# Supplementary material for: N-chlorination mediates protective and immunomodulatory effects of oxidized human plasma proteins
Source: eLife. 2019 Jul 12;8:e47395. doi: 10.7554/eLife.47395 (PMC6650281; doi:10.7554/eLife.47395)
Supplement: Figure 1—source data 1. [file elife-47395-fig1-data1.zip]

Archive with 14 entries (11 files):
- Figure 1 Source Data 1/
- Figure 1 Source Data 1/HSerum-ASC.1.csv
- Figure 1 Source Data 1/HSerum-ASC.3.csv
- Figure 1 Source Data 1/HSerum-ASC.2.csv
- Figure 1 Source Data 1/HSerum-HOCl.3.csv
- Figure 1 Source Data 1/HSerum-HOCl.2.csv
- Figure 1 Source Data 1/HSerum-HOCl.1.csv
- Figure 1 Source Data 1/CS-Alone.csv
- __MACOSX/
- __MACOSX/Figure 1 Source Data 1/
- __MACOSX/Figure 1 Source Data 1/._CS-Alone.csv
- Figure 1 Source Data 1/HSerum-UT.1.csv
- Figure 1 Source Data 1/HSerum-UT.3.csv
- Figure 1 Source Data 1/HSerum-UT.2.csv
