# Supplementary material for: N-chlorination mediates protective and immunomodulatory effects of oxidized human plasma proteins
Source: eLife. 2019 Jul 12;8:e47395. doi: 10.7554/eLife.47395 (PMC6650281; doi:10.7554/eLife.47395)
Supplement: Figure 1—source data 1. [file elife-47395-fig1-data1.zip › Figure 1 Source Data 1/HSerum-HOCl.3.csv]

TITLE	P45-RED
DATA TYPE	FLUORESCENCE SPECTRUM
ORIGIN	JASCO
OWNER
DATE	17/02/28
TIME	18:04:20
SPECTROMETER/DATA SYSTEM
LOCALE	1033
RESOLUTION
DELTAX	0.05
XUNITS	SEC
YUNITS	INTENSITY
FIRSTX	0.0000
LASTX	240.0000
NPOINTS	4801
FIRSTY	302.86685
MAXY	3107.13721
MINY	-235.97560
XYDATA
0.0000	302.867
0.0500	290.48
0.1000	285.779
0.1500	368.24
0.2000	424.081
0.2500	395.54
0.3000	375.694
0.3500	323.65
0.4000	261.722
0.4500	275.866
0.5000	307.647
0.5500	318.039
0.6000	341.584
0.6500	379.51
0.7000	350.704
0.7500	282.125
0.8000	263.671
0.8500	285.013
0.9000	284.636
0.9500	264.098
1.0000	257.109
1.0500	256.22
1.1000	266.43
1.1500	267.129
1.2000	259.215
1.2500	299.703
1.3000	349.663
1.3500	316.53
1.4000	281.32
1.4500	284.008
1.5000	290.931
1.5500	285.39
1.6000	274.823
1.6500	274.598
1.7000	259.535
1.7500	252.347
1.8000	254.836
1.8500	257.436
1.9000	267.029
1.9500	271.761
2.0000	282.465
2.0500	290.749
2.1000	268.161
2.1500	254.02
2.2000	254.037
2.2500	254.918
2.3000	252.55
2.3500	249.813
2.4000	261.03
2.4500	260.524
2.5000	249.12
2.5500	251.343
2.6000	258.312
2.6500	304.758
2.7000	388.744
2.7500	378.849
2.8000	299.929
2.8500	272.29
2.9000	265.133
2.9500	256.112
3.0000	260.124
3.0500	275.233
3.1000	275.067
3.1500	264.256
3.2000	279.891
3.2500	293.187
3.3000	270.005
3.3500	250.408
3.4000	252.24
3.4500	253.193
3.5000	253.138
3.5500	253.071
3.6000	259.5
3.6500	259.936
3.7000	259.413
3.7500	262.613
3.8000	276.074
3.8500	294.769
3.9000	279.724
3.9500	261.2
4.0000	256.561
4.0500	259.622
4.1000	262.255
4.1500	275.334
4.2000	363.37
4.2500	399.271
4.3000	320.967
4.3500	274.708
4.4000	270.636
4.4500	287.487
4.5000	353.389
4.5500	355.086
4.6000	301.844
4.6500	291.675
4.7000	294.823
4.7500	306.372
4.8000	292.554
4.8500	266.236
4.9000	272.479
4.9500	338.658
5.0000	368.716
5.0500	319.723
5.1000	275.657
5.1500	267.47
5.2000	277.492
5.2500	269.067
5.3000	256.687
5.3500	256.326
5.4000	268.939
5.4500	294.723
5.5000	309.36
5.5500	291.122
5.6000	270.159
5.6500	263.12
5.7000	260.446
5.7500	258.923
5.8000	262.896
5.8500	266.051
5.9000	259.403
5.9500	260.288
6.0000	273.12
6.0500	275.606
6.1000	316.223
6.1500	309.648
6.2000	261.446
6.2500	261.249
6.3000	254.7
6.3500	257.368
6.4000	313.477
6.4500	343.366
6.5000	290.631
6.5500	263.77
6.6000	266.23
6.6500	264.073
6.7000	257.345
6.7500	251.633
6.8000	256.096
6.8500	257.747
6.9000	253.886
6.9500	252.029
7.0000	252.452
7.0500	256.29
7.1000	258.479
7.1500	259.989
7.2000	259.21
7.2500	257.277
7.3000	255.623
7.3500	253.665
7.4000	256.03
7.4500	289.362
7.5000	300.919
7.5500	275.665
7.6000	266.141
7.6500	261.088
7.7000	266.264
7.7500	285.848
7.8000	288.69
7.8500	285.144
7.9000	316.86
7.9500	319.808
8.0000	289.612
8.0500	285.637
8.1000	280.113
8.1500	268.904
8.2000	268.979
8.2500	274.58
8.3000	271.897
8.3500	263.047
8.4000	264.232
8.4500	263.334
8.5000	255.201
8.5500	256.947
8.6000	261.179
8.6500	267.991
8.7000	268.623
8.7500	260.689
8.8000	262.651
8.8500	262.952
8.9000	259.376
8.9500	270.398
9.0000	304.812
9.0500	295.37
9.1000	271.494
9.1500	270.279
9.2000	270.893
9.2500	316.901
9.3000	329.391
9.3500	342.782
9.4000	467.351
9.4500	461.961
9.5000	320.782
9.5500	267.393
9.6000	263.34
9.6500	259.967
9.7000	256.187
9.7500	257.316
9.8000	259.231
9.8500	259.539
9.9000	259.071
9.9500	261.704
10.0000	264.909
10.0500	265.129
10.1000	262.434
10.1500	273.695
10.2000	277.321
10.2500	260.947
10.3000	258.648
10.3500	261.955
10.4000	258.148
10.4500	255.96
10.5000	258.151
10.5500	263.441
10.6000	266.653
10.6500	271.374
10.7000	361.931
10.7500	362.252
10.8000	272.007
10.8500	272.397
10.9000	320.262
10.9500	329.217
11.0000	291.542
11.0500	290.105
11.1000	307.924
11.1500	295.382
11.2000	260.298
11.2500	255.831
11.3000	260.031
11.3500	275.899
11.4000	295.064
11.4500	284.584
11.5000	342.948
11.5500	335.071
11.6000	254.331
11.6500	257.283
11.7000	274.886
11.7500	303.158
11.8000	291.787
11.8500	264.697
11.9000	264.696
11.9500	263.069
12.0000	258.747
12.0500	258.558
12.1000	258.695
12.1500	257.001
12.2000	257.359
12.2500	255.532
12.3000	254.926
12.3500	258.965
12.4000	260.382
12.4500	260.228
12.5000	260.525
12.5500	262.172
12.6000	261.853
12.6500	264.724
12.7000	279.244
12.7500	285.846
12.8000	273.548
12.8500	261.5
12.9000	254.73
12.9500	259.982
13.0000	273.712
13.0500	302.487
13.1000	292.423
13.1500	257.318
13.2000	257.472
13.2500	258.771
13.3000	276.378
13.3500	278.71
13.4000	263.586
13.4500	261.643
13.5000	261.903
13.5500	260.167
13.6000	255.676
13.6500	254.527
13.7000	258.433
13.7500	259.288
13.8000	258.033
13.8500	264.911
13.9000	285.968
13.9500	297.114
14.0000	292.453
14.0500	284.142
14.1000	274.168
14.1500	266.439
14.2000	257.431
14.2500	253.846
14.3000	258.215
14.3500	264.07
14.4000	261.552
14.4500	260.381
14.5000	264.486
14.5500	265.878
14.6000	266.787
14.6500	265.058
14.7000	257.828
14.7500	259.154
14.8000	260.884
14.8500	264.847
14.9000	284.139
14.9500	308.966
15.0000	310.54
15.0500	285.057
15.1000	273.026
15.1500	288.739
15.2000	296.056
15.2500	288.538
15.3000	283.868
15.3500	278.522
15.4000	268.469
15.4500	259.999
15.5000	256.504
15.5500	254.369
15.6000	255.44
15.6500	259.217
15.7000	293.678
15.7500	295.26
15.8000	263.357
15.8500	260.649
15.9000	262.315
15.9500	265.66
16.0000	266.283
16.0500	266.304
16.1000	264.712
16.1500	267.695
16.2000	268.503
16.2500	265.17
16.3000	264.812
16.3500	258.524
16.4000	251.784
16.4500	251.976
16.5000	255.489
16.5500	255.112
16.6000	253.308
16.6500	256.582
16.7000	256.352
16.7500	255.7
16.8000	263.476
16.8500	264.853
16.9000	262.568
16.9500	264.42
17.0000	264.051
17.0500	263.186
17.1000	264.031
17.1500	267.311
17.2000	266.987
17.2500	268.435
17.3000	320.324
17.3500	322.23
17.4000	286.116
17.4500	280.914
17.5000	262.482
17.5500	275.442
17.6000	275.414
17.6500	255.839
17.7000	252.995
17.7500	253.564
17.8000	261.283
17.8500	269.336
17.9000	284.879
17.9500	286.999
18.0000	263.701
18.0500	255.332
18.1000	257.281
18.1500	260.715
18.2000	264.642
18.2500	264.921
18.3000	264.572
18.3500	262.32
18.4000	266.409
18.4500	-55.6807
18.5000	-235.976
18.5500	-53.9932
18.6000	-13.7265
18.6500	-5.5986
18.7000	-3.41992
18.7500	-2.8988
18.8000	-2.60403
18.8500	-2.37688
18.9000	-2.19198
18.9500	-2.06491
19.0000	-1.96862
19.0500	-1.88951
19.1000	-1.80198
19.1500	-1.73262
19.2000	-1.67939
19.2500	-1.63783
19.3000	-1.60434
19.3500	-1.55272
19.4000	-1.50394
19.4500	-1.47642
19.5000	-1.45818
19.5500	-1.43732
19.6000	-1.41378
19.6500	-1.39794
19.7000	-1.37654
19.7500	-1.34863
19.8000	-1.33632
19.8500	-1.31057
19.9000	-1.28161
19.9500	-1.27168
20.0000	-1.28033
20.0500	-1.26577
20.1000	-1.24206
20.1500	-1.2341
20.2000	-1.21323
20.2500	-1.19964
20.3000	-1.20263
20.3500	-1.19494
20.4000	-1.18913
20.4500	-1.18309
20.5000	-1.16917
20.5500	-1.16216
20.6000	-1.15924
20.6500	-1.14824
20.7000	-1.13671
20.7500	-1.13637
20.8000	-1.1334
20.8500	376.048
20.9000	607.511
20.9500	463.563
21.0000	469.408
21.0500	471.662
21.1000	476.073
21.1500	482.28
21.2000	480.708
21.2500	485.146
21.3000	493.879
21.3500	500.266
21.4000	517.398
21.4500	545.634
21.5000	581.52
21.5500	608.03
21.6000	622.256
21.6500	644.196
21.7000	687.767
21.7500	734.04
21.8000	761.312
21.8500	786.922
21.9000	805.304
21.9500	818.564
22.0000	837.678
22.0500	860.668
22.1000	895.898
22.1500	946.772
22.2000	991.126
22.2500	1020.03
22.3000	1054.98
22.3500	1086.88
22.4000	1106.65
22.4500	1120.4
22.5000	1124.32
22.5500	1119.42
22.6000	1123.79
22.6500	1139.51
22.7000	1154.15
22.7500	1169.42
22.8000	1182.61
22.8500	1215.56
22.9000	1210.85
22.9500	1199.46
23.0000	1240.69
23.0500	1263.3
23.1000	1289.43
23.1500	1299.15
23.2000	1258.34
23.2500	1241.34
23.3000	1293.65
23.3500	1306.75
23.4000	1277.86
23.4500	1286.05
23.5000	1279.89
23.5500	1272.42
23.6000	1279.45
23.6500	1282.82
23.7000	1290.15
23.7500	1293.96
23.8000	1298.09
23.8500	1306.72
23.9000	1329.94
23.9500	1351.32
24.0000	1363.08
24.0500	1379.01
24.1000	1386.73
24.1500	1400.99
24.2000	1422.36
24.2500	1426.82
24.3000	1422.12
24.3500	1426.35
24.4000	1428.41
24.4500	1430.86
24.5000	1437.55
24.5500	1435.61
24.6000	1437.21
24.6500	1442.3
24.7000	1446.85
24.7500	1460.65
24.8000	1478.69
24.8500	1477.72
24.9000	1468.95
24.9500	1469.72
25.0000	1471.19
25.0500	1479.41
25.1000	1481.31
25.1500	1478.27
25.2000	1478.53
25.2500	1480.59
25.3000	1489.51
25.3500	1500.94
25.4000	1507.72
25.4500	1519.15
25.5000	1535.22
25.5500	1537.25
25.6000	1532.33
25.6500	1527.88
25.7000	1529.11
25.7500	1528.17
25.8000	1527.47
25.8500	1555.92
25.9000	1565.36
25.9500	1549.56
26.0000	1552.06
26.0500	1554.8
26.1000	1553.97
26.1500	1558.38
26.2000	1570.76
26.2500	1593.91
26.3000	1626.85
26.3500	1618.83
26.4000	1602.45
26.4500	1649.27
26.5000	1789.31
26.5500	1814.06
26.6000	1665.27
26.6500	1597.41
26.7000	1607.71
26.7500	1618.09
26.8000	1620.23
26.8500	1620.95
26.9000	1651.55
26.9500	1662.1
27.0000	1645.92
27.0500	1653.14
27.1000	1654.27
27.1500	1652.14
27.2000	1658.88
27.2500	1667.8
27.3000	1668.16
27.3500	1671.13
27.4000	1675.85
27.4500	1669.87
27.5000	1666.59
27.5500	1712.47
27.6000	1788.29
27.6500	1752.31
27.7000	1685.83
27.7500	1700.64
27.8000	1711.06
27.8500	1705.97
27.9000	1714.15
27.9500	1722.51
28.0000	1718.06
28.0500	1726.88
28.1000	1752.56
28.1500	1767.81
28.2000	1749.48
28.2500	1755.26
28.3000	1753.06
28.3500	1720.88
28.4000	1733.61
28.4500	1744.75
28.5000	1735.13
28.5500	1732.45
28.6000	1734.92
28.6500	1742.72
28.7000	1754.25
28.7500	1755.49
28.8000	1746.58
28.8500	1747.26
28.9000	1760.23
28.9500	1781.37
29.0000	1777.06
29.0500	1759.39
29.1000	1769.38
29.1500	1777.48
29.2000	1776.79
29.2500	1801.45
29.3000	1833.41
29.3500	1816.94
29.4000	1789.08
29.4500	1791.64
29.5000	1795.28
29.5500	1797.21
29.6000	1808.27
29.6500	1814.97
29.7000	1810.7
29.7500	1812.49
29.8000	1817.34
29.8500	1813.27
29.9000	1810.39
29.9500	1812.94
30.0000	1820.89
30.0500	1829.4
30.1000	1837.62
30.1500	1849.73
30.2000	1847.38
30.2500	1846.7
30.3000	1854.59
30.3500	1843.32
30.4000	1839.1
30.4500	1852.64
30.5000	1860.4
30.5500	1864.32
30.6000	1863.57
30.6500	1865.48
30.7000	1870.66
30.7500	1869.91
30.8000	1880.25
30.8500	1937.82
30.9000	2081.11
30.9500	2053.53
31.0000	1895.17
31.0500	1861.16
31.1000	1860.93
31.1500	1871.74
31.2000	1884.93
31.2500	1895.17
31.3000	1899.14
31.3500	1883.47
31.4000	1879.13
31.4500	1886.67
31.5000	1890.88
31.5500	1892.67
31.6000	1894.92
31.6500	1897.2
31.7000	1894.94
31.7500	1893.36
31.8000	1902.74
31.8500	1913.13
31.9000	1911.66
31.9500	1916.36
32.0000	1919.28
32.0500	1922.64
32.1000	1945.72
32.1500	1948.46
32.2000	1938.33
32.2500	1946.18
32.3000	1945.46
32.3500	1960.56
32.4000	1981.75
32.4500	1961.77
32.5000	1948.57
32.5500	1954.64
32.6000	1947.87
32.6500	1943.79
32.7000	2007.46
32.7500	2062.65
32.8000	2005.12
32.8500	1956.73
32.9000	1956.8
32.9500	1959.2
33.0000	1965.76
33.0500	1972.69
33.1000	1970.43
33.1500	1961.86
33.2000	1964.73
33.2500	1971.89
33.3000	1977.79
33.3500	1977.98
33.4000	1972.21
33.4500	1966.84
33.5000	1973.22
33.5500	1978.06
33.6000	1975.93
33.6500	1977.48
33.7000	1979.54
33.7500	1983.16
33.8000	1995.3
33.8500	2002.94
33.9000	2018.54
33.9500	2024.31
34.0000	2013.49
34.0500	2031.42
34.1000	2036.62
34.1500	2048.01
34.2000	2044.71
34.2500	2014.48
34.3000	2016.32
34.3500	2023.62
34.4000	2024.1
34.4500	2024.27
34.5000	2020.4
34.5500	2023.18
34.6000	2025.94
34.6500	2021.98
34.7000	2020.83
34.7500	2017.47
34.8000	2017.78
34.8500	2020.68
34.9000	2028.47
34.9500	2044.15
35.0000	2066.52
35.0500	2202.36
35.1000	2184.55
35.1500	2044.82
35.2000	2047.25
35.2500	2043.84
35.3000	2038.81
35.3500	2045.19
35.4000	2053.17
35.4500	2051.38
35.5000	2044.66
35.5500	2045.34
35.6000	2046.98
35.6500	2047.74
35.7000	2058.16
35.7500	2067.46
35.8000	2107.91
35.8500	2105.44
35.9000	2066.44
35.9500	2068.73
36.0000	2076.07
36.0500	2083
36.1000	2089.29
36.1500	2091.56
36.2000	2082.66
36.2500	2074.59
36.3000	2076.7
36.3500	2082.1
36.4000	2076.51
36.4500	2080.81
36.5000	2085.77
36.5500	2078.07
36.6000	2076.25
36.6500	2082.56
36.7000	2090.97
36.7500	2091.42
36.8000	2086.81
36.8500	2086.42
36.9000	2090.24
36.9500	2111.92
37.0000	2110.9
37.0500	2096.56
37.1000	2104.17
37.1500	2157.63
37.2000	2340.86
37.2500	2294.95
37.3000	2165.57
37.3500	2250.13
37.4000	2212.19
37.4500	2146.23
37.5000	2131.53
37.5500	2110.15
37.6000	2112.56
37.6500	2111.87
37.7000	2118.59
37.7500	2125.81
37.8000	2122.72
37.8500	2141.63
37.9000	2160.13
37.9500	2155.4
38.0000	2160.15
38.0500	2159.48
38.1000	2142.12
38.1500	2132.83
38.2000	2131.82
38.2500	2141.75
38.3000	2144.6
38.3500	2135.49
38.4000	2132.61
38.4500	2132.02
38.5000	2133.67
38.5500	2138.12
38.6000	2145.92
38.6500	2150.96
38.7000	2149.84
38.7500	2144.41
38.8000	2147.92
38.8500	2154.38
38.9000	2150.16
38.9500	2156.01
39.0000	2167.19
39.0500	2205.46
39.1000	2246.52
39.1500	2216.2
39.2000	2170.39
39.2500	2155.82
39.3000	2156.67
39.3500	2166.86
39.4000	2174.65
39.4500	2205.14
39.5000	2250.68
39.5500	2217.4
39.6000	2167.72
39.6500	2177.63
39.7000	2188
39.7500	2183.73
39.8000	2181.73
39.8500	2180.43
39.9000	2190.93
39.9500	2191.61
40.0000	2182.48
40.0500	2189.17
40.1000	2187.54
40.1500	2183.71
40.2000	2186.22
40.2500	2183.86
40.3000	2179.6
40.3500	2184.54
40.4000	2191.28
40.4500	2195.42
40.5000	2193.19
40.5500	2217.4
40.6000	2228.63
40.6500	2201.91
40.7000	2196.07
40.7500	2212.95
40.8000	2219.96
40.8500	2232.87
40.9000	2229.39
40.9500	2206.57
41.0000	2200.66
41.0500	2199.24
41.1000	2207.2
41.1500	2223.3
41.2000	2230.09
41.2500	2234.97
41.3000	2228.8
41.3500	2218.3
41.4000	2226.18
41.4500	2227.71
41.5000	2228.51
41.5500	2223.62
41.6000	2218.98
41.6500	2219.1
41.7000	2218.49
41.7500	2219.22
41.8000	2219.54
41.8500	2219.85
41.9000	2230.87
41.9500	2233.89
42.0000	2230.46
42.0500	2237.18
42.1000	2238.57
42.1500	2236.13
42.2000	2275.58
42.2500	2278.67
42.3000	2242.75
42.3500	2237.61
42.4000	2236.17
42.4500	2246.44
42.5000	2246.2
42.5500	2245.94
42.6000	2247.49
42.6500	2257.51
42.7000	2269.5
42.7500	2290.96
42.8000	2305.3
42.8500	2279.51
42.9000	2267.86
42.9500	2265.01
43.0000	2260.11
43.0500	2266.72
43.1000	2267.69
43.1500	2272.35
43.2000	2274.43
43.2500	2262.3
43.3000	2260.52
43.3500	2258.14
43.4000	2253.69
43.4500	2258.16
43.5000	2262.63
43.5500	2276.07
43.6000	2279.39
43.6500	2266.5
43.7000	2276.67
43.7500	2285.71
43.8000	2289.21
43.8500	2300.14
43.9000	2294.11
43.9500	2280.46
44.0000	2271.92
44.0500	2268.47
44.1000	2269.47
44.1500	2275.28
44.2000	2277.37
44.2500	2278.39
44.3000	2277.51
44.3500	2282.57
44.4000	2325.45
44.4500	2590.76
44.5000	2661.55
44.5500	2391.46
44.6000	2280.18
44.6500	2289.9
44.7000	2290.4
44.7500	2288.11
44.8000	2296.14
44.8500	2303.24
44.9000	2303.36
44.9500	2291.81
45.0000	2288.79
45.0500	2294.16
45.1000	2292.32
45.1500	2298.58
45.2000	2305.69
45.2500	2315.75
45.3000	2308.59
45.3500	2301.78
45.4000	2313.24
45.4500	2309.09
45.5000	2305.73
45.5500	2301.76
45.6000	2300.93
45.6500	2306.62
45.7000	2320.59
45.7500	2373.23
45.8000	2388.15
45.8500	2339.42
45.9000	2314.93
45.9500	2307.77
46.0000	2299.64
46.0500	2304.65
46.1000	2313.71
46.1500	2323.4
46.2000	2329.27
46.2500	2324
46.3000	2329.53
46.3500	2335.8
46.4000	2329.77
46.4500	2319.86
46.5000	2315.96
46.5500	2320.74
46.6000	2322.82
46.6500	2321.44
46.7000	2345.57
46.7500	2345.09
46.8000	2320.54
46.8500	2324.88
46.9000	2334.34
46.9500	2333.43
47.0000	2329.67
47.0500	2335.12
47.1000	2338.56
47.1500	2341.31
47.2000	2343.9
47.2500	2341.08
47.3000	2337.13
47.3500	2335.87
47.4000	2334.67
47.4500	2338.39
47.5000	2341.42
47.5500	2345.36
47.6000	2345.14
47.6500	2358.5
47.7000	2398.37
47.7500	2388.72
47.8000	2351.93
47.8500	2347.29
47.9000	2351.31
47.9500	2350.49
48.0000	2348.53
48.0500	2347.44
48.1000	2344.56
48.1500	2344.17
48.2000	2348.35
48.2500	2355.51
48.3000	2356.34
48.3500	2354.47
48.4000	2357.22
48.4500	2360.51
48.5000	2359.64
48.5500	2358.64
48.6000	2354.91
48.6500	2353.09
48.7000	2368.83
48.7500	2379.87
48.8000	2376.49
48.8500	2378.34
48.9000	2399.65
48.9500	2393.56
49.0000	2371.82
49.0500	2370.96
49.1000	2367.42
49.1500	2375.17
49.2000	2387.89
49.2500	2401.73
49.3000	2396.51
49.3500	2397.7
49.4000	2395.3
49.4500	2387.95
49.5000	2388.48
49.5500	2371.6
49.6000	2362.05
49.6500	2377.84
49.7000	2402.05
49.7500	2400.6
49.8000	2390.52
49.8500	2380.87
49.9000	2380.27
49.9500	2379.73
50.0000	2374.9
50.0500	2377.07
50.1000	2376.41
50.1500	2377.18
50.2000	2384.23
50.2500	2386.6
50.3000	2384.08
50.3500	2389.29
50.4000	2397.39
50.4500	2391.95
50.5000	2390.13
50.5500	2418.24
50.6000	2419.71
50.6500	2398.78
50.7000	2395.32
50.7500	2392.88
50.8000	2390.9
50.8500	2394.94
50.9000	2402.34
50.9500	2401.6
51.0000	2393.01
51.0500	2392.14
51.1000	2399.54
51.1500	2400.7
51.2000	2403.46
51.2500	2408.65
51.3000	2414.32
51.3500	2421.54
51.4000	2415.08
51.4500	2414.14
51.5000	2417.31
51.5500	2409.75
51.6000	2406.84
51.6500	2406.91
51.7000	2414.99
51.7500	2441.29
51.8000	2435.94
51.8500	2411.4
51.9000	2408.82
51.9500	2408.05
52.0000	2411.05
52.0500	2410.9
52.1000	2409.31
52.1500	2410.08
52.2000	2438.93
52.2500	2582.49
52.3000	2559.62
52.3500	2421.91
52.4000	2422.72
52.4500	2424.23
52.5000	2421.68
52.5500	2415.77
52.6000	2417.9
52.6500	2426.38
52.7000	2430.25
52.7500	2429.68
52.8000	2431.33
52.8500	2429.05
52.9000	2429.66
52.9500	2437.86
53.0000	2435.76
53.0500	2449.2
53.1000	2455.52
53.1500	2435.09
53.2000	2431.54
53.2500	2438.44
53.3000	2435.98
53.3500	2437.47
53.4000	2452.53
53.4500	2453.01
53.5000	2452.89
53.5500	2451.19
53.6000	2436.78
53.6500	2434.58
53.7000	2441.92
53.7500	2440.65
53.8000	2438.22
53.8500	2440.96
53.9000	2443.09
53.9500	2448.3
54.0000	2444.68
54.0500	2437.78
54.1000	2440.9
54.1500	2447.07
54.2000	2453.98
54.2500	2479.08
54.3000	2504.97
54.3500	2486.42
54.4000	2461.07
54.4500	2457.56
54.5000	2461.36
54.5500	2458.07
54.6000	2448.13
54.6500	2444.41
54.7000	2448.88
54.7500	2456.48
54.8000	2457.74
54.8500	2471.82
54.9000	2485.73
54.9500	2469.88
55.0000	2458.09
55.0500	2463.6
55.1000	2467.47
55.1500	2466.5
55.2000	2502.44
55.2500	2513
55.3000	2498.11
55.3500	2494.72
55.4000	2465.93
55.4500	2461.11
55.5000	2471.71
55.5500	2471.7
55.6000	2464.37
55.6500	2467.39
55.7000	2466.9
55.7500	2465.61
55.8000	2477.48
55.8500	2481.31
55.9000	2477.6
55.9500	2474.56
56.0000	2474.5
56.0500	2476.49
56.1000	2475.43
56.1500	2481.48
56.2000	2491.18
56.2500	2488.17
56.3000	2479.65
56.3500	2483.55
56.4000	2497.33
56.4500	2500.56
56.5000	2489.1
56.5500	2482.56
56.6000	2482.65
56.6500	2485.46
56.7000	2482.76
56.7500	2481.57
56.8000	2480.22
56.8500	2470.86
56.9000	2477.37
56.9500	2503.1
57.0000	2501.53
57.0500	2484.06
57.1000	2493.4
57.1500	2520.37
57.2000	2533.78
57.2500	2508.14
57.3000	2488.16
57.3500	2485.46
57.4000	2480.6
57.4500	2488.6
57.5000	2494.93
57.5500	2510.1
57.6000	2538.8
57.6500	2512.85
57.7000	2480.11
57.7500	2484.39
57.8000	2493.19
57.8500	2502.4
57.9000	2495.49
57.9500	2488.79
58.0000	2522.86
58.0500	2567.85
58.1000	2548.08
58.1500	2509.79
58.2000	2512.19
58.2500	2519.78
58.3000	2507.48
58.3500	2495.85
58.4000	2505.67
58.4500	2515.2
58.5000	2511.41
58.5500	2509.51
58.6000	2514.05
58.6500	2509.89
58.7000	2498.69
58.7500	2510.5
58.8000	2545.12
58.8500	2557.29
58.9000	2531.97
58.9500	2513.98
59.0000	2518.52
59.0500	2516.45
59.1000	2503.6
59.1500	2504.71
59.2000	2516.84
59.2500	2519.74
59.3000	2531.33
59.3500	2526.64
59.4000	2507.81
59.4500	2509.36
59.5000	2510.89
59.5500	2508.49
59.6000	2517.22
59.6500	2533.75
59.7000	2530.35
59.7500	2516.52
59.8000	2513.49
59.8500	2518.19
59.9000	2523.48
59.9500	2520.31
60.0000	2510.92
60.0500	2510.34
60.1000	2517.74
60.1500	2520.15
60.2000	2521.19
60.2500	2519.95
60.3000	2516.39
60.3500	2520.43
60.4000	2527.73
60.4500	2523.55
60.5000	2514.19
60.5500	2514.62
60.6000	2531.24
60.6500	2586.22
60.7000	2579.53
60.7500	2523.79
60.8000	2519.36
60.8500	2525.11
60.9000	2527.65
60.9500	2528.37
61.0000	2534.05
61.0500	2534.92
61.1000	2535.09
61.1500	2536.28
61.2000	2530.81
61.2500	2529.3
61.3000	2536.08
61.3500	2543.59
61.4000	2548.18
61.4500	2549.97
61.5000	2540.29
61.5500	2534.12
61.6000	2536.13
61.6500	2541.72
61.7000	2546.72
61.7500	2558.4
61.8000	2555.33
61.8500	2541.55
61.9000	2541.35
61.9500	2540.01
62.0000	2543.37
62.0500	2551.6
62.1000	2545.76
62.1500	2535.8
62.2000	2535.16
62.2500	2536.34
62.3000	2541.5
62.3500	2586.79
62.4000	2596.8
62.4500	2561.78
62.5000	2599.79
62.5500	2892.67
62.6000	2909.18
62.6500	2616.21
62.7000	2552.4
62.7500	2538.63
62.8000	2537.16
62.8500	2541.4
62.9000	2554.8
62.9500	2556.01
63.0000	2546.53
63.0500	2547.68
63.1000	2546.26
63.1500	2551.48
63.2000	2556.08
63.2500	2561.36
63.3000	2561.46
63.3500	2554.85
63.4000	2554.14
63.4500	2554.69
63.5000	2555.66
63.5500	2553.74
63.6000	2558.69
63.6500	2574.16
63.7000	2576.03
63.7500	2573.2
63.8000	2562.26
63.8500	2549.69
63.9000	2550.18
63.9500	2552.74
64.0000	2553.87
64.0500	2565.49
64.1000	2569.21
64.1500	2565.79
64.2000	2576.99
64.2500	2575.7
64.3000	2564.74
64.3500	2568.64
64.4000	2581.03
64.4500	2579.45
64.5000	2578.82
64.5500	2621.94
64.6000	2612.4
64.6500	2559.63
64.7000	2551.7
64.7500	2550.85
64.8000	2560.23
64.8500	2565.98
64.9000	2565.5
64.9500	2564.97
65.0000	2567.83
65.0500	2571.99
65.1000	2575.11
65.1500	2569.68
65.2000	2561.58
65.2500	2574.48
65.3000	2582.91
65.3500	2572.92
65.4000	2569.36
65.4500	2570.81
65.5000	2576.77
65.5500	2582.61
65.6000	2578.22
65.6500	2584.21
65.7000	2589.98
65.7500	2579.39
65.8000	2573.02
65.8500	2607.92
65.9000	2613.22
65.9500	2582.72
66.0000	2582.04
66.0500	2589.9
66.1000	2595.24
66.1500	2586
66.2000	2576.87
66.2500	2580.75
66.3000	2582.79
66.3500	2579.67
66.4000	2583.21
66.4500	2585.48
66.5000	2587.82
66.5500	2589.56
66.6000	2581.96
66.6500	2578.58
66.7000	2579.91
66.7500	2580.93
66.8000	2584.79
66.8500	2584.76
66.9000	2591.7
66.9500	2618.82
67.0000	2616.3
67.0500	2594.03
67.1000	2593.31
67.1500	2599.01
67.2000	2601.47
67.2500	2594.21
67.3000	2588.41
67.3500	2588.86
67.4000	2597.18
67.4500	2604.2
67.5000	2622.1
67.5500	2615.04
67.6000	2590.72
67.6500	2588.87
67.7000	2587.87
67.7500	2592.19
67.8000	2590.81
67.8500	2588.01
67.9000	2591.83
67.9500	2598.91
68.0000	2604.06
68.0500	2603.67
68.1000	2601.71
68.1500	2601.38
68.2000	2609.24
68.2500	2631.19
68.3000	2619.66
68.3500	2602
68.4000	2624.23
68.4500	2616.43
68.5000	2595.96
68.5500	2594.79
68.6000	2601.67
68.6500	2609.33
68.7000	2603.46
68.7500	2597.02
68.8000	2596.98
68.8500	2602.13
68.9000	2610.73
68.9500	2614
69.0000	2608.37
69.0500	2601.98
69.1000	2598.4
69.1500	2600.41
69.2000	2601.51
69.2500	2603.03
69.3000	2610.02
69.3500	2614.64
69.4000	2626.62
69.4500	2624.06
69.5000	2610.12
69.5500	2606.5
69.6000	2615.3
69.6500	2646.1
69.7000	2659.04
69.7500	2628.92
69.8000	2603.03
69.8500	2603.16
69.9000	2604.11
69.9500	2605.41
70.0000	2605.65
70.0500	2611.28
70.1000	2616.91
70.1500	2620.55
70.2000	2642.49
70.2500	2649.74
70.3000	2623.06
70.3500	2608.19
70.4000	2613.36
70.4500	2610.58
70.5000	2608.89
70.5500	2626.17
70.6000	2633.45
70.6500	2628.75
70.7000	2626.4
70.7500	2628.76
70.8000	2627.98
70.8500	2617.51
70.9000	2615.52
70.9500	2619.52
71.0000	2622.18
71.0500	2622.21
71.1000	2620.14
71.1500	2622.77
71.2000	2626.04
71.2500	2624.47
71.3000	2629.7
71.3500	2639.84
71.4000	2676.92
71.4500	2664.9
71.5000	2622.66
71.5500	2625.46
71.6000	2626.89
71.6500	2622.97
71.7000	2620.28
71.7500	2622.21
71.8000	2626.08
71.8500	2625.04
71.9000	2628.15
71.9500	2638.22
72.0000	2635.9
72.0500	2628.8
72.1000	2629.16
72.1500	2633.24
72.2000	2628.95
72.2500	2622.52
72.3000	2624.49
72.3500	2627
72.4000	2627.55
72.4500	2631.08
72.5000	2636.24
72.5500	2640.28
72.6000	2640.14
72.6500	2633.36
72.7000	2627.1
72.7500	2630.43
72.8000	2679.65
72.8500	2691.77
72.9000	2652
72.9500	2641.13
73.0000	2648.22
73.0500	2658.91
73.1000	2660.24
73.1500	2650.26
73.2000	2633.81
73.2500	2629.45
73.3000	2640.13
73.3500	2650.3
73.4000	2655.14
73.4500	2653.93
73.5000	2680.58
73.5500	2686.24
73.6000	2692.79
73.6500	2693.36
73.7000	2652.51
73.7500	2647.86
73.8000	2647.87
73.8500	2640.25
73.9000	2637.98
73.9500	2663.65
74.0000	2662.53
74.0500	2638.65
74.1000	2644.17
74.1500	2656.77
74.2000	2657.22
74.2500	2643.87
74.3000	2636.94
74.3500	2634.95
74.4000	2645.23
74.4500	2650.92
74.5000	2648.1
74.5500	2650.5
74.6000	2652.11
74.6500	2655.23
74.7000	2653.65
74.7500	2654.14
74.8000	2657.3
74.8500	2652.96
74.9000	2656.82
74.9500	2667.02
75.0000	2660.67
75.0500	2648.15
75.1000	2653.51
75.1500	2671.64
75.2000	2670.02
75.2500	2664.32
75.3000	2663.58
75.3500	2655.14
75.4000	2655.21
75.4500	2652.4
75.5000	2650.37
75.5500	2651.45
75.6000	2648.43
75.6500	2651.47
75.7000	2659.38
75.7500	2665.79
75.8000	2681.62
75.8500	2683.48
75.9000	2662.67
75.9500	2655.24
76.0000	2653.83
76.0500	2662.21
76.1000	2687.03
76.1500	2697.47
76.2000	2692.31
76.2500	2677.73
76.3000	2655.38
76.3500	2649.09
76.4000	2657.82
76.4500	2667.59
76.5000	2672.89
76.5500	2669.8
76.6000	2661.08
76.6500	2655.75
76.7000	2657.94
76.7500	2676.49
76.8000	2677.27
76.8500	2658.56
76.9000	2655.04
76.9500	2656.38
77.0000	2659.84
77.0500	2661.66
77.1000	2665.05
77.1500	2666.5
77.2000	2665.47
77.2500	2666.8
77.3000	2669.72
77.3500	2668.47
77.4000	2663.71
77.4500	2667.49
77.5000	2678.23
77.5500	2680.44
77.6000	2672.63
77.6500	2674
77.7000	2680.64
77.7500	2677.43
77.8000	2672.96
77.8500	2672.31
77.9000	2672.62
77.9500	2685.17
78.0000	2692.37
78.0500	2674.63
78.1000	2661.84
78.1500	2662.95
78.2000	2664.94
78.2500	2678.1
78.3000	2696.23
78.3500	2689.19
78.4000	2685.23
78.4500	2701.65
78.5000	2693.24
78.5500	2675.77
78.6000	2672.68
78.6500	2669.38
78.7000	2675.32
78.7500	2692.75
78.8000	2701.08
78.8500	2695.04
78.9000	2685.33
78.9500	2696.35
79.0000	2722.53
79.0500	2723.91
79.1000	2705.68
79.1500	2685.11
79.2000	2673.54
79.2500	2673.8
79.3000	2674.04
79.3500	2678.45
79.4000	2681.39
79.4500	2678.85
79.5000	2684.1
79.5500	2696.38
79.6000	2690.66
79.6500	2682.04
79.7000	2680.42
79.7500	2675.87
79.8000	2678.51
79.8500	2683.73
79.9000	2682.64
79.9500	2680.34
80.0000	2681.34
80.0500	2682.97
80.1000	2683.78
80.1500	2681.28
80.2000	2681.85
80.2500	2686.84
80.3000	2692.15
80.3500	2691.52
80.4000	2689.99
80.4500	2692.57
80.5000	2698.36
80.5500	2697.05
80.6000	2687.52
80.6500	2684
80.7000	2686.57
80.7500	2686.12
80.8000	2682.24
80.8500	2682.31
80.9000	2685.95
80.9500	2692.49
81.0000	2695.27
81.0500	2703.85
81.1000	2711.47
81.1500	2719.63
81.2000	2749.79
81.2500	2739.71
81.3000	2702.54
81.3500	2692.35
81.4000	2703.79
81.4500	2715.01
81.5000	2712.2
81.5500	2709.68
81.6000	2704.36
81.6500	2697.69
81.7000	2700.96
81.7500	2702.41
81.8000	2694.48
81.8500	2693.59
81.9000	2697.58
81.9500	2699.09
82.0000	2698.29
82.0500	2696.94
82.1000	2702.34
82.1500	2714.28
82.2000	2708.5
82.2500	2714.94
82.3000	2727.01
82.3500	2710.98
82.4000	2702.02
82.4500	2700.71
82.5000	2698.44
82.5500	2695.76
82.6000	2694.83
82.6500	2698.93
82.7000	2703.28
82.7500	2704.69
82.8000	2701.16
82.8500	2698.25
82.9000	2698.63
82.9500	2699.04
83.0000	2697.89
83.0500	2700.18
83.1000	2703.97
83.1500	2711.61
83.2000	2713.85
83.2500	2703.04
83.3000	2695.23
83.3500	2698.73
83.4000	2704.66
83.4500	2702.22
83.5000	2700.66
83.5500	2710.45
83.6000	2741.7
83.6500	2747.21
83.7000	2717.52
83.7500	2705.95
83.8000	2704.84
83.8500	2705.35
83.9000	2705.03
83.9500	2704.46
84.0000	2708.92
84.0500	2713.62
84.1000	2714.67
84.1500	2710.48
84.2000	2705.25
84.2500	2707.27
84.3000	2714.21
84.3500	2716.56
84.4000	2713.17
84.4500	2703.12
84.5000	2698.62
84.5500	2710.56
84.6000	2714.05
84.6500	2715.65
84.7000	2719.78
84.7500	2717.25
84.8000	2721.61
84.8500	2724.08
84.9000	2725.45
84.9500	2738.54
85.0000	2740.02
85.0500	2726.37
85.1000	2712.46
85.1500	2708.13
85.2000	2723.89
85.2500	2728.32
85.3000	2721.22
85.3500	2718.08
85.4000	2715.68
85.4500	2718.44
85.5000	2731.88
85.5500	2744.28
85.6000	2725.45
85.6500	2704.41
85.7000	2711.52
85.7500	2722.46
85.8000	2721.42
85.8500	2713.53
85.9000	2709.1
85.9500	2716
86.0000	2729.62
86.0500	2726.13
86.1000	2715.15
86.1500	2714.04
86.2000	2721.8
86.2500	2726.25
86.3000	2724.19
86.3500	2724.52
86.4000	2720.6
86.4500	2715
86.5000	2723.88
86.5500	2732.18
86.6000	2724.87
86.6500	2722.47
86.7000	2726.53
86.7500	2725.3
86.8000	2718.75
86.8500	2716.46
86.9000	2720.62
86.9500	2727.2
87.0000	2731.65
87.0500	2732.72
87.1000	2730.73
87.1500	2726.99
87.2000	2754.23
87.2500	2751.16
87.3000	2715.26
87.3500	2716.63
87.4000	2733.7
87.4500	2744.84
87.5000	2734.62
87.5500	2720.85
87.6000	2716.44
87.6500	2724.86
87.7000	2729.03
87.7500	2730.34
87.8000	2736.49
87.8500	2738.42
87.9000	2743.37
87.9500	2737.72
88.0000	2729.01
88.0500	2732.09
88.1000	2737.26
88.1500	2745.21
88.2000	2749.74
88.2500	2750.09
88.3000	2750.83
88.3500	2746.96
88.4000	2743.3
88.4500	2736.54
88.5000	2737.68
88.5500	2756.77
88.6000	2757.63
88.6500	2748.2
88.7000	2748.79
88.7500	2744.09
88.8000	2736.51
88.8500	2732.97
88.9000	2750.64
88.9500	2753.41
89.0000	2751.36
89.0500	2750.94
89.1000	2731.47
89.1500	2729.65
89.2000	2737.3
89.2500	2737.64
89.3000	2737.17
89.3500	2738.52
89.4000	2733.3
89.4500	2731.05
89.5000	2732.73
89.5500	2731.81
89.6000	2734.39
89.6500	2737.15
89.7000	2737.99
89.7500	2741.08
89.8000	2740.21
89.8500	2739.28
89.9000	2741.81
89.9500	2747.56
90.0000	2745.82
90.0500	2741.9
90.1000	2745.74
90.1500	2743.62
90.2000	2744.66
90.2500	2783.17
90.3000	2779.17
90.3500	2736.74
90.4000	2741.8
90.4500	2756.85
90.5000	2769.24
90.5500	2772.64
90.6000	2758.74
90.6500	2746.73
90.7000	2745.17
90.7500	2742.52
90.8000	2739.59
90.8500	2739.65
90.9000	2744.01
90.9500	2743.42
91.0000	2739.65
91.0500	2751.4
91.1000	2752.3
91.1500	2743.16
91.2000	2743.9
91.2500	2748.94
91.3000	2753.52
91.3500	2750.33
91.4000	2749.91
91.4500	2750.66
91.5000	2748.09
91.5500	2747.88
91.6000	2747.45
91.6500	2748.75
91.7000	2752.58
91.7500	2752.13
91.8000	2748.4
91.8500	2745.89
91.9000	2744.64
91.9500	2747.8
92.0000	2755.76
92.0500	2751.02
92.1000	2745.9
92.1500	2752.37
92.2000	2753.56
92.2500	2755.73
92.3000	2765.55
92.3500	2762.52
92.4000	2749.86
92.4500	2752.27
92.5000	2759.61
92.5500	2755.32
92.6000	2772.53
92.6500	2782.96
92.7000	2761.29
92.7500	2756.41
92.8000	2758.06
92.8500	2759.46
92.9000	2766.03
92.9500	2764.92
93.0000	2756.34
93.0500	2746.59
93.1000	2743.45
93.1500	2748.21
93.2000	2755.77
93.2500	2758.18
93.3000	2754.53
93.3500	2751.46
93.4000	2757.67
93.4500	2760.89
93.5000	2756.62
93.5500	2766.48
93.6000	2769.54
93.6500	2762.12
93.7000	2762.96
93.7500	2769.15
93.8000	2775.51
93.8500	2816.13
93.9000	2804.14
93.9500	2754.13
94.0000	2766.98
94.0500	2766.66
94.1000	2762.63
94.1500	2770.33
94.2000	2765.54
94.2500	2761.01
94.3000	2757.94
94.3500	2757.97
94.4000	2756.02
94.4500	2755.51
94.5000	2760.64
94.5500	2763.97
94.6000	2769.76
94.6500	2781.12
94.7000	2776.15
94.7500	2759.38
94.8000	2756.73
94.8500	2761.81
94.9000	2767.02
94.9500	2767.19
95.0000	2767.55
95.0500	2772.51
95.1000	2773.39
95.1500	2765.44
95.2000	2763.75
95.2500	2766.52
95.3000	2766.56
95.3500	2768.52
95.4000	2769.13
95.4500	2764.54
95.5000	2763.86
95.5500	2764.95
95.6000	2762.96
95.6500	2775.86
95.7000	2790.83
95.7500	2786.59
95.8000	2770.95
95.8500	2762.95
95.9000	2762.61
95.9500	2777.97
96.0000	2783.56
96.0500	2767.47
96.1000	2765.74
96.1500	2768.78
96.2000	2768.67
96.2500	2767.75
96.3000	2764.59
96.3500	2763.17
96.4000	2763.02
96.4500	2761.09
96.5000	2762.51
96.5500	2768.16
96.6000	2774.4
96.6500	2778.84
96.7000	2771.46
96.7500	2768.02
96.8000	2775.1
96.8500	2780.83
96.9000	2780.69
96.9500	2775.55
97.0000	2779.18
97.0500	2786.82
97.1000	2783.82
97.1500	2778.63
97.2000	2774.41
97.2500	2772.87
97.3000	2779.57
97.3500	2776.25
97.4000	2775.34
97.4500	2778.3
97.5000	2772.56
97.5500	2772.31
97.6000	2775.42
97.6500	2771.74
97.7000	2768.58
97.7500	2776.04
97.8000	2790.06
97.8500	2788.86
97.9000	2780.5
97.9500	2780.42
98.0000	2783.26
98.0500	2787.69
98.1000	2783.1
98.1500	2778.12
98.2000	2783.72
98.2500	2780.39
98.3000	2772.09
98.3500	2774.6
98.4000	2780.79
98.4500	2783.7
98.5000	2787.04
98.5500	2824.63
98.6000	2879.82
98.6500	2846.77
98.7000	2785.63
98.7500	2774.81
98.8000	2821.86
98.8500	2839.75
98.9000	2791.62
98.9500	2778.45
99.0000	2779
[truncated: 2,863 more rows]
