# Supplementary material for: N-chlorination mediates protective and immunomodulatory effects of oxidized human plasma proteins
Source: eLife. 2019 Jul 12;8:e47395. doi: 10.7554/eLife.47395 (PMC6650281; doi:10.7554/eLife.47395)
Supplement: Figure 1—source data 1. [file elife-47395-fig1-data1.zip › Figure 1 Source Data 1/HSerum-HOCl.2.csv]

TITLE	P45-RED
DATA TYPE	FLUORESCENCE SPECTRUM
ORIGIN	JASCO
OWNER
DATE	17/02/28
TIME	17:55:21
SPECTROMETER/DATA SYSTEM
LOCALE	1033
RESOLUTION
DELTAX	0.05
XUNITS	SEC
YUNITS	INTENSITY
FIRSTX	0.0000
LASTX	240.0000
NPOINTS	4801
FIRSTY	218.62639
MAXY	2819.10132
MINY	-202.98596
XYDATA
0.0000	218.626
0.0500	215.79
0.1000	221.099
0.1500	232.745
0.2000	232.178
0.2500	221.28
0.3000	222.028
0.3500	233.764
0.4000	226.983
0.4500	214.851
0.5000	219.262
0.5500	227.124
0.6000	243.228
0.6500	238.17
0.7000	218.16
0.7500	215.697
0.8000	213.682
0.8500	210.448
0.9000	211.965
0.9500	213.886
1.0000	222.752
1.0500	227.171
1.1000	217.999
1.1500	212.052
1.2000	215.363
1.2500	216.176
1.3000	211.212
1.3500	211.882
1.4000	213.731
1.4500	213.774
1.5000	210.673
1.5500	213.931
1.6000	223.57
1.6500	227.655
1.7000	228.284
1.7500	245.624
1.8000	261.074
1.8500	236.913
1.9000	213.501
1.9500	209.676
2.0000	208.739
2.0500	208.575
2.1000	206.833
2.1500	210.814
2.2000	212.318
2.2500	207.104
2.3000	204.976
2.3500	205.992
2.4000	207.93
2.4500	221.135
2.5000	223.34
2.5500	221.36
2.6000	230.772
2.6500	220.981
2.7000	213.08
2.7500	223.261
2.8000	224.416
2.8500	219.469
2.9000	218.597
2.9500	222.064
3.0000	233.267
3.0500	233.357
3.1000	221.289
3.1500	211.92
3.2000	211.697
3.2500	213.052
3.3000	214.028
3.3500	217.195
3.4000	218.382
3.4500	221.414
3.5000	227.117
3.5500	228.202
3.6000	229.924
3.6500	245.114
3.7000	248.734
3.7500	226.698
3.8000	213.283
3.8500	210.652
3.9000	208.866
3.9500	216.536
4.0000	219.496
4.0500	229.536
4.1000	235.222
4.1500	222.037
4.2000	218.613
4.2500	223.271
4.3000	220.458
4.3500	211.042
4.4000	207.047
4.4500	213.777
4.5000	253.051
4.5500	370.826
4.6000	423.834
4.6500	305.012
4.7000	215.751
4.7500	215.134
4.8000	219.998
4.8500	220.694
4.9000	212.936
4.9500	209.594
5.0000	208.76
5.0500	206.272
5.1000	207.77
5.1500	210.259
5.2000	217.845
5.2500	218.472
5.3000	211.034
5.3500	216.804
5.4000	223.896
5.4500	219.316
5.5000	216.655
5.5500	221.508
5.6000	229.311
5.6500	227.928
5.7000	217.636
5.7500	212.173
5.8000	209.226
5.8500	206.737
5.9000	210.076
5.9500	229.409
6.0000	277.077
6.0500	292.358
6.1000	254.944
6.1500	235.136
6.2000	234.314
6.2500	225.99
6.3000	213.834
6.3500	208.012
6.4000	208.478
6.4500	209.773
6.5000	210.732
6.5500	215.898
6.6000	221.601
6.6500	235.4
6.7000	240.546
6.7500	220.973
6.8000	208.035
6.8500	208.637
6.9000	209.509
6.9500	210.563
7.0000	212.236
7.0500	210.878
7.1000	210.449
7.1500	213.978
7.2000	223.252
7.2500	230.229
7.3000	219.983
7.3500	208.05
7.4000	207.824
7.4500	208.37
7.5000	208.987
7.5500	230.815
7.6000	254.37
7.6500	233.281
7.7000	217.363
7.7500	246.545
7.8000	239.037
7.8500	209.729
7.9000	212.279
7.9500	211.645
8.0000	206.515
8.0500	206.616
8.1000	211.067
8.1500	218.099
8.2000	217.638
8.2500	214.035
8.3000	213.558
8.3500	210.042
8.4000	207.503
8.4500	206.59
8.5000	207.816
8.5500	208.521
8.6000	209.342
8.6500	209.849
8.7000	208.007
8.7500	212.631
8.8000	219.999
8.8500	217.812
8.9000	213.041
8.9500	216.42
9.0000	244.001
9.0500	257.822
9.1000	230.257
9.1500	214.111
9.2000	214.083
9.2500	212.578
9.3000	210.657
9.3500	209.904
9.4000	210.204
9.4500	213.134
9.5000	212.638
9.5500	209.597
9.6000	214.511
9.6500	235.047
9.7000	237.451
9.7500	219.737
9.8000	211.769
9.8500	208.559
9.9000	210.612
9.9500	211.884
10.0000	210.511
10.0500	210.523
10.1000	228.707
10.1500	242.159
10.2000	227.082
10.2500	217.625
10.3000	231.624
10.3500	270.291
10.4000	306.33
10.4500	266.778
10.5000	214.911
10.5500	209.574
10.6000	211.718
10.6500	223.615
10.7000	231.075
10.7500	233.857
10.8000	231.818
10.8500	219.086
10.9000	215.147
10.9500	219.198
11.0000	235.062
11.0500	236.373
11.1000	218.499
11.1500	219.944
11.2000	223.15
11.2500	216.086
11.3000	218.455
11.3500	226.861
11.4000	222.743
11.4500	219.402
11.5000	221.731
11.5500	222.883
11.6000	217.956
11.6500	217.916
11.7000	220.359
11.7500	213.555
11.8000	232.416
11.8500	255.97
11.9000	233.412
11.9500	211.242
12.0000	217.466
12.0500	218.687
12.1000	215.226
12.1500	216.526
12.2000	218.347
12.2500	218.445
12.3000	218.88
12.3500	219.577
12.4000	239.429
12.4500	257.406
12.5000	233.49
12.5500	218.111
12.6000	219.802
12.6500	212.414
12.7000	210.778
12.7500	217.733
12.8000	240.797
12.8500	287.051
12.9000	305.954
12.9500	329.585
13.0000	433.619
13.0500	425.984
13.1000	289.742
13.1500	225.067
13.2000	220.711
13.2500	219.372
13.3000	213.654
13.3500	212.695
13.4000	216.258
13.4500	219.971
13.5000	219.555
13.5500	215.841
13.6000	215.877
13.6500	212.786
13.7000	211.496
13.7500	212.789
13.8000	212.091
13.8500	225.943
13.9000	231.43
13.9500	220.445
14.0000	217.544
14.0500	214.561
14.1000	214.863
14.1500	242.044
14.2000	253.667
14.2500	228.42
14.3000	210.105
14.3500	206.684
14.4000	210.699
14.4500	211.151
14.5000	210.712
14.5500	213.618
14.6000	215.31
14.6500	219.125
14.7000	219.021
14.7500	218.244
14.8000	229.112
14.8500	231.612
14.9000	223.693
14.9500	234.458
15.0000	235.945
15.0500	222.73
15.1000	214.728
15.1500	212.016
15.2000	212.111
15.2500	212.633
15.3000	211.839
15.3500	207.255
15.4000	213.215
15.4500	227.375
15.5000	227.978
15.5500	225.429
15.6000	231.923
15.6500	224.8
15.7000	217.585
15.7500	223.936
15.8000	224.071
15.8500	226.214
15.9000	226.278
15.9500	225.56
16.0000	231.35
16.0500	225.174
16.1000	222.586
16.1500	223.461
16.2000	223.467
16.2500	222.76
16.3000	221.349
16.3500	215.671
16.4000	207.776
16.4500	218.182
16.5000	224.511
16.5500	226.729
16.6000	226.705
16.6500	230.53
16.7000	226.707
16.7500	212.654
16.8000	211.162
16.8500	220.058
16.9000	228.086
16.9500	226.365
17.0000	223.638
17.0500	220.646
17.1000	216.408
17.1500	210.726
17.2000	209.425
17.2500	215.409
17.3000	221.794
17.3500	220.474
17.4000	215.968
17.4500	214.92
17.5000	213.72
17.5500	209.35
17.6000	209.703
17.6500	210.78
17.7000	215.615
17.7500	231.75
17.8000	236.569
17.8500	226.973
17.9000	222.888
17.9500	219.693
18.0000	218.655
18.0500	217.131
18.1000	213.728
18.1500	215.591
18.2000	216.181
18.2500	-28.0939
18.3000	-202.986
18.3500	-81.4721
18.4000	-19.1052
18.4500	-6.97704
18.5000	-3.64939
18.5500	-2.95871
18.6000	-2.61341
18.6500	-2.36597
18.7000	-2.18322
18.7500	-2.05055
18.8000	-1.94477
18.8500	235.697
18.9000	191.855
18.9500	-143.809
19.0000	-117.974
19.0500	-24.062
19.1000	-6.61443
19.1500	-2.58033
19.2000	-1.94124
19.2500	-1.76443
19.3000	-1.67143
19.3500	-1.57629
19.4000	-1.50312
19.4500	-1.45185
19.5000	-1.40987
19.5500	-1.38479
19.6000	-1.36339
19.6500	-1.33747
19.7000	-1.31145
19.7500	-1.29119
19.8000	-1.27539
19.8500	-1.25778
19.9000	-1.24641
19.9500	-1.23285
20.0000	-1.21066
20.0500	-1.20759
20.1000	-1.204
20.1500	-1.17072
20.2000	-1.16384
20.2500	-1.16308
20.3000	-1.147
20.3500	-1.14213
20.4000	-1.13167
20.4500	-1.12446
20.5000	-1.12391
20.5500	615.906
20.6000	1328.55
20.6500	1044.9
20.7000	505.733
20.7500	328.155
20.8000	327.93
20.8500	345.662
20.9000	347.156
20.9500	350.586
21.0000	356.563
21.0500	376.643
21.1000	412.33
21.1500	472.238
21.2000	533.831
21.2500	583.269
21.3000	610.277
21.3500	615.996
21.4000	640.836
21.4500	664.348
21.5000	659.868
21.5500	672.555
21.6000	725.435
21.6500	783.763
21.7000	846.568
21.7500	871.494
21.8000	861.601
21.8500	883.358
21.9000	929.29
21.9500	978.712
22.0000	998.801
22.0500	1004.15
22.1000	1012.99
22.1500	1015.23
22.2000	1020.49
22.2500	1003.54
22.3000	979.215
22.3500	979.777
22.4000	982.913
22.4500	986.676
22.5000	1027.87
22.5500	1110.74
22.6000	1132.92
22.6500	1093.31
22.7000	1066.83
22.7500	1055.52
22.8000	1087.45
22.8500	1096.97
22.9000	1084.96
22.9500	1099.13
23.0000	1105.11
23.0500	1110.22
23.1000	1116.72
23.1500	1123.28
23.2000	1116.37
23.2500	1111.65
23.3000	1136.83
23.3500	1154.49
23.4000	1153.35
23.4500	1149.29
23.5000	1149.39
23.5500	1157.16
23.6000	1155.76
23.6500	1150.4
23.7000	1152.23
23.7500	1145.92
23.8000	1142.83
23.8500	1151.75
23.9000	1163.86
23.9500	1182.28
24.0000	1219.45
24.0500	1267.68
24.1000	1294.37
24.1500	1338.25
24.2000	1342.5
24.2500	1277.8
24.3000	1233.52
24.3500	1221.13
24.4000	1227.75
24.4500	1245.28
24.5000	1258.3
24.5500	1258.1
24.6000	1261.62
24.6500	1276.17
24.7000	1292.44
24.7500	1297.46
24.8000	1292.34
24.8500	1290.23
24.9000	1290.27
24.9500	1288.77
25.0000	1296.62
25.0500	1299.67
25.1000	1297.58
25.1500	1305.97
25.2000	1320.98
25.2500	1332.27
25.3000	1330.8
25.3500	1325.34
25.4000	1328.81
25.4500	1472.2
25.5000	1664.91
25.5500	1539.45
25.6000	1360.39
25.6500	1350.34
25.7000	1355.62
25.7500	1363.72
25.8000	1358.13
25.8500	1361.92
25.9000	1373.25
25.9500	1377.42
26.0000	1386.82
26.0500	1389.37
26.1000	1387.17
26.1500	1409.26
26.2000	1418.61
26.2500	1412.35
26.3000	1403.17
26.3500	1400.53
26.4000	1404.41
26.4500	1409.75
26.5000	1412.33
26.5500	1413.38
26.6000	1426.83
26.6500	1442.04
26.7000	1445.25
26.7500	1438.47
26.8000	1437.76
26.8500	1440.32
26.9000	1438.67
26.9500	1435.99
27.0000	1432.07
27.0500	1436.32
27.1000	1443.3
27.1500	1449.6
27.2000	1451.74
27.2500	1448.69
27.3000	1445.9
27.3500	1444.48
27.4000	1448.41
27.4500	1450.45
27.5000	1453.26
27.5500	1457.36
27.6000	1495.94
27.6500	1520.8
27.7000	1600.65
27.7500	1779.12
27.8000	1721.95
27.8500	1530.42
27.9000	1481.04
27.9500	1481.61
28.0000	1489.89
28.0500	1489.52
28.1000	1493.27
28.1500	1509.82
28.2000	1509.25
28.2500	1503.58
28.3000	1506.6
28.3500	1506.68
28.4000	1507.6
28.4500	1513.61
28.5000	1520.73
28.5500	1540.97
28.6000	1551.54
28.6500	1539.25
28.7000	1532.94
28.7500	1535.74
28.8000	1538.49
28.8500	1546.28
28.9000	1547.25
28.9500	1548.49
29.0000	1555.34
29.0500	1592.91
29.1000	1599.46
29.1500	1563.61
29.2000	1548.93
29.2500	1541.26
29.3000	1550.84
29.3500	1560.04
29.4000	1570.73
29.4500	1568.98
29.5000	1557.3
29.5500	1563.32
29.6000	1574.63
29.6500	1579.61
29.7000	1583.77
29.7500	1584.56
29.8000	1578.28
29.8500	1578.2
29.9000	1581.37
29.9500	1581.44
30.0000	1584.7
30.0500	1593.9
30.1000	1599.22
30.1500	1597.45
30.2000	1598.74
30.2500	1603.48
30.3000	1616.57
30.3500	1916.73
30.4000	1980.29
30.4500	1686.42
30.5000	1619.37
30.5500	1617.86
30.6000	1627.12
30.6500	1630.06
30.7000	1616.02
30.7500	1616
30.8000	1625
30.8500	1626.57
30.9000	1631.77
30.9500	1636.52
31.0000	1638.95
31.0500	1639.23
31.1000	1640.45
31.1500	1644.25
31.2000	1650.26
31.2500	1678.43
31.3000	1670.27
31.3500	1641.15
31.4000	1647.29
31.4500	1656.92
31.5000	1656.55
31.5500	1662.34
31.6000	1677.88
31.6500	1679.09
31.7000	1669.49
31.7500	1664.68
31.8000	1662.72
31.8500	1662.55
31.9000	1664.04
31.9500	1690.68
32.0000	1704.97
32.0500	1684.69
32.1000	1680.57
32.1500	1698.89
32.2000	1727.67
32.2500	1725.5
32.3000	1704.72
32.3500	1710.23
32.4000	1704.41
32.4500	1686.69
32.5000	1684.6
32.5500	1684.13
32.6000	1680.75
32.6500	1679.96
32.7000	1729.75
32.7500	1737.62
32.8000	1698.11
32.8500	1702.28
32.9000	1705.87
32.9500	1715.35
33.0000	1717.75
33.0500	1715.37
33.1000	1720.56
33.1500	1724.63
33.2000	1728.91
33.2500	1717.15
33.3000	1706.04
33.3500	1712.26
33.4000	1722.33
33.4500	1728.56
33.5000	1729.21
33.5500	1728.27
33.6000	1722.37
33.6500	1723.33
33.7000	1733.97
33.7500	1743.83
33.8000	1746.01
33.8500	1744.99
33.9000	1744.38
33.9500	1737.42
34.0000	1748.08
34.0500	1756.23
34.1000	1750.82
34.1500	1756.66
34.2000	1788.15
34.2500	1800.6
34.3000	1771.41
34.3500	1767.7
34.4000	1787.74
34.4500	1821.84
34.5000	2110.5
34.5500	2146.64
34.6000	1840.34
34.6500	1763.89
34.7000	1764.93
34.7500	1761.52
34.8000	1766.23
34.8500	1768.87
34.9000	1773.9
34.9500	1786.91
35.0000	1793.71
35.0500	1789.67
35.1000	1777.51
35.1500	1778.24
35.2000	1784.88
35.2500	1787.69
35.3000	1783.82
35.3500	1780.5
35.4000	1786.52
35.4500	1789.15
35.5000	1783.89
35.5500	1780.61
35.6000	1785.69
35.6500	1796.19
35.7000	1796.28
35.7500	1785.64
35.8000	1784.18
35.8500	1789.06
35.9000	1794.43
35.9500	1792.73
36.0000	1791.48
36.0500	1793.85
36.1000	1802.31
36.1500	1806.36
36.2000	1797.57
36.2500	1796.95
36.3000	1807.27
36.3500	1810.07
36.4000	1802.9
36.4500	1801.64
36.5000	1808.96
36.5500	1818.4
36.6000	1822.07
36.6500	1827.63
36.7000	1829.16
36.7500	1827.86
36.8000	1830.32
36.8500	1823.17
36.9000	1814.23
36.9500	1813.5
37.0000	1818.93
37.0500	1830.97
37.1000	1832.69
37.1500	1827.18
37.2000	1834.09
37.2500	1840.07
37.3000	1838.53
37.3500	1835.6
37.4000	1836.01
37.4500	1850.38
37.5000	1871.92
37.5500	1872.96
37.6000	1862.07
37.6500	1871.93
37.7000	1868.29
37.7500	1856.51
37.8000	1857.24
37.8500	1855.55
37.9000	1856.62
37.9500	1856.94
38.0000	1879.17
38.0500	1888.16
38.1000	1874.19
38.1500	1865
38.2000	1857.02
38.2500	1857.28
38.3000	1855.51
38.3500	1857.82
38.4000	1860.98
38.4500	1859.76
38.5000	1864.86
38.5500	1877.89
38.6000	1886.63
38.6500	1880.47
38.7000	1872.88
38.7500	1870.93
38.8000	1889.05
38.8500	1916.85
38.9000	1908.41
38.9500	1880.38
39.0000	1900.58
39.0500	1910.55
39.1000	1893.18
39.1500	1893.05
39.2000	1890.21
39.2500	1944.44
39.3000	2082.13
39.3500	2108.13
39.4000	1974.68
39.4500	1912.64
39.5000	1908.07
39.5500	1891.7
39.6000	1896.62
39.6500	1895.93
39.7000	1896.81
39.7500	1895.92
39.8000	1892.87
39.8500	1900.53
39.9000	1909.32
39.9500	1902.39
40.0000	1892.44
40.0500	1894.82
40.1000	1909.04
40.1500	1910.35
40.2000	1902.72
40.2500	1909.94
40.3000	1911.45
40.3500	1922.41
40.4000	1935.51
40.4500	1933.17
40.5000	1943.83
40.5500	2030.92
40.6000	2256.49
40.6500	2275.4
40.7000	2059.91
40.7500	1956.97
40.8000	1950.38
40.8500	1960.12
40.9000	1934.86
40.9500	1912.86
41.0000	1912.71
41.0500	1922.28
41.1000	1931.09
41.1500	1922.38
41.2000	1919.28
41.2500	1922.16
41.3000	1922.94
41.3500	1926.51
41.4000	1923.74
41.4500	1928.47
41.5000	1935.17
41.5500	1934.35
41.6000	1933.21
41.6500	1932.4
41.7000	1930.22
41.7500	1930.49
41.8000	1940.34
41.8500	1942.84
41.9000	1938.61
41.9500	1956.36
42.0000	1967.87
42.0500	1954.11
42.1000	1944.2
42.1500	1939.73
42.2000	1937.29
42.2500	1942.05
42.3000	1955.02
42.3500	1960.64
42.4000	1952.44
42.4500	1945.78
42.5000	1942.49
42.5500	1948.9
42.6000	1958.21
42.6500	1951.95
42.7000	1954.38
42.7500	1963.51
42.8000	1956.99
42.8500	1949
42.9000	1951.04
42.9500	1960.75
43.0000	1964.01
43.0500	1964.06
43.1000	1964.45
43.1500	1963.03
43.2000	1972.25
43.2500	1987.45
43.3000	1985.35
43.3500	1969.59
43.4000	1970.84
43.4500	1977.89
43.5000	1969.83
43.5500	1968.34
43.6000	1973.61
43.6500	1966.07
43.7000	1959.29
43.7500	1966.32
43.8000	1968.77
43.8500	1976.33
43.9000	1986.26
43.9500	1979.41
44.0000	1976.42
44.0500	1977.53
44.1000	1980.25
44.1500	1982.07
44.2000	1979.22
44.2500	1989.32
44.3000	2038.34
44.3500	2143.24
44.4000	2165.32
44.4500	2056.13
44.5000	1990.12
44.5500	1994.95
44.6000	1994.55
44.6500	1991.19
44.7000	1994.72
44.7500	2003.11
44.8000	2002.19
44.8500	1993.77
44.9000	1994.15
44.9500	1995.72
45.0000	2008.67
45.0500	2015.35
45.1000	2007.24
45.1500	2002.58
45.2000	2009.48
45.2500	2009.51
45.3000	2006.25
45.3500	2013.89
45.4000	2006.24
45.4500	1994.86
45.5000	1996.02
45.5500	1998.64
45.6000	2000.54
45.6500	2011.34
45.7000	2028.12
45.7500	2030.29
45.8000	2086.8
45.8500	2098.14
45.9000	2080.96
45.9500	2118.57
46.0000	2093.84
46.0500	2053.11
46.1000	2042.85
46.1500	2039.82
46.2000	2029.14
46.2500	2016.73
46.3000	2009.63
46.3500	2007.72
46.4000	2008.26
46.4500	2015.93
46.5000	2022.93
46.5500	2024.9
46.6000	2025.56
46.6500	2021.83
46.7000	2019.66
46.7500	2020.44
46.8000	2025.95
46.8500	2039.34
46.9000	2039.51
46.9500	2029.71
47.0000	2028.55
47.0500	2032.99
47.1000	2032.87
47.1500	2033.88
47.2000	2039.99
47.2500	2043.04
47.3000	2045.96
47.3500	2046.02
47.4000	2044.9
47.4500	2065.36
47.5000	2067.45
47.5500	2039.87
47.6000	2031.72
47.6500	2034.69
47.7000	2041.26
47.7500	2041.83
47.8000	2039.77
47.8500	2047.31
47.9000	2051.63
47.9500	2044.6
48.0000	2041.03
48.0500	2042.61
48.1000	2048.49
48.1500	2056.71
48.2000	2082.22
48.2500	2165.1
48.3000	2138.46
48.3500	2048.52
48.4000	2043.07
48.4500	2063.21
48.5000	2082.06
48.5500	2065.48
48.6000	2052.17
48.6500	2051.1
48.7000	2048.28
48.7500	2056.03
48.8000	2067.78
48.8500	2068.37
48.9000	2067.41
48.9500	2071.03
49.0000	2077.31
49.0500	2144.62
49.1000	2141.61
49.1500	2078.63
49.2000	2105.22
49.2500	2100.59
49.3000	2068.28
49.3500	2061.08
49.4000	2061.55
49.4500	2066.67
49.5000	2075.92
49.5500	2086.65
49.6000	2080.59
49.6500	2080.12
49.7000	2089.15
49.7500	2089.11
49.8000	2084.84
49.8500	2081.34
49.9000	2085.8
49.9500	2086.58
50.0000	2082.7
50.0500	2075.73
50.1000	2073.03
50.1500	2084.99
50.2000	2095.11
50.2500	2089.51
50.3000	2086.03
50.3500	2085.85
50.4000	2088.99
50.4500	2109.75
50.5000	2103.61
50.5500	2082.85
50.6000	2089.34
50.6500	2112.33
50.7000	2110.67
50.7500	2092.56
50.8000	2094.77
50.8500	2093.1
50.9000	2089.46
50.9500	2086.47
51.0000	2090.95
51.0500	2092.04
51.1000	2086.52
51.1500	2087.35
51.2000	2088.62
51.2500	2087.08
51.3000	2084.57
51.3500	2085.23
51.4000	2090.15
51.4500	2097.95
51.5000	2100.52
51.5500	2097.93
51.6000	2093.47
51.6500	2098.13
51.7000	2103.93
51.7500	2104.7
51.8000	2125.3
51.8500	2137.47
51.9000	2133.2
51.9500	2133.18
52.0000	2119.75
52.0500	2106.58
52.1000	2109.08
52.1500	2134.75
52.2000	2144.37
52.2500	2123.86
52.3000	2114.12
52.3500	2111.6
52.4000	2106.78
52.4500	2113.68
52.5000	2115.69
52.5500	2111.58
52.6000	2112
52.6500	2111.42
52.7000	2123.11
52.7500	2122.69
52.8000	2115.13
52.8500	2111.43
52.9000	2104.73
52.9500	2106.45
53.0000	2108.47
53.0500	2116.98
53.1000	2123.95
53.1500	2118.94
53.2000	2120.81
53.2500	2130.02
53.3000	2131.06
53.3500	2138.08
53.4000	2147.14
53.4500	2132.65
53.5000	2116.3
53.5500	2118.68
53.6000	2128.9
53.6500	2135.73
53.7000	2137.18
53.7500	2150.21
53.8000	2143.5
53.8500	2125.19
53.9000	2133.04
53.9500	2132.53
54.0000	2124.7
54.0500	2142.78
54.1000	2146.09
54.1500	2128.12
54.2000	2125.8
54.2500	2131.82
54.3000	2137.88
54.3500	2137.97
54.4000	2134.79
54.4500	2131.43
54.5000	2132.85
54.5500	2136.02
54.6000	2136.76
54.6500	2138.4
54.7000	2134.7
54.7500	2130.41
54.8000	2133.47
54.8500	2138.17
54.9000	2148.46
54.9500	2154.18
55.0000	2150.43
55.0500	2145.4
55.1000	2140.5
55.1500	2143.63
55.2000	2149.97
55.2500	2149.92
55.3000	2145.57
55.3500	2141.12
55.4000	2142.85
55.4500	2144.37
55.5000	2144.7
55.5500	2151.79
55.6000	2160.5
55.6500	2162.41
55.7000	2158.78
55.7500	2152.38
55.8000	2159.95
55.8500	2163.67
55.9000	2150.4
55.9500	2151.84
56.0000	2167.84
56.0500	2166.13
56.1000	2154.26
56.1500	2155.44
56.2000	2155.28
56.2500	2150.67
56.3000	2149.64
56.3500	2151.93
56.4000	2152.73
56.4500	2156.48
56.5000	2162.38
56.5500	2164.98
56.6000	2167.66
56.6500	2181.29
56.7000	2176.32
56.7500	2162.88
56.8000	2172.45
56.8500	2193.55
56.9000	2193.48
56.9500	2169.01
57.0000	2160.06
57.0500	2159.24
57.1000	2158.82
57.1500	2164.69
57.2000	2164.84
57.2500	2323.94
57.3000	2445.14
57.3500	2282.09
57.4000	2171.56
57.4500	2183
57.5000	2183.52
57.5500	2179.2
57.6000	2175.71
57.6500	2178.97
57.7000	2181.48
57.7500	2187.9
57.8000	2190.68
57.8500	2178.46
57.9000	2169.71
57.9500	2167.48
58.0000	2169.89
58.0500	2172.83
58.1000	2178.29
58.1500	2179.41
58.2000	2173.97
58.2500	2178.98
58.3000	2182.66
58.3500	2174.79
58.4000	2170.26
58.4500	2177.67
58.5000	2189.76
58.5500	2191.29
58.6000	2187.37
58.6500	2186.64
58.7000	2182.65
58.7500	2187.03
58.8000	2191.98
58.8500	2188.27
58.9000	2197.27
58.9500	2192.29
59.0000	2175.21
59.0500	2178.41
59.1000	2184.58
59.1500	2183.14
59.2000	2180.29
59.2500	2184.53
59.3000	2194.86
59.3500	2206.05
59.4000	2230.14
59.4500	2263.61
59.5000	2241.45
59.5500	2195.28
59.6000	2186.07
59.6500	2190.48
59.7000	2195.38
59.7500	2195.42
59.8000	2194.72
59.8500	2192.23
59.9000	2194.48
59.9500	2194.48
60.0000	2190.94
60.0500	2194.88
60.1000	2197.44
60.1500	2196.3
60.2000	2196.32
60.2500	2199.25
60.3000	2199.21
60.3500	2205.24
60.4000	2226.01
60.4500	2231.04
60.5000	2210.22
60.5500	2200.27
60.6000	2204.11
60.6500	2204.2
60.7000	2201.17
60.7500	2198.69
60.8000	2198.5
60.8500	2197.83
60.9000	2202.9
60.9500	2208.83
61.0000	2221.02
61.0500	2220.22
61.1000	2208.76
61.1500	2205.06
61.2000	2201.75
61.2500	2199.49
61.3000	2202.42
61.3500	2218.34
61.4000	2224.11
61.4500	2214.94
61.5000	2209.6
61.5500	2211.93
61.6000	2210.39
61.6500	2208.19
61.7000	2213.63
61.7500	2210.15
61.8000	2222.13
61.8500	2226.84
61.9000	2215.67
61.9500	2226.6
62.0000	2230.01
62.0500	2231.31
62.1000	2233.26
62.1500	2227.53
62.2000	2229.44
62.2500	2232.07
62.3000	2230.26
62.3500	2222.29
62.4000	2215.59
62.4500	2223.07
62.5000	2223.13
62.5500	2215.08
62.6000	2246.01
62.6500	2253.52
62.7000	2232.38
62.7500	2232.91
62.8000	2230.64
62.8500	2228.04
62.9000	2223.44
62.9500	2221.87
63.0000	2228.1
63.0500	2232.03
63.1000	2229.92
63.1500	2238.66
63.2000	2231.77
63.2500	2218.95
63.3000	2222.23
63.3500	2224.42
63.4000	2231.7
63.4500	2242.3
63.5000	2234.62
63.5500	2219.21
63.6000	2217.67
63.6500	2224.99
63.7000	2230.2
63.7500	2230.97
63.8000	2231.69
63.8500	2234.93
63.9000	2240
63.9500	2236.24
64.0000	2228.63
64.0500	2226.81
64.1000	2229.24
64.1500	2231.95
64.2000	2234.39
64.2500	2236.58
64.3000	2238.76
64.3500	2237.06
64.4000	2231.03
64.4500	2232.09
64.5000	2245.25
64.5500	2252.87
64.6000	2246.48
64.6500	2247.13
64.7000	2253.07
64.7500	2246.44
64.8000	2267.83
64.8500	2268.46
64.9000	2244.98
64.9500	2257.82
65.0000	2261.22
65.0500	2250.55
65.1000	2244.96
65.1500	2239.57
65.2000	2246.86
65.2500	2260.75
65.3000	2255.87
65.3500	2246.67
65.4000	2242.45
65.4500	2249.49
65.5000	2259.89
65.5500	2306.83
65.6000	2433.67
65.6500	2381.44
65.7000	2245.24
65.7500	2242.37
65.8000	2243.48
65.8500	2246.52
65.9000	2275.97
65.9500	2278.7
66.0000	2251.96
66.0500	2257.57
66.1000	2256.1
66.1500	2255
66.2000	2252.72
66.2500	2248.16
66.3000	2252.65
66.3500	2249.53
66.4000	2250.08
66.4500	2259.73
66.5000	2261.27
66.5500	2268.44
66.6000	2289.34
66.6500	2276.92
66.7000	2251.3
66.7500	2254.6
66.8000	2263.46
66.8500	2268.71
66.9000	2267.61
66.9500	2262.91
67.0000	2261.34
67.0500	2263.88
67.1000	2260.94
67.1500	2255.62
67.2000	2253.33
67.2500	2253.57
67.3000	2262.84
67.3500	2269.08
67.4000	2270.16
67.4500	2292.61
67.5000	2317.15
67.5500	2308.62
67.6000	2275.89
67.6500	2251.98
67.7000	2253.48
67.7500	2261.21
67.8000	2268.12
67.8500	2270.31
67.9000	2268.46
67.9500	2264.6
68.0000	2268.86
68.0500	2274.41
68.1000	2277.42
68.1500	2277.93
68.2000	2277.8
68.2500	2277.79
68.3000	2272.21
68.3500	2266.72
68.4000	2259.88
68.4500	2263.35
68.5000	2276.24
68.5500	2282.13
68.6000	2283.65
68.6500	2276.98
68.7000	2266.67
68.7500	2303.44
68.8000	2301.65
68.8500	2261.35
68.9000	2261.63
68.9500	2265.08
69.0000	2266.37
69.0500	2264.97
69.1000	2269.09
69.1500	2288.06
69.2000	2299.58
69.2500	2299.25
69.3000	2299.84
69.3500	2293.1
69.4000	2287.5
69.4500	2285.33
69.5000	2281.34
69.5500	2276.11
69.6000	2272.82
69.6500	2276.81
69.7000	2287.79
69.7500	2310.54
69.8000	2336.82
69.8500	2346.49
69.9000	2333.24
69.9500	2303.31
70.0000	2284.38
70.0500	2281.11
70.1000	2280.57
70.1500	2285.25
70.2000	2286.65
70.2500	2283.24
70.3000	2278.83
70.3500	2278.11
70.4000	2288.36
70.4500	2308.69
70.5000	2309.2
70.5500	2307.79
70.6000	2316.24
70.6500	2294.86
70.7000	2277.12
70.7500	2281.09
70.8000	2286.96
70.8500	2288.16
70.9000	2282.79
70.9500	2281.93
71.0000	2283.29
71.0500	2285.97
71.1000	2289.14
71.1500	2285.97
71.2000	2285.8
71.2500	2287.87
71.3000	2298.36
71.3500	2300.94
71.4000	2296.11
71.4500	2295.5
71.5000	2290.76
71.5500	2298.22
71.6000	2313.27
71.6500	2312.14
71.7000	2299.93
71.7500	2297.4
71.8000	2298.98
71.8500	2294.11
71.9000	2288.34
71.9500	2288.52
72.0000	2300.72
72.0500	2309.07
72.1000	2302.71
72.1500	2296.97
72.2000	2302.38
72.2500	2318.77
72.3000	2320.95
72.3500	2306.47
72.4000	2303.44
72.4500	2301.66
72.5000	2306.36
72.5500	2318.41
72.6000	2316.34
72.6500	2305.38
72.7000	2303.13
72.7500	2307.24
72.8000	2306.07
72.8500	2308.7
72.9000	2313.73
72.9500	2308.04
73.0000	2311.68
73.0500	2321.29
73.1000	2316.33
73.1500	2310.58
73.2000	2309.58
73.2500	2305.95
73.3000	2300.64
73.3500	2299.67
73.4000	2312.89
73.4500	2318.94
73.5000	2312.16
73.5500	2310.81
73.6000	2313.12
73.6500	2314.16
73.7000	2321
73.7500	2323.83
73.8000	2311.1
73.8500	2306.87
73.9000	2312.57
73.9500	2319.25
74.0000	2315.56
74.0500	2309.36
74.1000	2306.47
74.1500	2306.69
74.2000	2309.97
74.2500	2310.3
74.3000	2311.23
74.3500	2314.9
74.4000	2319.59
74.4500	2316.6
74.5000	2308.98
74.5500	2317.72
74.6000	2328.54
74.6500	2319.58
74.7000	2313.94
74.7500	2319.22
74.8000	2317.51
74.8500	2313.06
74.9000	2313.81
74.9500	2314.23
75.0000	2314.42
75.0500	2314.85
75.1000	2318.24
75.1500	2321.16
75.2000	2317.42
75.2500	2321.43
75.3000	2318.13
75.3500	2308.74
75.4000	2309.53
75.4500	2310.88
75.5000	2315.73
75.5500	2319.74
75.6000	2316.13
75.6500	2320.24
75.7000	2332.48
75.7500	2333.22
75.8000	2328.93
75.8500	2338.47
75.9000	2337.41
75.9500	2332.23
76.0000	2341.73
76.0500	2357.75
76.1000	2349.63
76.1500	2321.31
76.2000	2315.45
76.2500	2322.1
76.3000	2334.47
76.3500	2347
76.4000	2345.22
76.4500	2338.83
76.5000	2335.87
76.5500	2332.51
76.6000	2330.15
76.6500	2325.66
76.7000	2325.01
76.7500	2324.15
76.8000	2321.38
76.8500	2324.39
76.9000	2333.58
76.9500	2335.8
77.0000	2329.85
77.0500	2332.87
77.1000	2328.27
77.1500	2320.66
77.2000	2327.29
77.2500	2331.05
77.3000	2327.21
77.3500	2326.28
77.4000	2329.59
77.4500	2331.71
77.5000	2336.56
77.5500	2363.95
77.6000	2386.69
77.6500	2418.15
77.7000	2418.07
77.7500	2364.14
77.8000	2337.73
77.8500	2328.51
77.9000	2328.31
77.9500	2334.94
78.0000	2336.92
78.0500	2342.66
78.1000	2348.57
78.1500	2367.88
78.2000	2367.86
78.2500	2343.06
78.3000	2343.83
78.3500	2358.62
78.4000	2353.1
78.4500	2347.35
78.5000	2351.57
78.5500	2352.69
78.6000	2368.33
78.6500	2368.51
78.7000	2350.2
78.7500	2340.13
78.8000	2342.66
78.8500	2355.03
78.9000	2360.11
78.9500	2350.97
79.0000	2341.19
79.0500	2340.49
79.1000	2344.81
79.1500	2359.17
79.2000	2365.8
79.2500	2350.89
79.3000	2340.37
79.3500	2344.83
79.4000	2350.78
79.4500	2344.44
79.5000	2340.28
79.5500	2345.45
79.6000	2361.18
79.6500	2373.98
79.7000	2359.23
79.7500	2348.7
79.8000	2347.44
79.8500	2342.34
79.9000	2348.24
79.9500	2350.01
80.0000	2346.7
80.0500	2345.58
80.1000	2344.2
80.1500	2338.91
80.2000	2340.16
80.2500	2357.97
80.3000	2370.06
80.3500	2362.58
80.4000	2348.18
80.4500	2346.61
80.5000	2369.35
80.5500	2378.97
80.6000	2364.29
80.6500	2362.74
80.7000	2422.59
80.7500	2819.1
80.8000	2798.72
80.8500	2403.55
80.9000	2385.81
80.9500	2394.16
81.0000	2378.82
81.0500	2366.02
81.1000	2361.16
81.1500	2364.55
81.2000	2364.25
81.2500	2364.11
81.3000	2380.69
81.3500	2369.72
81.4000	2350.68
81.4500	2354.98
81.5000	2361.88
81.5500	2359.47
81.6000	2347.38
81.6500	2349.36
81.7000	2352.02
81.7500	2361.54
81.8000	2380.9
81.8500	2372.79
81.9000	2358.12
81.9500	2358.17
82.0000	2360.09
82.0500	2361.67
82.1000	2361.39
82.1500	2355.66
82.2000	2355.98
82.2500	2368.65
82.3000	2370.78
82.3500	2372.27
82.4000	2370.78
82.4500	2370.31
82.5000	2366.15
82.5500	2354.5
82.6000	2355.31
82.6500	2361.11
82.7000	2360.26
82.7500	2355.71
82.8000	2355.07
82.8500	2354.73
82.9000	2352.9
82.9500	2359.4
83.0000	2363.93
83.0500	2368.06
83.1000	2369.87
83.1500	2362.47
83.2000	2359.49
83.2500	2357.31
83.3000	2361.63
83.3500	2365.11
83.4000	2367.71
83.4500	2370.56
83.5000	2364.95
83.5500	2358.74
83.6000	2357.77
83.6500	2363.02
83.7000	2366.13
83.7500	2365.64
83.8000	2368.45
83.8500	2374.35
83.9000	2379.14
83.9500	2384.79
84.0000	2386.17
84.0500	2379.02
84.1000	2384.6
84.1500	2386.21
84.2000	2375.52
84.2500	2371.25
84.3000	2366.93
84.3500	2367.92
84.4000	2370.48
84.4500	2372.63
84.5000	2373.24
84.5500	2378.77
84.6000	2377.99
84.6500	2372.6
84.7000	2376.53
84.7500	2373.62
84.8000	2370.82
84.8500	2371.63
84.9000	2376.77
84.9500	2386.41
85.0000	2390.9
85.0500	2385.95
85.1000	2380.11
85.1500	2400.79
85.2000	2397.27
85.2500	2371.6
85.3000	2370.14
85.3500	2379.34
85.4000	2392.51
85.4500	2384.18
85.5000	2373.45
85.5500	2376.18
85.6000	2380.36
85.6500	2381.99
85.7000	2378.95
85.7500	2381.14
85.8000	2390.67
85.8500	2393.91
85.9000	2385.97
85.9500	2376.25
86.0000	2374.07
86.0500	2377.91
86.1000	2381.63
86.1500	2375.07
86.2000	2373.72
86.2500	2377.91
86.3000	2374.74
86.3500	2375.46
86.4000	2384.72
86.4500	2404.35
86.5000	2420.91
86.5500	2410.54
86.6000	2394.69
86.6500	2397.19
86.7000	2405.63
86.7500	2416.29
86.8000	2426.97
86.8500	2421.31
86.9000	2402.5
86.9500	2389.64
87.0000	2383.48
87.0500	2386.53
87.1000	2400.72
87.1500	2402.38
87.2000	2388.49
87.2500	2379.66
87.3000	2383.2
87.3500	2388.37
87.4000	2386.89
87.4500	2397.91
87.5000	2405.14
87.5500	2404.04
87.6000	2413.48
87.6500	2417.8
87.7000	2472.35
87.7500	2585.38
87.8000	2545.25
87.8500	2421.01
87.9000	2391.45
87.9500	2388.03
88.0000	2410.73
88.0500	2425.49
88.1000	2403.65
88.1500	2390.58
88.2000	2387.81
88.2500	2386.33
88.3000	2387.31
88.3500	2388.49
88.4000	2390.94
88.4500	2391.79
88.5000	2388.96
88.5500	2390.23
88.6000	2389.92
88.6500	2389.58
88.7000	2412.83
88.7500	2415.98
88.8000	2396
88.8500	2393.81
88.9000	2396.06
88.9500	2394.6
89.0000	2392.8
89.0500	2389.99
89.1000	2393.54
89.1500	2406.84
89.2000	2411.19
89.2500	2406.88
89.3000	2408.27
89.3500	2405.25
89.4000	2399.86
89.4500	2400.9
89.5000	2405.37
89.5500	2408.58
89.6000	2405.19
89.6500	2406.17
89.7000	2404.21
89.7500	2401.83
89.8000	2397.19
89.8500	2392.61
89.9000	2440.53
89.9500	2465.66
90.0000	2426.71
90.0500	2405.67
90.1000	2399.76
90.1500	2401.51
90.2000	2482.3
90.2500	2486.33
90.3000	2408.5
90.3500	2402.49
90.4000	2401.29
90.4500	2401.52
90.5000	2403.3
90.5500	2396.6
90.6000	2393.9
90.6500	2400.3
90.7000	2402.25
90.7500	2402.62
90.8000	2403.03
90.8500	2405.46
90.9000	2401.41
90.9500	2395.79
91.0000	2398.29
91.0500	2411.96
91.1000	2419.24
91.1500	2408.55
91.2000	2404.83
91.2500	2410.85
91.3000	2411.3
91.3500	2404.15
91.4000	2398.03
91.4500	2399.72
91.5000	2418.9
91.5500	2432.88
91.6000	2422.47
91.6500	2419.32
91.7000	2419.25
91.7500	2416.19
91.8000	2414.13
91.8500	2407.57
91.9000	2406.02
91.9500	2424.24
92.0000	2432.86
92.0500	2414.96
92.1000	2407.87
92.1500	2404.27
92.2000	2398.91
92.2500	2397.33
92.3000	2400.36
92.3500	2407.19
92.4000	2411.12
92.4500	2412
92.5000	2413.57
92.5500	2409.9
92.6000	2404
92.6500	2402.67
92.7000	2414.96
92.7500	2427.36
92.8000	2418.08
92.8500	2411.93
92.9000	2417.37
92.9500	2415.98
93.0000	2413.38
93.0500	2411.96
93.1000	2408.48
93.1500	2410.7
93.2000	2410.82
93.2500	2413.4
93.3000	2485.7
93.3500	2576.5
93.4000	2503.03
93.4500	2409.34
93.5000	2416.51
93.5500	2421.33
93.6000	2414.43
93.6500	2415.45
93.7000	2425.62
93.7500	2427.25
93.8000	2420.84
93.8500	2416.09
93.9000	2417.31
93.9500	2417.31
94.0000	2416.21
94.0500	2414.34
94.1000	2415.7
94.1500	2414.3
94.2000	2409.54
94.2500	2409.29
94.3000	2416.7
94.3500	2419
94.4000	2422.8
94.4500	2433.66
94.5000	2450.78
94.5500	2474.11
94.6000	2457.28
94.6500	2420.72
94.7000	2412.87
94.7500	2413.86
94.8000	2413.97
94.8500	2424.1
94.9000	2480.66
94.9500	2487.03
95.0000	2454.33
95.0500	2441.59
95.1000	2421.46
95.1500	2422.99
95.2000	2420.7
95.2500	2422.46
95.3000	2423.44
95.3500	2421.78
95.4000	2424.18
95.4500	2423.91
95.5000	2424.5
95.5500	2426.18
95.6000	2424.55
95.6500	2421.6
95.7000	2420.2
95.7500	2423.43
95.8000	2425.65
95.8500	2429.38
95.9000	2434.43
95.9500	2432.49
96.0000	2431.97
96.0500	2433.21
96.1000	2428.42
96.1500	2442.62
96.2000	2469.39
96.2500	2468.13
96.3000	2445.18
96.3500	2435.02
96.4000	2449.22
96.4500	2451.52
96.5000	2430.38
96.5500	2421.49
96.6000	2426.29
96.6500	2432.75
96.7000	2435.76
96.7500	2426.16
96.8000	2427.49
96.8500	2435.31
96.9000	2438.07
96.9500	2446.46
97.0000	2443.03
97.0500	2431.21
97.1000	2431.47
97.1500	2451.37
97.2000	2470.96
97.2500	2450.56
97.3000	2424.28
97.3500	2423.32
97.4000	2425.23
97.4500	2426.42
97.5000	2429.87
97.5500	2435.58
97.6000	2438.91
97.6500	2431.3
97.7000	2423.43
97.7500	2422.92
97.8000	2422.97
97.8500	2433.8
97.9000	2440
97.9500	2436.74
98.0000	2432.82
98.0500	2432.48
98.1000	2465.67
98.1500	2678.93
98.2000	2794.99
98.2500	2590.12
98.3000	2444.29
98.3500	2440.23
98.4000	2441.73
98.4500	2440.36
98.5000	2436.36
98.5500	2433.51
98.6000	2431.77
98.6500	2427.88
98.7000	2430.04
98.7500	2432.82
98.8000	2439.98
98.8500	2443.57
98.9000	2444.91
98.9500	2448.28
99.0000	2452.3
[truncated: 2,863 more rows]
