# Supplementary material for: N-chlorination mediates protective and immunomodulatory effects of oxidized human plasma proteins
Source: eLife. 2019 Jul 12;8:e47395. doi: 10.7554/eLife.47395 (PMC6650281; doi:10.7554/eLife.47395)
Supplement: Figure 1—source data 1. [file elife-47395-fig1-data1.zip › Figure 1 Source Data 1/HSerum-HOCl.1.csv]

TITLE	P45-RED
DATA TYPE	FLUORESCENCE SPECTRUM
ORIGIN	JASCO
OWNER
DATE	17/02/28
TIME	17:44:57
SPECTROMETER/DATA SYSTEM
LOCALE	1033
RESOLUTION
DELTAX	0.05
XUNITS	SEC
YUNITS	INTENSITY
FIRSTX	0.0000
LASTX	240.0000
NPOINTS	4801
FIRSTY	244.03087
MAXY	3613.11011
MINY	-227.39697
XYDATA
0.0000	244.031
0.0500	245.05
0.1000	251.657
0.1500	266.629
0.2000	273.277
0.2500	273.287
0.3000	270.644
0.3500	266.148
0.4000	259.74
0.4500	248.962
0.5000	244.515
0.5500	242.73
0.6000	239.033
0.6500	239.484
0.7000	243.726
0.7500	247.963
0.8000	248.717
0.8500	242.433
0.9000	239.287
0.9500	252.747
1.0000	267.439
1.0500	257.811
1.1000	244.595
1.1500	245.96
1.2000	253.287
1.2500	253.397
1.3000	247.368
1.3500	249.294
1.4000	251.7
1.4500	253.14
1.5000	256.852
1.5500	261.466
1.6000	255.447
1.6500	247.125
1.7000	247.064
1.7500	247.241
1.8000	250.009
1.8500	247.35
1.9000	243.265
1.9500	244.057
2.0000	243.497
2.0500	241.908
2.1000	244.678
2.1500	248.207
2.2000	243.847
2.2500	245.092
2.3000	246.72
2.3500	243.834
2.4000	249.897
2.4500	250.257
2.5000	259.322
2.5500	277.954
2.6000	261.286
2.6500	244.159
2.7000	242.905
2.7500	240.315
2.8000	247.061
2.8500	248.551
2.9000	241.415
2.9500	239.387
3.0000	243.138
3.0500	242.459
3.1000	265.05
3.1500	298.663
3.2000	278.135
3.2500	248.238
3.3000	261.366
3.3500	464.544
3.4000	454.455
3.4500	253.529
3.5000	246.491
3.5500	244.235
3.6000	252.06
3.6500	257.316
3.7000	283.878
3.7500	278.42
3.8000	249.153
3.8500	244.899
3.9000	244.071
3.9500	252.314
4.0000	250.429
4.0500	245.014
4.1000	245.048
4.1500	243.302
4.2000	242.099
4.2500	241.659
4.3000	240.89
4.3500	243.146
4.4000	243.697
4.4500	241.713
4.5000	245.866
4.5500	251.243
4.6000	244.691
4.6500	236.307
4.7000	236.977
4.7500	239.655
4.8000	247.276
4.8500	255.99
4.9000	252.551
4.9500	249.057
5.0000	246.249
5.0500	243.2
5.1000	246.845
5.1500	249.628
5.2000	249.605
5.2500	250.824
5.3000	255.644
5.3500	257.28
5.4000	250.02
5.4500	241.296
5.5000	239.889
5.5500	240.532
5.6000	241.467
5.6500	243.859
5.7000	250.49
5.7500	255.803
5.8000	252.106
5.8500	259.493
5.9000	285.329
5.9500	292.347
6.0000	260.821
6.0500	238.339
6.1000	246.017
6.1500	257.142
6.2000	263.641
6.2500	258.071
6.3000	252.048
6.3500	249.724
6.4000	246.262
6.4500	243.801
6.5000	244.107
6.5500	243.182
6.6000	243.409
6.6500	248.274
6.7000	250.778
6.7500	253.104
6.8000	251.131
6.8500	246.198
6.9000	243.042
6.9500	244.284
7.0000	245.948
7.0500	245.791
7.1000	250.696
7.1500	255.612
7.2000	249.633
7.2500	249.331
7.3000	266.504
7.3500	271.124
7.4000	277.907
7.4500	333.591
7.5000	325.832
7.5500	261.67
7.6000	248.026
7.6500	244.221
7.7000	239.881
7.7500	238.723
7.8000	239.687
7.8500	247.839
7.9000	247.878
7.9500	241.809
8.0000	260.605
8.0500	269.901
8.1000	258.935
8.1500	251.869
8.2000	246.753
8.2500	250.819
8.3000	252.624
8.3500	251.366
8.4000	245.308
8.4500	238.993
8.5000	239.2
8.5500	238.592
8.6000	243.228
8.6500	258.323
8.7000	264.101
8.7500	252.534
8.8000	246.849
8.8500	248.749
8.9000	249.284
8.9500	249.749
9.0000	251.22
9.0500	250.632
9.1000	246.853
9.1500	247.905
9.2000	254.942
9.2500	259.316
9.3000	257.206
9.3500	249.595
9.4000	244.093
9.4500	250.999
9.5000	254.059
9.5500	253.616
9.6000	255.067
9.6500	248.425
9.7000	244.661
9.7500	251.263
9.8000	265.827
9.8500	262.074
9.9000	253.352
9.9500	281.049
10.0000	298.555
10.0500	490.213
10.1000	487.148
10.1500	272.704
10.2000	254.945
10.2500	246.312
10.3000	246.453
10.3500	249.012
10.4000	244.841
10.4500	247.823
10.5000	253.876
10.5500	249.063
10.6000	243.165
10.6500	243.153
10.7000	247.166
10.7500	254.204
10.8000	249.615
10.8500	241.472
10.9000	241.222
10.9500	244.63
11.0000	247.986
11.0500	248.496
11.1000	250.366
11.1500	246.212
11.2000	240.512
11.2500	240.334
11.3000	246.992
11.3500	256.288
11.4000	253.157
11.4500	245.794
11.5000	247.455
11.5500	257.204
11.6000	256.286
11.6500	246.612
11.7000	247.415
11.7500	248.818
11.8000	248.615
11.8500	250.983
11.9000	247.453
11.9500	242.05
12.0000	242.557
12.0500	267.757
12.1000	327.737
12.1500	360.775
12.2000	551.985
12.2500	700.837
12.3000	490.489
12.3500	291.956
12.4000	252.437
12.4500	247.56
12.5000	244.675
12.5500	242.878
12.6000	249.929
12.6500	248.453
12.7000	243.374
12.7500	255.677
12.8000	255.716
12.8500	247.608
12.9000	247.673
12.9500	247.627
13.0000	248.922
13.0500	248.262
13.1000	245.69
13.1500	242.871
13.2000	244.717
13.2500	254.878
13.3000	255.01
13.3500	242.799
13.4000	241.954
13.4500	247.502
13.5000	251.597
13.5500	259.71
13.6000	262.658
13.6500	258.593
13.7000	255.312
13.7500	248.541
13.8000	243.938
13.8500	248.007
13.9000	254.228
13.9500	257.34
14.0000	261.988
14.0500	252.379
14.1000	243.725
14.1500	246.327
14.2000	248.259
14.2500	254.709
14.3000	253.624
14.3500	247.691
14.4000	246.591
14.4500	245.005
14.5000	256.078
14.5500	259.367
14.6000	252.162
14.6500	261.404
14.7000	269.735
14.7500	262.367
14.8000	256.635
14.8500	255.318
14.9000	255.814
14.9500	253.607
15.0000	246.012
15.0500	245.777
15.1000	247.609
15.1500	254.839
15.2000	261.148
15.2500	252.929
15.3000	243.887
15.3500	246.071
15.4000	249.965
15.4500	247.98
15.5000	251.396
15.5500	265.913
15.6000	268.865
15.6500	258.616
15.7000	252.193
15.7500	248.995
15.8000	245.264
15.8500	243.956
15.9000	245.557
15.9500	248.005
16.0000	249.435
16.0500	247.49
16.1000	245.711
16.1500	247.078
16.2000	252.295
16.2500	297.927
16.3000	318.88
16.3500	283.353
16.4000	258.962
16.4500	304.45
16.5000	547.113
16.5500	498.095
16.6000	263.739
16.6500	258.531
16.7000	249.142
16.7500	248.346
16.8000	248.402
16.8500	252.851
16.9000	251.027
16.9500	247.3
17.0000	263.179
17.0500	264.783
17.1000	249.536
17.1500	245.345
17.2000	243.478
17.2500	239.807
17.3000	240.935
17.3500	248.887
17.4000	249.71
17.4500	245.45
17.5000	243.424
17.5500	241.658
17.6000	244.985
17.6500	249.977
17.7000	302.362
17.7500	441.274
17.8000	389.562
17.8500	244.907
17.9000	247.604
17.9500	254.181
18.0000	268.936
18.0500	271.565
18.1000	259.951
18.1500	265.013
18.2000	259.886
18.2500	-53.2188
18.3000	-227.397
18.3500	-59.4379
18.4000	-14.7189
18.4500	-5.85991
18.5000	-3.37772
18.5500	-2.80542
18.6000	-2.50285
18.6500	-2.29341
18.7000	-2.11149
18.7500	-1.97594
18.8000	-1.86944
18.8500	-1.78803
18.9000	-1.70856
18.9500	-1.64486
19.0000	-1.59804
19.0500	-1.54109
19.1000	-1.50606
19.1500	-1.46265
19.2000	-1.41205
19.2500	-1.37963
19.3000	-1.37235
19.3500	-1.35089
19.4000	-1.29862
19.4500	-1.27214
19.5000	-1.25705
19.5500	-1.24739
19.6000	-1.25447
19.6500	-1.23177
19.7000	-1.20184
19.7500	-1.19003
19.8000	-1.19821
19.8500	-1.17546
19.9000	-1.15093
19.9500	-1.15444
20.0000	-1.14407
20.0500	-1.13945
20.1000	-1.12716
20.1500	-1.12536
20.2000	-1.11899
20.2500	-1.10358
20.3000	-1.0993
20.3500	-1.08747
20.4000	-1.07525
20.4500	-1.07119
20.5000	-1.05739
20.5500	-1.05905
20.6000	287.658
20.6500	564.732
20.7000	543.455
20.7500	503.12
20.8000	447.594
20.8500	421.406
20.9000	434.184
20.9500	451.91
21.0000	469.534
21.0500	499.934
21.1000	533.939
21.1500	565.006
21.2000	602.047
21.2500	663.289
21.3000	756.511
21.3500	812.919
21.4000	817.107
21.4500	920.185
21.5000	1273.42
21.5500	1376.39
21.6000	1059.74
21.6500	907.025
21.7000	942.405
21.7500	942.25
21.8000	914.714
21.8500	956.853
21.9000	1030.28
21.9500	974.433
22.0000	913.141
22.0500	976.262
22.1000	1143.59
22.1500	1127.94
22.2000	1001.27
22.2500	1020.79
22.3000	1033.16
22.3500	1048.39
22.4000	1066.64
22.4500	1090.24
22.5000	1111.11
22.5500	1123.81
22.6000	1128.97
22.6500	1132.38
22.7000	1192.63
22.7500	1230.72
22.8000	1217.19
22.8500	1235.01
22.9000	1239.23
22.9500	1228.53
23.0000	1231.34
23.0500	1234.41
23.1000	1242.73
23.1500	1266.29
23.2000	1271.52
23.2500	1276.21
23.3000	1290.66
23.3500	1291.31
23.4000	1289.27
23.4500	1301.13
23.5000	1335.5
23.5500	1376.7
23.6000	1423.39
23.6500	1437.29
23.7000	1432.13
23.7500	1666.45
23.8000	2104.46
23.8500	1947.22
23.9000	1482.34
23.9500	1389.95
24.0000	1392.29
24.0500	1387.31
24.1000	1390.8
24.1500	1413.87
24.2000	1424.33
24.2500	1422.48
24.3000	1429.15
24.3500	1429.59
24.4000	1425.84
24.4500	1433.18
24.5000	1445.83
24.5500	1450.45
24.6000	1454.2
24.6500	1464.7
24.7000	1472.28
24.7500	1470.9
24.8000	1475.15
24.8500	1479.84
24.9000	1481.15
24.9500	1486.49
25.0000	1496.26
25.0500	1540.33
25.1000	1601.97
25.1500	1653.39
25.2000	1680.03
25.2500	1689.57
25.3000	1623.57
25.3500	1535.38
25.4000	1527.79
25.4500	1535.45
25.5000	1539.22
25.5500	1546.95
25.6000	1609.34
25.6500	1655.75
25.7000	1609.21
25.7500	1568.45
25.8000	1567.08
25.8500	1576
25.9000	1583.42
25.9500	1586.09
26.0000	1598.72
26.0500	1617.69
26.1000	1659.8
26.1500	1655.89
26.2000	1611.54
26.2500	1610.04
26.3000	1645.21
26.3500	1641.46
26.4000	1612.21
26.4500	1623.57
26.5000	1697.9
26.5500	1912.26
26.6000	1855.98
26.6500	1662.48
26.7000	1674.85
26.7500	1684.24
26.8000	1689.33
26.8500	1686.68
26.9000	1680.96
26.9500	1677.41
27.0000	1686.93
27.0500	1687.07
27.1000	1692.79
27.1500	1910.77
27.2000	1928.54
27.2500	1738.68
27.3000	1714.92
27.3500	1700.08
27.4000	1726.52
27.4500	1796.77
27.5000	1832.2
27.5500	1776.05
27.6000	1739.49
27.6500	1736.27
27.7000	1720.3
27.7500	1717.48
27.8000	1722.34
27.8500	1729.12
27.9000	1736.02
27.9500	1740.3
28.0000	1755.48
28.0500	1768.06
28.1000	1765.16
28.1500	1763.6
28.2000	1767.94
28.2500	1782.13
28.3000	1783.8
28.3500	1780.43
28.4000	1785.74
28.4500	1780.56
28.5000	1781.34
28.5500	1786.15
28.6000	1784.65
28.6500	1787.69
28.7000	1800.68
28.7500	1836.5
28.8000	1864.43
28.8500	1851.71
28.9000	1835.58
28.9500	1877.41
29.0000	2019.57
29.0500	1972.46
29.1000	1827.38
29.1500	1838.44
29.2000	1843.64
29.2500	1834.44
29.3000	1837.91
29.3500	1851.4
29.4000	1902.54
29.4500	2189.98
29.5000	2149.13
29.5500	1853.95
29.6000	1843.81
29.6500	1840.11
29.7000	1848.99
29.7500	1854.92
29.8000	1854.91
29.8500	1876.24
29.9000	1879.91
29.9500	1861.77
30.0000	1856.66
30.0500	1861.36
30.1000	1867.06
30.1500	1879.59
30.2000	1890.98
30.2500	1887.15
30.3000	1878.33
30.3500	1882.22
30.4000	1992.31
30.4500	2110.9
30.5000	2031.34
30.5500	1924.28
30.6000	1909.53
30.6500	1931.26
30.7000	1950.14
30.7500	1934.94
30.8000	1932.91
30.8500	2001
30.9000	2174.12
30.9500	2115.4
31.0000	1928
31.0500	1924.71
31.1000	1962.43
31.1500	1960.45
31.2000	1933.34
31.2500	1940.81
31.3000	2101.91
31.3500	2195.9
31.4000	2058.18
31.4500	1960.98
31.5000	1942.68
31.5500	1939.42
31.6000	1936.65
31.6500	1940.69
31.7000	1954.07
31.7500	1975.77
31.8000	1981.89
31.8500	1967.77
31.9000	1956.45
31.9500	1958.04
32.0000	1962.73
32.0500	1960.1
32.1000	1961.02
32.1500	1963.88
32.2000	1975.34
32.2500	1981.86
32.3000	1980.21
32.3500	1983.33
32.4000	1984.9
32.4500	1991.76
32.5000	1988.67
32.5500	1980.18
32.6000	1981.67
32.6500	1982.67
32.7000	1986.87
32.7500	1994.6
32.8000	1997.78
32.8500	1998.88
32.9000	2009.41
32.9500	2023.21
33.0000	2024.07
33.0500	2016.26
33.1000	2048.52
33.1500	2049.95
33.2000	2013.33
33.2500	2011.14
33.3000	2013.72
33.3500	2020.57
33.4000	2023.83
33.4500	2023.92
33.5000	2024.26
33.5500	2029.94
33.6000	2031.44
33.6500	2035.52
33.7000	2053.57
33.7500	2078.05
33.8000	2067.08
33.8500	2037.46
33.9000	2037.6
33.9500	2047.12
34.0000	2047.52
34.0500	2042.34
34.1000	2039.92
34.1500	2044.6
34.2000	2135.32
34.2500	2143.27
34.3000	2070.13
34.3500	2064.7
34.4000	2054.81
34.4500	2073.99
34.5000	2089.34
34.5500	2075.36
34.6000	2065.99
34.6500	2067.24
34.7000	2069.32
34.7500	2076.17
34.8000	2098.32
34.8500	2108.25
34.9000	2100.06
34.9500	2107.46
35.0000	2109.16
35.0500	2094.95
35.1000	2087.06
35.1500	2085.59
35.2000	2092.4
35.2500	2098.28
35.3000	2096.5
35.3500	2094.62
35.4000	2097.33
35.4500	2116.22
35.5000	2117.76
35.5500	2115.72
35.6000	2114.66
35.6500	2102.69
35.7000	2108.03
35.7500	2125.49
35.8000	2156.24
35.8500	2146.14
35.9000	2124.27
35.9500	2186.74
36.0000	2370.69
36.0500	2324.23
36.1000	2138.52
36.1500	2128.78
36.2000	2130.6
36.2500	2129.78
36.3000	2129.21
36.3500	2131.29
36.4000	2133.57
36.4500	2143.51
36.5000	2151.88
36.5500	2143.52
36.6000	2138.33
36.6500	2142.77
36.7000	2145.22
36.7500	2141.19
36.8000	2140.85
36.8500	2143.05
36.9000	2145.13
36.9500	2156.59
37.0000	2208.05
37.0500	2303.63
37.1000	2257.74
37.1500	2158.66
37.2000	2152.32
37.2500	2146.25
37.3000	2146.28
37.3500	2149.35
37.4000	2156.09
37.4500	2162.21
37.5000	2166.13
37.5500	2163.25
37.6000	2165.45
37.6500	2177.3
37.7000	2199.73
37.7500	2201.1
37.8000	2181.9
37.8500	2190.95
37.9000	2217.77
37.9500	2212.43
38.0000	2195.16
38.0500	2199.71
38.1000	2198.29
38.1500	2204.23
38.2000	2219.98
38.2500	2206.77
38.3000	2186.64
38.3500	2202.04
38.4000	2222.18
38.4500	2215.07
38.5000	2201.46
38.5500	2209.8
38.6000	2210.54
38.6500	2202.14
38.7000	2206.55
38.7500	2201.49
38.8000	2198.14
38.8500	2204.89
38.9000	2205.02
38.9500	2203.82
39.0000	2204.01
39.0500	2205.41
39.1000	2205.24
39.1500	2206.56
39.2000	2210.13
39.2500	2218.83
39.3000	2232.37
39.3500	2233.06
39.4000	2242.51
39.4500	2249
39.5000	2249.96
39.5500	2257.62
39.6000	2295.52
39.6500	2288.43
39.7000	2232.49
39.7500	2227.71
39.8000	2231.3
39.8500	2233.04
39.9000	2234.89
39.9500	2232.71
40.0000	2235.98
40.0500	2244.82
40.1000	2251.01
40.1500	2243.85
40.2000	2238.28
40.2500	2247.92
40.3000	2249.98
40.3500	2244.57
40.4000	2249.6
40.4500	2251.7
40.5000	2246
40.5500	2252.87
40.6000	2282.43
40.6500	2285.66
40.7000	2269.36
40.7500	2270.6
40.8000	2277.8
40.8500	2305.86
40.9000	2295.42
40.9500	2262.19
41.0000	2260.27
41.0500	2263.08
41.1000	2283.89
41.1500	2290.84
41.2000	2273.77
41.2500	2271.56
41.3000	2268.06
41.3500	2260.86
41.4000	2264.81
41.4500	2269.03
41.5000	2268.68
41.5500	2271.15
41.6000	2283.33
41.6500	2288.81
41.7000	2286.28
41.7500	2287.92
41.8000	2306.78
41.8500	2319.82
41.9000	2300.61
41.9500	2286
42.0000	2282.67
42.0500	2284.2
42.1000	2287.34
42.1500	2292.4
42.2000	2301.61
42.2500	2300.91
42.3000	2297.19
42.3500	2293.07
42.4000	2288.45
42.4500	2299.09
42.5000	2306.52
42.5500	2304.68
42.6000	2307.08
42.6500	2314.82
42.7000	2377.02
42.7500	2375.57
42.8000	2312.51
42.8500	2318.74
42.9000	2326.61
42.9500	2327.85
43.0000	2330.01
43.0500	2340.21
43.1000	2338.46
43.1500	2317.18
43.2000	2310.51
43.2500	2310.82
43.3000	2315.13
43.3500	2325.4
43.4000	2331.64
43.4500	2326.95
43.5000	2319.52
43.5500	2316.46
43.6000	2332.64
43.6500	2379.11
43.7000	2389.65
43.7500	2349.74
43.8000	2329.91
43.8500	2334.29
43.9000	2372.62
43.9500	2372.31
44.0000	2334.52
44.0500	2333.78
44.1000	2332.79
44.1500	2334.05
44.2000	2333.72
44.2500	2330.04
44.3000	2330.64
44.3500	2333.28
44.4000	2339.94
44.4500	2343.83
44.5000	2368.11
44.5500	2370.72
44.6000	2349.33
44.6500	2352.7
44.7000	2360.02
44.7500	2359.83
44.8000	2351.66
44.8500	2346.28
44.9000	2347.26
44.9500	2347.79
45.0000	2345.18
45.0500	2356.36
45.1000	2524.98
45.1500	2561.04
45.2000	2401.14
45.2500	2357.51
45.3000	2355.65
45.3500	2355.31
45.4000	2356.94
45.4500	2368.41
45.5000	2373.69
45.5500	2374.59
45.6000	2370.17
45.6500	2368.53
45.7000	2379.17
45.7500	2374.32
45.8000	2364.49
45.8500	2369.34
45.9000	2374.52
45.9500	2423.36
46.0000	2426
46.0500	2370.11
46.1000	2363.94
46.1500	2368.98
46.2000	2375.78
46.2500	2376.03
46.3000	2379.42
46.3500	2383.56
46.4000	2388.07
46.4500	2389.62
46.5000	2389.76
46.5500	2393.64
46.6000	2399.42
46.6500	2400.38
46.7000	2393.34
46.7500	2388.03
46.8000	2381.17
46.8500	2384.55
46.9000	2386.05
46.9500	2393.9
47.0000	2396.94
47.0500	2404.5
47.1000	2426.36
47.1500	2441.14
47.2000	2732.64
47.2500	2762.48
47.3000	2463.29
47.3500	2423.79
47.4000	2442.14
47.4500	2429.72
47.5000	2400.92
47.5500	2397.01
47.6000	2404.18
47.6500	2410.2
47.7000	2411.93
47.7500	2414.42
47.8000	2416.62
47.8500	2412.73
47.9000	2403.64
47.9500	2399.49
48.0000	2402.28
48.0500	2412.34
48.1000	2556.58
48.1500	2585.27
48.2000	2469.23
48.2500	2488.38
48.3000	2487.44
48.3500	2443.53
48.4000	2426.62
48.4500	2428.63
48.5000	2422.01
48.5500	2418.59
48.6000	2428.16
48.6500	2434.06
48.7000	2491.09
48.7500	2527.52
48.8000	2469.47
48.8500	2421.35
48.9000	2418.75
48.9500	2423.4
49.0000	2426.57
49.0500	2430.33
49.1000	2428.15
49.1500	2433.32
49.2000	2459.27
49.2500	2463.32
49.3000	2443.24
49.3500	2437.51
49.4000	2448.69
49.4500	2451.73
49.5000	2443.74
49.5500	2450.05
49.6000	2458.74
49.6500	2450.99
49.7000	2443.72
49.7500	2452.47
49.8000	2469.96
49.8500	2461.39
49.9000	2439.68
49.9500	2441.17
50.0000	2441.62
50.0500	2442.37
50.1000	2443.56
50.1500	2437.5
50.2000	2440.57
50.2500	2452.78
50.3000	2461.14
50.3500	2473.24
50.4000	2489.31
50.4500	2477.34
50.5000	2473.74
50.5500	2514.79
50.6000	2528.44
50.6500	2564.15
50.7000	2550.97
50.7500	2470.86
50.8000	2455.9
50.8500	2457.41
50.9000	2456.3
50.9500	2468.29
51.0000	2504.77
51.0500	2524.95
51.1000	2498.81
51.1500	2475.05
51.2000	2475.17
51.2500	2491.14
51.3000	2501.28
51.3500	2488.96
51.4000	2474.8
51.4500	2470.55
51.5000	2470.81
51.5500	2474.84
51.6000	2478.16
51.6500	2475.69
51.7000	2477.17
51.7500	2479.72
51.8000	2485.24
51.8500	2487.26
51.9000	2481.99
51.9500	2481.68
52.0000	2488.78
52.0500	2491.19
52.1000	2479.94
52.1500	2473.45
52.2000	2473.34
52.2500	2475.49
52.3000	2477.19
52.3500	2489.02
52.4000	2487.4
52.4500	2482.64
52.5000	2486.63
52.5500	2484.08
52.6000	2484.15
52.6500	2481.09
52.7000	2489.22
52.7500	2498.69
52.8000	2494.68
52.8500	2507.58
52.9000	2592.03
52.9500	2580.88
53.0000	2501.29
53.0500	2493.41
53.1000	2485.62
53.1500	2487.05
53.2000	2491.79
53.2500	2503.4
53.3000	2542.37
53.3500	2540.86
53.4000	2502.93
53.4500	2495.78
53.5000	2499.64
53.5500	2502.22
53.6000	2503.88
53.6500	2514.11
53.7000	2508.48
53.7500	2494.55
53.8000	2498.68
53.8500	2511.02
53.9000	2549.81
53.9500	2546.64
54.0000	2504.33
54.0500	2503.01
54.1000	2511.29
54.1500	2514.49
54.2000	2516.31
54.2500	2530.42
54.3000	2527.31
54.3500	2509.33
54.4000	2511.04
54.4500	2507.57
54.5000	2499.24
54.5500	2499.53
54.6000	2506.02
54.6500	2513.6
54.7000	2518.05
54.7500	2525.53
54.8000	2531.44
54.8500	2525.93
54.9000	2516.14
54.9500	2508.76
55.0000	2512.83
55.0500	2520.75
55.1000	2518.65
55.1500	2521.5
55.2000	2527.5
55.2500	2530.46
55.3000	2532.23
55.3500	2541.8
55.4000	2555.5
55.4500	2541.96
55.5000	2524.8
55.5500	2524.53
55.6000	2524.79
55.6500	2530.7
55.7000	2537.45
55.7500	2544.09
55.8000	2557.79
55.8500	2557.31
55.9000	2536.12
55.9500	2528.83
56.0000	2533.43
56.0500	2532.8
56.1000	2534.07
56.1500	2531.08
56.2000	2528.04
56.2500	2554.76
56.3000	2607.74
56.3500	2598.99
56.4000	2549.98
56.4500	2537.86
56.5000	2537.8
56.5500	2536.99
56.6000	2536.59
56.6500	2541.42
56.7000	2559.59
56.7500	2567.39
56.8000	2563.4
56.8500	2572.35
56.9000	2568.69
56.9500	2555.52
57.0000	2563.71
57.0500	2568.62
57.1000	2553.84
57.1500	2545.89
57.2000	2559.75
57.2500	2562.93
57.3000	2547.57
57.3500	2549.04
57.4000	2552.16
57.4500	2547.67
57.5000	2546.2
57.5500	2544.3
57.6000	2548.52
57.6500	2555.65
57.7000	2558.87
57.7500	2554.47
57.8000	2549.13
57.8500	2552.14
57.9000	2570.01
57.9500	2580.1
58.0000	2580.75
58.0500	2573.47
58.1000	2556.65
58.1500	2554.25
58.2000	2556.86
58.2500	2559.18
58.3000	2560.86
58.3500	2558.81
58.4000	2559.02
58.4500	2561.94
58.5000	2565.98
58.5500	2568.86
58.6000	2567.06
58.6500	2565.27
58.7000	2561.13
58.7500	2561.69
58.8000	2568.45
58.8500	2574.91
58.9000	2573.41
58.9500	2581.53
59.0000	2600.12
59.0500	2588.61
59.1000	2567.07
59.1500	2563.66
59.2000	2571.9
59.2500	2578.25
59.3000	2579.68
59.3500	2572.81
59.4000	2564
59.4500	2567.67
59.5000	2573.85
59.5500	2580.56
59.6000	2583.01
59.6500	2575.81
59.7000	2572.96
59.7500	2575
59.8000	2573.72
59.8500	2571.62
59.9000	2569.78
59.9500	2574.81
60.0000	2580.17
60.0500	2610.66
60.1000	2649.91
60.1500	2652.22
60.2000	2665.17
60.2500	2691.37
60.3000	2653.72
60.3500	2593.6
60.4000	2578.09
60.4500	2580.48
60.5000	2586.34
60.5500	2593.13
60.6000	2592.26
60.6500	2587.4
60.7000	2591.43
60.7500	2602.6
60.8000	2606.09
60.8500	2599.78
60.9000	2603.41
60.9500	2606.89
61.0000	2595.69
61.0500	2592.09
61.1000	2596.81
61.1500	2593.54
61.2000	2600.33
61.2500	2603.96
61.3000	2591.58
61.3500	2591.02
61.4000	2592.06
61.4500	2586.35
61.5000	2592.84
61.5500	2632.11
61.6000	2694.64
61.6500	2672.4
61.7000	2610.84
61.7500	2605.32
61.8000	2816.89
61.8500	2827.23
61.9000	2627.63
61.9500	2622.49
62.0000	2612.7
62.0500	2609.46
62.1000	2610.25
62.1500	2603.17
62.2000	2597.34
62.2500	2597.16
62.3000	2602.23
62.3500	2606.86
62.4000	2614.83
62.4500	2614.72
62.5000	2604.97
62.5500	2605.07
62.6000	2605.2
62.6500	2609.93
62.7000	2611.18
62.7500	2608.53
62.8000	2612.45
62.8500	2621.86
62.9000	2619.97
62.9500	2611.23
63.0000	2604.6
63.0500	2601.09
63.1000	2606.81
63.1500	2611.8
63.2000	2624.59
63.2500	2633.48
63.3000	2621.77
63.3500	2613.97
63.4000	2618.35
63.4500	2616.27
63.5000	2613.66
63.5500	2613.94
63.6000	2617.81
63.6500	2625.84
63.7000	2634.36
63.7500	2637.28
63.8000	2626.79
63.8500	2621.47
63.9000	2625.19
63.9500	2624.17
64.0000	2631.44
64.0500	2642.13
64.1000	2633.57
64.1500	2622.33
64.2000	2621.5
64.2500	2623.96
64.3000	2631.55
64.3500	2632.66
64.4000	2627.98
64.4500	2630.8
64.5000	2626.46
64.5500	2622.24
64.6000	2627.01
64.6500	2625.6
64.7000	2624.66
64.7500	2626.6
64.8000	2626.66
64.8500	2634.28
64.9000	2634.52
64.9500	2623.79
65.0000	2622.95
65.0500	2625.53
65.1000	2627.21
65.1500	2634.69
65.2000	2649.49
65.2500	2660.49
65.3000	2648.42
65.3500	2634.11
65.4000	2638.95
65.4500	2659.39
65.5000	2827.43
65.5500	2873.74
65.6000	2711.93
65.6500	2646.15
65.7000	2630.16
65.7500	2630.99
65.8000	2640.44
65.8500	2644.41
65.9000	2647.1
65.9500	2643.92
66.0000	2659.02
66.0500	2659.59
66.1000	2639.06
66.1500	2641.58
66.2000	2648.94
66.2500	2650.33
66.3000	2684.58
66.3500	2701.27
66.4000	2664.51
66.4500	2646.7
66.5000	2649.39
66.5500	2650.15
66.6000	2650.1
66.6500	2650.02
66.7000	2650.34
66.7500	2650.57
66.8000	2648.92
66.8500	2653.99
66.9000	2657.94
66.9500	2653.83
67.0000	2646.16
67.0500	2642.6
67.1000	2650.49
67.1500	2652.62
67.2000	2656.04
67.2500	2670.53
67.3000	2669.09
67.3500	2662.1
67.4000	2670.28
67.4500	2675.54
67.5000	2668.03
67.5500	2665.02
67.6000	2667.12
67.6500	2661.23
67.7000	2652.87
67.7500	2661.15
67.8000	2667
67.8500	2663.83
67.9000	2666.55
67.9500	2665.21
68.0000	2664.02
68.0500	2665.66
68.1000	2666.78
68.1500	2664.65
68.2000	2656.58
68.2500	2656.19
68.3000	2665.02
68.3500	2668.23
68.4000	2674.06
68.4500	2673.09
68.5000	2665.55
68.5500	2698.85
68.6000	2703.75
68.6500	2667.05
68.7000	2659.72
68.7500	2667.04
68.8000	2668.05
68.8500	2664.26
68.9000	2672.72
68.9500	2675.37
69.0000	2674.77
69.0500	2681.06
69.1000	2682.61
69.1500	2678.19
69.2000	2679.36
69.2500	2686.16
69.3000	2680.18
69.3500	2675.98
69.4000	2681.93
69.4500	2682.04
69.5000	2679.52
69.5500	2702.06
69.6000	2741.01
69.6500	2736.48
69.7000	2699.61
69.7500	2678.95
69.8000	2678.86
69.8500	2680.02
69.9000	2671.64
69.9500	2666.68
70.0000	2670.05
70.0500	2678.3
70.1000	2681.63
70.1500	2675.58
70.2000	2670.77
70.2500	2737.44
70.3000	2751.47
70.3500	2697.47
70.4000	2689.06
70.4500	2682.47
70.5000	2679.58
70.5500	2677.48
70.6000	2677.81
70.6500	2683
70.7000	2686.79
70.7500	2688.81
70.8000	2695.11
70.8500	2698.68
70.9000	2699.57
70.9500	2702.47
71.0000	2697.91
71.0500	2701.13
71.1000	2713.25
71.1500	2697.44
71.2000	2683.3
71.2500	2687.7
71.3000	2688.33
71.3500	2689.95
71.4000	2700.7
71.4500	2708.99
71.5000	2707.03
71.5500	2693.72
71.6000	2690.23
71.6500	2695.08
71.7000	2694.78
71.7500	2696.67
71.8000	2695.42
71.8500	2705.24
71.9000	2709.76
71.9500	2702.52
72.0000	2699.39
72.0500	2694.63
72.1000	2698.56
72.1500	2711.4
72.2000	2744.97
72.2500	2764.39
72.3000	2729.21
72.3500	2702.65
72.4000	2723.88
72.4500	2741.76
72.5000	2730.78
72.5500	2708.95
72.6000	2690.53
72.6500	2688.09
72.7000	2693.68
72.7500	2698.2
72.8000	2698.57
72.8500	2695.12
72.9000	2696.31
72.9500	2701.37
73.0000	2704.35
73.0500	2709.78
73.1000	2709.66
73.1500	2705.98
73.2000	2710.57
73.2500	2712.93
73.3000	2711.72
73.3500	2703.22
73.4000	2698.37
73.4500	2698.97
73.5000	2700.36
73.5500	2709.27
73.6000	2708.03
73.6500	2704.69
73.7000	2703.93
73.7500	2702.2
73.8000	2701.11
73.8500	2702.4
73.9000	2705.57
73.9500	2708.93
74.0000	2711.74
74.0500	2728
74.1000	2733.11
74.1500	2716.17
74.2000	2714.24
74.2500	2717.64
74.3000	2724.17
74.3500	2730.72
74.4000	2727.25
74.4500	2734.74
74.5000	2738.29
74.5500	2724.92
74.6000	2715.08
74.6500	2706.1
74.7000	2709.1
74.7500	2722.66
74.8000	2725.56
74.8500	2719.37
74.9000	2720.65
74.9500	2726.36
75.0000	2728.25
75.0500	2722.33
75.1000	2716.23
75.1500	2717.98
75.2000	2863.04
75.2500	2992.68
75.3000	2842.23
75.3500	2713.5
75.4000	2725.16
75.4500	2733.8
75.5000	2732.13
75.5500	2721.25
75.6000	2718.96
75.6500	2720.83
75.7000	2724.3
75.7500	2729.55
75.8000	2738.3
75.8500	2745.07
75.9000	2732.27
75.9500	2718.67
76.0000	2717.12
76.0500	2718.68
76.1000	2726.27
76.1500	2727.14
76.2000	2726.64
76.2500	2733.26
76.3000	2735.59
76.3500	2745.16
76.4000	2747.77
76.4500	2734.79
76.5000	2728.85
76.5500	2734.94
76.6000	2740.62
76.6500	2739.77
76.7000	2741.58
76.7500	2744.45
76.8000	2742.43
76.8500	2743.79
76.9000	2738.61
76.9500	2725.64
77.0000	2721.32
77.0500	2720.71
77.1000	2725.08
77.1500	2731.4
77.2000	2730.96
77.2500	2729.27
77.3000	2727.31
77.3500	2728.75
77.4000	2732.55
77.4500	2737.8
77.5000	2748.57
77.5500	2779.22
77.6000	2789.84
77.6500	2766.02
77.7000	2745.61
77.7500	2733.71
77.8000	2776.29
77.8500	3015.87
77.9000	3027.19
77.9500	2791.69
78.0000	2742.01
78.0500	2734.27
78.1000	2722.26
78.1500	2727.02
78.2000	2741.19
78.2500	2748.86
78.3000	2745.99
78.3500	2743.76
78.4000	2741.84
78.4500	2747.17
78.5000	2761.94
78.5500	2758.15
78.6000	2750.59
78.6500	2780.35
78.7000	2780.46
78.7500	2750.94
78.8000	2746.34
78.8500	2752.71
78.9000	2750.8
78.9500	2744.33
79.0000	2749.48
79.0500	2749.2
79.1000	2746.43
79.1500	2741.87
79.2000	2740.83
79.2500	2740.3
79.3000	2736.01
79.3500	2740.99
79.4000	2757.37
79.4500	2762.17
79.5000	2750.73
79.5500	2749.15
79.6000	2760.96
79.6500	2770.52
79.7000	2763.34
79.7500	2752.83
79.8000	2745.53
79.8500	2741.71
79.9000	2749.27
79.9500	2754.61
80.0000	2759.54
80.0500	2766.26
80.1000	2761.61
80.1500	2760.91
80.2000	2773.53
80.2500	2782.05
80.3000	2772.45
80.3500	2763.38
80.4000	2763.61
80.4500	2761.87
80.5000	2755.05
80.5500	2752.42
80.6000	2757.22
80.6500	2756.61
80.7000	2751.25
80.7500	2748.01
80.8000	2770.13
80.8500	3042.12
80.9000	3161.42
80.9500	2904.85
81.0000	2766.91
81.0500	2756.53
81.1000	2794.3
81.1500	2795.84
81.2000	2762.87
81.2500	2763.71
81.3000	2773.42
81.3500	2780.74
81.4000	2772.3
81.4500	2762.1
81.5000	2761.69
81.5500	2758.45
81.6000	2751.98
81.6500	2752.18
81.7000	2754.78
81.7500	2761.9
81.8000	2766.95
81.8500	2763.22
81.9000	2757.25
81.9500	2768.88
82.0000	2778.41
82.0500	2768.38
82.1000	2760.67
82.1500	2766.18
82.2000	2784.93
82.2500	2794.2
82.3000	2784.66
82.3500	2779.68
82.4000	2778.24
82.4500	2773.34
82.5000	2771.46
82.5500	2774.44
82.6000	2772.07
82.6500	2771.38
82.7000	2771.48
82.7500	2763.1
82.8000	2764.11
82.8500	2765.86
82.9000	2764.39
82.9500	2775.61
83.0000	2780.8
83.0500	2772.47
83.1000	2773.32
83.1500	2772.84
83.2000	2767.14
83.2500	2765.53
83.3000	2764.89
83.3500	2767.47
83.4000	2774.45
83.4500	2771.93
83.5000	2765.14
83.5500	2767.47
83.6000	2768.38
83.6500	2769.98
83.7000	2776.9
83.7500	2777.68
83.8000	2769.07
83.8500	2768.76
83.9000	2774.14
83.9500	2770.91
84.0000	2773.51
84.0500	2781.83
84.1000	2781
84.1500	2782.35
84.2000	2793.08
84.2500	2792.33
84.3000	2926.3
84.3500	3033.77
84.4000	2892.15
84.4500	2780.29
84.5000	2773.88
84.5500	2772.95
84.6000	2775.23
84.6500	2778.13
84.7000	2783.28
84.7500	2780.08
84.8000	2776.88
84.8500	2780.94
84.9000	2783.48
84.9500	2794.96
85.0000	2901.58
85.0500	2906.46
85.1000	2819.08
85.1500	2805.26
85.2000	2784.9
85.2500	2780.17
85.3000	2777.92
85.3500	2779.43
85.4000	2782.27
85.4500	2784.04
85.5000	2781.7
85.5500	2781.88
85.6000	2785.34
85.6500	2782.51
85.7000	2780.31
85.7500	2785.33
85.8000	2788.56
85.8500	2787.7
85.9000	2788.62
85.9500	2792.85
86.0000	2794.32
86.0500	2792.78
86.1000	2793.76
86.1500	2793.26
86.2000	2792.01
86.2500	2786.55
86.3000	2783.08
86.3500	2787.03
86.4000	2785.85
86.4500	2779.96
86.5000	2778.91
86.5500	2782.21
86.6000	2790.82
86.6500	2796.09
86.7000	2797.8
86.7500	2802.19
86.8000	2799.48
86.8500	2895.08
86.9000	3105.97
86.9500	3002.72
87.0000	2791.41
87.0500	2796.04
87.1000	2806.18
87.1500	2802.77
87.2000	2802.12
87.2500	2799.86
87.3000	2788.3
87.3500	2795.75
87.4000	2811.62
87.4500	2809.4
87.5000	2794.46
87.5500	2792.64
87.6000	2790.48
87.6500	2796.88
87.7000	2801.1
87.7500	2795.19
87.8000	2794.24
87.8500	2798.31
87.9000	2796.57
87.9500	2794.05
88.0000	2795.1
88.0500	2802.39
88.1000	2799.59
88.1500	2789.45
88.2000	2798.46
88.2500	2806.72
88.3000	2805.73
88.3500	2813.48
88.4000	2813.89
88.4500	2804.91
88.5000	2816.65
88.5500	2816.81
88.6000	2800.74
88.6500	2794.5
88.7000	2793.7
88.7500	2805.78
88.8000	2829.54
88.8500	2831.2
88.9000	2811.45
88.9500	2799.64
89.0000	2799.82
89.0500	2808.93
89.1000	2815.75
89.1500	2804.65
89.2000	2798.87
89.2500	2809.29
89.3000	2811.31
89.3500	2805.56
89.4000	2804.97
89.4500	2817.51
89.5000	2820.04
89.5500	2816.75
89.6000	2814.01
89.6500	2810.39
89.7000	2811.17
89.7500	2814.47
89.8000	2811.66
89.8500	2810.4
89.9000	2813.08
89.9500	2806.05
90.0000	2804.86
90.0500	2808.39
90.1000	2807.63
90.1500	2802.05
90.2000	2800.26
90.2500	2802.58
90.3000	2807.77
90.3500	2809.55
90.4000	2810.53
90.4500	2813.5
90.5000	2818.43
90.5500	2822.78
90.6000	2813.99
90.6500	2808.81
90.7000	2809.56
90.7500	2813.11
90.8000	2813.27
90.8500	2814.32
90.9000	2831.97
90.9500	2828.02
91.0000	2807.35
91.0500	2838.9
91.1000	2846.2
91.1500	2812.31
91.2000	2809.87
91.2500	2813.16
91.3000	2817.87
91.3500	2819.09
91.4000	2826.87
91.4500	2832.99
91.5000	2820.01
91.5500	2810.4
91.6000	2812.37
91.6500	2811.73
91.7000	2807.32
91.7500	2814.38
91.8000	2816.54
91.8500	2808.97
91.9000	2807.06
91.9500	2817.29
92.0000	2835.94
92.0500	2836.28
92.1000	2830.42
92.1500	2835.32
92.2000	2863.79
92.2500	2867.64
92.3000	2835.92
92.3500	2827.99
92.4000	2824.94
92.4500	2815.77
92.5000	2812.36
92.5500	2817.83
92.6000	2821.72
92.6500	2820.9
92.7000	2818.39
92.7500	2822.89
92.8000	2825.41
92.8500	2821.83
92.9000	2824.23
92.9500	2827.24
93.0000	2827.42
93.0500	2823.8
93.1000	2821.17
93.1500	2832.02
93.2000	2834.68
93.2500	2824.8
93.3000	2845.56
93.3500	2848.31
93.4000	2822.39
93.4500	2820.87
93.5000	2822.97
93.5500	2821.88
93.6000	2821.21
93.6500	2822.85
93.7000	2829.92
93.7500	2831.51
93.8000	2847.48
93.8500	3135.79
93.9000	3117.17
93.9500	2821.6
94.0000	2817.96
94.0500	2822.14
94.1000	2826.22
94.1500	2831.09
94.2000	2838.87
94.2500	2835.62
94.3000	2828.84
94.3500	2830.23
94.4000	2830.79
94.4500	2830.69
94.5000	2829.11
94.5500	2828.11
94.6000	2827.93
94.6500	2831.68
94.7000	2831.83
94.7500	2838.98
94.8000	2847.08
94.8500	2840.11
94.9000	2834.28
94.9500	2838.96
95.0000	2846.01
95.0500	2836.04
95.1000	2823.79
95.1500	2822.37
95.2000	2823.46
95.2500	2825.53
95.3000	2831.26
95.3500	2835.51
95.4000	2838.12
95.4500	2846.84
95.5000	2857.07
95.5500	2853.99
95.6000	2844.52
95.6500	2841.97
95.7000	2837.66
95.7500	2834.82
95.8000	2836.16
95.8500	2836.52
95.9000	2837.86
95.9500	2840.26
96.0000	2836.99
96.0500	2837.48
96.1000	2840.66
96.1500	2842.67
96.2000	2844.29
96.2500	2847.7
96.3000	2850.84
96.3500	2839.56
96.4000	2825.29
96.4500	2827.33
96.5000	2841.86
96.5500	2850.15
96.6000	2848.18
96.6500	2843.56
96.7000	2847.13
96.7500	2853.64
96.8000	2849.56
96.8500	2840.85
96.9000	2835.76
96.9500	2836.87
97.0000	2842.76
97.0500	2845.29
97.1000	2839.34
97.1500	2838.4
97.2000	2846.27
97.2500	2855.18
97.3000	2854.02
97.3500	2847.72
97.4000	2843.71
97.4500	2840.57
97.5000	2838.42
97.5500	2835.45
97.6000	2838.23
97.6500	2847.18
97.7000	2856.25
97.7500	2853.16
97.8000	2843.51
97.8500	2864.51
97.9000	2867.65
97.9500	2846.56
98.0000	2846.09
98.0500	2846.78
98.1000	2848.49
98.1500	2850.29
98.2000	2854.03
98.2500	2849.5
98.3000	2844.24
98.3500	2850.07
98.4000	2848.84
98.4500	2848.28
98.5000	2855.78
98.5500	2857.88
98.6000	2855.07
98.6500	2853.09
98.7000	2855.09
98.7500	2860.78
98.8000	2862.41
98.8500	2855.76
98.9000	2847.45
98.9500	2844.31
99.0000	2849.11
[truncated: 2,863 more rows]
