# Supplementary material for: N-chlorination mediates protective and immunomodulatory effects of oxidized human plasma proteins
Source: eLife. 2019 Jul 12;8:e47395. doi: 10.7554/eLife.47395 (PMC6650281; doi:10.7554/eLife.47395)
Supplement: Figure 2—source data 1. [file elife-47395-fig2-data1.zip]

Archive with 30 entries (27 files):
- Figure 2 Source Data 1/
- Figure 2 Source Data 1/HSA ut_1.csv
- Figure 2 Source Data 1/HSA ut_3.csv
- Figure 2 Source Data 1/HSA ut_2.csv
- Figure 2 Source Data 1/0.2 mM HSA + 2 mM HOCl_3.csv
- Figure 2 Source Data 1/0.2 mM HSA + 2 mM HOCl_2.csv
- Figure 2 Source Data 1/0.2 mM HSA + 2 mM HOCl_1.csv
- Figure 2 Source Data 1/0.2 mM HSA + 10 mM HOCl_10 min_1.csv
- Figure 2 Source Data 1/0.1 mM HSA + 1 mM HOCl_3.csv
- Figure 2 Source Data 1/0.3 mM HSA + 3 mM HOCl_3.csv
- Figure 2 Source Data 1/0.1 mM HSA + 5 mM HOCl_2.csv
- Figure 2 Source Data 1/0.3 mM HSA + 3 mM HOCl_2.csv
- Figure 2 Source Data 1/0.1 mM HSA + 1 mM HOCl_2.csv
- Figure 2 Source Data 1/0.1 mM HSA + 5 mM HOCl_1.csv
- Figure 2 Source Data 1/0.3 mM HSA + 3 mM HOCl_1.csv
- Figure 2 Source Data 1/0.1 mM HSA + 1 mM HOCl_1.csv
- __MACOSX/
- __MACOSX/Figure 2 Source Data 1/
- __MACOSX/Figure 2 Source Data 1/._0.1 mM HSA + 1 mM HOCl_1.csv
- Figure 2 Source Data 1/CS alone_1.csv
- Figure 2 Source Data 1/0.1 mM HSA + 5 mM HOCl_10 min_1.csv
- Figure 2 Source Data 1/0.3 mM HSA + 15 mM HOCl_10 min_1.csv
- Figure 2 Source Data 1/0.3 mM HSA + 15 mM HOCl_10 min_3.csv
- Figure 2 Source Data 1/CS alone_3.csv
- Figure 2 Source Data 1/CS alone_2.csv
- Figure 2 Source Data 1/0.3 mM HSA + 15 mM HOCl_10 min_2.csv
- Figure 2 Source Data 1/0.2 mM HSA + 10 mM HOCl_2.csv
- Figure 2 Source Data 1/0.3 mM HSA + 15 mM HOCl_1.csv
- Figure 2 Source Data 1/0.2 mM HSA + 10 mM HOCl_1.csv
- Figure 2 Source Data 1/0.3 mM HSA + 15 mM HOCl_2.csv
