# Supplementary material for: N-chlorination mediates protective and immunomodulatory effects of oxidized human plasma proteins
Source: eLife. 2019 Jul 12;8:e47395. doi: 10.7554/eLife.47395 (PMC6650281; doi:10.7554/eLife.47395)
Supplement: Figure 2—source data 1. [file elife-47395-fig2-data1.zip › Figure 2 Source Data 1/HSA ut_1.csv]

TITLE	20190531
DATA TYPE	FLUORESCENCE SPECTRUM
ORIGIN	JASCO
OWNER
DATE	19/05/31
TIME	15:55:00
SPECTROMETER/DATA SYSTEM
LOCALE	1033
RESOLUTION
DELTAX	0.5
XUNITS	SEC
YUNITS	INTENSITY
FIRSTX	0.0000
LASTX	200.0000
NPOINTS	401
FIRSTY	591.19293
MAXY	4839.11865
MINY	-4.58229
XYDATA
0.0000	591.193
0.5000	512.326
1.0000	498.459
1.5000	457.958
2.0000	422.621
2.5000	425.381
3.0000	421.418
3.5000	417.928
4.0000	461.589
4.5000	486.277
5.0000	449.801
5.5000	427.173
6.0000	419.982
6.5000	440.127
7.0000	443.515
7.5000	429.846
8.0000	429.594
8.5000	429.34
9.0000	433.44
9.5000	426.134
10.0000	442.127
10.5000	436.738
11.0000	410.107
11.5000	416.455
12.0000	440.192
12.5000	463.156
13.0000	453.621
13.5000	428.977
14.0000	429.008
14.5000	451.831
15.0000	442.722
15.5000	428.571
16.0000	427.288
16.5000	429.971
17.0000	446.66
17.5000	442.421
18.0000	432.452
18.5000	421.375
19.0000	440.054
19.5000	326.001
20.0000	88.3642
20.5000	-4.58229
21.0000	-3.64867
21.5000	233.194
22.0000	456.308
22.5000	446.038
23.0000	482.627
23.5000	531.751
24.0000	575.491
24.5000	650.18
25.0000	728.01
25.5000	810.379
26.0000	898.774
26.5000	988.819
27.0000	1113.62
27.5000	1260.21
28.0000	1336.95
28.5000	1371.38
29.0000	1464.33
29.5000	1571.5
30.0000	1706.37
30.5000	1799.38
31.0000	1847.95
31.5000	1934.37
32.0000	2029.28
32.5000	2110.43
33.0000	2169.27
33.5000	2242.87
34.0000	2319.38
34.5000	2403.21
35.0000	2470.8
35.5000	2514.65
36.0000	2570.94
36.5000	2618.62
37.0000	2690.26
37.5000	2769.46
38.0000	2817.07
38.5000	2855.7
39.0000	2937.82
39.5000	3019.87
40.0000	3075.64
40.5000	3074.27
41.0000	3068.15
41.5000	3111.31
42.0000	3133.84
42.5000	3154.93
43.0000	3192.01
43.5000	3276.15
44.0000	3317.4
44.5000	3295.25
45.0000	3313.55
45.5000	3368.81
46.0000	3404.93
46.5000	3420.97
47.0000	3471.7
47.5000	3490.27
48.0000	3484.71
48.5000	3518.09
49.0000	3548.9
49.5000	3571.97
50.0000	3592.75
50.5000	3614.64
51.0000	3639.14
51.5000	3643.93
52.0000	3655.74
52.5000	3718.86
53.0000	3849.38
53.5000	3853.32
54.0000	3782.85
54.5000	3789.03
55.0000	3800.56
55.5000	3812.47
56.0000	3823.4
56.5000	3838.96
57.0000	3837.63
57.5000	3889.06
58.0000	3899.7
58.5000	3874.82
59.0000	3895.27
59.5000	3916.89
60.0000	3969.06
60.5000	3983.51
61.0000	3958.99
61.5000	3983.12
62.0000	3991.65
62.5000	4003.93
63.0000	4063.73
63.5000	4078.16
64.0000	4067.17
64.5000	4050.31
65.0000	4067.41
65.5000	4084.46
66.0000	4057.16
66.5000	4060.1
67.0000	4100.48
67.5000	4117.96
68.0000	4127.81
68.5000	4142.1
69.0000	4141.98
69.5000	4140.79
70.0000	4151.32
70.5000	4156.84
71.0000	4172.78
71.5000	4200.19
72.0000	4161.18
72.5000	4153.85
73.0000	4198.19
73.5000	4217.08
74.0000	4256.05
74.5000	4304.36
75.0000	4284.19
75.5000	4233.83
76.0000	4206.1
76.5000	4209.54
77.0000	4223.23
77.5000	4216.75
78.0000	4210.95
78.5000	4250.58
79.0000	4320.15
79.5000	4306.45
80.0000	4262
80.5000	4266.45
81.0000	4292.42
81.5000	4354.37
82.0000	4395.74
82.5000	4358.13
83.0000	4298.82
83.5000	4301.06
84.0000	4314.93
84.5000	4343.92
85.0000	4373.42
85.5000	4320.54
86.0000	4282.75
86.5000	4320.77
87.0000	4351.36
87.5000	4397.95
88.0000	4398.21
88.5000	4339.17
89.0000	4334.7
89.5000	4366.59
90.0000	4361.57
90.5000	4333.85
91.0000	4351.82
91.5000	4399.95
92.0000	4415.76
92.5000	4400.98
93.0000	4388.11
93.5000	4388.64
94.0000	4401.13
94.5000	4403.79
95.0000	4398.35
95.5000	4383.67
96.0000	4496.36
96.5000	4509.25
97.0000	4398.92
97.5000	4385.05
98.0000	4430.04
98.5000	4446.12
99.0000	4426.14
99.5000	4432.25
100.0000	4414.49
100.5000	4436.06
101.0000	4443.07
101.5000	4416.61
102.0000	4423.97
102.5000	4445.64
103.0000	4448.82
103.5000	4455.12
104.0000	4460.5
104.5000	4440.87
105.0000	4441.2
105.5000	4468.48
106.0000	4489.81
106.5000	4492.26
107.0000	4477.9
107.5000	4482.82
108.0000	4519.11
108.5000	4519.48
109.0000	4505.18
109.5000	4528.38
110.0000	4519.74
110.5000	4551.38
111.0000	4553.17
111.5000	4520.24
112.0000	4558.14
112.5000	4568.03
113.0000	4536.25
113.5000	4511.78
114.0000	4505.68
114.5000	4522.99
115.0000	4510.17
115.5000	4495.96
116.0000	4525.88
116.5000	4524.28
117.0000	4507.73
117.5000	4505.08
118.0000	4509.82
118.5000	4518.95
119.0000	4529.87
119.5000	4520.43
120.0000	4547.15
120.5000	4611.18
121.0000	4587.31
121.5000	4561.12
122.0000	4571.4
122.5000	4572.33
123.0000	4569.78
123.5000	4583.96
124.0000	4612.74
124.5000	4594.46
125.0000	4543.19
125.5000	4519.06
126.0000	4570.39
126.5000	4579.35
127.0000	4534.89
127.5000	4556.79
128.0000	4585.94
128.5000	4564.28
129.0000	4537.79
129.5000	4545.55
130.0000	4648.09
130.5000	4702.71
131.0000	4628.96
131.5000	4575.35
132.0000	4637.92
132.5000	4641.55
133.0000	4555.59
133.5000	4532.64
134.0000	4533.36
134.5000	4557.53
135.0000	4598.12
135.5000	4619.02
136.0000	4620.36
136.5000	4588.28
137.0000	4599.07
137.5000	4614.22
138.0000	4655.49
138.5000	4704.78
139.0000	4654.93
139.5000	4602.02
140.0000	4588.24
140.5000	4567.93
141.0000	4557.83
141.5000	4559.42
142.0000	4608.07
142.5000	4621.14
143.0000	4575.14
143.5000	4597.14
144.0000	4587.26
144.5000	4563.77
145.0000	4596.07
145.5000	4587.14
146.0000	4600.1
146.5000	4706.96
147.0000	4680.31
147.5000	4579.61
148.0000	4574.71
148.5000	4572.42
149.0000	4603.81
149.5000	4779.36
150.0000	4733.93
150.5000	4610.05
151.0000	4627.8
151.5000	4589.04
152.0000	4585.8
152.5000	4575.89
153.0000	4555.17
153.5000	4569.29
154.0000	4566.9
154.5000	4595.33
155.0000	4667.55
155.5000	4635.13
156.0000	4562.57
156.5000	4637.1
157.0000	4663.05
157.5000	4578.19
158.0000	4580.81
158.5000	4621.54
159.0000	4632.6
159.5000	4604.15
160.0000	4684.22
160.5000	4745.99
161.0000	4662.48
161.5000	4680.71
162.0000	4677.24
162.5000	4614.23
163.0000	4606.86
163.5000	4594.3
164.0000	4698.31
164.5000	4699.42
165.0000	4609.56
165.5000	4645.3
166.0000	4624.45
166.5000	4570.31
167.0000	4592.06
167.5000	4600.36
168.0000	4591.89
168.5000	4680.82
169.0000	4666.39
169.5000	4584.44
170.0000	4578.24
170.5000	4568.48
171.0000	4584.56
171.5000	4649.8
172.0000	4684.46
172.5000	4667.39
173.0000	4609.48
173.5000	4554.57
174.0000	4608.84
174.5000	4646.95
175.0000	4610.37
175.5000	4589.63
176.0000	4580.02
176.5000	4595.13
177.0000	4749.05
177.5000	4767.65
178.0000	4608.63
178.5000	4641.5
179.0000	4651.38
179.5000	4597.73
180.0000	4637.44
180.5000	4654.02
181.0000	4610.2
181.5000	4605.72
182.0000	4651.63
182.5000	4734.97
183.0000	4730.12
183.5000	4613.81
184.0000	4586.48
184.5000	4578.88
185.0000	4558.3
185.5000	4719.22
186.0000	4769.33
186.5000	4622.76
187.0000	4627.99
187.5000	4645.4
188.0000	4591.24
188.5000	4839.12
189.0000	4836.82
189.5000	4565.25
190.0000	4558.99
190.5000	4552.17
191.0000	4598.41
191.5000	4609.76
192.0000	4568.23
192.5000	4568.08
193.0000	4598.52
193.5000	4702.88
194.0000	4697.82
194.5000	4585.65
195.0000	4619.13
195.5000	4634.46
196.0000	4573.54
196.5000	4572.39
197.0000	4595.45
197.5000	4646.08
198.0000	4649.29
198.5000	4594.12
199.0000	4583.54
199.5000	4558.99
200.0000	4572.91
##### Extended Information
[Comments]
Sample name	20190531
Comment
User
Division
Company	RUB AK Prof. Leichert
[Detailed Information]
Creation date	5/31/2019 2:55 PM
Data array type	Linear data array
Horizontal axis	Time [sec]
Vertical axis	Int.
Start	0 sec
End	200 sec
Data interval	0.5 sec
Data points	401
[Measurement Information]
Model name	FP-8500
Serial No.	C004461452
Ex filter holder	None
Em filter holder	None
Accessory	EHC-813
Accessory S/N	A002161505
Temperature	30.01 C
Control sensor	Holder
Monitor sensor	Holder
Start mode	Start immediately
Measurement date	5/31/2019 2:54 PM
Photometric mode	Em intensity
Ex bandwidth	2.5 nm
Em bandwidth	2.5 nm
Response	1 sec
Sensitivity	Medium
Measurement range	0 - 200 sec
Data interval	0.5 sec
Ex wavelength	360.0 nm
Em wavelength	360.0 nm
Intensity normalization	Off
Blank correction	Off
Auto gain	Off
Shutter control	Open only for measurement
Light source	Xe lamp
Filter	Use
