# Supplementary material for: N-chlorination mediates protective and immunomodulatory effects of oxidized human plasma proteins
Source: eLife. 2019 Jul 12;8:e47395. doi: 10.7554/eLife.47395 (PMC6650281; doi:10.7554/eLife.47395)
Supplement: Figure 2—source data 1. [file elife-47395-fig2-data1.zip › Figure 2 Source Data 1/HSA ut_3.csv]

TITLE	20190531
DATA TYPE	FLUORESCENCE SPECTRUM
ORIGIN	JASCO
OWNER
DATE	19/05/31
TIME	15:49:49
SPECTROMETER/DATA SYSTEM
LOCALE	1033
RESOLUTION
DELTAX	0.5
XUNITS	SEC
YUNITS	INTENSITY
FIRSTX	0.0000
LASTX	200.0000
NPOINTS	401
FIRSTY	403.43781
MAXY	7750.61523
MINY	-4.11440
XYDATA
0.0000	403.438
0.5000	506.724
1.0000	509.107
1.5000	480.432
2.0000	453.943
2.5000	454.057
3.0000	444.318
3.5000	423.553
4.0000	422.713
4.5000	1098.27
5.0000	1087.3
5.5000	404.626
6.0000	429.907
6.5000	472.334
7.0000	450.531
7.5000	3384.5
8.0000	4341.14
8.5000	1381.02
9.0000	414.39
9.5000	407.928
10.0000	421.662
10.5000	419.176
11.0000	404.817
11.5000	410.548
12.0000	410.538
12.5000	412.254
13.0000	419.477
13.5000	416.885
14.0000	444.257
14.5000	648.41
15.0000	616.576
15.5000	414.21
16.0000	453.866
16.5000	490.941
17.0000	549.15
17.5000	610.99
18.0000	523.648
18.5000	432.511
19.0000	510.155
19.5000	313.343
20.0000	17.4183
20.5000	-4.1144
21.0000	-3.52596
21.5000	284.416
22.0000	531.621
22.5000	529.606
23.0000	622.36
23.5000	744.91
24.0000	857.934
24.5000	945.76
25.0000	1048.67
25.5000	1166.63
26.0000	1324.39
26.5000	1432.43
27.0000	1509.7
27.5000	1614.59
28.0000	1698.2
28.5000	1844.95
29.0000	1932.2
29.5000	1952
30.0000	2042.89
30.5000	2198.47
31.0000	2247.09
31.5000	2235.86
32.0000	2295.52
32.5000	2362.42
33.0000	2462.85
33.5000	2565.26
34.0000	2559.83
34.5000	2543.58
35.0000	2607.15
35.5000	2664.06
36.0000	2722.43
36.5000	2759.26
37.0000	2801.08
37.5000	2838.46
38.0000	2849.7
38.5000	2892.42
39.0000	2946.22
39.5000	2969.27
40.0000	2984.81
40.5000	3025.61
41.0000	3047.54
41.5000	3068.2
42.0000	3096.7
42.5000	3109.83
43.0000	3167.6
43.5000	3188.08
44.0000	3171.68
44.5000	3231.22
45.0000	3344.45
45.5000	3396.67
46.0000	3430.28
46.5000	3462.83
47.0000	3465.46
47.5000	3447.51
48.0000	3656.89
48.5000	3646.44
49.0000	3369.51
49.5000	3367.33
50.0000	3397.06
50.5000	3408.84
51.0000	3439.34
51.5000	3449.73
52.0000	3455.75
52.5000	3477.22
53.0000	3477.49
53.5000	3481.24
54.0000	3484.38
54.5000	3493.8
55.0000	3527.95
55.5000	3590.16
56.0000	3727.46
56.5000	3703.56
57.0000	3572.44
57.5000	3570.76
58.0000	3901.09
58.5000	3949.39
59.0000	3642.36
59.5000	3608.12
60.0000	3676.09
60.5000	3688.81
61.0000	3664.25
61.5000	3696.82
62.0000	3690.14
62.5000	3677.34
63.0000	3724.75
63.5000	3811.22
64.0000	3780.65
64.5000	3705.57
65.0000	3706.85
65.5000	3732.12
66.0000	3731.01
66.5000	3715.65
67.0000	3731.13
67.5000	3771.88
68.0000	3811.87
68.5000	3827.8
69.0000	3794.48
69.5000	3749.93
70.0000	3741.23
70.5000	7738.31
71.0000	7750.62
71.5000	3793.15
72.0000	3823.7
72.5000	3819.89
73.0000	3824.79
73.5000	3826.09
74.0000	3796.42
74.5000	3795.79
75.0000	3811.46
75.5000	3824.64
76.0000	3823.01
76.5000	3820.77
77.0000	3824.75
77.5000	3830.79
78.0000	3851.02
78.5000	3852.26
79.0000	3865.52
79.5000	3941.93
80.0000	3952.02
80.5000	4005.07
81.0000	4033.86
81.5000	7141.23
82.0000	7195.27
82.5000	4027.31
83.0000	3959.18
83.5000	3964.95
84.0000	4000.49
84.5000	3956.07
85.0000	3907.98
85.5000	3970.45
86.0000	3980.02
86.5000	4023.25
87.0000	4064.06
87.5000	3975.16
88.0000	3913.63
88.5000	3935.2
89.0000	3971.71
89.5000	3988.02
90.0000	4024.27
90.5000	3985.35
91.0000	3929.62
91.5000	3977.32
92.0000	4127.93
92.5000	4105.96
93.0000	4038.41
93.5000	4016.48
94.0000	4031.19
94.5000	4125.56
95.0000	4186.48
95.5000	4191.72
96.0000	4315.76
96.5000	4299.64
97.0000	4081.36
97.5000	4003.66
98.0000	3925.91
98.5000	3932.05
99.0000	3940.88
99.5000	3975.25
100.0000	4021.27
100.5000	3999.56
101.0000	4130.75
101.5000	4127.77
102.0000	3973.89
102.5000	4041.49
103.0000	4068.54
103.5000	4010.82
104.0000	3968.77
104.5000	3995.07
105.0000	4019.74
105.5000	3975.75
106.0000	3952.83
106.5000	4102.83
107.0000	4139.87
107.5000	3997.26
108.0000	4030.17
108.5000	4051.11
109.0000	3987.22
109.5000	3969.73
110.0000	3966.6
110.5000	3984.3
111.0000	3977.44
111.5000	4006.14
112.0000	4129.01
112.5000	4137.44
113.0000	4038.48
113.5000	4010.61
114.0000	3994.41
114.5000	3962.42
115.0000	4100.09
115.5000	4117.17
116.0000	4090.01
116.5000	4468.58
117.0000	4420.76
117.5000	4056.74
118.0000	4026.09
118.5000	4239.81
119.0000	4308.59
119.5000	4155.75
120.0000	4103.68
120.5000	4057.11
121.0000	4059.74
121.5000	4055.83
122.0000	4036.33
122.5000	4011.38
123.0000	4001.23
123.5000	4033.95
124.0000	4034.93
124.5000	3995.17
125.0000	3995.82
125.5000	3996.69
126.0000	4062.02
126.5000	4088.12
127.0000	5569.52
127.5000	5535.09
128.0000	4017.31
128.5000	4017.7
129.0000	4085.5
129.5000	4092.7
130.0000	3971.74
130.5000	3992.65
131.0000	4043.83
131.5000	4092.24
132.0000	4064.57
132.5000	4164.38
133.0000	4250.28
133.5000	4170.35
134.0000	4407.7
134.5000	4322.46
135.0000	4080.8
135.5000	4094.08
136.0000	4072.85
136.5000	4037.58
137.0000	3971.83
137.5000	3957.16
138.0000	3932.4
138.5000	3977.66
139.0000	3994.34
139.5000	3977.81
140.0000	3980.75
140.5000	3977.98
141.0000	4003.31
141.5000	3994.49
142.0000	3964.3
142.5000	3972.48
143.0000	4030.73
143.5000	4115.31
144.0000	4099.92
144.5000	4046.96
145.0000	4082.72
145.5000	4111.02
146.0000	4061.79
146.5000	4046.33
147.0000	4077.5
147.5000	4119.16
148.0000	4137.32
148.5000	4177.28
149.0000	4103.59
149.5000	3986.54
150.0000	4101.82
150.5000	4091.44
151.0000	3980.89
151.5000	4013.63
152.0000	4004.14
152.5000	4149.81
153.0000	4731.79
153.5000	4555.8
154.0000	3996.81
154.5000	4019.12
155.0000	3995.64
155.5000	3980.48
156.0000	3975.07
156.5000	3955.35
157.0000	3949.76
157.5000	3952.63
158.0000	3952.64
158.5000	6148.67
159.0000	6143.84
159.5000	3964.27
160.0000	3962.7
160.5000	3921.61
161.0000	3917.96
161.5000	3946.58
162.0000	3988.02
162.5000	4009.98
163.0000	3979.12
163.5000	4005.36
164.0000	4020.94
164.5000	3954.01
165.0000	3942.25
165.5000	3929.33
166.0000	3903.69
166.5000	3901.83
167.0000	3921.71
167.5000	3968.71
168.0000	3962.62
168.5000	3924.07
169.0000	4214.33
169.5000	4211.31
170.0000	3921.64
170.5000	3928.5
171.0000	3942.36
171.5000	3934.21
172.0000	3916.74
172.5000	3927.07
173.0000	3989.24
173.5000	3988.58
174.0000	3966.94
174.5000	4227.9
175.0000	4250.62
175.5000	3977.44
176.0000	3908.74
176.5000	3909.33
177.0000	3914.1
177.5000	4006.18
178.0000	4023.25
178.5000	3939.06
179.0000	3987.5
179.5000	3977.48
180.0000	3901.68
180.5000	3902.82
181.0000	3908.68
181.5000	3912.91
182.0000	3921.13
182.5000	3935.94
183.0000	3931.6
183.5000	3908.42
184.0000	3933.46
184.5000	4026.45
185.0000	3997.05
185.5000	3908.64
186.0000	3914.77
186.5000	3913.43
187.0000	3907.23
187.5000	4071.93
188.0000	4062.17
188.5000	3890.9
189.0000	3887.49
189.5000	3966.95
190.0000	3969.5
190.5000	3936.69
191.0000	3946.86
191.5000	3931.88
192.0000	3931.16
192.5000	3898.17
193.0000	4269.77
193.5000	4292.42
194.0000	3943.73
194.5000	3977.83
195.0000	3937.1
195.5000	3893.76
196.0000	4090.32
196.5000	4063.53
197.0000	3879.74
197.5000	3901.53
198.0000	3937.68
198.5000	3920.96
199.0000	3880.26
199.5000	3880.34
200.0000	3873.3
##### Extended Information
[Comments]
Sample name	20190531
Comment
User
Division
Company	RUB AK Prof. Leichert
[Detailed Information]
Creation date	5/31/2019 2:49 PM
Data array type	Linear data array
Horizontal axis	Time [sec]
Vertical axis	Int.
Start	0 sec
End	200 sec
Data interval	0.5 sec
Data points	401
[Measurement Information]
Model name	FP-8500
Serial No.	C004461452
Ex filter holder	None
Em filter holder	None
Accessory	EHC-813
Accessory S/N	A002161505
Temperature	29.96 C
Control sensor	Holder
Monitor sensor	Holder
Start mode	Start immediately
Measurement date	5/31/2019 2:48 PM
Photometric mode	Em intensity
Ex bandwidth	2.5 nm
Em bandwidth	2.5 nm
Response	1 sec
Sensitivity	Medium
Measurement range	0 - 200 sec
Data interval	0.5 sec
Ex wavelength	360.0 nm
Em wavelength	360.0 nm
Intensity normalization	Off
Blank correction	Off
Auto gain	Off
Shutter control	Open only for measurement
Light source	Xe lamp
Filter	Use
