# Supplementary material for: N-chlorination mediates protective and immunomodulatory effects of oxidized human plasma proteins
Source: eLife. 2019 Jul 12;8:e47395. doi: 10.7554/eLife.47395 (PMC6650281; doi:10.7554/eLife.47395)
Supplement: Figure 2—source data 1. [file elife-47395-fig2-data1.zip › Figure 2 Source Data 1/HSA ut_2.csv]

TITLE	20190531
DATA TYPE	FLUORESCENCE SPECTRUM
ORIGIN	JASCO
OWNER
DATE	19/05/31
TIME	16:01:02
SPECTROMETER/DATA SYSTEM
LOCALE	1033
RESOLUTION
DELTAX	0.5
XUNITS	SEC
YUNITS	INTENSITY
FIRSTX	0.0000
LASTX	200.0000
NPOINTS	401
FIRSTY	411.75555
MAXY	5280.06689
MINY	-4.65580
XYDATA
0.0000	411.756
0.5000	528.999
1.0000	544.756
1.5000	628.871
2.0000	589.545
2.5000	442.83
3.0000	446.269
3.5000	454.237
4.0000	423.885
4.5000	451.178
5.0000	525.968
5.5000	491.22
6.0000	425.297
6.5000	451.168
7.0000	440.165
7.5000	412.859
8.0000	669.819
8.5000	678.264
9.0000	469.412
9.5000	549.77
10.0000	509.51
10.5000	427.205
11.0000	427.417
11.5000	417.947
12.0000	440.764
12.5000	454.149
13.0000	539.966
13.5000	590.775
14.0000	535.437
14.5000	487.649
15.0000	438.057
15.5000	491.122
16.0000	532.541
16.5000	497.893
17.0000	515.743
17.5000	492.041
18.0000	1045.14
18.5000	1036.27
19.0000	438.665
19.5000	320.948
20.0000	86.5653
20.5000	-4.6558
21.0000	-3.66607
21.5000	245.348
22.0000	460.231
22.5000	453.222
23.0000	504.3
23.5000	548.265
24.0000	586.571
24.5000	640.015
25.0000	698.761
25.5000	784.486
26.0000	901.631
26.5000	979.236
27.0000	1122.49
27.5000	1248.6
28.0000	1267.73
28.5000	1361.77
29.0000	1469.49
29.5000	1572.69
30.0000	1693.75
30.5000	1771.02
31.0000	1863.34
31.5000	1981.83
32.0000	2052.8
32.5000	2146.43
33.0000	2333.68
33.5000	2366.5
34.0000	2387.15
34.5000	2476.48
35.0000	2532.74
35.5000	2618.79
36.0000	2708.95
36.5000	2749.36
37.0000	2844.09
37.5000	2899.63
38.0000	2871.69
38.5000	2926.54
39.0000	2980.26
39.5000	3049.74
40.0000	3089.54
40.5000	3137.55
41.0000	3207.58
41.5000	3245.37
42.0000	3437.61
42.5000	3484.62
43.0000	3377.85
43.5000	3447.64
44.0000	3467.8
44.5000	3476.88
45.0000	3547.23
45.5000	3667.96
46.0000	3659.89
46.5000	3589.02
47.0000	3685.5
47.5000	3730.86
48.0000	3716.84
48.5000	3861.14
49.0000	3903.06
49.5000	3818.02
50.0000	3826.29
50.5000	3931.69
51.0000	3951.35
51.5000	3947.21
52.0000	3941
52.5000	3910.23
53.0000	3957.81
53.5000	3982.35
54.0000	4054.16
54.5000	4065.89
55.0000	4144.74
55.5000	4240.61
56.0000	4122.04
56.5000	4024.17
57.0000	4082.31
57.5000	4106.88
58.0000	4126.72
58.5000	4207.05
59.0000	4176.42
59.5000	4149.02
60.0000	4257.16
60.5000	4263.48
61.0000	4195.8
61.5000	4200.28
62.0000	4314.25
62.5000	4357.36
63.0000	4279.98
63.5000	4281.83
64.0000	4279.84
64.5000	4314.3
65.0000	4306.47
65.5000	4487.66
66.0000	4611.76
66.5000	4467.08
67.0000	4500.78
67.5000	4453.97
68.0000	4494.71
68.5000	4510.42
69.0000	4366.25
69.5000	4414.86
70.0000	4435.02
70.5000	4393.01
71.0000	4386.56
71.5000	4426.46
72.0000	4496.46
72.5000	4470.12
73.0000	4465.97
73.5000	4467.54
74.0000	4427.08
74.5000	4462.55
75.0000	4526.77
75.5000	4583.5
76.0000	4594.46
76.5000	4541.04
77.0000	4964.6
77.5000	5280.07
78.0000	4801.61
78.5000	4507.38
79.0000	4550.34
79.5000	4550.64
80.0000	4514.51
80.5000	4508.86
81.0000	4521.41
81.5000	4731.51
82.0000	4771.06
82.5000	4595.54
83.0000	4592.38
83.5000	4556.77
84.0000	4539.37
84.5000	4557.51
85.0000	4553.66
85.5000	4549.49
86.0000	4567.64
86.5000	4611.89
87.0000	4632.56
87.5000	4635.94
88.0000	4623.91
88.5000	4696.73
89.0000	4689.62
89.5000	4600.94
90.0000	4637.81
90.5000	4651.98
91.0000	4624.43
91.5000	4606.75
92.0000	4677.62
92.5000	4694.13
93.0000	4655
93.5000	4682.12
94.0000	4659.84
94.5000	4642.06
95.0000	4760.62
95.5000	4741.94
96.0000	4631.48
96.5000	4636.11
97.0000	4630.41
97.5000	4639.75
98.0000	4685.4
98.5000	4708.1
99.0000	4672.01
99.5000	4662.93
100.0000	4669.9
100.5000	4725.87
101.0000	4721.49
101.5000	4676.66
102.0000	4701.79
102.5000	4741.9
103.0000	4696.71
103.5000	4633.36
104.0000	4654.49
104.5000	4674.58
105.0000	4684.67
105.5000	4779.17
106.0000	4775.22
106.5000	4660.82
107.0000	4683.49
107.5000	4707.32
108.0000	4757.29
108.5000	4799.86
109.0000	4752.92
109.5000	4707.86
110.0000	4696.71
110.5000	4780.86
111.0000	4777.67
111.5000	4678.76
112.0000	4794.28
112.5000	4812.63
113.0000	4731.17
113.5000	4758.61
114.0000	4776.58
114.5000	4765.7
115.0000	4762.81
115.5000	4782.62
116.0000	4769.91
116.5000	4734.91
117.0000	4709.38
117.5000	4835.35
118.0000	4852.13
118.5000	4900.23
119.0000	4949.53
119.5000	4840.13
120.0000	4790.63
120.5000	4736.94
121.0000	4778.34
121.5000	4840.05
122.0000	4909.7
122.5000	4941.91
123.0000	4985.87
123.5000	4975.36
124.0000	4996.21
124.5000	4934.89
125.0000	4745.35
125.5000	4753.02
126.0000	4785.2
126.5000	4808.01
127.0000	4808.43
127.5000	5066.25
128.0000	5075.07
128.5000	4809.41
129.0000	4803.19
129.5000	4763.05
130.0000	4729.06
130.5000	4767.92
131.0000	4777.15
131.5000	4809.63
132.0000	4847.84
132.5000	4795.14
133.0000	4767.74
133.5000	4768.06
134.0000	4879.99
134.5000	4875.95
135.0000	4876.02
135.5000	4878.23
136.0000	4752.99
136.5000	4827.1
137.0000	4835.79
137.5000	4741.45
138.0000	4790.46
138.5000	4811.59
139.0000	4783.4
139.5000	4757.06
140.0000	4744.34
140.5000	4772.39
141.0000	4793.27
141.5000	4765.48
142.0000	4755.69
142.5000	4772.11
143.0000	4868.91
143.5000	4903.03
144.0000	4851.33
144.5000	4879.86
145.0000	4870.92
145.5000	4807.39
146.0000	4752.13
146.5000	4743.33
147.0000	4914.67
147.5000	4921.24
148.0000	4810.97
148.5000	4949.29
149.0000	4887.12
149.5000	4775.28
150.0000	4933.36
150.5000	4920.31
151.0000	5028.07
151.5000	5020.43
152.0000	4749.02
152.5000	4782.91
153.0000	4782.83
153.5000	4770.56
154.0000	4780.64
154.5000	4779.03
155.0000	4798.14
155.5000	4826.56
156.0000	4842.11
156.5000	4814.53
157.0000	4808.76
157.5000	4843.17
158.0000	4817.98
158.5000	4776.91
159.0000	4797.27
159.5000	4867.5
160.0000	4836.72
160.5000	4750.25
161.0000	4804.1
161.5000	4813.97
162.0000	4923.48
162.5000	4907.65
163.0000	4828.14
163.5000	4815.42
164.0000	4797.07
164.5000	4841.19
165.0000	4804.77
165.5000	4766.11
166.0000	4754.15
166.5000	4820.11
167.0000	4795.35
167.5000	4753.04
168.0000	4788.98
168.5000	4806.95
169.0000	4813.32
169.5000	4818.31
170.0000	4783.52
170.5000	4772.71
171.0000	4868.84
171.5000	4823.02
172.0000	4719.65
172.5000	4752.89
173.0000	4842.65
173.5000	4824.33
174.0000	4775.6
174.5000	4828.25
175.0000	4781.22
175.5000	4718.59
176.0000	4710.46
176.5000	4736.49
177.0000	4760.44
177.5000	4752.3
178.0000	4743.26
178.5000	4745.48
179.0000	4864.85
179.5000	4843.96
180.0000	4743.37
180.5000	5000.81
181.0000	4979.78
181.5000	4713.81
182.0000	4744.34
182.5000	4799.6
183.0000	4777.5
183.5000	4874.83
184.0000	5163.75
184.5000	4999.21
185.0000	4723.72
185.5000	4748.15
186.0000	4710.98
186.5000	4692.04
187.0000	4697.34
187.5000	4697.93
188.0000	4703.26
188.5000	4703.21
189.0000	4695.62
189.5000	4705.84
190.0000	4701.77
190.5000	4726.87
191.0000	4721.16
191.5000	4729.77
192.0000	4752.52
192.5000	4757.55
193.0000	4759.26
193.5000	4731.35
194.0000	4710.51
194.5000	4876.16
195.0000	4965.5
195.5000	4758.43
196.0000	4735.81
196.5000	4753.26
197.0000	4699.49
197.5000	4714.23
198.0000	4766.21
198.5000	4741.57
199.0000	4681
199.5000	4709.96
200.0000	4829.84
##### Extended Information
[Comments]
Sample name	20190531
Comment
User
Division
Company	RUB AK Prof. Leichert
[Detailed Information]
Creation date	5/31/2019 3:01 PM
Data array type	Linear data array
Horizontal axis	Time [sec]
Vertical axis	Int.
Start	0 sec
End	200 sec
Data interval	0.5 sec
Data points	401
[Measurement Information]
Model name	FP-8500
Serial No.	C004461452
Ex filter holder	None
Em filter holder	None
Accessory	EHC-813
Accessory S/N	A002161505
Temperature	29.98 C
Control sensor	Holder
Monitor sensor	Holder
Start mode	Start immediately
Measurement date	5/31/2019 3:00 PM
Photometric mode	Em intensity
Ex bandwidth	2.5 nm
Em bandwidth	2.5 nm
Response	1 sec
Sensitivity	Medium
Measurement range	0 - 200 sec
Data interval	0.5 sec
Ex wavelength	360.0 nm
Em wavelength	360.0 nm
Intensity normalization	Off
Blank correction	Off
Auto gain	Off
Shutter control	Open only for measurement
Light source	Xe lamp
Filter	Use
