# Supplementary material for: N-chlorination mediates protective and immunomodulatory effects of oxidized human plasma proteins
Source: eLife. 2019 Jul 12;8:e47395. doi: 10.7554/eLife.47395 (PMC6650281; doi:10.7554/eLife.47395)
Supplement: Figure 2—source data 1. [file elife-47395-fig2-data1.zip › Figure 2 Source Data 1/0.2 mM HSA + 2 mM HOCl_3.csv]

TITLE	20190531
DATA TYPE	FLUORESCENCE SPECTRUM
ORIGIN	JASCO
OWNER
DATE	19/05/31
TIME	14:20:17
SPECTROMETER/DATA SYSTEM
LOCALE	1033
RESOLUTION
DELTAX	0.5
XUNITS	SEC
YUNITS	INTENSITY
FIRSTX	0.0000
LASTX	200.0000
NPOINTS	401
FIRSTY	434.13599
MAXY	3316.24536
MINY	-4.21451
XYDATA
0.0000	434.136
0.5000	666.263
1.0000	590.694
1.5000	458.003
2.0000	437.962
2.5000	434.931
3.0000	422.735
3.5000	422.444
4.0000	419.01
4.5000	419.754
5.0000	434.549
5.5000	435.492
6.0000	432.86
6.5000	439.365
7.0000	431.223
7.5000	436.624
8.0000	435.422
8.5000	428.388
9.0000	436.021
9.5000	448.443
10.0000	452.761
10.5000	435.139
11.0000	457.387
11.5000	476.068
12.0000	477.058
12.5000	457.438
13.0000	421.784
13.5000	421.109
14.0000	419.721
14.5000	428.933
15.0000	444.321
15.5000	438.896
16.0000	422.356
16.5000	423.125
17.0000	455.925
17.5000	459.27
18.0000	433.093
18.5000	426.715
19.0000	427.744
19.5000	268.127
20.0000	49.465
20.5000	-4.21451
21.0000	88.4093
21.5000	322.991
22.0000	502.758
22.5000	582.557
23.0000	616.97
23.5000	635.196
24.0000	695.872
24.5000	783.296
25.0000	857.687
25.5000	900.005
26.0000	927.033
26.5000	958.403
27.0000	1004.29
27.5000	1070.76
28.0000	1141.74
28.5000	1186.65
29.0000	1209.93
29.5000	1228.35
30.0000	1268.69
30.5000	1309.43
31.0000	1382.8
31.5000	1500.58
32.0000	1506.51
32.5000	1478.99
33.0000	1506.12
33.5000	1507.53
34.0000	1522.55
34.5000	1574.71
35.0000	1617.66
35.5000	1635.2
36.0000	1643.75
36.5000	1667.27
37.0000	1729.09
37.5000	1749.65
38.0000	1750.21
38.5000	1769.61
39.0000	1810.73
39.5000	1838.83
40.0000	1851.18
40.5000	1897.85
41.0000	1939.98
41.5000	1939.96
42.0000	1945.68
42.5000	1951.47
43.0000	1951.44
43.5000	1993.47
44.0000	2024.19
44.5000	2012.34
45.0000	2024.48
45.5000	2088.64
46.0000	2095.64
46.5000	2057.2
47.0000	2060.72
47.5000	2095.62
48.0000	2154.09
48.5000	2199.93
49.0000	2234.77
49.5000	2264.39
50.0000	2371.44
50.5000	2313.65
51.0000	2156.38
51.5000	2164.88
52.0000	2215.96
52.5000	2385.35
53.0000	2395.01
53.5000	2296.59
54.0000	2284.65
54.5000	2268.94
55.0000	2266.61
55.5000	2259.21
56.0000	2308.46
56.5000	2348.89
57.0000	2397.42
57.5000	2411.78
58.0000	2392.21
58.5000	2437.19
59.0000	2427.78
59.5000	2428.92
60.0000	2444.41
60.5000	2391.36
61.0000	2367.67
61.5000	2371.55
62.0000	2380.12
62.5000	2395.2
63.0000	2411.89
63.5000	2425.34
64.0000	2438.12
64.5000	2451.61
65.0000	2429.11
65.5000	2420.39
66.0000	2474.58
66.5000	2473.23
67.0000	2427.89
67.5000	2472.3
68.0000	2495.33
68.5000	2480.52
69.0000	2575.56
69.5000	2658.16
70.0000	2576.84
70.5000	2484.98
71.0000	2493.99
71.5000	2511.41
72.0000	2507.2
72.5000	2531.49
73.0000	2568.71
73.5000	2570.82
74.0000	2561.76
74.5000	2589.24
75.0000	2637.35
75.5000	2614.52
76.0000	2576.56
76.5000	2601.21
77.0000	2602.89
77.5000	2619.02
78.0000	2670.75
78.5000	2695.05
79.0000	2700.49
79.5000	2687.22
80.0000	2677.26
80.5000	2634.37
81.0000	2611.52
81.5000	2646.44
82.0000	2729.96
82.5000	2700.58
83.0000	2597.05
83.5000	2608.11
84.0000	2590.75
84.5000	2572.89
85.0000	2583.37
85.5000	2590.63
86.0000	2708.8
86.5000	2779.8
87.0000	2711.84
87.5000	2668.58
88.0000	2649.09
88.5000	2700.93
89.0000	2775.03
89.5000	2725.81
90.0000	2665.95
90.5000	2675.3
91.0000	2682.6
91.5000	2713.9
92.0000	2716.44
92.5000	2750.96
93.0000	2743.84
93.5000	2727.75
94.0000	2834.9
94.5000	2799.3
95.0000	2727.93
95.5000	2801.87
96.0000	2837.25
96.5000	2752.26
97.0000	2765.66
97.5000	2779.79
98.0000	2701.2
98.5000	2739.6
99.0000	2758.87
99.5000	2734.53
100.0000	2785.52
100.5000	2779.62
101.0000	2751.11
101.5000	2746.71
102.0000	2747.79
102.5000	3077.94
103.0000	3179.37
103.5000	2968.84
104.0000	2930.06
104.5000	2935.31
105.0000	2879.47
105.5000	2807.21
106.0000	2816.72
106.5000	2858.38
107.0000	2917.85
107.5000	2856.06
108.0000	3003.22
108.5000	3038.23
109.0000	2860.53
109.5000	2865.14
110.0000	2851.34
110.5000	2961.68
111.0000	2963.06
111.5000	2839.3
112.0000	2814.75
112.5000	2895.27
113.0000	2982.33
113.5000	2955.21
114.0000	2981.45
114.5000	3052.58
115.0000	2963.79
115.5000	2821.69
116.0000	2799.23
116.5000	2887.15
117.0000	2972.37
117.5000	2904.82
118.0000	2831.45
118.5000	2844.79
119.0000	2956.99
119.5000	3013.82
120.0000	3020.2
120.5000	3046.34
121.0000	2947.98
121.5000	2852.62
122.0000	2953.01
122.5000	3042.09
123.0000	2937.52
123.5000	2913.76
124.0000	3178.41
124.5000	3284.65
125.0000	3138.53
125.5000	3025.2
126.0000	2975.46
126.5000	2971.52
127.0000	2947.74
127.5000	2940.31
128.0000	2920.48
128.5000	2913.1
129.0000	2960.68
129.5000	3047.68
130.0000	3089.64
130.5000	3179.43
131.0000	3241.79
131.5000	3075.42
132.0000	2961.52
132.5000	2938.41
133.0000	2876.06
133.5000	2923.56
134.0000	3026.01
134.5000	2983.94
135.0000	2919.25
135.5000	3054.63
136.0000	3083.17
136.5000	2930.86
137.0000	2908.41
137.5000	3025.43
138.0000	3133.1
138.5000	3014.1
139.0000	2883.25
139.5000	2924.3
140.0000	2940.97
140.5000	2929.15
141.0000	2923.16
141.5000	2907.15
142.0000	3021.81
142.5000	3131.98
143.0000	3055.58
143.5000	3059.64
144.0000	3086.28
144.5000	3048.92
145.0000	3266.26
145.5000	3253.69
146.0000	3029.68
146.5000	3037.1
147.0000	3050.32
147.5000	2963.36
148.0000	2970.01
148.5000	2997.79
149.0000	2972.66
149.5000	2964.19
150.0000	2931.17
150.5000	2987.64
151.0000	3041.91
151.5000	3076.26
152.0000	2996.34
152.5000	2920.05
153.0000	2957.81
153.5000	3056.11
154.0000	3048.32
154.5000	2939.68
155.0000	3004.6
155.5000	3092.28
156.0000	3003.82
156.5000	2902.19
157.0000	2953.2
157.5000	3025.45
158.0000	3089.46
158.5000	3042.05
159.0000	2929.25
159.5000	2969.15
160.0000	3042.07
160.5000	3045.13
161.0000	3181.06
161.5000	3249.57
162.0000	3042.3
162.5000	2928.3
163.0000	2962.6
163.5000	3133.02
164.0000	3143.42
164.5000	2954.58
165.0000	2969.96
165.5000	3106.14
166.0000	3265.48
166.5000	3316.25
167.0000	3261.09
167.5000	3113.29
168.0000	2963.39
168.5000	2961.08
169.0000	3231.85
169.5000	3310.34
170.0000	3073.43
170.5000	3019.92
171.0000	3033.01
171.5000	3015.65
172.0000	2995.93
172.5000	3061.14
173.0000	3141.53
173.5000	3069.2
174.0000	2977.46
174.5000	3015.75
175.0000	3050.64
175.5000	3048.57
176.0000	3029.24
176.5000	2998.01
177.0000	2983.89
177.5000	2982.73
178.0000	3009.39
178.5000	3039.62
179.0000	3009.47
179.5000	3004.09
180.0000	2999.37
180.5000	2980.79
181.0000	3079.23
181.5000	3061.14
182.0000	2944.62
182.5000	2993.71
183.0000	3008.69
183.5000	2979.56
184.0000	2932.87
184.5000	2991.87
185.0000	3225.48
185.5000	3204.44
186.0000	3197.53
186.5000	3157.56
187.0000	3007
187.5000	3035.49
188.0000	3015.8
188.5000	3048.6
189.0000	3094.73
189.5000	3053.12
190.0000	3196.39
190.5000	3301.29
191.0000	3072.2
191.5000	2898.3
192.0000	2910.36
192.5000	2988.97
193.0000	3022.86
193.5000	3010.32
194.0000	2969.71
194.5000	2983.84
195.0000	2985.07
195.5000	2991.91
196.0000	3093.61
196.5000	3103.78
197.0000	3116.97
197.5000	3104.76
198.0000	3058.38
198.5000	3065.71
199.0000	3062.57
199.5000	3030.53
200.0000	3103.64
##### Extended Information
[Comments]
Sample name	20190531
Comment
User
Division
Company	RUB AK Prof. Leichert
[Detailed Information]
Creation date	5/31/2019 1:20 PM
Data array type	Linear data array
Horizontal axis	Time [sec]
Vertical axis	Int.
Start	0 sec
End	200 sec
Data interval	0.5 sec
Data points	401
[Measurement Information]
Model name	FP-8500
Serial No.	C004461452
Ex filter holder	None
Em filter holder	None
Accessory	EHC-813
Accessory S/N	A002161505
Temperature	30.04 C
Control sensor	Holder
Monitor sensor	Holder
Start mode	Start immediately
Measurement date	5/31/2019 1:20 PM
Photometric mode	Em intensity
Ex bandwidth	2.5 nm
Em bandwidth	2.5 nm
Response	1 sec
Sensitivity	Medium
Measurement range	0 - 200 sec
Data interval	0.5 sec
Ex wavelength	360.0 nm
Em wavelength	360.0 nm
Intensity normalization	Off
Blank correction	Off
Auto gain	Off
Shutter control	Open only for measurement
Light source	Xe lamp
Filter	Use
