# Supplementary material for: N-chlorination mediates protective and immunomodulatory effects of oxidized human plasma proteins
Source: eLife. 2019 Jul 12;8:e47395. doi: 10.7554/eLife.47395 (PMC6650281; doi:10.7554/eLife.47395)
Supplement: Figure 2—source data 1. [file elife-47395-fig2-data1.zip › Figure 2 Source Data 1/0.2 mM HSA + 2 mM HOCl_2.csv]

TITLE	20190531
DATA TYPE	FLUORESCENCE SPECTRUM
ORIGIN	JASCO
OWNER
DATE	19/05/31
TIME	14:14:12
SPECTROMETER/DATA SYSTEM
LOCALE	1033
RESOLUTION
DELTAX	0.5
XUNITS	SEC
YUNITS	INTENSITY
FIRSTX	0.0000
LASTX	200.0000
NPOINTS	401
FIRSTY	402.73862
MAXY	2974.27856
MINY	-4.38914
XYDATA
0.0000	402.739
0.5000	435.259
1.0000	449.061
1.5000	442.154
2.0000	427.472
2.5000	430.16
3.0000	422.339
3.5000	414.272
4.0000	413.984
4.5000	420.362
5.0000	447.986
5.5000	440.241
6.0000	411.458
6.5000	413.238
7.0000	414.462
7.5000	414.701
8.0000	413.41
8.5000	412.715
9.0000	412.607
9.5000	426.817
10.0000	429.575
10.5000	415.988
11.0000	421.015
11.5000	419.071
12.0000	430.127
12.5000	438.642
13.0000	421.443
13.5000	426.73
14.0000	435.557
14.5000	421.622
15.0000	412.187
15.5000	452.29
16.0000	454.301
16.5000	434.588
17.0000	431.334
17.5000	413.717
18.0000	421.613
18.5000	450.998
19.0000	444.575
19.5000	286.329
20.0000	77.0333
20.5000	-4.38914
21.0000	-3.53551
21.5000	207.243
22.0000	483.963
22.5000	548.831
23.0000	576.475
23.5000	634.924
24.0000	692.93
24.5000	740.23
25.0000	790.43
25.5000	839.177
26.0000	874.834
26.5000	940.422
27.0000	989.108
27.5000	997.721
28.0000	1045.06
28.5000	1081.09
29.0000	1094.57
29.5000	1152.02
30.0000	1175.88
30.5000	1177.87
31.0000	1207.78
31.5000	1241.2
32.0000	1271.03
32.5000	1295.56
33.0000	1334.2
33.5000	1358.87
34.0000	1409.47
34.5000	1440.84
35.0000	1426.7
35.5000	1442.37
36.0000	1478.15
36.5000	1486.25
37.0000	1475.06
37.5000	1483.56
38.0000	1530.7
38.5000	1546.17
39.0000	1538.44
39.5000	1556.1
40.0000	1605.53
40.5000	1659.14
41.0000	1637.11
41.5000	1612.29
42.0000	1640.11
42.5000	1655.5
43.0000	1651.51
43.5000	1697.7
44.0000	1702.07
44.5000	1690.38
45.0000	1709.06
45.5000	1699.98
46.0000	1714.56
46.5000	1734.46
47.0000	1738.35
47.5000	1749.07
48.0000	1774.61
48.5000	1771.68
49.0000	1762.43
49.5000	1792.65
50.0000	1794.27
50.5000	1826.28
51.0000	1879.93
51.5000	1872.34
52.0000	1843.31
52.5000	1830.48
53.0000	1848.73
53.5000	1858.96
54.0000	1903.91
54.5000	1933.17
55.0000	1939.95
55.5000	1945.48
56.0000	1912.94
56.5000	1926.02
57.0000	1940.69
57.5000	1933.98
58.0000	1968.91
58.5000	1977.73
59.0000	1936.84
59.5000	1982.44
60.0000	2024.16
60.5000	1975.26
61.0000	1947.45
61.5000	1959.43
62.0000	1984.92
62.5000	2132.78
63.0000	2150.04
63.5000	2016.62
64.0000	1980.45
64.5000	2004.41
65.0000	2064.11
65.5000	2110.21
66.0000	2140.25
66.5000	2080.96
67.0000	2088.95
67.5000	2103.36
68.0000	2069.23
68.5000	2065.64
69.0000	2047.05
69.5000	2036.61
70.0000	2040.36
70.5000	2064.03
71.0000	2061.59
71.5000	2130.93
72.0000	2253.38
72.5000	2190.17
73.0000	2102.86
73.5000	2190.59
74.0000	2185.98
74.5000	2116.42
75.0000	2116.63
75.5000	2142.77
76.0000	2181.97
76.5000	2150.2
77.0000	2149.87
77.5000	2158.97
78.0000	2165.21
78.5000	2188.01
79.0000	2149.22
79.5000	2138.01
80.0000	2158.65
80.5000	2153.12
81.0000	2139.98
81.5000	2192.57
82.0000	2247.64
82.5000	2333.4
83.0000	2350.88
83.5000	2359.9
84.0000	2310.29
84.5000	2258.83
85.0000	2257.05
85.5000	2226.11
86.0000	2341.49
86.5000	2358.53
87.0000	2254.43
87.5000	2285.46
88.0000	2317.72
88.5000	2319.93
89.0000	2318.24
89.5000	2366.6
90.0000	2397.82
90.5000	2303.1
91.0000	2274.94
91.5000	2320.21
92.0000	2372.05
92.5000	2325.11
93.0000	2227.82
93.5000	2237.53
94.0000	2281.52
94.5000	2267.58
95.0000	2261.53
95.5000	2269.61
96.0000	2330.2
96.5000	2382.22
97.0000	2297.84
97.5000	2216.5
98.0000	2205.34
98.5000	2196.49
99.0000	2258.15
99.5000	2334.41
100.0000	2326.5
100.5000	2361.05
101.0000	2461.24
101.5000	2390.64
102.0000	2262.62
102.5000	2341.99
103.0000	2457.15
103.5000	2381.76
104.0000	2261.58
104.5000	2255.17
105.0000	2338.87
105.5000	2470.07
106.0000	2425.43
106.5000	2317.02
107.0000	2340.21
107.5000	2426.92
108.0000	2422.43
108.5000	2373.39
109.0000	2333.69
109.5000	2286.72
110.0000	2297.59
110.5000	2332.84
111.0000	2458.84
111.5000	2431.12
112.0000	2265.29
112.5000	2280.24
113.0000	2295.77
113.5000	2289.21
114.0000	2359.57
114.5000	2383.71
115.0000	2352.83
115.5000	2427.7
116.0000	2560.82
116.5000	2501.37
117.0000	2603.5
117.5000	2556.4
118.0000	2412.95
118.5000	2454.6
119.0000	2323.87
119.5000	2367
120.0000	2472.51
120.5000	2366.72
121.0000	2261.54
121.5000	2353.69
122.0000	2506.94
122.5000	2382.88
123.0000	2271.35
123.5000	2324.76
124.0000	2368.21
124.5000	2329.87
125.0000	2287.01
125.5000	2376.79
126.0000	2452.48
126.5000	2390.9
127.0000	2352.02
127.5000	2498.48
128.0000	2517.05
128.5000	2342.3
129.0000	2367.88
129.5000	2480.41
130.0000	2458.62
130.5000	2468.32
131.0000	2542.99
131.5000	2473.78
132.0000	2404.2
132.5000	2458.6
133.0000	2448.25
133.5000	2440.39
134.0000	2550.82
134.5000	2556.97
135.0000	2634.84
135.5000	2570.86
136.0000	2456.94
136.5000	2500.33
137.0000	2422.63
137.5000	2421.63
138.0000	2343.89
138.5000	2370.48
139.0000	2483.52
139.5000	2476.68
140.0000	2463.59
140.5000	2480.07
141.0000	2448.67
141.5000	2473.49
142.0000	2484.87
142.5000	2558.33
143.0000	2716.44
143.5000	2713.06
144.0000	2583.36
144.5000	2596.39
145.0000	2594.28
145.5000	2432.13
146.0000	2427.94
146.5000	2392.98
147.0000	2312.59
147.5000	2306.4
148.0000	2284.53
148.5000	2284.07
149.0000	2364.24
149.5000	2386.84
150.0000	2304.09
150.5000	2250.11
151.0000	2255.21
151.5000	2357.67
152.0000	2371.8
152.5000	2305.89
153.0000	2272.16
153.5000	2250.02
154.0000	2307.1
154.5000	2358.6
155.0000	2293.8
155.5000	2345.8
156.0000	2390.24
156.5000	2275.78
157.0000	2248.75
157.5000	2266.18
158.0000	2287.78
158.5000	2261.3
159.0000	2270.41
159.5000	2298.19
160.0000	2275.38
160.5000	2295.91
161.0000	2238.26
161.5000	2229.79
162.0000	2271.29
162.5000	2322.92
163.0000	2368.97
163.5000	2302.38
164.0000	2395.53
164.5000	2383.89
165.0000	2322.54
165.5000	2285.12
166.0000	2219.9
166.5000	2301.17
167.0000	2414.6
167.5000	2402.67
168.0000	2299.77
168.5000	2274.27
169.0000	2225.89
169.5000	2209.23
170.0000	2224.18
170.5000	2243.97
171.0000	2311.82
171.5000	2329.13
172.0000	2290.43
172.5000	2321.51
173.0000	2358.63
173.5000	2254.34
174.0000	2197.61
174.5000	2225.49
175.0000	2220.05
175.5000	2324.86
176.0000	2378.45
176.5000	2261.2
177.0000	2218.78
177.5000	2255.81
178.0000	2311.22
178.5000	2332.21
179.0000	2303.17
179.5000	2260.57
180.0000	2314.98
180.5000	2367.63
181.0000	2330.43
181.5000	2304.59
182.0000	2235.63
182.5000	2220.88
183.0000	2224.53
183.5000	2240.72
184.0000	2304.82
184.5000	2334.84
185.0000	2317.86
185.5000	2372.04
186.0000	2451.23
186.5000	2508.87
187.0000	2459.61
187.5000	2303.6
188.0000	2220.01
188.5000	2279.39
189.0000	2306.28
189.5000	2281.95
190.0000	2345.59
190.5000	2363.16
191.0000	2426.19
191.5000	2510.95
192.0000	2951.48
192.5000	2974.28
193.0000	2559.06
193.5000	2455.14
194.0000	2303.02
194.5000	2259.8
195.0000	2308.27
195.5000	2349.65
196.0000	2379.4
196.5000	2550.23
197.0000	2517.11
197.5000	2435.2
198.0000	2384.09
198.5000	2223.54
199.0000	2202.4
199.5000	2306.01
200.0000	2320.62
##### Extended Information
[Comments]
Sample name	20190531
Comment
User
Division
Company	RUB AK Prof. Leichert
[Detailed Information]
Creation date	5/31/2019 1:14 PM
Data array type	Linear data array
Horizontal axis	Time [sec]
Vertical axis	Int.
Start	0 sec
End	200 sec
Data interval	0.5 sec
Data points	401
[Measurement Information]
Model name	FP-8500
Serial No.	C004461452
Ex filter holder	None
Em filter holder	None
Accessory	EHC-813
Accessory S/N	A002161505
Temperature	30.00 C
Control sensor	Holder
Monitor sensor	Holder
Start mode	Start immediately
Measurement date	5/31/2019 1:14 PM
Photometric mode	Em intensity
Ex bandwidth	2.5 nm
Em bandwidth	2.5 nm
Response	1 sec
Sensitivity	Medium
Measurement range	0 - 200 sec
Data interval	0.5 sec
Ex wavelength	360.0 nm
Em wavelength	360.0 nm
Intensity normalization	Off
Blank correction	Off
Auto gain	Off
Shutter control	Open only for measurement
Light source	Xe lamp
Filter	Use
