# Supplementary material for: N-chlorination mediates protective and immunomodulatory effects of oxidized human plasma proteins
Source: eLife. 2019 Jul 12;8:e47395. doi: 10.7554/eLife.47395 (PMC6650281; doi:10.7554/eLife.47395)
Supplement: Figure 2—source data 1. [file elife-47395-fig2-data1.zip › Figure 2 Source Data 1/0.2 mM HSA + 2 mM HOCl_1.csv]

TITLE	20190531
DATA TYPE	FLUORESCENCE SPECTRUM
ORIGIN	JASCO
OWNER
DATE	19/05/31
TIME	14:08:05
SPECTROMETER/DATA SYSTEM
LOCALE	1033
RESOLUTION
DELTAX	0.5
XUNITS	SEC
YUNITS	INTENSITY
FIRSTX	0.0000
LASTX	200.0000
NPOINTS	401
FIRSTY	451.02563
MAXY	3355.86255
MINY	-4.03339
XYDATA
0.0000	451.026
0.5000	503.112
1.0000	533.077
1.5000	505.036
2.0000	478.782
2.5000	507.306
3.0000	536.602
3.5000	506.883
4.0000	457.401
4.5000	449.088
5.0000	442.432
5.5000	451.514
6.0000	448.213
6.5000	452.164
7.0000	440.654
7.5000	482.332
8.0000	496.28
8.5000	440.127
9.0000	439.031
9.5000	539.693
10.0000	555.818
10.5000	485.969
11.0000	514.813
11.5000	476.148
12.0000	436.361
12.5000	474.089
13.0000	456.501
13.5000	418.985
14.0000	421.023
14.5000	507.108
15.0000	522.553
15.5000	444.889
16.0000	441.264
16.5000	433.464
17.0000	461.481
17.5000	470.424
18.0000	438.051
18.5000	438.915
19.0000	448.168
19.5000	270.759
20.0000	38.2284
20.5000	-4.03339
21.0000	74.4258
21.5000	298.911
22.0000	475.59
22.5000	509.219
23.0000	522.789
23.5000	556.438
24.0000	636.296
24.5000	669.359
25.0000	659.602
25.5000	716.765
26.0000	747.451
26.5000	758.523
27.0000	810.998
27.5000	903.524
28.0000	913.532
28.5000	936.139
29.0000	961.518
29.5000	1010.72
30.0000	1073.23
30.5000	1039.42
31.0000	1087.33
31.5000	1163.42
32.0000	1230.69
32.5000	1222.09
33.0000	1190.77
33.5000	1217.02
34.0000	1329.45
34.5000	1362.88
35.0000	1340.33
35.5000	1352.75
36.0000	1355.26
36.5000	1381
37.0000	1370.81
37.5000	1381.5
38.0000	1573.11
38.5000	1618.16
39.0000	1517.62
39.5000	1560.15
40.0000	1553.11
40.5000	1560.86
41.0000	1604.03
41.5000	1619.68
42.0000	1652.75
42.5000	1755.61
43.0000	1810.51
43.5000	1754.99
44.0000	1702.79
44.5000	1719.35
45.0000	1730.39
45.5000	1747.2
46.0000	1768.49
46.5000	1785.48
47.0000	1840.57
47.5000	1857.91
48.0000	1833.78
48.5000	1837.85
49.0000	1937.96
49.5000	1939.45
50.0000	1854.51
50.5000	1864.3
51.0000	1904.73
51.5000	1993.86
52.0000	2034.68
52.5000	1970.44
53.0000	1941.08
53.5000	1955.46
54.0000	1961.36
54.5000	1982.86
55.0000	2012.38
55.5000	2022.85
56.0000	2076.19
56.5000	2103.25
57.0000	2082.26
57.5000	2097.88
58.0000	2097.51
58.5000	2074
59.0000	2100.1
59.5000	2201.73
60.0000	2184.58
60.5000	2136.07
61.0000	2195.27
61.5000	2252.67
62.0000	2267.47
62.5000	2288.2
63.0000	2275.09
63.5000	2225.26
64.0000	2228.34
64.5000	2253.16
65.0000	2322.25
65.5000	2359.63
66.0000	2307.27
66.5000	2317.08
67.0000	2451.09
67.5000	2479.17
68.0000	2373.76
68.5000	2331.74
69.0000	2467.9
69.5000	2524.86
70.0000	2440.09
70.5000	2393.4
71.0000	2411.1
71.5000	2369.1
72.0000	2291.56
72.5000	2329.4
73.0000	2349.26
73.5000	2392.05
74.0000	2424.55
74.5000	2403.5
75.0000	2348.97
75.5000	2387.72
76.0000	2434.83
76.5000	2379.27
77.0000	2355.69
77.5000	2435.44
78.0000	2437.16
78.5000	2415.88
79.0000	2425.22
79.5000	2413.46
80.0000	2484.63
80.5000	2468.53
81.0000	2626.56
81.5000	2645.9
82.0000	2486
82.5000	2557.75
83.0000	2671.1
83.5000	2624
84.0000	2547.28
84.5000	2640.58
85.0000	2641.01
85.5000	2612.88
86.0000	2679.58
86.5000	2696.28
87.0000	2649.62
87.5000	2615.71
88.0000	2646.98
88.5000	2644.05
89.0000	2640.6
89.5000	2700.42
90.0000	2732.49
90.5000	2686.39
91.0000	2688.5
91.5000	2900.07
92.0000	2964.94
92.5000	2790.85
93.0000	2668.99
93.5000	2654.79
94.0000	2716.58
94.5000	2766.62
95.0000	2733.91
95.5000	2679.08
96.0000	2840.98
96.5000	2942.15
97.0000	2770.73
97.5000	2655.92
98.0000	2683.58
98.5000	2718.13
99.0000	2740.92
99.5000	2822.64
100.0000	2765.84
100.5000	2722.79
101.0000	2803.58
101.5000	2959.5
102.0000	2929.97
102.5000	2759.99
103.0000	2804.71
103.5000	3015.73
104.0000	3032.49
104.5000	2799.31
105.0000	2816.69
105.5000	2989.59
106.0000	2873.71
106.5000	2757.91
107.0000	2907.68
107.5000	2884.76
108.0000	2867.98
108.5000	2861.56
109.0000	2782.06
109.5000	2993.75
110.0000	3168.05
110.5000	3049.11
111.0000	2887.52
111.5000	2788.01
112.0000	2874.68
112.5000	3060.9
113.0000	2951.45
113.5000	2878.61
114.0000	2987.67
114.5000	2881.2
115.0000	2910.31
115.5000	2952.92
116.0000	2972.31
116.5000	3029.34
117.0000	3005.13
117.5000	3027.03
118.0000	2870.15
118.5000	2827.04
119.0000	2972.22
119.5000	2950.86
120.0000	2891.54
120.5000	2997.78
121.0000	3018.31
121.5000	2962.19
122.0000	3169.41
122.5000	3355.86
123.0000	3109.27
123.5000	2903.18
124.0000	3047.4
124.5000	3085.23
125.0000	3063.55
125.5000	3270.54
126.0000	3195.68
126.5000	2992.71
127.0000	3143.91
127.5000	3099.94
128.0000	2986.28
128.5000	3091
129.0000	3003.52
129.5000	2933.37
130.0000	3040.31
130.5000	3132.99
131.0000	3164.76
131.5000	3180.55
132.0000	3108.01
132.5000	2996.5
133.0000	3067.64
133.5000	3117.54
134.0000	3091.55
134.5000	3095.23
135.0000	3124.83
135.5000	3055.9
136.0000	3102.14
136.5000	3248.78
137.0000	3147.08
137.5000	3027.37
138.0000	3091.01
138.5000	3192.31
139.0000	3160.69
139.5000	3045.67
140.0000	3105.09
140.5000	3108.4
141.0000	3108
141.5000	3120.36
142.0000	3060.38
142.5000	3167.38
143.0000	3147.96
143.5000	3104.11
144.0000	3146.13
144.5000	3077.08
145.0000	3057.74
145.5000	3193.76
146.0000	3247.15
146.5000	3129.28
147.0000	3034.09
147.5000	3044.98
148.0000	3158.03
148.5000	3199.46
149.0000	3139.2
149.5000	3203
150.0000	3314.1
150.5000	3203.75
151.0000	3173.7
151.5000	3251.31
152.0000	3166.95
152.5000	3064.22
153.0000	3012.13
153.5000	3137.46
154.0000	3201.44
154.5000	3039.48
155.0000	3053.81
155.5000	3222.37
156.0000	3263.15
156.5000	3177.62
157.0000	3139.87
157.5000	3152.35
158.0000	3155.69
158.5000	3082.4
159.0000	3008.11
159.5000	3094.08
160.0000	3117.02
160.5000	3092.09
161.0000	3064.74
161.5000	3095.21
162.0000	3166.4
162.5000	3211.57
163.0000	3276.13
163.5000	3162.53
164.0000	3064.13
164.5000	3027.6
165.0000	3030.44
165.5000	3109.39
166.0000	3231.15
166.5000	3171.39
167.0000	3100.29
167.5000	3174.66
168.0000	3163.41
168.5000	3071.47
169.0000	3003.86
169.5000	3018.03
170.0000	3191.84
170.5000	3281.52
171.0000	3171.34
171.5000	3191.98
172.0000	3155.97
172.5000	3130.25
173.0000	3111.55
173.5000	3149.68
174.0000	3135.72
174.5000	3023.83
175.0000	3190.74
175.5000	3280.74
176.0000	3179.47
176.5000	3095.44
177.0000	3141.37
177.5000	3284.13
178.0000	3172.99
178.5000	3021.42
179.0000	3096.59
179.5000	3062.16
180.0000	3072.43
180.5000	3261.28
181.0000	3166.11
181.5000	3127.43
182.0000	3214.96
182.5000	3154.75
183.0000	3219.96
183.5000	3225.34
184.0000	3154.87
184.5000	3159.65
185.0000	3062.18
185.5000	3058.02
186.0000	3025.16
186.5000	3044.33
187.0000	3046.48
187.5000	2978.22
188.0000	3074.77
188.5000	3223.21
189.0000	3236.99
189.5000	3240.68
190.0000	3221.5
190.5000	3104.67
191.0000	3126.94
191.5000	3065.06
192.0000	3040.29
192.5000	3106.16
193.0000	3171.87
193.5000	3302.04
194.0000	3275.4
194.5000	3051.87
195.0000	3034.79
195.5000	3111.9
196.0000	3176.47
196.5000	3184.38
197.0000	3265.74
197.5000	3307.5
198.0000	3102.8
198.5000	3205.05
199.0000	3213.71
199.5000	3021.03
200.0000	3024.21
##### Extended Information
[Comments]
Sample name	20190531
Comment
User
Division
Company	RUB AK Prof. Leichert
[Detailed Information]
Creation date	5/31/2019 1:08 PM
Data array type	Linear data array
Horizontal axis	Time [sec]
Vertical axis	Int.
Start	0 sec
End	200 sec
Data interval	0.5 sec
Data points	401
[Measurement Information]
Model name	FP-8500
Serial No.	C004461452
Ex filter holder	None
Em filter holder	None
Accessory	EHC-813
Accessory S/N	A002161505
Temperature	30.01 C
Control sensor	Holder
Monitor sensor	Holder
Start mode	Start immediately
Measurement date	5/31/2019 1:07 PM
Photometric mode	Em intensity
Ex bandwidth	2.5 nm
Em bandwidth	2.5 nm
Response	1 sec
Sensitivity	Medium
Measurement range	0 - 200 sec
Data interval	0.5 sec
Ex wavelength	360.0 nm
Em wavelength	360.0 nm
Intensity normalization	Off
Blank correction	Off
Auto gain	Off
Shutter control	Open only for measurement
Light source	Xe lamp
Filter	Use
