# Supplementary material for: N-chlorination mediates protective and immunomodulatory effects of oxidized human plasma proteins
Source: eLife. 2019 Jul 12;8:e47395. doi: 10.7554/eLife.47395 (PMC6650281; doi:10.7554/eLife.47395)
Supplement: Figure 2—source data 1. [file elife-47395-fig2-data1.zip › Figure 2 Source Data 1/0.2 mM HSA + 10 mM HOCl_10 min_1.csv]

TITLE	24052019
DATA TYPE	FLUORESCENCE SPECTRUM
ORIGIN	JASCO
OWNER
DATE	19/05/24
TIME	15:12:41
SPECTROMETER/DATA SYSTEM
LOCALE	1033
RESOLUTION
DELTAX	0.5
XUNITS	SEC
YUNITS	INTENSITY
FIRSTX	0.0000
LASTX	200.0000
NPOINTS	401
FIRSTY	119.67889
MAXY	610.43896
MINY	-24.88080
XYDATA
0.0000	119.679
0.5000	154.163
1.0000	146.39
1.5000	140.409
2.0000	135.126
2.5000	169.477
3.0000	324.438
3.5000	332.053
4.0000	178.634
4.5000	130.456
5.0000	147.832
5.5000	198.184
6.0000	181.709
6.5000	137.061
7.0000	149.176
7.5000	177.958
8.0000	163.356
8.5000	137.16
9.0000	154.448
9.5000	146.451
10.0000	126.895
10.5000	152.492
11.0000	154.217
11.5000	125.843
12.0000	179.58
12.5000	201.876
13.0000	159.555
13.5000	140.84
14.0000	149.16
14.5000	143.221
15.0000	120.833
15.5000	122.898
16.0000	160.036
16.5000	163.403
17.0000	142.997
17.5000	133.83
18.0000	115.044
18.5000	114.962
19.0000	123.357
19.5000	43.2978
20.0000	-24.8808
20.5000	-4.25116
21.0000	-3.63062
21.5000	43.5339
22.0000	175.774
22.5000	273.586
23.0000	334.439
23.5000	412.479
24.0000	468.686
24.5000	417.889
25.0000	338.308
25.5000	352.128
26.0000	375.348
26.5000	387.972
27.0000	398.588
27.5000	390.989
28.0000	373.703
28.5000	369.022
29.0000	382.912
29.5000	415.653
30.0000	420.03
30.5000	388.575
31.0000	371.009
31.5000	378.396
32.0000	388.382
32.5000	382.262
33.0000	386.836
33.5000	405.794
34.0000	397.616
34.5000	387.802
35.0000	398.699
35.5000	449.176
36.0000	453.178
36.5000	428.105
37.0000	418.464
37.5000	387.633
38.0000	390.027
38.5000	409.228
39.0000	409.343
39.5000	413.497
40.0000	424.771
40.5000	405.866
41.0000	399.425
41.5000	421.907
42.0000	423.539
42.5000	435.625
43.0000	424.468
43.5000	395.646
44.0000	399.761
44.5000	399.116
45.0000	405.339
45.5000	413.73
46.0000	429.869
46.5000	430.318
47.0000	420.039
47.5000	409.784
48.0000	405.657
48.5000	414.774
49.0000	423.278
49.5000	445.28
50.0000	438.094
50.5000	406.122
51.0000	406.45
51.5000	411.968
52.0000	442.163
52.5000	447.846
53.0000	415.863
53.5000	438.568
54.0000	458.687
54.5000	438.859
55.0000	444.26
55.5000	449.496
56.0000	421.042
56.5000	446.256
57.0000	450.694
57.5000	418.479
58.0000	427.093
58.5000	417.85
59.0000	411.34
59.5000	431.287
60.0000	443.493
60.5000	466.477
61.0000	503.059
61.5000	464.014
62.0000	426.461
62.5000	432.132
63.0000	417.186
63.5000	436.162
64.0000	482.562
64.5000	502.402
65.0000	506.076
65.5000	503.989
66.0000	452.606
66.5000	425.285
67.0000	438.121
67.5000	454.515
68.0000	461.009
68.5000	452.892
69.0000	471.888
69.5000	458.078
70.0000	446.435
70.5000	448.957
71.0000	429.936
71.5000	460.113
72.0000	459.954
72.5000	432.976
73.0000	445.055
73.5000	434.934
74.0000	469.299
74.5000	496.779
75.0000	476.951
75.5000	447.289
76.0000	415.414
76.5000	420.462
77.0000	426.455
77.5000	427.346
78.0000	422.245
78.5000	446.29
79.0000	475.263
79.5000	448.691
80.0000	446.018
80.5000	462.891
81.0000	474.967
81.5000	456.155
82.0000	418.373
82.5000	423.112
83.0000	421.345
83.5000	417.268
84.0000	417.186
84.5000	418.884
85.0000	417.892
85.5000	412.879
86.0000	436.206
86.5000	433.617
87.0000	453.219
87.5000	460.804
88.0000	441.849
88.5000	444.035
89.0000	465.413
89.5000	466.778
90.0000	426.018
90.5000	432.587
91.0000	436.864
91.5000	499.799
92.0000	500.246
92.5000	428.758
93.0000	424.521
93.5000	422.808
94.0000	419.741
94.5000	452.488
95.0000	478.336
95.5000	450.8
96.0000	434.186
96.5000	431.86
97.0000	426.084
97.5000	447.561
98.0000	450.078
98.5000	442.355
99.0000	451.693
99.5000	450.79
100.0000	449.416
100.5000	460.901
101.0000	453.13
101.5000	432.684
102.0000	432.396
102.5000	462.812
103.0000	538.724
103.5000	508.658
104.0000	436.365
104.5000	445.222
105.0000	467.793
105.5000	461.916
106.0000	467.972
106.5000	455.626
107.0000	424.736
107.5000	438.743
108.0000	447.319
108.5000	439.844
109.0000	430.883
109.5000	457.654
110.0000	466.111
110.5000	504.545
111.0000	496.042
111.5000	427.026
112.0000	451.012
112.5000	454.48
113.0000	430.872
113.5000	429.993
114.0000	450.972
114.5000	453.234
115.0000	475.342
115.5000	568.943
116.0000	535.688
116.5000	471.951
117.0000	462.056
117.5000	440.634
118.0000	453.073
118.5000	441.728
119.0000	429.763
119.5000	479.193
120.0000	488.911
120.5000	435.028
121.0000	460.701
121.5000	457.367
122.0000	436.368
122.5000	439.102
123.0000	425.226
123.5000	426.897
124.0000	432.779
124.5000	436.984
125.0000	462.581
125.5000	484.205
126.0000	472.221
126.5000	468.759
127.0000	449.676
127.5000	429.927
128.0000	426.146
128.5000	428.037
129.0000	436.01
129.5000	435.713
130.0000	507.9
130.5000	518.567
131.0000	444.622
131.5000	452.675
132.0000	501.57
132.5000	480.078
133.0000	427.889
133.5000	469.648
134.0000	475.185
134.5000	454.548
135.0000	493.401
135.5000	499.468
136.0000	460.468
136.5000	457.28
137.0000	469.797
137.5000	454.383
138.0000	470.92
138.5000	518.804
139.0000	486.916
139.5000	435.014
140.0000	444.126
140.5000	455.534
141.0000	462.76
141.5000	470.601
142.0000	453.835
142.5000	430.474
143.0000	423.29
143.5000	425.959
144.0000	433.598
144.5000	458.059
145.0000	475.699
145.5000	458.599
146.0000	437.484
146.5000	443.335
147.0000	442.312
147.5000	442.26
148.0000	454.011
148.5000	462.718
149.0000	445.157
149.5000	422.86
150.0000	423.282
150.5000	422.549
151.0000	429.816
151.5000	433.017
152.0000	431.107
152.5000	427.609
153.0000	444.536
153.5000	434.924
154.0000	416.173
154.5000	433.613
155.0000	493.713
155.5000	491.383
156.0000	430.121
156.5000	423.722
157.0000	426.114
157.5000	422.978
158.0000	418.247
158.5000	419.062
159.0000	420.165
159.5000	425.858
160.0000	479.325
160.5000	494.888
161.0000	452.54
161.5000	475.862
162.0000	463.386
162.5000	418.465
163.0000	435.089
163.5000	449.533
164.0000	471.879
164.5000	468.212
165.0000	439.729
165.5000	428.749
166.0000	445.06
166.5000	452.19
167.0000	426.931
167.5000	426.643
168.0000	425.109
168.5000	416.27
169.0000	438.688
169.5000	477.661
170.0000	464.852
170.5000	435.399
171.0000	436.539
171.5000	520.403
172.0000	511.685
172.5000	422.049
173.0000	427.559
173.5000	446.788
174.0000	440.958
174.5000	447.295
175.0000	456.31
175.5000	432.915
176.0000	423.477
176.5000	429.854
177.0000	433.756
177.5000	419.471
178.0000	421.678
178.5000	451.761
179.0000	448.438
179.5000	424.756
180.0000	429.257
180.5000	486.39
181.0000	515.174
181.5000	466.589
182.0000	437.588
182.5000	431.409
183.0000	574.082
183.5000	610.439
184.0000	539.556
184.5000	522.918
185.0000	443.486
185.5000	432.472
186.0000	445.175
186.5000	461.832
187.0000	476.962
187.5000	472.391
188.0000	456.053
188.5000	439.085
189.0000	465.114
189.5000	489.779
190.0000	451.554
190.5000	430.33
191.0000	451.09
191.5000	488.772
192.0000	479.142
192.5000	431.223
193.0000	434.074
193.5000	436.884
194.0000	453.311
194.5000	461.51
195.0000	443.478
195.5000	464.805
196.0000	500.238
196.5000	465.339
197.0000	420.099
197.5000	424.92
198.0000	431.708
198.5000	423.728
199.0000	420.792
199.5000	486.984
200.0000	481.551
##### Extended Information
[Comments]
Sample name	24052019
Comment
User
Division
Company	RUB AK Prof. Leichert
[Detailed Information]
Creation date	5/24/2019 2:12 PM
Data array type	Linear data array
Horizontal axis	Time [sec]
Vertical axis	Int.
Start	0 sec
End	200 sec
Data interval	0.5 sec
Data points	401
[Measurement Information]
Model name	FP-8500
Serial No.	C004461452
Ex filter holder	None
Em filter holder	None
Accessory	EHC-813
Accessory S/N	A002161505
Temperature	30.04 C
Control sensor	Holder
Monitor sensor	Holder
Start mode	Start immediately
Measurement date	5/24/2019 2:12 PM
Photometric mode	Em intensity
Ex bandwidth	2.5 nm
Em bandwidth	2.5 nm
Response	1 sec
Sensitivity	Medium
Measurement range	0 - 200 sec
Data interval	0.5 sec
Ex wavelength	360.0 nm
Em wavelength	360.0 nm
Intensity normalization	Off
Blank correction	Off
Auto gain	Off
Shutter control	Open only for measurement
Light source	Xe lamp
Filter	Use
