# Supplementary material for: N-chlorination mediates protective and immunomodulatory effects of oxidized human plasma proteins
Source: eLife. 2019 Jul 12;8:e47395. doi: 10.7554/eLife.47395 (PMC6650281; doi:10.7554/eLife.47395)
Supplement: Figure 2—source data 1. [file elife-47395-fig2-data1.zip › Figure 2 Source Data 1/0.1 mM HSA + 1 mM HOCl_3.csv]

TITLE	20190531
DATA TYPE	FLUORESCENCE SPECTRUM
ORIGIN	JASCO
OWNER
DATE	19/05/31
TIME	14:52:30
SPECTROMETER/DATA SYSTEM
LOCALE	1033
RESOLUTION
DELTAX	0.5
XUNITS	SEC
YUNITS	INTENSITY
FIRSTX	0.0000
LASTX	200.0000
NPOINTS	401
FIRSTY	453.03900
MAXY	3221.54199
MINY	-22.18867
XYDATA
0.0000	453.039
0.5000	449.871
1.0000	438.959
1.5000	467.142
2.0000	461.065
2.5000	423.858
3.0000	428.939
3.5000	429.201
4.0000	432.894
4.5000	435.281
5.0000	425.757
5.5000	437.609
6.0000	467.39
6.5000	468.558
7.0000	447.487
7.5000	430.635
8.0000	422.314
8.5000	418.12
9.0000	418.734
9.5000	444.735
10.0000	451.752
10.5000	475.187
11.0000	524.279
11.5000	473.811
12.0000	450.008
12.5000	455.619
13.0000	420.577
13.5000	420.051
14.0000	425.513
14.5000	467.342
15.0000	479.532
15.5000	463.19
16.0000	481.159
16.5000	465.083
17.0000	431.699
17.5000	450.931
18.0000	453.731
18.5000	567.444
19.0000	588.051
19.5000	407.128
20.0000	154.236
20.5000	-22.1887
21.0000	-3.79527
21.5000	68.6061
22.0000	287.076
22.5000	454.446
23.0000	506.61
23.5000	550.044
24.0000	589.362
24.5000	652.059
25.0000	706.912
25.5000	727.268
26.0000	751.147
26.5000	802.753
27.0000	841.781
27.5000	875.542
28.0000	914.738
28.5000	953.248
29.0000	1038.27
29.5000	1091.66
30.0000	1090.61
30.5000	1114.37
31.0000	1220.87
31.5000	1246.83
32.0000	1258.59
32.5000	1317.52
33.0000	1299.52
33.5000	1303.17
34.0000	1352.42
34.5000	1423.01
35.0000	1467.77
35.5000	1458.63
36.0000	1454.54
36.5000	1498.88
37.0000	1521.59
37.5000	1525.98
38.0000	1632.27
38.5000	1679.78
39.0000	1628.47
39.5000	1637.77
40.0000	1642.5
40.5000	1648.8
41.0000	1709.52
41.5000	1740.91
42.0000	1711.14
42.5000	1721.89
43.0000	1748.32
43.5000	1773.25
44.0000	1781.66
44.5000	1782.27
45.0000	1802.13
45.5000	1866.25
46.0000	1909.36
46.5000	1905.92
47.0000	1893.73
47.5000	1869.02
48.0000	1928.56
48.5000	1976.18
49.0000	1986.95
49.5000	2017
50.0000	1990.38
50.5000	1966.26
51.0000	2194.5
51.5000	2216.47
52.0000	2008.63
52.5000	2058.57
53.0000	2104.65
53.5000	2080.55
54.0000	2051.2
54.5000	2075.48
55.0000	2106.44
55.5000	2078.33
56.0000	2071.08
56.5000	2089.26
57.0000	2123.19
57.5000	2211.83
58.0000	2275.02
58.5000	2282.01
59.0000	2268.37
59.5000	2251.78
60.0000	2222.16
60.5000	2217.38
61.0000	2231.24
61.5000	2244.25
62.0000	2283.44
62.5000	2293.38
63.0000	2261.7
63.5000	2275.72
64.0000	2355.81
64.5000	2415.9
65.0000	2359.57
65.5000	2265.09
66.0000	2301.75
66.5000	2324.95
67.0000	2373.97
67.5000	2395.28
68.0000	2350.36
68.5000	2373.04
69.0000	2384.24
69.5000	2336.37
70.0000	2372.78
70.5000	2457.79
71.0000	2390.11
71.5000	2386.7
72.0000	2411.39
72.5000	2394.25
73.0000	2414.45
73.5000	2386.63
74.0000	2376.49
74.5000	2431.31
75.0000	2436.13
75.5000	2396.07
76.0000	2417.87
76.5000	2403.41
77.0000	2447.31
77.5000	2475.91
78.0000	2460.69
78.5000	2459.74
79.0000	2422.85
79.5000	2450.49
80.0000	2544.18
80.5000	2546.14
81.0000	2567.77
81.5000	2579.23
82.0000	2475.98
82.5000	2483.99
83.0000	2512.26
83.5000	2486.85
84.0000	2483.38
84.5000	2543.37
85.0000	2589.46
85.5000	2689.64
86.0000	2703.66
86.5000	2582.06
87.0000	2600.04
87.5000	2661.88
88.0000	2631.61
88.5000	2576.18
89.0000	2651.96
89.5000	2692.15
90.0000	2752.72
90.5000	2709.18
91.0000	2517.24
91.5000	2541.11
92.0000	2580.45
92.5000	2640.12
93.0000	2640.25
93.5000	2673.68
94.0000	2667
94.5000	2602.88
95.0000	2619.62
95.5000	2637.17
96.0000	2656.78
96.5000	2654.14
97.0000	2646.75
97.5000	2731.47
98.0000	2771.2
98.5000	2618.22
99.0000	2586.14
99.5000	2642.68
100.0000	2617.35
100.5000	2607.84
101.0000	2726.05
101.5000	2712.43
102.0000	2645.62
102.5000	2748.2
103.0000	2690.34
103.5000	2574.22
104.0000	2655.66
104.5000	2704.87
105.0000	2696.38
105.5000	2683.84
106.0000	2677.56
106.5000	2708.45
107.0000	2734.14
107.5000	2740.9
108.0000	2670.57
108.5000	2706.94
109.0000	2753.82
109.5000	2724.7
110.0000	2699.09
110.5000	2694.75
111.0000	2724.45
111.5000	2690.83
112.0000	2664.64
112.5000	2675.68
113.0000	2721.8
113.5000	2788.69
114.0000	2826.86
114.5000	2796.29
115.0000	2728.44
115.5000	2702.01
116.0000	2696.98
116.5000	2722.38
117.0000	2776.64
117.5000	2786.06
118.0000	2830.52
118.5000	2750.12
119.0000	2693.28
119.5000	2742.56
120.0000	2799.86
120.5000	2780.14
121.0000	2745.84
121.5000	2779.66
122.0000	2738.67
122.5000	2787.92
123.0000	2847.64
123.5000	2808.61
124.0000	2778.19
124.5000	2782.62
125.0000	2722.7
125.5000	2678.23
126.0000	2689.34
126.5000	2780.45
127.0000	2843.07
127.5000	2807.09
128.0000	2774.68
128.5000	2763.12
129.0000	2763.57
129.5000	2794.56
130.0000	2810.66
130.5000	2792.5
131.0000	2824.63
131.5000	2797.08
132.0000	2723.91
132.5000	2682.65
133.0000	2700.29
133.5000	2758.47
134.0000	2813.28
134.5000	2782.69
135.0000	2785.16
135.5000	2931.64
136.0000	2969.5
136.5000	2950.22
137.0000	2910.15
137.5000	2832.08
138.0000	2935.76
138.5000	3008.15
139.0000	2879.08
139.5000	2750.12
140.0000	2804.22
140.5000	2944.09
141.0000	2931.9
141.5000	2843.65
142.0000	2820.37
142.5000	2794.29
143.0000	2785.91
143.5000	2848.36
144.0000	2825.48
144.5000	2840.37
145.0000	2868.12
145.5000	2823.58
146.0000	2921.33
146.5000	2904.8
147.0000	2840.28
147.5000	2927.01
148.0000	2919.49
148.5000	2821.73
149.0000	2751.55
149.5000	2773.29
150.0000	2881.51
150.5000	2925.27
151.0000	2895.16
151.5000	2864.52
152.0000	2899.64
152.5000	2953.61
153.0000	2894.55
153.5000	2909.26
154.0000	2868.47
154.5000	2859.7
155.0000	2846.06
155.5000	2801.59
156.0000	2817.55
156.5000	2842.56
157.0000	2944.74
157.5000	2947.81
158.0000	2830.82
158.5000	2742.4
159.0000	2760.97
159.5000	2766.09
160.0000	2784.42
160.5000	2875.58
161.0000	2975.18
161.5000	2924.08
162.0000	2791.2
162.5000	2741.63
163.0000	2789.4
163.5000	2814.62
164.0000	2768.79
164.5000	2776.52
165.0000	2798.56
165.5000	3012.42
166.0000	3016.27
166.5000	2767.33
167.0000	2748.86
167.5000	2794.13
168.0000	2900.48
168.5000	2908.22
169.0000	2786.39
169.5000	2722.61
170.0000	2756.29
170.5000	2872.3
171.0000	2888.58
171.5000	2866.88
172.0000	2821.79
172.5000	2784.91
173.0000	2781.08
173.5000	2758.51
174.0000	2820.67
174.5000	2835.07
175.0000	2824.25
175.5000	2944.8
176.0000	2984.51
176.5000	2863
177.0000	2789.05
177.5000	2781.45
178.0000	2855.87
178.5000	2943.39
179.0000	2861.53
179.5000	2800.47
180.0000	2819.92
180.5000	2838.64
181.0000	2807.34
181.5000	2752.4
182.0000	2808.02
182.5000	2870.37
183.0000	2855.37
183.5000	2762.07
184.0000	2693.06
184.5000	2771.89
185.0000	2901.48
185.5000	2820.79
186.0000	2940.92
186.5000	3062.48
187.0000	2852.24
187.5000	2746.49
188.0000	2772.29
188.5000	2764.95
189.0000	2760.4
189.5000	2802.52
190.0000	2831.57
190.5000	2769.75
191.0000	2723.83
191.5000	2728.41
192.0000	2825.59
192.5000	2890.64
193.0000	2736.22
193.5000	2725.84
194.0000	2750.35
194.5000	2714.64
195.0000	2732.48
195.5000	2797.2
196.0000	2822.48
196.5000	2856.1
197.0000	2874.7
197.5000	2831.24
198.0000	2836.22
198.5000	3049.44
199.0000	3180.58
199.5000	3221.54
200.0000	3062.31
##### Extended Information
[Comments]
Sample name	20190531
Comment
User
Division
Company	RUB AK Prof. Leichert
[Detailed Information]
Creation date	5/31/2019 1:52 PM
Data array type	Linear data array
Horizontal axis	Time [sec]
Vertical axis	Int.
Start	0 sec
End	200 sec
Data interval	0.5 sec
Data points	401
[Measurement Information]
Model name	FP-8500
Serial No.	C004461452
Ex filter holder	None
Em filter holder	None
Accessory	EHC-813
Accessory S/N	A002161505
Temperature	29.96 C
Control sensor	Holder
Monitor sensor	Holder
Start mode	Start immediately
Measurement date	5/31/2019 1:52 PM
Photometric mode	Em intensity
Ex bandwidth	2.5 nm
Em bandwidth	2.5 nm
Response	1 sec
Sensitivity	Medium
Measurement range	0 - 200 sec
Data interval	0.5 sec
Ex wavelength	360.0 nm
Em wavelength	360.0 nm
Intensity normalization	Off
Blank correction	Off
Auto gain	Off
Shutter control	Open only for measurement
Light source	Xe lamp
Filter	Use
