# Supplementary material for: N-chlorination mediates protective and immunomodulatory effects of oxidized human plasma proteins
Source: eLife. 2019 Jul 12;8:e47395. doi: 10.7554/eLife.47395 (PMC6650281; doi:10.7554/eLife.47395)
Supplement: Figure 2—source data 1. [file elife-47395-fig2-data1.zip › Figure 2 Source Data 1/0.3 mM HSA + 3 mM HOCl_3.csv]

TITLE	20190531
DATA TYPE	FLUORESCENCE SPECTRUM
ORIGIN	JASCO
OWNER
DATE	19/05/31
TIME	13:51:01
SPECTROMETER/DATA SYSTEM
LOCALE	1033
RESOLUTION
DELTAX	0.5
XUNITS	SEC
YUNITS	INTENSITY
FIRSTX	0.0000
LASTX	200.0000
NPOINTS	401
FIRSTY	1148.02917
MAXY	6682.99170
MINY	-4.25857
XYDATA
0.0000	1148.03
0.5000	611.825
1.0000	658.67
1.5000	633.03
2.0000	460.082
2.5000	439.285
3.0000	594.689
3.5000	723.317
4.0000	562.256
4.5000	443.791
5.0000	475.708
5.5000	475.79
6.0000	452.753
6.5000	435.62
7.0000	432.518
7.5000	428.653
8.0000	443.968
8.5000	476.427
9.0000	471.615
9.5000	435.494
10.0000	449.125
10.5000	455.737
11.0000	426.404
11.5000	425.066
12.0000	434.161
12.5000	462.413
13.0000	498.745
13.5000	849.188
14.0000	843.509
14.5000	1059.26
15.0000	1024.61
15.5000	439.038
16.0000	601.243
16.5000	651.493
17.0000	492.027
17.5000	487.255
18.0000	585.515
18.5000	577.62
19.0000	507.602
19.5000	327.096
20.0000	78.3052
20.5000	-4.25857
21.0000	-3.4805
21.5000	271.647
22.0000	606.755
22.5000	657.841
23.0000	654.613
23.5000	727.762
24.0000	864.484
24.5000	924.391
25.0000	914.353
25.5000	934.013
26.0000	984.802
26.5000	1025.72
27.0000	1054.32
27.5000	1160.95
28.0000	1205.17
28.5000	1209.85
29.0000	1280.34
29.5000	1302.6
30.0000	1344.8
30.5000	1379.38
31.0000	1403.31
31.5000	1600.55
32.0000	1641.55
32.5000	1573.62
33.0000	1746.67
33.5000	1889.25
34.0000	2390.32
34.5000	2230.64
35.0000	1654.64
35.5000	1688.5
36.0000	1700.85
36.5000	4036.83
37.0000	4038.94
37.5000	1770.25
38.0000	1780.03
38.5000	1785.95
39.0000	1899.89
39.5000	1944.41
40.0000	1881.46
40.5000	1877.72
41.0000	2266.47
41.5000	2283.54
42.0000	1917.57
42.5000	1971.83
43.0000	2038.97
43.5000	3220.57
44.0000	3309.57
44.5000	2220.98
45.0000	2196.04
45.5000	2442.51
46.0000	2397.8
46.5000	2048.45
47.0000	2006.47
47.5000	2378.17
48.0000	2636.61
48.5000	2321.48
49.0000	2089.54
49.5000	2100.61
50.0000	3097.32
50.5000	3460.62
51.0000	2590.75
51.5000	2295.53
52.0000	2222.67
52.5000	2198.87
53.0000	2328.9
53.5000	2439.77
54.0000	2335.4
54.5000	2212.83
55.0000	2220.25
55.5000	2307.54
56.0000	2300.24
56.5000	2196.46
57.0000	2252.26
57.5000	2348.75
58.0000	2355.2
58.5000	2357.45
59.0000	2314.09
59.5000	2287.57
60.0000	2295.57
60.5000	2374.87
61.0000	2417.97
61.5000	2317.86
62.0000	2287.5
62.5000	2418.49
63.0000	2501.49
63.5000	2491.52
64.0000	2528.1
64.5000	2490.48
65.0000	2539.81
65.5000	2524.39
66.0000	2436.78
66.5000	2510.06
67.0000	2598.39
67.5000	2566.89
68.0000	2525.45
68.5000	2613.54
69.0000	2531.84
69.5000	2422.76
70.0000	2450.64
70.5000	2496.27
71.0000	2486.58
71.5000	2528.5
72.0000	2914.5
72.5000	2998.96
73.0000	2728.1
73.5000	2559.38
74.0000	2472.85
74.5000	2498.59
75.0000	2495.4
75.5000	2672.16
76.0000	2730.65
76.5000	2607.22
77.0000	2832.72
77.5000	2913.69
78.0000	2668.1
78.5000	2658.46
79.0000	2642
79.5000	2605.7
80.0000	2647.74
80.5000	2606.21
81.0000	2618.8
81.5000	2571.76
82.0000	2549
82.5000	2650.4
83.0000	2679.81
83.5000	2695.34
84.0000	2795.74
84.5000	2889.67
85.0000	2849.01
85.5000	2772.28
86.0000	2743.32
86.5000	2619.09
87.0000	2516.5
87.5000	2598.16
88.0000	2646.1
88.5000	2884.16
89.0000	3122.63
89.5000	2966.86
90.0000	2742.05
90.5000	2629.53
91.0000	2923.57
91.5000	3061.2
92.0000	2952.58
92.5000	3144.91
93.0000	3124.93
93.5000	2784.99
94.0000	2715.99
94.5000	2783.96
95.0000	2860.63
95.5000	2829.57
96.0000	2660.14
96.5000	2803.88
97.0000	2949.68
97.5000	2880.85
98.0000	2917.07
98.5000	2964.99
99.0000	2866.45
99.5000	2842.87
100.0000	2763.04
100.5000	2666.97
101.0000	2832.91
101.5000	2882.86
102.0000	2827.97
102.5000	2760.16
103.0000	2756.7
103.5000	2871.63
104.0000	3183.12
104.5000	3822.47
105.0000	3500.57
105.5000	2871.5
106.0000	3020.77
106.5000	3041.48
107.0000	2968.87
107.5000	2865.24
108.0000	2782.08
108.5000	2973.79
109.0000	3104.98
109.5000	3105.4
110.0000	3040.22
110.5000	2925.95
111.0000	2900.65
111.5000	2968.66
112.0000	2951.51
112.5000	2847.37
113.0000	2814.02
113.5000	2850.18
114.0000	3035.07
114.5000	3347.84
115.0000	3270.25
115.5000	3078.22
116.0000	3151.51
116.5000	3100.01
117.0000	3039.79
117.5000	3012.97
118.0000	3109.17
118.5000	3081.54
119.0000	2883.73
119.5000	2830
120.0000	2911.17
120.5000	2947.83
121.0000	2874.88
121.5000	2811.5
122.0000	2817.83
122.5000	2918.62
123.0000	2941.64
123.5000	2888.2
124.0000	3048.75
124.5000	3469.41
125.0000	3434.35
125.5000	3162.27
126.0000	2986.38
126.5000	2891.67
127.0000	4779.49
127.5000	4740.59
128.0000	2974.89
128.5000	5664.78
129.0000	5743.69
129.5000	3109.74
130.0000	3069.66
130.5000	3043.07
131.0000	3007.9
131.5000	3009.19
132.0000	3127.07
132.5000	3039.73
133.0000	3002.15
133.5000	3056.91
134.0000	4077.04
134.5000	4058.98
135.0000	2941.3
135.5000	2985.74
136.0000	3000.35
136.5000	3209.23
137.0000	3403.61
137.5000	3120.92
138.0000	3113.48
138.5000	3235.74
139.0000	3008.54
139.5000	2919.74
140.0000	2817.33
140.5000	2829.68
141.0000	2900.29
141.5000	3076.7
142.0000	3115.33
142.5000	2986.27
143.0000	3022.33
143.5000	3009.63
144.0000	2899.29
144.5000	2865.71
145.0000	2977.23
145.5000	2969.74
146.0000	2980.29
146.5000	3185.66
147.0000	3135.5
147.5000	6665.44
148.0000	6682.99
148.5000	2938.49
149.0000	2827.35
149.5000	2776.45
150.0000	2987.96
150.5000	3020.58
151.0000	2870.42
151.5000	2871.61
152.0000	2792.64
152.5000	2836.47
153.0000	2920.06
153.5000	2967.29
154.0000	3267.4
154.5000	3333.13
155.0000	3132.69
155.5000	3076.99
156.0000	2968.17
156.5000	3012.44
157.0000	3323.07
157.5000	3270.33
158.0000	2949.33
158.5000	2863.19
159.0000	2910.05
159.5000	2961.1
160.0000	3008.16
160.5000	3121.45
161.0000	3072.02
161.5000	3258.71
162.0000	3508.9
162.5000	3427.97
163.0000	3243.38
163.5000	3332.95
164.0000	3327.46
164.5000	3167.16
165.0000	3251.01
165.5000	3210.89
166.0000	3098.72
166.5000	3338.22
167.0000	3925.3
167.5000	3641.21
168.0000	3034.54
168.5000	3823.05
169.0000	6529.75
169.5000	5805.18
170.0000	3227.18
170.5000	3464.89
171.0000	3292.58
171.5000	2996.34
172.0000	3322.44
172.5000	3326.65
173.0000	2975.01
173.5000	3004.02
174.0000	3045.92
174.5000	2953.34
175.0000	2978.95
175.5000	2921.17
176.0000	2974.15
176.5000	2963.06
177.0000	3272.93
177.5000	3531.74
178.0000	3287.29
178.5000	3404.21
179.0000	3280.09
179.5000	3025.68
180.0000	3133.38
180.5000	3324.27
181.0000	3193.2
181.5000	2961.12
182.0000	3022.48
182.5000	3012.82
183.0000	2971.05
183.5000	2950.71
184.0000	2881.93
184.5000	2900.56
185.0000	2951.58
185.5000	3095.71
186.0000	3117.97
186.5000	3356.52
187.0000	3256.95
187.5000	2810.65
188.0000	2874.04
188.5000	2896.96
189.0000	2850.34
189.5000	2877.86
190.0000	2885.24
190.5000	2869.74
191.0000	2979.61
191.5000	3007.37
192.0000	2985.11
192.5000	3104.98
193.0000	3041.08
193.5000	2917.43
194.0000	3051.85
194.5000	3054.12
195.0000	2904.84
195.5000	2874.69
196.0000	2903.21
196.5000	3082.2
197.0000	3190.23
197.5000	3114.88
198.0000	3088.43
198.5000	3153.61
199.0000	3104.06
199.5000	2958.72
200.0000	2954.83
##### Extended Information
[Comments]
Sample name	20190531
Comment
User
Division
Company	RUB AK Prof. Leichert
[Detailed Information]
Creation date	5/31/2019 12:51 PM
Data array type	Linear data array
Horizontal axis	Time [sec]
Vertical axis	Int.
Start	0 sec
End	200 sec
Data interval	0.5 sec
Data points	401
[Measurement Information]
Model name	FP-8500
Serial No.	C004461452
Ex filter holder	None
Em filter holder	None
Accessory	EHC-813
Accessory S/N	A002161505
Temperature	30.02 C
Control sensor	Holder
Monitor sensor	Holder
Start mode	Start immediately
Measurement date	5/31/2019 12:50 PM
Photometric mode	Em intensity
Ex bandwidth	2.5 nm
Em bandwidth	2.5 nm
Response	1 sec
Sensitivity	Medium
Measurement range	0 - 200 sec
Data interval	0.5 sec
Ex wavelength	360.0 nm
Em wavelength	360.0 nm
Intensity normalization	Off
Blank correction	Off
Auto gain	Off
Shutter control	Open only for measurement
Light source	Xe lamp
Filter	Use
