# Supplementary material for: N-chlorination mediates protective and immunomodulatory effects of oxidized human plasma proteins
Source: eLife. 2019 Jul 12;8:e47395. doi: 10.7554/eLife.47395 (PMC6650281; doi:10.7554/eLife.47395)
Supplement: Figure 2—source data 1. [file elife-47395-fig2-data1.zip › Figure 2 Source Data 1/0.1 mM HSA + 5 mM HOCl_2.csv]

TITLE	20190531
DATA TYPE	FLUORESCENCE SPECTRUM
ORIGIN	JASCO
OWNER
DATE	19/05/31
TIME	16:26:29
SPECTROMETER/DATA SYSTEM
LOCALE	1033
RESOLUTION
DELTAX	0.5
XUNITS	SEC
YUNITS	INTENSITY
FIRSTX	0.0000
LASTX	200.0000
NPOINTS	401
FIRSTY	432.75638
MAXY	1752.65869
MINY	-4.69119
XYDATA
0.0000	432.756
0.5000	635.961
1.0000	617.069
1.5000	508.689
2.0000	432.313
2.5000	428.194
3.0000	437.793
3.5000	450.133
4.0000	459.741
4.5000	445.185
5.0000	433.083
5.5000	433.044
6.0000	441.293
6.5000	455.37
7.0000	450.819
7.5000	480.61
8.0000	490.806
8.5000	440.543
9.0000	415.06
9.5000	427.191
10.0000	428.191
10.5000	483.715
11.0000	492.675
11.5000	432.647
12.0000	445.133
12.5000	466.615
13.0000	447.311
13.5000	442.144
14.0000	441.232
14.5000	436.44
15.0000	465.78
15.5000	466.543
16.0000	447.204
16.5000	424.724
17.0000	426.894
17.5000	448.763
18.0000	508.115
18.5000	758.226
19.0000	695.297
19.5000	382.948
20.0000	163.222
20.5000	-4.69119
21.0000	-3.05158
21.5000	277.537
22.0000	538.895
22.5000	548.417
23.0000	588.67
23.5000	612.644
24.0000	816.222
24.5000	860.006
25.0000	712.263
25.5000	683.934
26.0000	683.704
26.5000	826.446
27.0000	816.506
27.5000	740.146
28.0000	817.684
28.5000	781.822
29.0000	1248.3
29.5000	1383.18
30.0000	851.321
30.5000	756.583
31.0000	782.379
31.5000	772.829
32.0000	864.814
32.5000	850.546
33.0000	747.086
33.5000	772.435
34.0000	776.415
34.5000	815.865
35.0000	867.886
35.5000	845.769
36.0000	789.477
36.5000	783.37
37.0000	847.165
37.5000	838.275
38.0000	820.866
38.5000	827.225
39.0000	950.825
39.5000	943.966
40.0000	786.25
40.5000	816.471
41.0000	819.262
41.5000	779.05
42.0000	792.473
42.5000	816.733
43.0000	883.44
43.5000	906.684
44.0000	851.114
44.5000	831.671
45.0000	846.071
45.5000	916.299
46.0000	908.261
46.5000	830.697
47.0000	999.501
47.5000	992.184
48.0000	805.833
48.5000	827.216
49.0000	823.588
49.5000	793.183
50.0000	792.408
50.5000	791.322
51.0000	787.297
51.5000	829.498
52.0000	857.2
52.5000	832.21
53.0000	820.121
53.5000	819.427
54.0000	818.274
54.5000	856.051
55.0000	927.226
55.5000	878.783
56.0000	833.863
56.5000	832.167
57.0000	812.061
57.5000	860.028
58.0000	867.647
58.5000	843.7
59.0000	919.348
59.5000	925.813
60.0000	862.433
60.5000	870.504
61.0000	900.932
61.5000	877.268
62.0000	836.055
62.5000	839.345
63.0000	829.717
63.5000	833.305
64.0000	850.216
64.5000	855.886
65.0000	842.268
65.5000	840.793
66.0000	902.525
66.5000	907.658
67.0000	865.82
67.5000	849.97
68.0000	847.369
68.5000	879.948
69.0000	891.944
69.5000	930.881
70.0000	967.989
70.5000	998.544
71.0000	943.268
71.5000	855.309
72.0000	853.836
72.5000	862.433
73.0000	1026
73.5000	1007.53
74.0000	843.213
74.5000	868.653
75.0000	896.836
75.5000	890.965
76.0000	921.119
76.5000	1019.54
77.0000	990.947
77.5000	918.373
78.0000	905.376
78.5000	885.709
79.0000	918.194
79.5000	925.688
80.0000	1104.44
80.5000	1087.49
81.0000	895.532
81.5000	962.192
82.0000	964.44
82.5000	913.75
83.0000	910.665
83.5000	928.384
84.0000	952.953
84.5000	932.305
85.0000	903.105
85.5000	924.672
86.0000	976.349
86.5000	1109.02
87.0000	1280.35
87.5000	1179.44
88.0000	1069.06
88.5000	1076.32
89.0000	1008.15
89.5000	952.254
90.0000	894.548
90.5000	931.333
91.0000	934.625
91.5000	890.822
92.0000	909.051
92.5000	939.148
93.0000	927.024
93.5000	946.133
94.0000	956.443
94.5000	921.064
95.0000	1028.39
95.5000	1080.71
96.0000	1037.44
96.5000	991.229
97.0000	929.057
97.5000	1001.79
98.0000	1035.55
98.5000	956.323
99.0000	974.424
99.5000	994.414
100.0000	1014.03
100.5000	1028.64
101.0000	1069.73
101.5000	1110.49
102.0000	1035.44
102.5000	984.815
103.0000	955.156
103.5000	944.901
104.0000	1099.25
104.5000	1234.3
105.0000	1227.64
105.5000	1109.25
106.0000	980.973
106.5000	1041.58
107.0000	1043.34
107.5000	988.728
108.0000	973.706
108.5000	954.652
109.0000	955.696
109.5000	984.924
110.0000	1026.92
110.5000	1044.16
111.0000	1011.97
111.5000	955.119
112.0000	934.822
112.5000	978.692
113.0000	1034.42
113.5000	995.764
114.0000	979.426
114.5000	1110.72
115.0000	1140.89
115.5000	1073.21
116.0000	1057.72
116.5000	1089.91
117.0000	1133.08
117.5000	1126.79
118.0000	1088.36
118.5000	1204.37
119.0000	1253.08
119.5000	1237.05
120.0000	1430.87
120.5000	1352.27
121.0000	1103.4
121.5000	1091.18
122.0000	1142.76
122.5000	1187.73
123.0000	1129.15
123.5000	1006.16
124.0000	980.502
124.5000	1052.95
125.0000	1078
125.5000	1159.39
126.0000	1340.12
126.5000	1277.25
127.0000	1124.46
127.5000	1083.82
128.0000	1093.11
128.5000	1101.1
129.0000	1047.77
129.5000	1007.36
130.0000	990.284
130.5000	1023.25
131.0000	1136.37
131.5000	1160.83
132.0000	1098.74
132.5000	1121.84
133.0000	1154.56
133.5000	1050.23
134.0000	1007.03
134.5000	1058.55
135.0000	1035.53
135.5000	1017.06
136.0000	1002.29
136.5000	989.594
137.0000	974.976
137.5000	962.838
138.0000	1002.68
138.5000	1055.98
139.0000	1069.42
139.5000	1085.44
140.0000	1093.8
140.5000	1014.78
141.0000	1026.72
141.5000	1257.39
142.0000	1190.1
142.5000	980.816
143.0000	989.745
143.5000	998.416
144.0000	1110.45
144.5000	1088.45
145.0000	1004.25
145.5000	1127.72
146.0000	1274.1
146.5000	1202.95
147.0000	1018.65
147.5000	970.665
148.0000	1023.03
148.5000	1155.72
149.0000	1230.83
149.5000	1242.93
150.0000	1216.61
150.5000	1148.35
151.0000	1089.64
151.5000	1023.34
152.0000	1028.58
152.5000	1077.29
153.0000	1103.04
153.5000	1065.63
154.0000	1000.76
154.5000	974.471
155.0000	1029.63
155.5000	1056.51
156.0000	1088.93
156.5000	1120.05
157.0000	1110.2
157.5000	1108.08
158.0000	1061.22
158.5000	1061.81
159.0000	1078.76
159.5000	1332.82
160.0000	1447.41
160.5000	1216.58
161.0000	1138.85
161.5000	1119.17
162.0000	1254.84
162.5000	1349.8
163.0000	1594.23
163.5000	1515.86
164.0000	1167.27
164.5000	1119.9
165.0000	1127.02
165.5000	1159.83
166.0000	1240.83
166.5000	1332.71
167.0000	1234.69
167.5000	1197.74
168.0000	1375.54
168.5000	1390.75
169.0000	1213.67
169.5000	1197.29
170.0000	1226.31
170.5000	1183.24
171.0000	1194.3
171.5000	1200.47
172.0000	1110.57
172.5000	1057.39
173.0000	1146.34
173.5000	1217.89
174.0000	1221.8
174.5000	1417.08
175.0000	1395.61
175.5000	1261.84
176.0000	1245.35
176.5000	1162.01
177.0000	1146.16
177.5000	1290.24
178.0000	1672.46
178.5000	1520.37
179.0000	1055.98
179.5000	1044
180.0000	1072.32
180.5000	1111.11
181.0000	1131.77
181.5000	1119.6
182.0000	1153.23
182.5000	1137.32
183.0000	1172.1
183.5000	1245.49
184.0000	1352.65
184.5000	1350.84
185.0000	1264.51
185.5000	1253.31
186.0000	1241.31
186.5000	1243.14
187.0000	1297.96
187.5000	1415.34
188.0000	1451.55
188.5000	1280.42
189.0000	1173.55
189.5000	1208.56
190.0000	1223.89
190.5000	1245.06
191.0000	1161.87
191.5000	1109.87
192.0000	1145.4
192.5000	1134.23
193.0000	1749.42
193.5000	1752.66
194.0000	1106.78
194.5000	1099.81
195.0000	1203.51
195.5000	1221.42
196.0000	1272.53
196.5000	1272.87
197.0000	1153.81
197.5000	1221.01
198.0000	1216.21
198.5000	1299.42
199.0000	1329.95
199.5000	1167.39
200.0000	1105.95
##### Extended Information
[Comments]
Sample name	20190531
Comment
User
Division
Company	RUB AK Prof. Leichert
[Detailed Information]
Creation date	5/31/2019 3:26 PM
Data array type	Linear data array
Horizontal axis	Time [sec]
Vertical axis	Int.
Start	0 sec
End	200 sec
Data interval	0.5 sec
Data points	401
[Measurement Information]
Model name	FP-8500
Serial No.	C004461452
Ex filter holder	None
Em filter holder	None
Accessory	EHC-813
Accessory S/N	A002161505
Temperature	29.99 C
Control sensor	Holder
Monitor sensor	Holder
Start mode	Start immediately
Measurement date	5/31/2019 3:25 PM
Photometric mode	Em intensity
Ex bandwidth	2.5 nm
Em bandwidth	2.5 nm
Response	1 sec
Sensitivity	Medium
Measurement range	0 - 200 sec
Data interval	0.5 sec
Ex wavelength	360.0 nm
Em wavelength	360.0 nm
Intensity normalization	Off
Blank correction	Off
Auto gain	Off
Shutter control	Open only for measurement
Light source	Xe lamp
Filter	Use
