# Supplementary material for: N-chlorination mediates protective and immunomodulatory effects of oxidized human plasma proteins
Source: eLife. 2019 Jul 12;8:e47395. doi: 10.7554/eLife.47395 (PMC6650281; doi:10.7554/eLife.47395)
Supplement: Figure 2—source data 1. [file elife-47395-fig2-data1.zip › Figure 2 Source Data 1/0.3 mM HSA + 3 mM HOCl_2.csv]

TITLE	20190531
DATA TYPE	FLUORESCENCE SPECTRUM
ORIGIN	JASCO
OWNER
DATE	19/05/31
TIME	13:48:03
SPECTROMETER/DATA SYSTEM
LOCALE	1033
RESOLUTION
DELTAX	0.5
XUNITS	SEC
YUNITS	INTENSITY
FIRSTX	0.0000
LASTX	200.0000
NPOINTS	401
FIRSTY	428.71765
MAXY	3925.81543
MINY	-39.49728
XYDATA
0.0000	428.718
0.5000	486.059
1.0000	505.803
1.5000	490.247
2.0000	473.396
2.5000	468.848
3.0000	450.362
3.5000	450.9
4.0000	446.658
4.5000	434.932
5.0000	655.339
5.5000	655.152
6.0000	429.905
6.5000	457.905
7.0000	468.475
7.5000	444.615
8.0000	461.877
8.5000	457.484
9.0000	435.541
9.5000	436.767
10.0000	430.472
10.5000	433.188
11.0000	439.934
11.5000	438.046
12.0000	467.158
12.5000	497.664
13.0000	469.775
13.5000	448.349
14.0000	457.458
14.5000	451.504
15.0000	438.084
15.5000	443.632
16.0000	500.158
16.5000	502.954
17.0000	504.353
17.5000	503.872
18.0000	487.933
18.5000	514.842
19.0000	549.446
19.5000	256.634
20.0000	-39.4973
20.5000	-3.69648
21.0000	182.682
21.5000	403.077
22.0000	466.795
22.5000	503.293
23.0000	508.017
23.5000	547.352
24.0000	593.625
24.5000	616.298
25.0000	653.145
25.5000	682.659
26.0000	691.387
26.5000	698.601
27.0000	730.203
27.5000	765.788
28.0000	817.636
28.5000	877.014
29.0000	877.82
29.5000	961.744
30.0000	1079.39
30.5000	1086.84
31.0000	1078.27
31.5000	1084.81
32.0000	1113.19
32.5000	1161.91
33.0000	1184.85
33.5000	1196.77
34.0000	1210.45
34.5000	1207.42
35.0000	1229.77
35.5000	1250.94
36.0000	1298.01
36.5000	1344.35
37.0000	1347.19
37.5000	1363.66
38.0000	1383.67
38.5000	1407.67
39.0000	1406.6
39.5000	1400.74
40.0000	1423.01
40.5000	1445.01
41.0000	1507
41.5000	1624.82
42.0000	1670.01
42.5000	1584.62
43.0000	1535.96
43.5000	1561.03
44.0000	1580.67
44.5000	1586.66
45.0000	1705.38
45.5000	1728.36
46.0000	1650.05
46.5000	1626.93
47.0000	1586.68
47.5000	1640.8
48.0000	1693.48
48.5000	1716.13
49.0000	1775.97
49.5000	1794.03
50.0000	1786.47
50.5000	1804.98
51.0000	1804.58
51.5000	1802.67
52.0000	1821.33
52.5000	1856.05
53.0000	1843.45
53.5000	1807.67
54.0000	1869.4
54.5000	1914.5
55.0000	1882.45
55.5000	1873.77
56.0000	1917.21
56.5000	1971.84
57.0000	1972.07
57.5000	1932.46
58.0000	1944.78
58.5000	1964.52
59.0000	1895.51
59.5000	1909.25
60.0000	1954.63
60.5000	1938.19
61.0000	1966.95
61.5000	1960.33
62.0000	1927.78
62.5000	1971.01
63.0000	1984.33
63.5000	1993.64
64.0000	2147.59
64.5000	2118.61
65.0000	1990.89
65.5000	2009.8
66.0000	2020.25
66.5000	2012.28
67.0000	2067.31
67.5000	2117.7
68.0000	2094.42
68.5000	2083.1
69.0000	2094.79
69.5000	2095.15
70.0000	2081
70.5000	2095.75
71.0000	2116.07
71.5000	2102.18
72.0000	2114.09
72.5000	2138.24
73.0000	2118.29
73.5000	2128.71
74.0000	2166.56
74.5000	2236.89
75.0000	2236.64
75.5000	2256.91
76.0000	2402.12
76.5000	2505.41
77.0000	2389.74
77.5000	2223.31
78.0000	2185.23
78.5000	2196.04
79.0000	2207.89
79.5000	2218.96
80.0000	2235.14
80.5000	2230.28
81.0000	2303.89
81.5000	2455.08
82.0000	2414.2
82.5000	2259.94
83.0000	2246.49
83.5000	2268.08
84.0000	2274.22
84.5000	2259.02
85.0000	2261.64
85.5000	2289.89
86.0000	2298.74
86.5000	2354.84
87.0000	2378.87
87.5000	2327.3
88.0000	2377.6
88.5000	2410.6
89.0000	2352.57
89.5000	2333.09
90.0000	2338.91
90.5000	2387.68
91.0000	2396.45
91.5000	2355.99
92.0000	2373.46
92.5000	2424.12
93.0000	2384.16
93.5000	2350.41
94.0000	2343.53
94.5000	2330.13
95.0000	2351.16
95.5000	2366.79
96.0000	2396.03
96.5000	2408.57
97.0000	2441.92
97.5000	2406.74
98.0000	2350.98
98.5000	2342.37
99.0000	2361.57
99.5000	2451.17
100.0000	2498.43
100.5000	2447.58
101.0000	2538.72
101.5000	2602.27
102.0000	2574.23
102.5000	2583.08
103.0000	2527.84
103.5000	2484.83
104.0000	2562.83
104.5000	2751.87
105.0000	2705.09
105.5000	2651.47
106.0000	2614.27
106.5000	2466.79
107.0000	2435.29
107.5000	2507.75
108.0000	2582.93
108.5000	2548.77
109.0000	2511.61
109.5000	2531.97
110.0000	2536.37
110.5000	2533.85
111.0000	2563.72
111.5000	2559.94
112.0000	2574.1
112.5000	2595.17
113.0000	2567.16
113.5000	2534.57
114.0000	2642.19
114.5000	2670.41
115.0000	2610.42
115.5000	2548.13
116.0000	2446.93
116.5000	2428.21
117.0000	2433.42
117.5000	2611.72
118.0000	2760.87
118.5000	2629.68
119.0000	2495.96
119.5000	2471.25
120.0000	2506.75
120.5000	2566.97
121.0000	2576.35
121.5000	2561.38
122.0000	2607.43
122.5000	2546.25
123.0000	2527.93
123.5000	2608.02
124.0000	2548.64
124.5000	2466.26
125.0000	2482.3
125.5000	2564.78
126.0000	2645.01
126.5000	2683.38
127.0000	2627.26
127.5000	2587.57
128.0000	2585.27
128.5000	2532.1
129.0000	2520.31
129.5000	2597.7
130.0000	2565.65
130.5000	2614.58
131.0000	2632.6
131.5000	2517.42
132.0000	2655.83
132.5000	2739.63
133.0000	2608.11
133.5000	2528.1
134.0000	2542.41
134.5000	2611.89
135.0000	2621.06
135.5000	2682.1
136.0000	2710.77
136.5000	2661.61
137.0000	2664.2
137.5000	2636.22
138.0000	2666.45
138.5000	3184.06
139.0000	3142.37
139.5000	2795.92
140.0000	2857.71
140.5000	2792.43
141.0000	2805.71
141.5000	2889.54
142.0000	2790.94
142.5000	2566.26
143.0000	2551.93
143.5000	2586.1
144.0000	2685.14
144.5000	2739.93
145.0000	2671.35
145.5000	2632.98
146.0000	2706.19
146.5000	2755.68
147.0000	2744.12
147.5000	2717.96
148.0000	2639.59
148.5000	2888.1
149.0000	3032.93
149.5000	2874.69
150.0000	2710.46
150.5000	2559.23
151.0000	2553.7
151.5000	2581.32
152.0000	2639.78
152.5000	2694.25
153.0000	2652.51
153.5000	2543.26
154.0000	2571.21
154.5000	2614.84
155.0000	2626.95
155.5000	2631.09
156.0000	2613.65
156.5000	2638.44
157.0000	2637.79
157.5000	2579.67
158.0000	2639.48
158.5000	2769.95
159.0000	2904.38
159.5000	2834.9
160.0000	2740.21
160.5000	2775.74
161.0000	2663.1
161.5000	2567.91
162.0000	2736.14
162.5000	2786.03
163.0000	2716.88
163.5000	2698.74
164.0000	2644.16
164.5000	2650.41
165.0000	2669.14
165.5000	2721.72
166.0000	2693.31
166.5000	2877.67
167.0000	3064.34
167.5000	3070.2
168.0000	2957.68
168.5000	2683.21
169.0000	2575.22
169.5000	2650.48
170.0000	2665.95
170.5000	2621.88
171.0000	2596.27
171.5000	2598.99
172.0000	2657.63
172.5000	2704.34
173.0000	2715.96
173.5000	2718.84
174.0000	2705.86
174.5000	2667.06
175.0000	2636.52
175.5000	2765.63
176.0000	2899.77
176.5000	3925.82
177.0000	3836.41
177.5000	2707.31
178.0000	2809.33
178.5000	2794.75
179.0000	2699.24
179.5000	2694.85
180.0000	2712.57
180.5000	2682.31
181.0000	2705.11
181.5000	2728.77
182.0000	2699.59
182.5000	2714.82
183.0000	2682.55
183.5000	2712.01
184.0000	2682.88
184.5000	2676.55
185.0000	2883.63
185.5000	3018.75
186.0000	2832.17
186.5000	2774.52
187.0000	2802.12
187.5000	2688.31
188.0000	2846.43
188.5000	2802.33
189.0000	2563.58
189.5000	2571.41
190.0000	2669.07
190.5000	2649.59
191.0000	2570.47
191.5000	2686.28
192.0000	2690.39
192.5000	2727.26
193.0000	2801.75
193.5000	2691.82
194.0000	2668.34
194.5000	2649.59
195.0000	2687.77
195.5000	2786.85
196.0000	2766.78
196.5000	2720.27
197.0000	2667.25
197.5000	2674.08
198.0000	2674.17
198.5000	2676.66
199.0000	2781.86
199.5000	2803
200.0000	2712.36
##### Extended Information
[Comments]
Sample name	20190531
Comment
User
Division
Company	RUB AK Prof. Leichert
[Detailed Information]
Creation date	5/31/2019 12:48 PM
Data array type	Linear data array
Horizontal axis	Time [sec]
Vertical axis	Int.
Start	0 sec
End	200 sec
Data interval	0.5 sec
Data points	401
[Measurement Information]
Model name	FP-8500
Serial No.	C004461452
Ex filter holder	None
Em filter holder	None
Accessory	EHC-813
Accessory S/N	A002161505
Temperature	29.96 C
Control sensor	Holder
Monitor sensor	Holder
Start mode	Start immediately
Measurement date	5/31/2019 12:44 PM
Photometric mode	Em intensity
Ex bandwidth	2.5 nm
Em bandwidth	2.5 nm
Response	1 sec
Sensitivity	Medium
Measurement range	0 - 200 sec
Data interval	0.5 sec
Ex wavelength	360.0 nm
Em wavelength	360.0 nm
Intensity normalization	Off
Blank correction	Off
Auto gain	Off
Shutter control	Open only for measurement
Light source	Xe lamp
Filter	Use
