# Supplementary material for: N-chlorination mediates protective and immunomodulatory effects of oxidized human plasma proteins
Source: eLife. 2019 Jul 12;8:e47395. doi: 10.7554/eLife.47395 (PMC6650281; doi:10.7554/eLife.47395)
Supplement: Figure 2—source data 1. [file elife-47395-fig2-data1.zip › Figure 2 Source Data 1/0.1 mM HSA + 1 mM HOCl_2.csv]

TITLE	20190531
DATA TYPE	FLUORESCENCE SPECTRUM
ORIGIN	JASCO
OWNER
DATE	19/05/31
TIME	14:43:10
SPECTROMETER/DATA SYSTEM
LOCALE	1033
RESOLUTION
DELTAX	0.5
XUNITS	SEC
YUNITS	INTENSITY
FIRSTX	0.0000
LASTX	200.0000
NPOINTS	401
FIRSTY	415.61725
MAXY	3096.07031
MINY	-4.42420
XYDATA
0.0000	415.617
0.5000	591.682
1.0000	517.393
1.5000	424.926
2.0000	439.672
2.5000	435.222
3.0000	414.86
3.5000	418.06
4.0000	418.381
4.5000	415.296
5.0000	414.641
5.5000	417.151
6.0000	418.924
6.5000	422.255
7.0000	429.94
7.5000	428.707
8.0000	423.077
8.5000	433.025
9.0000	433.496
9.5000	417.612
10.0000	413.253
10.5000	414.977
11.0000	433.528
11.5000	446.362
12.0000	429.097
12.5000	414.947
13.0000	415.18
13.5000	429.482
14.0000	430.714
14.5000	417.3
15.0000	423.663
15.5000	425.373
16.0000	425.779
16.5000	424.978
17.0000	422.973
17.5000	421.758
18.0000	416.039
18.5000	425.613
19.0000	428.866
19.5000	282.082
20.0000	67.4247
20.5000	-4.4242
21.0000	-3.5867
21.5000	235.792
22.0000	450.786
22.5000	451.872
23.0000	490.488
23.5000	539.498
24.0000	610.272
24.5000	644.848
25.0000	667.756
25.5000	715.443
26.0000	755.448
26.5000	781.842
27.0000	818.721
27.5000	871.83
28.0000	911.266
28.5000	939.344
29.0000	977.413
29.5000	1010.67
30.0000	1036
30.5000	1073.15
31.0000	1104.2
31.5000	1121.12
32.0000	1127.61
32.5000	1152.66
33.0000	1214.34
33.5000	1249.97
34.0000	1269.43
34.5000	1289.36
35.0000	1268.67
35.5000	1279.01
36.0000	1317.19
36.5000	1347.99
37.0000	1360.22
37.5000	1358.41
38.0000	1358.59
38.5000	1378.42
39.0000	1490.17
39.5000	1552.96
40.0000	1477.65
40.5000	1426.26
41.0000	1434.39
41.5000	1438.32
42.0000	1482.63
42.5000	1540.51
43.0000	1553.65
43.5000	1547.56
44.0000	1551.59
44.5000	1583.86
45.0000	1581.9
45.5000	1585.18
46.0000	1589.84
46.5000	1562.32
47.0000	1558.03
47.5000	1597.78
48.0000	1629.22
48.5000	1624.86
49.0000	1665.26
49.5000	1661.91
50.0000	1645.6
50.5000	1683.15
51.0000	1707.85
51.5000	1725.89
52.0000	1721.68
52.5000	1749.65
53.0000	1810.23
53.5000	1804.19
54.0000	1768.05
54.5000	1766.99
55.0000	1790.27
55.5000	1795.03
56.0000	1836.74
56.5000	1856.29
57.0000	1836.76
57.5000	1826.52
58.0000	1818.09
58.5000	1846.56
59.0000	1846.76
59.5000	1872.21
60.0000	1919.87
60.5000	1954.75
61.0000	2023.82
61.5000	2009.23
62.0000	2060.02
62.5000	2049.46
63.0000	1990.93
63.5000	2004.74
64.0000	1996.81
64.5000	1999.82
65.0000	1991.18
65.5000	1991.63
66.0000	1984.62
66.5000	2022.87
67.0000	2047.7
67.5000	2035.82
68.0000	1998.02
68.5000	1997.78
69.0000	1986.62
69.5000	2003.91
70.0000	2088.33
70.5000	2104.4
71.0000	2033.96
71.5000	2056.84
72.0000	2153.84
72.5000	2130.09
73.0000	2038.54
73.5000	2047.43
74.0000	2116.39
74.5000	2197.57
75.0000	2331.25
75.5000	2311.61
76.0000	2135.33
76.5000	2074.49
77.0000	2102.73
77.5000	2193.69
78.0000	2220.69
78.5000	2203.46
79.0000	2276.05
79.5000	2327.9
80.0000	2292.66
80.5000	2305.13
81.0000	2338.66
81.5000	2321.67
82.0000	2363.14
82.5000	2323.34
83.0000	2284.52
83.5000	2329.67
84.0000	2355.54
84.5000	2339.72
85.0000	2311.05
85.5000	2330.4
86.0000	2338.15
86.5000	2226.15
87.0000	2157.77
87.5000	2174.91
88.0000	2228.24
88.5000	2309.84
89.0000	2441.63
89.5000	2427.38
90.0000	2322.23
90.5000	2302.52
91.0000	2331.85
91.5000	2334.35
92.0000	2315.25
92.5000	2352.01
93.0000	2355.02
93.5000	2357.06
94.0000	2352.36
94.5000	2355.91
95.0000	2374.84
95.5000	2535.04
96.0000	2522.8
96.5000	2424.97
97.0000	2512.41
97.5000	2457.67
98.0000	2376.68
98.5000	2384.2
99.0000	2394.96
99.5000	2388.12
100.0000	2351.57
100.5000	2325.93
101.0000	2410
101.5000	2660.78
102.0000	2585.25
102.5000	2330.08
103.0000	2385.95
103.5000	2441.93
104.0000	2398.22
104.5000	2400.85
105.0000	2362.3
105.5000	2409.15
106.0000	2471.96
106.5000	2544.81
107.0000	2744.32
107.5000	2710.72
108.0000	2681.41
108.5000	2658.71
109.0000	2517.11
109.5000	2543.3
110.0000	2685.07
110.5000	2700.68
111.0000	2516.88
111.5000	2457.26
112.0000	2540.25
112.5000	2542.21
113.0000	2486.39
113.5000	2455.48
114.0000	2790.43
114.5000	2864.04
115.0000	2514.45
115.5000	2355.4
116.0000	2479.56
116.5000	2565.76
117.0000	2582.28
117.5000	2674.58
118.0000	2783.35
118.5000	2840.95
119.0000	2767.33
119.5000	2613.43
120.0000	2572.42
120.5000	2653.68
121.0000	2646.27
121.5000	2603.07
122.0000	2628.97
122.5000	2602.24
123.0000	2535.05
123.5000	2586.23
124.0000	2604.62
124.5000	2567.48
125.0000	2662.03
125.5000	2716.67
126.0000	2588.4
126.5000	2533.47
127.0000	2711.42
127.5000	2907.07
128.0000	2734.01
128.5000	2668.13
129.0000	2631.86
129.5000	2600.53
130.0000	2691.03
130.5000	2631.9
131.0000	2611.26
131.5000	2559.77
132.0000	2528.11
132.5000	2600.82
133.0000	2614.46
133.5000	2637.41
134.0000	2722.54
134.5000	2664.06
135.0000	2686.23
135.5000	2737.84
136.0000	2648.88
136.5000	2670.67
137.0000	2689.96
137.5000	2845.44
138.0000	2800.81
138.5000	2685.26
139.0000	2817.32
139.5000	2764.21
140.0000	2561.82
140.5000	2507.42
141.0000	2565.91
141.5000	2653.34
142.0000	2812.42
142.5000	2903.67
143.0000	2770.95
143.5000	2575.2
144.0000	2541.43
144.5000	2658.62
145.0000	2662.43
145.5000	2650.27
146.0000	2776.01
146.5000	2754.85
147.0000	2805.72
147.5000	2914.87
148.0000	2830.27
148.5000	2754.53
149.0000	2832.09
149.5000	2730.09
150.0000	2682.54
150.5000	2695.45
151.0000	2759.68
151.5000	2971.17
152.0000	3073.14
152.5000	2854.92
153.0000	2721.9
153.5000	3008.1
154.0000	2865.52
154.5000	2648.41
155.0000	2702.63
155.5000	2671.14
156.0000	2650.03
156.5000	2809.45
157.0000	3081.41
157.5000	3047.69
158.0000	2824.57
158.5000	2739.56
159.0000	2726.97
159.5000	2724.1
160.0000	2711.69
160.5000	2662.31
161.0000	2663.56
161.5000	2579.31
162.0000	2590.07
162.5000	2834.96
163.0000	2789.04
163.5000	2729.46
164.0000	2694.05
164.5000	2646.96
165.0000	2798.64
165.5000	2968.84
166.0000	2958.37
166.5000	2802.5
167.0000	2741.69
167.5000	2802.44
168.0000	2959.55
168.5000	2975.77
169.0000	2862.02
169.5000	2826.13
170.0000	2757.69
170.5000	2755.51
171.0000	2778.79
171.5000	2657.5
172.0000	2663.98
172.5000	2789.58
173.0000	2907.58
173.5000	3076.52
174.0000	3095.01
174.5000	2902.84
175.0000	2719.44
175.5000	2816.24
176.0000	2929.33
176.5000	2847.64
177.0000	2894.66
177.5000	3010.47
178.0000	2956.98
178.5000	2840.84
179.0000	2874.01
179.5000	2909.56
180.0000	2785.04
180.5000	2856.47
181.0000	2985.28
181.5000	2806.13
182.0000	2776.49
182.5000	3096.07
183.0000	2970.54
183.5000	2947.19
184.0000	3007.4
184.5000	2729.28
185.0000	2656.46
185.5000	2745.94
186.0000	2838.34
186.5000	2795.06
187.0000	2809.73
187.5000	2807.64
188.0000	2821.75
188.5000	2893.81
189.0000	2891.97
189.5000	2809.04
190.0000	2779.43
190.5000	2769.37
191.0000	2701.01
191.5000	2777.59
192.0000	2899.01
192.5000	2753.56
193.0000	2806.12
193.5000	2884.26
194.0000	2845.79
194.5000	2814.09
195.0000	2755.97
195.5000	2833.7
196.0000	2775.42
196.5000	2650.9
197.0000	2724.49
197.5000	2825.85
198.0000	2749.42
198.5000	2695.32
199.0000	2756.81
199.5000	2669.22
200.0000	2650.29
##### Extended Information
[Comments]
Sample name	20190531
Comment
User
Division
Company	RUB AK Prof. Leichert
[Detailed Information]
Creation date	5/31/2019 1:43 PM
Data array type	Linear data array
Horizontal axis	Time [sec]
Vertical axis	Int.
Start	0 sec
End	200 sec
Data interval	0.5 sec
Data points	401
[Measurement Information]
Model name	FP-8500
Serial No.	C004461452
Ex filter holder	None
Em filter holder	None
Accessory	EHC-813
Accessory S/N	A002161505
Temperature	30.02 C
Control sensor	Holder
Monitor sensor	Holder
Start mode	Start immediately
Measurement date	5/31/2019 1:43 PM
Photometric mode	Em intensity
Ex bandwidth	2.5 nm
Em bandwidth	2.5 nm
Response	1 sec
Sensitivity	Medium
Measurement range	0 - 200 sec
Data interval	0.5 sec
Ex wavelength	360.0 nm
Em wavelength	360.0 nm
Intensity normalization	Off
Blank correction	Off
Auto gain	Off
Shutter control	Open only for measurement
Light source	Xe lamp
Filter	Use
