# Supplementary material for: N-chlorination mediates protective and immunomodulatory effects of oxidized human plasma proteins
Source: eLife. 2019 Jul 12;8:e47395. doi: 10.7554/eLife.47395 (PMC6650281; doi:10.7554/eLife.47395)
Supplement: Figure 2—source data 1. [file elife-47395-fig2-data1.zip › Figure 2 Source Data 1/0.1 mM HSA + 5 mM HOCl_1.csv]

TITLE	20190531
DATA TYPE	FLUORESCENCE SPECTRUM
ORIGIN	JASCO
OWNER
DATE	19/05/31
TIME	16:19:22
SPECTROMETER/DATA SYSTEM
LOCALE	1033
RESOLUTION
DELTAX	0.5
XUNITS	SEC
YUNITS	INTENSITY
FIRSTX	0.0000
LASTX	200.0000
NPOINTS	401
FIRSTY	695.33411
MAXY	1397.91895
MINY	-4.42384
XYDATA
0.0000	695.334
0.5000	511.459
1.0000	501.494
1.5000	535.083
2.0000	561.937
2.5000	586.738
3.0000	708.859
3.5000	696.865
4.0000	743.916
4.5000	812.505
5.0000	733.66
5.5000	666.307
6.0000	569.515
6.5000	495.447
7.0000	444.629
7.5000	487.839
8.0000	475.778
8.5000	531.391
9.0000	595.325
9.5000	590.487
10.0000	580.667
10.5000	532.446
11.0000	514.958
11.5000	514.324
12.0000	620.144
12.5000	638.547
13.0000	522.692
13.5000	566.453
14.0000	541.847
14.5000	446.466
15.0000	514.783
15.5000	536.38
16.0000	497.591
16.5000	504.762
17.0000	499.821
17.5000	484.75
18.0000	494.112
18.5000	557.184
19.0000	585.232
19.5000	373.149
20.0000	90.5376
20.5000	-4.42384
21.0000	100.765
21.5000	382.732
22.0000	648.019
22.5000	698.025
23.0000	705.738
23.5000	745.662
24.0000	743.383
24.5000	744.923
25.0000	795.989
25.5000	845.306
26.0000	841.392
26.5000	840.415
27.0000	895.759
27.5000	927.95
28.0000	891.658
28.5000	920.877
29.0000	920.722
29.5000	879.453
30.0000	895.158
30.5000	911.314
31.0000	953.065
31.5000	1035.25
32.0000	983.007
32.5000	907.378
33.0000	992.476
33.5000	1016.85
34.0000	950.837
34.5000	908.355
35.0000	884.499
35.5000	897.275
36.0000	912.493
36.5000	910.532
37.0000	950.863
37.5000	930.55
38.0000	995.264
38.5000	1044.95
39.0000	936.926
39.5000	995.21
40.0000	992.901
40.5000	901.094
41.0000	903.536
41.5000	901.528
42.0000	923.906
42.5000	902.607
43.0000	956.987
43.5000	1011.43
44.0000	1002.14
44.5000	964.637
45.0000	958.643
45.5000	954.628
46.0000	897.852
46.5000	950.098
47.0000	944.145
47.5000	882.927
48.0000	886.11
48.5000	923.999
49.0000	978.255
49.5000	955.282
50.0000	1000.59
50.5000	1041.42
51.0000	973.307
51.5000	928.808
52.0000	940.385
52.5000	1077.92
53.0000	1186.24
53.5000	1057.6
54.0000	911.911
54.5000	900.336
55.0000	903.413
55.5000	905.184
56.0000	908.615
56.5000	911.813
57.0000	924.126
57.5000	953.738
58.0000	919.153
58.5000	890.588
59.0000	1035.99
59.5000	1049.56
60.0000	937.158
60.5000	964.263
61.0000	984.736
61.5000	1102.42
62.0000	1068.01
62.5000	931.72
63.0000	950.99
63.5000	954.784
64.0000	941.511
64.5000	977.874
65.0000	1022.63
65.5000	996.755
66.0000	983.469
66.5000	1102.44
67.0000	1264.07
67.5000	1176.4
68.0000	1023.97
68.5000	1052.79
69.0000	1067.89
69.5000	1043.53
70.0000	970.89
70.5000	991.318
71.0000	1028.33
71.5000	1013.74
72.0000	1057.7
72.5000	981.84
73.0000	937.872
73.5000	1028.08
74.0000	1014.21
74.5000	1009.61
75.0000	1179.8
75.5000	1115.67
76.0000	990.757
76.5000	1021.37
77.0000	1037.41
77.5000	1062.46
78.0000	1175.54
78.5000	1205.09
79.0000	1037.16
79.5000	993.634
80.0000	976.527
80.5000	944.941
81.0000	937.964
81.5000	952.244
82.0000	1019.72
82.5000	1060.83
83.0000	1080.32
83.5000	996.523
84.0000	963.733
84.5000	997.053
85.0000	945.716
85.5000	926.517
86.0000	944.919
86.5000	998.892
87.0000	1034.4
87.5000	988.118
88.0000	939.907
88.5000	931.799
89.0000	926.906
89.5000	962.861
90.0000	981.288
90.5000	991.743
91.0000	1032.91
91.5000	1056.38
92.0000	1029.59
92.5000	986.084
93.0000	1043.05
93.5000	1067.55
94.0000	1090.52
94.5000	1041.48
95.0000	956.949
95.5000	982.361
96.0000	998.706
96.5000	1006.34
97.0000	968.76
97.5000	1072.39
98.0000	1097.85
98.5000	977.735
99.0000	1036.5
99.5000	1020.08
100.0000	1036.28
100.5000	1083.85
101.0000	1065.97
101.5000	1141.3
102.0000	1095.57
102.5000	1009.92
103.0000	987.25
103.5000	927.92
104.0000	916.803
104.5000	1113.28
105.0000	1150.25
105.5000	1001.26
106.0000	1058.78
106.5000	1147.17
107.0000	1100.75
107.5000	1023.81
108.0000	1014.88
108.5000	998.688
109.0000	1002.57
109.5000	1050.49
110.0000	1031.03
110.5000	997.388
111.0000	1020.49
111.5000	981.828
112.0000	969.9
112.5000	995.274
113.0000	992.827
113.5000	1054.81
114.0000	1182.89
114.5000	1128.57
115.0000	1088.03
115.5000	1128.4
116.0000	1019.86
116.5000	982.583
117.0000	1057.61
117.5000	1064.46
118.0000	1088.08
118.5000	1131.68
119.0000	1065.54
119.5000	977.591
120.0000	963.847
120.5000	1068.88
121.0000	1111.96
121.5000	1034.05
122.0000	982.414
122.5000	967.193
123.0000	952.293
123.5000	1060.76
124.0000	1130.14
124.5000	1105.19
125.0000	1054.21
125.5000	1004.56
126.0000	1027.82
126.5000	1064.03
127.0000	1039
127.5000	1014.27
128.0000	1031.49
128.5000	998.704
129.0000	1101.64
129.5000	1157.31
130.0000	1083.35
130.5000	1004.46
131.0000	920.411
131.5000	990.94
132.0000	994.793
132.5000	1015.85
133.0000	1133.61
133.5000	1069.12
134.0000	1036.47
134.5000	1025.66
135.0000	1065.23
135.5000	1112.46
136.0000	1086.16
136.5000	1059.4
137.0000	1002.18
137.5000	999.626
138.0000	1107.66
138.5000	1118.27
139.0000	1007.88
139.5000	963.614
140.0000	1063
140.5000	1120.63
141.0000	1000.08
141.5000	978.44
142.0000	1029.46
142.5000	1062.96
143.0000	993.544
143.5000	953.913
144.0000	1087.36
144.5000	1123.23
145.0000	1055.23
145.5000	1023.29
146.0000	975.807
146.5000	980.122
147.0000	1003.1
147.5000	1040.68
148.0000	1058.26
148.5000	1080.3
149.0000	1050.49
149.5000	1021.1
150.0000	994.839
150.5000	974.591
151.0000	1111.76
151.5000	1090.05
152.0000	1087.58
152.5000	1092.52
153.0000	960.825
153.5000	1101.91
154.0000	1165.11
154.5000	1069.17
155.0000	1045.39
155.5000	1200.5
156.0000	1240.81
156.5000	1069.89
157.0000	1009.63
157.5000	992.366
158.0000	1026.02
158.5000	970.715
159.0000	926.052
159.5000	1002.96
160.0000	1096.27
160.5000	1058.68
161.0000	982.184
161.5000	1086.32
162.0000	1098.39
162.5000	1059.96
163.0000	1042.96
163.5000	1071.8
164.0000	1109.36
164.5000	1087.3
165.0000	1071.85
165.5000	1000.25
166.0000	969.464
166.5000	1001.94
167.0000	981.845
167.5000	904.449
168.0000	1035.19
168.5000	1104.43
169.0000	1093.41
169.5000	1062.78
170.0000	1008.88
170.5000	1034.73
171.0000	1027.48
171.5000	1218.97
172.0000	1397.92
172.5000	1171.69
173.0000	943.124
173.5000	972.13
174.0000	1043.76
174.5000	1139.08
175.0000	1093.87
175.5000	1042.92
176.0000	1115.98
176.5000	1056.57
177.0000	964.777
177.5000	983.774
178.0000	1030.1
178.5000	1004.22
179.0000	987.17
179.5000	987.513
180.0000	955.942
180.5000	965.478
181.0000	961.095
181.5000	1007.8
182.0000	1014.61
182.5000	989.962
183.0000	1038.04
183.5000	1105.02
184.0000	1060.28
184.5000	957.019
185.0000	986.757
185.5000	1019.39
186.0000	974.992
186.5000	930.711
187.0000	955.439
187.5000	993.038
188.0000	1020.82
188.5000	965.953
189.0000	959.847
189.5000	1053.79
190.0000	1043.23
190.5000	956.794
191.0000	959.437
191.5000	969.743
192.0000	927.565
192.5000	1026.12
193.0000	1088.36
193.5000	1065.2
194.0000	1159.63
194.5000	1093.89
195.0000	1026.19
195.5000	1014.75
196.0000	1006.07
196.5000	1051.63
197.0000	967.106
197.5000	987.109
198.0000	1187.94
198.5000	1183.12
199.0000	1032.99
199.5000	1037.52
200.0000	1049.79
##### Extended Information
[Comments]
Sample name	20190531
Comment
User
Division
Company	RUB AK Prof. Leichert
[Detailed Information]
Creation date	5/31/2019 3:19 PM
Data array type	Linear data array
Horizontal axis	Time [sec]
Vertical axis	Int.
Start	0 sec
End	200 sec
Data interval	0.5 sec
Data points	401
[Measurement Information]
Model name	FP-8500
Serial No.	C004461452
Ex filter holder	None
Em filter holder	None
Accessory	EHC-813
Accessory S/N	A002161505
Temperature	30.02 C
Control sensor	Holder
Monitor sensor	Holder
Start mode	Start immediately
Measurement date	5/31/2019 3:19 PM
Photometric mode	Em intensity
Ex bandwidth	2.5 nm
Em bandwidth	2.5 nm
Response	1 sec
Sensitivity	Medium
Measurement range	0 - 200 sec
Data interval	0.5 sec
Ex wavelength	360.0 nm
Em wavelength	360.0 nm
Intensity normalization	Off
Blank correction	Off
Auto gain	Off
Shutter control	Open only for measurement
Light source	Xe lamp
Filter	Use
