# Supplementary material for: N-chlorination mediates protective and immunomodulatory effects of oxidized human plasma proteins
Source: eLife. 2019 Jul 12;8:e47395. doi: 10.7554/eLife.47395 (PMC6650281; doi:10.7554/eLife.47395)
Supplement: Figure 2—source data 1. [file elife-47395-fig2-data1.zip › Figure 2 Source Data 1/0.3 mM HSA + 3 mM HOCl_1.csv]

TITLE	20190531
DATA TYPE	FLUORESCENCE SPECTRUM
ORIGIN	JASCO
OWNER
DATE	19/05/31
TIME	13:38:32
SPECTROMETER/DATA SYSTEM
LOCALE	1033
RESOLUTION
DELTAX	0.5
XUNITS	SEC
YUNITS	INTENSITY
FIRSTX	0.0000
LASTX	200.0000
NPOINTS	401
FIRSTY	432.00861
MAXY	3087.85205
MINY	-4.46003
XYDATA
0.0000	432.009
0.5000	448.975
1.0000	461.846
1.5000	515.349
2.0000	496.256
2.5000	438.448
3.0000	460.615
3.5000	475.068
4.0000	450.241
4.5000	439.658
5.0000	438.501
5.5000	442.261
6.0000	439.207
6.5000	428.062
7.0000	439.124
7.5000	440.492
8.0000	438.859
8.5000	445.394
9.0000	437.352
9.5000	426.764
10.0000	431.052
10.5000	430.497
11.0000	433.085
11.5000	439.038
12.0000	469.167
12.5000	474.364
13.0000	438.541
13.5000	445.62
14.0000	447.98
14.5000	432.113
15.0000	429.504
15.5000	429.307
16.0000	431.402
16.5000	433.547
17.0000	441.077
17.5000	443.066
18.0000	446.14
18.5000	438.917
19.0000	458.873
19.5000	336.888
20.0000	87.2402
20.5000	-4.46003
21.0000	117.937
21.5000	343.52
22.0000	462.134
22.5000	514.144
23.0000	555.888
23.5000	574.06
24.0000	589.497
24.5000	603.322
25.0000	652.667
25.5000	959.663
26.0000	980.53
26.5000	752.588
27.0000	793.861
27.5000	851.222
28.0000	890.584
28.5000	916.942
29.0000	955.771
29.5000	1312.9
30.0000	1452.05
30.5000	1144.84
31.0000	1061.64
31.5000	1094.49
32.0000	1127.75
32.5000	1153.74
33.0000	1275
33.5000	1460.67
34.0000	1384.21
34.5000	1257.22
35.0000	1272.16
35.5000	1265.7
36.0000	1259.85
36.5000	1285.79
37.0000	1311.03
37.5000	1317.26
38.0000	1370.39
38.5000	1394.64
39.0000	1391.13
39.5000	1446.08
40.0000	1469.84
40.5000	1467.62
41.0000	1703.87
41.5000	1706.51
42.0000	1526.76
42.5000	1532.36
43.0000	1531.19
43.5000	1663.09
44.0000	1648.35
44.5000	1537.03
45.0000	1685.14
45.5000	1817.32
46.0000	1740.82
46.5000	1657.97
47.0000	1713.81
47.5000	1817.86
48.0000	1717.94
48.5000	1612.88
49.0000	1642.9
49.5000	1641.71
50.0000	1636.21
50.5000	1689.2
51.0000	1734.18
51.5000	1696.73
52.0000	1673.01
52.5000	1676.35
53.0000	1687.29
53.5000	1708.31
54.0000	1715.24
54.5000	1726.54
55.0000	1778.79
55.5000	1792.21
56.0000	1784.43
56.5000	1905.53
57.0000	2057.95
57.5000	1953.26
58.0000	1778.07
58.5000	1845.17
59.0000	1888.64
59.5000	1838.72
60.0000	1849.06
60.5000	1853.4
61.0000	1881.38
61.5000	1901.56
62.0000	1908.67
62.5000	1911.52
63.0000	1914.28
63.5000	1948.76
64.0000	1904.81
64.5000	1941.13
65.0000	1989.69
65.5000	1923.85
66.0000	1891.82
66.5000	1964.35
67.0000	1997.64
67.5000	2015.32
68.0000	2204.68
68.5000	2147.45
69.0000	2027.7
69.5000	2142.79
70.0000	2166.01
70.5000	2109.78
71.0000	2042.29
71.5000	2025.7
72.0000	2050.51
72.5000	2023.46
73.0000	1984.07
73.5000	2013.99
74.0000	2042.6
74.5000	2068.19
75.0000	2128.5
75.5000	2204.61
76.0000	2226.25
76.5000	2187.9
77.0000	2139.68
77.5000	2109.64
78.0000	2111.6
78.5000	2087.09
79.0000	2093.07
79.5000	2129.76
80.0000	2110.67
80.5000	2076.33
81.0000	2105.13
81.5000	2140.07
82.0000	2134.12
82.5000	2104.71
83.0000	2153.76
83.5000	2186.54
84.0000	2155.14
84.5000	2152.99
85.0000	2181.79
85.5000	2305.03
86.0000	2317.46
86.5000	2182.91
87.0000	2121.61
87.5000	2164.61
88.0000	2313.8
88.5000	2283.34
89.0000	2167.99
89.5000	2215.99
90.0000	2206.82
90.5000	2219.45
91.0000	2224.37
91.5000	2194.71
92.0000	2241.13
92.5000	2387.34
93.0000	2487.69
93.5000	2342.63
94.0000	2251.24
94.5000	2230.96
95.0000	2239.87
95.5000	2320
96.0000	2292.14
96.5000	2337.87
97.0000	2349.35
97.5000	2297.63
98.0000	2289.07
98.5000	2325.04
99.0000	2342.94
99.5000	2295.65
100.0000	2295.58
100.5000	2298.33
101.0000	2428.92
101.5000	2422.12
102.0000	2316.65
102.5000	2473.42
103.0000	2431.47
103.5000	2270.84
104.0000	2297.13
104.5000	2409.98
105.0000	2602.17
105.5000	2526.03
106.0000	2330.43
106.5000	2422.59
107.0000	2464.75
107.5000	2496.95
108.0000	2535.93
108.5000	2390.07
109.0000	2291.76
109.5000	2265.37
110.0000	2265.78
110.5000	2361.25
111.0000	2355.86
111.5000	2321.58
112.0000	2427.05
112.5000	2401.41
113.0000	2352.21
113.5000	2389.44
114.0000	2443.21
114.5000	2570.18
115.0000	2532.96
115.5000	2433.93
116.0000	2425.27
116.5000	2383.5
117.0000	2425.95
117.5000	2524
118.0000	2533.01
118.5000	2562.7
119.0000	2569.65
119.5000	2569.75
120.0000	2525.57
120.5000	2449.46
121.0000	2537.47
121.5000	2541.45
122.0000	2518.96
122.5000	2474.83
123.0000	2462.28
123.5000	2485.78
124.0000	2427.26
124.5000	2422.45
125.0000	2482.27
125.5000	2513.59
126.0000	2615.14
126.5000	2595.89
127.0000	2453.24
127.5000	2482.92
128.0000	2488.23
128.5000	2512.2
129.0000	2585.93
129.5000	2614.76
130.0000	2702.48
130.5000	2742.76
131.0000	2616.74
131.5000	2553.52
132.0000	2537.68
132.5000	2626.75
133.0000	2694.75
133.5000	2556.25
134.0000	2482.04
134.5000	2575.01
135.0000	2627.06
135.5000	2664.83
136.0000	2619.76
136.5000	2617.76
137.0000	2901.15
137.5000	2794.26
138.0000	2656.94
138.5000	2662.94
139.0000	2573.2
139.5000	2816.64
140.0000	2789.07
140.5000	2810.84
141.0000	2900.84
141.5000	2639.58
142.0000	2597.43
142.5000	2889.9
143.0000	3058.59
143.5000	2821.41
144.0000	2704.92
144.5000	2718.75
145.0000	2761.23
145.5000	2793.96
146.0000	2613.73
146.5000	2649.05
147.0000	2740.37
147.5000	2726.26
148.0000	2679.35
148.5000	2548.23
149.0000	2558.25
149.5000	2575.36
150.0000	2585.2
150.5000	2730.86
151.0000	2805.92
151.5000	2881.58
152.0000	2928.26
152.5000	2785.48
153.0000	2691.35
153.5000	2644.26
154.0000	2673.76
154.5000	2690.31
155.0000	2694.21
155.5000	2769.23
156.0000	2813.92
156.5000	2696.97
157.0000	2608.35
157.5000	2612.32
158.0000	2786.31
158.5000	2866.48
159.0000	2701.62
159.5000	2812.79
160.0000	2926.51
160.5000	2892.63
161.0000	2787.73
161.5000	2779.11
162.0000	2715.76
162.5000	2631.5
163.0000	2694.97
163.5000	2704.74
164.0000	2752.17
164.5000	2890.79
165.0000	2837.96
165.5000	2623.33
166.0000	2607.14
166.5000	2602.14
167.0000	2563.6
167.5000	2639.26
168.0000	2680.62
168.5000	2759.41
169.0000	2780.14
169.5000	2994.34
170.0000	3087.85
170.5000	2877.95
171.0000	2965.68
171.5000	3020.29
172.0000	2916.98
172.5000	2776.28
173.0000	2744.61
173.5000	2772.27
174.0000	2696.97
174.5000	2680.18
175.0000	2797.54
175.5000	2810.39
176.0000	2713.01
176.5000	2690.95
177.0000	2752.86
177.5000	2793.71
178.0000	2793.87
178.5000	2878.92
179.0000	2866.36
179.5000	2735.55
180.0000	2786.67
180.5000	2820.3
181.0000	2763.01
181.5000	2774.53
182.0000	2822.62
182.5000	2744.71
183.0000	2624.01
183.5000	2560.53
184.0000	2645.42
184.5000	2752.43
185.0000	2729.96
185.5000	2645.93
186.0000	2593
186.5000	2702.09
187.0000	2809.28
187.5000	2744.37
188.0000	2621.46
188.5000	2618.02
189.0000	2717.49
189.5000	2827.06
190.0000	2881.95
190.5000	2897.47
191.0000	2880.89
191.5000	2778.61
192.0000	2552.71
192.5000	2502.03
193.0000	2638.92
193.5000	2608.24
194.0000	2685.23
194.5000	2756.99
195.0000	2646.45
195.5000	2635.57
196.0000	2789.89
196.5000	2908.2
197.0000	2743.48
197.5000	2629.98
198.0000	2609.15
198.5000	2588.49
199.0000	2610.4
199.5000	2641.9
200.0000	2770.1
##### Extended Information
[Comments]
Sample name	20190531
Comment
User
Division
Company	RUB AK Prof. Leichert
[Detailed Information]
Creation date	5/31/2019 12:38 PM
Data array type	Linear data array
Horizontal axis	Time [sec]
Vertical axis	Int.
Start	0 sec
End	200 sec
Data interval	0.5 sec
Data points	401
[Measurement Information]
Model name	FP-8500
Serial No.	C004461452
Ex filter holder	None
Em filter holder	None
Accessory	EHC-813
Accessory S/N	A002161505
Temperature	29.98 C
Control sensor	Holder
Monitor sensor	Holder
Start mode	Start immediately
Measurement date	5/31/2019 12:37 PM
Photometric mode	Em intensity
Ex bandwidth	2.5 nm
Em bandwidth	2.5 nm
Response	1 sec
Sensitivity	Medium
Measurement range	0 - 200 sec
Data interval	0.5 sec
Ex wavelength	360.0 nm
Em wavelength	360.0 nm
Intensity normalization	Off
Blank correction	Off
Auto gain	Off
Shutter control	Open only for measurement
Light source	Xe lamp
Filter	Use
