# Supplementary material for: N-chlorination mediates protective and immunomodulatory effects of oxidized human plasma proteins
Source: eLife. 2019 Jul 12;8:e47395. doi: 10.7554/eLife.47395 (PMC6650281; doi:10.7554/eLife.47395)
Supplement: Figure 2—source data 1. [file elife-47395-fig2-data1.zip › Figure 2 Source Data 1/0.1 mM HSA + 1 mM HOCl_1.csv]

TITLE	20190531
DATA TYPE	FLUORESCENCE SPECTRUM
ORIGIN	JASCO
OWNER
DATE	19/05/31
TIME	14:31:57
SPECTROMETER/DATA SYSTEM
LOCALE	1033
RESOLUTION
DELTAX	0.5
XUNITS	SEC
YUNITS	INTENSITY
FIRSTX	0.0000
LASTX	200.0000
NPOINTS	401
FIRSTY	557.81732
MAXY	3827.77954
MINY	-8.24971
XYDATA
0.0000	557.817
0.5000	458.505
1.0000	451.871
1.5000	512.014
2.0000	496.109
2.5000	454.918
3.0000	460.891
3.5000	442.404
4.0000	448.201
4.5000	572.948
5.0000	557.158
5.5000	422.824
6.0000	459.706
6.5000	482.149
7.0000	440.699
7.5000	417.191
8.0000	475.202
8.5000	480.4
9.0000	472.963
9.5000	473.672
10.0000	430.76
10.5000	442.01
11.0000	459.03
11.5000	549.044
12.0000	525.944
12.5000	417.057
13.0000	428.341
13.5000	446.133
14.0000	474.781
14.5000	490.032
15.0000	459.966
15.5000	429.875
16.0000	423.33
16.5000	446.442
17.0000	457.802
17.5000	446.403
18.0000	431.076
18.5000	412.976
19.0000	418.343
19.5000	349.429
20.0000	130.388
20.5000	-8.24971
21.0000	-3.70779
21.5000	55.8402
22.0000	332.874
22.5000	546.329
23.0000	553.912
23.5000	645.156
24.0000	707.783
24.5000	704.071
25.0000	729.122
25.5000	770.927
26.0000	880.836
26.5000	946.155
27.0000	968.669
27.5000	996.474
28.0000	985.873
28.5000	1002.85
29.0000	1057.05
29.5000	1065.96
30.0000	1105.08
30.5000	1216.27
31.0000	1293.07
31.5000	1260.51
32.0000	1283.84
32.5000	1331.65
33.0000	1303.49
33.5000	1358.58
34.0000	1387.38
34.5000	1347.88
35.0000	1461.82
35.5000	1505.42
36.0000	1396.23
36.5000	1388.89
37.0000	1435.9
37.5000	1557.25
38.0000	1604
38.5000	1548.23
39.0000	1545.92
39.5000	1596.5
40.0000	1666.36
40.5000	1744.09
41.0000	1741.29
41.5000	1634.74
42.0000	1661.03
42.5000	1715.3
43.0000	1666.42
43.5000	1664.45
44.0000	1756.16
44.5000	1809.08
45.0000	1763.78
45.5000	1761.17
46.0000	1800.87
46.5000	1755.89
47.0000	1758.7
47.5000	1792.14
48.0000	1777.28
48.5000	1869.74
49.0000	2053.68
49.5000	2094.72
50.0000	2144.18
50.5000	2120.22
51.0000	2015.69
51.5000	2050.93
52.0000	2032.65
52.5000	2043.03
53.0000	2034.01
53.5000	2011.16
54.0000	2087.62
54.5000	2067.41
55.0000	2029.98
55.5000	2075.8
56.0000	2108.86
56.5000	2118.16
57.0000	2137.5
57.5000	2172.97
58.0000	2217.55
58.5000	2271.42
59.0000	2194.42
59.5000	2232.47
60.0000	2345.76
60.5000	2325.17
61.0000	2331.73
61.5000	2274.5
62.0000	2146.65
62.5000	2137.99
63.0000	2254.75
63.5000	2345.14
64.0000	2313.02
64.5000	2359.5
65.0000	2390.96
65.5000	2334.26
66.0000	2388.26
66.5000	2401.64
67.0000	2260.73
67.5000	2211.81
68.0000	2266.54
68.5000	2486.17
69.0000	2527.35
69.5000	2442.71
70.0000	2371.17
70.5000	2189.78
71.0000	2330.51
71.5000	2640.48
72.0000	2517.35
72.5000	2257.98
73.0000	2347.48
73.5000	2452.71
74.0000	2527.68
74.5000	2564.07
75.0000	2508.1
75.5000	2485.46
76.0000	2457.98
76.5000	2469.04
77.0000	2590.35
77.5000	2655.17
78.0000	2740.3
78.5000	2758.88
79.0000	2615.55
79.5000	2572.15
80.0000	2642.34
80.5000	2795.41
81.0000	2807.83
81.5000	2744.67
82.0000	2603.23
82.5000	2639.91
83.0000	2839.52
83.5000	2733.2
84.0000	2732.33
84.5000	2740.94
85.0000	2651.01
85.5000	2793.03
86.0000	2840.99
86.5000	2636.75
87.0000	2637.17
87.5000	2654.26
88.0000	2727.72
88.5000	2882.9
89.0000	2798.53
89.5000	2763.62
90.0000	2849.21
90.5000	2716.62
91.0000	2643.67
91.5000	2663
92.0000	2765.57
92.5000	3001.29
93.0000	3106.96
93.5000	3220.21
94.0000	2983.87
94.5000	2776.51
95.0000	2996.29
95.5000	3027.16
96.0000	2992.09
96.5000	2870.1
97.0000	2727.59
97.5000	2845.69
98.0000	2998.52
98.5000	2968.44
99.0000	2945.25
99.5000	3217.91
100.0000	3243.85
100.5000	2959.92
101.0000	2902.9
101.5000	2891.66
102.0000	2951.95
102.5000	3165.75
103.0000	3009.69
103.5000	2922.39
104.0000	2940.6
104.5000	2858.39
105.0000	2954.31
105.5000	2995.73
106.0000	2984.54
106.5000	3072.33
107.0000	3294.17
107.5000	3366.54
108.0000	3180.65
108.5000	3069.82
109.0000	3016.62
109.5000	2878.64
110.0000	3107.12
110.5000	3277.59
111.0000	3079.84
111.5000	3036.24
112.0000	3127.21
112.5000	3051.46
113.0000	3090.7
113.5000	3152.64
114.0000	3009.92
114.5000	3071.6
115.0000	3143.39
115.5000	3072.94
116.0000	3159.1
116.5000	3270.12
117.0000	3290.39
117.5000	3361.18
118.0000	3383.51
118.5000	3396.83
119.0000	3297.21
119.5000	3246.64
120.0000	3418.7
120.5000	3209.1
121.0000	3084.18
121.5000	3252.63
122.0000	3383.4
122.5000	3402.4
123.0000	3385.34
123.5000	3787.04
124.0000	3827.78
124.5000	3419.32
125.0000	3205.19
125.5000	3216.32
126.0000	3382.02
126.5000	3380.18
127.0000	3217.37
127.5000	3248.78
128.0000	3282.68
128.5000	3195.75
129.0000	3440.63
129.5000	3490.16
130.0000	3148.97
130.5000	3210.67
131.0000	3378.5
131.5000	3267.53
132.0000	3325.26
132.5000	3474.67
133.0000	3357.66
133.5000	3404.78
134.0000	3332.78
134.5000	3230.52
135.0000	3254.63
135.5000	3263.68
136.0000	3320.11
136.5000	3213.33
137.0000	3424.16
137.5000	3619.02
138.0000	3422.65
138.5000	3136.18
139.0000	3118.75
139.5000	3288.27
140.0000	3459.03
140.5000	3336.47
141.0000	3286.9
141.5000	3267.78
142.0000	3165.28
142.5000	3519.01
143.0000	3391.37
143.5000	3087.38
144.0000	3097.57
144.5000	3187.52
145.0000	3263.64
145.5000	3379.78
146.0000	3470.81
146.5000	3379.01
147.0000	3271.95
147.5000	3366
148.0000	3461.88
148.5000	3222.66
149.0000	3118.54
149.5000	3196.71
150.0000	3360.99
150.5000	3311.49
151.0000	3048.46
151.5000	3286.66
152.0000	3372.42
152.5000	3151.86
153.0000	3058.42
153.5000	2994.52
154.0000	3171.98
154.5000	3223.28
155.0000	3106.31
155.5000	3065.86
156.0000	3119.73
156.5000	3213.08
157.0000	3221.16
157.5000	3228.67
158.0000	3208.01
158.5000	3119.25
159.0000	3142.59
159.5000	3256.65
160.0000	3275.83
160.5000	3198.07
161.0000	3175.01
161.5000	3255.56
162.0000	3269.88
162.5000	3188.56
163.0000	3235.7
163.5000	3426.92
164.0000	3391.5
164.5000	3145.36
165.0000	3108.92
165.5000	3260.26
166.0000	3391.19
166.5000	3297.34
167.0000	3059.87
167.5000	3063.92
168.0000	3137.93
168.5000	3249.48
169.0000	3308.58
169.5000	3182.91
170.0000	3144.11
170.5000	3268.91
171.0000	3268.11
171.5000	3134.72
172.0000	3202.4
172.5000	3222.1
173.0000	3162.09
173.5000	3198.31
174.0000	3182.82
174.5000	3087.74
175.0000	3056.19
175.5000	3282.29
176.0000	3258.18
176.5000	2924.48
177.0000	2952.39
177.5000	3078.7
178.0000	3034.14
178.5000	3024.06
179.0000	3175.73
179.5000	3227.25
180.0000	3077.9
180.5000	2972.96
181.0000	3124.56
181.5000	3371.79
182.0000	3122.09
182.5000	2965.9
183.0000	3304.32
183.5000	3472.32
184.0000	3230.18
184.5000	3204.54
185.0000	3226.48
185.5000	3008.91
186.0000	3010.39
186.5000	3021.19
187.0000	3010.69
187.5000	3015.77
188.0000	2956.56
188.5000	3243.93
189.0000	3372.54
189.5000	3200.17
190.0000	3106.16
190.5000	3113
191.0000	3189.43
191.5000	3049.22
192.0000	3048.58
192.5000	3104.63
193.0000	3054.78
193.5000	3046.61
194.0000	2974.67
194.5000	2894.51
195.0000	2873.46
195.5000	2987.2
196.0000	2966.02
196.5000	3002.59
197.0000	3053.43
197.5000	2898.31
198.0000	2999.48
198.5000	3016.2
199.0000	2898.31
199.5000	2922.2
200.0000	2881.99
##### Extended Information
[Comments]
Sample name	20190531
Comment
User
Division
Company	RUB AK Prof. Leichert
[Detailed Information]
Creation date	5/31/2019 1:31 PM
Data array type	Linear data array
Horizontal axis	Time [sec]
Vertical axis	Int.
Start	0 sec
End	200 sec
Data interval	0.5 sec
Data points	401
[Measurement Information]
Model name	FP-8500
Serial No.	C004461452
Ex filter holder	None
Em filter holder	None
Accessory	EHC-813
Accessory S/N	A002161505
Temperature	30.02 C
Control sensor	Holder
Monitor sensor	Holder
Start mode	Start immediately
Measurement date	5/31/2019 1:31 PM
Photometric mode	Em intensity
Ex bandwidth	2.5 nm
Em bandwidth	2.5 nm
Response	1 sec
Sensitivity	Medium
Measurement range	0 - 200 sec
Data interval	0.5 sec
Ex wavelength	360.0 nm
Em wavelength	360.0 nm
Intensity normalization	Off
Blank correction	Off
Auto gain	Off
Shutter control	Open only for measurement
Light source	Xe lamp
Filter	Use
