# Supplementary material for: N-chlorination mediates protective and immunomodulatory effects of oxidized human plasma proteins
Source: eLife. 2019 Jul 12;8:e47395. doi: 10.7554/eLife.47395 (PMC6650281; doi:10.7554/eLife.47395)
Supplement: Figure 2—source data 1. [file elife-47395-fig2-data1.zip › Figure 2 Source Data 1/CS alone_1.csv]

TITLE	20190531
DATA TYPE	FLUORESCENCE SPECTRUM
ORIGIN	JASCO
OWNER
DATE	19/05/31
TIME	13:14:25
SPECTROMETER/DATA SYSTEM
LOCALE	1033
RESOLUTION
DELTAX	0.5
XUNITS	SEC
YUNITS	INTENSITY
FIRSTX	0.0000
LASTX	200.0000
NPOINTS	401
FIRSTY	315.31915
MAXY	4181.32373
MINY	-3.86775
XYDATA
0.0000	315.319
0.5000	382.262
1.0000	354.562
1.5000	422.046
2.0000	424.749
2.5000	332.117
3.0000	327.016
3.5000	357.058
4.0000	367.153
4.5000	330.18
5.0000	317.797
5.5000	315.632
6.0000	316.183
6.5000	332.996
7.0000	335
7.5000	319.596
8.0000	317.955
8.5000	315.297
9.0000	316.096
9.5000	316.207
10.0000	317.17
10.5000	376.96
11.0000	405.792
11.5000	474.112
12.0000	444.27
12.5000	317.377
13.0000	317.828
13.5000	315.492
14.0000	313.928
14.5000	315.986
15.0000	333.314
15.5000	341.247
16.0000	337.048
16.5000	400.912
17.0000	387.497
17.5000	316.212
18.0000	315.022
18.5000	317.004
19.0000	326.82
19.5000	217.493
20.0000	48.8885
20.5000	-3.86775
21.0000	48.4494
21.5000	223.904
22.0000	472.605
22.5000	570.459
23.0000	530.39
23.5000	550.586
24.0000	613.404
24.5000	700.668
25.0000	797.015
25.5000	889.33
26.0000	995.307
26.5000	1087.49
27.0000	1189.91
27.5000	1293.64
28.0000	1373.98
28.5000	1506.62
29.0000	1618.78
29.5000	1660.6
30.0000	1723.03
30.5000	1802.63
31.0000	1875.18
31.5000	1941.69
32.0000	2012.09
32.5000	2121.27
33.0000	2181.96
33.5000	2208.62
34.0000	2259.37
34.5000	2299.01
35.0000	2355.19
35.5000	2416.44
36.0000	2471.33
36.5000	2519.71
37.0000	2568.17
37.5000	2607.73
38.0000	2664.07
38.5000	2707.11
39.0000	2724.07
39.5000	2757.18
40.0000	2793.71
40.5000	2835.59
41.0000	2869.14
41.5000	2887.25
42.0000	2963.12
42.5000	2996.88
43.0000	2971.8
43.5000	2992.32
44.0000	3018.24
44.5000	3045.89
45.0000	3102.57
45.5000	3160.82
46.0000	3149.71
46.5000	3136.18
47.0000	3182.73
47.5000	3215.59
48.0000	3211.8
48.5000	3222.28
49.0000	3245.01
49.5000	3294.93
50.0000	3312.38
50.5000	3297.45
51.0000	3322.11
51.5000	3358.01
52.0000	3375.68
52.5000	3368.03
53.0000	3371.16
53.5000	3406.25
54.0000	3429.85
54.5000	3435.69
55.0000	3449.39
55.5000	3465.51
56.0000	3466.52
56.5000	3461.92
57.0000	3476.73
57.5000	3512.62
58.0000	3528.03
58.5000	3515.17
59.0000	3519.87
59.5000	3530.99
60.0000	3545.47
60.5000	3555.92
61.0000	3565.93
61.5000	3579.56
62.0000	3602.15
62.5000	3608.96
63.0000	3604.12
63.5000	3699.43
64.0000	3727.02
64.5000	3654.74
65.0000	3642.09
65.5000	3645.82
66.0000	3651.27
66.5000	3684.2
67.0000	3699.19
67.5000	3676.3
68.0000	3673.9
68.5000	3680.86
69.0000	3694.35
69.5000	3703.38
70.0000	3720.49
70.5000	3724.41
71.0000	3712.75
71.5000	3715.61
72.0000	3720.06
72.5000	3737.85
73.0000	3775.46
73.5000	3778.39
74.0000	3748.81
74.5000	3743.58
75.0000	3771.23
75.5000	3791.88
76.0000	3867.8
76.5000	3862.64
77.0000	3797.37
77.5000	3802.33
78.0000	3788.08
78.5000	3793.34
79.0000	3811.22
79.5000	3826.71
80.0000	3812.79
80.5000	3797.48
81.0000	3819.54
81.5000	3826.95
82.0000	3816.18
82.5000	3822.85
83.0000	3836.73
83.5000	3876.56
84.0000	3873.53
84.5000	3844.03
85.0000	3874.7
85.5000	3876.46
86.0000	3868.37
86.5000	3879
87.0000	3871.24
87.5000	3877.4
88.0000	3948.91
88.5000	3937
89.0000	3864.99
89.5000	3873.06
90.0000	3880.84
90.5000	3877.12
91.0000	3868.45
91.5000	3869.45
92.0000	3888.53
92.5000	3893.49
93.0000	3889.06
93.5000	3902.15
94.0000	3897.22
94.5000	3903.82
95.0000	3922.08
95.5000	3913.37
96.0000	3901.81
96.5000	3922.3
97.0000	3929.85
97.5000	3908.64
98.0000	3903.53
98.5000	3906.19
99.0000	3912.64
99.5000	3917.18
100.0000	3918.14
100.5000	3924.01
101.0000	3926.44
101.5000	3935.29
102.0000	3971.37
102.5000	3967.16
103.0000	3937.25
103.5000	3937.65
104.0000	3944.49
104.5000	3957.26
105.0000	3952.15
105.5000	3949.01
106.0000	3952.13
106.5000	3947.62
107.0000	3995.81
107.5000	3993
108.0000	3945.54
108.5000	3949
109.0000	3950.04
109.5000	3958.62
110.0000	3959.82
110.5000	3960.56
111.0000	3968.54
111.5000	3981.06
112.0000	4009.25
112.5000	3992.06
113.0000	3986.46
113.5000	3993.95
114.0000	3980.97
114.5000	4000.43
115.0000	3995.11
115.5000	3976.5
116.0000	3975.73
116.5000	3982
117.0000	3982.35
117.5000	3982.18
118.0000	3983.88
118.5000	3979.58
119.0000	4017.11
119.5000	4025.77
120.0000	3989.08
120.5000	3987.49
121.0000	4002.15
121.5000	4005.02
122.0000	3992.61
122.5000	3994.48
123.0000	4024.76
123.5000	4034.24
124.0000	4011.35
124.5000	4001.91
125.0000	3999.66
125.5000	4006.71
126.0000	4016.53
126.5000	4010.39
127.0000	4004.48
127.5000	4004.45
128.0000	4007.47
128.5000	4025.86
129.0000	4031.16
129.5000	4016.95
130.0000	4025.1
130.5000	4031.03
131.0000	4017.46
131.5000	4020.37
132.0000	4032.78
132.5000	4033.51
133.0000	4076.93
133.5000	4072.42
134.0000	4019.35
134.5000	4018.07
135.0000	4014.83
135.5000	4046.03
136.0000	4062.54
136.5000	4039.8
137.0000	4047.02
137.5000	4081.95
138.0000	4068.03
138.5000	4031.04
139.0000	4036.81
139.5000	4041.18
140.0000	4036.79
140.5000	4057.37
141.0000	4073.44
141.5000	4063.22
142.0000	4045.51
142.5000	4032.97
143.0000	4038.33
143.5000	4036.56
144.0000	4032.34
144.5000	4042.53
145.0000	4043.41
145.5000	4030.63
146.0000	4035.5
146.5000	4041.45
147.0000	4042.69
147.5000	4040.43
148.0000	4165.39
148.5000	4181.32
149.0000	4108.1
149.5000	4097.98
150.0000	4050.76
150.5000	4055.81
151.0000	4052.85
151.5000	4045.1
152.0000	4045.18
152.5000	4047.61
153.0000	4046.94
153.5000	4051.68
154.0000	4057.95
154.5000	4051.9
155.0000	4062.8
155.5000	4076.85
156.0000	4062.58
156.5000	4053.33
157.0000	4055.72
157.5000	4057.04
158.0000	4067.58
158.5000	4080.28
159.0000	4070.99
159.5000	4070.71
160.0000	4072.55
160.5000	4062.41
161.0000	4054.07
161.5000	4074.17
162.0000	4077.61
162.5000	4054.03
163.0000	4061.33
163.5000	4063.02
164.0000	4061.86
164.5000	4063.96
165.0000	4059.89
165.5000	4053.98
166.0000	4053.5
166.5000	4062.55
167.0000	4057.8
167.5000	4059.75
168.0000	4073.1
168.5000	4070.42
169.0000	4063.37
169.5000	4057.28
170.0000	4079.4
170.5000	4083.94
171.0000	4063.87
171.5000	4057.71
172.0000	4053.97
172.5000	4062.37
173.0000	4064.44
173.5000	4061.11
174.0000	4073.75
174.5000	4069.92
175.0000	4062.12
175.5000	4078.88
176.0000	4072.19
176.5000	4066.23
177.0000	4076.52
177.5000	4078.93
178.0000	4069.06
178.5000	4056.36
179.0000	4066.32
179.5000	4161.14
180.0000	4158.14
180.5000	4077.25
181.0000	4084.86
181.5000	4081.33
182.0000	4071.81
182.5000	4062.54
183.0000	4060.63
183.5000	4067.4
184.0000	4064.38
184.5000	4066.58
185.0000	4062.94
185.5000	4055.61
186.0000	4071.41
186.5000	4070.64
187.0000	4059.53
187.5000	4061.94
188.0000	4073.54
188.5000	4075.18
189.0000	4069.29
189.5000	4060.48
190.0000	4067.65
190.5000	4070.71
191.0000	4067.95
191.5000	4084.9
192.0000	4070.45
192.5000	4051.08
193.0000	4052.16
193.5000	4068.43
194.0000	4068.64
194.5000	4052.99
195.0000	4065.61
195.5000	4111.05
196.0000	4125.69
196.5000	4089.09
197.0000	4068.18
197.5000	4068.17
198.0000	4067.15
198.5000	4061.84
199.0000	4051.86
199.5000	4051.72
200.0000	4050.12
##### Extended Information
[Comments]
Sample name	20190531
Comment
User
Division
Company	RUB AK Prof. Leichert
[Detailed Information]
Creation date	5/31/2019 12:14 PM
Data array type	Linear data array
Horizontal axis	Time [sec]
Vertical axis	Int.
Start	0 sec
End	200 sec
Data interval	0.5 sec
Data points	401
[Measurement Information]
Model name	FP-8500
Serial No.	C004461452
Ex filter holder	None
Em filter holder	None
Accessory	EHC-813
Accessory S/N	A002161505
Temperature	30.00 C
Control sensor	Holder
Monitor sensor	Holder
Start mode	Start immediately
Measurement date	5/31/2019 11:43 AM
Photometric mode	Em intensity
Ex bandwidth	2.5 nm
Em bandwidth	2.5 nm
Response	1 sec
Sensitivity	Medium
Measurement range	0 - 200 sec
Data interval	0.5 sec
Ex wavelength	360.0 nm
Em wavelength	360.0 nm
Intensity normalization	Off
Blank correction	Off
Auto gain	Off
Shutter control	Open only for measurement
Light source	Xe lamp
Filter	Use
