# Supplementary material for: N-chlorination mediates protective and immunomodulatory effects of oxidized human plasma proteins
Source: eLife. 2019 Jul 12;8:e47395. doi: 10.7554/eLife.47395 (PMC6650281; doi:10.7554/eLife.47395)
Supplement: Figure 2—source data 1. [file elife-47395-fig2-data1.zip › Figure 2 Source Data 1/0.1 mM HSA + 5 mM HOCl_10 min_1.csv]

TITLE	24052019
DATA TYPE	FLUORESCENCE SPECTRUM
ORIGIN	JASCO
OWNER
DATE	19/05/24
TIME	15:25:36
SPECTROMETER/DATA SYSTEM
LOCALE	1033
RESOLUTION
DELTAX	0.5
XUNITS	SEC
YUNITS	INTENSITY
FIRSTX	0.0000
LASTX	200.0000
NPOINTS	401
FIRSTY	99.99985
MAXY	913.28247
MINY	-40.36129
XYDATA
0.0000	99.9998
0.5000	173.225
1.0000	354.209
1.5000	372.103
2.0000	245.022
2.5000	253.629
3.0000	189.297
3.5000	162.452
4.0000	207.181
4.5000	177.726
5.0000	175.012
5.5000	230.082
6.0000	287.405
6.5000	229.749
7.0000	296.734
7.5000	314.997
8.0000	136.841
8.5000	125.988
9.0000	233.044
9.5000	251.652
10.0000	149.046
10.5000	155.886
11.0000	187.156
11.5000	173.858
12.0000	139.388
12.5000	146.794
13.0000	186.298
13.5000	301.314
14.0000	270.582
14.5000	201.238
15.0000	207.2
15.5000	137.016
16.0000	135.992
16.5000	140.825
17.0000	339.549
17.5000	348.129
18.0000	140.76
18.5000	192.147
19.0000	235.107
19.5000	187.648
20.0000	42.9809
20.5000	-40.3613
21.0000	-3.95663
21.5000	-3.51767
22.0000	105.077
22.5000	319.221
23.0000	442.881
23.5000	441.072
24.0000	426.871
24.5000	425.394
25.0000	445.149
25.5000	538.687
26.0000	529.746
26.5000	477.186
27.0000	492.176
27.5000	460.323
28.0000	442.552
28.5000	455.676
29.0000	481.758
29.5000	568.617
30.0000	548.152
30.5000	564.821
31.0000	582.165
31.5000	487.754
32.0000	471.156
32.5000	469.951
33.0000	470.347
33.5000	457.032
34.0000	450.252
34.5000	452.579
35.0000	499.221
35.5000	491.905
36.0000	476.31
36.5000	509.545
37.0000	484.395
37.5000	547.15
38.0000	576.52
38.5000	487.429
39.0000	519.558
39.5000	564.228
40.0000	589.643
40.5000	578.882
41.0000	503.476
41.5000	602.336
42.0000	631.658
42.5000	518.583
43.0000	494.908
43.5000	520.199
44.0000	649.21
44.5000	608.452
45.0000	462.009
45.5000	465.999
46.0000	459.706
46.5000	480.714
47.0000	516.458
47.5000	495.141
48.0000	526.517
48.5000	521.321
49.0000	473.723
49.5000	559.805
50.0000	554.435
50.5000	482.428
51.0000	470.111
51.5000	461.759
52.0000	547.524
52.5000	564.402
53.0000	553.211
53.5000	526.019
54.0000	460.11
54.5000	476.715
55.0000	596.79
55.5000	576.481
56.0000	463.541
56.5000	481.073
57.0000	586.568
57.5000	581.13
58.0000	510.199
58.5000	525.139
59.0000	592.654
59.5000	572.996
60.0000	525.437
60.5000	542.786
61.0000	506.039
61.5000	500.722
62.0000	620.904
62.5000	913.282
63.0000	818.719
63.5000	531.957
64.0000	543.19
64.5000	532.49
65.0000	535.037
65.5000	544.807
66.0000	570.563
66.5000	597.017
67.0000	531.412
67.5000	654.089
68.0000	656.599
68.5000	531.415
69.0000	512.451
69.5000	468.095
70.0000	460.024
70.5000	493.903
71.0000	496.751
71.5000	523.631
72.0000	533.37
72.5000	480.432
73.0000	514.217
73.5000	560.776
74.0000	537.118
74.5000	510.051
75.0000	510.066
75.5000	538.66
76.0000	529.847
76.5000	498.792
77.0000	618.648
77.5000	618.581
78.0000	497.551
78.5000	482.517
79.0000	482.398
79.5000	497.891
80.0000	538.282
80.5000	803.356
81.0000	902.927
81.5000	668.14
82.0000	525.572
82.5000	472.586
83.0000	506.564
83.5000	541.875
84.0000	527.307
84.5000	495.809
85.0000	491.732
85.5000	552.244
86.0000	651.949
86.5000	618.816
87.0000	506.979
87.5000	645.018
88.0000	678.941
88.5000	530.744
89.0000	563.15
89.5000	580.999
90.0000	515.574
90.5000	490.89
91.0000	559.115
91.5000	549.283
92.0000	478.83
92.5000	496.277
93.0000	540.172
93.5000	551.586
94.0000	500.041
94.5000	481.821
95.0000	479.807
95.5000	472.298
96.0000	467.783
96.5000	474.704
97.0000	550.493
97.5000	602.564
98.0000	564.959
98.5000	589.955
99.0000	673.225
99.5000	598.481
100.0000	558.254
100.5000	629.577
101.0000	648.616
101.5000	659.236
102.0000	624.66
102.5000	609
103.0000	600.732
103.5000	526.703
104.0000	482.865
104.5000	530.128
105.0000	645.981
105.5000	631.232
106.0000	527.202
106.5000	494.434
107.0000	606.171
107.5000	601.956
108.0000	511.85
108.5000	513.466
109.0000	540.452
109.5000	614.491
110.0000	664.756
110.5000	653.164
111.0000	558.579
111.5000	523.642
112.0000	499.255
112.5000	521.399
113.0000	556.291
113.5000	611.804
114.0000	612.978
114.5000	527.472
115.0000	494.32
115.5000	503.139
116.0000	507.542
116.5000	526.716
117.0000	508.602
117.5000	477.622
118.0000	489.748
118.5000	490
119.0000	505.961
119.5000	553.012
120.0000	572.23
120.5000	520.078
121.0000	522.745
121.5000	574.3
122.0000	572.966
122.5000	535.406
123.0000	506.344
123.5000	563.968
124.0000	604.172
124.5000	529.266
125.0000	489.855
125.5000	484.456
126.0000	503.504
126.5000	520.853
127.0000	533.057
127.5000	524.897
128.0000	508.703
128.5000	493.322
129.0000	494.955
129.5000	510.546
130.0000	490.181
130.5000	572.608
131.0000	655.854
131.5000	576.986
132.0000	512.118
132.5000	717.569
133.0000	866.935
133.5000	695.992
134.0000	531.68
134.5000	532.096
135.0000	566.753
135.5000	538.158
136.0000	479.822
136.5000	460.961
137.0000	484.505
137.5000	473.519
138.0000	492.657
138.5000	529.827
139.0000	529.024
139.5000	531.521
140.0000	539.929
140.5000	552.675
141.0000	553.329
141.5000	558.317
142.0000	527.434
142.5000	533.154
143.0000	597.542
143.5000	548.668
144.0000	499.02
144.5000	575.274
145.0000	582.837
145.5000	498.15
146.0000	483.078
146.5000	562.669
147.0000	641.72
147.5000	690.286
148.0000	654.44
148.5000	637.467
149.0000	613.933
149.5000	563.19
150.0000	614.036
150.5000	599.844
151.0000	604.496
151.5000	646.434
152.0000	566.101
152.5000	522.086
153.0000	617.025
153.5000	679.577
154.0000	625.211
154.5000	653.086
155.0000	684.2
155.5000	554.318
156.0000	479.465
156.5000	499.53
157.0000	504.198
157.5000	494.573
158.0000	481.04
158.5000	519.395
159.0000	835.518
159.5000	898.243
160.0000	685.96
160.5000	571.169
161.0000	587.297
161.5000	619.932
162.0000	665.944
162.5000	652.894
163.0000	543.894
163.5000	580.289
164.0000	590.208
164.5000	554.461
165.0000	521.003
165.5000	530.077
166.0000	544.39
166.5000	714.794
167.0000	681.592
167.5000	586.847
168.0000	635.621
168.5000	610.258
169.0000	816.641
169.5000	754.094
170.0000	540.622
170.5000	559.233
171.0000	505.782
171.5000	518.897
172.0000	572.093
172.5000	558.199
173.0000	526.993
173.5000	503.843
174.0000	541.885
174.5000	557.116
175.0000	599.677
175.5000	742.39
176.0000	658.006
176.5000	555.382
177.0000	554.132
177.5000	523.78
178.0000	539.955
178.5000	630.338
179.0000	648.326
179.5000	564.446
180.0000	569.527
180.5000	772.992
181.0000	758.363
181.5000	630.69
182.0000	647.018
182.5000	553.202
183.0000	516.14
183.5000	498.802
184.0000	591.722
184.5000	644.176
185.0000	604.897
185.5000	664.55
186.0000	596.909
186.5000	483.08
187.0000	503.088
187.5000	502.053
188.0000	484.996
188.5000	475.741
189.0000	494.148
189.5000	607.709
190.0000	591.965
190.5000	586.716
191.0000	629.212
191.5000	538.853
192.0000	521.595
192.5000	617.378
193.0000	733.153
193.5000	685.002
194.0000	605.859
194.5000	605.129
195.0000	575.653
195.5000	608.425
196.0000	579.706
196.5000	486.652
197.0000	524.741
197.5000	623.821
198.0000	575.207
198.5000	487.014
199.0000	520.567
199.5000	533.807
200.0000	565.177
##### Extended Information
[Comments]
Sample name	24052019
Comment
User
Division
Company	RUB AK Prof. Leichert
[Detailed Information]
Creation date	5/24/2019 2:25 PM
Data array type	Linear data array
Horizontal axis	Time [sec]
Vertical axis	Int.
Start	0 sec
End	200 sec
Data interval	0.5 sec
Data points	401
[Measurement Information]
Model name	FP-8500
Serial No.	C004461452
Ex filter holder	None
Em filter holder	None
Accessory	EHC-813
Accessory S/N	A002161505
Temperature	29.98 C
Control sensor	Holder
Monitor sensor	Holder
Start mode	Start immediately
Measurement date	5/24/2019 2:25 PM
Photometric mode	Em intensity
Ex bandwidth	2.5 nm
Em bandwidth	2.5 nm
Response	1 sec
Sensitivity	Medium
Measurement range	0 - 200 sec
Data interval	0.5 sec
Ex wavelength	360.0 nm
Em wavelength	360.0 nm
Intensity normalization	Off
Blank correction	Off
Auto gain	Off
Shutter control	Open only for measurement
Light source	Xe lamp
Filter	Use
