# Supplementary material for: N-chlorination mediates protective and immunomodulatory effects of oxidized human plasma proteins
Source: eLife. 2019 Jul 12;8:e47395. doi: 10.7554/eLife.47395 (PMC6650281; doi:10.7554/eLife.47395)
Supplement: Figure 2—source data 1. [file elife-47395-fig2-data1.zip › Figure 2 Source Data 1/0.3 mM HSA + 15 mM HOCl_10 min_1.csv]

TITLE	20190524
DATA TYPE	FLUORESCENCE SPECTRUM
ORIGIN	JASCO
OWNER
DATE	19/05/24
TIME	12:57:16
SPECTROMETER/DATA SYSTEM
LOCALE	1033
RESOLUTION
DELTAX	0.5
XUNITS	SEC
YUNITS	INTENSITY
FIRSTX	0.0000
LASTX	200.0000
NPOINTS	401
FIRSTY	114.94296
MAXY	788.24731
MINY	-21.32132
XYDATA
0.0000	114.943
0.5000	144.306
1.0000	151.753
1.5000	149.734
2.0000	171.893
2.5000	230.175
3.0000	215.327
3.5000	158.738
4.0000	149.318
4.5000	299.938
5.0000	443.338
5.5000	417.434
6.0000	276.181
6.5000	149.244
7.0000	143.846
7.5000	149.187
8.0000	153.902
8.5000	171.2
9.0000	177.07
9.5000	160.364
10.0000	203.847
10.5000	298.116
11.0000	246.512
11.5000	150.841
12.0000	149.057
12.5000	153.602
13.0000	154.641
13.5000	149.757
14.0000	149.938
14.5000	151.762
15.0000	152.007
15.5000	151.32
16.0000	170.64
16.5000	181.501
17.0000	189.574
17.5000	230.063
18.0000	200.661
18.5000	167.287
19.0000	180.255
19.5000	66.7286
20.0000	-21.3213
20.5000	-3.65986
21.0000	-3.05864
21.5000	50.9114
22.0000	182.983
22.5000	272.639
23.0000	309.986
23.5000	306.713
24.0000	285.706
24.5000	309.894
25.0000	314.42
25.5000	311.03
26.0000	321.993
26.5000	336.883
27.0000	347.201
27.5000	336.838
28.0000	351.069
28.5000	399.889
29.0000	383.012
29.5000	339.594
30.0000	335.318
30.5000	323.763
31.0000	317.064
31.5000	374.902
32.0000	387.237
32.5000	342.865
33.0000	333.092
33.5000	324.174
34.0000	351.19
34.5000	352.349
35.0000	326.538
35.5000	326.758
36.0000	346.847
36.5000	350.37
37.0000	364.041
37.5000	514.692
38.0000	495.832
38.5000	379.328
39.0000	383.846
39.5000	354.555
40.0000	336.31
40.5000	327.977
41.0000	342.789
41.5000	394.98
42.0000	392.257
42.5000	382.659
43.0000	412.168
43.5000	435.962
44.0000	391.573
44.5000	349.787
45.0000	352.309
45.5000	365.024
46.0000	368.246
46.5000	324.876
47.0000	329.394
47.5000	331.817
48.0000	348.587
48.5000	345.139
49.0000	347.196
49.5000	350.179
50.0000	317.237
50.5000	318.401
51.0000	377.216
51.5000	385.382
52.0000	347.175
52.5000	343.071
53.0000	350.822
53.5000	352.199
54.0000	325.176
54.5000	316.869
55.0000	323.694
55.5000	339.541
56.0000	341.766
56.5000	355.936
57.0000	403.333
57.5000	388.643
58.0000	335.752
58.5000	350.516
59.0000	347.943
59.5000	347.949
60.0000	347.63
60.5000	334.081
61.0000	340.007
61.5000	340.189
62.0000	410.643
62.5000	507.262
63.0000	491.204
63.5000	387.13
64.0000	369.495
64.5000	383.085
65.0000	345.874
65.5000	339.034
66.0000	366.259
66.5000	351.497
67.0000	318.124
67.5000	316.32
68.0000	321.748
68.5000	331.909
69.0000	326.145
69.5000	319.207
70.0000	323.541
70.5000	328.034
71.0000	358.643
71.5000	355.538
72.0000	415.223
72.5000	419.616
73.0000	335.198
73.5000	328.134
74.0000	320.983
74.5000	354.665
75.0000	367.28
75.5000	338.367
76.0000	322.563
76.5000	333.536
77.0000	338.181
77.5000	350.879
78.0000	426.136
78.5000	403.335
79.0000	331.092
79.5000	342.621
80.0000	346.154
80.5000	398.074
81.0000	391.721
81.5000	364.018
82.0000	389.87
82.5000	358.084
83.0000	330.869
83.5000	338.085
84.0000	338.137
84.5000	371.477
85.0000	445.142
85.5000	396.312
86.0000	325.054
86.5000	325.537
87.0000	324.361
87.5000	323.947
88.0000	573.279
88.5000	609.535
89.0000	364.695
89.5000	444.279
90.0000	479.248
90.5000	381.216
91.0000	352.582
91.5000	347.187
92.0000	332.923
92.5000	317.81
93.0000	330.85
93.5000	333.938
94.0000	360.065
94.5000	444.933
95.0000	416.05
95.5000	337.514
96.0000	420.456
96.5000	427.257
97.0000	336.29
97.5000	363.539
98.0000	395.467
98.5000	356.621
99.0000	340.008
99.5000	382.476
100.0000	603.949
100.5000	717.83
101.0000	489.178
101.5000	331.15
102.0000	338.383
102.5000	335.72
103.0000	325.103
103.5000	324.841
104.0000	329.155
104.5000	335.876
105.0000	352.173
105.5000	344.675
106.0000	317.499
106.5000	318.621
107.0000	451.745
107.5000	458.185
108.0000	331.843
108.5000	341.039
109.0000	345.631
109.5000	331.547
110.0000	344.102
110.5000	351.953
111.0000	326.757
111.5000	319.96
112.0000	322.531
112.5000	329.374
113.0000	335.209
113.5000	389.644
114.0000	545.128
114.5000	515.93
115.0000	358.799
115.5000	365.682
116.0000	408.336
116.5000	385.883
117.0000	335.227
117.5000	321.121
118.0000	323.428
118.5000	320.773
119.0000	326.463
119.5000	373.158
120.0000	378.636
120.5000	364.026
121.0000	356.09
121.5000	334.665
122.0000	334.167
122.5000	334.88
123.0000	334.11
123.5000	321.034
124.0000	336.435
124.5000	343.101
125.0000	331.904
125.5000	340.145
126.0000	333.944
126.5000	318.908
127.0000	332.444
127.5000	368.917
128.0000	365.792
128.5000	336.031
129.0000	356.98
129.5000	393.01
130.0000	367.772
130.5000	324.169
131.0000	315.561
131.5000	317.958
132.0000	322.462
132.5000	317.093
133.0000	315.023
133.5000	318.812
134.0000	389.073
134.5000	389.103
135.0000	316.771
135.5000	320.658
136.0000	326.461
136.5000	332.216
137.0000	329.687
137.5000	327.846
138.0000	363.825
138.5000	367.24
139.0000	337.725
139.5000	326.33
140.0000	318.061
140.5000	380.603
141.0000	382.49
141.5000	322.049
142.0000	326.257
142.5000	344.328
143.0000	355.953
143.5000	343.243
144.0000	353.097
144.5000	383.526
145.0000	481.275
145.5000	443.373
146.0000	324.974
146.5000	340.865
147.0000	337.759
147.5000	349.481
148.0000	355.628
148.5000	335.656
149.0000	355.165
149.5000	354.287
150.0000	343.026
150.5000	339.327
151.0000	335.845
151.5000	335.524
152.0000	358.55
152.5000	358.225
153.0000	329.136
153.5000	331.921
154.0000	346.836
154.5000	341.106
155.0000	341.142
155.5000	350.096
156.0000	331.652
156.5000	333.786
157.0000	333.476
157.5000	392.217
158.0000	410.051
158.5000	359
159.0000	340.317
159.5000	382.034
160.0000	385.352
160.5000	325.131
161.0000	317.427
161.5000	328.596
162.0000	394.887
162.5000	488.467
163.0000	449.494
163.5000	431.637
164.0000	404.803
164.5000	324.835
165.0000	330.98
165.5000	346.56
166.0000	392.675
166.5000	398.373
167.0000	360.515
167.5000	335.765
168.0000	326.335
168.5000	330.341
169.0000	326.057
169.5000	374.198
170.0000	372.836
170.5000	316.611
171.0000	320.724
171.5000	326.65
172.0000	333.567
172.5000	336.438
173.0000	344.489
173.5000	339.376
174.0000	324.998
174.5000	325.92
175.0000	428.694
175.5000	430.086
176.0000	331.075
176.5000	330.373
177.0000	330.062
177.5000	344.472
178.0000	336.706
178.5000	324.789
179.0000	330.048
179.5000	335.665
180.0000	371.264
180.5000	445.073
181.0000	464.06
181.5000	383.066
182.0000	357.839
182.5000	358.824
183.0000	365.249
183.5000	377.016
184.0000	376.388
184.5000	366.618
185.0000	327.673
185.5000	323.386
186.0000	326.372
186.5000	341.291
187.0000	788.247
187.5000	770.027
188.0000	325.078
188.5000	335.645
189.0000	334.997
189.5000	355.661
190.0000	386.475
190.5000	386.16
191.0000	355.417
191.5000	324.812
192.0000	359.24
192.5000	380.234
193.0000	345.18
193.5000	339.394
194.0000	354.453
194.5000	352.034
195.0000	344.127
195.5000	401.301
196.0000	432.594
196.5000	374.488
197.0000	432.824
197.5000	503.725
198.0000	564.148
198.5000	490.905
199.0000	334.029
199.5000	328.422
200.0000	323.464
##### Extended Information
[Comments]
Sample name	20190524
Comment
User
Division
Company	RUB AK Prof. Leichert
[Detailed Information]
Creation date	5/24/2019 11:57 AM
Data array type	Linear data array
Horizontal axis	Time [sec]
Vertical axis	Int.
Start	0 sec
End	200 sec
Data interval	0.5 sec
Data points	401
[Measurement Information]
Model name	FP-8500
Serial No.	C004461452
Ex filter holder	None
Em filter holder	None
Accessory	EHC-813
Accessory S/N	A002161505
Temperature	29.97 C
Control sensor	Holder
Monitor sensor	Holder
Start mode	Start immediately
Measurement date	5/24/2019 11:56 AM
Photometric mode	Em intensity
Ex bandwidth	2.5 nm
Em bandwidth	2.5 nm
Response	1 sec
Sensitivity	Medium
Measurement range	0 - 200 sec
Data interval	0.5 sec
Ex wavelength	360.0 nm
Em wavelength	360.0 nm
Intensity normalization	Off
Blank correction	Off
Auto gain	Off
Shutter control	Open only for measurement
Light source	Xe lamp
Filter	Use
