# Supplementary material for: N-chlorination mediates protective and immunomodulatory effects of oxidized human plasma proteins
Source: eLife. 2019 Jul 12;8:e47395. doi: 10.7554/eLife.47395 (PMC6650281; doi:10.7554/eLife.47395)
Supplement: Figure 2—source data 1. [file elife-47395-fig2-data1.zip › Figure 2 Source Data 1/0.3 mM HSA + 15 mM HOCl_10 min_3.csv]

TITLE	24052019
DATA TYPE	FLUORESCENCE SPECTRUM
ORIGIN	JASCO
OWNER
DATE	19/05/24
TIME	15:59:49
SPECTROMETER/DATA SYSTEM
LOCALE	1033
RESOLUTION
DELTAX	0.5
XUNITS	SEC
YUNITS	INTENSITY
FIRSTX	0.0000
LASTX	200.0000
NPOINTS	401
FIRSTY	342.56064
MAXY	786.75568
MINY	-41.27890
XYDATA
0.0000	342.561
0.5000	217.33
1.0000	189.539
1.5000	184.346
2.0000	178.885
2.5000	177.397
3.0000	262.227
3.5000	272.772
4.0000	251.187
4.5000	273.3
5.0000	241.029
5.5000	206.677
6.0000	180.738
6.5000	200.432
7.0000	198.314
7.5000	230.679
8.0000	232.606
8.5000	182.483
9.0000	171.818
9.5000	179.308
10.0000	200.01
10.5000	187.448
11.0000	177.247
11.5000	176.979
12.0000	186.572
12.5000	303.333
13.0000	303.879
13.5000	184.387
14.0000	179.599
14.5000	204.504
15.0000	206.12
15.5000	190.312
16.0000	183.987
16.5000	216.458
17.0000	291.13
17.5000	282.043
18.0000	219.774
18.5000	229.895
19.0000	221.69
19.5000	174.895
20.0000	41.208
20.5000	-41.2789
21.0000	-4.03212
21.5000	186.474
22.0000	397.867
22.5000	359.668
23.0000	307.125
23.5000	362.143
24.0000	373.734
24.5000	361.943
25.0000	361.799
25.5000	355.009
26.0000	382.983
26.5000	387.465
27.0000	364.245
27.5000	412.331
28.0000	464.365
28.5000	532.58
29.0000	524.255
29.5000	406.905
30.0000	359.433
30.5000	367.812
31.0000	369.428
31.5000	377.96
32.0000	400.622
32.5000	378.551
33.0000	410.009
33.5000	447.342
34.0000	475.18
34.5000	460.436
35.0000	413.488
35.5000	470.691
36.0000	470.583
36.5000	408.572
37.0000	377
37.5000	388.756
38.0000	503.986
38.5000	472.036
39.0000	368.623
39.5000	377.458
40.0000	370.9
40.5000	461.862
41.0000	596.372
41.5000	510.89
42.0000	438.122
42.5000	454.68
43.0000	418.223
43.5000	387.207
44.0000	414.379
44.5000	451.208
45.0000	410.479
45.5000	480.582
46.0000	474.872
46.5000	372.156
47.0000	474.776
47.5000	473.193
48.0000	396.548
48.5000	432.732
49.0000	402.889
49.5000	497.57
50.0000	573.075
50.5000	464.572
51.0000	390.157
51.5000	390.124
52.0000	427.157
52.5000	673.041
53.0000	652.355
53.5000	393.685
54.0000	409.637
54.5000	403.88
55.0000	417.41
55.5000	478.59
56.0000	431.102
56.5000	387.992
57.0000	459.617
57.5000	443.003
58.0000	365.747
58.5000	362.882
59.0000	381.588
59.5000	415.606
60.0000	406.968
60.5000	379.939
61.0000	384.938
61.5000	401.068
62.0000	461.405
62.5000	452.005
63.0000	442.1
63.5000	462.478
64.0000	573.49
64.5000	552.051
65.0000	434.937
65.5000	453.64
66.0000	445.615
66.5000	426.778
67.0000	455.05
67.5000	462.542
68.0000	396.021
68.5000	477.981
69.0000	495.81
69.5000	412.468
70.0000	389.891
70.5000	401.591
71.0000	406.715
71.5000	377.661
72.0000	411.629
72.5000	431.843
73.0000	407.043
73.5000	492.671
74.0000	529.997
74.5000	451.806
75.0000	494.386
75.5000	516.246
76.0000	472.706
76.5000	457.365
77.0000	454.472
77.5000	441.177
78.0000	412.739
78.5000	447.298
79.0000	547.897
79.5000	524.653
80.0000	485.36
80.5000	446.648
81.0000	362.346
81.5000	390.911
82.0000	426.153
82.5000	434.356
83.0000	431.258
83.5000	432.347
84.0000	460.568
84.5000	435.678
85.0000	430.275
85.5000	441.061
86.0000	393.508
86.5000	377.147
87.0000	390.309
87.5000	444.373
88.0000	586.325
88.5000	570.124
89.0000	426.212
89.5000	442.315
90.0000	469.091
90.5000	449.006
91.0000	424.36
91.5000	480.554
92.0000	464.245
92.5000	392.529
93.0000	455.03
93.5000	473.763
94.0000	430.927
94.5000	478.087
95.0000	504.925
95.5000	551.172
96.0000	558.231
96.5000	631.873
97.0000	608.173
97.5000	446.23
98.0000	457.675
98.5000	464.28
99.0000	443.891
99.5000	446.843
100.0000	445.353
100.5000	416.826
101.0000	398.495
101.5000	411.923
102.0000	419.704
102.5000	393.972
103.0000	416.764
103.5000	477.014
104.0000	535.288
104.5000	467.307
105.0000	406.608
105.5000	507.301
106.0000	517.978
106.5000	439.696
107.0000	566.108
107.5000	602.914
108.0000	505.719
108.5000	559.168
109.0000	565.334
109.5000	477.956
110.0000	634.241
110.5000	639.596
111.0000	438.559
111.5000	520.951
112.0000	539.382
112.5000	509.667
113.0000	522.174
113.5000	568.761
114.0000	584.543
114.5000	520.895
115.0000	499.665
115.5000	476.336
116.0000	510.075
116.5000	486.128
117.0000	492.39
117.5000	498.135
118.0000	475.543
118.5000	542.694
119.0000	552.241
119.5000	467.031
120.0000	413.122
120.5000	433.954
121.0000	421.224
121.5000	411.88
122.0000	409.955
122.5000	486.294
123.0000	541.101
123.5000	473.516
124.0000	458.494
124.5000	588.157
125.0000	569.35
125.5000	426.803
126.0000	457.504
126.5000	505.649
127.0000	493.407
127.5000	431.587
128.0000	386.464
128.5000	505.27
129.0000	621.231
129.5000	616.653
130.0000	625.643
130.5000	600.785
131.0000	506.264
131.5000	466.414
132.0000	614.614
132.5000	568.717
133.0000	516.282
133.5000	617.364
134.0000	505.326
134.5000	438.534
135.0000	477.192
135.5000	527.454
136.0000	522.34
136.5000	483.694
137.0000	515.414
137.5000	511.661
138.0000	672.802
138.5000	679.731
139.0000	493.618
139.5000	689.624
140.0000	655.418
140.5000	490.984
141.0000	520.484
141.5000	446.404
142.0000	421.207
142.5000	466.365
143.0000	511.496
143.5000	521.353
144.0000	517.055
144.5000	511.633
145.0000	619.209
145.5000	649.379
146.0000	499.018
146.5000	445.453
147.0000	475.673
147.5000	509.992
148.0000	549.343
148.5000	508.805
149.0000	530.656
149.5000	600.651
150.0000	543.674
150.5000	493.603
151.0000	438.534
151.5000	461.977
152.0000	483.903
152.5000	430.508
153.0000	483.602
153.5000	510.83
154.0000	499.473
154.5000	728.135
155.0000	786.756
155.5000	603.611
156.0000	608.401
156.5000	604.675
157.0000	548.326
157.5000	671.282
158.0000	702.147
158.5000	603.069
159.0000	599.747
159.5000	523.754
160.0000	455.494
160.5000	492.496
161.0000	545.356
161.5000	500.554
162.0000	475.542
162.5000	491.007
163.0000	542.113
163.5000	545.453
164.0000	542.372
164.5000	539.092
165.0000	485.494
165.5000	599.667
166.0000	601.748
166.5000	495.581
167.0000	548.439
167.5000	659.011
168.0000	559.614
168.5000	462.935
169.0000	550.862
169.5000	557.516
170.0000	468.843
170.5000	452.028
171.0000	513.69
171.5000	568.501
172.0000	768.176
172.5000	730.202
173.0000	589.591
173.5000	626.505
174.0000	565.662
174.5000	531.436
175.0000	542.841
175.5000	491.35
176.0000	454.669
176.5000	458.845
177.0000	501.116
177.5000	555.035
178.0000	549.535
178.5000	568.532
179.0000	595.412
179.5000	567.157
180.0000	603.587
180.5000	601.766
181.0000	556.456
181.5000	558.601
182.0000	503.833
182.5000	647.385
183.0000	683.651
183.5000	579.073
184.0000	593.894
184.5000	636.508
185.0000	749.385
185.5000	780.133
186.0000	666.503
186.5000	644.217
187.0000	614.85
187.5000	517.19
188.0000	546.028
188.5000	522.705
189.0000	522.165
189.5000	545.428
190.0000	520.467
190.5000	506.506
191.0000	482.895
191.5000	526.88
192.0000	559.256
192.5000	548.108
193.0000	530.293
193.5000	532.647
194.0000	586.009
194.5000	544.349
195.0000	505.919
195.5000	559.026
196.0000	547.752
196.5000	567.917
197.0000	534.469
197.5000	513.949
198.0000	596.976
198.5000	580.896
199.0000	723.493
199.5000	678.518
200.0000	458.412
##### Extended Information
[Comments]
Sample name	24052019
Comment
User
Division
Company	RUB AK Prof. Leichert
[Detailed Information]
Creation date	5/24/2019 2:59 PM
Data array type	Linear data array
Horizontal axis	Time [sec]
Vertical axis	Int.
Start	0 sec
End	200 sec
Data interval	0.5 sec
Data points	401
[Measurement Information]
Model name	FP-8500
Serial No.	C004461452
Ex filter holder	None
Em filter holder	None
Accessory	EHC-813
Accessory S/N	A002161505
Temperature	29.96 C
Control sensor	Holder
Monitor sensor	Holder
Start mode	Start immediately
Measurement date	5/24/2019 2:59 PM
Photometric mode	Em intensity
Ex bandwidth	2.5 nm
Em bandwidth	2.5 nm
Response	1 sec
Sensitivity	Medium
Measurement range	0 - 200 sec
Data interval	0.5 sec
Ex wavelength	360.0 nm
Em wavelength	360.0 nm
Intensity normalization	Off
Blank correction	Off
Auto gain	Off
Shutter control	Open only for measurement
Light source	Xe lamp
Filter	Use
