# Supplementary material for: N-chlorination mediates protective and immunomodulatory effects of oxidized human plasma proteins
Source: eLife. 2019 Jul 12;8:e47395. doi: 10.7554/eLife.47395 (PMC6650281; doi:10.7554/eLife.47395)
Supplement: Figure 2—source data 1. [file elife-47395-fig2-data1.zip › Figure 2 Source Data 1/CS alone_3.csv]

TITLE	20190531
DATA TYPE	FLUORESCENCE SPECTRUM
ORIGIN	JASCO
OWNER
DATE	19/05/31
TIME	16:07:47
SPECTROMETER/DATA SYSTEM
LOCALE	1033
RESOLUTION
DELTAX	0.5
XUNITS	SEC
YUNITS	INTENSITY
FIRSTX	0.0000
LASTX	200.0000
NPOINTS	401
FIRSTY	405.81821
MAXY	4983.66602
MINY	-4.51524
XYDATA
0.0000	405.818
0.5000	427.442
1.0000	456.31
1.5000	513.601
2.0000	524.171
2.5000	462.616
3.0000	415.633
3.5000	445.578
4.0000	451.935
4.5000	414.496
5.0000	402.99
5.5000	407.205
6.0000	409.5
6.5000	439.294
7.0000	443.904
7.5000	416.557
8.0000	417.801
8.5000	430.007
9.0000	419.226
9.5000	422.715
10.0000	494.968
10.5000	507.312
11.0000	437.177
11.5000	412.388
12.0000	435.078
12.5000	443.12
13.0000	431.652
13.5000	416.014
14.0000	467.767
14.5000	457.609
15.0000	462.848
15.5000	498.846
16.0000	429.154
16.5000	502.669
17.0000	500.457
17.5000	437.674
18.0000	451.755
18.5000	405.382
19.0000	411.597
19.5000	423.438
20.0000	204.852
20.5000	-4.51524
21.0000	54.7529
21.5000	274.192
22.0000	429.089
22.5000	443.886
23.0000	481.147
23.5000	529.077
24.0000	658.816
24.5000	740.607
25.0000	753.347
25.5000	844.893
26.0000	950.848
26.5000	1064.12
27.0000	1165.48
27.5000	1251.71
28.0000	1358.95
28.5000	1460.29
29.0000	1556.54
29.5000	1661.13
30.0000	1779.99
30.5000	1885.25
31.0000	1992.29
31.5000	2107
32.0000	2250.67
32.5000	2307.29
33.0000	2283.28
33.5000	2328.56
34.0000	2426.94
34.5000	2512.57
35.0000	2564.57
35.5000	2619.16
36.0000	2729.36
36.5000	2797.87
37.0000	2783.28
37.5000	2813.85
38.0000	2871.49
38.5000	2918.05
39.0000	2988.95
39.5000	3033.64
40.0000	3062.65
40.5000	3131.44
41.0000	3414.54
41.5000	3466.33
42.0000	3235.07
42.5000	3230.53
43.0000	3263.69
43.5000	3273.02
44.0000	3301.32
44.5000	3350.09
45.0000	3413.24
45.5000	3494.02
46.0000	3544
46.5000	3508.52
47.0000	3471.74
47.5000	3496.27
48.0000	3529.2
48.5000	3557.13
49.0000	3629.68
49.5000	3657.62
50.0000	3656.85
50.5000	3680.12
51.0000	3657.4
51.5000	3652.12
52.0000	3685.47
52.5000	3740.52
53.0000	3742.88
53.5000	3749.07
54.0000	3780.69
54.5000	3767.26
55.0000	3805.25
55.5000	3817.15
56.0000	3788.58
56.5000	3873.25
57.0000	3900.01
57.5000	3871.36
58.0000	3917.04
58.5000	3911.03
59.0000	3886.01
59.5000	3925.61
60.0000	3932.38
60.5000	3933.13
61.0000	3950.83
61.5000	3951.33
62.0000	3948.42
62.5000	3979.94
63.0000	3992.05
63.5000	3972.77
64.0000	3979.9
64.5000	3992.77
65.0000	4002.29
65.5000	4005.02
66.0000	4031.56
66.5000	4039.3
67.0000	4117.01
67.5000	4113.95
68.0000	4305.73
68.5000	4314.59
69.0000	4108.99
69.5000	4149.54
70.0000	4113.34
70.5000	4088.85
71.0000	4088.99
71.5000	4117.06
72.0000	4117.17
72.5000	4108.83
73.0000	4113.33
73.5000	4202.63
74.0000	4244.81
74.5000	4160.79
75.0000	4127.48
75.5000	4136.03
76.0000	4149.37
76.5000	4197.92
77.0000	4199.38
77.5000	4148.63
78.0000	4161.59
78.5000	4174.39
79.0000	4162.36
79.5000	4165.21
80.0000	4179.51
80.5000	4187.57
81.0000	4250.03
81.5000	4265.93
82.0000	4210.49
82.5000	4193.93
83.0000	4185.64
83.5000	4189.67
84.0000	4203.55
84.5000	4218.33
85.0000	4265.63
85.5000	4269.53
86.0000	4236.38
86.5000	4249.46
87.0000	4271.45
87.5000	4255.08
88.0000	4227.81
88.5000	4246.01
89.0000	4250
89.5000	4499.2
90.0000	4545.17
90.5000	4305.12
91.0000	4343.25
91.5000	4333.62
92.0000	4289.48
92.5000	4293.22
93.0000	4300
93.5000	4389.88
94.0000	4364.23
94.5000	4293.26
95.0000	4282.95
95.5000	4332.57
96.0000	4381.28
96.5000	4342.83
97.0000	4326.21
97.5000	4311.18
98.0000	4290.31
98.5000	4293.31
99.0000	4295.87
99.5000	4298.34
100.0000	4329.51
100.5000	4330.61
101.0000	4370.76
101.5000	4366.11
102.0000	4304.33
102.5000	4312.53
103.0000	4316.94
103.5000	4310.07
104.0000	4300.88
104.5000	4321.6
105.0000	4326.11
105.5000	4308.19
106.0000	4340.11
106.5000	4401.08
107.0000	4395.56
107.5000	4342.2
108.0000	4339.17
108.5000	4367.8
109.0000	4365.98
109.5000	4456.9
110.0000	4456.94
110.5000	4358.7
111.0000	4376.16
111.5000	4363.88
112.0000	4390.16
112.5000	4387.7
113.0000	4411
113.5000	4475.54
114.0000	4428.43
114.5000	4396.24
115.0000	4524.38
115.5000	4565.41
116.0000	4423.5
116.5000	4448.26
117.0000	4519.92
117.5000	4453.38
118.0000	4372.86
118.5000	4454.38
119.0000	4448.23
119.5000	4405.54
120.0000	4405.85
120.5000	4454.85
121.0000	4461.64
121.5000	4380.34
122.0000	4407.52
122.5000	4389.38
123.0000	4393.64
123.5000	4393.78
124.0000	4366.45
124.5000	4360.37
125.0000	4364.4
125.5000	4357.88
126.0000	4408.72
126.5000	4474.72
127.0000	4442.95
127.5000	4384.92
128.0000	4459.18
128.5000	4479.32
129.0000	4400.69
129.5000	4383.57
130.0000	4369.44
130.5000	4364.92
131.0000	4393.59
131.5000	4413.64
132.0000	4383.19
132.5000	4395.23
133.0000	4409.01
133.5000	4384.64
134.0000	4421.5
134.5000	4408.77
135.0000	4357.36
135.5000	4389.98
136.0000	4403.32
136.5000	4414.47
137.0000	4455.55
137.5000	4511.65
138.0000	4471.45
138.5000	4388.32
139.0000	4398.12
139.5000	4389.08
140.0000	4365.32
140.5000	4400.28
141.0000	4421.33
141.5000	4388.63
142.0000	4398.29
142.5000	4418.22
143.0000	4401.82
143.5000	4388.08
144.0000	4375.8
144.5000	4392.83
145.0000	4394.73
145.5000	4380.26
146.0000	4385.06
146.5000	4404.9
147.0000	4430.02
147.5000	4398.88
148.0000	4365.5
148.5000	4425.1
149.0000	4434.61
149.5000	4387.38
150.0000	4374.3
150.5000	4359.83
151.0000	4367.46
151.5000	4377.63
152.0000	4374.56
152.5000	4454.01
153.0000	4489.41
153.5000	4401.05
154.0000	4374.17
154.5000	4563.88
155.0000	4632.69
155.5000	4514.22
156.0000	4439.17
156.5000	4404.48
157.0000	4474.45
157.5000	4638.04
158.0000	4983.67
158.5000	4886.54
159.0000	4471.15
159.5000	4372.79
160.0000	4379.37
160.5000	4370.01
161.0000	4365.1
161.5000	4413.65
162.0000	4439.46
162.5000	4395.68
163.0000	4366.76
163.5000	4489.14
164.0000	4634.25
164.5000	4710.07
165.0000	4598.33
165.5000	4415.75
166.0000	4438.28
166.5000	4463.34
167.0000	4681.99
167.5000	4707.05
168.0000	4451.9
168.5000	4427.17
169.0000	4444.55
169.5000	4408.46
170.0000	4389.16
170.5000	4417.75
171.0000	4403.83
171.5000	4409.91
172.0000	4430.99
172.5000	4424.54
173.0000	4632.44
173.5000	4606.44
174.0000	4424.8
174.5000	4415.39
175.0000	4362.27
175.5000	4407.18
176.0000	4412.76
176.5000	4383.68
177.0000	4380.39
177.5000	4450.48
178.0000	4457.1
178.5000	4397.1
179.0000	4395.86
179.5000	4387.13
180.0000	4424.34
180.5000	4407.68
181.0000	4415.43
181.5000	4414.09
182.0000	4367.76
182.5000	4374.33
183.0000	4374.16
183.5000	4388.4
184.0000	4376.9
184.5000	4416.86
185.0000	4431.3
185.5000	4371.4
186.0000	4360.3
186.5000	4390.67
187.0000	4429.57
187.5000	4411.82
188.0000	4393.79
188.5000	4433.34
189.0000	4439.21
189.5000	4447.9
190.0000	4491.41
190.5000	4442.57
191.0000	4368.57
191.5000	4364.11
192.0000	4383.12
192.5000	4386.41
193.0000	4363.86
193.5000	4362.06
194.0000	4374.13
194.5000	4356.79
195.0000	4370.33
195.5000	4364.11
196.0000	4374.52
196.5000	4391.82
197.0000	4353.06
197.5000	4376.02
198.0000	4385.31
198.5000	4369.32
199.0000	4356.46
199.5000	4336.69
200.0000	4374.04
##### Extended Information
[Comments]
Sample name	20190531
Comment
User
Division
Company	RUB AK Prof. Leichert
[Detailed Information]
Creation date	5/31/2019 3:07 PM
Data array type	Linear data array
Horizontal axis	Time [sec]
Vertical axis	Int.
Start	0 sec
End	200 sec
Data interval	0.5 sec
Data points	401
[Measurement Information]
Model name	FP-8500
Serial No.	C004461452
Ex filter holder	None
Em filter holder	None
Accessory	EHC-813
Accessory S/N	A002161505
Temperature	30.02 C
Control sensor	Holder
Monitor sensor	Holder
Start mode	Start immediately
Measurement date	5/31/2019 3:07 PM
Photometric mode	Em intensity
Ex bandwidth	2.5 nm
Em bandwidth	2.5 nm
Response	1 sec
Sensitivity	Medium
Measurement range	0 - 200 sec
Data interval	0.5 sec
Ex wavelength	360.0 nm
Em wavelength	360.0 nm
Intensity normalization	Off
Blank correction	Off
Auto gain	Off
Shutter control	Open only for measurement
Light source	Xe lamp
Filter	Use
