# Supplementary material for: N-chlorination mediates protective and immunomodulatory effects of oxidized human plasma proteins
Source: eLife. 2019 Jul 12;8:e47395. doi: 10.7554/eLife.47395 (PMC6650281; doi:10.7554/eLife.47395)
Supplement: Figure 2—source data 1. [file elife-47395-fig2-data1.zip › Figure 2 Source Data 1/CS alone_2.csv]

TITLE	20190531
DATA TYPE	FLUORESCENCE SPECTRUM
ORIGIN	JASCO
OWNER
DATE	19/05/31
TIME	13:31:47
SPECTROMETER/DATA SYSTEM
LOCALE	1033
RESOLUTION
DELTAX	0.5
XUNITS	SEC
YUNITS	INTENSITY
FIRSTX	0.0000
LASTX	200.0000
NPOINTS	401
FIRSTY	344.10324
MAXY	4682.89209
MINY	-4.86655
XYDATA
0.0000	344.103
0.5000	395.61
1.0000	395.916
1.5000	393.472
2.0000	389.134
2.5000	447.758
3.0000	443.685
3.5000	407.087
4.0000	492.229
4.5000	460.183
5.0000	414.647
5.5000	403.269
6.0000	362.599
6.5000	373.622
7.0000	385.058
7.5000	391.605
8.0000	372.597
8.5000	383.898
9.0000	395.02
9.5000	386.017
10.0000	428.128
10.5000	460.404
11.0000	441.992
11.5000	412.815
12.0000	397.403
12.5000	413.558
13.0000	398.069
13.5000	382.551
14.0000	411.906
14.5000	410.315
15.0000	388.511
15.5000	387.618
16.0000	405.875
16.5000	385.387
17.0000	360.148
17.5000	461.32
18.0000	455.404
18.5000	371.824
19.0000	377.89
19.5000	290.94
20.0000	104.892
20.5000	-4.86655
21.0000	-3.48436
21.5000	139.255
22.0000	322.176
22.5000	398.285
23.0000	445.778
23.5000	496.878
24.0000	569.949
24.5000	662.185
25.0000	760.231
25.5000	852.925
26.0000	957.696
26.5000	1083.18
27.0000	1237.68
27.5000	1358.04
28.0000	1437.88
28.5000	1560.44
29.0000	1683.13
29.5000	1789.2
30.0000	1910.59
30.5000	1996.16
31.0000	2084.05
31.5000	2188.11
32.0000	2299.85
32.5000	2390.26
33.0000	2459.22
33.5000	2514.12
34.0000	2567.72
34.5000	2709.05
35.0000	2817.78
35.5000	2845.12
36.0000	2868.51
36.5000	2909.2
37.0000	2949.84
37.5000	3026.95
38.0000	3077.6
38.5000	3057.15
39.0000	3063.8
39.5000	3088.73
40.0000	3166.88
40.5000	3215.51
41.0000	3227.53
41.5000	3224
42.0000	3209.03
42.5000	3301.99
43.0000	3320.9
43.5000	3309.27
44.0000	3312.33
44.5000	3279.77
45.0000	3361.24
45.5000	3380.79
46.0000	3347.84
46.5000	3372.68
47.0000	3387.46
47.5000	3417.54
48.0000	3498.63
48.5000	3504.63
49.0000	3497.55
49.5000	3507.67
50.0000	3531.06
50.5000	3548.82
51.0000	3526.13
51.5000	3540.33
52.0000	3593.71
52.5000	3617.17
53.0000	3632.74
53.5000	3651.71
54.0000	3626.79
54.5000	3666.4
55.0000	3681.27
55.5000	3690.75
56.0000	3704.13
56.5000	3748.43
57.0000	3785.52
57.5000	3745.83
58.0000	3746.99
58.5000	3748.75
59.0000	3780.87
59.5000	3803.1
60.0000	3909.14
60.5000	3915.66
61.0000	3807.62
61.5000	3806.67
62.0000	3816.04
62.5000	3837.46
63.0000	3831.07
63.5000	3935.07
64.0000	3962.97
64.5000	3867.46
65.0000	3883.76
65.5000	3905.58
66.0000	3906.04
66.5000	3901.77
67.0000	3892.42
67.5000	3961.51
68.0000	3971.09
68.5000	3913.37
69.0000	3929.27
69.5000	4014.21
70.0000	4010.3
70.5000	3959.95
71.0000	3985.84
71.5000	3983.62
72.0000	3993.96
72.5000	4007.27
73.0000	4046.9
73.5000	4044.91
74.0000	3990.76
74.5000	3996.09
75.0000	4032.51
75.5000	4032.76
76.0000	4002.94
76.5000	4038.81
77.0000	4098.89
77.5000	4073.08
78.0000	4060.4
78.5000	4121.16
79.0000	4088.61
79.5000	4061.23
80.0000	4110.32
80.5000	4146.87
81.0000	4191.03
81.5000	4172.22
82.0000	4136.07
82.5000	4156.1
83.0000	4204.18
83.5000	4210.61
84.0000	4139.31
84.5000	4153.32
85.0000	4170.27
85.5000	4149.31
86.0000	4169.51
86.5000	4184.81
87.0000	4199.36
87.5000	4171.6
88.0000	4121.66
88.5000	4174.84
89.0000	4176.98
89.5000	4102.45
90.0000	4123.95
90.5000	4136.1
91.0000	4146.47
91.5000	4157.15
92.0000	4176.12
92.5000	4176.29
93.0000	4171.98
93.5000	4173.46
94.0000	4175.04
94.5000	4229.49
95.0000	4209.76
95.5000	4195.98
96.0000	4227.24
96.5000	4275.62
97.0000	4306.5
97.5000	4230.89
98.0000	4188.19
98.5000	4259.5
99.0000	4275.07
99.5000	4232.78
100.0000	4277.67
100.5000	4317.34
101.0000	4292.53
101.5000	4254.58
102.0000	4260.86
102.5000	4258.32
103.0000	4231.2
103.5000	4207.38
104.0000	4290.93
104.5000	4329.06
105.0000	4262.72
105.5000	4376.97
106.0000	4382
106.5000	4315.03
107.0000	4297.82
107.5000	4249.23
108.0000	4245.91
108.5000	4277.96
109.0000	4280.33
109.5000	4290.74
110.0000	4325.36
110.5000	4255.36
111.0000	4256.44
111.5000	4259.6
112.0000	4249.25
112.5000	4302.55
113.0000	4348.74
113.5000	4361.12
114.0000	4355.41
114.5000	4342.08
115.0000	4412.36
115.5000	4435.79
116.0000	4364.21
116.5000	4330.43
117.0000	4288.07
117.5000	4270.17
118.0000	4273.84
118.5000	4294.58
119.0000	4370.09
119.5000	4361.81
120.0000	4272.21
120.5000	4319.15
121.0000	4332.66
121.5000	4292.12
122.0000	4282.39
122.5000	4264.28
123.0000	4288.73
123.5000	4316.56
124.0000	4294.42
124.5000	4327.5
125.0000	4368.62
125.5000	4394.69
126.0000	4349.3
126.5000	4357.7
127.0000	4420.67
127.5000	4403.43
128.0000	4371.24
128.5000	4338.29
129.0000	4312.21
129.5000	4268.84
130.0000	4317.76
130.5000	4388.64
131.0000	4370.87
131.5000	4344.89
132.0000	4333.99
132.5000	4368.51
133.0000	4393.48
133.5000	4359.46
134.0000	4418.87
134.5000	4569.65
135.0000	4682.89
135.5000	4584.81
136.0000	4470.28
136.5000	4424.86
137.0000	4369.41
137.5000	4342.43
138.0000	4414.15
138.5000	4440.79
139.0000	4351.61
139.5000	4349.71
140.0000	4373.93
140.5000	4358.35
141.0000	4350.91
141.5000	4380.04
142.0000	4424.9
142.5000	4369.57
143.0000	4331.91
143.5000	4359.57
144.0000	4342.76
144.5000	4319.37
145.0000	4373.13
145.5000	4459.02
146.0000	4403.64
146.5000	4331.41
147.0000	4363.41
147.5000	4394.13
148.0000	4338.59
148.5000	4319.21
149.0000	4371.66
149.5000	4482.93
150.0000	4455.39
150.5000	4388.17
151.0000	4381.1
151.5000	4348.43
152.0000	4359.17
152.5000	4364.99
153.0000	4368.44
153.5000	4364.6
154.0000	4364
154.5000	4429.51
155.0000	4399.29
155.5000	4362.39
156.0000	4393.39
156.5000	4379.73
157.0000	4421.36
157.5000	4470.54
158.0000	4449.46
158.5000	4458.4
159.0000	4389.46
159.5000	4276.57
160.0000	4306.33
160.5000	4342.36
161.0000	4420.8
161.5000	4374.24
162.0000	4350.24
162.5000	4366.43
163.0000	4307.71
163.5000	4302.43
164.0000	4371.52
164.5000	4351.22
165.0000	4330.21
165.5000	4382.91
166.0000	4305.4
166.5000	4275.28
167.0000	4300.86
167.5000	4299.12
168.0000	4339.02
168.5000	4335.24
169.0000	4262.04
169.5000	4300.47
170.0000	4340.52
170.5000	4311.08
171.0000	4296.2
171.5000	4285.22
172.0000	4289.81
172.5000	4266.36
173.0000	4294.7
173.5000	4296.28
174.0000	4370.61
174.5000	4412.99
175.0000	4291.73
175.5000	4261.24
176.0000	4291.19
176.5000	4304.08
177.0000	4254.7
177.5000	4255.02
178.0000	4300.91
178.5000	4342.81
179.0000	4296.29
179.5000	4299.03
180.0000	4388.91
180.5000	4336.77
181.0000	4255.3
181.5000	4248.76
182.0000	4271.36
182.5000	4263.08
183.0000	4243.06
183.5000	4234.57
184.0000	4222.57
184.5000	4225.05
185.0000	4252.22
185.5000	4241.18
186.0000	4273.18
186.5000	4296.28
187.0000	4271.98
187.5000	4251.86
188.0000	4221.42
188.5000	4201.65
189.0000	4201.56
189.5000	4249.69
190.0000	4277.52
190.5000	4293.45
191.0000	4284.17
191.5000	4263.25
192.0000	4284.88
192.5000	4249.99
193.0000	4205.26
193.5000	4213.29
194.0000	4200.3
194.5000	4244.54
195.0000	4240.91
195.5000	4203.9
196.0000	4216.57
196.5000	4291.07
197.0000	4303.44
197.5000	4212.16
198.0000	4189.82
198.5000	4208.36
199.0000	4185.07
199.5000	4273.41
200.0000	4331.04
##### Extended Information
[Comments]
Sample name	20190531
Comment
User
Division
Company	RUB AK Prof. Leichert
[Detailed Information]
Creation date	5/31/2019 12:31 PM
Data array type	Linear data array
Horizontal axis	Time [sec]
Vertical axis	Int.
Start	0 sec
End	200 sec
Data interval	0.5 sec
Data points	401
[Measurement Information]
Model name	FP-8500
Serial No.	C004461452
Ex filter holder	None
Em filter holder	None
Accessory	EHC-813
Accessory S/N	A002161505
Temperature	29.99 C
Control sensor	Holder
Monitor sensor	Holder
Start mode	Start immediately
Measurement date	5/31/2019 12:31 PM
Photometric mode	Em intensity
Ex bandwidth	2.5 nm
Em bandwidth	2.5 nm
Response	1 sec
Sensitivity	Medium
Measurement range	0 - 200 sec
Data interval	0.5 sec
Ex wavelength	360.0 nm
Em wavelength	360.0 nm
Intensity normalization	Off
Blank correction	Off
Auto gain	Off
Shutter control	Open only for measurement
Light source	Xe lamp
Filter	Use
