# Supplementary material for: N-chlorination mediates protective and immunomodulatory effects of oxidized human plasma proteins
Source: eLife. 2019 Jul 12;8:e47395. doi: 10.7554/eLife.47395 (PMC6650281; doi:10.7554/eLife.47395)
Supplement: Figure 2—source data 1. [file elife-47395-fig2-data1.zip › Figure 2 Source Data 1/0.3 mM HSA + 15 mM HOCl_10 min_2.csv]

TITLE	24052019
DATA TYPE	FLUORESCENCE SPECTRUM
ORIGIN	JASCO
OWNER
DATE	19/05/24
TIME	15:53:02
SPECTROMETER/DATA SYSTEM
LOCALE	1033
RESOLUTION
DELTAX	0.5
XUNITS	SEC
YUNITS	INTENSITY
FIRSTX	0.0000
LASTX	200.0000
NPOINTS	401
FIRSTY	311.96088
MAXY	1318.27148
MINY	-4.59288
XYDATA
0.0000	311.961
0.5000	373.584
1.0000	348.786
1.5000	357.257
2.0000	484.521
2.5000	524.752
3.0000	434.691
3.5000	351.769
4.0000	366.61
4.5000	617.182
5.0000	640.787
5.5000	487.852
6.0000	486.878
6.5000	406.614
7.0000	342.86
7.5000	447.642
8.0000	582.548
8.5000	465.27
9.0000	339.6
9.5000	411.743
10.0000	525.226
10.5000	525.859
11.0000	350.146
11.5000	277.71
12.0000	282.161
12.5000	348.164
13.0000	436.321
13.5000	625.451
14.0000	579.04
14.5000	326.327
15.0000	511.096
15.5000	543.628
16.0000	421.778
16.5000	379.111
17.0000	379.06
17.5000	382.883
18.0000	437.93
18.5000	659.592
19.0000	576.185
19.5000	244.362
20.0000	43.8522
20.5000	-4.59288
21.0000	-3.71958
21.5000	184.451
22.0000	418.999
22.5000	562.734
23.0000	667.958
23.5000	693.471
24.0000	765.927
24.5000	727.072
25.0000	611.185
25.5000	662.606
26.0000	684.15
26.5000	740.349
27.0000	790.131
27.5000	883.752
28.0000	1003.37
28.5000	818.485
29.0000	687.761
29.5000	696.02
30.0000	615.93
30.5000	576.501
31.0000	631.201
31.5000	737.411
32.0000	752.845
32.5000	783.384
33.0000	898.964
33.5000	740.896
34.0000	644.227
34.5000	682.101
35.0000	657.798
35.5000	770.354
36.0000	754.215
36.5000	689.916
37.0000	916.104
37.5000	939.873
38.0000	736.234
38.5000	691.802
39.0000	695.221
39.5000	725.337
40.0000	717.508
40.5000	692.304
41.0000	748.785
41.5000	769.285
42.0000	676.305
42.5000	641.993
43.0000	909.682
43.5000	911.91
44.0000	682.33
44.5000	684.781
45.0000	746.88
45.5000	829.779
46.0000	961.204
46.5000	936.785
47.0000	850.294
47.5000	802.867
48.0000	692.418
48.5000	668.074
49.0000	937.042
49.5000	1015.74
50.0000	839.042
50.5000	843.655
51.0000	785.256
51.5000	875.848
52.0000	859.416
52.5000	992.655
53.0000	1023.9
53.5000	854.834
54.0000	948.143
54.5000	849.22
55.0000	761.234
55.5000	753.09
56.0000	874.944
56.5000	965.335
57.0000	729.261
57.5000	623.277
58.0000	747.701
58.5000	730.739
59.0000	640.64
59.5000	714.475
60.0000	720.602
60.5000	750.405
61.0000	731.777
61.5000	747.552
62.0000	825.574
62.5000	722.49
63.0000	689.523
63.5000	775.75
64.0000	846.766
64.5000	783.388
65.0000	813.723
65.5000	857.038
66.0000	818.121
66.5000	868.113
67.0000	874.416
67.5000	798.991
68.0000	961.458
68.5000	999.372
69.0000	752.187
69.5000	809.535
70.0000	987.54
70.5000	886.522
71.0000	892.481
71.5000	911.846
72.0000	758.523
72.5000	843.783
73.0000	798.699
73.5000	691.167
74.0000	777.879
74.5000	842.767
75.0000	842.456
75.5000	810.747
76.0000	841.359
76.5000	795.116
77.0000	917.04
77.5000	910.206
78.0000	798.813
78.5000	961.299
79.0000	885.096
79.5000	827.214
80.0000	1078.84
80.5000	1176.51
81.0000	1065.99
81.5000	862.875
82.0000	743.087
82.5000	801.694
83.0000	864.212
83.5000	888.516
84.0000	907.152
84.5000	868.502
85.0000	959.121
85.5000	912.133
86.0000	753.589
86.5000	815.345
87.0000	764.077
87.5000	783.615
88.0000	959.427
88.5000	1074.29
89.0000	1007.15
89.5000	907.915
90.0000	822.981
90.5000	873.419
91.0000	966.785
91.5000	1082.06
92.0000	1047.53
92.5000	769.617
93.0000	724.605
93.5000	865.091
94.0000	1039.8
94.5000	1025.03
95.0000	913.464
95.5000	847.379
96.0000	1011.57
96.5000	1132.98
97.0000	1030.58
97.5000	899.539
98.0000	776.978
98.5000	726.547
99.0000	779.69
99.5000	1093.58
100.0000	1053.99
100.5000	833.725
101.0000	986.861
101.5000	913.779
102.0000	742.646
102.5000	941.217
103.0000	1009.07
103.5000	816.953
104.0000	924.433
104.5000	963.844
105.0000	914.331
105.5000	1221.44
106.0000	1120.73
106.5000	821.464
107.0000	1001.66
107.5000	1144.53
108.0000	1017.07
108.5000	1010.55
109.0000	933.826
109.5000	811.205
110.0000	890.613
110.5000	889.27
111.0000	905.227
111.5000	884.371
112.0000	794.608
112.5000	754.079
113.0000	800.614
113.5000	831.182
114.0000	837.082
114.5000	958.928
115.0000	1005.13
115.5000	905.532
116.0000	838.797
116.5000	1048.41
117.0000	1207.67
117.5000	984.481
118.0000	727.374
118.5000	768.557
119.0000	1118.18
119.5000	1138.32
120.0000	829.709
120.5000	846.174
121.0000	842.914
121.5000	977.224
122.0000	1171.14
122.5000	1105.11
123.0000	1043.39
123.5000	908.052
124.0000	796.537
124.5000	734.309
125.0000	820.333
125.5000	839.891
126.0000	700.036
126.5000	884.544
127.0000	1117.78
127.5000	1035.33
128.0000	908.646
128.5000	794.257
129.0000	803.5
129.5000	941.745
130.0000	1067.98
130.5000	1088.51
131.0000	856.281
131.5000	793.421
132.0000	1002.31
132.5000	1069.34
133.0000	1029.84
133.5000	879.474
134.0000	730.689
134.5000	730.601
135.0000	799.027
135.5000	828.176
136.0000	934.654
136.5000	1081.12
137.0000	992.45
137.5000	833.728
138.0000	908.787
138.5000	936.432
139.0000	948.103
139.5000	942.221
140.0000	917.939
140.5000	1058.5
141.0000	884.653
141.5000	870.212
142.0000	1044.59
142.5000	929.746
143.0000	830.809
143.5000	874.406
144.0000	837.463
144.5000	835.662
145.0000	901.064
145.5000	874.292
146.0000	874.347
146.5000	1168.28
147.0000	1318.27
147.5000	943.014
148.0000	756.149
148.5000	779.665
149.0000	819.76
149.5000	903.992
150.0000	930.912
150.5000	1173.45
151.0000	1090.96
151.5000	744.818
152.0000	917.252
152.5000	953.041
153.0000	759.402
153.5000	789.706
154.0000	1039.04
154.5000	1045.44
155.0000	900.627
155.5000	934.349
156.0000	848.388
156.5000	901.435
157.0000	973.227
157.5000	1030.92
158.0000	974.216
158.5000	792.401
159.0000	981.751
159.5000	1041.22
160.0000	883.358
160.5000	1085.34
161.0000	1187.2
161.5000	1004.39
162.0000	901.299
162.5000	796.867
163.0000	905.522
163.5000	1043.29
164.0000	933.821
164.5000	914.473
165.0000	813.684
165.5000	796.69
166.0000	951.479
166.5000	873.592
167.0000	815.178
167.5000	1103.23
168.0000	1260.17
168.5000	959.576
169.0000	793.237
169.5000	853.377
170.0000	824.254
170.5000	778.125
171.0000	857.919
171.5000	1130.61
172.0000	1106.92
172.5000	920.161
173.0000	986.351
173.5000	968.876
174.0000	872.776
174.5000	882.081
175.0000	893.765
175.5000	918.677
176.0000	878.913
176.5000	977.425
177.0000	1146.16
177.5000	1036.6
178.0000	1081
178.5000	1047.69
179.0000	916.05
179.5000	905.461
180.0000	776.323
180.5000	909.869
181.0000	968.966
181.5000	853.785
182.0000	1098.59
182.5000	990.264
183.0000	804.232
183.5000	950.902
184.0000	1037.42
184.5000	969.935
185.0000	948.462
185.5000	1066.85
186.0000	906.689
186.5000	807.125
187.0000	809.059
187.5000	773.733
188.0000	863.193
188.5000	1086.67
189.0000	1022.99
189.5000	1087.57
190.0000	1285.09
190.5000	1054.56
191.0000	909.648
191.5000	862.823
192.0000	914.994
192.5000	857.786
193.0000	909.44
193.5000	1003.91
194.0000	829.075
194.5000	775.492
195.0000	847.424
195.5000	1095.11
196.0000	1108.42
196.5000	906.283
197.0000	887.805
197.5000	1006.2
198.0000	1016.07
198.5000	827.266
199.0000	956.981
199.5000	1022.24
200.0000	883.891
##### Extended Information
[Comments]
Sample name	24052019
Comment
User
Division
Company	RUB AK Prof. Leichert
[Detailed Information]
Creation date	5/24/2019 2:53 PM
Data array type	Linear data array
Horizontal axis	Time [sec]
Vertical axis	Int.
Start	0 sec
End	200 sec
Data interval	0.5 sec
Data points	401
[Measurement Information]
Model name	FP-8500
Serial No.	C004461452
Ex filter holder	None
Em filter holder	None
Accessory	EHC-813
Accessory S/N	A002161505
Temperature	30.01 C
Control sensor	Holder
Monitor sensor	Holder
Start mode	Start immediately
Measurement date	5/24/2019 2:52 PM
Photometric mode	Em intensity
Ex bandwidth	2.5 nm
Em bandwidth	2.5 nm
Response	1 sec
Sensitivity	Medium
Measurement range	0 - 200 sec
Data interval	0.5 sec
Ex wavelength	360.0 nm
Em wavelength	360.0 nm
Intensity normalization	Off
Blank correction	Off
Auto gain	Off
Shutter control	Open only for measurement
Light source	Xe lamp
Filter	Use
