# Supplementary material for: N-chlorination mediates protective and immunomodulatory effects of oxidized human plasma proteins
Source: eLife. 2019 Jul 12;8:e47395. doi: 10.7554/eLife.47395 (PMC6650281; doi:10.7554/eLife.47395)
Supplement: Figure 2—source data 1. [file elife-47395-fig2-data1.zip › Figure 2 Source Data 1/0.2 mM HSA + 10 mM HOCl_2.csv]

TITLE	20190531
DATA TYPE	FLUORESCENCE SPECTRUM
ORIGIN	JASCO
OWNER
DATE	19/05/31
TIME	16:37:28
SPECTROMETER/DATA SYSTEM
LOCALE	1033
RESOLUTION
DELTAX	0.5
XUNITS	SEC
YUNITS	INTENSITY
FIRSTX	0.0000
LASTX	200.0000
NPOINTS	401
FIRSTY	453.34369
MAXY	1454.24060
MINY	-4.68962
XYDATA
0.0000	453.344
0.5000	484.435
1.0000	498.986
1.5000	497.746
2.0000	472.301
2.5000	457.148
3.0000	463.401
3.5000	468.496
4.0000	469.004
4.5000	624.497
5.0000	655.688
5.5000	498.484
6.0000	474.433
6.5000	481.844
7.0000	473.268
7.5000	461.047
8.0000	452.127
8.5000	464.657
9.0000	464.011
9.5000	463.184
10.0000	462.887
10.5000	454.908
11.0000	459.432
11.5000	457.601
12.0000	467.064
12.5000	469.493
13.0000	456.678
13.5000	457.215
14.0000	460.143
14.5000	466.024
15.0000	468.61
15.5000	466.907
16.0000	460.686
16.5000	453.323
17.0000	470.364
17.5000	469.424
18.0000	455.739
18.5000	465.7
19.0000	472.083
19.5000	338.605
20.0000	99.9791
20.5000	-4.68962
21.0000	21.4175
21.5000	273.465
22.0000	483.726
22.5000	496.023
23.0000	525.373
23.5000	577.944
24.0000	657.317
24.5000	703.876
25.0000	724.518
25.5000	704.435
26.0000	696.977
26.5000	724.669
27.0000	751.42
27.5000	749.007
28.0000	745.072
28.5000	779.774
29.0000	811.037
29.5000	830.598
30.0000	879.906
30.5000	919.212
31.0000	930.118
31.5000	921.784
32.0000	893.647
32.5000	1038.66
33.0000	1061.68
33.5000	898.316
34.0000	880.34
34.5000	919.914
35.0000	933.381
35.5000	932.052
36.0000	966.561
36.5000	997.15
37.0000	989.154
37.5000	981.563
38.0000	989.689
38.5000	995.726
39.0000	998.781
39.5000	1010.27
40.0000	1018.22
40.5000	1011.84
41.0000	1003.83
41.5000	997.06
42.0000	1012.26
42.5000	1025.64
43.0000	1023.7
43.5000	1038.05
44.0000	1053.17
44.5000	1051.78
45.0000	1045.93
45.5000	1058.14
46.0000	1122.3
46.5000	1126.34
47.0000	1077.04
47.5000	1072.73
48.0000	1106.29
48.5000	1118.03
49.0000	1089.17
49.5000	1079.64
50.0000	1086.53
50.5000	1116.02
51.0000	1148.13
51.5000	1142.66
52.0000	1111.12
52.5000	1100.18
53.0000	1127.68
53.5000	1129.21
54.0000	1112.91
54.5000	1113.25
55.0000	1123.22
55.5000	1133.36
56.0000	1123.79
56.5000	1118.09
57.0000	1121.87
57.5000	1132.14
58.0000	1130.03
58.5000	1123.02
59.0000	1128.67
59.5000	1129.47
60.0000	1157.52
60.5000	1160.18
61.0000	1184.74
61.5000	1196.85
62.0000	1163.42
62.5000	1162.89
63.0000	1227.67
63.5000	1223.1
64.0000	1163.19
64.5000	1184.17
65.0000	1178.87
65.5000	1158.6
66.0000	1151.69
66.5000	1150.99
67.0000	1152.42
67.5000	1157.58
68.0000	1159.33
68.5000	1170.04
69.0000	1177.77
69.5000	1174.8
70.0000	1190.41
70.5000	1180.73
71.0000	1157.72
71.5000	1165.81
72.0000	1164.71
72.5000	1170.47
73.0000	1317.49
73.5000	1429.8
74.0000	1283.14
74.5000	1172.06
75.0000	1175.61
75.5000	1171.4
76.0000	1184.53
76.5000	1200.98
77.0000	1214.89
77.5000	1219.29
78.0000	1205.93
78.5000	1226.04
79.0000	1228.39
79.5000	1193.97
80.0000	1186.6
80.5000	1200.65
81.0000	1215.61
81.5000	1208.08
82.0000	1194.1
82.5000	1274.45
83.0000	1355.03
83.5000	1267.63
84.0000	1225.18
84.5000	1258.42
85.0000	1218.78
85.5000	1185.46
86.0000	1198.37
86.5000	1199.95
87.0000	1191.1
87.5000	1186.01
88.0000	1184.64
88.5000	1195
89.0000	1233.94
89.5000	1237.24
90.0000	1198.05
90.5000	1206.67
91.0000	1219.79
91.5000	1220.34
92.0000	1211
92.5000	1291.23
93.0000	1296.52
93.5000	1272.4
94.0000	1284.4
94.5000	1230.8
95.0000	1216.76
95.5000	1216.13
96.0000	1232.11
96.5000	1226.14
97.0000	1234.65
97.5000	1247.74
98.0000	1246.49
98.5000	1254.95
99.0000	1282.2
99.5000	1259.68
100.0000	1286.79
100.5000	1310.75
101.0000	1250.92
101.5000	1260.63
102.0000	1312.23
102.5000	1290.41
103.0000	1226.51
103.5000	1217.66
104.0000	1214.9
104.5000	1218.7
105.0000	1229.62
105.5000	1241.95
106.0000	1248.06
106.5000	1246.54
107.0000	1231.16
107.5000	1253.32
108.0000	1283.86
108.5000	1249.64
109.0000	1224.84
109.5000	1231.21
110.0000	1235.18
110.5000	1246.4
111.0000	1247.99
111.5000	1230.15
112.0000	1223.37
112.5000	1235.95
113.0000	1240.68
113.5000	1239.64
114.0000	1242.07
114.5000	1259.76
115.0000	1269.23
115.5000	1246.88
116.0000	1236.69
116.5000	1235.37
117.0000	1250.48
117.5000	1256.74
118.0000	1250.56
118.5000	1276.12
119.0000	1267.74
119.5000	1283.51
120.0000	1289.56
120.5000	1246.51
121.0000	1271.94
121.5000	1283.38
122.0000	1266.49
122.5000	1262.78
123.0000	1277.46
123.5000	1271.89
124.0000	1454.24
124.5000	1452.18
125.0000	1254.14
125.5000	1258.79
126.0000	1277.15
126.5000	1286.36
127.0000	1296.1
127.5000	1288.77
128.0000	1296.65
128.5000	1321.93
129.0000	1315.2
129.5000	1294.77
130.0000	1262.72
130.5000	1309.45
131.0000	1307.65
131.5000	1261.81
132.0000	1261.47
132.5000	1294.93
133.0000	1369.43
133.5000	1381.46
134.0000	1324.96
134.5000	1269.62
135.0000	1257.13
135.5000	1275.41
136.0000	1261.19
136.5000	1291.49
137.0000	1304.44
137.5000	1265.53
138.0000	1265.26
138.5000	1257.6
139.0000	1257.53
139.5000	1259.27
140.0000	1276.09
140.5000	1269.89
141.0000	1287.46
141.5000	1286.57
142.0000	1259.8
142.5000	1267.59
143.0000	1275.72
143.5000	1277.3
144.0000	1251.4
144.5000	1254.97
145.0000	1259.12
145.5000	1271.7
146.0000	1283.66
146.5000	1261.33
147.0000	1254.32
147.5000	1255.06
148.0000	1280.78
148.5000	1350.7
149.0000	1390.85
149.5000	1344.23
150.0000	1299.28
150.5000	1287.07
151.0000	1264.83
151.5000	1276.76
152.0000	1311.95
152.5000	1298.76
153.0000	1278.24
153.5000	1282.04
154.0000	1270.32
154.5000	1275.58
155.0000	1266.91
155.5000	1255.65
156.0000	1253.43
156.5000	1250.29
157.0000	1278.46
157.5000	1289.85
158.0000	1299.6
158.5000	1290.8
159.0000	1276.54
159.5000	1287.91
160.0000	1276.62
160.5000	1284.3
161.0000	1312.7
161.5000	1298.91
162.0000	1273.12
162.5000	1353.58
163.0000	1365.73
163.5000	1284.22
164.0000	1298.53
164.5000	1378.19
165.0000	1416.31
165.5000	1351.99
166.0000	1277.21
166.5000	1258.78
167.0000	1259.84
167.5000	1260.08
168.0000	1263.01
168.5000	1286.12
169.0000	1317.63
169.5000	1320.78
170.0000	1285.93
170.5000	1271.28
171.0000	1293.26
171.5000	1287
172.0000	1285.94
172.5000	1285.94
173.0000	1295.58
173.5000	1285.18
174.0000	1263.21
174.5000	1260.82
175.0000	1278.09
175.5000	1342.71
176.0000	1332.31
176.5000	1288.23
177.0000	1273.71
177.5000	1258.94
178.0000	1258.74
178.5000	1269.33
179.0000	1291.41
179.5000	1289.09
180.0000	1273.16
180.5000	1263.31
181.0000	1263.36
181.5000	1269.97
182.0000	1272.02
182.5000	1267.21
183.0000	1284.16
183.5000	1293.15
184.0000	1270.87
184.5000	1268.34
185.0000	1275.57
185.5000	1356.85
186.0000	1348.53
186.5000	1259.33
187.0000	1297.77
187.5000	1305.58
188.0000	1264.71
188.5000	1254.89
189.0000	1263.95
189.5000	1276.73
190.0000	1276.59
190.5000	1264.07
191.0000	1267.21
191.5000	1321.58
192.0000	1346.97
192.5000	1303.43
193.0000	1292.83
193.5000	1289.96
194.0000	1270.59
194.5000	1272.59
195.0000	1296.86
195.5000	1306.16
196.0000	1282.51
196.5000	1271.17
197.0000	1277.94
197.5000	1274.83
198.0000	1274.31
198.5000	1271.05
199.0000	1264.87
199.5000	1285.17
200.0000	1277.32
##### Extended Information
[Comments]
Sample name	20190531
Comment
User
Division
Company	RUB AK Prof. Leichert
[Detailed Information]
Creation date	5/31/2019 3:37 PM
Data array type	Linear data array
Horizontal axis	Time [sec]
Vertical axis	Int.
Start	0 sec
End	200 sec
Data interval	0.5 sec
Data points	401
[Measurement Information]
Model name	FP-8500
Serial No.	C004461452
Ex filter holder	None
Em filter holder	None
Accessory	EHC-813
Accessory S/N	A002161505
Temperature	30.05 C
Control sensor	Holder
Monitor sensor	Holder
Start mode	Start immediately
Measurement date	5/31/2019 3:37 PM
Photometric mode	Em intensity
Ex bandwidth	2.5 nm
Em bandwidth	2.5 nm
Response	1 sec
Sensitivity	Medium
Measurement range	0 - 200 sec
Data interval	0.5 sec
Ex wavelength	360.0 nm
Em wavelength	360.0 nm
Intensity normalization	Off
Blank correction	Off
Auto gain	Off
Shutter control	Open only for measurement
Light source	Xe lamp
Filter	Use
