# Supplementary material for: N-chlorination mediates protective and immunomodulatory effects of oxidized human plasma proteins
Source: eLife. 2019 Jul 12;8:e47395. doi: 10.7554/eLife.47395 (PMC6650281; doi:10.7554/eLife.47395)
Supplement: Figure 2—source data 1. [file elife-47395-fig2-data1.zip › Figure 2 Source Data 1/0.3 mM HSA + 15 mM HOCl_1.csv]

TITLE	20190531
DATA TYPE	FLUORESCENCE SPECTRUM
ORIGIN	JASCO
OWNER
DATE	19/05/31
TIME	15:01:15
SPECTROMETER/DATA SYSTEM
LOCALE	1033
RESOLUTION
DELTAX	0.5
XUNITS	SEC
YUNITS	INTENSITY
FIRSTX	0.0000
LASTX	200.0000
NPOINTS	401
FIRSTY	474.31351
MAXY	2170.76099
MINY	-4.48689
XYDATA
0.0000	474.314
0.5000	541.119
1.0000	525.499
1.5000	497.094
2.0000	461.17
2.5000	458.035
3.0000	494.515
3.5000	487.013
4.0000	553.282
4.5000	538.482
5.0000	446.569
5.5000	440.284
6.0000	574.055
6.5000	594.15
7.0000	523.035
7.5000	741.845
8.0000	698.773
8.5000	578.451
9.0000	559.212
9.5000	449.47
10.0000	460.795
10.5000	452.74
11.0000	435.16
11.5000	439.439
12.0000	471.346
12.5000	476.675
13.0000	478.972
13.5000	570.81
14.0000	562.766
14.5000	545.889
15.0000	545.069
15.5000	510.779
16.0000	556.232
16.5000	517.933
17.0000	588.267
17.5000	674.134
18.0000	642.637
18.5000	648.264
19.0000	535.131
19.5000	298.249
20.0000	77.6207
20.5000	-4.48689
21.0000	-3.59836
21.5000	350.479
22.0000	753.317
22.5000	641.787
23.0000	605.936
23.5000	745.44
24.0000	699.565
24.5000	675.206
25.0000	651.367
25.5000	637.926
26.0000	657.065
26.5000	645.361
27.0000	672.546
27.5000	774.3
28.0000	785.155
28.5000	747.587
29.0000	737.425
29.5000	695.395
30.0000	710.478
30.5000	750.661
31.0000	810.02
31.5000	1287.95
32.0000	1247.5
32.5000	775.143
33.0000	834.101
33.5000	849.801
34.0000	808.126
34.5000	804.392
35.0000	859.455
35.5000	882.767
36.0000	904.125
36.5000	931.718
37.0000	961.83
37.5000	950.557
38.0000	907.859
38.5000	877.458
39.0000	873.063
39.5000	970.121
40.0000	949.966
40.5000	871.107
41.0000	877.492
41.5000	998.029
42.0000	1036.05
42.5000	1064.72
43.0000	1172.35
43.5000	1091.28
44.0000	935.623
44.5000	1076.49
45.0000	1182.31
45.5000	1032.65
46.0000	976.955
46.5000	991.485
47.0000	973.662
47.5000	977.53
48.0000	1018.06
48.5000	1040.6
49.0000	1073.42
49.5000	1079.2
50.0000	1021.22
50.5000	954.039
51.0000	936.41
51.5000	1053.89
52.0000	1162.46
52.5000	1171.34
53.0000	1231.74
53.5000	1231.61
54.0000	1135.75
54.5000	1070.78
55.0000	1080.98
55.5000	1071.62
56.0000	1173.75
56.5000	1244.18
57.0000	1152.05
57.5000	1079.67
58.0000	1048.67
58.5000	1091.34
59.0000	1088.14
59.5000	1021.19
60.0000	1170.45
60.5000	1323.49
61.0000	1299.55
61.5000	1157.66
62.0000	1055.65
62.5000	1040.02
63.0000	1008
63.5000	1141.89
64.0000	1308.73
64.5000	1252.39
65.0000	1193.16
65.5000	1167.21
66.0000	1248.02
66.5000	1329.89
67.0000	1189.02
67.5000	1142.66
68.0000	1309.13
68.5000	1360.43
69.0000	1233.03
69.5000	1200
70.0000	1266.48
70.5000	1218.84
71.0000	1151.7
71.5000	1262.5
72.0000	1355.02
72.5000	1367.71
73.0000	1349.98
73.5000	1216.02
74.0000	1228.37
74.5000	1347.51
75.0000	1287.75
75.5000	1360.74
76.0000	1554.34
76.5000	1417.38
77.0000	1239.43
77.5000	1299.57
78.0000	1428.42
78.5000	1331.59
79.0000	1146.86
79.5000	1222.84
80.0000	1458.48
80.5000	1638.47
81.0000	1454.7
81.5000	1227.18
82.0000	1237.76
82.5000	1309.98
83.0000	1291.29
83.5000	1246.44
84.0000	1201.77
84.5000	1248.45
85.0000	1300.1
85.5000	1243.37
86.0000	1243.28
86.5000	1345.68
87.0000	1415.98
87.5000	1415.82
88.0000	1461.2
88.5000	1323.17
89.0000	1244.32
89.5000	1370.05
90.0000	1332.62
90.5000	1379.95
91.0000	1641.19
91.5000	1542.97
92.0000	1357.6
92.5000	1474.16
93.0000	1509.58
93.5000	1500.44
94.0000	1536.02
94.5000	1555.66
95.0000	1508.88
95.5000	1586.09
96.0000	1604
96.5000	1600.83
97.0000	1693.31
97.5000	1659.1
98.0000	1520.04
98.5000	1410.35
99.0000	1656.01
99.5000	1969.02
100.0000	2023.57
100.5000	1699.58
101.0000	1438.17
101.5000	1471.81
102.0000	1446.55
102.5000	1417.66
103.0000	1498.58
103.5000	1697.09
104.0000	1639.86
104.5000	1430.66
105.0000	1588.92
105.5000	1591.18
106.0000	1437.82
106.5000	1381.59
107.0000	1527.57
107.5000	1812.74
108.0000	1620.21
108.5000	1435.96
109.0000	1567.2
109.5000	1643.3
110.0000	1508.01
110.5000	1628.23
111.0000	1781.94
111.5000	1745.02
112.0000	1676.37
112.5000	1526.1
113.0000	1480.4
113.5000	1548.34
114.0000	1634.71
114.5000	1548.22
115.0000	1472.83
115.5000	1523.92
116.0000	1631.46
116.5000	1747.35
117.0000	1909.83
117.5000	1836.28
118.0000	1570.36
118.5000	1533.43
119.0000	1525.67
119.5000	1638.15
120.0000	1716.05
120.5000	1584.12
121.0000	1463.29
121.5000	1599.61
122.0000	1762.8
122.5000	1727.96
123.0000	1650.83
123.5000	1726.14
124.0000	1863.68
124.5000	1910.2
125.0000	1824.37
125.5000	1662.36
126.0000	1758.5
126.5000	1887.68
127.0000	1789.02
127.5000	1653.73
128.0000	1582.39
128.5000	1518.75
129.0000	1607.66
129.5000	1673.64
130.0000	1588.41
130.5000	1517.96
131.0000	1520.71
131.5000	1712.71
132.0000	1785.52
132.5000	1550.35
133.0000	1618.58
133.5000	1987.84
134.0000	1944.52
134.5000	1780.63
135.0000	1692.44
135.5000	1607.07
136.0000	1749.27
136.5000	1726.17
137.0000	1858
137.5000	2122.1
138.0000	2020.53
138.5000	1950.77
139.0000	2043.58
139.5000	1833.2
140.0000	1559.15
140.5000	1786.31
141.0000	1763.11
141.5000	1562.88
142.0000	1526.82
142.5000	1630.64
143.0000	1973.02
143.5000	2089.67
144.0000	1856.75
144.5000	1961.53
145.0000	2073.51
145.5000	1844.43
146.0000	1743.03
146.5000	1673.67
147.0000	1815.63
147.5000	1834.52
148.0000	1810.01
148.5000	1848.51
149.0000	1795.48
149.5000	1682.17
150.0000	1761.87
150.5000	2170.76
151.0000	2015.3
151.5000	1664.33
152.0000	1770.36
152.5000	1729.96
153.0000	1629.6
153.5000	1681.07
154.0000	1656.53
154.5000	1726.52
155.0000	1664.78
155.5000	1632.78
156.0000	1811.48
156.5000	1964.13
157.0000	1760.08
157.5000	1567.1
158.0000	1618.28
158.5000	1635.91
159.0000	1796.46
159.5000	1695.44
160.0000	1710.72
160.5000	2044.04
161.0000	1994.89
161.5000	1739.48
162.0000	1581.5
162.5000	1459.94
163.0000	1499.09
163.5000	1569.6
164.0000	1682.31
164.5000	1736.4
165.0000	1663.9
165.5000	1944.97
166.0000	2000.37
166.5000	1712.07
167.0000	1644.41
167.5000	1575.15
168.0000	1560.35
168.5000	1866.05
169.0000	1950.2
169.5000	1583.8
170.0000	1518.17
170.5000	1653.74
171.0000	1776.57
171.5000	1955.28
172.0000	1787.22
172.5000	1536.07
173.0000	1621.12
173.5000	1746.59
174.0000	1763.97
174.5000	1897.97
175.0000	1878.72
175.5000	1824.13
176.0000	1924.49
176.5000	1885.95
177.0000	1706.12
177.5000	1620.59
178.0000	1791.48
178.5000	1755.34
179.0000	1843.6
179.5000	1963.67
180.0000	1715.12
180.5000	1548.18
181.0000	1560.78
181.5000	1658.91
182.0000	1764.49
182.5000	1743.02
183.0000	1614.08
183.5000	1610.2
184.0000	1614.82
184.5000	1577.4
185.0000	1657.84
185.5000	1658.44
186.0000	1610.16
186.5000	1622.35
187.0000	1662.1
187.5000	1728.1
188.0000	1621.57
188.5000	1419.65
189.0000	1424.64
189.5000	1498.05
190.0000	1505.6
190.5000	1652.6
191.0000	1718.98
191.5000	1555.28
192.0000	1519.7
192.5000	1583.59
193.0000	1614.71
193.5000	1686.85
194.0000	1635.7
194.5000	1646.17
195.0000	1681.95
195.5000	1582.04
196.0000	1561.84
196.5000	1723.75
197.0000	1807.3
197.5000	1737.68
198.0000	1614.58
198.5000	1694.69
199.0000	1685.78
199.5000	1537.6
200.0000	1535.91
##### Extended Information
[Comments]
Sample name	20190531
Comment
User
Division
Company	RUB AK Prof. Leichert
[Detailed Information]
Creation date	5/31/2019 2:01 PM
Data array type	Linear data array
Horizontal axis	Time [sec]
Vertical axis	Int.
Start	0 sec
End	200 sec
Data interval	0.5 sec
Data points	401
[Measurement Information]
Model name	FP-8500
Serial No.	C004461452
Ex filter holder	None
Em filter holder	None
Accessory	EHC-813
Accessory S/N	A002161505
Temperature	30.06 C
Control sensor	Holder
Monitor sensor	Holder
Start mode	Start immediately
Measurement date	5/31/2019 2:00 PM
Photometric mode	Em intensity
Ex bandwidth	2.5 nm
Em bandwidth	2.5 nm
Response	1 sec
Sensitivity	Medium
Measurement range	0 - 200 sec
Data interval	0.5 sec
Ex wavelength	360.0 nm
Em wavelength	360.0 nm
Intensity normalization	Off
Blank correction	Off
Auto gain	Off
Shutter control	Open only for measurement
Light source	Xe lamp
Filter	Use
