# Supplementary material for: N-chlorination mediates protective and immunomodulatory effects of oxidized human plasma proteins
Source: eLife. 2019 Jul 12;8:e47395. doi: 10.7554/eLife.47395 (PMC6650281; doi:10.7554/eLife.47395)
Supplement: Figure 2—source data 1. [file elife-47395-fig2-data1.zip › Figure 2 Source Data 1/0.2 mM HSA + 10 mM HOCl_1.csv]

TITLE	20190531
DATA TYPE	FLUORESCENCE SPECTRUM
ORIGIN	JASCO
OWNER
DATE	19/05/31
TIME	16:32:49
SPECTROMETER/DATA SYSTEM
LOCALE	1033
RESOLUTION
DELTAX	0.5
XUNITS	SEC
YUNITS	INTENSITY
FIRSTX	0.0000
LASTX	200.0000
NPOINTS	401
FIRSTY	430.16263
MAXY	1673.29102
MINY	-5.00400
XYDATA
0.0000	430.163
0.5000	432.962
1.0000	428.51
1.5000	427.14
2.0000	563.31
2.5000	567.115
3.0000	551.815
3.5000	559.27
4.0000	434.758
4.5000	446.993
5.0000	443.387
5.5000	428.914
6.0000	436.806
6.5000	452.458
7.0000	445.748
7.5000	419.266
8.0000	427.572
8.5000	438.281
9.0000	436.001
9.5000	447.051
10.0000	456.442
10.5000	424.24
11.0000	419.278
11.5000	426.459
12.0000	418.685
12.5000	418.608
13.0000	450.68
13.5000	443.821
14.0000	406.723
14.5000	425.41
15.0000	426.078
15.5000	428.829
16.0000	429.293
16.5000	454.655
17.0000	470.722
17.5000	434.624
18.0000	416.82
18.5000	408.507
19.0000	443.496
19.5000	340.057
20.0000	98.7298
20.5000	-5.004
21.0000	-3.6962
21.5000	259.882
22.0000	517.497
22.5000	502.161
23.0000	521.759
23.5000	541.933
24.0000	557.329
24.5000	572.947
25.0000	610.42
25.5000	653.779
26.0000	624.421
26.5000	607.125
27.0000	616.959
27.5000	635.175
28.0000	678.818
28.5000	920.46
29.0000	1208.86
29.5000	1061.71
30.0000	834.081
30.5000	892.333
31.0000	1027.38
31.5000	914.775
32.0000	776.838
32.5000	823.628
33.0000	827.735
33.5000	870.507
34.0000	835.221
34.5000	760.166
35.0000	788.329
35.5000	789.117
36.0000	780.244
36.5000	813.222
37.0000	803.997
37.5000	784.125
38.0000	787.448
38.5000	794.264
39.0000	806.517
39.5000	806.339
40.0000	817.674
40.5000	853.114
41.0000	836.488
41.5000	833.148
42.0000	1008.7
42.5000	994.54
43.0000	832.548
43.5000	812.326
44.0000	1183.95
44.5000	1267.27
45.0000	885.711
45.5000	972.476
46.0000	980.812
46.5000	830.713
47.0000	894.266
47.5000	1078.5
48.0000	1013.17
48.5000	965.9
49.0000	1055.64
49.5000	1086.28
50.0000	999.438
50.5000	823.824
51.0000	823.12
51.5000	823.065
52.0000	823.659
52.5000	829.199
53.0000	835.597
53.5000	891.951
54.0000	1137.91
54.5000	1418.19
55.0000	1175.81
55.5000	873.22
56.0000	882.669
56.5000	854.732
57.0000	1029.97
57.5000	1031.69
58.0000	847.12
58.5000	869.236
59.0000	870.786
59.5000	861.4
60.0000	864.997
60.5000	874.606
61.0000	888.971
61.5000	875.309
62.0000	866.824
62.5000	870.217
63.0000	880.157
63.5000	891.186
64.0000	879.238
64.5000	872.494
65.0000	870.202
65.5000	860.442
66.0000	866.749
66.5000	874.874
67.0000	878.734
67.5000	924.183
68.0000	1025.79
68.5000	984.427
69.0000	879.608
69.5000	1092.63
70.0000	1152.32
70.5000	1257.36
71.0000	1228.04
71.5000	922.035
72.0000	905.294
72.5000	1020.54
73.0000	1013.93
73.5000	971.182
74.0000	1007.23
74.5000	1009.75
75.0000	982.541
75.5000	967.76
76.0000	1012.87
76.5000	942.257
77.0000	1041.09
77.5000	1307.56
78.0000	1238.45
78.5000	1003.63
79.0000	924.641
79.5000	892.82
80.0000	888.993
80.5000	944.73
81.0000	997.818
81.5000	953.729
82.0000	908.614
82.5000	945.391
83.0000	975.918
83.5000	946.885
84.0000	911.641
84.5000	975.759
85.0000	1039.28
85.5000	976.812
86.0000	1277.19
86.5000	1476.46
87.0000	1113.06
87.5000	899.529
88.0000	898.737
88.5000	1053.68
89.0000	1124.57
89.5000	967.921
90.0000	901.325
90.5000	904.628
91.0000	907.292
91.5000	1152.21
92.0000	1152.63
92.5000	902.003
93.0000	900.779
93.5000	909.179
94.0000	916.417
94.5000	954.14
95.0000	1103.95
95.5000	1065.06
96.0000	908.525
96.5000	900.923
97.0000	905.505
97.5000	907.551
98.0000	916.483
98.5000	928.133
99.0000	919.059
99.5000	922.288
100.0000	919.458
100.5000	908.815
101.0000	911.393
101.5000	968.205
102.0000	985.011
102.5000	1012.59
103.0000	995.862
103.5000	954.35
104.0000	954.149
104.5000	908.081
105.0000	904.704
105.5000	924.631
106.0000	1072.34
106.5000	1093.65
107.0000	954.921
107.5000	920.765
108.0000	922.972
108.5000	926.774
109.0000	925.346
109.5000	925.695
110.0000	922.013
110.5000	915.702
111.0000	917.164
111.5000	944.083
112.0000	947.687
112.5000	950.87
113.0000	946.315
113.5000	922.677
114.0000	926.775
114.5000	921.345
115.0000	921.006
115.5000	930.981
116.0000	953.458
116.5000	945.592
117.0000	925.94
117.5000	923.061
118.0000	958.719
118.5000	961.102
119.0000	923.879
119.5000	976.038
120.0000	986.908
120.5000	979.803
121.0000	964.745
121.5000	924.904
122.0000	941.501
122.5000	936.518
123.0000	955.535
123.5000	1043.9
124.0000	1009.57
124.5000	930.126
125.0000	930.865
125.5000	927.189
126.0000	927.912
126.5000	937.224
127.0000	943.353
127.5000	930.734
128.0000	934.895
128.5000	956.908
129.0000	1052.42
129.5000	1114.18
130.0000	1068.58
130.5000	991.863
131.0000	959.22
131.5000	980.428
132.0000	951.709
132.5000	926.906
133.0000	927.543
133.5000	934.33
134.0000	938.699
134.5000	945.112
135.0000	995.641
135.5000	1142.24
136.0000	1183.31
136.5000	1021.88
137.0000	979.822
137.5000	996.625
138.0000	956.262
138.5000	943.189
139.0000	939.65
139.5000	943.482
140.0000	938.933
140.5000	939.587
141.0000	937.709
141.5000	1070.94
142.0000	1344.36
142.5000	1673.29
143.0000	1415.75
143.5000	954.055
144.0000	946.979
144.5000	945.549
145.0000	944.301
145.5000	950.471
146.0000	944.529
146.5000	941.107
147.0000	955.595
147.5000	949.42
148.0000	943.459
148.5000	990.165
149.0000	980.315
149.5000	1086.66
150.0000	1123.78
150.5000	1118.51
151.0000	1085.03
151.5000	955.508
152.0000	956.506
152.5000	939.122
153.0000	943.933
153.5000	954.936
154.0000	963.491
154.5000	1156.69
155.0000	1212.28
155.5000	1010.85
156.0000	945.926
156.5000	943.753
157.0000	953.423
157.5000	1019.89
158.0000	1008.98
158.5000	1023.15
159.0000	1017.04
159.5000	969.57
160.0000	1003.91
160.5000	983.607
161.0000	953.22
161.5000	938.986
162.0000	939.649
162.5000	945.634
163.0000	1085.36
163.5000	1263.96
164.0000	1143.81
164.5000	976.303
165.0000	965.523
165.5000	961.233
166.0000	1018.27
166.5000	1022.3
167.0000	967.447
167.5000	966.165
168.0000	968.489
168.5000	967.599
169.0000	1178.45
169.5000	1168.15
170.0000	945.532
170.5000	1031.07
171.0000	1039.75
171.5000	1083.39
172.0000	1075.85
172.5000	958.578
173.0000	961.718
173.5000	962.774
174.0000	956.985
174.5000	972.973
175.0000	974.361
175.5000	1007.73
176.0000	1005.19
176.5000	952.225
177.0000	988.578
177.5000	983.36
178.0000	950.293
178.5000	959.319
179.0000	959.968
179.5000	964.012
180.0000	986.868
180.5000	981.774
181.0000	962.937
181.5000	955.382
182.0000	953.883
182.5000	994.285
183.0000	994.242
183.5000	967.011
184.0000	1036.57
184.5000	1120.69
185.0000	1053.87
185.5000	962.886
186.0000	954.6
186.5000	952.398
187.0000	952.82
187.5000	967.494
188.0000	1010.46
188.5000	1002.72
189.0000	964.256
189.5000	951.289
190.0000	951.338
190.5000	949.588
191.0000	954.297
191.5000	960.889
192.0000	953.367
192.5000	947.912
193.0000	955.499
193.5000	960.441
194.0000	990.088
194.5000	1015.83
195.0000	975.406
195.5000	942.579
196.0000	970.534
196.5000	970.683
197.0000	941.757
197.5000	944.246
198.0000	953.701
198.5000	949.443
199.0000	984.386
199.5000	989.416
200.0000	955.965
##### Extended Information
[Comments]
Sample name	20190531
Comment
User
Division
Company	RUB AK Prof. Leichert
[Detailed Information]
Creation date	5/31/2019 3:32 PM
Data array type	Linear data array
Horizontal axis	Time [sec]
Vertical axis	Int.
Start	0 sec
End	200 sec
Data interval	0.5 sec
Data points	401
[Measurement Information]
Model name	FP-8500
Serial No.	C004461452
Ex filter holder	None
Em filter holder	None
Accessory	EHC-813
Accessory S/N	A002161505
Temperature	30.03 C
Control sensor	Holder
Monitor sensor	Holder
Start mode	Start immediately
Measurement date	5/31/2019 3:31 PM
Photometric mode	Em intensity
Ex bandwidth	2.5 nm
Em bandwidth	2.5 nm
Response	1 sec
Sensitivity	Medium
Measurement range	0 - 200 sec
Data interval	0.5 sec
Ex wavelength	360.0 nm
Em wavelength	360.0 nm
Intensity normalization	Off
Blank correction	Off
Auto gain	Off
Shutter control	Open only for measurement
Light source	Xe lamp
Filter	Use
