# Supplementary material for: N-chlorination mediates protective and immunomodulatory effects of oxidized human plasma proteins
Source: eLife. 2019 Jul 12;8:e47395. doi: 10.7554/eLife.47395 (PMC6650281; doi:10.7554/eLife.47395)
Supplement: Figure 2—source data 1. [file elife-47395-fig2-data1.zip › Figure 2 Source Data 1/0.3 mM HSA + 15 mM HOCl_2.csv]

TITLE	20190531
DATA TYPE	FLUORESCENCE SPECTRUM
ORIGIN	JASCO
OWNER
DATE	19/05/31
TIME	15:08:55
SPECTROMETER/DATA SYSTEM
LOCALE	1033
RESOLUTION
DELTAX	0.5
XUNITS	SEC
YUNITS	INTENSITY
FIRSTX	0.0000
LASTX	200.0000
NPOINTS	401
FIRSTY	409.15991
MAXY	1708.86938
MINY	-4.89776
XYDATA
0.0000	409.16
0.5000	487.026
1.0000	516.402
1.5000	486.277
2.0000	451.881
2.5000	452.616
3.0000	427.76
3.5000	460.982
4.0000	478.896
4.5000	538.662
5.0000	526.649
5.5000	449.303
6.0000	440.661
6.5000	448.862
7.0000	516.063
7.5000	633.101
8.0000	787.179
8.5000	640.737
9.0000	431.766
9.5000	467.214
10.0000	516.19
10.5000	582.152
11.0000	522.799
11.5000	427.621
12.0000	475.879
12.5000	475.008
13.0000	432.427
13.5000	443.183
14.0000	439.242
14.5000	429.584
15.0000	577.457
15.5000	586.443
16.0000	461.777
16.5000	445.906
17.0000	548.483
17.5000	543.814
18.0000	417.479
18.5000	416.206
19.0000	422.986
19.5000	312.517
20.0000	94.1958
20.5000	-4.89776
21.0000	-3.64953
21.5000	206.795
22.0000	444.06
22.5000	480.93
23.0000	524.933
23.5000	602.764
24.0000	646.1
24.5000	630.103
25.0000	634.357
25.5000	645.109
26.0000	628.994
26.5000	640.564
27.0000	651.304
27.5000	643.805
28.0000	654.716
28.5000	726.824
29.0000	746.851
29.5000	716.746
30.0000	713.987
30.5000	693.63
31.0000	687.431
31.5000	739.196
32.0000	807.606
32.5000	794.929
33.0000	764.295
33.5000	761.571
34.0000	752.758
34.5000	736.469
35.0000	729.975
35.5000	743.853
36.0000	756.932
36.5000	843.52
37.0000	863.582
37.5000	828.036
38.0000	831.801
38.5000	819.059
39.0000	820.3
39.5000	796.915
40.0000	880.128
40.5000	915.729
41.0000	835.247
41.5000	803.425
42.0000	805.775
42.5000	835.588
43.0000	880.947
43.5000	919.328
44.0000	894.118
44.5000	834.793
45.0000	892.602
45.5000	978.992
46.0000	989.991
46.5000	951.466
47.0000	896.032
47.5000	858.925
48.0000	846.903
48.5000	853.574
49.0000	875.744
49.5000	892.841
50.0000	876.11
50.5000	874.629
51.0000	876.77
51.5000	875.94
52.0000	859.631
52.5000	865.121
53.0000	900.506
53.5000	936.279
54.0000	909.405
54.5000	934.561
55.0000	940.139
55.5000	887.498
56.0000	883.831
56.5000	889.299
57.0000	930.333
57.5000	908.574
58.0000	878.469
58.5000	921.785
59.0000	924.03
59.5000	939.663
60.0000	964.361
60.5000	1075.21
61.0000	1222.28
61.5000	1090.98
62.0000	969.423
62.5000	964.637
63.0000	992.906
63.5000	1068.97
64.0000	1022.02
64.5000	970.957
65.0000	982.812
65.5000	961.055
66.0000	961.198
66.5000	940.452
67.0000	954.658
67.5000	981.601
68.0000	946.314
68.5000	1120.99
69.0000	1110.51
69.5000	922.984
70.0000	947.719
70.5000	1060.01
71.0000	1059.26
71.5000	995.817
72.0000	1069.34
72.5000	1094.99
73.0000	1035.84
73.5000	956.616
74.0000	946.246
74.5000	952.513
75.0000	1013.06
75.5000	1031.73
76.0000	1027.82
76.5000	1037.31
77.0000	1029.35
77.5000	1139.52
78.0000	1200.51
78.5000	1077.47
79.0000	1012.09
79.5000	1010.12
80.0000	1008.55
80.5000	1023.08
81.0000	1012.78
81.5000	1046.24
82.0000	1064.96
82.5000	1069.32
83.0000	1108.62
83.5000	1138.58
84.0000	1104.07
84.5000	1048.69
85.0000	1075.7
85.5000	1053.47
86.0000	1011.63
86.5000	1032.17
87.0000	1004.04
87.5000	985.998
88.0000	1036.15
88.5000	1066.7
89.0000	1012.81
89.5000	999.012
90.0000	1129.76
90.5000	1216.4
91.0000	1147.28
91.5000	1077.04
92.0000	1033.58
92.5000	1003.39
93.0000	992.357
93.5000	1054.17
94.0000	1051.79
94.5000	1017.32
95.0000	1040.36
95.5000	1084.74
96.0000	1076.22
96.5000	1112.88
97.0000	1188.37
97.5000	1103.3
98.0000	1116.64
98.5000	1207.75
99.0000	1093.48
99.5000	992.022
100.0000	1025.65
100.5000	1045.65
101.0000	1080.35
101.5000	1054.94
102.0000	1099.39
102.5000	1120.51
103.0000	1031.22
103.5000	1068.62
104.0000	1123.31
104.5000	1115.17
105.0000	1127.01
105.5000	1152.43
106.0000	1087.15
106.5000	1007
107.0000	1016.13
107.5000	1036.62
108.0000	1112.3
108.5000	1101.93
109.0000	987.669
109.5000	970.72
110.0000	991.341
110.5000	994.146
111.0000	1012.18
111.5000	1039.14
112.0000	1024.77
112.5000	1005.63
113.0000	1211.46
113.5000	1258.07
114.0000	1125.05
114.5000	1141.59
115.0000	1139.05
115.5000	1169.49
116.0000	1148
116.5000	1234.69
117.0000	1233.16
117.5000	1054.33
118.0000	1038.59
118.5000	1099.62
119.0000	1116.31
119.5000	1100.8
120.0000	1155.91
120.5000	1143.26
121.0000	1050.82
121.5000	1025.6
122.0000	1014.07
122.5000	1125.25
123.0000	1184.81
123.5000	1146.72
124.0000	1160.46
124.5000	1091.19
125.0000	1007.47
125.5000	1019.47
126.0000	1102.74
126.5000	1071.31
127.0000	1005.15
127.5000	1057.79
128.0000	1086.24
128.5000	1046.33
129.0000	1034.88
129.5000	1038.81
130.0000	1129.73
130.5000	1149.49
131.0000	1082.65
131.5000	1128.14
132.0000	1124.5
132.5000	1062.06
133.0000	1064.06
133.5000	1323.03
134.0000	1431.02
134.5000	1243.36
135.0000	1125.39
135.5000	1058.87
136.0000	1019.62
136.5000	1011.39
137.0000	1030.6
137.5000	1042.24
138.0000	1415.49
138.5000	1502.82
139.0000	1168.54
139.5000	1151.92
140.0000	1329.23
140.5000	1358.96
141.0000	1163.5
141.5000	1086.22
142.0000	1060.31
142.5000	1095.58
143.0000	1124.47
143.5000	1066.73
144.0000	1063.5
144.5000	1083.98
145.0000	1098.8
145.5000	1114.03
146.0000	1061.98
146.5000	1074.7
147.0000	1073.41
147.5000	1056.58
148.0000	1071.87
148.5000	1038.77
149.0000	1155.02
149.5000	1216.74
150.0000	1153.55
150.5000	1129.12
151.0000	1092.33
151.5000	1084.33
152.0000	1079.41
152.5000	1094.58
153.0000	1071.17
153.5000	1054.64
154.0000	1060.99
154.5000	1063.55
155.0000	1196.5
155.5000	1191.42
156.0000	1140.08
156.5000	1204.94
157.0000	1213.78
157.5000	1147.71
158.0000	1137.93
158.5000	1249.49
159.0000	1236.13
159.5000	1129.23
160.0000	1078.51
160.5000	1068.18
161.0000	1116.19
161.5000	1090.8
162.0000	1026.97
162.5000	1047.37
163.0000	1121.91
163.5000	1118.86
164.0000	1090.66
164.5000	1118.27
165.0000	1089.41
165.5000	1138.17
166.0000	1135.32
166.5000	1107.68
167.0000	1153.45
167.5000	1107.51
168.0000	1088.92
168.5000	1119.03
169.0000	1157.1
169.5000	1219.42
170.0000	1214.15
170.5000	1176.04
171.0000	1166.75
171.5000	1131.45
172.0000	1222.31
172.5000	1226.13
173.0000	1087.33
173.5000	1130.33
174.0000	1199.09
174.5000	1182.7
175.0000	1170.79
175.5000	1112.42
176.0000	1058.3
176.5000	1072.7
177.0000	1056.64
177.5000	1020.66
178.0000	1116.53
178.5000	1181.8
179.0000	1161.04
179.5000	1143.2
180.0000	1088.98
180.5000	1087.7
181.0000	1088.87
181.5000	1115.63
182.0000	1160.11
182.5000	1174.71
183.0000	1307.53
183.5000	1306.51
184.0000	1120.81
184.5000	1115.23
185.0000	1171.16
185.5000	1160.41
186.0000	1168.41
186.5000	1153.16
187.0000	1144.41
187.5000	1180.55
188.0000	1364.29
188.5000	1377.87
189.0000	1174.03
189.5000	1183.91
190.0000	1128.27
190.5000	1169.08
191.0000	1563.57
191.5000	1708.87
192.0000	1369.78
192.5000	1180.73
193.0000	1603.43
193.5000	1696.23
194.0000	1233.83
194.5000	1063.87
195.0000	1127.76
195.5000	1161.19
196.0000	1116.97
196.5000	1116.16
197.0000	1118.94
197.5000	1131.76
198.0000	1149.05
198.5000	1133.67
199.0000	1220.77
199.5000	1201.65
200.0000	1060.07
##### Extended Information
[Comments]
Sample name	20190531
Comment
User
Division
Company	RUB AK Prof. Leichert
[Detailed Information]
Creation date	5/31/2019 2:08 PM
Data array type	Linear data array
Horizontal axis	Time [sec]
Vertical axis	Int.
Start	0 sec
End	200 sec
Data interval	0.5 sec
Data points	401
[Measurement Information]
Model name	FP-8500
Serial No.	C004461452
Ex filter holder	None
Em filter holder	None
Accessory	EHC-813
Accessory S/N	A002161505
Temperature	30.01 C
Control sensor	Holder
Monitor sensor	Holder
Start mode	Start immediately
Measurement date	5/31/2019 2:08 PM
Photometric mode	Em intensity
Ex bandwidth	2.5 nm
Em bandwidth	2.5 nm
Response	1 sec
Sensitivity	Medium
Measurement range	0 - 200 sec
Data interval	0.5 sec
Ex wavelength	360.0 nm
Em wavelength	360.0 nm
Intensity normalization	Off
Blank correction	Off
Auto gain	Off
Shutter control	Open only for measurement
Light source	Xe lamp
Filter	Use
