# Supplementary material for: N-chlorination mediates protective and immunomodulatory effects of oxidized human plasma proteins
Source: eLife. 2019 Jul 12;8:e47395. doi: 10.7554/eLife.47395 (PMC6650281; doi:10.7554/eLife.47395)
Supplement: Figure 2—source data 2. [file elife-47395-fig2-data2.zip]

Archive with 22 entries (19 files):
- Figure 2 Source Data 2/
- Figure 2 Source Data 2/.DS_Store
- __MACOSX/
- __MACOSX/Figure 2 Source Data 2/
- __MACOSX/Figure 2 Source Data 2/._.DS_Store
- Figure 2 Source Data 2/HSA 10xHOCl 3.csv
- Figure 2 Source Data 2/HSA ut 4.csv
- Figure 2 Source Data 2/HSA 10xHOCl 2.csv
- Figure 2 Source Data 2/HSA 10xHOCl 1.csv
- Figure 2 Source Data 2/HSA ut 3.csv
- Figure 2 Source Data 2/HSA ut 2.csv
- Figure 2 Source Data 2/HSA 10xHOCl 4.csv
- Figure 2 Source Data 2/HSA ut 1.csv
- Figure 2 Source Data 2/CS alone 3.csv
- Figure 2 Source Data 2/CS alone 2.csv
- Figure 2 Source Data 2/CS alone 1.csv
- __MACOSX/Figure 2 Source Data 2/._CS alone 1.csv
- Figure 2 Source Data 2/HSA 50xHOCl 2.csv
- Figure 2 Source Data 2/HSA 50xHOCl 3.csv
- Figure 2 Source Data 2/HSA 50xHOCl 1.csv
- __MACOSX/Figure 2 Source Data 2/._HSA 50xHOCl 1.csv
- Figure 2 Source Data 2/HSA 50xHOCl 4.csv
