# Supplementary material for: N-chlorination mediates protective and immunomodulatory effects of oxidized human plasma proteins
Source: eLife. 2019 Jul 12;8:e47395. doi: 10.7554/eLife.47395 (PMC6650281; doi:10.7554/eLife.47395)
Supplement: Figure 2—source data 3. [file elife-47395-fig2-data3.zip]

Archive with 25 entries (24 files):
- Figure 2 Source Data 3/
- Figure 2 Source Data 3/HSA hocl (0.3 mM + 10 mM HOCl)_3.csv
- Figure 2 Source Data 3/HSA hocl (0.3 mM + 10 mM HOCl)_2.csv
- Figure 2 Source Data 3/HSA ut_1.csv
- Figure 2 Source Data 3/HSA ut_3.csv
- Figure 2 Source Data 3/HSA hocl (0.3 mM + 10 mM HOCl)_1.csv
- Figure 2 Source Data 3/HSA h202 (0.3 mM + 15 mM H2O2)_2.csv
- Figure 2 Source Data 3/HSA h202 (0.3 mM + 15 mM H2O2)_3.csv
- Figure 2 Source Data 3/HSA h202 (0.3 mM + 15 mM H2O2)_1.csv
- Figure 2 Source Data 3/HSA h202 (0.3 mM + 10 mM H2O2)_2.csv
- Figure 2 Source Data 3/HSA h202 (0.3 mM + 10 mM H2O2)_3.csv
- Figure 2 Source Data 3/HSA h202 (0.3 mM + 10 mM H2O2)_1.csv
- Figure 2 Source Data 3/HSA hocl (0.3 mM + 15 mM HOCl)_3.csv
- Figure 2 Source Data 3/HSA hocl (0.3 mM + 15 mM HOCl)_2.csv
- Figure 2 Source Data 3/HSA hocl (0.3 mM + 15 mM HOCl)_1.csv
- Figure 2 Source Data 3/HSA h202 (0.3 mM + 5 mM H2O2)_1.csv
- Figure 2 Source Data 3/HSA h202 (0.3 mM + 5 mM H2O2)_3.csv
- Figure 2 Source Data 3/HSA h202 (0.3 mM + 5 mM H2O2)_2.csv
- Figure 2 Source Data 3/CS alone_1.csv
- Figure 2 Source Data 3/CS alone_3.csv
- Figure 2 Source Data 3/CS alone_2.csv
- Figure 2 Source Data 3/HSA ut _3.csv
- Figure 2 Source Data 3/HSA hocl (0.3 mM + 5 mM HOCl)_1.csv
- Figure 2 Source Data 3/HSA hocl (0.3 mM + 5 mM HOCl)_3.csv
- Figure 2 Source Data 3/HSA hocl (0.3 mM + 5 mM HOCl)_2.csv
