# Supplementary material for: N-chlorination mediates protective and immunomodulatory effects of oxidized human plasma proteins
Source: eLife. 2019 Jul 12;8:e47395. doi: 10.7554/eLife.47395 (PMC6650281; doi:10.7554/eLife.47395)
Supplement: Figure 2—source data 3. [file elife-47395-fig2-data3.zip › Figure 2 Source Data 3/HSA hocl (0.3 mM + 10 mM HOCl)_3.csv]

TITLE	20190529
DATA TYPE	FLUORESCENCE SPECTRUM
ORIGIN	JASCO
OWNER
DATE	19/05/29
TIME	16:24:17
SPECTROMETER/DATA SYSTEM
LOCALE	1033
RESOLUTION
DELTAX	0.5
XUNITS	SEC
YUNITS	INTENSITY
FIRSTX	0.0000
LASTX	200.0000
NPOINTS	401
FIRSTY	417.25220
MAXY	2324.28857
MINY	-4.09593
XYDATA
0.0000	417.252
0.5000	439.544
1.0000	436.883
1.5000	429
2.0000	411.17
2.5000	419.318
3.0000	419.458
3.5000	405.461
4.0000	404.164
4.5000	394.736
5.0000	393.668
5.5000	399.727
6.0000	400.765
6.5000	395.302
7.0000	418.432
7.5000	422.161
8.0000	424.397
8.5000	437.745
9.0000	419.248
9.5000	401.733
10.0000	394.194
10.5000	396.001
11.0000	397.831
11.5000	404.485
12.0000	405.81
12.5000	399.809
13.0000	397.295
13.5000	393.968
14.0000	393.032
14.5000	394.773
15.0000	427.082
15.5000	426.24
16.0000	395.274
16.5000	402.466
17.0000	400.845
17.5000	407.649
18.0000	421.377
18.5000	406.523
19.0000	395.501
19.5000	214.514
20.0000	13.1913
20.5000	-4.09593
21.0000	-3.51101
21.5000	232.768
22.0000	440.143
22.5000	427.358
23.0000	447.545
23.5000	469.806
24.0000	484.349
24.5000	517.805
25.0000	567.56
25.5000	595.298
26.0000	567.204
26.5000	528.053
27.0000	536.876
27.5000	550.346
28.0000	563.715
28.5000	573.207
29.0000	577.948
29.5000	585.827
30.0000	587.833
30.5000	589.58
31.0000	621.651
31.5000	637.177
32.0000	677.803
32.5000	684.43
33.0000	665.076
33.5000	658.688
34.0000	632.15
34.5000	638.357
35.0000	655.427
35.5000	683.961
36.0000	708.367
36.5000	692.959
37.0000	671.412
37.5000	706.97
38.0000	704.883
38.5000	676.596
39.0000	685.498
39.5000	708.997
40.0000	722.977
40.5000	716.627
41.0000	703.482
41.5000	712.383
42.0000	737.948
42.5000	726.991
43.0000	711.572
43.5000	735.355
44.0000	770.418
44.5000	747.234
45.0000	749.269
45.5000	771.771
46.0000	747.663
46.5000	738.178
47.0000	755.651
47.5000	757.837
48.0000	747.692
48.5000	740.182
49.0000	738.369
49.5000	793.727
50.0000	790.118
50.5000	744.925
51.0000	796.079
51.5000	794.817
52.0000	751.188
52.5000	772.582
53.0000	777.916
53.5000	793.595
54.0000	789.519
54.5000	767.025
55.0000	782.243
55.5000	810.504
56.0000	825.834
56.5000	787.924
57.0000	775.399
57.5000	794.088
58.0000	795.293
58.5000	784.134
59.0000	842.548
59.5000	858.897
60.0000	843.785
60.5000	856.857
61.0000	831.267
61.5000	836.513
62.0000	838.444
62.5000	838.937
63.0000	837.222
63.5000	847.041
64.0000	864.66
64.5000	846.913
65.0000	814.339
65.5000	842.014
66.0000	855.385
66.5000	880.226
67.0000	897.546
67.5000	857.059
68.0000	987.69
68.5000	994.95
69.0000	874.718
69.5000	865.506
70.0000	857.981
70.5000	872.628
71.0000	906.617
71.5000	941.874
72.0000	950.405
72.5000	1007.14
73.0000	1024.1
73.5000	958.673
74.0000	956.064
74.5000	969.724
75.0000	932.414
75.5000	901.827
76.0000	930.627
76.5000	1094.19
77.0000	1114.32
77.5000	1045.59
78.0000	1110.04
78.5000	1020.86
79.0000	987.182
79.5000	988.507
80.0000	947.056
80.5000	984.217
81.0000	1016.67
81.5000	1008.28
82.0000	1056.07
82.5000	1095.47
83.0000	1135.56
83.5000	1246.9
84.0000	1211.16
84.5000	1131.9
85.0000	1070.83
85.5000	1029.37
86.0000	1018.28
86.5000	1038.92
87.0000	1209.77
87.5000	1331.13
88.0000	1254.2
88.5000	1143.75
89.0000	1159.13
89.5000	1254.15
90.0000	1247.87
90.5000	1147.13
91.0000	1068.83
91.5000	1053.99
92.0000	1035.27
92.5000	1031.86
93.0000	1073.59
93.5000	1114.83
94.0000	1210.1
94.5000	1201.24
95.0000	1213.25
95.5000	1294.17
96.0000	1362.58
96.5000	1285.31
97.0000	1129.06
97.5000	1074.16
98.0000	1118.08
98.5000	1203.08
99.0000	1159.65
99.5000	1340.71
100.0000	1372.18
100.5000	1192.63
101.0000	1293.68
101.5000	1308.77
102.0000	1212.92
102.5000	1297.9
103.0000	1317.9
103.5000	1274.49
104.0000	1231.59
104.5000	1266.35
105.0000	1317.01
105.5000	1258.18
106.0000	1192.56
106.5000	1099.59
107.0000	1208.12
107.5000	1345.37
108.0000	1283.58
108.5000	1212.02
109.0000	1240.3
109.5000	1283.52
110.0000	1241.91
110.5000	1210.21
111.0000	1236.21
111.5000	1270.21
112.0000	1251.4
112.5000	1208.02
113.0000	1218.64
113.5000	1220.21
114.0000	1223.25
114.5000	1338.09
115.0000	1449.9
115.5000	1510.49
116.0000	1495.71
116.5000	1570.2
117.0000	1548.61
117.5000	1368.27
118.0000	1299.19
118.5000	1284.55
119.0000	1372.55
119.5000	1408.87
120.0000	1367.33
120.5000	1333.8
121.0000	1361.7
121.5000	1538.21
122.0000	1537.08
122.5000	1451.25
123.0000	1551.57
123.5000	1568.52
124.0000	1485.27
124.5000	1317.75
125.0000	1347.88
125.5000	1414.18
126.0000	1282.47
126.5000	1304.5
127.0000	1629.07
127.5000	1692.2
128.0000	1405.09
128.5000	1368.93
129.0000	1388.2
129.5000	1327.98
130.0000	1385.43
130.5000	1631.71
131.0000	1702.36
131.5000	1510.18
132.0000	1308.47
132.5000	1352.04
133.0000	1588.64
133.5000	1545.44
134.0000	1485.26
134.5000	1482.37
135.0000	1465.2
135.5000	1526.53
136.0000	1526.03
136.5000	1619.83
137.0000	1885.13
137.5000	1893.16
138.0000	1727.68
138.5000	1578.98
139.0000	1528.11
139.5000	1574.47
140.0000	1450.59
140.5000	1414.14
141.0000	1358.82
141.5000	1528.83
142.0000	1674.58
142.5000	1531.89
143.0000	1403.51
143.5000	1426.22
144.0000	1511.11
144.5000	1506.12
145.0000	1615.19
145.5000	1639.45
146.0000	1531.53
146.5000	1610.32
147.0000	1697.76
147.5000	1515.67
148.0000	1479.08
148.5000	1635.09
149.0000	1504.83
149.5000	1366.27
150.0000	1474.77
150.5000	1427.92
151.0000	1408.38
151.5000	1450.42
152.0000	1637.17
152.5000	1941.23
153.0000	1943.36
153.5000	1783.87
154.0000	1629.9
154.5000	1638.71
155.0000	1837.69
155.5000	1789.57
156.0000	1502.57
156.5000	1548.26
157.0000	1643.64
157.5000	1497.58
158.0000	1390.46
158.5000	1511.43
159.0000	1772.9
159.5000	1915.4
160.0000	1752.58
160.5000	1610.76
161.0000	1745.9
161.5000	1665.28
162.0000	1667.53
162.5000	1968.05
163.0000	2090.96
163.5000	2235.56
164.0000	2324.29
164.5000	1943.96
165.0000	1653.61
165.5000	1714.96
166.0000	1658.86
166.5000	1668.48
167.0000	1728.91
167.5000	1782.12
168.0000	1869.03
168.5000	2066.47
169.0000	1813.43
169.5000	1483.65
170.0000	1617.4
170.5000	1537.94
171.0000	2033.48
171.5000	2322.99
172.0000	1701.76
172.5000	1391.72
173.0000	1526.08
173.5000	1698.35
174.0000	1627.4
174.5000	1483.62
175.0000	1636.46
175.5000	1670.02
176.0000	1489.92
176.5000	1611.07
177.0000	1612.14
177.5000	1361.6
178.0000	1500.66
178.5000	1560.79
179.0000	1461.49
179.5000	1684.98
180.0000	1614.5
180.5000	1573.53
181.0000	1732.5
181.5000	1633.67
182.0000	1425.89
182.5000	1316.49
183.0000	1389.33
183.5000	1482.44
184.0000	1485.2
184.5000	1402.09
185.0000	1400.92
185.5000	1494.17
186.0000	1687.84
186.5000	1615.52
187.0000	1494.31
187.5000	1423.49
188.0000	1396.94
188.5000	1558.78
189.0000	1519.77
189.5000	1451.58
190.0000	1656.93
190.5000	1698.06
191.0000	1466.72
191.5000	1336.63
192.0000	1301.46
192.5000	1342.53
193.0000	1429.98
193.5000	1413.36
194.0000	1886.35
194.5000	1892.65
195.0000	1358.21
195.5000	1331.96
196.0000	1349.6
196.5000	1498.59
197.0000	1604.32
197.5000	1474.65
198.0000	1298.84
198.5000	1381.97
199.0000	1538.87
199.5000	1436.83
200.0000	1375.99
##### Extended Information
[Comments]
Sample name	20190529
Comment
User
Division
Company	RUB AK Prof. Leichert
[Detailed Information]
Creation date	5/29/2019 3:24 PM
Data array type	Linear data array
Horizontal axis	Time [sec]
Vertical axis	Int.
Start	0 sec
End	200 sec
Data interval	0.5 sec
Data points	401
[Measurement Information]
Model name	FP-8500
Serial No.	C004461452
Ex filter holder	None
Em filter holder	None
Accessory	EHC-813
Accessory S/N	A002161505
Temperature	29.99 C
Control sensor	Holder
Monitor sensor	Holder
Start mode	Start immediately
Measurement date	5/29/2019 3:23 PM
Photometric mode	Em intensity
Ex bandwidth	2.5 nm
Em bandwidth	2.5 nm
Response	1 sec
Sensitivity	Medium
Measurement range	0 - 200 sec
Data interval	0.5 sec
Ex wavelength	360.0 nm
Em wavelength	360.0 nm
Intensity normalization	Off
Blank correction	Off
Auto gain	Off
Shutter control	Open only for measurement
Light source	Xe lamp
Filter	Use
