# Supplementary material for: N-chlorination mediates protective and immunomodulatory effects of oxidized human plasma proteins
Source: eLife. 2019 Jul 12;8:e47395. doi: 10.7554/eLife.47395 (PMC6650281; doi:10.7554/eLife.47395)
Supplement: Figure 2—source data 3. [file elife-47395-fig2-data3.zip › Figure 2 Source Data 3/HSA hocl (0.3 mM + 10 mM HOCl)_2.csv]

TITLE	20190529
DATA TYPE	FLUORESCENCE SPECTRUM
ORIGIN	JASCO
OWNER
DATE	19/05/29
TIME	15:48:29
SPECTROMETER/DATA SYSTEM
LOCALE	1033
RESOLUTION
DELTAX	0.5
XUNITS	SEC
YUNITS	INTENSITY
FIRSTX	0.0000
LASTX	200.0000
NPOINTS	401
FIRSTY	507.50775
MAXY	2860.90991
MINY	-5.51521
XYDATA
0.0000	507.508
0.5000	539.818
1.0000	576.988
1.5000	605.216
2.0000	565.928
2.5000	524.433
3.0000	490.824
3.5000	455.001
4.0000	471.337
4.5000	512.254
5.0000	496.307
5.5000	496.079
6.0000	517.528
6.5000	491.855
7.0000	464.438
7.5000	449.981
8.0000	442.243
8.5000	476.012
9.0000	492.805
9.5000	471.984
10.0000	502.617
10.5000	491.451
11.0000	480.027
11.5000	533.014
12.0000	531.29
12.5000	489.267
13.0000	513.248
13.5000	503.699
14.0000	501.557
14.5000	519.982
15.0000	505.927
15.5000	513.177
16.0000	489.661
16.5000	454.104
17.0000	481.94
17.5000	580.87
18.0000	589.683
18.5000	533.475
19.0000	514.26
19.5000	442.152
20.0000	183.705
20.5000	-5.51521
21.0000	41.8844
21.5000	289.491
22.0000	493.056
22.5000	520.192
23.0000	562.772
23.5000	597.45
24.0000	596.357
24.5000	618.82
25.0000	687.345
25.5000	667.769
26.0000	624.193
26.5000	617.83
27.0000	657.079
27.5000	698.775
28.0000	725.834
28.5000	743.475
29.0000	694.37
29.5000	677.126
30.0000	712.626
30.5000	717.795
31.0000	689.395
31.5000	685.023
32.0000	697.703
32.5000	698.716
33.0000	722.068
33.5000	739.38
34.0000	742.656
34.5000	808.116
35.0000	938.577
35.5000	973.895
36.0000	844.03
36.5000	798.138
37.0000	821.121
37.5000	865.358
38.0000	894.313
38.5000	915.642
39.0000	878.038
39.5000	884.262
40.0000	945.682
40.5000	931.167
41.0000	1007.86
41.5000	1028.28
42.0000	975.893
42.5000	960.661
43.0000	924.313
43.5000	920.898
44.0000	973.301
44.5000	1009.43
45.0000	964.972
45.5000	948.99
46.0000	985.503
46.5000	1005.82
47.0000	976.946
47.5000	978.824
48.0000	1084.39
48.5000	1106.24
49.0000	1039.76
49.5000	1154.27
50.0000	1486.66
50.5000	1319.91
51.0000	1089.17
51.5000	1249.23
52.0000	1147.24
52.5000	1008.38
53.0000	1013.76
53.5000	1050.48
54.0000	1072.12
54.5000	1011.79
55.0000	1005.03
55.5000	1004.85
56.0000	1070.84
56.5000	1082.3
57.0000	1041.57
57.5000	1059.41
58.0000	1055.85
58.5000	1156.87
59.0000	1233.8
59.5000	1231.23
60.0000	1197.08
60.5000	1113.36
61.0000	1134.01
61.5000	1179.87
62.0000	1195.32
62.5000	1245.51
63.0000	1229.92
63.5000	1166.66
64.0000	1173.9
64.5000	1194.89
65.0000	1253.51
65.5000	1227.14
66.0000	1244.18
66.5000	1222.8
67.0000	1144.19
67.5000	1116.86
68.0000	1045
68.5000	1168.64
69.0000	1397.23
69.5000	1358.59
70.0000	1155.82
70.5000	1154.74
71.0000	1208.49
71.5000	1145.84
72.0000	1156.52
72.5000	1207.74
73.0000	1225.28
73.5000	1215.29
74.0000	1205.03
74.5000	1331.95
75.0000	1371.74
75.5000	1387.5
76.0000	1383.67
76.5000	1358.33
77.0000	1457.95
77.5000	1435.06
78.0000	1264.05
78.5000	1235.3
79.0000	1374.51
79.5000	1304.75
80.0000	1272.65
80.5000	1322.98
81.0000	1282.51
81.5000	1501.17
82.0000	1557.96
82.5000	1354.97
83.0000	1330.8
83.5000	1383.58
84.0000	1376.8
84.5000	1354.91
85.0000	1364.44
85.5000	1302.33
86.0000	1281.76
86.5000	1412.08
87.0000	1482.68
87.5000	1461.93
88.0000	1457.06
88.5000	1488.14
89.0000	1399.09
89.5000	1408.42
90.0000	1542.67
90.5000	1552.41
91.0000	1558.54
91.5000	1560.66
92.0000	1690.34
92.5000	1655.9
93.0000	1565.59
93.5000	1614.58
94.0000	1610.54
94.5000	1595.65
95.0000	1561.29
95.5000	1596.23
96.0000	1736.69
96.5000	1739.92
97.0000	1651.84
97.5000	1604.58
98.0000	1499.31
98.5000	1455.89
99.0000	1785.67
99.5000	1904.32
100.0000	1560.05
100.5000	1486.15
101.0000	1560.36
101.5000	1689.77
102.0000	1669.06
102.5000	1619.58
103.0000	1674.71
103.5000	1619.82
104.0000	1502.81
104.5000	1662.58
105.0000	1753.78
105.5000	1786.99
106.0000	1843.23
106.5000	1665.57
107.0000	1641.96
107.5000	1662.88
108.0000	1643.56
108.5000	1698.91
109.0000	1591.8
109.5000	1588.66
110.0000	1671.07
110.5000	1685.94
111.0000	1844.28
111.5000	1930.39
112.0000	1793.09
112.5000	1783.46
113.0000	1687.13
113.5000	1543.76
114.0000	1653.72
114.5000	1665.48
115.0000	1576.59
115.5000	1668.83
116.0000	1872.88
116.5000	1861.13
117.0000	1722.58
117.5000	1609.09
118.0000	1741.75
118.5000	1823.78
119.0000	1798.63
119.5000	1897.94
120.0000	1802.28
120.5000	1770.35
121.0000	1792.62
121.5000	1819.19
122.0000	1895.72
122.5000	1706.5
123.0000	1764.48
123.5000	1764.79
124.0000	1740.05
124.5000	1873.31
125.0000	1733.48
125.5000	1741.26
126.0000	1857.4
126.5000	1720.83
127.0000	1605.49
127.5000	1637.67
128.0000	1694
128.5000	1706.46
129.0000	1708.74
129.5000	1794.8
130.0000	1904.28
130.5000	1929.84
131.0000	1784.34
131.5000	1750.23
132.0000	1875.64
132.5000	1904.49
133.0000	1751.62
133.5000	1738.97
134.0000	1865.95
134.5000	2651.47
135.0000	2860.91
135.5000	2032.97
136.0000	1803.62
136.5000	1900.98
137.0000	1932.88
137.5000	1908.06
138.0000	1850.1
138.5000	1930.91
139.0000	1889.29
139.5000	1925.76
140.0000	2001.4
140.5000	1831.49
141.0000	1956.17
141.5000	2107.95
142.0000	2081.91
142.5000	2050.94
143.0000	2013.49
143.5000	1847.34
144.0000	1638.15
144.5000	1763.6
145.0000	2050.86
145.5000	1970.41
146.0000	1863.5
146.5000	1938.09
147.0000	1955
147.5000	1887.73
148.0000	1896.93
148.5000	2013.35
149.0000	2027.9
149.5000	1933.61
150.0000	1922.25
150.5000	2123.94
151.0000	2202.37
151.5000	1885.22
152.0000	1770.09
152.5000	2198.88
153.0000	2072.99
153.5000	1770.41
154.0000	2040.7
154.5000	2081.04
155.0000	1888.36
155.5000	1751.71
156.0000	1719.5
156.5000	1906.92
157.0000	2099.04
157.5000	2130.52
158.0000	2174.08
158.5000	2058.12
159.0000	1792.46
159.5000	1976.66
160.0000	2166.78
160.5000	2096.98
161.0000	2018.06
161.5000	2219.44
162.0000	2113.75
162.5000	1746.08
163.0000	2004.13
163.5000	2162.23
164.0000	2110.01
164.5000	2125.09
165.0000	2195.68
165.5000	2189.04
166.0000	2088.8
166.5000	2037.73
167.0000	2031.55
167.5000	2111.4
168.0000	2046.71
168.5000	1963.84
169.0000	1913.61
169.5000	1823.09
170.0000	1861.9
170.5000	1832.87
171.0000	1964.24
171.5000	2060.93
172.0000	1891.72
172.5000	1978.62
173.0000	2166.73
173.5000	2058
174.0000	1925.16
174.5000	2338.75
175.0000	2373.53
175.5000	1913.72
176.0000	1927.12
176.5000	1920.75
177.0000	2015.77
177.5000	2388.5
178.0000	2203.21
178.5000	1768.41
179.0000	1893.12
179.5000	1977.38
180.0000	1889.29
180.5000	1818.63
181.0000	1915.76
181.5000	1973.46
182.0000	2109.36
182.5000	2176.53
183.0000	1925.36
183.5000	1870.52
184.0000	1861.29
184.5000	1960.09
185.0000	1993.45
185.5000	1952.88
186.0000	2092.1
186.5000	2223.62
187.0000	2026.11
187.5000	1780.49
188.0000	1871.38
188.5000	1878.87
189.0000	1715.73
189.5000	1772.11
190.0000	1867.81
190.5000	2004.25
191.0000	2078.87
191.5000	1959.67
192.0000	1845.6
192.5000	1644.31
193.0000	1866.39
193.5000	2018.98
194.0000	1824.81
194.5000	1804.87
195.0000	1918.38
195.5000	2095.01
196.0000	1951.21
196.5000	1865.79
197.0000	2116.3
197.5000	2049.08
198.0000	1846.47
198.5000	1816.15
199.0000	1917.13
199.5000	2201.28
200.0000	2137.68
##### Extended Information
[Comments]
Sample name	20190529
Comment
User
Division
Company	RUB AK Prof. Leichert
[Detailed Information]
Creation date	5/29/2019 2:48 PM
Data array type	Linear data array
Horizontal axis	Time [sec]
Vertical axis	Int.
Start	0 sec
End	200 sec
Data interval	0.5 sec
Data points	401
[Measurement Information]
Model name	FP-8500
Serial No.	C004461452
Ex filter holder	None
Em filter holder	None
Accessory	EHC-813
Accessory S/N	A002161505
Temperature	29.98 C
Control sensor	Holder
Monitor sensor	Holder
Start mode	Start immediately
Measurement date	5/29/2019 2:47 PM
Photometric mode	Em intensity
Ex bandwidth	2.5 nm
Em bandwidth	2.5 nm
Response	1 sec
Sensitivity	Medium
Measurement range	0 - 200 sec
Data interval	0.5 sec
Ex wavelength	360.0 nm
Em wavelength	360.0 nm
Intensity normalization	Off
Blank correction	Off
Auto gain	Off
Shutter control	Open only for measurement
Light source	Xe lamp
Filter	Use
