# Supplementary material for: N-chlorination mediates protective and immunomodulatory effects of oxidized human plasma proteins
Source: eLife. 2019 Jul 12;8:e47395. doi: 10.7554/eLife.47395 (PMC6650281; doi:10.7554/eLife.47395)
Supplement: Figure 2—source data 3. [file elife-47395-fig2-data3.zip › Figure 2 Source Data 3/HSA hocl (0.3 mM + 10 mM HOCl)_1.csv]

TITLE	20190529
DATA TYPE	FLUORESCENCE SPECTRUM
ORIGIN	JASCO
OWNER
DATE	19/05/29
TIME	14:42:51
SPECTROMETER/DATA SYSTEM
LOCALE	1033
RESOLUTION
DELTAX	0.5
XUNITS	SEC
YUNITS	INTENSITY
FIRSTX	0.0000
LASTX	200.0000
NPOINTS	401
FIRSTY	835.00256
MAXY	2566.89038
MINY	-3.89181
XYDATA
0.0000	835.003
0.5000	541.988
1.0000	494.104
1.5000	484.534
2.0000	473.268
2.5000	429.909
3.0000	430.479
3.5000	525.189
4.0000	562.581
4.5000	480.3
5.0000	487.021
5.5000	480.128
6.0000	474.592
6.5000	571.964
7.0000	556.851
7.5000	554.027
8.0000	546.437
8.5000	509.879
9.0000	619.124
9.5000	597.915
10.0000	544.294
10.5000	576.922
11.0000	476.796
11.5000	419.84
12.0000	440.75
12.5000	453.283
13.0000	442.729
13.5000	426.832
14.0000	567.472
14.5000	552.966
15.0000	398.056
15.5000	480.418
16.0000	531.72
16.5000	454.468
17.0000	407.14
17.5000	447.366
18.0000	570.73
18.5000	670.474
19.0000	559.77
19.5000	287.308
20.0000	67.5712
20.5000	-3.89181
21.0000	51.5272
21.5000	382.964
22.0000	573.013
22.5000	483.644
23.0000	483.878
23.5000	513.453
24.0000	770.092
24.5000	878.222
25.0000	651.842
25.5000	583.71
26.0000	693.26
26.5000	690.689
27.0000	653.742
27.5000	710.774
28.0000	715.145
28.5000	769.073
29.0000	746.885
29.5000	661.664
30.0000	691.878
30.5000	753.614
31.0000	852.684
31.5000	915.92
32.0000	813.992
32.5000	712.725
33.0000	710.904
33.5000	706.617
34.0000	751.819
34.5000	797.657
35.0000	828.508
35.5000	874.064
36.0000	1058.46
36.5000	1061.78
37.0000	848.227
37.5000	830.067
38.0000	888.299
38.5000	926.258
39.0000	1013.97
39.5000	1045.49
40.0000	988.935
40.5000	943.784
41.0000	911.055
41.5000	908.185
42.0000	952.565
42.5000	1076.53
43.0000	1115.38
43.5000	1047.05
44.0000	1100.36
44.5000	1079.89
45.0000	1028.91
45.5000	1088.56
46.0000	1019.1
46.5000	975.161
47.0000	961.045
47.5000	967.082
48.0000	1039.4
48.5000	1017.46
49.0000	978.252
49.5000	1059.16
50.0000	1161.22
50.5000	1187.67
51.0000	1162.28
51.5000	1093.86
52.0000	1031.69
52.5000	1004.8
53.0000	1002.49
53.5000	1014.16
54.0000	1102.05
54.5000	1138.67
55.0000	1218.09
55.5000	1242.87
56.0000	1146
56.5000	1101.5
57.0000	1142.11
57.5000	1198.93
58.0000	1136.21
58.5000	1070.2
59.0000	1078.59
59.5000	1187.9
60.0000	1128.09
60.5000	1074.53
61.0000	1252.94
61.5000	1318.3
62.0000	1330.18
62.5000	1337.09
63.0000	1283.41
63.5000	1297.01
64.0000	1354.86
64.5000	1411.13
65.0000	1301.67
65.5000	1229.45
66.0000	1187.32
66.5000	1129.08
67.0000	1275.85
67.5000	1366.17
68.0000	1221.9
68.5000	1188.07
69.0000	1243.75
69.5000	1198.7
70.0000	1290.39
70.5000	1303.74
71.0000	1386.12
71.5000	1606.98
72.0000	1479.91
72.5000	1283.41
73.0000	1383.27
73.5000	1476.95
74.0000	1464.11
74.5000	1314.43
75.0000	1253.98
75.5000	1289.25
76.0000	1291.27
76.5000	1529.88
77.0000	1511.85
77.5000	1332.06
78.0000	1367.72
78.5000	1442.42
79.0000	1479.73
79.5000	1495.98
80.0000	1446.88
80.5000	1421.36
81.0000	1407.81
81.5000	1334.05
82.0000	1279.71
82.5000	1179.57
83.0000	1276.75
83.5000	1418.4
84.0000	1465.76
84.5000	1469.29
85.0000	1390.74
85.5000	1411.9
86.0000	1503.54
86.5000	1482.63
87.0000	1452.32
87.5000	1439.26
88.0000	1362.52
88.5000	1379.49
89.0000	1343.1
89.5000	1288.67
90.0000	1286.53
90.5000	1421.04
91.0000	1599.67
91.5000	1454.8
92.0000	1330.72
92.5000	1367.87
93.0000	1502.64
93.5000	1571.22
94.0000	1589.13
94.5000	1846.72
95.0000	1942.1
95.5000	1696.91
96.0000	1481.58
96.5000	1469.89
97.0000	1364.19
97.5000	1303.9
98.0000	1375.48
98.5000	1543.21
99.0000	1740.78
99.5000	1661.33
100.0000	1569.98
100.5000	1718.26
101.0000	1616.75
101.5000	1494.28
102.0000	1634.06
102.5000	1745.8
103.0000	1766.08
103.5000	1598.34
104.0000	1487.71
104.5000	1587.82
105.0000	1773.63
105.5000	1655.22
106.0000	1566.75
106.5000	1685.28
107.0000	1884.94
107.5000	1895.83
108.0000	1736.67
108.5000	2021.85
109.0000	1859.09
109.5000	1394.36
110.0000	1510.33
110.5000	1683.87
111.0000	1456.4
111.5000	1339.43
112.0000	1556.37
112.5000	1683.7
113.0000	1663.14
113.5000	1710.95
114.0000	1726.66
114.5000	1791.36
115.0000	1836.25
115.5000	1577.43
116.0000	1478.98
116.5000	1790.76
117.0000	2020.81
117.5000	1940.99
118.0000	1812.43
118.5000	1927.13
119.0000	1920.94
119.5000	1638.55
120.0000	1582.64
120.5000	1386.23
121.0000	1318.61
121.5000	1668.32
122.0000	1794.65
122.5000	1688.74
123.0000	1503.5
123.5000	1510.22
124.0000	1619.51
124.5000	1665.99
125.0000	1868.49
125.5000	2071.54
126.0000	1852.76
126.5000	1608.21
127.0000	1700.29
127.5000	1885.59
128.0000	1897.56
128.5000	1643.43
129.0000	2030.98
129.5000	2015.35
130.0000	1570.77
130.5000	1653.97
131.0000	1742.61
131.5000	1787.08
132.0000	1797.36
132.5000	1695.53
133.0000	1746.2
133.5000	2432.43
134.0000	2566.89
134.5000	1973.86
135.0000	1811.79
135.5000	1758.32
136.0000	1712.82
136.5000	1722.98
137.0000	1888.6
137.5000	1919.24
138.0000	1691.14
138.5000	1550.27
139.0000	1831.09
139.5000	2006.05
140.0000	1703.99
140.5000	1656.04
141.0000	1626.48
141.5000	1730.23
142.0000	1849.39
142.5000	1572.6
143.0000	1547.98
143.5000	1525.27
144.0000	1452.09
144.5000	1501.79
145.0000	1679.71
145.5000	2039.83
146.0000	2067.53
146.5000	1924.02
147.0000	1841.7
147.5000	1686.89
148.0000	1789.27
148.5000	1759.86
149.0000	1645.63
149.5000	1727.18
150.0000	1526.35
150.5000	1628.48
151.0000	1728.88
151.5000	1653.1
152.0000	1701.34
152.5000	1721.21
153.0000	1802.43
153.5000	1761.27
154.0000	1618.81
154.5000	1413.05
155.0000	1323.22
155.5000	1384.3
156.0000	1436.58
156.5000	1725.74
157.0000	1904.02
157.5000	1788.57
158.0000	1683.36
158.5000	1577.73
159.0000	1515.32
159.5000	1469.42
160.0000	1744.79
160.5000	1870.25
161.0000	1534.09
161.5000	1660.03
162.0000	1697.84
162.5000	1626.16
163.0000	1720.49
163.5000	1738.76
164.0000	1762.03
164.5000	1647.09
165.0000	1617.27
165.5000	1706.06
166.0000	1657.49
166.5000	1806.19
167.0000	1951.9
167.5000	1818.2
168.0000	2006.65
168.5000	2032.78
169.0000	1697.99
169.5000	1583.92
170.0000	1521.65
170.5000	1429.95
171.0000	1488.56
171.5000	1691.88
172.0000	1870.09
172.5000	1861.51
173.0000	1810.48
173.5000	1645.49
174.0000	1504.19
174.5000	1452.42
175.0000	1390.06
175.5000	1432.6
176.0000	1442.57
176.5000	1573.5
177.0000	1698.15
177.5000	1838.43
178.0000	1985.34
178.5000	1904.17
179.0000	1742.95
179.5000	1556.55
180.0000	1366.47
180.5000	1354.01
181.0000	1463.85
181.5000	1611.21
182.0000	1578.94
182.5000	1599.54
183.0000	1789.29
183.5000	1735.08
184.0000	1595.7
184.5000	1547.39
185.0000	1517.48
185.5000	1639.82
186.0000	1846.31
186.5000	1829.94
187.0000	1608.26
187.5000	1476.23
188.0000	1542.99
188.5000	1507.17
189.0000	1381.95
189.5000	1436.95
190.0000	1512.25
190.5000	1396.81
191.0000	1317.37
191.5000	1278.99
192.0000	1238.81
192.5000	1286.49
193.0000	1421.98
193.5000	1490.15
194.0000	1483.93
194.5000	1436.6
195.0000	1394.37
195.5000	1519.1
196.0000	1567.15
196.5000	1520.27
197.0000	1407.62
197.5000	1327.27
198.0000	1309.78
198.5000	1319.65
199.0000	1440.45
199.5000	1363.09
200.0000	1307.11
##### Extended Information
[Comments]
Sample name	20190529
Comment
User
Division
Company	RUB AK Prof. Leichert
[Detailed Information]
Creation date	5/29/2019 1:42 PM
Data array type	Linear data array
Horizontal axis	Time [sec]
Vertical axis	Int.
Start	0 sec
End	200 sec
Data interval	0.5 sec
Data points	401
[Measurement Information]
Model name	FP-8500
Serial No.	C004461452
Ex filter holder	None
Em filter holder	None
Accessory	EHC-813
Accessory S/N	A002161505
Temperature	30.00 C
Control sensor	Holder
Monitor sensor	Holder
Start mode	Start immediately
Measurement date	5/29/2019 1:42 PM
Photometric mode	Em intensity
Ex bandwidth	2.5 nm
Em bandwidth	2.5 nm
Response	1 sec
Sensitivity	Medium
Measurement range	0 - 200 sec
Data interval	0.5 sec
Ex wavelength	360.0 nm
Em wavelength	360.0 nm
Intensity normalization	Off
Blank correction	Off
Auto gain	Off
Shutter control	Open only for measurement
Light source	Xe lamp
Filter	Use
