# Supplementary material for: N-chlorination mediates protective and immunomodulatory effects of oxidized human plasma proteins
Source: eLife. 2019 Jul 12;8:e47395. doi: 10.7554/eLife.47395 (PMC6650281; doi:10.7554/eLife.47395)
Supplement: Figure 2—source data 3. [file elife-47395-fig2-data3.zip › Figure 2 Source Data 3/HSA h202 (0.3 mM + 15 mM H2O2)_2.csv]

TITLE	20190529
DATA TYPE	FLUORESCENCE SPECTRUM
ORIGIN	JASCO
OWNER
DATE	19/05/29
TIME	16:53:31
SPECTROMETER/DATA SYSTEM
LOCALE	1033
RESOLUTION
DELTAX	0.5
XUNITS	SEC
YUNITS	INTENSITY
FIRSTX	0.0000
LASTX	200.0000
NPOINTS	401
FIRSTY	437.66156
MAXY	4107.77783
MINY	-4.01963
XYDATA
0.0000	437.662
0.5000	481.444
1.0000	456.023
1.5000	416.534
2.0000	437.464
2.5000	480.74
3.0000	494.507
3.5000	470.301
4.0000	457.833
4.5000	438.885
5.0000	427.652
5.5000	439.715
6.0000	444.217
6.5000	465.787
7.0000	445.376
7.5000	420.502
8.0000	419.475
8.5000	421.466
9.0000	426.38
9.5000	455.857
10.0000	449.051
10.5000	405.19
11.0000	402.646
11.5000	408.277
12.0000	410.96
12.5000	436.514
13.0000	517.114
13.5000	584.08
14.0000	501.586
14.5000	410.839
15.0000	408.176
15.5000	400.849
16.0000	424.142
16.5000	479.114
17.0000	462.501
17.5000	421.511
18.0000	434.503
18.5000	427.896
19.0000	638.613
19.5000	543.4
20.0000	109.118
20.5000	-4.01963
21.0000	38.8034
21.5000	263.848
22.0000	461.163
22.5000	441.031
23.0000	438.396
23.5000	458.457
24.0000	450.219
24.5000	460.811
25.0000	474.795
25.5000	480.38
26.0000	487.309
26.5000	502.496
27.0000	529.553
27.5000	660.391
28.0000	670.484
28.5000	586.148
29.0000	1028.26
29.5000	1059.84
30.0000	780.906
30.5000	913.24
31.0000	952.974
31.5000	880.149
32.0000	805.754
32.5000	834.754
33.0000	880.772
33.5000	1101.86
34.0000	1135.6
34.5000	1046.51
35.0000	1089.24
35.5000	1081.45
36.0000	1110.61
36.5000	1162.27
37.0000	1272.72
37.5000	1323.99
38.0000	1341.24
38.5000	1372.69
39.0000	1388.51
39.5000	1423.1
40.0000	1448.32
40.5000	1501.26
41.0000	1602.57
41.5000	1626.22
42.0000	1594.44
42.5000	1633.08
43.0000	1683.33
43.5000	1725.26
44.0000	1772.79
44.5000	1794.84
45.0000	1808.01
45.5000	1838.48
46.0000	1870.21
46.5000	1914.95
47.0000	1991.06
47.5000	2029.25
48.0000	2042.39
48.5000	2116.47
49.0000	2198.37
49.5000	2173.76
50.0000	2169.19
50.5000	2238.19
51.0000	2220.19
51.5000	2217.37
52.0000	2280.11
52.5000	2308.57
53.0000	2308.99
53.5000	2321.53
54.0000	2356.77
54.5000	2413
55.0000	2468.91
55.5000	2471.38
56.0000	2443.85
56.5000	2472.22
57.0000	2520.13
57.5000	2548.06
58.0000	2540.46
58.5000	2525.92
59.0000	2534.66
59.5000	2584.8
60.0000	2695.66
60.5000	2696.78
61.0000	2612.91
61.5000	2630.12
62.0000	2672.28
62.5000	2709.01
63.0000	2735.52
63.5000	2727.69
64.0000	2726.97
64.5000	2792.27
65.0000	2790.53
65.5000	2740.96
66.0000	2776.19
66.5000	2782.74
67.0000	2782.27
67.5000	2823.66
68.0000	2948.84
68.5000	2960.24
69.0000	2876.73
69.5000	2920.86
70.0000	2947.92
70.5000	3000.18
71.0000	3052.7
71.5000	3020.16
72.0000	2961.66
72.5000	2919.57
73.0000	2932.15
73.5000	2961.94
74.0000	2960.16
74.5000	2970.31
75.0000	3000.82
75.5000	3014.96
76.0000	3041.26
76.5000	3026.14
77.0000	3048.41
77.5000	3092.46
78.0000	3140.3
78.5000	3262.45
79.0000	3221.21
79.5000	3153.28
80.0000	3205.59
80.5000	3199.78
81.0000	3193.59
81.5000	3187.56
82.0000	3185.4
82.5000	3211.79
83.0000	3239.11
83.5000	3210.91
84.0000	3193.28
84.5000	3270.61
85.0000	3241.19
85.5000	3218.04
86.0000	3276.96
86.5000	3322.58
87.0000	3295.8
87.5000	3238.38
88.0000	3307.78
88.5000	3319.17
89.0000	3328.81
89.5000	3327.94
90.0000	3377.94
90.5000	3416.13
91.0000	3333.2
91.5000	3297.27
92.0000	3313.29
92.5000	3419.4
93.0000	3465.35
93.5000	3366.78
94.0000	3343.01
94.5000	3405.7
95.0000	3455.97
95.5000	3500.07
96.0000	3413.5
96.5000	3337.64
97.0000	3400.18
97.5000	3414.37
98.0000	3366.66
98.5000	3440
99.0000	3481.16
99.5000	3660.69
100.0000	3733.72
100.5000	3495.17
101.0000	3462.14
101.5000	3501.28
102.0000	3427.1
102.5000	3384.85
103.0000	3576.2
103.5000	3590.55
104.0000	3465.8
104.5000	3478.4
105.0000	3538.42
105.5000	3534.82
106.0000	3511.43
106.5000	3527.65
107.0000	3635.73
107.5000	3602.34
108.0000	3433.38
108.5000	3452.19
109.0000	3543.22
109.5000	3730.58
110.0000	3850.32
110.5000	3817.57
111.0000	3736.85
111.5000	3694.25
112.0000	3805.85
112.5000	3807.27
113.0000	3664.87
113.5000	3584.55
114.0000	3604.53
114.5000	3649.84
115.0000	3836.92
115.5000	3831.14
116.0000	3619.86
116.5000	3670.88
117.0000	3595.37
117.5000	3585.92
118.0000	3619.01
118.5000	3675.87
119.0000	3727.28
119.5000	3583.48
120.0000	3615.13
120.5000	3662.94
121.0000	3744.19
121.5000	3870.46
122.0000	3869.77
122.5000	3758.41
123.0000	3752.74
123.5000	3841.94
124.0000	3723.34
124.5000	3741.15
125.0000	3691.6
125.5000	3597.35
126.0000	3838.46
126.5000	3921.2
127.0000	3768.64
127.5000	3675.93
128.0000	3590.6
128.5000	3661.27
129.0000	3767.73
129.5000	3720.03
130.0000	3684.72
130.5000	3720.55
131.0000	3807.26
131.5000	3743.9
132.0000	3634.05
132.5000	3705.52
133.0000	3882.84
133.5000	3938.7
134.0000	3823.71
134.5000	3930.2
135.0000	3883.08
135.5000	3835.59
136.0000	3898.39
136.5000	3718.36
137.0000	3915.22
137.5000	3915.15
138.0000	3647.89
138.5000	3692.71
139.0000	3829.35
139.5000	3933.59
140.0000	3785.98
140.5000	3642.26
141.0000	3688.34
141.5000	3736.19
142.0000	3831.06
142.5000	3831
143.0000	3738.06
143.5000	3748.88
144.0000	3819.95
144.5000	3843.04
145.0000	3781.89
145.5000	4002.79
146.0000	4062.91
146.5000	4034.17
147.0000	3932.55
147.5000	3729.51
148.0000	3831.36
148.5000	3956.28
149.0000	3857.87
149.5000	3705.47
150.0000	3793.35
150.5000	3927.31
151.0000	3936.6
151.5000	3829.27
152.0000	3731.46
152.5000	3697.23
153.0000	3757.02
153.5000	3858.79
154.0000	3819.85
154.5000	3776.65
155.0000	3812.11
155.5000	3812.64
156.0000	3796.47
156.5000	3943.43
157.0000	4021.41
157.5000	3804
158.0000	3683.99
158.5000	3747.52
159.0000	3829.83
159.5000	3912.2
160.0000	3931.75
160.5000	3926.39
161.0000	3876.39
161.5000	3798.82
162.0000	3827.28
162.5000	3902.76
163.0000	3859.65
163.5000	3745.52
164.0000	3818.06
164.5000	3811.36
165.0000	3730.53
165.5000	3872.37
166.0000	3896.76
166.5000	3771.86
167.0000	3928.51
167.5000	3913.72
168.0000	3772.64
168.5000	3974.16
169.0000	3987.6
169.5000	3771.6
170.0000	3867.71
170.5000	3991.53
171.0000	3913.91
171.5000	3828.94
172.0000	3771.75
172.5000	3772.38
173.0000	3754.19
173.5000	3678.75
174.0000	3674.7
174.5000	3728.56
175.0000	3737.2
175.5000	3886.13
176.0000	3928.75
176.5000	3947.7
177.0000	3977.77
177.5000	3819.45
178.0000	3806.41
178.5000	3879.09
179.0000	3926.44
179.5000	3900.13
180.0000	3861.29
180.5000	3834.12
181.0000	3931.75
181.5000	3973.68
182.0000	3806.29
182.5000	3794.23
183.0000	3800.45
183.5000	3782.84
184.0000	3832.17
184.5000	4107.78
185.0000	4047.38
185.5000	3737.92
186.0000	3927.76
186.5000	3987.62
187.0000	4034.79
187.5000	3939.16
188.0000	3692.49
188.5000	3720.35
189.0000	3790.89
189.5000	3959.69
190.0000	4011.31
190.5000	3853.12
191.0000	3824.35
191.5000	3839.57
192.0000	3762.67
192.5000	3699.22
193.0000	3756.74
193.5000	3821.07
194.0000	3839.76
194.5000	3801.41
195.0000	3772.18
195.5000	3831.78
196.0000	3767.18
196.5000	3732.68
197.0000	3854.79
197.5000	3862.77
198.0000	3762.72
198.5000	3867.08
199.0000	3866.37
199.5000	3762.63
200.0000	3726.13
##### Extended Information
[Comments]
Sample name	20190529
Comment
User
Division
Company	RUB AK Prof. Leichert
[Detailed Information]
Creation date	5/29/2019 3:53 PM
Data array type	Linear data array
Horizontal axis	Time [sec]
Vertical axis	Int.
Start	0 sec
End	200 sec
Data interval	0.5 sec
Data points	401
[Measurement Information]
Model name	FP-8500
Serial No.	C004461452
Ex filter holder	None
Em filter holder	None
Accessory	EHC-813
Accessory S/N	A002161505
Temperature	30.00 C
Control sensor	Holder
Monitor sensor	Holder
Start mode	Start immediately
Measurement date	5/29/2019 3:52 PM
Photometric mode	Em intensity
Ex bandwidth	2.5 nm
Em bandwidth	2.5 nm
Response	1 sec
Sensitivity	Medium
Measurement range	0 - 200 sec
Data interval	0.5 sec
Ex wavelength	360.0 nm
Em wavelength	360.0 nm
Intensity normalization	Off
Blank correction	Off
Auto gain	Off
Shutter control	Open only for measurement
Light source	Xe lamp
Filter	Use
