# Supplementary material for: N-chlorination mediates protective and immunomodulatory effects of oxidized human plasma proteins
Source: eLife. 2019 Jul 12;8:e47395. doi: 10.7554/eLife.47395 (PMC6650281; doi:10.7554/eLife.47395)
Supplement: Figure 2—source data 3. [file elife-47395-fig2-data3.zip › Figure 2 Source Data 3/HSA h202 (0.3 mM + 15 mM H2O2)_3.csv]

TITLE	20190529
DATA TYPE	FLUORESCENCE SPECTRUM
ORIGIN	JASCO
OWNER
DATE	19/05/29
TIME	16:59:13
SPECTROMETER/DATA SYSTEM
LOCALE	1033
RESOLUTION
DELTAX	0.5
XUNITS	SEC
YUNITS	INTENSITY
FIRSTX	0.0000
LASTX	200.0000
NPOINTS	401
FIRSTY	411.50089
MAXY	4678.38232
MINY	-4.08568
XYDATA
0.0000	411.501
0.5000	545.636
1.0000	481.729
1.5000	454.875
2.0000	454.225
2.5000	405.633
3.0000	421.601
3.5000	447.114
4.0000	435.062
4.5000	413.503
5.0000	426.195
5.5000	438.419
6.0000	434.271
6.5000	419.617
7.0000	412.177
7.5000	417.159
8.0000	448.315
8.5000	459.106
9.0000	429.803
9.5000	422.126
10.0000	416.468
10.5000	403.71
11.0000	409.425
11.5000	413.677
12.0000	406.339
12.5000	411.483
13.0000	413.609
13.5000	425.7
14.0000	420.478
14.5000	399.543
15.0000	426.816
15.5000	435.296
16.0000	409.317
16.5000	402.338
17.0000	437.102
17.5000	436.576
18.0000	408.628
18.5000	417.896
19.0000	418.97
19.5000	214.283
20.0000	3.95169
20.5000	-4.08568
21.0000	-3.53024
21.5000	207.092
22.0000	420.626
22.5000	447.084
23.0000	458.654
23.5000	446.14
24.0000	476.433
24.5000	492
25.0000	512.347
25.5000	539.993
26.0000	533.349
26.5000	565.247
27.0000	608.351
27.5000	617.891
28.0000	650.809
28.5000	665.861
29.0000	689.006
29.5000	734.756
30.0000	764.968
30.5000	817.939
31.0000	925.714
31.5000	974.352
32.0000	975.43
32.5000	1010.21
33.0000	1045.58
33.5000	1119.91
34.0000	1181.04
34.5000	1227.65
35.0000	1294.07
35.5000	1346.19
36.0000	1387.65
36.5000	1444.23
37.0000	1496.44
37.5000	1569.95
38.0000	1670.13
38.5000	1709.38
39.0000	1722.07
39.5000	1784.53
40.0000	1840.39
40.5000	1896.72
41.0000	1949.87
41.5000	2021.61
42.0000	2090.56
42.5000	2142.46
43.0000	2181.48
43.5000	2207.18
44.0000	2282.77
44.5000	2371.57
45.0000	2411.65
45.5000	2431.76
46.0000	2446.67
46.5000	2487.96
47.0000	2537.23
47.5000	2569.98
48.0000	2628.85
48.5000	2662.06
49.0000	2726.29
49.5000	2779.1
50.0000	2767.94
50.5000	2779.35
51.0000	2812.38
51.5000	2859.68
52.0000	2871.34
52.5000	2870.47
53.0000	2909.81
53.5000	2955.38
54.0000	2996.94
54.5000	3011.56
55.0000	3022.26
55.5000	3035.31
56.0000	3066.09
56.5000	3107.75
57.0000	3174.39
57.5000	3226.35
58.0000	3187.88
58.5000	3220.64
59.0000	3239.45
59.5000	3231.64
60.0000	3261.21
60.5000	3270.92
61.0000	3316.93
61.5000	3344.31
62.0000	3380
62.5000	3388.62
63.0000	3434.91
63.5000	3508.75
64.0000	3495.54
64.5000	3506.81
65.0000	3550.3
65.5000	3542.21
66.0000	3576.29
66.5000	3590.75
67.0000	3545.9
67.5000	3570.96
68.0000	3609.47
68.5000	3648.96
69.0000	3670.38
69.5000	3660.19
70.0000	3655.04
70.5000	3657.93
71.0000	3732.72
71.5000	3765.92
72.0000	3725.29
72.5000	3715.64
73.0000	3762.08
73.5000	3786.56
74.0000	3752.13
74.5000	3755.06
75.0000	3770.47
75.5000	3803.84
76.0000	3822.21
76.5000	3856.8
77.0000	3892.36
77.5000	3916.9
78.0000	3940.99
78.5000	3930.47
79.0000	3905.45
79.5000	3883.9
80.0000	3934.57
80.5000	4011.63
81.0000	4040.9
81.5000	4003.72
82.0000	3993.25
82.5000	4022.25
83.0000	4002.19
83.5000	4006.83
84.0000	4024.56
84.5000	3988.88
85.0000	3962.96
85.5000	4034.71
86.0000	4074.17
86.5000	4008.94
87.0000	4035.29
87.5000	4084.44
88.0000	4040.96
88.5000	4071.73
89.0000	4270.73
89.5000	4299.67
90.0000	4112.45
90.5000	4071.42
91.0000	4142.96
91.5000	4194.68
92.0000	4175.41
92.5000	4162.78
93.0000	4183.4
93.5000	4259.49
94.0000	4222.69
94.5000	4119.08
95.0000	4233.47
95.5000	4271.34
96.0000	4259.48
96.5000	4268.73
97.0000	4308.83
97.5000	4302.29
98.0000	4177.44
98.5000	4194.35
99.0000	4238.04
99.5000	4259.44
100.0000	4296.63
100.5000	4273.31
101.0000	4202.48
101.5000	4243.97
102.0000	4268.79
102.5000	4209.83
103.0000	4301.93
103.5000	4333.19
104.0000	4228.27
104.5000	4170.07
105.0000	4245.82
105.5000	4296.24
106.0000	4300.66
106.5000	4312.52
107.0000	4269.55
107.5000	4256.16
108.0000	4241.06
108.5000	4309.34
109.0000	4381.73
109.5000	4287.82
110.0000	4228.25
110.5000	4291.26
111.0000	4367.26
111.5000	4382.74
112.0000	4304.38
112.5000	4303.36
113.0000	4372.99
113.5000	4428.13
114.0000	4401.23
114.5000	4291.42
115.0000	4368.02
115.5000	4517.99
116.0000	4426.28
116.5000	4275.62
117.0000	4312.33
117.5000	4384.75
118.0000	4315.55
118.5000	4250.38
119.0000	4252.98
119.5000	4235.74
120.0000	4328.74
120.5000	4376.49
121.0000	4432.24
121.5000	4466.04
122.0000	4369.33
122.5000	4452.56
123.0000	4439.92
123.5000	4409.31
124.0000	4393.8
124.5000	4319.88
125.0000	4301.11
125.5000	4246.61
126.0000	4256.19
126.5000	4317.76
127.0000	4311.35
127.5000	4329.04
128.0000	4322.96
128.5000	4324.66
129.0000	4359.65
129.5000	4384.17
130.0000	4473.72
130.5000	4379.92
131.0000	4381.08
131.5000	4435.45
132.0000	4422.57
132.5000	4473.79
133.0000	4434.61
133.5000	4375.33
134.0000	4337.8
134.5000	4361.77
135.0000	4496.06
135.5000	4607.23
136.0000	4604.34
136.5000	4478.92
137.0000	4430.93
137.5000	4483.03
138.0000	4444.13
138.5000	4464.15
139.0000	4460.13
139.5000	4441.66
140.0000	4510.84
140.5000	4445.98
141.0000	4402.06
141.5000	4526.87
142.0000	4476.7
142.5000	4379.35
143.0000	4443.16
143.5000	4460.27
144.0000	4461.73
144.5000	4417.81
145.0000	4316.98
145.5000	4328.67
146.0000	4417.74
146.5000	4437.41
147.0000	4448.95
147.5000	4482.96
148.0000	4451.9
148.5000	4406.33
149.0000	4358.72
149.5000	4321.57
150.0000	4335.51
150.5000	4376.54
151.0000	4373.47
151.5000	4450.8
152.0000	4500.29
152.5000	4424.97
153.0000	4449.94
153.5000	4445.7
154.0000	4481.82
154.5000	4448.36
155.0000	4381.71
155.5000	4448.65
156.0000	4516.56
156.5000	4604.13
157.0000	4544.89
157.5000	4455.9
158.0000	4542.59
158.5000	4564.64
159.0000	4509.12
159.5000	4532.73
160.0000	4492.8
160.5000	4467.73
161.0000	4501.89
161.5000	4461.41
162.0000	4439.97
162.5000	4533.03
163.0000	4526.08
163.5000	4417.39
164.0000	4463.98
164.5000	4633.2
165.0000	4571.19
165.5000	4431.09
166.0000	4469.02
166.5000	4475.15
167.0000	4463.18
167.5000	4467.47
168.0000	4432.06
168.5000	4432.26
169.0000	4478.02
169.5000	4524.61
170.0000	4575.48
170.5000	4554.24
171.0000	4469.12
171.5000	4415.92
172.0000	4373.45
172.5000	4382.72
173.0000	4465.31
173.5000	4468.08
174.0000	4437.83
174.5000	4498.7
175.0000	4509.07
175.5000	4530.28
176.0000	4529.17
176.5000	4444.87
177.0000	4536.97
177.5000	4640.64
178.0000	4552.89
178.5000	4470.36
179.0000	4554.64
179.5000	4548.62
180.0000	4494.3
180.5000	4549.7
181.0000	4526.5
181.5000	4467.5
182.0000	4456.24
182.5000	4476.18
183.0000	4515.6
183.5000	4503.41
184.0000	4454.5
184.5000	4523.94
185.0000	4500.19
185.5000	4444.44
186.0000	4417.93
186.5000	4438.06
187.0000	4547.36
187.5000	4511.68
188.0000	4456.7
188.5000	4557.62
189.0000	4595.6
189.5000	4474.79
190.0000	4463.46
190.5000	4511.65
191.0000	4469.02
191.5000	4470.92
192.0000	4532.31
192.5000	4646.47
193.0000	4550.67
193.5000	4458.34
194.0000	4572.83
194.5000	4597.74
195.0000	4678.38
195.5000	4631.77
196.0000	4494.38
196.5000	4465.22
197.0000	4449.94
197.5000	4456.57
198.0000	4442.42
198.5000	4416.11
199.0000	4509.04
199.5000	4535.79
200.0000	4487.23
##### Extended Information
[Comments]
Sample name	20190529
Comment
User
Division
Company	RUB AK Prof. Leichert
[Detailed Information]
Creation date	5/29/2019 3:59 PM
Data array type	Linear data array
Horizontal axis	Time [sec]
Vertical axis	Int.
Start	0 sec
End	200 sec
Data interval	0.5 sec
Data points	401
[Measurement Information]
Model name	FP-8500
Serial No.	C004461452
Ex filter holder	None
Em filter holder	None
Accessory	EHC-813
Accessory S/N	A002161505
Temperature	30.02 C
Control sensor	Holder
Monitor sensor	Holder
Start mode	Start immediately
Measurement date	5/29/2019 3:58 PM
Photometric mode	Em intensity
Ex bandwidth	2.5 nm
Em bandwidth	2.5 nm
Response	1 sec
Sensitivity	Medium
Measurement range	0 - 200 sec
Data interval	0.5 sec
Ex wavelength	360.0 nm
Em wavelength	360.0 nm
Intensity normalization	Off
Blank correction	Off
Auto gain	Off
Shutter control	Open only for measurement
Light source	Xe lamp
Filter	Use
