# Supplementary material for: N-chlorination mediates protective and immunomodulatory effects of oxidized human plasma proteins
Source: eLife. 2019 Jul 12;8:e47395. doi: 10.7554/eLife.47395 (PMC6650281; doi:10.7554/eLife.47395)
Supplement: Figure 2—source data 3. [file elife-47395-fig2-data3.zip › Figure 2 Source Data 3/HSA h202 (0.3 mM + 15 mM H2O2)_1.csv]

TITLE	20190529
DATA TYPE	FLUORESCENCE SPECTRUM
ORIGIN	JASCO
OWNER
DATE	19/05/29
TIME	15:22:47
SPECTROMETER/DATA SYSTEM
LOCALE	1033
RESOLUTION
DELTAX	0.5
XUNITS	SEC
YUNITS	INTENSITY
FIRSTX	0.0000
LASTX	200.0000
NPOINTS	401
FIRSTY	452.69870
MAXY	4639.20361
MINY	-8.12249
XYDATA
0.0000	452.699
0.5000	450.397
1.0000	434.737
1.5000	558.513
2.0000	573.852
2.5000	443.454
3.0000	448.868
3.5000	475.196
4.0000	457.682
4.5000	446.697
5.0000	444.853
5.5000	416.317
6.0000	428.965
6.5000	452.299
7.0000	472.432
7.5000	450.312
8.0000	446.398
8.5000	468.37
9.0000	492.511
9.5000	476.526
10.0000	427.309
10.5000	437.705
11.0000	441.879
11.5000	417.854
12.0000	403.898
12.5000	424.785
13.0000	432.814
13.5000	469.649
14.0000	463.593
14.5000	434.237
15.0000	472.949
15.5000	470.27
16.0000	426.012
16.5000	428.575
17.0000	443.231
17.5000	433.636
18.0000	469.183
18.5000	463.065
19.0000	503.681
19.5000	431.399
20.0000	130.303
20.5000	-8.12249
21.0000	-3.59249
21.5000	180.146
22.0000	401.713
22.5000	432.727
23.0000	436.701
23.5000	524.783
24.0000	566.032
24.5000	554.788
25.0000	543.271
25.5000	522.516
26.0000	596.484
26.5000	681.227
27.0000	730.764
27.5000	696.669
28.0000	690.729
28.5000	839.318
29.0000	859.742
29.5000	804.79
30.0000	898.945
30.5000	943.557
31.0000	997.995
31.5000	1037.77
32.0000	1036.48
32.5000	1111.02
33.0000	1194.66
33.5000	1271.88
34.0000	1396.45
34.5000	1464.38
35.0000	1421.49
35.5000	1471.38
36.0000	1609
36.5000	1674.5
37.0000	1653.25
37.5000	1669.37
38.0000	1739.25
38.5000	1798.95
39.0000	1841.94
39.5000	1895.5
40.0000	1957.39
40.5000	2032.11
41.0000	2091.75
41.5000	2173.83
42.0000	2216.2
42.5000	2238.35
43.0000	2276.83
43.5000	2301.82
44.0000	2360.1
44.5000	2406.6
45.0000	2475.46
45.5000	2506.37
46.0000	2541.54
46.5000	2619.21
47.0000	2624.26
47.5000	2629.31
48.0000	2646.35
48.5000	2668.11
49.0000	2726.6
49.5000	2769.12
50.0000	2804.15
50.5000	2860.98
51.0000	2886.14
51.5000	2885.42
52.0000	2916.77
52.5000	2981.76
53.0000	3043.14
53.5000	3051.54
54.0000	3083.08
54.5000	3118.58
55.0000	3120.17
55.5000	3148.98
56.0000	3172.34
56.5000	3179.1
57.0000	3191.46
57.5000	3208.78
58.0000	3244.8
58.5000	3307.43
59.0000	3329.78
59.5000	3303.99
60.0000	3338.22
60.5000	3416.43
61.0000	3474.38
61.5000	3516.86
62.0000	3465.54
62.5000	3414.38
63.0000	3526.23
63.5000	3612.61
64.0000	3536.84
64.5000	3523.16
65.0000	3593.82
65.5000	3595.32
66.0000	3574.91
66.5000	3574.97
67.0000	3649.06
67.5000	3739.49
68.0000	3716.61
68.5000	3666.81
69.0000	3661.94
69.5000	3724.04
70.0000	3720.63
70.5000	3673.43
71.0000	3696.8
71.5000	3750.45
72.0000	3749.33
72.5000	3756.4
73.0000	3761.15
73.5000	3734.86
74.0000	3753.15
74.5000	3771.7
75.0000	3876.03
75.5000	3885.2
76.0000	3805.02
76.5000	3871.32
77.0000	3911.34
77.5000	3854.75
78.0000	3871.83
78.5000	3903.68
79.0000	3915.67
79.5000	3951.63
80.0000	3939.68
80.5000	3911.4
81.0000	3995.71
81.5000	4045.27
82.0000	3984.98
82.5000	3941.91
83.0000	4018.23
83.5000	4028.3
84.0000	4006.09
84.5000	4031.66
85.0000	4061.84
85.5000	4058.33
86.0000	4064.92
86.5000	4095.67
87.0000	4021.81
87.5000	4075.09
88.0000	4054.68
88.5000	4000.02
89.0000	4071.55
89.5000	4132.78
90.0000	4157.16
90.5000	4083.25
91.0000	4051.44
91.5000	4028.68
92.0000	3976.35
92.5000	4015.01
93.0000	4068.55
93.5000	4134.47
94.0000	4316.74
94.5000	4225.98
95.0000	4011.77
95.5000	4091.35
96.0000	4130.71
96.5000	4109.47
97.0000	4158.65
97.5000	4106.6
98.0000	4088.82
98.5000	4113.88
99.0000	4096.81
99.5000	4178.32
100.0000	4210.2
100.5000	4177.61
101.0000	4167.82
101.5000	4291.61
102.0000	4283.6
102.5000	4128.95
103.0000	4097.2
103.5000	4091.61
104.0000	4317.58
104.5000	4337.49
105.0000	4204.02
105.5000	4319.96
106.0000	4295.35
106.5000	4207.42
107.0000	4185.37
107.5000	4249.26
108.0000	4281.45
108.5000	4287.44
109.0000	4271.68
109.5000	4219.67
110.0000	4220.68
110.5000	4191.16
111.0000	4238.07
111.5000	4259.8
112.0000	4259.44
112.5000	4273.78
113.0000	4239.84
113.5000	4235.1
114.0000	4218.01
114.5000	4204.84
115.0000	4313.68
115.5000	4321.11
116.0000	4234.95
116.5000	4296.74
117.0000	4260.16
117.5000	4297.77
118.0000	4301.7
118.5000	4233.33
119.0000	4251.54
119.5000	4277.95
120.0000	4307.2
120.5000	4293.11
121.0000	4351.14
121.5000	4313.56
122.0000	4245.58
122.5000	4259.77
123.0000	4274.63
123.5000	4317.24
124.0000	4346.18
124.5000	4308.34
125.0000	4276.46
125.5000	4290.09
126.0000	4307.75
126.5000	4418.56
127.0000	4393.81
127.5000	4375.88
128.0000	4403.15
128.5000	4305.89
129.0000	4303.68
129.5000	4310.77
130.0000	4356.13
130.5000	4410.43
131.0000	4355.12
131.5000	4352.64
132.0000	4389.24
132.5000	4348.07
133.0000	4359.57
133.5000	4434.85
134.0000	4427.96
134.5000	4449.79
135.0000	4465.13
135.5000	4353.39
136.0000	4334.34
136.5000	4562.28
137.0000	4572.73
137.5000	4342.9
138.0000	4379.31
138.5000	4415.71
139.0000	4346.64
139.5000	4381.24
140.0000	4399.72
140.5000	4363.81
141.0000	4422.33
141.5000	4453.18
142.0000	4465.85
142.5000	4381.18
143.0000	4270.19
143.5000	4291.21
144.0000	4286.75
144.5000	4274.31
145.0000	4308.83
145.5000	4463.64
146.0000	4439.02
146.5000	4364.54
147.0000	4394.79
147.5000	4374.99
148.0000	4402.53
148.5000	4442.96
149.0000	4368.77
149.5000	4353.88
150.0000	4563.77
150.5000	4564.68
151.0000	4389.28
151.5000	4335.9
152.0000	4324.81
152.5000	4382.67
153.0000	4578.49
153.5000	4549.63
154.0000	4338.01
154.5000	4393.58
155.0000	4475.09
155.5000	4427.67
156.0000	4406.19
156.5000	4457.22
157.0000	4438.96
157.5000	4371.98
158.0000	4378.51
158.5000	4373.92
159.0000	4422.07
159.5000	4419.56
160.0000	4435.76
160.5000	4456.18
161.0000	4422.34
161.5000	4503.88
162.0000	4446.57
162.5000	4357.5
163.0000	4385.23
163.5000	4404.27
164.0000	4368.03
164.5000	4387.3
165.0000	4428.7
165.5000	4395.74
166.0000	4401.63
166.5000	4595.5
167.0000	4639.2
167.5000	4455.46
168.0000	4390.68
168.5000	4398.71
169.0000	4449.03
169.5000	4437.89
170.0000	4348.82
170.5000	4303.68
171.0000	4340.23
171.5000	4347.54
172.0000	4344.66
172.5000	4314.17
173.0000	4312.24
173.5000	4318.36
174.0000	4365.41
174.5000	4471.05
175.0000	4452.65
175.5000	4444.92
176.0000	4434.68
176.5000	4359.91
177.0000	4358
177.5000	4398.15
178.0000	4402.4
178.5000	4444.23
179.0000	4488.68
179.5000	4407.52
180.0000	4382.73
180.5000	4487.3
181.0000	4457.32
181.5000	4407.12
182.0000	4386.32
182.5000	4389.01
183.0000	4397.14
183.5000	4354.16
184.0000	4446.89
184.5000	4399.03
185.0000	4282.79
185.5000	4354.91
186.0000	4328.18
186.5000	4253.36
187.0000	4263.04
187.5000	4316.7
188.0000	4311.19
188.5000	4255.5
189.0000	4308.6
189.5000	4295.92
190.0000	4287.77
190.5000	4310.52
191.0000	4344.19
191.5000	4318.97
192.0000	4396.63
192.5000	4401.06
193.0000	4233.36
193.5000	4242.11
194.0000	4326.21
194.5000	4406.58
195.0000	4385.35
195.5000	4344.72
196.0000	4362.51
196.5000	4364.29
197.0000	4310.03
197.5000	4430.88
198.0000	4394.44
198.5000	4292.54
199.0000	4353.69
199.5000	4342.73
200.0000	4307.73
##### Extended Information
[Comments]
Sample name	20190529
Comment
User
Division
Company	RUB AK Prof. Leichert
[Detailed Information]
Creation date	5/29/2019 2:22 PM
Data array type	Linear data array
Horizontal axis	Time [sec]
Vertical axis	Int.
Start	0 sec
End	200 sec
Data interval	0.5 sec
Data points	401
[Measurement Information]
Model name	FP-8500
Serial No.	C004461452
Ex filter holder	None
Em filter holder	None
Accessory	EHC-813
Accessory S/N	A002161505
Temperature	29.99 C
Control sensor	Holder
Monitor sensor	Holder
Start mode	Start immediately
Measurement date	5/29/2019 2:21 PM
Photometric mode	Em intensity
Ex bandwidth	2.5 nm
Em bandwidth	2.5 nm
Response	1 sec
Sensitivity	Medium
Measurement range	0 - 200 sec
Data interval	0.5 sec
Ex wavelength	360.0 nm
Em wavelength	360.0 nm
Intensity normalization	Off
Blank correction	Off
Auto gain	Off
Shutter control	Open only for measurement
Light source	Xe lamp
Filter	Use
