# Supplementary material for: N-chlorination mediates protective and immunomodulatory effects of oxidized human plasma proteins
Source: eLife. 2019 Jul 12;8:e47395. doi: 10.7554/eLife.47395 (PMC6650281; doi:10.7554/eLife.47395)
Supplement: Figure 2—source data 3. [file elife-47395-fig2-data3.zip › Figure 2 Source Data 3/HSA h202 (0.3 mM + 10 mM H2O2)_2.csv]

TITLE	20190529
DATA TYPE	FLUORESCENCE SPECTRUM
ORIGIN	JASCO
OWNER
DATE	19/05/29
TIME	16:47:47
SPECTROMETER/DATA SYSTEM
LOCALE	1033
RESOLUTION
DELTAX	0.5
XUNITS	SEC
YUNITS	INTENSITY
FIRSTX	0.0000
LASTX	200.0000
NPOINTS	401
FIRSTY	400.74228
MAXY	4331.29736
MINY	-4.29327
XYDATA
0.0000	400.742
0.5000	417.592
1.0000	421.094
1.5000	415.338
2.0000	404.534
2.5000	402.303
3.0000	402.29
3.5000	407.275
4.0000	406.89
4.5000	399.915
5.0000	399.027
5.5000	400.648
6.0000	405.127
6.5000	407.392
7.0000	406.538
7.5000	405.353
8.0000	402.113
8.5000	400.668
9.0000	430.362
9.5000	452.757
10.0000	430.525
10.5000	406.939
11.0000	406.698
11.5000	411.518
12.0000	408.479
12.5000	418.264
13.0000	412.996
13.5000	399.317
14.0000	400.975
14.5000	406.38
15.0000	449.368
15.5000	448.241
16.0000	404.552
16.5000	399.44
17.0000	409.658
17.5000	410.497
18.0000	401.069
18.5000	415.854
19.0000	419.655
19.5000	266.494
20.0000	59.1271
20.5000	-4.29327
21.0000	-3.59015
21.5000	227.242
22.0000	499.814
22.5000	492.59
23.0000	447.123
23.5000	475.514
24.0000	490.787
24.5000	504.999
25.0000	528.29
25.5000	533.223
26.0000	554.438
26.5000	586.73
27.0000	619.094
27.5000	668.735
28.0000	691.993
28.5000	742.053
29.0000	802.214
29.5000	848.086
30.0000	876.096
30.5000	880.795
31.0000	947.141
31.5000	987.488
32.0000	994.997
32.5000	1032.73
33.0000	1071.67
33.5000	1142.13
34.0000	1379.07
34.5000	1502.65
35.0000	1375.35
35.5000	1333.66
36.0000	1393.04
36.5000	1438.27
37.0000	1453.85
37.5000	1493.03
38.0000	1544.73
38.5000	1577.74
39.0000	1620.8
39.5000	1671.56
40.0000	1713.66
40.5000	1742.43
41.0000	1782.71
41.5000	1826.25
42.0000	1943.61
42.5000	2176.24
43.0000	2190.5
43.5000	2059.79
44.0000	2050.74
44.5000	2066.5
45.0000	2105.31
45.5000	2152.95
46.0000	2196.87
46.5000	2267.64
47.0000	2343.17
47.5000	2574.73
48.0000	2559.6
48.5000	2356.04
49.0000	2374.72
49.5000	2396.59
50.0000	2496.57
50.5000	2522.73
51.0000	2611.52
51.5000	2642.08
52.0000	2571.68
52.5000	2708.34
53.0000	2795.05
53.5000	2722.19
54.0000	2665.67
54.5000	2691.24
55.0000	2699.58
55.5000	2707.04
56.0000	2743.04
56.5000	2786.57
57.0000	2815.34
57.5000	2835.71
58.0000	2855.53
58.5000	2888.1
59.0000	2895.04
59.5000	2887.15
60.0000	2921.38
60.5000	2955.34
61.0000	2984.9
61.5000	2991.12
62.0000	3030.24
62.5000	3051.04
63.0000	3044.96
63.5000	3056.15
64.0000	3056.01
64.5000	3092.06
65.0000	3108.13
65.5000	3120.89
66.0000	3184.49
66.5000	3206.11
67.0000	3207.59
67.5000	3249.02
68.0000	3244.35
68.5000	3349.08
69.0000	3365.13
69.5000	3248.03
70.0000	3254.27
70.5000	3260.65
71.0000	3278.5
71.5000	3317.46
72.0000	3322.2
72.5000	3313.87
73.0000	3394.58
73.5000	3454.13
74.0000	3405.21
74.5000	3379.52
75.0000	3431.8
75.5000	3766.16
76.0000	3759.51
76.5000	3468.64
77.0000	3515.67
77.5000	3584.26
78.0000	3636.04
78.5000	3618.5
79.0000	3550.17
79.5000	3808.96
80.0000	3817.54
80.5000	3546.14
81.0000	3536.79
81.5000	3521.44
82.0000	3640.19
82.5000	3690.24
83.0000	3596.79
83.5000	3562.26
84.0000	3559.61
84.5000	3590.74
85.0000	3616.23
85.5000	3624.32
86.0000	3617.19
86.5000	3666.76
87.0000	3688.39
87.5000	3685.54
88.0000	3692.42
88.5000	3703.57
89.0000	3728.4
89.5000	3779.05
90.0000	3851.23
90.5000	3770
91.0000	3700.93
91.5000	3718.32
92.0000	3690.26
92.5000	3668.68
93.0000	3739.57
93.5000	3740.75
94.0000	3668.91
94.5000	3659.23
95.0000	3678.61
95.5000	3697.09
96.0000	3701.25
96.5000	3704.67
97.0000	3730.66
97.5000	3774.12
98.0000	3788.09
98.5000	3810.01
99.0000	3758.6
99.5000	3705.45
100.0000	3711.55
100.5000	3726.62
101.0000	3740.05
101.5000	3779.42
102.0000	3771.38
102.5000	3722.03
103.0000	3721.19
103.5000	3753.23
104.0000	3783.2
104.5000	3784.32
105.0000	3783.77
105.5000	3811.06
106.0000	3934.04
106.5000	3877.79
107.0000	3741.55
107.5000	3783.8
108.0000	3790.77
108.5000	3791.45
109.0000	3845.16
109.5000	3864.49
110.0000	3842.46
110.5000	3799.72
111.0000	3794.74
111.5000	3794.87
112.0000	3787.87
112.5000	3768.63
113.0000	3726.41
113.5000	3702.72
114.0000	3740.42
114.5000	3770.22
115.0000	3781.58
115.5000	3772.26
116.0000	3744.94
116.5000	3777.18
117.0000	3810.69
117.5000	3796.2
118.0000	3776.59
118.5000	3795.41
119.0000	3822.94
119.5000	3832.94
120.0000	3842.41
120.5000	3878.79
121.0000	3888.55
121.5000	3881.45
122.0000	3948.59
122.5000	3901.11
123.0000	3797.35
123.5000	3821.93
124.0000	3825.61
124.5000	3838.08
125.0000	3837.75
125.5000	3802.4
126.0000	3885.46
126.5000	3935.94
127.0000	3878.7
127.5000	3840.78
128.0000	3873.02
128.5000	3940.11
129.0000	3925.84
129.5000	3869.76
130.0000	3884.6
130.5000	3924.63
131.0000	3917.19
131.5000	3917.03
132.0000	3872.72
132.5000	3892.87
133.0000	3960.61
133.5000	3914.84
134.0000	3862.86
134.5000	3841.42
135.0000	3847.24
135.5000	3946.93
136.0000	3964.75
136.5000	3938.27
137.0000	3927.74
137.5000	3875.21
138.0000	3892.19
138.5000	3908.21
139.0000	3931.21
139.5000	4001.84
140.0000	3963.48
140.5000	3887.75
141.0000	3992.73
141.5000	4138.67
142.0000	4051.4
142.5000	3927.13
143.0000	3960.29
143.5000	3945.13
144.0000	3918.73
144.5000	3920.09
145.0000	3914.23
145.5000	3960
146.0000	3941.43
146.5000	3879.21
147.0000	3997.34
147.5000	4036.51
148.0000	3997.22
148.5000	3958.35
149.0000	3951.6
149.5000	4030.88
150.0000	4030.12
150.5000	4090.35
151.0000	4103.43
151.5000	4033.47
152.0000	4097.18
152.5000	4106.36
153.0000	3992.66
153.5000	3924.34
154.0000	3950.03
154.5000	4045.11
155.0000	4079.01
155.5000	4048.46
156.0000	4018.05
156.5000	4023.54
157.0000	3978.4
157.5000	3944.44
158.0000	4026.54
158.5000	4043.4
159.0000	4053.39
159.5000	4073.89
160.0000	3979.43
160.5000	3927.17
161.0000	4179.66
161.5000	4193.73
162.0000	3934.49
162.5000	4035.56
163.0000	4068.26
163.5000	3972.6
164.0000	3988.22
164.5000	4038.81
165.0000	4024.92
165.5000	4045.44
166.0000	4153.78
166.5000	4230.92
167.0000	4147.97
167.5000	4014.67
168.0000	4030.14
168.5000	4062.31
169.0000	4264.84
169.5000	4275.55
170.0000	4101.23
170.5000	4066.54
171.0000	4066.43
171.5000	4104.57
172.0000	4022.08
172.5000	4044.04
173.0000	4262.93
173.5000	4235.53
174.0000	4095.01
174.5000	4157.84
175.0000	4237.74
175.5000	4109.55
176.0000	3953.78
176.5000	3979.05
177.0000	4024.95
177.5000	4079.96
178.0000	4122.56
178.5000	4121.65
179.0000	4058.09
179.5000	4028.16
180.0000	4025.17
180.5000	3979.02
181.0000	4000.37
181.5000	3999.75
182.0000	4063.38
182.5000	4152.6
183.0000	4095.29
183.5000	4049.19
184.0000	4072.06
184.5000	4025.08
185.0000	4002.86
185.5000	4037.32
186.0000	4023.08
186.5000	4093.84
187.0000	4110.28
187.5000	4034.16
188.0000	4032.03
188.5000	3992.31
189.0000	3997.54
189.5000	4140.22
190.0000	4300.21
190.5000	4331.3
191.0000	4292.33
191.5000	4225.57
192.0000	4082.5
192.5000	4045.29
193.0000	4072.61
193.5000	4017.81
194.0000	4073.69
194.5000	4126.95
195.0000	4070
195.5000	4069.87
196.0000	4046.43
196.5000	4042.64
197.0000	4059.39
197.5000	4220.14
198.0000	4264.94
198.5000	4185.2
199.0000	4166.51
199.5000	4184.11
200.0000	4142.38
##### Extended Information
[Comments]
Sample name	20190529
Comment
User
Division
Company	RUB AK Prof. Leichert
[Detailed Information]
Creation date	5/29/2019 3:47 PM
Data array type	Linear data array
Horizontal axis	Time [sec]
Vertical axis	Int.
Start	0 sec
End	200 sec
Data interval	0.5 sec
Data points	401
[Measurement Information]
Model name	FP-8500
Serial No.	C004461452
Ex filter holder	None
Em filter holder	None
Accessory	EHC-813
Accessory S/N	A002161505
Temperature	30.02 C
Control sensor	Holder
Monitor sensor	Holder
Start mode	Start immediately
Measurement date	5/29/2019 3:46 PM
Photometric mode	Em intensity
Ex bandwidth	2.5 nm
Em bandwidth	2.5 nm
Response	1 sec
Sensitivity	Medium
Measurement range	0 - 200 sec
Data interval	0.5 sec
Ex wavelength	360.0 nm
Em wavelength	360.0 nm
Intensity normalization	Off
Blank correction	Off
Auto gain	Off
Shutter control	Open only for measurement
Light source	Xe lamp
Filter	Use
