# Supplementary material for: N-chlorination mediates protective and immunomodulatory effects of oxidized human plasma proteins
Source: eLife. 2019 Jul 12;8:e47395. doi: 10.7554/eLife.47395 (PMC6650281; doi:10.7554/eLife.47395)
Supplement: Figure 2—source data 3. [file elife-47395-fig2-data3.zip › Figure 2 Source Data 3/HSA h202 (0.3 mM + 10 mM H2O2)_3.csv]

TITLE	20190529
DATA TYPE	FLUORESCENCE SPECTRUM
ORIGIN	JASCO
OWNER
DATE	19/05/29
TIME	17:08:55
SPECTROMETER/DATA SYSTEM
LOCALE	1033
RESOLUTION
DELTAX	0.5
XUNITS	SEC
YUNITS	INTENSITY
FIRSTX	0.0000
LASTX	200.0000
NPOINTS	401
FIRSTY	421.67450
MAXY	4155.39111
MINY	-7.76792
XYDATA
0.0000	421.674
0.5000	438.401
1.0000	435.248
1.5000	429.594
2.0000	423.287
2.5000	425.9
3.0000	424.67
3.5000	436.656
4.0000	437.637
4.5000	416.998
5.0000	415.212
5.5000	414.525
6.0000	441.222
6.5000	441.717
7.0000	415.226
7.5000	418.737
8.0000	420.612
8.5000	417.791
9.0000	417.897
9.5000	417.071
10.0000	413.766
10.5000	430.609
11.0000	445.07
11.5000	429.831
12.0000	424.597
12.5000	480.41
13.0000	507.471
13.5000	453.218
14.0000	419.758
14.5000	417.526
15.0000	416.79
15.5000	416.2
16.0000	414.956
16.5000	414.195
17.0000	413.323
17.5000	415.282
18.0000	472.044
18.5000	489.801
19.0000	433.681
19.5000	340.927
20.0000	128.432
20.5000	-7.76792
21.0000	-3.79196
21.5000	128.324
22.0000	345.379
22.5000	423.54
23.0000	432.037
23.5000	471.146
24.0000	497.517
24.5000	516.442
25.0000	567.602
25.5000	630.747
26.0000	679.175
26.5000	709.107
27.0000	743.726
27.5000	795.5
28.0000	915.51
28.5000	980.51
29.0000	986.747
29.5000	1050.38
30.0000	1109.5
30.5000	1170.85
31.0000	1253.74
31.5000	1341.35
32.0000	1387.04
32.5000	1444.52
33.0000	1504.08
33.5000	1545.11
34.0000	1602.73
34.5000	1667.43
35.0000	1737
35.5000	1782.82
36.0000	1829.07
36.5000	1881.22
37.0000	1932.57
37.5000	1989.37
38.0000	2047.11
38.5000	2086.49
39.0000	2116.89
39.5000	2168.52
40.0000	2403.74
40.5000	2453.85
41.0000	2427.38
41.5000	2453.58
42.0000	2368.21
42.5000	2417.5
43.0000	2459.3
43.5000	2481.61
44.0000	2515.56
44.5000	2546.62
45.0000	2595.28
45.5000	2655.13
46.0000	2665.1
46.5000	2666.03
47.0000	2697.2
47.5000	2727.99
48.0000	2772.61
48.5000	2795
49.0000	2802.51
49.5000	2859.47
50.0000	2880.75
50.5000	2868.43
51.0000	2900.18
51.5000	3010.52
52.0000	3022.1
52.5000	2968.02
53.0000	3001.03
53.5000	3014.79
54.0000	3020.37
54.5000	3035.4
55.0000	3062.6
55.5000	3106.21
56.0000	3106.5
56.5000	3099.82
57.0000	3131.52
57.5000	3147.33
58.0000	3154.73
58.5000	3187.67
59.0000	3195.57
59.5000	3207.97
60.0000	3222.42
60.5000	3232.29
61.0000	3249.01
61.5000	3240.67
62.0000	3352.18
62.5000	3419.97
63.0000	3325.27
63.5000	3290.36
64.0000	3326.48
64.5000	3333.87
65.0000	3341.72
65.5000	3359.86
66.0000	3366.57
66.5000	3400.93
67.0000	3398.21
67.5000	3368.89
68.0000	3373.61
68.5000	3391.58
69.0000	3409.94
69.5000	3420.01
70.0000	3419.33
70.5000	3462.85
71.0000	3471.77
71.5000	3435.23
72.0000	3439.4
72.5000	3450.94
73.0000	3463.84
73.5000	3496.66
74.0000	3537.36
74.5000	3520.83
75.0000	3521.9
75.5000	3532.63
76.0000	3524.49
76.5000	3525.71
77.0000	3534.22
77.5000	3539.39
78.0000	3530.17
78.5000	3540.01
79.0000	3575.93
79.5000	3581.52
80.0000	3552.98
80.5000	3558.69
81.0000	3577.26
81.5000	3580.92
82.0000	3590.31
82.5000	3607.88
83.0000	3605.68
83.5000	3586.97
84.0000	3598.19
84.5000	3623.91
85.0000	3618.18
85.5000	3629.19
86.0000	3628.63
86.5000	3626.44
87.0000	3654.6
87.5000	3689.69
88.0000	3684.76
88.5000	3748.13
89.0000	3769.14
89.5000	3691.32
90.0000	3663.33
90.5000	3636.9
91.0000	3634.99
91.5000	3669.16
92.0000	3733.88
92.5000	3709.79
93.0000	3688.04
93.5000	3716.68
94.0000	3716.51
94.5000	3728.35
95.0000	3809.16
95.5000	3796.35
96.0000	3744.39
96.5000	3728.61
97.0000	3701.93
97.5000	3758.14
98.0000	3760.58
98.5000	3747.35
99.0000	3734.06
99.5000	3728.09
100.0000	3725.03
100.5000	3771.22
101.0000	3792.32
101.5000	3746.69
102.0000	3769
102.5000	3802.63
103.0000	3776.04
103.5000	3797.45
104.0000	3843.37
104.5000	3897.88
105.0000	3863.55
105.5000	3773.66
106.0000	3742.13
106.5000	3713.84
107.0000	3781.62
107.5000	3786.82
108.0000	3744.69
108.5000	3750.26
109.0000	3743.28
109.5000	3762.83
110.0000	3764.68
110.5000	3756.52
111.0000	3808.41
111.5000	3794.56
112.0000	3799.82
112.5000	3834.54
113.0000	3883.44
113.5000	3937.26
114.0000	3922.35
114.5000	3865.69
115.0000	3930.97
115.5000	3948.96
116.0000	3952.48
116.5000	3949.31
117.0000	3865.61
117.5000	3915.11
118.0000	3858.33
118.5000	3791.43
119.0000	3884.3
119.5000	3895.26
120.0000	3803.37
120.5000	3803.22
121.0000	3818.59
121.5000	3791.34
122.0000	3836.3
122.5000	3884.84
123.0000	3889.88
123.5000	3886.07
124.0000	3820.9
124.5000	3790.65
125.0000	3852.57
125.5000	4009.52
126.0000	3954.67
126.5000	3850.92
127.0000	3889.78
127.5000	3883.17
128.0000	3897.57
128.5000	3880.8
129.0000	3890.89
129.5000	3878.85
130.0000	3867.6
130.5000	3844.27
131.0000	3844.02
131.5000	3835.84
132.0000	3812.04
132.5000	3913.51
133.0000	3953.4
133.5000	3902.81
134.0000	3878.66
134.5000	3834.33
135.0000	3894.76
135.5000	3954.59
136.0000	3885.37
136.5000	3880.45
137.0000	3843.89
137.5000	3842.36
138.0000	4000.89
138.5000	3945.61
139.0000	3813.09
139.5000	3839
140.0000	3820.94
140.5000	3871.29
141.0000	3990.93
141.5000	3957.41
142.0000	3846.03
142.5000	3812.37
143.0000	3830.66
143.5000	3858.1
144.0000	3859.76
144.5000	3860.04
145.0000	3967.98
145.5000	3976.72
146.0000	3902.34
146.5000	3892.91
147.0000	3839.44
147.5000	3859.99
148.0000	3839.29
148.5000	3862.26
149.0000	3853.03
149.5000	3906.77
150.0000	4045.66
150.5000	4004.41
151.0000	3919.07
151.5000	3889.15
152.0000	3947.18
152.5000	3921.25
153.0000	3874.25
153.5000	3974.31
154.0000	4001.92
154.5000	4114.65
155.0000	4155.39
155.5000	4000.16
156.0000	4018.19
156.5000	4024.51
157.0000	3959.72
157.5000	3916.35
158.0000	3971.82
158.5000	3985.35
159.0000	3861.19
159.5000	3823.71
160.0000	3840.61
160.5000	3858.93
161.0000	3910.3
161.5000	3836.18
162.0000	3860.58
162.5000	3866.93
163.0000	3805.12
163.5000	3840.93
164.0000	3833.92
164.5000	3848.13
165.0000	3862.5
165.5000	3913.81
166.0000	3892.1
166.5000	3899.06
167.0000	3920.4
167.5000	3809.15
168.0000	3771.3
168.5000	3762.7
169.0000	3920.09
169.5000	3976.96
170.0000	3824.64
170.5000	3755.17
171.0000	3747.76
171.5000	3832.82
172.0000	3875.92
172.5000	3814.8
173.0000	3760.01
173.5000	3956.92
174.0000	3955.86
174.5000	3926.45
175.0000	4121.61
175.5000	4083.15
176.0000	3931.42
176.5000	3843.93
177.0000	3867.85
177.5000	3872.06
178.0000	3831.18
178.5000	3875.65
179.0000	4011.87
179.5000	3966.95
180.0000	3821.18
180.5000	4038.09
181.0000	4078.85
181.5000	3858.43
182.0000	3885
182.5000	3963.12
183.0000	3891.76
183.5000	3775.54
184.0000	3809.36
184.5000	3769.44
185.0000	3778.18
185.5000	3857.77
186.0000	3873.23
186.5000	3966.8
187.0000	3917.16
187.5000	3905.61
188.0000	3932.44
188.5000	3887.9
189.0000	3874.71
189.5000	3858.9
190.0000	3961.96
190.5000	3907.97
191.0000	3906.25
191.5000	4110.87
192.0000	4056.64
192.5000	4043.27
193.0000	4130.22
193.5000	3984.03
194.0000	3779.15
194.5000	3802.77
195.0000	3953.17
195.5000	4014.91
196.0000	3925.57
196.5000	3914.94
197.0000	3889.18
197.5000	3757.2
198.0000	3766.99
198.5000	3823.71
199.0000	3786.3
199.5000	3745.94
200.0000	3850.26
##### Extended Information
[Comments]
Sample name	20190529
Comment
User
Division
Company	RUB AK Prof. Leichert
[Detailed Information]
Creation date	5/29/2019 4:08 PM
Data array type	Linear data array
Horizontal axis	Time [sec]
Vertical axis	Int.
Start	0 sec
End	200 sec
Data interval	0.5 sec
Data points	401
[Measurement Information]
Model name	FP-8500
Serial No.	C004461452
Ex filter holder	None
Em filter holder	None
Accessory	EHC-813
Accessory S/N	A002161505
Temperature	30.02 C
Control sensor	Holder
Monitor sensor	Holder
Start mode	Start immediately
Measurement date	5/29/2019 4:08 PM
Photometric mode	Em intensity
Ex bandwidth	2.5 nm
Em bandwidth	2.5 nm
Response	1 sec
Sensitivity	Medium
Measurement range	0 - 200 sec
Data interval	0.5 sec
Ex wavelength	360.0 nm
Em wavelength	360.0 nm
Intensity normalization	Off
Blank correction	Off
Auto gain	Off
Shutter control	Open only for measurement
Light source	Xe lamp
Filter	Use
