# Supplementary material for: N-chlorination mediates protective and immunomodulatory effects of oxidized human plasma proteins
Source: eLife. 2019 Jul 12;8:e47395. doi: 10.7554/eLife.47395 (PMC6650281; doi:10.7554/eLife.47395)
Supplement: Figure 2—source data 3. [file elife-47395-fig2-data3.zip › Figure 2 Source Data 3/HSA h202 (0.3 mM + 10 mM H2O2)_1.csv]

TITLE	20190529
DATA TYPE	FLUORESCENCE SPECTRUM
ORIGIN	JASCO
OWNER
DATE	19/05/29
TIME	15:08:32
SPECTROMETER/DATA SYSTEM
LOCALE	1033
RESOLUTION
DELTAX	0.5
XUNITS	SEC
YUNITS	INTENSITY
FIRSTX	0.0000
LASTX	200.0000
NPOINTS	401
FIRSTY	486.52982
MAXY	4372.10449
MINY	-3.97589
XYDATA
0.0000	486.53
0.5000	428.584
1.0000	428.29
1.5000	414.797
2.0000	414.456
2.5000	521.007
3.0000	510.739
3.5000	410.937
4.0000	407.994
4.5000	401.297
5.0000	393.72
5.5000	400.573
6.0000	460.287
6.5000	542.074
7.0000	480.035
7.5000	389.828
8.0000	439.814
8.5000	443.97
9.0000	401.025
9.5000	394.643
10.0000	384.962
10.5000	384.942
11.0000	390.914
11.5000	396.084
12.0000	393.37
12.5000	389.065
13.0000	453.567
13.5000	458.014
14.0000	465.147
14.5000	498.045
15.0000	427.175
15.5000	460.877
16.0000	559.683
16.5000	494.095
17.0000	401.986
17.5000	428.176
18.0000	445.155
18.5000	562.116
19.0000	543.149
19.5000	238.989
20.0000	34.6869
20.5000	-3.97589
21.0000	80.3163
21.5000	350.707
22.0000	485.685
22.5000	462.452
23.0000	481.157
23.5000	498.244
24.0000	572.575
24.5000	598.181
25.0000	538.745
25.5000	518.321
26.0000	558.376
26.5000	596.509
27.0000	630.513
27.5000	669.641
28.0000	704.471
28.5000	810.911
29.0000	882.006
29.5000	865.671
30.0000	893.344
30.5000	964.064
31.0000	1029.6
31.5000	1061.5
32.0000	1110.93
32.5000	1173.44
33.0000	1226.06
33.5000	1347.85
34.0000	1405.62
34.5000	1422.35
35.0000	1493.65
35.5000	1541.6
36.0000	1576.86
36.5000	1649.63
37.0000	1732.13
37.5000	1749.09
38.0000	1759.29
38.5000	1792.72
39.0000	1850.13
39.5000	1908.41
40.0000	1948.74
40.5000	2011.27
41.0000	2099.28
41.5000	2124.21
42.0000	2134.99
42.5000	2186.41
43.0000	2211.16
43.5000	2235.98
44.0000	2298.25
44.5000	2332.48
45.0000	2418.53
45.5000	2511.32
46.0000	2487.23
46.5000	2484.1
47.0000	2500.43
47.5000	2539.93
48.0000	2608.84
48.5000	2611.92
49.0000	2604.46
49.5000	2625.76
50.0000	2668.7
50.5000	2710.27
51.0000	2720.05
51.5000	2757.96
52.0000	2880.42
52.5000	2877.79
53.0000	2803.69
53.5000	2859.75
54.0000	2896.75
54.5000	2884.19
55.0000	2921.72
55.5000	2988.86
56.0000	3046.27
56.5000	3071.41
57.0000	3040.74
57.5000	3068.27
58.0000	3109.51
58.5000	3168.8
59.0000	3211.47
59.5000	3146.57
60.0000	3134.05
60.5000	3210.27
61.0000	3210.83
61.5000	3279.37
62.0000	3340.55
62.5000	3277.76
63.0000	3264.44
63.5000	3260.59
64.0000	3288.01
64.5000	3288.42
65.0000	3280.3
65.5000	3343.77
66.0000	3404.31
66.5000	3386.35
67.0000	3360.15
67.5000	3373.17
68.0000	3369.56
68.5000	3390.51
69.0000	3416.7
69.5000	3427.22
70.0000	3424.65
70.5000	3392.15
71.0000	3404.94
71.5000	3462.89
72.0000	3466.73
72.5000	3459.59
73.0000	3476.19
73.5000	3519.76
74.0000	3569.93
74.5000	3520.52
75.0000	3472
75.5000	3549.27
76.0000	3574.05
76.5000	3674.72
77.0000	3689.24
77.5000	3631.5
78.0000	3640.03
78.5000	3596.84
79.0000	3609.66
79.5000	3610.39
80.0000	3645.33
80.5000	3666.57
81.0000	3670.72
81.5000	3679.21
82.0000	3672.68
82.5000	3647.35
83.0000	3666.35
83.5000	3678.32
84.0000	3670.98
84.5000	3667.01
85.0000	3688.53
85.5000	3723.17
86.0000	3738.48
86.5000	3728.66
87.0000	3712.5
87.5000	3735.33
88.0000	3785.51
88.5000	3836.45
89.0000	3839.19
89.5000	3848.83
90.0000	3823.67
90.5000	3778.2
91.0000	3903.03
91.5000	3952.01
92.0000	3854.41
92.5000	3856.4
93.0000	3893.91
93.5000	3848.58
94.0000	3797.29
94.5000	3799.91
95.0000	3834.32
95.5000	3960.98
96.0000	3970.46
96.5000	3845.17
97.0000	3818.09
97.5000	3844.93
98.0000	3849.96
98.5000	3882.21
99.0000	3909.26
99.5000	3872.67
100.0000	3835.2
100.5000	3858.61
101.0000	3891.53
101.5000	3935.86
102.0000	4021.74
102.5000	3988.1
103.0000	3918.37
103.5000	3897.58
104.0000	3918.38
104.5000	3912.28
105.0000	3917.96
105.5000	3931.97
106.0000	3933.59
106.5000	3956.74
107.0000	3903.75
107.5000	3887.54
108.0000	3913.87
108.5000	3962.57
109.0000	4002.88
109.5000	4037.55
110.0000	3973.07
110.5000	3883.43
111.0000	3886.76
111.5000	3896.12
112.0000	3932.71
112.5000	3959.54
113.0000	4034.31
113.5000	4066.99
114.0000	4013.68
114.5000	3987.52
115.0000	3999.55
115.5000	4175.85
116.0000	4134.36
116.5000	3925.05
117.0000	3941.85
117.5000	3969.41
118.0000	3960.52
118.5000	4010.07
119.0000	3980.67
119.5000	3899.9
120.0000	4060.2
120.5000	4075.83
121.0000	4030.42
121.5000	4100.06
122.0000	4135.34
122.5000	4119.6
123.0000	4168.78
123.5000	4140.77
124.0000	4025.02
124.5000	4064.74
125.0000	4040.71
125.5000	4031.89
126.0000	3991.3
126.5000	3972.42
127.0000	3993.79
127.5000	3943.79
128.0000	3946.66
128.5000	4035.86
129.0000	4045.96
129.5000	4050.81
130.0000	4032.5
130.5000	4033.72
131.0000	4066.6
131.5000	4082
132.0000	4071.9
132.5000	4006.33
133.0000	4024.5
133.5000	4087.61
134.0000	4101.17
134.5000	4116.69
135.0000	4108.99
135.5000	4046.57
136.0000	4076.51
136.5000	4085.36
137.0000	4045.92
137.5000	4016.68
138.0000	4009.14
138.5000	4026.14
139.0000	4026.18
139.5000	4006.47
140.0000	4016.16
140.5000	4092.76
141.0000	4141.96
141.5000	4104.98
142.0000	4087.28
142.5000	4105.89
143.0000	4372.1
143.5000	4339.85
144.0000	4103.48
144.5000	4192.86
145.0000	4179.17
145.5000	4134.51
146.0000	4076.93
146.5000	4073.97
147.0000	4088.86
147.5000	4063.53
148.0000	4117.76
148.5000	4143.76
149.0000	4107.21
149.5000	4044.1
150.0000	4006.1
150.5000	4000.32
151.0000	3983.76
151.5000	3997.33
152.0000	4005.51
152.5000	4015.77
153.0000	4010.86
153.5000	4019.3
154.0000	4023.88
154.5000	4014.27
155.0000	4069.78
155.5000	4095.31
156.0000	4074.81
156.5000	4178.18
157.0000	4272.02
157.5000	4304.52
158.0000	4314.29
158.5000	4186.84
159.0000	4072.51
159.5000	4023.17
160.0000	3995.93
160.5000	4043.1
161.0000	4182.97
161.5000	4162.1
162.0000	4040.75
162.5000	4010.92
163.0000	3968.15
163.5000	3977.2
164.0000	4045.73
164.5000	4040.15
165.0000	4012.78
165.5000	4053.91
166.0000	4054.46
166.5000	4007.82
167.0000	3987.42
167.5000	4081.97
168.0000	4104.68
168.5000	4043.82
169.0000	4031.28
169.5000	4122.23
170.0000	4170.66
170.5000	4113.49
171.0000	4058.92
171.5000	4031.82
172.0000	4055.7
172.5000	4040.77
173.0000	3990.39
173.5000	4089.82
174.0000	4139.98
174.5000	4001.66
175.0000	4016.08
175.5000	4106.71
176.0000	4058.18
176.5000	3956.25
177.0000	3987.38
177.5000	4037.02
178.0000	4006.82
178.5000	3957.41
179.0000	3967.2
179.5000	4088.77
180.0000	4146.98
180.5000	4224.65
181.0000	4235.88
181.5000	4080.75
182.0000	4066.82
182.5000	4097.54
183.0000	4059.97
183.5000	4044.44
184.0000	4103.34
184.5000	4130.03
185.0000	4036.73
185.5000	3968.42
186.0000	3987.03
186.5000	4007.64
187.0000	4011.27
187.5000	4056.35
188.0000	4128.25
188.5000	4133.1
189.0000	4058.85
189.5000	4096.71
190.0000	4044.61
190.5000	3940.37
191.0000	4112.29
191.5000	4163.96
192.0000	4041.32
192.5000	4118.83
193.0000	4132.23
193.5000	4131.97
194.0000	4157.4
194.5000	4124.48
195.0000	4091.16
195.5000	4002.86
196.0000	4023.1
196.5000	4060.73
197.0000	4017.84
197.5000	4136.53
198.0000	4170.48
198.5000	4030.59
199.0000	4031.18
199.5000	4034.3
200.0000	3987.2
##### Extended Information
[Comments]
Sample name	20190529
Comment
User
Division
Company	RUB AK Prof. Leichert
[Detailed Information]
Creation date	5/29/2019 2:08 PM
Data array type	Linear data array
Horizontal axis	Time [sec]
Vertical axis	Int.
Start	0 sec
End	200 sec
Data interval	0.5 sec
Data points	401
[Measurement Information]
Model name	FP-8500
Serial No.	C004461452
Ex filter holder	None
Em filter holder	None
Accessory	EHC-813
Accessory S/N	A002161505
Temperature	30.01 C
Control sensor	Holder
Monitor sensor	Holder
Start mode	Start immediately
Measurement date	5/29/2019 2:08 PM
Photometric mode	Em intensity
Ex bandwidth	2.5 nm
Em bandwidth	2.5 nm
Response	1 sec
Sensitivity	Medium
Measurement range	0 - 200 sec
Data interval	0.5 sec
Ex wavelength	360.0 nm
Em wavelength	360.0 nm
Intensity normalization	Off
Blank correction	Off
Auto gain	Off
Shutter control	Open only for measurement
Light source	Xe lamp
Filter	Use
