# Supplementary material for: N-chlorination mediates protective and immunomodulatory effects of oxidized human plasma proteins
Source: eLife. 2019 Jul 12;8:e47395. doi: 10.7554/eLife.47395 (PMC6650281; doi:10.7554/eLife.47395)
Supplement: Figure 2—source data 3. [file elife-47395-fig2-data3.zip › Figure 2 Source Data 3/HSA hocl (0.3 mM + 15 mM HOCl)_3.csv]

TITLE	20190529
DATA TYPE	FLUORESCENCE SPECTRUM
ORIGIN	JASCO
OWNER
DATE	19/05/29
TIME	16:04:52
SPECTROMETER/DATA SYSTEM
LOCALE	1033
RESOLUTION
DELTAX	0.5
XUNITS	SEC
YUNITS	INTENSITY
FIRSTX	0.0000
LASTX	200.0000
NPOINTS	401
FIRSTY	379.73138
MAXY	1318.15356
MINY	-4.13255
XYDATA
0.0000	379.731
0.5000	398.741
1.0000	396.135
1.5000	390.343
2.0000	387.749
2.5000	385.787
3.0000	382.343
3.5000	382.889
4.0000	384.526
4.5000	384.792
5.0000	387.999
5.5000	388.306
6.0000	382.843
6.5000	401.533
7.0000	402.241
7.5000	379.692
8.0000	380.378
8.5000	381.554
9.0000	380.014
9.5000	383.872
10.0000	387.7
10.5000	383.642
11.0000	380.145
11.5000	379.699
12.0000	378.522
12.5000	377.948
13.0000	378.476
13.5000	381.422
14.0000	382.092
14.5000	381.019
15.0000	381.232
15.5000	380.745
16.0000	383.35
16.5000	381.937
17.0000	385.941
17.5000	386.575
18.0000	388.655
18.5000	390.68
19.0000	381.299
19.5000	211.695
20.0000	19.8883
20.5000	-4.13255
21.0000	-3.50472
21.5000	143.7
22.0000	367.834
22.5000	437.827
23.0000	434.542
23.5000	456.853
24.0000	483.655
24.5000	485.246
25.0000	470.633
25.5000	469.826
26.0000	664.522
26.5000	743.028
27.0000	584.199
27.5000	517.65
28.0000	502.843
28.5000	502.497
29.0000	499.529
29.5000	501.439
30.0000	503.218
30.5000	505.285
31.0000	509.269
31.5000	508.859
32.0000	512.511
32.5000	512.343
33.0000	511.359
33.5000	517.758
34.0000	511.575
34.5000	514.458
35.0000	517.661
35.5000	509.465
36.0000	525.585
36.5000	538.645
37.0000	529.63
37.5000	526.406
38.0000	534.987
38.5000	531.676
39.0000	517.218
39.5000	525.64
40.0000	533.211
40.5000	531.856
41.0000	534.247
41.5000	560.741
42.0000	560.89
42.5000	572.304
43.0000	570.969
43.5000	530.266
44.0000	543.645
44.5000	542.731
45.0000	523.467
45.5000	531.327
46.0000	567.31
46.5000	617.457
47.0000	622.299
47.5000	592.735
48.0000	551.359
48.5000	534.982
49.0000	562.596
49.5000	582.695
50.0000	575.437
50.5000	544.086
51.0000	533.179
51.5000	552.58
52.0000	566.764
52.5000	563.7
53.0000	569.53
53.5000	600.325
54.0000	595.468
54.5000	595.525
55.0000	605.865
55.5000	576.949
56.0000	553.941
56.5000	564.323
57.0000	568.737
57.5000	613.847
58.0000	674.27
58.5000	652.222
59.0000	651.656
59.5000	614.938
60.0000	661.656
60.5000	685.602
61.0000	598.677
61.5000	606.521
62.0000	639.525
62.5000	642.702
63.0000	612.81
63.5000	577.126
64.0000	584.182
64.5000	695.285
65.0000	699.669
65.5000	618.451
66.0000	605.603
66.5000	653.611
67.0000	668.062
67.5000	620.619
68.0000	631.487
68.5000	644.627
69.0000	596.768
69.5000	562.06
70.0000	590.868
70.5000	649.13
71.0000	646.455
71.5000	602.645
72.0000	635.118
72.5000	637.308
73.0000	612.05
73.5000	573.931
74.0000	600.441
74.5000	661.122
75.0000	676.545
75.5000	790.839
76.0000	751.278
76.5000	631.224
77.0000	653.752
77.5000	661.325
78.0000	742.443
78.5000	761.329
79.0000	708.815
79.5000	772.975
80.0000	752.387
80.5000	706.923
81.0000	727.207
81.5000	733.36
82.0000	700.911
82.5000	665.912
83.0000	716.2
83.5000	699.97
84.0000	707.301
84.5000	766.073
85.0000	726.857
85.5000	664.263
86.0000	657.284
86.5000	751.034
87.0000	831.856
87.5000	778.604
88.0000	704.809
88.5000	670.847
89.0000	694.829
89.5000	697.509
90.0000	651.176
90.5000	778.049
91.0000	821.007
91.5000	675.258
92.0000	676.352
92.5000	732.647
93.0000	805.691
93.5000	761.894
94.0000	672.852
94.5000	749.557
95.0000	724.58
95.5000	697.031
96.0000	688.883
96.5000	752.075
97.0000	814.957
97.5000	768.433
98.0000	815.059
98.5000	787.507
99.0000	694.486
99.5000	648.125
100.0000	632.832
100.5000	680.6
101.0000	739.049
101.5000	688.689
102.0000	692.39
102.5000	807.485
103.0000	935.198
103.5000	850.488
104.0000	703.841
104.5000	747.419
105.0000	817.523
105.5000	758.71
106.0000	698.809
106.5000	792.57
107.0000	765.66
107.5000	848.341
108.0000	1032.8
108.5000	964.989
109.0000	895.061
109.5000	814.883
110.0000	715.302
110.5000	879.807
111.0000	865.034
111.5000	746.718
112.0000	859.9
112.5000	908.426
113.0000	873.288
113.5000	776.878
114.0000	770.037
114.5000	874.924
115.0000	839.087
115.5000	743.49
116.0000	828.986
116.5000	970.631
117.0000	938.205
117.5000	811.324
118.0000	759.895
118.5000	843.326
119.0000	860.829
119.5000	867.626
120.0000	872.318
120.5000	785.058
121.0000	837.474
121.5000	896.052
122.0000	924.606
122.5000	915.448
123.0000	850.055
123.5000	856.427
124.0000	770.752
124.5000	815.716
125.0000	1017.27
125.5000	1007.35
126.0000	884.813
126.5000	983.283
127.0000	1257.3
127.5000	1157.54
128.0000	1032.01
128.5000	983.396
129.0000	789.542
129.5000	846.393
130.0000	944.898
130.5000	967.779
131.0000	917.048
131.5000	1091.07
132.0000	1103.57
132.5000	820.909
133.0000	979.553
133.5000	1058.43
134.0000	999.514
134.5000	999.556
135.0000	890.811
135.5000	912.755
136.0000	939.617
136.5000	950.39
137.0000	888.642
137.5000	893.604
138.0000	984.129
138.5000	975.196
139.0000	983.044
139.5000	897.431
140.0000	778.689
140.5000	749.369
141.0000	1043.27
141.5000	1162.88
142.0000	932.491
142.5000	940.478
143.0000	1034.31
143.5000	945.2
144.0000	816.214
144.5000	833.505
145.0000	940.414
145.5000	908.175
146.0000	921.839
146.5000	1018.21
147.0000	1016.11
147.5000	955.168
148.0000	1026.81
148.5000	1103.79
149.0000	997.306
149.5000	954.641
150.0000	1027.83
150.5000	1125
151.0000	1147.89
151.5000	1043.72
152.0000	1133.79
152.5000	1253.95
153.0000	1093.07
153.5000	1058.84
154.0000	1125.66
154.5000	1010.17
155.0000	969.573
155.5000	1136.83
156.0000	1131.36
156.5000	1062.57
157.0000	964.69
157.5000	999.577
158.0000	1075.63
158.5000	900.711
159.0000	904.185
159.5000	937.045
160.0000	983.301
160.5000	1079.48
161.0000	1153.74
161.5000	1318.15
162.0000	1113.59
162.5000	905.959
163.0000	1028.48
163.5000	994.668
164.0000	1044.59
164.5000	974.702
165.0000	845.739
165.5000	910.052
166.0000	954.92
166.5000	1042.3
167.0000	1059.19
167.5000	1088.69
168.0000	998.895
168.5000	1201.38
169.0000	1156.72
169.5000	772.209
170.0000	774.659
170.5000	865.991
171.0000	829.842
171.5000	827.758
172.0000	973.005
172.5000	917.403
173.0000	789.054
173.5000	800.129
174.0000	923.695
174.5000	1066.22
175.0000	1031.26
175.5000	1244.48
176.0000	1273.89
176.5000	876.42
177.0000	857.072
177.5000	905.37
178.0000	913.347
178.5000	1091.16
179.0000	1061.1
179.5000	895.292
180.0000	1001.43
180.5000	923.608
181.0000	780.017
181.5000	822.094
182.0000	807.999
182.5000	912.608
183.0000	911.242
183.5000	877.003
184.0000	872.422
184.5000	812.557
185.0000	871.432
185.5000	830.001
186.0000	866.483
186.5000	886.412
187.0000	765.618
187.5000	872.968
188.0000	1001.38
188.5000	973.899
189.0000	969.719
189.5000	1107.38
190.0000	1311.77
190.5000	1160.31
191.0000	989.108
191.5000	942.652
192.0000	890.359
192.5000	849.065
193.0000	833.066
193.5000	939.961
194.0000	929.026
194.5000	861.428
195.0000	832.508
195.5000	878.368
196.0000	899.736
196.5000	897.625
197.0000	1148.77
197.5000	1061.05
198.0000	877.204
198.5000	963.689
199.0000	932.85
199.5000	836.077
200.0000	743.259
##### Extended Information
[Comments]
Sample name	20190529
Comment
User
Division
Company	RUB AK Prof. Leichert
[Detailed Information]
Creation date	5/29/2019 3:04 PM
Data array type	Linear data array
Horizontal axis	Time [sec]
Vertical axis	Int.
Start	0 sec
End	200 sec
Data interval	0.5 sec
Data points	401
[Measurement Information]
Model name	FP-8500
Serial No.	C004461452
Ex filter holder	None
Em filter holder	None
Accessory	EHC-813
Accessory S/N	A002161505
Temperature	30.00 C
Control sensor	Holder
Monitor sensor	Holder
Start mode	Start immediately
Measurement date	5/29/2019 3:04 PM
Photometric mode	Em intensity
Ex bandwidth	2.5 nm
Em bandwidth	2.5 nm
Response	1 sec
Sensitivity	Medium
Measurement range	0 - 200 sec
Data interval	0.5 sec
Ex wavelength	360.0 nm
Em wavelength	360.0 nm
Intensity normalization	Off
Blank correction	Off
Auto gain	Off
Shutter control	Open only for measurement
Light source	Xe lamp
Filter	Use
