# Supplementary material for: N-chlorination mediates protective and immunomodulatory effects of oxidized human plasma proteins
Source: eLife. 2019 Jul 12;8:e47395. doi: 10.7554/eLife.47395 (PMC6650281; doi:10.7554/eLife.47395)
Supplement: Figure 2—source data 3. [file elife-47395-fig2-data3.zip › Figure 2 Source Data 3/HSA hocl (0.3 mM + 15 mM HOCl)_2.csv]

TITLE	20190529
DATA TYPE	FLUORESCENCE SPECTRUM
ORIGIN	JASCO
OWNER
DATE	19/05/29
TIME	16:30:11
SPECTROMETER/DATA SYSTEM
LOCALE	1033
RESOLUTION
DELTAX	0.5
XUNITS	SEC
YUNITS	INTENSITY
FIRSTX	0.0000
LASTX	200.0000
NPOINTS	401
FIRSTY	583.27991
MAXY	1371.69324
MINY	-4.08213
XYDATA
0.0000	583.28
0.5000	436.35
1.0000	408.753
1.5000	420.506
2.0000	425.1
2.5000	417.656
3.0000	408.055
3.5000	394.711
4.0000	405.987
4.5000	404.304
5.0000	393.872
5.5000	394.168
6.0000	393.287
6.5000	415.723
7.0000	415.005
7.5000	417.927
8.0000	422.535
8.5000	395.858
9.0000	525.718
9.5000	604.943
10.0000	476.814
10.5000	397.985
11.0000	393.742
11.5000	396.371
12.0000	410.934
12.5000	411.168
13.0000	404.628
13.5000	413.163
14.0000	460.284
14.5000	450.205
15.0000	394.205
15.5000	416.001
16.0000	431.522
16.5000	408.391
17.0000	395.858
17.5000	395.188
18.0000	392.629
18.5000	401.714
19.0000	411.961
19.5000	221.55
20.0000	12.0492
20.5000	-4.08213
21.0000	-3.49779
21.5000	240.904
22.0000	470.281
22.5000	457.834
23.0000	491.346
23.5000	624.857
24.0000	622.794
24.5000	504.498
25.0000	489.854
25.5000	497.533
26.0000	509.091
26.5000	509.368
27.0000	507.091
27.5000	524.786
28.0000	519.167
28.5000	501.304
29.0000	515.06
29.5000	525.916
30.0000	532.592
30.5000	544.672
31.0000	535.629
31.5000	544.039
32.0000	549.715
32.5000	538.303
33.0000	534.1
33.5000	549.183
34.0000	549.889
34.5000	543.078
35.0000	552.836
35.5000	538.701
36.0000	553.151
36.5000	552.884
37.0000	573.315
37.5000	575.217
38.0000	542.135
38.5000	556.77
39.0000	569.897
39.5000	556.208
40.0000	563.905
40.5000	580.477
41.0000	579.27
41.5000	560.639
42.0000	551.621
42.5000	595.349
43.0000	598.942
43.5000	576.958
44.0000	561.717
44.5000	554.091
45.0000	574.739
45.5000	579.831
46.0000	563.904
46.5000	585.601
47.0000	589.275
47.5000	554.734
48.0000	561.115
48.5000	591.354
49.0000	597.515
49.5000	579.239
50.0000	591.536
50.5000	609.07
51.0000	586.721
51.5000	565.031
52.0000	564.076
52.5000	578.523
53.0000	586.716
53.5000	583.376
54.0000	591.128
54.5000	627.952
55.0000	643.45
55.5000	594.208
56.0000	625.181
56.5000	668.025
57.0000	623.564
57.5000	593.189
58.0000	575.08
58.5000	582.755
59.0000	608.397
59.5000	610.303
60.0000	602.212
60.5000	580.453
61.0000	581.726
61.5000	620.801
62.0000	684.394
62.5000	654.167
63.0000	649.858
63.5000	672.974
64.0000	596.334
64.5000	565.03
65.0000	589.515
65.5000	602.952
66.0000	596.833
66.5000	604.85
67.0000	615.076
67.5000	641.278
68.0000	612.508
68.5000	585.5
69.0000	590.649
69.5000	593.975
70.0000	606.855
70.5000	616.183
71.0000	608.593
71.5000	602.324
72.0000	668.566
72.5000	663.352
73.0000	639.162
73.5000	628.52
74.0000	571.528
74.5000	656.968
75.0000	699.133
75.5000	613.925
76.0000	604.735
76.5000	710.344
77.0000	740.143
77.5000	682.73
78.0000	797.345
78.5000	779.371
79.0000	665.216
79.5000	675.884
80.0000	661.973
80.5000	660.465
81.0000	648.107
81.5000	614.893
82.0000	652.689
82.5000	798.848
83.0000	866.023
83.5000	777.976
84.0000	741.336
84.5000	802.086
85.0000	771.869
85.5000	749.267
86.0000	798.022
86.5000	747.305
87.0000	702.588
87.5000	732.939
88.0000	707.564
88.5000	669.34
89.0000	640.233
89.5000	654.073
90.0000	695.026
90.5000	671.651
91.0000	646.56
91.5000	634.976
92.0000	692.333
92.5000	717.087
93.0000	670.653
93.5000	667.193
94.0000	700.456
94.5000	696.91
95.0000	709.671
95.5000	770.341
96.0000	717.604
96.5000	645.614
97.0000	741.533
97.5000	762.183
98.0000	709.1
98.5000	823.637
99.0000	853.061
99.5000	824.354
100.0000	858.613
100.5000	860.904
101.0000	770.612
101.5000	671.105
102.0000	726.844
102.5000	785.382
103.0000	730.734
103.5000	801.348
104.0000	866.636
104.5000	785.742
105.0000	754.995
105.5000	771.249
106.0000	772.729
106.5000	736.141
107.0000	774.65
107.5000	856.634
108.0000	828.091
108.5000	752.363
109.0000	774.966
109.5000	802.102
110.0000	820.166
110.5000	828.731
111.0000	745.95
111.5000	748.144
112.0000	772.156
112.5000	702.369
113.0000	703.502
113.5000	758.861
114.0000	778.596
114.5000	800.905
115.0000	827.238
115.5000	749.742
116.0000	751.08
116.5000	907.341
117.0000	911.09
117.5000	952.694
118.0000	912.713
118.5000	839.421
119.0000	976.79
119.5000	946.575
120.0000	821.417
120.5000	829.942
121.0000	897.324
121.5000	887.024
122.0000	845.664
122.5000	789.438
123.0000	794.584
123.5000	956.314
124.0000	1040.29
124.5000	958.129
125.0000	889.761
125.5000	930.625
126.0000	994.87
126.5000	969.086
127.0000	863.495
127.5000	927.896
128.0000	1001.14
128.5000	958.024
129.0000	1015.11
129.5000	940.64
130.0000	885.255
130.5000	959.811
131.0000	959.39
131.5000	918.616
132.0000	1007.58
132.5000	980.34
133.0000	822.446
133.5000	958.087
134.0000	1083.39
134.5000	1021.74
135.0000	906.173
135.5000	840.528
136.0000	883.369
136.5000	972.494
137.0000	952.05
137.5000	1029.3
138.0000	1053.49
138.5000	1004.57
139.0000	1057.22
139.5000	1022.51
140.0000	1188.05
140.5000	1256.38
141.0000	1171.55
141.5000	1117.58
142.0000	940.482
142.5000	819.272
143.0000	979.452
143.5000	1036.18
144.0000	932.553
144.5000	917.319
145.0000	1006.14
145.5000	1070.3
146.0000	1109.62
146.5000	1016.67
147.0000	939.713
147.5000	1114.83
148.0000	1089.89
148.5000	1045.47
149.0000	1026.04
149.5000	962.411
150.0000	984.993
150.5000	998.611
151.0000	932.614
151.5000	960.229
152.0000	1070.11
152.5000	1062.42
153.0000	1017.48
153.5000	951.909
154.0000	938.334
154.5000	972.899
155.0000	1052.8
155.5000	1077.93
156.0000	966.473
156.5000	873.165
157.0000	841.776
157.5000	892.099
158.0000	1077.9
158.5000	1091.72
159.0000	937.869
159.5000	1055.76
160.0000	1159.51
160.5000	1041.23
161.0000	962.045
161.5000	1052.74
162.0000	1018.91
162.5000	937.767
163.0000	1091.59
163.5000	1116.83
164.0000	958.591
164.5000	1028.33
165.0000	1029.57
165.5000	957.936
166.0000	1042.38
166.5000	1011.6
167.0000	993.621
167.5000	970.81
168.0000	1022.51
168.5000	1055.76
169.0000	927.632
169.5000	1023.74
170.0000	1041.63
170.5000	913.275
171.0000	893.305
171.5000	888.502
172.0000	1072.64
172.5000	1176.94
173.0000	968.908
173.5000	914.616
174.0000	938.915
174.5000	942.567
175.0000	979.25
175.5000	1034.61
176.0000	1212.99
176.5000	1085.47
177.0000	947.751
177.5000	1033.08
178.0000	977.506
178.5000	910.276
179.0000	889.878
179.5000	894.608
180.0000	1010.9
180.5000	1139.95
181.0000	1216.43
181.5000	1194.98
182.0000	1117.38
182.5000	1021.97
183.0000	890.846
183.5000	965.916
184.0000	1213.22
184.5000	1194.34
185.0000	1016.92
185.5000	917.402
186.0000	863.112
186.5000	951.122
187.0000	983.843
187.5000	935.373
188.0000	986.774
188.5000	950.436
189.0000	1086.84
189.5000	1111.2
190.0000	916.761
190.5000	983.539
191.0000	1137.2
191.5000	1096.02
192.0000	1022.54
192.5000	1073.5
193.0000	1189.11
193.5000	1117.71
194.0000	995.276
194.5000	1127.27
195.0000	1039.21
195.5000	902.864
196.0000	940.835
196.5000	950.525
197.0000	958.296
197.5000	1359.98
198.0000	1371.69
198.5000	996.717
199.0000	1227.05
199.5000	1189.08
200.0000	935.264
##### Extended Information
[Comments]
Sample name	20190529
Comment
User
Division
Company	RUB AK Prof. Leichert
[Detailed Information]
Creation date	5/29/2019 3:30 PM
Data array type	Linear data array
Horizontal axis	Time [sec]
Vertical axis	Int.
Start	0 sec
End	200 sec
Data interval	0.5 sec
Data points	401
[Measurement Information]
Model name	FP-8500
Serial No.	C004461452
Ex filter holder	None
Em filter holder	None
Accessory	EHC-813
Accessory S/N	A002161505
Temperature	29.97 C
Control sensor	Holder
Monitor sensor	Holder
Start mode	Start immediately
Measurement date	5/29/2019 3:29 PM
Photometric mode	Em intensity
Ex bandwidth	2.5 nm
Em bandwidth	2.5 nm
Response	1 sec
Sensitivity	Medium
Measurement range	0 - 200 sec
Data interval	0.5 sec
Ex wavelength	360.0 nm
Em wavelength	360.0 nm
Intensity normalization	Off
Blank correction	Off
Auto gain	Off
Shutter control	Open only for measurement
Light source	Xe lamp
Filter	Use
