# Supplementary material for: N-chlorination mediates protective and immunomodulatory effects of oxidized human plasma proteins
Source: eLife. 2019 Jul 12;8:e47395. doi: 10.7554/eLife.47395 (PMC6650281; doi:10.7554/eLife.47395)
Supplement: Figure 2—source data 3. [file elife-47395-fig2-data3.zip › Figure 2 Source Data 3/HSA hocl (0.3 mM + 15 mM HOCl)_1.csv]

TITLE	20190529
DATA TYPE	FLUORESCENCE SPECTRUM
ORIGIN	JASCO
OWNER
DATE	19/05/29
TIME	14:50:54
SPECTROMETER/DATA SYSTEM
LOCALE	1033
RESOLUTION
DELTAX	0.5
XUNITS	SEC
YUNITS	INTENSITY
FIRSTX	0.0000
LASTX	200.0000
NPOINTS	401
FIRSTY	404.11658
MAXY	1985.18042
MINY	-4.50649
XYDATA
0.0000	404.117
0.5000	475.694
1.0000	458.423
1.5000	446.818
2.0000	470.169
2.5000	468.536
3.0000	466.975
3.5000	734.372
4.0000	759.831
4.5000	489.677
5.0000	492.868
5.5000	470.982
6.0000	457.759
6.5000	527.165
7.0000	503.329
7.5000	522.852
8.0000	557.683
8.5000	504.74
9.0000	486.949
9.5000	456.545
10.0000	437.263
10.5000	438.046
11.0000	525.936
11.5000	526.994
12.0000	432.173
12.5000	433.525
13.0000	421.776
13.5000	427.276
14.0000	491.441
14.5000	506.867
15.0000	445.536
15.5000	449.571
16.0000	494.467
16.5000	462.674
17.0000	422.372
17.5000	516.463
18.0000	595.464
18.5000	534.491
19.0000	511.626
19.5000	420.584
20.0000	145.098
20.5000	-4.50649
21.0000	78.6142
21.5000	387.564
22.0000	541.621
22.5000	503.646
23.0000	596.152
23.5000	641.064
24.0000	707.726
24.5000	709.548
25.0000	651.893
25.5000	644.159
26.0000	621.725
26.5000	629.488
27.0000	610.266
27.5000	611.998
28.0000	648.245
28.5000	630.01
29.0000	621.455
29.5000	651.862
30.0000	802.857
30.5000	776.141
31.0000	646.404
31.5000	698.948
32.0000	766.409
32.5000	714.974
33.0000	649.171
33.5000	729.08
34.0000	716.641
34.5000	677.408
35.0000	703.323
35.5000	665.188
36.0000	654.053
36.5000	678.447
37.0000	650.592
37.5000	628.054
38.0000	618.589
38.5000	630.496
39.0000	639.517
39.5000	692.743
40.0000	691.22
40.5000	667.295
41.0000	743.576
41.5000	729.991
42.0000	1079.93
42.5000	1137.61
43.0000	836.235
43.5000	789.543
44.0000	672.78
44.5000	689.543
45.0000	718.195
45.5000	715.039
46.0000	677.365
46.5000	640.487
47.0000	673.366
47.5000	786.644
48.0000	774.779
48.5000	684.015
49.0000	715.388
49.5000	762.989
50.0000	734.923
50.5000	962.871
51.0000	1079.33
51.5000	804.652
52.0000	661.837
52.5000	655.661
53.0000	655.396
53.5000	656.719
54.0000	687.866
54.5000	704.85
55.0000	806.6
55.5000	850.837
56.0000	765.315
56.5000	705.957
57.0000	761.856
57.5000	848.922
58.0000	816.156
58.5000	727.036
59.0000	676.682
59.5000	742.735
60.0000	777.577
60.5000	738.301
61.0000	691.24
61.5000	641.689
62.0000	787.177
62.5000	787.712
63.0000	665.942
63.5000	735.182
64.0000	801.586
64.5000	862.196
65.0000	876.212
65.5000	756.313
66.0000	649.035
66.5000	720.011
67.0000	1039.95
67.5000	981.568
68.0000	703.139
68.5000	770.088
69.0000	779.071
69.5000	739.11
70.0000	726.873
70.5000	922.273
71.0000	894.629
71.5000	1051.71
72.0000	1099.63
72.5000	727.496
73.0000	739.945
73.5000	785.402
74.0000	712.053
74.5000	694.867
75.0000	796.674
75.5000	912.607
76.0000	956.037
76.5000	871.014
77.0000	891.882
77.5000	827.277
78.0000	763.909
78.5000	910.164
79.0000	828.688
79.5000	694.048
80.0000	741.416
80.5000	799.528
81.0000	748.533
81.5000	924.734
82.0000	945.674
82.5000	768.093
83.0000	733.197
83.5000	914.371
84.0000	935.133
84.5000	772.26
85.0000	872.537
85.5000	1216.4
86.0000	1314.8
86.5000	916.173
87.0000	766.219
87.5000	1833.76
88.0000	1985.18
88.5000	906.915
89.0000	705.42
89.5000	745.455
90.0000	746.958
90.5000	774.881
91.0000	851.732
91.5000	868.411
92.0000	930.065
92.5000	855.17
93.0000	739.335
93.5000	841.85
94.0000	969.643
94.5000	867.3
95.0000	798.57
95.5000	818.069
96.0000	807.631
96.5000	795.728
97.0000	754.549
97.5000	730.675
98.0000	860.268
98.5000	835.271
99.0000	693.516
99.5000	980.695
100.0000	1039.49
100.5000	778.517
101.0000	731.138
101.5000	813.749
102.0000	862.813
102.5000	818.93
103.0000	923.993
103.5000	975.713
104.0000	831.183
104.5000	872.519
105.0000	903.387
105.5000	847.411
106.0000	821.121
106.5000	910.252
107.0000	900.309
107.5000	912.364
108.0000	917.326
108.5000	828.649
109.0000	830.591
109.5000	796.098
110.0000	776.444
110.5000	909.131
111.0000	1132.78
111.5000	1039.34
112.0000	1263.35
112.5000	1297.56
113.0000	929.079
113.5000	854.7
114.0000	834.431
114.5000	798.65
115.0000	790.522
115.5000	861.386
116.0000	842.523
116.5000	810.281
117.0000	896.271
117.5000	1027.92
118.0000	964.137
118.5000	783.435
119.0000	826.994
119.5000	864.405
120.0000	776.539
120.5000	719.304
121.0000	764.565
121.5000	986.712
122.0000	989.036
122.5000	1038
123.0000	1015.87
123.5000	1086.89
124.0000	1108.64
124.5000	1004.99
125.0000	1077.2
125.5000	915.422
126.0000	785.772
126.5000	870.803
127.0000	908.997
127.5000	775.96
128.0000	764.724
128.5000	781.191
129.0000	730.807
129.5000	717.86
130.0000	697.603
130.5000	687.455
131.0000	734.832
131.5000	736.37
132.0000	796.69
132.5000	877.316
133.0000	864.529
133.5000	833.201
134.0000	862.526
134.5000	991.464
135.0000	1210.17
135.5000	1261.64
136.0000	933.634
136.5000	670.77
137.0000	757.641
137.5000	835.241
138.0000	849.481
138.5000	819.158
139.0000	767.265
139.5000	826.441
140.0000	825.33
140.5000	779.979
141.0000	962.191
141.5000	1032.52
142.0000	972.177
142.5000	960.549
143.0000	787.126
143.5000	762.549
144.0000	822.351
144.5000	757.101
145.0000	775.998
145.5000	805.528
146.0000	744.46
146.5000	815.466
147.0000	867.073
147.5000	1007.14
148.0000	1020.1
148.5000	862.028
149.0000	781.768
149.5000	677.583
150.0000	680.736
150.5000	723.497
151.0000	890.165
151.5000	936.272
152.0000	868.219
152.5000	792.885
153.0000	718.727
153.5000	738.19
154.0000	822.27
154.5000	866.534
155.0000	820.115
155.5000	818.612
156.0000	801.037
156.5000	760.983
157.0000	784.951
157.5000	832.366
158.0000	852.479
158.5000	857.521
159.0000	832.867
159.5000	830.636
160.0000	893.786
160.5000	969.303
161.0000	876.794
161.5000	693.731
162.0000	662.443
162.5000	746.512
163.0000	818.098
163.5000	800.907
164.0000	867.084
164.5000	873.676
165.0000	758.641
165.5000	823.432
166.0000	872.448
166.5000	818.469
167.0000	789.33
167.5000	761.374
168.0000	850.607
168.5000	1091.25
169.0000	1021.04
169.5000	797.774
170.0000	865.086
170.5000	833.758
171.0000	758.119
171.5000	744.882
172.0000	752.563
172.5000	738.153
173.0000	786.161
173.5000	816.044
174.0000	911.52
174.5000	1066.88
175.0000	910.036
175.5000	738.158
176.0000	875.556
176.5000	885.129
177.0000	739.93
177.5000	770.122
178.0000	847.516
178.5000	862.106
179.0000	747.445
179.5000	722.615
180.0000	954.868
180.5000	1094.22
181.0000	867.695
181.5000	742.86
182.0000	815.706
182.5000	792.158
183.0000	785.733
183.5000	789.632
184.0000	824.61
184.5000	828.546
185.0000	781.86
185.5000	790.108
186.0000	1009.32
186.5000	1002.24
187.0000	728.284
187.5000	720.71
188.0000	752.666
188.5000	764.132
189.0000	766.677
189.5000	879.649
190.0000	828.711
190.5000	778.515
191.0000	764.027
191.5000	706.474
192.0000	740.442
192.5000	734.004
193.0000	710.688
193.5000	662.395
194.0000	672.816
194.5000	734.724
195.0000	766.988
195.5000	735.712
196.0000	795.417
196.5000	832.491
197.0000	747.657
197.5000	760.295
198.0000	850.715
198.5000	782.653
199.0000	770.295
199.5000	896.22
200.0000	984.73
##### Extended Information
[Comments]
Sample name	20190529
Comment
User
Division
Company	RUB AK Prof. Leichert
[Detailed Information]
Creation date	5/29/2019 1:50 PM
Data array type	Linear data array
Horizontal axis	Time [sec]
Vertical axis	Int.
Start	0 sec
End	200 sec
Data interval	0.5 sec
Data points	401
[Measurement Information]
Model name	FP-8500
Serial No.	C004461452
Ex filter holder	None
Em filter holder	None
Accessory	EHC-813
Accessory S/N	A002161505
Temperature	30.02 C
Control sensor	Holder
Monitor sensor	Holder
Start mode	Start immediately
Measurement date	5/29/2019 1:49 PM
Photometric mode	Em intensity
Ex bandwidth	2.5 nm
Em bandwidth	2.5 nm
Response	1 sec
Sensitivity	Medium
Measurement range	0 - 200 sec
Data interval	0.5 sec
Ex wavelength	360.0 nm
Em wavelength	360.0 nm
Intensity normalization	Off
Blank correction	Off
Auto gain	Off
Shutter control	Open only for measurement
Light source	Xe lamp
Filter	Use
