# Supplementary material for: N-chlorination mediates protective and immunomodulatory effects of oxidized human plasma proteins
Source: eLife. 2019 Jul 12;8:e47395. doi: 10.7554/eLife.47395 (PMC6650281; doi:10.7554/eLife.47395)
Supplement: Figure 2—source data 3. [file elife-47395-fig2-data3.zip › Figure 2 Source Data 3/HSA h202 (0.3 mM + 5 mM H2O2)_1.csv]

TITLE	20190529
DATA TYPE	FLUORESCENCE SPECTRUM
ORIGIN	JASCO
OWNER
DATE	19/05/29
TIME	15:02:09
SPECTROMETER/DATA SYSTEM
LOCALE	1033
RESOLUTION
DELTAX	0.5
XUNITS	SEC
YUNITS	INTENSITY
FIRSTX	0.0000
LASTX	200.0000
NPOINTS	401
FIRSTY	384.41617
MAXY	5096.65479
MINY	-3.96298
XYDATA
0.0000	384.416
0.5000	402.172
1.0000	399.109
1.5000	435.914
2.0000	431.42
2.5000	421.163
3.0000	418.788
3.5000	383.939
4.0000	388.188
4.5000	389.358
5.0000	388.629
5.5000	392.193
6.0000	391.49
6.5000	391.684
7.0000	388.125
7.5000	383.847
8.0000	384.071
8.5000	382.161
9.0000	382.204
9.5000	382.303
10.0000	383.461
10.5000	399.125
11.0000	397.064
11.5000	383.285
12.0000	391.456
12.5000	388.912
13.0000	382.561
13.5000	392.525
14.0000	427.448
14.5000	419.304
15.0000	387.54
15.5000	386.877
16.0000	382.501
16.5000	385.68
17.0000	385.13
17.5000	384.077
18.0000	391.394
18.5000	391.841
19.0000	386.177
19.5000	228.28
20.0000	34.3019
20.5000	-3.96298
21.0000	79.3483
21.5000	269.883
22.0000	392.63
22.5000	401.581
23.0000	466.726
23.5000	490.901
24.0000	455.353
24.5000	459.348
25.0000	462.318
25.5000	504.544
26.0000	542.282
26.5000	560.04
27.0000	583.527
27.5000	633.547
28.0000	682.065
28.5000	716.453
29.0000	773.204
29.5000	824.27
30.0000	878.383
30.5000	936.029
31.0000	996.197
31.5000	1074.21
32.0000	1136.38
32.5000	1201.25
33.0000	1298.95
33.5000	1391.81
34.0000	1451.22
34.5000	1543.55
35.0000	1642.47
35.5000	1690.81
36.0000	1751.71
36.5000	1826.91
37.0000	1887.68
37.5000	1913.74
38.0000	1994.52
38.5000	2071.55
39.0000	2116.66
39.5000	2160.12
40.0000	2164.07
40.5000	2225.85
41.0000	2309.83
41.5000	2336.13
42.0000	2360.08
42.5000	2454.38
43.0000	2532.06
43.5000	2539.18
44.0000	2560.5
44.5000	2608.96
45.0000	2634.35
45.5000	2660.57
46.0000	2718.36
46.5000	2771.08
47.0000	2804.19
47.5000	2859.52
48.0000	2903.29
48.5000	2953.27
49.0000	2961.59
49.5000	2976.91
50.0000	3039.91
50.5000	3072.53
51.0000	3117.35
51.5000	3154.81
52.0000	3194.4
52.5000	3222.13
53.0000	3270.77
53.5000	3324.75
54.0000	3321.74
54.5000	3301.45
55.0000	3283.2
55.5000	3335.79
56.0000	3457.56
56.5000	3483.79
57.0000	3445.99
57.5000	3434.22
58.0000	3492.66
58.5000	3521.23
59.0000	3569.37
59.5000	3591.07
60.0000	3562.35
60.5000	3582.04
61.0000	3620.45
61.5000	3626.85
62.0000	3626.18
62.5000	3685.91
63.0000	3722.22
63.5000	3713.93
64.0000	3716.14
64.5000	3736.23
65.0000	3773.76
65.5000	3782.49
66.0000	3767
66.5000	3791.5
67.0000	3776.52
67.5000	3802.59
68.0000	3820.04
68.5000	3813.66
69.0000	3874.68
69.5000	3871.38
70.0000	3857.7
70.5000	3905.71
71.0000	3929.35
71.5000	3967.6
72.0000	3968.44
72.5000	3952.95
73.0000	3923.51
73.5000	3955.02
74.0000	3992.25
74.5000	3999.51
75.0000	4069.97
75.5000	4092.83
76.0000	4044.94
76.5000	4021.33
77.0000	4016.32
77.5000	4088.36
78.0000	4104.6
78.5000	4024.58
79.0000	4087.38
79.5000	4158.3
80.0000	4093.72
80.5000	4039.06
81.0000	4111.85
81.5000	4156.05
82.0000	4168.63
82.5000	4180.92
83.0000	4186.71
83.5000	4220.22
84.0000	4306.63
84.5000	4285.56
85.0000	4222.47
85.5000	4260.95
86.0000	4267.9
86.5000	4319.23
87.0000	4315.82
87.5000	4273.6
88.0000	4250.73
88.5000	4242.51
89.0000	4263.5
89.5000	4247.49
90.0000	4300.76
90.5000	4285.57
91.0000	4230.81
91.5000	4255.83
92.0000	4332.43
92.5000	4420.54
93.0000	4362.37
93.5000	4367.78
94.0000	4383.92
94.5000	4401.77
95.0000	4423.6
95.5000	4366.65
96.0000	4392.37
96.5000	4426.56
97.0000	4395.15
97.5000	4371.89
98.0000	4365.64
98.5000	4380.58
99.0000	4399.44
99.5000	4401.17
100.0000	4447.66
100.5000	4503.88
101.0000	4537.52
101.5000	4547.64
102.0000	4579.28
102.5000	4531.09
103.0000	4473.16
103.5000	4496.39
104.0000	4524.57
104.5000	4499.88
105.0000	4420.77
105.5000	4397.35
106.0000	4452.42
106.5000	4658.28
107.0000	4775.74
107.5000	4592.92
108.0000	4507.63
108.5000	4551.32
109.0000	4478.61
109.5000	4485.63
110.0000	4499.77
110.5000	4463.2
111.0000	4572.97
111.5000	4610.9
112.0000	4581.99
112.5000	4518.23
113.0000	4506.92
113.5000	4527.39
114.0000	4463.48
114.5000	4556.74
115.0000	4591.53
115.5000	4498.69
116.0000	4497.4
116.5000	4545.88
117.0000	4658.4
117.5000	4620.78
118.0000	4554.12
118.5000	4557.15
119.0000	4651.24
119.5000	4729.68
120.0000	4557.75
120.5000	4519
121.0000	4582.13
121.5000	4538.83
122.0000	4643.86
122.5000	4639.03
123.0000	4585.31
123.5000	4589.83
124.0000	4514.43
124.5000	4568.39
125.0000	4561.23
125.5000	4534.27
126.0000	4606.94
126.5000	4657.78
127.0000	4676.99
127.5000	4674.74
128.0000	4615.38
128.5000	4649.03
129.0000	4639.32
129.5000	4643.41
130.0000	4673.04
130.5000	4617.81
131.0000	4633.61
131.5000	4615.49
132.0000	4543.13
132.5000	4483.22
133.0000	4464.34
133.5000	4562.26
134.0000	4564.36
134.5000	4518.13
135.0000	4587.76
135.5000	4581.65
136.0000	4641.95
136.5000	4730.52
137.0000	4606.11
137.5000	4579.75
138.0000	4578.81
138.5000	4584.25
139.0000	4747.64
139.5000	4784.71
140.0000	4652.15
140.5000	4546.25
141.0000	4669.9
141.5000	4697.4
142.0000	4618.5
142.5000	4568.22
143.0000	4599.14
143.5000	4649.54
144.0000	4573.38
144.5000	4469.49
145.0000	4434.03
145.5000	4477.74
146.0000	4569.66
146.5000	4574.82
147.0000	4636.79
147.5000	4713.39
148.0000	4620.21
148.5000	4520.53
149.0000	4473.72
149.5000	4551.83
150.0000	4550.79
150.5000	4571.94
151.0000	4592.95
151.5000	4608.68
152.0000	4660.81
152.5000	4632.76
153.0000	4587.89
153.5000	4602.04
154.0000	4703.29
154.5000	4642.63
155.0000	4525.35
155.5000	4447.86
156.0000	4425.74
156.5000	4478.06
157.0000	4526.34
157.5000	4554.3
158.0000	4519.77
158.5000	4501.54
159.0000	4566.06
159.5000	4531.28
160.0000	4493.67
160.5000	4520.92
161.0000	4577.69
161.5000	4639.49
162.0000	4625.73
162.5000	4642.72
163.0000	4578.4
163.5000	4545.56
164.0000	4539.77
164.5000	4535.81
165.0000	4519.16
165.5000	4589.37
166.0000	4626.04
166.5000	4569.4
167.0000	4569.76
167.5000	4559.29
168.0000	4612.74
168.5000	4594.31
169.0000	4578.86
169.5000	4601.93
170.0000	4526.13
170.5000	4501.96
171.0000	4465.3
171.5000	4467.97
172.0000	4566.13
172.5000	4576.82
173.0000	4598.1
173.5000	4940.6
174.0000	5096.65
174.5000	4783.32
175.0000	4652.69
175.5000	4609.17
176.0000	4583.57
176.5000	4515
177.0000	4439.39
177.5000	4558.23
178.0000	4554.27
178.5000	4471.98
179.0000	4486.5
179.5000	4550.11
180.0000	4562.77
180.5000	4440.86
181.0000	4418.25
181.5000	4488.18
182.0000	4482.92
182.5000	4427.93
183.0000	4526.98
183.5000	4607.52
184.0000	4578.07
184.5000	4554.9
185.0000	4486.62
185.5000	4497.68
186.0000	4540.12
186.5000	4504.48
187.0000	4519.49
187.5000	4555
188.0000	4502.1
188.5000	4691.63
189.0000	4770.67
189.5000	4536.53
190.0000	4412.08
190.5000	4440.32
191.0000	4614.7
191.5000	4610.24
192.0000	4579.22
192.5000	4567.05
193.0000	4432.27
193.5000	4453.49
194.0000	4482.28
194.5000	4564.88
195.0000	4620.21
195.5000	4517.46
196.0000	4383.39
196.5000	4501.87
197.0000	4606.25
197.5000	4534.05
198.0000	4457.22
198.5000	4366.57
199.0000	4370.32
199.5000	4389.37
200.0000	4427.49
##### Extended Information
[Comments]
Sample name	20190529
Comment
User
Division
Company	RUB AK Prof. Leichert
[Detailed Information]
Creation date	5/29/2019 2:02 PM
Data array type	Linear data array
Horizontal axis	Time [sec]
Vertical axis	Int.
Start	0 sec
End	200 sec
Data interval	0.5 sec
Data points	401
[Measurement Information]
Model name	FP-8500
Serial No.	C004461452
Ex filter holder	None
Em filter holder	None
Accessory	EHC-813
Accessory S/N	A002161505
Temperature	30.03 C
Control sensor	Holder
Monitor sensor	Holder
Start mode	Start immediately
Measurement date	5/29/2019 2:01 PM
Photometric mode	Em intensity
Ex bandwidth	2.5 nm
Em bandwidth	2.5 nm
Response	1 sec
Sensitivity	Medium
Measurement range	0 - 200 sec
Data interval	0.5 sec
Ex wavelength	360.0 nm
Em wavelength	360.0 nm
Intensity normalization	Off
Blank correction	Off
Auto gain	Off
Shutter control	Open only for measurement
Light source	Xe lamp
Filter	Use
