# Supplementary material for: N-chlorination mediates protective and immunomodulatory effects of oxidized human plasma proteins
Source: eLife. 2019 Jul 12;8:e47395. doi: 10.7554/eLife.47395 (PMC6650281; doi:10.7554/eLife.47395)
Supplement: Figure 2—source data 3. [file elife-47395-fig2-data3.zip › Figure 2 Source Data 3/HSA h202 (0.3 mM + 5 mM H2O2)_3.csv]

TITLE	20190529
DATA TYPE	FLUORESCENCE SPECTRUM
ORIGIN	JASCO
OWNER
DATE	19/05/29
TIME	14:56:37
SPECTROMETER/DATA SYSTEM
LOCALE	1033
RESOLUTION
DELTAX	0.5
XUNITS	SEC
YUNITS	INTENSITY
FIRSTX	0.0000
LASTX	200.0000
NPOINTS	401
FIRSTY	375.60840
MAXY	4508.68066
MINY	-4.20659
XYDATA
0.0000	375.608
0.5000	397.206
1.0000	400.117
1.5000	393.342
2.0000	383.03
2.5000	383.532
3.0000	411.161
3.5000	410.141
4.0000	384.275
4.5000	384.469
5.0000	383.338
5.5000	382.63
6.0000	384.863
6.5000	382.935
7.0000	403.988
7.5000	412.016
8.0000	388.477
8.5000	385.78
9.0000	391.874
9.5000	386.221
10.0000	383.5
10.5000	401.515
11.0000	400.696
11.5000	389.78
12.0000	386.281
12.5000	386.509
13.0000	456.183
13.5000	455.064
14.0000	385.544
14.5000	409.511
15.0000	452.325
15.5000	421.876
16.0000	378.431
16.5000	396.897
17.0000	402.452
17.5000	402.584
18.0000	403.198
18.5000	384.353
19.0000	376.718
19.5000	254.966
20.0000	64.4197
20.5000	-4.20659
21.0000	-3.33094
21.5000	201.717
22.0000	396.056
22.5000	432.273
23.0000	441.025
23.5000	500.931
24.0000	548.361
24.5000	474.221
25.0000	452.785
25.5000	468.112
26.0000	484.795
26.5000	503.377
27.0000	552.092
27.5000	570.855
28.0000	560.395
28.5000	592.195
29.0000	643.696
29.5000	679.307
30.0000	708.551
30.5000	736.242
31.0000	755.637
31.5000	782.582
32.0000	823.675
32.5000	901.139
33.0000	930.499
33.5000	925.966
34.0000	979.351
34.5000	1019.46
35.0000	1051.73
35.5000	1099.17
36.0000	1152.99
36.5000	1199.89
37.0000	1275
37.5000	1301.42
38.0000	1274.61
38.5000	1324.92
39.0000	1397.42
39.5000	1482.97
40.0000	1511.06
40.5000	1521.11
41.0000	1561.44
41.5000	1620.08
42.0000	1663.33
42.5000	1677.57
43.0000	1720.36
43.5000	1756.7
44.0000	1804.38
44.5000	1862.55
45.0000	1908.45
45.5000	1913.23
46.0000	1922.56
46.5000	1991.18
47.0000	2087.84
47.5000	2095.38
48.0000	2086.47
48.5000	2162.99
49.0000	2199.73
49.5000	2194.22
50.0000	2305.22
50.5000	2321.48
51.0000	2271.87
51.5000	2320.86
52.0000	2405.25
52.5000	2438.46
53.0000	2390.99
53.5000	2409.05
54.0000	2418.31
54.5000	2420.73
55.0000	2454.77
55.5000	2469.03
56.0000	2488.05
56.5000	2536.78
57.0000	2613.02
57.5000	2605.55
58.0000	2622.73
58.5000	2692.86
59.0000	2658.73
59.5000	2654.16
60.0000	2705.19
60.5000	2728.38
61.0000	2761.93
61.5000	2783.66
62.0000	2778.94
62.5000	2822.01
63.0000	2886.76
63.5000	2886.22
64.0000	2838.77
64.5000	2871.09
65.0000	2884.38
65.5000	2857.4
66.0000	2914.66
66.5000	2928.74
67.0000	2852.07
67.5000	2880.5
68.0000	2911.06
68.5000	2845.31
69.0000	2871.02
69.5000	2987.66
70.0000	3008.78
70.5000	3070.06
71.0000	3129.49
71.5000	3059.98
72.0000	3031.67
72.5000	3015.16
73.0000	3009.89
73.5000	3103.6
74.0000	3136.68
74.5000	3064.92
75.0000	3040.99
75.5000	3076.87
76.0000	3163.38
76.5000	3205.07
77.0000	3177.08
77.5000	3282.27
78.0000	3379.29
78.5000	3268.56
79.0000	3205.68
79.5000	3219.6
80.0000	3223.67
80.5000	3216.58
81.0000	3266.55
81.5000	3280.36
82.0000	3264.37
82.5000	3311.37
83.0000	3348.9
83.5000	3366.78
84.0000	3385.28
84.5000	3350.96
85.0000	3323.06
85.5000	3414.45
86.0000	3473.52
86.5000	3443.03
87.0000	3367.06
87.5000	3331.71
88.0000	3313.8
88.5000	3372.51
89.0000	3498.8
89.5000	3745.17
90.0000	3658.18
90.5000	3470.46
91.0000	3583.87
91.5000	3525.92
92.0000	3515.03
92.5000	3530.92
93.0000	3570.24
93.5000	3559.76
94.0000	3501.18
94.5000	3647.93
95.0000	3670.96
95.5000	3668.48
96.0000	3711.03
96.5000	3623.77
97.0000	3575.75
97.5000	3603.8
98.0000	3785.65
98.5000	3848.38
99.0000	3661.33
99.5000	3574.67
100.0000	3747.89
100.5000	3809.1
101.0000	3706.8
101.5000	3763.32
102.0000	3717.15
102.5000	3783.95
103.0000	3853.11
103.5000	3828.2
104.0000	3994.49
104.5000	4110.77
105.0000	4090.24
105.5000	3838.59
106.0000	3963.54
106.5000	4031.32
107.0000	3773.21
107.5000	3823.21
108.0000	3811.89
108.5000	3855.67
109.0000	3997.38
109.5000	3927.81
110.0000	3827.26
110.5000	3864.21
111.0000	3798.92
111.5000	3775.67
112.0000	4035.93
112.5000	4056.28
113.0000	4023.33
113.5000	3957.21
114.0000	3927.63
114.5000	4086.59
115.0000	4125.08
115.5000	4049.14
116.0000	4078.47
116.5000	4117.48
117.0000	4090.91
117.5000	4006.45
118.0000	3872.82
118.5000	3848.69
119.0000	3872.45
119.5000	3952.72
120.0000	3912.59
120.5000	3829.22
121.0000	3804.29
121.5000	3810.72
122.0000	3901.92
122.5000	3970.21
123.0000	3921.69
123.5000	4218.27
124.0000	4156.7
124.5000	3858.76
125.0000	4072.51
125.5000	4073.84
126.0000	4073.32
126.5000	4133.29
127.0000	4044.09
127.5000	4030.48
128.0000	3980.36
128.5000	3926.7
129.0000	3994.03
129.5000	4273.1
130.0000	4436.01
130.5000	4491.67
131.0000	4284.61
131.5000	3950.04
132.0000	3894.84
132.5000	3806.12
133.0000	3904.22
133.5000	4026.44
134.0000	4037.08
134.5000	4011.39
135.0000	3987.98
135.5000	4084.55
136.0000	4061.36
136.5000	4125.23
137.0000	4110.4
137.5000	3964.88
138.0000	3933.32
138.5000	4090.07
139.0000	4213.84
139.5000	4070.06
140.0000	4002.68
140.5000	3972.93
141.0000	3897.79
141.5000	3906.18
142.0000	3913.07
142.5000	3908.95
143.0000	3983.17
143.5000	3981.82
144.0000	4071.04
144.5000	4173
145.0000	4181.67
145.5000	4098.44
146.0000	4003.2
146.5000	3944.68
147.0000	4114.72
147.5000	4210.95
148.0000	4028.62
148.5000	4221.45
149.0000	4375.59
149.5000	4225.74
150.0000	4095.42
150.5000	3995.55
151.0000	4013.78
151.5000	3999.17
152.0000	4003.68
152.5000	4166.93
153.0000	4066.77
153.5000	4098.91
154.0000	4178.08
154.5000	4066.39
155.0000	3956.71
155.5000	3905.75
156.0000	4137.16
156.5000	4192.96
157.0000	4000.61
157.5000	3970.67
158.0000	3906.19
158.5000	3831.22
159.0000	3923.57
159.5000	4023.9
160.0000	4045.72
160.5000	4125.73
161.0000	4200.14
161.5000	4186.67
162.0000	4157.37
162.5000	3974.55
163.0000	3875.97
163.5000	4066.15
164.0000	4098.37
164.5000	3943.98
165.0000	4002.14
165.5000	3985.79
166.0000	3848.35
166.5000	3831.63
167.0000	3878.37
167.5000	3960.88
168.0000	3944.53
168.5000	3983.17
169.0000	4046.42
169.5000	3993.88
170.0000	3953.46
170.5000	4006.16
171.0000	3989.6
171.5000	3815.73
172.0000	3784.54
172.5000	3929.25
173.0000	3915.02
173.5000	3895.18
174.0000	4015.31
174.5000	3945.82
175.0000	3868.34
175.5000	3871.53
176.0000	3848.1
176.5000	3896.87
177.0000	3930.69
177.5000	3823.97
178.0000	3781.54
178.5000	3894.49
179.0000	3979.15
179.5000	3880.62
180.0000	3789.93
180.5000	3804.71
181.0000	3825.81
181.5000	3870.91
182.0000	3852.07
182.5000	3948.76
183.0000	4169.4
183.5000	4121.84
184.0000	3940.79
184.5000	4056.93
185.0000	4106.2
185.5000	4014.74
186.0000	4146.91
186.5000	4255.71
187.0000	4052.69
187.5000	3858.56
188.0000	3876.37
188.5000	4005.68
189.0000	4118.16
189.5000	4055.33
190.0000	4142.19
190.5000	4138.72
191.0000	3929.21
191.5000	3924.82
192.0000	3849.35
192.5000	3814.93
193.0000	4062.29
193.5000	4193.76
194.0000	4134.06
194.5000	3993.84
195.0000	4006.73
195.5000	4242.06
196.0000	4508.68
196.5000	4318.96
197.0000	3950.57
197.5000	3891.45
198.0000	3864.45
198.5000	3957.29
199.0000	4049.28
199.5000	3989.25
200.0000	3983.23
##### Extended Information
[Comments]
Sample name	20190529
Comment
User
Division
Company	RUB AK Prof. Leichert
[Detailed Information]
Creation date	5/29/2019 1:56 PM
Data array type	Linear data array
Horizontal axis	Time [sec]
Vertical axis	Int.
Start	0 sec
End	200 sec
Data interval	0.5 sec
Data points	401
[Measurement Information]
Model name	FP-8500
Serial No.	C004461452
Ex filter holder	None
Em filter holder	None
Accessory	EHC-813
Accessory S/N	A002161505
Temperature	29.98 C
Control sensor	Holder
Monitor sensor	Holder
Start mode	Start immediately
Measurement date	5/29/2019 1:55 PM
Photometric mode	Em intensity
Ex bandwidth	2.5 nm
Em bandwidth	2.5 nm
Response	1 sec
Sensitivity	Medium
Measurement range	0 - 200 sec
Data interval	0.5 sec
Ex wavelength	360.0 nm
Em wavelength	360.0 nm
Intensity normalization	Off
Blank correction	Off
Auto gain	Off
Shutter control	Open only for measurement
Light source	Xe lamp
Filter	Use
