# Supplementary material for: N-chlorination mediates protective and immunomodulatory effects of oxidized human plasma proteins
Source: eLife. 2019 Jul 12;8:e47395. doi: 10.7554/eLife.47395 (PMC6650281; doi:10.7554/eLife.47395)
Supplement: Figure 2—source data 3. [file elife-47395-fig2-data3.zip › Figure 2 Source Data 3/HSA h202 (0.3 mM + 5 mM H2O2)_2.csv]

TITLE	20190529
DATA TYPE	FLUORESCENCE SPECTRUM
ORIGIN	JASCO
OWNER
DATE	19/05/29
TIME	16:41:29
SPECTROMETER/DATA SYSTEM
LOCALE	1033
RESOLUTION
DELTAX	0.5
XUNITS	SEC
YUNITS	INTENSITY
FIRSTX	0.0000
LASTX	200.0000
NPOINTS	401
FIRSTY	410.69711
MAXY	4807.07129
MINY	-4.25888
XYDATA
0.0000	410.697
0.5000	416.384
1.0000	415.637
1.5000	406.687
2.0000	396.012
2.5000	394.291
3.0000	401.809
3.5000	398.623
4.0000	394.393
4.5000	406.039
5.0000	415.722
5.5000	411.089
6.0000	412.767
6.5000	420.274
7.0000	413.684
7.5000	411.624
8.0000	401.88
8.5000	394.202
9.0000	393.512
9.5000	389.295
10.0000	753.691
10.5000	756.178
11.0000	402.321
11.5000	415.651
12.0000	645.493
12.5000	643.402
13.0000	489.274
13.5000	487.411
14.0000	400.734
14.5000	404.674
15.0000	415.969
15.5000	403.678
16.0000	395.933
16.5000	453.491
17.0000	580.055
17.5000	522.648
18.0000	397.151
18.5000	444.581
19.0000	448.158
19.5000	242.477
20.0000	37.1132
20.5000	-4.25888
21.0000	88.7198
21.5000	412.385
22.0000	541.935
22.5000	558.512
23.0000	587.06
23.5000	476.732
24.0000	458.589
24.5000	554.48
25.0000	607.074
25.5000	627.598
26.0000	602.969
26.5000	528.348
27.0000	556.755
27.5000	621.827
28.0000	652.448
28.5000	729.082
29.0000	832.527
29.5000	775.565
30.0000	737.796
30.5000	785.09
31.0000	846.911
31.5000	886.724
32.0000	888.747
32.5000	910.821
33.0000	950.469
33.5000	999.187
34.0000	1038.6
34.5000	1075.05
35.0000	1132.94
35.5000	1308.78
36.0000	1354.55
36.5000	1278.28
37.0000	1312.57
37.5000	1388.02
38.0000	1498.92
38.5000	1500.08
39.0000	1507.84
39.5000	1681.62
40.0000	1669.99
40.5000	1626.23
41.0000	1760.46
41.5000	1742.9
42.0000	1910.91
42.5000	2022.61
43.0000	1858.45
43.5000	1951.84
44.0000	2113.87
44.5000	2019.42
45.0000	1912.8
45.5000	2179.02
46.0000	2207.91
46.5000	1995.84
47.0000	2046.06
47.5000	2108.19
48.0000	2122.37
48.5000	2103.16
49.0000	2147.14
49.5000	2296.29
50.0000	2318.39
50.5000	2336.1
51.0000	2554.49
51.5000	2525.15
52.0000	2369.14
52.5000	2417.9
53.0000	2439.93
53.5000	2439.27
54.0000	2480.79
54.5000	2514.13
55.0000	2496.48
55.5000	2482.55
56.0000	2497.01
56.5000	2645.99
57.0000	2778.53
57.5000	2734.9
58.0000	2652.28
58.5000	2607.46
59.0000	2660.8
59.5000	2695.74
60.0000	2714.09
60.5000	2697.97
61.0000	2703.54
61.5000	2721.12
62.0000	2741.57
62.5000	2801.73
63.0000	2877.63
63.5000	2925.93
64.0000	2883.5
64.5000	3176
65.0000	3311.3
65.5000	3046.83
66.0000	3041.72
66.5000	2997.82
67.0000	2904.58
67.5000	2920.09
68.0000	3102.94
68.5000	3443.13
69.0000	3314.37
69.5000	3010.9
70.0000	3029.92
70.5000	3156.36
71.0000	3238.82
71.5000	3166.85
72.0000	3052.19
72.5000	3354.23
73.0000	3495.74
73.5000	3525.46
74.0000	3425.17
74.5000	3131.03
75.0000	3163.22
75.5000	3135.58
76.0000	3115.2
76.5000	3196.5
77.0000	3259.09
77.5000	3190.02
78.0000	3192.37
78.5000	3187.31
79.0000	3195.55
79.5000	3287.54
80.0000	3311.62
80.5000	3330.23
81.0000	3322.39
81.5000	3355.12
82.0000	3453.49
82.5000	3649.62
83.0000	3522.87
83.5000	3275.14
84.0000	3286.16
84.5000	3459.53
85.0000	3554.86
85.5000	3543.02
86.0000	3571.86
86.5000	3415.39
87.0000	3343.1
87.5000	3384.02
88.0000	3506.03
88.5000	3488.84
89.0000	3430.79
89.5000	4051.64
90.0000	4083.31
90.5000	3632.95
91.0000	3561.93
91.5000	3423.44
92.0000	3505.97
92.5000	3729.89
93.0000	3795.53
93.5000	3645.3
94.0000	3591.84
94.5000	3897.05
95.0000	3879.42
95.5000	3604.82
96.0000	3670.19
96.5000	3674.3
97.0000	3618.03
97.5000	3601.15
98.0000	3614.52
98.5000	3764.42
99.0000	3853.31
99.5000	3750.19
100.0000	3648.92
100.5000	3809.81
101.0000	4005.58
101.5000	3850.79
102.0000	3719.72
102.5000	3833.13
103.0000	3981.63
103.5000	3924.13
104.0000	4057.55
104.5000	4065.09
105.0000	3992.77
105.5000	4180.62
106.0000	3984.43
106.5000	3763.89
107.0000	3841.24
107.5000	3759.1
108.0000	3759.79
108.5000	3903.87
109.0000	3789.21
109.5000	3645.98
110.0000	3727.51
110.5000	3710.85
111.0000	3663.71
111.5000	3764.91
112.0000	3834.77
112.5000	3770.6
113.0000	3709.02
113.5000	3776.66
114.0000	4171.43
114.5000	4356.31
115.0000	3941.64
115.5000	3934.26
116.0000	4100.46
116.5000	3972.15
117.0000	3831.73
117.5000	3856
118.0000	3925.91
118.5000	3938.49
119.0000	3915.15
119.5000	4201.2
120.0000	4334.63
120.5000	4044.6
121.0000	4062.43
121.5000	4170.98
122.0000	4183.42
122.5000	3998.86
123.0000	3837.97
123.5000	3975.3
124.0000	4169.88
124.5000	4150.41
125.0000	4119.47
125.5000	4128.16
126.0000	4277.31
126.5000	4265.19
127.0000	3979.82
127.5000	4019.53
128.0000	3993.96
128.5000	3862.68
129.0000	3852.47
129.5000	4149.29
130.0000	4662.36
130.5000	4514.67
131.0000	4002.85
131.5000	3941.77
132.0000	4069.11
132.5000	4057.29
133.0000	3961.03
133.5000	4074.61
134.0000	4070.54
134.5000	3899.16
135.0000	3938.36
135.5000	3951.05
136.0000	3872.51
136.5000	3826.92
137.0000	3968.5
137.5000	4113.98
138.0000	4208.34
138.5000	4252.9
139.0000	4216.13
139.5000	4092.19
140.0000	3919.73
140.5000	3906.92
141.0000	3940.27
141.5000	4261.9
142.0000	4338.1
142.5000	4041.71
143.0000	3940.92
143.5000	4022.45
144.0000	4125.16
144.5000	4054.66
145.0000	4142.2
145.5000	4191.11
146.0000	4299.57
146.5000	4381.4
147.0000	4236.34
147.5000	4118.81
148.0000	4082.94
148.5000	4278.39
149.0000	4253.91
149.5000	4072.06
150.0000	4116.71
150.5000	4262.21
151.0000	4334.68
151.5000	4296.88
152.0000	4218.83
152.5000	4113.16
153.0000	4064.8
153.5000	4044.33
154.0000	4154.05
154.5000	4223.21
155.0000	4137.01
155.5000	4180.21
156.0000	4748.33
156.5000	4807.07
157.0000	4222.58
157.5000	4218.67
158.0000	4310.86
158.5000	4146.22
159.0000	4039.6
159.5000	4018.42
160.0000	3963.02
160.5000	3931.36
161.0000	3975.55
161.5000	4109.03
162.0000	4213.44
162.5000	4295.08
163.0000	4278.76
163.5000	4107.44
164.0000	4113.39
164.5000	4242.21
165.0000	4176.88
165.5000	4109.45
166.0000	4071.27
166.5000	4208.09
167.0000	4375.24
167.5000	4239.67
168.0000	4338.41
168.5000	4277.27
169.0000	4191.1
169.5000	4228.38
170.0000	4139.77
170.5000	4053.55
171.0000	3952.16
171.5000	3994.23
172.0000	4060.3
172.5000	4025.31
173.0000	3937.48
173.5000	3973.46
174.0000	3993.41
174.5000	4098.2
175.0000	4334.93
175.5000	4346.94
176.0000	4243.89
176.5000	4260.04
177.0000	4162.52
177.5000	4088.35
178.0000	4088.67
178.5000	4072.24
179.0000	4111.02
179.5000	4131.81
180.0000	4084.17
180.5000	4295
181.0000	4194.01
181.5000	3868.06
182.0000	3974.53
182.5000	4134.09
183.0000	4215.79
183.5000	4372.2
184.0000	4577.9
184.5000	4423.03
185.0000	4149.77
185.5000	4027.11
186.0000	4148.8
186.5000	4133.35
187.0000	3938.55
187.5000	4013.11
188.0000	4109.96
188.5000	4102.2
189.0000	4009.31
189.5000	4099.97
190.0000	4139.36
190.5000	3948.75
191.0000	3940.95
191.5000	4151.9
192.0000	4129.06
192.5000	4080.68
193.0000	4277.6
193.5000	4192.81
194.0000	4028.95
194.5000	3967.75
195.0000	3947.27
195.5000	3979.04
196.0000	4100.6
196.5000	4186.26
197.0000	4131.07
197.5000	4024.44
198.0000	3936.45
198.5000	3865.29
199.0000	3814.57
199.5000	3880.31
200.0000	3991.15
##### Extended Information
[Comments]
Sample name	20190529
Comment
User
Division
Company	RUB AK Prof. Leichert
[Detailed Information]
Creation date	5/29/2019 3:41 PM
Data array type	Linear data array
Horizontal axis	Time [sec]
Vertical axis	Int.
Start	0 sec
End	200 sec
Data interval	0.5 sec
Data points	401
[Measurement Information]
Model name	FP-8500
Serial No.	C004461452
Ex filter holder	None
Em filter holder	None
Accessory	EHC-813
Accessory S/N	A002161505
Temperature	29.97 C
Control sensor	Holder
Monitor sensor	Holder
Start mode	Start immediately
Measurement date	5/29/2019 3:40 PM
Photometric mode	Em intensity
Ex bandwidth	2.5 nm
Em bandwidth	2.5 nm
Response	1 sec
Sensitivity	Medium
Measurement range	0 - 200 sec
Data interval	0.5 sec
Ex wavelength	360.0 nm
Em wavelength	360.0 nm
Intensity normalization	Off
Blank correction	Off
Auto gain	Off
Shutter control	Open only for measurement
Light source	Xe lamp
Filter	Use
