# Supplementary material for: N-chlorination mediates protective and immunomodulatory effects of oxidized human plasma proteins
Source: eLife. 2019 Jul 12;8:e47395. doi: 10.7554/eLife.47395 (PMC6650281; doi:10.7554/eLife.47395)
Supplement: Figure 2—source data 3. [file elife-47395-fig2-data3.zip › Figure 2 Source Data 3/CS alone_1.csv]

TITLE	20190529
DATA TYPE	FLUORESCENCE SPECTRUM
ORIGIN	JASCO
OWNER
DATE	19/05/29
TIME	14:12:53
SPECTROMETER/DATA SYSTEM
LOCALE	1033
RESOLUTION
DELTAX	0.5
XUNITS	SEC
YUNITS	INTENSITY
FIRSTX	0.0000
LASTX	200.0000
NPOINTS	401
FIRSTY	355.53006
MAXY	4643.54785
MINY	-2.41911
XYDATA
0.0000	355.53
0.5000	357.564
1.0000	352.803
1.5000	346.183
2.0000	347.603
2.5000	345.753
3.0000	347.647
3.5000	376.97
4.0000	370.114
4.5000	340.079
5.0000	353.745
5.5000	354.73
6.0000	338.817
6.5000	337.049
7.0000	338.014
7.5000	337.623
8.0000	338.031
8.5000	341.363
9.0000	344.125
9.5000	344.654
10.0000	343.318
10.5000	339.572
11.0000	339.593
11.5000	355.431
12.0000	372.612
12.5000	521.354
13.0000	507.878
13.5000	343.911
14.0000	337.823
14.5000	336.98
15.0000	338.565
15.5000	340.074
16.0000	336.686
16.5000	339.394
17.0000	339.524
17.5000	336.009
18.0000	344.536
18.5000	343.619
19.0000	336.13
19.5000	209.951
20.0000	39.1319
20.5000	-2.41911
21.0000	-1.69017
21.5000	202.222
22.0000	377.466
22.5000	380.094
23.0000	383.866
23.5000	365.919
24.0000	393.454
24.5000	409.238
25.0000	418.587
25.5000	446.533
26.0000	470.591
26.5000	501.441
27.0000	551.063
27.5000	592.777
28.0000	631.818
28.5000	690.28
29.0000	746.595
29.5000	800.499
30.0000	871.55
30.5000	937.525
31.0000	985.251
31.5000	1047.88
32.0000	1101.12
32.5000	1146.21
33.0000	1215.17
33.5000	1282.33
34.0000	1344.4
34.5000	1410.26
35.0000	1480.4
35.5000	1550.1
36.0000	1614.73
36.5000	1675.41
37.0000	1735.46
37.5000	1793
38.0000	1852.09
38.5000	1911.43
39.0000	1973.36
39.5000	2017.41
40.0000	2057.74
40.5000	2108.37
41.0000	2148.31
41.5000	2191.28
42.0000	2223.01
42.5000	2250.04
43.0000	2291.78
43.5000	2326.08
44.0000	2377.96
44.5000	2449.66
45.0000	2499.99
45.5000	2547.94
46.0000	2584.25
46.5000	2614.98
47.0000	2646.26
47.5000	2648.34
48.0000	2668.08
48.5000	2688.02
49.0000	2721.14
49.5000	2749.16
50.0000	2779.21
50.5000	2846.99
51.0000	2888.61
51.5000	2930.17
52.0000	2963.8
52.5000	2988.91
53.0000	3011.58
53.5000	3058.17
54.0000	3152.55
54.5000	3146.2
55.0000	3100.98
55.5000	3127.81
56.0000	3149.66
56.5000	3277.15
57.0000	3300.62
57.5000	3217.02
58.0000	3216.43
58.5000	3194.04
59.0000	3206.72
59.5000	3240.76
60.0000	3267.12
60.5000	3296.12
61.0000	3318.01
61.5000	3346
62.0000	3357.47
62.5000	3367.04
63.0000	3396.1
63.5000	3414.22
64.0000	3424.73
64.5000	3446.13
65.0000	3466.43
65.5000	3464.11
66.0000	3472.3
66.5000	3499.02
67.0000	3559.47
67.5000	3565.22
68.0000	3526.11
68.5000	3541.7
69.0000	3555.52
69.5000	3567.01
70.0000	3589.23
70.5000	3608.94
71.0000	3662.47
71.5000	3672.87
72.0000	3666.07
72.5000	3707.37
73.0000	3694.55
73.5000	3659.74
74.0000	3656.53
74.5000	3672.63
75.0000	3710.06
75.5000	3731.69
76.0000	3730.87
76.5000	3726.75
77.0000	3720.42
77.5000	3735.63
78.0000	3733.4
78.5000	3712.88
79.0000	3691.82
79.5000	3730.77
80.0000	3753.15
80.5000	3790.41
81.0000	3869.86
81.5000	3858.41
82.0000	3863.64
82.5000	3852.05
83.0000	3821.83
83.5000	3998.12
84.0000	4101.92
84.5000	4014.7
85.0000	4001.8
85.5000	3950.8
86.0000	3988
86.5000	3998.58
87.0000	3893.98
87.5000	3989.12
88.0000	4043.93
88.5000	3949.57
89.0000	3907.34
89.5000	3919.68
90.0000	3927.31
90.5000	3909.42
91.0000	3903.43
91.5000	4007.49
92.0000	4058.34
92.5000	4054.39
93.0000	4040.29
93.5000	3968.81
94.0000	4013.31
94.5000	4107.25
95.0000	4267.89
95.5000	4176.74
96.0000	3974.87
96.5000	3990.92
97.0000	3992.41
97.5000	4067.98
98.0000	4175.51
98.5000	4223.65
99.0000	4184.02
99.5000	4119.13
100.0000	4079.45
100.5000	4112.61
101.0000	4164.65
101.5000	4118.08
102.0000	4085.38
102.5000	4095.4
103.0000	4126.56
103.5000	4132.04
104.0000	4099.76
104.5000	4109.78
105.0000	4117.93
105.5000	4108.13
106.0000	4220.58
106.5000	4205.41
107.0000	4080.66
107.5000	4086.88
108.0000	4109.25
108.5000	4117.31
109.0000	4167.5
109.5000	4285.31
110.0000	4376.28
110.5000	4396.43
111.0000	4256.74
111.5000	4115.05
112.0000	4102.44
112.5000	4094.13
113.0000	4078.02
113.5000	4087.07
114.0000	4139.2
114.5000	4148.05
115.0000	4121.78
115.5000	4131.38
116.0000	4152.94
116.5000	4159.21
117.0000	4134
117.5000	4082.74
118.0000	4171.85
118.5000	4208.96
119.0000	4100.51
119.5000	4075.48
120.0000	4066.8
120.5000	4033.28
121.0000	4029.91
121.5000	4063.1
122.0000	4085.73
122.5000	4114.51
123.0000	4113.72
123.5000	4102.44
124.0000	4095.27
124.5000	4170.07
125.0000	4205.86
125.5000	4069.24
126.0000	4028.55
126.5000	4042.37
127.0000	4027.59
127.5000	4062.35
128.0000	4148.69
128.5000	4128.87
129.0000	4043.79
129.5000	4036.23
130.0000	4025.84
130.5000	4048.75
131.0000	4104.47
131.5000	4122.05
132.0000	4092.34
132.5000	4083.59
133.0000	4085.2
133.5000	4064.31
134.0000	4056.6
134.5000	4051.59
135.0000	4049.07
135.5000	4053.68
136.0000	4103.17
136.5000	4109.36
137.0000	4067.24
137.5000	4115.28
138.0000	4189.64
138.5000	4183.45
139.0000	4156.56
139.5000	4139.14
140.0000	4102.75
140.5000	4111.15
141.0000	4116.2
141.5000	4143.17
142.0000	4165.91
142.5000	4132.88
143.0000	4136.89
143.5000	4351.78
144.0000	4361.1
144.5000	4271.97
145.0000	4270.03
145.5000	4170.13
146.0000	4166.06
146.5000	4221.04
147.0000	4192.96
147.5000	4101.39
148.0000	4132.21
148.5000	4141.13
149.0000	4139.82
149.5000	4205.29
150.0000	4263.66
150.5000	4441.66
151.0000	4643.55
151.5000	4512.2
152.0000	4349.43
152.5000	4395.51
153.0000	4419.04
153.5000	4328.41
154.0000	4396.98
154.5000	4465.24
155.0000	4296.14
155.5000	4290.69
156.0000	4332.03
156.5000	4263.58
157.0000	4201.08
157.5000	4317.16
158.0000	4372.72
158.5000	4307.47
159.0000	4409.34
159.5000	4344.93
160.0000	4248.79
160.5000	4220.96
161.0000	4172.67
161.5000	4174.59
162.0000	4195.66
162.5000	4183.97
163.0000	4146.74
163.5000	4204.07
164.0000	4300.01
164.5000	4293.58
165.0000	4189.64
165.5000	4164.06
166.0000	4189.54
166.5000	4205.5
167.0000	4268.2
167.5000	4311.4
168.0000	4283.44
168.5000	4215.48
169.0000	4163.11
169.5000	4171.23
170.0000	4318.92
170.5000	4346.93
171.0000	4236.96
171.5000	4218.41
172.0000	4174.68
172.5000	4138.32
173.0000	4131.32
173.5000	4193.49
174.0000	4202.31
174.5000	4151.67
175.0000	4193.68
175.5000	4191.98
176.0000	4170.3
176.5000	4177.48
177.0000	4188.44
177.5000	4263.19
178.0000	4261.88
178.5000	4203.45
179.0000	4193.77
179.5000	4177.25
180.0000	4152.49
180.5000	4129.37
181.0000	4197.46
181.5000	4229.33
182.0000	4183.52
182.5000	4162.67
183.0000	4149.47
183.5000	4150.98
184.0000	4143.64
184.5000	4131.57
185.0000	4144.01
185.5000	4178.99
186.0000	4225.58
186.5000	4219.46
187.0000	4161.64
187.5000	4160.31
188.0000	4212.08
188.5000	4194.8
189.0000	4344.95
189.5000	4355.55
190.0000	4153.92
190.5000	4151.3
191.0000	4159.16
191.5000	4147.25
192.0000	4126.16
192.5000	4119.71
193.0000	4134.75
193.5000	4154.11
194.0000	4161.7
194.5000	4215.96
195.0000	4237.52
195.5000	4195.4
196.0000	4249.09
196.5000	4262.32
197.0000	4188.43
197.5000	4157.88
198.0000	4171.14
198.5000	4213.98
199.0000	4192.01
199.5000	4228.51
200.0000	4349.33
##### Extended Information
[Comments]
Sample name	20190529
Comment
User
Division
Company	RUB AK Prof. Leichert
[Detailed Information]
Creation date	5/29/2019 1:12 PM
Data array type	Linear data array
Horizontal axis	Time [sec]
Vertical axis	Int.
Start	0 sec
End	200 sec
Data interval	0.5 sec
Data points	401
[Measurement Information]
Model name	FP-8500
Serial No.	C004461452
Ex filter holder	None
Em filter holder	None
Accessory	EHC-813
Accessory S/N	A002161505
Temperature	30.01 C
Control sensor	Holder
Monitor sensor	Holder
Start mode	Start immediately
Measurement date	5/29/2019 1:11 PM
Photometric mode	Em intensity
Ex bandwidth	2.5 nm
Em bandwidth	2.5 nm
Response	1 sec
Sensitivity	Medium
Measurement range	0 - 200 sec
Data interval	0.5 sec
Ex wavelength	360.0 nm
Em wavelength	360.0 nm
Intensity normalization	Off
Blank correction	Off
Auto gain	Off
Shutter control	Open only for measurement
Light source	Xe lamp
Filter	Use
