# Supplementary material for: N-chlorination mediates protective and immunomodulatory effects of oxidized human plasma proteins
Source: eLife. 2019 Jul 12;8:e47395. doi: 10.7554/eLife.47395 (PMC6650281; doi:10.7554/eLife.47395)
Supplement: Figure 2—source data 3. [file elife-47395-fig2-data3.zip › Figure 2 Source Data 3/HSA ut _3.csv]

TITLE	20190529
DATA TYPE	FLUORESCENCE SPECTRUM
ORIGIN	JASCO
OWNER
DATE	19/05/29
TIME	14:18:43
SPECTROMETER/DATA SYSTEM
LOCALE	1033
RESOLUTION
DELTAX	0.5
XUNITS	SEC
YUNITS	INTENSITY
FIRSTX	0.0000
LASTX	200.0000
NPOINTS	401
FIRSTY	396.76910
MAXY	4608.87646
MINY	-3.76077
XYDATA
0.0000	396.769
0.5000	410.759
1.0000	411.966
1.5000	405.431
2.0000	398.934
2.5000	395.226
3.0000	490.389
3.5000	497.37
4.0000	401.889
4.5000	400.836
5.0000	421.423
5.5000	424.056
6.0000	420.08
6.5000	415.965
7.0000	449.237
7.5000	494.604
8.0000	455.415
8.5000	416.507
9.0000	414.431
9.5000	428.579
10.0000	416.187
10.5000	406.689
11.0000	407.996
11.5000	420.013
12.0000	473.27
12.5000	445.965
13.0000	394.386
13.5000	399.56
14.0000	396.478
14.5000	390.008
15.0000	396.52
15.5000	403.123
16.0000	405.846
16.5000	430.535
17.0000	425.797
17.5000	396.638
18.0000	391.525
18.5000	392.012
19.0000	414.882
19.5000	312.502
20.0000	92.3667
20.5000	-3.76077
21.0000	-2.40489
21.5000	220.044
22.0000	411.661
22.5000	485.915
23.0000	516.877
23.5000	458.226
24.0000	494.499
24.5000	544.902
25.0000	575.814
25.5000	558.993
26.0000	551.587
26.5000	568.562
27.0000	630.174
27.5000	673.287
28.0000	684.475
28.5000	783.862
29.0000	800.09
29.5000	843.587
30.0000	941.643
30.5000	918.88
31.0000	932.602
31.5000	964.753
32.0000	1001.28
32.5000	1066.28
33.0000	1242.58
33.5000	1296.17
34.0000	1211.9
34.5000	1249.32
35.0000	1322.78
35.5000	1374.51
36.0000	1411.49
36.5000	1479.11
37.0000	1655.55
37.5000	1850.25
38.0000	1763.86
38.5000	1659.16
39.0000	1813.22
39.5000	1866.63
40.0000	1826.51
40.5000	1975.11
41.0000	2107.07
41.5000	2067.42
42.0000	2019.13
42.5000	2019.56
43.0000	2133.96
43.5000	2166.41
44.0000	2113.05
44.5000	2144.57
45.0000	2267.81
45.5000	2360.7
46.0000	2307.44
46.5000	2290.52
47.0000	2397.14
47.5000	2492.06
48.0000	2444.11
48.5000	2550.14
49.0000	2564.39
49.5000	2597.09
50.0000	2637.99
50.5000	2550.5
51.0000	2576.11
51.5000	2565.45
52.0000	2653.71
52.5000	2689.63
53.0000	2707.12
53.5000	2750.23
54.0000	2729.54
54.5000	2763.38
55.0000	2793.3
55.5000	2805.17
56.0000	2830.09
56.5000	2937.41
57.0000	2981.92
57.5000	2961.72
58.0000	2939.33
58.5000	2894.67
59.0000	2920.8
59.5000	2982.09
60.0000	3021.3
60.5000	3001.44
61.0000	2984.85
61.5000	3021.91
62.0000	3071.69
62.5000	3103.33
63.0000	3141.09
63.5000	3121.72
64.0000	3126.39
64.5000	3155.15
65.0000	3207.29
65.5000	3230.09
66.0000	3260.62
66.5000	3280.83
67.0000	3239.76
67.5000	3249.49
68.0000	3249.25
68.5000	3243.22
69.0000	3250.55
69.5000	3263.39
70.0000	3262.95
70.5000	3265.66
71.0000	3273.12
71.5000	3314.85
72.0000	3340.85
72.5000	3330.81
73.0000	3342.27
73.5000	3386.09
74.0000	3529.68
74.5000	3494.7
75.0000	3354.8
75.5000	3391.24
76.0000	3575.11
76.5000	3648.12
77.0000	3621.87
77.5000	3632.55
78.0000	3703.78
78.5000	3808.08
79.0000	3652.41
79.5000	3522.67
80.0000	3526.99
80.5000	3677.67
81.0000	3698.09
81.5000	3664.78
82.0000	3777.63
82.5000	3868.09
83.0000	3802.21
83.5000	3668.63
84.0000	3971.1
84.5000	4023.91
85.0000	3686.89
85.5000	3596.02
86.0000	3659.3
86.5000	3702.02
87.0000	3747.71
87.5000	3890.73
88.0000	3902.44
88.5000	3878.01
89.0000	3833.49
89.5000	3703.28
90.0000	3777
90.5000	3835.43
91.0000	3807.55
91.5000	3807.35
92.0000	3855.3
92.5000	3870.84
93.0000	3839.42
93.5000	3838.58
94.0000	3830.92
94.5000	3791.66
95.0000	3802.28
95.5000	3797.6
96.0000	3765.25
96.5000	3832.22
97.0000	3866.87
97.5000	3804.88
98.0000	3774.16
98.5000	3834.93
99.0000	3815.73
99.5000	3791.48
100.0000	3953.81
100.5000	4037.75
101.0000	3921.9
101.5000	3806.4
102.0000	3864.02
102.5000	3966.53
103.0000	3908.37
103.5000	3968.15
104.0000	3948.72
104.5000	3836.82
105.0000	4087.16
105.5000	4428.12
106.0000	4429.04
106.5000	4114.2
107.0000	3953.85
107.5000	4032.14
108.0000	4035.33
108.5000	3953.64
109.0000	4003.43
109.5000	4161.96
110.0000	4148.59
110.5000	4018.91
111.0000	3953.06
111.5000	3994.92
112.0000	3994.89
112.5000	4058.75
113.0000	4157.49
113.5000	4102.86
114.0000	4068.53
114.5000	4053.44
115.0000	4062.47
115.5000	4204.25
116.0000	4150.07
116.5000	3997.96
117.0000	4140.36
117.5000	4222.25
118.0000	4111.91
118.5000	4033.43
119.0000	4094.8
119.5000	4186.54
120.0000	4107.94
120.5000	4090.28
121.0000	4145.38
121.5000	4177.73
122.0000	4174.58
122.5000	4108.41
123.0000	4196.83
123.5000	4300.69
124.0000	4191.56
124.5000	4109.69
125.0000	4118.67
125.5000	4050.48
126.0000	4044.33
126.5000	4163.66
127.0000	4115.51
127.5000	4040.04
128.0000	4046.2
128.5000	4264.84
129.0000	4349.5
129.5000	4226.18
130.0000	4275.13
130.5000	4180.61
131.0000	4264.34
131.5000	4391.2
132.0000	4220.4
132.5000	4150.13
133.0000	4228.67
133.5000	4223.3
134.0000	4270.04
134.5000	4288.06
135.0000	4213.66
135.5000	4153.71
136.0000	4103.47
136.5000	4456.28
137.0000	4552.02
137.5000	4308.1
138.0000	4321.91
138.5000	4174.6
139.0000	4159.32
139.5000	4162.43
140.0000	4373.4
140.5000	4411.79
141.0000	4146.06
141.5000	4372.63
142.0000	4588.95
142.5000	4502.98
143.0000	4336.58
143.5000	4132.47
144.0000	4077.87
144.5000	4567.99
145.0000	4608.88
145.5000	4282.19
146.0000	4211.02
146.5000	4162.18
147.0000	4312.97
147.5000	4418.18
148.0000	4389.64
148.5000	4387.68
149.0000	4453.71
149.5000	4434.71
150.0000	4311.85
150.5000	4159.1
151.0000	4058.8
151.5000	4110.57
152.0000	4090.67
152.5000	4119.38
153.0000	4183.53
153.5000	4080.53
154.0000	3989.55
154.5000	4116.59
155.0000	4238.03
155.5000	4266.02
156.0000	4313.8
156.5000	4218.94
157.0000	4255.61
157.5000	4394.99
158.0000	4488.2
158.5000	4462
159.0000	4310.14
159.5000	4305.26
160.0000	4185.92
160.5000	4077.36
161.0000	4276.22
161.5000	4258.77
162.0000	4459.71
162.5000	4574.48
163.0000	4218.17
163.5000	4124.74
164.0000	4170.51
164.5000	4131.87
165.0000	4163.57
165.5000	4244.77
166.0000	4327.45
166.5000	4317.4
167.0000	4140.14
167.5000	4037.73
168.0000	4255.15
168.5000	4346.65
169.0000	4258.94
169.5000	4228.56
170.0000	4235.36
170.5000	4277.02
171.0000	4318.26
171.5000	4458.08
172.0000	4435.88
172.5000	4356.06
173.0000	4365.44
173.5000	4357.99
174.0000	4210.76
174.5000	4308.49
175.0000	4301.29
175.5000	4202.32
176.0000	4281.81
176.5000	4306.43
177.0000	4338.01
177.5000	4338.36
178.0000	4249.8
178.5000	4275.8
179.0000	4417.3
179.5000	4404
180.0000	4364.25
180.5000	4256.31
181.0000	4124.6
181.5000	4103.13
182.0000	4201.64
182.5000	4115.62
183.0000	4018.81
183.5000	4193.61
184.0000	4343.83
184.5000	4234.56
185.0000	4135.73
185.5000	4193.7
186.0000	4193.21
186.5000	4144.54
187.0000	4132.21
187.5000	4086.41
188.0000	4305.04
188.5000	4389.96
189.0000	4272.65
189.5000	4242.25
190.0000	4224.99
190.5000	4207.64
191.0000	4045.04
191.5000	4094.98
192.0000	4182.95
192.5000	4182.7
193.0000	4407.12
193.5000	4443.1
194.0000	4432.48
194.5000	4437.24
195.0000	4162.47
195.5000	4110.61
196.0000	4123.38
196.5000	4030.57
197.0000	4116.97
197.5000	4212.45
198.0000	4217.73
198.5000	4497.43
199.0000	4522.25
199.5000	4218.97
200.0000	4206.47
##### Extended Information
[Comments]
Sample name	20190529
Comment
User
Division
Company	RUB AK Prof. Leichert
[Detailed Information]
Creation date	5/29/2019 1:18 PM
Data array type	Linear data array
Horizontal axis	Time [sec]
Vertical axis	Int.
Start	0 sec
End	200 sec
Data interval	0.5 sec
Data points	401
[Measurement Information]
Model name	FP-8500
Serial No.	C004461452
Ex filter holder	None
Em filter holder	None
Accessory	EHC-813
Accessory S/N	A002161505
Temperature	30.00 C
Control sensor	Holder
Monitor sensor	Holder
Start mode	Start immediately
Measurement date	5/29/2019 1:17 PM
Photometric mode	Em intensity
Ex bandwidth	2.5 nm
Em bandwidth	2.5 nm
Response	1 sec
Sensitivity	Medium
Measurement range	0 - 200 sec
Data interval	0.5 sec
Ex wavelength	360.0 nm
Em wavelength	360.0 nm
Intensity normalization	Off
Blank correction	Off
Auto gain	Off
Shutter control	Open only for measurement
Light source	Xe lamp
Filter	Use
