# Supplementary material for: N-chlorination mediates protective and immunomodulatory effects of oxidized human plasma proteins
Source: eLife. 2019 Jul 12;8:e47395. doi: 10.7554/eLife.47395 (PMC6650281; doi:10.7554/eLife.47395)
Supplement: Figure 2—source data 3. [file elife-47395-fig2-data3.zip › Figure 2 Source Data 3/HSA hocl (0.3 mM + 5 mM HOCl)_1.csv]

TITLE	20190529
DATA TYPE	FLUORESCENCE SPECTRUM
ORIGIN	JASCO
OWNER
DATE	19/05/29
TIME	14:37:29
SPECTROMETER/DATA SYSTEM
LOCALE	1033
RESOLUTION
DELTAX	0.5
XUNITS	SEC
YUNITS	INTENSITY
FIRSTX	0.0000
LASTX	200.0000
NPOINTS	401
FIRSTY	402.83920
MAXY	3000.47168
MINY	-3.45615
XYDATA
0.0000	402.839
0.5000	422.092
1.0000	424.705
1.5000	434.589
2.0000	495.305
2.5000	479.009
3.0000	444.819
3.5000	494.632
4.0000	461.355
4.5000	432.749
5.0000	469.155
5.5000	458.952
6.0000	454.669
6.5000	450.347
7.0000	424.373
7.5000	450.095
8.0000	518.136
8.5000	485.301
9.0000	439.512
9.5000	434.2
10.0000	404.27
10.5000	436.145
11.0000	464.701
11.5000	453.118
12.0000	415.529
12.5000	439.763
13.0000	467.784
13.5000	459.532
14.0000	476.323
14.5000	447.78
15.0000	405.466
15.5000	394.745
16.0000	428.915
16.5000	583.438
17.0000	551.34
17.5000	406.7
18.0000	416.697
18.5000	456.299
19.0000	547.601
19.5000	334.005
20.0000	30.1186
20.5000	-3.45615
21.0000	-2.87916
21.5000	262.983
22.0000	536.337
22.5000	527.246
23.0000	510.207
23.5000	500.023
24.0000	503.693
24.5000	719.317
25.0000	786.944
25.5000	621.584
26.0000	608.458
26.5000	656.061
27.0000	740.518
27.5000	741.735
28.0000	729.319
28.5000	736.914
29.0000	788.625
29.5000	812.32
30.0000	852.545
30.5000	928.208
31.0000	861.985
31.5000	872.13
32.0000	900.213
32.5000	907.749
33.0000	956.784
33.5000	1096.08
34.0000	1068.97
34.5000	944.106
35.0000	953.824
35.5000	992.145
36.0000	1074.54
36.5000	1100.18
37.0000	1096.75
37.5000	1201.38
38.0000	1198.16
38.5000	1119.66
39.0000	1113.15
39.5000	1085.84
40.0000	1134.83
40.5000	1169.71
41.0000	1221.82
41.5000	1237.1
42.0000	1181.15
42.5000	1187.77
43.0000	1198.29
43.5000	1192.47
44.0000	1198.06
44.5000	1281
45.0000	1319.38
45.5000	1272.41
46.0000	1272.3
46.5000	1267.32
47.0000	1286.29
47.5000	1338.46
48.0000	1366.85
48.5000	1394.66
49.0000	1427.65
49.5000	1498.96
50.0000	1473.72
50.5000	1432.54
51.0000	1449.66
51.5000	1383.82
52.0000	1362.19
52.5000	1441.98
53.0000	1480.81
53.5000	1447.56
54.0000	1520.97
54.5000	1871.5
55.0000	1824.14
55.5000	1526.61
56.0000	1515.47
56.5000	1523.51
57.0000	1561.37
57.5000	1577.12
58.0000	1572.47
58.5000	1557.59
59.0000	1575.99
59.5000	1571.1
60.0000	1555.27
60.5000	1652.04
61.0000	1803.25
61.5000	1718.06
62.0000	1583.65
62.5000	1741.79
63.0000	2011.83
63.5000	1935.86
64.0000	1714.66
64.5000	1715.13
65.0000	1705.32
65.5000	1636.58
66.0000	1630.94
66.5000	1661.62
67.0000	1708.18
67.5000	1787.93
68.0000	1801.32
68.5000	1797.55
69.0000	1713.07
69.5000	1656.23
70.0000	1704.34
70.5000	1694.1
71.0000	1718.48
71.5000	1782.13
72.0000	1791.73
72.5000	1761.36
73.0000	1801.8
73.5000	1832.23
74.0000	1776.17
74.5000	1775.65
75.0000	1811.99
75.5000	1839.25
76.0000	1856.6
76.5000	1807.78
77.0000	1860.34
77.5000	1911.64
78.0000	1962.41
78.5000	1945.93
79.0000	1868.22
79.5000	1910.04
80.0000	1950.42
80.5000	1963.29
81.0000	1890.19
81.5000	1855.74
82.0000	1957.93
82.5000	1981.04
83.0000	1897.37
83.5000	1912.8
84.0000	2010.01
84.5000	2023.6
85.0000	1956.81
85.5000	1990.92
86.0000	2039.28
86.5000	2104.67
87.0000	2137.8
87.5000	2151.37
88.0000	2194.87
88.5000	2247.12
89.0000	2224.14
89.5000	2068.6
90.0000	1988.06
90.5000	1985.16
91.0000	1989.56
91.5000	1996.06
92.0000	2026.69
92.5000	2181.96
93.0000	2194.07
93.5000	2066.92
94.0000	2152.13
94.5000	2329.91
95.0000	2297.14
95.5000	2153.96
96.0000	2253.17
96.5000	2218.08
97.0000	2064.57
97.5000	2077.64
98.0000	2253.76
98.5000	2339.77
99.0000	2213.49
99.5000	2288.3
100.0000	2302.03
100.5000	2152.99
101.0000	2111.43
101.5000	2206.85
102.0000	2259.4
102.5000	2265.23
103.0000	2313.58
103.5000	2383.04
104.0000	2399.07
104.5000	2202.34
105.0000	2042.9
105.5000	2076.36
106.0000	2240.44
106.5000	2339.11
107.0000	2316.92
107.5000	2393.35
108.0000	2372.48
108.5000	2183.34
109.0000	2211.69
109.5000	2265.37
110.0000	2412.86
110.5000	2629.36
111.0000	2538.37
111.5000	2356.21
112.0000	2250.02
112.5000	2194.48
113.0000	2317.75
113.5000	2379.62
114.0000	2280.94
114.5000	2161.89
115.0000	2291.94
115.5000	2553.9
116.0000	2613.88
116.5000	2420.87
117.0000	2207.01
117.5000	2202.9
118.0000	2294.64
118.5000	2437.75
119.0000	2505.51
119.5000	2516.61
120.0000	2645.76
120.5000	2873.1
121.0000	2791.08
121.5000	2677.39
122.0000	2688.59
122.5000	2524.96
123.0000	2507.17
123.5000	2806.57
124.0000	2790.64
124.5000	2458.68
125.0000	2495.18
125.5000	2583.05
126.0000	2584.86
126.5000	2662.57
127.0000	2627.17
127.5000	2409.56
128.0000	2229.87
128.5000	2381.15
129.0000	2658.12
129.5000	2727.86
130.0000	2688.74
130.5000	2520.59
131.0000	2318.67
131.5000	2477.61
132.0000	2731.07
132.5000	2552.48
133.0000	2365.39
133.5000	2496.54
134.0000	2424.1
134.5000	2459.25
135.0000	2579.74
135.5000	2505.71
136.0000	2369.18
136.5000	2502.29
137.0000	2552.97
137.5000	2273.71
138.0000	2216.16
138.5000	2376.41
139.0000	2885.96
139.5000	3000.47
140.0000	2746.9
140.5000	2826.94
141.0000	2723.78
141.5000	2621.85
142.0000	2673.4
142.5000	2626.32
143.0000	2534.85
143.5000	2532.89
144.0000	2439.56
144.5000	2355.15
145.0000	2516.43
145.5000	2542.79
146.0000	2419.69
146.5000	2554.85
147.0000	2653.78
147.5000	2578.1
148.0000	2564.39
148.5000	2496.41
149.0000	2474.85
149.5000	2384.83
150.0000	2373.45
150.5000	2484.37
151.0000	2580.26
151.5000	2609.94
152.0000	2446.62
152.5000	2341.2
153.0000	2415.15
153.5000	2454.7
154.0000	2474.21
154.5000	2436.82
155.0000	2417.91
155.5000	2519.1
156.0000	2576.65
156.5000	2549.28
157.0000	2510.54
157.5000	2581.39
158.0000	2597.91
158.5000	2469.96
159.0000	2449.3
159.5000	2434.66
160.0000	2547.72
160.5000	2630.18
161.0000	2470.97
161.5000	2379.09
162.0000	2354.13
162.5000	2421.81
163.0000	2505.24
163.5000	2587.72
164.0000	2476.66
164.5000	2286.76
165.0000	2349.82
165.5000	2507.25
166.0000	2552.56
166.5000	2493.05
167.0000	2501.84
167.5000	2646.01
168.0000	2517.49
168.5000	2367.27
169.0000	2356.63
169.5000	2370.63
170.0000	2775.51
170.5000	2842.6
171.0000	2478.9
171.5000	2303.84
172.0000	2444.58
172.5000	2683.91
173.0000	2660.61
173.5000	2609.91
174.0000	2578.47
174.5000	2394.54
175.0000	2397.34
175.5000	2409.7
176.0000	2479.36
176.5000	2679.8
177.0000	2437.25
177.5000	2258.36
178.0000	2501.25
178.5000	2441.62
179.0000	2252.19
179.5000	2338
180.0000	2417.81
180.5000	2467.67
181.0000	2502.8
181.5000	2448.15
182.0000	2479.45
182.5000	2615.36
183.0000	2478.6
183.5000	2283.66
184.0000	2532.14
184.5000	2677.01
185.0000	2584.14
185.5000	2773.89
186.0000	2765.83
186.5000	2479.36
187.0000	2446.36
187.5000	2498.43
188.0000	2364.81
188.5000	2456.23
189.0000	2920.45
189.5000	2749.72
190.0000	2301.12
190.5000	2326.93
191.0000	2449.48
191.5000	2406.39
192.0000	2392.9
192.5000	2763.65
193.0000	2748.1
193.5000	2612.99
194.0000	2500.34
194.5000	2272.88
195.0000	2245.83
195.5000	2326.4
196.0000	2442.46
196.5000	2481.16
197.0000	2376.51
197.5000	2344.85
198.0000	2386.82
198.5000	2311.15
199.0000	2286.09
199.5000	2512.39
200.0000	2640.28
##### Extended Information
[Comments]
Sample name	20190529
Comment
User
Division
Company	RUB AK Prof. Leichert
[Detailed Information]
Creation date	5/29/2019 1:37 PM
Data array type	Linear data array
Horizontal axis	Time [sec]
Vertical axis	Int.
Start	0 sec
End	200 sec
Data interval	0.5 sec
Data points	401
[Measurement Information]
Model name	FP-8500
Serial No.	C004461452
Ex filter holder	None
Em filter holder	None
Accessory	EHC-813
Accessory S/N	A002161505
Temperature	30.00 C
Control sensor	Holder
Monitor sensor	Holder
Start mode	Start immediately
Measurement date	5/29/2019 1:36 PM
Photometric mode	Em intensity
Ex bandwidth	2.5 nm
Em bandwidth	2.5 nm
Response	1 sec
Sensitivity	Medium
Measurement range	0 - 200 sec
Data interval	0.5 sec
Ex wavelength	360.0 nm
Em wavelength	360.0 nm
Intensity normalization	Off
Blank correction	Off
Auto gain	Off
Shutter control	Open only for measurement
Light source	Xe lamp
Filter	Use
