# Supplementary material for: N-chlorination mediates protective and immunomodulatory effects of oxidized human plasma proteins
Source: eLife. 2019 Jul 12;8:e47395. doi: 10.7554/eLife.47395 (PMC6650281; doi:10.7554/eLife.47395)
Supplement: Figure 2—source data 3. [file elife-47395-fig2-data3.zip › Figure 2 Source Data 3/HSA hocl (0.3 mM + 5 mM HOCl)_3.csv]

TITLE	20190529
DATA TYPE	FLUORESCENCE SPECTRUM
ORIGIN	JASCO
OWNER
DATE	19/05/29
TIME	16:17:50
SPECTROMETER/DATA SYSTEM
LOCALE	1033
RESOLUTION
DELTAX	0.5
XUNITS	SEC
YUNITS	INTENSITY
FIRSTX	0.0000
LASTX	200.0000
NPOINTS	401
FIRSTY	500.54428
MAXY	3562.85864
MINY	-4.15724
XYDATA
0.0000	500.544
0.5000	648.058
1.0000	801.341
1.5000	723.96
2.0000	493.476
2.5000	443.338
3.0000	426.389
3.5000	443.03
4.0000	466.895
4.5000	451.618
5.0000	429.353
5.5000	449.319
6.0000	477.278
6.5000	460.583
7.0000	526.225
7.5000	513.544
8.0000	415.878
8.5000	416.058
9.0000	418.121
9.5000	531.232
10.0000	571.442
10.5000	489.969
11.0000	596.886
11.5000	597.979
12.0000	473.568
12.5000	463.056
13.0000	471.177
13.5000	455.926
14.0000	443.105
14.5000	442.415
15.0000	409.872
15.5000	422.174
16.0000	424.182
16.5000	406.201
17.0000	514.437
17.5000	586.29
18.0000	493.31
18.5000	430.941
19.0000	463.226
19.5000	326.169
20.0000	71.2815
20.5000	-4.15724
21.0000	-3.50415
21.5000	334.945
22.0000	539.665
22.5000	413.632
23.0000	447.769
23.5000	571.43
24.0000	617.075
24.5000	573.927
25.0000	573.065
25.5000	565.953
26.0000	640
26.5000	662.408
27.0000	649.326
27.5000	688.715
28.0000	719.425
28.5000	746.957
29.0000	864.373
29.5000	865.407
30.0000	748.226
30.5000	836.508
31.0000	875.278
31.5000	852.564
32.0000	862.537
32.5000	827.748
33.0000	863.127
33.5000	913.246
34.0000	887.096
34.5000	890.166
35.0000	919.836
35.5000	923.715
36.0000	969.981
36.5000	1026.84
37.0000	979.65
37.5000	959.583
38.0000	975.798
38.5000	1052.46
39.0000	1054.41
39.5000	984.294
40.0000	1009.47
40.5000	1055.15
41.0000	1120.31
41.5000	1097.21
42.0000	1065.4
42.5000	1098.39
43.0000	1123.11
43.5000	1137.86
44.0000	1173.46
44.5000	1189.5
45.0000	1180.99
45.5000	1218.95
46.0000	1232.85
46.5000	1426.65
47.0000	1651.48
47.5000	1415.24
48.0000	1237.88
48.5000	1276.63
49.0000	1222.2
49.5000	1225.71
50.0000	1268.29
50.5000	1274.76
51.0000	1264.27
51.5000	1290.66
52.0000	1291.17
52.5000	1256.41
53.0000	1283.88
53.5000	1292.18
54.0000	1281.81
54.5000	1344.21
55.0000	1354.16
55.5000	1302.16
56.0000	1303.08
56.5000	1336.3
57.0000	1355.25
57.5000	1369.98
58.0000	1373.86
58.5000	1365.58
59.0000	1406.57
59.5000	1449.39
60.0000	1494.76
60.5000	1515.25
61.0000	1488.37
61.5000	1448.34
62.0000	1396.9
62.5000	1421.39
63.0000	1479.43
63.5000	1568.64
64.0000	1603.72
64.5000	1563.92
65.0000	1624.59
65.5000	1578.28
66.0000	1462.72
66.5000	1469.12
67.0000	1555.14
67.5000	1579
68.0000	1555.57
68.5000	1536.11
69.0000	1523.99
69.5000	1599.48
70.0000	1657.43
70.5000	1933.26
71.0000	2041.75
71.5000	1729.66
72.0000	1534.18
72.5000	1578.28
73.0000	1585.88
73.5000	1554.68
74.0000	1577.39
74.5000	1598.34
75.0000	1659.26
75.5000	1689.7
76.0000	1641.08
76.5000	1665.12
77.0000	1685.6
77.5000	1662.69
78.0000	1680.69
78.5000	1643.47
79.0000	1689.35
79.5000	1758.25
80.0000	1700.69
80.5000	1655.61
81.0000	1701.36
81.5000	1778.91
82.0000	1927.13
82.5000	2066.8
83.0000	1982.95
83.5000	1851.7
84.0000	1874.87
84.5000	1838.46
85.0000	1796.59
85.5000	1818.41
86.0000	1796.48
86.5000	1765.66
87.0000	1814.45
87.5000	1826.9
88.0000	1842.7
88.5000	2013.99
89.0000	2073.66
89.5000	1970.72
90.0000	1992.33
90.5000	1984.63
91.0000	1975.72
91.5000	2129.34
92.0000	2132.62
92.5000	2039.17
93.0000	1943.07
93.5000	1931.78
94.0000	2119.78
94.5000	2193.92
95.0000	2212.76
95.5000	2093.95
96.0000	1961.37
96.5000	1988.4
97.0000	2006.84
97.5000	2231.52
98.0000	2266.86
98.5000	2092.31
99.0000	2073.24
99.5000	2136.77
100.0000	2080.51
100.5000	2011.06
101.0000	2145.67
101.5000	2068.68
102.0000	2055.88
102.5000	2192.51
103.0000	2082.94
103.5000	2036.67
104.0000	2109.71
104.5000	2170.87
105.0000	2036.15
105.5000	2053.21
106.0000	2214.83
106.5000	2097.72
107.0000	2031.81
107.5000	1985.61
108.0000	2144.53
108.5000	2262.79
109.0000	2162.54
109.5000	2203.83
110.0000	2331.27
110.5000	3537.26
111.0000	3518.47
111.5000	2255.22
112.0000	2194.29
112.5000	2159.37
113.0000	1992.24
113.5000	2505.46
114.0000	3232.14
114.5000	3063.78
115.0000	2474.68
115.5000	2188.6
116.0000	2158.86
116.5000	2161.65
117.0000	2131.81
117.5000	2254.64
118.0000	2347.54
118.5000	2312.15
119.0000	2269.48
119.5000	2168.47
120.0000	2207.97
120.5000	2331.94
121.0000	2425.25
121.5000	2393.9
122.0000	2474.28
122.5000	2705.48
123.0000	2609.88
123.5000	2407.88
124.0000	2362.08
124.5000	2290.51
125.0000	2313.55
125.5000	2619.5
126.0000	2567.81
126.5000	2226.91
127.0000	2282.27
127.5000	2360.64
128.0000	2472.03
128.5000	2560.3
129.0000	2457.26
129.5000	2386.14
130.0000	2376.93
130.5000	2395.25
131.0000	2362.06
131.5000	2413.37
132.0000	2459.43
132.5000	2406.43
133.0000	2499.2
133.5000	2504.46
134.0000	2538.01
134.5000	2564.2
135.0000	2347.83
135.5000	2428.89
136.0000	2419.28
136.5000	2463.66
137.0000	2704.38
137.5000	2587.62
138.0000	2641.56
138.5000	2600.77
139.0000	2433.09
139.5000	2572.26
140.0000	2621.82
140.5000	2887.5
141.0000	2918
141.5000	2484.65
142.0000	2361.89
142.5000	2457.53
143.0000	2434.7
143.5000	2571.69
144.0000	3142.32
144.5000	3065.34
145.0000	2625.6
145.5000	2765.99
146.0000	2974.21
146.5000	2745.11
147.0000	2595.93
147.5000	2612.64
148.0000	2700.96
148.5000	3080.22
149.0000	3152.01
149.5000	2808.46
150.0000	2577.76
150.5000	2535.84
151.0000	2381.14
151.5000	2282.77
152.0000	2435.02
152.5000	2909.98
153.0000	3218.98
153.5000	3228.12
154.0000	3330.01
154.5000	3562.86
155.0000	3478.66
155.5000	2792.24
156.0000	2257.05
156.5000	2175.88
157.0000	2310.09
157.5000	2409.1
158.0000	2337.09
158.5000	2640.6
159.0000	3160.95
159.5000	2953.86
160.0000	2577.2
160.5000	2561.11
161.0000	2548.95
161.5000	2458
162.0000	2603.01
162.5000	2791.82
163.0000	2636.36
163.5000	2505.86
164.0000	2562.53
164.5000	2944.34
165.0000	3017.97
165.5000	2795.49
166.0000	2650.66
166.5000	2594.93
167.0000	2808.51
167.5000	2718.93
168.0000	2570.92
168.5000	2470.16
169.0000	2384.4
169.5000	2422.63
170.0000	2587.07
170.5000	2842.9
171.0000	2853.23
171.5000	2798.99
172.0000	2638.72
172.5000	2481.63
173.0000	2404.75
173.5000	2527.26
174.0000	2707.98
174.5000	2655.91
175.0000	2610.69
175.5000	2742.92
176.0000	2614.56
176.5000	2415.13
177.0000	2397.46
177.5000	2354.96
178.0000	2419.58
178.5000	2453.89
179.0000	2413.22
179.5000	2436.03
180.0000	2540.36
180.5000	2433.3
181.0000	2269.54
181.5000	2417.19
182.0000	2591.56
182.5000	2702.28
183.0000	2617.36
183.5000	2506.3
184.0000	2419.3
184.5000	2364.75
185.0000	2674.24
185.5000	2712.18
186.0000	2461.42
186.5000	2511.93
187.0000	2634.72
187.5000	2515.43
188.0000	2550.15
188.5000	2640.4
189.0000	2650.03
189.5000	2672.01
190.0000	2660.94
190.5000	2662.66
191.0000	2552
191.5000	2364.92
192.0000	2399.89
192.5000	2588.52
193.0000	2445.05
193.5000	2387.72
194.0000	2434.67
194.5000	2352.86
195.0000	2391.36
195.5000	2345.89
196.0000	2477.8
196.5000	2551.41
197.0000	2527.73
197.5000	2391.41
198.0000	2187.08
198.5000	2401.01
199.0000	2545.1
199.5000	2482.59
200.0000	2470.28
##### Extended Information
[Comments]
Sample name	20190529
Comment
User
Division
Company	RUB AK Prof. Leichert
[Detailed Information]
Creation date	5/29/2019 3:17 PM
Data array type	Linear data array
Horizontal axis	Time [sec]
Vertical axis	Int.
Start	0 sec
End	200 sec
Data interval	0.5 sec
Data points	401
[Measurement Information]
Model name	FP-8500
Serial No.	C004461452
Ex filter holder	None
Em filter holder	None
Accessory	EHC-813
Accessory S/N	A002161505
Temperature	30.06 C
Control sensor	Holder
Monitor sensor	Holder
Start mode	Start immediately
Measurement date	5/29/2019 3:16 PM
Photometric mode	Em intensity
Ex bandwidth	2.5 nm
Em bandwidth	2.5 nm
Response	1 sec
Sensitivity	Medium
Measurement range	0 - 200 sec
Data interval	0.5 sec
Ex wavelength	360.0 nm
Em wavelength	360.0 nm
Intensity normalization	Off
Blank correction	Off
Auto gain	Off
Shutter control	Open only for measurement
Light source	Xe lamp
Filter	Use
