# Supplementary material for: N-chlorination mediates protective and immunomodulatory effects of oxidized human plasma proteins
Source: eLife. 2019 Jul 12;8:e47395. doi: 10.7554/eLife.47395 (PMC6650281; doi:10.7554/eLife.47395)
Supplement: Figure 2—source data 3. [file elife-47395-fig2-data3.zip › Figure 2 Source Data 3/HSA hocl (0.3 mM + 5 mM HOCl)_2.csv]

TITLE	20190529
DATA TYPE	FLUORESCENCE SPECTRUM
ORIGIN	JASCO
OWNER
DATE	19/05/29
TIME	15:32:40
SPECTROMETER/DATA SYSTEM
LOCALE	1033
RESOLUTION
DELTAX	0.5
XUNITS	SEC
YUNITS	INTENSITY
FIRSTX	0.0000
LASTX	200.0000
NPOINTS	401
FIRSTY	401.92203
MAXY	3298.33032
MINY	-4.19834
XYDATA
0.0000	401.922
0.5000	476.17
1.0000	469.701
1.5000	450.557
2.0000	426.39
2.5000	409.867
3.0000	440.232
3.5000	481.374
4.0000	448.823
4.5000	415.031
5.0000	487.968
5.5000	478.89
6.0000	428.447
6.5000	434.553
7.0000	453.576
7.5000	445.772
8.0000	422.002
8.5000	436.046
9.0000	426.019
9.5000	413.938
10.0000	565.269
10.5000	568.904
11.0000	409.061
11.5000	400.811
12.0000	475.327
12.5000	491.907
13.0000	417.921
13.5000	445.268
14.0000	444.698
14.5000	401.054
15.0000	401.194
15.5000	404.73
16.0000	406.579
16.5000	410.035
17.0000	416.904
17.5000	421.593
18.0000	412.95
18.5000	402.121
19.0000	433.572
19.5000	304.256
20.0000	70.2613
20.5000	-4.19834
21.0000	50.3954
21.5000	256.869
22.0000	419.893
22.5000	439.158
23.0000	446.555
23.5000	459.893
24.0000	493.819
24.5000	509.976
25.0000	514.412
25.5000	532.179
26.0000	559.268
26.5000	595.708
27.0000	609.601
27.5000	706.002
28.0000	748.296
28.5000	679.815
29.0000	681.491
29.5000	738.955
30.0000	769.095
30.5000	764.218
31.0000	781.67
31.5000	799.075
32.0000	876.967
32.5000	901.576
33.0000	879.243
33.5000	1006.78
34.0000	1017.45
34.5000	930.86
35.0000	951.424
35.5000	982.412
36.0000	1006.88
36.5000	1024.54
37.0000	1059.83
37.5000	1077.73
38.0000	1080.95
38.5000	1099
39.0000	1135.34
39.5000	1155
40.0000	1176.33
40.5000	1201.15
41.0000	1213.04
41.5000	1250.91
42.0000	1263.87
42.5000	1247.12
43.0000	1283.87
43.5000	1327.19
44.0000	1327.85
44.5000	1327.5
45.0000	1350.91
45.5000	1387.98
46.0000	1395.72
46.5000	1396.44
47.0000	1460.38
47.5000	1465.41
48.0000	1420.17
48.5000	1489.37
49.0000	1538.92
49.5000	1500.04
50.0000	1499.06
50.5000	1517.14
51.0000	1529.22
51.5000	1558.91
52.0000	1647.79
52.5000	1663.26
53.0000	1593.38
53.5000	1594.27
54.0000	1616.13
54.5000	1605.85
55.0000	1611.97
55.5000	1641.54
56.0000	1633
56.5000	1665.61
57.0000	1708.27
57.5000	1690.5
58.0000	1703.22
58.5000	1760.91
59.0000	1763.34
59.5000	1731.9
60.0000	1755.32
60.5000	1756.66
61.0000	1732.58
61.5000	1737.53
62.0000	1753.84
62.5000	1788.89
63.0000	1794.31
63.5000	1793.8
64.0000	1854.77
64.5000	1920.78
65.0000	1981.83
65.5000	2031.1
66.0000	2010.98
66.5000	1950.16
67.0000	1950.49
67.5000	2037.56
68.0000	1999.02
68.5000	1952.15
69.0000	1984.49
69.5000	1999.61
70.0000	2007.43
70.5000	1959.93
71.0000	2019.69
71.5000	2066.61
72.0000	2017.59
72.5000	2056.92
73.0000	2083.7
73.5000	2026.06
74.0000	1983.73
74.5000	2039.75
75.0000	2074.29
75.5000	2056.16
76.0000	2072.32
76.5000	2131.72
77.0000	2140.03
77.5000	2125.17
78.0000	2123.15
78.5000	2080.06
79.0000	2140.76
79.5000	2180.05
80.0000	2120.94
80.5000	2113.52
81.0000	2103.77
81.5000	2073.9
82.0000	2069.64
82.5000	2127.5
83.0000	2183.1
83.5000	2163.01
84.0000	2156.71
84.5000	2158.25
85.0000	2167.71
85.5000	2180.02
86.0000	2164.59
86.5000	2187.33
87.0000	2273.77
87.5000	2327.07
88.0000	2281.01
88.5000	2274.91
89.0000	2280.69
89.5000	2315.56
90.0000	2388.54
90.5000	2410.15
91.0000	2371.42
91.5000	2348.27
92.0000	2396.44
92.5000	2337.63
93.0000	2271.67
93.5000	2263.43
94.0000	2253.96
94.5000	2305.34
95.0000	2429.44
95.5000	2463.64
96.0000	2333.95
96.5000	2232.28
97.0000	2311.07
97.5000	2484.36
98.0000	2548.96
98.5000	2412.99
99.0000	2315.98
99.5000	2530.81
100.0000	2754.83
100.5000	2655.43
101.0000	2501.84
101.5000	2427.21
102.0000	2385.34
102.5000	2414.17
103.0000	2643.67
103.5000	2799.51
104.0000	2656.28
104.5000	2541.17
105.0000	2501.87
105.5000	2492.11
106.0000	2499.88
106.5000	2459.85
107.0000	2474.81
107.5000	2501.04
108.0000	2393.79
108.5000	2386.01
109.0000	2510.66
109.5000	2488.49
110.0000	2515.82
110.5000	2662.63
111.0000	2796.93
111.5000	2737.31
112.0000	2566.32
112.5000	2507.95
113.0000	2405.11
113.5000	2472.95
114.0000	2559.25
114.5000	2582.71
115.0000	2645.56
115.5000	2735.1
116.0000	2713.82
116.5000	2681.1
117.0000	2682.31
117.5000	2689.07
118.0000	2653.19
118.5000	2543.37
119.0000	2582.43
119.5000	2607.24
120.0000	2651.36
120.5000	2637.18
121.0000	2593.84
121.5000	2624.78
122.0000	2676.44
122.5000	2747.62
123.0000	2750.91
123.5000	2685.77
124.0000	2597.96
124.5000	2626.23
125.0000	2695.45
125.5000	2718.67
126.0000	2778.97
126.5000	2780.65
127.0000	2760.76
127.5000	2639.97
128.0000	2707.64
128.5000	2806.94
129.0000	2678.08
129.5000	2667.24
130.0000	2614.15
130.5000	2590.33
131.0000	2805.69
131.5000	2852.91
132.0000	2770.35
132.5000	2786.32
133.0000	2650.6
133.5000	2576.17
134.0000	2699.64
134.5000	2720.85
135.0000	2722.7
135.5000	2737.97
136.0000	2729.98
136.5000	2640.91
137.0000	2634.62
137.5000	2819.09
138.0000	2799.81
138.5000	2698.68
139.0000	2679.1
139.5000	2779.61
140.0000	2837.75
140.5000	2921.73
141.0000	2890.5
141.5000	2759.13
142.0000	2979.44
142.5000	3024.44
143.0000	2778.23
143.5000	2764.76
144.0000	2728.7
144.5000	2715.35
145.0000	2974.4
145.5000	3179.76
146.0000	3246.5
146.5000	2984.59
147.0000	2778.12
147.5000	2917.37
148.0000	2926.89
148.5000	2781.82
149.0000	2840.94
149.5000	2824.92
150.0000	2583.37
150.5000	2612.52
151.0000	2693.22
151.5000	2648.01
152.0000	2742.63
152.5000	2964.43
153.0000	3015.83
153.5000	2930.47
154.0000	2984.22
154.5000	3004.96
155.0000	2871.89
155.5000	2853.25
156.0000	2972.63
156.5000	3156.1
157.0000	3035.58
157.5000	2731.35
158.0000	2753.44
158.5000	2730.36
159.0000	2722.45
159.5000	2943.9
160.0000	3030.89
160.5000	2900.44
161.0000	2821.63
161.5000	2820.58
162.0000	2819
162.5000	2780.2
163.0000	2738.17
163.5000	2780.13
164.0000	2836.5
164.5000	2973.41
165.0000	2932.5
165.5000	2934.6
166.0000	2891.73
166.5000	2876.66
167.0000	2958.8
167.5000	2884.49
168.0000	2824.98
168.5000	2689.28
169.0000	2789.48
169.5000	2917.68
170.0000	2806.81
170.5000	2824.07
171.0000	2904.97
171.5000	2872.6
172.0000	2830.45
172.5000	2811.75
173.0000	2688.38
173.5000	2676.53
174.0000	2986.33
174.5000	3117.82
175.0000	2948.32
175.5000	2801
176.0000	2688.46
176.5000	2699.39
177.0000	2988.1
177.5000	3049
178.0000	2964
178.5000	2816.93
179.0000	2716.79
179.5000	2980.61
180.0000	2983.27
180.5000	2720.47
181.0000	2680.72
181.5000	2773.74
182.0000	3002
182.5000	3149.65
183.0000	2918.03
183.5000	2763.48
184.0000	2840.56
184.5000	2860.09
185.0000	2890.58
185.5000	2894.55
186.0000	2831.54
186.5000	2984.82
187.0000	3298.33
187.5000	3043.56
188.0000	2631.72
188.5000	2641.6
189.0000	2755.67
189.5000	2785.81
190.0000	2732.36
190.5000	2838.82
191.0000	2805.09
191.5000	2736.85
192.0000	2757.11
192.5000	2657.52
193.0000	2601.58
193.5000	2684.32
194.0000	2743.44
194.5000	2805.2
195.0000	2896.4
195.5000	2827.55
196.0000	2795.39
196.5000	2821.4
197.0000	2763.55
197.5000	2777.32
198.0000	2825.75
198.5000	2956.87
199.0000	3020.98
199.5000	2826.52
200.0000	2662.04
##### Extended Information
[Comments]
Sample name	20190529
Comment
User
Division
Company	RUB AK Prof. Leichert
[Detailed Information]
Creation date	5/29/2019 2:32 PM
Data array type	Linear data array
Horizontal axis	Time [sec]
Vertical axis	Int.
Start	0 sec
End	200 sec
Data interval	0.5 sec
Data points	401
[Measurement Information]
Model name	FP-8500
Serial No.	C004461452
Ex filter holder	None
Em filter holder	None
Accessory	EHC-813
Accessory S/N	A002161505
Temperature	30.01 C
Control sensor	Holder
Monitor sensor	Holder
Start mode	Start immediately
Measurement date	5/29/2019 2:31 PM
Photometric mode	Em intensity
Ex bandwidth	2.5 nm
Em bandwidth	2.5 nm
Response	1 sec
Sensitivity	Medium
Measurement range	0 - 200 sec
Data interval	0.5 sec
Ex wavelength	360.0 nm
Em wavelength	360.0 nm
Intensity normalization	Off
Blank correction	Off
Auto gain	Off
Shutter control	Open only for measurement
Light source	Xe lamp
Filter	Use
