# Supplementary material for: N-chlorination mediates protective and immunomodulatory effects of oxidized human plasma proteins
Source: eLife. 2019 Jul 12;8:e47395. doi: 10.7554/eLife.47395 (PMC6650281; doi:10.7554/eLife.47395)
Supplement: Figure 2—source data 4. [file elife-47395-fig2-data4.zip]

Archive with 14 entries (13 files):
- Figure 2 Source Data 4/
- Figure 2 Source Data 4/HSA 50xHOCl asc 2.csv
- Figure 2 Source Data 4/HSA 50xHOCl ASC 3.csv
- Figure 2 Source Data 4/HSA ut 4.csv
- Figure 2 Source Data 4/HSA ut 3.csv
- Figure 2 Source Data 4/HSA ut 2.csv
- Figure 2 Source Data 4/HSA ut 1.csv
- Figure 2 Source Data 4/HSA 10xHOCl asc 2.csv
- Figure 2 Source Data 4/HSA 10xHOCl ASC 3.csv
- Figure 2 Source Data 4/CS alone 3.csv
- Figure 2 Source Data 4/CS alone 2.csv
- Figure 2 Source Data 4/CS alone 1.csv
- Figure 2 Source Data 4/HSA 50xHOCl Asc.csv
- Figure 2 Source Data 4/HSA 10xHOCl Asc.csv
