# Supplementary material for: N-chlorination mediates protective and immunomodulatory effects of oxidized human plasma proteins
Source: eLife. 2019 Jul 12;8:e47395. doi: 10.7554/eLife.47395 (PMC6650281; doi:10.7554/eLife.47395)
Supplement: Figure 2—source data 5. [file elife-47395-fig2-data5.zip]

Archive with 14 entries (13 files):
- Figure 2 Source Data 5/
- Figure 2 Source Data 5/HSA MET 10XHOCl.csv
- Figure 2 Source Data 5/HSA MET 10xHOCl 3.csv
- Figure 2 Source Data 5/HSA MET 10xHOCl 2.csv
- Figure 2 Source Data 5/HSA ut 4.csv
- Figure 2 Source Data 5/HSA ut 3.csv
- Figure 2 Source Data 5/HSA ut 2.csv
- Figure 2 Source Data 5/HSA ut 1.csv
- Figure 2 Source Data 5/CS alone 3.csv
- Figure 2 Source Data 5/HSA MET 50xHOCl.csv
- Figure 2 Source Data 5/CS alone 2.csv
- Figure 2 Source Data 5/HSA MET 50xHOCl 2.csv
- Figure 2 Source Data 5/HSA MET 50xHOCl 3.csv
- Figure 2 Source Data 5/CS alone 1.csv
