# Supplementary material for: N-chlorination mediates protective and immunomodulatory effects of oxidized human plasma proteins
Source: eLife. 2019 Jul 12;8:e47395. doi: 10.7554/eLife.47395 (PMC6650281; doi:10.7554/eLife.47395)
Supplement: Figure 2—figure supplement 1—source data 1. [file elife-47395-fig2-figsupp1-data1.zip]

Archive with 10 entries (9 files):
- Figure 2 Source Data 6/
- Figure 2 Source Data 6/IlvA alone_20ul_5.csv
- Figure 2 Source Data 6/IlvA alone_20ul_4.csv
- Figure 2 Source Data 6/IlvA alone_20ul_1.csv
- Figure 2 Source Data 6/0.3 mM HSA ut_20 ul IlvA_4.csv
- Figure 2 Source Data 6/0.3 mM HSA ut_20 ul IlvA_1.csv
- Figure 2 Source Data 6/0.3 mM HSA ut_20 ul IlvA_2.csv
- Figure 2 Source Data 6/0.3 mM HSA + 15 mM HOCl_20 ul IlvA_1.csv
- Figure 2 Source Data 6/0.3 mM HSA + 15 mM HOCl_20 ul IlvA_3.csv
- Figure 2 Source Data 6/0.3 mM HSA + 15 mM HOCl_20 ul IlvA_2.csv
