# Supplementary material for: N-chlorination mediates protective and immunomodulatory effects of oxidized human plasma proteins
Source: eLife. 2019 Jul 12;8:e47395. doi: 10.7554/eLife.47395 (PMC6650281; doi:10.7554/eLife.47395)
Supplement: Figure 2—figure supplement 1—source data 1. [file elife-47395-fig2-figsupp1-data1.zip › Figure 2 Source Data 6/IlvA alone_20ul_5.csv]

TITLE	20190218_10uM_MU_1
DATA TYPE	FLUORESCENCE SPECTRUM
ORIGIN	JASCO
OWNER
DATE	19/06/04
TIME	12:28:18
SPECTROMETER/DATA SYSTEM
LOCALE	1033
RESOLUTION
DELTAX	0.5
XUNITS	SEC
YUNITS	INTENSITY
FIRSTX	0.0000
LASTX	200.0000
NPOINTS	401
FIRSTY	493.54044
MAXY	2997.76392
MINY	-4.27857
XYDATA
0.0000	493.54
0.5000	509.879
1.0000	530.356
1.5000	556.185
2.0000	722.781
2.5000	743.283
3.0000	558.795
3.5000	528.854
4.0000	537.11
4.5000	518.323
5.0000	503.266
5.5000	508.241
6.0000	504.506
6.5000	521.942
7.0000	597.134
7.5000	633.851
8.0000	567.176
8.5000	518.406
9.0000	515.15
9.5000	492.011
10.0000	915.327
10.5000	1009.33
11.0000	611.783
11.5000	579.117
12.0000	598.951
12.5000	537.736
13.0000	498.573
13.5000	489.945
14.0000	488.711
14.5000	522.296
15.0000	522.182
15.5000	553.196
16.0000	547.979
16.5000	498.815
17.0000	527.627
17.5000	523.463
18.0000	489.665
18.5000	489.618
19.0000	512.036
19.5000	336.744
20.0000	66.1001
20.5000	-4.27857
21.0000	-3.57879
21.5000	215.902
22.0000	503.189
22.5000	618.248
23.0000	637.497
23.5000	663.663
24.0000	674.165
24.5000	633.81
25.0000	655.791
25.5000	676.35
26.0000	693.289
26.5000	707.017
27.0000	715.31
27.5000	730.319
28.0000	749.646
28.5000	768.555
29.0000	779.182
29.5000	797.188
30.0000	834.683
30.5000	902.369
31.0000	907.533
31.5000	883.426
32.0000	896.139
32.5000	969.579
33.0000	1037.52
33.5000	1000
34.0000	993.683
34.5000	1016.72
35.0000	1034.3
35.5000	1051.08
36.0000	1171.33
36.5000	1317.57
37.0000	1221.84
37.5000	1115.44
38.0000	1144.42
38.5000	1186.62
39.0000	1207.04
39.5000	1249.18
40.0000	1261.41
40.5000	1240.14
41.0000	1255.82
41.5000	1253.84
42.0000	1275.1
42.5000	1308.02
43.0000	1395.24
43.5000	1406.57
44.0000	1353.57
44.5000	1415.97
45.0000	1445.09
45.5000	1484.56
46.0000	1477.93
46.5000	1415.14
47.0000	1521.17
47.5000	1556.19
48.0000	1564.23
48.5000	1568.17
49.0000	1491.77
49.5000	1548.36
50.0000	1598.9
50.5000	1570.69
51.0000	1573.96
51.5000	1607.26
52.0000	1620.3
52.5000	1620.31
53.0000	1645.42
53.5000	1684.62
54.0000	1685.5
54.5000	1672.98
55.0000	1730.88
55.5000	1723.42
56.0000	1653.97
56.5000	1714.53
57.0000	1752.3
57.5000	1753.07
58.0000	1759.4
58.5000	1784.8
59.0000	1801.39
59.5000	1771.17
60.0000	1925
60.5000	1924.28
61.0000	1779.44
61.5000	1869.74
62.0000	1873.99
62.5000	1816.73
63.0000	1845.39
63.5000	1884.06
64.0000	1867.53
64.5000	1832.65
65.0000	1856.17
65.5000	2010.86
66.0000	2107.35
66.5000	1982.41
67.0000	1898.01
67.5000	1993.51
68.0000	2009.61
68.5000	1935.41
69.0000	1926.19
69.5000	1954.6
70.0000	2009.8
70.5000	2138.75
71.0000	2135.08
71.5000	1995.74
72.0000	1975.11
72.5000	2006.64
73.0000	2047.81
73.5000	2044.34
74.0000	2023.97
74.5000	2022.56
75.0000	2025.19
75.5000	2109.52
76.0000	2137.48
76.5000	2070.53
77.0000	2054.01
77.5000	2075.26
78.0000	2101.77
78.5000	2107.06
79.0000	2138.55
79.5000	2165.41
80.0000	2171.66
80.5000	2348.82
81.0000	2351.78
81.5000	2161.39
82.0000	2161.76
82.5000	2144.47
83.0000	2111.77
83.5000	2135.97
84.0000	2187.87
84.5000	2201.77
85.0000	2224.55
85.5000	2217.41
86.0000	2173.6
86.5000	2177.27
87.0000	2249.06
87.5000	2241.88
88.0000	2210.43
88.5000	2240.83
89.0000	2219.37
89.5000	2206.55
90.0000	2244.65
90.5000	2314.08
91.0000	2452.81
91.5000	2428.79
92.0000	2367.93
92.5000	2336.81
93.0000	2238.51
93.5000	2260.34
94.0000	2269.28
94.5000	2274.31
95.0000	2364.82
95.5000	2377.28
96.0000	2280.35
96.5000	2260.82
97.0000	2363.26
97.5000	2382.66
98.0000	2299.93
98.5000	2419.03
99.0000	2436.02
99.5000	2327.6
100.0000	2311.74
100.5000	2313.46
101.0000	2374.85
101.5000	2373.53
102.0000	2342.39
102.5000	2357.38
103.0000	2356.74
103.5000	2401.25
104.0000	2475.81
104.5000	2411.04
105.0000	2399.96
105.5000	2455.46
106.0000	2451.92
106.5000	2477.38
107.0000	2424.88
107.5000	2403.26
108.0000	2570.42
108.5000	2563.42
109.0000	2397.28
109.5000	2385.72
110.0000	2421.45
110.5000	2422.03
111.0000	2399.89
111.5000	2466.21
112.0000	2464.71
112.5000	2447.67
113.0000	2495.26
113.5000	2466.91
114.0000	2433.67
114.5000	2420.24
115.0000	2481.77
115.5000	2516.69
116.0000	2466.9
116.5000	2518.79
117.0000	2539.54
117.5000	2444.61
118.0000	2442.79
118.5000	2464.05
119.0000	2450.13
119.5000	2459.88
120.0000	2461.49
120.5000	2489.98
121.0000	2528.02
121.5000	2669.56
122.0000	2665.11
122.5000	2491.96
123.0000	2474.35
123.5000	2500.72
124.0000	2488.33
124.5000	2464.51
125.0000	2495.32
125.5000	2487.16
126.0000	2471.2
126.5000	2477.4
127.0000	2475.78
127.5000	2496.03
128.0000	2525.15
128.5000	2579.17
129.0000	2543.75
129.5000	2498.69
130.0000	2505.82
130.5000	2510.85
131.0000	2522.99
131.5000	2536.75
132.0000	2549.73
132.5000	2528.13
133.0000	2531.09
133.5000	2616.04
134.0000	2661.12
134.5000	2593.69
135.0000	2570.24
135.5000	2582
136.0000	2575.63
136.5000	2597.01
137.0000	2604.19
137.5000	2595.23
138.0000	2561.57
138.5000	2522.8
139.0000	2539.02
139.5000	2604.28
140.0000	2595.32
140.5000	2647.67
141.0000	2760.22
141.5000	2698.24
142.0000	2837.56
142.5000	2812.25
143.0000	2567.12
143.5000	2549.88
144.0000	2633.78
144.5000	2662.27
145.0000	2592.08
145.5000	2633.11
146.0000	2640.63
146.5000	2601.2
147.0000	2581.19
147.5000	2593.13
148.0000	2595.98
148.5000	2612.75
149.0000	2638.59
149.5000	2618.41
150.0000	2654.71
150.5000	2633.31
151.0000	2596.73
151.5000	2617.29
152.0000	2656.42
152.5000	2646.19
153.0000	2665.81
153.5000	2669.65
154.0000	2654.75
154.5000	2654.19
155.0000	2685.47
155.5000	2718.36
156.0000	2668.31
156.5000	2637.23
157.0000	2612.17
157.5000	2683.41
158.0000	2679.35
158.5000	2635.71
159.0000	2658.56
159.5000	2637.58
160.0000	2647.02
160.5000	2676.69
161.0000	2650.84
161.5000	2742.94
162.0000	2725.39
162.5000	2658.85
163.0000	2752.22
163.5000	2968.28
164.0000	2997.76
164.5000	2723.02
165.0000	2606.16
165.5000	2661.27
166.0000	2661.43
166.5000	2617.26
167.0000	2635.42
167.5000	2659.46
168.0000	2647.29
168.5000	2644.12
169.0000	2723.3
169.5000	2708.98
170.0000	2669.94
170.5000	2690.09
171.0000	2681.65
171.5000	2654.37
172.0000	2638.22
172.5000	2639.54
173.0000	2637.87
173.5000	2719.15
174.0000	2716.58
174.5000	2657.1
175.0000	2723.93
175.5000	2741.9
176.0000	2689.6
176.5000	2660.44
177.0000	2633.53
177.5000	2641.47
178.0000	2664.43
178.5000	2632.83
179.0000	2676.86
179.5000	2701.64
180.0000	2666.34
180.5000	2665.53
181.0000	2697.77
181.5000	2699.53
182.0000	2669.61
182.5000	2687.53
183.0000	2701.42
183.5000	2697.72
184.0000	2662.87
184.5000	2688.35
185.0000	2704.6
185.5000	2658.46
186.0000	2693.68
186.5000	2693.07
187.0000	2689.11
187.5000	2697.26
188.0000	2675.24
188.5000	2805.11
189.0000	2783.44
189.5000	2685.18
190.0000	2699.47
190.5000	2662.28
191.0000	2675.67
191.5000	2686.56
192.0000	2679.03
192.5000	2740.7
193.0000	2728.01
193.5000	2670.3
194.0000	2671.44
194.5000	2674.06
195.0000	2741.34
195.5000	2817.23
196.0000	2780.01
196.5000	2779.77
197.0000	2761.72
197.5000	2707.31
198.0000	2721.28
198.5000	2727.23
199.0000	2770.64
199.5000	2819.97
200.0000	2765.16
##### Extended Information
[Comments]
Sample name	20190218_10uM_MU_1
Comment
User
Division
Company	RUB AK Prof. Leichert
[Detailed Information]
Creation date	6/4/2019 11:28 AM
Data array type	Linear data array
Horizontal axis	Time [sec]
Vertical axis	Int.
Start	0 sec
End	200 sec
Data interval	0.5 sec
Data points	401
[Measurement Information]
Model name	FP-8500
Serial No.	C004461452
Ex filter holder	None
Em filter holder	None
Accessory	EHC-813
Accessory S/N	A002161505
Temperature	30.03 C
Control sensor	Holder
Monitor sensor	Holder
Start mode	Start immediately
Measurement date	6/4/2019 11:28 AM
Photometric mode	Em intensity
Ex bandwidth	2.5 nm
Em bandwidth	2.5 nm
Response	1 sec
Sensitivity	Medium
Measurement range	0 - 200 sec
Data interval	0.5 sec
Ex wavelength	360.0 nm
Em wavelength	360.0 nm
Intensity normalization	Off
Blank correction	Off
Auto gain	Off
Shutter control	Open only for measurement
Light source	Xe lamp
Filter	Use
