# Supplementary material for: N-chlorination mediates protective and immunomodulatory effects of oxidized human plasma proteins
Source: eLife. 2019 Jul 12;8:e47395. doi: 10.7554/eLife.47395 (PMC6650281; doi:10.7554/eLife.47395)
Supplement: Figure 2—figure supplement 1—source data 1. [file elife-47395-fig2-figsupp1-data1.zip › Figure 2 Source Data 6/IlvA alone_20ul_4.csv]

TITLE	20190218_10uM_MU_1
DATA TYPE	FLUORESCENCE SPECTRUM
ORIGIN	JASCO
OWNER
DATE	19/06/04
TIME	11:51:55
SPECTROMETER/DATA SYSTEM
LOCALE	1033
RESOLUTION
DELTAX	0.5
XUNITS	SEC
YUNITS	INTENSITY
FIRSTX	0.0000
LASTX	200.0000
NPOINTS	401
FIRSTY	387.89169
MAXY	2592.59229
MINY	-38.62791
XYDATA
0.0000	387.892
0.5000	407.677
1.0000	413.453
1.5000	409.749
2.0000	394.918
2.5000	398.732
3.0000	412.122
3.5000	402.743
4.0000	398.318
4.5000	420.937
5.0000	418.242
5.5000	400.781
6.0000	400.201
6.5000	402.909
7.0000	404.955
7.5000	396.853
8.0000	388.834
8.5000	386.869
9.0000	384.784
9.5000	385.367
10.0000	395.068
10.5000	406.234
11.0000	396.348
11.5000	388.901
12.0000	391.515
12.5000	387.92
13.0000	417.025
13.5000	417.04
14.0000	387.812
14.5000	399.418
15.0000	406.486
15.5000	393.978
16.0000	385.291
16.5000	389.602
17.0000	392.902
17.5000	388.057
18.0000	383.481
18.5000	383.72
19.0000	384.504
19.5000	388.668
20.0000	159.927
20.5000	-38.6279
21.0000	-3.85412
21.5000	101.712
22.0000	311.365
22.5000	425.381
23.0000	440.686
23.5000	449.611
24.0000	470.304
24.5000	483.059
25.0000	504.665
25.5000	521.535
26.0000	519.74
26.5000	549.548
27.0000	584.632
27.5000	583.339
28.0000	575.383
28.5000	586.833
29.0000	599.06
29.5000	667.377
30.0000	708.623
30.5000	689.125
31.0000	690.338
31.5000	749.856
32.0000	772.382
32.5000	760.904
33.0000	767.327
33.5000	757.194
34.0000	777.38
34.5000	799.31
35.0000	828.406
35.5000	852.794
36.0000	860.728
36.5000	940.756
37.0000	953.108
37.5000	906.798
38.0000	930.204
38.5000	950.433
39.0000	962.693
39.5000	968.696
40.0000	990.344
40.5000	1019.8
41.0000	1050.15
41.5000	1069.38
42.0000	1073.29
42.5000	1082.43
43.0000	1097.3
43.5000	1112.72
44.0000	1166.44
44.5000	1201.41
45.0000	1194.54
45.5000	1197.16
46.0000	1208.19
46.5000	1239.87
47.0000	1251.69
47.5000	1264.35
48.0000	1287.48
48.5000	1306.15
49.0000	1332.64
49.5000	1354.2
50.0000	1357.64
50.5000	1361.63
51.0000	1375.29
51.5000	1384.28
52.0000	1408.67
52.5000	1429.45
53.0000	1457.66
53.5000	1447.42
54.0000	1460.77
54.5000	1473.65
55.0000	1448.8
55.5000	1455.49
56.0000	1468.15
56.5000	1481.37
57.0000	1503.46
57.5000	1539.22
58.0000	1541.46
58.5000	1529.13
59.0000	1530.42
59.5000	1555.04
60.0000	1564.75
60.5000	1566.52
61.0000	1583.94
61.5000	1605.67
62.0000	1610.99
62.5000	1619.36
63.0000	1644.9
63.5000	1694.62
64.0000	1698.06
64.5000	1657.11
65.0000	1675.99
65.5000	1687.75
66.0000	1678.39
66.5000	1694.39
67.0000	1708.14
67.5000	1778.35
68.0000	1800.11
68.5000	1733.03
69.0000	1722.38
69.5000	1735.35
70.0000	1745.05
70.5000	1752.88
71.0000	1761.1
71.5000	1762.04
72.0000	1783.59
72.5000	1797.76
73.0000	1843.47
73.5000	1857.86
74.0000	1826.15
74.5000	1823.8
75.0000	1823.75
75.5000	1840.52
76.0000	1849.31
76.5000	1849.86
77.0000	1859.25
77.5000	1878.93
78.0000	1889.07
78.5000	1882.5
79.0000	1885.32
79.5000	1922.68
80.0000	1957.55
80.5000	1955.81
81.0000	1941.26
81.5000	1933.78
82.0000	1927.42
82.5000	1934.52
83.0000	1966.74
83.5000	1971.63
84.0000	1954.71
84.5000	1952.92
85.0000	1961.74
85.5000	1972.08
86.0000	1996.01
86.5000	2088.54
87.0000	2079.36
87.5000	1999.71
88.0000	2013.09
88.5000	2023.41
89.0000	2014.78
89.5000	2012.63
90.0000	2022.39
90.5000	2032.48
91.0000	2066.98
91.5000	2076.51
92.0000	2067.66
92.5000	2084.57
93.0000	2088.14
93.5000	2077.76
94.0000	2069.93
94.5000	2080.08
95.0000	2085.63
95.5000	2089.6
96.0000	2099.56
96.5000	2117.21
97.0000	2115.09
97.5000	2099.47
98.0000	2106.38
98.5000	2115.2
99.0000	2113.38
99.5000	2120.5
100.0000	2132.93
100.5000	2147.45
101.0000	2142.4
101.5000	2140.41
102.0000	2173.42
102.5000	2160.99
103.0000	2144.63
103.5000	2172.82
104.0000	2226.79
104.5000	2217.87
105.0000	2163.86
105.5000	2178.95
106.0000	2190.66
106.5000	2188.1
107.0000	2190.9
107.5000	2215.44
108.0000	2226.21
108.5000	2223.58
109.0000	2217.41
109.5000	2199.11
110.0000	2203.41
110.5000	2225.01
111.0000	2229.81
111.5000	2220.68
112.0000	2257.59
112.5000	2263.75
113.0000	2233.62
113.5000	2242.76
114.0000	2242.57
114.5000	2230.78
115.0000	2240.45
115.5000	2246.5
116.0000	2265.57
116.5000	2272.1
117.0000	2263.3
117.5000	2283.07
118.0000	2294.47
118.5000	2292.75
119.0000	2289.06
119.5000	2284.55
120.0000	2300.61
120.5000	2316.14
121.0000	2313.27
121.5000	2332.28
122.0000	2346.64
122.5000	2313.76
123.0000	2296.93
123.5000	2316.62
124.0000	2340.84
124.5000	2326.15
125.0000	2304.78
125.5000	2316.33
126.0000	2333.54
126.5000	2326.94
127.0000	2313.91
127.5000	2326.28
128.0000	2374.83
128.5000	2371.59
129.0000	2329.29
129.5000	2330.81
130.0000	2344.68
130.5000	2358.73
131.0000	2352.93
131.5000	2351.53
132.0000	2349.51
132.5000	2340.87
133.0000	2366.43
133.5000	2386.57
134.0000	2386.72
134.5000	2377.31
135.0000	2359.4
135.5000	2350.04
136.0000	2368.2
136.5000	2383.25
137.0000	2396.77
137.5000	2391.48
138.0000	2394.63
138.5000	2414.78
139.0000	2399.64
139.5000	2383.58
140.0000	2387.39
140.5000	2385.52
141.0000	2370.26
141.5000	2376.77
142.0000	2385.21
142.5000	2390.93
143.0000	2470.41
143.5000	2498.21
144.0000	2418.15
144.5000	2391.41
145.0000	2399.14
145.5000	2404.45
146.0000	2413.23
146.5000	2424.69
147.0000	2445.41
147.5000	2437.83
148.0000	2411.15
148.5000	2405.45
149.0000	2446.3
149.5000	2454.23
150.0000	2411.84
150.5000	2407.65
151.0000	2425.29
151.5000	2445.26
152.0000	2449.73
152.5000	2451.52
153.0000	2461.99
153.5000	2478.17
154.0000	2465.17
154.5000	2433.37
155.0000	2426.2
155.5000	2428.94
156.0000	2435.19
156.5000	2438.17
157.0000	2443.29
157.5000	2460.93
158.0000	2469.18
158.5000	2458.92
159.0000	2453.43
159.5000	2456.21
160.0000	2466.78
160.5000	2459.88
161.0000	2440.6
161.5000	2449.06
162.0000	2454.32
162.5000	2453.6
163.0000	2468.85
163.5000	2477.23
164.0000	2459.44
164.5000	2460.97
165.0000	2470.85
165.5000	2464.04
166.0000	2458.69
166.5000	2471.41
167.0000	2479.12
167.5000	2490.86
168.0000	2524.16
168.5000	2517.54
169.0000	2480.04
169.5000	2467.14
170.0000	2478.53
170.5000	2487.13
171.0000	2529.64
171.5000	2534.91
172.0000	2491.43
172.5000	2486.24
173.0000	2490.38
173.5000	2492.77
174.0000	2489.35
174.5000	2485.67
175.0000	2495.77
175.5000	2508.54
176.0000	2504.28
176.5000	2518.38
177.0000	2513.02
177.5000	2486.84
178.0000	2497.22
178.5000	2518.82
179.0000	2513.1
179.5000	2506.42
180.0000	2509.69
180.5000	2509.26
181.0000	2568.43
181.5000	2569.3
182.0000	2506.95
182.5000	2498.56
183.0000	2503.79
183.5000	2505.21
184.0000	2497.53
184.5000	2499.89
185.0000	2505.3
185.5000	2500.78
186.0000	2506.92
186.5000	2514.13
187.0000	2505.73
187.5000	2500.26
188.0000	2506.99
188.5000	2511.24
189.0000	2516.92
189.5000	2540.8
190.0000	2592.59
190.5000	2569.01
191.0000	2525.59
191.5000	2544.59
192.0000	2550.95
192.5000	2544.04
193.0000	2532.66
193.5000	2541.54
194.0000	2542.54
194.5000	2561.74
195.0000	2575.99
195.5000	2544.53
196.0000	2528.14
196.5000	2526.64
197.0000	2565.9
197.5000	2562.73
198.0000	2530.22
198.5000	2536.57
199.0000	2532.72
199.5000	2560.18
200.0000	2560.87
##### Extended Information
[Comments]
Sample name	20190218_10uM_MU_1
Comment
User
Division
Company	RUB AK Prof. Leichert
[Detailed Information]
Creation date	6/4/2019 10:51 AM
Data array type	Linear data array
Horizontal axis	Time [sec]
Vertical axis	Int.
Start	0 sec
End	200 sec
Data interval	0.5 sec
Data points	401
[Measurement Information]
Model name	FP-8500
Serial No.	C004461452
Ex filter holder	None
Em filter holder	None
Accessory	EHC-813
Accessory S/N	A002161505
Temperature	30.02 C
Control sensor	Holder
Monitor sensor	Holder
Start mode	Start immediately
Measurement date	6/4/2019 10:51 AM
Photometric mode	Em intensity
Ex bandwidth	2.5 nm
Em bandwidth	2.5 nm
Response	1 sec
Sensitivity	Medium
Measurement range	0 - 200 sec
Data interval	0.5 sec
Ex wavelength	360.0 nm
Em wavelength	360.0 nm
Intensity normalization	Off
Blank correction	Off
Auto gain	Off
Shutter control	Open only for measurement
Light source	Xe lamp
Filter	Use
