# Supplementary material for: N-chlorination mediates protective and immunomodulatory effects of oxidized human plasma proteins
Source: eLife. 2019 Jul 12;8:e47395. doi: 10.7554/eLife.47395 (PMC6650281; doi:10.7554/eLife.47395)
Supplement: Figure 2—figure supplement 1—source data 1. [file elife-47395-fig2-figsupp1-data1.zip › Figure 2 Source Data 6/IlvA alone_20ul_1.csv]

TITLE	20190218_10uM_MU_1
DATA TYPE	FLUORESCENCE SPECTRUM
ORIGIN	JASCO
OWNER
DATE	19/06/04
TIME	11:33:15
SPECTROMETER/DATA SYSTEM
LOCALE	1033
RESOLUTION
DELTAX	0.5
XUNITS	SEC
YUNITS	INTENSITY
FIRSTX	0.0000
LASTX	200.0000
NPOINTS	401
FIRSTY	361.16199
MAXY	2816.88843
MINY	-4.13871
XYDATA
0.0000	361.162
0.5000	389.445
1.0000	385.541
1.5000	380.297
2.0000	375.041
2.5000	374.691
3.0000	392.051
3.5000	396.443
4.0000	378.909
4.5000	369.792
5.0000	368.997
5.5000	367.685
6.0000	370.068
6.5000	380.104
7.0000	391.472
7.5000	384.6
8.0000	370.175
8.5000	372.045
9.0000	374.193
9.5000	369.296
10.0000	375.782
10.5000	375.705
11.0000	388.115
11.5000	399.977
12.0000	381.815
12.5000	368.614
13.0000	370.886
13.5000	371.814
14.0000	376.906
14.5000	376.865
15.0000	381.396
15.5000	383.09
16.0000	367.703
16.5000	365.273
17.0000	376.667
17.5000	376.094
18.0000	366.238
18.5000	378.957
19.0000	380.447
19.5000	240.078
20.0000	52.2577
20.5000	-4.13871
21.0000	-3.4512
21.5000	188.485
22.0000	390.381
22.5000	417.04
23.0000	451.212
23.5000	481.423
24.0000	499.19
24.5000	507.521
25.0000	526.655
25.5000	543.753
26.0000	552.257
26.5000	573.545
27.0000	593.396
27.5000	606.284
28.0000	626.698
28.5000	647.762
29.0000	664.056
29.5000	689.828
30.0000	711.613
30.5000	725.388
31.0000	742.059
31.5000	761.201
32.0000	803.069
32.5000	881.954
33.0000	880.192
33.5000	842.519
34.0000	870.485
34.5000	903.021
35.0000	922.583
35.5000	938.566
36.0000	955.724
36.5000	972.849
37.0000	1018.75
37.5000	1037.77
38.0000	1035.87
38.5000	1057.14
39.0000	1085.01
39.5000	1103.91
40.0000	1114.5
40.5000	1138.12
41.0000	1164.03
41.5000	1183.46
42.0000	1203.71
42.5000	1226.86
43.0000	1244.5
43.5000	1278.97
44.0000	1292.75
44.5000	1288.56
45.0000	1307.46
45.5000	1328.04
46.0000	1348.47
46.5000	1356.66
47.0000	1395.35
47.5000	1413.06
48.0000	1401.51
48.5000	1424.32
49.0000	1448.04
49.5000	1456.63
50.0000	1456.52
50.5000	1462.1
51.0000	1471.86
51.5000	1517.63
52.0000	1531.42
52.5000	1513.38
53.0000	1542.13
53.5000	1563.05
54.0000	1564.52
54.5000	1576.37
55.0000	1586.47
55.5000	1594.63
56.0000	1608.18
56.5000	1630.03
57.0000	1656.42
57.5000	1667.43
58.0000	1668.52
58.5000	1675.63
59.0000	1709.5
59.5000	1757.38
60.0000	1749.1
60.5000	1821.72
61.0000	1826.76
61.5000	1752.37
62.0000	1761.09
62.5000	1754.87
63.0000	1763.53
63.5000	1776.27
64.0000	1792.35
64.5000	1807.01
65.0000	1817.76
65.5000	1820.73
66.0000	1822.35
66.5000	1833.37
67.0000	1846.47
67.5000	1852.26
68.0000	1857.89
68.5000	1872.62
69.0000	1882.97
69.5000	1883.38
70.0000	1888.03
70.5000	1903.95
71.0000	1916.4
71.5000	1916.53
72.0000	1921.36
72.5000	1930.24
73.0000	1940.4
73.5000	1948.81
74.0000	1958.19
74.5000	1973.52
75.0000	1990.68
75.5000	2010.87
76.0000	2029.61
76.5000	2017.19
77.0000	2031.82
77.5000	2040.03
78.0000	2064.88
78.5000	2086.63
79.0000	2046.4
79.5000	2041.44
80.0000	2051.86
80.5000	2054.19
81.0000	2059.29
81.5000	2089.42
82.0000	2105.34
82.5000	2100.32
83.0000	2099.74
83.5000	2105.48
84.0000	2107.48
84.5000	2112.01
85.0000	2128.47
85.5000	2156.76
86.0000	2167.76
86.5000	2150.02
87.0000	2143.02
87.5000	2165.74
88.0000	2184.27
88.5000	2174.1
89.0000	2166.06
89.5000	2164.44
90.0000	2271.02
90.5000	2284.11
91.0000	2192.91
91.5000	2192.99
92.0000	2195.03
92.5000	2206.1
93.0000	2216.48
93.5000	2219.05
94.0000	2222.54
94.5000	2239.94
95.0000	2240.5
95.5000	2227.82
96.0000	2229.02
96.5000	2253.73
97.0000	2261.13
97.5000	2249.2
98.0000	2256.22
98.5000	2259.91
99.0000	2302.8
99.5000	2321.1
100.0000	2299.31
100.5000	2292.53
101.0000	2284.93
101.5000	2289.14
102.0000	2345.82
102.5000	2361.57
103.0000	2324.14
103.5000	2312.45
104.0000	2311.19
104.5000	2314.6
105.0000	2339.08
105.5000	2357.51
106.0000	2336.98
106.5000	2346.25
107.0000	2349.69
107.5000	2335.99
108.0000	2334.01
108.5000	2347.39
109.0000	2358.2
109.5000	2348.97
110.0000	2358.44
110.5000	2360.44
111.0000	2382.55
111.5000	2382.28
112.0000	2366.73
112.5000	2378.59
113.0000	2430.47
113.5000	2425.75
114.0000	2419.5
114.5000	2436.55
115.0000	2397.72
115.5000	2412.98
116.0000	2407.84
116.5000	2392.53
117.0000	2419.29
117.5000	2448.4
118.0000	2445.85
118.5000	2436.59
119.0000	2430.11
119.5000	2485.98
120.0000	2481.87
120.5000	2419.44
121.0000	2426.92
121.5000	2437.49
122.0000	2433.64
122.5000	2476.9
123.0000	2548.9
123.5000	2498.82
124.0000	2456.17
124.5000	2585.61
125.0000	2764.77
125.5000	2642.16
126.0000	2628.12
126.5000	2630.88
127.0000	2455.25
127.5000	2462.1
128.0000	2462.69
128.5000	2488.91
129.0000	2497.15
129.5000	2473.58
130.0000	2472.53
130.5000	2478.16
131.0000	2496.88
131.5000	2499.13
132.0000	2489.77
132.5000	2493.82
133.0000	2523.98
133.5000	2530.88
134.0000	2555
134.5000	2774.83
135.0000	2816.89
135.5000	2626.62
136.0000	2538.87
136.5000	2526.12
137.0000	2532.24
137.5000	2519
138.0000	2520.01
138.5000	2525.84
139.0000	2530.2
139.5000	2534.13
140.0000	2552.86
140.5000	2557.6
141.0000	2543.69
141.5000	2540.93
142.0000	2538.94
142.5000	2542.03
143.0000	2556.73
143.5000	2675.67
144.0000	2672.26
144.5000	2560.07
145.0000	2572.63
145.5000	2589.33
146.0000	2581.52
146.5000	2710.5
147.0000	2714.01
147.5000	2571.88
148.0000	2571.34
148.5000	2593.21
149.0000	2592.88
149.5000	2580.79
150.0000	2601.73
150.5000	2602.69
151.0000	2589.71
151.5000	2592.45
152.0000	2596.2
152.5000	2614.14
153.0000	2612.68
153.5000	2706
154.0000	2708.83
154.5000	2609.03
155.0000	2630.06
155.5000	2629.03
156.0000	2620.87
156.5000	2616.31
157.0000	2608.84
157.5000	2613.8
158.0000	2622.41
158.5000	2667.62
159.0000	2662.03
159.5000	2622.3
160.0000	2627.39
160.5000	2678.02
161.0000	2679.46
161.5000	2648.19
162.0000	2651.85
162.5000	2653.44
163.0000	2655.86
163.5000	2642.62
164.0000	2643.61
164.5000	2753.5
165.0000	2765.77
165.5000	2657.98
166.0000	2645.28
166.5000	2649.3
167.0000	2651.53
167.5000	2658.25
168.0000	2670.48
168.5000	2663.69
169.0000	2649.12
169.5000	2664.3
170.0000	2671.03
170.5000	2675.01
171.0000	2737.47
171.5000	2717.7
172.0000	2659.88
172.5000	2720.26
173.0000	2713.36
173.5000	2659.45
174.0000	2676.81
174.5000	2674.73
175.0000	2656.72
175.5000	2658.83
176.0000	2669
176.5000	2668.77
177.0000	2660.87
177.5000	2677.11
178.0000	2683.64
178.5000	2668.74
179.0000	2695.26
179.5000	2706.23
180.0000	2684.56
180.5000	2695.32
181.0000	2705.73
181.5000	2693.54
182.0000	2681.68
182.5000	2680.52
183.0000	2702.75
183.5000	2715.83
184.0000	2790.38
184.5000	2784.61
185.0000	2721.74
185.5000	2718.36
186.0000	2700.55
186.5000	2721.41
187.0000	2761.83
187.5000	2759.98
188.0000	2721.86
188.5000	2709.66
189.0000	2708.37
189.5000	2703.18
190.0000	2698.98
190.5000	2709.7
191.0000	2720.35
191.5000	2718.33
192.0000	2713.49
192.5000	2715.66
193.0000	2712.35
193.5000	2712.16
194.0000	2739.26
194.5000	2740.35
195.0000	2716.01
195.5000	2716.95
196.0000	2720.07
196.5000	2721.44
197.0000	2723.88
197.5000	2725.58
198.0000	2752.13
198.5000	2751.85
199.0000	2723.95
199.5000	2734.35
200.0000	2736.84
##### Extended Information
[Comments]
Sample name	20190218_10uM_MU_1
Comment
User
Division
Company	RUB AK Prof. Leichert
[Detailed Information]
Creation date	6/4/2019 10:33 AM
Data array type	Linear data array
Horizontal axis	Time [sec]
Vertical axis	Int.
Start	0 sec
End	200 sec
Data interval	0.5 sec
Data points	401
[Measurement Information]
Model name	FP-8500
Serial No.	C004461452
Ex filter holder	None
Em filter holder	None
Accessory	EHC-813
Accessory S/N	A002161505
Temperature	29.99 C
Control sensor	Holder
Monitor sensor	Holder
Start mode	Start immediately
Measurement date	6/4/2019 10:33 AM
Photometric mode	Em intensity
Ex bandwidth	2.5 nm
Em bandwidth	2.5 nm
Response	1 sec
Sensitivity	Medium
Measurement range	0 - 200 sec
Data interval	0.5 sec
Ex wavelength	360.0 nm
Em wavelength	360.0 nm
Intensity normalization	Off
Blank correction	Off
Auto gain	Off
Shutter control	Open only for measurement
Light source	Xe lamp
Filter	Use
