# Supplementary material for: N-chlorination mediates protective and immunomodulatory effects of oxidized human plasma proteins
Source: eLife. 2019 Jul 12;8:e47395. doi: 10.7554/eLife.47395 (PMC6650281; doi:10.7554/eLife.47395)
Supplement: Figure 2—figure supplement 1—source data 1. [file elife-47395-fig2-figsupp1-data1.zip › Figure 2 Source Data 6/0.3 mM HSA ut_20 ul IlvA_4.csv]

TITLE	20190218_10uM_MU_1
DATA TYPE	FLUORESCENCE SPECTRUM
ORIGIN	JASCO
OWNER
DATE	19/06/04
TIME	12:22:35
SPECTROMETER/DATA SYSTEM
LOCALE	1033
RESOLUTION
DELTAX	0.5
XUNITS	SEC
YUNITS	INTENSITY
FIRSTX	0.0000
LASTX	200.0000
NPOINTS	401
FIRSTY	692.90863
MAXY	3544.75464
MINY	-4.51693
XYDATA
0.0000	692.909
0.5000	565.06
1.0000	537.732
1.5000	549.381
2.0000	557.429
2.5000	536.929
3.0000	560.87
3.5000	570.466
4.0000	540.672
4.5000	537.285
5.0000	622.042
5.5000	616.542
6.0000	555.907
6.5000	549.151
7.0000	556.905
7.5000	577.285
8.0000	561.92
8.5000	843.547
9.0000	1083.98
9.5000	813.292
10.0000	543.992
10.5000	528.717
11.0000	670.443
11.5000	652.683
12.0000	521.107
12.5000	552.57
13.0000	547.5
13.5000	570.777
14.0000	852.354
14.5000	817.904
15.0000	579.102
15.5000	967.302
16.0000	934.09
16.5000	540.986
17.0000	730.358
17.5000	856.444
18.0000	701.041
18.5000	577.579
19.0000	668.684
19.5000	676.316
20.0000	279.707
20.5000	-4.51693
21.0000	-3.62038
21.5000	298.996
22.0000	638.471
22.5000	711.952
23.0000	726.27
23.5000	748.825
24.0000	800.229
24.5000	791.033
25.0000	817.629
25.5000	1235.42
26.0000	1308.57
26.5000	1030.46
27.0000	1004.93
27.5000	948.297
28.0000	929.18
28.5000	963.964
29.0000	1002.54
29.5000	1029.57
30.0000	1044.58
30.5000	1076
31.0000	1102.25
31.5000	1250.7
32.0000	1292.72
32.5000	1180.77
33.0000	1194.14
33.5000	1220.56
34.0000	1250.91
34.5000	1258.77
35.0000	1290.07
35.5000	1321.93
36.0000	1336.9
36.5000	1379.55
37.0000	1418.49
37.5000	1433.18
38.0000	1466.31
38.5000	1487.26
39.0000	1496.72
39.5000	1511.15
40.0000	1517.09
40.5000	1554.6
41.0000	1667.8
41.5000	1702.16
42.0000	1635.98
42.5000	1636.44
43.0000	1657.44
43.5000	1678.9
44.0000	1702.46
44.5000	1710.92
45.0000	1740.43
45.5000	1769.24
46.0000	1784.84
46.5000	1810.74
47.0000	1815.75
47.5000	1848.06
48.0000	1924.26
48.5000	1926.88
49.0000	1975.71
49.5000	1984.49
50.0000	1978.88
50.5000	1990.32
51.0000	1962.47
51.5000	1999.75
52.0000	2036.54
52.5000	2026.7
53.0000	2002.94
53.5000	2018.76
54.0000	2060.32
54.5000	2110.3
55.0000	2112.08
55.5000	2096.15
56.0000	2111.15
56.5000	2126.44
57.0000	2153.44
57.5000	2156.95
58.0000	2392.24
58.5000	2414.95
59.0000	2198.18
59.5000	2515.31
60.0000	2514.5
60.5000	2227.21
61.0000	2244.6
61.5000	2242.66
62.0000	2254.18
62.5000	2277.44
63.0000	2309.41
63.5000	2460.15
64.0000	2455.83
64.5000	2319.2
65.0000	2320.43
65.5000	2321.61
66.0000	2345.35
66.5000	2529.16
67.0000	2561.82
67.5000	2596.95
68.0000	2568.05
68.5000	2401.7
69.0000	2471.54
69.5000	2498.96
70.0000	2465
70.5000	2473
71.0000	2476.31
71.5000	2450.43
72.0000	2456.04
72.5000	2464.47
73.0000	2511.7
73.5000	2554.43
74.0000	2531.21
74.5000	2518.29
75.0000	2506.27
75.5000	2503.71
76.0000	2513.5
76.5000	2573.87
77.0000	2605.95
77.5000	2577.71
78.0000	2565.18
78.5000	2724.73
79.0000	2827.26
79.5000	2711.85
80.0000	2631.97
80.5000	2625.83
81.0000	2738.37
81.5000	2851.14
82.0000	2792.28
82.5000	2714.12
83.0000	2705.36
83.5000	2693.19
84.0000	2882.11
84.5000	2994.74
85.0000	2804.94
85.5000	2687.71
86.0000	2718.29
86.5000	2768.65
87.0000	2750.58
87.5000	2725.02
88.0000	2709.65
88.5000	2732.48
89.0000	2763.23
89.5000	2734.56
90.0000	2758.15
90.5000	2770.35
91.0000	2831.27
91.5000	2838.88
92.0000	2745.88
92.5000	2743.47
93.0000	2784.02
93.5000	2779.84
94.0000	2758.28
94.5000	2799.55
95.0000	2819.97
95.5000	2800.67
96.0000	2791.38
96.5000	2896.7
97.0000	2904.65
97.5000	3033.76
98.0000	3038.78
98.5000	2827.74
99.0000	2916.14
99.5000	2916.58
100.0000	2829.63
100.5000	2934.14
101.0000	2933.68
101.5000	2828.61
102.0000	2853.44
102.5000	2881.54
103.0000	2954.53
103.5000	2977.38
104.0000	2893.92
104.5000	2835.87
105.0000	2842.04
105.5000	2862.9
106.0000	2868.58
106.5000	2865.19
107.0000	2917.42
107.5000	2946.11
108.0000	2913.33
108.5000	2926.29
109.0000	2909.82
109.5000	2912.03
110.0000	3076.07
110.5000	3075.67
111.0000	2928.84
111.5000	2987.44
112.0000	3055.26
112.5000	2983.56
113.0000	2934.69
113.5000	3046.1
114.0000	3042.96
114.5000	2949.21
115.0000	2934.67
115.5000	2921.9
116.0000	2938.09
116.5000	2934.63
117.0000	2948.73
117.5000	2954.54
118.0000	3012.79
118.5000	3051.81
119.0000	2975.49
119.5000	2962.75
120.0000	2981.84
120.5000	3091.6
121.0000	3102.07
121.5000	3212.91
122.0000	3216.43
122.5000	3029.3
123.0000	3017.52
123.5000	2995.1
124.0000	3014.55
124.5000	2996.88
125.0000	2998.84
125.5000	3036.84
126.0000	3031.04
126.5000	3033.06
127.0000	3061.27
127.5000	3032.24
128.0000	3031.56
128.5000	3041.5
129.0000	3012.64
129.5000	3009.82
130.0000	3016.04
130.5000	3019.55
131.0000	3025.51
131.5000	3020.97
132.0000	3022.14
132.5000	3061.48
133.0000	3076.73
133.5000	3056.32
134.0000	3082.14
134.5000	3079.15
135.0000	3104.88
135.5000	3120.5
136.0000	3061.1
136.5000	3070.31
137.0000	3062.6
137.5000	3205.81
138.0000	3254
138.5000	3095.32
139.0000	3064.29
139.5000	3085.41
140.0000	3102.5
140.5000	3137.59
141.0000	3184.58
141.5000	3166
142.0000	3129.25
142.5000	3204.55
143.0000	3183.85
143.5000	3142.67
144.0000	3229.06
144.5000	3198.67
145.0000	3124.44
145.5000	3227.54
146.0000	3222.87
146.5000	3108.58
147.0000	3123.03
147.5000	3148.53
148.0000	3143.39
148.5000	3157.23
149.0000	3195.88
149.5000	3154.96
150.0000	3113.15
150.5000	3098.02
151.0000	3101.1
151.5000	3106.05
152.0000	3117.64
152.5000	3174.78
153.0000	3195.12
153.5000	3156.94
154.0000	3155.53
154.5000	3154
155.0000	3211.32
155.5000	3279.11
156.0000	3234.47
156.5000	3163.49
157.0000	3143.24
157.5000	3156.22
158.0000	3143.15
158.5000	3139.11
159.0000	3142.93
159.5000	3142.44
160.0000	3148.97
160.5000	3363.39
161.0000	3369.48
161.5000	3171.52
162.0000	3269.22
162.5000	3266.48
163.0000	3161.71
163.5000	3153.14
164.0000	3418.73
164.5000	3480.95
165.0000	3219.04
165.5000	3209.69
166.0000	3211.46
166.5000	3163.69
167.0000	3151.94
167.5000	3155.08
168.0000	3171.82
168.5000	3223.49
169.0000	3209.52
169.5000	3184.08
170.0000	3193.19
170.5000	3175.07
171.0000	3299.91
171.5000	3323.06
172.0000	3192.56
172.5000	3180.63
173.0000	3203.54
173.5000	3182.04
174.0000	3170.58
174.5000	3180.34
175.0000	3202.85
175.5000	3262.42
176.0000	3312.81
176.5000	3250.37
177.0000	3188.67
177.5000	3265.45
178.0000	3320.15
178.5000	3245.39
179.0000	3211.38
179.5000	3210.7
180.0000	3201.6
180.5000	3245.86
181.0000	3251.3
181.5000	3229.67
182.0000	3233.72
182.5000	3349.56
183.0000	3336.34
183.5000	3239.51
184.0000	3311.45
184.5000	3293.78
185.0000	3206.08
185.5000	3303.92
186.0000	3419.05
186.5000	3317.18
187.0000	3249.24
187.5000	3239.45
188.0000	3236.85
188.5000	3334.22
189.0000	3317.2
189.5000	3281.01
190.0000	3273.5
190.5000	3302.75
191.0000	3338.79
191.5000	3273.53
192.0000	3270.25
192.5000	3310.6
193.0000	3357.05
193.5000	3544.75
194.0000	3480.88
194.5000	3258.6
195.0000	3248.96
195.5000	3244.61
196.0000	3251
196.5000	3248.47
197.0000	3242.31
197.5000	3301.63
198.0000	3314.57
198.5000	3309.66
199.0000	3300.21
199.5000	3269.54
200.0000	3311.83
##### Extended Information
[Comments]
Sample name	20190218_10uM_MU_1
Comment
User
Division
Company	RUB AK Prof. Leichert
[Detailed Information]
Creation date	6/4/2019 11:22 AM
Data array type	Linear data array
Horizontal axis	Time [sec]
Vertical axis	Int.
Start	0 sec
End	200 sec
Data interval	0.5 sec
Data points	401
[Measurement Information]
Model name	FP-8500
Serial No.	C004461452
Ex filter holder	None
Em filter holder	None
Accessory	EHC-813
Accessory S/N	A002161505
Temperature	29.99 C
Control sensor	Holder
Monitor sensor	Holder
Start mode	Start immediately
Measurement date	6/4/2019 11:22 AM
Photometric mode	Em intensity
Ex bandwidth	2.5 nm
Em bandwidth	2.5 nm
Response	1 sec
Sensitivity	Medium
Measurement range	0 - 200 sec
Data interval	0.5 sec
Ex wavelength	360.0 nm
Em wavelength	360.0 nm
Intensity normalization	Off
Blank correction	Off
Auto gain	Off
Shutter control	Open only for measurement
Light source	Xe lamp
Filter	Use
