# Supplementary material for: N-chlorination mediates protective and immunomodulatory effects of oxidized human plasma proteins
Source: eLife. 2019 Jul 12;8:e47395. doi: 10.7554/eLife.47395 (PMC6650281; doi:10.7554/eLife.47395)
Supplement: Figure 2—figure supplement 1—source data 1. [file elife-47395-fig2-figsupp1-data1.zip › Figure 2 Source Data 6/0.3 mM HSA ut_20 ul IlvA_1.csv]

TITLE	20190218_10uM_MU_1
DATA TYPE	FLUORESCENCE SPECTRUM
ORIGIN	JASCO
OWNER
DATE	19/06/04
TIME	11:59:33
SPECTROMETER/DATA SYSTEM
LOCALE	1033
RESOLUTION
DELTAX	0.5
XUNITS	SEC
YUNITS	INTENSITY
FIRSTX	0.0000
LASTX	200.0000
NPOINTS	401
FIRSTY	446.53345
MAXY	3418.72681
MINY	-4.17291
XYDATA
0.0000	446.533
0.5000	469.391
1.0000	469.986
1.5000	460.7
2.0000	455.008
2.5000	453.496
3.0000	502.065
3.5000	499.647
4.0000	444.891
4.5000	461.506
5.0000	461.113
5.5000	450.791
6.0000	455.895
6.5000	449.71
7.0000	473.032
7.5000	516.194
8.0000	490.499
8.5000	447.286
9.0000	445.933
9.5000	447.33
10.0000	449.549
10.5000	449.687
11.0000	447.766
11.5000	446.75
12.0000	450.678
12.5000	620.094
13.0000	616.571
13.5000	474.193
14.0000	476.121
14.5000	450.508
15.0000	457.997
15.5000	534.238
16.0000	524.046
16.5000	456.997
17.0000	474.968
17.5000	465.646
18.0000	450.027
18.5000	576.351
19.0000	573.857
19.5000	264.207
20.0000	37.5572
20.5000	-4.17291
21.0000	-3.52255
21.5000	183.201
22.0000	464.757
22.5000	580.34
23.0000	629.654
23.5000	633.983
24.0000	623.657
24.5000	677.406
25.0000	697.872
25.5000	723.881
26.0000	744.066
26.5000	740.317
27.0000	898.909
27.5000	931.476
28.0000	921.678
28.5000	937.307
29.0000	936.134
29.5000	970.321
30.0000	957.433
30.5000	977.552
31.0000	1011.55
31.5000	1061.01
32.0000	1121.84
32.5000	1121.11
33.0000	1080.52
33.5000	1232.06
34.0000	1309.91
34.5000	1256.23
35.0000	1232.17
35.5000	1220.12
36.0000	1257.07
36.5000	1281.73
37.0000	1296.71
37.5000	1319.61
38.0000	1342.37
38.5000	1368.76
39.0000	1392.08
39.5000	1444.76
40.0000	1470.91
40.5000	1510.08
41.0000	1530.27
41.5000	1510.24
42.0000	1536.98
42.5000	1574.06
43.0000	1586.92
43.5000	1626.04
44.0000	1701.1
44.5000	1677.14
45.0000	1642.04
45.5000	1662.42
46.0000	1683.73
46.5000	1702.85
47.0000	1725.09
47.5000	1743.94
48.0000	1759.56
48.5000	1777.8
49.0000	1793.6
49.5000	1814.17
50.0000	1837.27
50.5000	1851.94
51.0000	1870.19
51.5000	1884.08
52.0000	1896.73
52.5000	1965.42
53.0000	1982.2
53.5000	1956.42
54.0000	1972.05
54.5000	1976.25
55.0000	1997.26
55.5000	2027.64
56.0000	2028.8
56.5000	2034.52
57.0000	2101.72
57.5000	2107.54
58.0000	2121.51
58.5000	2133.21
59.0000	2090.47
59.5000	2150.88
60.0000	2162.22
60.5000	2122.64
61.0000	2134.5
61.5000	2187.08
62.0000	2217.04
62.5000	2189.57
63.0000	2188.19
63.5000	2204.71
64.0000	2209.37
64.5000	2215.54
65.0000	2379.74
65.5000	2393.71
66.0000	2269.85
66.5000	2313.36
67.0000	2313.96
67.5000	2289.04
68.0000	2292.41
68.5000	2368.96
69.0000	2415.6
69.5000	2359.48
70.0000	2330.26
70.5000	2334.43
71.0000	2350.54
71.5000	2369.67
72.0000	2404.67
72.5000	2501.28
73.0000	2477.64
73.5000	2406.81
74.0000	2432.6
74.5000	2426.6
75.0000	2416.5
75.5000	2436.08
76.0000	2462.07
76.5000	2456.6
77.0000	2447.5
77.5000	2456.86
78.0000	2511.68
78.5000	2519.13
79.0000	2490.66
79.5000	2489.24
80.0000	2476.8
80.5000	2485.18
81.0000	2493.37
81.5000	2500.13
82.0000	2507.7
82.5000	2515.48
83.0000	2530.53
83.5000	2535.1
84.0000	2535.43
84.5000	2544.32
85.0000	2607.66
85.5000	2637.35
86.0000	2655.01
86.5000	2725.55
87.0000	2736.67
87.5000	2693.66
88.0000	2629.14
88.5000	2598.51
89.0000	2601.34
89.5000	2624.5
90.0000	2677.39
90.5000	2674.13
91.0000	2648.63
91.5000	2683.36
92.0000	2763.8
92.5000	2726.62
93.0000	2642.99
93.5000	2651.86
94.0000	2655.79
94.5000	2664.98
95.0000	2705.18
95.5000	2733.67
96.0000	2703.93
96.5000	2680.75
97.0000	2685.14
97.5000	2691.43
98.0000	2715.73
98.5000	2789.62
99.0000	2788.52
99.5000	2802.85
100.0000	2878.59
100.5000	2804.19
101.0000	2725.71
101.5000	2731.64
102.0000	2774.05
102.5000	2783.98
103.0000	2756.86
103.5000	2757.85
104.0000	2757.08
104.5000	2762.73
105.0000	2770.32
105.5000	2775.15
106.0000	2777.24
106.5000	2813.04
107.0000	2834.47
107.5000	2860.06
108.0000	2864.98
108.5000	2865.17
109.0000	2853.33
109.5000	2814.98
110.0000	2884.46
110.5000	2903.2
111.0000	2846.74
111.5000	2843.34
112.0000	2923.75
112.5000	2913.49
113.0000	2836.74
113.5000	2866.62
114.0000	2940.26
114.5000	2921.77
115.0000	2862.41
115.5000	2879.11
116.0000	2888.14
116.5000	2956.63
117.0000	3010.08
117.5000	2991.91
118.0000	2933.35
118.5000	2894.69
119.0000	2906.55
119.5000	2895.51
120.0000	2946.53
120.5000	2948.36
121.0000	2898.98
121.5000	2906.96
122.0000	2948.54
122.5000	2952.71
123.0000	2916.56
123.5000	2919.55
124.0000	2968.24
124.5000	2981.51
125.0000	3013.41
125.5000	3006.96
126.0000	2937.93
126.5000	2959.84
127.0000	2968.77
127.5000	2983.2
128.0000	2980.8
128.5000	2954.78
129.0000	2961.9
129.5000	2961.67
130.0000	3001.29
130.5000	3057.88
131.0000	3023.6
131.5000	2997.02
132.0000	2995.63
132.5000	2999.62
133.0000	3033.43
133.5000	3011.8
134.0000	2989.36
134.5000	2990.84
135.0000	3001.61
135.5000	3004.94
136.0000	2995.69
136.5000	2998.82
137.0000	3000.3
137.5000	3004.94
138.0000	3025.06
138.5000	3028.64
139.0000	3025.11
139.5000	3046.33
140.0000	3057.43
140.5000	3041.72
141.0000	3018.11
141.5000	3012.56
142.0000	3043.43
142.5000	3231.52
143.0000	3282.2
143.5000	3165.24
144.0000	3099.84
144.5000	3046.19
145.0000	3039.68
145.5000	3039.82
146.0000	3069.8
146.5000	3069.14
147.0000	3102.13
147.5000	3130.68
148.0000	3115.56
148.5000	3091.52
149.0000	3058.21
149.5000	3067.38
150.0000	3088.62
150.5000	3094.51
151.0000	3104.52
151.5000	3113.86
152.0000	3106.98
152.5000	3086.13
153.0000	3065.2
153.5000	3068.98
154.0000	3076.82
154.5000	3078.91
155.0000	3080.74
155.5000	3110.23
156.0000	3136.45
156.5000	3111.41
157.0000	3083.63
157.5000	3087.22
158.0000	3091.71
158.5000	3099.48
159.0000	3147.69
159.5000	3142.16
160.0000	3108.1
160.5000	3111.55
161.0000	3104.81
161.5000	3105.22
162.0000	3105.89
162.5000	3111.83
163.0000	3118.28
163.5000	3117.44
164.0000	3112.66
164.5000	3113.43
165.0000	3119.4
165.5000	3124.15
166.0000	3127.59
166.5000	3124.08
167.0000	3129.05
167.5000	3143.48
168.0000	3161.74
168.5000	3154.34
169.0000	3136.42
169.5000	3139.5
170.0000	3137.69
170.5000	3142.73
171.0000	3319.31
171.5000	3314.86
172.0000	3148.61
172.5000	3172.17
173.0000	3284.74
173.5000	3296.75
174.0000	3213.55
174.5000	3194.09
175.0000	3162.49
175.5000	3179.39
176.0000	3183.07
176.5000	3220.74
177.0000	3224.64
177.5000	3169.41
178.0000	3180.22
178.5000	3178.19
179.0000	3351.51
179.5000	3418.73
180.0000	3289.11
180.5000	3310.11
181.0000	3262.31
181.5000	3186.59
182.0000	3183.04
182.5000	3179.13
183.0000	3185.67
183.5000	3183.51
184.0000	3213.02
184.5000	3225.88
185.0000	3211.86
185.5000	3204.77
186.0000	3190.09
186.5000	3218.22
187.0000	3255.43
187.5000	3274
188.0000	3244.87
188.5000	3213.98
189.0000	3225.36
189.5000	3215.16
190.0000	3197.43
190.5000	3195.77
191.0000	3202.69
191.5000	3217.27
192.0000	3217.13
192.5000	3259.76
193.0000	3312.45
193.5000	3263.8
194.0000	3216.83
194.5000	3227.99
195.0000	3277.71
195.5000	3266.91
196.0000	3211.86
196.5000	3209.61
197.0000	3307.1
197.5000	3317.47
198.0000	3224.55
198.5000	3214.4
199.0000	3213.33
199.5000	3216.82
200.0000	3222.31
##### Extended Information
[Comments]
Sample name	20190218_10uM_MU_1
Comment
User
Division
Company	RUB AK Prof. Leichert
[Detailed Information]
Creation date	6/4/2019 10:59 AM
Data array type	Linear data array
Horizontal axis	Time [sec]
Vertical axis	Int.
Start	0 sec
End	200 sec
Data interval	0.5 sec
Data points	401
[Measurement Information]
Model name	FP-8500
Serial No.	C004461452
Ex filter holder	None
Em filter holder	None
Accessory	EHC-813
Accessory S/N	A002161505
Temperature	29.98 C
Control sensor	Holder
Monitor sensor	Holder
Start mode	Start immediately
Measurement date	6/4/2019 10:59 AM
Photometric mode	Em intensity
Ex bandwidth	2.5 nm
Em bandwidth	2.5 nm
Response	1 sec
Sensitivity	Medium
Measurement range	0 - 200 sec
Data interval	0.5 sec
Ex wavelength	360.0 nm
Em wavelength	360.0 nm
Intensity normalization	Off
Blank correction	Off
Auto gain	Off
Shutter control	Open only for measurement
Light source	Xe lamp
Filter	Use
