# Supplementary material for: N-chlorination mediates protective and immunomodulatory effects of oxidized human plasma proteins
Source: eLife. 2019 Jul 12;8:e47395. doi: 10.7554/eLife.47395 (PMC6650281; doi:10.7554/eLife.47395)
Supplement: Figure 2—figure supplement 1—source data 1. [file elife-47395-fig2-figsupp1-data1.zip › Figure 2 Source Data 6/0.3 mM HSA ut_20 ul IlvA_2.csv]

TITLE	20190218_10uM_MU_1
DATA TYPE	FLUORESCENCE SPECTRUM
ORIGIN	JASCO
OWNER
DATE	19/06/04
TIME	12:09:41
SPECTROMETER/DATA SYSTEM
LOCALE	1033
RESOLUTION
DELTAX	0.5
XUNITS	SEC
YUNITS	INTENSITY
FIRSTX	0.0000
LASTX	200.0000
NPOINTS	401
FIRSTY	456.81372
MAXY	3091.21143
MINY	-4.31302
XYDATA
0.0000	456.814
0.5000	474.038
1.0000	467.506
1.5000	460.029
2.0000	456.272
2.5000	453.634
3.0000	454.391
3.5000	496.33
4.0000	493.303
4.5000	451.129
5.0000	454.201
5.5000	459.29
6.0000	495.366
6.5000	491.426
7.0000	452.115
7.5000	448.052
8.0000	447.393
8.5000	447.487
9.0000	447.928
9.5000	447.788
10.0000	449.437
10.5000	449.02
11.0000	448.304
11.5000	481.263
12.0000	485.708
12.5000	457.2
13.0000	505.031
13.5000	500.885
14.0000	493.363
14.5000	545.29
15.0000	499.196
15.5000	515.391
16.0000	755.043
16.5000	744.044
17.0000	551.299
17.5000	492.743
18.0000	446.846
18.5000	471.269
19.0000	473.477
19.5000	286.722
20.0000	57.8791
20.5000	-4.31302
21.0000	-3.56576
21.5000	170.279
22.0000	433.148
22.5000	531.977
23.0000	563.125
23.5000	593.226
24.0000	609.002
24.5000	626.768
25.0000	701.632
25.5000	727.401
26.0000	703.873
26.5000	733.799
27.0000	761.203
27.5000	780.444
28.0000	801.412
28.5000	828.222
29.0000	850.209
29.5000	871.879
30.0000	914.625
30.5000	940.174
31.0000	935.986
31.5000	950.977
32.0000	971.372
32.5000	990.02
33.0000	1009.27
33.5000	1104.05
34.0000	1137.66
34.5000	1082.61
35.0000	1090.52
35.5000	1112.43
36.0000	1125.57
36.5000	1136.23
37.0000	1158.3
37.5000	1308.9
38.0000	1328.44
38.5000	1210.18
39.0000	1228.98
39.5000	1251.21
40.0000	1273.82
40.5000	1286.76
41.0000	1286.18
41.5000	1316.65
42.0000	1336.41
42.5000	1334.81
43.0000	1346.38
43.5000	1377.09
44.0000	1394.81
44.5000	1394.55
45.0000	1407.21
45.5000	1419.79
46.0000	1443.16
46.5000	1462.58
47.0000	1465.16
47.5000	1475.85
48.0000	1514.19
48.5000	1545.26
49.0000	1534.96
49.5000	1533.34
50.0000	1570.3
50.5000	1573.78
51.0000	1559.41
51.5000	1613.97
52.0000	1620.95
52.5000	1588.41
53.0000	1604.31
53.5000	1620.77
54.0000	1632.46
54.5000	1641.13
55.0000	1650.77
55.5000	1670.38
56.0000	1692.51
56.5000	1688.52
57.0000	1685.96
57.5000	1701.39
58.0000	1713.43
58.5000	1721.07
59.0000	1730.03
59.5000	1740.39
60.0000	1761.58
60.5000	1769.57
61.0000	1812.27
61.5000	1818.3
62.0000	1777.5
62.5000	1789.36
63.0000	1803.13
63.5000	1831.56
64.0000	1835.82
64.5000	1832.46
65.0000	1846.86
65.5000	1847.83
66.0000	1851.61
66.5000	1858.68
67.0000	1864.33
67.5000	1898.65
68.0000	1912.05
68.5000	1897.63
69.0000	1915.39
69.5000	1918.19
70.0000	1909.01
70.5000	1914.09
71.0000	1925.74
71.5000	1930.29
72.0000	1935.48
72.5000	1945.15
73.0000	1961.66
73.5000	1966.93
74.0000	1970.14
74.5000	1987.76
75.0000	1989.16
75.5000	1993.56
76.0000	1999.57
76.5000	2009.44
77.0000	2269.21
77.5000	2275.12
78.0000	2030.79
78.5000	2032.22
79.0000	2031.52
79.5000	2039.58
80.0000	2063.49
80.5000	2070.77
81.0000	2102.59
81.5000	2129.98
82.0000	2126.82
82.5000	2157.69
83.0000	2145.84
83.5000	2102.84
84.0000	2108.18
84.5000	2137.43
85.0000	2136.5
85.5000	2136.89
86.0000	2135.3
86.5000	2140.07
87.0000	2219.58
87.5000	2219.16
88.0000	2188.77
88.5000	2243.71
89.0000	2269.39
89.5000	2258.34
90.0000	2228.43
90.5000	2258.04
91.0000	2363.91
91.5000	2348.04
92.0000	2274.88
92.5000	2233.39
93.0000	2259.32
93.5000	2287.97
94.0000	2249.02
94.5000	2269.46
95.0000	2245.47
95.5000	2254.99
96.0000	2406.41
96.5000	2391.18
97.0000	2291.77
97.5000	2288.48
98.0000	2266.35
98.5000	2270.83
99.0000	2293.85
99.5000	2322.94
100.0000	2335.09
100.5000	2321.92
101.0000	2316.31
101.5000	2331.8
102.0000	2405.97
102.5000	2697.14
103.0000	2855.75
103.5000	2594.52
104.0000	2401.93
104.5000	2452.9
105.0000	2462.44
105.5000	2514.83
106.0000	2516.59
106.5000	2447.6
107.0000	2462.31
107.5000	2441.58
108.0000	2410.39
108.5000	2515.32
109.0000	2488.32
109.5000	2368.47
110.0000	2472.75
110.5000	2463.76
111.0000	2413.82
111.5000	2450.94
112.0000	2437.02
112.5000	2434.63
113.0000	2494.24
113.5000	2475.78
114.0000	2439.22
114.5000	2463.34
115.0000	2444.49
115.5000	2442.63
116.0000	2513.42
116.5000	2580.44
117.0000	2595.65
117.5000	2577.82
118.0000	2547.66
118.5000	2590.2
119.0000	2623.74
119.5000	2565.24
120.0000	2494.88
120.5000	2484.99
121.0000	2509.14
121.5000	2610.19
122.0000	2631.36
122.5000	2554.05
123.0000	2525.94
123.5000	2553.49
124.0000	2593.96
124.5000	2522.14
125.0000	2560.53
125.5000	2734.16
126.0000	2696.75
126.5000	2538.19
127.0000	2479.91
127.5000	2548.16
128.0000	2622
128.5000	2637.22
129.0000	2730.77
129.5000	2710.38
130.0000	2638.39
130.5000	2628.37
131.0000	2553.42
131.5000	2509.15
132.0000	2544.5
132.5000	2556.76
133.0000	2564.73
133.5000	2582.4
134.0000	2593.95
134.5000	2655.93
135.0000	2595.28
135.5000	2562.58
136.0000	2652.58
136.5000	2631.21
137.0000	2688.75
137.5000	2884.57
138.0000	3080.49
138.5000	3023.5
139.0000	2831.82
139.5000	2643.59
140.0000	2512.86
140.5000	2545
141.0000	2596.64
141.5000	2670.31
142.0000	2682.28
142.5000	2672.69
143.0000	2713.4
143.5000	2703.86
144.0000	2628.47
144.5000	2629.18
145.0000	2683.77
145.5000	2716.47
146.0000	2726.37
146.5000	2685.4
147.0000	2673.3
147.5000	2700.34
148.0000	2698.33
148.5000	2759.42
149.0000	2807.93
149.5000	2865.19
150.0000	2853.18
150.5000	2767.1
151.0000	2755.45
151.5000	2726.03
152.0000	2765.55
152.5000	2822.53
153.0000	2729.99
153.5000	2697.74
154.0000	2764.9
154.5000	2763.35
155.0000	2688.45
155.5000	2692.84
156.0000	2770.26
156.5000	2793.57
157.0000	2837.23
157.5000	2837.17
158.0000	2743
158.5000	2725.74
159.0000	2815.72
159.5000	2891.76
160.0000	2934.23
160.5000	2840.16
161.0000	2723.42
161.5000	2728.08
162.0000	2734.86
162.5000	2785.2
163.0000	2918.13
163.5000	2972.68
164.0000	2889.11
164.5000	2882.26
165.0000	2957.84
165.5000	2918.32
166.0000	2851.08
166.5000	2854.38
167.0000	2852.62
167.5000	2812.31
168.0000	2889.94
168.5000	2968.93
169.0000	2856.32
169.5000	2766.74
170.0000	2766.55
170.5000	2759.53
171.0000	2829.15
171.5000	2908.35
172.0000	2895.91
172.5000	2850.4
173.0000	2860.73
173.5000	2896.89
174.0000	3013.02
174.5000	3091.21
175.0000	2944.86
175.5000	2848.23
176.0000	2955.58
176.5000	2953.03
177.0000	2860.6
177.5000	2856.64
178.0000	2801.26
178.5000	2846.8
179.0000	2904.88
179.5000	2812.23
180.0000	2858.73
180.5000	2887.65
181.0000	2917.04
181.5000	3032.35
182.0000	2949.48
182.5000	3041.43
183.0000	3075.07
183.5000	2882.75
184.0000	2798.56
184.5000	2772.58
185.0000	2775.77
185.5000	2809.89
186.0000	2881.08
186.5000	2889.1
187.0000	2918.26
187.5000	2871.65
188.0000	2789.88
188.5000	2879.72
189.0000	2873.98
189.5000	2892.83
190.0000	2984.54
190.5000	2998.8
191.0000	2928.44
191.5000	2823.1
192.0000	2831.62
192.5000	2819.28
193.0000	2822.75
193.5000	2887.41
194.0000	2968.11
194.5000	3019.26
195.0000	3014.9
195.5000	2937.11
196.0000	2918.14
196.5000	2986.96
197.0000	2952.16
197.5000	2929.38
198.0000	2949.21
198.5000	2932.74
199.0000	2870.12
199.5000	2894.47
200.0000	2898.98
##### Extended Information
[Comments]
Sample name	20190218_10uM_MU_1
Comment
User
Division
Company	RUB AK Prof. Leichert
[Detailed Information]
Creation date	6/4/2019 11:09 AM
Data array type	Linear data array
Horizontal axis	Time [sec]
Vertical axis	Int.
Start	0 sec
End	200 sec
Data interval	0.5 sec
Data points	401
[Measurement Information]
Model name	FP-8500
Serial No.	C004461452
Ex filter holder	None
Em filter holder	None
Accessory	EHC-813
Accessory S/N	A002161505
Temperature	30.03 C
Control sensor	Holder
Monitor sensor	Holder
Start mode	Start immediately
Measurement date	6/4/2019 11:05 AM
Photometric mode	Em intensity
Ex bandwidth	2.5 nm
Em bandwidth	2.5 nm
Response	1 sec
Sensitivity	Medium
Measurement range	0 - 200 sec
Data interval	0.5 sec
Ex wavelength	360.0 nm
Em wavelength	360.0 nm
Intensity normalization	Off
Blank correction	Off
Auto gain	Off
Shutter control	Open only for measurement
Light source	Xe lamp
Filter	Use
