# Supplementary material for: N-chlorination mediates protective and immunomodulatory effects of oxidized human plasma proteins
Source: eLife. 2019 Jul 12;8:e47395. doi: 10.7554/eLife.47395 (PMC6650281; doi:10.7554/eLife.47395)
Supplement: Figure 2—figure supplement 1—source data 1. [file elife-47395-fig2-figsupp1-data1.zip › Figure 2 Source Data 6/0.3 mM HSA + 15 mM HOCl_20 ul IlvA_1.csv]

TITLE	20190218_10uM_MU_1
DATA TYPE	FLUORESCENCE SPECTRUM
ORIGIN	JASCO
OWNER
DATE	19/06/04
TIME	11:14:57
SPECTROMETER/DATA SYSTEM
LOCALE	1033
RESOLUTION
DELTAX	0.5
XUNITS	SEC
YUNITS	INTENSITY
FIRSTX	0.0000
LASTX	200.0000
NPOINTS	401
FIRSTY	524.86835
MAXY	1377.49329
MINY	-4.50590
XYDATA
0.0000	524.868
0.5000	444.982
1.0000	425.255
1.5000	418.056
2.0000	414.851
2.5000	411.759
3.0000	412.071
3.5000	412.056
4.0000	411.817
4.5000	410.826
5.0000	411.079
5.5000	412.552
6.0000	422.792
6.5000	421.517
7.0000	411.885
7.5000	424.206
8.0000	421.367
8.5000	409.222
9.0000	409.545
9.5000	429.427
10.0000	428.821
10.5000	407.316
11.0000	407.677
11.5000	407.374
12.0000	436.166
12.5000	438.219
13.0000	408.702
13.5000	406.568
14.0000	417.354
14.5000	419.751
15.0000	410.386
15.5000	409.906
16.0000	410.126
16.5000	410.634
17.0000	412.026
17.5000	414.108
18.0000	412.42
18.5000	413.225
19.0000	413.078
19.5000	293.879
20.0000	86.7425
20.5000	-4.5059
21.0000	-3.42693
21.5000	101.627
22.0000	321.068
22.5000	456.712
23.0000	475.242
23.5000	473.725
24.0000	480.366
24.5000	489.027
25.0000	496.194
25.5000	501.015
26.0000	503.855
26.5000	511.038
27.0000	517.062
27.5000	515.129
28.0000	514.175
28.5000	518.804
29.0000	524.542
29.5000	554.984
30.0000	559.074
30.5000	537.264
31.0000	543.58
31.5000	549.272
32.0000	549.821
32.5000	551.855
33.0000	558.883
33.5000	569.14
34.0000	572.238
34.5000	577.331
35.0000	596.154
35.5000	591.905
36.0000	577.921
36.5000	581.571
37.0000	585.936
37.5000	589.607
38.0000	592.634
38.5000	603.845
39.0000	607.948
39.5000	604.509
40.0000	611.918
40.5000	619.383
41.0000	620.143
41.5000	619.036
42.0000	622.969
42.5000	625.516
43.0000	626.409
43.5000	681.248
44.0000	713.144
44.5000	668.811
45.0000	646.419
45.5000	646.733
46.0000	649.921
46.5000	653.614
47.0000	706.791
47.5000	709.721
48.0000	660.672
48.5000	668.439
49.0000	712.924
49.5000	715.902
50.0000	678.682
50.5000	677.983
51.0000	707.823
51.5000	713.401
52.0000	689.546
52.5000	699.264
53.0000	706.531
53.5000	703.428
54.0000	704.294
54.5000	705.33
55.0000	708.92
55.5000	714.063
56.0000	716.785
56.5000	719.314
57.0000	720.71
57.5000	722.814
58.0000	729.402
58.5000	742.326
59.0000	746.441
59.5000	744.402
60.0000	754.51
60.5000	753.854
61.0000	751.593
61.5000	754.201
62.0000	756.702
62.5000	762.926
63.0000	777.999
63.5000	831.168
64.0000	819.294
64.5000	771.983
65.0000	787.124
65.5000	790.925
66.0000	782.174
66.5000	809.091
67.0000	818.374
67.5000	796.644
68.0000	797.884
68.5000	802.993
69.0000	810.967
69.5000	813.22
70.0000	807.424
70.5000	821.99
71.0000	825.207
71.5000	825.805
72.0000	834.597
72.5000	863.896
73.0000	863.448
73.5000	828.455
74.0000	874.336
74.5000	877.711
75.0000	835.224
75.5000	839.841
76.0000	852.194
76.5000	856.717
77.0000	850.874
77.5000	854.235
78.0000	875.577
78.5000	875.27
79.0000	865.695
79.5000	900.809
80.0000	906.776
80.5000	880.146
81.0000	883.458
81.5000	884.698
82.0000	903.791
82.5000	907.474
83.0000	885.894
83.5000	906.412
84.0000	908.256
84.5000	903.149
85.0000	907.234
85.5000	899.206
86.0000	902.249
86.5000	907.302
87.0000	908.947
87.5000	908.782
88.0000	936.154
88.5000	982.923
89.0000	961.733
89.5000	940.85
90.0000	942.593
90.5000	943.925
91.0000	946.048
91.5000	930.197
92.0000	934.348
92.5000	938.483
93.0000	940.62
93.5000	943.56
94.0000	955.75
94.5000	959.274
95.0000	953.38
95.5000	956.875
96.0000	959.509
96.5000	960.32
97.0000	962.081
97.5000	978.004
98.0000	982.611
98.5000	969.111
99.0000	995.161
99.5000	1009.51
100.0000	986.581
100.5000	979.15
101.0000	986.151
101.5000	995.186
102.0000	993.149
102.5000	990.82
103.0000	993.713
103.5000	1035.59
104.0000	1041.26
104.5000	1001.83
105.0000	1026.1
105.5000	1042.53
106.0000	1038.38
106.5000	1030.03
107.0000	1016.29
107.5000	1018.57
108.0000	1021.92
108.5000	1029.8
109.0000	1042.47
109.5000	1063.73
110.0000	1053.58
110.5000	1027.8
111.0000	1027.52
111.5000	1035.46
112.0000	1270.45
112.5000	1268.95
113.0000	1040.45
113.5000	1045.02
114.0000	1054.56
114.5000	1056.16
115.0000	1052.04
115.5000	1055.59
116.0000	1059.85
116.5000	1072.32
117.0000	1073.03
117.5000	1068.36
118.0000	1071.59
118.5000	1101.37
119.0000	1098.77
119.5000	1070.29
120.0000	1076.53
120.5000	1100.87
121.0000	1100.91
121.5000	1078.39
122.0000	1081.57
122.5000	1101.55
123.0000	1109.08
123.5000	1092.68
124.0000	1092.66
124.5000	1095.26
125.0000	1092.1
125.5000	1103.99
126.0000	1159.5
126.5000	1154.73
127.0000	1104.45
127.5000	1144.86
128.0000	1148.28
128.5000	1153.76
129.0000	1172.98
129.5000	1130.34
130.0000	1113.21
130.5000	1144.77
131.0000	1150.84
131.5000	1122.06
132.0000	1123.84
132.5000	1128.41
133.0000	1137.64
133.5000	1139.16
134.0000	1129.18
134.5000	1138.78
135.0000	1145.59
135.5000	1138.3
136.0000	1137.03
136.5000	1137.86
137.0000	1146.91
137.5000	1149.91
138.0000	1148.85
138.5000	1152.27
139.0000	1150.45
139.5000	1151.8
140.0000	1164.38
140.5000	1164.98
141.0000	1156.49
141.5000	1160.41
142.0000	1163.52
142.5000	1165.68
143.0000	1224.57
143.5000	1224.49
144.0000	1165.85
144.5000	1169.85
145.0000	1171.58
145.5000	1170.52
146.0000	1174.84
146.5000	1181.62
147.0000	1184.6
147.5000	1185.07
148.0000	1185.49
148.5000	1186.95
149.0000	1188.69
149.5000	1192.75
150.0000	1201.09
150.5000	1196.41
151.0000	1193.95
151.5000	1213.72
152.0000	1236.18
152.5000	1219.01
153.0000	1194.59
153.5000	1198.41
154.0000	1200.88
154.5000	1227.59
155.0000	1228.8
155.5000	1207.23
156.0000	1211.85
156.5000	1210.03
157.0000	1209.33
157.5000	1217.72
158.0000	1219.78
158.5000	1216.77
159.0000	1248.26
159.5000	1289.26
160.0000	1269
160.5000	1243
161.0000	1238.74
161.5000	1227.33
162.0000	1227.12
162.5000	1255.03
163.0000	1256.74
163.5000	1230.46
164.0000	1231.33
164.5000	1235.28
165.0000	1238.07
165.5000	1237.46
166.0000	1239
166.5000	1241.79
167.0000	1244.41
167.5000	1247.88
168.0000	1248.22
168.5000	1260.94
169.0000	1377.49
169.5000	1366.03
170.0000	1253.76
170.5000	1265.31
171.0000	1265.97
171.5000	1257.12
172.0000	1283.18
172.5000	1287.46
173.0000	1285.1
173.5000	1283.6
174.0000	1278.56
174.5000	1300.87
175.0000	1292.09
175.5000	1271.82
176.0000	1265.11
176.5000	1298.06
177.0000	1301.38
177.5000	1339.23
178.0000	1345.55
178.5000	1276.57
179.0000	1269.46
179.5000	1273.64
180.0000	1294.73
180.5000	1292.54
181.0000	1279.94
181.5000	1281.75
182.0000	1278.42
182.5000	1280.24
183.0000	1281.22
183.5000	1280.2
184.0000	1280.82
184.5000	1282.44
185.0000	1281.64
185.5000	1282.62
186.0000	1284.73
186.5000	1286.13
187.0000	1287.06
187.5000	1287.9
188.0000	1297.6
188.5000	1336.57
189.0000	1328.37
189.5000	1296.75
190.0000	1299.04
190.5000	1351.49
191.0000	1354.2
191.5000	1301.84
192.0000	1317.21
192.5000	1314.59
193.0000	1298.64
193.5000	1301.48
194.0000	1304.45
194.5000	1339.39
195.0000	1352.24
195.5000	1321.22
196.0000	1310.64
196.5000	1327.93
197.0000	1341.83
197.5000	1328.03
198.0000	1317.74
198.5000	1318.02
199.0000	1320.23
199.5000	1319.3
200.0000	1320.3
##### Extended Information
[Comments]
Sample name	20190218_10uM_MU_1
Comment
User
Division
Company	RUB AK Prof. Leichert
[Detailed Information]
Creation date	6/4/2019 10:14 AM
Data array type	Linear data array
Horizontal axis	Time [sec]
Vertical axis	Int.
Start	0 sec
End	200 sec
Data interval	0.5 sec
Data points	401
[Measurement Information]
Model name	FP-8500
Serial No.	C004461452
Ex filter holder	None
Em filter holder	None
Accessory	EHC-813
Accessory S/N	A002161505
Temperature	30.04 C
Control sensor	Holder
Monitor sensor	Holder
Start mode	Start immediately
Measurement date	6/4/2019 10:14 AM
Photometric mode	Em intensity
Ex bandwidth	2.5 nm
Em bandwidth	2.5 nm
Response	1 sec
Sensitivity	Medium
Measurement range	0 - 200 sec
Data interval	0.5 sec
Ex wavelength	360.0 nm
Em wavelength	360.0 nm
Intensity normalization	Off
Blank correction	Off
Auto gain	Off
Shutter control	Open only for measurement
Light source	Xe lamp
Filter	Use
