# Supplementary material for: N-chlorination mediates protective and immunomodulatory effects of oxidized human plasma proteins
Source: eLife. 2019 Jul 12;8:e47395. doi: 10.7554/eLife.47395 (PMC6650281; doi:10.7554/eLife.47395)
Supplement: Figure 2—figure supplement 1—source data 1. [file elife-47395-fig2-figsupp1-data1.zip › Figure 2 Source Data 6/0.3 mM HSA + 15 mM HOCl_20 ul IlvA_3.csv]

TITLE	20190218_10uM_MU_1
DATA TYPE	FLUORESCENCE SPECTRUM
ORIGIN	JASCO
OWNER
DATE	19/06/04
TIME	11:27:46
SPECTROMETER/DATA SYSTEM
LOCALE	1033
RESOLUTION
DELTAX	0.5
XUNITS	SEC
YUNITS	INTENSITY
FIRSTX	0.0000
LASTX	200.0000
NPOINTS	401
FIRSTY	385.78394
MAXY	1645.07642
MINY	-5.00484
XYDATA
0.0000	385.784
0.5000	415.484
1.0000	414.246
1.5000	439.325
2.0000	433.998
2.5000	398.413
3.0000	398.19
3.5000	398.577
4.0000	402.952
4.5000	406.457
5.0000	400.167
5.5000	396.643
6.0000	401.682
6.5000	402.719
7.0000	397.338
7.5000	396.915
8.0000	435.081
8.5000	439.499
9.0000	407.383
9.5000	405.433
10.0000	399.428
10.5000	396.281
11.0000	399.753
11.5000	422.585
12.0000	423.905
12.5000	414.194
13.0000	408.977
13.5000	400.951
14.0000	401.77
14.5000	401.768
15.0000	400.386
15.5000	395.306
16.0000	395.987
16.5000	404.673
17.0000	403.95
17.5000	400.526
18.0000	432.6
18.5000	518.083
19.0000	535.589
19.5000	351.733
20.0000	101.734
20.5000	-5.00484
21.0000	-3.54991
21.5000	172.75
22.0000	397.909
22.5000	445.531
23.0000	448.747
23.5000	459.89
24.0000	468.722
24.5000	475.249
25.0000	480.229
25.5000	483.74
26.0000	487.811
26.5000	493.597
27.0000	504.109
27.5000	508.236
28.0000	506.819
28.5000	509.227
29.0000	512.717
29.5000	523.499
30.0000	530.038
30.5000	530.689
31.0000	534.613
31.5000	560.091
32.0000	566.785
32.5000	562.319
33.0000	569.46
33.5000	576.719
34.0000	581.317
34.5000	585.254
35.0000	586.244
35.5000	577.008
36.0000	582.315
36.5000	623.29
37.0000	636.249
37.5000	605.209
38.0000	601.291
38.5000	604.789
39.0000	609.463
39.5000	616.554
40.0000	622.48
40.5000	677.643
41.0000	742.175
41.5000	693.227
42.0000	641.902
42.5000	653.982
43.0000	652.808
43.5000	652.442
44.0000	662.415
44.5000	665.977
45.0000	664.91
45.5000	672.1
46.0000	694.177
46.5000	704.751
47.0000	693.298
47.5000	693.32
48.0000	698.457
48.5000	701.044
49.0000	706.887
49.5000	709.72
50.0000	717.904
50.5000	735.761
51.0000	738.002
51.5000	732.529
52.0000	737.661
52.5000	780.616
53.0000	785.295
53.5000	751.452
54.0000	758.682
54.5000	766.154
55.0000	769.406
55.5000	796.89
56.0000	802.028
56.5000	782.608
57.0000	785.977
57.5000	808.727
58.0000	814.45
58.5000	801.367
59.0000	817.433
59.5000	826.371
60.0000	821.106
60.5000	823.57
61.0000	828.636
61.5000	831.223
62.0000	836.232
62.5000	842.989
63.0000	845.944
63.5000	855.262
64.0000	907.742
64.5000	928.893
65.0000	888.711
65.5000	874.425
66.0000	880.196
66.5000	890.721
67.0000	895.951
67.5000	918.582
68.0000	929.952
68.5000	921.716
69.0000	929.174
69.5000	922.076
70.0000	914.749
70.5000	919.291
71.0000	924.557
71.5000	929.398
72.0000	941.529
72.5000	952.681
73.0000	954.525
73.5000	974.231
74.0000	975.561
74.5000	957.893
75.0000	960.339
75.5000	1001.02
76.0000	1009.81
76.5000	978.686
77.0000	985.734
77.5000	997.155
78.0000	1007.94
78.5000	1004.59
79.0000	995.959
79.5000	1003.58
80.0000	1011.67
80.5000	1030.03
81.0000	1033.58
81.5000	1021.68
82.0000	1024.61
82.5000	1032.34
83.0000	1044.49
83.5000	1046.88
84.0000	1040.79
84.5000	1052.34
85.0000	1056.28
85.5000	1052.83
86.0000	1056.4
86.5000	1058.37
87.0000	1067.16
87.5000	1070.13
88.0000	1094.29
88.5000	1112.41
89.0000	1092.26
89.5000	1084.53
90.0000	1089.46
90.5000	1092.08
91.0000	1096.38
91.5000	1100.79
92.0000	1121.28
92.5000	1125.14
93.0000	1119.49
93.5000	1121.21
94.0000	1131.1
94.5000	1152.04
95.0000	1169.52
95.5000	1157.09
96.0000	1134.83
96.5000	1141.66
97.0000	1159.33
97.5000	1162.88
98.0000	1150.96
98.5000	1162.24
99.0000	1166.3
99.5000	1158.39
100.0000	1172.32
100.5000	1186.55
101.0000	1205.54
101.5000	1200.03
102.0000	1182.98
102.5000	1185.28
103.0000	1210.21
103.5000	1221.12
104.0000	1196.1
104.5000	1229.43
105.0000	1233.5
105.5000	1200.54
106.0000	1202.67
106.5000	1217.39
107.0000	1239.51
107.5000	1229.63
108.0000	1216.16
108.5000	1221.52
109.0000	1225.23
109.5000	1226.92
110.0000	1229.45
110.5000	1234.73
111.0000	1240.95
111.5000	1242.86
112.0000	1242.77
112.5000	1248.19
113.0000	1250.36
113.5000	1256.17
114.0000	1259.27
114.5000	1256.71
115.0000	1259.18
115.5000	1261.05
116.0000	1273.58
116.5000	1289.44
117.0000	1290.12
117.5000	1332.74
118.0000	1331.56
118.5000	1285.38
119.0000	1287.81
119.5000	1288.84
120.0000	1290.43
120.5000	1315.01
121.0000	1317.93
121.5000	1313.51
122.0000	1315.58
122.5000	1304.02
123.0000	1307.81
123.5000	1312.04
124.0000	1321.64
124.5000	1323.25
125.0000	1321.12
125.5000	1328.38
126.0000	1330.79
126.5000	1329.49
127.0000	1350.3
127.5000	1352.55
128.0000	1368.72
128.5000	1372.84
129.0000	1343.15
129.5000	1346.45
130.0000	1353.03
130.5000	1352.75
131.0000	1352.37
131.5000	1355.09
132.0000	1357.66
132.5000	1363.36
133.0000	1383.69
133.5000	1405.07
134.0000	1389.18
134.5000	1373.08
135.0000	1377.97
135.5000	1382.91
136.0000	1407.88
136.5000	1407.46
137.0000	1389.13
137.5000	1392.86
138.0000	1395.69
138.5000	1405.97
139.0000	1414.38
139.5000	1415.09
140.0000	1406.43
140.5000	1415.02
141.0000	1426.05
141.5000	1414.39
142.0000	1419.62
142.5000	1423.9
143.0000	1418.66
143.5000	1430.82
144.0000	1431.14
144.5000	1421.49
145.0000	1432.81
145.5000	1452.4
146.0000	1465.78
146.5000	1468.17
147.0000	1447.89
147.5000	1431.6
148.0000	1434.38
148.5000	1447.33
149.0000	1451.24
149.5000	1464.89
150.0000	1464.82
150.5000	1443.6
151.0000	1447.45
151.5000	1490.23
152.0000	1492.21
152.5000	1454.65
153.0000	1459.18
153.5000	1465.52
154.0000	1480.39
154.5000	1478.66
155.0000	1466.59
155.5000	1469.24
156.0000	1476.11
156.5000	1478.6
157.0000	1474.21
157.5000	1475.14
158.0000	1477.85
158.5000	1480.64
159.0000	1486
159.5000	1492.13
160.0000	1492.28
160.5000	1492.07
161.0000	1492.12
161.5000	1496.27
162.0000	1506.2
162.5000	1532.19
163.0000	1535.96
163.5000	1511.66
164.0000	1507.1
164.5000	1512.67
165.0000	1513.21
165.5000	1509.87
166.0000	1514.99
166.5000	1518.87
167.0000	1518.06
167.5000	1522.04
168.0000	1534.63
168.5000	1533.76
169.0000	1526.07
169.5000	1532.09
170.0000	1543.41
170.5000	1543.09
171.0000	1563.32
171.5000	1563.3
172.0000	1536.01
172.5000	1538.52
173.0000	1542.63
173.5000	1547.06
174.0000	1554.21
174.5000	1551.38
175.0000	1571.07
175.5000	1590.61
176.0000	1566.94
176.5000	1552.17
177.0000	1559.88
177.5000	1561.44
178.0000	1560.83
178.5000	1564.43
179.0000	1591.6
179.5000	1613.4
180.0000	1585.18
180.5000	1564.6
181.0000	1571.78
181.5000	1582.37
182.0000	1610.89
182.5000	1604.49
183.0000	1575.96
183.5000	1580.23
184.0000	1580.69
184.5000	1585.05
185.0000	1587.97
185.5000	1584.46
186.0000	1586.89
186.5000	1587.44
187.0000	1586.33
187.5000	1586.91
188.0000	1589.5
188.5000	1592.95
189.0000	1597.19
189.5000	1612.35
190.0000	1623.95
190.5000	1616.16
191.0000	1623.07
191.5000	1619.39
192.0000	1604.4
192.5000	1616.71
193.0000	1616.73
193.5000	1608.37
194.0000	1614.75
194.5000	1643.58
195.0000	1645.08
195.5000	1621.35
196.0000	1619.52
196.5000	1616.43
197.0000	1613.96
197.5000	1618.2
198.0000	1619.07
198.5000	1615.37
199.0000	1619.5
199.5000	1621.12
200.0000	1617.39
##### Extended Information
[Comments]
Sample name	20190218_10uM_MU_1
Comment
User
Division
Company	RUB AK Prof. Leichert
[Detailed Information]
Creation date	6/4/2019 10:27 AM
Data array type	Linear data array
Horizontal axis	Time [sec]
Vertical axis	Int.
Start	0 sec
End	200 sec
Data interval	0.5 sec
Data points	401
[Measurement Information]
Model name	FP-8500
Serial No.	C004461452
Ex filter holder	None
Em filter holder	None
Accessory	EHC-813
Accessory S/N	A002161505
Temperature	29.99 C
Control sensor	Holder
Monitor sensor	Holder
Start mode	Start immediately
Measurement date	6/4/2019 10:27 AM
Photometric mode	Em intensity
Ex bandwidth	2.5 nm
Em bandwidth	2.5 nm
Response	1 sec
Sensitivity	Medium
Measurement range	0 - 200 sec
Data interval	0.5 sec
Ex wavelength	360.0 nm
Em wavelength	360.0 nm
Intensity normalization	Off
Blank correction	Off
Auto gain	Off
Shutter control	Open only for measurement
Light source	Xe lamp
Filter	Use
