# Supplementary material for: N-chlorination mediates protective and immunomodulatory effects of oxidized human plasma proteins
Source: eLife. 2019 Jul 12;8:e47395. doi: 10.7554/eLife.47395 (PMC6650281; doi:10.7554/eLife.47395)
Supplement: Figure 2—figure supplement 1—source data 1. [file elife-47395-fig2-figsupp1-data1.zip › Figure 2 Source Data 6/0.3 mM HSA + 15 mM HOCl_20 ul IlvA_2.csv]

TITLE	20190218_10uM_MU_1
DATA TYPE	FLUORESCENCE SPECTRUM
ORIGIN	JASCO
OWNER
DATE	19/06/04
TIME	11:21:30
SPECTROMETER/DATA SYSTEM
LOCALE	1033
RESOLUTION
DELTAX	0.5
XUNITS	SEC
YUNITS	INTENSITY
FIRSTX	0.0000
LASTX	200.0000
NPOINTS	401
FIRSTY	411.82486
MAXY	1580.68750
MINY	-4.31635
XYDATA
0.0000	411.825
0.5000	432.352
1.0000	428.232
1.5000	442.481
2.0000	437.889
2.5000	422.174
3.0000	438.065
3.5000	428.183
4.0000	413.842
4.5000	422.352
5.0000	433.269
5.5000	438.205
6.0000	424.889
6.5000	411.731
7.0000	417.974
7.5000	425.737
8.0000	438.118
8.5000	432.135
9.0000	412.487
9.5000	413.613
10.0000	427.377
10.5000	440.891
11.0000	431.499
11.5000	426.142
12.0000	423.145
12.5000	418.902
13.0000	417.569
13.5000	419.08
14.0000	425.785
14.5000	434.06
15.0000	467.304
15.5000	459.907
16.0000	423.817
16.5000	454.852
17.0000	455.456
17.5000	423.34
18.0000	421.269
18.5000	413.244
19.0000	418.193
19.5000	294.992
20.0000	79.3289
20.5000	-4.31635
21.0000	-3.44752
21.5000	193.179
22.0000	412.452
22.5000	460.08
23.0000	497.309
23.5000	483.348
24.0000	488.334
24.5000	519.371
25.0000	503.946
25.5000	510.58
26.0000	553.812
26.5000	546.354
27.0000	557.039
27.5000	696.416
28.0000	682.174
28.5000	571.085
29.0000	555.798
29.5000	546.593
30.0000	567.387
30.5000	585.099
31.0000	575.681
31.5000	573.093
32.0000	603.466
32.5000	625.821
33.0000	691.202
33.5000	775.594
34.0000	717.155
34.5000	611.809
35.0000	612.675
35.5000	640.449
36.0000	627.262
36.5000	608.802
37.0000	606.309
37.5000	620.59
38.0000	737.067
38.5000	735.175
39.0000	630.041
39.5000	648.794
40.0000	646.921
40.5000	648.841
41.0000	654.673
41.5000	646.799
42.0000	650.517
42.5000	662.293
43.0000	693.745
43.5000	705.827
44.0000	697.067
44.5000	683.969
45.0000	678.04
45.5000	671.134
46.0000	677.216
46.5000	685.689
47.0000	695.567
47.5000	698.776
48.0000	689.275
48.5000	717.992
49.0000	719.257
49.5000	739.593
50.0000	740.318
50.5000	697.657
51.0000	727.828
51.5000	737.132
52.0000	720.541
52.5000	727.457
53.0000	739.031
53.5000	734.679
54.0000	737.594
54.5000	769.91
55.0000	768.144
55.5000	748.299
56.0000	742.946
56.5000	748.448
57.0000	770.811
57.5000	853.819
58.0000	855.41
58.5000	781.283
59.0000	829.92
59.5000	869.06
60.0000	856.173
60.5000	866.024
61.0000	824.319
61.5000	771.929
62.0000	790.345
62.5000	810.391
63.0000	809.757
63.5000	808.222
64.0000	819.396
64.5000	823.843
65.0000	806.497
65.5000	800.268
66.0000	818.327
66.5000	833.511
67.0000	833.086
67.5000	833.033
68.0000	895.385
68.5000	917.878
69.0000	854.501
69.5000	830.807
70.0000	842.455
70.5000	858.616
71.0000	907.903
71.5000	894.738
72.0000	839.337
72.5000	865.608
73.0000	872.441
73.5000	896.252
74.0000	898.53
74.5000	870.789
75.0000	873.438
75.5000	870.136
76.0000	875.739
76.5000	894.25
77.0000	895.924
77.5000	923.005
78.0000	933.784
78.5000	889.188
79.0000	881.446
79.5000	938.972
80.0000	940.017
80.5000	949.605
81.0000	1000.87
81.5000	973.612
82.0000	943.712
82.5000	965.698
83.0000	953.636
83.5000	945.054
84.0000	955.749
84.5000	925.405
85.0000	946.729
85.5000	957.75
86.0000	936.982
86.5000	955.427
87.0000	1201.71
87.5000	1229.32
88.0000	991.712
88.5000	956.679
89.0000	954.741
89.5000	953.582
90.0000	964.765
90.5000	1010.39
91.0000	1030.18
91.5000	1002.3
92.0000	988.08
92.5000	966.744
93.0000	960.969
93.5000	962.977
94.0000	1055.55
94.5000	1134.69
95.0000	1067.67
95.5000	1010.65
96.0000	1030.08
96.5000	1028.66
97.0000	1022.09
97.5000	1014.4
98.0000	995.345
98.5000	997.298
99.0000	1051.03
99.5000	1071.34
100.0000	1033.14
100.5000	1034.34
101.0000	1046.18
101.5000	1045.44
102.0000	1044.17
102.5000	1042.07
103.0000	1024.47
103.5000	1019.45
104.0000	1043.95
104.5000	1049.26
105.0000	1055.3
105.5000	1060.58
106.0000	1045.69
106.5000	1052.74
107.0000	1042.78
107.5000	1059.17
108.0000	1071.04
108.5000	1083.85
109.0000	1084.46
109.5000	1103.04
110.0000	1100.76
110.5000	1070.5
111.0000	1079.1
111.5000	1071.79
112.0000	1063.59
112.5000	1063.14
113.0000	1110.8
113.5000	1137.13
114.0000	1098.11
114.5000	1083.79
115.0000	1089.81
115.5000	1132.16
116.0000	1140.33
116.5000	1084.34
117.0000	1076.53
117.5000	1099.4
118.0000	1149.48
118.5000	1134.68
119.0000	1094.85
119.5000	1097.23
120.0000	1090.31
120.5000	1114.42
121.0000	1139.7
121.5000	1123.82
122.0000	1112.91
122.5000	1115.68
123.0000	1129.75
123.5000	1149.84
124.0000	1165.61
124.5000	1149.25
125.0000	1123.34
125.5000	1124.42
126.0000	1131.76
126.5000	1201.22
127.0000	1251.59
127.5000	1216.28
128.0000	1155.25
128.5000	1137.21
129.0000	1143.23
129.5000	1155.16
130.0000	1159.26
130.5000	1161.06
131.0000	1164.2
131.5000	1189.92
132.0000	1236.23
132.5000	1191.96
133.0000	1163.49
133.5000	1166.14
134.0000	1160.87
134.5000	1168.89
135.0000	1173.04
135.5000	1165.35
136.0000	1209.18
136.5000	1234.55
137.0000	1288.59
137.5000	1273.96
138.0000	1236.02
138.5000	1232.51
139.0000	1182.79
139.5000	1198.46
140.0000	1212.7
140.5000	1233
141.0000	1212.1
141.5000	1192.71
142.0000	1230.35
142.5000	1241.19
143.0000	1223.44
143.5000	1227.75
144.0000	1220.64
144.5000	1226.1
145.0000	1248.45
145.5000	1241.48
146.0000	1265.22
146.5000	1248.4
147.0000	1207.72
147.5000	1217.3
148.0000	1236.04
148.5000	1268.07
149.0000	1257.46
149.5000	1233.25
150.0000	1250.62
150.5000	1267.06
151.0000	1265.12
151.5000	1263.75
152.0000	1265.43
152.5000	1292.1
153.0000	1313.31
153.5000	1329.65
154.0000	1306.81
154.5000	1270.56
155.0000	1283.85
155.5000	1331.09
156.0000	1322.37
156.5000	1290.68
157.0000	1366.9
157.5000	1396.19
158.0000	1327.53
158.5000	1410.11
159.0000	1538.02
159.5000	1434.85
160.0000	1314.92
160.5000	1368.21
161.0000	1357.38
161.5000	1297.6
162.0000	1318.99
162.5000	1337.9
163.0000	1412.01
163.5000	1442.7
164.0000	1355.21
164.5000	1295.94
165.0000	1311.96
165.5000	1340.33
166.0000	1395.27
166.5000	1442.65
167.0000	1391.79
167.5000	1399.26
168.0000	1441.31
168.5000	1380.4
169.0000	1336.75
169.5000	1350.98
170.0000	1397.95
170.5000	1430.66
171.0000	1387.37
171.5000	1349.65
172.0000	1333.89
172.5000	1375
173.0000	1439.8
173.5000	1402.15
174.0000	1370.07
174.5000	1376.2
175.0000	1338.8
175.5000	1361.04
176.0000	1401.45
176.5000	1456.34
177.0000	1443.46
177.5000	1376.25
178.0000	1403.07
178.5000	1400.13
179.0000	1373.59
179.5000	1381.66
180.0000	1381.58
180.5000	1370.2
181.0000	1399.93
181.5000	1434.88
182.0000	1402.63
182.5000	1352
183.0000	1351.96
183.5000	1359.15
184.0000	1417.37
184.5000	1554.27
185.0000	1495.52
185.5000	1383.65
186.0000	1376.81
186.5000	1356.51
187.0000	1369.74
187.5000	1426.46
188.0000	1492.44
188.5000	1443.13
189.0000	1394.27
189.5000	1403.18
190.0000	1394.62
190.5000	1419.64
191.0000	1463.14
191.5000	1464.7
192.0000	1418.7
192.5000	1453.58
193.0000	1557.22
193.5000	1558.81
194.0000	1449.72
194.5000	1384.57
195.0000	1388.7
195.5000	1368.96
196.0000	1374.32
196.5000	1410.1
197.0000	1431.87
197.5000	1572.6
198.0000	1580.69
198.5000	1425.43
199.0000	1458.89
199.5000	1545.5
200.0000	1557.46
##### Extended Information
[Comments]
Sample name	20190218_10uM_MU_1
Comment
User
Division
Company	RUB AK Prof. Leichert
[Detailed Information]
Creation date	6/4/2019 10:21 AM
Data array type	Linear data array
Horizontal axis	Time [sec]
Vertical axis	Int.
Start	0 sec
End	200 sec
Data interval	0.5 sec
Data points	401
[Measurement Information]
Model name	FP-8500
Serial No.	C004461452
Ex filter holder	None
Em filter holder	None
Accessory	EHC-813
Accessory S/N	A002161505
Temperature	30.01 C
Control sensor	Holder
Monitor sensor	Holder
Start mode	Start immediately
Measurement date	6/4/2019 10:21 AM
Photometric mode	Em intensity
Ex bandwidth	2.5 nm
Em bandwidth	2.5 nm
Response	1 sec
Sensitivity	Medium
Measurement range	0 - 200 sec
Data interval	0.5 sec
Ex wavelength	360.0 nm
Em wavelength	360.0 nm
Intensity normalization	Off
Blank correction	Off
Auto gain	Off
Shutter control	Open only for measurement
Light source	Xe lamp
Filter	Use
