# Supplementary material for: N-chlorination mediates protective and immunomodulatory effects of oxidized human plasma proteins
Source: eLife. 2019 Jul 12;8:e47395. doi: 10.7554/eLife.47395 (PMC6650281; doi:10.7554/eLife.47395)
Supplement: Figure 2—figure supplement 2—source data 1. [file elife-47395-fig2-figsupp2-data1.zip]

Archive with 14 entries (11 files):
- Figure 2 Source Data 7/
- Figure 2 Source Data 7/HSA ut_1.csv
- Figure 2 Source Data 7/HSA ut_3.csv
- Figure 2 Source Data 7/HSA ut_2.csv
- Figure 2 Source Data 7/.DS_Store
- __MACOSX/
- __MACOSX/Figure 2 Source Data 7/
- __MACOSX/Figure 2 Source Data 7/._.DS_Store
- Figure 2 Source Data 7/HSA HOCl + methionine_1.csv
- Figure 2 Source Data 7/HSA HOCl + methionine_3.csv
- Figure 2 Source Data 7/HSA HOCl + methionine_2.csv
- Figure 2 Source Data 7/CS alone_1.csv
- Figure 2 Source Data 7/CS alone.csv
- Figure 2 Source Data 7/CS alone_2.csv
