# Supplementary material for: N-chlorination mediates protective and immunomodulatory effects of oxidized human plasma proteins
Source: eLife. 2019 Jul 12;8:e47395. doi: 10.7554/eLife.47395 (PMC6650281; doi:10.7554/eLife.47395)
Supplement: Figure 2—figure supplement 2—source data 1. [file elife-47395-fig2-figsupp2-data1.zip › Figure 2 Source Data 7/HSA ut_1.csv]

TITLE	20190218_10uM_MU_1
DATA TYPE	FLUORESCENCE SPECTRUM
ORIGIN	JASCO
OWNER
DATE	19/06/03
TIME	16:08:53
SPECTROMETER/DATA SYSTEM
LOCALE	1033
RESOLUTION
DELTAX	0.5
XUNITS	SEC
YUNITS	INTENSITY
FIRSTX	0.0000
LASTX	200.0000
NPOINTS	401
FIRSTY	643.16644
MAXY	4421.72070
MINY	-4.80439
XYDATA
0.0000	643.166
0.5000	504.2
1.0000	499.912
1.5000	464.622
2.0000	443.755
2.5000	486.701
3.0000	479.367
3.5000	441.976
4.0000	424.271
4.5000	415.645
5.0000	417.952
5.5000	420.297
6.0000	410.879
6.5000	411.702
7.0000	412.206
7.5000	413.056
8.0000	422.498
8.5000	421.564
9.0000	425.399
9.5000	444.367
10.0000	475.07
10.5000	471.044
11.0000	468.768
11.5000	456.335
12.0000	424.835
12.5000	427.444
13.0000	431.164
13.5000	428.176
14.0000	420.17
14.5000	426.558
15.0000	465.169
15.5000	460.249
16.0000	421.062
16.5000	427.052
17.0000	476.315
17.5000	522.93
18.0000	473.558
18.5000	422.16
19.0000	423.894
19.5000	302.563
20.0000	87.2887
20.5000	-4.80439
21.0000	-3.77289
21.5000	269.802
22.0000	524.178
22.5000	559.357
23.0000	620.13
23.5000	659.603
24.0000	836.725
24.5000	957.748
25.0000	946.282
25.5000	1007.08
26.0000	1180.23
26.5000	1318.45
27.0000	1347.79
27.5000	1456.59
28.0000	1555.7
28.5000	1595.59
29.0000	1714.56
29.5000	1790.48
30.0000	1875.67
30.5000	1980.64
31.0000	2041.27
31.5000	2170.28
32.0000	2216.04
32.5000	2218.64
33.0000	2299.15
33.5000	2389.6
34.0000	2443.66
34.5000	2481.26
35.0000	2596.02
35.5000	2646.3
36.0000	2672.34
36.5000	2737.42
37.0000	2750.14
37.5000	2812.23
38.0000	2876.68
38.5000	2944.71
39.0000	2980.14
39.5000	2981.91
40.0000	3018.09
40.5000	3059.48
41.0000	3073.17
41.5000	3106.1
42.0000	3157.91
42.5000	3161.76
43.0000	3180.73
43.5000	3207.22
44.0000	3234.04
44.5000	3328.92
45.0000	3359.98
45.5000	3320.22
46.0000	3340.18
46.5000	3375.79
47.0000	3392.27
47.5000	3399.68
48.0000	3442.08
48.5000	3465.17
49.0000	3511.46
49.5000	3518.89
50.0000	3479.24
50.5000	3630.29
51.0000	3734.74
51.5000	3623.61
52.0000	3555.97
52.5000	3564.61
53.0000	3575.85
53.5000	3590.69
54.0000	3656.3
54.5000	3683.35
55.0000	3651.71
55.5000	3648.21
56.0000	3657.31
56.5000	3701.43
57.0000	3708.04
57.5000	3682.23
58.0000	3709.89
58.5000	3726.86
59.0000	3722.3
59.5000	3736.44
60.0000	3770.86
60.5000	3777.48
61.0000	3763.98
61.5000	3772.45
62.0000	3786.51
62.5000	3823.3
63.0000	3852.7
63.5000	3862.25
64.0000	3848.54
64.5000	3836.41
65.0000	3857.93
65.5000	3859.09
66.0000	3861.47
66.5000	3915.84
67.0000	3925.96
67.5000	3901.62
68.0000	3906.49
68.5000	3943.18
69.0000	3946.68
69.5000	3915.19
70.0000	3917.66
70.5000	3936.57
71.0000	3994.4
71.5000	4069.97
72.0000	4035.79
72.5000	3961.61
73.0000	3989.46
73.5000	4002.42
74.0000	3978.66
74.5000	3983.9
75.0000	4001.48
75.5000	4017.53
76.0000	4041.9
76.5000	4228.03
77.0000	4220.21
77.5000	4027.03
78.0000	4022.42
78.5000	4031.2
79.0000	4033.82
79.5000	4048.6
80.0000	4069.17
80.5000	4062.54
81.0000	4051.74
81.5000	4100.43
82.0000	4126.55
82.5000	4099.05
83.0000	4081.1
83.5000	4097.24
84.0000	4113.41
84.5000	4247.83
85.0000	4240.87
85.5000	4095.56
86.0000	4103.28
86.5000	4118.58
87.0000	4131.24
87.5000	4157.08
88.0000	4153.53
88.5000	4121.65
89.0000	4119.95
89.5000	4126.59
90.0000	4128.64
90.5000	4122.04
91.0000	4211.92
91.5000	4297.86
92.0000	4227.98
92.5000	4182.06
93.0000	4197.42
93.5000	4175.31
94.0000	4151.8
94.5000	4171.51
95.0000	4165.62
95.5000	4205.16
96.0000	4283.69
96.5000	4231.63
97.0000	4177.28
97.5000	4175.65
98.0000	4164.5
98.5000	4235.31
99.0000	4243.81
99.5000	4201.47
100.0000	4225.19
100.5000	4205.98
101.0000	4204.76
101.5000	4233.53
102.0000	4216.89
102.5000	4303.63
103.0000	4310.47
103.5000	4204.85
104.0000	4195.94
104.5000	4192.1
105.0000	4326.69
105.5000	4354.77
106.0000	4223.49
106.5000	4268.64
107.0000	4309.79
107.5000	4247.98
108.0000	4220.76
108.5000	4240.83
109.0000	4241.14
109.5000	4225.62
110.0000	4221.73
110.5000	4296.34
111.0000	4351.82
111.5000	4281.98
112.0000	4257.66
112.5000	4268.55
113.0000	4267.54
113.5000	4250.03
114.0000	4221
114.5000	4315.98
115.0000	4362.49
115.5000	4317.1
116.0000	4283.81
116.5000	4236.35
117.0000	4326.39
117.5000	4365.63
118.0000	4271.24
118.5000	4279.66
119.0000	4286.54
119.5000	4243.2
120.0000	4257.19
120.5000	4309.83
121.0000	4320.14
121.5000	4316.94
122.0000	4318.97
122.5000	4288.05
123.0000	4288.6
123.5000	4323.15
124.0000	4319.4
124.5000	4306.4
125.0000	4297.17
125.5000	4262.35
126.0000	4249.31
126.5000	4265.47
127.0000	4263.44
127.5000	4299.51
128.0000	4386.89
128.5000	4343.43
129.0000	4285.89
129.5000	4332.88
130.0000	4314.04
130.5000	4318.95
131.0000	4313.65
131.5000	4271.38
132.0000	4306.38
132.5000	4322.51
133.0000	4304.61
133.5000	4281.54
134.0000	4283.06
134.5000	4280.59
135.0000	4276.08
135.5000	4318.92
136.0000	4314.5
136.5000	4277.4
137.0000	4264.3
137.5000	4252.92
138.0000	4263.14
138.5000	4291.99
139.0000	4319.19
139.5000	4309.52
140.0000	4299.42
140.5000	4304.53
141.0000	4282.28
141.5000	4271.62
142.0000	4355.1
142.5000	4421.72
143.0000	4348.56
143.5000	4271.85
144.0000	4258.76
144.5000	4286.81
145.0000	4329.61
145.5000	4332.12
146.0000	4409.85
146.5000	4388.32
147.0000	4298.99
147.5000	4285.3
148.0000	4256.08
148.5000	4257.57
149.0000	4303.22
149.5000	4306.61
150.0000	4270
150.5000	4265.07
151.0000	4275.17
151.5000	4285.81
152.0000	4262.99
152.5000	4245.16
153.0000	4241.89
153.5000	4250.03
154.0000	4242.7
154.5000	4260.23
155.0000	4274.53
155.5000	4256.43
156.0000	4241.09
156.5000	4228.93
157.0000	4230.38
157.5000	4311.28
158.0000	4353.41
158.5000	4273.86
159.0000	4228.82
159.5000	4224.53
160.0000	4221.22
160.5000	4246.82
161.0000	4296.53
161.5000	4279.05
162.0000	4296.21
162.5000	4288.42
163.0000	4268.61
163.5000	4267.87
164.0000	4241.71
164.5000	4244
165.0000	4220.38
165.5000	4217.16
166.0000	4223.7
166.5000	4272.67
167.0000	4270.83
167.5000	4219.63
168.0000	4226.98
168.5000	4242.05
169.0000	4231.05
169.5000	4222.31
170.0000	4270.01
170.5000	4272.45
171.0000	4233.81
171.5000	4234.92
172.0000	4218.62
172.5000	4279.58
173.0000	4345.56
173.5000	4311.19
174.0000	4245.88
174.5000	4199.37
175.0000	4201.81
175.5000	4208.82
176.0000	4238.16
176.5000	4286.36
177.0000	4253.22
177.5000	4207.32
178.0000	4237.48
178.5000	4219.27
179.0000	4217.36
179.5000	4256.24
180.0000	4246.51
180.5000	4227.78
181.0000	4206.54
181.5000	4220.62
182.0000	4220.49
182.5000	4223.11
183.0000	4221.83
183.5000	4194.23
184.0000	4212.03
184.5000	4215.66
185.0000	4194
185.5000	4180.17
186.0000	4271.34
186.5000	4332.64
187.0000	4260.47
187.5000	4261.96
188.0000	4242.39
188.5000	4203.01
189.0000	4227.36
189.5000	4203.8
190.0000	4236.49
190.5000	4291.18
191.0000	4364.67
191.5000	4325.93
192.0000	4223.53
192.5000	4216.56
193.0000	4223.26
193.5000	4211.24
194.0000	4172.65
194.5000	4173.27
195.0000	4170.64
195.5000	4183.65
196.0000	4206.51
196.5000	4206.54
197.0000	4194.22
197.5000	4203.15
198.0000	4196.79
198.5000	4325.48
199.0000	4375.77
199.5000	4261.01
200.0000	4248.39
##### Extended Information
[Comments]
Sample name	20190218_10uM_MU_1
Comment
User
Division
Company	RUB AK Prof. Leichert
[Detailed Information]
Creation date	6/3/2019 3:08 PM
Data array type	Linear data array
Horizontal axis	Time [sec]
Vertical axis	Int.
Start	0 sec
End	200 sec
Data interval	0.5 sec
Data points	401
[Measurement Information]
Model name	FP-8500
Serial No.	C004461452
Ex filter holder	None
Em filter holder	None
Accessory	EHC-813
Accessory S/N	A002161505
Temperature	30.00 C
Control sensor	Holder
Monitor sensor	Holder
Start mode	Start immediately
Measurement date	6/3/2019 3:08 PM
Photometric mode	Em intensity
Ex bandwidth	2.5 nm
Em bandwidth	2.5 nm
Response	1 sec
Sensitivity	Medium
Measurement range	0 - 200 sec
Data interval	0.5 sec
Ex wavelength	360.0 nm
Em wavelength	360.0 nm
Intensity normalization	Off
Blank correction	Off
Auto gain	Off
Shutter control	Open only for measurement
Light source	Xe lamp
Filter	Use
