# Supplementary material for: N-chlorination mediates protective and immunomodulatory effects of oxidized human plasma proteins
Source: eLife. 2019 Jul 12;8:e47395. doi: 10.7554/eLife.47395 (PMC6650281; doi:10.7554/eLife.47395)
Supplement: Figure 2—figure supplement 2—source data 1. [file elife-47395-fig2-figsupp2-data1.zip › Figure 2 Source Data 7/HSA ut_3.csv]

TITLE	20190218_10uM_MU_1
DATA TYPE	FLUORESCENCE SPECTRUM
ORIGIN	JASCO
OWNER
DATE	19/06/03
TIME	16:58:25
SPECTROMETER/DATA SYSTEM
LOCALE	1033
RESOLUTION
DELTAX	0.5
XUNITS	SEC
YUNITS	INTENSITY
FIRSTX	0.0000
LASTX	200.0000
NPOINTS	401
FIRSTY	575.81116
MAXY	5086.81299
MINY	-4.62719
XYDATA
0.0000	575.811
0.5000	806.843
1.0000	649.701
1.5000	472.695
2.0000	479.317
2.5000	475.271
3.0000	496.315
3.5000	525.309
4.0000	511.973
4.5000	479.744
5.0000	467.377
5.5000	497.377
6.0000	507.829
6.5000	473.638
7.0000	452.157
7.5000	471.743
8.0000	506.593
8.5000	487.046
9.0000	496.374
9.5000	516.841
10.0000	484.08
10.5000	513.574
11.0000	616.299
11.5000	574.031
12.0000	524.924
12.5000	570.874
13.0000	638.816
13.5000	616.569
14.0000	496.687
14.5000	555.646
15.0000	546.458
15.5000	456.075
16.0000	468.145
16.5000	494.57
17.0000	556.267
17.5000	648.659
18.0000	585.185
18.5000	525.245
19.0000	518.12
19.5000	323.597
20.0000	88.0309
20.5000	-4.62719
21.0000	-3.76402
21.5000	284.945
22.0000	636.618
22.5000	685.382
23.0000	642.913
23.5000	693.131
24.0000	777.872
24.5000	839.317
25.0000	1176.53
25.5000	1251.47
26.0000	1096.3
26.5000	1203.25
27.0000	1315.96
27.5000	1431.64
28.0000	1509.87
28.5000	1576.94
29.0000	1679.24
29.5000	1785.89
30.0000	1918.3
30.5000	2027.44
31.0000	2074.55
31.5000	2174.28
32.0000	2259.89
32.5000	2287.59
33.0000	2378.34
33.5000	2441.54
34.0000	2610.22
34.5000	2682.28
35.0000	2612.06
35.5000	2659.43
36.0000	2724.24
36.5000	2965.18
37.0000	2996
37.5000	2891.04
38.0000	3033.33
38.5000	3080.39
39.0000	3043.63
39.5000	3062.68
40.0000	3100.25
40.5000	3140.47
41.0000	3241.74
41.5000	3276.52
42.0000	3230.67
42.5000	3260.58
43.0000	3316.02
43.5000	3323.25
44.0000	3368.79
44.5000	3399.17
45.0000	3405.61
45.5000	3448.3
46.0000	3620.3
46.5000	3647.16
47.0000	3507.82
47.5000	3552.44
48.0000	3601.26
48.5000	3607.75
49.0000	3601.51
49.5000	3610.95
50.0000	3715.34
50.5000	4039.02
51.0000	4031.7
51.5000	3754.76
52.0000	3731.2
52.5000	3772
53.0000	3795.25
53.5000	3867.27
54.0000	3899.18
54.5000	3829.85
55.0000	3812.96
55.5000	3817.45
56.0000	3825.22
56.5000	3907.19
57.0000	3925.87
57.5000	3878.88
58.0000	3894.06
58.5000	3926.16
59.0000	3981.61
59.5000	3985.09
60.0000	3942.5
60.5000	3943.26
61.0000	4053.98
61.5000	4073.8
62.0000	4055.42
62.5000	4237.91
63.0000	4208.31
63.5000	4093
64.0000	4083.32
64.5000	4096.65
65.0000	4127.68
65.5000	4105.15
66.0000	4084.36
66.5000	4098.67
67.0000	4092.79
67.5000	4047.73
68.0000	4034.43
68.5000	4062.16
69.0000	4085.45
69.5000	4174.13
70.0000	4188.63
70.5000	4133.26
71.0000	4157.78
71.5000	4134.38
72.0000	4274.29
72.5000	4279.16
73.0000	4185.67
73.5000	4175.89
74.0000	4099.55
74.5000	4088.79
75.0000	4134.74
75.5000	4130.54
76.0000	4181.01
76.5000	4210.73
77.0000	4144.63
77.5000	4202.25
78.0000	4256.08
78.5000	4205.93
79.0000	4221.98
79.5000	4280.99
80.0000	4305.58
80.5000	4295
81.0000	4270.09
81.5000	4310.73
82.0000	4288.09
82.5000	4247.25
83.0000	4447.24
83.5000	4510.78
84.0000	4345.38
84.5000	4275.16
85.0000	4275.62
85.5000	4309.82
86.0000	4289.29
86.5000	4271.36
87.0000	4297.27
87.5000	4296.3
88.0000	4266.64
88.5000	4309.95
89.0000	4333.21
89.5000	4296.43
90.0000	4315.24
90.5000	4319.06
91.0000	4291.59
91.5000	4315.57
92.0000	4328.34
92.5000	4314.59
93.0000	4338.61
93.5000	4347.76
94.0000	4367.23
94.5000	4383.39
95.0000	4414.37
95.5000	4390.7
96.0000	4334.55
96.5000	4343.79
97.0000	4341.41
97.5000	4374.18
98.0000	4383.33
98.5000	4347.86
99.0000	4327.96
99.5000	4329.07
100.0000	4569.24
100.5000	4581.88
101.0000	4356.96
101.5000	4388.95
102.0000	4406
102.5000	4364.53
103.0000	4354.94
103.5000	4358.83
104.0000	4387.53
104.5000	4387.64
105.0000	4350.52
105.5000	4378.12
106.0000	4427.81
106.5000	4475.58
107.0000	4436.55
107.5000	4431.36
108.0000	4422.14
108.5000	4375.93
109.0000	4413.96
109.5000	4426.73
110.0000	4410.38
110.5000	4717.85
111.0000	4721.57
111.5000	4416.78
112.0000	4451.31
112.5000	4443.28
113.0000	4414.03
113.5000	4415.04
114.0000	4406.79
114.5000	4419.7
115.0000	4418.61
115.5000	4438.18
116.0000	4499.1
116.5000	4534.43
117.0000	4520.31
117.5000	4501.73
118.0000	4470.84
118.5000	4427.03
119.0000	4470.17
119.5000	4487.13
120.0000	4498.2
120.5000	4498.04
121.0000	4451.33
121.5000	4487.54
122.0000	4614.11
122.5000	4658.98
123.0000	4637.54
123.5000	4616.22
124.0000	4505.68
124.5000	4436.43
125.0000	4466.64
125.5000	4468.97
126.0000	4445.53
126.5000	4484.09
127.0000	4543.15
127.5000	4540.01
128.0000	4504.18
128.5000	4468.85
129.0000	4441.64
129.5000	4470.45
130.0000	4604.09
130.5000	4631.69
131.0000	4524.66
131.5000	4483.79
132.0000	4529.41
132.5000	4539.26
133.0000	4607.71
133.5000	4668.56
134.0000	4530.22
134.5000	4467.36
135.0000	4497.9
135.5000	4501.06
136.0000	4509.68
136.5000	4820.83
137.0000	5086.81
137.5000	4793.28
138.0000	4524.08
138.5000	4506.07
139.0000	4532.67
139.5000	4560.02
140.0000	4564.05
140.5000	4558.22
141.0000	4508.07
141.5000	4476.88
142.0000	4480.05
142.5000	4489.22
143.0000	4501.64
143.5000	4540.52
144.0000	4548.88
144.5000	4573.33
145.0000	4573.19
145.5000	4530.51
146.0000	4539.39
146.5000	4545.77
147.0000	4520
147.5000	4671.39
148.0000	4707.97
148.5000	4524.87
149.0000	4496.3
149.5000	4527.95
150.0000	4519.07
150.5000	4489.44
151.0000	4517.26
151.5000	4511.82
152.0000	4496.8
152.5000	4495.46
153.0000	4553.1
153.5000	4558.17
154.0000	4494.42
154.5000	4500.32
155.0000	4510.38
155.5000	4511.47
156.0000	4517.5
156.5000	4546.12
157.0000	4535.3
157.5000	4523.39
158.0000	4513.33
158.5000	4500.29
159.0000	4523.3
159.5000	4591.1
160.0000	4567.38
160.5000	4553.53
161.0000	4628.38
161.5000	4602.71
162.0000	4543.37
162.5000	4623.57
163.0000	4669.47
163.5000	4612.46
164.0000	4576.58
164.5000	4535.18
165.0000	4518.15
165.5000	4506.99
166.0000	4496.18
166.5000	4497.12
167.0000	4525.13
167.5000	4584.81
168.0000	4593.7
168.5000	4513.45
169.0000	4465.12
169.5000	4481.8
170.0000	4527.06
170.5000	4516.65
171.0000	4491.5
171.5000	4523.44
172.0000	4545.92
172.5000	4611.42
173.0000	4594.43
173.5000	4513.5
174.0000	4530.99
174.5000	4623.5
175.0000	4630.68
175.5000	4547.65
176.0000	4654.26
176.5000	4727.67
177.0000	4637.06
177.5000	4618.68
178.0000	4649.1
178.5000	4578.7
179.0000	4518.71
179.5000	4525.36
180.0000	4507.26
180.5000	4533.81
181.0000	4574.67
181.5000	4598.36
182.0000	4571.59
182.5000	4519.2
183.0000	4515.77
183.5000	4519.79
184.0000	4509.38
184.5000	4522.37
185.0000	4531.23
185.5000	4508.19
186.0000	4512.34
186.5000	4525.96
187.0000	4530.08
187.5000	4519.02
188.0000	4537.87
188.5000	4739.19
189.0000	4719.55
189.5000	4561.85
190.0000	4553.88
190.5000	4543.39
191.0000	4544.51
191.5000	4517.8
192.0000	4517.47
192.5000	4560.92
193.0000	4585.97
193.5000	4560.92
194.0000	4534.42
194.5000	4520.94
195.0000	4551.54
195.5000	4553.81
196.0000	4520.9
196.5000	4503.88
197.0000	4616.04
197.5000	4630.67
198.0000	4551.23
198.5000	4550.6
199.0000	4533.86
199.5000	4521.97
200.0000	4515.72
##### Extended Information
[Comments]
Sample name	20190218_10uM_MU_1
Comment
User
Division
Company	RUB AK Prof. Leichert
[Detailed Information]
Creation date	6/3/2019 3:58 PM
Data array type	Linear data array
Horizontal axis	Time [sec]
Vertical axis	Int.
Start	0 sec
End	200 sec
Data interval	0.5 sec
Data points	401
[Measurement Information]
Model name	FP-8500
Serial No.	C004461452
Ex filter holder	None
Em filter holder	None
Accessory	EHC-813
Accessory S/N	A002161505
Temperature	29.99 C
Control sensor	Holder
Monitor sensor	Holder
Start mode	Start immediately
Measurement date	6/3/2019 3:49 PM
Photometric mode	Em intensity
Ex bandwidth	2.5 nm
Em bandwidth	2.5 nm
Response	1 sec
Sensitivity	Medium
Measurement range	0 - 200 sec
Data interval	0.5 sec
Ex wavelength	360.0 nm
Em wavelength	360.0 nm
Intensity normalization	Off
Blank correction	Off
Auto gain	Off
Shutter control	Open only for measurement
Light source	Xe lamp
Filter	Use
