# Supplementary material for: N-chlorination mediates protective and immunomodulatory effects of oxidized human plasma proteins
Source: eLife. 2019 Jul 12;8:e47395. doi: 10.7554/eLife.47395 (PMC6650281; doi:10.7554/eLife.47395)
Supplement: Figure 2—figure supplement 2—source data 1. [file elife-47395-fig2-figsupp2-data1.zip › Figure 2 Source Data 7/HSA ut_2.csv]

TITLE	20190218_10uM_MU_1
DATA TYPE	FLUORESCENCE SPECTRUM
ORIGIN	JASCO
OWNER
DATE	19/06/03
TIME	16:43:50
SPECTROMETER/DATA SYSTEM
LOCALE	1033
RESOLUTION
DELTAX	0.5
XUNITS	SEC
YUNITS	INTENSITY
FIRSTX	0.0000
LASTX	200.0000
NPOINTS	401
FIRSTY	441.38571
MAXY	5048.80127
MINY	-4.58765
XYDATA
0.0000	441.386
0.5000	457.715
1.0000	452.789
1.5000	461.027
2.0000	463.618
2.5000	447.992
3.0000	438.866
3.5000	434.263
4.0000	434.452
4.5000	452.737
5.0000	456.875
5.5000	479.906
6.0000	486.536
6.5000	517.843
7.0000	506.225
7.5000	434.014
8.0000	501.089
8.5000	503.15
9.0000	437.518
9.5000	438.184
10.0000	458.451
10.5000	504.235
11.0000	517.587
11.5000	480.074
12.0000	449.554
12.5000	438.823
13.0000	437.379
13.5000	437.126
14.0000	433.098
14.5000	441.086
15.0000	452.044
15.5000	443.196
16.0000	437.805
16.5000	438.061
17.0000	439.769
17.5000	453.084
18.0000	446.643
18.5000	434.167
19.0000	436.589
19.5000	289.527
20.0000	66.8477
20.5000	-4.58765
21.0000	-3.75478
21.5000	331.893
22.0000	595.583
22.5000	553.923
23.0000	613.959
23.5000	683.261
24.0000	767.621
24.5000	892.436
25.0000	993.24
25.5000	1106.32
26.0000	1227.34
26.5000	1323.58
27.0000	1530.04
27.5000	1648.44
28.0000	1696.82
28.5000	1881.13
29.0000	1988.66
29.5000	2025.34
30.0000	2136.03
30.5000	2256.84
31.0000	2430.28
31.5000	2519.7
32.0000	2538.8
32.5000	2633.22
33.0000	2715.41
33.5000	2794.83
34.0000	2860.79
34.5000	2915.33
35.0000	2978.14
35.5000	3088.9
36.0000	3164.35
36.5000	3180.14
37.0000	3227.13
37.5000	3282.88
38.0000	3405.96
38.5000	3488.43
39.0000	3459.27
39.5000	3469.24
40.0000	3518.79
40.5000	3559.46
41.0000	3667.21
41.5000	3935.67
42.0000	3903.29
42.5000	3709.26
43.0000	3747.04
43.5000	3780.23
44.0000	3809.2
44.5000	3843.85
45.0000	3873.57
45.5000	3892.81
46.0000	3910.48
46.5000	3947.21
47.0000	3975.2
47.5000	4017.66
48.0000	4036.21
48.5000	4025.43
49.0000	4076.82
49.5000	4097.23
50.0000	4100.63
50.5000	4177.8
51.0000	4189.55
51.5000	4158.45
52.0000	4218.19
52.5000	4229.17
53.0000	4274.67
53.5000	4292.25
54.0000	4254.4
54.5000	4312.04
55.0000	4358.44
55.5000	4326.08
56.0000	4306.16
56.5000	4322.75
57.0000	4335.45
57.5000	4374.42
58.0000	4373.13
58.5000	4356.43
59.0000	4359.01
59.5000	4388.16
60.0000	4428.39
60.5000	4430.61
61.0000	4414.48
61.5000	4416.77
62.0000	4427.68
62.5000	4446.42
63.0000	4453.65
63.5000	4475.85
64.0000	4508.38
64.5000	4472.19
65.0000	4439.05
65.5000	4434.32
66.0000	4423.21
66.5000	4446.74
67.0000	4468.58
67.5000	4458.41
68.0000	4463.01
68.5000	4502.43
69.0000	4510.73
69.5000	4479.42
70.0000	4467.54
70.5000	4464.01
71.0000	4461.71
71.5000	4465.51
72.0000	4468.04
72.5000	4468.59
73.0000	4470.01
73.5000	4475.01
74.0000	4482.13
74.5000	4489.99
75.0000	4498.95
75.5000	4509.15
76.0000	4513.37
76.5000	4545.35
77.0000	4551.91
77.5000	4526.98
78.0000	4537.33
78.5000	4567.53
79.0000	4579.93
79.5000	4560.79
80.0000	4548.56
80.5000	4559.5
81.0000	4568.4
81.5000	4568.36
82.0000	4574.54
82.5000	4577.82
83.0000	4610.83
83.5000	4615.28
84.0000	4636.24
84.5000	4637.6
85.0000	4592.83
85.5000	4614.55
86.0000	4645.01
86.5000	4751.76
87.0000	4728.79
87.5000	4630.82
88.0000	4612.8
88.5000	4588.85
89.0000	4602.95
89.5000	4611.07
90.0000	4603.05
90.5000	4621.72
91.0000	4627.85
91.5000	4684.3
92.0000	4719.22
92.5000	4632.34
93.0000	4614.51
93.5000	4598.98
94.0000	4568.26
94.5000	4578.58
95.0000	4582.04
95.5000	4580.47
96.0000	4601.18
96.5000	4618.36
97.0000	4602.72
97.5000	4612.78
98.0000	4597.81
98.5000	4578.93
99.0000	4598.77
99.5000	4584
100.0000	4577.85
100.5000	4593.72
101.0000	4602.45
101.5000	4595.03
102.0000	4590.02
102.5000	4594.78
103.0000	4602.83
103.5000	4599.64
104.0000	4591.46
104.5000	4600.97
105.0000	4600.06
105.5000	4590.34
106.0000	4592.76
106.5000	4605.35
107.0000	4608.14
107.5000	4601.62
108.0000	4610.8
108.5000	4628.26
109.0000	4646.79
109.5000	4692.84
110.0000	4671.64
110.5000	4614.58
111.0000	4623.48
111.5000	4650.78
112.0000	4656.2
112.5000	4650.56
113.0000	4641.95
113.5000	4639.31
114.0000	4649.42
114.5000	4728.24
115.0000	4730.43
115.5000	4645.79
116.0000	4727.14
116.5000	4721.02
117.0000	4661.22
117.5000	4716.86
118.0000	4707.94
118.5000	4662.83
119.0000	4693.61
119.5000	4700.96
120.0000	4765.65
120.5000	4752.1
121.0000	4643.94
121.5000	4655.24
122.0000	4682.12
122.5000	4699.08
123.0000	4670.77
123.5000	4658.87
124.0000	4680.45
124.5000	4728.01
125.0000	4696.64
125.5000	4680.5
126.0000	4689.95
126.5000	4656.29
127.0000	4661.82
127.5000	4695.29
128.0000	4711.11
128.5000	4669.79
129.0000	4654.17
129.5000	4653.66
130.0000	4647.74
130.5000	4656.23
131.0000	4666.12
131.5000	4664.22
132.0000	4679.03
132.5000	4711.03
133.0000	4730.79
133.5000	4714.63
134.0000	4783.34
134.5000	4813.9
135.0000	4733.24
135.5000	4685.83
136.0000	4678.87
136.5000	4864.31
137.0000	4919.9
137.5000	4793.12
138.0000	4726.16
138.5000	4725.64
139.0000	4758.56
139.5000	4748.9
140.0000	4736.8
140.5000	4698.44
141.0000	4676.16
141.5000	4695.54
142.0000	4719.98
142.5000	4729.88
143.0000	4726.17
143.5000	4759.38
144.0000	4769.14
144.5000	4759.84
145.0000	4736.46
145.5000	4724.72
146.0000	4729.76
146.5000	4706.94
147.0000	4764.48
147.5000	4741.64
148.0000	4675.19
148.5000	4657.22
149.0000	4641.31
149.5000	4647.91
150.0000	4708.6
150.5000	4732.47
151.0000	4686.61
151.5000	4667.23
152.0000	4696.5
152.5000	4699.49
153.0000	4718.83
153.5000	4755.32
154.0000	4737.46
154.5000	4740.84
155.0000	4802.74
155.5000	4836.82
156.0000	4808.2
156.5000	4740.84
157.0000	4667.6
157.5000	4663.16
158.0000	4679.66
158.5000	4679.56
159.0000	4774.81
159.5000	4780.09
160.0000	4753.93
160.5000	4781.82
161.0000	4751.8
161.5000	4721.36
162.0000	4679.11
162.5000	4679.03
163.0000	4704.71
163.5000	4747.35
164.0000	4746.71
164.5000	4759.81
165.0000	4891.12
165.5000	4837.13
166.0000	4697.27
166.5000	4676.08
167.0000	4641.51
167.5000	4651.46
168.0000	4677.86
168.5000	4700.73
169.0000	4676.27
169.5000	4677.59
170.0000	4699.71
170.5000	4662.31
171.0000	4647.5
171.5000	4656.13
172.0000	4726.93
172.5000	4791.29
173.0000	4714.04
173.5000	4659.49
174.0000	4648.44
174.5000	4680.99
175.0000	4716.84
175.5000	4706.79
176.0000	4691.15
176.5000	4736.83
177.0000	4748.72
177.5000	4723.08
178.0000	4699.25
178.5000	4623.94
179.0000	4686.99
179.5000	4689.62
180.0000	4680.73
180.5000	4687.21
181.0000	4610.67
181.5000	4632
182.0000	4646.71
182.5000	4735.06
183.0000	4721.48
183.5000	4746.16
184.0000	4741.04
184.5000	4600.18
185.0000	4638.39
185.5000	4689.71
186.0000	4670.68
186.5000	4626.64
187.0000	4618.71
187.5000	4627.55
188.0000	4634.33
188.5000	4636.24
189.0000	4620.98
189.5000	4614.18
190.0000	4607.46
190.5000	4610.33
191.0000	4627.36
191.5000	4604.91
192.0000	4593.65
192.5000	4597.68
193.0000	4599.62
193.5000	4639.56
194.0000	4634.57
194.5000	4613.09
195.0000	4622.64
195.5000	4611.9
196.0000	4977.54
196.5000	5048.8
197.0000	4667.82
197.5000	4597.74
198.0000	4605.15
198.5000	4577.82
199.0000	4570.89
199.5000	4567.11
200.0000	4607.67
##### Extended Information
[Comments]
Sample name	20190218_10uM_MU_1
Comment
User
Division
Company	RUB AK Prof. Leichert
[Detailed Information]
Creation date	6/3/2019 3:43 PM
Data array type	Linear data array
Horizontal axis	Time [sec]
Vertical axis	Int.
Start	0 sec
End	200 sec
Data interval	0.5 sec
Data points	401
[Measurement Information]
Model name	FP-8500
Serial No.	C004461452
Ex filter holder	None
Em filter holder	None
Accessory	EHC-813
Accessory S/N	A002161505
Temperature	29.95 C
Control sensor	Holder
Monitor sensor	Holder
Start mode	Start immediately
Measurement date	6/3/2019 3:42 PM
Photometric mode	Em intensity
Ex bandwidth	2.5 nm
Em bandwidth	2.5 nm
Response	1 sec
Sensitivity	Medium
Measurement range	0 - 200 sec
Data interval	0.5 sec
Ex wavelength	360.0 nm
Em wavelength	360.0 nm
Intensity normalization	Off
Blank correction	Off
Auto gain	Off
Shutter control	Open only for measurement
Light source	Xe lamp
Filter	Use
