# Supplementary material for: N-chlorination mediates protective and immunomodulatory effects of oxidized human plasma proteins
Source: eLife. 2019 Jul 12;8:e47395. doi: 10.7554/eLife.47395 (PMC6650281; doi:10.7554/eLife.47395)
Supplement: Figure 2—figure supplement 2—source data 1. [file elife-47395-fig2-figsupp2-data1.zip › Figure 2 Source Data 7/HSA HOCl + methionine_1.csv]

TITLE	20190218_10uM_MU_1
DATA TYPE	FLUORESCENCE SPECTRUM
ORIGIN	JASCO
OWNER
DATE	19/06/03
TIME	16:32:38
SPECTROMETER/DATA SYSTEM
LOCALE	1033
RESOLUTION
DELTAX	0.5
XUNITS	SEC
YUNITS	INTENSITY
FIRSTX	0.0000
LASTX	200.0000
NPOINTS	401
FIRSTY	428.63428
MAXY	4857.19482
MINY	-4.76460
XYDATA
0.0000	428.634
0.5000	470.211
1.0000	552.958
1.5000	528.063
2.0000	429.041
2.5000	426.064
3.0000	423.891
3.5000	422.931
4.0000	434.864
4.5000	567.969
5.0000	555.823
5.5000	427.672
6.0000	426.729
6.5000	422.22
7.0000	423.378
7.5000	484.086
8.0000	550.178
8.5000	488.092
9.0000	420.437
9.5000	420.416
10.0000	418.132
10.5000	417.711
11.0000	423.113
11.5000	492.861
12.0000	496.542
12.5000	427.983
13.0000	419.278
13.5000	417.963
14.0000	584.116
14.5000	585.512
15.0000	421.904
15.5000	420.363
16.0000	419.603
16.5000	430.379
17.0000	432.093
17.5000	421.818
18.0000	418.66
18.5000	416.839
19.0000	415.941
19.5000	288.4
20.0000	77.9338
20.5000	-4.7646
21.0000	106.236
21.5000	337.077
22.0000	459.287
22.5000	594.969
23.0000	645.687
23.5000	1027.92
24.0000	1098.37
24.5000	733.886
25.0000	807.358
25.5000	881.117
26.0000	941.193
26.5000	1032.46
27.0000	1198.3
27.5000	1316.14
28.0000	1578.92
28.5000	1913.35
29.0000	1800.98
29.5000	1647.84
30.0000	1742.6
30.5000	1829.6
31.0000	1908.68
31.5000	1986.47
32.0000	2061.36
32.5000	2133.55
33.0000	2207.44
33.5000	2267.37
34.0000	2331.27
34.5000	2404.32
35.0000	2466.19
35.5000	2526.39
36.0000	2575.75
36.5000	2629.15
37.0000	2680.34
37.5000	2721.9
38.0000	2769.41
38.5000	2813.82
39.0000	2901.89
39.5000	2946.72
40.0000	2947.26
40.5000	2934.19
41.0000	2925
41.5000	2988.35
42.0000	3004.1
42.5000	3044.79
43.0000	3119.06
43.5000	3139.69
44.0000	3157.48
44.5000	3167.59
45.0000	3185.74
45.5000	3191.92
46.0000	3205.16
46.5000	3259.79
47.0000	4042.61
47.5000	4042.75
48.0000	3318.88
48.5000	3350.81
49.0000	3361.72
49.5000	3433.63
50.0000	3451.08
50.5000	3407.85
51.0000	3428.16
51.5000	3454.2
52.0000	3479.07
52.5000	3489.55
53.0000	3487.4
53.5000	3502.5
54.0000	3529.05
54.5000	3545.14
55.0000	3543.57
55.5000	3539.69
56.0000	3556.23
56.5000	3584.6
57.0000	3696.08
57.5000	3932.15
58.0000	4135.17
58.5000	3919.33
59.0000	3651.6
59.5000	3670.13
60.0000	3694.92
60.5000	3703.78
61.0000	3698.58
61.5000	3740.48
62.0000	3748.8
62.5000	3725.41
63.0000	3806.08
63.5000	3816.78
64.0000	3752.47
64.5000	3762.82
65.0000	3771.21
65.5000	4004.92
66.0000	4019.4
66.5000	3798.72
67.0000	3815.2
67.5000	3821.98
68.0000	3813.5
68.5000	3823.4
69.0000	3834.49
69.5000	3842.01
70.0000	3844.59
70.5000	3839.6
71.0000	4361.19
71.5000	4373.22
72.0000	3864.58
72.5000	3870.72
73.0000	3876.82
73.5000	3884.01
74.0000	3889.28
74.5000	3898.31
75.0000	3903.78
75.5000	3909.65
76.0000	3920.26
76.5000	3921.13
77.0000	3919.53
77.5000	3926.79
78.0000	3934.92
78.5000	4030.56
79.0000	4091.25
79.5000	4008.81
80.0000	3957.5
80.5000	3967.12
81.0000	3975.99
81.5000	3970.51
82.0000	3975.62
82.5000	3980.48
83.0000	3983.61
83.5000	3991.65
84.0000	3992.35
84.5000	3992.74
85.0000	4043
85.5000	4052.89
86.0000	4011.19
86.5000	4011.17
87.0000	4016.33
87.5000	4026.46
88.0000	4028.61
88.5000	4025.8
89.0000	4030.49
89.5000	4038.49
90.0000	4040.64
90.5000	4123.41
91.0000	4128.45
91.5000	4047.32
92.0000	4065.2
92.5000	4071.39
93.0000	4057.57
93.5000	4062.42
94.0000	4067.97
94.5000	4065.36
95.0000	4063.69
95.5000	4066.8
96.0000	4073.67
96.5000	4075.53
97.0000	4076.96
97.5000	4089.38
98.0000	4086.25
98.5000	4077.25
99.0000	4086.08
99.5000	4093.98
100.0000	4118.78
100.5000	4318.25
101.0000	4857.19
101.5000	4659
102.0000	4100.91
102.5000	4104.18
103.0000	4134.87
103.5000	4139.51
104.0000	4109.67
104.5000	4109.11
105.0000	4239.86
105.5000	4247.05
106.0000	4121.95
106.5000	4114.91
107.0000	4117.82
107.5000	4119.81
108.0000	4131.83
108.5000	4135.39
109.0000	4133.02
109.5000	4137.67
110.0000	4134.19
110.5000	4136.29
111.0000	4137.67
111.5000	4133.87
112.0000	4146.72
112.5000	4148.46
113.0000	4138.36
113.5000	4141.95
114.0000	4137.84
114.5000	4138.7
115.0000	4143.06
115.5000	4144.36
116.0000	4144.65
116.5000	4147.83
117.0000	4161.88
117.5000	4160.56
118.0000	4150.59
118.5000	4144.87
119.0000	4147.34
119.5000	4255.04
120.0000	4254.28
120.5000	4155.56
121.0000	4176.23
121.5000	4179.01
122.0000	4157.24
122.5000	4150.87
123.0000	4152.82
123.5000	4156.26
124.0000	4161.96
124.5000	4162.34
125.0000	4157.21
125.5000	4159.49
126.0000	4171.72
126.5000	4193.31
127.0000	4185.69
127.5000	4175.92
128.0000	4206.51
128.5000	4201.11
129.0000	4168.25
129.5000	4162.37
130.0000	4179.68
130.5000	4180.32
131.0000	4167.95
131.5000	4168.9
132.0000	4171.47
132.5000	4224.17
133.0000	4276.46
133.5000	4220.19
134.0000	4160.65
134.5000	4260.85
135.0000	4260.78
135.5000	4162.22
136.0000	4165.59
136.5000	4173.27
137.0000	4181.54
137.5000	4175.29
138.0000	4166.95
138.5000	4263.11
139.0000	4262.33
139.5000	4171.87
140.0000	4178.26
140.5000	4175.84
141.0000	4176.07
141.5000	4177.54
142.0000	4179.71
142.5000	4182.23
143.0000	4179.02
143.5000	4195.18
144.0000	4218.23
144.5000	4232.15
145.0000	4209.42
145.5000	4187.35
146.0000	4231.18
146.5000	4751.07
147.0000	4710.76
147.5000	4191.35
148.0000	4215.92
148.5000	4253.48
149.0000	4686.36
149.5000	4648.1
150.0000	4188.83
150.5000	4193.36
151.0000	4191.04
151.5000	4192.96
152.0000	4195.74
152.5000	4197.14
153.0000	4453.38
153.5000	4457.99
154.0000	4267.44
154.5000	4261.44
155.0000	4198.57
155.5000	4205.38
156.0000	4207.2
156.5000	4200.28
157.0000	4271.61
157.5000	4273.93
158.0000	4221.25
158.5000	4234.47
159.0000	4227.54
159.5000	4224.23
160.0000	4578.97
160.5000	4630.78
161.0000	4265.64
161.5000	4210.63
162.0000	4211.1
162.5000	4213.85
163.0000	4225.72
163.5000	4218.25
164.0000	4359.29
164.5000	4379.72
165.0000	4243.33
165.5000	4223.81
166.0000	4237.04
166.5000	4245.85
167.0000	4236.84
167.5000	4241.84
168.0000	4301.87
168.5000	4366.84
169.0000	4286.27
169.5000	4211.81
170.0000	4212.37
170.5000	4366.26
171.0000	4365.24
171.5000	4208.73
172.0000	4214.46
172.5000	4247.72
173.0000	4237.02
173.5000	4195.99
174.0000	4199.1
174.5000	4202.9
175.0000	4218.2
175.5000	4210.28
176.0000	4192.97
176.5000	4199.29
177.0000	4201.05
177.5000	4202.74
178.0000	4197.88
178.5000	4192.74
179.0000	4226.68
179.5000	4228.75
180.0000	4199.73
180.5000	4195.47
181.0000	4187.61
181.5000	4186.03
182.0000	4187.79
182.5000	4199.86
183.0000	4202.81
183.5000	4186.67
184.0000	4184.84
184.5000	4263.15
185.0000	4615.89
185.5000	4536.14
186.0000	4186.64
186.5000	4186.84
187.0000	4178.34
187.5000	4182.24
188.0000	4175.04
188.5000	4163.56
189.0000	4169.49
189.5000	4182.69
190.0000	4172.63
190.5000	4161.59
191.0000	4165.99
191.5000	4171.21
192.0000	4171.39
192.5000	4170.15
193.0000	4172.28
193.5000	4223
194.0000	4735.55
194.5000	4688.36
195.0000	4236.48
195.5000	4234.23
196.0000	4182.6
196.5000	4217.27
197.0000	4201.78
197.5000	4160.2
198.0000	4164.78
198.5000	4168
199.0000	4167.86
199.5000	4179.97
200.0000	4181.8
##### Extended Information
[Comments]
Sample name	20190218_10uM_MU_1
Comment
User
Division
Company	RUB AK Prof. Leichert
[Detailed Information]
Creation date	6/3/2019 3:32 PM
Data array type	Linear data array
Horizontal axis	Time [sec]
Vertical axis	Int.
Start	0 sec
End	200 sec
Data interval	0.5 sec
Data points	401
[Measurement Information]
Model name	FP-8500
Serial No.	C004461452
Ex filter holder	None
Em filter holder	None
Accessory	EHC-813
Accessory S/N	A002161505
Temperature	30.00 C
Control sensor	Holder
Monitor sensor	Holder
Start mode	Start immediately
Measurement date	6/3/2019 3:31 PM
Photometric mode	Em intensity
Ex bandwidth	2.5 nm
Em bandwidth	2.5 nm
Response	1 sec
Sensitivity	Medium
Measurement range	0 - 200 sec
Data interval	0.5 sec
Ex wavelength	360.0 nm
Em wavelength	360.0 nm
Intensity normalization	Off
Blank correction	Off
Auto gain	Off
Shutter control	Open only for measurement
Light source	Xe lamp
Filter	Use
