# Supplementary material for: N-chlorination mediates protective and immunomodulatory effects of oxidized human plasma proteins
Source: eLife. 2019 Jul 12;8:e47395. doi: 10.7554/eLife.47395 (PMC6650281; doi:10.7554/eLife.47395)
Supplement: Figure 2—figure supplement 2—source data 1. [file elife-47395-fig2-figsupp2-data1.zip › Figure 2 Source Data 7/HSA HOCl + methionine_3.csv]

TITLE	20190218_10uM_MU_1
DATA TYPE	FLUORESCENCE SPECTRUM
ORIGIN	JASCO
OWNER
DATE	19/06/03
TIME	17:12:14
SPECTROMETER/DATA SYSTEM
LOCALE	1033
RESOLUTION
DELTAX	0.5
XUNITS	SEC
YUNITS	INTENSITY
FIRSTX	0.0000
LASTX	200.0000
NPOINTS	401
FIRSTY	467.43301
MAXY	4963.09619
MINY	-5.29642
XYDATA
0.0000	467.433
0.5000	480.484
1.0000	477.852
1.5000	496.801
2.0000	508.701
2.5000	485.681
3.0000	484.014
3.5000	493.69
4.0000	558.442
4.5000	552.546
5.0000	500.556
5.5000	491.901
6.0000	476.523
6.5000	488.233
7.0000	480.895
7.5000	472.229
8.0000	536.508
8.5000	559.379
9.0000	486.855
9.5000	507.669
10.0000	522.283
10.5000	496.655
11.0000	488.038
11.5000	496.496
12.0000	524.406
12.5000	497.303
13.0000	505.648
13.5000	539.026
14.0000	498.086
14.5000	475.774
15.0000	506.517
15.5000	527.063
16.0000	543.99
16.5000	537.724
17.0000	491.312
17.5000	471.381
18.0000	475.854
18.5000	520.416
19.0000	541.148
19.5000	418.126
20.0000	157.187
20.5000	-5.29642
21.0000	77.8659
21.5000	345.508
22.0000	522.478
22.5000	568.353
23.0000	649.984
23.5000	709.063
24.0000	827.569
24.5000	908.246
25.0000	990.051
25.5000	1105.62
26.0000	1222.59
26.5000	1397.06
27.0000	1485.82
27.5000	1551.55
28.0000	1698.32
28.5000	1829.29
29.0000	1908.64
29.5000	2004.6
30.0000	2100.65
30.5000	2234.7
31.0000	2376.16
31.5000	2435.38
32.0000	2539.78
32.5000	2673.11
33.0000	2716.91
33.5000	2751.09
34.0000	2810.34
34.5000	2870.15
35.0000	2954.5
35.5000	3043.9
36.0000	3091.22
36.5000	3135.47
37.0000	3207.22
37.5000	3283.22
38.0000	3360.18
38.5000	3389.1
39.0000	3431.02
39.5000	3474.18
40.0000	3543.41
40.5000	3580.53
41.0000	3576.5
41.5000	3629.26
42.0000	3668.8
42.5000	3719.86
43.0000	3796.01
43.5000	3833.28
44.0000	3825.54
44.5000	3879.86
45.0000	3914.31
45.5000	3935.26
46.0000	3957.37
46.5000	3961.22
47.0000	4002.13
47.5000	4093.74
48.0000	4112.76
48.5000	4077.09
49.0000	4065.75
49.5000	4041.65
50.0000	4087.89
50.5000	4158.52
51.0000	4154.78
51.5000	4127.66
52.0000	4148.95
52.5000	4141.78
53.0000	4176
53.5000	4187.63
54.0000	4195.14
54.5000	4231.74
55.0000	4258.78
55.5000	4254.76
56.0000	4242.13
56.5000	4266.21
57.0000	4287.62
57.5000	4287.85
58.0000	4279.95
58.5000	4292.66
59.0000	4312.12
59.5000	4348.42
60.0000	4399.75
60.5000	4395.71
61.0000	4366.9
61.5000	4367.4
62.0000	4377.02
62.5000	4518.75
63.0000	4533.58
63.5000	4417.85
64.0000	4401.32
64.5000	4434.61
65.0000	4470.38
65.5000	4453.34
66.0000	4441.45
66.5000	4499.96
67.0000	4538.05
67.5000	4506.12
68.0000	4503.96
68.5000	4482.54
69.0000	4464.99
69.5000	4497.64
70.0000	4528.53
70.5000	4536.62
71.0000	4561.57
71.5000	4565.23
72.0000	4529.49
72.5000	4547.39
73.0000	4532.15
73.5000	4497.93
74.0000	4518.91
74.5000	4577.05
75.0000	4588.6
75.5000	4547.27
76.0000	4551.86
76.5000	4557.39
77.0000	4559.57
77.5000	4634.67
78.0000	4640.4
78.5000	4617.22
79.0000	4644.83
79.5000	4638.67
80.0000	4633.76
80.5000	4628.19
81.0000	4625.25
81.5000	4611.33
82.0000	4628.05
82.5000	4634.17
83.0000	4613.6
83.5000	4642.08
84.0000	4650.58
84.5000	4633.37
85.0000	4675.12
85.5000	4669.19
86.0000	4659.16
86.5000	4724.58
87.0000	4723.88
87.5000	4683.63
88.0000	4662.78
88.5000	4730.34
89.0000	4738.82
89.5000	4686
90.0000	4691.92
90.5000	4692.13
91.0000	4718.31
91.5000	4700.66
92.0000	4672.83
92.5000	4689.27
93.0000	4695.54
93.5000	4694.33
94.0000	4721.12
94.5000	4725.94
95.0000	4723.97
95.5000	4738.05
96.0000	4717.19
96.5000	4706.41
97.0000	4725.94
97.5000	4742.18
98.0000	4770.59
98.5000	4797.87
99.0000	4762.17
99.5000	4708.78
100.0000	4705.27
100.5000	4726.75
101.0000	4736.97
101.5000	4722.74
102.0000	4707.06
102.5000	4697.3
103.0000	4719.63
103.5000	4754.73
104.0000	4784.3
104.5000	4774.53
105.0000	4722.81
105.5000	4712.5
106.0000	4702.86
106.5000	4725.71
107.0000	4754.66
107.5000	4735.31
108.0000	4719.48
108.5000	4738.2
109.0000	4752.66
109.5000	4746.12
110.0000	4736.19
110.5000	4726.01
111.0000	4776.66
111.5000	4782.58
112.0000	4783.82
112.5000	4808.62
113.0000	4773.5
113.5000	4801.42
114.0000	4783.84
114.5000	4720.76
115.0000	4729.14
115.5000	4745.73
116.0000	4746.14
116.5000	4784.22
117.0000	4790.17
117.5000	4771.11
118.0000	4802.82
118.5000	4823.81
119.0000	4882.54
119.5000	4847.95
120.0000	4757.36
120.5000	4837.3
121.0000	4887.08
121.5000	4808.85
122.0000	4775.94
122.5000	4819.45
123.0000	4842.47
123.5000	4882.95
124.0000	4860.6
124.5000	4779.11
125.0000	4842.33
125.5000	4900.3
126.0000	4830.78
126.5000	4781.94
127.0000	4796.11
127.5000	4818.07
128.0000	4810.73
128.5000	4831.95
129.0000	4836.46
129.5000	4830.83
130.0000	4836.21
130.5000	4840.15
131.0000	4882.7
131.5000	4832.49
132.0000	4844.83
132.5000	4876.06
133.0000	4839.76
133.5000	4853.96
134.0000	4852.68
134.5000	4825.73
135.0000	4833.86
135.5000	4872.95
136.0000	4874.87
136.5000	4839.48
137.0000	4840.37
137.5000	4867.2
138.0000	4856.34
138.5000	4838.2
139.0000	4846.11
139.5000	4836.98
140.0000	4915.35
140.5000	4910.2
141.0000	4808.97
141.5000	4828.15
142.0000	4854.61
142.5000	4849.15
143.0000	4831.31
143.5000	4833.33
144.0000	4860.63
144.5000	4843.87
145.0000	4818.17
145.5000	4852.6
146.0000	4851.12
146.5000	4842.41
147.0000	4859.28
147.5000	4837.15
148.0000	4834.3
148.5000	4847.35
149.0000	4892.17
149.5000	4889.61
150.0000	4828.74
150.5000	4845.82
151.0000	4866.18
151.5000	4892.62
152.0000	4896.57
152.5000	4876.49
153.0000	4856.65
153.5000	4837.84
154.0000	4900.31
154.5000	4903.93
155.0000	4873.18
155.5000	4871.18
156.0000	4874.17
156.5000	4861.88
157.0000	4835.56
157.5000	4850.84
158.0000	4903.5
158.5000	4954.36
159.0000	4894.13
159.5000	4832.01
160.0000	4824.09
160.5000	4881.74
161.0000	4910.62
161.5000	4859.42
162.0000	4837.35
162.5000	4876.33
163.0000	4886.08
163.5000	4849.89
164.0000	4854.45
164.5000	4893.31
165.0000	4897.2
165.5000	4872.34
166.0000	4887.27
166.5000	4870.17
167.0000	4837.63
167.5000	4891.91
168.0000	4924.69
168.5000	4892.54
169.0000	4875.56
169.5000	4881.46
170.0000	4863.38
170.5000	4863.2
171.0000	4928.34
171.5000	4916.98
172.0000	4871.82
172.5000	4849.85
173.0000	4847.59
173.5000	4876.65
174.0000	4872.73
174.5000	4887.28
175.0000	4887.32
175.5000	4840.99
176.0000	4825.27
176.5000	4837.35
177.0000	4858.98
177.5000	4860.89
178.0000	4963.1
178.5000	4953.02
179.0000	4843.88
179.5000	4870.95
180.0000	4858.89
180.5000	4865.93
181.0000	4864.5
181.5000	4841.46
182.0000	4904.03
182.5000	4905.86
183.0000	4867.67
183.5000	4887.1
184.0000	4866.52
184.5000	4849.64
185.0000	4861.3
185.5000	4867.54
186.0000	4890.61
186.5000	4901.19
187.0000	4884.84
187.5000	4868.87
188.0000	4848.99
188.5000	4841
189.0000	4889.88
189.5000	4918.26
190.0000	4915.23
190.5000	4878.73
191.0000	4888.11
191.5000	4905.06
192.0000	4899.7
192.5000	4933.31
193.0000	4942.13
193.5000	4924.11
194.0000	4903.27
194.5000	4894
195.0000	4875.82
195.5000	4898.42
196.0000	4931.63
196.5000	4899.88
197.0000	4856.77
197.5000	4859.82
198.0000	4875.79
198.5000	4892.9
199.0000	4908.8
199.5000	4893.05
200.0000	4887.14
##### Extended Information
[Comments]
Sample name	20190218_10uM_MU_1
Comment
User
Division
Company	RUB AK Prof. Leichert
[Detailed Information]
Creation date	6/3/2019 4:12 PM
Data array type	Linear data array
Horizontal axis	Time [sec]
Vertical axis	Int.
Start	0 sec
End	200 sec
Data interval	0.5 sec
Data points	401
[Measurement Information]
Model name	FP-8500
Serial No.	C004461452
Ex filter holder	None
Em filter holder	None
Accessory	EHC-813
Accessory S/N	A002161505
Temperature	29.95 C
Control sensor	Holder
Monitor sensor	Holder
Start mode	Start immediately
Measurement date	6/3/2019 4:12 PM
Photometric mode	Em intensity
Ex bandwidth	2.5 nm
Em bandwidth	2.5 nm
Response	1 sec
Sensitivity	Medium
Measurement range	0 - 200 sec
Data interval	0.5 sec
Ex wavelength	360.0 nm
Em wavelength	360.0 nm
Intensity normalization	Off
Blank correction	Off
Auto gain	Off
Shutter control	Open only for measurement
Light source	Xe lamp
Filter	Use
