# Supplementary material for: N-chlorination mediates protective and immunomodulatory effects of oxidized human plasma proteins
Source: eLife. 2019 Jul 12;8:e47395. doi: 10.7554/eLife.47395 (PMC6650281; doi:10.7554/eLife.47395)
Supplement: Figure 2—figure supplement 2—source data 1. [file elife-47395-fig2-figsupp2-data1.zip › Figure 2 Source Data 7/HSA HOCl + methionine_2.csv]

TITLE	20190218_10uM_MU_1
DATA TYPE	FLUORESCENCE SPECTRUM
ORIGIN	JASCO
OWNER
DATE	19/06/03
TIME	17:06:02
SPECTROMETER/DATA SYSTEM
LOCALE	1033
RESOLUTION
DELTAX	0.5
XUNITS	SEC
YUNITS	INTENSITY
FIRSTX	0.0000
LASTX	200.0000
NPOINTS	401
FIRSTY	491.35986
MAXY	4315.54639
MINY	-4.43036
XYDATA
0.0000	491.36
0.5000	487.062
1.0000	474.365
1.5000	462.922
2.0000	475.007
2.5000	486.948
3.0000	491.767
3.5000	490.348
4.0000	470.633
4.5000	456.861
5.0000	458.644
5.5000	488.168
6.0000	485.364
6.5000	458.598
7.0000	464.11
7.5000	463.224
8.0000	461.724
8.5000	462.628
9.0000	459.642
9.5000	457.824
10.0000	471.904
10.5000	482.095
11.0000	480.214
11.5000	483.811
12.0000	477.305
12.5000	481.452
13.0000	478.94
13.5000	462.659
14.0000	459.697
14.5000	462.047
15.0000	482.283
15.5000	540.807
16.0000	531.169
16.5000	470.114
17.0000	460.052
17.5000	459.197
18.0000	464.172
18.5000	614.577
19.0000	623.608
19.5000	298.013
20.0000	51.6945
20.5000	-4.43036
21.0000	79.2651
21.5000	338.977
22.0000	554.725
22.5000	637.871
23.0000	696.801
23.5000	715.776
24.0000	795.741
24.5000	895.454
25.0000	942.599
25.5000	1015.36
26.0000	1150.77
26.5000	1284.51
27.0000	1338.29
27.5000	1415.95
28.0000	1502.04
28.5000	1565.79
29.0000	1680.17
29.5000	1781.88
30.0000	1884.34
30.5000	1976.79
31.0000	1991.7
31.5000	2051.13
32.0000	2149.89
32.5000	2218.25
33.0000	2307.49
33.5000	2387.16
34.0000	2415.27
34.5000	2426.92
35.0000	2509.01
35.5000	2565.74
36.0000	2576.68
36.5000	2591.06
37.0000	2602.77
37.5000	2661.33
38.0000	2726.87
38.5000	2788.62
39.0000	2845.69
39.5000	2873.37
40.0000	2870.69
40.5000	2889.59
41.0000	2989.06
41.5000	3044.65
42.0000	3028.96
42.5000	3033.75
43.0000	3057.66
43.5000	3098.79
44.0000	3173.25
44.5000	3200.3
45.0000	3184.95
45.5000	3220.38
46.0000	3258.04
46.5000	3278.4
47.0000	3307.09
47.5000	3321.33
48.0000	3317.57
48.5000	3351.47
49.0000	3381.43
49.5000	3379.04
50.0000	3386.29
50.5000	3393.87
51.0000	3419.39
51.5000	3442.71
52.0000	3473.78
52.5000	3542.37
53.0000	3539.6
53.5000	3505.06
54.0000	3545.9
54.5000	3571.38
55.0000	3565.27
55.5000	3576.25
56.0000	3584.62
56.5000	3605.12
57.0000	3631.37
57.5000	3660.03
58.0000	3671.79
58.5000	3658.61
59.0000	3675.13
59.5000	3695.69
60.0000	3686.93
60.5000	3699.11
61.0000	3735
61.5000	3750.57
62.0000	3762.5
62.5000	3834.9
63.0000	3824.24
63.5000	3755.63
64.0000	3770.91
64.5000	3828.15
65.0000	3814.29
65.5000	3772.18
66.0000	3799.32
66.5000	3794.27
67.0000	3790.27
67.5000	3792.61
68.0000	3779.36
68.5000	3783.19
69.0000	3807.25
69.5000	3837.39
70.0000	3877.65
70.5000	3870.43
71.0000	3838.12
71.5000	3840.32
72.0000	3848.61
72.5000	3859.49
73.0000	3872.6
73.5000	3879.79
74.0000	3879.77
74.5000	3992.91
75.0000	4007.31
75.5000	3939.24
76.0000	3940.39
76.5000	3939.15
77.0000	3954.46
77.5000	3943.14
78.0000	3937.5
78.5000	3948.15
79.0000	3974.77
79.5000	3981.78
80.0000	3974.93
80.5000	3988.76
81.0000	4049.68
81.5000	4085.21
82.0000	4041.55
82.5000	4005.66
83.0000	3996.55
83.5000	3993.29
84.0000	4013.25
84.5000	4009.82
85.0000	4005.19
85.5000	4013.91
86.0000	4033.77
86.5000	4031.22
87.0000	4007.4
87.5000	4018.32
88.0000	4033.68
88.5000	4019.2
89.0000	4004.59
89.5000	4067.83
90.0000	4073.21
90.5000	4039.7
91.0000	4049.57
91.5000	4039.93
92.0000	4083.89
92.5000	4127.86
93.0000	4098.87
93.5000	4076.72
94.0000	4054.26
94.5000	4055.87
95.0000	4071.51
95.5000	4124.38
96.0000	4165.83
96.5000	4229.9
97.0000	4221.61
97.5000	4107.57
98.0000	4092.54
98.5000	4111.01
99.0000	4110.37
99.5000	4132.77
100.0000	4139.52
100.5000	4099.25
101.0000	4092.21
101.5000	4131.08
102.0000	4158.17
102.5000	4127.94
103.0000	4104.92
103.5000	4113.07
104.0000	4104.69
104.5000	4090.65
105.0000	4112.94
105.5000	4114.67
106.0000	4120.15
106.5000	4139.93
107.0000	4139.6
107.5000	4131.31
108.0000	4145.21
108.5000	4141.07
109.0000	4128.97
109.5000	4135
110.0000	4127.28
110.5000	4155.53
111.0000	4145.96
111.5000	4119.01
112.0000	4140.47
112.5000	4164.51
113.0000	4172.85
113.5000	4146.57
114.0000	4126.55
114.5000	4127.78
115.0000	4178.73
115.5000	4187.52
116.0000	4148.81
116.5000	4170.65
117.0000	4291.72
117.5000	4306.17
118.0000	4196.89
118.5000	4174.51
119.0000	4197.74
119.5000	4204.86
120.0000	4173.44
120.5000	4190.7
121.0000	4221.28
121.5000	4189.19
122.0000	4156.48
122.5000	4182.09
123.0000	4178.11
123.5000	4151.47
124.0000	4183.37
124.5000	4207.17
125.0000	4197.57
125.5000	4179.24
126.0000	4229.31
126.5000	4224.42
127.0000	4159.46
127.5000	4173.95
128.0000	4184.5
128.5000	4185.06
129.0000	4182.4
129.5000	4197.24
130.0000	4188.15
130.5000	4172.39
131.0000	4191.96
131.5000	4174.62
132.0000	4190.08
132.5000	4221.55
133.0000	4203.68
133.5000	4194.27
134.0000	4180.16
134.5000	4178.81
135.0000	4202.1
135.5000	4269.27
136.0000	4254.24
136.5000	4178.16
137.0000	4272.53
137.5000	4267.58
138.0000	4185.97
138.5000	4211.44
139.0000	4199.67
139.5000	4196.81
140.0000	4223.49
140.5000	4240.51
141.0000	4208.99
141.5000	4237.92
142.0000	4262.42
142.5000	4207.27
143.0000	4246.68
143.5000	4244.69
144.0000	4271.96
144.5000	4266.27
145.0000	4208.17
145.5000	4214.22
146.0000	4202.91
146.5000	4252.57
147.0000	4242.93
147.5000	4185.32
148.0000	4175.24
148.5000	4213.1
149.0000	4271.95
149.5000	4268.89
150.0000	4315.55
150.5000	4287.87
151.0000	4200.32
151.5000	4223.74
152.0000	4281.27
152.5000	4268.98
153.0000	4246.95
153.5000	4271.07
154.0000	4239.76
154.5000	4233.03
155.0000	4232.76
155.5000	4222.72
156.0000	4268.8
156.5000	4271.27
157.0000	4213.05
157.5000	4189.16
158.0000	4183.91
158.5000	4201.8
159.0000	4207.22
159.5000	4245.88
160.0000	4238.24
160.5000	4179.87
161.0000	4178.13
161.5000	4174.95
162.0000	4219.35
162.5000	4234.28
163.0000	4206.02
163.5000	4222.3
164.0000	4218.81
164.5000	4186.77
165.0000	4190.48
165.5000	4245.73
166.0000	4232.16
166.5000	4185.66
167.0000	4185.5
167.5000	4193.64
168.0000	4197.87
168.5000	4182.68
169.0000	4204.8
169.5000	4240.25
170.0000	4222.27
170.5000	4185.03
171.0000	4188.12
171.5000	4242.23
172.0000	4244.63
172.5000	4200.05
173.0000	4247.22
173.5000	4262.37
174.0000	4220.02
174.5000	4211.58
175.0000	4237.1
175.5000	4249.6
176.0000	4235.02
176.5000	4230.95
177.0000	4200.46
177.5000	4214.09
178.0000	4217.89
178.5000	4206.83
179.0000	4226.89
179.5000	4211.44
180.0000	4233.32
180.5000	4249.68
181.0000	4225.32
181.5000	4212.96
182.0000	4222.3
182.5000	4249.37
183.0000	4241.46
183.5000	4294.45
184.0000	4274.81
184.5000	4266.71
185.0000	4280.73
185.5000	4195.3
186.0000	4181.67
186.5000	4206.55
187.0000	4246.21
187.5000	4230.89
188.0000	4215.3
188.5000	4228.32
189.0000	4192.91
189.5000	4314.8
190.0000	4310.54
190.5000	4179.09
191.0000	4252.86
191.5000	4259.57
192.0000	4206.68
192.5000	4179.12
193.0000	4182.51
193.5000	4194.85
194.0000	4194.57
194.5000	4199.67
195.0000	4195.64
195.5000	4247.02
196.0000	4236.75
196.5000	4210.28
197.0000	4223.44
197.5000	4207.79
198.0000	4206.1
198.5000	4254.79
199.0000	4231.39
199.5000	4189.16
200.0000	4202.66
##### Extended Information
[Comments]
Sample name	20190218_10uM_MU_1
Comment
User
Division
Company	RUB AK Prof. Leichert
[Detailed Information]
Creation date	6/3/2019 4:06 PM
Data array type	Linear data array
Horizontal axis	Time [sec]
Vertical axis	Int.
Start	0 sec
End	200 sec
Data interval	0.5 sec
Data points	401
[Measurement Information]
Model name	FP-8500
Serial No.	C004461452
Ex filter holder	None
Em filter holder	None
Accessory	EHC-813
Accessory S/N	A002161505
Temperature	29.96 C
Control sensor	Holder
Monitor sensor	Holder
Start mode	Start immediately
Measurement date	6/3/2019 4:03 PM
Photometric mode	Em intensity
Ex bandwidth	2.5 nm
Em bandwidth	2.5 nm
Response	1 sec
Sensitivity	Medium
Measurement range	0 - 200 sec
Data interval	0.5 sec
Ex wavelength	360.0 nm
Em wavelength	360.0 nm
Intensity normalization	Off
Blank correction	Off
Auto gain	Off
Shutter control	Open only for measurement
Light source	Xe lamp
Filter	Use
