# Supplementary material for: N-chlorination mediates protective and immunomodulatory effects of oxidized human plasma proteins
Source: eLife. 2019 Jul 12;8:e47395. doi: 10.7554/eLife.47395 (PMC6650281; doi:10.7554/eLife.47395)
Supplement: Figure 2—figure supplement 2—source data 1. [file elife-47395-fig2-figsupp2-data1.zip › Figure 2 Source Data 7/CS alone_1.csv]

TITLE	20190218_10uM_MU_1
DATA TYPE	FLUORESCENCE SPECTRUM
ORIGIN	JASCO
OWNER
DATE	19/06/03
TIME	16:06:12
SPECTROMETER/DATA SYSTEM
LOCALE	1033
RESOLUTION
DELTAX	0.5
XUNITS	SEC
YUNITS	INTENSITY
FIRSTX	0.0000
LASTX	200.0000
NPOINTS	401
FIRSTY	367.56088
MAXY	5515.53027
MINY	-4.70527
XYDATA
0.0000	367.561
0.5000	407.217
1.0000	385.387
1.5000	359.395
2.0000	356.376
2.5000	360.913
3.0000	362.593
3.5000	356.572
4.0000	355.036
4.5000	366.491
5.0000	368.011
5.5000	358.016
6.0000	354.982
6.5000	356.841
7.0000	363.774
7.5000	359.896
8.0000	354.828
8.5000	354.308
9.0000	352.354
9.5000	367.816
10.0000	373.637
10.5000	365.017
11.0000	372.771
11.5000	372.391
12.0000	359.909
12.5000	353.481
13.0000	354.735
13.5000	358.331
14.0000	358.082
14.5000	354.755
15.0000	366.142
15.5000	367.123
16.0000	355.538
16.5000	362.037
17.0000	375.806
17.5000	369.939
18.0000	360.221
18.5000	358.295
19.0000	353.771
19.5000	250.635
20.0000	70.5249
20.5000	-4.70527
21.0000	66.4604
21.5000	277.218
22.0000	469.651
22.5000	584.133
23.0000	766.217
23.5000	903.943
24.0000	997.357
24.5000	1167.22
25.0000	1338.49
25.5000	1531.82
26.0000	1721.68
26.5000	1863.93
27.0000	2016.06
27.5000	2163.79
28.0000	2321.91
28.5000	2464.51
29.0000	2597.68
29.5000	2766.45
30.0000	2870.78
30.5000	2947.81
31.0000	3066
31.5000	3146.2
32.0000	3213.85
32.5000	3306.23
33.0000	3387.93
33.5000	3492.42
34.0000	3573.89
34.5000	3600.65
35.0000	3659.29
35.5000	3724.42
36.0000	3773.1
36.5000	3829.04
37.0000	3884.9
37.5000	3929.18
38.0000	3987.78
38.5000	4041.51
39.0000	4073.93
39.5000	4115.73
40.0000	4157.28
40.5000	4191.53
41.0000	4234.11
41.5000	4272.62
42.0000	4296.69
42.5000	4363.62
43.0000	4401.92
43.5000	4411.67
44.0000	4434.81
44.5000	4453.79
45.0000	4476.51
45.5000	4508.96
46.0000	4539.19
46.5000	4563.63
47.0000	4584.98
47.5000	4583.25
48.0000	4617.19
48.5000	4658.89
49.0000	4679.93
49.5000	4685.57
50.0000	4744.99
50.5000	4770.84
51.0000	4740.44
51.5000	4737.84
52.0000	4764.27
52.5000	4785.3
53.0000	4792.8
53.5000	4815.36
54.0000	4815.41
54.5000	4811.09
55.0000	4876.46
55.5000	4882.4
56.0000	4821.85
56.5000	4837.08
57.0000	4856.96
57.5000	4858.53
58.0000	4857.45
58.5000	4977.58
59.0000	4985.02
59.5000	4896.42
60.0000	4919.5
60.5000	4918.69
61.0000	4917.37
61.5000	4938.95
62.0000	4949.29
62.5000	4979.28
63.0000	4995.47
63.5000	4990.71
64.0000	4983.08
64.5000	4977
65.0000	4990.01
65.5000	4991.34
66.0000	4999.93
66.5000	5012.69
67.0000	5026.79
67.5000	5028.01
68.0000	5020.29
68.5000	5026.36
69.0000	5032.46
69.5000	5037.02
70.0000	5051.03
70.5000	5065.03
71.0000	5056.22
71.5000	5072.21
72.0000	5078.71
72.5000	5057.04
73.0000	5067.24
73.5000	5090.29
74.0000	5084.68
74.5000	5081.57
75.0000	5088.55
75.5000	5078.46
76.0000	5077.99
76.5000	5097.53
77.0000	5101.29
77.5000	5093.2
78.0000	5093.31
78.5000	5088.86
79.0000	5097.26
79.5000	5111.51
80.0000	5115.51
80.5000	5106.1
81.0000	5107.29
81.5000	5146.67
82.0000	5158.46
82.5000	5131.44
83.0000	5138.73
83.5000	5144.61
84.0000	5138.17
84.5000	5136.04
85.0000	5144.07
85.5000	5194.22
86.0000	5192.69
86.5000	5160.79
87.0000	5186.01
87.5000	5186.2
88.0000	5168.95
88.5000	5154.9
89.0000	5164.4
89.5000	5173.69
90.0000	5181.63
90.5000	5212.02
91.0000	5195.2
91.5000	5187.32
92.0000	5191.69
92.5000	5216.89
93.0000	5223.6
93.5000	5233.11
94.0000	5230.32
94.5000	5183.77
95.0000	5191.93
95.5000	5189.43
96.0000	5183.32
96.5000	5185.54
97.0000	5194.6
97.5000	5208.12
98.0000	5210.98
98.5000	5205.11
99.0000	5212.99
99.5000	5214.83
100.0000	5215.11
100.5000	5222.82
101.0000	5224.83
101.5000	5231.55
102.0000	5232.82
102.5000	5226.88
103.0000	5302.42
103.5000	5314.93
104.0000	5244.79
104.5000	5231.21
105.0000	5233.49
105.5000	5232.51
106.0000	5221.76
106.5000	5235.96
107.0000	5233.98
107.5000	5235.16
108.0000	5270.6
108.5000	5263.46
109.0000	5251.51
109.5000	5285.33
110.0000	5260.42
110.5000	5223.26
111.0000	5226.18
111.5000	5228.28
112.0000	5244.57
112.5000	5245.43
113.0000	5244.85
113.5000	5268.48
114.0000	5254.05
114.5000	5252.82
115.0000	5276.04
115.5000	5254
116.0000	5232
116.5000	5245.37
117.0000	5264.84
117.5000	5267.08
118.0000	5254.31
118.5000	5235.29
119.0000	5229.39
119.5000	5228.79
120.0000	5231.47
120.5000	5272.13
121.0000	5291.69
121.5000	5248.65
122.0000	5239.21
122.5000	5240.78
123.0000	5226.03
123.5000	5224.26
124.0000	5249.07
124.5000	5263.89
125.0000	5264.77
125.5000	5270.37
126.0000	5252.66
126.5000	5246.04
127.0000	5246.13
127.5000	5251.1
128.0000	5260.11
128.5000	5298.61
129.0000	5292.53
129.5000	5240.49
130.0000	5259.72
130.5000	5284.69
131.0000	5271.83
131.5000	5244.9
132.0000	5229.56
132.5000	5283.08
133.0000	5295.67
133.5000	5249.29
134.0000	5244.91
134.5000	5247.17
135.0000	5250.96
135.5000	5266.13
136.0000	5252.24
136.5000	5236.17
137.0000	5238.42
137.5000	5335.45
138.0000	5515.53
138.5000	5440.82
139.0000	5421.55
139.5000	5402
140.0000	5251.95
140.5000	5244.95
141.0000	5241.23
141.5000	5281.24
142.0000	5277.62
142.5000	5233.07
143.0000	5225.36
143.5000	5222.37
144.0000	5219.14
144.5000	5216.06
145.0000	5250.37
145.5000	5266.31
146.0000	5438.85
146.5000	5449.82
147.0000	5264.15
147.5000	5250.28
148.0000	5225.97
148.5000	5217.39
149.0000	5226.12
149.5000	5227.49
150.0000	5232.07
150.5000	5236.17
151.0000	5229.32
151.5000	5225.29
152.0000	5238.27
152.5000	5339.06
153.0000	5340.64
153.5000	5233.98
154.0000	5221.97
154.5000	5242.31
155.0000	5254.69
155.5000	5245.2
156.0000	5450.67
156.5000	5444.53
157.0000	5243.59
157.5000	5242.17
158.0000	5235.26
158.5000	5226.88
159.0000	5213.25
159.5000	5207
160.0000	5204.76
160.5000	5209.23
161.0000	5206
161.5000	5198.7
162.0000	5188.99
162.5000	5194.18
163.0000	5190.71
163.5000	5188.07
164.0000	5199.45
164.5000	5215.92
165.0000	5242.97
165.5000	5235.53
166.0000	5200.78
166.5000	5206.94
167.0000	5214.3
167.5000	5217.31
168.0000	5202.35
168.5000	5185.67
169.0000	5190.38
169.5000	5209.04
170.0000	5239.93
170.5000	5231.24
171.0000	5212.26
171.5000	5217.64
172.0000	5209.14
172.5000	5180.43
173.0000	5187.02
173.5000	5236.98
174.0000	5300.81
174.5000	5283.2
175.0000	5202.09
175.5000	5186.35
176.0000	5210.44
176.5000	5192.81
177.0000	5171.15
177.5000	5194.74
178.0000	5194.23
178.5000	5181.37
179.0000	5176.27
179.5000	5169.53
180.0000	5165.97
180.5000	5158.61
181.0000	5168.19
181.5000	5195.11
182.0000	5192.1
182.5000	5164.33
183.0000	5164.51
183.5000	5166.21
184.0000	5175.54
184.5000	5286.19
185.0000	5283.54
185.5000	5204.75
186.0000	5241.63
186.5000	5211.81
187.0000	5171.03
187.5000	5182.04
188.0000	5172.98
188.5000	5158.61
189.0000	5182.19
189.5000	5180.28
190.0000	5144.22
190.5000	5142.33
191.0000	5160.44
191.5000	5172.4
192.0000	5206.17
192.5000	5203.41
193.0000	5165.65
193.5000	5175.26
194.0000	5170.99
194.5000	5159.57
195.0000	5166.68
195.5000	5160.18
196.0000	5143.33
196.5000	5156.11
197.0000	5159.32
197.5000	5228.46
198.0000	5225.08
198.5000	5136.38
199.0000	5144.39
199.5000	5182.1
200.0000	5172.83
##### Extended Information
[Comments]
Sample name	20190218_10uM_MU_1
Comment
User
Division
Company	RUB AK Prof. Leichert
[Detailed Information]
Creation date	6/3/2019 3:06 PM
Data array type	Linear data array
Horizontal axis	Time [sec]
Vertical axis	Int.
Start	0 sec
End	200 sec
Data interval	0.5 sec
Data points	401
[Measurement Information]
Model name	FP-8500
Serial No.	C004461452
Ex filter holder	None
Em filter holder	None
Accessory	EHC-813
Accessory S/N	A002161505
Temperature	30.01 C
Control sensor	Holder
Monitor sensor	Holder
Start mode	Start immediately
Measurement date	6/3/2019 3:02 PM
Photometric mode	Em intensity
Ex bandwidth	2.5 nm
Em bandwidth	2.5 nm
Response	1 sec
Sensitivity	Medium
Measurement range	0 - 200 sec
Data interval	0.5 sec
Ex wavelength	360.0 nm
Em wavelength	360.0 nm
Intensity normalization	Off
Blank correction	Off
Auto gain	Off
Shutter control	Open only for measurement
Light source	Xe lamp
Filter	Use
