# Supplementary material for: N-chlorination mediates protective and immunomodulatory effects of oxidized human plasma proteins
Source: eLife. 2019 Jul 12;8:e47395. doi: 10.7554/eLife.47395 (PMC6650281; doi:10.7554/eLife.47395)
Supplement: Figure 2—figure supplement 4—source data 1. [file elife-47395-fig2-figsupp4-data1.zip]

Archive with 45 entries (40 files):
- Figure 2 Source Data 9/
- Figure 2 Source Data 9/.DS_Store
- __MACOSX/
- __MACOSX/Figure 2 Source Data 9/
- __MACOSX/Figure 2 Source Data 9/._.DS_Store
- Figure 2 Source Data 9/Panel b/
- Figure 2 Source Data 9/Panel b/1.5 uM HSA ut_3.csv
- Figure 2 Source Data 9/Panel b/1.5 uM HSA ut_2.csv
- Figure 2 Source Data 9/Panel b/1.5 uM HSA ut_1.csv
- Figure 2 Source Data 9/Panel b/148.5 uM Tau-Cl (5 mM + 50 uM HOCl)_1.csv
- Figure 2 Source Data 9/Panel b/148.5 uM Tau ut_1.csv
- Figure 2 Source Data 9/Panel b/148.5 uM Tau-Cl (5 mM + 50 uM HOCl)_2.csv
- Figure 2 Source Data 9/Panel b/148.5 uM Tau ut_3.csv
- Figure 2 Source Data 9/Panel b/148.5 uM Tau ut_2.csv
- Figure 2 Source Data 9/Panel b/148.5 uM Tau-Cl (5 mM + 50 uM HOCl)_3.csv
- Figure 2 Source Data 9/Panel b/CS alone_1.csv
- Figure 2 Source Data 9/Panel b/CS alone_3.csv
- Figure 2 Source Data 9/Panel b/CS alone_2.csv
- Figure 2 Source Data 9/Panel b/148.5 uM Tau-Cl (5 mM + 10 mM HOCl)_1.csv
- Figure 2 Source Data 9/Panel b/1.5 uM HSA hocl (300 uM + 15 mM HOCl)_3.csv
- Figure 2 Source Data 9/Panel b/1.5 uM HSA hocl (300 uM + 15 mM HOCl)_2.csv
- Figure 2 Source Data 9/Panel b/148.5 uM Tau-Cl (5 mM + 10 mM HOCl)_2.csv
- Figure 2 Source Data 9/Panel b/1.5 uM HSA hocl (300 uM + 15 mM HOCl)_1.csv
- Figure 2 Source Data 9/Panel b/148.5 uM Tau-Cl (5 mM + 10 mM HOCl)_3.csv
- Figure 2 Source Data 9/Panel a/
- Figure 2 Source Data 9/Panel a/1.5 uM Tau ut_2.csv
- Figure 2 Source Data 9/Panel a/1.5 uM HSA ut_3.csv
- Figure 2 Source Data 9/Panel a/1.5 uM HSA ut_2.csv
- Figure 2 Source Data 9/Panel a/1.5 uM Tau ut_3.csv
- Figure 2 Source Data 9/Panel a/1.5 uM Tau ut_1.csv
- Figure 2 Source Data 9/Panel a/1.5 uM HSA ut_1.csv
- Figure 2 Source Data 9/Panel a/1.5 uM Tau ut_4.csv
- Figure 2 Source Data 9/Panel a/1.5 uM Tau ut_1 2.csv
- Figure 2 Source Data 9/Panel a/1.5 uM Tau-Cl (5 mM + 50 uM HOCl)_1.csv
- Figure 2 Source Data 9/Panel a/1.5 uM Tau-Cl (5 mM + 50 uM HOCl)_3.csv
- Figure 2 Source Data 9/Panel a/1.5 uM Tau-Cl (5 mM + 50 uM HOCl)_2.csv
- Figure 2 Source Data 9/Panel a/1.5 uM Tau-Cl (5mM + 10 mM HOCl)_3.csv
- Figure 2 Source Data 9/Panel a/1.5 uM Tau-Cl (5mM + 10 mM HOCl)_2.csv
- Figure 2 Source Data 9/Panel a/1.5 uM Tau-Cl (5mM + 10 mM HOCl)_1.csv
- Figure 2 Source Data 9/Panel a/CS alone_1.csv
- Figure 2 Source Data 9/Panel a/CS alone_3.csv
- Figure 2 Source Data 9/Panel a/CS alone_2.csv
- Figure 2 Source Data 9/Panel a/1.5 uM HSA hocl (300 uM + 15 mM HOCl)_3.csv
- Figure 2 Source Data 9/Panel a/1.5 uM HSA hocl (300 uM + 15 mM HOCl)_2.csv
- Figure 2 Source Data 9/Panel a/1.5 uM HSA hocl (300 uM + 15 mM HOCl)_1.csv
