# Supplementary material for: N-chlorination mediates protective and immunomodulatory effects of oxidized human plasma proteins
Source: eLife. 2019 Jul 12;8:e47395. doi: 10.7554/eLife.47395 (PMC6650281; doi:10.7554/eLife.47395)
Supplement: Figure 2—figure supplement 4—source data 1. [file elife-47395-fig2-figsupp4-data1.zip › Figure 2 Source Data 9/Panel b/1.5 uM HSA ut_3.csv]

TITLE	20190528
DATA TYPE	FLUORESCENCE SPECTRUM
ORIGIN	JASCO
OWNER
DATE	19/05/28
TIME	14:44:02
SPECTROMETER/DATA SYSTEM
LOCALE	1033
RESOLUTION
DELTAX	0.5
XUNITS	SEC
YUNITS	INTENSITY
FIRSTX	0.0000
LASTX	200.0000
NPOINTS	401
FIRSTY	361.71765
MAXY	4446.12012
MINY	-4.59382
XYDATA
0.0000	361.718
0.5000	541.21
1.0000	492.709
1.5000	417.011
2.0000	450.851
2.5000	426.736
3.0000	347.935
3.5000	417.372
4.0000	439.31
4.5000	380.009
5.0000	371.431
5.5000	448.373
6.0000	504.371
6.5000	436.935
7.0000	405.264
7.5000	570.726
8.0000	627.84
8.5000	465.604
9.0000	412.097
9.5000	388.051
10.0000	366.744
10.5000	398.179
11.0000	427.799
11.5000	415.079
12.0000	476.12
12.5000	465.338
13.0000	384.972
13.5000	410.582
14.0000	435.467
14.5000	419.045
15.0000	385.398
15.5000	369.696
16.0000	404.999
16.5000	392.681
17.0000	340.391
17.5000	355.455
18.0000	365.426
18.5000	353.009
19.0000	363.782
19.5000	269.983
20.0000	75.1444
20.5000	-4.59382
21.0000	-3.65275
21.5000	190.984
22.0000	375.013
22.5000	404.519
23.0000	446.915
23.5000	447.269
24.0000	451.851
24.5000	500.366
25.0000	622.55
25.5000	678.727
26.0000	641.525
26.5000	636.941
27.0000	678.655
27.5000	738.414
28.0000	765.027
28.5000	812.317
29.0000	896.592
29.5000	1039.01
30.0000	1097.52
30.5000	1089.22
31.0000	1185.28
31.5000	1251.75
32.0000	1335.37
32.5000	1431.65
33.0000	1511.35
33.5000	1591.12
34.0000	1605.78
34.5000	1672.81
35.0000	1730.21
35.5000	1734.45
36.0000	1783.22
36.5000	1845.77
37.0000	1902.8
37.5000	1964.15
38.0000	2009.83
38.5000	2091.28
39.0000	2178.12
39.5000	2186.93
40.0000	2190.58
40.5000	2230.36
41.0000	2273.08
41.5000	2313.63
42.0000	2384.93
42.5000	2449.35
43.0000	2463.5
43.5000	2460.58
44.0000	2479.97
44.5000	2648.33
45.0000	2707.07
45.5000	2648.87
46.0000	2740.29
46.5000	2729.69
47.0000	2750.43
47.5000	2811.53
48.0000	2822.61
48.5000	2844.79
49.0000	2835.77
49.5000	2873.4
50.0000	2900.37
50.5000	2973.19
51.0000	3016.35
51.5000	2963.12
52.0000	2996.35
52.5000	3142.39
53.0000	3433.88
53.5000	3391.72
54.0000	3133.32
54.5000	3132.54
55.0000	3198.99
55.5000	3203.79
56.0000	3191.45
56.5000	3192.96
57.0000	3261.62
57.5000	3295.37
58.0000	3305.41
58.5000	3332.07
59.0000	3286.08
59.5000	3297.72
60.0000	3356.84
60.5000	3350.07
61.0000	3315.73
61.5000	3338.05
62.0000	3344.8
62.5000	3388.92
63.0000	3408.41
63.5000	3472.47
64.0000	3485.41
64.5000	3450.37
65.0000	3494.07
65.5000	3516.76
66.0000	3504.51
66.5000	3534.25
67.0000	3570.66
67.5000	3535.57
68.0000	3582.89
68.5000	3579.55
69.0000	3519.99
69.5000	3560.85
70.0000	3599.66
70.5000	3589.72
71.0000	3632.68
71.5000	3666.09
72.0000	3634.53
72.5000	3673.99
73.0000	3827.4
73.5000	3803.29
74.0000	3748.05
74.5000	3758.35
75.0000	3742.1
75.5000	3794.33
76.0000	3737.67
76.5000	3743.26
77.0000	3773.26
77.5000	3761.34
78.0000	3756.06
78.5000	3747.06
79.0000	3758.61
79.5000	3755.05
80.0000	3776.02
80.5000	3841.52
81.0000	3833.5
81.5000	3781.45
82.0000	3832.01
82.5000	3829.48
83.0000	3804.35
83.5000	3818.7
84.0000	3840.73
84.5000	3894.89
85.0000	3892.02
85.5000	3867.81
86.0000	3879.76
86.5000	3860.56
87.0000	3858.26
87.5000	3894.29
88.0000	3899.34
88.5000	3939.27
89.0000	3930.51
89.5000	3909.55
90.0000	3952.95
90.5000	3948.72
91.0000	3971.76
91.5000	3982.71
92.0000	3950.43
92.5000	3973.47
93.0000	3989.35
93.5000	3964.4
94.0000	3963.64
94.5000	3949.61
95.0000	3979.57
95.5000	4013.59
96.0000	3964.55
96.5000	3911.06
97.0000	3960.98
97.5000	4070.62
98.0000	4022.39
98.5000	3913.21
99.0000	3952.41
99.5000	3985.06
100.0000	3994.69
100.5000	4017.08
101.0000	4089.09
101.5000	4011.57
102.0000	3862.53
102.5000	3930.28
103.0000	3973.24
103.5000	3982.57
104.0000	3927.65
104.5000	3932.23
105.0000	3912.28
105.5000	3866.32
106.0000	3931.72
106.5000	3930.38
107.0000	3946.15
107.5000	3983.05
108.0000	3979.3
108.5000	3996.81
109.0000	3982.64
109.5000	3899.09
110.0000	3899.61
110.5000	3995.58
111.0000	3987.04
111.5000	3971.56
112.0000	4007.28
112.5000	4018.84
113.0000	4090.84
113.5000	4134.85
114.0000	4136.37
114.5000	4135.78
115.0000	4045.73
115.5000	3933.39
116.0000	3857.96
116.5000	3884.89
117.0000	3919.61
117.5000	3896.94
118.0000	3967.58
118.5000	3983.32
119.0000	3950.53
119.5000	4000.93
120.0000	4024.57
120.5000	3986
121.0000	3943.45
121.5000	3913.36
122.0000	3901.77
122.5000	3922.31
123.0000	3959.9
123.5000	3961.89
124.0000	3980.71
124.5000	3970.46
125.0000	3924.4
125.5000	3940.39
126.0000	3960.59
126.5000	4076.64
127.0000	4256.67
127.5000	4389.89
128.0000	4381.13
128.5000	4394.63
129.0000	4241.84
129.5000	4022.7
130.0000	4037.37
130.5000	4010.81
131.0000	4107.63
131.5000	4156.37
132.0000	4160.38
132.5000	4160.33
133.0000	4018.38
133.5000	3987.66
134.0000	4046.75
134.5000	4106.47
135.0000	4108.09
135.5000	4053.28
136.0000	4056.9
136.5000	4069.56
137.0000	4149.21
137.5000	4167.37
138.0000	4130.31
138.5000	4085.38
139.0000	4021.03
139.5000	4053.62
140.0000	4059.25
140.5000	4022.93
141.0000	4119.4
141.5000	4093.72
142.0000	3960.13
142.5000	4038.53
143.0000	4052.81
143.5000	4003.01
144.0000	4001.1
144.5000	4080.6
145.0000	4135.92
145.5000	4076.49
146.0000	4040.13
146.5000	4090.99
147.0000	4089.81
147.5000	4018.13
148.0000	4173.94
148.5000	4217.35
149.0000	4074.6
149.5000	4063.96
150.0000	4127.42
150.5000	4102.78
151.0000	4012.43
151.5000	4020.67
152.0000	4009.09
152.5000	4012.28
153.0000	4107.98
153.5000	4158.86
154.0000	4230.39
154.5000	4246.81
155.0000	4099.25
155.5000	4006.53
156.0000	4063.09
156.5000	4130.28
157.0000	4100.31
157.5000	4072.18
158.0000	4176.14
158.5000	4248.24
159.0000	4194.66
159.5000	4181.2
160.0000	4201.37
160.5000	4194.62
161.0000	4190.54
161.5000	4123.42
162.0000	4051.77
162.5000	4071.55
163.0000	4137.51
163.5000	4205.78
164.0000	4246.85
164.5000	4233
165.0000	4177.97
165.5000	4180.12
166.0000	4186.79
166.5000	4257.63
167.0000	4187.37
167.5000	4101.37
168.0000	4135.48
168.5000	4112.53
169.0000	4156.76
169.5000	4169.82
170.0000	4191.69
170.5000	4281.76
171.0000	4381.83
171.5000	4302.39
172.0000	4175.26
172.5000	4181.08
173.0000	4127.48
173.5000	4051.32
174.0000	4058.69
174.5000	4069.45
175.0000	4082.29
175.5000	4171.54
176.0000	4281.07
176.5000	4370.36
177.0000	4298.89
177.5000	4283.77
178.0000	4292.34
178.5000	4164.95
179.0000	4154.93
179.5000	4197.07
180.0000	4264.03
180.5000	4333.76
181.0000	4206.62
181.5000	4081.98
182.0000	4062.77
182.5000	4151.74
183.0000	4357.42
183.5000	4239.91
184.0000	4037.42
184.5000	4289.92
185.0000	4348.87
185.5000	4126.82
186.0000	4122.21
186.5000	4150.45
187.0000	4176.26
187.5000	4148.78
188.0000	4131.18
188.5000	4164.09
189.0000	4175.52
189.5000	4252.92
190.0000	4283.24
190.5000	4206.8
191.0000	4187.48
191.5000	4281.46
192.0000	4242.84
192.5000	4109.25
193.0000	4226.56
193.5000	4307.35
194.0000	4446.12
194.5000	4377.37
195.0000	4116.1
195.5000	4104.26
196.0000	4109.13
196.5000	4154.45
197.0000	4109.53
197.5000	4055.58
198.0000	4115.35
198.5000	4145.97
199.0000	4060.1
199.5000	3999.86
200.0000	4102.01
##### Extended Information
[Comments]
Sample name	20190528
Comment
User
Division
Company	RUB AK Prof. Leichert
[Detailed Information]
Creation date	5/28/2019 1:44 PM
Data array type	Linear data array
Horizontal axis	Time [sec]
Vertical axis	Int.
Start	0 sec
End	200 sec
Data interval	0.5 sec
Data points	401
[Measurement Information]
Model name	FP-8500
Serial No.	C004461452
Ex filter holder	None
Em filter holder	None
Accessory	EHC-813
Accessory S/N	A002161505
Temperature	30.02 C
Control sensor	Holder
Monitor sensor	Holder
Start mode	Start immediately
Measurement date	5/28/2019 1:43 PM
Photometric mode	Em intensity
Ex bandwidth	2.5 nm
Em bandwidth	2.5 nm
Response	1 sec
Sensitivity	Medium
Measurement range	0 - 200 sec
Data interval	0.5 sec
Ex wavelength	360.0 nm
Em wavelength	360.0 nm
Intensity normalization	Off
Blank correction	Off
Auto gain	Off
Shutter control	Open only for measurement
Light source	Xe lamp
Filter	Use
