# Supplementary material for: N-chlorination mediates protective and immunomodulatory effects of oxidized human plasma proteins
Source: eLife. 2019 Jul 12;8:e47395. doi: 10.7554/eLife.47395 (PMC6650281; doi:10.7554/eLife.47395)
Supplement: Figure 2—figure supplement 4—source data 1. [file elife-47395-fig2-figsupp4-data1.zip › Figure 2 Source Data 9/Panel b/1.5 uM HSA ut_2.csv]

TITLE	20190528
DATA TYPE	FLUORESCENCE SPECTRUM
ORIGIN	JASCO
OWNER
DATE	19/05/28
TIME	14:36:23
SPECTROMETER/DATA SYSTEM
LOCALE	1033
RESOLUTION
DELTAX	0.5
XUNITS	SEC
YUNITS	INTENSITY
FIRSTX	0.0000
LASTX	200.0000
NPOINTS	401
FIRSTY	379.47397
MAXY	4224.49316
MINY	-4.30730
XYDATA
0.0000	379.474
0.5000	351.093
1.0000	337.195
1.5000	332.971
2.0000	333.231
2.5000	326.371
3.0000	337.81
3.5000	369.727
4.0000	353.146
4.5000	334.516
5.0000	360.522
5.5000	345.343
6.0000	353.713
6.5000	354.933
7.0000	330.295
7.5000	332.073
8.0000	341.425
8.5000	363.624
9.0000	390.548
9.5000	384.334
10.0000	340.737
10.5000	340.704
11.0000	399.683
11.5000	384.278
12.0000	476.422
12.5000	475.728
13.0000	324.32
13.5000	321.685
14.0000	336.587
14.5000	369.288
15.0000	353.458
15.5000	340.73
16.0000	445.972
16.5000	426.004
17.0000	329.115
17.5000	336.784
18.0000	332.475
18.5000	325.842
19.0000	324.734
19.5000	197.044
20.0000	31.0078
20.5000	-4.3073
21.0000	51.7719
21.5000	319.936
22.0000	425.759
22.5000	345.965
23.0000	381.58
23.5000	453.431
24.0000	447.514
24.5000	418.179
25.0000	464.437
25.5000	463.821
26.0000	473.317
26.5000	545.214
27.0000	706.046
27.5000	733.266
28.0000	680.005
28.5000	757.726
29.0000	819.269
29.5000	853.862
30.0000	913.568
30.5000	981.615
31.0000	1063.8
31.5000	1135.22
32.0000	1238.5
32.5000	1307.95
33.0000	1343.07
33.5000	1424.06
34.0000	1553
34.5000	1612.91
35.0000	1722.29
35.5000	1828.88
36.0000	1770.62
36.5000	1772.64
37.0000	1873.5
37.5000	1985.58
38.0000	2007.43
38.5000	2018.38
39.0000	2062.9
39.5000	2109.15
40.0000	2185.89
40.5000	2222.8
41.0000	2238.17
41.5000	2308.19
42.0000	2358.29
42.5000	2354.85
43.0000	2364.73
43.5000	2406.38
44.0000	2488.83
44.5000	2534.24
45.0000	2577.28
45.5000	2587.45
46.0000	2554.36
46.5000	2568.75
47.0000	2613.21
47.5000	2620.3
48.0000	2588.95
48.5000	2628.62
49.0000	2634.87
49.5000	2634.98
50.0000	2630.65
50.5000	2639.31
51.0000	2663.52
51.5000	2684.78
52.0000	2729.43
52.5000	2744.41
53.0000	2852.74
53.5000	2912.57
54.0000	2860.22
54.5000	2828.16
55.0000	2805.9
55.5000	2823.5
56.0000	2846.94
56.5000	2869.95
57.0000	2877.65
57.5000	2891.45
58.0000	2920.25
58.5000	2931.9
59.0000	2943.89
59.5000	2974.97
60.0000	3007.4
60.5000	3000.58
61.0000	3013.98
61.5000	3034.87
62.0000	3021.42
62.5000	3024.81
63.0000	3038.48
63.5000	3051.84
64.0000	3080.18
64.5000	3107.38
65.0000	3168.68
65.5000	3193.13
66.0000	3246.58
66.5000	3238
67.0000	3170.04
67.5000	3171.35
68.0000	3178.67
68.5000	3200.17
69.0000	3196.79
69.5000	3231.69
70.0000	3276.45
70.5000	3255.64
71.0000	3223.09
71.5000	3284.19
72.0000	3357.4
72.5000	3348.32
73.0000	3301.54
73.5000	3281.66
74.0000	3291.16
74.5000	3327.64
75.0000	3396.68
75.5000	3405.04
76.0000	3340.52
76.5000	3353.89
77.0000	3451.11
77.5000	3424.21
78.0000	3383.05
78.5000	3406.57
79.0000	3418.55
79.5000	3485.35
80.0000	3468.5
80.5000	3402.19
81.0000	3396.64
81.5000	3425.8
82.0000	3447.36
82.5000	3490.04
83.0000	3538.06
83.5000	3498.16
84.0000	3540.96
84.5000	3538.29
85.0000	3466.54
85.5000	3520.86
86.0000	3520.15
86.5000	3483.17
87.0000	3504.36
87.5000	3522.42
88.0000	3526.45
88.5000	3533.55
89.0000	3516.44
89.5000	3533.59
90.0000	3575.53
90.5000	3542.09
91.0000	3567.22
91.5000	3581.41
92.0000	3521.47
92.5000	3542.22
93.0000	3574.93
93.5000	3585.04
94.0000	3591.39
94.5000	3637.25
95.0000	3669.6
95.5000	3612.97
96.0000	3586.95
96.5000	3629.06
97.0000	3715.03
97.5000	3775.05
98.0000	3829.88
98.5000	3843.68
99.0000	3782.72
99.5000	3715.86
100.0000	3635.21
100.5000	3623.76
101.0000	3658.27
101.5000	3631.92
102.0000	3601.19
102.5000	3627.27
103.0000	3659.95
103.5000	4133.46
104.0000	4208.72
104.5000	3767.52
105.0000	3726.78
105.5000	3776.71
106.0000	3762
106.5000	3732.87
107.0000	3753.26
107.5000	3742.94
108.0000	3732.61
108.5000	3691.05
109.0000	3791.2
109.5000	3832.2
110.0000	3749.57
110.5000	3733.42
111.0000	4050.06
111.5000	4223.93
112.0000	3867.9
112.5000	3707.77
113.0000	3781.23
113.5000	3850.18
114.0000	3938.82
114.5000	3878.09
115.0000	3766.03
115.5000	3763.72
116.0000	3717.98
116.5000	3685.81
117.0000	3741.24
117.5000	3802.29
118.0000	3773.58
118.5000	3725.53
119.0000	3788.94
119.5000	3804.33
120.0000	3734.71
120.5000	3752.41
121.0000	3767.86
121.5000	3747.6
122.0000	3803.98
122.5000	3892.11
123.0000	3838.51
123.5000	3737.7
124.0000	3715.69
124.5000	3742.27
125.0000	3739.61
125.5000	3817.4
126.0000	3898.46
126.5000	3853.48
127.0000	3842.89
127.5000	3843.81
128.0000	3835.25
128.5000	3813.04
129.0000	3921.06
129.5000	4201.18
130.0000	4224.49
130.5000	4042.07
131.0000	3893.99
131.5000	3862.2
132.0000	3831.55
132.5000	3774.47
133.0000	3749.4
133.5000	3759.89
134.0000	3817.78
134.5000	3795.07
135.0000	3792.82
135.5000	3837.81
136.0000	3825.25
136.5000	3827.64
137.0000	3876.54
137.5000	3965.57
138.0000	4031.61
138.5000	4026.39
139.0000	4098.56
139.5000	4091.78
140.0000	3896.7
140.5000	3861.65
141.0000	3902.09
141.5000	3851.94
142.0000	3851.71
142.5000	3849.98
143.0000	3909.25
143.5000	3899.01
144.0000	3885.78
144.5000	3971.14
145.0000	4079.6
145.5000	4022.88
146.0000	3915.96
146.5000	3911.4
147.0000	3830.55
147.5000	3811.26
148.0000	3870.89
148.5000	3906.21
149.0000	3857.94
149.5000	3829.63
150.0000	3822.36
150.5000	3831.86
151.0000	3919.83
151.5000	3958.87
152.0000	3965
152.5000	3911.61
153.0000	3835.96
153.5000	3869.24
154.0000	3966.93
154.5000	3961.77
155.0000	3853.9
155.5000	3822.85
156.0000	3869.17
156.5000	3935.33
157.0000	3921.25
157.5000	3864.39
158.0000	3931.06
158.5000	3986.33
159.0000	3949.07
159.5000	3900.19
160.0000	3945.86
160.5000	4046.72
161.0000	4031.57
161.5000	3960.13
162.0000	3902.94
162.5000	3925.33
163.0000	3967.98
163.5000	3973.39
164.0000	3937.79
164.5000	3927.82
165.0000	3976.29
165.5000	3937.96
166.0000	3913.16
166.5000	4083.04
167.0000	4144.2
167.5000	4037.8
168.0000	4026.54
168.5000	4028.39
169.0000	3948.31
169.5000	3919.33
170.0000	3938.63
170.5000	3970.52
171.0000	4005.44
171.5000	3954.43
172.0000	3958.94
172.5000	3975.57
173.0000	3937.59
173.5000	3982.73
174.0000	3985.12
174.5000	3991.98
175.0000	3968.95
175.5000	3965.44
176.0000	3993.37
176.5000	3883.4
177.0000	3885.55
177.5000	4003.91
178.0000	3985.84
178.5000	3949.72
179.0000	3991.74
179.5000	3915.5
180.0000	3882.97
180.5000	3893.18
181.0000	3890.98
181.5000	4072.73
182.0000	4223.93
182.5000	4095.18
183.0000	3977.44
183.5000	4054.3
184.0000	4105.2
184.5000	4044.21
185.0000	4081.82
185.5000	4161.54
186.0000	4020.8
186.5000	3955.41
187.0000	4014.77
187.5000	4066.13
188.0000	4007.67
188.5000	3874.14
189.0000	3928.47
189.5000	3996.01
190.0000	4022.5
190.5000	4015.6
191.0000	3996.6
191.5000	4065.64
192.0000	4144.25
192.5000	4039.8
193.0000	3933.38
193.5000	4061.94
194.0000	4099.98
194.5000	3992.11
195.0000	3959.81
195.5000	4015.48
196.0000	3986.06
196.5000	3916.9
197.0000	3928.69
197.5000	3963.19
198.0000	3959.74
198.5000	3915.85
199.0000	3932.96
199.5000	4019.35
200.0000	4040.43
##### Extended Information
[Comments]
Sample name	20190528
Comment
User
Division
Company	RUB AK Prof. Leichert
[Detailed Information]
Creation date	5/28/2019 1:36 PM
Data array type	Linear data array
Horizontal axis	Time [sec]
Vertical axis	Int.
Start	0 sec
End	200 sec
Data interval	0.5 sec
Data points	401
[Measurement Information]
Model name	FP-8500
Serial No.	C004461452
Ex filter holder	None
Em filter holder	None
Accessory	EHC-813
Accessory S/N	A002161505
Temperature	29.98 C
Control sensor	Holder
Monitor sensor	Holder
Start mode	Start immediately
Measurement date	5/28/2019 1:36 PM
Photometric mode	Em intensity
Ex bandwidth	2.5 nm
Em bandwidth	2.5 nm
Response	1 sec
Sensitivity	Medium
Measurement range	0 - 200 sec
Data interval	0.5 sec
Ex wavelength	360.0 nm
Em wavelength	360.0 nm
Intensity normalization	Off
Blank correction	Off
Auto gain	Off
Shutter control	Open only for measurement
Light source	Xe lamp
Filter	Use
