# Supplementary material for: N-chlorination mediates protective and immunomodulatory effects of oxidized human plasma proteins
Source: eLife. 2019 Jul 12;8:e47395. doi: 10.7554/eLife.47395 (PMC6650281; doi:10.7554/eLife.47395)
Supplement: Figure 2—figure supplement 4—source data 1. [file elife-47395-fig2-figsupp4-data1.zip › Figure 2 Source Data 9/Panel b/1.5 uM HSA ut_1.csv]

TITLE	20190528
DATA TYPE	FLUORESCENCE SPECTRUM
ORIGIN	JASCO
OWNER
DATE	19/05/28
TIME	14:02:56
SPECTROMETER/DATA SYSTEM
LOCALE	1033
RESOLUTION
DELTAX	0.5
XUNITS	SEC
YUNITS	INTENSITY
FIRSTX	0.0000
LASTX	200.0000
NPOINTS	401
FIRSTY	326.78467
MAXY	4359.12500
MINY	-4.53517
XYDATA
0.0000	326.785
0.5000	348.163
1.0000	362.447
1.5000	360.255
2.0000	340.34
2.5000	330.97
3.0000	327.864
3.5000	332.084
4.0000	343.99
4.5000	355.551
5.0000	348.328
5.5000	338.758
6.0000	342.973
6.5000	337.809
7.0000	327.874
7.5000	327.415
8.0000	338.454
8.5000	339.549
9.0000	327.216
9.5000	337.821
10.0000	338.098
10.5000	327.681
11.0000	326.47
11.5000	327.876
12.0000	373.196
12.5000	437.239
13.0000	412.467
13.5000	352.718
14.0000	338.132
14.5000	335.804
15.0000	390.7
15.5000	397.691
16.0000	388.241
16.5000	386.341
17.0000	337.735
17.5000	327.187
18.0000	334.001
18.5000	341.989
19.0000	338.662
19.5000	226.426
20.0000	56.0819
20.5000	-4.53517
21.0000	-3.62366
21.5000	181.475
22.0000	346.854
22.5000	343.227
23.0000	354.196
23.5000	356.726
24.0000	460.4
24.5000	530.719
25.0000	474.896
25.5000	509.853
26.0000	567.669
26.5000	588.855
27.0000	656.87
27.5000	687.912
28.0000	769.777
28.5000	809.61
29.0000	765.631
29.5000	819.236
30.0000	870.235
30.5000	907.872
31.0000	1001.95
31.5000	1063.18
32.0000	1145.54
32.5000	1195.87
33.0000	1188.56
33.5000	1262.4
34.0000	1333.91
34.5000	1355.07
35.0000	1400.27
35.5000	1500.32
36.0000	1580.87
36.5000	1619.76
37.0000	1654.48
37.5000	1696.86
38.0000	1741.69
38.5000	1829.63
39.0000	1862.89
39.5000	1886.7
40.0000	1927.48
40.5000	1924.73
41.0000	1986.94
41.5000	2038.03
42.0000	2052.18
42.5000	2119.8
43.0000	2179.74
43.5000	2242.66
44.0000	2254.55
44.5000	2249.97
45.0000	2300.35
45.5000	2322.26
46.0000	2394.88
46.5000	2433.43
47.0000	2455.69
47.5000	2474.38
48.0000	2463.5
48.5000	2503.98
49.0000	2536.14
49.5000	2602.69
50.0000	2669.77
50.5000	2665.55
51.0000	2700.9
51.5000	2774.47
52.0000	2815.06
52.5000	2793.21
53.0000	2741.96
53.5000	2756.12
54.0000	2775.12
54.5000	2781.83
55.0000	2847.4
55.5000	2998.6
56.0000	3025.49
56.5000	2929.27
57.0000	2922.07
57.5000	2910.25
58.0000	2919.96
58.5000	2972.64
59.0000	3015.91
59.5000	3019.68
60.0000	3008.16
60.5000	3016.34
61.0000	3032.95
61.5000	3061.02
62.0000	3148.75
62.5000	3124.42
63.0000	3037.22
63.5000	3061.48
64.0000	3132.09
64.5000	3275.59
65.0000	3239.7
65.5000	3155.35
66.0000	3231.04
66.5000	3266.4
67.0000	3229.21
67.5000	3218.08
68.0000	3244.8
68.5000	3246.42
69.0000	3232.31
69.5000	3219.71
70.0000	3272.49
70.5000	3327.83
71.0000	3293.31
71.5000	3266.27
72.0000	3292.72
72.5000	3303.95
73.0000	3297.94
73.5000	3321.09
74.0000	3341.35
74.5000	3365.84
75.0000	3419.45
75.5000	3407.69
76.0000	3361.34
76.5000	3362.79
77.0000	3381.8
77.5000	3420.21
78.0000	3469.1
78.5000	3501.18
79.0000	3521.64
79.5000	3465.05
80.0000	3498.69
80.5000	3518.06
81.0000	3452.08
81.5000	3495.24
82.0000	3518.21
82.5000	3493.94
83.0000	3477.83
83.5000	3489.23
84.0000	3468.76
84.5000	3530.15
85.0000	3580.33
85.5000	3548.33
86.0000	3562.34
86.5000	3551.72
87.0000	3609.53
87.5000	3664.43
88.0000	3811.73
88.5000	3912.59
89.0000	3778.25
89.5000	3748.93
90.0000	3691.04
90.5000	3643.88
91.0000	3659.84
91.5000	3606.64
92.0000	3568.35
92.5000	3558.96
93.0000	3567.43
93.5000	3563.61
94.0000	3593.31
94.5000	3636.11
95.0000	3674.28
95.5000	3696.32
96.0000	3758.12
96.5000	3789.62
97.0000	3731.62
97.5000	3715.81
98.0000	3759.46
98.5000	3845.02
99.0000	3789.47
99.5000	3684.18
100.0000	3691.89
100.5000	3737.97
101.0000	3748
101.5000	3722.39
102.0000	3696.07
102.5000	3705.19
103.0000	3819.21
103.5000	3874.73
104.0000	3782.56
104.5000	3689.53
105.0000	3778.25
105.5000	3738.39
106.0000	3620.46
106.5000	3681.42
107.0000	3825.15
107.5000	3917.45
108.0000	3815.57
108.5000	3698.87
109.0000	3754.08
109.5000	3800.68
110.0000	3916.96
110.5000	4135.18
111.0000	4137.43
111.5000	3993.32
112.0000	3833.28
112.5000	3821.17
113.0000	3884.38
113.5000	3846.41
114.0000	3731.86
114.5000	3702.46
115.0000	3859.07
115.5000	3869.11
116.0000	3741.5
116.5000	3781.34
117.0000	3853.94
117.5000	3944.04
118.0000	3957.85
118.5000	3820.26
119.0000	3847.96
119.5000	3862.65
120.0000	3812.83
120.5000	3821.97
121.0000	3816.4
121.5000	3840.63
122.0000	3964.33
122.5000	3992.9
123.0000	3849.13
123.5000	3819.82
124.0000	3829.28
124.5000	3939.69
125.0000	3914.46
125.5000	3914.23
126.0000	3969.39
126.5000	3893.84
127.0000	3992.66
127.5000	4083.92
128.0000	4038.16
128.5000	3913.87
129.0000	3836.55
129.5000	3919.74
130.0000	3948.62
130.5000	3969.15
131.0000	4042.64
131.5000	3912.62
132.0000	3846.63
132.5000	3945.37
133.0000	4080.03
133.5000	4201.5
134.0000	4044.09
134.5000	3967.52
135.0000	3988.54
135.5000	3939.16
136.0000	3943.17
136.5000	3897.69
137.0000	3847.61
137.5000	3895.56
138.0000	3936.84
138.5000	4061.04
139.0000	4101.05
139.5000	3947.72
140.0000	4042.26
140.5000	4016.65
141.0000	3921.21
141.5000	3946.04
142.0000	3898.72
142.5000	3864.05
143.0000	3920.85
143.5000	4039.83
144.0000	4006.73
144.5000	3968.38
145.0000	3982.17
145.5000	4035.21
146.0000	4066.74
146.5000	4003.27
147.0000	4019.67
147.5000	4181.6
148.0000	4169.85
148.5000	4036.46
149.0000	4015.25
149.5000	4013.46
150.0000	4058.13
150.5000	4015.15
151.0000	4029.65
151.5000	4093.99
152.0000	4321.73
152.5000	4337.03
153.0000	4067.06
153.5000	3949.09
154.0000	3889.48
154.5000	3991.99
155.0000	4193.6
155.5000	4274.05
156.0000	4092.57
156.5000	3990.56
157.0000	4032.84
157.5000	3998.3
158.0000	4070.2
158.5000	4041.63
159.0000	3984.24
159.5000	4040.49
160.0000	4022.13
160.5000	4074.75
161.0000	4148.69
161.5000	4077.74
162.0000	4070.59
162.5000	4178.97
163.0000	4117.44
163.5000	3965.21
164.0000	3933.34
164.5000	3936.66
165.0000	3930.87
165.5000	3968.36
166.0000	4106.97
166.5000	4065.63
167.0000	3960.22
167.5000	3981.8
168.0000	4090.45
168.5000	4090.15
169.0000	4135.47
169.5000	4208.46
170.0000	4072.63
170.5000	4001.57
171.0000	3976.98
171.5000	3958.92
172.0000	3927.06
172.5000	4103.57
173.0000	4359.13
173.5000	4206.53
174.0000	4023.35
174.5000	4119.52
175.0000	4136.77
175.5000	4135.39
176.0000	4090.43
176.5000	4011.96
177.0000	4064.6
177.5000	4039.82
178.0000	3971.37
178.5000	4084.68
179.0000	4138.73
179.5000	4114.32
180.0000	4144.15
180.5000	4112.06
181.0000	4040.73
181.5000	3976.89
182.0000	4115.57
182.5000	4202.49
183.0000	4102.04
183.5000	4127.59
184.0000	4164.16
184.5000	4199.28
185.0000	4183.93
185.5000	4123.28
186.0000	4085.39
186.5000	4011.91
187.0000	4150.29
187.5000	4347.68
188.0000	4284.25
188.5000	4099.72
189.0000	4018.31
189.5000	4098.19
190.0000	4138.53
190.5000	4098.14
191.0000	4084.42
191.5000	4126.14
192.0000	4166.45
192.5000	4254.82
193.0000	4246.1
193.5000	4078.63
194.0000	3955.41
194.5000	3955.81
195.0000	4158.51
195.5000	4200.81
196.0000	4056.4
196.5000	4044.64
197.0000	4117.18
197.5000	4244.38
198.0000	4264.78
198.5000	4144.8
199.0000	4230.24
199.5000	4236.38
200.0000	4115.6
##### Extended Information
[Comments]
Sample name	20190528
Comment
User
Division
Company	RUB AK Prof. Leichert
[Detailed Information]
Creation date	5/28/2019 1:02 PM
Data array type	Linear data array
Horizontal axis	Time [sec]
Vertical axis	Int.
Start	0 sec
End	200 sec
Data interval	0.5 sec
Data points	401
[Measurement Information]
Model name	FP-8500
Serial No.	C004461452
Ex filter holder	None
Em filter holder	None
Accessory	EHC-813
Accessory S/N	A002161505
Temperature	29.96 C
Control sensor	Holder
Monitor sensor	Holder
Start mode	Start immediately
Measurement date	5/28/2019 1:02 PM
Photometric mode	Em intensity
Ex bandwidth	2.5 nm
Em bandwidth	2.5 nm
Response	1 sec
Sensitivity	Medium
Measurement range	0 - 200 sec
Data interval	0.5 sec
Ex wavelength	360.0 nm
Em wavelength	360.0 nm
Intensity normalization	Off
Blank correction	Off
Auto gain	Off
Shutter control	Open only for measurement
Light source	Xe lamp
Filter	Use
