# Supplementary material for: N-chlorination mediates protective and immunomodulatory effects of oxidized human plasma proteins
Source: eLife. 2019 Jul 12;8:e47395. doi: 10.7554/eLife.47395 (PMC6650281; doi:10.7554/eLife.47395)
Supplement: Figure 2—figure supplement 4—source data 1. [file elife-47395-fig2-figsupp4-data1.zip › Figure 2 Source Data 9/Panel b/148.5 uM Tau-Cl (5 mM + 50 uM HOCl)_1.csv]

TITLE	20190528
DATA TYPE	FLUORESCENCE SPECTRUM
ORIGIN	JASCO
OWNER
DATE	19/05/28
TIME	15:23:15
SPECTROMETER/DATA SYSTEM
LOCALE	1033
RESOLUTION
DELTAX	0.5
XUNITS	SEC
YUNITS	INTENSITY
FIRSTX	0.0000
LASTX	200.0000
NPOINTS	401
FIRSTY	349.96988
MAXY	4970.86377
MINY	-4.22723
XYDATA
0.0000	349.97
0.5000	316.459
1.0000	303.952
1.5000	295.746
2.0000	294.824
2.5000	295.839
3.0000	306.803
3.5000	315.338
4.0000	317.624
4.5000	313.287
5.0000	301.866
5.5000	295.492
6.0000	291.121
6.5000	317.637
7.0000	321.472
7.5000	312.355
8.0000	318.622
8.5000	319.144
9.0000	314.666
9.5000	346.626
10.0000	420.334
10.5000	440.686
11.0000	483.025
11.5000	448.284
12.0000	330.244
12.5000	295.838
13.0000	331.675
13.5000	405.45
14.0000	437.716
14.5000	429.383
15.0000	375.991
15.5000	313.55
16.0000	305.676
16.5000	330.726
17.0000	342.901
17.5000	357.601
18.0000	342.601
18.5000	348.502
19.0000	404.074
19.5000	218.926
20.0000	8.42763
20.5000	-4.22723
21.0000	80.565
21.5000	250.617
22.0000	354.203
22.5000	396.275
23.0000	407.971
23.5000	429.483
24.0000	462.283
24.5000	478.138
25.0000	519.756
25.5000	610.335
26.0000	680.169
26.5000	753.999
27.0000	899.799
27.5000	1012.49
28.0000	1080.46
28.5000	1169.62
29.0000	1234.73
29.5000	1279.69
30.0000	1420.74
30.5000	1542.78
31.0000	1587.61
31.5000	1654.1
32.0000	1722.63
32.5000	1802.26
33.0000	1907.43
33.5000	2033.91
34.0000	2108.84
34.5000	2139.99
35.0000	2211.09
35.5000	2296.38
36.0000	2395.71
36.5000	2461.33
37.0000	2478.96
37.5000	2525.75
38.0000	2596.24
38.5000	2655.57
39.0000	2678.3
39.5000	2718.49
40.0000	2838.1
40.5000	2893
41.0000	2902.34
41.5000	3009.89
42.0000	3034.65
42.5000	3032.72
43.0000	3096.67
43.5000	3097.28
44.0000	3136.25
44.5000	3193.07
45.0000	3353.18
45.5000	3429.57
46.0000	3337.26
46.5000	3318.66
47.0000	3392.71
47.5000	3462.28
48.0000	3478.77
48.5000	3558.45
49.0000	3655.49
49.5000	3635.73
50.0000	3581.68
50.5000	3588.55
51.0000	3594.56
51.5000	3621.42
52.0000	3697.64
52.5000	3707.59
53.0000	3664.91
53.5000	3682.23
54.0000	3702.9
54.5000	3722.69
55.0000	3743.17
55.5000	3780.28
56.0000	3932.9
56.5000	4015.37
57.0000	3948.57
57.5000	3887.23
58.0000	3908.11
58.5000	3919.23
59.0000	3859.73
59.5000	3848.03
60.0000	3856
60.5000	3893.57
61.0000	3928.01
61.5000	3963.71
62.0000	4026.55
62.5000	4025.67
63.0000	4062.54
63.5000	4088.57
64.0000	4052.01
64.5000	4048.3
65.0000	4056.88
65.5000	4148.99
66.0000	4151.7
66.5000	4102.36
67.0000	4131.16
67.5000	4327.85
68.0000	4332.19
68.5000	4155.94
69.0000	4178.54
69.5000	4204.71
70.0000	4200.19
70.5000	4221.63
71.0000	4259.79
71.5000	4250.06
72.0000	4265.22
72.5000	4276.17
73.0000	4291.79
73.5000	4263.59
74.0000	4200.35
74.5000	4194.54
75.0000	4219.97
75.5000	4249.6
76.0000	4242.02
76.5000	4258.21
77.0000	4284.41
77.5000	4273.93
78.0000	4265.4
78.5000	4287.23
79.0000	4273.79
79.5000	4260.4
80.0000	4391.65
80.5000	4500.48
81.0000	4411.25
81.5000	4331.4
82.0000	4323.8
82.5000	4363.68
83.0000	4530.87
83.5000	4466.5
84.0000	4292.77
84.5000	4285.89
85.0000	4297.95
85.5000	4370.31
86.0000	4590.12
86.5000	4618.86
87.0000	4418.16
87.5000	4352.47
88.0000	4456.59
88.5000	4556.71
89.0000	4477.04
89.5000	4367.16
90.0000	4348.52
90.5000	4382.93
91.0000	4408.67
91.5000	4446.78
92.0000	4527.71
92.5000	4489.44
93.0000	4420.12
93.5000	4438.61
94.0000	4468.58
94.5000	4525.06
95.0000	4519.11
95.5000	4467.22
96.0000	4479.47
96.5000	4618.08
97.0000	4751.67
97.5000	4791.77
98.0000	4699.73
98.5000	4643.7
99.0000	4621.75
99.5000	4547.31
100.0000	4605.9
100.5000	4639.33
101.0000	4582.47
101.5000	4540.96
102.0000	4550.66
102.5000	4608.55
103.0000	4592.04
103.5000	4653.82
104.0000	4714.49
104.5000	4638.79
105.0000	4610.09
105.5000	4604.25
106.0000	4625.86
106.5000	4609.42
107.0000	4691.78
107.5000	4846.32
108.0000	4787.38
108.5000	4658.87
109.0000	4622.94
109.5000	4708.07
110.0000	4744.22
110.5000	4671.82
111.0000	4697.17
111.5000	4708.21
112.0000	4656.76
112.5000	4629.05
113.0000	4621.25
113.5000	4625.26
114.0000	4710.89
114.5000	4770.75
115.0000	4760.8
115.5000	4703.86
116.0000	4680.74
116.5000	4665.08
117.0000	4658.87
117.5000	4681.75
118.0000	4754.13
118.5000	4784.91
119.0000	4686.95
119.5000	4746.19
120.0000	4750.16
120.5000	4651.54
121.0000	4602.41
121.5000	4581.39
122.0000	4686.59
122.5000	4698.02
123.0000	4663.87
123.5000	4684.08
124.0000	4634.18
124.5000	4689.53
125.0000	4682.01
125.5000	4653.66
126.0000	4653.81
126.5000	4592.65
127.0000	4551.02
127.5000	4540.55
128.0000	4547.22
128.5000	4592.31
129.0000	4661.65
129.5000	4674.87
130.0000	4660.28
130.5000	4613.7
131.0000	4692.32
131.5000	4791.6
132.0000	4744.36
132.5000	4666.21
133.0000	4632.61
133.5000	4731.45
134.0000	4735.36
134.5000	4623.25
135.0000	4606.74
135.5000	4612.47
136.0000	4601.91
136.5000	4644.53
137.0000	4649.39
137.5000	4625.59
138.0000	4688.24
138.5000	4766.36
139.0000	4812.02
139.5000	4734.06
140.0000	4637.68
140.5000	4627.77
141.0000	4630.91
141.5000	4718.1
142.0000	4744.77
142.5000	4701.27
143.0000	4666.99
143.5000	4646.11
144.0000	4653.13
144.5000	4629.05
145.0000	4646.18
145.5000	4633.1
146.0000	4639.35
146.5000	4670.8
147.0000	4665.59
147.5000	4692.58
148.0000	4717.18
148.5000	4755.24
149.0000	4740.01
149.5000	4646.75
150.0000	4596.16
150.5000	4593.88
151.0000	4671.24
151.5000	4670.05
152.0000	4598.91
152.5000	4606.79
153.0000	4665.01
153.5000	4699.79
154.0000	4680.61
154.5000	4653.53
155.0000	4635.55
155.5000	4727.13
156.0000	4760.78
156.5000	4701.48
157.0000	4676.72
157.5000	4632.34
158.0000	4631.29
158.5000	4647.36
159.0000	4673.99
159.5000	4692.02
160.0000	4638.2
160.5000	4621.76
161.0000	4711.61
161.5000	4690.25
162.0000	4621.17
162.5000	4624.92
163.0000	4650.96
163.5000	4707.35
164.0000	4705.6
164.5000	4698.14
165.0000	4671.13
165.5000	4679.84
166.0000	4665.04
166.5000	4634.19
167.0000	4638.55
167.5000	4627.93
168.0000	4616.09
168.5000	4617.27
169.0000	4743.15
169.5000	4757.28
170.0000	4632.81
170.5000	4621.53
171.0000	4699.9
171.5000	4668.16
172.0000	4585.06
172.5000	4659.59
173.0000	4687.87
173.5000	4637.48
174.0000	4636.87
174.5000	4632.67
175.0000	4618.66
175.5000	4600.77
176.0000	4597.78
176.5000	4623.39
177.0000	4641.25
177.5000	4636.58
178.0000	4626.86
178.5000	4634.63
179.0000	4620.59
179.5000	4614.72
180.0000	4680.15
180.5000	4718.59
181.0000	4698.5
181.5000	4645.85
182.0000	4730.18
182.5000	4970.86
183.0000	4855.87
183.5000	4638.74
184.0000	4679.53
184.5000	4687.54
185.0000	4662.13
185.5000	4672.01
186.0000	4661
186.5000	4629.39
187.0000	4663.92
187.5000	4703.2
188.0000	4722.73
188.5000	4705.19
189.0000	4703.09
189.5000	4781.99
190.0000	4748.28
190.5000	4696.32
191.0000	4788.16
191.5000	4825.75
192.0000	4792.39
192.5000	4788.06
193.0000	4710.5
193.5000	4623.2
194.0000	4605.67
194.5000	4607.04
195.0000	4607.93
195.5000	4621.09
196.0000	4652.71
196.5000	4646.79
197.0000	4617.09
197.5000	4619.19
198.0000	4630.98
198.5000	4663.69
199.0000	4684.16
199.5000	4652.38
200.0000	4643.14
##### Extended Information
[Comments]
Sample name	20190528
Comment
User
Division
Company	RUB AK Prof. Leichert
[Detailed Information]
Creation date	5/28/2019 2:23 PM
Data array type	Linear data array
Horizontal axis	Time [sec]
Vertical axis	Int.
Start	0 sec
End	200 sec
Data interval	0.5 sec
Data points	401
[Measurement Information]
Model name	FP-8500
Serial No.	C004461452
Ex filter holder	None
Em filter holder	None
Accessory	EHC-813
Accessory S/N	A002161505
Temperature	30.00 C
Control sensor	Holder
Monitor sensor	Holder
Start mode	Start immediately
Measurement date	5/28/2019 2:22 PM
Photometric mode	Em intensity
Ex bandwidth	2.5 nm
Em bandwidth	2.5 nm
Response	1 sec
Sensitivity	Medium
Measurement range	0 - 200 sec
Data interval	0.5 sec
Ex wavelength	360.0 nm
Em wavelength	360.0 nm
Intensity normalization	Off
Blank correction	Off
Auto gain	Off
Shutter control	Open only for measurement
Light source	Xe lamp
Filter	Use
