# Supplementary material for: N-chlorination mediates protective and immunomodulatory effects of oxidized human plasma proteins
Source: eLife. 2019 Jul 12;8:e47395. doi: 10.7554/eLife.47395 (PMC6650281; doi:10.7554/eLife.47395)
Supplement: Figure 2—figure supplement 4—source data 1. [file elife-47395-fig2-figsupp4-data1.zip › Figure 2 Source Data 9/Panel b/148.5 uM Tau ut_1.csv]

TITLE	20190528
DATA TYPE	FLUORESCENCE SPECTRUM
ORIGIN	JASCO
OWNER
DATE	19/05/28
TIME	15:12:03
SPECTROMETER/DATA SYSTEM
LOCALE	1033
RESOLUTION
DELTAX	0.5
XUNITS	SEC
YUNITS	INTENSITY
FIRSTX	0.0000
LASTX	200.0000
NPOINTS	401
FIRSTY	302.90454
MAXY	4762.76855
MINY	-4.62758
XYDATA
0.0000	302.905
0.5000	653.683
1.0000	495.319
1.5000	309.295
2.0000	331.399
2.5000	329.715
3.0000	342.241
3.5000	331.259
4.0000	303.875
4.5000	308.274
5.0000	306.188
5.5000	306.338
6.0000	296.722
6.5000	291.972
7.0000	300.207
7.5000	313.017
8.0000	303.42
8.5000	289.458
9.0000	290.802
9.5000	295.152
10.0000	297.174
10.5000	303.121
11.0000	302.308
11.5000	303.104
12.0000	348.188
12.5000	345.05
13.0000	297.383
13.5000	301.425
14.0000	311.544
14.5000	310.147
15.0000	331.427
15.5000	352.113
16.0000	356.535
16.5000	323.665
17.0000	288.212
17.5000	306.935
18.0000	319.381
18.5000	328.409
19.0000	321.172
19.5000	198.3
20.0000	46.0394
20.5000	-4.62758
21.0000	-3.6567
21.5000	201.281
22.0000	365.633
22.5000	329.608
23.0000	467.595
23.5000	495.028
24.0000	407.62
24.5000	444.516
25.0000	496.867
25.5000	537.296
26.0000	569.756
26.5000	627.726
27.0000	700.65
27.5000	766.442
28.0000	834.606
28.5000	919.481
29.0000	992.183
29.5000	1057.37
30.0000	1130.97
30.5000	1216.49
31.0000	1335.1
31.5000	1393.6
32.0000	1435.68
32.5000	1560.48
33.0000	1624.74
33.5000	1657.93
34.0000	1732.37
34.5000	1813.46
35.0000	1875.13
35.5000	1939.15
36.0000	1995.36
36.5000	2035.92
37.0000	2096.07
37.5000	2166.66
38.0000	2231.17
38.5000	2286.54
39.0000	2324.22
39.5000	2424.49
40.0000	2472.72
40.5000	2452.96
41.0000	2507.16
41.5000	2546.73
42.0000	2579.9
42.5000	2608.43
43.0000	2645.57
43.5000	2696.65
44.0000	2730.71
44.5000	2756.45
45.0000	2795.07
45.5000	2827.96
46.0000	2867.48
46.5000	2891.95
47.0000	2941.02
47.5000	2990.21
48.0000	2992.17
48.5000	3000.95
49.0000	3027.32
49.5000	3076.22
50.0000	3098.24
50.5000	3123.51
51.0000	3161.59
51.5000	3180.97
52.0000	3225.25
52.5000	3277.14
53.0000	3284.75
53.5000	3290.8
54.0000	3319.05
54.5000	3328.07
55.0000	3405.33
55.5000	3538.27
56.0000	3503.95
56.5000	3411.61
57.0000	3434.62
57.5000	3463.42
58.0000	3459.23
58.5000	3488.09
59.0000	3519.48
59.5000	3522.71
60.0000	3578.04
60.5000	3597.76
61.0000	3568.15
61.5000	3578.4
62.0000	3589.64
62.5000	3639.51
63.0000	3666.83
63.5000	3645.28
64.0000	3647.68
64.5000	3675.06
65.0000	3695.83
65.5000	3703.18
66.0000	3709.27
66.5000	3715.17
67.0000	3733.88
67.5000	3771.27
68.0000	3785.77
68.5000	3800.97
69.0000	3818.37
69.5000	3828.46
70.0000	3853.02
70.5000	3845.67
71.0000	3847.5
71.5000	3883.05
72.0000	3900.34
72.5000	3890.94
73.0000	3880.03
73.5000	3887.44
74.0000	3898.14
74.5000	3899.18
75.0000	3914.09
75.5000	3950.11
76.0000	3985.27
76.5000	3972.88
77.0000	3952.2
77.5000	3970.81
78.0000	4001.53
78.5000	4002.54
79.0000	4004.81
79.5000	4016.68
80.0000	4029.37
80.5000	4028.61
81.0000	4012.2
81.5000	4033.25
82.0000	4050.82
82.5000	4050.62
83.0000	4049.05
83.5000	4055.94
84.0000	4063.51
84.5000	4089.34
85.0000	4111.34
85.5000	4114.31
86.0000	4103.89
86.5000	4101.16
87.0000	4111.82
87.5000	4130.29
88.0000	4131.47
88.5000	4142.41
89.0000	4157.09
89.5000	4131.42
90.0000	4132.43
90.5000	4140.21
91.0000	4140.82
91.5000	4153.67
92.0000	4172.15
92.5000	4174.93
93.0000	4186.13
93.5000	4186.35
94.0000	4183.15
94.5000	4205.11
95.0000	4269.92
95.5000	4341.85
96.0000	4305.24
96.5000	4244.29
97.0000	4224.83
97.5000	4243.13
98.0000	4289.58
98.5000	4267.47
99.0000	4230.56
99.5000	4232.39
100.0000	4233.75
100.5000	4300.95
101.0000	4314.96
101.5000	4257.64
102.0000	4267.49
102.5000	4309.52
103.0000	4313.91
103.5000	4290.44
104.0000	4284.8
104.5000	4300.17
105.0000	4305.7
105.5000	4287.44
106.0000	4285.56
106.5000	4279.43
107.0000	4322.74
107.5000	4332.95
108.0000	4307.1
108.5000	4375.06
109.0000	4368.53
109.5000	4314.75
110.0000	4361.95
110.5000	4370.29
111.0000	4415.05
111.5000	4402.1
112.0000	4349.51
112.5000	4378.72
113.0000	4363.23
113.5000	4392.33
114.0000	4425.07
114.5000	4382.58
115.0000	4355.79
115.5000	4352.1
116.0000	4370.09
116.5000	4381.16
117.0000	4346.87
117.5000	4347.34
118.0000	4373
118.5000	4368.97
119.0000	4352.13
119.5000	4373.57
120.0000	4397.25
120.5000	4388.81
121.0000	4370.04
121.5000	4360.85
122.0000	4366.35
122.5000	4383.06
123.0000	4415.3
123.5000	4451.52
124.0000	4486.21
124.5000	4454.32
125.0000	4406.75
125.5000	4378.97
126.0000	4373.76
126.5000	4400.87
127.0000	4388.9
127.5000	4369.03
128.0000	4365.59
128.5000	4376.6
129.0000	4379.78
129.5000	4377.73
130.0000	4377.15
130.5000	4394.61
131.0000	4441.61
131.5000	4538.56
132.0000	4488.98
132.5000	4371.84
133.0000	4411.87
133.5000	4423.4
134.0000	4411.59
134.5000	4409.91
135.0000	4384.54
135.5000	4388.69
136.0000	4399.24
136.5000	4395.66
137.0000	4389.28
137.5000	4442.19
138.0000	4483.05
138.5000	4432.73
139.0000	4409.93
139.5000	4415.51
140.0000	4402.27
140.5000	4445.19
141.0000	4473.48
141.5000	4459.6
142.0000	4439.4
142.5000	4492.95
143.0000	4491.89
143.5000	4405.99
144.0000	4446.43
144.5000	4457.99
145.0000	4431.81
145.5000	4466.4
146.0000	4478.97
146.5000	4468.75
147.0000	4463.02
147.5000	4454.24
148.0000	4449.43
148.5000	4442.8
149.0000	4423.05
149.5000	4402.52
150.0000	4418.41
150.5000	4419.63
151.0000	4436.34
151.5000	4458.04
152.0000	4471.8
152.5000	4566.93
153.0000	4543
153.5000	4445.28
154.0000	4434.05
154.5000	4405.28
155.0000	4391.83
155.5000	4408.74
156.0000	4455.14
156.5000	4484.27
157.0000	4503.43
157.5000	4567.6
158.0000	4713.43
158.5000	4659.79
159.0000	4446.4
159.5000	4431.56
160.0000	4502.02
160.5000	4467.6
161.0000	4405.99
161.5000	4441.36
162.0000	4482.22
162.5000	4484.6
163.0000	4463.95
163.5000	4442.95
164.0000	4421.72
164.5000	4441.64
165.0000	4478.45
165.5000	4437.66
166.0000	4474.42
166.5000	4654.43
167.0000	4569.96
167.5000	4400.03
168.0000	4426.95
168.5000	4425.93
169.0000	4413.47
169.5000	4403.1
170.0000	4406.47
170.5000	4450.57
171.0000	4596.64
171.5000	4762.77
172.0000	4615.56
172.5000	4422.28
173.0000	4412.79
173.5000	4397.69
174.0000	4396.73
174.5000	4409.3
175.0000	4422.82
175.5000	4422.83
176.0000	4445.54
176.5000	4437.68
177.0000	4400.89
177.5000	4470.17
178.0000	4505.71
178.5000	4436.6
179.0000	4418.92
179.5000	4412.43
180.0000	4398.82
180.5000	4431.88
181.0000	4455.95
181.5000	4459.96
182.0000	4452.36
182.5000	4418.41
183.0000	4409.69
183.5000	4430.95
184.0000	4424.28
184.5000	4434.96
185.0000	4506.01
185.5000	4517.24
186.0000	4481.85
186.5000	4429.72
187.0000	4415.49
187.5000	4437.61
188.0000	4407.62
188.5000	4394.32
189.0000	4450.27
189.5000	4446.32
190.0000	4492.52
190.5000	4590.3
191.0000	4551.3
191.5000	4450.38
192.0000	4446.15
192.5000	4445.97
193.0000	4385.54
193.5000	4383.41
194.0000	4381.44
194.5000	4411.96
195.0000	4415.22
195.5000	4396.21
196.0000	4414.3
196.5000	4398.85
197.0000	4378.32
197.5000	4436.29
198.0000	4426.54
198.5000	4401.56
199.0000	4448.67
199.5000	4423.11
200.0000	4432.16
##### Extended Information
[Comments]
Sample name	20190528
Comment
User
Division
Company	RUB AK Prof. Leichert
[Detailed Information]
Creation date	5/28/2019 2:12 PM
Data array type	Linear data array
Horizontal axis	Time [sec]
Vertical axis	Int.
Start	0 sec
End	200 sec
Data interval	0.5 sec
Data points	401
[Measurement Information]
Model name	FP-8500
Serial No.	C004461452
Ex filter holder	None
Em filter holder	None
Accessory	EHC-813
Accessory S/N	A002161505
Temperature	29.98 C
Control sensor	Holder
Monitor sensor	Holder
Start mode	Start immediately
Measurement date	5/28/2019 2:11 PM
Photometric mode	Em intensity
Ex bandwidth	2.5 nm
Em bandwidth	2.5 nm
Response	1 sec
Sensitivity	Medium
Measurement range	0 - 200 sec
Data interval	0.5 sec
Ex wavelength	360.0 nm
Em wavelength	360.0 nm
Intensity normalization	Off
Blank correction	Off
Auto gain	Off
Shutter control	Open only for measurement
Light source	Xe lamp
Filter	Use
