# Supplementary material for: N-chlorination mediates protective and immunomodulatory effects of oxidized human plasma proteins
Source: eLife. 2019 Jul 12;8:e47395. doi: 10.7554/eLife.47395 (PMC6650281; doi:10.7554/eLife.47395)
Supplement: Figure 2—figure supplement 4—source data 1. [file elife-47395-fig2-figsupp4-data1.zip › Figure 2 Source Data 9/Panel b/148.5 uM Tau-Cl (5 mM + 50 uM HOCl)_2.csv]

TITLE	20190528
DATA TYPE	FLUORESCENCE SPECTRUM
ORIGIN	JASCO
OWNER
DATE	19/05/28
TIME	15:31:00
SPECTROMETER/DATA SYSTEM
LOCALE	1033
RESOLUTION
DELTAX	0.5
XUNITS	SEC
YUNITS	INTENSITY
FIRSTX	0.0000
LASTX	200.0000
NPOINTS	401
FIRSTY	326.82266
MAXY	4752.24268
MINY	-23.59988
XYDATA
0.0000	326.823
0.5000	333.835
1.0000	329.433
1.5000	643.108
2.0000	652.046
2.5000	341.946
3.0000	1050.72
3.5000	1071.75
4.0000	417.746
4.5000	417.285
5.0000	524.604
5.5000	520.269
6.0000	360.734
6.5000	1400.93
7.0000	1451.92
7.5000	386.952
8.0000	958.121
8.5000	1309.03
9.0000	1780.44
9.5000	1785.08
10.0000	1223.25
10.5000	1298.49
11.0000	1581.16
11.5000	1180.4
12.0000	344.306
12.5000	671.007
13.0000	679.33
13.5000	378.058
14.0000	420.504
14.5000	785.543
15.0000	737.78
15.5000	329.651
16.0000	342.343
16.5000	364.657
17.0000	351.874
17.5000	379.335
18.0000	382.562
18.5000	344.294
19.0000	344.414
19.5000	137.096
20.0000	-23.5999
20.5000	-3.998
21.0000	144.625
21.5000	552.826
22.0000	577.889
22.5000	336.141
23.0000	432.923
23.5000	799.573
24.0000	758.197
24.5000	458.231
25.0000	598.96
25.5000	623.4
26.0000	532.429
26.5000	588.992
27.0000	841.349
27.5000	901.27
28.0000	834.194
28.5000	1037.32
29.0000	1094.99
29.5000	1022.6
30.0000	1059.62
30.5000	1114.75
31.0000	1157.41
31.5000	1744.2
32.0000	1941.35
32.5000	1500.74
33.0000	1429.34
33.5000	1481.76
34.0000	1611.48
34.5000	1707.5
35.0000	1971.9
35.5000	1995.4
36.0000	1776.92
36.5000	1822.47
37.0000	1861.15
37.5000	1898.52
38.0000	1948.72
38.5000	2287.8
39.0000	2881.89
39.5000	2844.77
40.0000	2399.61
40.5000	2233.43
41.0000	2261.93
41.5000	2289.2
42.0000	2264.35
42.5000	2304.07
43.0000	2362.55
43.5000	2388.96
44.0000	2430.81
44.5000	2515.33
45.0000	2514.64
45.5000	2506.55
46.0000	2557.44
46.5000	2613.27
47.0000	2644.5
47.5000	2655.39
48.0000	2718.59
48.5000	2779.08
49.0000	2783.95
49.5000	2810.46
50.0000	2808.68
50.5000	2779.86
51.0000	2797
51.5000	2837.97
52.0000	2886.57
52.5000	2892.18
53.0000	2888.12
53.5000	2916.63
54.0000	2934.49
54.5000	2973.52
55.0000	3058.39
55.5000	3090.32
56.0000	3048.85
56.5000	3036.13
57.0000	3077.89
57.5000	3093.98
58.0000	3100.42
58.5000	3123.97
59.0000	3193.49
59.5000	3258.25
60.0000	3228.06
60.5000	3203.82
61.0000	3216.72
61.5000	3241.43
62.0000	3247.77
62.5000	3242.28
63.0000	3256.92
63.5000	3274.59
64.0000	3299.52
64.5000	3330.1
65.0000	3369.1
65.5000	3365.26
66.0000	3334.38
66.5000	3406.98
67.0000	3442.38
67.5000	3399.64
68.0000	3403.43
68.5000	3416.2
69.0000	3423.38
69.5000	3417.55
70.0000	3416.68
70.5000	3426.99
71.0000	3433.81
71.5000	3459.99
72.0000	3824.43
72.5000	3846.39
73.0000	3507.42
73.5000	3492.65
74.0000	3527.34
74.5000	3558.28
75.0000	3542.42
75.5000	3535.56
76.0000	3547.75
76.5000	3651.87
77.0000	3679.19
77.5000	3612.55
78.0000	3650.66
78.5000	3657.87
79.0000	3681.23
79.5000	3662.22
80.0000	3664.5
80.5000	3795.21
81.0000	3752.43
81.5000	3647.73
82.0000	3659.84
82.5000	3669.08
83.0000	3687.7
83.5000	3693.71
84.0000	3673.35
84.5000	3666.29
85.0000	3675.12
85.5000	3695.47
86.0000	3703.19
86.5000	3704.7
87.0000	3712.84
87.5000	3721.92
88.0000	3743.68
88.5000	3772.74
89.0000	3786.85
89.5000	3845.06
90.0000	3807.33
90.5000	3713.48
91.0000	3718.91
91.5000	3734.52
92.0000	3733.45
92.5000	3743.62
93.0000	3750.71
93.5000	3759.03
94.0000	3772.75
94.5000	3757.59
95.0000	3753.39
95.5000	3756.35
96.0000	3764.07
96.5000	3805.53
97.0000	3818.7
97.5000	3837.1
98.0000	3819.98
98.5000	3766.6
99.0000	3790.35
99.5000	3792.05
100.0000	3790.36
100.5000	3830.4
101.0000	3817.78
101.5000	3783.72
102.0000	3803.87
102.5000	3815.86
103.0000	3805.31
103.5000	3802.88
104.0000	3905.28
104.5000	3902.09
105.0000	3801.62
105.5000	3846.6
106.0000	3932.58
106.5000	3953.28
107.0000	3882.92
107.5000	3851.28
108.0000	3850.61
108.5000	3832.38
109.0000	3827.99
109.5000	3833.34
110.0000	3839.54
110.5000	3858.95
111.0000	3860.31
111.5000	3857.58
112.0000	3870.21
112.5000	3855.58
113.0000	3881.38
113.5000	3903.38
114.0000	3887.01
114.5000	3881.25
115.0000	3876.76
115.5000	3878.9
116.0000	3879.24
116.5000	3884.45
117.0000	3882.3
117.5000	3897.23
118.0000	3905.09
118.5000	3881.15
119.0000	3880.59
119.5000	3878.23
120.0000	3880.43
120.5000	3923.07
121.0000	3952.75
121.5000	3931.05
122.0000	3898.77
122.5000	3884.66
123.0000	3888.49
123.5000	3906.3
124.0000	3907.92
124.5000	3900.06
125.0000	3961.43
125.5000	4035.9
126.0000	4000.73
126.5000	3946.29
127.0000	3936.71
127.5000	3932.73
128.0000	3924.2
128.5000	3929.76
129.0000	3939.32
129.5000	3937.58
130.0000	3944.97
130.5000	3939.3
131.0000	3936.85
131.5000	3934.6
132.0000	3986.83
132.5000	4055.24
133.0000	4025.3
133.5000	3962.49
134.0000	3934.32
134.5000	3952.37
135.0000	4115.96
135.5000	4110.66
136.0000	3972.17
136.5000	4205.53
137.0000	4336.69
137.5000	4103.88
138.0000	3969.38
138.5000	4022.86
139.0000	4023.17
139.5000	4058.15
140.0000	4142.17
140.5000	4047.55
141.0000	3962.25
141.5000	3971.44
142.0000	3962.63
142.5000	3962.94
143.0000	3969.13
143.5000	4002.52
144.0000	4094.5
144.5000	4073.47
145.0000	3980.22
145.5000	3975.41
146.0000	3989.08
146.5000	3987.34
147.0000	3972.43
147.5000	4003.48
148.0000	4007.92
148.5000	4134.04
149.0000	4170.91
149.5000	4006.9
150.0000	3963.96
150.5000	4028.83
151.0000	4040.34
151.5000	3960.87
152.0000	3946.46
152.5000	3953.36
153.0000	3951.32
153.5000	3947.22
154.0000	3944.02
154.5000	3941.21
155.0000	3942.49
155.5000	3970.04
156.0000	4003.63
156.5000	4035.34
157.0000	4008.38
157.5000	4011.25
158.0000	4026.97
158.5000	3971.03
159.0000	3952.05
159.5000	3956.71
160.0000	3960.66
160.5000	3998.29
161.0000	3998.03
161.5000	3957.67
162.0000	4003.52
162.5000	4020.65
163.0000	4001.83
163.5000	4097.54
164.0000	4072.22
164.5000	3992.23
165.0000	4012.23
165.5000	3987.77
166.0000	3985.45
166.5000	4011.48
167.0000	3993.77
167.5000	3968.16
168.0000	4021.91
168.5000	4036.78
169.0000	4071.56
169.5000	4053.84
170.0000	3970.45
170.5000	3984.95
171.0000	4067.05
171.5000	4077.66
172.0000	4538.05
172.5000	4752.24
173.0000	4225.26
173.5000	3985.45
174.0000	3990.9
174.5000	4044.95
175.0000	4038.25
175.5000	4026.16
176.0000	4088.12
176.5000	4058.21
177.0000	3985.97
177.5000	3980.34
178.0000	3992.08
178.5000	4015.86
179.0000	4115.61
179.5000	4140.9
180.0000	4057.87
180.5000	4029.05
181.0000	4015.38
181.5000	4024.65
182.0000	4111.99
182.5000	4133.82
183.0000	4112.89
183.5000	4072.49
184.0000	4007.23
184.5000	4006.36
185.0000	4011.96
185.5000	4003.64
186.0000	4008.1
186.5000	4009.13
187.0000	3996.49
187.5000	3998.63
188.0000	3985.9
188.5000	3985.08
189.0000	3997.16
189.5000	3989.52
190.0000	3982.86
190.5000	3989.42
191.0000	4024.52
191.5000	4028.46
192.0000	4009.05
192.5000	4033.42
193.0000	4013.5
193.5000	4012.2
194.0000	4129.75
194.5000	4127.37
195.0000	4010.91
195.5000	3997.46
196.0000	3999.28
196.5000	3998.99
197.0000	3998.99
197.5000	3987.42
198.0000	3984.14
198.5000	3982.97
199.0000	4012.16
199.5000	4034.15
200.0000	4014.44
##### Extended Information
[Comments]
Sample name	20190528
Comment
User
Division
Company	RUB AK Prof. Leichert
[Detailed Information]
Creation date	5/28/2019 2:31 PM
Data array type	Linear data array
Horizontal axis	Time [sec]
Vertical axis	Int.
Start	0 sec
End	200 sec
Data interval	0.5 sec
Data points	401
[Measurement Information]
Model name	FP-8500
Serial No.	C004461452
Ex filter holder	None
Em filter holder	None
Accessory	EHC-813
Accessory S/N	A002161505
Temperature	30.00 C
Control sensor	Holder
Monitor sensor	Holder
Start mode	Start immediately
Measurement date	5/28/2019 2:28 PM
Photometric mode	Em intensity
Ex bandwidth	2.5 nm
Em bandwidth	2.5 nm
Response	1 sec
Sensitivity	Medium
Measurement range	0 - 200 sec
Data interval	0.5 sec
Ex wavelength	360.0 nm
Em wavelength	360.0 nm
Intensity normalization	Off
Blank correction	Off
Auto gain	Off
Shutter control	Open only for measurement
Light source	Xe lamp
Filter	Use
