# Supplementary material for: N-chlorination mediates protective and immunomodulatory effects of oxidized human plasma proteins
Source: eLife. 2019 Jul 12;8:e47395. doi: 10.7554/eLife.47395 (PMC6650281; doi:10.7554/eLife.47395)
Supplement: Figure 2—figure supplement 4—source data 1. [file elife-47395-fig2-figsupp4-data1.zip › Figure 2 Source Data 9/Panel b/148.5 uM Tau ut_3.csv]

TITLE	20190528
DATA TYPE	FLUORESCENCE SPECTRUM
ORIGIN	JASCO
OWNER
DATE	19/05/28
TIME	15:06:08
SPECTROMETER/DATA SYSTEM
LOCALE	1033
RESOLUTION
DELTAX	0.5
XUNITS	SEC
YUNITS	INTENSITY
FIRSTX	0.0000
LASTX	200.0000
NPOINTS	401
FIRSTY	290.66760
MAXY	4409.82813
MINY	-4.70999
XYDATA
0.0000	290.668
0.5000	313.199
1.0000	344.078
1.5000	342.673
2.0000	304.593
2.5000	302.214
3.0000	315.346
3.5000	312.716
4.0000	307.707
4.5000	308.14
5.0000	297.978
5.5000	292.373
6.0000	302.359
6.5000	308.877
7.0000	338.222
7.5000	344.762
8.0000	306.226
8.5000	295.448
9.0000	295.465
9.5000	305.175
10.0000	317.047
10.5000	304.333
11.0000	309.711
11.5000	334.27
12.0000	316.223
12.5000	290.701
13.0000	325.379
13.5000	330.7
14.0000	294.366
14.5000	315.883
15.0000	329.267
15.5000	304.264
16.0000	301.184
16.5000	320.832
17.0000	320.705
17.5000	305.036
18.0000	302.431
18.5000	296.819
19.0000	301.384
19.5000	217.817
20.0000	58.412
20.5000	-4.70999
21.0000	-3.6655
21.5000	164.707
22.0000	325.605
22.5000	368.369
23.0000	410.278
23.5000	437.832
24.0000	533.419
24.5000	619.169
25.0000	670.168
25.5000	724.613
26.0000	796.653
26.5000	896.22
27.0000	1002.68
27.5000	1142.14
28.0000	1234.57
28.5000	1288.87
29.0000	1378.19
29.5000	1479.14
30.0000	1555.88
30.5000	1609.63
31.0000	1696.6
31.5000	1795.3
32.0000	1866.6
32.5000	1925.64
33.0000	1993.42
33.5000	2061.81
34.0000	2167.07
34.5000	2234.09
35.0000	2292.71
35.5000	2342.79
36.0000	2418.68
36.5000	2482.88
37.0000	2478.62
37.5000	2525.7
38.0000	2587.73
38.5000	2635.25
39.0000	2663.04
39.5000	2719.64
40.0000	2764.94
40.5000	2788.73
41.0000	2823.77
41.5000	2844.34
42.0000	2878.24
42.5000	2903.96
43.0000	2924.23
43.5000	2949.22
44.0000	2984.17
44.5000	3034.38
45.0000	3079.58
45.5000	3118.43
46.0000	3137.31
46.5000	3152.99
47.0000	3184.37
47.5000	3210.66
48.0000	3235.01
48.5000	3256.03
49.0000	3315.78
49.5000	3367.92
50.0000	3349.31
50.5000	3369.7
51.0000	3412.27
51.5000	3428.69
52.0000	3581.58
52.5000	3604.04
53.0000	3467.7
53.5000	3488.68
54.0000	3498.36
54.5000	3475.63
55.0000	3492.75
55.5000	3517.53
56.0000	3532.83
56.5000	3550.29
57.0000	3584.19
57.5000	3602.69
58.0000	3598.08
58.5000	3609.23
59.0000	3660.85
59.5000	3699.22
60.0000	3664.63
60.5000	3649.89
61.0000	3684.45
61.5000	3692.71
62.0000	3686.53
62.5000	3693.47
63.0000	3707.88
63.5000	3756.72
64.0000	3772.98
64.5000	3733.51
65.0000	3728.26
65.5000	3867.11
66.0000	3888.66
66.5000	3771.61
67.0000	3773.25
67.5000	3786.13
68.0000	3901.08
68.5000	4072.19
69.0000	3967.28
69.5000	3836.19
70.0000	3893.14
70.5000	3868.97
71.0000	3829.59
71.5000	3838.84
72.0000	3846.4
72.5000	3852.26
73.0000	3873.87
73.5000	3918.92
74.0000	3912.23
74.5000	3880.62
75.0000	3935.83
75.5000	3952.85
76.0000	3897.89
76.5000	3914.07
77.0000	3915.23
77.5000	3881.61
78.0000	3895.94
78.5000	3900.37
79.0000	3898.36
79.5000	3896.47
80.0000	3894.38
80.5000	3923.32
81.0000	4024.75
81.5000	4013.85
82.0000	3911.85
82.5000	3913.59
83.0000	3929.75
83.5000	3932.97
84.0000	3935.43
84.5000	3938.53
85.0000	3961.43
85.5000	3979.95
86.0000	3994.11
86.5000	4003.6
87.0000	3974.76
87.5000	3957.99
88.0000	3960
88.5000	3971.2
89.0000	3977.2
89.5000	3978.57
90.0000	3988.32
90.5000	4017.63
91.0000	4032.36
91.5000	4002.98
92.0000	3993.56
92.5000	4026.78
93.0000	4033.49
93.5000	4014.91
94.0000	4072.88
94.5000	4075.75
95.0000	4015.66
95.5000	4034.15
96.0000	4055.04
96.5000	4042.7
97.0000	4061.53
97.5000	4064.15
98.0000	4051.76
98.5000	4057.88
99.0000	4074.12
99.5000	4076.67
100.0000	4059.74
100.5000	4063.07
101.0000	4067.5
101.5000	4058.64
102.0000	4042.39
102.5000	4045.15
103.0000	4050.39
103.5000	4059.53
104.0000	4060.73
104.5000	4057.36
105.0000	4057.87
105.5000	4086.76
106.0000	4118.46
106.5000	4168.02
107.0000	4159.16
107.5000	4103.36
108.0000	4085.72
108.5000	4073.46
109.0000	4099.18
109.5000	4119.43
110.0000	4113.32
110.5000	4105.2
111.0000	4200.72
111.5000	4210.51
112.0000	4110.03
112.5000	4109.13
113.0000	4117.95
113.5000	4116.77
114.0000	4245.43
114.5000	4241.81
115.0000	4147.34
115.5000	4167.26
116.0000	4164.27
116.5000	4196.31
117.0000	4214.96
117.5000	4190.19
118.0000	4146.65
118.5000	4270.29
119.0000	4273.16
119.5000	4164.23
120.0000	4179.56
120.5000	4149.81
121.0000	4283.43
121.5000	4353.64
122.0000	4201.79
122.5000	4160.54
123.0000	4161.03
123.5000	4131.62
124.0000	4130.89
124.5000	4133.01
125.0000	4147.39
125.5000	4148.44
126.0000	4248.54
126.5000	4265.02
127.0000	4156.52
127.5000	4185.22
128.0000	4204.37
128.5000	4159.04
129.0000	4143.86
129.5000	4165.85
130.0000	4277.31
130.5000	4277.31
131.0000	4169.2
131.5000	4180.85
132.0000	4189.65
132.5000	4161.65
133.0000	4165.89
133.5000	4161.9
134.0000	4154.83
134.5000	4155.68
135.0000	4184.93
135.5000	4254.63
136.0000	4226.52
136.5000	4162.37
137.0000	4185.67
137.5000	4205.03
138.0000	4175.54
138.5000	4168.06
139.0000	4167.31
139.5000	4152.52
140.0000	4170.5
140.5000	4175.61
141.0000	4171.59
141.5000	4167.92
142.0000	4165.78
142.5000	4186.09
143.0000	4196.37
143.5000	4356.63
144.0000	4351.15
144.5000	4224.66
145.0000	4222.83
145.5000	4191.88
146.0000	4185.02
146.5000	4171.58
147.0000	4191.13
147.5000	4202.27
148.0000	4189.89
148.5000	4222.88
149.0000	4219.11
149.5000	4185.66
150.0000	4184.41
150.5000	4192.48
151.0000	4193.17
151.5000	4180.02
152.0000	4176.98
152.5000	4170.95
153.0000	4173.73
153.5000	4180.4
154.0000	4209.28
154.5000	4212.09
155.0000	4185.64
155.5000	4182.83
156.0000	4178.69
156.5000	4173.73
157.0000	4179.08
157.5000	4209.26
158.0000	4205.53
158.5000	4172.5
159.0000	4168.21
159.5000	4186.75
160.0000	4210.37
160.5000	4223.96
161.0000	4227.21
161.5000	4198.36
162.0000	4180.82
162.5000	4185.31
163.0000	4208.14
163.5000	4267.1
164.0000	4250.37
164.5000	4197.97
165.0000	4198.38
165.5000	4199.8
166.0000	4193
166.5000	4199.47
167.0000	4216.3
167.5000	4227.17
168.0000	4209.78
168.5000	4205.04
169.0000	4201.5
169.5000	4178.08
170.0000	4196.01
170.5000	4202.49
171.0000	4184.98
171.5000	4183.61
172.0000	4187.89
172.5000	4231.74
173.0000	4264.12
173.5000	4214.34
174.0000	4190.26
174.5000	4230.8
175.0000	4240.3
175.5000	4205.74
176.0000	4180.49
176.5000	4176.33
177.0000	4176.68
177.5000	4216.23
178.0000	4274.78
178.5000	4236.68
179.0000	4203.17
179.5000	4199.96
180.0000	4175.55
180.5000	4169.77
181.0000	4178.66
181.5000	4187.76
182.0000	4172.44
182.5000	4226.01
183.0000	4261.08
183.5000	4205.64
184.0000	4168.26
184.5000	4177.57
185.0000	4216.55
185.5000	4208.52
186.0000	4199.86
186.5000	4192.63
187.0000	4214
187.5000	4227.24
188.0000	4211.71
188.5000	4203.01
189.0000	4226.68
189.5000	4226.41
190.0000	4213.38
190.5000	4237.25
191.0000	4229.59
191.5000	4241.05
192.0000	4248.22
192.5000	4348.17
193.0000	4409.83
193.5000	4293.39
194.0000	4216.83
194.5000	4254.31
195.0000	4232.4
195.5000	4191.01
196.0000	4202.39
196.5000	4187.42
197.0000	4193.38
197.5000	4206.27
198.0000	4189.51
198.5000	4186.87
199.0000	4197.11
199.5000	4200.79
200.0000	4200.71
##### Extended Information
[Comments]
Sample name	20190528
Comment
User
Division
Company	RUB AK Prof. Leichert
[Detailed Information]
Creation date	5/28/2019 2:06 PM
Data array type	Linear data array
Horizontal axis	Time [sec]
Vertical axis	Int.
Start	0 sec
End	200 sec
Data interval	0.5 sec
Data points	401
[Measurement Information]
Model name	FP-8500
Serial No.	C004461452
Ex filter holder	None
Em filter holder	None
Accessory	EHC-813
Accessory S/N	A002161505
Temperature	30.00 C
Control sensor	Holder
Monitor sensor	Holder
Start mode	Start immediately
Measurement date	5/28/2019 2:05 PM
Photometric mode	Em intensity
Ex bandwidth	2.5 nm
Em bandwidth	2.5 nm
Response	1 sec
Sensitivity	Medium
Measurement range	0 - 200 sec
Data interval	0.5 sec
Ex wavelength	360.0 nm
Em wavelength	360.0 nm
Intensity normalization	Off
Blank correction	Off
Auto gain	Off
Shutter control	Open only for measurement
Light source	Xe lamp
Filter	Use
