# Supplementary material for: N-chlorination mediates protective and immunomodulatory effects of oxidized human plasma proteins
Source: eLife. 2019 Jul 12;8:e47395. doi: 10.7554/eLife.47395 (PMC6650281; doi:10.7554/eLife.47395)
Supplement: Figure 2—figure supplement 4—source data 1. [file elife-47395-fig2-figsupp4-data1.zip › Figure 2 Source Data 9/Panel b/148.5 uM Tau ut_2.csv]

TITLE	20190528
DATA TYPE	FLUORESCENCE SPECTRUM
ORIGIN	JASCO
OWNER
DATE	19/05/28
TIME	14:58:45
SPECTROMETER/DATA SYSTEM
LOCALE	1033
RESOLUTION
DELTAX	0.5
XUNITS	SEC
YUNITS	INTENSITY
FIRSTX	0.0000
LASTX	200.0000
NPOINTS	401
FIRSTY	281.66672
MAXY	4316.43994
MINY	-4.40414
XYDATA
0.0000	281.667
0.5000	300.875
1.0000	308.288
1.5000	332.518
2.0000	323.93
2.5000	318.931
3.0000	331.867
3.5000	315.052
4.0000	343.158
4.5000	348.768
5.0000	312.125
5.5000	362.923
6.0000	352.887
6.5000	287.114
7.0000	286.835
7.5000	310.88
8.0000	314.47
8.5000	292.647
9.0000	304.118
9.5000	304.562
10.0000	300.476
10.5000	298.967
11.0000	291.71
11.5000	289.374
12.0000	285.873
12.5000	289.517
13.0000	292.348
13.5000	301.819
14.0000	300.472
14.5000	421.38
15.0000	443.214
15.5000	312.351
16.0000	292.242
16.5000	291.071
17.0000	311.108
17.5000	404.25
18.0000	389.262
18.5000	363.986
19.0000	364.139
19.5000	178.249
20.0000	24.2105
20.5000	-4.40414
21.0000	47.7734
21.5000	204.285
22.0000	302.131
22.5000	308.13
23.0000	335.358
23.5000	355.674
24.0000	392.119
24.5000	419.638
25.0000	451.46
25.5000	491.726
26.0000	517.023
26.5000	560.749
27.0000	609.249
27.5000	664.859
28.0000	742.504
28.5000	795.499
29.0000	833.245
29.5000	906.92
30.0000	976.075
30.5000	1031.59
31.0000	1097.63
31.5000	1163.4
32.0000	1220.98
32.5000	1284.34
33.0000	1345.91
33.5000	1401.13
34.0000	1456.99
34.5000	1517.91
35.0000	1569.97
35.5000	1604.67
36.0000	1658.86
36.5000	1715.97
37.0000	1751.88
37.5000	1809.6
38.0000	1905.88
38.5000	1942.96
39.0000	1950.76
39.5000	1999.37
40.0000	2091.48
40.5000	2127.94
41.0000	2116.08
41.5000	2223.66
42.0000	2260.81
42.5000	2237.54
43.0000	2270.96
43.5000	2306.5
44.0000	2368.21
44.5000	2401.65
45.0000	2408.86
45.5000	2439.68
46.0000	2488
46.5000	2516.68
47.0000	2584.79
47.5000	2608.95
48.0000	2573.68
48.5000	2585.7
49.0000	2592.17
49.5000	2610.07
50.0000	2623.21
50.5000	2697.28
51.0000	2802.14
51.5000	2767.42
52.0000	2732.09
52.5000	2817.12
53.0000	2829.99
53.5000	2791.78
54.0000	2811.45
54.5000	2834.34
55.0000	2849.91
55.5000	2878.63
56.0000	2894.08
56.5000	2895.99
57.0000	2918.48
57.5000	2935.36
58.0000	2990.4
58.5000	3016.98
59.0000	3027.8
59.5000	3078.25
60.0000	3059.11
60.5000	3029.36
61.0000	3048.83
61.5000	3065.24
62.0000	3073.19
62.5000	3088.46
63.0000	3102.47
63.5000	3127.92
64.0000	3153.54
64.5000	3158.41
65.0000	3220.28
65.5000	3230.49
66.0000	3184.66
66.5000	3195.2
67.0000	3222.18
67.5000	3287.63
68.0000	3278.97
68.5000	3236.71
69.0000	3297.66
69.5000	3314.1
70.0000	3290.82
70.5000	3312.57
71.0000	3308.66
71.5000	3296.82
72.0000	3347.69
72.5000	3347.47
73.0000	3309.12
73.5000	3324.68
74.0000	3365.2
74.5000	3378.06
75.0000	3345.08
75.5000	3382.52
76.0000	3405.43
76.5000	3419.02
77.0000	3536.49
77.5000	3593.92
78.0000	3475.88
78.5000	3384.89
79.0000	3415.37
79.5000	3505.63
80.0000	3510.81
80.5000	3450.88
81.0000	3476.36
81.5000	3490.62
82.0000	3525.01
82.5000	3573.69
83.0000	3547.11
83.5000	3495.46
84.0000	3469.61
84.5000	3494.6
85.0000	3532.47
85.5000	3613.19
86.0000	3641.81
86.5000	3559.77
87.0000	3747.71
87.5000	3787.52
88.0000	3635.38
88.5000	3608.81
89.0000	3612.83
89.5000	3631.17
90.0000	3577.18
90.5000	3580.98
91.0000	3630.68
91.5000	3675.63
92.0000	3653.68
92.5000	3631.53
93.0000	3646.76
93.5000	3678.44
94.0000	3713.88
94.5000	3744.44
95.0000	3719.35
95.5000	3678.12
96.0000	3685.83
96.5000	3678.23
97.0000	3718.83
97.5000	3712.4
98.0000	3676.86
98.5000	4044.87
99.0000	4048.97
99.5000	3724.1
100.0000	3768.83
100.5000	3785.09
101.0000	3750.52
101.5000	3687.41
102.0000	3705.94
102.5000	3771.06
103.0000	3718.88
103.5000	3671.39
104.0000	3712.09
104.5000	3729.45
105.0000	3728.87
105.5000	3728.39
106.0000	3749.05
106.5000	3754.55
107.0000	3712.68
107.5000	3713.6
108.0000	3716.57
108.5000	3716.92
109.0000	3760.41
109.5000	3880.59
110.0000	3887.73
110.5000	3824.42
111.0000	3831.57
111.5000	3904.63
112.0000	3934.13
112.5000	3826.38
113.0000	3772.23
113.5000	3810.51
114.0000	3796.23
114.5000	3781.75
115.0000	3809.45
115.5000	3818.77
116.0000	3811.71
116.5000	3846.89
117.0000	3862.46
117.5000	3812.15
118.0000	3938.65
118.5000	3942.31
119.0000	3821.25
119.5000	3844.64
120.0000	3864.46
120.5000	3865.07
121.0000	3857.13
121.5000	3839.4
122.0000	3824.12
122.5000	3875.83
123.0000	3881.66
123.5000	3854.02
124.0000	3885.47
124.5000	3904.5
125.0000	3876.2
125.5000	3861.92
126.0000	3862.3
126.5000	3854.15
127.0000	3888.93
127.5000	3895.58
128.0000	3850.14
128.5000	3888.64
129.0000	3949.46
129.5000	3955.88
130.0000	3954.73
130.5000	3923.13
131.0000	3985.44
131.5000	4015.84
132.0000	3903.96
132.5000	3889.94
133.0000	3995.18
133.5000	3984.32
134.0000	3989.47
134.5000	4036.57
135.0000	3937.52
135.5000	3847.06
136.0000	3861.15
136.5000	3929.71
137.0000	3922.87
137.5000	3856.26
138.0000	3853.97
138.5000	3894.15
139.0000	3904.83
139.5000	3874.47
140.0000	3874.91
140.5000	3916.67
141.0000	3906.62
141.5000	3880.52
142.0000	3873.16
142.5000	3934.93
143.0000	3978.26
143.5000	3959.39
144.0000	4001.34
144.5000	4006.11
145.0000	3937.66
145.5000	3900.18
146.0000	3883.98
146.5000	3876.1
147.0000	3873.47
147.5000	3856.81
148.0000	3919.81
148.5000	3948.94
149.0000	3909.65
149.5000	3917.04
150.0000	3954.43
150.5000	3957.02
151.0000	3929.23
151.5000	4054.42
152.0000	4151.61
152.5000	4035.63
153.0000	3968.16
153.5000	3956.2
154.0000	3921.18
154.5000	3980.35
155.0000	3958.36
155.5000	3975.1
156.0000	4019.26
156.5000	4019.44
157.0000	3987.39
157.5000	4047.69
158.0000	4093.21
158.5000	4043.11
159.0000	4117.87
159.5000	4063.51
160.0000	3956.65
160.5000	3910.4
161.0000	4193.19
161.5000	4205.8
162.0000	3950.64
162.5000	3946.27
163.0000	3918.27
163.5000	4005.89
164.0000	4033.09
164.5000	3980.29
165.0000	3977.66
165.5000	4028.81
166.0000	3991.87
166.5000	3901.41
167.0000	3977.3
167.5000	4036.69
168.0000	4003.09
168.5000	3996.98
169.0000	4095.56
169.5000	4065.51
170.0000	3956.59
170.5000	3969.19
171.0000	3951.56
171.5000	3997.28
172.0000	3997.14
172.5000	3908.79
173.0000	3909.68
173.5000	3928.47
174.0000	3958.55
174.5000	4002.67
175.0000	3975.04
175.5000	4050.72
176.0000	4152.46
176.5000	4226.63
177.0000	4124.25
177.5000	4040.92
178.0000	4043.49
178.5000	3938.62
179.0000	4145.86
179.5000	4316.44
180.0000	4143.78
180.5000	4049.63
181.0000	4174.97
181.5000	4119.6
182.0000	3947.71
182.5000	3918.84
183.0000	3927.15
183.5000	3951.89
184.0000	3957.25
184.5000	3943.29
185.0000	3947.97
185.5000	3953.53
186.0000	3956.12
186.5000	3928.06
187.0000	3991.45
187.5000	4052.02
188.0000	4076.17
188.5000	4038.29
189.0000	4005.66
189.5000	3993.65
190.0000	3997.66
190.5000	4009.83
191.0000	3936.11
191.5000	3911.37
192.0000	3921.01
192.5000	4026.13
193.0000	4035.59
193.5000	3966.78
194.0000	3955.68
194.5000	3990.25
195.0000	4014.93
195.5000	3970.74
196.0000	4000.14
196.5000	4002.41
197.0000	3999.11
197.5000	3970.35
198.0000	3927.33
198.5000	3966.53
199.0000	3950.14
199.5000	3925.83
200.0000	3930.7
##### Extended Information
[Comments]
Sample name	20190528
Comment
User
Division
Company	RUB AK Prof. Leichert
[Detailed Information]
Creation date	5/28/2019 1:58 PM
Data array type	Linear data array
Horizontal axis	Time [sec]
Vertical axis	Int.
Start	0 sec
End	200 sec
Data interval	0.5 sec
Data points	401
[Measurement Information]
Model name	FP-8500
Serial No.	C004461452
Ex filter holder	None
Em filter holder	None
Accessory	EHC-813
Accessory S/N	A002161505
Temperature	30.01 C
Control sensor	Holder
Monitor sensor	Holder
Start mode	Start immediately
Measurement date	5/28/2019 1:58 PM
Photometric mode	Em intensity
Ex bandwidth	2.5 nm
Em bandwidth	2.5 nm
Response	1 sec
Sensitivity	Medium
Measurement range	0 - 200 sec
Data interval	0.5 sec
Ex wavelength	360.0 nm
Em wavelength	360.0 nm
Intensity normalization	Off
Blank correction	Off
Auto gain	Off
Shutter control	Open only for measurement
Light source	Xe lamp
Filter	Use
