# Supplementary material for: N-chlorination mediates protective and immunomodulatory effects of oxidized human plasma proteins
Source: eLife. 2019 Jul 12;8:e47395. doi: 10.7554/eLife.47395 (PMC6650281; doi:10.7554/eLife.47395)
Supplement: Figure 2—figure supplement 4—source data 1. [file elife-47395-fig2-figsupp4-data1.zip › Figure 2 Source Data 9/Panel b/148.5 uM Tau-Cl (5 mM + 50 uM HOCl)_3.csv]

TITLE	20190528
DATA TYPE	FLUORESCENCE SPECTRUM
ORIGIN	JASCO
OWNER
DATE	19/05/28
TIME	15:41:42
SPECTROMETER/DATA SYSTEM
LOCALE	1033
RESOLUTION
DELTAX	0.5
XUNITS	SEC
YUNITS	INTENSITY
FIRSTX	0.0000
LASTX	200.0000
NPOINTS	401
FIRSTY	333.94330
MAXY	4130.74023
MINY	-4.43250
XYDATA
0.0000	333.943
0.5000	416.098
1.0000	376.428
1.5000	458.244
2.0000	456.634
2.5000	365.004
3.0000	415.463
3.5000	421.71
4.0000	378.577
4.5000	378.333
5.0000	488.751
5.5000	437.315
6.0000	345.207
6.5000	357.354
7.0000	348.1
7.5000	348.968
8.0000	321.478
8.5000	311.852
9.0000	337.221
9.5000	347.72
10.0000	376.691
10.5000	433.025
11.0000	410.478
11.5000	389.762
12.0000	390.275
12.5000	352.388
13.0000	346.741
13.5000	373.735
14.0000	413.554
14.5000	375.454
15.0000	312.465
15.5000	393.409
16.0000	416.362
16.5000	343.717
17.0000	341.438
17.5000	371.464
18.0000	352.493
18.5000	328.505
19.0000	361.906
19.5000	231.042
20.0000	36.0371
20.5000	-4.4325
21.0000	-3.59805
21.5000	200.026
22.0000	392.071
22.5000	409.812
23.0000	395.784
23.5000	500.641
24.0000	683.221
24.5000	577.372
25.0000	457.689
25.5000	494.616
26.0000	538.466
26.5000	596.495
27.0000	642.652
27.5000	656.124
28.0000	709.781
28.5000	751.857
29.0000	827.098
29.5000	897.504
30.0000	895.835
30.5000	957.474
31.0000	1022.27
31.5000	1048.89
32.0000	1083.23
32.5000	1183.77
33.0000	1244.04
33.5000	1290.78
34.0000	1334.13
34.5000	1371.17
35.0000	1482.76
35.5000	1593.25
36.0000	1620.66
36.5000	1612.19
37.0000	1627.83
37.5000	1692.37
38.0000	1833.85
38.5000	2038.25
39.0000	2073.82
39.5000	2078.06
40.0000	2114.75
40.5000	2014.8
41.0000	2063.65
41.5000	2100.29
42.0000	2108.17
42.5000	2149.62
43.0000	2169.88
43.5000	2294.89
44.0000	2369.42
44.5000	2351.56
45.0000	2332.49
45.5000	2352.9
46.0000	2521
46.5000	2583.84
47.0000	2511.55
47.5000	2608.23
48.0000	2612.52
48.5000	2560.2
49.0000	2582.28
49.5000	2588.73
50.0000	2651.83
50.5000	2682.87
51.0000	2676.98
51.5000	2680.01
52.0000	2742.32
52.5000	2800.73
53.0000	2803.73
53.5000	2804.62
54.0000	2793.62
54.5000	2789.77
55.0000	2808.75
55.5000	2880.15
56.0000	2971.82
56.5000	2951.88
57.0000	2893.42
57.5000	2895.97
58.0000	2914.76
58.5000	2931.01
59.0000	2991.21
59.5000	3010.91
60.0000	2997.41
60.5000	3006.38
61.0000	3002.52
61.5000	3051.86
62.0000	3102.72
62.5000	3293.29
63.0000	3277.64
63.5000	3112.78
64.0000	3143.01
64.5000	3123.62
65.0000	3179.39
65.5000	3205.43
66.0000	3158.52
66.5000	3171.33
67.0000	3215.09
67.5000	3247.6
68.0000	3301.27
68.5000	3384.6
69.0000	3355.82
69.5000	3272.29
70.0000	3262.95
70.5000	3286.32
71.0000	3273.38
71.5000	3389.06
72.0000	3394.58
72.5000	3276.83
73.0000	3326.73
73.5000	3337.96
74.0000	3412.53
74.5000	3454.24
75.0000	3376.59
75.5000	3383.35
76.0000	3385.01
76.5000	3424.98
77.0000	3456.28
77.5000	3424.19
78.0000	3415.64
78.5000	3468.47
79.0000	3496.58
79.5000	3465.31
80.0000	3496.89
80.5000	3459.85
81.0000	3457.59
81.5000	3508.46
82.0000	3494.22
82.5000	3468.54
83.0000	3514
83.5000	3502.18
84.0000	3425.96
84.5000	3445.45
85.0000	3633.25
85.5000	3682.44
86.0000	3550.47
86.5000	3522.28
87.0000	3564.62
87.5000	3589.11
88.0000	3543.24
88.5000	3510.94
89.0000	3542.39
89.5000	3553.22
90.0000	3564.77
90.5000	3804.15
91.0000	3808.17
91.5000	3596.94
92.0000	3554.02
92.5000	3629.67
93.0000	3787.83
93.5000	3773.75
94.0000	3665.78
94.5000	3623.82
95.0000	3614.77
95.5000	3634.96
96.0000	3643.31
96.5000	3662.36
97.0000	3665.13
97.5000	3776.97
98.0000	3831.8
98.5000	3707.95
99.0000	3676.32
99.5000	3689.8
100.0000	3733.76
100.5000	3710.65
101.0000	3634.78
101.5000	3650.34
102.0000	3678.65
102.5000	3833.04
103.0000	3820.36
103.5000	3665.74
104.0000	3641.19
104.5000	3654.16
105.0000	3706.73
105.5000	3697.97
106.0000	3714.02
106.5000	3713.39
107.0000	3683.14
107.5000	3715.42
108.0000	3763.78
108.5000	3764.36
109.0000	3747.55
109.5000	3730.72
110.0000	3699.09
110.5000	3703.88
111.0000	3785.94
111.5000	3931.72
112.0000	3895.91
112.5000	3738.06
113.0000	3767.88
113.5000	3886.38
114.0000	3818.28
114.5000	3738.97
115.0000	3735.58
115.5000	3798.29
116.0000	3853.43
116.5000	3741.69
117.0000	3754.38
117.5000	3793.23
118.0000	3776.2
118.5000	3773.6
119.0000	3725.4
119.5000	3783.84
120.0000	3859.68
120.5000	3850.63
121.0000	3940.26
121.5000	3958.63
122.0000	3821.86
122.5000	3788.08
123.0000	3783.09
123.5000	3736.74
124.0000	3805.25
124.5000	3886
125.0000	3825.27
125.5000	3757.99
126.0000	3730.69
126.5000	3767.01
127.0000	3876.94
127.5000	3903.64
128.0000	3856.84
128.5000	3836.4
129.0000	3806.39
129.5000	4042.68
130.0000	4093.16
130.5000	3878.7
131.0000	3827.67
131.5000	3824.87
132.0000	3842.18
132.5000	3801.58
133.0000	3806.16
133.5000	3816.89
134.0000	3844.32
134.5000	3832.84
135.0000	3791.71
135.5000	3845.58
136.0000	3853.56
136.5000	3939.13
137.0000	3940.91
137.5000	3858.1
138.0000	3833.04
138.5000	3790.11
139.0000	3849.67
139.5000	3864.94
140.0000	3867.09
140.5000	3898.78
141.0000	3874.63
141.5000	3883.36
142.0000	3861.44
142.5000	3796.31
143.0000	3813.56
143.5000	3839.85
144.0000	3828.03
144.5000	3834.44
145.0000	3855.2
145.5000	3801.44
146.0000	3775.34
146.5000	3991.28
147.0000	4130.74
147.5000	3937.43
148.0000	3861.58
148.5000	3883.89
149.0000	3863.78
149.5000	3849.83
150.0000	3884.94
150.5000	3881.17
151.0000	3876.83
151.5000	3875.75
152.0000	3865.96
152.5000	3890.57
153.0000	3911.9
153.5000	3882.67
154.0000	3800.51
154.5000	3826.76
155.0000	3817.5
155.5000	3858.82
156.0000	3918.83
156.5000	3917.56
157.0000	3898.87
157.5000	3840.3
158.0000	3890.33
158.5000	3906.14
159.0000	3990.41
159.5000	4037.25
160.0000	3919.1
160.5000	3915.56
161.0000	3918.48
161.5000	3880.93
162.0000	3889.21
162.5000	3919.37
163.0000	3849.93
163.5000	3782.76
164.0000	3889.05
164.5000	3904.53
165.0000	3806.14
165.5000	3852.05
166.0000	3879.67
166.5000	3857.8
167.0000	3910.55
167.5000	3878.22
168.0000	3851.73
168.5000	3914.09
169.0000	3906.18
169.5000	3970.96
170.0000	3935.01
170.5000	3860.25
171.0000	3916.41
171.5000	3902.33
172.0000	3869.52
172.5000	3919.13
173.0000	3943.53
173.5000	3883.91
174.0000	3882.49
174.5000	3930.22
175.0000	3924.42
175.5000	3904.7
176.0000	3905.17
176.5000	3883.37
177.0000	3827.16
177.5000	3786.83
178.0000	3783.57
178.5000	3802.76
179.0000	3817.61
179.5000	3821.57
180.0000	3857.66
180.5000	3948.47
181.0000	3920.51
181.5000	3842.01
182.0000	3862.52
182.5000	3853.3
183.0000	3824.96
183.5000	3911.88
184.0000	3914.46
184.5000	3834.8
185.0000	3836.74
185.5000	3874.51
186.0000	3933.43
186.5000	3891.55
187.0000	3824.23
187.5000	3822.66
188.0000	3859.75
188.5000	3942.05
189.0000	3917.88
189.5000	3889.82
190.0000	3870.25
190.5000	3803.86
191.0000	3876.86
191.5000	3905.23
192.0000	3887.2
192.5000	3859.46
193.0000	3810.57
193.5000	3815.79
194.0000	3853.52
194.5000	3910.43
195.0000	3867.65
195.5000	3809.66
196.0000	3818.69
196.5000	3837.71
197.0000	3876.43
197.5000	3842.85
198.0000	3806.31
198.5000	3800.18
199.0000	3826.55
199.5000	3836.88
200.0000	3840.48
##### Extended Information
[Comments]
Sample name	20190528
Comment
User
Division
Company	RUB AK Prof. Leichert
[Detailed Information]
Creation date	5/28/2019 2:41 PM
Data array type	Linear data array
Horizontal axis	Time [sec]
Vertical axis	Int.
Start	0 sec
End	200 sec
Data interval	0.5 sec
Data points	401
[Measurement Information]
Model name	FP-8500
Serial No.	C004461452
Ex filter holder	None
Em filter holder	None
Accessory	EHC-813
Accessory S/N	A002161505
Temperature	29.96 C
Control sensor	Holder
Monitor sensor	Holder
Start mode	Start immediately
Measurement date	5/28/2019 2:41 PM
Photometric mode	Em intensity
Ex bandwidth	2.5 nm
Em bandwidth	2.5 nm
Response	1 sec
Sensitivity	Medium
Measurement range	0 - 200 sec
Data interval	0.5 sec
Ex wavelength	360.0 nm
Em wavelength	360.0 nm
Intensity normalization	Off
Blank correction	Off
Auto gain	Off
Shutter control	Open only for measurement
Light source	Xe lamp
Filter	Use
