# Supplementary material for: N-chlorination mediates protective and immunomodulatory effects of oxidized human plasma proteins
Source: eLife. 2019 Jul 12;8:e47395. doi: 10.7554/eLife.47395 (PMC6650281; doi:10.7554/eLife.47395)
Supplement: Figure 2—figure supplement 4—source data 1. [file elife-47395-fig2-figsupp4-data1.zip › Figure 2 Source Data 9/Panel b/CS alone_1.csv]

TITLE	20190528
DATA TYPE	FLUORESCENCE SPECTRUM
ORIGIN	JASCO
OWNER
DATE	19/05/28
TIME	11:47:43
SPECTROMETER/DATA SYSTEM
LOCALE	1033
RESOLUTION
DELTAX	0.5
XUNITS	SEC
YUNITS	INTENSITY
FIRSTX	0.0000
LASTX	200.0000
NPOINTS	401
FIRSTY	247.84491
MAXY	4943.75977
MINY	-5.84106
XYDATA
0.0000	247.845
0.5000	269.05
1.0000	239.937
1.5000	287.107
2.0000	282.569
2.5000	233.633
3.0000	245.795
3.5000	216.37
4.0000	206.593
4.5000	210.425
5.0000	212.358
5.5000	208.73
6.0000	212.953
6.5000	229.24
7.0000	311.359
7.5000	299.793
8.0000	225.263
8.5000	218.107
9.0000	203.048
9.5000	202.198
10.0000	200.993
10.5000	210.523
11.0000	230.608
11.5000	291.521
12.0000	309.888
12.5000	248.313
13.0000	224.102
13.5000	224.879
14.0000	210.381
14.5000	217.813
15.0000	217.626
15.5000	226.297
16.0000	227.762
16.5000	206.013
17.0000	276.196
17.5000	273.575
18.0000	229.191
18.5000	241.107
19.0000	227.625
19.5000	187.881
20.0000	68.1631
20.5000	-5.84106
21.0000	-3.54109
21.5000	98.2925
22.0000	224.995
22.5000	243.159
23.0000	252.785
23.5000	317.596
24.0000	332.607
24.5000	321.299
25.0000	359.217
25.5000	382.005
26.0000	461.714
26.5000	471.897
27.0000	452.096
27.5000	603.085
28.0000	716.247
28.5000	694.324
29.0000	720.528
29.5000	800.21
30.0000	860.94
30.5000	945.045
31.0000	1090.06
31.5000	1174.17
32.0000	1231.88
32.5000	1395.51
33.0000	1503.86
33.5000	1564.26
34.0000	1630.29
34.5000	1784.09
35.0000	1892.49
35.5000	1885.8
36.0000	2068.43
36.5000	2229.55
37.0000	2224.5
37.5000	2260.47
38.0000	2306.2
38.5000	2466.67
39.0000	2524.75
39.5000	2470.76
40.0000	2537.36
40.5000	2606.18
41.0000	2758.17
41.5000	2842.69
42.0000	2809.42
42.5000	2832.68
43.0000	2879.59
43.5000	2925.43
44.0000	2973.88
44.5000	3025.77
45.0000	3068.47
45.5000	3110.79
46.0000	3175.27
46.5000	3209.86
47.0000	3219.25
47.5000	3278.91
48.0000	3342.41
48.5000	3389.07
49.0000	3456.44
49.5000	3470.14
50.0000	3568.59
50.5000	3579.47
51.0000	3496.44
51.5000	3537.91
52.0000	3579.69
52.5000	3605.82
53.0000	3640.94
53.5000	3660.67
54.0000	3700.47
54.5000	3756.35
55.0000	3777.08
55.5000	3805.82
56.0000	3789.22
56.5000	3822.28
57.0000	3843.43
57.5000	3800.36
58.0000	3898.01
58.5000	3913.07
59.0000	3843.69
59.5000	3861.25
60.0000	3954.95
60.5000	3961.16
61.0000	3876.86
61.5000	3920.72
62.0000	3938.12
62.5000	3965.87
63.0000	4050.78
63.5000	4022.75
64.0000	3979.99
64.5000	3989.68
65.0000	3988.73
65.5000	3997.23
66.0000	4014.78
66.5000	4016.94
67.0000	4021.26
67.5000	4078.73
68.0000	4135.3
68.5000	4107.09
69.0000	4075.78
69.5000	4137.72
70.0000	4185.2
70.5000	4205.3
71.0000	4259.15
71.5000	4257.54
72.0000	4192.97
72.5000	4162.31
73.0000	4382.54
73.5000	4400.26
74.0000	4196.15
74.5000	4198.66
75.0000	4218.72
75.5000	4219.34
76.0000	4239.19
76.5000	4248.58
77.0000	4270.68
77.5000	4285.44
78.0000	4243.13
78.5000	4234.95
79.0000	4330.89
79.5000	4348.23
80.0000	4264.94
80.5000	4269.17
81.0000	4275.23
81.5000	4353.51
82.0000	4386.28
82.5000	4348.28
83.0000	4327.57
83.5000	4305.48
84.0000	4313.67
84.5000	4320.07
85.0000	4321.1
85.5000	4333.18
86.0000	4367.36
86.5000	4488.17
87.0000	4476.32
87.5000	4382.77
88.0000	4369.39
88.5000	4387.11
89.0000	4417.21
89.5000	4560.71
90.0000	4567.06
90.5000	4380.59
91.0000	4373.64
91.5000	4396.06
92.0000	4388.66
92.5000	4400.74
93.0000	4505.97
93.5000	4520.84
94.0000	4450.46
94.5000	4470.51
95.0000	4456.44
95.5000	4425.71
96.0000	4472.1
96.5000	4472.1
97.0000	4453.85
97.5000	4446.77
98.0000	4505.07
98.5000	4509.44
99.0000	4430.59
99.5000	4436.6
100.0000	4452.01
100.5000	4471.9
101.0000	4519.13
101.5000	4504.02
102.0000	4535.04
102.5000	4576.32
103.0000	4576.88
103.5000	4553.13
104.0000	4484.36
104.5000	4487.46
105.0000	4527.21
105.5000	4571.69
106.0000	4594.2
106.5000	4750.94
107.0000	4703.38
107.5000	4511.6
108.0000	4498.19
108.5000	4518.52
109.0000	4627.45
109.5000	4634.12
110.0000	4615.12
110.5000	4611.58
111.0000	4558.95
111.5000	4538.08
112.0000	4537.02
112.5000	4546.28
113.0000	4539.44
113.5000	4534.31
114.0000	4552.6
114.5000	4559.23
115.0000	4529.72
115.5000	4537.45
116.0000	4580.59
116.5000	4596.21
117.0000	4564.37
117.5000	4553.89
118.0000	4548.73
118.5000	4652.31
119.0000	4672.31
119.5000	4621.62
120.0000	4594
120.5000	4539.64
121.0000	4540.86
121.5000	4525.61
122.0000	4577.66
122.5000	4704.03
123.0000	4669.52
123.5000	4680.36
124.0000	4753.72
124.5000	4675.93
125.0000	4682.82
125.5000	4676.83
126.0000	4619.77
126.5000	4658.62
127.0000	4735.81
127.5000	4694.96
128.0000	4623.42
128.5000	4586.44
129.0000	4563.23
129.5000	4592.7
130.0000	4615.47
130.5000	4668.89
131.0000	4672.27
131.5000	4597.21
132.0000	4638.57
132.5000	4686.26
133.0000	4769.25
133.5000	4752.99
134.0000	4724.71
134.5000	4725.9
135.0000	4663.69
135.5000	4668.82
136.0000	4700.83
136.5000	4708.55
137.0000	4621.14
137.5000	4617
138.0000	4893.57
138.5000	4889.3
139.0000	4602.69
139.5000	4554.67
140.0000	4563.5
140.5000	4612.33
141.0000	4610.33
141.5000	4761.85
142.0000	4822.34
142.5000	4660.56
143.0000	4849.26
143.5000	4835.09
144.0000	4578.75
144.5000	4613.91
145.0000	4681.1
145.5000	4692.08
146.0000	4674.46
146.5000	4609.83
147.0000	4585.86
147.5000	4627.02
148.0000	4619.6
148.5000	4599.25
149.0000	4597.37
149.5000	4584.64
150.0000	4586.27
150.5000	4644.27
151.0000	4641.79
151.5000	4603.43
152.0000	4722.9
152.5000	4727.02
153.0000	4667.2
153.5000	4683.08
154.0000	4673.22
154.5000	4681.83
155.0000	4651.38
155.5000	4608.73
156.0000	4619.02
156.5000	4617.06
157.0000	4595.51
157.5000	4601.86
158.0000	4664.21
158.5000	4943.76
159.0000	4892.07
159.5000	4631.22
160.0000	4604.47
160.5000	4601
161.0000	4578.13
161.5000	4564.06
162.0000	4630.31
162.5000	4679.58
163.0000	4606.29
163.5000	4526.42
164.0000	4566.49
164.5000	4570.49
165.0000	4521.32
165.5000	4485.96
166.0000	4579.33
166.5000	4685.41
167.0000	4588.86
167.5000	4450.84
168.0000	4412.13
168.5000	4432.73
169.0000	4421.64
169.5000	4428.85
170.0000	4433.44
170.5000	4384.2
171.0000	4404.08
171.5000	4410.24
172.0000	4402.53
172.5000	4414.52
173.0000	4406.89
173.5000	4387.54
174.0000	4362.6
174.5000	4425.13
175.0000	4414.96
175.5000	4424.28
176.0000	4463.56
176.5000	4394.71
177.0000	4367.12
177.5000	4399.07
178.0000	4436.84
178.5000	4408.06
179.0000	4379.24
179.5000	4344.63
180.0000	4370.91
180.5000	4383.56
181.0000	4319.76
181.5000	4313.77
182.0000	4320.95
182.5000	4352.82
183.0000	4375.02
183.5000	4339.44
184.0000	4329.39
184.5000	4383.82
185.0000	4388.63
185.5000	4420.72
186.0000	4406.21
186.5000	4373.43
187.0000	4435.79
187.5000	4460.02
188.0000	4458.48
188.5000	4371.5
189.0000	4293.45
189.5000	4276.39
190.0000	4287.35
190.5000	4342.25
191.0000	4387.59
191.5000	4378.1
192.0000	4349.89
192.5000	4323.02
193.0000	4344.14
193.5000	4352.41
194.0000	4355.12
194.5000	4333.76
195.0000	4285.31
195.5000	4360.63
196.0000	4352.63
196.5000	4305.63
197.0000	4314.97
197.5000	4353.59
198.0000	4328.38
198.5000	4279.64
199.0000	4328.97
199.5000	4290.83
200.0000	4293.47
##### Extended Information
[Comments]
Sample name	20190528
Comment
User
Division
Company	RUB AK Prof. Leichert
[Detailed Information]
Creation date	5/28/2019 10:47 AM
Data array type	Linear data array
Horizontal axis	Time [sec]
Vertical axis	Int.
Start	0 sec
End	200 sec
Data interval	0.5 sec
Data points	401
[Measurement Information]
Model name	FP-8500
Serial No.	C004461452
Ex filter holder	None
Em filter holder	None
Accessory	EHC-813
Accessory S/N	A002161505
Temperature	29.99 C
Control sensor	Holder
Monitor sensor	Holder
Start mode	Start immediately
Measurement date	5/28/2019 10:47 AM
Photometric mode	Em intensity
Ex bandwidth	2.5 nm
Em bandwidth	2.5 nm
Response	1 sec
Sensitivity	Medium
Measurement range	0 - 200 sec
Data interval	0.5 sec
Ex wavelength	360.0 nm
Em wavelength	360.0 nm
Intensity normalization	Off
Blank correction	Off
Auto gain	Off
Shutter control	Open only for measurement
Light source	Xe lamp
Filter	Use
