# Supplementary material for: N-chlorination mediates protective and immunomodulatory effects of oxidized human plasma proteins
Source: eLife. 2019 Jul 12;8:e47395. doi: 10.7554/eLife.47395 (PMC6650281; doi:10.7554/eLife.47395)
Supplement: Figure 2—figure supplement 4—source data 1. [file elife-47395-fig2-figsupp4-data1.zip › Figure 2 Source Data 9/Panel b/CS alone_3.csv]

TITLE	20190528
DATA TYPE	FLUORESCENCE SPECTRUM
ORIGIN	JASCO
OWNER
DATE	19/05/28
TIME	12:02:49
SPECTROMETER/DATA SYSTEM
LOCALE	1033
RESOLUTION
DELTAX	0.5
XUNITS	SEC
YUNITS	INTENSITY
FIRSTX	0.0000
LASTX	200.0000
NPOINTS	401
FIRSTY	301.66531
MAXY	4579.04053
MINY	-4.38534
XYDATA
0.0000	301.665
0.5000	431.281
1.0000	434.667
1.5000	531.693
2.0000	512.04
2.5000	620.588
3.0000	560.633
3.5000	263.988
4.0000	308.901
4.5000	308.706
5.0000	286.619
5.5000	291.655
6.0000	259.727
6.5000	272.407
7.0000	293.541
7.5000	298.857
8.0000	280.147
8.5000	382.715
9.0000	425.788
9.5000	378.052
10.0000	378.298
10.5000	291.074
11.0000	320.402
11.5000	337.408
12.0000	261.689
12.5000	260.637
13.0000	280.112
13.5000	253.084
14.0000	338.141
14.5000	405.007
15.0000	355.083
15.5000	345.016
16.0000	300.089
16.5000	281.159
17.0000	330.172
17.5000	319.347
18.0000	303.775
18.5000	476.385
19.0000	441.763
19.5000	271.765
20.0000	136.594
20.5000	-4.38534
21.0000	-3.4865
21.5000	223.083
22.0000	441.93
22.5000	412.934
23.0000	420.465
23.5000	508.764
24.0000	454.809
24.5000	406.367
25.0000	467.93
25.5000	483.745
26.0000	638.989
26.5000	646.8
27.0000	525.431
27.5000	571.038
28.0000	744.723
28.5000	899.309
29.0000	922.172
29.5000	892.13
30.0000	983.406
30.5000	1114.61
31.0000	1094.31
31.5000	1109.8
32.0000	1363.39
32.5000	1464.29
33.0000	1358.78
33.5000	1428.47
34.0000	1556.55
34.5000	1707.42
35.0000	1688.67
35.5000	1661.29
36.0000	1792.92
36.5000	1834.82
37.0000	1838.5
37.5000	1900.28
38.0000	1947.27
38.5000	1983.32
39.0000	2157.93
39.5000	2259.1
40.0000	2385.31
40.5000	2354.75
41.0000	2183.33
41.5000	2250.08
42.0000	2357.22
42.5000	2410.97
43.0000	2429.4
43.5000	2642.3
44.0000	2658.08
44.5000	2531.65
45.0000	2557.7
45.5000	2570.85
46.0000	2723.31
46.5000	2873.11
47.0000	2851.05
47.5000	2835.74
48.0000	2886.71
48.5000	2902.73
49.0000	3132.51
49.5000	3186.44
50.0000	2955.79
50.5000	2966.98
51.0000	3132.81
51.5000	3152.03
52.0000	3058.79
52.5000	3002.64
53.0000	2997.24
53.5000	3037.77
54.0000	3176.91
54.5000	3170.73
55.0000	3063.36
55.5000	3159.83
56.0000	3201.8
56.5000	3159.92
57.0000	3214.67
57.5000	3243.06
58.0000	3256.53
58.5000	3320.53
59.0000	3375.38
59.5000	3336.01
60.0000	3335.92
60.5000	3400.37
61.0000	3654.81
61.5000	3652.99
62.0000	3369.49
62.5000	3368.87
63.0000	3343.54
63.5000	3360.28
64.0000	3376.82
64.5000	3474.42
65.0000	3526.85
65.5000	3429.7
66.0000	3404.97
66.5000	3457.81
67.0000	3511.27
67.5000	3519.43
68.0000	3556.52
68.5000	3597.41
69.0000	3546.74
69.5000	3537.46
70.0000	3592.31
70.5000	3640.91
71.0000	3657.46
71.5000	3573.11
72.0000	3538.42
72.5000	3583.22
73.0000	3564.39
73.5000	3618.18
74.0000	3627.04
74.5000	3676.26
75.0000	3739.74
75.5000	3626.4
76.0000	3652.78
76.5000	3677.72
77.0000	3682.45
77.5000	3769.9
78.0000	3812.82
78.5000	3745.09
79.0000	3757.89
79.5000	3812.65
80.0000	3723.5
80.5000	3673.35
81.0000	3710.26
81.5000	3898.93
82.0000	3926.37
82.5000	3759.21
83.0000	3774.22
83.5000	3831.71
84.0000	3864.69
84.5000	3943.93
85.0000	3909.09
85.5000	3826.36
86.0000	3896.02
86.5000	3940.09
87.0000	3902.1
87.5000	3858.46
88.0000	3872.78
88.5000	3862.21
89.0000	3831.97
89.5000	3846.59
90.0000	3990.49
90.5000	4023
91.0000	3941.7
91.5000	4001.23
92.0000	3930.43
92.5000	3926.57
93.0000	3971.98
93.5000	3949.53
94.0000	4016.38
94.5000	3976.07
95.0000	3925.14
95.5000	3907.25
96.0000	3892.02
96.5000	3920.08
97.0000	3899.97
97.5000	4033.03
98.0000	4046.62
98.5000	3961.11
99.0000	4028.2
99.5000	4063.35
100.0000	4009.51
100.5000	3927.79
101.0000	3952.59
101.5000	4036.68
102.0000	4013.85
102.5000	3910.48
103.0000	4024.38
103.5000	4270.31
104.0000	4289.83
104.5000	4077.63
105.0000	4005.8
105.5000	4049.09
106.0000	4013.86
106.5000	4076.11
107.0000	4042.64
107.5000	4006.28
108.0000	4050.31
108.5000	4078.56
109.0000	4115.39
109.5000	4106.23
110.0000	4023.37
110.5000	3959.23
111.0000	4112.61
111.5000	4115.02
112.0000	3992.68
112.5000	3994.36
113.0000	3964.25
113.5000	4088.5
114.0000	4113.04
114.5000	4007.62
115.0000	4096.3
115.5000	4207.37
116.0000	4491.29
116.5000	4413.15
117.0000	4123.99
117.5000	4194.73
118.0000	4146.03
118.5000	4008.84
119.0000	3972.05
119.5000	4006.26
120.0000	4147.34
120.5000	4181.21
121.0000	4091.47
121.5000	4050.76
122.0000	3989.89
122.5000	4023.11
123.0000	4127.86
123.5000	4085.57
124.0000	4073.21
124.5000	4152.2
125.0000	4129.36
125.5000	4036.92
126.0000	4035.23
126.5000	4069.19
127.0000	4083.05
127.5000	4228.71
128.0000	4311.61
128.5000	4173.66
129.0000	4043.79
129.5000	4037.96
130.0000	4041.14
130.5000	4115.6
131.0000	4150.29
131.5000	4052.99
132.0000	4030.76
132.5000	4080.41
133.0000	4147
133.5000	4164.38
134.0000	4071.01
134.5000	4041.09
135.0000	4156.71
135.5000	4169.75
136.0000	4083.77
136.5000	4041.65
137.0000	4051.59
137.5000	4081.37
138.0000	4075.27
138.5000	4083.15
139.0000	4071.75
139.5000	4084.85
140.0000	4161.33
140.5000	4174.45
141.0000	4129.8
141.5000	4143.83
142.0000	4109.75
142.5000	4033.31
143.0000	4042.6
143.5000	4150.27
144.0000	4156.97
144.5000	4111.71
145.0000	4309.76
145.5000	4266.08
146.0000	4090.13
146.5000	4229.62
147.0000	4246.42
147.5000	4145.17
148.0000	4142.76
148.5000	4203.24
149.0000	4172.89
149.5000	4117.99
150.0000	4127.17
150.5000	4195.11
151.0000	4185.25
151.5000	4180.65
152.0000	4272.9
152.5000	4180.95
153.0000	4095.74
153.5000	4075.54
154.0000	4075.16
154.5000	4164.55
155.0000	4144.91
155.5000	4124.53
156.0000	4300.32
156.5000	4324.89
157.0000	4198.11
157.5000	4117.51
158.0000	4078.64
158.5000	4102.1
159.0000	4231.6
159.5000	4375.4
160.0000	4266.97
160.5000	4153.56
161.0000	4147.73
161.5000	4128.42
162.0000	4132.71
162.5000	4089.81
163.0000	4144.87
163.5000	4289.08
164.0000	4261.99
164.5000	4213.62
165.0000	4271.12
165.5000	4232.41
166.0000	4169.98
166.5000	4176.7
167.0000	4151.2
167.5000	4154.45
168.0000	4268.26
168.5000	4292.39
169.0000	4145.8
169.5000	4080.31
170.0000	4092.06
170.5000	4141.64
171.0000	4152.13
171.5000	4123.72
172.0000	4161.66
172.5000	4138.29
173.0000	4128.66
173.5000	4167.24
174.0000	4164.75
174.5000	4135
175.0000	4117.22
175.5000	4169.12
176.0000	4191.89
176.5000	4109.11
177.0000	4135.91
177.5000	4227.16
178.0000	4246.88
178.5000	4197.17
179.0000	4201.52
179.5000	4281.14
180.0000	4180.25
180.5000	4100.77
181.0000	4177.23
181.5000	4178.65
182.0000	4133.67
182.5000	4210.7
183.0000	4365.58
183.5000	4337.17
184.0000	4246.49
184.5000	4210.65
185.0000	4222.87
185.5000	4190.87
186.0000	4168.34
186.5000	4233.34
187.0000	4224.62
187.5000	4166.58
188.0000	4154.83
188.5000	4224.83
189.0000	4579.04
189.5000	4513.93
190.0000	4286.06
190.5000	4284.55
191.0000	4195.02
191.5000	4244.12
192.0000	4229.52
192.5000	4197.36
193.0000	4139.47
193.5000	4119.19
194.0000	4192.2
194.5000	4167.93
195.0000	4085.91
195.5000	4139.84
196.0000	4173.97
196.5000	4236.46
197.0000	4239.56
197.5000	4178.38
198.0000	4176.28
198.5000	4169
199.0000	4183.41
199.5000	4303.15
200.0000	4336.17
##### Extended Information
[Comments]
Sample name	20190528
Comment
User
Division
Company	RUB AK Prof. Leichert
[Detailed Information]
Creation date	5/28/2019 11:02 AM
Data array type	Linear data array
Horizontal axis	Time [sec]
Vertical axis	Int.
Start	0 sec
End	200 sec
Data interval	0.5 sec
Data points	401
[Measurement Information]
Model name	FP-8500
Serial No.	C004461452
Ex filter holder	None
Em filter holder	None
Accessory	EHC-813
Accessory S/N	A002161505
Temperature	29.99 C
Control sensor	Holder
Monitor sensor	Holder
Start mode	Start immediately
Measurement date	5/28/2019 11:02 AM
Photometric mode	Em intensity
Ex bandwidth	2.5 nm
Em bandwidth	2.5 nm
Response	1 sec
Sensitivity	Medium
Measurement range	0 - 200 sec
Data interval	0.5 sec
Ex wavelength	360.0 nm
Em wavelength	360.0 nm
Intensity normalization	Off
Blank correction	Off
Auto gain	Off
Shutter control	Open only for measurement
Light source	Xe lamp
Filter	Use
