# Supplementary material for: N-chlorination mediates protective and immunomodulatory effects of oxidized human plasma proteins
Source: eLife. 2019 Jul 12;8:e47395. doi: 10.7554/eLife.47395 (PMC6650281; doi:10.7554/eLife.47395)
Supplement: Figure 2—figure supplement 4—source data 1. [file elife-47395-fig2-figsupp4-data1.zip › Figure 2 Source Data 9/Panel b/CS alone_2.csv]

TITLE	20190528
DATA TYPE	FLUORESCENCE SPECTRUM
ORIGIN	JASCO
OWNER
DATE	19/05/28
TIME	11:57:07
SPECTROMETER/DATA SYSTEM
LOCALE	1033
RESOLUTION
DELTAX	0.5
XUNITS	SEC
YUNITS	INTENSITY
FIRSTX	0.0000
LASTX	200.0000
NPOINTS	401
FIRSTY	188.93111
MAXY	4610.95947
MINY	-6.50276
XYDATA
0.0000	188.931
0.5000	209.203
1.0000	217.938
1.5000	312.045
2.0000	303.373
2.5000	247.898
3.0000	267.785
3.5000	248.296
4.0000	238.639
4.5000	218.523
5.0000	210.946
5.5000	295.091
6.0000	289.281
6.5000	210.04
7.0000	217.189
7.5000	216.055
8.0000	220.061
8.5000	216.432
9.0000	262.701
9.5000	264.239
10.0000	225.646
10.5000	243.178
11.0000	231.962
11.5000	223.578
12.0000	219.56
12.5000	210.56
13.0000	213.876
13.5000	235.958
14.0000	296.238
14.5000	288.328
15.0000	222.698
15.5000	203.508
16.0000	219.3
16.5000	242.647
17.0000	282.261
17.5000	265.078
18.0000	212.278
18.5000	223.669
19.0000	243.48
19.5000	257.086
20.0000	126.989
20.5000	-6.50276
21.0000	-3.56079
21.5000	77.8528
22.0000	234.482
22.5000	329.511
23.0000	308.451
23.5000	345.223
24.0000	469.452
24.5000	496.58
25.0000	447.072
25.5000	402.127
26.0000	457.847
26.5000	487.85
27.0000	475.96
27.5000	535.175
28.0000	749.318
28.5000	884.74
29.0000	822.622
29.5000	847.003
30.0000	1011.82
30.5000	1077.24
31.0000	1110.24
31.5000	1183.78
32.0000	1207.93
32.5000	1335.05
33.0000	1427.79
33.5000	1468.77
34.0000	1551.65
34.5000	1834.16
35.0000	1914.55
35.5000	1784.55
36.0000	1867.24
36.5000	2023.42
37.0000	2104.03
37.5000	2083.7
38.0000	2141.74
38.5000	2299.19
39.0000	2328.89
39.5000	2343.79
40.0000	2444
40.5000	2440.64
41.0000	2464.48
41.5000	2551.03
42.0000	2572.21
42.5000	2589.74
43.0000	2641.53
43.5000	2720.47
44.0000	2759
44.5000	2768.68
45.0000	2816.38
45.5000	2853.5
46.0000	2882.64
46.5000	2911.1
47.0000	2948.14
47.5000	3021
48.0000	3068.31
48.5000	3080.91
49.0000	3108.09
49.5000	3255.87
50.0000	3271.02
50.5000	3178.75
51.0000	3256.89
51.5000	3265.33
52.0000	3240.36
52.5000	3297.37
53.0000	3355
53.5000	3471.01
54.0000	3503.39
54.5000	3405.53
55.0000	3396.08
55.5000	3402.34
56.0000	3400.78
56.5000	3427.39
57.0000	3477.77
57.5000	3595.82
58.0000	3686.6
58.5000	3665.26
59.0000	3574.46
59.5000	3522.21
60.0000	3623.71
60.5000	3655.42
61.0000	3590.27
61.5000	3612.1
62.0000	3630.29
62.5000	3627.81
63.0000	3645.16
63.5000	3677.99
64.0000	3673.88
64.5000	3665.54
65.0000	3672.69
65.5000	3672.43
66.0000	3682.96
66.5000	3716.25
67.0000	3780.76
67.5000	3778.13
68.0000	3755.04
68.5000	3758.11
69.0000	3787.09
69.5000	4000.83
70.0000	4013.79
70.5000	3825.52
71.0000	3810.2
71.5000	3858.43
72.0000	3888.64
72.5000	3862.15
73.0000	3874.31
73.5000	3992.87
74.0000	3981.28
74.5000	3874.41
75.0000	3877.3
75.5000	3887.81
76.0000	3896
76.5000	3904
77.0000	3911.08
77.5000	3925.25
78.0000	3964.37
78.5000	4019.4
79.0000	4041.57
79.5000	3996.44
80.0000	3968.79
80.5000	3983.19
81.0000	3985.87
81.5000	3984.6
82.0000	4114.76
82.5000	4128.12
83.0000	4040.13
83.5000	4112.11
84.0000	4095.72
84.5000	4051.21
85.0000	4054.69
85.5000	4377.42
86.0000	4496.02
86.5000	4165.5
87.0000	4082.08
87.5000	4106.97
88.0000	4070.24
88.5000	4067.06
89.0000	4225.35
89.5000	4238.39
90.0000	4120.8
90.5000	4105.19
91.0000	4100.27
91.5000	4158.41
92.0000	4156.37
92.5000	4092.89
93.0000	4069.66
93.5000	4102.34
94.0000	4168.19
94.5000	4141.01
95.0000	4104.95
95.5000	4097.83
96.0000	4076.65
96.5000	4086.12
97.0000	4086.33
97.5000	4171.71
98.0000	4188.79
98.5000	4112.53
99.0000	4130.68
99.5000	4181.21
100.0000	4181.18
100.5000	4140.28
101.0000	4126.58
101.5000	4153.64
102.0000	4158.92
102.5000	4131.69
103.0000	4148.04
103.5000	4151.09
104.0000	4197.95
104.5000	4207.22
105.0000	4182.83
105.5000	4180.67
106.0000	4207.32
106.5000	4280.43
107.0000	4354.4
107.5000	4338.9
108.0000	4221.14
108.5000	4182.08
109.0000	4169.98
109.5000	4170.71
110.0000	4332.09
110.5000	4362.35
111.0000	4260.33
111.5000	4284.23
112.0000	4253.15
112.5000	4218.85
113.0000	4293.04
113.5000	4276.72
114.0000	4207.14
114.5000	4216.3
115.0000	4226.32
115.5000	4234.12
116.0000	4265.73
116.5000	4330.56
117.0000	4308.15
117.5000	4222.75
118.0000	4291.62
118.5000	4376.74
119.0000	4381.62
119.5000	4319.87
120.0000	4269.62
120.5000	4273.5
121.0000	4273.37
121.5000	4300
122.0000	4269.79
122.5000	4243.56
123.0000	4229.44
123.5000	4232.03
124.0000	4270.98
124.5000	4260.13
125.0000	4241.71
125.5000	4245.82
126.0000	4290.6
126.5000	4375.39
127.0000	4328.65
127.5000	4253.27
128.0000	4275.89
128.5000	4296.17
129.0000	4324.72
129.5000	4315.48
130.0000	4267.23
130.5000	4350.33
131.0000	4358.29
131.5000	4266.02
132.0000	4265.31
132.5000	4271.97
133.0000	4291.42
133.5000	4298.52
134.0000	4335.62
134.5000	4331.6
135.0000	4392.98
135.5000	4409.72
136.0000	4303.94
136.5000	4356.11
137.0000	4345.28
137.5000	4330.35
138.0000	4373.02
138.5000	4321.23
139.0000	4301.67
139.5000	4299.21
140.0000	4289.65
140.5000	4320.95
141.0000	4316.59
141.5000	4285
142.0000	4282.87
142.5000	4313.98
143.0000	4462.41
143.5000	4424.33
144.0000	4268.69
144.5000	4277.85
145.0000	4501.03
145.5000	4551.17
146.0000	4380.72
146.5000	4417.53
147.0000	4382.63
147.5000	4304.03
148.0000	4321.6
148.5000	4329.11
149.0000	4374.44
149.5000	4365.16
150.0000	4290.6
150.5000	4316.16
151.0000	4415.28
151.5000	4471.87
152.0000	4414.94
152.5000	4330.67
153.0000	4285.66
153.5000	4288.5
154.0000	4319.06
154.5000	4320.13
155.0000	4419.01
155.5000	4435.36
156.0000	4334.24
156.5000	4327.9
157.0000	4352.49
157.5000	4355.34
158.0000	4325.84
158.5000	4316.76
159.0000	4337.45
159.5000	4350.24
160.0000	4345.87
160.5000	4411.76
161.0000	4382.12
161.5000	4337.36
162.0000	4371.75
162.5000	4339.87
163.0000	4329.43
163.5000	4406.9
164.0000	4422.36
164.5000	4386.87
165.0000	4418.13
165.5000	4404.4
166.0000	4385.89
166.5000	4362.4
167.0000	4330.93
167.5000	4327.55
168.0000	4307.17
168.5000	4434.09
169.0000	4464.12
169.5000	4352.42
170.0000	4327.92
170.5000	4393.72
171.0000	4393.64
171.5000	4364.25
172.0000	4426.53
172.5000	4381.28
173.0000	4344.52
173.5000	4583.55
174.0000	4610.96
174.5000	4435.88
175.0000	4415.46
175.5000	4393.26
176.0000	4452.34
176.5000	4410.66
177.0000	4347.37
177.5000	4381.66
178.0000	4377.59
178.5000	4355.16
179.0000	4364.85
179.5000	4387.46
180.0000	4363.45
180.5000	4328.46
181.0000	4358.17
181.5000	4364.05
182.0000	4344.05
182.5000	4343.99
183.0000	4332.87
183.5000	4311.82
184.0000	4323.73
184.5000	4372.43
185.0000	4372.08
185.5000	4363.17
186.0000	4379.7
186.5000	4382.1
187.0000	4349.11
187.5000	4331.55
188.0000	4350.15
188.5000	4381.52
189.0000	4413.22
189.5000	4374.35
190.0000	4338.91
190.5000	4369.2
191.0000	4430.77
191.5000	4404.34
192.0000	4347.12
192.5000	4366.4
193.0000	4354.99
193.5000	4361.52
194.0000	4385.78
194.5000	4356.71
195.0000	4351.93
195.5000	4454.16
196.0000	4428.33
196.5000	4335.68
197.0000	4363.45
197.5000	4363.05
198.0000	4334.46
198.5000	4326.93
199.0000	4389.54
199.5000	4501.41
200.0000	4478.02
##### Extended Information
[Comments]
Sample name	20190528
Comment
User
Division
Company	RUB AK Prof. Leichert
[Detailed Information]
Creation date	5/28/2019 10:57 AM
Data array type	Linear data array
Horizontal axis	Time [sec]
Vertical axis	Int.
Start	0 sec
End	200 sec
Data interval	0.5 sec
Data points	401
[Measurement Information]
Model name	FP-8500
Serial No.	C004461452
Ex filter holder	None
Em filter holder	None
Accessory	EHC-813
Accessory S/N	A002161505
Temperature	30.01 C
Control sensor	Holder
Monitor sensor	Holder
Start mode	Start immediately
Measurement date	5/28/2019 10:57 AM
Photometric mode	Em intensity
Ex bandwidth	2.5 nm
Em bandwidth	2.5 nm
Response	1 sec
Sensitivity	Medium
Measurement range	0 - 200 sec
Data interval	0.5 sec
Ex wavelength	360.0 nm
Em wavelength	360.0 nm
Intensity normalization	Off
Blank correction	Off
Auto gain	Off
Shutter control	Open only for measurement
Light source	Xe lamp
Filter	Use
