# Supplementary material for: N-chlorination mediates protective and immunomodulatory effects of oxidized human plasma proteins
Source: eLife. 2019 Jul 12;8:e47395. doi: 10.7554/eLife.47395 (PMC6650281; doi:10.7554/eLife.47395)
Supplement: Figure 2—figure supplement 4—source data 1. [file elife-47395-fig2-figsupp4-data1.zip › Figure 2 Source Data 9/Panel b/148.5 uM Tau-Cl (5 mM + 10 mM HOCl)_1.csv]

TITLE	20190528
DATA TYPE	FLUORESCENCE SPECTRUM
ORIGIN	JASCO
OWNER
DATE	19/05/28
TIME	16:31:52
SPECTROMETER/DATA SYSTEM
LOCALE	1033
RESOLUTION
DELTAX	0.5
XUNITS	SEC
YUNITS	INTENSITY
FIRSTX	0.0000
LASTX	200.0000
NPOINTS	401
FIRSTY	314.22031
MAXY	4381.64453
MINY	-4.35521
XYDATA
0.0000	314.22
0.5000	347.464
1.0000	336.372
1.5000	325.322
2.0000	342.43
2.5000	336.523
3.0000	314.993
3.5000	314.978
4.0000	314.347
4.5000	312.224
5.0000	310.618
5.5000	311.904
6.0000	321.923
6.5000	320.81
7.0000	311.305
7.5000	309.944
8.0000	309.726
8.5000	335.695
9.0000	359.121
9.5000	335.154
10.0000	312.244
10.5000	309.79
11.0000	313.913
11.5000	326.909
12.0000	323.911
12.5000	319.063
13.0000	321.457
13.5000	315.781
14.0000	313.975
14.5000	313.499
15.0000	313.896
15.5000	313.892
16.0000	315.479
16.5000	317.223
17.0000	316.337
17.5000	316.387
18.0000	317.535
18.5000	315.498
19.0000	312.22
19.5000	184.631
20.0000	26.4064
20.5000	-4.35521
21.0000	-3.59219
21.5000	242.532
22.0000	568.214
22.5000	566.307
23.0000	534.504
23.5000	666.187
24.0000	698.989
24.5000	673.792
25.0000	877.198
25.5000	957.272
26.0000	841.855
26.5000	897.486
27.0000	945.273
27.5000	986.351
28.0000	1060.12
28.5000	1138.85
29.0000	1294.15
29.5000	1369.11
30.0000	1417.56
30.5000	1494.32
31.0000	1554.42
31.5000	1590.06
32.0000	1627.37
32.5000	1701.97
33.0000	1755.06
33.5000	1816.7
34.0000	1870.75
34.5000	1916.96
35.0000	1984.25
35.5000	2059.93
36.0000	2135.14
36.5000	2222.62
37.0000	2289.66
37.5000	2313.41
38.0000	2403.89
38.5000	2471.8
39.0000	2420.37
39.5000	2374.94
40.0000	2409.04
40.5000	2535.55
41.0000	2586.14
41.5000	2627.52
42.0000	2635.74
42.5000	2602.4
43.0000	2687.6
43.5000	2689.76
44.0000	2680.53
44.5000	2737.08
45.0000	2771.43
45.5000	2788.03
46.0000	2817.41
46.5000	2873.32
47.0000	2903.56
47.5000	2892.16
48.0000	2884.28
48.5000	2902.18
49.0000	2992.23
49.5000	3046.58
50.0000	3015.64
50.5000	2996.84
51.0000	3004.59
51.5000	3027.85
52.0000	3043.95
52.5000	3052.22
53.0000	3142.04
53.5000	3159.09
54.0000	3100.96
54.5000	3174.27
55.0000	3245.05
55.5000	3227.95
56.0000	3226.7
56.5000	3235.76
57.0000	3215.59
57.5000	3246.4
58.0000	3344.72
58.5000	3365.57
59.0000	3293.57
59.5000	3278.47
60.0000	3305.15
60.5000	3319.77
61.0000	3324.38
61.5000	3383.96
62.0000	3422.95
62.5000	3367.51
63.0000	3369.57
63.5000	3425.34
64.0000	3422.59
64.5000	3438.6
65.0000	3464.71
65.5000	3494.12
66.0000	3541.79
66.5000	3512.07
67.0000	3475.45
67.5000	3531.38
68.0000	3635.94
68.5000	3579.66
69.0000	3550.27
69.5000	3564.42
70.0000	3497.36
70.5000	3499.06
71.0000	3523.32
71.5000	3554.33
72.0000	3561.31
72.5000	3533.86
73.0000	3557.2
73.5000	3592.7
74.0000	3623.87
74.5000	3835.33
75.0000	3782.49
75.5000	3614.64
76.0000	3682.84
76.5000	3663.91
77.0000	3616.8
77.5000	3574
78.0000	3597.38
78.5000	3649.09
79.0000	3651.82
79.5000	3665.47
80.0000	3745.21
80.5000	3735.49
81.0000	3654.45
81.5000	3668.1
82.0000	3771.74
82.5000	3781.88
83.0000	3723.69
83.5000	3706.85
84.0000	3687.08
84.5000	3700.45
85.0000	3833.77
85.5000	3929.09
86.0000	3803.86
86.5000	3734.33
87.0000	3734.79
87.5000	3708.79
88.0000	3739.53
88.5000	3737.66
89.0000	3713.29
89.5000	3744.88
90.0000	3746.97
90.5000	3776.16
91.0000	3763.98
91.5000	3693.81
92.0000	3695.73
92.5000	3688.37
93.0000	3755.98
93.5000	3867.92
94.0000	3807.31
94.5000	3722.2
95.0000	3691.26
95.5000	3695.67
96.0000	3753.01
96.5000	3785.23
97.0000	3739.95
97.5000	3740.94
98.0000	3742.69
98.5000	3759.54
99.0000	3843.07
99.5000	3790.83
100.0000	3714.33
100.5000	3716.21
101.0000	3722.8
101.5000	3733.65
102.0000	3787.97
102.5000	3828.48
103.0000	3808.25
103.5000	3843.43
104.0000	3811.11
104.5000	3720.19
105.0000	3771.45
105.5000	3829.62
106.0000	3785.63
106.5000	3819.63
107.0000	3937.3
107.5000	3903.73
108.0000	3754.01
108.5000	3724.11
109.0000	3760.69
109.5000	3751.55
110.0000	3738.67
110.5000	3734.14
111.0000	3784.51
111.5000	3771.18
112.0000	3719.71
112.5000	3784.33
113.0000	3906.47
113.5000	4006.05
114.0000	3895.62
114.5000	3818.36
115.0000	3863.18
115.5000	3831.48
116.0000	3896.79
116.5000	3980.19
117.0000	3911.63
117.5000	3777.53
118.0000	3766.96
118.5000	3821.43
119.0000	3804.22
119.5000	3809.05
120.0000	3819.03
120.5000	3789.76
121.0000	3764.37
121.5000	3763.14
122.0000	3791.3
122.5000	3847.18
123.0000	3807.84
123.5000	3762.53
124.0000	3811.83
124.5000	3813.28
125.0000	3830.1
125.5000	3892.69
126.0000	3967.77
126.5000	3897.28
127.0000	3778.41
127.5000	3791.2
128.0000	3773.6
128.5000	3782.54
129.0000	3863.06
129.5000	3901.89
130.0000	3871.67
130.5000	4224.73
131.0000	4381.64
131.5000	3955.89
132.0000	3770.72
132.5000	3782.54
133.0000	3956.3
133.5000	4092.58
134.0000	3922.1
134.5000	3799.63
135.0000	3759.31
135.5000	3709.81
136.0000	3736.52
136.5000	3774.37
137.0000	3797.88
137.5000	3912.28
138.0000	3875.46
138.5000	3761.47
139.0000	3787.99
139.5000	3745.58
140.0000	3797.42
140.5000	3982.39
141.0000	3947.6
141.5000	3841.86
142.0000	3788.48
142.5000	3725.05
143.0000	3788.14
143.5000	3871.48
144.0000	3813.6
144.5000	3746.85
145.0000	3885
145.5000	3984.81
146.0000	3819.92
146.5000	3708.96
147.0000	3720.63
147.5000	3685.7
148.0000	3722.89
148.5000	3703.63
149.0000	3695.55
149.5000	3938.79
150.0000	4046.68
150.5000	3982.41
151.0000	3997.82
151.5000	3879.54
152.0000	3726.14
152.5000	3838.46
153.0000	3853.46
153.5000	3801.31
154.0000	3781.94
154.5000	3675.83
155.0000	3723.66
155.5000	3761.38
156.0000	3742.24
156.5000	3757.22
157.0000	3728.54
157.5000	3709.31
158.0000	3737.38
158.5000	3768.57
159.0000	3728.74
159.5000	3774.58
160.0000	3813.63
160.5000	3764.08
161.0000	3811.78
161.5000	3821.68
162.0000	3797.99
162.5000	3772.39
163.0000	3799.59
163.5000	3763.04
164.0000	3743.97
164.5000	3782.37
165.0000	3854.58
165.5000	3956.15
166.0000	3855.39
166.5000	3718.94
167.0000	3704.99
167.5000	3745.32
168.0000	3897.79
168.5000	3857.18
169.0000	3694.62
169.5000	3726.19
170.0000	3736.76
170.5000	3709.61
171.0000	3737.65
171.5000	3805.65
172.0000	3785.72
172.5000	3733.51
173.0000	3739.84
173.5000	3761.54
174.0000	3771.9
174.5000	3794.05
175.0000	3804.33
175.5000	3887.39
176.0000	3889.68
176.5000	3845
177.0000	3817.36
177.5000	3778.49
178.0000	3810.13
178.5000	3762.43
179.0000	3733.12
179.5000	3752.24
180.0000	3768.09
180.5000	3740.86
181.0000	3725.7
181.5000	3761.89
182.0000	3755.45
182.5000	3721.6
183.0000	3731.64
183.5000	3742
184.0000	3722.96
184.5000	3703.89
185.0000	3706.89
185.5000	3706.06
186.0000	3785.87
186.5000	3793.67
187.0000	3698.9
187.5000	3746.63
188.0000	3836.88
188.5000	3839.71
189.0000	3742.87
189.5000	3671.82
190.0000	3681.44
190.5000	3708.56
191.0000	3699.57
191.5000	3682.19
192.0000	3722.37
192.5000	3698.66
193.0000	3673.12
193.5000	3712
194.0000	3727.92
194.5000	3700.46
195.0000	3677.07
195.5000	3747.87
196.0000	3761.52
196.5000	3711.32
197.0000	3672.91
197.5000	3679.99
198.0000	3710.71
198.5000	3675.37
199.0000	3641.01
199.5000	3639.38
200.0000	3651.28
##### Extended Information
[Comments]
Sample name	20190528
Comment
User
Division
Company	RUB AK Prof. Leichert
[Detailed Information]
Creation date	5/28/2019 3:31 PM
Data array type	Linear data array
Horizontal axis	Time [sec]
Vertical axis	Int.
Start	0 sec
End	200 sec
Data interval	0.5 sec
Data points	401
[Measurement Information]
Model name	FP-8500
Serial No.	C004461452
Ex filter holder	None
Em filter holder	None
Accessory	EHC-813
Accessory S/N	A002161505
Temperature	30.05 C
Control sensor	Holder
Monitor sensor	Holder
Start mode	Start immediately
Measurement date	5/28/2019 3:31 PM
Photometric mode	Em intensity
Ex bandwidth	2.5 nm
Em bandwidth	2.5 nm
Response	1 sec
Sensitivity	Medium
Measurement range	0 - 200 sec
Data interval	0.5 sec
Ex wavelength	360.0 nm
Em wavelength	360.0 nm
Intensity normalization	Off
Blank correction	Off
Auto gain	Off
Shutter control	Open only for measurement
Light source	Xe lamp
Filter	Use
