# Supplementary material for: N-chlorination mediates protective and immunomodulatory effects of oxidized human plasma proteins
Source: eLife. 2019 Jul 12;8:e47395. doi: 10.7554/eLife.47395 (PMC6650281; doi:10.7554/eLife.47395)
Supplement: Figure 2—figure supplement 4—source data 1. [file elife-47395-fig2-figsupp4-data1.zip › Figure 2 Source Data 9/Panel b/1.5 uM HSA hocl (300 uM + 15 mM HOCl)_3.csv]

TITLE	20190528
DATA TYPE	FLUORESCENCE SPECTRUM
ORIGIN	JASCO
OWNER
DATE	19/05/28
TIME	14:30:17
SPECTROMETER/DATA SYSTEM
LOCALE	1033
RESOLUTION
DELTAX	0.5
XUNITS	SEC
YUNITS	INTENSITY
FIRSTX	0.0000
LASTX	200.0000
NPOINTS	401
FIRSTY	305.70728
MAXY	1227.08533
MINY	-4.28648
XYDATA
0.0000	305.707
0.5000	348.006
1.0000	337.135
1.5000	322.914
2.0000	322.395
2.5000	341.927
3.0000	341.186
3.5000	321.145
4.0000	326.953
4.5000	323.096
5.0000	318.392
5.5000	324.733
6.0000	325.89
6.5000	328.959
7.0000	325.893
7.5000	332.516
8.0000	358.833
8.5000	362.34
9.0000	338.365
9.5000	321.388
10.0000	315.876
10.5000	319.502
11.0000	326.735
11.5000	321.685
12.0000	317.529
12.5000	316.102
13.0000	312.685
13.5000	317.679
14.0000	319.012
14.5000	314.469
15.0000	326.497
15.5000	330.727
16.0000	319.84
16.5000	323.626
17.0000	323.979
17.5000	316.473
18.0000	315.755
18.5000	317.655
19.0000	315.335
19.5000	180.625
20.0000	22.3544
20.5000	-4.28648
21.0000	-3.57506
21.5000	194.746
22.0000	366.466
22.5000	345.128
23.0000	359.565
23.5000	382.719
24.0000	402.895
24.5000	402.629
25.0000	403.415
25.5000	416.785
26.0000	426.652
26.5000	433.296
27.0000	465.959
27.5000	475.591
28.0000	461.049
28.5000	468.893
29.0000	475.116
29.5000	487.611
30.0000	495.859
30.5000	500.384
31.0000	512.554
31.5000	511.94
32.0000	510.246
32.5000	517.309
33.0000	522.936
33.5000	529.997
34.0000	536.438
34.5000	541.961
35.0000	544.796
35.5000	546.454
36.0000	554.623
36.5000	578.772
37.0000	583.558
37.5000	582.459
38.0000	580.844
38.5000	592.22
39.0000	599.582
39.5000	582.845
40.0000	611.73
40.5000	613.028
41.0000	588.97
41.5000	593.4
42.0000	596.747
42.5000	602.534
43.0000	621.714
43.5000	625.81
44.0000	624.472
44.5000	629.258
45.0000	629.937
45.5000	633.037
46.0000	637.101
46.5000	643.35
47.0000	646.611
47.5000	645.527
48.0000	642.442
48.5000	645.056
49.0000	649.647
49.5000	662.992
50.0000	668.109
50.5000	661.165
51.0000	666.587
51.5000	671.142
52.0000	671.993
52.5000	676.98
53.0000	675.625
53.5000	676.963
54.0000	681.494
54.5000	688.428
55.0000	689.188
55.5000	698.734
56.0000	705.324
56.5000	697.484
57.0000	700.062
57.5000	703.834
58.0000	714.85
58.5000	722.607
59.0000	745.964
59.5000	737.104
60.0000	718.22
60.5000	724.668
61.0000	723.073
61.5000	763.227
62.0000	764.822
62.5000	736.009
63.0000	730.992
63.5000	723.178
64.0000	721.462
64.5000	728.898
65.0000	731.559
65.5000	732.372
66.0000	734.362
66.5000	736.227
67.0000	737.201
67.5000	736.828
68.0000	740.728
68.5000	751.348
69.0000	751.923
69.5000	743.342
70.0000	747.421
70.5000	756.885
71.0000	756.774
71.5000	749.646
72.0000	754.081
72.5000	756.245
73.0000	760.031
73.5000	763.805
74.0000	765.856
74.5000	770.097
75.0000	771.064
75.5000	771.293
76.0000	790.493
76.5000	809.912
77.0000	806.946
77.5000	811.007
78.0000	832.355
78.5000	809.269
79.0000	792.115
79.5000	886.646
80.0000	872.92
80.5000	780.429
81.0000	821.246
81.5000	830.06
82.0000	787.27
82.5000	789.663
83.0000	793.896
83.5000	793.63
84.0000	792.549
84.5000	789.543
85.0000	789.833
85.5000	787.113
86.0000	784.36
86.5000	786.001
87.0000	826.018
87.5000	828.047
88.0000	806.163
88.5000	810.074
89.0000	972.414
89.5000	977.92
90.0000	807.778
90.5000	819.456
91.0000	817.522
91.5000	851.803
92.0000	858.704
92.5000	812.438
93.0000	810.964
93.5000	828.194
94.0000	901.515
94.5000	888.531
95.0000	827.181
95.5000	855.65
96.0000	844.491
96.5000	815.617
97.0000	815.896
97.5000	822.159
98.0000	822.604
98.5000	813.253
99.0000	821.59
99.5000	835.533
100.0000	836.732
100.5000	847.416
101.0000	846.628
101.5000	870.124
102.0000	1221.2
102.5000	1204.37
103.0000	848.592
103.5000	836.607
104.0000	838.625
104.5000	824.19
105.0000	826.598
105.5000	845.455
106.0000	846.797
106.5000	834.099
107.0000	832.167
107.5000	834.723
108.0000	841.936
108.5000	838.898
109.0000	837.692
109.5000	846.16
110.0000	920.749
110.5000	967.828
111.0000	915.658
111.5000	864.01
112.0000	877.968
112.5000	950.348
113.0000	942.276
113.5000	903.714
114.0000	937.438
114.5000	942.512
115.0000	894.782
115.5000	875.443
116.0000	926.074
116.5000	910.718
117.0000	899.075
117.5000	925.974
118.0000	878.291
118.5000	848.268
119.0000	859.621
119.5000	860.126
120.0000	855.357
120.5000	1048.82
121.0000	1227.09
121.5000	1038.17
122.0000	861.343
122.5000	867.606
123.0000	861.935
123.5000	874.475
124.0000	924.303
124.5000	924.801
125.0000	1033.42
125.5000	1028.54
126.0000	947.596
126.5000	992.031
127.0000	983.183
127.5000	922.894
128.0000	856.735
128.5000	872.319
129.0000	882.049
129.5000	913.312
130.0000	926.489
130.5000	928.717
131.0000	923.772
131.5000	889.528
132.0000	883.992
132.5000	888.146
133.0000	885.477
133.5000	867.495
134.0000	896.027
134.5000	904.758
135.0000	896.097
135.5000	899.942
136.0000	892.016
136.5000	885.113
137.0000	872.649
137.5000	885.033
138.0000	918.294
138.5000	980.917
139.0000	965.649
139.5000	893.038
140.0000	881.586
140.5000	893.395
141.0000	936.036
141.5000	937.971
142.0000	899.779
142.5000	897.089
143.0000	899.033
143.5000	909.141
144.0000	907.752
144.5000	950.053
145.0000	937.177
145.5000	883.487
146.0000	895.459
146.5000	979.793
147.0000	1091.52
147.5000	1006.73
148.0000	1062.47
148.5000	1071.24
149.0000	968.611
149.5000	994.392
150.0000	964.463
150.5000	965.126
151.0000	1025.57
151.5000	1052.58
152.0000	958.487
152.5000	934.241
153.0000	929.377
153.5000	893.461
154.0000	944.656
154.5000	956.242
155.0000	1070.67
155.5000	1104.9
156.0000	995.819
156.5000	956.926
157.0000	906.567
157.5000	948.885
158.0000	993.999
158.5000	958.6
159.0000	906.145
159.5000	923.643
160.0000	936.693
160.5000	917.502
161.0000	921.513
161.5000	930.708
162.0000	980.261
162.5000	989.434
163.0000	943.335
163.5000	911.145
164.0000	896.245
164.5000	896.839
165.0000	929.259
165.5000	946.073
166.0000	915.08
166.5000	1015.38
167.0000	1021.55
167.5000	942.032
168.0000	932.927
168.5000	900.486
169.0000	912.188
169.5000	926.88
170.0000	967.072
170.5000	1067.03
171.0000	1035.55
171.5000	922.472
172.0000	907.524
172.5000	911.834
173.0000	923.331
173.5000	927.964
174.0000	1015.37
174.5000	1049.55
175.0000	951.263
175.5000	915.723
176.0000	916.453
176.5000	933.082
177.0000	943.987
177.5000	929.88
178.0000	948.123
178.5000	950.999
179.0000	1132.97
179.5000	1133.52
180.0000	930.051
180.5000	924.915
181.0000	916.416
181.5000	931.662
182.0000	971.969
182.5000	949.608
183.0000	968.636
183.5000	990.68
184.0000	946.873
184.5000	1044.21
185.0000	1043.67
185.5000	940.741
186.0000	931.373
186.5000	949.413
187.0000	977.265
187.5000	993.357
188.0000	998.459
188.5000	1008.09
189.0000	1020.19
189.5000	976.325
190.0000	956.883
190.5000	960.354
191.0000	954.531
191.5000	980.846
192.0000	957.313
192.5000	934.52
193.0000	975.695
193.5000	982.32
194.0000	987.583
194.5000	1154.38
195.0000	1193.9
195.5000	1035.57
196.0000	963.931
196.5000	930.23
197.0000	921.716
197.5000	943.414
198.0000	969.594
198.5000	973.1
199.0000	953.568
199.5000	1053.96
200.0000	1098.87
##### Extended Information
[Comments]
Sample name	20190528
Comment
User
Division
Company	RUB AK Prof. Leichert
[Detailed Information]
Creation date	5/28/2019 1:30 PM
Data array type	Linear data array
Horizontal axis	Time [sec]
Vertical axis	Int.
Start	0 sec
End	200 sec
Data interval	0.5 sec
Data points	401
[Measurement Information]
Model name	FP-8500
Serial No.	C004461452
Ex filter holder	None
Em filter holder	None
Accessory	EHC-813
Accessory S/N	A002161505
Temperature	30.02 C
Control sensor	Holder
Monitor sensor	Holder
Start mode	Start immediately
Measurement date	5/28/2019 1:30 PM
Photometric mode	Em intensity
Ex bandwidth	2.5 nm
Em bandwidth	2.5 nm
Response	1 sec
Sensitivity	Medium
Measurement range	0 - 200 sec
Data interval	0.5 sec
Ex wavelength	360.0 nm
Em wavelength	360.0 nm
Intensity normalization	Off
Blank correction	Off
Auto gain	Off
Shutter control	Open only for measurement
Light source	Xe lamp
Filter	Use
