# Supplementary material for: N-chlorination mediates protective and immunomodulatory effects of oxidized human plasma proteins
Source: eLife. 2019 Jul 12;8:e47395. doi: 10.7554/eLife.47395 (PMC6650281; doi:10.7554/eLife.47395)
Supplement: Figure 2—figure supplement 4—source data 1. [file elife-47395-fig2-figsupp4-data1.zip › Figure 2 Source Data 9/Panel b/1.5 uM HSA hocl (300 uM + 15 mM HOCl)_2.csv]

TITLE	20190528
DATA TYPE	FLUORESCENCE SPECTRUM
ORIGIN	JASCO
OWNER
DATE	19/05/28
TIME	14:23:48
SPECTROMETER/DATA SYSTEM
LOCALE	1033
RESOLUTION
DELTAX	0.5
XUNITS	SEC
YUNITS	INTENSITY
FIRSTX	0.0000
LASTX	200.0000
NPOINTS	401
FIRSTY	325.88867
MAXY	1392.66040
MINY	-4.26876
XYDATA
0.0000	325.889
0.5000	353.369
1.0000	342.397
1.5000	406.716
2.0000	409.079
2.5000	353.446
3.0000	351.109
3.5000	337.163
4.0000	721.906
4.5000	713.729
5.0000	356.57
5.5000	609.143
6.0000	573.984
6.5000	320.395
7.0000	334.089
7.5000	370.322
8.0000	380.351
8.5000	554.5
9.0000	554.397
9.5000	366.242
10.0000	389.917
10.5000	373.102
11.0000	338.957
11.5000	335.078
12.0000	335.326
12.5000	345.623
13.0000	343.812
13.5000	336.949
14.0000	334.828
14.5000	329.553
15.0000	320.156
15.5000	325.654
16.0000	325.668
16.5000	317.032
17.0000	337.902
17.5000	382.588
18.0000	425.741
18.5000	382.981
19.0000	548.893
19.5000	413.084
20.0000	21.9862
20.5000	-4.26876
21.0000	-3.5606
21.5000	209.407
22.0000	468.773
22.5000	485.288
23.0000	431.884
23.5000	402.568
24.0000	421.275
24.5000	438.315
25.0000	427.701
25.5000	434.904
26.0000	451.556
26.5000	476.274
27.0000	505.44
27.5000	503.407
28.0000	510.486
28.5000	529.943
29.0000	559.531
29.5000	539.328
30.0000	529.26
30.5000	578.608
31.0000	538.612
31.5000	502.134
32.0000	573.473
32.5000	641.503
33.0000	585.531
33.5000	533.101
34.0000	534.639
34.5000	524.666
35.0000	528.484
35.5000	589.368
36.0000	623.183
36.5000	573.404
37.0000	571.514
37.5000	581.297
38.0000	567.18
38.5000	589.715
39.0000	595.28
39.5000	581.99
40.0000	590.575
40.5000	646.111
41.0000	647.36
41.5000	598.158
42.0000	621.328
42.5000	639.604
43.0000	624.68
43.5000	661.89
44.0000	691.673
44.5000	647.93
45.0000	621.129
45.5000	618.862
46.0000	618.129
46.5000	624.671
47.0000	631.213
47.5000	643.515
48.0000	672.469
48.5000	672.827
49.0000	661.511
49.5000	676.428
50.0000	676.87
50.5000	661.688
51.0000	659.368
51.5000	714.796
52.0000	721.051
52.5000	669.038
53.0000	681.762
53.5000	710.788
54.0000	697.892
54.5000	679.611
55.0000	696.039
55.5000	694.3
56.0000	719.234
56.5000	736.535
57.0000	707.929
57.5000	734.351
58.0000	738.805
58.5000	703.586
59.0000	721.18
59.5000	733.794
60.0000	772.047
60.5000	779.845
61.0000	745.428
61.5000	741.416
62.0000	722.304
62.5000	754.381
63.0000	764.544
63.5000	758.145
64.0000	900.12
64.5000	904.691
65.0000	913.039
65.5000	934.93
66.0000	801.146
66.5000	759.687
67.0000	741.579
67.5000	745.955
68.0000	777.356
68.5000	789.841
69.0000	876.565
69.5000	859.38
70.0000	754.808
70.5000	749.229
71.0000	769.211
71.5000	772.186
72.0000	864.312
72.5000	882.894
73.0000	775.973
73.5000	795.53
74.0000	814.052
74.5000	778.555
75.0000	754.981
75.5000	800.72
76.0000	830.915
76.5000	793.061
77.0000	768.83
77.5000	812.29
78.0000	858.427
78.5000	820.88
79.0000	878.993
79.5000	911.746
80.0000	864.314
80.5000	893.119
81.0000	945.296
81.5000	944.474
82.0000	945.641
82.5000	929.743
83.0000	842.237
83.5000	848.973
84.0000	872.711
84.5000	916.267
85.0000	916.574
85.5000	902.429
86.0000	929.877
86.5000	918.037
87.0000	910.754
87.5000	852.237
88.0000	812.904
88.5000	810.055
89.0000	803.388
89.5000	809.681
90.0000	813.253
90.5000	835.575
91.0000	867.798
91.5000	853.992
92.0000	840.397
92.5000	853.736
93.0000	936.333
93.5000	928.863
94.0000	861.28
94.5000	937.054
95.0000	951.462
95.5000	896.498
96.0000	894.352
96.5000	878.599
97.0000	862.457
97.5000	869.257
98.0000	856.258
98.5000	862.435
99.0000	867.485
99.5000	853.67
100.0000	855.264
100.5000	944.769
101.0000	951.559
101.5000	907.119
102.0000	918.188
102.5000	942.954
103.0000	933.654
103.5000	900.406
104.0000	910.766
104.5000	929.396
105.0000	970.603
105.5000	954.919
106.0000	937.649
106.5000	969.448
107.0000	974.311
107.5000	929.235
108.0000	977.595
108.5000	999.54
109.0000	955.496
109.5000	921.929
110.0000	932.559
110.5000	955.138
111.0000	939.156
111.5000	966.344
112.0000	942.331
112.5000	919.341
113.0000	966.337
113.5000	980.466
114.0000	976.705
114.5000	966.331
115.0000	943.565
115.5000	949.075
116.0000	960.551
116.5000	1150.61
117.0000	1158.25
117.5000	951.577
118.0000	976.851
118.5000	978.94
119.0000	934.211
119.5000	1013.89
120.0000	1004.54
120.5000	912.404
121.0000	980.686
121.5000	1034.75
122.0000	1040.67
122.5000	1070.77
123.0000	984.067
123.5000	928.653
124.0000	1091.07
124.5000	1081.87
125.0000	1199.32
125.5000	1270.55
126.0000	1091.11
126.5000	1157.18
127.0000	1100.08
127.5000	1053.19
128.0000	1110.47
128.5000	1052.24
129.0000	1022.93
129.5000	1011.94
130.0000	989.631
130.5000	1076.41
131.0000	1113.38
131.5000	1060.72
132.0000	993.701
132.5000	956.177
133.0000	964.246
133.5000	939.598
134.0000	961.657
134.5000	1004.18
135.0000	995.88
135.5000	1012.62
136.0000	1053.26
136.5000	1040.9
137.0000	1054.77
137.5000	1045.56
138.0000	994.91
138.5000	977.532
139.0000	984.129
139.5000	1059.6
140.0000	1024.78
140.5000	973.588
141.0000	1072.59
141.5000	1143.49
142.0000	1133.71
142.5000	1131.04
143.0000	1071.51
143.5000	1060.84
144.0000	1074.58
144.5000	1269.33
145.0000	1273.65
145.5000	1040.43
146.0000	1069.1
146.5000	1119.13
147.0000	1064.98
147.5000	988.996
148.0000	1026.92
148.5000	1023.16
149.0000	993.538
149.5000	1121.09
150.0000	1093.52
150.5000	973.418
151.0000	1037.31
151.5000	1058.15
152.0000	1044.22
152.5000	1040.34
153.0000	971.738
153.5000	933.802
154.0000	963.276
154.5000	981.501
155.0000	1022.69
155.5000	1041.18
156.0000	1085.56
156.5000	1055.87
157.0000	1083.43
157.5000	1121.17
158.0000	1026.8
158.5000	978.995
159.0000	978.054
159.5000	1011.66
160.0000	1045.09
160.5000	1033.42
161.0000	1019.02
161.5000	1008.13
162.0000	1022.5
162.5000	1027.86
163.0000	1005.29
163.5000	1043.44
164.0000	1021.28
164.5000	1029.85
165.0000	1008.05
165.5000	955.455
166.0000	993.79
166.5000	1058.4
167.0000	1081.35
167.5000	1031.39
168.0000	1015.17
168.5000	1053.49
169.0000	1114.45
169.5000	1109.6
170.0000	1002.62
170.5000	961.777
171.0000	963.959
171.5000	926.061
172.0000	944.661
172.5000	990.537
173.0000	973.922
173.5000	959.101
174.0000	1006.83
174.5000	1057.97
175.0000	1061.16
175.5000	1052.51
176.0000	1037.36
176.5000	1033.49
177.0000	1004.36
177.5000	962.55
178.0000	1047.84
178.5000	1120.26
179.0000	1053.93
179.5000	1079.47
180.0000	1112.43
180.5000	1028.76
181.0000	1021.64
181.5000	1010.47
182.0000	1140.99
182.5000	1181.86
183.0000	1099.82
183.5000	1142.76
184.0000	1392.66
184.5000	1372.02
185.0000	1090.33
185.5000	1062.34
186.0000	1096.84
186.5000	1087.76
187.0000	1036.09
187.5000	1139.34
188.0000	1197.86
188.5000	1126.14
189.0000	1086.51
189.5000	1070.59
190.0000	1032.71
190.5000	997.304
191.0000	993.109
191.5000	1073.24
192.0000	1129.31
192.5000	1153.98
193.0000	1225.18
193.5000	1156.79
194.0000	1059.06
194.5000	1013.35
195.0000	1052.76
195.5000	1064.13
196.0000	1001.85
196.5000	1031.39
197.0000	1061.79
197.5000	1017.11
198.0000	976.307
198.5000	1027.98
199.0000	1029.15
199.5000	1015.7
200.0000	1067.95
##### Extended Information
[Comments]
Sample name	20190528
Comment
User
Division
Company	RUB AK Prof. Leichert
[Detailed Information]
Creation date	5/28/2019 1:23 PM
Data array type	Linear data array
Horizontal axis	Time [sec]
Vertical axis	Int.
Start	0 sec
End	200 sec
Data interval	0.5 sec
Data points	401
[Measurement Information]
Model name	FP-8500
Serial No.	C004461452
Ex filter holder	None
Em filter holder	None
Accessory	EHC-813
Accessory S/N	A002161505
Temperature	29.96 C
Control sensor	Holder
Monitor sensor	Holder
Start mode	Start immediately
Measurement date	5/28/2019 1:23 PM
Photometric mode	Em intensity
Ex bandwidth	2.5 nm
Em bandwidth	2.5 nm
Response	1 sec
Sensitivity	Medium
Measurement range	0 - 200 sec
Data interval	0.5 sec
Ex wavelength	360.0 nm
Em wavelength	360.0 nm
Intensity normalization	Off
Blank correction	Off
Auto gain	Off
Shutter control	Open only for measurement
Light source	Xe lamp
Filter	Use
