# Supplementary material for: N-chlorination mediates protective and immunomodulatory effects of oxidized human plasma proteins
Source: eLife. 2019 Jul 12;8:e47395. doi: 10.7554/eLife.47395 (PMC6650281; doi:10.7554/eLife.47395)
Supplement: Figure 2—figure supplement 4—source data 1. [file elife-47395-fig2-figsupp4-data1.zip › Figure 2 Source Data 9/Panel b/148.5 uM Tau-Cl (5 mM + 10 mM HOCl)_2.csv]

TITLE	20190528
DATA TYPE	FLUORESCENCE SPECTRUM
ORIGIN	JASCO
OWNER
DATE	19/05/28
TIME	16:37:52
SPECTROMETER/DATA SYSTEM
LOCALE	1033
RESOLUTION
DELTAX	0.5
XUNITS	SEC
YUNITS	INTENSITY
FIRSTX	0.0000
LASTX	200.0000
NPOINTS	401
FIRSTY	306.86740
MAXY	4331.48682
MINY	-4.30883
XYDATA
0.0000	306.867
0.5000	327.349
1.0000	326.884
1.5000	326.753
2.0000	322.679
2.5000	315.25
3.0000	313.004
3.5000	317.184
4.0000	316.372
4.5000	312.301
5.0000	312.29
5.5000	320.561
6.0000	319.924
6.5000	309.097
7.0000	307.819
7.5000	307.833
8.0000	308.106
8.5000	309.05
9.0000	310.535
9.5000	326.399
10.0000	325.758
10.5000	308.983
11.0000	321.488
11.5000	321.513
12.0000	307.608
12.5000	307.164
13.0000	329.042
13.5000	330.9
14.0000	310.611
14.5000	309.74
15.0000	308.257
15.5000	307.128
16.0000	308.928
16.5000	310.325
17.0000	308.462
17.5000	308.012
18.0000	308.573
18.5000	307.303
19.0000	306.894
19.5000	174.679
20.0000	18.7286
20.5000	-4.30883
21.0000	25.366
21.5000	193.734
22.0000	320.019
22.5000	306.354
23.0000	314.355
23.5000	333.169
24.0000	344.471
24.5000	355.86
25.0000	381.378
25.5000	406.043
26.0000	430.726
26.5000	460.797
27.0000	495.61
27.5000	534.986
28.0000	587.113
28.5000	648.188
29.0000	700.654
29.5000	825.473
30.0000	906.199
30.5000	909.387
31.0000	959.97
31.5000	1032.56
32.0000	1120.68
32.5000	1166.82
33.0000	1216.43
33.5000	1299.68
34.0000	1363.21
34.5000	1419.94
35.0000	1473.54
35.5000	1534.37
36.0000	1625.8
36.5000	1708.9
37.0000	2456.23
37.5000	2513.63
38.0000	1862.44
38.5000	1885.11
39.0000	1965.43
39.5000	2078.22
40.0000	2152.87
40.5000	2183.17
41.0000	2202.66
41.5000	2272.49
42.0000	2360.21
42.5000	2386.29
43.0000	2390.17
43.5000	2407.66
44.0000	2438.72
44.5000	2493.53
45.0000	2532.03
45.5000	2678.19
46.0000	2787.12
46.5000	2709.79
47.0000	2664.93
47.5000	2693.92
48.0000	2720.1
48.5000	2743.63
49.0000	2793.96
49.5000	2867.75
50.0000	2892.4
50.5000	2877.92
51.0000	2896.6
51.5000	2929.94
52.0000	2955.19
52.5000	2967.34
53.0000	2974.77
53.5000	2992.65
54.0000	3017.69
54.5000	3082.86
55.0000	3102.04
55.5000	3077.12
56.0000	3085.9
56.5000	3098.71
57.0000	3128.06
57.5000	3227.04
58.0000	3228.72
58.5000	3202.99
59.0000	3220.98
59.5000	3191.53
60.0000	3226.75
60.5000	3251.14
61.0000	3250.47
61.5000	3280.11
62.0000	3299.15
62.5000	3297.84
63.0000	3340.53
63.5000	3438.22
64.0000	3418.34
64.5000	3343.96
65.0000	3355.17
65.5000	3360.96
66.0000	3390.81
66.5000	3402.96
67.0000	3398.71
67.5000	3444.69
68.0000	3457.95
68.5000	3436.89
69.0000	3451.48
69.5000	3633.09
70.0000	3726.64
70.5000	3567.06
71.0000	3486.44
71.5000	3507.49
72.0000	3599.19
72.5000	3595.74
73.0000	3553.4
73.5000	3581.76
74.0000	3571.57
74.5000	3558.47
75.0000	3556.88
75.5000	3570.51
76.0000	3571.47
76.5000	3579.19
77.0000	3585.75
77.5000	3613.97
78.0000	3623.87
78.5000	3615.78
79.0000	3641.83
79.5000	3692.71
80.0000	3678.01
80.5000	3650.8
81.0000	3664.35
81.5000	3658.38
82.0000	3676.84
82.5000	3700.84
83.0000	3719.48
83.5000	3779.02
84.0000	3769.62
84.5000	3717.22
85.0000	3792.73
85.5000	3829.61
86.0000	3755.74
86.5000	3729.03
87.0000	3729.5
87.5000	3713.9
88.0000	3725.81
88.5000	3728.64
89.0000	3721.79
89.5000	3742.61
90.0000	3816.96
90.5000	3833.3
91.0000	3776.29
91.5000	3750.78
92.0000	3749.35
92.5000	3760.44
93.0000	3767.35
93.5000	3779.54
94.0000	3805.64
94.5000	3881.04
95.0000	3897.02
95.5000	3886.25
96.0000	3873.61
96.5000	3863.84
97.0000	3851.67
97.5000	3804.28
98.0000	3833.43
98.5000	3846.41
99.0000	3854.47
99.5000	3891.22
100.0000	3987.26
100.5000	3978.38
101.0000	3871.92
101.5000	3846.25
102.0000	3893.3
102.5000	3926.52
103.0000	3910.69
103.5000	3885.22
104.0000	3854.89
104.5000	3896.77
105.0000	3902.52
105.5000	3884.25
106.0000	3884.14
106.5000	3867.88
107.0000	3881.71
107.5000	3883.87
108.0000	3888.7
108.5000	3931.54
109.0000	3937.02
109.5000	3931.75
110.0000	3934.93
110.5000	3915.71
111.0000	3929.9
111.5000	3948.91
112.0000	3924.44
112.5000	3911.25
113.0000	3937.36
113.5000	3942.89
114.0000	3992.49
114.5000	4078.54
115.0000	4148.96
115.5000	4092.83
116.0000	4195.91
116.5000	4187.37
117.0000	3981.29
117.5000	3960.35
118.0000	3938.41
118.5000	3969.33
119.0000	3998.9
119.5000	4019.91
120.0000	4040.56
120.5000	3998.96
121.0000	3974.07
121.5000	3973.93
122.0000	3972.42
122.5000	3973.11
123.0000	4016.14
123.5000	4037.54
124.0000	3980.92
124.5000	4028.94
125.0000	4116.62
125.5000	4076.92
126.0000	3983.77
126.5000	3956.03
127.0000	3956.07
127.5000	3983.73
128.0000	4057.72
128.5000	4171.75
129.0000	4153.67
129.5000	4127.43
130.0000	4115.47
130.5000	4042.06
131.0000	4019.31
131.5000	4006.63
132.0000	4030.68
132.5000	4073.03
133.0000	4092.02
133.5000	4029.11
134.0000	3985.75
134.5000	3997.77
135.0000	4023.79
135.5000	4083.63
136.0000	4098.47
136.5000	4060.5
137.0000	4089.23
137.5000	4071.14
138.0000	3992.86
138.5000	3996.72
139.0000	3997.95
139.5000	3979.3
140.0000	3976.58
140.5000	3992.98
141.0000	4056.87
141.5000	4089.73
142.0000	4110.6
142.5000	4074.47
143.0000	3990.02
143.5000	4047.83
144.0000	4215.62
144.5000	4295.88
145.0000	4156.19
145.5000	4013.21
146.0000	4050.3
146.5000	4115.6
147.0000	4061.79
147.5000	4051.84
148.0000	4075.49
148.5000	4079.45
149.0000	4109.42
149.5000	4086.52
150.0000	4061.64
150.5000	4094.19
151.0000	4064.99
151.5000	3996.76
152.0000	3993.36
152.5000	4090.62
153.0000	4183.31
153.5000	4101.51
154.0000	4033.65
154.5000	4048.34
155.0000	4063.6
155.5000	4108.2
156.0000	4074.34
156.5000	4036.44
157.0000	4032.68
157.5000	4024.63
158.0000	4035.59
158.5000	4045.46
159.0000	4068.29
159.5000	4072.44
160.0000	4133.92
160.5000	4102.83
161.0000	4024.66
161.5000	4046.77
162.0000	4045.47
162.5000	4016.99
163.0000	4067.1
163.5000	4104.77
164.0000	4061.82
164.5000	4025.65
165.0000	4003.51
165.5000	3989.32
166.0000	4302.51
166.5000	4331.49
167.0000	4034.6
167.5000	4081.53
168.0000	4083.51
168.5000	4028.79
169.0000	4051.04
169.5000	4070.54
170.0000	4081.84
170.5000	4079.5
171.0000	4086.48
171.5000	4064.73
172.0000	4001.48
172.5000	4026.64
173.0000	4026.6
173.5000	4010.42
174.0000	4006.93
174.5000	4020.21
175.0000	4019.13
175.5000	3987.5
176.0000	3983.81
176.5000	4003.74
177.0000	4090.84
177.5000	4115.43
178.0000	4060.83
178.5000	4006.41
179.0000	3974.44
179.5000	3990.34
180.0000	3990.27
180.5000	3993.53
181.0000	4007.5
181.5000	4049.98
182.0000	4042.87
182.5000	3988.49
183.0000	4025.61
183.5000	4063.67
184.0000	4041.94
184.5000	4033.09
185.0000	4028.71
185.5000	4031.5
186.0000	4043.82
186.5000	4021.74
187.0000	4012.25
187.5000	3995.83
188.0000	3970.48
188.5000	3984.21
189.0000	4000.6
189.5000	4043.49
190.0000	4069.73
190.5000	4007
191.0000	3964.94
191.5000	3961.73
192.0000	3956.9
192.5000	4011.26
193.0000	4040.32
193.5000	3994.74
194.0000	4027.79
194.5000	4064.49
195.0000	4011.68
195.5000	3971.59
196.0000	3961.79
196.5000	3993.66
197.0000	3988.14
197.5000	3954.61
198.0000	3967.7
198.5000	4071.93
199.0000	4072.98
199.5000	3989.92
200.0000	4007.88
##### Extended Information
[Comments]
Sample name	20190528
Comment
User
Division
Company	RUB AK Prof. Leichert
[Detailed Information]
Creation date	5/28/2019 3:37 PM
Data array type	Linear data array
Horizontal axis	Time [sec]
Vertical axis	Int.
Start	0 sec
End	200 sec
Data interval	0.5 sec
Data points	401
[Measurement Information]
Model name	FP-8500
Serial No.	C004461452
Ex filter holder	None
Em filter holder	None
Accessory	EHC-813
Accessory S/N	A002161505
Temperature	30.01 C
Control sensor	Holder
Monitor sensor	Holder
Start mode	Start immediately
Measurement date	5/28/2019 3:36 PM
Photometric mode	Em intensity
Ex bandwidth	2.5 nm
Em bandwidth	2.5 nm
Response	1 sec
Sensitivity	Medium
Measurement range	0 - 200 sec
Data interval	0.5 sec
Ex wavelength	360.0 nm
Em wavelength	360.0 nm
Intensity normalization	Off
Blank correction	Off
Auto gain	Off
Shutter control	Open only for measurement
Light source	Xe lamp
Filter	Use
