# Supplementary material for: N-chlorination mediates protective and immunomodulatory effects of oxidized human plasma proteins
Source: eLife. 2019 Jul 12;8:e47395. doi: 10.7554/eLife.47395 (PMC6650281; doi:10.7554/eLife.47395)
Supplement: Figure 2—figure supplement 4—source data 1. [file elife-47395-fig2-figsupp4-data1.zip › Figure 2 Source Data 9/Panel b/1.5 uM HSA hocl (300 uM + 15 mM HOCl)_1.csv]

TITLE	20190528
DATA TYPE	FLUORESCENCE SPECTRUM
ORIGIN	JASCO
OWNER
DATE	19/05/28
TIME	14:17:51
SPECTROMETER/DATA SYSTEM
LOCALE	1033
RESOLUTION
DELTAX	0.5
XUNITS	SEC
YUNITS	INTENSITY
FIRSTX	0.0000
LASTX	200.0000
NPOINTS	401
FIRSTY	323.14664
MAXY	1114.55481
MINY	-4.33725
XYDATA
0.0000	323.147
0.5000	357.907
1.0000	348.942
1.5000	336.131
2.0000	333.16
2.5000	348.038
3.0000	353.186
3.5000	336.233
4.0000	341.681
4.5000	341.2
5.0000	401.38
5.5000	400.543
6.0000	336.522
6.5000	447.583
7.0000	473.733
7.5000	367.362
8.0000	345.329
8.5000	341.035
9.0000	334.054
9.5000	334.885
10.0000	332.492
10.5000	332.225
11.0000	333.738
11.5000	332.934
12.0000	329.645
12.5000	339.895
13.0000	340.089
13.5000	330.986
14.0000	329.021
14.5000	330.845
15.0000	333.299
15.5000	329.91
16.0000	328.95
16.5000	333.651
17.0000	390.709
17.5000	387.996
18.0000	344.098
18.5000	358.099
19.0000	343.825
19.5000	198.916
20.0000	32.7175
20.5000	-4.33725
21.0000	-3.5828
21.5000	137.816
22.0000	312.755
22.5000	352.225
23.0000	355.227
23.5000	355.992
24.0000	369.012
24.5000	380.349
25.0000	392.062
25.5000	400.616
26.0000	402.792
26.5000	411.662
27.0000	419.414
27.5000	425.728
28.0000	433.436
28.5000	440.582
29.0000	460.271
29.5000	471.152
30.0000	467.413
30.5000	472.749
31.0000	475.194
31.5000	475.433
32.0000	522.047
32.5000	541.596
33.0000	508.034
33.5000	497.92
34.0000	501.019
34.5000	526.71
35.0000	530.141
35.5000	518.21
36.0000	523.648
36.5000	526.387
37.0000	529.116
37.5000	534.38
38.0000	542.833
38.5000	542.916
39.0000	545.184
39.5000	570.35
40.0000	572.966
40.5000	578.269
41.0000	591.139
41.5000	573.06
42.0000	560.98
42.5000	565.627
43.0000	576.095
43.5000	606.869
44.0000	612.158
44.5000	583.609
45.0000	582.785
45.5000	586.529
46.0000	592.581
46.5000	598.243
47.0000	609.396
47.5000	613.563
48.0000	604.019
48.5000	606.966
49.0000	609.554
49.5000	608.775
50.0000	626.66
50.5000	627.982
51.0000	613.789
51.5000	622.542
52.0000	627.876
52.5000	628.607
53.0000	626.911
53.5000	624.828
54.0000	628.789
54.5000	628.629
55.0000	628.226
55.5000	630.942
56.0000	689.36
56.5000	691.937
57.0000	638.043
57.5000	645.181
58.0000	656.698
58.5000	654.812
59.0000	647.359
59.5000	655.213
60.0000	665.614
60.5000	661.889
61.0000	657.271
61.5000	656.831
62.0000	656.494
62.5000	659.344
63.0000	660.462
63.5000	667.744
64.0000	673.014
64.5000	706.8
65.0000	707.527
65.5000	671.882
66.0000	674.105
66.5000	684.185
67.0000	692.314
67.5000	687.629
68.0000	689.852
68.5000	704.637
69.0000	699.578
69.5000	694.392
70.0000	693.768
70.5000	688.356
71.0000	720.29
71.5000	733.184
72.0000	702.869
72.5000	694.73
73.0000	697.664
73.5000	698.602
74.0000	698.963
74.5000	701.686
75.0000	705.975
75.5000	714.601
76.0000	720.416
76.5000	711.462
77.0000	721.277
77.5000	743.651
78.0000	758.545
78.5000	741.27
79.0000	728.055
79.5000	735.611
80.0000	721.872
80.5000	717.677
81.0000	734.357
81.5000	748.452
82.0000	737.037
82.5000	727.436
83.0000	734.199
83.5000	737.787
84.0000	773.899
84.5000	782.83
85.0000	748.339
85.5000	748.572
86.0000	743.847
86.5000	762.06
87.0000	761.273
87.5000	732.786
88.0000	736.812
88.5000	734.287
89.0000	732.158
89.5000	783.567
90.0000	829.111
90.5000	783.348
91.0000	758.806
91.5000	764.658
92.0000	756.647
92.5000	785.07
93.0000	837.47
93.5000	850.897
94.0000	813.106
94.5000	873.491
95.0000	861.577
95.5000	777.876
96.0000	801.896
96.5000	821.921
97.0000	813.287
97.5000	813.976
98.0000	855.325
98.5000	884.716
99.0000	836.526
99.5000	774.524
100.0000	784.928
100.5000	825.843
101.0000	847.244
101.5000	823.539
102.0000	801.772
102.5000	838
103.0000	840.05
103.5000	792.393
104.0000	779.583
104.5000	784.076
105.0000	776.791
105.5000	771.54
106.0000	783.945
106.5000	784.048
107.0000	782.695
107.5000	797.738
108.0000	794.734
108.5000	789.394
109.0000	804.024
109.5000	839.776
110.0000	836.839
110.5000	793.034
111.0000	793.542
111.5000	806.315
112.0000	833.238
112.5000	823.713
113.0000	823.837
113.5000	833.41
114.0000	794.01
114.5000	793.585
115.0000	804.51
115.5000	898.893
116.0000	966.786
116.5000	897.224
117.0000	834.173
117.5000	812.722
118.0000	801.526
118.5000	797.541
119.0000	799.942
119.5000	792.575
120.0000	792.223
120.5000	800.252
121.0000	823.8
121.5000	822.069
122.0000	804.217
122.5000	807.538
123.0000	808.15
123.5000	810.783
124.0000	812.425
124.5000	822.73
125.0000	817.026
125.5000	800
126.0000	808.781
126.5000	849.123
127.0000	848.829
127.5000	825.722
128.0000	830.049
128.5000	827.179
129.0000	913.549
129.5000	904.92
130.0000	830.254
130.5000	864.091
131.0000	842.887
131.5000	808.275
132.0000	820.327
132.5000	817.547
133.0000	804.927
133.5000	805.932
134.0000	816.364
134.5000	899.112
135.0000	897.612
135.5000	876.616
136.0000	877.287
136.5000	827.307
137.0000	825.744
137.5000	817.98
138.0000	814.658
138.5000	832.817
139.0000	919.686
139.5000	898.539
140.0000	853.427
140.5000	896.598
141.0000	872.302
141.5000	841.942
142.0000	913.889
142.5000	946.979
143.0000	868.208
143.5000	869.533
144.0000	861.544
144.5000	839.75
145.0000	844.211
145.5000	819.078
146.0000	905.302
146.5000	934.962
147.0000	856.733
147.5000	848.102
148.0000	884.949
148.5000	872.68
149.0000	862.035
149.5000	1114.55
150.0000	1104.26
150.5000	855.259
151.0000	838.968
151.5000	834.883
152.0000	924.128
152.5000	941.907
153.0000	851.94
153.5000	848.762
154.0000	879.846
154.5000	912.027
155.0000	888.057
155.5000	867.585
156.0000	853.628
156.5000	834.407
157.0000	835.606
157.5000	832.36
158.0000	849.405
158.5000	853.322
159.0000	857.475
159.5000	866.117
160.0000	871.774
160.5000	855.481
161.0000	836.169
161.5000	867.652
162.0000	880.411
162.5000	867.865
163.0000	848.033
163.5000	848.046
164.0000	887.563
164.5000	918.112
165.0000	905.583
165.5000	886.021
166.0000	902.561
166.5000	889.215
167.0000	864.325
167.5000	867.59
168.0000	857.06
168.5000	839.083
169.0000	828.827
169.5000	833.862
170.0000	904.643
170.5000	899.695
171.0000	829.562
171.5000	877.773
172.0000	915.454
172.5000	903.435
173.0000	868.962
173.5000	884.467
174.0000	1011.75
174.5000	975.777
175.0000	858.877
175.5000	884.855
176.0000	885.945
176.5000	861.279
177.0000	865.306
177.5000	859.334
178.0000	847.704
178.5000	872.955
179.0000	927.607
179.5000	923.267
180.0000	878.639
180.5000	853.252
181.0000	850.422
181.5000	873.792
182.0000	883.686
182.5000	865.892
183.0000	851.349
183.5000	865.797
184.0000	876.598
184.5000	881.888
185.0000	876.29
185.5000	879.896
186.0000	878.963
186.5000	856.381
187.0000	862.311
187.5000	869.796
188.0000	876.739
188.5000	869.925
189.0000	848.307
189.5000	853.591
190.0000	858.929
190.5000	842.013
191.0000	839.224
191.5000	857.254
192.0000	860.374
192.5000	860.977
193.0000	869.891
193.5000	895.855
194.0000	917.581
194.5000	899.633
195.0000	868.901
195.5000	862.654
196.0000	865.74
196.5000	890.024
197.0000	898.146
197.5000	881.238
198.0000	888.293
198.5000	894.248
199.0000	890.548
199.5000	896.761
200.0000	974.777
##### Extended Information
[Comments]
Sample name	20190528
Comment
User
Division
Company	RUB AK Prof. Leichert
[Detailed Information]
Creation date	5/28/2019 1:17 PM
Data array type	Linear data array
Horizontal axis	Time [sec]
Vertical axis	Int.
Start	0 sec
End	200 sec
Data interval	0.5 sec
Data points	401
[Measurement Information]
Model name	FP-8500
Serial No.	C004461452
Ex filter holder	None
Em filter holder	None
Accessory	EHC-813
Accessory S/N	A002161505
Temperature	29.94 C
Control sensor	Holder
Monitor sensor	Holder
Start mode	Start immediately
Measurement date	5/28/2019 1:17 PM
Photometric mode	Em intensity
Ex bandwidth	2.5 nm
Em bandwidth	2.5 nm
Response	1 sec
Sensitivity	Medium
Measurement range	0 - 200 sec
Data interval	0.5 sec
Ex wavelength	360.0 nm
Em wavelength	360.0 nm
Intensity normalization	Off
Blank correction	Off
Auto gain	Off
Shutter control	Open only for measurement
Light source	Xe lamp
Filter	Use
