# Supplementary material for: N-chlorination mediates protective and immunomodulatory effects of oxidized human plasma proteins
Source: eLife. 2019 Jul 12;8:e47395. doi: 10.7554/eLife.47395 (PMC6650281; doi:10.7554/eLife.47395)
Supplement: Figure 2—figure supplement 4—source data 1. [file elife-47395-fig2-figsupp4-data1.zip › Figure 2 Source Data 9/Panel b/148.5 uM Tau-Cl (5 mM + 10 mM HOCl)_3.csv]

TITLE	20190528
DATA TYPE	FLUORESCENCE SPECTRUM
ORIGIN	JASCO
OWNER
DATE	19/05/28
TIME	16:43:23
SPECTROMETER/DATA SYSTEM
LOCALE	1033
RESOLUTION
DELTAX	0.5
XUNITS	SEC
YUNITS	INTENSITY
FIRSTX	0.0000
LASTX	200.0000
NPOINTS	401
FIRSTY	549.21149
MAXY	4308.90576
MINY	-4.54565
XYDATA
0.0000	549.211
0.5000	513.987
1.0000	430.236
1.5000	381.332
2.0000	401.799
2.5000	407.51
3.0000	531.802
3.5000	500.749
4.0000	332.843
4.5000	318.92
5.0000	320.873
5.5000	366.284
6.0000	372.449
6.5000	323.954
7.0000	492.634
7.5000	497.659
8.0000	328.008
8.5000	341.492
9.0000	423.294
9.5000	407.096
10.0000	330.913
10.5000	351.068
11.0000	461.828
11.5000	465.668
12.0000	351.901
12.5000	324.721
13.0000	327.912
13.5000	358.871
14.0000	354.614
14.5000	358.548
15.0000	483.247
15.5000	451.856
16.0000	327.084
16.5000	335.574
17.0000	351.959
17.5000	341.641
18.0000	382.776
18.5000	377.329
19.0000	310.336
19.5000	226.048
20.0000	69.6208
20.5000	-4.54565
21.0000	-3.65006
21.5000	167.776
22.0000	361.007
22.5000	401.591
23.0000	474.867
23.5000	530.219
24.0000	520.709
24.5000	656.909
25.0000	696.066
25.5000	649.761
26.0000	699.146
26.5000	787.857
27.0000	1135.26
27.5000	1190.5
28.0000	984.784
28.5000	1010.21
29.0000	1117.84
29.5000	1245.62
30.0000	1332.5
30.5000	1424.49
31.0000	1471.52
31.5000	1548.4
32.0000	1636.69
32.5000	1677.73
33.0000	1797.58
33.5000	1915.29
34.0000	1998
34.5000	2038.59
35.0000	2064.78
35.5000	2130.01
36.0000	2260.54
36.5000	2324.89
37.0000	2342.85
37.5000	2414.87
38.0000	2462.98
38.5000	2571.07
39.0000	2662.73
39.5000	2655.83
40.0000	2668.35
40.5000	2736.05
41.0000	2807.48
41.5000	2875.34
42.0000	2923.11
42.5000	2947.06
43.0000	2961.16
43.5000	2992.97
44.0000	3031.61
44.5000	3116.54
45.0000	3220.41
45.5000	3209.32
46.0000	3185.67
46.5000	3203.86
47.0000	3218.98
47.5000	3281.25
48.0000	3367.51
48.5000	3402.71
49.0000	3399.67
49.5000	3389.56
50.0000	3397.08
50.5000	3417.33
51.0000	3444.61
51.5000	3477.04
52.0000	3565.29
52.5000	3623.49
53.0000	3586.7
53.5000	3558.96
54.0000	3649.04
54.5000	3662.4
55.0000	3564.38
55.5000	3607.96
56.0000	3623.46
56.5000	3562.16
57.0000	3590.15
57.5000	3625.9
58.0000	3616.96
58.5000	3602.59
59.0000	3595.24
59.5000	3605.34
60.0000	3613.44
60.5000	3624.84
61.0000	3708.26
61.5000	3728.48
62.0000	3702.2
62.5000	3692.65
63.0000	3698.63
63.5000	3750.35
64.0000	3795.44
64.5000	3811.97
65.0000	3748.9
65.5000	3761.23
66.0000	3757.79
66.5000	3696.66
67.0000	3720.24
67.5000	3759.93
68.0000	3766.39
68.5000	3765.24
69.0000	3726.83
69.5000	3703.63
70.0000	3711
70.5000	3739.51
71.0000	3782.17
71.5000	3778.69
72.0000	3785.63
72.5000	3792.53
73.0000	3793.82
73.5000	3805.35
74.0000	3865.99
74.5000	3870.28
75.0000	3883.54
75.5000	3867.16
76.0000	3858.83
76.5000	3871.36
77.0000	3825.92
77.5000	3817.6
78.0000	3835.06
78.5000	3907.05
79.0000	3907.16
79.5000	3851.59
80.0000	3840.34
80.5000	3853.22
81.0000	3854.35
81.5000	3854.91
82.0000	3851.65
82.5000	3879.44
83.0000	3962.02
83.5000	3949.61
84.0000	3900.89
84.5000	3936.94
85.0000	3909.81
85.5000	3901.26
86.0000	3945.61
86.5000	3922.58
87.0000	3899.7
87.5000	3998.89
88.0000	4017.9
88.5000	3965.82
89.0000	3976.1
89.5000	4014.66
90.0000	4038.91
90.5000	4015.72
91.0000	3991.07
91.5000	4074.37
92.0000	4062.57
92.5000	3966.44
93.0000	3998.39
93.5000	4037.96
94.0000	4006.25
94.5000	3982.18
95.0000	4026.4
95.5000	3997.69
96.0000	3964.17
96.5000	3967.4
97.0000	4024.96
97.5000	4026.07
98.0000	3972.34
98.5000	4013.02
99.0000	4121.91
99.5000	4112.33
100.0000	4005.84
100.5000	4028.36
101.0000	4094.37
101.5000	4165.71
102.0000	4134.34
102.5000	4082.02
103.0000	4073.02
103.5000	4035.15
104.0000	4029.67
104.5000	4027.9
105.0000	4031.5
105.5000	4039.19
106.0000	4040
106.5000	4020.23
107.0000	4017.36
107.5000	4034.54
108.0000	4042.29
108.5000	4023.59
109.0000	4115.49
109.5000	4132.9
110.0000	4035.54
110.5000	4093.77
111.0000	4173.33
111.5000	4111.49
112.0000	4063.51
112.5000	4071.65
113.0000	4058.97
113.5000	4118.91
114.0000	4129.95
114.5000	4092.72
115.0000	4055.86
115.5000	4062.13
116.0000	4069.09
116.5000	4126.69
117.0000	4129.22
117.5000	4025.88
118.0000	4097.83
118.5000	4120.64
119.0000	4052.01
119.5000	4070.96
120.0000	4141.57
120.5000	4107.2
121.0000	4080.84
121.5000	4086.66
122.0000	4044.33
122.5000	4037.19
123.0000	4046.21
123.5000	4031.3
124.0000	4042.29
124.5000	4083.32
125.0000	4068.14
125.5000	4055.14
126.0000	4039.32
126.5000	4026.91
127.0000	4098.76
127.5000	4147.56
128.0000	4096.07
128.5000	4158.87
129.0000	4175.52
129.5000	4089.52
130.0000	4073.41
130.5000	4080.27
131.0000	4088.95
131.5000	4087.86
132.0000	4051.42
132.5000	4058.8
133.0000	4085.37
133.5000	4078.73
134.0000	4082.63
134.5000	4071.98
135.0000	4056.34
135.5000	4015.76
136.0000	4037.5
136.5000	4072.78
137.0000	4081.02
137.5000	4051.11
138.0000	4066.49
138.5000	4098.97
139.0000	4093.46
139.5000	4070.83
140.0000	4261.61
140.5000	4308.91
141.0000	4085.13
141.5000	4064.3
142.0000	4080.16
142.5000	4050.13
143.0000	4009.66
143.5000	3992.33
144.0000	3993.39
144.5000	3996.72
145.0000	4007.11
145.5000	4018.77
146.0000	4015.54
146.5000	4003.04
147.0000	4004.39
147.5000	4078.01
148.0000	4100.42
148.5000	4081.32
149.0000	4071.39
149.5000	4029.15
150.0000	4093.62
150.5000	4096.33
151.0000	4038.04
151.5000	4028.85
152.0000	4029
152.5000	4098.11
153.0000	4083.94
153.5000	4026.67
154.0000	4061.45
154.5000	4083.75
155.0000	4038.03
155.5000	4075
156.0000	4075.37
156.5000	4002.57
157.0000	4038.79
157.5000	4039.71
158.0000	4002.04
158.5000	4033.12
159.0000	4043.61
159.5000	4018.63
160.0000	4049.58
160.5000	4114.68
161.0000	4083.39
161.5000	4002.5
162.0000	3996.18
162.5000	4072.72
163.0000	4096.14
163.5000	4024.26
164.0000	3987.54
164.5000	4008.45
165.0000	4034.47
165.5000	4025.56
166.0000	4055.53
166.5000	4076.5
167.0000	4062.28
167.5000	4045.7
168.0000	4069.77
168.5000	4051.25
169.0000	3991.67
169.5000	4039.36
170.0000	4030.22
170.5000	3973.09
171.0000	3964.48
171.5000	3991.26
172.0000	3997.34
172.5000	4023.26
173.0000	4094.21
173.5000	4070.54
174.0000	4109.05
174.5000	4159.42
175.0000	4077.58
175.5000	4025.76
176.0000	4069.46
176.5000	4060.99
177.0000	4022.82
177.5000	4067.03
178.0000	4141.05
178.5000	4077.33
179.0000	3976.61
179.5000	3993.63
180.0000	4051.21
180.5000	4114.88
181.0000	4060.59
181.5000	4045.57
182.0000	4046.36
182.5000	4078.2
183.0000	4071.96
183.5000	3977.35
184.0000	3968.54
184.5000	4021.68
185.0000	4039.76
185.5000	4020.85
186.0000	4005.54
186.5000	3978.95
187.0000	3973.86
187.5000	3961.97
188.0000	4014.76
188.5000	4023.15
189.0000	3975.29
189.5000	4002.74
190.0000	4013.45
190.5000	4057.76
191.0000	4106.52
191.5000	4061.8
192.0000	4043.01
192.5000	3998.2
193.0000	3955.73
193.5000	3992.75
194.0000	4001.53
194.5000	3991.86
195.0000	4052.19
195.5000	4063.89
196.0000	3994.41
196.5000	3952.48
197.0000	3947.33
197.5000	3966.99
198.0000	3973.46
198.5000	3967.36
199.0000	4024.99
199.5000	4021.29
200.0000	3964.41
##### Extended Information
[Comments]
Sample name	20190528
Comment
User
Division
Company	RUB AK Prof. Leichert
[Detailed Information]
Creation date	5/28/2019 3:43 PM
Data array type	Linear data array
Horizontal axis	Time [sec]
Vertical axis	Int.
Start	0 sec
End	200 sec
Data interval	0.5 sec
Data points	401
[Measurement Information]
Model name	FP-8500
Serial No.	C004461452
Ex filter holder	None
Em filter holder	None
Accessory	EHC-813
Accessory S/N	A002161505
Temperature	30.00 C
Control sensor	Holder
Monitor sensor	Holder
Start mode	Start immediately
Measurement date	5/28/2019 3:42 PM
Photometric mode	Em intensity
Ex bandwidth	2.5 nm
Em bandwidth	2.5 nm
Response	1 sec
Sensitivity	Medium
Measurement range	0 - 200 sec
Data interval	0.5 sec
Ex wavelength	360.0 nm
Em wavelength	360.0 nm
Intensity normalization	Off
Blank correction	Off
Auto gain	Off
Shutter control	Open only for measurement
Light source	Xe lamp
Filter	Use
