# Supplementary material for: N-chlorination mediates protective and immunomodulatory effects of oxidized human plasma proteins
Source: eLife. 2019 Jul 12;8:e47395. doi: 10.7554/eLife.47395 (PMC6650281; doi:10.7554/eLife.47395)
Supplement: Figure 2—figure supplement 4—source data 1. [file elife-47395-fig2-figsupp4-data1.zip › Figure 2 Source Data 9/Panel a/1.5 uM Tau ut_2.csv]

TITLE	20190528
DATA TYPE	FLUORESCENCE SPECTRUM
ORIGIN	JASCO
OWNER
DATE	19/05/28
TIME	10:58:44
SPECTROMETER/DATA SYSTEM
LOCALE	1033
RESOLUTION
DELTAX	0.5
XUNITS	SEC
YUNITS	INTENSITY
FIRSTX	0.0000
LASTX	200.0000
NPOINTS	401
FIRSTY	202.68906
MAXY	4354.67285
MINY	-29.35075
XYDATA
0.0000	202.689
0.5000	617.563
1.0000	472.19
1.5000	304.206
2.0000	341.875
2.5000	284.811
3.0000	333.148
3.5000	395.097
4.0000	432.24
4.5000	429.91
5.0000	274.288
5.5000	231.583
6.0000	252.171
6.5000	290.82
7.0000	375.959
7.5000	300.422
8.0000	294.464
8.5000	415.631
9.0000	380.835
9.5000	306.441
10.0000	284.663
10.5000	334.645
11.0000	347.286
11.5000	332.919
12.0000	270.944
12.5000	242.939
13.0000	248.381
13.5000	231.568
14.0000	355.947
14.5000	372.869
15.0000	482.412
15.5000	496.468
16.0000	365.657
16.5000	400.324
17.0000	353.359
17.5000	324.59
18.0000	378.707
18.5000	425.108
19.0000	382.195
19.5000	366.588
20.0000	165.614
20.5000	-29.3508
21.0000	-3.48052
21.5000	56.7081
22.0000	165.453
22.5000	313.7
23.0000	337.741
23.5000	269.651
24.0000	360.901
24.5000	443.816
25.0000	404.146
25.5000	402.548
26.0000	395.741
26.5000	386.798
27.0000	476.862
27.5000	519.777
28.0000	492.762
28.5000	526.236
29.0000	666.155
29.5000	734.424
30.0000	728.502
30.5000	801.487
31.0000	915.018
31.5000	958.929
32.0000	1051.44
32.5000	1205.42
33.0000	1191.21
33.5000	1279.86
34.0000	1356.89
34.5000	1312.92
35.0000	1391.38
35.5000	1509.97
36.0000	1575.71
36.5000	1548.66
37.0000	1597.04
37.5000	1759.59
38.0000	1748.82
38.5000	1724.06
39.0000	1892.47
39.5000	1905.57
40.0000	1949.73
40.5000	2077.6
41.0000	2175.97
41.5000	2171.04
42.0000	2091.82
42.5000	2127.3
43.0000	2139.55
43.5000	2252.01
44.0000	2354.84
44.5000	2309.84
45.0000	2283.88
45.5000	2406.3
46.0000	2460.87
46.5000	2470.45
47.0000	2604.68
47.5000	2554.08
48.0000	2502.77
48.5000	2588.56
49.0000	2606.77
49.5000	2588.6
50.0000	2577.43
50.5000	2709.78
51.0000	2751.21
51.5000	2657.44
52.0000	2753.03
52.5000	2961.76
53.0000	3088.17
53.5000	2985.8
54.0000	2839.07
54.5000	3016.78
55.0000	3071.62
55.5000	2983.94
56.0000	2939.11
56.5000	2849.38
57.0000	2890.12
57.5000	2958.24
58.0000	2987.96
58.5000	3017.6
59.0000	3143.73
59.5000	3143.01
60.0000	3184.15
60.5000	3163.75
61.0000	3063.82
61.5000	3098.1
62.0000	3088.19
62.5000	3122.72
63.0000	3129.22
63.5000	3094.16
64.0000	3202.93
64.5000	3213.96
65.0000	3215.16
65.5000	3250.72
66.0000	3165.05
66.5000	3142.79
67.0000	3282.47
67.5000	3309.54
68.0000	3213.66
68.5000	3248.15
69.0000	3327.9
69.5000	3331.76
70.0000	3218.53
70.5000	3243.93
71.0000	3357.04
71.5000	3362.44
72.0000	3326.79
72.5000	3430.39
73.0000	3514.16
73.5000	3422.33
74.0000	3416.59
74.5000	3603.32
75.0000	3552.48
75.5000	3345.07
76.0000	3389.32
76.5000	3432.33
77.0000	3366.71
77.5000	3396.37
78.0000	3418.79
78.5000	3403.73
79.0000	3454.78
79.5000	3439.8
80.0000	3476.83
80.5000	3533.41
81.0000	3513.71
81.5000	3495.05
82.0000	3579.26
82.5000	3610.58
83.0000	3520.95
83.5000	3512.23
84.0000	3595.72
84.5000	3613.73
85.0000	3555.28
85.5000	3514.55
86.0000	3549
86.5000	3589.97
87.0000	3531.72
87.5000	3528.69
88.0000	3544.83
88.5000	3542.24
89.0000	3551.49
89.5000	3573.75
90.0000	3746.69
90.5000	3712.83
91.0000	3550.18
91.5000	3633.45
92.0000	3670.61
92.5000	3602.6
93.0000	3548.92
93.5000	3621.65
94.0000	3637.96
94.5000	3585.06
95.0000	3590.6
95.5000	3632.11
96.0000	3668.59
96.5000	3613.45
97.0000	3584.93
97.5000	3629.21
98.0000	3711.3
98.5000	3708.71
99.0000	3624.29
99.5000	3610.72
100.0000	3803.86
100.5000	3820.3
101.0000	3721.75
101.5000	3829.17
102.0000	3760.67
102.5000	3723.91
103.0000	3746.29
103.5000	3706.77
104.0000	3807.22
104.5000	3880.99
105.0000	3844.12
105.5000	3757.2
106.0000	3831.52
106.5000	4017.69
107.0000	3992.08
107.5000	3907.75
108.0000	3859.84
108.5000	3902.1
109.0000	3832.1
109.5000	3769.17
110.0000	3916.66
110.5000	4017.77
111.0000	3907.02
111.5000	3794.38
112.0000	3830.81
112.5000	3889.51
113.0000	3930.98
113.5000	3848.37
114.0000	3757.85
114.5000	3739.55
115.0000	3725.87
115.5000	3732.21
116.0000	3787.79
116.5000	3836.31
117.0000	3887.94
117.5000	3869.26
118.0000	3781.89
118.5000	3930.25
119.0000	3912.35
119.5000	3891.29
120.0000	3947.85
120.5000	3904.47
121.0000	3914.25
121.5000	3836.69
122.0000	3857.61
122.5000	3851.8
123.0000	3804.26
123.5000	3766.11
124.0000	3878.01
124.5000	3955.94
125.0000	3843.18
125.5000	3834.67
126.0000	3851.48
126.5000	3804.9
127.0000	3830.73
127.5000	3857.71
128.0000	3880.26
128.5000	3876.67
129.0000	3863.8
129.5000	3920.6
130.0000	3985.28
130.5000	3936.39
131.0000	3943.82
131.5000	3929.68
132.0000	3828.93
132.5000	3911.23
133.0000	3892.89
133.5000	3951.76
134.0000	3966.18
134.5000	3938.32
135.0000	3963.9
135.5000	3918.43
136.0000	4014.9
136.5000	3943.4
137.0000	3873.88
137.5000	3948.1
138.0000	3894.02
138.5000	3974.12
139.0000	4151.61
139.5000	4212.11
140.0000	4024.17
140.5000	3844.78
141.0000	3866.55
141.5000	3841.88
142.0000	3869.54
142.5000	4037.86
143.0000	4024.2
143.5000	3887.25
144.0000	4251.19
144.5000	4304.6
145.0000	3951.17
145.5000	3918.39
146.0000	3972.52
146.5000	3949.15
147.0000	3932.63
147.5000	3946.79
148.0000	3916.92
148.5000	4024.22
149.0000	4005.99
149.5000	4011.73
150.0000	4035.99
150.5000	3972.02
151.0000	4017.22
151.5000	3978.1
152.0000	4023.24
152.5000	4006.24
153.0000	3932.19
153.5000	4002.36
154.0000	3982.1
154.5000	3950.89
155.0000	3983.24
155.5000	3962.51
156.0000	3906.71
156.5000	4123.81
157.0000	4224.74
157.5000	4038.64
158.0000	3980.23
158.5000	4079.45
159.0000	4086.95
159.5000	3895.05
160.0000	4014.51
160.5000	4048.96
161.0000	3921.53
161.5000	4039.2
162.0000	4151.49
162.5000	4140.93
163.0000	4044.42
163.5000	3953.09
164.0000	3914.16
164.5000	3942.13
165.0000	3976.65
165.5000	3934.05
166.0000	3909.04
166.5000	3988.87
167.0000	4105.15
167.5000	4146.99
168.0000	4009.09
168.5000	3949.62
169.0000	4019
169.5000	4087.27
170.0000	4137.73
170.5000	4083.57
171.0000	4127.09
171.5000	4125.37
172.0000	3977.57
172.5000	4329.57
173.0000	4354.67
173.5000	3966.59
174.0000	4075.65
174.5000	4290.1
175.0000	4225.16
175.5000	3981.12
176.0000	3958.37
176.5000	3963.54
177.0000	3939.92
177.5000	3987.07
178.0000	3980.81
178.5000	3929.92
179.0000	3937.63
179.5000	3985.32
180.0000	4011.71
180.5000	4015.91
181.0000	3971.98
181.5000	3928.82
182.0000	3954.78
182.5000	3968.14
183.0000	4046.52
183.5000	4102.56
184.0000	4092.34
184.5000	4199.02
185.0000	4226.94
185.5000	4147.56
186.0000	4135.02
186.5000	4047.34
187.0000	4040.09
187.5000	4072.28
188.0000	4056.04
188.5000	4122.65
189.0000	4124.41
189.5000	4193.45
190.0000	4112.2
190.5000	3975.38
191.0000	4002.11
191.5000	4046.06
192.0000	4012.89
192.5000	3995.67
193.0000	4178.5
193.5000	4212.63
194.0000	4048.76
194.5000	4082.24
195.0000	4081.04
195.5000	4243.6
196.0000	4251.5
196.5000	3950.65
197.0000	3975.42
197.5000	4206.08
198.0000	4183.09
198.5000	4031.85
199.0000	4043.26
199.5000	4114.21
200.0000	4092.2
##### Extended Information
[Comments]
Sample name	20190528
Comment
User
Division
Company	RUB AK Prof. Leichert
[Detailed Information]
Creation date	5/28/2019 9:58 AM
Data array type	Linear data array
Horizontal axis	Time [sec]
Vertical axis	Int.
Start	0 sec
End	200 sec
Data interval	0.5 sec
Data points	401
[Measurement Information]
Model name	FP-8500
Serial No.	C004461452
Ex filter holder	None
Em filter holder	None
Accessory	EHC-813
Accessory S/N	A002161505
Temperature	30.02 C
Control sensor	Holder
Monitor sensor	Holder
Start mode	Start immediately
Measurement date	5/28/2019 9:57 AM
Photometric mode	Em intensity
Ex bandwidth	2.5 nm
Em bandwidth	2.5 nm
Response	1 sec
Sensitivity	Medium
Measurement range	0 - 200 sec
Data interval	0.5 sec
Ex wavelength	360.0 nm
Em wavelength	360.0 nm
Intensity normalization	Off
Blank correction	Off
Auto gain	Off
Shutter control	Open only for measurement
Light source	Xe lamp
Filter	Use
