# Supplementary material for: N-chlorination mediates protective and immunomodulatory effects of oxidized human plasma proteins
Source: eLife. 2019 Jul 12;8:e47395. doi: 10.7554/eLife.47395 (PMC6650281; doi:10.7554/eLife.47395)
Supplement: Figure 2—figure supplement 4—source data 1. [file elife-47395-fig2-figsupp4-data1.zip › Figure 2 Source Data 9/Panel a/1.5 uM Tau ut_3.csv]

TITLE	20190528
DATA TYPE	FLUORESCENCE SPECTRUM
ORIGIN	JASCO
OWNER
DATE	19/05/28
TIME	11:03:57
SPECTROMETER/DATA SYSTEM
LOCALE	1033
RESOLUTION
DELTAX	0.5
XUNITS	SEC
YUNITS	INTENSITY
FIRSTX	0.0000
LASTX	200.0000
NPOINTS	401
FIRSTY	162.07799
MAXY	3794.82764
MINY	-7.67789
XYDATA
0.0000	162.078
0.5000	200.03
1.0000	192.049
1.5000	188.386
2.0000	194.059
2.5000	187.237
3.0000	185.427
3.5000	183.238
4.0000	209.055
4.5000	247.977
5.0000	319.179
5.5000	279.795
6.0000	184.562
6.5000	191.156
7.0000	186.165
7.5000	184.626
8.0000	192.935
8.5000	187.369
9.0000	184.416
9.5000	197.617
10.0000	193.04
10.5000	197.322
11.0000	233.268
11.5000	223.152
12.0000	191.733
12.5000	208.332
13.0000	203.979
13.5000	184.054
14.0000	190.649
14.5000	207.902
15.0000	220.641
15.5000	255.042
16.0000	233.903
16.5000	181.926
17.0000	195.084
17.5000	192.224
18.0000	182.429
18.5000	184.502
19.0000	183.89
19.5000	87.7585
20.0000	-7.67789
20.5000	-3.96721
21.0000	-3.28682
21.5000	110.55
22.0000	211.692
22.5000	198.904
23.0000	241.386
23.5000	259.162
24.0000	229.179
24.5000	227.531
25.0000	247.259
25.5000	317.779
26.0000	332.743
26.5000	325.718
27.0000	371.161
27.5000	514.514
28.0000	529.095
28.5000	438.822
29.0000	490.056
29.5000	541.901
30.0000	591.418
30.5000	640.617
31.0000	690.127
31.5000	730.341
32.0000	794.518
32.5000	851.494
33.0000	921.375
33.5000	1021.14
34.0000	1045.74
34.5000	1053.24
35.0000	1098.04
35.5000	1162.56
36.0000	1218.4
36.5000	1256.95
37.0000	1325.75
37.5000	1393.68
38.0000	1427.08
38.5000	1471.3
39.0000	1525.09
39.5000	1556.69
40.0000	1621.35
40.5000	1674.65
41.0000	1685.24
41.5000	1718.36
42.0000	1758.4
42.5000	1806.54
43.0000	1846.05
43.5000	1879.7
44.0000	1962.4
44.5000	2005.85
45.0000	2011.61
45.5000	2043.94
46.0000	2082.19
46.5000	2138.39
47.0000	2149.59
47.5000	2160.81
48.0000	2210.32
48.5000	2248.66
49.0000	2278.87
49.5000	2290.74
50.0000	2313.31
50.5000	2337.95
51.0000	2359.47
51.5000	2477.93
52.0000	2508.84
52.5000	2459.09
53.0000	2479.42
53.5000	2486.3
54.0000	2508.75
54.5000	2540.48
55.0000	2558.25
55.5000	2667.6
56.0000	2683.96
56.5000	2605.37
57.0000	2654.88
57.5000	2672.72
58.0000	2667.43
58.5000	2695.64
59.0000	2719.75
59.5000	2803.24
60.0000	2826.83
60.5000	2805.99
61.0000	2818.04
61.5000	2812.86
62.0000	2827.38
62.5000	2832.42
63.0000	2843.67
63.5000	2861.47
64.0000	2880.43
64.5000	2893.31
65.0000	2930.63
65.5000	2994.1
66.0000	2979.83
66.5000	2958.37
67.0000	2972.45
67.5000	2974.16
68.0000	2992.31
68.5000	3010.43
69.0000	3019.02
69.5000	3023.69
70.0000	3038.02
70.5000	3072.36
71.0000	3101.12
71.5000	3127.33
72.0000	3132.86
72.5000	3116.91
73.0000	3123.93
73.5000	3202.78
74.0000	3199.88
74.5000	3129.87
75.0000	3132.61
75.5000	3137.32
76.0000	3164.77
76.5000	3206.09
77.0000	3206.02
77.5000	3182.48
78.0000	3250.38
78.5000	3257.76
79.0000	3196.49
79.5000	3196.7
80.0000	3243.28
80.5000	3265.53
81.0000	3225.49
81.5000	3218.87
82.0000	3226.45
82.5000	3245.2
83.0000	3314.63
83.5000	3301.19
84.0000	3256.86
84.5000	3283.01
85.0000	3282.14
85.5000	3276.74
86.0000	3282.13
86.5000	3290.56
87.0000	3295.35
87.5000	3305.48
88.0000	3317.83
88.5000	3329.13
89.0000	3322.86
89.5000	3319.2
90.0000	3332.48
90.5000	3328.09
91.0000	3339.07
91.5000	3339.16
92.0000	3366.42
92.5000	3388.76
93.0000	3368.9
93.5000	3392.47
94.0000	3405.65
94.5000	3392.4
95.0000	3395.82
95.5000	3384.78
96.0000	3403.18
96.5000	3462.86
97.0000	3448.76
97.5000	3436.45
98.0000	3440.29
98.5000	3470.5
99.0000	3497.82
99.5000	3549.07
100.0000	3563.4
100.5000	3475.73
101.0000	3458.11
101.5000	3463.67
102.0000	3446.85
102.5000	3442.17
103.0000	3448.53
103.5000	3460.21
104.0000	3487.94
104.5000	3517.9
105.0000	3584.99
105.5000	3552.89
106.0000	3470.7
106.5000	3479.17
107.0000	3493.41
107.5000	3519.58
108.0000	3545.46
108.5000	3550.87
109.0000	3554.49
109.5000	3548.9
110.0000	3541.77
110.5000	3526.97
111.0000	3502.06
111.5000	3542.75
112.0000	3603.97
112.5000	3625.2
113.0000	3605.39
113.5000	3602.26
114.0000	3580.08
114.5000	3565.68
115.0000	3575.12
115.5000	3559.84
116.0000	3590.35
116.5000	3570.62
117.0000	3545.79
117.5000	3612.74
118.0000	3702.94
118.5000	3654.69
119.0000	3558.39
119.5000	3546.37
120.0000	3534.59
120.5000	3538.57
121.0000	3538.82
121.5000	3605.03
122.0000	3617.25
122.5000	3567.41
123.0000	3569.37
123.5000	3565.17
124.0000	3569.69
124.5000	3575.59
125.0000	3587.07
125.5000	3625.07
126.0000	3637.98
126.5000	3619.44
127.0000	3630.93
127.5000	3607.2
128.0000	3584.37
128.5000	3683.24
129.0000	3732.21
129.5000	3654.63
130.0000	3601.64
130.5000	3592.76
131.0000	3605.04
131.5000	3601.42
132.0000	3610.83
132.5000	3608.12
133.0000	3591.68
133.5000	3616.2
134.0000	3618
134.5000	3625.58
135.0000	3648.07
135.5000	3637.33
136.0000	3619.63
136.5000	3621.9
137.0000	3643.22
137.5000	3647.47
138.0000	3618.7
138.5000	3590.4
139.0000	3599.96
139.5000	3634.92
140.0000	3667.64
140.5000	3663.02
141.0000	3638.93
141.5000	3624.83
142.0000	3620.84
142.5000	3616.35
143.0000	3654.39
143.5000	3723.33
144.0000	3715.02
144.5000	3660.42
145.0000	3638.43
145.5000	3643.16
146.0000	3666.09
146.5000	3679.67
147.0000	3669.63
147.5000	3671.61
148.0000	3649.43
148.5000	3619.18
149.0000	3667.43
149.5000	3657.4
150.0000	3592.1
150.5000	3595.92
151.0000	3609.21
151.5000	3606.78
152.0000	3609.25
152.5000	3605.34
153.0000	3623.94
153.5000	3702.97
154.0000	3751.52
154.5000	3672.75
155.0000	3603.62
155.5000	3614.55
156.0000	3610.3
156.5000	3672.62
157.0000	3724.92
157.5000	3713.5
158.0000	3702.67
158.5000	3662.97
159.0000	3628.93
159.5000	3652.68
160.0000	3674.36
160.5000	3657.29
161.0000	3635.63
161.5000	3646.69
162.0000	3648.34
162.5000	3643.21
163.0000	3687.29
163.5000	3677.44
164.0000	3642.81
164.5000	3682.43
165.0000	3688.13
165.5000	3655.32
166.0000	3670.09
166.5000	3658.78
167.0000	3687.24
167.5000	3696.36
168.0000	3664.27
168.5000	3703.05
169.0000	3689.46
169.5000	3660.3
170.0000	3674.68
170.5000	3677
171.0000	3705.76
171.5000	3691.8
172.0000	3652.1
172.5000	3651.01
173.0000	3658.48
173.5000	3767.16
174.0000	3780.48
174.5000	3720.19
175.0000	3709.74
175.5000	3683.23
176.0000	3670.81
176.5000	3661.71
177.0000	3681.16
177.5000	3768.23
178.0000	3766.81
178.5000	3672.48
179.0000	3663.71
179.5000	3698.5
180.0000	3701.85
180.5000	3678.89
181.0000	3690.42
181.5000	3699.26
182.0000	3689.96
182.5000	3692.27
183.0000	3702.91
183.5000	3687.25
184.0000	3669.41
184.5000	3658.03
185.0000	3651.79
185.5000	3661.1
186.0000	3703.62
186.5000	3730.83
187.0000	3786.75
187.5000	3794.83
188.0000	3741.62
188.5000	3751.31
189.0000	3715.72
189.5000	3668.75
190.0000	3658.37
190.5000	3692.63
191.0000	3740.15
191.5000	3713.04
192.0000	3718.54
192.5000	3785.41
193.0000	3757.47
193.5000	3685.96
194.0000	3733.04
194.5000	3731.27
195.0000	3687.97
195.5000	3700.97
196.0000	3679.98
196.5000	3673.7
197.0000	3671.53
197.5000	3665.23
198.0000	3695.86
198.5000	3700.53
199.0000	3734.61
199.5000	3728.72
200.0000	3684.3
##### Extended Information
[Comments]
Sample name	20190528
Comment
User
Division
Company	RUB AK Prof. Leichert
[Detailed Information]
Creation date	5/28/2019 10:03 AM
Data array type	Linear data array
Horizontal axis	Time [sec]
Vertical axis	Int.
Start	0 sec
End	200 sec
Data interval	0.5 sec
Data points	401
[Measurement Information]
Model name	FP-8500
Serial No.	C004461452
Ex filter holder	None
Em filter holder	None
Accessory	EHC-813
Accessory S/N	A002161505
Temperature	29.98 C
Control sensor	Holder
Monitor sensor	Holder
Start mode	Start immediately
Measurement date	5/28/2019 10:03 AM
Photometric mode	Em intensity
Ex bandwidth	2.5 nm
Em bandwidth	2.5 nm
Response	1 sec
Sensitivity	Medium
Measurement range	0 - 200 sec
Data interval	0.5 sec
Ex wavelength	360.0 nm
Em wavelength	360.0 nm
Intensity normalization	Off
Blank correction	Off
Auto gain	Off
Shutter control	Open only for measurement
Light source	Xe lamp
Filter	Use
