# Supplementary material for: N-chlorination mediates protective and immunomodulatory effects of oxidized human plasma proteins
Source: eLife. 2019 Jul 12;8:e47395. doi: 10.7554/eLife.47395 (PMC6650281; doi:10.7554/eLife.47395)
Supplement: Figure 2—figure supplement 4—source data 1. [file elife-47395-fig2-figsupp4-data1.zip › Figure 2 Source Data 9/Panel a/1.5 uM Tau ut_1.csv]

TITLE	20190528
DATA TYPE	FLUORESCENCE SPECTRUM
ORIGIN	JASCO
OWNER
DATE	19/05/28
TIME	12:13:19
SPECTROMETER/DATA SYSTEM
LOCALE	1033
RESOLUTION
DELTAX	0.5
XUNITS	SEC
YUNITS	INTENSITY
FIRSTX	0.0000
LASTX	200.0000
NPOINTS	401
FIRSTY	245.94373
MAXY	4420.57666
MINY	-4.61099
XYDATA
0.0000	245.944
0.5000	297.866
1.0000	306.167
1.5000	300.884
2.0000	277.444
2.5000	260.45
3.0000	270.429
3.5000	394.088
4.0000	407.3
4.5000	272.02
5.0000	256.092
5.5000	289.259
6.0000	273.109
6.5000	458.547
7.0000	494.391
7.5000	302.756
8.0000	260.574
8.5000	281.228
9.0000	288.813
9.5000	257.977
10.0000	275.537
10.5000	349.837
11.0000	416.999
11.5000	388.18
12.0000	306.198
12.5000	256.016
13.0000	265.585
13.5000	278.466
14.0000	284.242
14.5000	287.444
15.0000	289.34
15.5000	255.051
16.0000	273.174
16.5000	281.969
17.0000	257.516
17.5000	297.14
18.0000	319.233
18.5000	404.959
19.0000	393.546
19.5000	244.079
20.0000	93.9951
20.5000	-4.61099
21.0000	-3.57409
21.5000	139.269
22.0000	326.961
22.5000	368.532
23.0000	372.252
23.5000	364.068
24.0000	370.404
24.5000	420.56
25.0000	408.563
25.5000	385.719
26.0000	439.547
26.5000	560.237
27.0000	686.135
27.5000	647.19
28.0000	597.263
28.5000	663.421
29.0000	737.995
29.5000	811.399
30.0000	877.356
30.5000	940.744
31.0000	1054.1
31.5000	1091.93
32.0000	1140.09
32.5000	1256.66
33.0000	1270.56
33.5000	1285.54
34.0000	1359.69
34.5000	1427.08
35.0000	1481.7
35.5000	1594.9
36.0000	1808.81
36.5000	1924.81
37.0000	1887.31
37.5000	1853.69
38.0000	1900.56
38.5000	1941.36
39.0000	1972.69
39.5000	2038.35
40.0000	2071.41
40.5000	2106.31
41.0000	2174.39
41.5000	2246.87
42.0000	2308.33
42.5000	2359.45
43.0000	2388.01
43.5000	2404.77
44.0000	2464.05
44.5000	2471.01
45.0000	2471.79
45.5000	2546.96
46.0000	2563.97
46.5000	2584.95
47.0000	2603.01
47.5000	2640.43
48.0000	2705.37
48.5000	2712.78
49.0000	2720.03
49.5000	2745.91
50.0000	2757.68
50.5000	2848.61
51.0000	2886.88
51.5000	2866.91
52.0000	2872.93
52.5000	2908.05
53.0000	2971.45
53.5000	2988.38
54.0000	3060.77
54.5000	3087.57
55.0000	3065.95
55.5000	3038.1
56.0000	3016.01
56.5000	3055.92
57.0000	3095.41
57.5000	3138.38
58.0000	3170.42
58.5000	3226.42
59.0000	3232.76
59.5000	3175.3
60.0000	3200.22
60.5000	3263.16
61.0000	3334.25
61.5000	3412.83
62.0000	3389.14
62.5000	3352.58
63.0000	3353.08
63.5000	3373.9
64.0000	3492.85
64.5000	3442.89
65.0000	3321.34
65.5000	3440.59
66.0000	3466.11
66.5000	3429.7
67.0000	3465.62
67.5000	3421.94
68.0000	3400.31
68.5000	3411.81
69.0000	3456.21
69.5000	3463.57
70.0000	3455.33
70.5000	3498.24
71.0000	3557.77
71.5000	3572.28
72.0000	3580.33
72.5000	3572.73
73.0000	3536.66
73.5000	3540.12
74.0000	3572.85
74.5000	3616.88
75.0000	3632.32
75.5000	3626.43
76.0000	3613.62
76.5000	3657.78
77.0000	3678.41
77.5000	3642.12
78.0000	3618.48
78.5000	3641.41
79.0000	3690.05
79.5000	3687.9
80.0000	3654.1
80.5000	3694.48
81.0000	3753.41
81.5000	3728.95
82.0000	3687.16
82.5000	3725.66
83.0000	3772.92
83.5000	3762.17
84.0000	3805.84
84.5000	3792.44
85.0000	3727.29
85.5000	3745.21
86.0000	3762.97
86.5000	3803.28
87.0000	3804.03
87.5000	3816.37
88.0000	3801.76
88.5000	3748.66
89.0000	3782.15
89.5000	3877.59
90.0000	3937.89
90.5000	3925.33
91.0000	3911.81
91.5000	3894.36
92.0000	3877.12
92.5000	3862.73
93.0000	3862.46
93.5000	3832.25
94.0000	3899.54
94.5000	3945.12
95.0000	3843.03
95.5000	3824.71
96.0000	3939.03
96.5000	3946.14
97.0000	3922.36
97.5000	3919.78
98.0000	3883.88
98.5000	3922.72
99.0000	3959.91
99.5000	3963.9
100.0000	3975.74
100.5000	3988.29
101.0000	3957.26
101.5000	3917.24
102.0000	4010.54
102.5000	4081.27
103.0000	3972.07
103.5000	3900.39
104.0000	3906.56
104.5000	3982.81
105.0000	4017.35
105.5000	4026.23
106.0000	4001.98
106.5000	3942.96
107.0000	3981.17
107.5000	3967.14
108.0000	3920.99
108.5000	3978.6
109.0000	3996.55
109.5000	3973.79
110.0000	4013.38
110.5000	4006.81
111.0000	3998.36
111.5000	4063.84
112.0000	4052.31
112.5000	4141.72
113.0000	4142.45
113.5000	4018.16
114.0000	4025.65
114.5000	4052.82
115.0000	4095.08
115.5000	4131.84
116.0000	4152.71
116.5000	4103.81
117.0000	4083.82
117.5000	4103.77
118.0000	4066.18
118.5000	4099.69
119.0000	4179.48
119.5000	4131.98
120.0000	4036.3
120.5000	4023.65
121.0000	4105.81
121.5000	4096.34
122.0000	4067.92
122.5000	4078.47
123.0000	4032.81
123.5000	4007.79
124.0000	4143.21
124.5000	4220.01
125.0000	4163.51
125.5000	4161.36
126.0000	4138.9
126.5000	4071.12
127.0000	4056.38
127.5000	4112.09
128.0000	4159.22
128.5000	4115
129.0000	4133.93
129.5000	4209.67
130.0000	4214.95
130.5000	4178.27
131.0000	4200.26
131.5000	4207.31
132.0000	4102.04
132.5000	4079.13
133.0000	4080.2
133.5000	4083.22
134.0000	4138.47
134.5000	4132.12
135.0000	4122.15
135.5000	4141.73
136.0000	4106.67
136.5000	4195.06
137.0000	4242.3
137.5000	4125.36
138.0000	4120.05
138.5000	4168.6
139.0000	4122.67
139.5000	4119.09
140.0000	4103.45
140.5000	4076.21
141.0000	4090.63
141.5000	4157.43
142.0000	4157.5
142.5000	4172.24
143.0000	4407.57
143.5000	4420.58
144.0000	4394.71
144.5000	4344.12
145.0000	4185.08
145.5000	4212.58
146.0000	4178.21
146.5000	4111.5
147.0000	4138.22
147.5000	4138.13
148.0000	4160.89
148.5000	4199.37
149.0000	4254.73
149.5000	4341.7
150.0000	4235.19
150.5000	4163.94
151.0000	4190.06
151.5000	4215.38
152.0000	4211.24
152.5000	4118.11
153.0000	4137.99
153.5000	4194.55
154.0000	4155.16
154.5000	4111.44
155.0000	4200.23
155.5000	4209.35
156.0000	4161.31
156.5000	4207.01
157.0000	4185.16
157.5000	4156.54
158.0000	4196
158.5000	4226.96
159.0000	4232.82
159.5000	4308.91
160.0000	4287.1
160.5000	4203.27
161.0000	4201.33
161.5000	4199.14
162.0000	4166.42
162.5000	4180.37
163.0000	4259.5
163.5000	4297.56
164.0000	4244.52
164.5000	4231.07
165.0000	4213.28
165.5000	4142.69
166.0000	4191.32
166.5000	4229.26
167.0000	4299.05
167.5000	4274.68
168.0000	4187.84
168.5000	4208
169.0000	4221.57
169.5000	4210.66
170.0000	4219.76
170.5000	4217.32
171.0000	4232.34
171.5000	4277.83
172.0000	4233.52
172.5000	4181.83
173.0000	4192.91
173.5000	4228.93
174.0000	4200.93
174.5000	4222.67
175.0000	4231.94
175.5000	4222.42
176.0000	4253.28
176.5000	4246
177.0000	4213.82
177.5000	4181.02
178.0000	4168.91
178.5000	4244.15
179.0000	4286.75
179.5000	4231.34
180.0000	4200.64
180.5000	4213.99
181.0000	4259.26
181.5000	4264.47
182.0000	4283.69
182.5000	4281.55
183.0000	4224.95
183.5000	4235.42
184.0000	4264.53
184.5000	4254.94
185.0000	4293.58
185.5000	4260.99
186.0000	4158.78
186.5000	4168.16
187.0000	4212.99
187.5000	4243.42
188.0000	4282.08
188.5000	4285.73
189.0000	4230.4
189.5000	4192.1
190.0000	4337
190.5000	4346.02
191.0000	4195.07
191.5000	4164.35
192.0000	4205.99
192.5000	4225.84
193.0000	4250.08
193.5000	4244.08
194.0000	4263.22
194.5000	4255.69
195.0000	4167.76
195.5000	4191.71
196.0000	4227.6
196.5000	4249.7
197.0000	4234.38
197.5000	4216.18
198.0000	4180.23
198.5000	4188.75
199.0000	4197.45
199.5000	4218.07
200.0000	4269.28
##### Extended Information
[Comments]
Sample name	20190528
Comment
User
Division
Company	RUB AK Prof. Leichert
[Detailed Information]
Creation date	5/28/2019 11:13 AM
Data array type	Linear data array
Horizontal axis	Time [sec]
Vertical axis	Int.
Start	0 sec
End	200 sec
Data interval	0.5 sec
Data points	401
[Measurement Information]
Model name	FP-8500
Serial No.	C004461452
Ex filter holder	None
Em filter holder	None
Accessory	EHC-813
Accessory S/N	A002161505
Temperature	30.02 C
Control sensor	Holder
Monitor sensor	Holder
Start mode	Start immediately
Measurement date	5/28/2019 11:12 AM
Photometric mode	Em intensity
Ex bandwidth	2.5 nm
Em bandwidth	2.5 nm
Response	1 sec
Sensitivity	Medium
Measurement range	0 - 200 sec
Data interval	0.5 sec
Ex wavelength	360.0 nm
Em wavelength	360.0 nm
Intensity normalization	Off
Blank correction	Off
Auto gain	Off
Shutter control	Open only for measurement
Light source	Xe lamp
Filter	Use
