# Supplementary material for: N-chlorination mediates protective and immunomodulatory effects of oxidized human plasma proteins
Source: eLife. 2019 Jul 12;8:e47395. doi: 10.7554/eLife.47395 (PMC6650281; doi:10.7554/eLife.47395)
Supplement: Figure 2—figure supplement 4—source data 1. [file elife-47395-fig2-figsupp4-data1.zip › Figure 2 Source Data 9/Panel a/1.5 uM Tau ut_4.csv]

TITLE	20190528
DATA TYPE	FLUORESCENCE SPECTRUM
ORIGIN	JASCO
OWNER
DATE	19/05/28
TIME	11:11:42
SPECTROMETER/DATA SYSTEM
LOCALE	1033
RESOLUTION
DELTAX	0.5
XUNITS	SEC
YUNITS	INTENSITY
FIRSTX	0.0000
LASTX	200.0000
NPOINTS	401
FIRSTY	182.41731
MAXY	4036.97803
MINY	-4.48290
XYDATA
0.0000	182.417
0.5000	232.952
1.0000	229.642
1.5000	247.444
2.0000	253.199
2.5000	242.905
3.0000	245.672
3.5000	260.349
4.0000	241.708
4.5000	206.902
5.0000	284.03
5.5000	292.339
6.0000	259.309
6.5000	251.602
7.0000	237.928
7.5000	252.713
8.0000	235.887
8.5000	226.161
9.0000	251.6
9.5000	257.499
10.0000	236.089
10.5000	221.963
11.0000	202.536
11.5000	211.576
12.0000	228.705
12.5000	230.247
13.0000	244.998
13.5000	224.992
14.0000	206.452
14.5000	214.934
15.0000	229.601
15.5000	236.021
16.0000	329.038
16.5000	334.371
17.0000	223.939
17.5000	210.862
18.0000	200.365
18.5000	199.538
19.0000	238.625
19.5000	197.112
20.0000	55.9485
20.5000	-4.4829
21.0000	-3.39205
21.5000	96.4989
22.0000	230.775
22.5000	268.202
23.0000	281.328
23.5000	299.57
24.0000	313.469
24.5000	392.527
25.0000	437.386
25.5000	420.647
26.0000	473.273
26.5000	677.334
27.0000	742.524
27.5000	679.311
28.0000	812.673
28.5000	893.063
29.0000	917.205
29.5000	974.326
30.0000	1031.8
30.5000	1123.79
31.0000	1197.89
31.5000	1246.24
32.0000	1333.18
32.5000	1460.46
33.0000	1531.05
33.5000	1609.09
34.0000	1642.75
34.5000	1662.56
35.0000	1761.97
35.5000	1799.49
36.0000	1827.67
36.5000	1853.85
37.0000	1915.19
37.5000	2008.46
38.0000	2094.99
38.5000	2081.4
39.0000	2047.49
39.5000	2270.52
40.0000	2381.93
40.5000	2305.78
41.0000	2399.61
41.5000	2438.46
42.0000	2424.58
42.5000	2513.26
43.0000	2501.08
43.5000	2445.22
44.0000	2450.06
44.5000	2488.57
45.0000	2510.54
45.5000	2547.56
46.0000	2577.42
46.5000	2588.31
47.0000	2593.53
47.5000	2637.88
48.0000	2724.29
48.5000	2755.65
49.0000	2759.55
49.5000	2753.65
50.0000	2790.48
50.5000	2873.33
51.0000	2912.5
51.5000	2880.35
52.0000	2885.23
52.5000	2912.95
53.0000	2965.47
53.5000	3014.94
54.0000	3054.53
54.5000	3046.7
55.0000	2987.84
55.5000	3006.93
56.0000	3054.79
56.5000	3085.15
57.0000	3073.73
57.5000	3058.05
58.0000	3107.05
58.5000	3273.15
59.0000	3248.39
59.5000	3140.37
60.0000	3157.73
60.5000	3188.73
61.0000	3199.49
61.5000	3157.84
62.0000	3156.01
62.5000	3179.26
63.0000	3207.75
63.5000	3234.93
64.0000	3253.25
64.5000	3323.57
65.0000	3374.29
65.5000	3305.43
66.0000	3272.32
66.5000	3298.43
67.0000	3329.76
67.5000	3338.46
68.0000	3321.72
68.5000	3302.99
69.0000	3294.87
69.5000	3289.66
70.0000	3307.2
70.5000	3348.45
71.0000	3491.15
71.5000	3668.05
72.0000	3530.17
72.5000	3392.66
73.0000	3451.43
73.5000	3415.42
74.0000	3425.5
74.5000	3431.2
75.0000	3445.07
75.5000	3435.69
76.0000	3398.59
76.5000	3450.96
77.0000	3456.43
77.5000	3400.9
78.0000	3313.34
78.5000	3301
79.0000	3313.38
79.5000	3343.96
80.0000	3426.43
80.5000	3404.68
81.0000	3491.24
81.5000	3532.92
82.0000	3426.56
82.5000	3435.92
83.0000	3523.69
83.5000	3544.52
84.0000	3475.85
84.5000	3481.3
85.0000	3501.68
85.5000	3460.74
86.0000	3430.75
86.5000	3484.72
87.0000	3513.1
87.5000	3544.44
88.0000	3524.03
88.5000	3457.16
89.0000	3528.21
89.5000	3542.91
90.0000	3497.88
90.5000	3485.22
91.0000	3483.43
91.5000	3539.42
92.0000	3614.74
92.5000	3592.19
93.0000	3516.42
93.5000	3524
94.0000	3553.21
94.5000	3557.39
95.0000	3575.67
95.5000	3589.23
96.0000	3556.51
96.5000	3628.52
97.0000	3668.49
97.5000	3634.49
98.0000	3633.21
98.5000	3567.01
99.0000	3524.46
99.5000	3566.54
100.0000	3621.21
100.5000	3660.01
101.0000	3692.87
101.5000	3635.27
102.0000	3572.38
102.5000	3561.78
103.0000	3548.73
103.5000	3531.29
104.0000	3559.55
104.5000	3623.04
105.0000	3655.42
105.5000	3716.68
106.0000	3666.72
106.5000	3555.91
107.0000	3561.83
107.5000	3632.48
108.0000	3677.09
108.5000	3633.1
109.0000	3644.63
109.5000	3676.83
110.0000	3606.9
110.5000	3573.29
111.0000	3587.41
111.5000	3610.03
112.0000	3637.12
112.5000	3649.04
113.0000	3735.04
113.5000	3755.15
114.0000	3680.29
114.5000	3631.96
115.0000	3606.12
115.5000	3598.19
116.0000	3642.02
116.5000	3671.72
117.0000	3640.58
117.5000	3618.07
118.0000	3611.46
118.5000	3599.84
119.0000	3606.84
119.5000	3805.66
120.0000	3814.23
120.5000	3760.23
121.0000	3841.13
121.5000	3775.11
122.0000	3742.52
122.5000	3713.27
123.0000	3662.03
123.5000	3658.19
124.0000	3750.52
124.5000	3819.2
125.0000	3907.12
125.5000	3850.6
126.0000	3712.52
126.5000	3697.74
127.0000	3655.47
127.5000	3673.64
128.0000	3710.59
128.5000	4009.59
129.0000	4036.98
129.5000	3724.95
130.0000	3669.88
130.5000	3704.04
131.0000	3682.01
131.5000	3626
132.0000	3695.59
132.5000	3704.52
133.0000	3750.39
133.5000	4004.57
134.0000	3941.72
134.5000	3731.74
135.0000	3707.69
135.5000	3693.64
136.0000	3688.06
136.5000	3660.42
137.0000	3643.58
137.5000	3662.19
138.0000	3686.93
138.5000	3649.88
139.0000	3660.24
139.5000	3685.39
140.0000	3789.5
140.5000	3799.07
141.0000	3700.42
141.5000	3771.46
142.0000	3736.25
142.5000	3679.93
143.0000	3688.61
143.5000	3688.2
144.0000	3712.52
144.5000	3718.18
145.0000	3784.21
145.5000	3771
146.0000	3705.45
146.5000	3831.76
147.0000	3910.5
147.5000	3811.12
148.0000	3716.31
148.5000	3711.08
149.0000	3730.58
149.5000	3696.78
150.0000	3732.31
150.5000	3808.59
151.0000	3755.69
151.5000	3696.29
152.0000	3691.19
152.5000	3679.17
153.0000	3659.78
153.5000	3650.87
154.0000	3660.15
154.5000	3696.59
155.0000	3711.71
155.5000	3659.43
156.0000	3707.33
156.5000	3737.75
157.0000	3717.66
157.5000	3712.53
158.0000	3749.89
158.5000	3749.87
159.0000	3709.45
159.5000	3722.63
160.0000	3758.99
160.5000	3735.72
161.0000	3821.59
161.5000	3812.51
162.0000	3707.1
162.5000	3700.25
163.0000	3675.92
163.5000	3695.52
164.0000	3718.83
164.5000	3761.68
165.0000	3837.29
165.5000	3779
166.0000	3647.51
166.5000	3666.16
167.0000	3694.16
167.5000	3761.38
168.0000	3759.14
168.5000	3717.95
169.0000	3730.64
169.5000	3784.98
170.0000	3849.86
170.5000	3760.11
171.0000	3722.72
171.5000	3731.13
172.0000	3670.5
172.5000	3758.16
173.0000	3779
173.5000	3684.74
174.0000	3665.34
174.5000	3720.57
175.0000	3736.53
175.5000	3760.93
176.0000	3786.88
176.5000	3717.75
177.0000	3684.69
177.5000	3699.48
178.0000	3693.35
178.5000	3673.02
179.0000	3676.69
179.5000	3672.12
180.0000	3670.1
180.5000	3748.81
181.0000	3776.6
181.5000	3718.03
182.0000	3735.02
182.5000	3768.65
183.0000	3827.26
183.5000	3847.15
184.0000	3808.2
184.5000	3759.22
185.0000	3758.56
185.5000	3745.32
186.0000	3670.32
186.5000	3675.79
187.0000	3695.88
187.5000	3682.41
188.0000	3678.65
188.5000	3718.1
189.0000	3764.59
189.5000	3751.69
190.0000	3731.38
190.5000	3714.8
191.0000	3679.64
191.5000	3677.62
192.0000	3683.16
192.5000	3658.84
193.0000	3662.38
193.5000	3739.32
194.0000	3834.98
194.5000	3810.78
195.0000	3710.57
195.5000	3667.16
196.0000	3748.49
196.5000	3786.63
197.0000	3763.24
197.5000	3807.51
198.0000	3782.21
198.5000	3699.96
199.0000	3744.37
199.5000	3721.44
200.0000	3696.85
##### Extended Information
[Comments]
Sample name	20190528
Comment
User
Division
Company	RUB AK Prof. Leichert
[Detailed Information]
Creation date	5/28/2019 10:11 AM
Data array type	Linear data array
Horizontal axis	Time [sec]
Vertical axis	Int.
Start	0 sec
End	200 sec
Data interval	0.5 sec
Data points	401
[Measurement Information]
Model name	FP-8500
Serial No.	C004461452
Ex filter holder	None
Em filter holder	None
Accessory	EHC-813
Accessory S/N	A002161505
Temperature	30.01 C
Control sensor	Holder
Monitor sensor	Holder
Start mode	Start immediately
Measurement date	5/28/2019 10:10 AM
Photometric mode	Em intensity
Ex bandwidth	2.5 nm
Em bandwidth	2.5 nm
Response	1 sec
Sensitivity	Medium
Measurement range	0 - 200 sec
Data interval	0.5 sec
Ex wavelength	360.0 nm
Em wavelength	360.0 nm
Intensity normalization	Off
Blank correction	Off
Auto gain	Off
Shutter control	Open only for measurement
Light source	Xe lamp
Filter	Use
