# Supplementary material for: N-chlorination mediates protective and immunomodulatory effects of oxidized human plasma proteins
Source: eLife. 2019 Jul 12;8:e47395. doi: 10.7554/eLife.47395 (PMC6650281; doi:10.7554/eLife.47395)
Supplement: Figure 2—figure supplement 4—source data 1. [file elife-47395-fig2-figsupp4-data1.zip › Figure 2 Source Data 9/Panel a/1.5 uM Tau ut_1 2.csv]

TITLE	20190528
DATA TYPE	FLUORESCENCE SPECTRUM
ORIGIN	JASCO
OWNER
DATE	19/05/28
TIME	10:52:25
SPECTROMETER/DATA SYSTEM
LOCALE	1033
RESOLUTION
DELTAX	0.5
XUNITS	SEC
YUNITS	INTENSITY
FIRSTX	0.0000
LASTX	200.0000
NPOINTS	401
FIRSTY	163.52872
MAXY	4088.03442
MINY	-3.92681
XYDATA
0.0000	163.529
0.5000	197.371
1.0000	358.027
1.5000	502.752
2.0000	344.851
2.5000	181.835
3.0000	179.249
3.5000	314.555
4.0000	349.748
4.5000	218.731
5.0000	174.419
5.5000	171.767
6.0000	174.276
6.5000	175.853
7.0000	186.156
7.5000	220.085
8.0000	217.307
8.5000	187.643
9.0000	186.862
9.5000	181.112
10.0000	180.918
10.5000	190.936
11.0000	194.302
11.5000	197.241
12.0000	183.05
12.5000	173.637
13.0000	183.841
13.5000	214.022
14.0000	228.645
14.5000	211.9
15.0000	186.192
15.5000	339.706
16.0000	353.247
16.5000	208.291
17.0000	198.166
17.5000	176.099
18.0000	178.493
18.5000	179.188
19.0000	209.913
19.5000	207.031
20.0000	84.3668
20.5000	-3.92681
21.0000	-3.20535
21.5000	178.989
22.0000	277.357
22.5000	216.175
23.0000	239.957
23.5000	400.571
24.0000	413.596
24.5000	267.775
25.0000	266.589
25.5000	282.927
26.0000	315.658
26.5000	350.915
27.0000	410.365
27.5000	415.146
28.0000	405.778
28.5000	461.048
29.0000	519.175
29.5000	565.32
30.0000	665.118
30.5000	720.152
31.0000	723.953
31.5000	798.545
32.0000	883.899
32.5000	929.357
33.0000	946.863
33.5000	1071.82
34.0000	1222.95
34.5000	1275.41
35.0000	1266.31
35.5000	1325.31
36.0000	1448.74
36.5000	1497.09
37.0000	1506.49
37.5000	1567.16
38.0000	1623.42
38.5000	1638.17
39.0000	1692.71
39.5000	1758.49
40.0000	1824.07
40.5000	1870.61
41.0000	1914.93
41.5000	2024.92
42.0000	2042
42.5000	1999.5
43.0000	2043.65
43.5000	2087.17
44.0000	2180.52
44.5000	2207.99
45.0000	2184.89
45.5000	2231.82
46.0000	2322.85
46.5000	2354.57
47.0000	2335.75
47.5000	2372.11
48.0000	2418.95
48.5000	2440.76
49.0000	2426.85
49.5000	2465.77
50.0000	2532.64
50.5000	2552.8
51.0000	2558.2
51.5000	2588.63
52.0000	2654.48
52.5000	2743.41
53.0000	2748.79
53.5000	2717.77
54.0000	2735.18
54.5000	2755.38
55.0000	2794.33
55.5000	2812.39
56.0000	2829.1
56.5000	2874.56
57.0000	2902.19
57.5000	2963.56
58.0000	3002.91
58.5000	2995.89
59.0000	2973.79
59.5000	3037.1
60.0000	3092.18
60.5000	3041.3
61.0000	3041.98
61.5000	3062.07
62.0000	3046
62.5000	3046.31
63.0000	3101
63.5000	3140.87
64.0000	3163.08
64.5000	3182.99
65.0000	3360.3
65.5000	3369.22
66.0000	3216.48
66.5000	3223.75
67.0000	3222.52
67.5000	3247.55
68.0000	3243.62
68.5000	3242.76
69.0000	3265.09
69.5000	3310.59
70.0000	3349.41
70.5000	3323.5
71.0000	3311.92
71.5000	3313.49
72.0000	3322.9
72.5000	3352.04
73.0000	3374.11
73.5000	3406.29
74.0000	3421.75
74.5000	3406.16
75.0000	3408.35
75.5000	3406.63
76.0000	3422.29
76.5000	3457.51
77.0000	3466.45
77.5000	3460.48
78.0000	3494.33
78.5000	3645.29
79.0000	3651.96
79.5000	3546.43
80.0000	3541.97
80.5000	3543.47
81.0000	3537.61
81.5000	3524.1
82.0000	3518.24
82.5000	3532.92
83.0000	3627.07
83.5000	3609.56
84.0000	3517.45
84.5000	3542.09
85.0000	3571.13
85.5000	3613.97
86.0000	3614.98
86.5000	3578.88
87.0000	3575.49
87.5000	3579.13
88.0000	3612.34
88.5000	3645.26
89.0000	3740.76
89.5000	3781.57
90.0000	3658.95
90.5000	3607.59
91.0000	3614.31
91.5000	3599.61
92.0000	3647.22
92.5000	3668.59
93.0000	3679.58
93.5000	3736.4
94.0000	3746.21
94.5000	3699.1
95.0000	3702.18
95.5000	3719.86
96.0000	3680.49
96.5000	3652.41
97.0000	3645.56
97.5000	3669.68
98.0000	3698.23
98.5000	3711.26
99.0000	3747.01
99.5000	3735.02
100.0000	3692.68
100.5000	3780.93
101.0000	3828.65
101.5000	3729.87
102.0000	3699.77
102.5000	3739.03
103.0000	3726.76
103.5000	3710.95
104.0000	3720.82
104.5000	3783.59
105.0000	3820.15
105.5000	3762.64
106.0000	3718.98
106.5000	3733.83
107.0000	3944.91
107.5000	3950.02
108.0000	3766.16
108.5000	3797.57
109.0000	3782.78
109.5000	3729.26
110.0000	3736.46
110.5000	3775.87
111.0000	3940.93
111.5000	3952.68
112.0000	3791.65
112.5000	3814.26
113.0000	3873.19
113.5000	3838.67
114.0000	3829.68
114.5000	3817.52
115.0000	3809.42
115.5000	3817.42
116.0000	3815.28
116.5000	3808.8
117.0000	3782.64
117.5000	3784.58
118.0000	3799.05
118.5000	3810.58
119.0000	3817.58
119.5000	3812.19
120.0000	3817.2
120.5000	3845.25
121.0000	3886.2
121.5000	3861.41
122.0000	3816.19
122.5000	3841.49
123.0000	3832.93
123.5000	3823.03
124.0000	3886.5
124.5000	3901.96
125.0000	3856.2
125.5000	3847.26
126.0000	3889.89
126.5000	3857.37
127.0000	3940.34
127.5000	3945.13
128.0000	3819.69
128.5000	3834.65
129.0000	3843.97
129.5000	3829.07
130.0000	3827.14
130.5000	3844.79
131.0000	3832.73
131.5000	3810.11
132.0000	3815.87
132.5000	3854.51
133.0000	3838.85
133.5000	3833.7
134.0000	3844.37
134.5000	3863.86
135.0000	3855.61
135.5000	3838.63
136.0000	3868.97
136.5000	3870.88
137.0000	3874.26
137.5000	3877.38
138.0000	3990.27
138.5000	3973.58
139.0000	3833.83
139.5000	3863.3
140.0000	3871.51
140.5000	3842.3
141.0000	3836.31
141.5000	3842.55
142.0000	3861.82
142.5000	3860.59
143.0000	3894.54
143.5000	3890.66
144.0000	3855.97
144.5000	3873.76
145.0000	3956.46
145.5000	3949.46
146.0000	3895.06
146.5000	3898.51
147.0000	3869.92
147.5000	3882.63
148.0000	3923.21
148.5000	3984
149.0000	3967.57
149.5000	3922.12
150.0000	3902.53
150.5000	3884.6
151.0000	3898.19
151.5000	3896.64
152.0000	3912.71
152.5000	3932.05
153.0000	3898.7
153.5000	3867.03
154.0000	3880.6
154.5000	3883.82
155.0000	3900.93
155.5000	3907.68
156.0000	3894.45
156.5000	3904.59
157.0000	3901.25
157.5000	3899.01
158.0000	3964.11
158.5000	3957.48
159.0000	3896.56
159.5000	3919.01
160.0000	3974.2
160.5000	3960.5
161.0000	3919.99
161.5000	3986.84
162.0000	3959.82
162.5000	3908.33
163.0000	3919.29
163.5000	3894.92
164.0000	3882.94
164.5000	3896.47
165.0000	3926.59
165.5000	3981.71
166.0000	3967.35
166.5000	3935.88
167.0000	3992.75
167.5000	3970.24
168.0000	3909.66
168.5000	3918.21
169.0000	3907.17
169.5000	3898.63
170.0000	4012.88
170.5000	4015.18
171.0000	3947.09
171.5000	4080.53
172.0000	4083.58
172.5000	3950.82
173.0000	3924.49
173.5000	3970.96
174.0000	3958.86
174.5000	3925.55
175.0000	3933.04
175.5000	3926.28
176.0000	3966.24
176.5000	3946.69
177.0000	3992.43
177.5000	4014.98
178.0000	3972.66
178.5000	3956.52
179.0000	3895.55
179.5000	3954.41
180.0000	4088.03
180.5000	4059.67
181.0000	3950.86
181.5000	3910.4
182.0000	3879.39
182.5000	3929.33
183.0000	4002.9
183.5000	3995.09
184.0000	3941.75
184.5000	3908.99
185.0000	3939.13
185.5000	3936.81
186.0000	3907.47
186.5000	3902.92
187.0000	3892.41
187.5000	3893.78
188.0000	3886.96
188.5000	3886.26
189.0000	3900.54
189.5000	3907.87
190.0000	3904.03
190.5000	3901.97
191.0000	4001.91
191.5000	4045.93
192.0000	4054.48
192.5000	4015.91
193.0000	3944.7
193.5000	3954.59
194.0000	3912.51
194.5000	3949.47
195.0000	3956.67
195.5000	3921.04
196.0000	3936.96
196.5000	3925.19
197.0000	3943.8
197.5000	3947.73
198.0000	3983.69
198.5000	3992.11
199.0000	3924.9
199.5000	3911.42
200.0000	3911.65
##### Extended Information
[Comments]
Sample name	20190528
Comment
User
Division
Company	RUB AK Prof. Leichert
[Detailed Information]
Creation date	5/28/2019 9:52 AM
Data array type	Linear data array
Horizontal axis	Time [sec]
Vertical axis	Int.
Start	0 sec
End	200 sec
Data interval	0.5 sec
Data points	401
[Measurement Information]
Model name	FP-8500
Serial No.	C004461452
Ex filter holder	None
Em filter holder	None
Accessory	EHC-813
Accessory S/N	A002161505
Temperature	30.00 C
Control sensor	Holder
Monitor sensor	Holder
Start mode	Start immediately
Measurement date	5/28/2019 9:51 AM
Photometric mode	Em intensity
Ex bandwidth	2.5 nm
Em bandwidth	2.5 nm
Response	1 sec
Sensitivity	Medium
Measurement range	0 - 200 sec
Data interval	0.5 sec
Ex wavelength	360.0 nm
Em wavelength	360.0 nm
Intensity normalization	Off
Blank correction	Off
Auto gain	Off
Shutter control	Open only for measurement
Light source	Xe lamp
Filter	Use
