# Supplementary material for: N-chlorination mediates protective and immunomodulatory effects of oxidized human plasma proteins
Source: eLife. 2019 Jul 12;8:e47395. doi: 10.7554/eLife.47395 (PMC6650281; doi:10.7554/eLife.47395)
Supplement: Figure 2—figure supplement 4—source data 1. [file elife-47395-fig2-figsupp4-data1.zip › Figure 2 Source Data 9/Panel a/1.5 uM Tau-Cl (5 mM + 50 uM HOCl)_1.csv]

TITLE	20190528
DATA TYPE	FLUORESCENCE SPECTRUM
ORIGIN	JASCO
OWNER
DATE	19/05/28
TIME	11:23:54
SPECTROMETER/DATA SYSTEM
LOCALE	1033
RESOLUTION
DELTAX	0.5
XUNITS	SEC
YUNITS	INTENSITY
FIRSTX	0.0000
LASTX	200.0000
NPOINTS	401
FIRSTY	185.82739
MAXY	4366.49512
MINY	-4.18799
XYDATA
0.0000	185.827
0.5000	247.12
1.0000	241.857
1.5000	241.898
2.0000	224.78
2.5000	199.027
3.0000	205.675
3.5000	202.642
4.0000	189.751
4.5000	224.057
5.0000	225.572
5.5000	204.183
6.0000	203.579
6.5000	188.594
7.0000	200.45
7.5000	259.104
8.0000	249.222
8.5000	214.051
9.0000	225.058
9.5000	200.616
10.0000	418.216
10.5000	449.68
11.0000	248.649
11.5000	251.454
12.0000	238.705
12.5000	215.757
13.0000	216.271
13.5000	222.567
14.0000	281.978
14.5000	262.665
15.0000	204.687
15.5000	207.222
16.0000	190.345
16.5000	223.591
17.0000	221.079
17.5000	218.277
18.0000	238.349
18.5000	212.903
19.0000	222.142
19.5000	123.931
20.0000	-0.185798
20.5000	-4.18799
21.0000	-3.4
21.5000	131.169
22.0000	255.605
22.5000	243.037
23.0000	236.615
23.5000	285.735
24.0000	321.032
24.5000	322.949
25.0000	375.488
25.5000	411.058
26.0000	455.707
26.5000	526.637
27.0000	567.287
27.5000	626.296
28.0000	666.131
28.5000	697.576
29.0000	886.969
29.5000	1151.04
30.0000	1122.79
30.5000	992.559
31.0000	1052.61
31.5000	1151.35
32.0000	1218.75
32.5000	1272.68
33.0000	1354.74
33.5000	1449.59
34.0000	1518.75
34.5000	1565.16
35.0000	1649.49
35.5000	1712.09
36.0000	1755.92
36.5000	1792.34
37.0000	1813.77
37.5000	1852.51
38.0000	1891.14
38.5000	1985.47
39.0000	2121.64
39.5000	2161.71
40.0000	2164.71
40.5000	2225.12
41.0000	2286.59
41.5000	2326.65
42.0000	2364.2
42.5000	2420.78
43.0000	2463.23
43.5000	2485.46
44.0000	2517.33
44.5000	2563.99
45.0000	2608.73
45.5000	2700.13
46.0000	2790.16
46.5000	2813.12
47.0000	3032.44
47.5000	3005.2
48.0000	2852.54
48.5000	2942.04
49.0000	2885.91
49.5000	2854.11
50.0000	2974.06
50.5000	3030.52
51.0000	3163.51
51.5000	3170.44
52.0000	3002.28
52.5000	2999.44
53.0000	3011.15
53.5000	3081.85
54.0000	3169.6
54.5000	3147.74
55.0000	3135.18
55.5000	3146.51
56.0000	3147.43
56.5000	3179.2
57.0000	3232.54
57.5000	3345.37
58.0000	3317.58
58.5000	3230.62
59.0000	3272.45
59.5000	3323.3
60.0000	3317.53
60.5000	3326.63
61.0000	3346.55
61.5000	3410.65
62.0000	3432.54
62.5000	3379.45
63.0000	3382.24
63.5000	3402.53
64.0000	3625.82
64.5000	3649.45
65.0000	3463.42
65.5000	3462.18
66.0000	3526.5
66.5000	3543.51
67.0000	3493.72
67.5000	3506.15
68.0000	3526.62
68.5000	3532.69
69.0000	3543.34
69.5000	3578.16
70.0000	3574.64
70.5000	3584.83
71.0000	3590.41
71.5000	3594.46
72.0000	3598.75
72.5000	3576.2
73.0000	3642.23
73.5000	3659.78
74.0000	3608.11
74.5000	3623.55
75.0000	3708.62
75.5000	3703.61
76.0000	3645.28
76.5000	3653.93
77.0000	3670.21
77.5000	3692.55
78.0000	3702.05
78.5000	3721.95
79.0000	3731.89
79.5000	3715.09
80.0000	3709.34
80.5000	3710.26
81.0000	3741.98
81.5000	3759.48
82.0000	3769.17
82.5000	3789.06
83.0000	3784.4
83.5000	3798.02
84.0000	3797.48
84.5000	3796.2
85.0000	3837.88
85.5000	3834.69
86.0000	3806.44
86.5000	3813.72
87.0000	3835.14
87.5000	3841.99
88.0000	3829.25
88.5000	3852.84
89.0000	3942.33
89.5000	3946.7
90.0000	3892.1
90.5000	3902.25
91.0000	3956.82
91.5000	3960.89
92.0000	3896.01
92.5000	3881.72
93.0000	3908.87
93.5000	3903.09
94.0000	3882.71
94.5000	3935.41
95.0000	3940.63
95.5000	3916.7
96.0000	3947.45
96.5000	3930.45
97.0000	3907.43
97.5000	3926.89
98.0000	3957.53
98.5000	3945.43
99.0000	3928.84
99.5000	3968.03
100.0000	4004.85
100.5000	4010.83
101.0000	3997.33
101.5000	4059.29
102.0000	4027.28
102.5000	3928.32
103.0000	3937.19
103.5000	3948.28
104.0000	3969.72
104.5000	4009.44
105.0000	4010.57
105.5000	3978
106.0000	3958.93
106.5000	3960.74
107.0000	3995.53
107.5000	3998.8
108.0000	3978.07
108.5000	3981.62
109.0000	3977.44
109.5000	3978.76
110.0000	3999.03
110.5000	3995.17
111.0000	4027.57
111.5000	4099.41
112.0000	4072.82
112.5000	4027.86
113.0000	4093.75
113.5000	4249.08
114.0000	4270.39
114.5000	4149.76
115.0000	4095.29
115.5000	4055.61
116.0000	4040.38
116.5000	4082.97
117.0000	4081.32
117.5000	4041.8
118.0000	4043.92
118.5000	4061.06
119.0000	4091.34
119.5000	4097.39
120.0000	4119.14
120.5000	4160.53
121.0000	4174.91
121.5000	4179.67
122.0000	4102.87
122.5000	4071.56
123.0000	4085.29
123.5000	4063.5
124.0000	4069.16
124.5000	4084.66
125.0000	4109.96
125.5000	4138.33
126.0000	4139.01
126.5000	4136.43
127.0000	4181.05
127.5000	4173.28
128.0000	4124.68
128.5000	4107.47
129.0000	4098.56
129.5000	4109.12
130.0000	4095.46
130.5000	4088.68
131.0000	4120.25
131.5000	4174.86
132.0000	4217.8
132.5000	4168.95
133.0000	4133.28
133.5000	4162.53
134.0000	4151
134.5000	4148.11
135.0000	4130.54
135.5000	4097.48
136.0000	4103.31
136.5000	4130.76
137.0000	4127.76
137.5000	4119.22
138.0000	4127.94
138.5000	4134.23
139.0000	4109.15
139.5000	4059.6
140.0000	4092.21
140.5000	4289.83
141.0000	4273.06
141.5000	4102.34
142.0000	4096.75
142.5000	4091.9
143.0000	4081.59
143.5000	4068.62
144.0000	4091.98
144.5000	4129.53
145.0000	4172.05
145.5000	4182.17
146.0000	4191.6
146.5000	4187.7
147.0000	4137.81
147.5000	4155.83
148.0000	4179.98
148.5000	4213.11
149.0000	4216.33
149.5000	4211.53
150.0000	4176.89
150.5000	4137.7
151.0000	4149.99
151.5000	4126.69
152.0000	4113.01
152.5000	4140.68
153.0000	4158.5
153.5000	4123.58
154.0000	4157.42
154.5000	4184.81
155.0000	4228.64
155.5000	4264.47
156.0000	4222.58
156.5000	4197.43
157.0000	4195.53
157.5000	4223.27
158.0000	4182.7
158.5000	4230.16
159.0000	4343.81
159.5000	4244.99
160.0000	4133.47
160.5000	4127.08
161.0000	4165.16
161.5000	4179.07
162.0000	4181.61
162.5000	4221.15
163.0000	4193.95
163.5000	4157.38
164.0000	4179.01
164.5000	4160.49
165.0000	4159.32
165.5000	4218.39
166.0000	4209.97
166.5000	4216.35
167.0000	4196.49
167.5000	4219.92
168.0000	4282.62
168.5000	4282.88
169.0000	4223.25
169.5000	4144.86
170.0000	4231.38
170.5000	4241.63
171.0000	4242.79
171.5000	4300.13
172.0000	4261.59
172.5000	4233.02
173.0000	4230.15
173.5000	4207.91
174.0000	4160.73
174.5000	4146.27
175.0000	4205.6
175.5000	4218.04
176.0000	4153.46
176.5000	4161.05
177.0000	4159.83
177.5000	4144.98
178.0000	4162.43
178.5000	4294.99
179.0000	4309.69
179.5000	4170.3
180.0000	4192.54
180.5000	4209.66
181.0000	4162.1
181.5000	4148.69
182.0000	4151.64
182.5000	4140.45
183.0000	4138.02
183.5000	4216.32
184.0000	4285.84
184.5000	4249.1
185.0000	4183.59
185.5000	4154.95
186.0000	4163.39
186.5000	4227.72
187.0000	4325.7
187.5000	4285.04
188.0000	4315.29
188.5000	4353.67
189.0000	4235.17
189.5000	4181.51
190.0000	4259.8
190.5000	4366.5
191.0000	4268.72
191.5000	4162.45
192.0000	4157.98
192.5000	4134.78
193.0000	4129.98
193.5000	4193.41
194.0000	4242.92
194.5000	4226.41
195.0000	4196.78
195.5000	4181.08
196.0000	4174.68
196.5000	4147.71
197.0000	4132.56
197.5000	4146.96
198.0000	4210.77
198.5000	4218.08
199.0000	4205.5
199.5000	4187.65
200.0000	4142.71
##### Extended Information
[Comments]
Sample name	20190528
Comment
User
Division
Company	RUB AK Prof. Leichert
[Detailed Information]
Creation date	5/28/2019 10:23 AM
Data array type	Linear data array
Horizontal axis	Time [sec]
Vertical axis	Int.
Start	0 sec
End	200 sec
Data interval	0.5 sec
Data points	401
[Measurement Information]
Model name	FP-8500
Serial No.	C004461452
Ex filter holder	None
Em filter holder	None
Accessory	EHC-813
Accessory S/N	A002161505
Temperature	30.00 C
Control sensor	Holder
Monitor sensor	Holder
Start mode	Start immediately
Measurement date	5/28/2019 10:22 AM
Photometric mode	Em intensity
Ex bandwidth	2.5 nm
Em bandwidth	2.5 nm
Response	1 sec
Sensitivity	Medium
Measurement range	0 - 200 sec
Data interval	0.5 sec
Ex wavelength	360.0 nm
Em wavelength	360.0 nm
Intensity normalization	Off
Blank correction	Off
Auto gain	Off
Shutter control	Open only for measurement
Light source	Xe lamp
Filter	Use
