# Supplementary material for: N-chlorination mediates protective and immunomodulatory effects of oxidized human plasma proteins
Source: eLife. 2019 Jul 12;8:e47395. doi: 10.7554/eLife.47395 (PMC6650281; doi:10.7554/eLife.47395)
Supplement: Figure 2—figure supplement 4—source data 1. [file elife-47395-fig2-figsupp4-data1.zip › Figure 2 Source Data 9/Panel a/1.5 uM Tau-Cl (5 mM + 50 uM HOCl)_3.csv]

TITLE	20190528
DATA TYPE	FLUORESCENCE SPECTRUM
ORIGIN	JASCO
OWNER
DATE	19/05/28
TIME	11:36:37
SPECTROMETER/DATA SYSTEM
LOCALE	1033
RESOLUTION
DELTAX	0.5
XUNITS	SEC
YUNITS	INTENSITY
FIRSTX	0.0000
LASTX	200.0000
NPOINTS	401
FIRSTY	534.42480
MAXY	4254.79932
MINY	-19.61448
XYDATA
0.0000	534.425
0.5000	244.664
1.0000	195.261
1.5000	193.804
2.0000	199.575
2.5000	245.779
3.0000	265.812
3.5000	289.517
4.0000	262.694
4.5000	186.584
5.0000	206.047
5.5000	206.656
6.0000	205.856
6.5000	204.275
7.0000	186.323
7.5000	297.819
8.0000	383.987
8.5000	328.052
9.0000	298.219
9.5000	253.338
10.0000	203.064
10.5000	200.378
11.0000	241.342
11.5000	376.32
12.0000	401.754
12.5000	286.63
13.0000	297.593
13.5000	334.791
14.0000	258.587
14.5000	209.444
15.0000	244.414
15.5000	226.794
16.0000	186.002
16.5000	211.547
17.0000	208.845
17.5000	183.664
18.0000	195.226
18.5000	249.062
19.0000	268.259
19.5000	105.123
20.0000	-19.6145
20.5000	-3.92543
21.0000	-3.34566
21.5000	130.141
22.0000	239.601
22.5000	228.506
23.0000	342.673
23.5000	398.714
24.0000	350.516
24.5000	302.301
25.0000	275.479
25.5000	371.539
26.0000	410.837
26.5000	394.123
27.0000	460.579
27.5000	465.34
28.0000	452.011
28.5000	503.467
29.0000	586.211
29.5000	667.969
30.0000	680.316
30.5000	707.226
31.0000	801.599
31.5000	880.686
32.0000	937.387
32.5000	1011.97
33.0000	1079.11
33.5000	1109.04
34.0000	1155.98
34.5000	1248.72
35.0000	1306.01
35.5000	1371.56
36.0000	1419.2
36.5000	1453.62
37.0000	1497.08
37.5000	1523.09
38.0000	1635.76
38.5000	1708.34
39.0000	1694.93
39.5000	1787.18
40.0000	1848
40.5000	1903.9
41.0000	1979.39
41.5000	1986.9
42.0000	2021.08
42.5000	2055.91
43.0000	2100.14
43.5000	2407.9
44.0000	2428.06
44.5000	2381.98
45.0000	2827.73
45.5000	2669.1
46.0000	2283.58
46.5000	2370.38
47.0000	2404.89
47.5000	2384.76
48.0000	2548.02
48.5000	2575.01
49.0000	2503.57
49.5000	2510.54
50.0000	2479.53
50.5000	2475.76
51.0000	2576.88
51.5000	2669.57
52.0000	2631.91
52.5000	2711.61
53.0000	2722.97
53.5000	2662.98
54.0000	2735.49
54.5000	2782.37
55.0000	2749.33
55.5000	2769.72
56.0000	2791.39
56.5000	2980.23
57.0000	3191.3
57.5000	3099.21
58.0000	2933.36
58.5000	2935.29
59.0000	2971.39
59.5000	2912.96
60.0000	2910.45
60.5000	2912.96
61.0000	2946.37
61.5000	2979.27
62.0000	3050.8
62.5000	3054.99
63.0000	3030.51
63.5000	3037.35
64.0000	3036.43
64.5000	3145.19
65.0000	3335.81
65.5000	3260.35
66.0000	3108.67
66.5000	3130.91
67.0000	3116.34
67.5000	3137.73
68.0000	3142.47
68.5000	3123.67
69.0000	3138.31
69.5000	3216.49
70.0000	3258.36
70.5000	3185.61
71.0000	3272.65
71.5000	3287.15
72.0000	3211.04
72.5000	3311.57
73.0000	3339.73
73.5000	3277.12
74.0000	3232.51
74.5000	3260.71
75.0000	3266.83
75.5000	3363.18
76.0000	3372.44
76.5000	3398.98
77.0000	3418.65
77.5000	3376.1
78.0000	3380.14
78.5000	3326.24
79.0000	3336.26
79.5000	3373.5
80.0000	3477.52
80.5000	3452.39
81.0000	3459.22
81.5000	3454.25
82.0000	3368.77
82.5000	3377.09
83.0000	3375.34
83.5000	3365.95
84.0000	3400.41
84.5000	3399.83
85.0000	3393.25
85.5000	3411.02
86.0000	3509.06
86.5000	3532.8
87.0000	3449.97
87.5000	3432.08
88.0000	3566.07
88.5000	3588.17
89.0000	3448.06
89.5000	3440.84
90.0000	3498.72
90.5000	3510.87
91.0000	3488.73
91.5000	3503.36
92.0000	3493.64
92.5000	3489.43
93.0000	3494.65
93.5000	3506.65
94.0000	3506.9
94.5000	3702.51
95.0000	3699.64
95.5000	3627.93
96.0000	3649.86
96.5000	3562.59
97.0000	3560.4
97.5000	3539.34
98.0000	3529.89
98.5000	3562.24
99.0000	3628.1
99.5000	3608.2
100.0000	3570.11
100.5000	3649.64
101.0000	3651.81
101.5000	3606.02
102.0000	3622.15
102.5000	3631.3
103.0000	3817.65
103.5000	3800.9
104.0000	3654.9
104.5000	3656.04
105.0000	3580.43
105.5000	3572.61
106.0000	3699.02
106.5000	3681.11
107.0000	3607.14
107.5000	3955.67
108.0000	4215.97
108.5000	3857.51
109.0000	3553.38
109.5000	3567.37
110.0000	3634.38
110.5000	3627.48
111.0000	3591.28
111.5000	3695.79
112.0000	3843.85
112.5000	3961.41
113.0000	3804.84
113.5000	3588.72
114.0000	3578.18
114.5000	3627.04
115.0000	3687.7
115.5000	3714.31
116.0000	3664.17
116.5000	3612.77
117.0000	3684.51
117.5000	3682.18
118.0000	3621.22
118.5000	3664.93
119.0000	3722.33
119.5000	3765.73
120.0000	3720.97
120.5000	3641.45
121.0000	3628.5
121.5000	3625.97
122.0000	3620.54
122.5000	3737.64
123.0000	3758.46
123.5000	3630.13
124.0000	3641.65
124.5000	3723.06
125.0000	3702.65
125.5000	3662.44
126.0000	3667.6
126.5000	3638.04
127.0000	3632.03
127.5000	3635.92
128.0000	3738.29
128.5000	3741.65
129.0000	3663.93
129.5000	3694.18
130.0000	3700.52
130.5000	3814.85
131.0000	3867.41
131.5000	3756.27
132.0000	3699.03
132.5000	3677.72
133.0000	3671.01
133.5000	3659.75
134.0000	3667.39
134.5000	3767.85
135.0000	3901.23
135.5000	3812.29
136.0000	3670.58
136.5000	3678.65
137.0000	3819.05
137.5000	3810.81
138.0000	3981.26
138.5000	4002.53
139.0000	3707.88
139.5000	3706.51
140.0000	3692.75
140.5000	3692.16
141.0000	3704.49
141.5000	3700.34
142.0000	3699.45
142.5000	3689.9
143.0000	3705.45
143.5000	3729.83
144.0000	3717.87
144.5000	3738.61
145.0000	3915.24
145.5000	3883.37
146.0000	3717.51
146.5000	3722.56
147.0000	3776.34
147.5000	3789.76
148.0000	3854.37
148.5000	3920.66
149.0000	3782.7
149.5000	3694.84
150.0000	3704.07
150.5000	4052.81
151.0000	4065.91
151.5000	3741.78
152.0000	3754.85
152.5000	3740.98
153.0000	3731.43
153.5000	3720.09
154.0000	3719.63
154.5000	3718.22
155.0000	3743.45
155.5000	3793.28
156.0000	3794.17
156.5000	3805.73
157.0000	3844.05
157.5000	3823.19
158.0000	3770.88
158.5000	3784.69
159.0000	3823.67
159.5000	3777.51
160.0000	3744.45
160.5000	3778.36
161.0000	3804.45
161.5000	3774.53
162.0000	3771.06
162.5000	3807.13
163.0000	3788.65
163.5000	3759.66
164.0000	3750.87
164.5000	3813.68
165.0000	3855.13
165.5000	3790.66
166.0000	3742.85
166.5000	3792.54
167.0000	3801.33
167.5000	3760.01
168.0000	3784.63
168.5000	3784.33
169.0000	3758.18
169.5000	3784.11
170.0000	3787.06
170.5000	3751.93
171.0000	4055.75
171.5000	4141
172.0000	3848.69
172.5000	3830.16
173.0000	3798.38
173.5000	3742.88
174.0000	3779.61
174.5000	3809.8
175.0000	3810.05
175.5000	3810.85
176.0000	3798.85
176.5000	3769.69
177.0000	3851.24
177.5000	3860.14
178.0000	3830.54
178.5000	3904.99
179.0000	3871.76
179.5000	3832.67
180.0000	3796.95
180.5000	3764.19
181.0000	3770.01
181.5000	3821.88
182.0000	3870.65
182.5000	3828.6
183.0000	3783.6
183.5000	3768.35
184.0000	3775
184.5000	3989.21
185.0000	4153.54
185.5000	3976.86
186.0000	3804.38
186.5000	3759.52
187.0000	3876.42
187.5000	3886.23
188.0000	3831.58
188.5000	3833.24
189.0000	3790.12
189.5000	3795.04
190.0000	3797.95
190.5000	3857.08
191.0000	3913.93
191.5000	3890.59
192.0000	3838.44
192.5000	3802.89
193.0000	3777.21
193.5000	3766.07
194.0000	3788.92
194.5000	3823.76
195.0000	3956.82
195.5000	3975.71
196.0000	3831.31
196.5000	4187.72
197.0000	4254.8
197.5000	3866.84
198.0000	4174.81
198.5000	4253.33
199.0000	4103.09
199.5000	4026.74
200.0000	3986.06
##### Extended Information
[Comments]
Sample name	20190528
Comment
User
Division
Company	RUB AK Prof. Leichert
[Detailed Information]
Creation date	5/28/2019 10:36 AM
Data array type	Linear data array
Horizontal axis	Time [sec]
Vertical axis	Int.
Start	0 sec
End	200 sec
Data interval	0.5 sec
Data points	401
[Measurement Information]
Model name	FP-8500
Serial No.	C004461452
Ex filter holder	None
Em filter holder	None
Accessory	EHC-813
Accessory S/N	A002161505
Temperature	30.02 C
Control sensor	Holder
Monitor sensor	Holder
Start mode	Start immediately
Measurement date	5/28/2019 10:35 AM
Photometric mode	Em intensity
Ex bandwidth	2.5 nm
Em bandwidth	2.5 nm
Response	1 sec
Sensitivity	Medium
Measurement range	0 - 200 sec
Data interval	0.5 sec
Ex wavelength	360.0 nm
Em wavelength	360.0 nm
Intensity normalization	Off
Blank correction	Off
Auto gain	Off
Shutter control	Open only for measurement
Light source	Xe lamp
Filter	Use
