# Supplementary material for: N-chlorination mediates protective and immunomodulatory effects of oxidized human plasma proteins
Source: eLife. 2019 Jul 12;8:e47395. doi: 10.7554/eLife.47395 (PMC6650281; doi:10.7554/eLife.47395)
Supplement: Figure 2—figure supplement 4—source data 1. [file elife-47395-fig2-figsupp4-data1.zip › Figure 2 Source Data 9/Panel a/1.5 uM Tau-Cl (5 mM + 50 uM HOCl)_2.csv]

TITLE	20190528
DATA TYPE	FLUORESCENCE SPECTRUM
ORIGIN	JASCO
OWNER
DATE	19/05/28
TIME	11:29:24
SPECTROMETER/DATA SYSTEM
LOCALE	1033
RESOLUTION
DELTAX	0.5
XUNITS	SEC
YUNITS	INTENSITY
FIRSTX	0.0000
LASTX	200.0000
NPOINTS	401
FIRSTY	174.62877
MAXY	4289.93213
MINY	-4.20065
XYDATA
0.0000	174.629
0.5000	234.115
1.0000	213.074
1.5000	205.504
2.0000	265.08
2.5000	248.07
3.0000	213.756
3.5000	308.586
4.0000	287.624
4.5000	198.509
5.0000	196.768
5.5000	187.076
6.0000	181.538
6.5000	209.172
7.0000	211.838
7.5000	185.3
8.0000	203.487
8.5000	210.936
9.0000	191.288
9.5000	219.895
10.0000	227.909
10.5000	229.816
11.0000	268.99
11.5000	255.937
12.0000	213.462
12.5000	187.695
13.0000	221.351
13.5000	237.583
14.0000	203.157
14.5000	187.056
15.0000	193.587
15.5000	203.342
16.0000	207.123
16.5000	207.078
17.0000	210.016
17.5000	202.968
18.0000	199.228
18.5000	201.062
19.0000	224.574
19.5000	135.86
20.0000	5.0764
20.5000	-4.20065
21.0000	-3.40483
21.5000	64.06
22.0000	178.646
22.5000	301.864
23.0000	398.511
23.5000	352.139
24.0000	282.543
24.5000	281.385
25.0000	301.142
25.5000	310.697
26.0000	314.575
26.5000	318.074
27.0000	323.786
27.5000	410.799
28.0000	446.756
28.5000	431.349
29.0000	559.565
29.5000	680.677
30.0000	653.399
30.5000	631.567
31.0000	682.753
31.5000	758.86
32.0000	1033.19
32.5000	1047.11
33.0000	850.569
33.5000	947.833
34.0000	1020.86
34.5000	1067.07
35.0000	1134.19
35.5000	1180.33
36.0000	1217.42
36.5000	1411.22
37.0000	1492.66
37.5000	1531.09
38.0000	1651.96
38.5000	1581.76
39.0000	1654.35
39.5000	1708.62
40.0000	1647.73
40.5000	1668.46
41.0000	1709.23
41.5000	1742.65
42.0000	1795.32
42.5000	1859.55
43.0000	1878.58
43.5000	1949.85
44.0000	2140.86
44.5000	2135.7
45.0000	2066.37
45.5000	2156.11
46.0000	2168.72
46.5000	2186.56
47.0000	2318.27
47.5000	2352.34
48.0000	2284.94
48.5000	2313.22
49.0000	2397.85
49.5000	2419.79
50.0000	2450.09
50.5000	2469.65
51.0000	2449.14
51.5000	2481.57
52.0000	2503.8
52.5000	2578
53.0000	2621.8
53.5000	2638.38
54.0000	2694.82
54.5000	2699.26
55.0000	2663.36
55.5000	2717.83
56.0000	2868.69
56.5000	2862.04
57.0000	2807.13
57.5000	2858.02
58.0000	2843.84
58.5000	2910.55
59.0000	3000.48
59.5000	2956.76
60.0000	2912.7
60.5000	3006.18
61.0000	3179.85
61.5000	3103.26
62.0000	2973.85
62.5000	3050.78
63.0000	3162.64
63.5000	3096.37
64.0000	3055.29
64.5000	3453.92
65.0000	3409.56
65.5000	3046.78
66.0000	3090.61
66.5000	3090.2
67.0000	3193.1
67.5000	3215.2
68.0000	3130.78
68.5000	3143.67
69.0000	3137.76
69.5000	3163.6
70.0000	3350.14
70.5000	3394.59
71.0000	3289.87
71.5000	3265.99
72.0000	3346.44
72.5000	3407.58
73.0000	3294.26
73.5000	3284.37
74.0000	3285.73
74.5000	3278.98
75.0000	3333.4
75.5000	3338.07
76.0000	3341.96
76.5000	3343.31
77.0000	3447.54
77.5000	3474.38
78.0000	3382.86
78.5000	3457.33
79.0000	3498.67
79.5000	3434.94
80.0000	3434.96
80.5000	3423.46
81.0000	3379.93
81.5000	3468.74
82.0000	3565.26
82.5000	3528.2
83.0000	3461.81
83.5000	3765.42
84.0000	3815.07
84.5000	3732.6
85.0000	3793.43
85.5000	3660.74
86.0000	3597.01
86.5000	3547.8
87.0000	3553.6
87.5000	3585.37
88.0000	3578.26
88.5000	3582.73
89.0000	3567.89
89.5000	3519.04
90.0000	3569.36
90.5000	3583.21
91.0000	3539.3
91.5000	3553.63
92.0000	3621.79
92.5000	3646.59
93.0000	3673.13
93.5000	3678.26
94.0000	3598.47
94.5000	3559.06
95.0000	3591.14
95.5000	3611.9
96.0000	3585.1
96.5000	3647.47
97.0000	3655.4
97.5000	3654.97
98.0000	3669.43
98.5000	3642.17
99.0000	3656.62
99.5000	3664.88
100.0000	3660.32
100.5000	3642.28
101.0000	3656.02
101.5000	3653.03
102.0000	3666.73
102.5000	3807.98
103.0000	3805.49
103.5000	3672.85
104.0000	3640.78
104.5000	3778.41
105.0000	3804.47
105.5000	3665.9
106.0000	3654.49
106.5000	3681.72
107.0000	3739.48
107.5000	3693.71
108.0000	3704.88
108.5000	3752.15
109.0000	3683.32
109.5000	3657.9
110.0000	3672.37
110.5000	4036.2
111.0000	4040.97
111.5000	3706.39
112.0000	3695.18
112.5000	3671.49
113.0000	3692.83
113.5000	3700.74
114.0000	3717.38
114.5000	3715.56
115.0000	3687.94
115.5000	3673.63
116.0000	3688.97
116.5000	3769.08
117.0000	3883.01
117.5000	3854.73
118.0000	3736.98
118.5000	3713.8
119.0000	3749.85
119.5000	3774.94
120.0000	3759.36
120.5000	3793.82
121.0000	3827.51
121.5000	3804.75
122.0000	3877.55
122.5000	4099.59
123.0000	3996.89
123.5000	3811.96
124.0000	3878.22
124.5000	3801.04
125.0000	3768.81
125.5000	3780.47
126.0000	3764.54
126.5000	3822.61
127.0000	3911.49
127.5000	3951.55
128.0000	3872.41
128.5000	3811.18
129.0000	3981.07
129.5000	4012.37
130.0000	3835.48
130.5000	3853.57
131.0000	3860.87
131.5000	3835.99
132.0000	3897.53
132.5000	3908.59
133.0000	3930.61
133.5000	3911.28
134.0000	3809.13
134.5000	3877.71
135.0000	3927.21
135.5000	3835.36
136.0000	3813.82
136.5000	3813.48
137.0000	3794.11
137.5000	3796.1
138.0000	3877.33
138.5000	3878.93
139.0000	3832.84
139.5000	3862.8
140.0000	3922.96
140.5000	3905.66
141.0000	4240.39
141.5000	4289.93
142.0000	3865.57
142.5000	3848.69
143.0000	3867.49
143.5000	3817.42
144.0000	3820.03
144.5000	3831.92
145.0000	3844.31
145.5000	3837.84
146.0000	3806.56
146.5000	3806.96
147.0000	3824.71
147.5000	3834.03
148.0000	3934.54
148.5000	4159.4
149.0000	4055.12
149.5000	3943.13
150.0000	4034.76
150.5000	3997.86
151.0000	3932.15
151.5000	3951.48
152.0000	3929.71
152.5000	3897.9
153.0000	3948.42
153.5000	4100.37
154.0000	4128.63
154.5000	3905.16
155.0000	3802.78
155.5000	3848.57
156.0000	3851.16
156.5000	3812.24
157.0000	3848.58
157.5000	3991.03
158.0000	4079.49
158.5000	3953.05
159.0000	3886.21
159.5000	3865.1
160.0000	3886.03
160.5000	3945.02
161.0000	3892.54
161.5000	3907.89
162.0000	3909.21
162.5000	3824.21
163.0000	3806.66
163.5000	3903.14
164.0000	3922.4
164.5000	3868.31
165.0000	3881.45
165.5000	3871.01
166.0000	3875.09
166.5000	3889.31
167.0000	3917.56
167.5000	3900.14
168.0000	3875.04
168.5000	3932.81
169.0000	3900.3
169.5000	3841.1
170.0000	3927.54
170.5000	3898.94
171.0000	3839.76
171.5000	3840.79
172.0000	3827.99
172.5000	3822.5
173.0000	3800.78
173.5000	3801.74
174.0000	3801.2
174.5000	3815.33
175.0000	3811.63
175.5000	3861.57
176.0000	3887.67
176.5000	3817.21
177.0000	3807.91
177.5000	3864.7
178.0000	3863.26
178.5000	3855.75
179.0000	3914.62
179.5000	3914.32
180.0000	3843.03
180.5000	3818.67
181.0000	3813.17
181.5000	3802.27
182.0000	3809.86
182.5000	3794
183.0000	3782.82
183.5000	3778.33
184.0000	3941.69
184.5000	3975.96
185.0000	3847.83
185.5000	3819.6
186.0000	3765.6
186.5000	3969.07
187.0000	3953.22
187.5000	3728.72
188.0000	3748.76
188.5000	3740.38
189.0000	3758.47
189.5000	3775.51
190.0000	3801.99
190.5000	3814.03
191.0000	3811.42
191.5000	3942.89
192.0000	3892.53
192.5000	3749.27
193.0000	3757.52
193.5000	3793.03
194.0000	3798.06
194.5000	3781.3
195.0000	3767.36
195.5000	3756.21
196.0000	3837.06
196.5000	3831.06
197.0000	3906.56
197.5000	3908.38
198.0000	3896.46
198.5000	3885.02
199.0000	3801.92
199.5000	3798.15
200.0000	3754.33
##### Extended Information
[Comments]
Sample name	20190528
Comment
User
Division
Company	RUB AK Prof. Leichert
[Detailed Information]
Creation date	5/28/2019 10:29 AM
Data array type	Linear data array
Horizontal axis	Time [sec]
Vertical axis	Int.
Start	0 sec
End	200 sec
Data interval	0.5 sec
Data points	401
[Measurement Information]
Model name	FP-8500
Serial No.	C004461452
Ex filter holder	None
Em filter holder	None
Accessory	EHC-813
Accessory S/N	A002161505
Temperature	29.99 C
Control sensor	Holder
Monitor sensor	Holder
Start mode	Start immediately
Measurement date	5/28/2019 10:29 AM
Photometric mode	Em intensity
Ex bandwidth	2.5 nm
Em bandwidth	2.5 nm
Response	1 sec
Sensitivity	Medium
Measurement range	0 - 200 sec
Data interval	0.5 sec
Ex wavelength	360.0 nm
Em wavelength	360.0 nm
Intensity normalization	Off
Blank correction	Off
Auto gain	Off
Shutter control	Open only for measurement
Light source	Xe lamp
Filter	Use
