# Supplementary material for: N-chlorination mediates protective and immunomodulatory effects of oxidized human plasma proteins
Source: eLife. 2019 Jul 12;8:e47395. doi: 10.7554/eLife.47395 (PMC6650281; doi:10.7554/eLife.47395)
Supplement: Figure 2—figure supplement 4—source data 1. [file elife-47395-fig2-figsupp4-data1.zip › Figure 2 Source Data 9/Panel a/1.5 uM Tau-Cl (5mM + 10 mM HOCl)_3.csv]

TITLE	20190528
DATA TYPE	FLUORESCENCE SPECTRUM
ORIGIN	JASCO
OWNER
DATE	19/05/28
TIME	13:48:47
SPECTROMETER/DATA SYSTEM
LOCALE	1033
RESOLUTION
DELTAX	0.5
XUNITS	SEC
YUNITS	INTENSITY
FIRSTX	0.0000
LASTX	200.0000
NPOINTS	401
FIRSTY	446.81934
MAXY	4362.31641
MINY	-4.25445
XYDATA
0.0000	446.819
0.5000	381.532
1.0000	328.442
1.5000	282.662
2.0000	276.968
2.5000	279.065
3.0000	278.909
3.5000	297.707
4.0000	300.491
4.5000	276.576
5.0000	295.816
5.5000	311.156
6.0000	282.38
6.5000	279.203
7.0000	285.658
7.5000	269.149
8.0000	263.433
8.5000	276.968
9.0000	283.543
9.5000	281.161
10.0000	300.627
10.5000	334.858
11.0000	324.075
11.5000	282.038
12.0000	311.196
12.5000	307.505
13.0000	262.368
13.5000	361.025
14.0000	364.861
14.5000	291.639
15.0000	310.264
15.5000	291.609
16.0000	306.891
16.5000	300.116
17.0000	372.794
17.5000	377.519
18.0000	271.719
18.5000	270.94
19.0000	271.672
19.5000	164.16
20.0000	25.3622
20.5000	-4.25445
21.0000	65.4096
21.5000	194.798
22.0000	277.456
22.5000	291.097
23.0000	310.974
23.5000	328.087
24.0000	314.973
24.5000	370.071
25.0000	392.664
25.5000	368.895
26.0000	416.22
26.5000	455.41
27.0000	465.441
27.5000	501.072
28.0000	542.358
28.5000	587.398
29.0000	650.843
29.5000	725.53
30.0000	812.222
30.5000	859.366
31.0000	926.097
31.5000	1001.34
32.0000	1041.08
32.5000	1104.18
33.0000	1171.98
33.5000	1244.46
34.0000	1315.34
34.5000	1372.53
35.0000	1450.34
35.5000	1527.72
36.0000	1578.22
36.5000	1616.82
37.0000	1667.49
37.5000	1728.48
38.0000	1776.53
38.5000	1833.48
39.0000	1892.04
39.5000	1945.74
40.0000	1999.19
40.5000	2083.2
41.0000	2125.89
41.5000	2147.29
42.0000	2191.92
42.5000	2241.27
43.0000	2280.09
43.5000	2316.81
44.0000	2353.67
44.5000	2381.01
45.0000	2421.24
45.5000	2460.41
46.0000	2502.64
46.5000	2524.58
47.0000	2563.45
47.5000	2599.85
48.0000	2658.51
48.5000	2689.09
49.0000	2677.56
49.5000	2709.42
50.0000	2736.89
50.5000	2757.8
51.0000	2783.06
51.5000	2817.65
52.0000	2847.39
52.5000	2861.13
53.0000	2898.62
53.5000	2934.4
54.0000	2967.52
54.5000	3022.99
55.0000	3019.66
55.5000	2994.31
56.0000	3072.66
56.5000	3101.12
57.0000	3052.7
57.5000	3062.14
58.0000	3096.63
58.5000	3121.45
59.0000	3130.08
59.5000	3181.62
60.0000	3212.23
60.5000	3209.2
61.0000	3208.58
61.5000	3205.14
62.0000	3224.01
62.5000	3251.33
63.0000	3264.5
63.5000	3260.87
64.0000	3273.43
64.5000	3326.91
65.0000	3390.16
65.5000	3368.9
66.0000	3385.23
66.5000	3420.19
67.0000	3377.58
67.5000	3369.96
68.0000	3385.6
68.5000	3401.02
69.0000	3410.04
69.5000	3426.76
70.0000	3440.22
70.5000	3448.66
71.0000	3470.89
71.5000	3500.44
72.0000	3494.6
72.5000	3508.69
73.0000	3518.18
73.5000	3494.24
74.0000	3511.94
74.5000	3586.72
75.0000	3598.12
75.5000	3550.71
76.0000	3577.34
76.5000	3577.83
77.0000	3645.07
77.5000	3657.96
78.0000	3583.06
78.5000	3588.15
79.0000	3641.34
79.5000	3645.62
80.0000	3611.94
80.5000	3622.53
81.0000	3626.91
81.5000	3633.48
82.0000	3635.18
82.5000	3662.15
83.0000	3677.2
83.5000	3673.7
84.0000	3684.95
84.5000	3699.01
85.0000	3701.24
85.5000	3746.95
86.0000	3753.55
86.5000	3706.7
87.0000	3715.36
87.5000	3722.8
88.0000	3720.42
88.5000	3764.67
89.0000	3794.12
89.5000	3858.05
90.0000	3849.91
90.5000	3782.39
91.0000	3780.91
91.5000	3765.21
92.0000	3770.5
92.5000	3794.34
93.0000	3807.13
93.5000	3851.43
94.0000	3929.88
94.5000	3886.68
95.0000	3812.9
95.5000	3813
96.0000	3828.14
96.5000	3831.42
97.0000	3835.05
97.5000	3833.78
98.0000	3833.93
98.5000	3846.86
99.0000	3845
99.5000	3835.06
100.0000	3840.62
100.5000	3848.14
101.0000	3917.33
101.5000	3929.51
102.0000	3894.24
102.5000	3887.93
103.0000	3888.99
103.5000	3900.23
104.0000	3874.84
104.5000	3983.91
105.0000	3994.73
105.5000	3892.97
106.0000	3902.77
106.5000	3902.67
107.0000	3901
107.5000	3914.59
108.0000	3905.58
108.5000	3907.09
109.0000	3925.5
109.5000	3913.76
110.0000	3919.95
110.5000	3939.93
111.0000	3967.44
111.5000	3949.49
112.0000	3908.11
112.5000	3939.04
113.0000	3949.02
113.5000	4082.24
114.0000	4136.45
114.5000	3982.52
115.0000	3938.49
115.5000	3945.37
116.0000	3944.61
116.5000	4082.84
117.0000	4086
117.5000	3946.26
118.0000	3939.71
118.5000	3940.09
119.0000	3944.7
119.5000	3944.91
120.0000	3992.53
120.5000	4026.99
121.0000	3985.22
121.5000	3953.24
122.0000	3953.22
122.5000	3973.97
123.0000	4008.62
123.5000	4004.55
124.0000	3966.11
124.5000	3960.78
125.0000	3975.37
125.5000	4042.95
126.0000	4039.79
126.5000	3974.02
127.0000	4014.11
127.5000	4026.32
128.0000	4038.25
128.5000	4031.07
129.0000	4053.19
129.5000	4057.3
130.0000	3990.03
130.5000	3981.11
131.0000	3974.34
131.5000	4085.97
132.0000	4099.26
132.5000	4021.97
133.0000	4096.88
133.5000	4131.48
134.0000	4103.91
134.5000	4056.05
135.0000	4056.41
135.5000	4055.76
136.0000	4027.85
136.5000	4018.6
137.0000	4012.71
137.5000	4017.35
138.0000	4006.9
138.5000	4009.71
139.0000	4006.03
139.5000	4005.53
140.0000	4086.46
140.5000	4106.85
141.0000	4075.73
141.5000	4060.82
142.0000	4035.95
142.5000	4069.13
143.0000	4063.83
143.5000	4032.69
144.0000	4053.17
144.5000	4074.59
145.0000	4045.91
145.5000	4020.59
146.0000	4021.26
146.5000	4024.09
147.0000	4076.38
147.5000	4096.25
148.0000	4056.02
148.5000	4033.76
149.0000	4078.37
149.5000	4097.25
150.0000	4051.16
150.5000	4041.49
151.0000	4035.54
151.5000	4063.22
152.0000	4069.75
152.5000	4037.68
153.0000	4027.12
153.5000	4027.68
154.0000	4037.86
154.5000	4046.9
155.0000	4048.99
155.5000	4045.65
156.0000	4090.33
156.5000	4144.55
157.0000	4101.57
157.5000	4065.27
158.0000	4148.23
158.5000	4149.55
159.0000	4125
159.5000	4108.26
160.0000	4080.35
160.5000	4082.44
161.0000	4087.36
161.5000	4142.83
162.0000	4121.38
162.5000	4076.44
163.0000	4119.11
163.5000	4115.29
164.0000	4056.36
164.5000	4049.12
165.0000	4076.43
165.5000	4083.71
166.0000	4062.8
166.5000	4056.02
167.0000	4047.66
167.5000	4054.39
168.0000	4069.38
168.5000	4065.42
169.0000	4060.71
169.5000	4063.71
170.0000	4062.5
170.5000	4061.89
171.0000	4068.08
171.5000	4064.42
172.0000	4053.24
172.5000	4052.11
173.0000	4051.41
173.5000	4120.82
174.0000	4128.59
174.5000	4072.62
175.0000	4070.03
175.5000	4056.53
176.0000	4211.87
176.5000	4215.99
177.0000	4059.83
177.5000	4067.19
178.0000	4122.13
178.5000	4132
179.0000	4086.06
179.5000	4083.26
180.0000	4082.68
180.5000	4100.34
181.0000	4090.92
181.5000	4062.71
182.0000	4066.35
182.5000	4067.58
183.0000	4247.32
183.5000	4252.84
184.0000	4094.75
184.5000	4112.76
185.0000	4255.73
185.5000	4362.32
186.0000	4216.87
186.5000	4083.75
187.0000	4071.62
187.5000	4089.75
188.0000	4088.95
188.5000	4067.62
189.0000	4058.3
189.5000	4112.34
190.0000	4179.54
190.5000	4153.63
191.0000	4087.71
191.5000	4062.57
192.0000	4062.92
192.5000	4068.47
193.0000	4065.85
193.5000	4087.27
194.0000	4122.24
194.5000	4118.43
195.0000	4162.9
195.5000	4147.34
196.0000	4073.93
196.5000	4069.91
197.0000	4084.46
197.5000	4092.9
198.0000	4096.64
198.5000	4101.71
199.0000	4078.52
199.5000	4067
200.0000	4067.84
##### Extended Information
[Comments]
Sample name	20190528
Comment
User
Division
Company	RUB AK Prof. Leichert
[Detailed Information]
Creation date	5/28/2019 12:48 PM
Data array type	Linear data array
Horizontal axis	Time [sec]
Vertical axis	Int.
Start	0 sec
End	200 sec
Data interval	0.5 sec
Data points	401
[Measurement Information]
Model name	FP-8500
Serial No.	C004461452
Ex filter holder	None
Em filter holder	None
Accessory	EHC-813
Accessory S/N	A002161505
Temperature	30.00 C
Control sensor	Holder
Monitor sensor	Holder
Start mode	Start immediately
Measurement date	5/28/2019 12:48 PM
Photometric mode	Em intensity
Ex bandwidth	2.5 nm
Em bandwidth	2.5 nm
Response	1 sec
Sensitivity	Medium
Measurement range	0 - 200 sec
Data interval	0.5 sec
Ex wavelength	360.0 nm
Em wavelength	360.0 nm
Intensity normalization	Off
Blank correction	Off
Auto gain	Off
Shutter control	Open only for measurement
Light source	Xe lamp
Filter	Use
