# Supplementary material for: N-chlorination mediates protective and immunomodulatory effects of oxidized human plasma proteins
Source: eLife. 2019 Jul 12;8:e47395. doi: 10.7554/eLife.47395 (PMC6650281; doi:10.7554/eLife.47395)
Supplement: Figure 2—figure supplement 4—source data 1. [file elife-47395-fig2-figsupp4-data1.zip › Figure 2 Source Data 9/Panel a/1.5 uM Tau-Cl (5mM + 10 mM HOCl)_2.csv]

TITLE	20190528
DATA TYPE	FLUORESCENCE SPECTRUM
ORIGIN	JASCO
OWNER
DATE	19/05/28
TIME	13:27:25
SPECTROMETER/DATA SYSTEM
LOCALE	1033
RESOLUTION
DELTAX	0.5
XUNITS	SEC
YUNITS	INTENSITY
FIRSTX	0.0000
LASTX	200.0000
NPOINTS	401
FIRSTY	244.93307
MAXY	4580.07275
MINY	-44.31557
XYDATA
0.0000	244.933
0.5000	268.426
1.0000	268.641
1.5000	274.833
2.0000	284.287
2.5000	284.886
3.0000	285.741
3.5000	280.762
4.0000	278.46
4.5000	276.613
5.0000	272.882
5.5000	292.239
6.0000	293.96
6.5000	266.255
7.0000	266.021
7.5000	270.212
8.0000	282.313
8.5000	305.181
9.0000	282.215
9.5000	267.214
10.0000	262.833
10.5000	254.386
11.0000	261.149
11.5000	258.629
12.0000	262.173
12.5000	266.924
13.0000	269.172
13.5000	271.894
14.0000	261.815
14.5000	286.081
15.0000	285.242
15.5000	266.931
16.0000	342.414
16.5000	376.663
17.0000	416.57
17.5000	371.015
18.0000	267.341
18.5000	298.325
19.0000	286.955
19.5000	262.457
20.0000	94.279
20.5000	-44.3156
21.0000	-3.88262
21.5000	140.203
22.0000	322.714
22.5000	339.361
23.0000	323.781
23.5000	352.276
24.0000	434.253
24.5000	418.078
25.0000	343.256
25.5000	370.696
26.0000	390.768
26.5000	404.61
27.0000	430.105
27.5000	450.44
28.0000	493.375
28.5000	541.961
29.0000	573.993
29.5000	630.043
30.0000	698.075
30.5000	787.256
31.0000	862.894
31.5000	868.879
32.0000	926.902
32.5000	1029.57
33.0000	1094.25
33.5000	1146.8
34.0000	1205.78
34.5000	1278.48
35.0000	1335.61
35.5000	1399.93
36.0000	1475.34
36.5000	1548.18
37.0000	1593.62
37.5000	1622.19
38.0000	1670.46
38.5000	1735.04
39.0000	1824.97
39.5000	1875.09
40.0000	1934.16
40.5000	2016.73
41.0000	2033.78
41.5000	2044.23
42.0000	2111.33
42.5000	2162.39
43.0000	2212.08
43.5000	2265.33
44.0000	2281.54
44.5000	2356.47
45.0000	2403.13
45.5000	2436.57
46.0000	2473.17
46.5000	2491.55
47.0000	2534.82
47.5000	2639.8
48.0000	2700.98
48.5000	2648.6
49.0000	2649.15
49.5000	2689.65
50.0000	2759.83
50.5000	2780.59
51.0000	2768.25
51.5000	2822.08
52.0000	2873.86
52.5000	2884.52
53.0000	2923.63
53.5000	2945.59
54.0000	2946.76
54.5000	2976.56
55.0000	3005.71
55.5000	3057.14
56.0000	3092.43
56.5000	3106.16
57.0000	3184.57
57.5000	3193.01
58.0000	3138.32
58.5000	3201.96
59.0000	3234.88
59.5000	3214.02
60.0000	3237.52
60.5000	3273.45
61.0000	3286.96
61.5000	3284.5
62.0000	3299.85
62.5000	3304.7
63.0000	3317.69
63.5000	3346.43
64.0000	3364.84
64.5000	3412.76
65.0000	3410.8
65.5000	3409.08
66.0000	3423.7
66.5000	3429.69
67.0000	3451.85
67.5000	3446.56
68.0000	3444.42
68.5000	3467.62
69.0000	3506.61
69.5000	3536.7
70.0000	3541.48
70.5000	3566.55
71.0000	3590.86
71.5000	3582.5
72.0000	3571.9
72.5000	3595.57
73.0000	3649.8
73.5000	3644.74
74.0000	3655.3
74.5000	3658.09
75.0000	3646.56
75.5000	3664.69
76.0000	3669.7
76.5000	3677.71
77.0000	3696.77
77.5000	3700
78.0000	3732.01
78.5000	3737.53
79.0000	3764.73
79.5000	3830.93
80.0000	3809.68
80.5000	3784.28
81.0000	3803.55
81.5000	3808.88
82.0000	3844.93
82.5000	3831.28
83.0000	3789.55
83.5000	3805.29
84.0000	3801.62
84.5000	3803.51
85.0000	3852.46
85.5000	3977.31
86.0000	3954.53
86.5000	3899.45
87.0000	3928.07
87.5000	3905.94
88.0000	3907.01
88.5000	3895.83
89.0000	3931.16
89.5000	4013.25
90.0000	3984.34
90.5000	3959.21
91.0000	3992.79
91.5000	3964.79
92.0000	3950.99
92.5000	3989.78
93.0000	3984.79
93.5000	3975.28
94.0000	4056.55
94.5000	4050.97
95.0000	4017.32
95.5000	4051.12
96.0000	4053
96.5000	4067.62
97.0000	4090.64
97.5000	4100.62
98.0000	4082.29
98.5000	4076.14
99.0000	4075.35
99.5000	4076.93
100.0000	4097.88
100.5000	4079.39
101.0000	4068.05
101.5000	4081.83
102.0000	4121.8
102.5000	4138.34
103.0000	4092.65
103.5000	4092.64
104.0000	4101.35
104.5000	4090.21
105.0000	4093.5
105.5000	4172.51
106.0000	4156.29
106.5000	4104.33
107.0000	4244.22
107.5000	4294.01
108.0000	4299.35
108.5000	4248.34
109.0000	4151.03
109.5000	4145.52
110.0000	4130.56
110.5000	4185.59
111.0000	4195.23
111.5000	4168.36
112.0000	4188.26
112.5000	4167.23
113.0000	4176.44
113.5000	4256.81
114.0000	4228.45
114.5000	4161.78
115.0000	4200.1
115.5000	4227.14
116.0000	4259.23
116.5000	4236.49
117.0000	4328.56
117.5000	4374.53
118.0000	4242.72
118.5000	4224.99
119.0000	4295.2
119.5000	4312.2
120.0000	4271.23
120.5000	4250.13
121.0000	4280.05
121.5000	4271.58
122.0000	4231.51
122.5000	4284.21
123.0000	4239.21
123.5000	4211.11
124.0000	4266.69
124.5000	4264.88
125.0000	4265.68
125.5000	4259.73
126.0000	4306.2
126.5000	4319.03
127.0000	4286.03
127.5000	4339.88
128.0000	4310.96
128.5000	4222.6
129.0000	4272.03
129.5000	4350.58
130.0000	4352.24
130.5000	4290.91
131.0000	4298.83
131.5000	4318.02
132.0000	4271.13
132.5000	4382.41
133.0000	4433.38
133.5000	4347.47
134.0000	4337.35
134.5000	4412.77
135.0000	4449.81
135.5000	4398.85
136.0000	4352.19
136.5000	4324.2
137.0000	4318.56
137.5000	4427
138.0000	4460.08
138.5000	4384.18
139.0000	4399.38
139.5000	4411.88
140.0000	4369.62
140.5000	4391.83
141.0000	4387.41
141.5000	4377.69
142.0000	4378.49
142.5000	4312.48
143.0000	4378.9
143.5000	4421.29
144.0000	4430.37
144.5000	4400.82
145.0000	4364.21
145.5000	4398.78
146.0000	4347.56
146.5000	4304.55
147.0000	4312.03
147.5000	4321.32
148.0000	4359.27
148.5000	4385.8
149.0000	4404.22
149.5000	4401.52
150.0000	4376.14
150.5000	4419.91
151.0000	4462.05
151.5000	4425.97
152.0000	4445.67
152.5000	4443.64
153.0000	4373.42
153.5000	4377.11
154.0000	4380.23
154.5000	4384.91
155.0000	4367.74
155.5000	4323.32
156.0000	4334.98
156.5000	4337.88
157.0000	4333.08
157.5000	4363.06
158.0000	4352.5
158.5000	4395.94
159.0000	4414.89
159.5000	4383.79
160.0000	4410.29
160.5000	4393.63
161.0000	4569.75
161.5000	4567.96
162.0000	4384.43
162.5000	4415.54
163.0000	4401.61
163.5000	4414
164.0000	4432.15
164.5000	4427.02
165.0000	4449.93
165.5000	4398.1
166.0000	4381.55
166.5000	4422.26
167.0000	4403.64
167.5000	4390.66
168.0000	4373.78
168.5000	4392.45
169.0000	4441.91
169.5000	4386.69
170.0000	4377.05
170.5000	4388.7
171.0000	4362.77
171.5000	4402.03
172.0000	4383.87
172.5000	4366.05
173.0000	4439.77
173.5000	4452.08
174.0000	4440.6
174.5000	4456.29
175.0000	4432.53
175.5000	4423.83
176.0000	4490.74
176.5000	4580.07
177.0000	4543.01
177.5000	4480.92
178.0000	4484.86
178.5000	4488.9
179.0000	4450.92
179.5000	4395.86
180.0000	4394.07
180.5000	4441.54
181.0000	4459.22
181.5000	4447.32
182.0000	4437.57
182.5000	4409.06
183.0000	4481.08
183.5000	4500.69
184.0000	4419.01
184.5000	4426.64
185.0000	4439.32
185.5000	4416.06
186.0000	4430.82
186.5000	4477.89
187.0000	4450.01
187.5000	4424.97
188.0000	4440.02
188.5000	4448.42
189.0000	4461.18
189.5000	4423.14
190.0000	4459.11
190.5000	4474.45
191.0000	4429.44
191.5000	4428.36
192.0000	4414.43
192.5000	4470.04
193.0000	4471.44
193.5000	4423.26
194.0000	4405.1
194.5000	4461.5
195.0000	4470.61
195.5000	4441.25
196.0000	4456.18
196.5000	4455.3
197.0000	4444.88
197.5000	4436.11
198.0000	4447.46
198.5000	4443.4
199.0000	4456.4
199.5000	4458.69
200.0000	4431.01
##### Extended Information
[Comments]
Sample name	20190528
Comment
User
Division
Company	RUB AK Prof. Leichert
[Detailed Information]
Creation date	5/28/2019 12:27 PM
Data array type	Linear data array
Horizontal axis	Time [sec]
Vertical axis	Int.
Start	0 sec
End	200 sec
Data interval	0.5 sec
Data points	401
[Measurement Information]
Model name	FP-8500
Serial No.	C004461452
Ex filter holder	None
Em filter holder	None
Accessory	EHC-813
Accessory S/N	A002161505
Temperature	30.00 C
Control sensor	Holder
Monitor sensor	Holder
Start mode	Start immediately
Measurement date	5/28/2019 12:27 PM
Photometric mode	Em intensity
Ex bandwidth	2.5 nm
Em bandwidth	2.5 nm
Response	1 sec
Sensitivity	Medium
Measurement range	0 - 200 sec
Data interval	0.5 sec
Ex wavelength	360.0 nm
Em wavelength	360.0 nm
Intensity normalization	Off
Blank correction	Off
Auto gain	Off
Shutter control	Open only for measurement
Light source	Xe lamp
Filter	Use
