# Supplementary material for: N-chlorination mediates protective and immunomodulatory effects of oxidized human plasma proteins
Source: eLife. 2019 Jul 12;8:e47395. doi: 10.7554/eLife.47395 (PMC6650281; doi:10.7554/eLife.47395)
Supplement: Figure 2—figure supplement 4—source data 1. [file elife-47395-fig2-figsupp4-data1.zip › Figure 2 Source Data 9/Panel a/1.5 uM Tau-Cl (5mM + 10 mM HOCl)_1.csv]

TITLE	20190528
DATA TYPE	FLUORESCENCE SPECTRUM
ORIGIN	JASCO
OWNER
DATE	19/05/28
TIME	13:21:21
SPECTROMETER/DATA SYSTEM
LOCALE	1033
RESOLUTION
DELTAX	0.5
XUNITS	SEC
YUNITS	INTENSITY
FIRSTX	0.0000
LASTX	200.0000
NPOINTS	401
FIRSTY	271.54419
MAXY	4972.53223
MINY	-8.95015
XYDATA
0.0000	271.544
0.5000	527.453
1.0000	434.406
1.5000	323.251
2.0000	728.557
2.5000	699.144
3.0000	366.996
3.5000	367.534
4.0000	562.805
4.5000	565.035
5.0000	445.95
5.5000	528.603
6.0000	697.458
6.5000	605.412
7.0000	543.402
7.5000	609.161
8.0000	342.866
8.5000	288.739
9.0000	273.821
9.5000	270.359
10.0000	312.12
10.5000	673.371
11.0000	707.182
11.5000	363.312
12.0000	675.869
12.5000	668.184
13.0000	298.762
13.5000	294.949
14.0000	384.628
14.5000	396.4
15.0000	325.438
15.5000	332.918
16.0000	312.575
16.5000	318.122
17.0000	324.059
17.5000	279.093
18.0000	265.207
18.5000	490.03
19.0000	637.742
19.5000	427.016
20.0000	135.599
20.5000	-8.95015
21.0000	-3.75365
21.5000	157.308
22.0000	359.496
22.5000	348.843
23.0000	308.907
23.5000	340.79
24.0000	366.378
24.5000	413.048
25.0000	483.031
25.5000	577.444
26.0000	665.826
26.5000	682.963
27.0000	720.164
27.5000	871.414
28.0000	1048.57
28.5000	1077.2
29.0000	1151.42
29.5000	1260.69
30.0000	1312.41
30.5000	1466.7
31.0000	1598.81
31.5000	1637.29
32.0000	1682.77
32.5000	1824.98
33.0000	1940.34
33.5000	1991.8
34.0000	2041.22
34.5000	2130.16
35.0000	2216.65
35.5000	2292.51
36.0000	2375.48
36.5000	2428.84
37.0000	2479.52
37.5000	2510.66
38.0000	2573.84
38.5000	2653.09
39.0000	2757.09
39.5000	2920.31
40.0000	2936.06
40.5000	2916.83
41.0000	2969.37
41.5000	2963.93
42.0000	2986.48
42.5000	3042.36
43.0000	3098.61
43.5000	3174.98
44.0000	3202.96
44.5000	3256.01
45.0000	3302.35
45.5000	3356.72
46.0000	3390
46.5000	3364.96
47.0000	3378.02
47.5000	3426.82
48.0000	3545.41
48.5000	3572.68
49.0000	3528.31
49.5000	3510.39
50.0000	3525.65
50.5000	3586.15
51.0000	3643.26
51.5000	3665.06
52.0000	3659.01
52.5000	3640.6
53.0000	3657.83
53.5000	3679.92
54.0000	3702.08
54.5000	3763.4
55.0000	3853.59
55.5000	3837.05
56.0000	3772.9
56.5000	3782.85
57.0000	3803.59
57.5000	3847.24
58.0000	3878.29
58.5000	3852.07
59.0000	3837.69
59.5000	3893.7
60.0000	3901.76
60.5000	3887.55
61.0000	3910.59
61.5000	3942.19
62.0000	3947.61
62.5000	3931.68
63.0000	3956.75
63.5000	3968.09
64.0000	3972.54
64.5000	3973.17
65.0000	4005.77
65.5000	4029.2
66.0000	4037.56
66.5000	4074.74
67.0000	4112.76
67.5000	4126.53
68.0000	4081.91
68.5000	4063.53
69.0000	4076.6
69.5000	4078.15
70.0000	4110.26
70.5000	4328.19
71.0000	4376.85
71.5000	4244.08
72.0000	4193.36
72.5000	4255.97
73.0000	4258.02
73.5000	4154.54
74.0000	4188.72
74.5000	4222
75.0000	4209.41
75.5000	4192.37
76.0000	4230.45
76.5000	4259.87
77.0000	4220.39
77.5000	4206.65
78.0000	4257.14
78.5000	4261.1
79.0000	4278.71
79.5000	4283.83
80.0000	4357.02
80.5000	4390.01
81.0000	4342.7
81.5000	4304.81
82.0000	4319.69
82.5000	4381.12
83.0000	4346.93
83.5000	4337.73
84.0000	4339.06
84.5000	4356.9
85.0000	4345.48
85.5000	4517
86.0000	4559.06
86.5000	4366.73
87.0000	4368.29
87.5000	4372.04
88.0000	4371.24
88.5000	4363.29
89.0000	4350.69
89.5000	4439.8
90.0000	4455.14
90.5000	4429.09
91.0000	4406.33
91.5000	4375.41
92.0000	4362.57
92.5000	4418.48
93.0000	4503.11
93.5000	4480.26
94.0000	4420.43
94.5000	4380.43
95.0000	4406.54
95.5000	4465.32
96.0000	4448.94
96.5000	4423.03
97.0000	4435.84
97.5000	4399.16
98.0000	4385.15
98.5000	4403.45
99.0000	4398.56
99.5000	4516.24
100.0000	4567.15
100.5000	4512.73
101.0000	4484.28
101.5000	4429.46
102.0000	4451.01
102.5000	4503.64
103.0000	4493.64
103.5000	4455.43
104.0000	4449.67
104.5000	4440.38
105.0000	4498.29
105.5000	4519.08
106.0000	4470.73
106.5000	4510.1
107.0000	4506.3
107.5000	4479.9
108.0000	4511.12
108.5000	4515.52
109.0000	4545.58
109.5000	4526.38
110.0000	4522.85
110.5000	4574.76
111.0000	4540.57
111.5000	4525.76
112.0000	4543.43
112.5000	4740.16
113.0000	4751.43
113.5000	4600.12
114.0000	4577.99
114.5000	4522.41
115.0000	4516.49
115.5000	4499.49
116.0000	4559.46
116.5000	4715.28
117.0000	4684.8
117.5000	4541.62
118.0000	4534.69
118.5000	4574.42
119.0000	4546.49
119.5000	4556.87
120.0000	4621.09
120.5000	4571.07
121.0000	4512.94
121.5000	4559.48
122.0000	4590.2
122.5000	4606.24
123.0000	4649.95
123.5000	4667.15
124.0000	4629.9
124.5000	4582.85
125.0000	4601.43
125.5000	4580.07
126.0000	4578.99
126.5000	4613.97
127.0000	4632.45
127.5000	4636.08
128.0000	4592.5
128.5000	4609.88
129.0000	4592.73
129.5000	4598.35
130.0000	4714.25
130.5000	4671.6
131.0000	4607.98
131.5000	4574.37
132.0000	4562.23
132.5000	4657.8
133.0000	4630.91
133.5000	4549.56
134.0000	4565.09
134.5000	4606.84
135.0000	4658.86
135.5000	4783.79
136.0000	4712.35
136.5000	4651.57
137.0000	4686.52
137.5000	4634.77
138.0000	4608.03
138.5000	4595.87
139.0000	4700.09
139.5000	4674.24
140.0000	4585.08
140.5000	4565.75
141.0000	4610.28
141.5000	4615.24
142.0000	4546.46
142.5000	4559.21
143.0000	4630.48
143.5000	4632.74
144.0000	4572.47
144.5000	4603.2
145.0000	4585
145.5000	4629.14
146.0000	4675.36
146.5000	4594.31
147.0000	4571.77
147.5000	4672.52
148.0000	4695.11
148.5000	4660.56
149.0000	4637.82
149.5000	4670.39
150.0000	4972.53
150.5000	4876.39
151.0000	4592.67
151.5000	4686.93
152.0000	4821.14
152.5000	4826.55
153.0000	4709.16
153.5000	4621.05
154.0000	4653.62
154.5000	4718.35
155.0000	4670.52
155.5000	4585.38
156.0000	4587.89
156.5000	4605.83
157.0000	4575.07
157.5000	4599.05
158.0000	4637.29
158.5000	4604.11
159.0000	4591.98
159.5000	4692.69
160.0000	4672.86
160.5000	4574.64
161.0000	4703.41
161.5000	4743.15
162.0000	4640.2
162.5000	4626.93
163.0000	4650.96
163.5000	4670.96
164.0000	4620.85
164.5000	4591.8
165.0000	4643.52
165.5000	4685.26
166.0000	4713.76
166.5000	4680.2
167.0000	4612.2
167.5000	4625.76
168.0000	4832.56
168.5000	4856.69
169.0000	4676.97
169.5000	4651.46
170.0000	4616.92
170.5000	4610.61
171.0000	4632.81
171.5000	4624.48
172.0000	4618
172.5000	4616.5
173.0000	4746.37
173.5000	4819.21
174.0000	4779.9
174.5000	4791.98
175.0000	4748.46
175.5000	4680.83
176.0000	4632.21
176.5000	4640.57
177.0000	4643.51
177.5000	4673.88
178.0000	4663.12
178.5000	4605.47
179.0000	4638.74
179.5000	4676.1
180.0000	4698.7
180.5000	4643.7
181.0000	4648.64
181.5000	4739.63
182.0000	4811.17
182.5000	4800.1
183.0000	4721.67
183.5000	4841.21
184.0000	4962.26
184.5000	4783.44
185.0000	4668.29
185.5000	4682.08
186.0000	4681.24
186.5000	4666.42
187.0000	4666.51
187.5000	4668.12
188.0000	4672.21
188.5000	4761.2
189.0000	4775.24
189.5000	4755.07
190.0000	4705.83
190.5000	4630.28
191.0000	4614.22
191.5000	4647.3
192.0000	4625.17
192.5000	4586.23
193.0000	4599.5
193.5000	4676.34
194.0000	4836.31
194.5000	4771.15
195.0000	4614.26
195.5000	4683.71
196.0000	4678.39
196.5000	4677.71
197.0000	4703.31
197.5000	4716.75
198.0000	4735.82
198.5000	4658.81
199.0000	4640.8
199.5000	4654.66
200.0000	4763.86
##### Extended Information
[Comments]
Sample name	20190528
Comment
User
Division
Company	RUB AK Prof. Leichert
[Detailed Information]
Creation date	5/28/2019 12:21 PM
Data array type	Linear data array
Horizontal axis	Time [sec]
Vertical axis	Int.
Start	0 sec
End	200 sec
Data interval	0.5 sec
Data points	401
[Measurement Information]
Model name	FP-8500
Serial No.	C004461452
Ex filter holder	None
Em filter holder	None
Accessory	EHC-813
Accessory S/N	A002161505
Temperature	30.02 C
Control sensor	Holder
Monitor sensor	Holder
Start mode	Start immediately
Measurement date	5/28/2019 12:21 PM
Photometric mode	Em intensity
Ex bandwidth	2.5 nm
Em bandwidth	2.5 nm
Response	1 sec
Sensitivity	Medium
Measurement range	0 - 200 sec
Data interval	0.5 sec
Ex wavelength	360.0 nm
Em wavelength	360.0 nm
Intensity normalization	Off
Blank correction	Off
Auto gain	Off
Shutter control	Open only for measurement
Light source	Xe lamp
Filter	Use
