# Supplementary material for: N-chlorination mediates protective and immunomodulatory effects of oxidized human plasma proteins
Source: eLife. 2019 Jul 12;8:e47395. doi: 10.7554/eLife.47395 (PMC6650281; doi:10.7554/eLife.47395)
Supplement: Figure 3—source data 1. [file elife-47395-fig3-data1.zip]

Archive with 16 entries (15 files):
- Figure 3 Source Data 1/
- Figure 3 Source Data 1/HSA 50xHOCl ASC 1.csv
- Figure 3 Source Data 1/HSA 50xHOCl ASC 2.csv
- Figure 3 Source Data 1/HSA 50xHOCl ASC 3.csv
- Figure 3 Source Data 1/HSA 10xHOCl 3.csv
- Figure 3 Source Data 1/HSA 10xHOCl 2.csv
- Figure 3 Source Data 1/HSA 10xHOCl 1.csv
- Figure 3 Source Data 1/HSA ut 3.csv
- Figure 3 Source Data 1/HSA ut 2.csv
- Figure 3 Source Data 1/HSA ut 1.csv
- Figure 3 Source Data 1/HSA 10xHOCl ASC 2.csv
- Figure 3 Source Data 1/HSA 10xHOCl ASC 3.csv
- Figure 3 Source Data 1/HSA 10xHOCl ASC 1.csv
- Figure 3 Source Data 1/HSA 50xHOCl 2.csv
- Figure 3 Source Data 1/HSA 50xHOCl 3.csv
- Figure 3 Source Data 1/HSA 50xHOCl 1.csv
