# Supplementary material for: N-chlorination mediates protective and immunomodulatory effects of oxidized human plasma proteins
Source: eLife. 2019 Jul 12;8:e47395. doi: 10.7554/eLife.47395 (PMC6650281; doi:10.7554/eLife.47395)
Supplement: Figure 3—source data 2. [file elife-47395-fig3-data2.zip]

Archive with 25 entries (22 files):
- Figure 3 Source Data 2/
- Figure 3 Source Data 2/20 um monochloramin_2.csv
- Figure 3 Source Data 2/10 um monochloramine.csv
- __MACOSX/
- __MACOSX/Figure 3 Source Data 2/
- __MACOSX/Figure 3 Source Data 2/._10 um monochloramine.csv
- Figure 3 Source Data 2/20 um monochloramin_1.csv
- Figure 3 Source Data 2/.DS_Store
- __MACOSX/Figure 3 Source Data 2/._.DS_Store
- Figure 3 Source Data 2/20 um monochloramine.csv
- Figure 3 Source Data 2/30 um monochloramine.csv
- Figure 3 Source Data 2/40 um monochloramine.csv
- Figure 3 Source Data 2/10 um monochloramin_1.csv
- __MACOSX/Figure 3 Source Data 2/._10 um monochloramin_1.csv
- Figure 3 Source Data 2/10 um monochloramin_2.csv
- Figure 3 Source Data 2/1 um HSA 50xHOCl_1.csv
- Figure 3 Source Data 2/2.5 um HSA 10xHOCl_1.csv
- Figure 3 Source Data 2/2.5 um HSA 10xHOCl_3.csv
- Figure 3 Source Data 2/1 um HSA 50xHOCl_2.csv
- Figure 3 Source Data 2/1 um HSA 50xHOCl_3.csv
- Figure 3 Source Data 2/2.5 um HSA 10xHOCl_2.csv
- Figure 3 Source Data 2/30 um monochloramin_1.csv
- Figure 3 Source Data 2/30 um monochloramin_2.csv
- Figure 3 Source Data 2/40 um monochloramin_2.csv
- Figure 3 Source Data 2/40 um monochloramin_1.csv
