# Supplementary material for: N-chlorination mediates protective and immunomodulatory effects of oxidized human plasma proteins
Source: eLife. 2019 Jul 12;8:e47395. doi: 10.7554/eLife.47395 (PMC6650281; doi:10.7554/eLife.47395)
Supplement: Figure 3—source data 2. [file elife-47395-fig3-data2.zip › Figure 3 Source Data 2/20 um monochloramin_2.csv]

TITLE	20150610_6iGpCCE_6iGCaprEE_6iGC04E_6iGP04E
DATA TYPE	ULTRAVIOLET SPECTRUM
ORIGIN	JASCO
OWNER
DATE	19/06/19
TIME	19:03:29
SPECTROMETER/DATA SYSTEM
LOCALE	1033
RESOLUTION
DELTAX	-1
XUNITS	NANOMETERS
YUNITS	ABSORBANCE
FIRSTX	800.0000
LASTX	500.0000
NPOINTS	301
FIRSTY	0.18460
MAXY	0.51153
MINY	0.03710
XYDATA
800.0000	0.184597
799.0000	0.182455
798.0000	0.180879
797.0000	0.178017
796.0000	0.175495
795.0000	0.174154
794.0000	0.172083
793.0000	0.169478
792.0000	0.167535
791.0000	0.165137
790.0000	0.163895
789.0000	0.161402
788.0000	0.159185
787.0000	0.157339
786.0000	0.155695
785.0000	0.153452
784.0000	0.152055
783.0000	0.150312
782.0000	0.148579
781.0000	0.146723
780.0000	0.144874
779.0000	0.1431
778.0000	0.141361
777.0000	0.140331
776.0000	0.13889
775.0000	0.137467
774.0000	0.136036
773.0000	0.13476
772.0000	0.133088
771.0000	0.132025
770.0000	0.131131
769.0000	0.12978
768.0000	0.128422
767.0000	0.127697
766.0000	0.127148
765.0000	0.126141
764.0000	0.125091
763.0000	0.124528
762.0000	0.12385
761.0000	0.12381
760.0000	0.123002
759.0000	0.122887
758.0000	0.122147
757.0000	0.122589
756.0000	0.12176
755.0000	0.122057
754.0000	0.12237
753.0000	0.122107
752.0000	0.122611
751.0000	0.12283
750.0000	0.12333
749.0000	0.123942
748.0000	0.124709
747.0000	0.125426
746.0000	0.126509
745.0000	0.126776
744.0000	0.128231
743.0000	0.128833
742.0000	0.131019
741.0000	0.132518
740.0000	0.133703
739.0000	0.135393
738.0000	0.137349
737.0000	0.139359
736.0000	0.140929
735.0000	0.142965
734.0000	0.14551
733.0000	0.148071
732.0000	0.150404
731.0000	0.153552
730.0000	0.155874
729.0000	0.158865
728.0000	0.162334
727.0000	0.165676
726.0000	0.169018
725.0000	0.172198
724.0000	0.17644
723.0000	0.17952
722.0000	0.183526
721.0000	0.187553
720.0000	0.191446
719.0000	0.196069
718.0000	0.200278
717.0000	0.205174
716.0000	0.209571
715.0000	0.21435
714.0000	0.219613
713.0000	0.224413
712.0000	0.229815
711.0000	0.235134
710.0000	0.24097
709.0000	0.246334
708.0000	0.251726
707.0000	0.257794
706.0000	0.26348
705.0000	0.269548
704.0000	0.275797
703.0000	0.281845
702.0000	0.287562
701.0000	0.29398
700.0000	0.300364
699.0000	0.306748
698.0000	0.313936
697.0000	0.320045
696.0000	0.326998
695.0000	0.333274
694.0000	0.340389
693.0000	0.346939
692.0000	0.35274
691.0000	0.359662
690.0000	0.366724
689.0000	0.373289
688.0000	0.379876
687.0000	0.386389
686.0000	0.392694
685.0000	0.398987
684.0000	0.405385
683.0000	0.411322
682.0000	0.417707
681.0000	0.423404
680.0000	0.42832
679.0000	0.434288
678.0000	0.439988
677.0000	0.445471
676.0000	0.450865
675.0000	0.455873
674.0000	0.46074
673.0000	0.465322
672.0000	0.470132
671.0000	0.474238
670.0000	0.478437
669.0000	0.481696
668.0000	0.485428
667.0000	0.489451
666.0000	0.492229
665.0000	0.495521
664.0000	0.498184
663.0000	0.500456
662.0000	0.502495
661.0000	0.505023
660.0000	0.506951
659.0000	0.507366
658.0000	0.509061
657.0000	0.510787
656.0000	0.511369
655.0000	0.511013
654.0000	0.511534
653.0000	0.51148
652.0000	0.510985
651.0000	0.510638
650.0000	0.509453
649.0000	0.509071
648.0000	0.50727
647.0000	0.505988
646.0000	0.50452
645.0000	0.502446
644.0000	0.500519
643.0000	0.497383
642.0000	0.49542
641.0000	0.492918
640.0000	0.489588
639.0000	0.486519
638.0000	0.483312
637.0000	0.479959
636.0000	0.476027
635.0000	0.472731
634.0000	0.468394
633.0000	0.464626
632.0000	0.460497
631.0000	0.456406
630.0000	0.451701
629.0000	0.447155
628.0000	0.442807
627.0000	0.438144
626.0000	0.433545
625.0000	0.4284
624.0000	0.423239
623.0000	0.418056
622.0000	0.413099
621.0000	0.407803
620.0000	0.403029
619.0000	0.397664
618.0000	0.392176
617.0000	0.387188
616.0000	0.381968
615.0000	0.375689
614.0000	0.370862
613.0000	0.36518
612.0000	0.359919
611.0000	0.35481
610.0000	0.349494
609.0000	0.343834
608.0000	0.338121
607.0000	0.332798
606.0000	0.327229
605.0000	0.321375
604.0000	0.316699
603.0000	0.310815
602.0000	0.305642
601.0000	0.300024
600.0000	0.294206
599.0000	0.289106
598.0000	0.284126
597.0000	0.278553
596.0000	0.273507
595.0000	0.268029
594.0000	0.262732
593.0000	0.258074
592.0000	0.253585
591.0000	0.247811
590.0000	0.242806
589.0000	0.238607
588.0000	0.233579
587.0000	0.228671
586.0000	0.223737
585.0000	0.219426
584.0000	0.215129
583.0000	0.209873
582.0000	0.205366
581.0000	0.201105
580.0000	0.197386
579.0000	0.192866
578.0000	0.188813
577.0000	0.184228
576.0000	0.180559
575.0000	0.176682
574.0000	0.172017
573.0000	0.168729
572.0000	0.164865
571.0000	0.161515
570.0000	0.157935
569.0000	0.15396
568.0000	0.150267
567.0000	0.146639
566.0000	0.143898
565.0000	0.140823
564.0000	0.137522
563.0000	0.133711
562.0000	0.130733
561.0000	0.128093
560.0000	0.125129
559.0000	0.122566
558.0000	0.119593
557.0000	0.11626
556.0000	0.113597
555.0000	0.111403
554.0000	0.108947
553.0000	0.106115
552.0000	0.104188
551.0000	0.101685
550.0000	0.0994361
549.0000	0.0968867
548.0000	0.0954826
547.0000	0.0931283
546.0000	0.0905335
545.0000	0.0887138
544.0000	0.0867319
543.0000	0.0853706
542.0000	0.0829293
541.0000	0.0813831
540.0000	0.0791943
539.0000	0.0775457
538.0000	0.0763123
537.0000	0.0747548
536.0000	0.0735358
535.0000	0.0716341
534.0000	0.0703541
533.0000	0.0685729
532.0000	0.0673351
531.0000	0.066284
530.0000	0.0647447
529.0000	0.0630476
528.0000	0.061617
527.0000	0.0605926
526.0000	0.0589318
525.0000	0.0578932
524.0000	0.0572954
523.0000	0.0557604
522.0000	0.0544595
521.0000	0.0528961
520.0000	0.0524244
519.0000	0.0512604
518.0000	0.0506417
517.0000	0.0499248
516.0000	0.0492148
515.0000	0.0471508
514.0000	0.0471339
513.0000	0.0461437
512.0000	0.0452636
511.0000	0.0441868
510.0000	0.04295
509.0000	0.0429763
508.0000	0.0415287
507.0000	0.0410271
506.0000	0.0407175
505.0000	0.0395362
504.0000	0.0382994
503.0000	0.0383884
502.0000	0.037603
501.0000	0.0371882
500.0000	0.0371044
##### Extended Information
[Comments]
Sample name	20150610_6iGpCCE_6iGCaprEE_6iGC04E_6iGP04E
Comment	BL-water pH 10 dul 1to5 20 h digest
User
Division
Company	RUB
[Detailed Information]
Creation date	6/19/2019 6:03 PM
Data array type	Linear data array
Horizontal axis	Wavelength [nm]
Vertical axis	Abs
Start	800 nm
End	500 nm
Data interval	1 nm
Data points	301
[Measurement Information]
Instrument name	V/650
Model name	V-650
Serial No.	A029761150
Measurement date	6/19/2019 6:03 PM
Photometric mode	Abs
Measurement range	800 - 500 nm
Data interval	1 nm
	1.0 nm
Response	Fast
Scan speed	200 nm/min
Change source at	340 nm
Light source	D2/WI
Filter exchange	Step
Correction	Baseline
