# Supplementary material for: N-chlorination mediates protective and immunomodulatory effects of oxidized human plasma proteins
Source: eLife. 2019 Jul 12;8:e47395. doi: 10.7554/eLife.47395 (PMC6650281; doi:10.7554/eLife.47395)
Supplement: Figure 3—source data 2. [file elife-47395-fig3-data2.zip › Figure 3 Source Data 2/10 um monochloramine.csv]

TITLE	20150610_6iGpCCE_6iGCaprEE_6iGC04E_6iGP04E
DATA TYPE	ULTRAVIOLET SPECTRUM
ORIGIN	JASCO
OWNER
DATE	19/06/19
TIME	19:57:23
SPECTROMETER/DATA SYSTEM
LOCALE	1033
RESOLUTION
DELTAX	-1
XUNITS	NANOMETERS
YUNITS	ABSORBANCE
FIRSTX	800.0000
LASTX	500.0000
NPOINTS	301
FIRSTY	0.09972
MAXY	0.26428
MINY	0.01918
XYDATA
800.0000	0.0997166
799.0000	0.0977515
798.0000	0.0978857
797.0000	0.0964121
796.0000	0.0946972
795.0000	0.0947781
794.0000	0.0921408
793.0000	0.0911392
792.0000	0.0903764
791.0000	0.0897649
790.0000	0.0878418
789.0000	0.0869292
788.0000	0.0859435
787.0000	0.0845411
786.0000	0.0837926
785.0000	0.0828666
784.0000	0.0820166
783.0000	0.0803243
782.0000	0.0800267
781.0000	0.0787942
780.0000	0.0781945
779.0000	0.0774448
778.0000	0.0766237
777.0000	0.0759361
776.0000	0.0749788
775.0000	0.0735931
774.0000	0.0739673
773.0000	0.0725227
772.0000	0.0712712
771.0000	0.0717921
770.0000	0.071281
769.0000	0.0698729
768.0000	0.0691826
767.0000	0.0664981
766.0000	0.0678423
765.0000	0.0677424
764.0000	0.0677583
763.0000	0.0678788
762.0000	0.0659111
761.0000	0.0661363
760.0000	0.0653022
759.0000	0.0657162
758.0000	0.0652469
757.0000	0.0657233
756.0000	0.0642703
755.0000	0.0648701
754.0000	0.0648252
753.0000	0.0652656
752.0000	0.0653066
751.0000	0.0648825
750.0000	0.0655353
749.0000	0.0653711
748.0000	0.0657533
747.0000	0.0668279
746.0000	0.0670987
745.0000	0.0669012
744.0000	0.0681248
743.0000	0.0681721
742.0000	0.0689945
741.0000	0.0699593
740.0000	0.070071
739.0000	0.0715397
738.0000	0.0722121
737.0000	0.0736625
736.0000	0.0741086
735.0000	0.074327
734.0000	0.0764005
733.0000	0.0773712
732.0000	0.078898
731.0000	0.0809058
730.0000	0.0815812
729.0000	0.0839145
728.0000	0.0847598
727.0000	0.085915
726.0000	0.0884527
725.0000	0.0904033
724.0000	0.0919961
723.0000	0.0935864
722.0000	0.0959639
721.0000	0.0970513
720.0000	0.100659
719.0000	0.102905
718.0000	0.10476
717.0000	0.106383
716.0000	0.109828
715.0000	0.111776
714.0000	0.114653
713.0000	0.117403
712.0000	0.119769
711.0000	0.122033
710.0000	0.12535
709.0000	0.127907
708.0000	0.131166
707.0000	0.134154
706.0000	0.13678
705.0000	0.139598
704.0000	0.143811
703.0000	0.147644
702.0000	0.149939
701.0000	0.153838
700.0000	0.155975
699.0000	0.159875
698.0000	0.163121
697.0000	0.166633
696.0000	0.17007
695.0000	0.173528
694.0000	0.176793
693.0000	0.179863
692.0000	0.183952
691.0000	0.186327
690.0000	0.189922
689.0000	0.193741
688.0000	0.197221
687.0000	0.200891
686.0000	0.203369
685.0000	0.207875
684.0000	0.210532
683.0000	0.214683
682.0000	0.216393
681.0000	0.219928
680.0000	0.22226
679.0000	0.225053
678.0000	0.228517
677.0000	0.231041
676.0000	0.234128
675.0000	0.236675
674.0000	0.23927
673.0000	0.239925
672.0000	0.242396
671.0000	0.245893
670.0000	0.24773
669.0000	0.250135
668.0000	0.251111
667.0000	0.253627
666.0000	0.254347
665.0000	0.254949
664.0000	0.257172
663.0000	0.258625
662.0000	0.259479
661.0000	0.262223
660.0000	0.260631
659.0000	0.262218
658.0000	0.262991
657.0000	0.264138
656.0000	0.263446
655.0000	0.263685
654.0000	0.264281
653.0000	0.263963
652.0000	0.263946
651.0000	0.263
650.0000	0.262553
649.0000	0.260823
648.0000	0.261109
647.0000	0.259843
646.0000	0.259848
645.0000	0.257654
644.0000	0.257494
643.0000	0.256238
642.0000	0.254207
641.0000	0.253052
640.0000	0.251464
639.0000	0.250102
638.0000	0.247408
637.0000	0.24641
636.0000	0.244177
635.0000	0.242296
634.0000	0.240215
633.0000	0.237721
632.0000	0.236599
631.0000	0.232663
630.0000	0.230976
629.0000	0.229551
628.0000	0.226998
627.0000	0.224209
626.0000	0.220885
625.0000	0.219088
624.0000	0.21711
623.0000	0.214165
622.0000	0.211586
621.0000	0.208395
620.0000	0.205557
619.0000	0.202713
618.0000	0.199911
617.0000	0.197692
616.0000	0.195231
615.0000	0.192263
614.0000	0.188533
613.0000	0.187443
612.0000	0.183258
611.0000	0.180828
610.0000	0.177939
609.0000	0.175298
608.0000	0.172821
607.0000	0.170704
606.0000	0.166998
605.0000	0.164751
604.0000	0.160953
603.0000	0.159211
602.0000	0.155613
601.0000	0.15218
600.0000	0.150671
599.0000	0.146895
598.0000	0.145335
597.0000	0.142515
596.0000	0.139407
595.0000	0.137431
594.0000	0.134402
593.0000	0.132173
592.0000	0.130287
591.0000	0.127001
590.0000	0.125519
589.0000	0.121645
588.0000	0.120949
587.0000	0.116874
586.0000	0.114437
585.0000	0.111879
584.0000	0.110054
583.0000	0.107804
582.0000	0.106362
581.0000	0.104115
580.0000	0.100903
579.0000	0.0998119
578.0000	0.0970542
577.0000	0.0949536
576.0000	0.0921514
575.0000	0.0908945
574.0000	0.0896871
573.0000	0.0878312
572.0000	0.0852809
571.0000	0.0825466
570.0000	0.0814679
569.0000	0.079807
568.0000	0.0774555
567.0000	0.0757558
566.0000	0.0740568
565.0000	0.0735141
564.0000	0.071379
563.0000	0.0701601
562.0000	0.0672188
561.0000	0.0664052
560.0000	0.0644848
559.0000	0.0637029
558.0000	0.0633185
557.0000	0.0607521
556.0000	0.060377
555.0000	0.0586867
554.0000	0.0567266
553.0000	0.0552914
552.0000	0.0546726
551.0000	0.0517074
550.0000	0.0525948
549.0000	0.0510749
548.0000	0.049637
547.0000	0.048463
546.0000	0.0473499
545.0000	0.0462413
544.0000	0.0450373
543.0000	0.0442675
542.0000	0.0438298
541.0000	0.0433349
540.0000	0.0411131
539.0000	0.0409627
538.0000	0.0397247
537.0000	0.0393261
536.0000	0.0389844
535.0000	0.0385751
534.0000	0.0378688
533.0000	0.0357928
532.0000	0.0359413
531.0000	0.0349044
530.0000	0.0344765
529.0000	0.0336397
528.0000	0.0325529
527.0000	0.032463
526.0000	0.0307602
525.0000	0.0317376
524.0000	0.0309784
523.0000	0.0296508
522.0000	0.0284973
521.0000	0.0286059
520.0000	0.0291067
519.0000	0.0279401
518.0000	0.0278172
517.0000	0.0273217
516.0000	0.0260551
515.0000	0.0256559
514.0000	0.0243378
513.0000	0.0252082
512.0000	0.0242549
511.0000	0.0243066
510.0000	0.0235184
509.0000	0.0227164
508.0000	0.0236092
507.0000	0.0227739
506.0000	0.0213468
505.0000	0.021977
504.0000	0.0203532
503.0000	0.0204719
502.0000	0.0200636
501.0000	0.0191776
500.0000	0.0199625
##### Extended Information
[Comments]
Sample name	20150610_6iGpCCE_6iGCaprEE_6iGC04E_6iGP04E
Comment	BL-water pH 10 dul 1to5 20 h digest
User
Division
Company	RUB
[Detailed Information]
Creation date	6/19/2019 6:57 PM
Data array type	Linear data array
Horizontal axis	Wavelength [nm]
Vertical axis	Abs
Start	800 nm
End	500 nm
Data interval	1 nm
Data points	301
[Measurement Information]
Instrument name	V/650
Model name	V-650
Serial No.	A029761150
Measurement date	6/19/2019 6:57 PM
Photometric mode	Abs
Measurement range	800 - 500 nm
Data interval	1 nm
	1.0 nm
Response	Fast
Scan speed	200 nm/min
Change source at	340 nm
Light source	D2/WI
Filter exchange	Step
Correction	Baseline
