# Supplementary material for: N-chlorination mediates protective and immunomodulatory effects of oxidized human plasma proteins
Source: eLife. 2019 Jul 12;8:e47395. doi: 10.7554/eLife.47395 (PMC6650281; doi:10.7554/eLife.47395)
Supplement: Figure 3—source data 2. [file elife-47395-fig3-data2.zip › Figure 3 Source Data 2/20 um monochloramin_1.csv]

TITLE	20150610_6iGpCCE_6iGCaprEE_6iGC04E_6iGP04E
DATA TYPE	ULTRAVIOLET SPECTRUM
ORIGIN	JASCO
OWNER
DATE	19/06/19
TIME	18:20:03
SPECTROMETER/DATA SYSTEM
LOCALE	1033
RESOLUTION
DELTAX	-1
XUNITS	NANOMETERS
YUNITS	ABSORBANCE
FIRSTX	800.0000
LASTX	500.0000
NPOINTS	301
FIRSTY	0.18544
MAXY	0.51663
MINY	0.03484
XYDATA
800.0000	0.185437
799.0000	0.183311
798.0000	0.180776
797.0000	0.178883
796.0000	0.176524
795.0000	0.174617
794.0000	0.172478
793.0000	0.170619
792.0000	0.168111
791.0000	0.166126
790.0000	0.164466
789.0000	0.162131
788.0000	0.160038
787.0000	0.158185
786.0000	0.156255
785.0000	0.154234
784.0000	0.152725
783.0000	0.150425
782.0000	0.149086
781.0000	0.147374
780.0000	0.145456
779.0000	0.143604
778.0000	0.14176
777.0000	0.140771
776.0000	0.139424
775.0000	0.137405
774.0000	0.136509
773.0000	0.135139
772.0000	0.133669
771.0000	0.132404
770.0000	0.130845
769.0000	0.129841
768.0000	0.128646
767.0000	0.127817
766.0000	0.127456
765.0000	0.12643
764.0000	0.125402
763.0000	0.124549
762.0000	0.123973
761.0000	0.124257
760.0000	0.123062
759.0000	0.123359
758.0000	0.122385
757.0000	0.122611
756.0000	0.121693
755.0000	0.12207
754.0000	0.122388
753.0000	0.122611
752.0000	0.122356
751.0000	0.123296
750.0000	0.123593
749.0000	0.12375
748.0000	0.124612
747.0000	0.125134
746.0000	0.126239
745.0000	0.126704
744.0000	0.127844
743.0000	0.129269
742.0000	0.13121
741.0000	0.132748
740.0000	0.134191
739.0000	0.135295
738.0000	0.137452
737.0000	0.139575
736.0000	0.14138
735.0000	0.142885
734.0000	0.14557
733.0000	0.148492
732.0000	0.151031
731.0000	0.153954
730.0000	0.156018
729.0000	0.159853
728.0000	0.162761
727.0000	0.166238
726.0000	0.169493
725.0000	0.17323
724.0000	0.176749
723.0000	0.181126
722.0000	0.184326
721.0000	0.188266
720.0000	0.192996
719.0000	0.197242
718.0000	0.201708
717.0000	0.206208
716.0000	0.21108
715.0000	0.215662
714.0000	0.221165
713.0000	0.226011
712.0000	0.231643
711.0000	0.23666
710.0000	0.242548
709.0000	0.248231
708.0000	0.253792
707.0000	0.259601
706.0000	0.265982
705.0000	0.271745
704.0000	0.277988
703.0000	0.284106
702.0000	0.290407
701.0000	0.29658
700.0000	0.303264
699.0000	0.309516
698.0000	0.316337
697.0000	0.32265
696.0000	0.32998
695.0000	0.336381
694.0000	0.343459
693.0000	0.34946
692.0000	0.35568
691.0000	0.362299
690.0000	0.369819
689.0000	0.376682
688.0000	0.382489
687.0000	0.389431
686.0000	0.396024
685.0000	0.40192
684.0000	0.408633
683.0000	0.414734
682.0000	0.421005
681.0000	0.42742
680.0000	0.432961
679.0000	0.438178
678.0000	0.444319
677.0000	0.449597
676.0000	0.454908
675.0000	0.459711
674.0000	0.464829
673.0000	0.469609
672.0000	0.474349
671.0000	0.478556
670.0000	0.482815
669.0000	0.486633
668.0000	0.490259
667.0000	0.493996
666.0000	0.496825
665.0000	0.499931
664.0000	0.503052
663.0000	0.504755
662.0000	0.507688
661.0000	0.509982
660.0000	0.51126
659.0000	0.512671
658.0000	0.513678
657.0000	0.515677
656.0000	0.515988
655.0000	0.515712
654.0000	0.516633
653.0000	0.51623
652.0000	0.515774
651.0000	0.514964
650.0000	0.514478
649.0000	0.512892
648.0000	0.512312
647.0000	0.51066
646.0000	0.509092
645.0000	0.50697
644.0000	0.505043
643.0000	0.502151
642.0000	0.500023
641.0000	0.497032
640.0000	0.49437
639.0000	0.491108
638.0000	0.487439
637.0000	0.484514
636.0000	0.480432
635.0000	0.477174
634.0000	0.472952
633.0000	0.468737
632.0000	0.464702
631.0000	0.460354
630.0000	0.455734
629.0000	0.450926
628.0000	0.446246
627.0000	0.442023
626.0000	0.436581
625.0000	0.432049
624.0000	0.427161
623.0000	0.421571
622.0000	0.416411
621.0000	0.411041
620.0000	0.406564
619.0000	0.400869
618.0000	0.395005
617.0000	0.390261
616.0000	0.384148
615.0000	0.378847
614.0000	0.373623
613.0000	0.367729
612.0000	0.362412
611.0000	0.357264
610.0000	0.351626
609.0000	0.345462
608.0000	0.340642
607.0000	0.334648
606.0000	0.329805
605.0000	0.323695
604.0000	0.318562
603.0000	0.312805
602.0000	0.307608
601.0000	0.301791
600.0000	0.296626
599.0000	0.290721
598.0000	0.285715
597.0000	0.280383
596.0000	0.274931
595.0000	0.269693
594.0000	0.263956
593.0000	0.259745
592.0000	0.254771
591.0000	0.249426
590.0000	0.244118
589.0000	0.238864
588.0000	0.235018
587.0000	0.230119
586.0000	0.224504
585.0000	0.220317
584.0000	0.215918
583.0000	0.210875
582.0000	0.206175
581.0000	0.20207
580.0000	0.197565
579.0000	0.193032
578.0000	0.189494
577.0000	0.184869
576.0000	0.181146
575.0000	0.176593
574.0000	0.172626
573.0000	0.168769
572.0000	0.165387
571.0000	0.161391
570.0000	0.157848
569.0000	0.153759
568.0000	0.150078
567.0000	0.146801
566.0000	0.143712
565.0000	0.140009
564.0000	0.137543
563.0000	0.133762
562.0000	0.130359
561.0000	0.127364
560.0000	0.124413
559.0000	0.12227
558.0000	0.118632
557.0000	0.115691
556.0000	0.113255
555.0000	0.111161
554.0000	0.10799
553.0000	0.105453
552.0000	0.103309
551.0000	0.101235
550.0000	0.0985563
549.0000	0.0959912
548.0000	0.0939735
547.0000	0.0916932
546.0000	0.0895406
545.0000	0.088828
544.0000	0.0857963
543.0000	0.0836792
542.0000	0.0822346
541.0000	0.0806682
540.0000	0.078517
539.0000	0.0766635
538.0000	0.075112
537.0000	0.0740291
536.0000	0.0724223
535.0000	0.0700062
534.0000	0.0691514
533.0000	0.0665268
532.0000	0.0659871
531.0000	0.0646944
530.0000	0.0634669
529.0000	0.0622284
528.0000	0.0598348
527.0000	0.0594427
526.0000	0.0579839
525.0000	0.0570137
524.0000	0.0554276
523.0000	0.0537176
522.0000	0.05258
521.0000	0.0521313
520.0000	0.05069
519.0000	0.0497334
518.0000	0.0493443
517.0000	0.0482842
516.0000	0.0472926
515.0000	0.0459258
514.0000	0.0455074
513.0000	0.0448128
512.0000	0.0433996
511.0000	0.0426682
510.0000	0.0411889
509.0000	0.0414293
508.0000	0.0395347
507.0000	0.0397067
506.0000	0.0386609
505.0000	0.0381332
504.0000	0.0366267
503.0000	0.036342
502.0000	0.0356397
501.0000	0.0348443
500.0000	0.0351519
##### Extended Information
[Comments]
Sample name	20150610_6iGpCCE_6iGCaprEE_6iGC04E_6iGP04E
Comment	BL-water pH 10 dul 1to5 20 h digest
User
Division
Company	RUB
[Detailed Information]
Creation date	6/19/2019 5:20 PM
Data array type	Linear data array
Horizontal axis	Wavelength [nm]
Vertical axis	Abs
Start	800 nm
End	500 nm
Data interval	1 nm
Data points	301
[Measurement Information]
Instrument name	V/650
Model name	V-650
Serial No.	A029761150
Measurement date	6/19/2019 5:19 PM
Photometric mode	Abs
Measurement range	800 - 500 nm
Data interval	1 nm
	1.0 nm
Response	Fast
Scan speed	200 nm/min
Change source at	340 nm
Light source	D2/WI
Filter exchange	Step
Correction	Baseline
