# Supplementary material for: N-chlorination mediates protective and immunomodulatory effects of oxidized human plasma proteins
Source: eLife. 2019 Jul 12;8:e47395. doi: 10.7554/eLife.47395 (PMC6650281; doi:10.7554/eLife.47395)
Supplement: Figure 3—source data 2. [file elife-47395-fig3-data2.zip › Figure 3 Source Data 2/20 um monochloramine.csv]

TITLE	20150610_6iGpCCE_6iGCaprEE_6iGC04E_6iGP04E
DATA TYPE	ULTRAVIOLET SPECTRUM
ORIGIN	JASCO
OWNER
DATE	19/06/19
TIME	19:59:34
SPECTROMETER/DATA SYSTEM
LOCALE	1033
RESOLUTION
DELTAX	-1
XUNITS	NANOMETERS
YUNITS	ABSORBANCE
FIRSTX	800.0000
LASTX	500.0000
NPOINTS	301
FIRSTY	0.19129
MAXY	0.52465
MINY	0.03862
XYDATA
800.0000	0.191294
799.0000	0.188799
798.0000	0.186606
797.0000	0.183897
796.0000	0.182502
795.0000	0.180717
794.0000	0.177727
793.0000	0.175967
792.0000	0.173857
791.0000	0.171351
790.0000	0.169224
789.0000	0.167134
788.0000	0.164739
787.0000	0.163939
786.0000	0.161052
785.0000	0.158895
784.0000	0.158109
783.0000	0.155697
782.0000	0.154636
781.0000	0.152615
780.0000	0.15104
779.0000	0.15034
778.0000	0.147345
777.0000	0.146123
776.0000	0.143767
775.0000	0.142805
774.0000	0.141212
773.0000	0.139877
772.0000	0.138616
771.0000	0.137823
770.0000	0.137102
769.0000	0.135017
768.0000	0.134634
767.0000	0.131932
766.0000	0.131902
765.0000	0.131341
764.0000	0.130535
763.0000	0.130394
762.0000	0.128813
761.0000	0.130168
760.0000	0.126991
759.0000	0.128618
758.0000	0.127413
757.0000	0.127602
756.0000	0.127306
755.0000	0.127221
754.0000	0.12667
753.0000	0.127507
752.0000	0.127656
751.0000	0.128313
750.0000	0.127985
749.0000	0.128551
748.0000	0.129365
747.0000	0.130898
746.0000	0.131733
745.0000	0.132561
744.0000	0.133917
743.0000	0.133953
742.0000	0.136409
741.0000	0.138123
740.0000	0.139675
739.0000	0.140456
738.0000	0.144201
737.0000	0.144047
736.0000	0.146159
735.0000	0.148158
734.0000	0.151069
733.0000	0.153155
732.0000	0.156349
731.0000	0.159581
730.0000	0.161405
729.0000	0.165686
728.0000	0.167716
727.0000	0.171435
726.0000	0.174721
725.0000	0.178779
724.0000	0.181236
723.0000	0.184943
722.0000	0.189778
721.0000	0.193124
720.0000	0.199818
719.0000	0.203481
718.0000	0.207949
717.0000	0.212224
716.0000	0.216639
715.0000	0.222016
714.0000	0.227459
713.0000	0.232
712.0000	0.237569
711.0000	0.242752
710.0000	0.249123
709.0000	0.253964
708.0000	0.26012
707.0000	0.266461
706.0000	0.271371
705.0000	0.277833
704.0000	0.284847
703.0000	0.291062
702.0000	0.297357
701.0000	0.304002
700.0000	0.309737
699.0000	0.316795
698.0000	0.322701
697.0000	0.330267
696.0000	0.337713
695.0000	0.343412
694.0000	0.350068
693.0000	0.356845
692.0000	0.363381
691.0000	0.369866
690.0000	0.3763
689.0000	0.384264
688.0000	0.390652
687.0000	0.396976
686.0000	0.403123
685.0000	0.410402
684.0000	0.415966
683.0000	0.42311
682.0000	0.429081
681.0000	0.435212
680.0000	0.439802
679.0000	0.445345
678.0000	0.452129
677.0000	0.45832
676.0000	0.462314
675.0000	0.468556
674.0000	0.473017
673.0000	0.47698
672.0000	0.48119
671.0000	0.486712
670.0000	0.490482
669.0000	0.494505
668.0000	0.497899
667.0000	0.501869
666.0000	0.505285
665.0000	0.507173
664.0000	0.510851
663.0000	0.512743
662.0000	0.515442
661.0000	0.518498
660.0000	0.519851
659.0000	0.52065
658.0000	0.522136
657.0000	0.5228
656.0000	0.523348
655.0000	0.524652
654.0000	0.523677
653.0000	0.524459
652.0000	0.524035
651.0000	0.523455
650.0000	0.522228
649.0000	0.520332
648.0000	0.519848
647.0000	0.518393
646.0000	0.516362
645.0000	0.513792
644.0000	0.513165
643.0000	0.51052
642.0000	0.507955
641.0000	0.505247
640.0000	0.501358
639.0000	0.497853
638.0000	0.494177
637.0000	0.491974
636.0000	0.487969
635.0000	0.484551
634.0000	0.479719
633.0000	0.476626
632.0000	0.472708
631.0000	0.466018
630.0000	0.462684
629.0000	0.458235
628.0000	0.453857
627.0000	0.449117
626.0000	0.44351
625.0000	0.439875
624.0000	0.434031
623.0000	0.42873
622.0000	0.424129
621.0000	0.418077
620.0000	0.413574
619.0000	0.406424
618.0000	0.401677
617.0000	0.396721
616.0000	0.390904
615.0000	0.385896
614.0000	0.380866
613.0000	0.375423
612.0000	0.368289
611.0000	0.36376
610.0000	0.358446
609.0000	0.351903
608.0000	0.347097
607.0000	0.341381
606.0000	0.335816
605.0000	0.329949
604.0000	0.324418
603.0000	0.319071
602.0000	0.312918
601.0000	0.307568
600.0000	0.30292
599.0000	0.296678
598.0000	0.290842
597.0000	0.287057
596.0000	0.281482
595.0000	0.275763
594.0000	0.270047
593.0000	0.264956
592.0000	0.259791
591.0000	0.254809
590.0000	0.250535
589.0000	0.244968
588.0000	0.241033
587.0000	0.234809
586.0000	0.230869
585.0000	0.224897
584.0000	0.221468
583.0000	0.216623
582.0000	0.21233
581.0000	0.207479
580.0000	0.203051
579.0000	0.198453
578.0000	0.194235
577.0000	0.190736
576.0000	0.1859
575.0000	0.181968
574.0000	0.179471
573.0000	0.174317
572.0000	0.170034
571.0000	0.167126
570.0000	0.16278
569.0000	0.15929
568.0000	0.155493
567.0000	0.152315
566.0000	0.148412
565.0000	0.14669
564.0000	0.142365
563.0000	0.138358
562.0000	0.13593
561.0000	0.13251
560.0000	0.128732
559.0000	0.127135
558.0000	0.126211
557.0000	0.121358
556.0000	0.118675
555.0000	0.115841
554.0000	0.11212
553.0000	0.10979
552.0000	0.108493
551.0000	0.105734
550.0000	0.104524
549.0000	0.102453
548.0000	0.0991919
547.0000	0.0971147
546.0000	0.0953647
545.0000	0.0927581
544.0000	0.0908744
543.0000	0.0889726
542.0000	0.0879076
541.0000	0.0851919
540.0000	0.0819747
539.0000	0.0810491
538.0000	0.0800745
537.0000	0.0781309
536.0000	0.0766911
535.0000	0.0753755
534.0000	0.073481
533.0000	0.0723989
532.0000	0.0707687
531.0000	0.0690043
530.0000	0.0675201
529.0000	0.0671779
528.0000	0.064688
527.0000	0.0644774
526.0000	0.0637293
525.0000	0.0613866
524.0000	0.0610279
523.0000	0.0588377
522.0000	0.0571036
521.0000	0.0566522
520.0000	0.0560044
519.0000	0.0550961
518.0000	0.0529609
517.0000	0.0525558
516.0000	0.050876
515.0000	0.0505222
514.0000	0.0491701
513.0000	0.0491445
512.0000	0.0483788
511.0000	0.0471282
510.0000	0.0458139
509.0000	0.0452535
508.0000	0.0453646
507.0000	0.0442941
506.0000	0.042929
505.0000	0.0434986
504.0000	0.041116
503.0000	0.040142
502.0000	0.0393763
501.0000	0.0386181
500.0000	0.0390545
##### Extended Information
[Comments]
Sample name	20150610_6iGpCCE_6iGCaprEE_6iGC04E_6iGP04E
Comment	BL-water pH 10 dul 1to5 20 h digest
User
Division
Company	RUB
[Detailed Information]
Creation date	6/19/2019 6:59 PM
Data array type	Linear data array
Horizontal axis	Wavelength [nm]
Vertical axis	Abs
Start	800 nm
End	500 nm
Data interval	1 nm
Data points	301
[Measurement Information]
Instrument name	V/650
Model name	V-650
Serial No.	A029761150
Measurement date	6/19/2019 6:59 PM
Photometric mode	Abs
Measurement range	800 - 500 nm
Data interval	1 nm
	1.0 nm
Response	Fast
Scan speed	200 nm/min
Change source at	340 nm
Light source	D2/WI
Filter exchange	Step
Correction	Baseline
