# Supplementary material for: N-chlorination mediates protective and immunomodulatory effects of oxidized human plasma proteins
Source: eLife. 2019 Jul 12;8:e47395. doi: 10.7554/eLife.47395 (PMC6650281; doi:10.7554/eLife.47395)
Supplement: Figure 3—source data 2. [file elife-47395-fig3-data2.zip › Figure 3 Source Data 2/30 um monochloramine.csv]

TITLE	20150610_6iGpCCE_6iGCaprEE_6iGC04E_6iGP04E
DATA TYPE	ULTRAVIOLET SPECTRUM
ORIGIN	JASCO
OWNER
DATE	19/06/19
TIME	20:01:53
SPECTROMETER/DATA SYSTEM
LOCALE	1033
RESOLUTION
DELTAX	-1
XUNITS	NANOMETERS
YUNITS	ABSORBANCE
FIRSTX	800.0000
LASTX	500.0000
NPOINTS	301
FIRSTY	0.28436
MAXY	0.78324
MINY	0.06135
XYDATA
800.0000	0.284364
799.0000	0.280198
798.0000	0.277343
797.0000	0.273882
796.0000	0.270571
795.0000	0.267836
794.0000	0.264067
793.0000	0.260645
792.0000	0.258516
791.0000	0.255128
790.0000	0.251882
789.0000	0.248778
788.0000	0.245538
787.0000	0.243139
786.0000	0.240545
785.0000	0.236887
784.0000	0.235352
783.0000	0.231976
782.0000	0.229552
781.0000	0.226977
780.0000	0.225162
779.0000	0.222185
778.0000	0.220273
777.0000	0.217918
776.0000	0.215707
775.0000	0.213454
774.0000	0.211029
773.0000	0.209537
772.0000	0.207274
771.0000	0.206622
770.0000	0.204637
769.0000	0.203115
768.0000	0.201731
767.0000	0.198129
766.0000	0.198784
765.0000	0.196778
764.0000	0.197265
763.0000	0.196177
762.0000	0.19436
761.0000	0.194283
760.0000	0.193341
759.0000	0.193074
758.0000	0.192362
757.0000	0.192381
756.0000	0.192168
755.0000	0.192323
754.0000	0.191998
753.0000	0.192826
752.0000	0.193157
751.0000	0.194109
750.0000	0.194677
749.0000	0.194926
748.0000	0.196276
747.0000	0.198087
746.0000	0.198578
745.0000	0.199838
744.0000	0.202556
743.0000	0.203677
742.0000	0.20731
741.0000	0.206936
740.0000	0.210436
739.0000	0.213848
738.0000	0.21637
737.0000	0.218719
736.0000	0.221916
735.0000	0.22481
734.0000	0.228798
733.0000	0.231653
732.0000	0.236007
731.0000	0.240755
730.0000	0.244424
729.0000	0.249924
728.0000	0.254383
727.0000	0.259054
726.0000	0.264305
725.0000	0.269968
724.0000	0.274565
723.0000	0.280906
722.0000	0.285951
721.0000	0.291873
720.0000	0.299825
719.0000	0.30558
718.0000	0.31247
717.0000	0.318597
716.0000	0.325889
715.0000	0.333196
714.0000	0.341387
713.0000	0.34817
712.0000	0.356255
711.0000	0.364012
710.0000	0.372809
709.0000	0.380908
708.0000	0.389144
707.0000	0.398011
706.0000	0.406541
705.0000	0.415727
704.0000	0.425513
703.0000	0.435467
702.0000	0.444527
701.0000	0.453995
700.0000	0.462691
699.0000	0.473459
698.0000	0.482338
697.0000	0.493323
696.0000	0.502477
695.0000	0.512604
694.0000	0.522684
693.0000	0.532551
692.0000	0.541747
691.0000	0.552389
690.0000	0.561877
689.0000	0.572351
688.0000	0.582386
687.0000	0.592315
686.0000	0.601452
685.0000	0.61236
684.0000	0.620481
683.0000	0.630511
682.0000	0.639071
681.0000	0.648045
680.0000	0.656229
679.0000	0.664459
678.0000	0.673582
677.0000	0.681316
676.0000	0.689738
675.0000	0.697239
674.0000	0.704469
673.0000	0.710773
672.0000	0.717758
671.0000	0.724862
670.0000	0.730982
669.0000	0.737688
668.0000	0.743057
667.0000	0.748289
666.0000	0.752287
665.0000	0.756723
664.0000	0.762011
663.0000	0.76556
662.0000	0.768328
661.0000	0.77287
660.0000	0.774179
659.0000	0.777378
658.0000	0.77867
657.0000	0.781021
656.0000	0.781876
655.0000	0.782621
654.0000	0.783242
653.0000	0.782902
652.0000	0.782151
651.0000	0.781857
650.0000	0.7806
649.0000	0.778813
648.0000	0.777161
647.0000	0.77569
646.0000	0.773766
645.0000	0.769807
644.0000	0.76828
643.0000	0.764692
642.0000	0.760172
641.0000	0.756853
640.0000	0.752905
639.0000	0.747831
638.0000	0.743138
637.0000	0.73803
636.0000	0.733325
635.0000	0.728255
634.0000	0.721075
633.0000	0.715133
632.0000	0.71022
631.0000	0.703045
630.0000	0.696531
629.0000	0.690516
628.0000	0.683609
627.0000	0.676164
626.0000	0.668755
625.0000	0.662395
624.0000	0.654544
623.0000	0.645891
622.0000	0.639578
621.0000	0.631965
620.0000	0.623555
619.0000	0.615026
618.0000	0.607035
617.0000	0.600307
616.0000	0.590943
615.0000	0.582821
614.0000	0.574486
613.0000	0.566769
612.0000	0.557875
611.0000	0.549517
610.0000	0.542252
609.0000	0.532821
608.0000	0.525436
607.0000	0.517491
606.0000	0.508812
605.0000	0.499322
604.0000	0.490208
603.0000	0.482301
602.0000	0.473334
601.0000	0.465123
600.0000	0.458351
599.0000	0.448858
598.0000	0.440662
597.0000	0.433326
596.0000	0.425745
595.0000	0.417434
594.0000	0.409887
593.0000	0.401766
592.0000	0.394189
591.0000	0.386103
590.0000	0.37832
589.0000	0.371059
588.0000	0.364905
587.0000	0.356132
586.0000	0.349239
585.0000	0.341433
584.0000	0.335945
583.0000	0.329092
582.0000	0.32218
581.0000	0.314921
580.0000	0.308907
579.0000	0.301382
578.0000	0.294393
577.0000	0.288653
576.0000	0.281499
575.0000	0.276207
574.0000	0.270926
573.0000	0.264355
572.0000	0.258052
571.0000	0.252846
570.0000	0.248196
569.0000	0.242731
568.0000	0.236556
567.0000	0.231563
566.0000	0.226437
565.0000	0.221542
564.0000	0.215212
563.0000	0.210834
562.0000	0.207227
561.0000	0.201792
560.0000	0.19566
559.0000	0.193672
558.0000	0.189574
557.0000	0.184612
556.0000	0.180571
555.0000	0.176974
554.0000	0.172686
553.0000	0.168419
552.0000	0.165366
551.0000	0.161338
550.0000	0.159795
549.0000	0.155824
548.0000	0.151219
547.0000	0.148984
546.0000	0.145776
545.0000	0.141849
544.0000	0.138676
543.0000	0.135655
542.0000	0.133586
541.0000	0.130871
540.0000	0.126749
539.0000	0.124937
538.0000	0.122828
537.0000	0.12025
536.0000	0.117748
535.0000	0.116431
534.0000	0.11319
533.0000	0.11093
532.0000	0.108733
531.0000	0.107171
530.0000	0.103912
529.0000	0.102806
528.0000	0.101102
527.0000	0.0985352
526.0000	0.0964349
525.0000	0.0953018
524.0000	0.0931215
523.0000	0.0907935
522.0000	0.0892089
521.0000	0.0872758
520.0000	0.0862922
519.0000	0.0856527
518.0000	0.0823129
517.0000	0.0819713
516.0000	0.0792221
515.0000	0.0782465
514.0000	0.0766235
513.0000	0.0752684
512.0000	0.0736057
511.0000	0.0733459
510.0000	0.072484
509.0000	0.0693381
508.0000	0.0714413
507.0000	0.0686148
506.0000	0.0675363
505.0000	0.0661361
504.0000	0.0648296
503.0000	0.0648195
502.0000	0.0620321
501.0000	0.0613548
500.0000	0.061527
##### Extended Information
[Comments]
Sample name	20150610_6iGpCCE_6iGCaprEE_6iGC04E_6iGP04E
Comment	BL-water pH 10 dul 1to5 20 h digest
User
Division
Company	RUB
[Detailed Information]
Creation date	6/19/2019 7:01 PM
Data array type	Linear data array
Horizontal axis	Wavelength [nm]
Vertical axis	Abs
Start	800 nm
End	500 nm
Data interval	1 nm
Data points	301
[Measurement Information]
Instrument name	V/650
Model name	V-650
Serial No.	A029761150
Measurement date	6/19/2019 7:01 PM
Photometric mode	Abs
Measurement range	800 - 500 nm
Data interval	1 nm
	1.0 nm
Response	Fast
Scan speed	200 nm/min
Change source at	340 nm
Light source	D2/WI
Filter exchange	Step
Correction	Baseline
