# Supplementary material for: N-chlorination mediates protective and immunomodulatory effects of oxidized human plasma proteins
Source: eLife. 2019 Jul 12;8:e47395. doi: 10.7554/eLife.47395 (PMC6650281; doi:10.7554/eLife.47395)
Supplement: Figure 3—source data 2. [file elife-47395-fig3-data2.zip › Figure 3 Source Data 2/40 um monochloramine.csv]

TITLE	20150610_6iGpCCE_6iGCaprEE_6iGC04E_6iGP04E
DATA TYPE	ULTRAVIOLET SPECTRUM
ORIGIN	JASCO
OWNER
DATE	19/06/19
TIME	20:03:47
SPECTROMETER/DATA SYSTEM
LOCALE	1033
RESOLUTION
DELTAX	-1
XUNITS	NANOMETERS
YUNITS	ABSORBANCE
FIRSTX	800.0000
LASTX	500.0000
NPOINTS	301
FIRSTY	0.35752
MAXY	1.00208
MINY	0.07235
XYDATA
800.0000	0.357522
799.0000	0.352317
798.0000	0.348623
797.0000	0.345073
796.0000	0.340409
795.0000	0.336604
794.0000	0.331502
793.0000	0.328825
792.0000	0.32458
791.0000	0.320933
790.0000	0.317165
789.0000	0.312945
788.0000	0.309754
787.0000	0.304691
786.0000	0.302121
785.0000	0.298151
784.0000	0.295373
783.0000	0.291223
782.0000	0.288548
781.0000	0.285865
780.0000	0.28243
779.0000	0.279935
778.0000	0.276441
777.0000	0.273954
776.0000	0.271172
775.0000	0.268044
774.0000	0.265557
773.0000	0.262281
772.0000	0.260914
771.0000	0.25911
770.0000	0.257281
769.0000	0.254605
768.0000	0.253213
767.0000	0.249863
766.0000	0.249999
765.0000	0.24929
764.0000	0.247524
763.0000	0.245786
762.0000	0.245132
761.0000	0.244567
760.0000	0.243274
759.0000	0.242953
758.0000	0.242827
757.0000	0.242221
756.0000	0.242332
755.0000	0.242376
754.0000	0.242537
753.0000	0.243299
752.0000	0.244216
751.0000	0.244626
750.0000	0.245958
749.0000	0.246735
748.0000	0.248103
747.0000	0.249612
746.0000	0.252364
745.0000	0.252935
744.0000	0.255818
743.0000	0.258074
742.0000	0.26182
741.0000	0.264068
740.0000	0.26714
739.0000	0.270384
738.0000	0.274539
737.0000	0.277256
736.0000	0.282008
735.0000	0.285836
734.0000	0.290473
733.0000	0.29531
732.0000	0.300588
731.0000	0.306067
730.0000	0.310782
729.0000	0.317518
728.0000	0.32312
727.0000	0.329683
726.0000	0.33568
725.0000	0.342871
724.0000	0.349755
723.0000	0.357336
722.0000	0.364182
721.0000	0.372202
720.0000	0.381721
719.0000	0.390128
718.0000	0.398254
717.0000	0.406293
716.0000	0.415778
715.0000	0.424294
714.0000	0.434603
713.0000	0.443939
712.0000	0.454377
711.0000	0.464466
710.0000	0.47486
709.0000	0.485493
708.0000	0.49596
707.0000	0.507911
706.0000	0.519517
705.0000	0.530406
704.0000	0.542858
703.0000	0.555023
702.0000	0.566417
701.0000	0.579378
700.0000	0.589905
699.0000	0.60356
698.0000	0.615735
697.0000	0.627874
696.0000	0.64074
695.0000	0.653349
694.0000	0.666398
693.0000	0.67853
692.0000	0.690725
691.0000	0.703519
690.0000	0.716563
689.0000	0.729592
688.0000	0.741216
687.0000	0.754379
686.0000	0.765532
685.0000	0.77955
684.0000	0.790561
683.0000	0.803047
682.0000	0.813479
681.0000	0.82583
680.0000	0.836479
679.0000	0.847171
678.0000	0.858985
677.0000	0.869152
676.0000	0.878914
675.0000	0.888879
674.0000	0.899042
673.0000	0.907076
672.0000	0.915863
671.0000	0.924617
670.0000	0.932547
669.0000	0.940814
668.0000	0.948338
667.0000	0.954863
666.0000	0.960557
665.0000	0.966411
664.0000	0.972567
663.0000	0.97806
662.0000	0.982075
661.0000	0.987394
660.0000	0.990312
659.0000	0.992927
658.0000	0.995654
657.0000	0.998404
656.0000	1.00019
655.0000	1.00109
654.0000	1.00168
653.0000	1.00208
652.0000	1.00104
651.0000	1.00097
650.0000	1.00026
649.0000	0.997552
648.0000	0.996173
647.0000	0.993846
646.0000	0.990998
645.0000	0.987414
644.0000	0.984503
643.0000	0.980498
642.0000	0.975033
641.0000	0.970487
640.0000	0.965017
639.0000	0.960455
638.0000	0.953376
637.0000	0.947847
636.0000	0.941099
635.0000	0.93492
634.0000	0.925748
633.0000	0.918359
632.0000	0.912684
631.0000	0.903375
630.0000	0.895087
629.0000	0.887196
628.0000	0.879124
627.0000	0.869621
626.0000	0.859049
625.0000	0.850632
624.0000	0.841698
623.0000	0.831197
622.0000	0.821768
621.0000	0.811908
620.0000	0.801501
619.0000	0.791104
618.0000	0.780873
617.0000	0.771026
616.0000	0.760313
615.0000	0.749138
614.0000	0.738052
613.0000	0.729141
612.0000	0.717105
611.0000	0.707274
610.0000	0.695728
609.0000	0.685517
608.0000	0.676451
607.0000	0.664998
606.0000	0.651907
605.0000	0.640913
604.0000	0.6308
603.0000	0.621247
602.0000	0.608587
601.0000	0.598355
600.0000	0.588175
599.0000	0.575821
598.0000	0.566393
597.0000	0.556894
596.0000	0.545359
595.0000	0.535868
594.0000	0.525117
593.0000	0.514322
592.0000	0.505184
591.0000	0.493933
590.0000	0.485345
589.0000	0.475133
588.0000	0.466201
587.0000	0.456377
586.0000	0.447125
585.0000	0.437236
584.0000	0.428628
583.0000	0.41979
582.0000	0.410572
581.0000	0.4017
580.0000	0.393612
579.0000	0.384455
578.0000	0.376446
577.0000	0.368241
576.0000	0.359885
575.0000	0.352244
574.0000	0.345127
573.0000	0.336613
572.0000	0.329587
571.0000	0.320584
570.0000	0.315395
569.0000	0.307372
568.0000	0.30066
567.0000	0.292683
566.0000	0.28643
565.0000	0.280383
564.0000	0.273084
563.0000	0.267875
562.0000	0.262569
561.0000	0.255309
560.0000	0.248089
559.0000	0.244158
558.0000	0.240198
557.0000	0.233171
556.0000	0.228612
555.0000	0.222161
554.0000	0.217179
553.0000	0.211777
552.0000	0.207938
551.0000	0.20277
550.0000	0.198674
549.0000	0.193288
548.0000	0.190089
547.0000	0.185941
546.0000	0.182379
545.0000	0.177607
544.0000	0.173691
543.0000	0.169585
542.0000	0.167138
541.0000	0.162481
540.0000	0.159066
539.0000	0.15539
538.0000	0.152672
537.0000	0.149289
536.0000	0.146352
535.0000	0.142975
534.0000	0.140117
533.0000	0.137167
532.0000	0.133811
531.0000	0.130386
530.0000	0.127708
529.0000	0.126705
528.0000	0.123352
527.0000	0.120124
526.0000	0.118271
525.0000	0.116798
524.0000	0.114458
523.0000	0.11154
522.0000	0.10948
521.0000	0.106401
520.0000	0.105222
519.0000	0.103174
518.0000	0.100458
517.0000	0.0997363
516.0000	0.0975407
515.0000	0.0956271
514.0000	0.0924305
513.0000	0.0914423
512.0000	0.0895066
511.0000	0.0885178
510.0000	0.0871971
509.0000	0.084031
508.0000	0.0852281
507.0000	0.0825441
506.0000	0.0817217
505.0000	0.0787684
504.0000	0.0776675
503.0000	0.0778889
502.0000	0.0741464
501.0000	0.0727593
500.0000	0.0723472
##### Extended Information
[Comments]
Sample name	20150610_6iGpCCE_6iGCaprEE_6iGC04E_6iGP04E
Comment	BL-water pH 10 dul 1to5 20 h digest
User
Division
Company	RUB
[Detailed Information]
Creation date	6/19/2019 7:03 PM
Data array type	Linear data array
Horizontal axis	Wavelength [nm]
Vertical axis	Abs
Start	800 nm
End	500 nm
Data interval	1 nm
Data points	301
[Measurement Information]
Instrument name	V/650
Model name	V-650
Serial No.	A029761150
Measurement date	6/19/2019 7:03 PM
Photometric mode	Abs
Measurement range	800 - 500 nm
Data interval	1 nm
	1.0 nm
Response	Fast
Scan speed	200 nm/min
Change source at	340 nm
Light source	D2/WI
Filter exchange	Step
Correction	Baseline
