# Supplementary material for: N-chlorination mediates protective and immunomodulatory effects of oxidized human plasma proteins
Source: eLife. 2019 Jul 12;8:e47395. doi: 10.7554/eLife.47395 (PMC6650281; doi:10.7554/eLife.47395)
Supplement: Figure 3—source data 2. [file elife-47395-fig3-data2.zip › Figure 3 Source Data 2/10 um monochloramin_1.csv]

TITLE	20150610_6iGpCCE_6iGCaprEE_6iGC04E_6iGP04E
DATA TYPE	ULTRAVIOLET SPECTRUM
ORIGIN	JASCO
OWNER
DATE	19/06/19
TIME	18:18:19
SPECTROMETER/DATA SYSTEM
LOCALE	1033
RESOLUTION
DELTAX	-1
XUNITS	NANOMETERS
YUNITS	ABSORBANCE
FIRSTX	800.0000
LASTX	500.0000
NPOINTS	301
FIRSTY	0.09634
MAXY	0.26016
MINY	0.01834
XYDATA
800.0000	0.096344
799.0000	0.0953358
798.0000	0.094213
797.0000	0.0927739
796.0000	0.091489
795.0000	0.0910599
794.0000	0.0899796
793.0000	0.0883692
792.0000	0.0873143
791.0000	0.0862449
790.0000	0.0855456
789.0000	0.0838343
788.0000	0.0832494
787.0000	0.0823766
786.0000	0.0814049
785.0000	0.0800648
784.0000	0.0791712
783.0000	0.0783099
782.0000	0.0773487
781.0000	0.0763187
780.0000	0.0756583
779.0000	0.0747252
778.0000	0.0731481
777.0000	0.0729552
776.0000	0.0722002
775.0000	0.0712677
774.0000	0.0709007
773.0000	0.0701581
772.0000	0.0689111
771.0000	0.068342
770.0000	0.06792
769.0000	0.0668241
768.0000	0.0667399
767.0000	0.0659774
766.0000	0.0657611
765.0000	0.0651012
764.0000	0.0647086
763.0000	0.064223
762.0000	0.0637885
761.0000	0.0637968
760.0000	0.0631474
759.0000	0.0632789
758.0000	0.0626931
757.0000	0.0630333
756.0000	0.062183
755.0000	0.0625324
754.0000	0.0624085
753.0000	0.0628645
752.0000	0.0628585
751.0000	0.0628733
750.0000	0.0630652
749.0000	0.0632758
748.0000	0.0641381
747.0000	0.0637797
746.0000	0.0643042
745.0000	0.0642749
744.0000	0.0655916
743.0000	0.0656448
742.0000	0.0665118
741.0000	0.0676794
740.0000	0.0682895
739.0000	0.0686462
738.0000	0.0699599
737.0000	0.071102
736.0000	0.0714612
735.0000	0.0722301
734.0000	0.0735808
733.0000	0.075226
732.0000	0.0766307
731.0000	0.0782333
730.0000	0.0793931
729.0000	0.0809893
728.0000	0.0824889
727.0000	0.0843205
726.0000	0.0858423
725.0000	0.0874149
724.0000	0.0896394
723.0000	0.0915551
722.0000	0.0934602
721.0000	0.0950049
720.0000	0.0976227
719.0000	0.0998915
718.0000	0.102083
717.0000	0.104335
716.0000	0.106986
715.0000	0.10884
714.0000	0.112039
713.0000	0.11442
712.0000	0.116857
711.0000	0.119992
710.0000	0.122736
709.0000	0.125764
708.0000	0.127838
707.0000	0.131578
706.0000	0.134478
705.0000	0.137708
704.0000	0.140805
703.0000	0.143536
702.0000	0.146802
701.0000	0.149943
700.0000	0.153252
699.0000	0.156143
698.0000	0.15981
697.0000	0.163513
696.0000	0.16639
695.0000	0.170171
694.0000	0.173542
693.0000	0.177158
692.0000	0.179529
691.0000	0.183638
690.0000	0.1876
689.0000	0.190688
688.0000	0.193808
687.0000	0.19706
686.0000	0.200214
685.0000	0.203517
684.0000	0.206775
683.0000	0.209981
682.0000	0.213108
681.0000	0.216229
680.0000	0.218491
679.0000	0.221801
678.0000	0.224736
677.0000	0.227274
676.0000	0.23003
675.0000	0.232473
674.0000	0.23498
673.0000	0.237138
672.0000	0.239662
671.0000	0.241527
670.0000	0.243168
669.0000	0.245584
668.0000	0.247488
667.0000	0.248912
666.0000	0.250871
665.0000	0.251983
664.0000	0.253955
663.0000	0.254654
662.0000	0.256285
661.0000	0.256927
660.0000	0.257506
659.0000	0.258242
658.0000	0.2584
657.0000	0.259629
656.0000	0.260156
655.0000	0.259623
654.0000	0.260127
653.0000	0.259375
652.0000	0.25906
651.0000	0.258739
650.0000	0.258556
649.0000	0.258068
648.0000	0.257257
647.0000	0.256668
646.0000	0.256
645.0000	0.254676
644.0000	0.253163
643.0000	0.251729
642.0000	0.250384
641.0000	0.249667
640.0000	0.247834
639.0000	0.24597
638.0000	0.244106
637.0000	0.242889
636.0000	0.240581
635.0000	0.238826
634.0000	0.236318
633.0000	0.234728
632.0000	0.232043
631.0000	0.230281
630.0000	0.227968
629.0000	0.225119
628.0000	0.222951
627.0000	0.220501
626.0000	0.21785
625.0000	0.21543
624.0000	0.212788
623.0000	0.210388
622.0000	0.207588
621.0000	0.205107
620.0000	0.202748
619.0000	0.200142
618.0000	0.196679
617.0000	0.194702
616.0000	0.191721
615.0000	0.188666
614.0000	0.186248
613.0000	0.183217
612.0000	0.180356
611.0000	0.178111
610.0000	0.175333
609.0000	0.172449
608.0000	0.170128
607.0000	0.166523
606.0000	0.164242
605.0000	0.161457
604.0000	0.158605
603.0000	0.155927
602.0000	0.153494
601.0000	0.15057
600.0000	0.148019
599.0000	0.145093
598.0000	0.14278
597.0000	0.139752
596.0000	0.137095
595.0000	0.134491
594.0000	0.131462
593.0000	0.129936
592.0000	0.127197
591.0000	0.124421
590.0000	0.121761
589.0000	0.119314
588.0000	0.117074
587.0000	0.115128
586.0000	0.11262
585.0000	0.110152
584.0000	0.107462
583.0000	0.105343
582.0000	0.103092
581.0000	0.101473
580.0000	0.0990005
579.0000	0.0971908
578.0000	0.0948601
577.0000	0.092411
576.0000	0.0907926
575.0000	0.0888081
574.0000	0.0863471
573.0000	0.0847156
572.0000	0.0829928
571.0000	0.081363
570.0000	0.0792252
569.0000	0.0768302
568.0000	0.0756191
567.0000	0.0736853
566.0000	0.0722936
565.0000	0.0705014
564.0000	0.0695559
563.0000	0.0671057
562.0000	0.0657824
561.0000	0.0641735
560.0000	0.0624914
559.0000	0.0613253
558.0000	0.0598674
557.0000	0.058388
556.0000	0.0572817
555.0000	0.0563464
554.0000	0.0542386
553.0000	0.0533539
552.0000	0.0518275
551.0000	0.0510019
550.0000	0.0496504
549.0000	0.0489931
548.0000	0.0480933
547.0000	0.0467477
546.0000	0.0447083
545.0000	0.0451721
544.0000	0.0432783
543.0000	0.0430237
542.0000	0.041329
541.0000	0.0403908
540.0000	0.0395829
539.0000	0.0391554
538.0000	0.0378819
537.0000	0.0374335
536.0000	0.0363151
535.0000	0.0354926
534.0000	0.0352679
533.0000	0.0339066
532.0000	0.0339148
531.0000	0.0331558
530.0000	0.0322958
529.0000	0.0313918
528.0000	0.0308098
527.0000	0.0304241
526.0000	0.0294921
525.0000	0.0286435
524.0000	0.0284184
523.0000	0.0276142
522.0000	0.0270681
521.0000	0.0262845
520.0000	0.0263825
519.0000	0.0253184
518.0000	0.0253146
517.0000	0.0249254
516.0000	0.024236
515.0000	0.0235224
514.0000	0.0237264
513.0000	0.0229122
512.0000	0.022658
511.0000	0.0222364
510.0000	0.0214527
509.0000	0.0214874
508.0000	0.0207214
507.0000	0.020844
506.0000	0.0203241
505.0000	0.0197671
504.0000	0.0183356
503.0000	0.0186686
502.0000	0.0190453
501.0000	0.0184279
500.0000	0.0184366
##### Extended Information
[Comments]
Sample name	20150610_6iGpCCE_6iGCaprEE_6iGC04E_6iGP04E
Comment	BL-water pH 10 dul 1to5 20 h digest
User
Division
Company	RUB
[Detailed Information]
Creation date	6/19/2019 5:18 PM
Data array type	Linear data array
Horizontal axis	Wavelength [nm]
Vertical axis	Abs
Start	800 nm
End	500 nm
Data interval	1 nm
Data points	301
[Measurement Information]
Instrument name	V/650
Model name	V-650
Serial No.	A029761150
Measurement date	6/19/2019 5:17 PM
Photometric mode	Abs
Measurement range	800 - 500 nm
Data interval	1 nm
	1.0 nm
Response	Fast
Scan speed	200 nm/min
Change source at	340 nm
Light source	D2/WI
Filter exchange	Step
Correction	Baseline
