# Supplementary material for: N-chlorination mediates protective and immunomodulatory effects of oxidized human plasma proteins
Source: eLife. 2019 Jul 12;8:e47395. doi: 10.7554/eLife.47395 (PMC6650281; doi:10.7554/eLife.47395)
Supplement: Figure 3—source data 2. [file elife-47395-fig3-data2.zip › Figure 3 Source Data 2/10 um monochloramin_2.csv]

TITLE	20150610_6iGpCCE_6iGCaprEE_6iGC04E_6iGP04E
DATA TYPE	ULTRAVIOLET SPECTRUM
ORIGIN	JASCO
OWNER
DATE	19/06/19
TIME	19:01:26
SPECTROMETER/DATA SYSTEM
LOCALE	1033
RESOLUTION
DELTAX	-1
XUNITS	NANOMETERS
YUNITS	ABSORBANCE
FIRSTX	800.0000
LASTX	500.0000
NPOINTS	301
FIRSTY	0.09422
MAXY	0.25497
MINY	0.01806
XYDATA
800.0000	0.0942196
799.0000	0.093163
798.0000	0.092394
797.0000	0.0912318
796.0000	0.0895536
795.0000	0.0888381
794.0000	0.0882584
793.0000	0.0869321
792.0000	0.0854244
791.0000	0.0847798
790.0000	0.0841383
789.0000	0.0828567
788.0000	0.0817668
787.0000	0.080547
786.0000	0.0799957
785.0000	0.0786771
784.0000	0.0777729
783.0000	0.0766773
782.0000	0.075636
781.0000	0.0750921
780.0000	0.0741646
779.0000	0.0733778
778.0000	0.0720721
777.0000	0.0717857
776.0000	0.0711192
775.0000	0.0699069
774.0000	0.0695757
773.0000	0.0688477
772.0000	0.0678557
771.0000	0.067405
770.0000	0.0667468
769.0000	0.0656556
768.0000	0.0648618
767.0000	0.0647533
766.0000	0.0648043
765.0000	0.06376
764.0000	0.0634705
763.0000	0.0631761
762.0000	0.0627226
761.0000	0.0629719
760.0000	0.0619849
759.0000	0.0624545
758.0000	0.061698
757.0000	0.0620611
756.0000	0.0610771
755.0000	0.0613129
754.0000	0.0613779
753.0000	0.0612402
752.0000	0.0616866
751.0000	0.0619006
750.0000	0.0619344
749.0000	0.0622301
748.0000	0.0626812
747.0000	0.0627505
746.0000	0.06334
745.0000	0.0633152
744.0000	0.0639854
743.0000	0.0645442
742.0000	0.0652448
741.0000	0.0661991
740.0000	0.0669785
739.0000	0.0673735
738.0000	0.0686243
737.0000	0.069786
736.0000	0.0704271
735.0000	0.0712411
734.0000	0.0725003
733.0000	0.0740174
732.0000	0.0750568
731.0000	0.0764958
730.0000	0.0777445
729.0000	0.0795648
728.0000	0.0813897
727.0000	0.0825693
726.0000	0.0842549
725.0000	0.0862105
724.0000	0.0879075
723.0000	0.0902073
722.0000	0.0915465
721.0000	0.0937039
720.0000	0.0958269
719.0000	0.098114
718.0000	0.100088
717.0000	0.102601
716.0000	0.105091
715.0000	0.107296
714.0000	0.109715
713.0000	0.112181
712.0000	0.115084
711.0000	0.117513
710.0000	0.120607
709.0000	0.123292
708.0000	0.125845
707.0000	0.129487
706.0000	0.132109
705.0000	0.135115
704.0000	0.138063
703.0000	0.14121
702.0000	0.144108
701.0000	0.147567
700.0000	0.150324
699.0000	0.153705
698.0000	0.157373
697.0000	0.160207
696.0000	0.163964
695.0000	0.167035
694.0000	0.170736
693.0000	0.174121
692.0000	0.176855
691.0000	0.180161
690.0000	0.183779
689.0000	0.187386
688.0000	0.190416
687.0000	0.193394
686.0000	0.196294
685.0000	0.199384
684.0000	0.203121
683.0000	0.206449
682.0000	0.209123
681.0000	0.212294
680.0000	0.214681
679.0000	0.217522
678.0000	0.220802
677.0000	0.222967
676.0000	0.225962
675.0000	0.228082
674.0000	0.230764
673.0000	0.2326
672.0000	0.235252
671.0000	0.237192
670.0000	0.239246
669.0000	0.240556
668.0000	0.242796
667.0000	0.244508
666.0000	0.245512
665.0000	0.247231
664.0000	0.248745
663.0000	0.250008
662.0000	0.251075
661.0000	0.252084
660.0000	0.252512
659.0000	0.253198
658.0000	0.25393
657.0000	0.254784
656.0000	0.25478
655.0000	0.25456
654.0000	0.25497
653.0000	0.254526
652.0000	0.254067
651.0000	0.253698
650.0000	0.252965
649.0000	0.252443
648.0000	0.252203
647.0000	0.251344
646.0000	0.250418
645.0000	0.249183
644.0000	0.247939
643.0000	0.246694
642.0000	0.245381
641.0000	0.244338
640.0000	0.243196
639.0000	0.241141
638.0000	0.239316
637.0000	0.237249
636.0000	0.235386
635.0000	0.234022
634.0000	0.23157
633.0000	0.229432
632.0000	0.227469
631.0000	0.22515
630.0000	0.223109
629.0000	0.220169
628.0000	0.218299
627.0000	0.216007
626.0000	0.213432
625.0000	0.210798
624.0000	0.208701
623.0000	0.205467
622.0000	0.203069
621.0000	0.200932
620.0000	0.198413
619.0000	0.19558
618.0000	0.192216
617.0000	0.190542
616.0000	0.187789
615.0000	0.184011
614.0000	0.18196
613.0000	0.17958
612.0000	0.176373
611.0000	0.174497
610.0000	0.171427
609.0000	0.168214
608.0000	0.166227
607.0000	0.16329
606.0000	0.16073
605.0000	0.157744
604.0000	0.155496
603.0000	0.152752
602.0000	0.149951
601.0000	0.146931
600.0000	0.144612
599.0000	0.142191
598.0000	0.139376
597.0000	0.136523
596.0000	0.134079
595.0000	0.131236
594.0000	0.12842
593.0000	0.126802
592.0000	0.124297
591.0000	0.121629
590.0000	0.118864
589.0000	0.116655
588.0000	0.114914
587.0000	0.112549
586.0000	0.109465
585.0000	0.10753
584.0000	0.104834
583.0000	0.102713
582.0000	0.100877
581.0000	0.0983747
580.0000	0.0967285
579.0000	0.0944192
578.0000	0.092942
577.0000	0.0902669
576.0000	0.0883751
575.0000	0.0868039
574.0000	0.084115
573.0000	0.0827153
572.0000	0.0809184
571.0000	0.0792998
570.0000	0.0777707
569.0000	0.0753015
568.0000	0.0735752
567.0000	0.0716905
566.0000	0.070349
565.0000	0.0689487
564.0000	0.0678914
563.0000	0.0656955
562.0000	0.0639403
561.0000	0.0629828
560.0000	0.0612139
559.0000	0.0607644
558.0000	0.058366
557.0000	0.0568932
556.0000	0.0555023
555.0000	0.0547464
554.0000	0.0527835
553.0000	0.0519952
552.0000	0.050855
551.0000	0.0500714
550.0000	0.0484917
549.0000	0.0476257
548.0000	0.0464985
547.0000	0.0453412
546.0000	0.043775
545.0000	0.043877
544.0000	0.0426658
543.0000	0.0417435
542.0000	0.0407905
541.0000	0.0397768
540.0000	0.0385477
539.0000	0.0377852
538.0000	0.0370559
537.0000	0.0370097
536.0000	0.036137
535.0000	0.0347763
534.0000	0.0342604
533.0000	0.0334264
532.0000	0.033101
531.0000	0.032367
530.0000	0.0315708
529.0000	0.0304064
528.0000	0.0300636
527.0000	0.0294719
526.0000	0.0292462
525.0000	0.0289258
524.0000	0.0277983
523.0000	0.0269577
522.0000	0.026822
521.0000	0.0256311
520.0000	0.0255568
519.0000	0.0253546
518.0000	0.0250796
517.0000	0.0245937
516.0000	0.0236025
515.0000	0.0225898
514.0000	0.0232763
513.0000	0.0231882
512.0000	0.0218206
511.0000	0.0211874
510.0000	0.0214629
509.0000	0.0208563
508.0000	0.0203953
507.0000	0.0206172
506.0000	0.0201128
505.0000	0.0196028
504.0000	0.0184114
503.0000	0.0189285
502.0000	0.0180584
501.0000	0.0182558
500.0000	0.0185499
##### Extended Information
[Comments]
Sample name	20150610_6iGpCCE_6iGCaprEE_6iGC04E_6iGP04E
Comment	BL-water pH 10 dul 1to5 20 h digest
User
Division
Company	RUB
[Detailed Information]
Creation date	6/19/2019 6:01 PM
Data array type	Linear data array
Horizontal axis	Wavelength [nm]
Vertical axis	Abs
Start	800 nm
End	500 nm
Data interval	1 nm
Data points	301
[Measurement Information]
Instrument name	V/650
Model name	V-650
Serial No.	A029761150
Measurement date	6/19/2019 6:00 PM
Photometric mode	Abs
Measurement range	800 - 500 nm
Data interval	1 nm
	1.0 nm
Response	Fast
Scan speed	200 nm/min
Change source at	340 nm
Light source	D2/WI
Filter exchange	Step
Correction	Baseline
