# Supplementary material for: N-chlorination mediates protective and immunomodulatory effects of oxidized human plasma proteins
Source: eLife. 2019 Jul 12;8:e47395. doi: 10.7554/eLife.47395 (PMC6650281; doi:10.7554/eLife.47395)
Supplement: Figure 3—source data 2. [file elife-47395-fig3-data2.zip › Figure 3 Source Data 2/1 um HSA 50xHOCl_1.csv]

TITLE	20150610_6iGpCCE_6iGCaprEE_6iGC04E_6iGP04E
DATA TYPE	ULTRAVIOLET SPECTRUM
ORIGIN	JASCO
OWNER
DATE	19/06/19
TIME	20:05:49
SPECTROMETER/DATA SYSTEM
LOCALE	1033
RESOLUTION
DELTAX	-1
XUNITS	NANOMETERS
YUNITS	ABSORBANCE
FIRSTX	800.0000
LASTX	500.0000
NPOINTS	301
FIRSTY	0.20620
MAXY	0.56768
MINY	0.04043
XYDATA
800.0000	0.206199
799.0000	0.203005
798.0000	0.201175
797.0000	0.198148
796.0000	0.196368
795.0000	0.193701
794.0000	0.190621
793.0000	0.188426
792.0000	0.186547
791.0000	0.184052
790.0000	0.181748
789.0000	0.179434
788.0000	0.178174
787.0000	0.175636
786.0000	0.173087
785.0000	0.171039
784.0000	0.169551
783.0000	0.166673
782.0000	0.165574
781.0000	0.163306
780.0000	0.161893
779.0000	0.159859
778.0000	0.158204
777.0000	0.156554
776.0000	0.154628
775.0000	0.153171
774.0000	0.151687
773.0000	0.149724
772.0000	0.148235
771.0000	0.148138
770.0000	0.146377
769.0000	0.145288
768.0000	0.145001
767.0000	0.139018
766.0000	0.141793
765.0000	0.140718
764.0000	0.140211
763.0000	0.139169
762.0000	0.138341
761.0000	0.138375
760.0000	0.137685
759.0000	0.137692
758.0000	0.136702
757.0000	0.136662
756.0000	0.136592
755.0000	0.136927
754.0000	0.136756
753.0000	0.136405
752.0000	0.136801
751.0000	0.137652
750.0000	0.137949
749.0000	0.1386
748.0000	0.140246
747.0000	0.140506
746.0000	0.141518
745.0000	0.142464
744.0000	0.14438
743.0000	0.14417
742.0000	0.146861
741.0000	0.148264
740.0000	0.14989
739.0000	0.151394
738.0000	0.153829
737.0000	0.155605
736.0000	0.158328
735.0000	0.160328
734.0000	0.163129
733.0000	0.165496
732.0000	0.168529
731.0000	0.172098
730.0000	0.174492
729.0000	0.178922
728.0000	0.180942
727.0000	0.184856
726.0000	0.189999
725.0000	0.192657
724.0000	0.197155
723.0000	0.200627
722.0000	0.205138
721.0000	0.209412
720.0000	0.215283
719.0000	0.22068
718.0000	0.224713
717.0000	0.229054
716.0000	0.234775
715.0000	0.239574
714.0000	0.246115
713.0000	0.251477
712.0000	0.256509
711.0000	0.262554
710.0000	0.269174
709.0000	0.275113
708.0000	0.281397
707.0000	0.28862
706.0000	0.294345
705.0000	0.301252
704.0000	0.30903
703.0000	0.314801
702.0000	0.322272
701.0000	0.329
700.0000	0.33513
699.0000	0.343698
698.0000	0.349936
697.0000	0.35767
696.0000	0.36474
695.0000	0.372017
694.0000	0.378897
693.0000	0.385668
692.0000	0.39298
691.0000	0.400893
690.0000	0.408071
689.0000	0.415959
688.0000	0.422852
687.0000	0.430078
686.0000	0.436162
685.0000	0.44451
684.0000	0.451161
683.0000	0.458531
682.0000	0.464089
681.0000	0.472142
680.0000	0.476936
679.0000	0.48317
678.0000	0.489753
677.0000	0.49587
676.0000	0.50128
675.0000	0.507654
674.0000	0.512773
673.0000	0.516136
672.0000	0.520946
671.0000	0.527586
670.0000	0.532068
669.0000	0.536344
668.0000	0.539852
667.0000	0.543478
666.0000	0.546033
665.0000	0.549609
664.0000	0.553205
663.0000	0.55531
662.0000	0.557799
661.0000	0.560912
660.0000	0.561753
659.0000	0.56371
658.0000	0.564436
657.0000	0.566551
656.0000	0.56638
655.0000	0.567398
654.0000	0.56751
653.0000	0.567676
652.0000	0.5668
651.0000	0.565819
650.0000	0.564696
649.0000	0.563594
648.0000	0.56273
647.0000	0.560678
646.0000	0.559588
645.0000	0.556499
644.0000	0.555771
643.0000	0.552242
642.0000	0.549147
641.0000	0.546228
640.0000	0.543197
639.0000	0.538951
638.0000	0.534866
637.0000	0.531914
636.0000	0.527923
635.0000	0.524795
634.0000	0.519149
633.0000	0.514345
632.0000	0.510887
631.0000	0.504668
630.0000	0.500456
629.0000	0.496672
628.0000	0.490113
627.0000	0.485724
626.0000	0.479765
625.0000	0.474797
624.0000	0.469155
623.0000	0.463183
622.0000	0.457746
621.0000	0.452417
620.0000	0.446693
619.0000	0.440165
618.0000	0.433875
617.0000	0.42911
616.0000	0.42314
615.0000	0.417094
614.0000	0.410338
613.0000	0.405387
612.0000	0.398056
611.0000	0.392919
610.0000	0.387585
609.0000	0.380489
608.0000	0.37597
607.0000	0.36906
606.0000	0.363502
605.0000	0.356347
604.0000	0.350736
603.0000	0.344156
602.0000	0.338234
601.0000	0.33228
600.0000	0.327731
599.0000	0.319831
598.0000	0.314045
597.0000	0.309705
596.0000	0.303267
595.0000	0.297517
594.0000	0.292234
593.0000	0.286693
592.0000	0.280848
591.0000	0.274903
590.0000	0.270592
589.0000	0.264772
588.0000	0.259559
587.0000	0.254237
586.0000	0.249282
585.0000	0.242685
584.0000	0.23898
583.0000	0.234378
582.0000	0.229635
581.0000	0.225068
580.0000	0.219384
579.0000	0.215426
578.0000	0.209112
577.0000	0.205471
576.0000	0.200021
575.0000	0.196277
574.0000	0.192978
573.0000	0.1887
572.0000	0.183685
571.0000	0.17866
570.0000	0.176463
569.0000	0.172128
568.0000	0.168298
567.0000	0.164243
566.0000	0.160925
565.0000	0.158069
564.0000	0.151921
563.0000	0.149713
562.0000	0.146094
561.0000	0.143025
560.0000	0.139021
559.0000	0.137628
558.0000	0.135572
557.0000	0.129532
556.0000	0.127611
555.0000	0.124817
554.0000	0.12207
553.0000	0.117891
552.0000	0.117562
551.0000	0.113171
550.0000	0.1115
549.0000	0.108424
548.0000	0.105842
547.0000	0.103645
546.0000	0.101698
545.0000	0.101059
544.0000	0.0970287
543.0000	0.09448
542.0000	0.0935763
541.0000	0.0919818
540.0000	0.0888698
539.0000	0.0875257
538.0000	0.0849035
537.0000	0.0834822
536.0000	0.081717
535.0000	0.0800764
534.0000	0.0791342
533.0000	0.0777782
532.0000	0.0752256
531.0000	0.0735569
530.0000	0.0713282
529.0000	0.0717905
528.0000	0.0690578
527.0000	0.0690075
526.0000	0.0657827
525.0000	0.065368
524.0000	0.0645956
523.0000	0.062472
522.0000	0.0609084
521.0000	0.0597698
520.0000	0.0591961
519.0000	0.0576431
518.0000	0.0560513
517.0000	0.055389
516.0000	0.0539222
515.0000	0.052923
514.0000	0.0513332
513.0000	0.0514271
512.0000	0.0498834
511.0000	0.049117
510.0000	0.0488998
509.0000	0.0467457
508.0000	0.0478491
507.0000	0.0462985
506.0000	0.0460191
505.0000	0.0448047
504.0000	0.0429969
503.0000	0.0425238
502.0000	0.0414967
501.0000	0.0404335
500.0000	0.0410285
##### Extended Information
[Comments]
Sample name	20150610_6iGpCCE_6iGCaprEE_6iGC04E_6iGP04E
Comment	BL-water pH 10 dul 1to5 20 h digest
User
Division
Company	RUB
[Detailed Information]
Creation date	6/19/2019 7:05 PM
Data array type	Linear data array
Horizontal axis	Wavelength [nm]
Vertical axis	Abs
Start	800 nm
End	500 nm
Data interval	1 nm
Data points	301
[Measurement Information]
Instrument name	V/650
Model name	V-650
Serial No.	A029761150
Measurement date	6/19/2019 7:05 PM
Photometric mode	Abs
Measurement range	800 - 500 nm
Data interval	1 nm
	1.0 nm
Response	Fast
Scan speed	200 nm/min
Change source at	340 nm
Light source	D2/WI
Filter exchange	Step
Correction	Baseline
