# Supplementary material for: N-chlorination mediates protective and immunomodulatory effects of oxidized human plasma proteins
Source: eLife. 2019 Jul 12;8:e47395. doi: 10.7554/eLife.47395 (PMC6650281; doi:10.7554/eLife.47395)
Supplement: Figure 3—source data 2. [file elife-47395-fig3-data2.zip › Figure 3 Source Data 2/2.5 um HSA 10xHOCl_1.csv]

TITLE	20150610_6iGpCCE_6iGCaprEE_6iGC04E_6iGP04E
DATA TYPE	ULTRAVIOLET SPECTRUM
ORIGIN	JASCO
OWNER
DATE	19/06/19
TIME	20:11:54
SPECTROMETER/DATA SYSTEM
LOCALE	1033
RESOLUTION
DELTAX	-1
XUNITS	NANOMETERS
YUNITS	ABSORBANCE
FIRSTX	800.0000
LASTX	500.0000
NPOINTS	301
FIRSTY	0.09551
MAXY	0.25110
MINY	0.01930
XYDATA
800.0000	0.0955125
799.0000	0.0935806
798.0000	0.0934614
797.0000	0.0921437
796.0000	0.0909075
795.0000	0.090461
794.0000	0.0883787
793.0000	0.088118
792.0000	0.0868984
791.0000	0.0860919
790.0000	0.0841512
789.0000	0.0834175
788.0000	0.0826901
787.0000	0.0815474
786.0000	0.0805925
785.0000	0.0789482
784.0000	0.0784816
783.0000	0.0772911
782.0000	0.0774421
781.0000	0.0758355
780.0000	0.0760078
779.0000	0.0744144
778.0000	0.0735365
777.0000	0.0728544
776.0000	0.0719789
775.0000	0.0711618
774.0000	0.0701457
773.0000	0.0692712
772.0000	0.0690145
771.0000	0.0687863
770.0000	0.0674961
769.0000	0.0666071
768.0000	0.067062
767.0000	0.064189
766.0000	0.0653203
765.0000	0.0648476
764.0000	0.0653921
763.0000	0.0646356
762.0000	0.0638209
761.0000	0.0644943
760.0000	0.0636304
759.0000	0.0631443
758.0000	0.0628625
757.0000	0.0630779
756.0000	0.0625572
755.0000	0.0628975
754.0000	0.061839
753.0000	0.0628001
752.0000	0.0622169
751.0000	0.0626198
750.0000	0.0625893
749.0000	0.0626543
748.0000	0.0636233
747.0000	0.0644695
746.0000	0.0642131
745.0000	0.0642552
744.0000	0.0656344
743.0000	0.0650905
742.0000	0.0671202
741.0000	0.067199
740.0000	0.0679755
739.0000	0.0688989
738.0000	0.0694143
737.0000	0.0697341
736.0000	0.0714985
735.0000	0.0724727
734.0000	0.0745377
733.0000	0.0743811
732.0000	0.0765434
731.0000	0.0776445
730.0000	0.0786879
729.0000	0.0805328
728.0000	0.0813055
727.0000	0.0827318
726.0000	0.0857197
725.0000	0.0870614
724.0000	0.0879304
723.0000	0.0899801
722.0000	0.0921862
721.0000	0.093552
720.0000	0.0971244
719.0000	0.0983739
718.0000	0.101014
717.0000	0.102417
716.0000	0.104902
715.0000	0.107336
714.0000	0.110069
713.0000	0.111519
712.0000	0.114844
711.0000	0.116821
710.0000	0.12112
709.0000	0.122767
708.0000	0.126252
707.0000	0.128601
706.0000	0.131212
705.0000	0.133553
704.0000	0.137223
703.0000	0.141256
702.0000	0.144313
701.0000	0.147549
700.0000	0.149472
699.0000	0.152734
698.0000	0.156269
697.0000	0.159179
696.0000	0.162866
695.0000	0.166648
694.0000	0.169109
693.0000	0.172233
692.0000	0.174725
691.0000	0.178981
690.0000	0.181226
689.0000	0.185217
688.0000	0.188269
687.0000	0.19221
686.0000	0.194183
685.0000	0.198153
684.0000	0.200362
683.0000	0.204207
682.0000	0.206872
681.0000	0.20997
680.0000	0.212214
679.0000	0.214557
678.0000	0.218013
677.0000	0.220667
676.0000	0.222184
675.0000	0.22601
674.0000	0.227795
673.0000	0.228897
672.0000	0.230938
671.0000	0.23439
670.0000	0.235929
669.0000	0.237414
668.0000	0.240288
667.0000	0.240556
666.0000	0.24301
665.0000	0.243663
664.0000	0.244943
663.0000	0.245995
662.0000	0.247419
661.0000	0.249472
660.0000	0.248943
659.0000	0.249122
658.0000	0.249608
657.0000	0.250221
656.0000	0.250535
655.0000	0.251103
654.0000	0.250407
653.0000	0.250773
652.0000	0.250467
651.0000	0.249613
650.0000	0.249616
649.0000	0.247913
648.0000	0.248111
647.0000	0.248029
646.0000	0.246577
645.0000	0.244709
644.0000	0.244567
643.0000	0.243703
642.0000	0.24138
641.0000	0.240492
640.0000	0.239273
639.0000	0.237056
638.0000	0.235542
637.0000	0.233955
636.0000	0.23201
635.0000	0.231036
634.0000	0.227749
633.0000	0.225667
632.0000	0.224957
631.0000	0.221759
630.0000	0.218909
629.0000	0.218211
628.0000	0.215371
627.0000	0.212949
626.0000	0.210272
625.0000	0.208031
624.0000	0.205343
623.0000	0.202591
622.0000	0.20102
621.0000	0.197932
620.0000	0.1956
619.0000	0.192791
618.0000	0.190746
617.0000	0.188069
616.0000	0.184907
615.0000	0.181608
614.0000	0.179412
613.0000	0.177509
612.0000	0.173675
611.0000	0.171795
610.0000	0.169407
609.0000	0.166189
608.0000	0.164217
607.0000	0.160964
606.0000	0.158176
605.0000	0.155749
604.0000	0.153564
603.0000	0.150932
602.0000	0.147515
601.0000	0.144926
600.0000	0.143074
599.0000	0.139937
598.0000	0.137439
597.0000	0.135693
596.0000	0.132364
595.0000	0.129959
594.0000	0.128333
593.0000	0.125097
592.0000	0.123288
591.0000	0.120144
590.0000	0.118751
589.0000	0.115828
588.0000	0.114328
587.0000	0.11147
586.0000	0.110077
585.0000	0.106147
584.0000	0.105161
583.0000	0.102879
582.0000	0.10191
581.0000	0.0980662
580.0000	0.0967902
579.0000	0.0946479
578.0000	0.0927317
577.0000	0.0900156
576.0000	0.088264
575.0000	0.0868171
574.0000	0.0852137
573.0000	0.0831631
572.0000	0.0811945
571.0000	0.07853
570.0000	0.0789776
569.0000	0.075348
568.0000	0.0743728
567.0000	0.0723303
566.0000	0.0707303
565.0000	0.0691447
564.0000	0.0673706
563.0000	0.0653479
562.0000	0.064554
561.0000	0.0629288
560.0000	0.0603427
559.0000	0.0607325
558.0000	0.0602723
557.0000	0.0587893
556.0000	0.0569404
555.0000	0.055781
554.0000	0.0548917
553.0000	0.0520039
552.0000	0.0513778
551.0000	0.0500846
550.0000	0.0505084
549.0000	0.0481878
548.0000	0.0481428
547.0000	0.0467366
546.0000	0.0450638
545.0000	0.0450591
544.0000	0.0434625
543.0000	0.0423979
542.0000	0.0428249
541.0000	0.0402145
540.0000	0.0400629
539.0000	0.0397496
538.0000	0.0391935
537.0000	0.0382571
536.0000	0.0369498
535.0000	0.0366396
534.0000	0.0356363
533.0000	0.0345463
532.0000	0.0346592
531.0000	0.0340897
530.0000	0.0321693
529.0000	0.0321282
528.0000	0.0317554
527.0000	0.0320585
526.0000	0.0306464
525.0000	0.0300377
524.0000	0.0299406
523.0000	0.0295306
522.0000	0.0284935
521.0000	0.0269324
520.0000	0.0275746
519.0000	0.0267999
518.0000	0.0263349
517.0000	0.0258729
516.0000	0.0256574
515.0000	0.0248975
514.0000	0.0237678
513.0000	0.0239303
512.0000	0.0228236
511.0000	0.0240838
510.0000	0.0228297
509.0000	0.0212355
508.0000	0.0235976
507.0000	0.0220904
506.0000	0.022375
505.0000	0.0211003
504.0000	0.021058
503.0000	0.0204292
502.0000	0.0193272
501.0000	0.0192994
500.0000	0.01949
##### Extended Information
[Comments]
Sample name	20150610_6iGpCCE_6iGCaprEE_6iGC04E_6iGP04E
Comment	BL-water pH 10 dul 1to5 20 h digest
User
Division
Company	RUB
[Detailed Information]
Creation date	6/19/2019 7:11 PM
Data array type	Linear data array
Horizontal axis	Wavelength [nm]
Vertical axis	Abs
Start	800 nm
End	500 nm
Data interval	1 nm
Data points	301
[Measurement Information]
Instrument name	V/650
Model name	V-650
Serial No.	A029761150
Measurement date	6/19/2019 7:11 PM
Photometric mode	Abs
Measurement range	800 - 500 nm
Data interval	1 nm
	1.0 nm
Response	Fast
Scan speed	200 nm/min
Change source at	340 nm
Light source	D2/WI
Filter exchange	Step
Correction	Baseline
