# Supplementary material for: N-chlorination mediates protective and immunomodulatory effects of oxidized human plasma proteins
Source: eLife. 2019 Jul 12;8:e47395. doi: 10.7554/eLife.47395 (PMC6650281; doi:10.7554/eLife.47395)
Supplement: Figure 3—source data 2. [file elife-47395-fig3-data2.zip › Figure 3 Source Data 2/2.5 um HSA 10xHOCl_3.csv]

TITLE	20150610_6iGpCCE_6iGCaprEE_6iGC04E_6iGP04E
DATA TYPE	ULTRAVIOLET SPECTRUM
ORIGIN	JASCO
OWNER
DATE	19/06/19
TIME	20:27:24
SPECTROMETER/DATA SYSTEM
LOCALE	1033
RESOLUTION
DELTAX	-1
XUNITS	NANOMETERS
YUNITS	ABSORBANCE
FIRSTX	800.0000
LASTX	500.0000
NPOINTS	301
FIRSTY	0.09526
MAXY	0.25092
MINY	0.01787
XYDATA
800.0000	0.095263
799.0000	0.0936961
798.0000	0.0930913
797.0000	0.0914871
796.0000	0.0907169
795.0000	0.0897778
794.0000	0.0886796
793.0000	0.0874122
792.0000	0.0867171
791.0000	0.0858288
790.0000	0.0845047
789.0000	0.0840623
788.0000	0.082316
787.0000	0.0820119
786.0000	0.0798413
785.0000	0.0790273
784.0000	0.0792728
783.0000	0.076895
782.0000	0.0767629
781.0000	0.0758485
780.0000	0.0753583
779.0000	0.0745415
778.0000	0.0736167
777.0000	0.0732937
776.0000	0.0718997
775.0000	0.070835
774.0000	0.0701696
773.0000	0.0696957
772.0000	0.0687486
771.0000	0.0692628
770.0000	0.0683952
769.0000	0.067171
768.0000	0.0675906
767.0000	0.0643977
766.0000	0.06559
765.0000	0.0650292
764.0000	0.0651785
763.0000	0.0643778
762.0000	0.0640524
761.0000	0.0642176
760.0000	0.0634119
759.0000	0.0638201
758.0000	0.0631526
757.0000	0.0627875
756.0000	0.0625726
755.0000	0.0626557
754.0000	0.0619843
753.0000	0.0626135
752.0000	0.0625601
751.0000	0.0627299
750.0000	0.0633223
749.0000	0.0635426
748.0000	0.0634434
747.0000	0.0641727
746.0000	0.0653322
745.0000	0.0645153
744.0000	0.0656292
743.0000	0.0651114
742.0000	0.0662104
741.0000	0.0674285
740.0000	0.0683388
739.0000	0.0698362
738.0000	0.0694475
737.0000	0.0699665
736.0000	0.0714493
735.0000	0.0718437
734.0000	0.0734436
733.0000	0.074145
732.0000	0.0760872
731.0000	0.0772284
730.0000	0.0779544
729.0000	0.0806976
728.0000	0.0812839
727.0000	0.0825167
726.0000	0.0850063
725.0000	0.0864967
724.0000	0.0879927
723.0000	0.0900026
722.0000	0.0916153
721.0000	0.0926859
720.0000	0.096741
719.0000	0.0988268
718.0000	0.101175
717.0000	0.102837
716.0000	0.105323
715.0000	0.107183
714.0000	0.110375
713.0000	0.112259
712.0000	0.115337
711.0000	0.117505
710.0000	0.120665
709.0000	0.123274
708.0000	0.125726
707.0000	0.129014
706.0000	0.131053
705.0000	0.133876
704.0000	0.13774
703.0000	0.141047
702.0000	0.144866
701.0000	0.146747
700.0000	0.150394
699.0000	0.15415
698.0000	0.155994
697.0000	0.159556
696.0000	0.16353
695.0000	0.165563
694.0000	0.169299
693.0000	0.172051
692.0000	0.176064
691.0000	0.178757
690.0000	0.18202
689.0000	0.185838
688.0000	0.188922
687.0000	0.192054
686.0000	0.194973
685.0000	0.19868
684.0000	0.200485
683.0000	0.20404
682.0000	0.207279
681.0000	0.210406
680.0000	0.212496
679.0000	0.214803
678.0000	0.218221
677.0000	0.220356
676.0000	0.223259
675.0000	0.225707
674.0000	0.228118
673.0000	0.228801
672.0000	0.232213
671.0000	0.234133
670.0000	0.236054
669.0000	0.238344
668.0000	0.239731
667.0000	0.240514
666.0000	0.241937
665.0000	0.243371
664.0000	0.24545
663.0000	0.245903
662.0000	0.246451
661.0000	0.249312
660.0000	0.248811
659.0000	0.249519
658.0000	0.250011
657.0000	0.250806
656.0000	0.25005
655.0000	0.250589
654.0000	0.250919
653.0000	0.250902
652.0000	0.250215
651.0000	0.250386
650.0000	0.249915
649.0000	0.247479
648.0000	0.246349
647.0000	0.246924
646.0000	0.246424
645.0000	0.244658
644.0000	0.245643
643.0000	0.2433
642.0000	0.241184
641.0000	0.240065
640.0000	0.238848
639.0000	0.237333
638.0000	0.235407
637.0000	0.234387
636.0000	0.231925
635.0000	0.230465
634.0000	0.227714
633.0000	0.225149
632.0000	0.224177
631.0000	0.220597
630.0000	0.218536
629.0000	0.217323
628.0000	0.214932
627.0000	0.212082
626.0000	0.209987
625.0000	0.207669
624.0000	0.20555
623.0000	0.202663
622.0000	0.200703
621.0000	0.197784
620.0000	0.195257
619.0000	0.194329
618.0000	0.189588
617.0000	0.187578
616.0000	0.185089
615.0000	0.182459
614.0000	0.178952
613.0000	0.178457
612.0000	0.17359
611.0000	0.17218
610.0000	0.169591
609.0000	0.16578
608.0000	0.163719
607.0000	0.160713
606.0000	0.159109
605.0000	0.155667
604.0000	0.153562
603.0000	0.151289
602.0000	0.146311
601.0000	0.145262
600.0000	0.142446
599.0000	0.139326
598.0000	0.137114
597.0000	0.135461
596.0000	0.132223
595.0000	0.129441
594.0000	0.127872
593.0000	0.125085
592.0000	0.123081
591.0000	0.11971
590.0000	0.118526
589.0000	0.115258
588.0000	0.113684
587.0000	0.111073
586.0000	0.108321
585.0000	0.106179
584.0000	0.106152
583.0000	0.101861
582.0000	0.101258
581.0000	0.0980325
580.0000	0.0965885
579.0000	0.0935831
578.0000	0.0915663
577.0000	0.0909744
576.0000	0.0875552
575.0000	0.0863775
574.0000	0.0854803
573.0000	0.0831425
572.0000	0.0808423
571.0000	0.0778283
570.0000	0.0775716
569.0000	0.0772037
568.0000	0.0746961
567.0000	0.0720943
566.0000	0.0705774
565.0000	0.0691302
564.0000	0.0670581
563.0000	0.0665342
562.0000	0.063673
561.0000	0.0631344
560.0000	0.0602492
559.0000	0.0600641
558.0000	0.062112
557.0000	0.0571846
556.0000	0.0561439
555.0000	0.054954
554.0000	0.0540312
553.0000	0.0516697
552.0000	0.0519461
551.0000	0.0494437
550.0000	0.0501108
549.0000	0.0491812
548.0000	0.0469453
547.0000	0.0470863
546.0000	0.0458388
545.0000	0.0455813
544.0000	0.0428623
543.0000	0.0414982
542.0000	0.0421334
541.0000	0.0414133
540.0000	0.0397332
539.0000	0.0388285
538.0000	0.0391043
537.0000	0.0386969
536.0000	0.0362769
535.0000	0.0368928
534.0000	0.0359669
533.0000	0.0349386
532.0000	0.0339727
531.0000	0.0319381
530.0000	0.0313472
529.0000	0.0316811
528.0000	0.0313095
527.0000	0.0315606
526.0000	0.0300825
525.0000	0.0296923
524.0000	0.0297036
523.0000	0.02838
522.0000	0.0287758
521.0000	0.0266411
520.0000	0.0272935
519.0000	0.0266325
518.0000	0.0259822
517.0000	0.0255091
516.0000	0.0246472
515.0000	0.0241943
514.0000	0.0238802
513.0000	0.024031
512.0000	0.023416
511.0000	0.0236992
510.0000	0.0237248
509.0000	0.02127
508.0000	0.0226543
507.0000	0.0234886
506.0000	0.0213602
505.0000	0.0212531
504.0000	0.0199288
503.0000	0.0199205
502.0000	0.0185369
501.0000	0.0178743
500.0000	0.019098
##### Extended Information
[Comments]
Sample name	20150610_6iGpCCE_6iGCaprEE_6iGC04E_6iGP04E
Comment	BL-water pH 10 dul 1to5 20 h digest
User
Division
Company	RUB
[Detailed Information]
Creation date	6/19/2019 7:27 PM
Data array type	Linear data array
Horizontal axis	Wavelength [nm]
Vertical axis	Abs
Start	800 nm
End	500 nm
Data interval	1 nm
Data points	301
[Measurement Information]
Instrument name	V/650
Model name	V-650
Serial No.	A029761150
Measurement date	6/19/2019 7:27 PM
Photometric mode	Abs
Measurement range	800 - 500 nm
Data interval	1 nm
	1.0 nm
Response	Fast
Scan speed	200 nm/min
Change source at	340 nm
Light source	D2/WI
Filter exchange	Step
Correction	Baseline
