# Supplementary material for: N-chlorination mediates protective and immunomodulatory effects of oxidized human plasma proteins
Source: eLife. 2019 Jul 12;8:e47395. doi: 10.7554/eLife.47395 (PMC6650281; doi:10.7554/eLife.47395)
Supplement: Figure 3—source data 2. [file elife-47395-fig3-data2.zip › Figure 3 Source Data 2/1 um HSA 50xHOCl_2.csv]

TITLE	20150610_6iGpCCE_6iGCaprEE_6iGC04E_6iGP04E
DATA TYPE	ULTRAVIOLET SPECTRUM
ORIGIN	JASCO
OWNER
DATE	19/06/19
TIME	20:13:50
SPECTROMETER/DATA SYSTEM
LOCALE	1033
RESOLUTION
DELTAX	-1
XUNITS	NANOMETERS
YUNITS	ABSORBANCE
FIRSTX	800.0000
LASTX	500.0000
NPOINTS	301
FIRSTY	0.20669
MAXY	0.56261
MINY	0.04425
XYDATA
800.0000	0.206688
799.0000	0.203992
798.0000	0.201545
797.0000	0.199446
796.0000	0.196985
795.0000	0.195219
794.0000	0.192251
793.0000	0.190143
792.0000	0.187321
791.0000	0.185245
790.0000	0.183303
789.0000	0.181009
788.0000	0.179349
787.0000	0.176862
786.0000	0.174756
785.0000	0.172121
784.0000	0.171633
783.0000	0.168666
782.0000	0.167143
781.0000	0.165507
780.0000	0.164336
779.0000	0.162436
778.0000	0.160535
777.0000	0.158586
776.0000	0.156106
775.0000	0.155402
774.0000	0.153623
773.0000	0.152099
772.0000	0.150926
771.0000	0.150326
770.0000	0.14849
769.0000	0.147263
768.0000	0.146478
767.0000	0.143246
766.0000	0.144699
765.0000	0.143879
764.0000	0.143038
763.0000	0.141838
762.0000	0.141382
761.0000	0.141346
760.0000	0.140035
759.0000	0.140296
758.0000	0.13975
757.0000	0.138982
756.0000	0.139152
755.0000	0.139122
754.0000	0.139033
753.0000	0.139206
752.0000	0.139642
751.0000	0.140491
750.0000	0.140538
749.0000	0.140751
748.0000	0.141477
747.0000	0.143582
746.0000	0.143768
745.0000	0.144634
744.0000	0.147169
743.0000	0.147051
742.0000	0.148624
741.0000	0.150478
740.0000	0.152176
739.0000	0.154704
738.0000	0.156348
737.0000	0.158285
736.0000	0.160229
735.0000	0.162215
734.0000	0.165089
733.0000	0.167579
732.0000	0.171132
731.0000	0.175046
730.0000	0.177105
729.0000	0.180935
728.0000	0.183511
727.0000	0.18745
726.0000	0.191871
725.0000	0.194399
724.0000	0.198588
723.0000	0.202229
722.0000	0.207744
721.0000	0.2115
720.0000	0.216566
719.0000	0.221749
718.0000	0.225721
717.0000	0.230868
716.0000	0.236614
715.0000	0.240754
714.0000	0.246662
713.0000	0.251997
712.0000	0.257259
711.0000	0.263975
710.0000	0.270131
709.0000	0.275944
708.0000	0.282025
707.0000	0.288102
706.0000	0.294189
705.0000	0.300878
704.0000	0.308644
703.0000	0.314697
702.0000	0.32215
701.0000	0.329223
700.0000	0.335402
699.0000	0.342758
698.0000	0.349332
697.0000	0.357188
696.0000	0.363782
695.0000	0.370879
694.0000	0.377976
693.0000	0.384444
692.0000	0.39246
691.0000	0.399835
690.0000	0.405381
689.0000	0.413721
688.0000	0.420551
687.0000	0.427734
686.0000	0.434191
685.0000	0.441938
684.0000	0.447829
683.0000	0.454942
682.0000	0.461131
681.0000	0.468916
680.0000	0.473524
679.0000	0.47956
678.0000	0.486379
677.0000	0.492453
676.0000	0.497429
675.0000	0.503329
674.0000	0.508629
673.0000	0.512415
672.0000	0.517336
671.0000	0.522837
670.0000	0.527782
669.0000	0.531225
668.0000	0.536082
667.0000	0.538912
666.0000	0.541898
665.0000	0.544582
664.0000	0.54823
663.0000	0.550973
662.0000	0.553387
661.0000	0.556307
660.0000	0.556583
659.0000	0.558395
658.0000	0.559775
657.0000	0.560955
656.0000	0.562613
655.0000	0.561814
654.0000	0.561934
653.0000	0.561771
652.0000	0.561653
651.0000	0.561415
650.0000	0.559389
649.0000	0.558124
648.0000	0.558597
647.0000	0.55616
646.0000	0.55522
645.0000	0.551121
644.0000	0.550825
643.0000	0.547863
642.0000	0.543656
641.0000	0.540831
640.0000	0.537657
639.0000	0.534654
638.0000	0.531027
637.0000	0.527189
636.0000	0.523639
635.0000	0.520378
634.0000	0.514414
633.0000	0.511285
632.0000	0.507203
631.0000	0.50144
630.0000	0.496568
629.0000	0.492436
628.0000	0.487227
627.0000	0.481138
626.0000	0.475832
625.0000	0.471085
624.0000	0.466552
623.0000	0.459915
622.0000	0.455054
621.0000	0.449303
620.0000	0.443892
619.0000	0.438066
618.0000	0.431751
617.0000	0.426752
616.0000	0.420393
615.0000	0.414036
614.0000	0.408515
613.0000	0.40323
612.0000	0.395796
611.0000	0.390789
610.0000	0.385901
609.0000	0.378668
608.0000	0.373684
607.0000	0.36644
606.0000	0.361139
605.0000	0.354661
604.0000	0.349277
603.0000	0.343634
602.0000	0.336811
601.0000	0.33063
600.0000	0.326162
599.0000	0.319638
598.0000	0.313871
597.0000	0.307983
596.0000	0.301906
595.0000	0.296346
594.0000	0.291782
593.0000	0.28616
592.0000	0.280106
591.0000	0.274186
590.0000	0.26939
589.0000	0.264405
588.0000	0.260195
587.0000	0.253907
586.0000	0.24969
585.0000	0.24309
584.0000	0.239224
583.0000	0.234246
582.0000	0.229321
581.0000	0.224242
580.0000	0.220786
579.0000	0.215747
578.0000	0.209928
577.0000	0.206335
576.0000	0.201052
575.0000	0.197807
574.0000	0.194544
573.0000	0.189064
572.0000	0.185238
571.0000	0.180214
570.0000	0.17655
569.0000	0.173342
568.0000	0.170143
567.0000	0.165729
566.0000	0.160892
565.0000	0.157674
564.0000	0.155441
563.0000	0.150575
562.0000	0.148183
561.0000	0.144821
560.0000	0.140844
559.0000	0.138268
558.0000	0.136849
557.0000	0.133537
556.0000	0.12995
555.0000	0.127295
554.0000	0.12413
553.0000	0.120729
552.0000	0.11941
551.0000	0.115061
550.0000	0.114808
549.0000	0.111135
548.0000	0.109195
547.0000	0.106769
546.0000	0.104824
545.0000	0.101873
544.0000	0.0999046
543.0000	0.0975894
542.0000	0.0958931
541.0000	0.0938556
540.0000	0.0919318
539.0000	0.0892335
538.0000	0.0885645
537.0000	0.0872731
536.0000	0.0839151
535.0000	0.0845236
534.0000	0.0829667
533.0000	0.0797338
532.0000	0.078609
531.0000	0.076668
530.0000	0.075156
529.0000	0.0739792
528.0000	0.0728673
527.0000	0.0714538
526.0000	0.0697407
525.0000	0.0693266
524.0000	0.0677799
523.0000	0.0658536
522.0000	0.0648323
521.0000	0.0638476
520.0000	0.0629677
519.0000	0.0613819
518.0000	0.0604726
517.0000	0.0606764
516.0000	0.0576482
515.0000	0.0570787
514.0000	0.0550544
513.0000	0.0559773
512.0000	0.0534721
511.0000	0.054225
510.0000	0.0522805
509.0000	0.0509785
508.0000	0.052466
507.0000	0.0515555
506.0000	0.0503513
505.0000	0.0486649
504.0000	0.0475926
503.0000	0.046558
502.0000	0.0450753
501.0000	0.0442486
500.0000	0.0450228
##### Extended Information
[Comments]
Sample name	20150610_6iGpCCE_6iGCaprEE_6iGC04E_6iGP04E
Comment	BL-water pH 10 dul 1to5 20 h digest
User
Division
Company	RUB
[Detailed Information]
Creation date	6/19/2019 7:13 PM
Data array type	Linear data array
Horizontal axis	Wavelength [nm]
Vertical axis	Abs
Start	800 nm
End	500 nm
Data interval	1 nm
Data points	301
[Measurement Information]
Instrument name	V/650
Model name	V-650
Serial No.	A029761150
Measurement date	6/19/2019 7:13 PM
Photometric mode	Abs
Measurement range	800 - 500 nm
Data interval	1 nm
	1.0 nm
Response	Fast
Scan speed	200 nm/min
Change source at	340 nm
Light source	D2/WI
Filter exchange	Step
Correction	Baseline
