# Supplementary material for: N-chlorination mediates protective and immunomodulatory effects of oxidized human plasma proteins
Source: eLife. 2019 Jul 12;8:e47395. doi: 10.7554/eLife.47395 (PMC6650281; doi:10.7554/eLife.47395)
Supplement: Figure 3—source data 2. [file elife-47395-fig3-data2.zip › Figure 3 Source Data 2/1 um HSA 50xHOCl_3.csv]

TITLE	20150610_6iGpCCE_6iGCaprEE_6iGC04E_6iGP04E
DATA TYPE	ULTRAVIOLET SPECTRUM
ORIGIN	JASCO
OWNER
DATE	19/06/19
TIME	20:21:46
SPECTROMETER/DATA SYSTEM
LOCALE	1033
RESOLUTION
DELTAX	-1
XUNITS	NANOMETERS
YUNITS	ABSORBANCE
FIRSTX	800.0000
LASTX	500.0000
NPOINTS	301
FIRSTY	0.20912
MAXY	0.56714
MINY	0.04533
XYDATA
800.0000	0.209123
799.0000	0.206005
798.0000	0.204577
797.0000	0.200696
796.0000	0.198939
795.0000	0.196569
794.0000	0.194358
793.0000	0.192422
792.0000	0.190694
791.0000	0.188468
790.0000	0.184689
789.0000	0.18273
788.0000	0.180466
787.0000	0.179011
786.0000	0.17733
785.0000	0.174878
784.0000	0.173637
783.0000	0.170774
782.0000	0.169314
781.0000	0.166878
780.0000	0.166097
779.0000	0.164399
778.0000	0.162564
777.0000	0.160978
776.0000	0.158711
775.0000	0.156374
774.0000	0.155882
773.0000	0.154385
772.0000	0.152417
771.0000	0.152047
770.0000	0.15069
769.0000	0.149585
768.0000	0.148181
767.0000	0.145247
766.0000	0.146239
765.0000	0.144778
764.0000	0.144835
763.0000	0.143951
762.0000	0.143466
761.0000	0.143375
760.0000	0.142438
759.0000	0.142525
758.0000	0.141115
757.0000	0.141491
756.0000	0.140735
755.0000	0.141323
754.0000	0.140334
753.0000	0.14169
752.0000	0.141434
751.0000	0.142372
750.0000	0.142593
749.0000	0.142927
748.0000	0.143734
747.0000	0.14496
746.0000	0.146246
745.0000	0.146926
744.0000	0.148346
743.0000	0.149176
742.0000	0.150957
741.0000	0.153231
740.0000	0.154562
739.0000	0.157154
738.0000	0.158038
737.0000	0.159358
736.0000	0.162701
735.0000	0.164694
734.0000	0.168094
733.0000	0.16972
732.0000	0.173066
731.0000	0.176589
730.0000	0.179082
729.0000	0.183258
728.0000	0.185101
727.0000	0.189373
726.0000	0.193445
725.0000	0.19677
724.0000	0.201029
723.0000	0.20518
722.0000	0.209246
721.0000	0.212785
720.0000	0.218654
719.0000	0.224278
718.0000	0.228564
717.0000	0.233755
716.0000	0.238497
715.0000	0.243438
714.0000	0.249348
713.0000	0.254167
712.0000	0.260177
711.0000	0.266054
710.0000	0.272447
709.0000	0.278092
708.0000	0.284353
707.0000	0.291278
706.0000	0.297036
705.0000	0.303308
704.0000	0.310986
703.0000	0.317108
702.0000	0.324432
701.0000	0.331807
700.0000	0.337838
699.0000	0.345863
698.0000	0.352528
697.0000	0.359535
696.0000	0.366981
695.0000	0.373651
694.0000	0.381251
693.0000	0.388404
692.0000	0.395397
691.0000	0.40296
690.0000	0.410352
689.0000	0.417478
688.0000	0.424512
687.0000	0.431974
686.0000	0.437819
685.0000	0.446676
684.0000	0.451482
683.0000	0.45894
682.0000	0.465445
681.0000	0.472116
680.0000	0.477146
679.0000	0.48392
678.0000	0.491012
677.0000	0.49608
676.0000	0.501845
675.0000	0.5075
674.0000	0.512559
673.0000	0.516985
672.0000	0.521139
671.0000	0.526824
670.0000	0.530873
669.0000	0.535654
668.0000	0.540159
667.0000	0.543443
666.0000	0.546343
665.0000	0.548934
664.0000	0.553244
663.0000	0.554549
662.0000	0.55765
661.0000	0.560683
660.0000	0.561473
659.0000	0.563242
658.0000	0.564267
657.0000	0.566181
656.0000	0.566973
655.0000	0.566699
654.0000	0.567144
653.0000	0.56628
652.0000	0.566395
651.0000	0.566648
650.0000	0.564867
649.0000	0.5624
648.0000	0.562205
647.0000	0.560065
646.0000	0.558937
645.0000	0.556247
644.0000	0.555096
643.0000	0.551753
642.0000	0.54885
641.0000	0.545934
640.0000	0.542405
639.0000	0.538824
638.0000	0.534742
637.0000	0.531393
636.0000	0.527925
635.0000	0.524602
634.0000	0.518586
633.0000	0.513591
632.0000	0.51121
631.0000	0.504686
630.0000	0.501305
629.0000	0.496959
628.0000	0.491278
627.0000	0.485452
626.0000	0.480224
625.0000	0.475775
624.0000	0.470008
623.0000	0.463745
622.0000	0.458919
621.0000	0.453405
620.0000	0.447738
619.0000	0.442589
618.0000	0.435132
617.0000	0.429697
616.0000	0.423495
615.0000	0.417692
614.0000	0.411709
613.0000	0.407898
612.0000	0.399212
611.0000	0.394683
610.0000	0.38749
609.0000	0.382023
608.0000	0.377498
607.0000	0.370815
606.0000	0.365333
605.0000	0.358196
604.0000	0.352433
603.0000	0.34687
602.0000	0.340114
601.0000	0.334499
600.0000	0.329951
599.0000	0.322438
598.0000	0.316327
597.0000	0.311752
596.0000	0.30617
595.0000	0.299594
594.0000	0.294178
593.0000	0.288619
592.0000	0.283101
591.0000	0.276898
590.0000	0.272384
589.0000	0.267236
588.0000	0.262736
587.0000	0.256595
586.0000	0.252136
585.0000	0.244846
584.0000	0.241154
583.0000	0.23629
582.0000	0.231798
581.0000	0.227487
580.0000	0.222677
579.0000	0.217719
578.0000	0.213221
577.0000	0.209129
576.0000	0.202553
575.0000	0.200411
574.0000	0.195988
573.0000	0.191017
572.0000	0.187558
571.0000	0.181691
570.0000	0.17935
569.0000	0.174912
568.0000	0.171804
567.0000	0.167296
566.0000	0.163538
565.0000	0.160346
564.0000	0.155915
563.0000	0.153207
562.0000	0.149242
561.0000	0.146897
560.0000	0.142629
559.0000	0.140031
558.0000	0.138513
557.0000	0.134523
556.0000	0.131716
555.0000	0.129358
554.0000	0.125919
553.0000	0.123877
552.0000	0.121116
551.0000	0.117976
550.0000	0.11646
549.0000	0.11359
548.0000	0.110519
547.0000	0.108534
546.0000	0.106698
545.0000	0.10376
544.0000	0.101911
543.0000	0.0996066
542.0000	0.0993596
541.0000	0.0945419
540.0000	0.0932318
539.0000	0.0920576
538.0000	0.0890319
537.0000	0.0879111
536.0000	0.0855882
535.0000	0.0857162
534.0000	0.0841689
533.0000	0.0815981
532.0000	0.0795138
531.0000	0.0780661
530.0000	0.0761518
529.0000	0.07626
528.0000	0.0743385
527.0000	0.072743
526.0000	0.0721369
525.0000	0.0711226
524.0000	0.0703058
523.0000	0.0682942
522.0000	0.0662908
521.0000	0.0640302
520.0000	0.064221
519.0000	0.0627069
518.0000	0.0617239
517.0000	0.060697
516.0000	0.0606588
515.0000	0.0585442
514.0000	0.05644
513.0000	0.0563865
512.0000	0.0554404
511.0000	0.0555385
510.0000	0.0537456
509.0000	0.0525223
508.0000	0.053771
507.0000	0.0521065
506.0000	0.0511592
505.0000	0.0507415
504.0000	0.0487355
503.0000	0.0481069
502.0000	0.0474458
501.0000	0.0453315
500.0000	0.0465197
##### Extended Information
[Comments]
Sample name	20150610_6iGpCCE_6iGCaprEE_6iGC04E_6iGP04E
Comment	BL-water pH 10 dul 1to5 20 h digest
User
Division
Company	RUB
[Detailed Information]
Creation date	6/19/2019 7:21 PM
Data array type	Linear data array
Horizontal axis	Wavelength [nm]
Vertical axis	Abs
Start	800 nm
End	500 nm
Data interval	1 nm
Data points	301
[Measurement Information]
Instrument name	V/650
Model name	V-650
Serial No.	A029761150
Measurement date	6/19/2019 7:21 PM
Photometric mode	Abs
Measurement range	800 - 500 nm
Data interval	1 nm
	1.0 nm
Response	Fast
Scan speed	200 nm/min
Change source at	340 nm
Light source	D2/WI
Filter exchange	Step
Correction	Baseline
