# Supplementary material for: N-chlorination mediates protective and immunomodulatory effects of oxidized human plasma proteins
Source: eLife. 2019 Jul 12;8:e47395. doi: 10.7554/eLife.47395 (PMC6650281; doi:10.7554/eLife.47395)
Supplement: Figure 3—source data 2. [file elife-47395-fig3-data2.zip › Figure 3 Source Data 2/2.5 um HSA 10xHOCl_2.csv]

TITLE	20150610_6iGpCCE_6iGCaprEE_6iGC04E_6iGP04E
DATA TYPE	ULTRAVIOLET SPECTRUM
ORIGIN	JASCO
OWNER
DATE	19/06/19
TIME	20:19:43
SPECTROMETER/DATA SYSTEM
LOCALE	1033
RESOLUTION
DELTAX	-1
XUNITS	NANOMETERS
YUNITS	ABSORBANCE
FIRSTX	800.0000
LASTX	500.0000
NPOINTS	301
FIRSTY	0.09706
MAXY	0.25435
MINY	0.02000
XYDATA
800.0000	0.0970644
799.0000	0.0958695
798.0000	0.0956093
797.0000	0.0939433
796.0000	0.0925524
795.0000	0.0922724
794.0000	0.090653
793.0000	0.0889617
792.0000	0.0887709
791.0000	0.0877976
790.0000	0.0865399
789.0000	0.0848934
788.0000	0.0851838
787.0000	0.0835586
786.0000	0.0826358
785.0000	0.0813236
784.0000	0.0807822
783.0000	0.0798167
782.0000	0.0789374
781.0000	0.0780603
780.0000	0.0777874
779.0000	0.0768225
778.0000	0.0753286
777.0000	0.0747196
776.0000	0.0742933
775.0000	0.0732095
774.0000	0.0717961
773.0000	0.0710344
772.0000	0.0704764
771.0000	0.0706811
770.0000	0.0699271
769.0000	0.06883
768.0000	0.0689286
767.0000	0.0660107
766.0000	0.0671395
765.0000	0.0674052
764.0000	0.0668267
763.0000	0.0663291
762.0000	0.0656408
761.0000	0.0656959
760.0000	0.064505
759.0000	0.0650879
758.0000	0.0653582
757.0000	0.0642924
756.0000	0.064128
755.0000	0.0644467
754.0000	0.064088
753.0000	0.0646724
752.0000	0.0642015
751.0000	0.065053
750.0000	0.0646801
749.0000	0.0646504
748.0000	0.0654306
747.0000	0.0662166
746.0000	0.067337
745.0000	0.0657136
744.0000	0.0675664
743.0000	0.0671889
742.0000	0.0682461
741.0000	0.0691623
740.0000	0.0695926
739.0000	0.0711263
738.0000	0.0716
737.0000	0.0718403
736.0000	0.0733089
735.0000	0.0747516
734.0000	0.0750705
733.0000	0.0767117
732.0000	0.078321
731.0000	0.080414
730.0000	0.0803546
729.0000	0.0828158
728.0000	0.0835609
727.0000	0.0856887
726.0000	0.0874573
725.0000	0.0887116
724.0000	0.0901937
723.0000	0.0936933
722.0000	0.094039
721.0000	0.095962
720.0000	0.0995185
719.0000	0.101391
718.0000	0.103311
717.0000	0.104535
716.0000	0.107263
715.0000	0.109681
714.0000	0.112381
713.0000	0.114571
712.0000	0.117443
711.0000	0.11968
710.0000	0.12263
709.0000	0.125933
708.0000	0.128393
707.0000	0.131282
706.0000	0.133028
705.0000	0.136595
704.0000	0.14111
703.0000	0.143323
702.0000	0.146835
701.0000	0.149649
700.0000	0.152217
699.0000	0.156023
698.0000	0.159472
697.0000	0.161732
696.0000	0.165731
695.0000	0.168466
694.0000	0.171755
693.0000	0.175636
692.0000	0.178436
691.0000	0.181629
690.0000	0.184884
689.0000	0.189407
688.0000	0.19157
687.0000	0.195116
686.0000	0.198102
685.0000	0.201158
684.0000	0.204034
683.0000	0.207596
682.0000	0.209996
681.0000	0.212503
680.0000	0.215324
679.0000	0.217999
678.0000	0.221481
677.0000	0.223495
676.0000	0.226279
675.0000	0.228648
674.0000	0.230578
673.0000	0.232023
672.0000	0.234392
671.0000	0.238173
670.0000	0.239889
669.0000	0.241425
668.0000	0.242843
667.0000	0.245589
666.0000	0.244816
665.0000	0.247029
664.0000	0.247839
663.0000	0.248756
662.0000	0.251337
661.0000	0.25218
660.0000	0.252224
659.0000	0.253255
658.0000	0.253173
657.0000	0.254014
656.0000	0.253792
655.0000	0.25366
654.0000	0.254256
653.0000	0.254353
652.0000	0.253807
651.0000	0.253286
650.0000	0.25244
649.0000	0.25156
648.0000	0.251331
647.0000	0.250557
646.0000	0.251098
645.0000	0.247661
644.0000	0.248385
643.0000	0.246777
642.0000	0.244788
641.0000	0.244133
640.0000	0.243176
639.0000	0.240517
638.0000	0.238854
637.0000	0.237276
636.0000	0.234974
635.0000	0.233661
634.0000	0.230631
633.0000	0.228718
632.0000	0.228546
631.0000	0.223855
630.0000	0.222581
629.0000	0.221131
628.0000	0.218441
627.0000	0.215774
626.0000	0.212602
625.0000	0.210807
624.0000	0.208657
623.0000	0.205168
622.0000	0.203801
621.0000	0.200682
620.0000	0.198428
619.0000	0.195842
618.0000	0.193162
617.0000	0.190534
616.0000	0.188565
615.0000	0.184714
614.0000	0.182117
613.0000	0.180517
612.0000	0.175802
611.0000	0.174496
610.0000	0.17242
609.0000	0.169338
608.0000	0.167694
607.0000	0.163668
606.0000	0.160843
605.0000	0.158599
604.0000	0.155552
603.0000	0.153343
602.0000	0.150996
601.0000	0.147382
600.0000	0.145892
599.0000	0.142034
598.0000	0.140001
597.0000	0.137894
596.0000	0.135083
595.0000	0.132381
594.0000	0.13075
593.0000	0.127731
592.0000	0.124731
591.0000	0.122154
590.0000	0.120026
589.0000	0.11768
588.0000	0.116382
587.0000	0.11389
586.0000	0.110884
585.0000	0.108027
584.0000	0.107565
583.0000	0.105356
582.0000	0.103468
581.0000	0.101116
580.0000	0.0992071
579.0000	0.0964963
578.0000	0.0943813
577.0000	0.092813
576.0000	0.0910928
575.0000	0.088402
574.0000	0.0880302
573.0000	0.0853113
572.0000	0.082864
571.0000	0.0808423
570.0000	0.0800702
569.0000	0.0779745
568.0000	0.0767443
567.0000	0.0740387
566.0000	0.0721159
565.0000	0.0710752
564.0000	0.0692172
563.0000	0.0675285
562.0000	0.0665718
561.0000	0.0653231
560.0000	0.0628052
559.0000	0.0625516
558.0000	0.0626488
557.0000	0.061279
556.0000	0.05815
555.0000	0.0579175
554.0000	0.0558624
553.0000	0.0542032
552.0000	0.0538197
551.0000	0.0523777
550.0000	0.051936
549.0000	0.0510973
548.0000	0.0492761
547.0000	0.0490843
546.0000	0.0475716
545.0000	0.0473653
544.0000	0.0444736
543.0000	0.0444558
542.0000	0.043594
541.0000	0.0428872
540.0000	0.0415793
539.0000	0.0411907
538.0000	0.0398251
537.0000	0.0401219
536.0000	0.0381982
535.0000	0.0380787
534.0000	0.037582
533.0000	0.0372749
532.0000	0.0360828
531.0000	0.0357046
530.0000	0.0345235
529.0000	0.0349498
528.0000	0.0340215
527.0000	0.0326088
526.0000	0.031502
525.0000	0.032592
524.0000	0.0305655
523.0000	0.0301186
522.0000	0.0299385
521.0000	0.0283608
520.0000	0.0295262
519.0000	0.0291268
518.0000	0.0290814
517.0000	0.0274318
516.0000	0.026738
515.0000	0.0264051
514.0000	0.0255386
513.0000	0.0254434
512.0000	0.0248723
511.0000	0.0246798
510.0000	0.0241894
509.0000	0.0232073
508.0000	0.0252243
507.0000	0.0245632
506.0000	0.0234882
505.0000	0.0239959
504.0000	0.0219932
503.0000	0.0226661
502.0000	0.0199974
501.0000	0.0209291
500.0000	0.0208851
##### Extended Information
[Comments]
Sample name	20150610_6iGpCCE_6iGCaprEE_6iGC04E_6iGP04E
Comment	BL-water pH 10 dul 1to5 20 h digest
User
Division
Company	RUB
[Detailed Information]
Creation date	6/19/2019 7:19 PM
Data array type	Linear data array
Horizontal axis	Wavelength [nm]
Vertical axis	Abs
Start	800 nm
End	500 nm
Data interval	1 nm
Data points	301
[Measurement Information]
Instrument name	V/650
Model name	V-650
Serial No.	A029761150
Measurement date	6/19/2019 7:19 PM
Photometric mode	Abs
Measurement range	800 - 500 nm
Data interval	1 nm
	1.0 nm
Response	Fast
Scan speed	200 nm/min
Change source at	340 nm
Light source	D2/WI
Filter exchange	Step
Correction	Baseline
