# Supplementary material for: N-chlorination mediates protective and immunomodulatory effects of oxidized human plasma proteins
Source: eLife. 2019 Jul 12;8:e47395. doi: 10.7554/eLife.47395 (PMC6650281; doi:10.7554/eLife.47395)
Supplement: Figure 3—source data 2. [file elife-47395-fig3-data2.zip › Figure 3 Source Data 2/30 um monochloramin_1.csv]

TITLE	20150610_6iGpCCE_6iGCaprEE_6iGC04E_6iGP04E
DATA TYPE	ULTRAVIOLET SPECTRUM
ORIGIN	JASCO
OWNER
DATE	19/06/19
TIME	18:21:58
SPECTROMETER/DATA SYSTEM
LOCALE	1033
RESOLUTION
DELTAX	-1
XUNITS	NANOMETERS
YUNITS	ABSORBANCE
FIRSTX	800.0000
LASTX	500.0000
NPOINTS	301
FIRSTY	0.27300
MAXY	0.76688
MINY	0.05239
XYDATA
800.0000	0.272995
799.0000	0.269512
798.0000	0.26657
797.0000	0.262825
796.0000	0.259529
795.0000	0.256799
794.0000	0.253651
793.0000	0.250507
792.0000	0.2472
791.0000	0.244542
790.0000	0.241624
789.0000	0.238208
788.0000	0.23593
787.0000	0.232617
786.0000	0.229964
785.0000	0.226977
784.0000	0.224605
783.0000	0.221786
782.0000	0.219664
781.0000	0.216769
780.0000	0.213994
779.0000	0.212123
778.0000	0.209278
777.0000	0.207751
776.0000	0.205274
775.0000	0.202821
774.0000	0.201112
773.0000	0.199543
772.0000	0.197403
771.0000	0.195643
770.0000	0.193858
769.0000	0.192175
768.0000	0.191013
767.0000	0.189635
766.0000	0.188546
765.0000	0.186837
764.0000	0.186069
763.0000	0.185163
762.0000	0.184167
761.0000	0.184145
760.0000	0.183049
759.0000	0.182759
758.0000	0.182069
757.0000	0.182017
756.0000	0.181375
755.0000	0.181773
754.0000	0.182088
753.0000	0.182378
752.0000	0.182658
751.0000	0.183718
750.0000	0.184019
749.0000	0.184706
748.0000	0.185745
747.0000	0.187415
746.0000	0.188747
745.0000	0.18979
744.0000	0.191183
743.0000	0.193323
742.0000	0.195622
741.0000	0.198115
740.0000	0.200178
739.0000	0.202194
738.0000	0.205421
737.0000	0.208416
736.0000	0.210943
735.0000	0.214261
734.0000	0.217541
733.0000	0.221685
732.0000	0.225361
731.0000	0.229587
730.0000	0.233535
729.0000	0.238437
728.0000	0.243085
727.0000	0.247656
726.0000	0.252877
725.0000	0.258216
724.0000	0.263793
723.0000	0.269037
722.0000	0.274512
721.0000	0.280551
720.0000	0.286863
719.0000	0.293691
718.0000	0.299922
717.0000	0.307132
716.0000	0.313452
715.0000	0.320596
714.0000	0.328387
713.0000	0.336202
712.0000	0.343748
711.0000	0.351574
710.0000	0.360089
709.0000	0.368261
708.0000	0.376708
707.0000	0.385482
706.0000	0.393913
705.0000	0.403265
704.0000	0.412526
703.0000	0.421726
702.0000	0.430279
701.0000	0.43994
700.0000	0.449491
699.0000	0.458915
698.0000	0.469089
697.0000	0.478359
696.0000	0.488241
695.0000	0.497895
694.0000	0.507641
693.0000	0.517352
692.0000	0.526736
691.0000	0.536507
690.0000	0.546778
689.0000	0.55694
688.0000	0.565983
687.0000	0.575861
686.0000	0.585167
685.0000	0.594705
684.0000	0.604083
683.0000	0.613462
682.0000	0.622431
681.0000	0.631728
680.0000	0.639985
679.0000	0.648795
678.0000	0.656823
677.0000	0.665338
676.0000	0.67282
675.0000	0.680467
674.0000	0.688024
673.0000	0.694801
672.0000	0.70207
671.0000	0.708352
670.0000	0.714892
669.0000	0.720139
668.0000	0.725259
667.0000	0.730936
666.0000	0.735747
665.0000	0.740592
664.0000	0.74491
663.0000	0.748713
662.0000	0.75262
661.0000	0.755564
660.0000	0.757761
659.0000	0.760441
658.0000	0.762096
657.0000	0.764096
656.0000	0.765361
655.0000	0.766017
654.0000	0.766881
653.0000	0.76635
652.0000	0.765925
651.0000	0.765377
650.0000	0.764378
649.0000	0.76321
648.0000	0.761625
647.0000	0.759691
646.0000	0.757544
645.0000	0.754963
644.0000	0.751069
643.0000	0.747931
642.0000	0.744719
641.0000	0.741217
640.0000	0.736592
639.0000	0.732826
638.0000	0.727742
637.0000	0.722812
636.0000	0.717038
635.0000	0.711735
634.0000	0.705871
633.0000	0.70066
632.0000	0.694532
631.0000	0.688282
630.0000	0.68121
629.0000	0.674816
628.0000	0.667977
627.0000	0.661362
626.0000	0.654467
625.0000	0.646364
624.0000	0.639213
623.0000	0.632261
622.0000	0.62434
621.0000	0.616508
620.0000	0.609339
619.0000	0.601089
618.0000	0.59236
617.0000	0.58521
616.0000	0.577127
615.0000	0.568635
614.0000	0.561382
613.0000	0.552732
612.0000	0.544197
611.0000	0.536562
610.0000	0.527984
609.0000	0.519666
608.0000	0.511067
607.0000	0.502855
606.0000	0.495258
605.0000	0.486383
604.0000	0.478177
603.0000	0.470468
602.0000	0.461995
601.0000	0.453364
600.0000	0.44491
599.0000	0.436775
598.0000	0.429102
597.0000	0.421101
596.0000	0.413099
595.0000	0.404769
594.0000	0.396577
593.0000	0.389532
592.0000	0.382605
591.0000	0.374739
590.0000	0.365921
589.0000	0.359178
588.0000	0.352521
587.0000	0.345324
586.0000	0.33745
585.0000	0.330619
584.0000	0.323872
583.0000	0.316477
582.0000	0.309598
581.0000	0.303028
580.0000	0.296933
579.0000	0.290088
578.0000	0.283728
577.0000	0.277503
576.0000	0.271564
575.0000	0.265239
574.0000	0.258721
573.0000	0.253635
572.0000	0.248102
571.0000	0.242651
570.0000	0.236851
569.0000	0.230894
568.0000	0.225563
567.0000	0.220452
566.0000	0.214869
565.0000	0.210211
564.0000	0.205855
563.0000	0.200487
562.0000	0.196252
561.0000	0.191342
560.0000	0.187083
559.0000	0.183158
558.0000	0.178513
557.0000	0.173258
556.0000	0.170015
555.0000	0.166511
554.0000	0.162448
553.0000	0.159178
552.0000	0.155167
551.0000	0.151655
550.0000	0.148005
549.0000	0.144806
548.0000	0.141267
547.0000	0.138049
546.0000	0.134488
545.0000	0.132307
544.0000	0.129125
543.0000	0.126221
542.0000	0.123267
541.0000	0.120584
540.0000	0.11797
539.0000	0.114782
538.0000	0.112445
537.0000	0.110906
536.0000	0.10819
535.0000	0.104999
534.0000	0.103252
533.0000	0.100854
532.0000	0.0991104
531.0000	0.0971356
530.0000	0.0951039
529.0000	0.0925254
528.0000	0.0901221
527.0000	0.0888624
526.0000	0.0868982
525.0000	0.0846631
524.0000	0.0829567
523.0000	0.0810254
522.0000	0.0790973
521.0000	0.077844
520.0000	0.0759104
519.0000	0.0742557
518.0000	0.0739133
517.0000	0.0722265
516.0000	0.070195
515.0000	0.0682985
514.0000	0.0682991
513.0000	0.0665724
512.0000	0.064919
511.0000	0.0636662
510.0000	0.0627034
509.0000	0.0614153
508.0000	0.0597343
507.0000	0.0590378
506.0000	0.0583459
505.0000	0.0569435
504.0000	0.055166
503.0000	0.0545991
502.0000	0.0536184
501.0000	0.0533215
500.0000	0.0523896
##### Extended Information
[Comments]
Sample name	20150610_6iGpCCE_6iGCaprEE_6iGC04E_6iGP04E
Comment	BL-water pH 10 dul 1to5 20 h digest
User
Division
Company	RUB
[Detailed Information]
Creation date	6/19/2019 5:21 PM
Data array type	Linear data array
Horizontal axis	Wavelength [nm]
Vertical axis	Abs
Start	800 nm
End	500 nm
Data interval	1 nm
Data points	301
[Measurement Information]
Instrument name	V/650
Model name	V-650
Serial No.	A029761150
Measurement date	6/19/2019 5:21 PM
Photometric mode	Abs
Measurement range	800 - 500 nm
Data interval	1 nm
	1.0 nm
Response	Fast
Scan speed	200 nm/min
Change source at	340 nm
Light source	D2/WI
Filter exchange	Step
Correction	Baseline
