# Supplementary material for: N-chlorination mediates protective and immunomodulatory effects of oxidized human plasma proteins
Source: eLife. 2019 Jul 12;8:e47395. doi: 10.7554/eLife.47395 (PMC6650281; doi:10.7554/eLife.47395)
Supplement: Figure 3—source data 2. [file elife-47395-fig3-data2.zip › Figure 3 Source Data 2/30 um monochloramin_2.csv]

TITLE	20150610_6iGpCCE_6iGCaprEE_6iGC04E_6iGP04E
DATA TYPE	ULTRAVIOLET SPECTRUM
ORIGIN	JASCO
OWNER
DATE	19/06/19
TIME	19:05:36
SPECTROMETER/DATA SYSTEM
LOCALE	1033
RESOLUTION
DELTAX	-1
XUNITS	NANOMETERS
YUNITS	ABSORBANCE
FIRSTX	800.0000
LASTX	500.0000
NPOINTS	301
FIRSTY	0.26506
MAXY	0.73940
MINY	0.05428
XYDATA
800.0000	0.265056
799.0000	0.261762
798.0000	0.25919
797.0000	0.255348
796.0000	0.251722
795.0000	0.249432
794.0000	0.246756
793.0000	0.243015
792.0000	0.239998
791.0000	0.237302
790.0000	0.234868
789.0000	0.231696
788.0000	0.228903
787.0000	0.226326
786.0000	0.223847
785.0000	0.220849
784.0000	0.218292
783.0000	0.215769
782.0000	0.213264
781.0000	0.21123
780.0000	0.208695
779.0000	0.206537
778.0000	0.203774
777.0000	0.201831
776.0000	0.200272
775.0000	0.197838
774.0000	0.196094
773.0000	0.194254
772.0000	0.192184
771.0000	0.191074
770.0000	0.189267
769.0000	0.187719
768.0000	0.185762
767.0000	0.185003
766.0000	0.184086
765.0000	0.18288
764.0000	0.181439
763.0000	0.180551
762.0000	0.179524
761.0000	0.179348
760.0000	0.178611
759.0000	0.178193
758.0000	0.17773
757.0000	0.17768
756.0000	0.176984
755.0000	0.177202
754.0000	0.177828
753.0000	0.177918
752.0000	0.178334
751.0000	0.179134
750.0000	0.179707
749.0000	0.180243
748.0000	0.181784
747.0000	0.182714
746.0000	0.184116
745.0000	0.184796
744.0000	0.186889
743.0000	0.189117
742.0000	0.190811
741.0000	0.193027
740.0000	0.19536
739.0000	0.197451
738.0000	0.200423
737.0000	0.203441
736.0000	0.206143
735.0000	0.208497
734.0000	0.21207
733.0000	0.216144
732.0000	0.219817
731.0000	0.223632
730.0000	0.227727
729.0000	0.23211
728.0000	0.236346
727.0000	0.24105
726.0000	0.246042
725.0000	0.250647
724.0000	0.255816
723.0000	0.261204
722.0000	0.267036
721.0000	0.272628
720.0000	0.278579
719.0000	0.28479
718.0000	0.291298
717.0000	0.29806
716.0000	0.303936
715.0000	0.310761
714.0000	0.318406
713.0000	0.325716
712.0000	0.333151
711.0000	0.340791
710.0000	0.348732
709.0000	0.356558
708.0000	0.36454
707.0000	0.373329
706.0000	0.381189
705.0000	0.390274
704.0000	0.398742
703.0000	0.407793
702.0000	0.416537
701.0000	0.425197
700.0000	0.434609
699.0000	0.443987
698.0000	0.45302
697.0000	0.462278
696.0000	0.471513
695.0000	0.481401
694.0000	0.491038
693.0000	0.500248
692.0000	0.508801
691.0000	0.518496
690.0000	0.528765
689.0000	0.537677
688.0000	0.547214
687.0000	0.556324
686.0000	0.565246
685.0000	0.574351
684.0000	0.583598
683.0000	0.592739
682.0000	0.601272
681.0000	0.609612
680.0000	0.617624
679.0000	0.625999
678.0000	0.63397
677.0000	0.641737
676.0000	0.649253
675.0000	0.656465
674.0000	0.66378
673.0000	0.670328
672.0000	0.676994
671.0000	0.683137
670.0000	0.688957
669.0000	0.694487
668.0000	0.699716
667.0000	0.704788
666.0000	0.709508
665.0000	0.713797
664.0000	0.718155
663.0000	0.721725
662.0000	0.725282
661.0000	0.728416
660.0000	0.731275
659.0000	0.732897
658.0000	0.734905
657.0000	0.73697
656.0000	0.738021
655.0000	0.73843
654.0000	0.739399
653.0000	0.738636
652.0000	0.73844
651.0000	0.738036
650.0000	0.736994
649.0000	0.735825
648.0000	0.734208
647.0000	0.732155
646.0000	0.730203
645.0000	0.727907
644.0000	0.724874
643.0000	0.720732
642.0000	0.71807
641.0000	0.714491
640.0000	0.71068
639.0000	0.705877
638.0000	0.701071
637.0000	0.696769
636.0000	0.691126
635.0000	0.686784
634.0000	0.680911
633.0000	0.675356
632.0000	0.669443
631.0000	0.663758
630.0000	0.656785
629.0000	0.650725
628.0000	0.644571
627.0000	0.637755
626.0000	0.630833
625.0000	0.623839
624.0000	0.616849
623.0000	0.609353
622.0000	0.602325
621.0000	0.594894
620.0000	0.587354
619.0000	0.580275
618.0000	0.572127
617.0000	0.565296
616.0000	0.557485
615.0000	0.54884
614.0000	0.541562
613.0000	0.533688
612.0000	0.526086
611.0000	0.518389
610.0000	0.510521
609.0000	0.502036
608.0000	0.494449
607.0000	0.48621
606.0000	0.478716
605.0000	0.470386
604.0000	0.462884
603.0000	0.454982
602.0000	0.446751
601.0000	0.43893
600.0000	0.431229
599.0000	0.423935
598.0000	0.4159
597.0000	0.408315
596.0000	0.400589
595.0000	0.392669
594.0000	0.384884
593.0000	0.378395
592.0000	0.37119
591.0000	0.363308
590.0000	0.355764
589.0000	0.349407
588.0000	0.342413
587.0000	0.335502
586.0000	0.328282
585.0000	0.322004
584.0000	0.314593
583.0000	0.307727
582.0000	0.301917
581.0000	0.295389
580.0000	0.288875
579.0000	0.282793
578.0000	0.276837
577.0000	0.271125
576.0000	0.264693
575.0000	0.259306
574.0000	0.253174
573.0000	0.247271
572.0000	0.242628
571.0000	0.23725
570.0000	0.231777
569.0000	0.226211
568.0000	0.220727
567.0000	0.216159
566.0000	0.211777
565.0000	0.206485
564.0000	0.202218
563.0000	0.196957
562.0000	0.192799
561.0000	0.188714
560.0000	0.184383
559.0000	0.180482
558.0000	0.176125
557.0000	0.171526
556.0000	0.167529
555.0000	0.164298
554.0000	0.159939
553.0000	0.156319
552.0000	0.153041
551.0000	0.149811
550.0000	0.14574
549.0000	0.14265
548.0000	0.139958
547.0000	0.136646
546.0000	0.132762
545.0000	0.131263
544.0000	0.127354
543.0000	0.125419
542.0000	0.122283
541.0000	0.11971
540.0000	0.117028
539.0000	0.114257
538.0000	0.112051
537.0000	0.11006
536.0000	0.107388
535.0000	0.105354
534.0000	0.102957
533.0000	0.100297
532.0000	0.0984892
531.0000	0.0969642
530.0000	0.0956562
529.0000	0.0926593
528.0000	0.0903731
527.0000	0.088843
526.0000	0.0869639
525.0000	0.0856877
524.0000	0.0835266
523.0000	0.0820727
522.0000	0.0804243
521.0000	0.0783145
520.0000	0.0765744
519.0000	0.0758881
518.0000	0.0745664
517.0000	0.0734053
516.0000	0.0713077
515.0000	0.0690889
514.0000	0.0692371
513.0000	0.0675993
512.0000	0.0660784
511.0000	0.0643154
510.0000	0.0638424
509.0000	0.062876
508.0000	0.0613692
507.0000	0.0606341
506.0000	0.0598495
505.0000	0.0581373
504.0000	0.0566124
503.0000	0.0562922
502.0000	0.0550334
501.0000	0.0544098
500.0000	0.0542844
##### Extended Information
[Comments]
Sample name	20150610_6iGpCCE_6iGCaprEE_6iGC04E_6iGP04E
Comment	BL-water pH 10 dul 1to5 20 h digest
User
Division
Company	RUB
[Detailed Information]
Creation date	6/19/2019 6:05 PM
Data array type	Linear data array
Horizontal axis	Wavelength [nm]
Vertical axis	Abs
Start	800 nm
End	500 nm
Data interval	1 nm
Data points	301
[Measurement Information]
Instrument name	V/650
Model name	V-650
Serial No.	A029761150
Measurement date	6/19/2019 6:05 PM
Photometric mode	Abs
Measurement range	800 - 500 nm
Data interval	1 nm
	1.0 nm
Response	Fast
Scan speed	200 nm/min
Change source at	340 nm
Light source	D2/WI
Filter exchange	Step
Correction	Baseline
