# Supplementary material for: N-chlorination mediates protective and immunomodulatory effects of oxidized human plasma proteins
Source: eLife. 2019 Jul 12;8:e47395. doi: 10.7554/eLife.47395 (PMC6650281; doi:10.7554/eLife.47395)
Supplement: Figure 3—source data 2. [file elife-47395-fig3-data2.zip › Figure 3 Source Data 2/40 um monochloramin_2.csv]

TITLE	20150610_6iGpCCE_6iGCaprEE_6iGC04E_6iGP04E
DATA TYPE	ULTRAVIOLET SPECTRUM
ORIGIN	JASCO
OWNER
DATE	19/06/19
TIME	19:07:44
SPECTROMETER/DATA SYSTEM
LOCALE	1033
RESOLUTION
DELTAX	-1
XUNITS	NANOMETERS
YUNITS	ABSORBANCE
FIRSTX	800.0000
LASTX	500.0000
NPOINTS	301
FIRSTY	0.28030
MAXY	0.75472
MINY	0.07642
XYDATA
800.0000	0.280301
799.0000	0.277151
798.0000	0.274369
797.0000	0.270866
796.0000	0.267109
795.0000	0.264739
794.0000	0.262159
793.0000	0.258978
792.0000	0.255899
791.0000	0.252926
790.0000	0.250298
789.0000	0.247304
788.0000	0.244686
787.0000	0.241736
786.0000	0.239252
785.0000	0.236381
784.0000	0.234255
783.0000	0.231498
782.0000	0.229167
781.0000	0.226685
780.0000	0.224029
779.0000	0.221984
778.0000	0.219696
777.0000	0.217705
776.0000	0.215886
775.0000	0.213591
774.0000	0.211984
773.0000	0.210028
772.0000	0.208089
771.0000	0.206308
770.0000	0.204846
769.0000	0.203398
768.0000	0.201887
767.0000	0.200636
766.0000	0.200169
765.0000	0.198048
764.0000	0.197152
763.0000	0.196271
762.0000	0.195415
761.0000	0.195256
760.0000	0.194607
759.0000	0.194213
758.0000	0.193375
757.0000	0.193483
756.0000	0.193122
755.0000	0.193107
754.0000	0.193727
753.0000	0.193657
752.0000	0.194193
751.0000	0.195111
750.0000	0.195338
749.0000	0.196397
748.0000	0.197502
747.0000	0.198722
746.0000	0.199953
745.0000	0.200928
744.0000	0.202811
743.0000	0.204695
742.0000	0.206771
741.0000	0.209134
740.0000	0.211248
739.0000	0.213276
738.0000	0.215457
737.0000	0.218621
736.0000	0.221005
735.0000	0.223969
734.0000	0.227483
733.0000	0.231571
732.0000	0.235056
731.0000	0.239267
730.0000	0.24294
729.0000	0.247191
728.0000	0.251804
727.0000	0.256302
726.0000	0.261256
725.0000	0.265994
724.0000	0.271355
723.0000	0.276549
722.0000	0.282028
721.0000	0.287909
720.0000	0.293708
719.0000	0.299945
718.0000	0.306276
717.0000	0.31253
716.0000	0.319326
715.0000	0.326296
714.0000	0.333757
713.0000	0.340559
712.0000	0.348174
711.0000	0.355936
710.0000	0.363636
709.0000	0.371803
708.0000	0.379711
707.0000	0.38845
706.0000	0.396575
705.0000	0.404834
704.0000	0.413737
703.0000	0.422709
702.0000	0.431509
701.0000	0.440434
700.0000	0.449325
699.0000	0.458786
698.0000	0.468122
697.0000	0.477213
696.0000	0.486767
695.0000	0.496199
694.0000	0.506226
693.0000	0.515563
692.0000	0.524232
691.0000	0.53397
690.0000	0.543888
689.0000	0.553375
688.0000	0.562164
687.0000	0.571804
686.0000	0.580944
685.0000	0.589723
684.0000	0.598587
683.0000	0.607589
682.0000	0.616068
681.0000	0.624715
680.0000	0.632539
679.0000	0.640534
678.0000	0.64829
677.0000	0.656339
676.0000	0.663696
675.0000	0.67098
674.0000	0.678337
673.0000	0.684909
672.0000	0.691676
671.0000	0.69789
670.0000	0.70397
669.0000	0.709071
668.0000	0.714786
667.0000	0.719541
666.0000	0.724349
665.0000	0.729263
664.0000	0.7331
663.0000	0.736537
662.0000	0.740145
661.0000	0.743377
660.0000	0.745827
659.0000	0.747875
658.0000	0.74977
657.0000	0.752452
656.0000	0.753352
655.0000	0.753445
654.0000	0.754725
653.0000	0.75428
652.0000	0.75377
651.0000	0.753391
650.0000	0.752431
649.0000	0.751863
648.0000	0.749888
647.0000	0.747866
646.0000	0.745817
645.0000	0.743325
644.0000	0.740235
643.0000	0.736685
642.0000	0.733863
641.0000	0.730002
640.0000	0.726317
639.0000	0.721581
638.0000	0.717268
637.0000	0.712667
636.0000	0.707433
635.0000	0.702834
634.0000	0.697189
633.0000	0.691725
632.0000	0.685647
631.0000	0.67994
630.0000	0.673559
629.0000	0.667471
628.0000	0.660753
627.0000	0.653929
626.0000	0.647677
625.0000	0.640629
624.0000	0.633604
623.0000	0.626415
622.0000	0.619423
621.0000	0.611925
620.0000	0.604685
619.0000	0.597071
618.0000	0.589091
617.0000	0.582354
616.0000	0.574548
615.0000	0.565996
614.0000	0.558933
613.0000	0.551351
612.0000	0.543615
611.0000	0.536028
610.0000	0.527935
609.0000	0.519366
608.0000	0.512111
607.0000	0.503819
606.0000	0.496171
605.0000	0.488178
604.0000	0.480766
603.0000	0.472735
602.0000	0.464754
601.0000	0.456902
600.0000	0.449705
599.0000	0.442211
598.0000	0.434942
597.0000	0.426767
596.0000	0.419398
595.0000	0.411542
594.0000	0.403845
593.0000	0.397584
592.0000	0.390252
591.0000	0.382767
590.0000	0.375094
589.0000	0.368463
588.0000	0.361596
587.0000	0.355115
586.0000	0.347916
585.0000	0.341861
584.0000	0.33493
583.0000	0.328042
582.0000	0.321726
581.0000	0.315644
580.0000	0.309407
579.0000	0.303756
578.0000	0.297045
577.0000	0.29144
576.0000	0.28583
575.0000	0.280197
574.0000	0.273649
573.0000	0.268627
572.0000	0.263381
571.0000	0.258005
570.0000	0.253219
569.0000	0.247233
568.0000	0.242653
567.0000	0.237779
566.0000	0.232954
565.0000	0.228176
564.0000	0.223593
563.0000	0.218467
562.0000	0.214276
561.0000	0.210108
560.0000	0.205786
559.0000	0.202191
558.0000	0.197505
557.0000	0.193448
556.0000	0.189848
555.0000	0.186245
554.0000	0.182253
553.0000	0.178348
552.0000	0.175111
551.0000	0.171805
550.0000	0.168421
549.0000	0.165274
548.0000	0.16239
547.0000	0.159273
546.0000	0.15529
545.0000	0.153949
544.0000	0.150014
543.0000	0.147085
542.0000	0.144535
541.0000	0.141804
540.0000	0.139389
539.0000	0.136353
538.0000	0.133901
537.0000	0.133024
536.0000	0.129655
535.0000	0.127431
534.0000	0.125506
533.0000	0.122399
532.0000	0.120937
531.0000	0.119108
530.0000	0.116993
529.0000	0.114642
528.0000	0.112522
527.0000	0.111411
526.0000	0.108887
525.0000	0.107931
524.0000	0.105611
523.0000	0.103867
522.0000	0.101925
521.0000	0.100504
520.0000	0.0984685
519.0000	0.0971276
518.0000	0.0962078
517.0000	0.0951374
516.0000	0.0932352
515.0000	0.0912233
514.0000	0.0912712
513.0000	0.0895645
512.0000	0.0881692
511.0000	0.0870304
510.0000	0.0854926
509.0000	0.0848871
508.0000	0.0835655
507.0000	0.0828243
506.0000	0.0815735
505.0000	0.0806679
504.0000	0.0788321
503.0000	0.0782173
502.0000	0.0776429
501.0000	0.0770363
500.0000	0.0764202
##### Extended Information
[Comments]
Sample name	20150610_6iGpCCE_6iGCaprEE_6iGC04E_6iGP04E
Comment	BL-water pH 10 dul 1to5 20 h digest
User
Division
Company	RUB
[Detailed Information]
Creation date	6/19/2019 6:07 PM
Data array type	Linear data array
Horizontal axis	Wavelength [nm]
Vertical axis	Abs
Start	800 nm
End	500 nm
Data interval	1 nm
Data points	301
[Measurement Information]
Instrument name	V/650
Model name	V-650
Serial No.	A029761150
Measurement date	6/19/2019 6:07 PM
Photometric mode	Abs
Measurement range	800 - 500 nm
Data interval	1 nm
	1.0 nm
Response	Fast
Scan speed	200 nm/min
Change source at	340 nm
Light source	D2/WI
Filter exchange	Step
Correction	Baseline
