# Supplementary material for: N-chlorination mediates protective and immunomodulatory effects of oxidized human plasma proteins
Source: eLife. 2019 Jul 12;8:e47395. doi: 10.7554/eLife.47395 (PMC6650281; doi:10.7554/eLife.47395)
Supplement: Figure 3—source data 2. [file elife-47395-fig3-data2.zip › Figure 3 Source Data 2/40 um monochloramin_1.csv]

TITLE	20150610_6iGpCCE_6iGCaprEE_6iGC04E_6iGP04E
DATA TYPE	ULTRAVIOLET SPECTRUM
ORIGIN	JASCO
OWNER
DATE	19/06/19
TIME	18:23:54
SPECTROMETER/DATA SYSTEM
LOCALE	1033
RESOLUTION
DELTAX	-1
XUNITS	NANOMETERS
YUNITS	ABSORBANCE
FIRSTX	800.0000
LASTX	500.0000
NPOINTS	301
FIRSTY	0.35993
MAXY	1.01000
MINY	0.07506
XYDATA
800.0000	0.359927
799.0000	0.355679
798.0000	0.351126
797.0000	0.346927
796.0000	0.342423
795.0000	0.339068
794.0000	0.335103
793.0000	0.330748
792.0000	0.326657
791.0000	0.32304
790.0000	0.319652
789.0000	0.315308
788.0000	0.31192
787.0000	0.308009
786.0000	0.304886
785.0000	0.300814
784.0000	0.297761
783.0000	0.29451
782.0000	0.291084
781.0000	0.288179
780.0000	0.28502
779.0000	0.281666
778.0000	0.277992
777.0000	0.275875
776.0000	0.273452
775.0000	0.270808
774.0000	0.268418
773.0000	0.265834
772.0000	0.263113
771.0000	0.26147
770.0000	0.259219
769.0000	0.257268
768.0000	0.255118
767.0000	0.253542
766.0000	0.252279
765.0000	0.250653
764.0000	0.248896
763.0000	0.248146
762.0000	0.246945
761.0000	0.246612
760.0000	0.24525
759.0000	0.244921
758.0000	0.244521
757.0000	0.244745
756.0000	0.244083
755.0000	0.244983
754.0000	0.245214
753.0000	0.245544
752.0000	0.245845
751.0000	0.246745
750.0000	0.247646
749.0000	0.249331
748.0000	0.250644
747.0000	0.252376
746.0000	0.254181
745.0000	0.255986
744.0000	0.257859
743.0000	0.260263
742.0000	0.263292
741.0000	0.266604
740.0000	0.269529
739.0000	0.272474
738.0000	0.276014
737.0000	0.280207
736.0000	0.283852
735.0000	0.288208
734.0000	0.292464
733.0000	0.297733
732.0000	0.302569
731.0000	0.308299
730.0000	0.313191
729.0000	0.319314
728.0000	0.325506
727.0000	0.332114
726.0000	0.338398
725.0000	0.345505
724.0000	0.352298
723.0000	0.359677
722.0000	0.366951
721.0000	0.374799
720.0000	0.382781
719.0000	0.391925
718.0000	0.400188
717.0000	0.408693
716.0000	0.417566
715.0000	0.427088
714.0000	0.43688
713.0000	0.446876
712.0000	0.45666
711.0000	0.467362
710.0000	0.478118
709.0000	0.488794
708.0000	0.499145
707.0000	0.510701
706.0000	0.521604
705.0000	0.533985
704.0000	0.545551
703.0000	0.557391
702.0000	0.5694
701.0000	0.581522
700.0000	0.593854
699.0000	0.606053
698.0000	0.619004
697.0000	0.631479
696.0000	0.644538
695.0000	0.656525
694.0000	0.669847
693.0000	0.682393
692.0000	0.694477
691.0000	0.70719
690.0000	0.720319
689.0000	0.733699
688.0000	0.745662
687.0000	0.758735
686.0000	0.77119
685.0000	0.782462
684.0000	0.796021
683.0000	0.807644
682.0000	0.819199
681.0000	0.83068
680.0000	0.841614
679.0000	0.853033
678.0000	0.864048
677.0000	0.874102
676.0000	0.884613
675.0000	0.895157
674.0000	0.904832
673.0000	0.913764
672.0000	0.923086
671.0000	0.931107
670.0000	0.938917
669.0000	0.946611
668.0000	0.954159
667.0000	0.961318
666.0000	0.967362
665.0000	0.973999
664.0000	0.979335
663.0000	0.984608
662.0000	0.989652
661.0000	0.993934
660.0000	0.997223
659.0000	1.00017
658.0000	1.00301
657.0000	1.00615
656.0000	1.00801
655.0000	1.00884
654.0000	1.01
653.0000	1.00979
652.0000	1.00955
651.0000	1.00935
650.0000	1.00807
649.0000	1.00681
648.0000	1.00471
647.0000	1.00244
646.0000	0.99966
645.0000	0.996582
644.0000	0.99262
643.0000	0.988547
642.0000	0.983813
641.0000	0.979243
640.0000	0.974259
639.0000	0.96851
638.0000	0.962149
637.0000	0.956405
636.0000	0.94944
635.0000	0.942815
634.0000	0.935332
633.0000	0.92814
632.0000	0.920231
631.0000	0.912884
630.0000	0.9038
629.0000	0.895547
628.0000	0.886952
627.0000	0.877943
626.0000	0.868852
625.0000	0.859112
624.0000	0.849623
623.0000	0.839807
622.0000	0.829784
621.0000	0.820187
620.0000	0.809937
619.0000	0.799342
618.0000	0.788863
617.0000	0.779551
616.0000	0.768263
615.0000	0.756998
614.0000	0.747259
613.0000	0.736421
612.0000	0.725511
611.0000	0.714773
610.0000	0.704345
609.0000	0.692779
608.0000	0.68229
607.0000	0.671202
606.0000	0.660173
605.0000	0.648989
604.0000	0.638333
603.0000	0.627641
602.0000	0.616374
601.0000	0.605313
600.0000	0.594826
599.0000	0.583607
598.0000	0.573369
597.0000	0.562419
596.0000	0.551774
595.0000	0.541268
594.0000	0.530521
593.0000	0.521209
592.0000	0.511047
591.0000	0.500775
590.0000	0.490584
589.0000	0.481247
588.0000	0.471438
587.0000	0.462071
586.0000	0.452054
585.0000	0.44267
584.0000	0.433233
583.0000	0.424164
582.0000	0.415221
581.0000	0.406816
580.0000	0.397806
579.0000	0.389354
578.0000	0.380918
577.0000	0.372981
576.0000	0.364116
575.0000	0.356288
574.0000	0.348024
573.0000	0.340825
572.0000	0.333199
571.0000	0.326079
570.0000	0.318494
569.0000	0.310649
568.0000	0.303667
567.0000	0.296611
566.0000	0.290082
565.0000	0.283099
564.0000	0.277709
563.0000	0.270821
562.0000	0.264109
561.0000	0.258131
560.0000	0.252517
559.0000	0.246924
558.0000	0.241126
557.0000	0.235272
556.0000	0.230313
555.0000	0.224835
554.0000	0.218951
553.0000	0.214521
552.0000	0.209507
551.0000	0.205471
550.0000	0.199979
549.0000	0.1955
548.0000	0.19177
547.0000	0.188103
546.0000	0.182854
545.0000	0.179635
544.0000	0.174976
543.0000	0.171586
542.0000	0.168126
541.0000	0.164221
540.0000	0.160166
539.0000	0.157338
538.0000	0.153633
537.0000	0.150707
536.0000	0.147522
535.0000	0.144164
534.0000	0.141708
533.0000	0.138213
532.0000	0.135333
531.0000	0.13309
530.0000	0.130891
529.0000	0.127288
528.0000	0.124185
527.0000	0.122629
526.0000	0.119755
525.0000	0.118034
524.0000	0.114915
523.0000	0.112759
522.0000	0.110678
521.0000	0.108493
520.0000	0.106923
519.0000	0.104278
518.0000	0.102899
517.0000	0.100564
516.0000	0.0990225
515.0000	0.0958112
514.0000	0.0954349
513.0000	0.0938803
512.0000	0.0916615
511.0000	0.0893061
510.0000	0.0879292
509.0000	0.0874375
508.0000	0.0847213
507.0000	0.0839665
506.0000	0.082462
505.0000	0.0805698
504.0000	0.0780202
503.0000	0.0782215
502.0000	0.0763515
501.0000	0.0754394
500.0000	0.075058
##### Extended Information
[Comments]
Sample name	20150610_6iGpCCE_6iGCaprEE_6iGC04E_6iGP04E
Comment	BL-water pH 10 dul 1to5 20 h digest
User
Division
Company	RUB
[Detailed Information]
Creation date	6/19/2019 5:23 PM
Data array type	Linear data array
Horizontal axis	Wavelength [nm]
Vertical axis	Abs
Start	800 nm
End	500 nm
Data interval	1 nm
Data points	301
[Measurement Information]
Instrument name	V/650
Model name	V-650
Serial No.	A029761150
Measurement date	6/19/2019 5:23 PM
Photometric mode	Abs
Measurement range	800 - 500 nm
Data interval	1 nm
	1.0 nm
Response	Fast
Scan speed	200 nm/min
Change source at	340 nm
Light source	D2/WI
Filter exchange	Step
Correction	Baseline
