# Supplementary material for: N-chlorination mediates protective and immunomodulatory effects of oxidized human plasma proteins
Source: eLife. 2019 Jul 12;8:e47395. doi: 10.7554/eLife.47395 (PMC6650281; doi:10.7554/eLife.47395)
Supplement: Figure 3—source data 3. [file elife-47395-fig3-data3.zip]

Archive with 25 entries (24 files):
- Figure 3 Source Data 3/
- Figure 3 Source Data 3/10 uM HSA 50xHOCl + ASC_2.csv
- Figure 3 Source Data 3/10 uM HSA 50xHOCl + ASC_3.csv
- Figure 3 Source Data 3/10 uM HSA ut.csv
- Figure 3 Source Data 3/10 uM HSA 50xHOCl + ASC_1.csv
- Figure 3 Source Data 3/5 um HSA 10xHOCl_2.csv
- Figure 3 Source Data 3/0.5 um HSA 50xHOCl_1.csv
- Figure 3 Source Data 3/5 um HSA 10xHOCl_3.csv
- Figure 3 Source Data 3/5 um HSA 10xHOCl_1.csv
- Figure 3 Source Data 3/0.5 um HSA 50xHOCl_3.csv
- Figure 3 Source Data 3/0.5 um HSA 50xHOCl_2.csv
- Figure 3 Source Data 3/10 uM HSA 50xHOCl +DTT_1.csv
- Figure 3 Source Data 3/10 uM HSA 50xHOCl +DTT_2.csv
- Figure 3 Source Data 3/10 uM HSA 50xHOCl +DTT_3.csv
- Figure 3 Source Data 3/10 uM HSA 50xHOCl + Methionine_1.csv
- Figure 3 Source Data 3/1 um HSA 50xHOCl_1.csv
- Figure 3 Source Data 3/2.5 um HSA 10xHOCl_1.csv
- Figure 3 Source Data 3/2.5 um HSA 10xHOCl_3.csv
- Figure 3 Source Data 3/10 uM HSA 50xHOCl + Methionine_2.csv
- Figure 3 Source Data 3/1 um HSA 50xHOCl_2.csv
- Figure 3 Source Data 3/1 um HSA 50xHOCl_3.csv
- Figure 3 Source Data 3/10 uM HSA 50xHOCl + Methionine_3.csv
- Figure 3 Source Data 3/2.5 um HSA 10xHOCl_2.csv
- Figure 3 Source Data 3/10 uM HSA ut_2.csv
- Figure 3 Source Data 3/10 uM HSA ut_3.csv
