# Supplementary material for: N-chlorination mediates protective and immunomodulatory effects of oxidized human plasma proteins
Source: eLife. 2019 Jul 12;8:e47395. doi: 10.7554/eLife.47395 (PMC6650281; doi:10.7554/eLife.47395)
Supplement: Figure 3—source data 3. [file elife-47395-fig3-data3.zip › Figure 3 Source Data 3/10 uM HSA 50xHOCl + ASC_2.csv]

TITLE	20150610_6iGpCCE_6iGCaprEE_6iGC04E_6iGP04E
DATA TYPE	ULTRAVIOLET SPECTRUM
ORIGIN	JASCO
OWNER
DATE	19/06/19
TIME	18:43:04
SPECTROMETER/DATA SYSTEM
LOCALE	1033
RESOLUTION
DELTAX	-1
XUNITS	NANOMETERS
YUNITS	ABSORBANCE
FIRSTX	800.0000
LASTX	500.0000
NPOINTS	301
FIRSTY	-0.00154
MAXY	0.00040
MINY	-0.00220
XYDATA
800.0000	-0.00154324
799.0000	-0.00158083
798.0000	-0.00150252
797.0000	-0.00137152
796.0000	-0.00187091
795.0000	-0.00114917
794.0000	-0.00146897
793.0000	-0.00117077
792.0000	-0.00147747
791.0000	-0.00143091
790.0000	-0.00109668
789.0000	-0.00220452
788.0000	-0.00165203
787.0000	-0.00151805
786.0000	-0.000988062
785.0000	-0.00215333
784.0000	-0.00175422
783.0000	-0.00211016
782.0000	-0.00162338
781.0000	-0.00165111
780.0000	-0.0018952
779.0000	-0.00199317
778.0000	-0.00192339
777.0000	-0.00152652
776.0000	-0.00156872
775.0000	-0.00161515
774.0000	-0.00116432
773.0000	-0.00141367
772.0000	-0.00154605
771.0000	-0.00153388
770.0000	-0.00170846
769.0000	-0.00133709
768.0000	-0.00138973
767.0000	-0.00156578
766.0000	-0.00116431
765.0000	-0.00158359
764.0000	-0.00136428
763.0000	-0.00127239
762.0000	-0.00155165
761.0000	-0.00115783
760.0000	-0.00145184
759.0000	-0.000971232
758.0000	-0.00157934
757.0000	-0.00103083
756.0000	-0.00172547
755.0000	-0.00151288
754.0000	-0.00107083
753.0000	-0.00135355
752.0000	-0.0013484
751.0000	-0.00113021
750.0000	-0.0012924
749.0000	-0.00113923
748.0000	-0.00116947
747.0000	-0.00140624
746.0000	-0.00125849
745.0000	-0.00144159
744.0000	-0.0015419
743.0000	-0.00137064
742.0000	-0.00121114
741.0000	-0.000885708
740.0000	-0.00111841
739.0000	-0.00153207
738.0000	-0.000801013
737.0000	-0.00088076
736.0000	-0.00145118
735.0000	-0.00204924
734.0000	-0.00150136
733.0000	-0.00121558
732.0000	-0.00128321
731.0000	-0.00129258
730.0000	-0.00154385
729.0000	-0.00109507
728.0000	-0.0014456
727.0000	-0.000724633
726.0000	-0.00123936
725.0000	-0.00133656
724.0000	-0.0010264
723.0000	-0.000963225
722.0000	-0.0010785
721.0000	-0.00139962
720.0000	-0.0016142
719.0000	-0.000828951
718.0000	-0.00130895
717.0000	-0.00151776
716.0000	-0.00123423
715.0000	-0.00147144
714.0000	-0.00117428
713.0000	-0.00100021
712.0000	-0.00142957
711.0000	-0.00133034
710.0000	-0.00118977
709.0000	-0.000817966
708.0000	-0.00139549
707.0000	-0.00113302
706.0000	-0.0013733
705.0000	-0.000754383
704.0000	-0.0011822
703.0000	-0.00149737
702.0000	-0.00137982
701.0000	-0.00165875
700.0000	-0.00169013
699.0000	-0.00130547
698.0000	-0.00133711
697.0000	-0.0012844
696.0000	-0.00106487
695.0000	-0.00147372
694.0000	-0.00103263
693.0000	-0.00126087
692.0000	-0.00146173
691.0000	-0.00175486
690.0000	-0.000961462
689.0000	-0.00142262
688.0000	-0.00135335
687.0000	-0.00110556
686.0000	-0.00104149
685.0000	-0.00199027
684.0000	-0.00143735
683.0000	-0.00148421
682.0000	-0.00107245
681.0000	-0.00135996
680.0000	-0.00146998
679.0000	-0.00108222
678.0000	-0.00139527
677.0000	-0.00167782
676.0000	-0.00119745
675.0000	-0.00119825
674.0000	-0.00102223
673.0000	-0.00166534
672.0000	-0.00126043
671.0000	-0.00115668
670.0000	-0.00135947
669.0000	-0.00179652
668.0000	-0.001263
667.0000	-0.0014312
666.0000	-0.00142494
665.0000	-0.00146565
664.0000	-0.00161314
663.0000	-0.00153403
662.0000	-0.00106143
661.0000	-0.00144828
660.0000	-0.00146639
659.0000	-0.00139178
658.0000	-0.00176854
657.0000	-0.000933492
656.0000	-0.000939144
655.0000	-0.00171907
654.0000	-0.00121622
653.0000	-0.00150512
652.0000	-0.00185089
651.0000	-0.00199087
650.0000	-0.00158817
649.0000	-0.00175402
648.0000	-0.00157601
647.0000	-0.00166175
646.0000	-0.00124003
645.0000	-0.00120094
644.0000	-0.00130086
643.0000	-0.00160321
642.0000	-0.00142593
641.0000	-0.00144655
640.0000	-0.000689473
639.0000	-0.001516
638.0000	-0.00159588
637.0000	-0.0014036
636.0000	-0.00147253
635.0000	-0.00110663
634.0000	-0.00155715
633.0000	-0.000990143
632.0000	-0.0014665
631.0000	-0.00115198
630.0000	-0.00164014
629.0000	-0.00160268
628.0000	-0.00170557
627.0000	-0.00151422
626.0000	-0.00113391
625.0000	-0.00126981
624.0000	-0.00155303
623.0000	-0.00131077
622.0000	-0.00107605
621.0000	-0.000929962
620.0000	-0.00139474
619.0000	-0.00159547
618.0000	-0.00171263
617.0000	-0.00103946
616.0000	-0.00152061
615.0000	-0.00164095
614.0000	-0.00160358
613.0000	-0.00138015
612.0000	-0.000986552
611.0000	-0.000966569
610.0000	-0.000897778
609.0000	-0.00168184
608.0000	-0.000927147
607.0000	-0.00103558
606.0000	-0.00128711
605.0000	-0.00121729
604.0000	-0.000663045
603.0000	-0.000577551
602.0000	-0.000800518
601.0000	-0.000913145
600.0000	-0.00075685
599.0000	-0.000570156
598.0000	-0.000898753
597.0000	-0.00131194
596.0000	-0.00034961
595.0000	-0.00141615
594.0000	-0.00120784
593.0000	-0.00118872
592.0000	-0.000269093
591.0000	-0.00103706
590.0000	-0.00131917
589.0000	-0.000891543
588.0000	-4.30128E-005
587.0000	-0.000671532
586.0000	-0.00119762
585.0000	-0.000822209
584.0000	-0.000864073
583.0000	-0.000698398
582.0000	-0.00113953
581.0000	-0.00111436
580.0000	-0.000699979
579.0000	-0.000769011
578.0000	-0.000537204
577.0000	-0.000982248
576.0000	-0.00103827
575.0000	-0.000665918
574.0000	-0.00120141
573.0000	-0.000551557
572.0000	-0.000920183
571.0000	-0.000534795
570.0000	-0.000500838
569.0000	-0.000662046
568.0000	-0.000782236
567.0000	-0.000961781
566.0000	-0.000437407
565.0000	-0.000567443
564.0000	0.000145217
563.0000	-0.000830255
562.0000	-0.000549162
561.0000	-0.000331813
560.0000	-0.000881578
559.0000	-0.000304453
558.0000	-0.000528153
557.0000	-0.00091554
556.0000	-0.000725716
555.0000	-0.000581687
554.0000	-0.00106131
553.0000	-0.00119966
552.0000	-0.000956115
551.0000	-0.000329401
550.0000	-0.000786027
549.0000	-0.000988356
548.0000	-0.000557339
547.0000	-0.000991131
546.0000	-0.00116471
545.0000	-0.000151076
544.0000	-0.000706939
543.0000	-0.000795205
542.0000	-0.00101372
541.0000	-0.000817111
540.0000	-0.000842867
539.0000	-0.000878604
538.0000	-0.000822742
537.0000	0.000226706
536.0000	-0.000527174
535.0000	-0.00074715
534.0000	-0.000310127
533.0000	-0.00101381
532.0000	-0.000518964
531.0000	-0.000113555
530.0000	0.000398662
529.0000	-9.2875E-005
528.0000	-0.00143597
527.0000	-0.000476026
526.0000	-0.000410845
525.0000	8.56261E-005
524.0000	-0.000505115
523.0000	-0.00070864
522.0000	-0.000819099
521.0000	-0.000472432
520.0000	7.82627E-005
519.0000	-0.000471928
518.0000	-0.000271229
517.0000	-4.99051E-005
516.0000	-6.36024E-005
515.0000	-0.00055619
514.0000	0.000173744
513.0000	-0.000186509
512.0000	-0.00029799
511.0000	0.000386244
510.0000	-0.000611007
509.0000	-0.00028624
508.0000	-0.00112397
507.0000	-8.84048E-005
506.0000	-0.000296024
505.0000	7.47351E-005
504.0000	-0.00121351
503.0000	-0.000669779
502.0000	-0.000301078
501.0000	0.000153458
500.0000	-8.10601E-006
##### Extended Information
[Comments]
Sample name	20150610_6iGpCCE_6iGCaprEE_6iGC04E_6iGP04E
Comment	BL-water pH 10 dul 1to5 20 h digest
User
Division
Company	RUB
[Detailed Information]
Creation date	6/19/2019 5:43 PM
Data array type	Linear data array
Horizontal axis	Wavelength [nm]
Vertical axis	Abs
Start	800 nm
End	500 nm
Data interval	1 nm
Data points	301
[Measurement Information]
Instrument name	V/650
Model name	V-650
Serial No.	A029761150
Measurement date	6/19/2019 5:42 PM
Photometric mode	Abs
Measurement range	800 - 500 nm
Data interval	1 nm
	1.0 nm
Response	Fast
Scan speed	200 nm/min
Change source at	340 nm
Light source	D2/WI
Filter exchange	Step
Correction	Baseline
