# Supplementary material for: N-chlorination mediates protective and immunomodulatory effects of oxidized human plasma proteins
Source: eLife. 2019 Jul 12;8:e47395. doi: 10.7554/eLife.47395 (PMC6650281; doi:10.7554/eLife.47395)
Supplement: Figure 3—source data 3. [file elife-47395-fig3-data3.zip › Figure 3 Source Data 3/10 uM HSA 50xHOCl + ASC_3.csv]

TITLE	20150610_6iGpCCE_6iGCaprEE_6iGC04E_6iGP04E
DATA TYPE	ULTRAVIOLET SPECTRUM
ORIGIN	JASCO
OWNER
DATE	19/06/19
TIME	18:45:25
SPECTROMETER/DATA SYSTEM
LOCALE	1033
RESOLUTION
DELTAX	-1
XUNITS	NANOMETERS
YUNITS	ABSORBANCE
FIRSTX	800.0000
LASTX	500.0000
NPOINTS	301
FIRSTY	-0.00450
MAXY	-0.00281
MINY	-0.00547
XYDATA
800.0000	-0.0044981
799.0000	-0.00434719
798.0000	-0.00417565
797.0000	-0.00431974
796.0000	-0.00463682
795.0000	-0.0043034
794.0000	-0.00405681
793.0000	-0.00417611
792.0000	-0.00433549
791.0000	-0.00428868
790.0000	-0.00356953
789.0000	-0.00465721
788.0000	-0.00460141
787.0000	-0.00446565
786.0000	-0.00389865
785.0000	-0.00449614
784.0000	-0.00419578
783.0000	-0.00465112
782.0000	-0.00405176
781.0000	-0.00404672
780.0000	-0.00412845
779.0000	-0.00419126
778.0000	-0.00416245
777.0000	-0.00425574
776.0000	-0.00370171
775.0000	-0.00423201
774.0000	-0.00407453
773.0000	-0.00392991
772.0000	-0.00442303
771.0000	-0.00440904
770.0000	-0.00403376
769.0000	-0.00400876
768.0000	-0.00416654
767.0000	-0.00402547
766.0000	-0.0040811
765.0000	-0.00391426
764.0000	-0.00431453
763.0000	-0.0040323
762.0000	-0.00471066
761.0000	-0.0038076
760.0000	-0.0042065
759.0000	-0.00390223
758.0000	-0.00404905
757.0000	-0.00381988
756.0000	-0.00446845
755.0000	-0.00406706
754.0000	-0.00427093
753.0000	-0.00395882
752.0000	-0.00386307
751.0000	-0.00351527
750.0000	-0.00403099
749.0000	-0.00368331
748.0000	-0.00375251
747.0000	-0.00399711
746.0000	-0.00416558
745.0000	-0.00442863
744.0000	-0.00436159
743.0000	-0.00409004
742.0000	-0.0039357
741.0000	-0.00373856
740.0000	-0.00393525
739.0000	-0.00411183
738.0000	-0.00404261
737.0000	-0.00398534
736.0000	-0.00448441
735.0000	-0.00467785
734.0000	-0.00463835
733.0000	-0.00387166
732.0000	-0.00420421
731.0000	-0.00377141
730.0000	-0.00455369
729.0000	-0.00423718
728.0000	-0.00444841
727.0000	-0.00393406
726.0000	-0.00406815
725.0000	-0.00438707
724.0000	-0.00391881
723.0000	-0.00418318
722.0000	-0.00464489
721.0000	-0.00438651
720.0000	-0.00457494
719.0000	-0.00422276
718.0000	-0.00418482
717.0000	-0.00433644
716.0000	-0.00450034
715.0000	-0.00467163
714.0000	-0.00409423
713.0000	-0.00378384
712.0000	-0.00470335
711.0000	-0.00486094
710.0000	-0.0039805
709.0000	-0.00403842
708.0000	-0.00457362
707.0000	-0.0044565
706.0000	-0.00442902
705.0000	-0.0043829
704.0000	-0.00432717
703.0000	-0.0044939
702.0000	-0.0049044
701.0000	-0.00480879
700.0000	-0.00493856
699.0000	-0.00491461
698.0000	-0.00496453
697.0000	-0.005281
696.0000	-0.00430494
695.0000	-0.00470879
694.0000	-0.00428464
693.0000	-0.00455861
692.0000	-0.00498444
691.0000	-0.00516804
690.0000	-0.00490028
689.0000	-0.00503174
688.0000	-0.00507118
687.0000	-0.00475028
686.0000	-0.00535921
685.0000	-0.00546612
684.0000	-0.00520758
683.0000	-0.00528251
682.0000	-0.00516406
681.0000	-0.00506719
680.0000	-0.0051615
679.0000	-0.00488121
678.0000	-0.00492349
677.0000	-0.00503205
676.0000	-0.00516264
675.0000	-0.00470497
674.0000	-0.00480954
673.0000	-0.00484949
672.0000	-0.00510803
671.0000	-0.00495276
670.0000	-0.00471777
669.0000	-0.00540139
668.0000	-0.00490242
667.0000	-0.00546209
666.0000	-0.00518144
665.0000	-0.00508347
664.0000	-0.00518184
663.0000	-0.00486549
662.0000	-0.00545926
661.0000	-0.00462723
660.0000	-0.00464501
659.0000	-0.005236
658.0000	-0.00532437
657.0000	-0.00465694
656.0000	-0.00485647
655.0000	-0.00498863
654.0000	-0.00497635
653.0000	-0.0048361
652.0000	-0.00522604
651.0000	-0.00542344
650.0000	-0.00475281
649.0000	-0.00516082
648.0000	-0.00500191
647.0000	-0.0047953
646.0000	-0.00470798
645.0000	-0.00487908
644.0000	-0.00500833
643.0000	-0.00529163
642.0000	-0.00520492
641.0000	-0.00508939
640.0000	-0.00502837
639.0000	-0.0049757
638.0000	-0.00458348
637.0000	-0.00484709
636.0000	-0.0051577
635.0000	-0.0048881
634.0000	-0.00499233
633.0000	-0.00469974
632.0000	-0.0048089
631.0000	-0.00428804
630.0000	-0.00517339
629.0000	-0.00485133
628.0000	-0.00486623
627.0000	-0.00484297
626.0000	-0.00465032
625.0000	-0.00484061
624.0000	-0.00464719
623.0000	-0.0045779
622.0000	-0.00529667
621.0000	-0.00489242
620.0000	-0.00462412
619.0000	-0.00430777
618.0000	-0.0050747
617.0000	-0.00458711
616.0000	-0.00455037
615.0000	-0.00533387
614.0000	-0.00476896
613.0000	-0.00430159
612.0000	-0.00443036
611.0000	-0.00440318
610.0000	-0.00449627
609.0000	-0.00476466
608.0000	-0.00465214
607.0000	-0.00491216
606.0000	-0.00395383
605.0000	-0.00474321
604.0000	-0.00445814
603.0000	-0.00421061
602.0000	-0.00437208
601.0000	-0.00451786
600.0000	-0.00462067
599.0000	-0.00426982
598.0000	-0.00453835
597.0000	-0.00416605
596.0000	-0.00427485
595.0000	-0.00458378
594.0000	-0.00487681
593.0000	-0.00411747
592.0000	-0.0041763
591.0000	-0.00462818
590.0000	-0.004662
589.0000	-0.00425209
588.0000	-0.00413672
587.0000	-0.00385294
586.0000	-0.00502112
585.0000	-0.00399588
584.0000	-0.00432435
583.0000	-0.00444973
582.0000	-0.00465354
581.0000	-0.00419484
580.0000	-0.00415215
579.0000	-0.0041424
578.0000	-0.00433583
577.0000	-0.00393675
576.0000	-0.0043359
575.0000	-0.00351386
574.0000	-0.00423527
573.0000	-0.0039945
572.0000	-0.00408561
571.0000	-0.00347856
570.0000	-0.00377274
569.0000	-0.00428911
568.0000	-0.00422195
567.0000	-0.00456837
566.0000	-0.00375912
565.0000	-0.00399484
564.0000	-0.00352513
563.0000	-0.00407422
562.0000	-0.00430941
561.0000	-0.00384859
560.0000	-0.00394824
559.0000	-0.00326991
558.0000	-0.0041058
557.0000	-0.00414671
556.0000	-0.0038979
555.0000	-0.00411044
554.0000	-0.00409907
553.0000	-0.00416233
552.0000	-0.00399256
551.0000	-0.00358932
550.0000	-0.00368591
549.0000	-0.0042981
548.0000	-0.00377148
547.0000	-0.00368285
546.0000	-0.00454965
545.0000	-0.00366596
544.0000	-0.00423356
543.0000	-0.00380281
542.0000	-0.00404089
541.0000	-0.00420491
540.0000	-0.00386731
539.0000	-0.00407884
538.0000	-0.00382104
537.0000	-0.00332203
536.0000	-0.00417579
535.0000	-0.00413308
534.0000	-0.00357566
533.0000	-0.00386734
532.0000	-0.0041756
531.0000	-0.00313206
530.0000	-0.003099
529.0000	-0.00355943
528.0000	-0.00410905
527.0000	-0.00326843
526.0000	-0.00401086
525.0000	-0.00346588
524.0000	-0.00351775
523.0000	-0.00402031
522.0000	-0.00383682
521.0000	-0.00362304
520.0000	-0.0034926
519.0000	-0.00350706
518.0000	-0.0031856
517.0000	-0.00311721
516.0000	-0.00382839
515.0000	-0.0042713
514.0000	-0.00319076
513.0000	-0.00291169
512.0000	-0.00379252
511.0000	-0.00373582
510.0000	-0.00379326
509.0000	-0.00329114
508.0000	-0.00393114
507.0000	-0.00353433
506.0000	-0.00396198
505.0000	-0.00386002
504.0000	-0.0038026
503.0000	-0.00363491
502.0000	-0.00349412
501.0000	-0.00378968
500.0000	-0.00281487
##### Extended Information
[Comments]
Sample name	20150610_6iGpCCE_6iGCaprEE_6iGC04E_6iGP04E
Comment	BL-water pH 10 dul 1to5 20 h digest
User
Division
Company	RUB
[Detailed Information]
Creation date	6/19/2019 5:45 PM
Data array type	Linear data array
Horizontal axis	Wavelength [nm]
Vertical axis	Abs
Start	800 nm
End	500 nm
Data interval	1 nm
Data points	301
[Measurement Information]
Instrument name	V/650
Model name	V-650
Serial No.	A029761150
Measurement date	6/19/2019 5:44 PM
Photometric mode	Abs
Measurement range	800 - 500 nm
Data interval	1 nm
	1.0 nm
Response	Fast
Scan speed	200 nm/min
Change source at	340 nm
Light source	D2/WI
Filter exchange	Step
Correction	Baseline
