# Supplementary material for: N-chlorination mediates protective and immunomodulatory effects of oxidized human plasma proteins
Source: eLife. 2019 Jul 12;8:e47395. doi: 10.7554/eLife.47395 (PMC6650281; doi:10.7554/eLife.47395)
Supplement: Figure 3—source data 3. [file elife-47395-fig3-data3.zip › Figure 3 Source Data 3/10 uM HSA ut.csv]

TITLE	20150610_6iGpCCE_6iGCaprEE_6iGC04E_6iGP04E
DATA TYPE	ULTRAVIOLET SPECTRUM
ORIGIN	JASCO
OWNER
DATE	19/06/19
TIME	18:30:48
SPECTROMETER/DATA SYSTEM
LOCALE	1033
RESOLUTION
DELTAX	-1
XUNITS	NANOMETERS
YUNITS	ABSORBANCE
FIRSTX	800.0000
LASTX	500.0000
NPOINTS	301
FIRSTY	0.00074
MAXY	0.00203
MINY	0.00003
XYDATA
800.0000	0.000739559
799.0000	0.000739826
798.0000	0.00116926
797.0000	0.000377021
796.0000	0.000628542
795.0000	0.000987828
794.0000	0.00141516
793.0000	0.000645277
792.0000	0.00124681
791.0000	0.00100079
790.0000	0.00149368
789.0000	0.000567674
788.0000	0.000903378
787.0000	0.000655078
786.0000	0.00108296
785.0000	0.000735548
784.0000	0.000839654
783.0000	0.000736853
782.0000	0.00108467
781.0000	0.00108131
780.0000	0.00077605
779.0000	0.0010701
778.0000	0.000741058
777.0000	0.00103769
776.0000	0.00136136
775.0000	0.000852918
774.0000	0.00119845
773.0000	0.00135089
772.0000	0.00101131
771.0000	0.00123703
770.0000	0.000841048
769.0000	0.000987798
768.0000	0.000993447
767.0000	0.00114321
766.0000	0.000999075
765.0000	0.000930809
764.0000	0.000866155
763.0000	0.000967467
762.0000	0.000909769
761.0000	0.00111758
760.0000	0.000939939
759.0000	0.00130712
758.0000	0.000975895
757.0000	0.00105529
756.0000	0.000745868
755.0000	0.00105975
754.0000	0.00149147
753.0000	0.0011008
752.0000	0.000850456
751.0000	0.00121921
750.0000	0.00117819
749.0000	0.00120264
748.0000	0.00147643
747.0000	0.000914943
746.0000	0.00110923
745.0000	0.000742409
744.0000	0.000809927
743.0000	0.000532417
742.0000	0.0012485
741.0000	0.0013601
740.0000	0.00132656
739.0000	0.00077236
738.0000	0.000752921
737.0000	0.00113896
736.0000	0.000828855
735.0000	0.000512728
734.0000	0.000351456
733.0000	0.00104323
732.0000	0.00105007
731.0000	0.00115279
730.0000	0.000979613
729.0000	0.000790782
728.0000	0.000960719
727.0000	0.000989142
726.0000	0.00112828
725.0000	0.00100649
724.0000	0.00113204
723.0000	0.00108398
722.0000	0.000931027
721.0000	0.000225838
720.0000	0.000750153
719.0000	0.00110614
718.0000	0.00120885
717.0000	0.000907355
716.0000	0.00103974
715.0000	0.000801287
714.0000	0.00101764
713.0000	0.00101347
712.0000	0.000582866
711.0000	0.000720058
710.0000	0.00125109
709.0000	0.000865661
708.0000	0.00068853
707.0000	0.00125876
706.0000	0.000577539
705.0000	0.000984516
704.0000	0.000468872
703.0000	0.000739763
702.0000	0.00109877
701.0000	0.000946256
700.0000	0.000658904
699.0000	0.000379659
698.0000	0.000683295
697.0000	0.000666675
696.0000	0.000948289
695.0000	0.00084942
694.0000	0.000858794
693.0000	0.00112542
692.0000	0.000638444
691.0000	0.000813532
690.0000	0.00141953
689.0000	0.00134316
688.0000	0.00169741
687.0000	0.00149356
686.0000	0.00118324
685.0000	0.00115769
684.0000	0.000980071
683.0000	0.00114179
682.0000	0.00154501
681.0000	0.00117041
680.0000	0.0012662
679.0000	0.00106927
678.0000	0.00104413
677.0000	0.00131851
676.0000	0.00134439
675.0000	0.00155781
674.0000	0.00160697
673.0000	0.000760503
672.0000	0.0014916
671.0000	0.00134862
670.0000	0.00139763
669.0000	0.000898349
668.0000	0.00135012
667.0000	0.00119124
666.0000	0.000817675
665.0000	0.000830353
664.0000	0.00130612
663.0000	0.000897349
662.0000	0.00146953
661.0000	0.00117556
660.0000	0.0011132
659.0000	0.00105019
658.0000	0.00136345
657.0000	0.001556
656.0000	0.00139246
655.0000	0.000942524
654.0000	0.00158472
653.0000	0.00127036
652.0000	0.000608419
651.0000	0.000967645
650.0000	0.00119786
649.0000	0.00132568
648.0000	0.00142908
647.0000	0.000787199
646.0000	0.00101857
645.0000	0.00144523
644.0000	0.00119922
643.0000	0.000620868
642.0000	0.00099919
641.0000	0.00135981
640.0000	0.00153598
639.0000	0.00143242
638.0000	0.00139164
637.0000	0.00131872
636.0000	0.00111177
635.0000	0.00114944
634.0000	0.001379
633.0000	0.00151662
632.0000	0.00136626
631.0000	0.00159824
630.0000	0.000963462
629.0000	0.001219
628.0000	0.000968311
627.0000	0.000870459
626.0000	0.000904061
625.0000	0.00133856
624.0000	0.00129649
623.0000	0.00118282
622.0000	0.000999906
621.0000	0.00105865
620.0000	0.00119386
619.0000	0.000843652
618.0000	2.70684E-005
617.0000	0.00128323
616.0000	0.00102587
615.0000	0.000547387
614.0000	0.000748811
613.0000	0.00121148
612.0000	0.000808591
611.0000	0.00174937
610.0000	0.00180686
609.0000	0.000942625
608.0000	0.000717821
607.0000	0.00108579
606.0000	0.00119878
605.0000	0.00102245
604.0000	0.00149264
603.0000	0.00158279
602.0000	0.00137075
601.0000	0.000796068
600.0000	0.00128493
599.0000	0.00183378
598.0000	0.00169063
597.0000	0.00131798
596.0000	0.00108923
595.0000	0.000996458
594.0000	0.000680757
593.0000	0.00151257
592.0000	0.00147511
591.0000	0.0011945
590.0000	0.00043656
589.0000	0.000639292
588.0000	0.00140765
587.0000	0.00118829
586.0000	0.000736179
585.0000	0.00104619
584.0000	0.000996255
583.0000	0.000543333
582.0000	0.000760642
581.0000	0.000839761
580.0000	0.00124045
579.0000	0.000919161
578.0000	0.00131806
577.0000	0.000564508
576.0000	0.00109459
575.0000	0.00155147
574.0000	0.00119129
573.0000	0.000386004
572.0000	0.00102542
571.0000	0.00165495
570.0000	0.00159025
569.0000	0.00118245
568.0000	0.000519916
567.0000	0.000324986
566.0000	0.00113714
565.0000	0.000958211
564.0000	0.00136268
563.0000	0.00135745
562.0000	0.000907246
561.0000	0.00105749
560.0000	0.000775692
559.0000	0.00106452
558.0000	0.000966768
557.0000	0.000453187
556.0000	0.000385212
555.0000	0.00142476
554.0000	0.000519518
553.0000	0.000828784
552.0000	7.01285E-005
551.0000	0.00112951
550.0000	0.00104451
549.0000	0.000817697
548.0000	0.00136103
547.0000	0.00103755
546.0000	0.000277174
545.0000	0.00151934
544.0000	0.000837226
543.0000	0.0009381
542.0000	0.000750745
541.0000	0.00092392
540.0000	0.0011434
539.0000	0.00100747
538.0000	0.000763324
537.0000	0.00130859
536.0000	0.00113745
535.0000	0.00145195
534.0000	0.00128146
533.0000	0.000166382
532.0000	0.000914096
531.0000	0.00149623
530.0000	0.00143911
529.0000	0.000673837
528.0000	0.000578252
527.0000	0.00150474
526.0000	0.000566349
525.0000	0.00121856
524.0000	0.00123688
523.0000	0.000898382
522.0000	0.000499882
521.0000	0.000265853
520.0000	0.000615189
519.0000	0.0012605
518.0000	0.00166909
517.0000	0.00167205
516.0000	0.000527077
515.0000	0.000760323
514.0000	0.00112154
513.0000	0.00197298
512.0000	0.00185535
511.0000	0.00129759
510.0000	0.000947443
509.0000	0.0012351
508.0000	0.00126078
507.0000	0.0010761
506.0000	0.00145063
505.0000	0.0014646
504.0000	0.00079385
503.0000	0.00074277
502.0000	0.00107758
501.0000	0.00203448
500.0000	0.00186667
##### Extended Information
[Comments]
Sample name	20150610_6iGpCCE_6iGCaprEE_6iGC04E_6iGP04E
Comment	BL-water pH 10 dul 1to5 20 h digest
User
Division
Company	RUB
[Detailed Information]
Creation date	6/19/2019 5:30 PM
Data array type	Linear data array
Horizontal axis	Wavelength [nm]
Vertical axis	Abs
Start	800 nm
End	500 nm
Data interval	1 nm
Data points	301
[Measurement Information]
Instrument name	V/650
Model name	V-650
Serial No.	A029761150
Measurement date	6/19/2019 5:30 PM
Photometric mode	Abs
Measurement range	800 - 500 nm
Data interval	1 nm
	1.0 nm
Response	Fast
Scan speed	200 nm/min
Change source at	340 nm
Light source	D2/WI
Filter exchange	Step
Correction	Baseline
