# Supplementary material for: N-chlorination mediates protective and immunomodulatory effects of oxidized human plasma proteins
Source: eLife. 2019 Jul 12;8:e47395. doi: 10.7554/eLife.47395 (PMC6650281; doi:10.7554/eLife.47395)
Supplement: Figure 3—source data 3. [file elife-47395-fig3-data3.zip › Figure 3 Source Data 3/10 uM HSA 50xHOCl + ASC_1.csv]

TITLE	20150610_6iGpCCE_6iGCaprEE_6iGC04E_6iGP04E
DATA TYPE	ULTRAVIOLET SPECTRUM
ORIGIN	JASCO
OWNER
DATE	19/06/19
TIME	18:41:17
SPECTROMETER/DATA SYSTEM
LOCALE	1033
RESOLUTION
DELTAX	-1
XUNITS	NANOMETERS
YUNITS	ABSORBANCE
FIRSTX	800.0000
LASTX	500.0000
NPOINTS	301
FIRSTY	-0.00146
MAXY	0.00079
MINY	-0.00206
XYDATA
800.0000	-0.00146243
799.0000	-0.00140779
798.0000	-0.00101474
797.0000	-0.00151534
796.0000	-0.00205725
795.0000	-0.00117688
794.0000	-0.001123
793.0000	-0.00129999
792.0000	-0.00136469
791.0000	-0.00177967
790.0000	-0.00127423
789.0000	-0.00175231
788.0000	-0.00153588
787.0000	-0.0014534
786.0000	-0.00113203
785.0000	-0.00142813
784.0000	-0.00142008
783.0000	-0.00184017
782.0000	-0.00141264
781.0000	-0.00150637
780.0000	-0.00179285
779.0000	-0.00130204
778.0000	-0.00201014
777.0000	-0.00122844
776.0000	-0.0011947
775.0000	-0.00178396
774.0000	-0.00123579
773.0000	-0.000965724
772.0000	-0.0015085
771.0000	-0.00126157
770.0000	-0.00142199
769.0000	-0.00129131
768.0000	-0.00131378
767.0000	-0.00149326
766.0000	-0.00129691
765.0000	-0.00159492
764.0000	-0.00146059
763.0000	-0.00132139
762.0000	-0.00147917
761.0000	-0.00095935
760.0000	-0.0010617
759.0000	-0.00112568
758.0000	-0.00105855
757.0000	-0.00100738
756.0000	-0.00172059
755.0000	-0.00161685
754.0000	-0.000780026
753.0000	-0.000746694
752.0000	-0.00150169
751.0000	-0.000937928
750.0000	-0.00159519
749.0000	-0.00114353
748.0000	-0.000974538
747.0000	-0.00113438
746.0000	-0.00101093
745.0000	-0.00160293
744.0000	-0.00132367
743.0000	-0.00134673
742.0000	-0.000775567
741.0000	-0.00115554
740.0000	-0.000894571
739.0000	-0.00103344
738.0000	-0.00115169
737.0000	-0.000736757
736.0000	-0.00113441
735.0000	-0.00123515
734.0000	-0.00106072
733.0000	-0.000922916
732.0000	-0.00100162
731.0000	-0.00082439
730.0000	-0.00128079
729.0000	-0.000716843
728.0000	-0.000981421
727.0000	-0.000939417
726.0000	-0.000896011
725.0000	-0.000981994
724.0000	-0.000381328
723.0000	-0.000778723
722.0000	-0.000906487
721.0000	-0.00115972
720.0000	-0.000922467
719.0000	-0.00063642
718.0000	-0.000601543
717.0000	-0.00113124
716.0000	-0.00145063
715.0000	-0.000830809
714.0000	-0.000829489
713.0000	-0.00115492
712.0000	-0.000886248
711.0000	-0.00102043
710.0000	-0.000584787
709.0000	-0.000686384
708.0000	-0.00148001
707.0000	-0.000914461
706.0000	-0.000793788
705.0000	-0.000813614
704.0000	-0.00103542
703.0000	-0.00101591
702.0000	-0.00130541
701.0000	-0.0013991
700.0000	-0.00147913
699.0000	-0.0014703
698.0000	-0.00102881
697.0000	-0.00129237
696.0000	-0.000928011
695.0000	-0.00110396
694.0000	-0.00111448
693.0000	-0.000595548
692.0000	-0.00117495
691.0000	-0.00144136
690.0000	-0.00106056
689.0000	-0.000417903
688.0000	-0.00113837
687.0000	-0.001174
686.0000	-0.000936959
685.0000	-0.00118565
684.0000	-0.000608632
683.0000	-0.00119079
682.0000	-0.00118066
681.0000	-0.000785808
680.0000	-0.00123216
679.0000	-0.00109477
678.0000	-0.00111256
677.0000	-0.0013566
676.0000	-0.000947888
675.0000	-0.0011548
674.0000	-0.000764526
673.0000	-0.00145991
672.0000	-0.000882641
671.0000	-0.00136958
670.0000	-0.000941675
669.0000	-0.00110648
668.0000	-0.00108643
667.0000	-0.0012
666.0000	-0.00100212
665.0000	-0.00136627
664.0000	-0.00111752
663.0000	-0.00127142
662.0000	-0.00130513
661.0000	-0.00088301
660.0000	-0.00101649
659.0000	-0.00139604
658.0000	-0.00131776
657.0000	-0.000666422
656.0000	-0.000953772
655.0000	-0.00130163
654.0000	-0.000846928
653.0000	-0.00171469
652.0000	-0.00177814
651.0000	-0.00103082
650.0000	-0.0016319
649.0000	-0.00099489
648.0000	-0.000963415
647.0000	-0.00104014
646.0000	-0.000604142
645.0000	-0.000598403
644.0000	-0.00121619
643.0000	-0.00109004
642.0000	-0.00145432
641.0000	-0.00104996
640.0000	-0.000797202
639.0000	-0.00091182
638.0000	-0.00101055
637.0000	-0.00132125
636.0000	-0.000915878
635.0000	-0.000606181
634.0000	-0.00139738
633.0000	-0.00119332
632.0000	-0.000818704
631.0000	-0.000887351
630.0000	-0.00117918
629.0000	-0.00111755
628.0000	-0.0011932
627.0000	-0.000929866
626.0000	-0.0010593
625.0000	-0.000660479
624.0000	-0.000853657
623.0000	-0.00119934
622.0000	-0.00143683
621.0000	-0.000509805
620.0000	-0.000680936
619.0000	-0.00130322
618.0000	-0.00141154
617.0000	-0.000516636
616.0000	-0.000624354
615.0000	-0.00147156
614.0000	-0.000963433
613.0000	-0.00108128
612.0000	-0.000988415
611.0000	-0.000580514
610.0000	-0.000843512
609.0000	-0.00128731
608.0000	-0.000546926
607.0000	-0.00105442
606.0000	-0.000849202
605.0000	-0.00124875
604.0000	-0.000785163
603.0000	-0.000634434
602.0000	-0.0006172
601.0000	-0.000876448
600.0000	-0.000670669
599.0000	-0.000693331
598.0000	-0.00038382
597.0000	-0.000966439
596.0000	-0.000875547
595.0000	-0.000934426
594.0000	-0.00129531
593.0000	-0.000723776
592.0000	-0.000651683
591.0000	-0.000728816
590.0000	-0.000686233
589.0000	-0.00123492
588.0000	-0.00067912
587.0000	-0.000285692
586.0000	-0.00082999
585.0000	-0.000894698
584.0000	-0.00114322
583.0000	-0.000876295
582.0000	-0.00107209
581.0000	-0.000653917
580.0000	-0.000825729
579.0000	-0.000428118
578.0000	-4.10327E-005
577.0000	-0.00024098
576.0000	-0.00064539
575.0000	-0.000653072
574.0000	-0.00127888
573.0000	-0.000661467
572.0000	-0.000762844
571.0000	-0.000479588
570.0000	-0.000709881
569.0000	-0.000577424
568.0000	-0.000780774
567.0000	-0.000952674
566.0000	-0.000480538
565.0000	-0.000845889
564.0000	6.7633E-005
563.0000	-0.000649793
562.0000	-0.000703986
561.0000	-0.0004056
560.0000	-0.000171202
559.0000	0.000395015
558.0000	-0.000404262
557.0000	-0.00142837
556.0000	-0.000708031
555.0000	-0.000452069
554.0000	-0.000816409
553.0000	-0.000940434
552.0000	-0.000767741
551.0000	3.50228E-005
550.0000	-0.000423568
549.0000	-0.00113132
548.0000	-0.000176113
547.0000	-0.000466054
546.0000	-0.00137724
545.0000	-0.000133972
544.0000	-0.00102058
543.0000	-0.000495003
542.0000	-0.000431864
541.0000	-0.000461111
540.0000	-0.000634819
539.0000	-0.000931162
538.0000	-0.000717844
537.0000	0.000236421
536.0000	-0.000475492
535.0000	-0.000828077
534.0000	-6.36111E-005
533.0000	-0.00052233
532.0000	-0.000684321
531.0000	-0.000785016
530.0000	8.09354E-005
529.0000	-0.000557291
528.0000	-0.000738329
527.0000	-0.000687281
526.0000	-0.000567449
525.0000	-2.60028E-005
524.0000	-0.000596756
523.0000	-0.000144785
522.0000	-0.000343985
521.0000	-0.000667055
520.0000	-0.000750196
519.0000	-0.00083502
518.0000	0.000175903
517.0000	-0.000358045
516.0000	-0.000204059
515.0000	-0.000903375
514.0000	0.000453054
513.0000	0.000125258
512.0000	-9.46777E-005
511.0000	-0.000684245
510.0000	0.000227306
509.0000	-0.000242529
508.0000	-0.000569199
507.0000	-0.000149751
506.0000	0.00018364
505.0000	-0.000329053
504.0000	-0.00096412
503.0000	-0.000610882
502.0000	-5.46636E-005
501.0000	0.000668346
500.0000	0.000792205
##### Extended Information
[Comments]
Sample name	20150610_6iGpCCE_6iGCaprEE_6iGC04E_6iGP04E
Comment	BL-water pH 10 dul 1to5 20 h digest
User
Division
Company	RUB
[Detailed Information]
Creation date	6/19/2019 5:41 PM
Data array type	Linear data array
Horizontal axis	Wavelength [nm]
Vertical axis	Abs
Start	800 nm
End	500 nm
Data interval	1 nm
Data points	301
[Measurement Information]
Instrument name	V/650
Model name	V-650
Serial No.	A029761150
Measurement date	6/19/2019 5:40 PM
Photometric mode	Abs
Measurement range	800 - 500 nm
Data interval	1 nm
	1.0 nm
Response	Fast
Scan speed	200 nm/min
Change source at	340 nm
Light source	D2/WI
Filter exchange	Step
Correction	Baseline
