# Supplementary material for: N-chlorination mediates protective and immunomodulatory effects of oxidized human plasma proteins
Source: eLife. 2019 Jul 12;8:e47395. doi: 10.7554/eLife.47395 (PMC6650281; doi:10.7554/eLife.47395)
Supplement: Figure 3—source data 3. [file elife-47395-fig3-data3.zip › Figure 3 Source Data 3/5 um HSA 10xHOCl_2.csv]

TITLE	20150610_6iGpCCE_6iGCaprEE_6iGC04E_6iGP04E
DATA TYPE	ULTRAVIOLET SPECTRUM
ORIGIN	JASCO
OWNER
DATE	19/06/19
TIME	20:17:44
SPECTROMETER/DATA SYSTEM
LOCALE	1033
RESOLUTION
DELTAX	-1
XUNITS	NANOMETERS
YUNITS	ABSORBANCE
FIRSTX	800.0000
LASTX	500.0000
NPOINTS	301
FIRSTY	0.19135
MAXY	0.52004
MINY	-0.06829
XYDATA
800.0000	0.191346
799.0000	0.188503
798.0000	0.186614
797.0000	0.184368
796.0000	0.182791
795.0000	0.180601
794.0000	0.178346
793.0000	0.17536
792.0000	0.17421
791.0000	0.171725
790.0000	0.169067
789.0000	0.166841
788.0000	0.166111
787.0000	0.163575
786.0000	0.161905
785.0000	0.159375
784.0000	0.158202
783.0000	0.155608
782.0000	0.154645
781.0000	0.152392
780.0000	0.15108
779.0000	0.150007
778.0000	0.147898
777.0000	0.146262
776.0000	0.14506
775.0000	0.143537
774.0000	0.142432
773.0000	0.139992
772.0000	0.138773
771.0000	0.138145
770.0000	0.137599
769.0000	0.135683
768.0000	0.13544
767.0000	0.132344
766.0000	0.133476
765.0000	0.131381
764.0000	0.131918
763.0000	0.130914
762.0000	0.129744
761.0000	0.13004
760.0000	0.129838
759.0000	0.128963
758.0000	0.128257
757.0000	0.127969
756.0000	0.128009
755.0000	0.12815
754.0000	0.128035
753.0000	0.128111
752.0000	0.12897
751.0000	0.12891
750.0000	0.130039
749.0000	0.130243
748.0000	0.13079
747.0000	0.131309
746.0000	0.133136
745.0000	0.13373
744.0000	0.134993
743.0000	0.133734
742.0000	0.136433
741.0000	0.13877
740.0000	0.140634
739.0000	0.141818
738.0000	0.143215
737.0000	0.145606
736.0000	0.147085
735.0000	0.149312
734.0000	0.151578
733.0000	0.154215
732.0000	0.156819
731.0000	0.160533
730.0000	0.162917
729.0000	0.166007
728.0000	0.169052
727.0000	0.171661
726.0000	0.176466
725.0000	0.179552
724.0000	0.182257
723.0000	0.186291
722.0000	0.190493
721.0000	0.194476
720.0000	0.200102
719.0000	0.204149
718.0000	0.20865
717.0000	0.212259
716.0000	0.217267
715.0000	0.222167
714.0000	0.226821
713.0000	0.231786
712.0000	0.237811
711.0000	0.242642
710.0000	0.248431
709.0000	0.254314
708.0000	0.259656
707.0000	0.266144
706.0000	0.271014
705.0000	0.276928
704.0000	0.284981
703.0000	0.290119
702.0000	0.296539
701.0000	0.302976
700.0000	0.309357
699.0000	0.316464
698.0000	0.322254
697.0000	0.329263
696.0000	0.335866
695.0000	0.342066
694.0000	0.349006
693.0000	0.354909
692.0000	0.362464
691.0000	0.368993
690.0000	0.375663
689.0000	0.382388
688.0000	0.388782
687.0000	0.396142
686.0000	0.400993
685.0000	0.409201
684.0000	0.415113
683.0000	0.421119
682.0000	0.426754
681.0000	0.433144
680.0000	0.437719
679.0000	0.443055
678.0000	0.449642
677.0000	0.455171
676.0000	0.459452
675.0000	0.465605
674.0000	0.471101
673.0000	0.475334
672.0000	0.478094
671.0000	0.483931
670.0000	0.487399
669.0000	0.491508
668.0000	0.495418
667.0000	0.498347
666.0000	0.501213
665.0000	0.503758
664.0000	0.506993
663.0000	0.508726
662.0000	0.511851
661.0000	0.513101
660.0000	0.515782
659.0000	0.517444
658.0000	0.517404
657.0000	0.518619
656.0000	0.519386
655.0000	0.520034
654.0000	0.520041
653.0000	0.519856
652.0000	0.519175
651.0000	0.518781
650.0000	0.518365
649.0000	0.516018
648.0000	0.515049
647.0000	0.514401
646.0000	0.511939
645.0000	0.510205
644.0000	0.509597
643.0000	0.505727
642.0000	0.502083
641.0000	0.500849
640.0000	0.49666
639.0000	0.493673
638.0000	0.490157
637.0000	0.488558
636.0000	0.483871
635.0000	0.480415
634.0000	0.475124
633.0000	0.471089
632.0000	0.46829
631.0000	0.462456
630.0000	0.458638
629.0000	0.455195
628.0000	0.450144
627.0000	0.444937
626.0000	0.439389
625.0000	0.434361
624.0000	0.4306
623.0000	0.424093
622.0000	0.420619
621.0000	0.414816
620.0000	0.408706
619.0000	0.40351
618.0000	0.398085
617.0000	0.394485
616.0000	0.387536
615.0000	0.382083
614.0000	0.377363
613.0000	0.371629
612.0000	0.365519
611.0000	0.36048
610.0000	0.355103
609.0000	0.3488
608.0000	0.344157
607.0000	0.33902
606.0000	0.332109
605.0000	0.328098
604.0000	0.322127
603.0000	0.317215
602.0000	0.309835
601.0000	0.30506
600.0000	0.300591
599.0000	0.29374
598.0000	0.289743
597.0000	0.283829
596.0000	0.279503
595.0000	0.273788
594.0000	0.268903
593.0000	0.263157
592.0000	0.258496
591.0000	0.252228
590.0000	0.248252
589.0000	0.243144
588.0000	0.239312
587.0000	0.233231
586.0000	0.230164
585.0000	0.222973
584.0000	0.220134
583.0000	0.215798
582.0000	0.211414
581.0000	0.206519
580.0000	0.202615
579.0000	0.197726
578.0000	0.193205
577.0000	0.189364
576.0000	0.184356
575.0000	0.18156
574.0000	0.178187
573.0000	0.174698
572.0000	0.170999
571.0000	0.164439
570.0000	0.162875
569.0000	0.158285
568.0000	0.155991
567.0000	0.152542
566.0000	0.147922
565.0000	0.145955
564.0000	0.141311
563.0000	0.138079
562.0000	0.13586
561.0000	0.13282
560.0000	0.128447
559.0000	0.12737
558.0000	0.125674
557.0000	0.12148
556.0000	0.118414
555.0000	0.116246
554.0000	0.113386
553.0000	0.11165
552.0000	0.108442
551.0000	0.106584
550.0000	0.104854
549.0000	0.101419
548.0000	0.100594
547.0000	0.0982592
546.0000	0.0948429
545.0000	0.093291
544.0000	0.0919871
543.0000	0.0909406
542.0000	0.0877384
541.0000	0.0866914
540.0000	0.0846208
539.0000	0.0835884
538.0000	0.0802686
537.0000	0.0796533
536.0000	0.078468
535.0000	0.0769824
534.0000	0.0746341
533.0000	0.0731798
532.0000	0.0718155
531.0000	0.0700557
530.0000	0.0683941
529.0000	0.0685191
528.0000	0.0659575
527.0000	0.0659531
526.0000	0.0641313
525.0000	0.0629134
524.0000	0.061384
523.0000	0.0602224
522.0000	0.0597796
521.0000	0.0573198
520.0000	0.0579271
519.0000	0.0556905
518.0000	0.055153
517.0000	0.0546846
516.0000	0.0526678
515.0000	0.0520106
514.0000	0.0508515
513.0000	0.0500667
512.0000	0.0490296
511.0000	0.0496846
510.0000	0.0474256
509.0000	0.046307
508.0000	0.033245
507.0000	-0.0682944
506.0000	-0.06433
505.0000	0.0250501
504.0000	0.0221235
503.0000	0.0223833
502.0000	0.0222552
501.0000	0.0195185
500.0000	0.022436
##### Extended Information
[Comments]
Sample name	20150610_6iGpCCE_6iGCaprEE_6iGC04E_6iGP04E
Comment	BL-water pH 10 dul 1to5 20 h digest
User
Division
Company	RUB
[Detailed Information]
Creation date	6/19/2019 7:17 PM
Data array type	Linear data array
Horizontal axis	Wavelength [nm]
Vertical axis	Abs
Start	800 nm
End	500 nm
Data interval	1 nm
Data points	301
[Measurement Information]
Instrument name	V/650
Model name	V-650
Serial No.	A029761150
Measurement date	6/19/2019 7:17 PM
Photometric mode	Abs
Measurement range	800 - 500 nm
Data interval	1 nm
	1.0 nm
Response	Fast
Scan speed	200 nm/min
Change source at	340 nm
Light source	D2/WI
Filter exchange	Step
Correction	Baseline
