# Supplementary material for: N-chlorination mediates protective and immunomodulatory effects of oxidized human plasma proteins
Source: eLife. 2019 Jul 12;8:e47395. doi: 10.7554/eLife.47395 (PMC6650281; doi:10.7554/eLife.47395)
Supplement: Figure 3—source data 3. [file elife-47395-fig3-data3.zip › Figure 3 Source Data 3/0.5 um HSA 50xHOCl_1.csv]

TITLE	20150610_6iGpCCE_6iGCaprEE_6iGC04E_6iGP04E
DATA TYPE	ULTRAVIOLET SPECTRUM
ORIGIN	JASCO
OWNER
DATE	19/06/19
TIME	20:07:38
SPECTROMETER/DATA SYSTEM
LOCALE	1033
RESOLUTION
DELTAX	-1
XUNITS	NANOMETERS
YUNITS	ABSORBANCE
FIRSTX	800.0000
LASTX	500.0000
NPOINTS	301
FIRSTY	0.10502
MAXY	0.27560
MINY	0.02088
XYDATA
800.0000	0.105023
799.0000	0.102466
798.0000	0.101501
797.0000	0.100532
796.0000	0.09927
795.0000	0.0984045
794.0000	0.0968983
793.0000	0.0962177
792.0000	0.0948883
791.0000	0.094046
790.0000	0.0924583
789.0000	0.0906417
788.0000	0.0908547
787.0000	0.08909
786.0000	0.0879914
785.0000	0.0865803
784.0000	0.0862676
783.0000	0.0841954
782.0000	0.0842001
781.0000	0.0826645
780.0000	0.0820722
779.0000	0.0812827
778.0000	0.0802889
777.0000	0.0799381
776.0000	0.0788564
775.0000	0.0778109
774.0000	0.0767777
773.0000	0.0759939
772.0000	0.074893
771.0000	0.0755516
770.0000	0.0745548
769.0000	0.0734336
768.0000	0.073128
767.0000	0.0706367
766.0000	0.0720326
765.0000	0.0709444
764.0000	0.071385
763.0000	0.0705465
762.0000	0.069671
761.0000	0.0705295
760.0000	0.0696417
759.0000	0.0694844
758.0000	0.0691793
757.0000	0.0692807
756.0000	0.0686326
755.0000	0.0685099
754.0000	0.0681361
753.0000	0.0686747
752.0000	0.0684733
751.0000	0.0689702
750.0000	0.0691057
749.0000	0.0694484
748.0000	0.0696376
747.0000	0.0699407
746.0000	0.0711675
745.0000	0.0703674
744.0000	0.0715075
743.0000	0.0717265
742.0000	0.0728293
741.0000	0.0743991
740.0000	0.0746833
739.0000	0.0751411
738.0000	0.0763652
737.0000	0.0769702
736.0000	0.0785408
735.0000	0.0795808
734.0000	0.0806914
733.0000	0.081868
732.0000	0.0836915
731.0000	0.0850143
730.0000	0.0868393
729.0000	0.0885452
728.0000	0.0891801
727.0000	0.0911965
726.0000	0.093473
725.0000	0.0946417
724.0000	0.0968588
723.0000	0.0988471
722.0000	0.100946
721.0000	0.102893
720.0000	0.105728
719.0000	0.108518
718.0000	0.110292
717.0000	0.112573
716.0000	0.115232
715.0000	0.117412
714.0000	0.121585
713.0000	0.123213
712.0000	0.126383
711.0000	0.128416
710.0000	0.132337
709.0000	0.134777
708.0000	0.138156
707.0000	0.142066
706.0000	0.144028
705.0000	0.147198
704.0000	0.151021
703.0000	0.154572
702.0000	0.157828
701.0000	0.162275
700.0000	0.163467
699.0000	0.168425
698.0000	0.171237
697.0000	0.175202
696.0000	0.178972
695.0000	0.182679
694.0000	0.185622
693.0000	0.188575
692.0000	0.191987
691.0000	0.195946
690.0000	0.199904
689.0000	0.202391
688.0000	0.206672
687.0000	0.209969
686.0000	0.212716
685.0000	0.216754
684.0000	0.220077
683.0000	0.223732
682.0000	0.227604
681.0000	0.229914
680.0000	0.232749
679.0000	0.235017
678.0000	0.238986
677.0000	0.241954
676.0000	0.244164
675.0000	0.246854
674.0000	0.250057
673.0000	0.251593
672.0000	0.253385
671.0000	0.257201
670.0000	0.258568
669.0000	0.260874
668.0000	0.263006
667.0000	0.264331
666.0000	0.265603
665.0000	0.267582
664.0000	0.268333
663.0000	0.269686
662.0000	0.271206
661.0000	0.273159
660.0000	0.27276
659.0000	0.273804
658.0000	0.273878
657.0000	0.27522
656.0000	0.273911
655.0000	0.275598
654.0000	0.2751
653.0000	0.275011
652.0000	0.274729
651.0000	0.274437
650.0000	0.27347
649.0000	0.271416
648.0000	0.272364
647.0000	0.271175
646.0000	0.270938
645.0000	0.26914
644.0000	0.268759
643.0000	0.266579
642.0000	0.26526
641.0000	0.263653
640.0000	0.26247
639.0000	0.260631
638.0000	0.257953
637.0000	0.25801
636.0000	0.255444
635.0000	0.253068
634.0000	0.248564
633.0000	0.24758
632.0000	0.246629
631.0000	0.242214
630.0000	0.240296
629.0000	0.238951
628.0000	0.236462
627.0000	0.233693
626.0000	0.230968
625.0000	0.228919
624.0000	0.226172
623.0000	0.22342
622.0000	0.220756
621.0000	0.217343
620.0000	0.214681
619.0000	0.211825
618.0000	0.20835
617.0000	0.20702
616.0000	0.203928
615.0000	0.200647
614.0000	0.197574
613.0000	0.19512
612.0000	0.191106
611.0000	0.188384
610.0000	0.187137
609.0000	0.183764
608.0000	0.180135
607.0000	0.178016
606.0000	0.173237
605.0000	0.1712
604.0000	0.168558
603.0000	0.16675
602.0000	0.162366
601.0000	0.160074
600.0000	0.158038
599.0000	0.153717
598.0000	0.151171
597.0000	0.149229
596.0000	0.146566
595.0000	0.143234
594.0000	0.141129
593.0000	0.13817
592.0000	0.135294
591.0000	0.132324
590.0000	0.13069
589.0000	0.127257
588.0000	0.126571
587.0000	0.122364
586.0000	0.120028
585.0000	0.117317
584.0000	0.116096
583.0000	0.11276
582.0000	0.111056
581.0000	0.108763
580.0000	0.107141
579.0000	0.103607
578.0000	0.101172
577.0000	0.0998355
576.0000	0.0970018
575.0000	0.0953752
574.0000	0.0934545
573.0000	0.0919262
572.0000	0.0891476
571.0000	0.0869137
570.0000	0.086531
569.0000	0.0845555
568.0000	0.0820989
567.0000	0.0800014
566.0000	0.0783447
565.0000	0.0766092
564.0000	0.0751461
563.0000	0.0724278
562.0000	0.0715538
561.0000	0.0697816
560.0000	0.0665889
559.0000	0.0673188
558.0000	0.0671468
557.0000	0.0644559
556.0000	0.0620933
555.0000	0.0620596
554.0000	0.0599585
553.0000	0.0584582
552.0000	0.0582026
551.0000	0.055655
550.0000	0.0553226
549.0000	0.0533987
548.0000	0.0525069
547.0000	0.0513387
546.0000	0.0504844
545.0000	0.0491008
544.0000	0.0480044
543.0000	0.0463669
542.0000	0.0462075
541.0000	0.0457407
540.0000	0.0449076
539.0000	0.0434226
538.0000	0.0424643
537.0000	0.0418088
536.0000	0.0407475
535.0000	0.0409276
534.0000	0.0393796
533.0000	0.0402735
532.0000	0.037941
531.0000	0.0385091
530.0000	0.036452
529.0000	0.0362117
528.0000	0.0347179
527.0000	0.0352617
526.0000	0.0339624
525.0000	0.0338131
524.0000	0.0330118
523.0000	0.0319947
522.0000	0.0310312
521.0000	0.0302912
520.0000	0.0308986
519.0000	0.0299936
518.0000	0.028501
517.0000	0.0291523
516.0000	0.0275705
515.0000	0.0277657
514.0000	0.0272313
513.0000	0.0274566
512.0000	0.0257576
511.0000	0.026678
510.0000	0.025433
509.0000	0.0237811
508.0000	0.0261921
507.0000	0.0244603
506.0000	0.0239363
505.0000	0.0234422
504.0000	0.0219022
503.0000	0.022888
502.0000	0.0222877
501.0000	0.0208836
500.0000	0.0217563
##### Extended Information
[Comments]
Sample name	20150610_6iGpCCE_6iGCaprEE_6iGC04E_6iGP04E
Comment	BL-water pH 10 dul 1to5 20 h digest
User
Division
Company	RUB
[Detailed Information]
Creation date	6/19/2019 7:07 PM
Data array type	Linear data array
Horizontal axis	Wavelength [nm]
Vertical axis	Abs
Start	800 nm
End	500 nm
Data interval	1 nm
Data points	301
[Measurement Information]
Instrument name	V/650
Model name	V-650
Serial No.	A029761150
Measurement date	6/19/2019 7:07 PM
Photometric mode	Abs
Measurement range	800 - 500 nm
Data interval	1 nm
	1.0 nm
Response	Fast
Scan speed	200 nm/min
Change source at	340 nm
Light source	D2/WI
Filter exchange	Step
Correction	Baseline
