# Supplementary material for: N-chlorination mediates protective and immunomodulatory effects of oxidized human plasma proteins
Source: eLife. 2019 Jul 12;8:e47395. doi: 10.7554/eLife.47395 (PMC6650281; doi:10.7554/eLife.47395)
Supplement: Figure 3—source data 3. [file elife-47395-fig3-data3.zip › Figure 3 Source Data 3/5 um HSA 10xHOCl_3.csv]

TITLE	20150610_6iGpCCE_6iGCaprEE_6iGC04E_6iGP04E
DATA TYPE	ULTRAVIOLET SPECTRUM
ORIGIN	JASCO
OWNER
DATE	19/06/19
TIME	20:25:44
SPECTROMETER/DATA SYSTEM
LOCALE	1033
RESOLUTION
DELTAX	-1
XUNITS	NANOMETERS
YUNITS	ABSORBANCE
FIRSTX	800.0000
LASTX	500.0000
NPOINTS	301
FIRSTY	0.18636
MAXY	0.51034
MINY	0.03565
XYDATA
800.0000	0.186364
799.0000	0.183534
798.0000	0.18147
797.0000	0.179746
796.0000	0.177635
795.0000	0.175089
794.0000	0.173185
793.0000	0.170405
792.0000	0.169037
791.0000	0.166917
790.0000	0.164247
789.0000	0.162051
788.0000	0.159827
787.0000	0.159157
786.0000	0.157058
785.0000	0.154895
784.0000	0.153232
783.0000	0.151193
782.0000	0.149227
781.0000	0.147593
780.0000	0.146433
779.0000	0.144606
778.0000	0.143381
777.0000	0.142029
776.0000	0.14006
775.0000	0.138734
774.0000	0.136742
773.0000	0.135711
772.0000	0.134314
771.0000	0.133901
770.0000	0.13283
769.0000	0.130789
768.0000	0.129816
767.0000	0.127161
766.0000	0.127582
765.0000	0.127232
764.0000	0.127425
763.0000	0.125916
762.0000	0.125396
761.0000	0.124892
760.0000	0.124281
759.0000	0.124236
758.0000	0.123318
757.0000	0.123821
756.0000	0.123031
755.0000	0.123367
754.0000	0.12314
753.0000	0.12453
752.0000	0.123592
751.0000	0.124794
750.0000	0.124204
749.0000	0.124416
748.0000	0.126428
747.0000	0.127114
746.0000	0.128321
745.0000	0.127647
744.0000	0.130266
743.0000	0.130284
742.0000	0.131917
741.0000	0.134068
740.0000	0.13484
739.0000	0.137265
738.0000	0.138325
737.0000	0.140769
736.0000	0.142729
735.0000	0.14364
734.0000	0.146599
733.0000	0.14943
732.0000	0.152456
731.0000	0.155183
730.0000	0.157297
729.0000	0.161491
728.0000	0.16341
727.0000	0.166609
726.0000	0.170431
725.0000	0.173876
724.0000	0.17727
723.0000	0.181542
722.0000	0.184814
721.0000	0.188792
720.0000	0.194241
719.0000	0.198898
718.0000	0.201819
717.0000	0.20634
716.0000	0.21223
715.0000	0.21669
714.0000	0.221898
713.0000	0.226022
712.0000	0.232554
711.0000	0.236369
710.0000	0.242422
709.0000	0.248106
708.0000	0.253728
707.0000	0.259344
706.0000	0.265283
705.0000	0.270963
704.0000	0.278788
703.0000	0.284378
702.0000	0.290697
701.0000	0.296457
700.0000	0.303048
699.0000	0.309365
698.0000	0.315138
697.0000	0.322633
696.0000	0.328685
695.0000	0.335228
694.0000	0.340695
693.0000	0.347835
692.0000	0.353972
691.0000	0.360811
690.0000	0.367578
689.0000	0.373571
688.0000	0.381141
687.0000	0.387438
686.0000	0.393216
685.0000	0.400114
684.0000	0.405686
683.0000	0.411839
682.0000	0.418217
681.0000	0.425023
680.0000	0.429836
679.0000	0.434858
678.0000	0.441983
677.0000	0.446307
676.0000	0.450778
675.0000	0.45721
674.0000	0.461746
673.0000	0.465349
672.0000	0.469317
671.0000	0.474734
670.0000	0.478037
669.0000	0.482602
668.0000	0.486162
667.0000	0.490352
666.0000	0.492379
665.0000	0.495229
664.0000	0.49745
663.0000	0.500432
662.0000	0.502517
661.0000	0.504605
660.0000	0.505706
659.0000	0.506508
658.0000	0.508881
657.0000	0.509557
656.0000	0.509496
655.0000	0.510223
654.0000	0.509951
653.0000	0.510338
652.0000	0.510122
651.0000	0.50914
650.0000	0.508724
649.0000	0.505557
648.0000	0.505843
647.0000	0.50477
646.0000	0.503044
645.0000	0.500673
644.0000	0.499587
643.0000	0.49633
642.0000	0.4929
641.0000	0.491473
640.0000	0.487773
639.0000	0.484889
638.0000	0.481193
637.0000	0.478142
636.0000	0.475253
635.0000	0.470485
634.0000	0.466718
633.0000	0.461468
632.0000	0.459475
631.0000	0.453529
630.0000	0.451097
629.0000	0.445325
628.0000	0.440717
627.0000	0.436292
626.0000	0.429928
625.0000	0.426367
624.0000	0.421632
623.0000	0.415471
622.0000	0.410964
621.0000	0.405608
620.0000	0.401012
619.0000	0.395068
618.0000	0.389631
617.0000	0.385503
616.0000	0.379276
615.0000	0.373102
614.0000	0.369064
613.0000	0.363227
612.0000	0.357497
611.0000	0.352351
610.0000	0.347032
609.0000	0.341799
608.0000	0.335389
607.0000	0.330662
606.0000	0.325153
605.0000	0.320199
604.0000	0.313821
603.0000	0.309298
602.0000	0.303213
601.0000	0.29723
600.0000	0.293504
599.0000	0.286223
598.0000	0.281366
597.0000	0.276662
596.0000	0.271325
595.0000	0.265908
594.0000	0.261445
593.0000	0.256269
592.0000	0.251709
591.0000	0.244995
590.0000	0.241238
589.0000	0.236257
588.0000	0.232397
587.0000	0.226999
586.0000	0.222571
585.0000	0.21655
584.0000	0.213027
583.0000	0.208661
582.0000	0.204472
581.0000	0.200169
580.0000	0.196227
579.0000	0.191405
578.0000	0.187086
577.0000	0.183429
576.0000	0.178338
575.0000	0.176343
574.0000	0.172678
573.0000	0.167817
572.0000	0.16371
571.0000	0.158634
570.0000	0.157134
569.0000	0.152973
568.0000	0.149552
567.0000	0.146171
566.0000	0.14221
565.0000	0.140291
564.0000	0.135618
563.0000	0.133359
562.0000	0.130058
561.0000	0.128458
560.0000	0.122349
559.0000	0.121437
558.0000	0.120721
557.0000	0.115558
556.0000	0.113093
555.0000	0.111598
554.0000	0.108042
553.0000	0.105096
552.0000	0.103198
551.0000	0.100903
550.0000	0.0998871
549.0000	0.0962455
548.0000	0.0945463
547.0000	0.0931232
546.0000	0.0907549
545.0000	0.0883932
544.0000	0.0859305
543.0000	0.0852889
542.0000	0.0844223
541.0000	0.0815039
540.0000	0.0780964
539.0000	0.0775327
538.0000	0.0762281
537.0000	0.073889
536.0000	0.0727487
535.0000	0.0718043
534.0000	0.0698493
533.0000	0.0682593
532.0000	0.0674574
531.0000	0.066457
530.0000	0.0639272
529.0000	0.064271
528.0000	0.0610532
527.0000	0.060392
526.0000	0.0586666
525.0000	0.0577179
524.0000	0.0576834
523.0000	0.0561005
522.0000	0.0543397
521.0000	0.0534771
520.0000	0.0526811
519.0000	0.0512161
518.0000	0.0508935
517.0000	0.0503933
516.0000	0.0485604
515.0000	0.0477317
514.0000	0.0451995
513.0000	0.0457192
512.0000	0.0443033
511.0000	0.0445599
510.0000	0.0435041
509.0000	0.0416691
508.0000	0.0429743
507.0000	0.0418045
506.0000	0.0413554
505.0000	0.0397025
504.0000	0.0384671
503.0000	0.0383949
502.0000	0.0366511
501.0000	0.0367478
500.0000	0.0356535
##### Extended Information
[Comments]
Sample name	20150610_6iGpCCE_6iGCaprEE_6iGC04E_6iGP04E
Comment	BL-water pH 10 dul 1to5 20 h digest
User
Division
Company	RUB
[Detailed Information]
Creation date	6/19/2019 7:25 PM
Data array type	Linear data array
Horizontal axis	Wavelength [nm]
Vertical axis	Abs
Start	800 nm
End	500 nm
Data interval	1 nm
Data points	301
[Measurement Information]
Instrument name	V/650
Model name	V-650
Serial No.	A029761150
Measurement date	6/19/2019 7:25 PM
Photometric mode	Abs
Measurement range	800 - 500 nm
Data interval	1 nm
	1.0 nm
Response	Fast
Scan speed	200 nm/min
Change source at	340 nm
Light source	D2/WI
Filter exchange	Step
Correction	Baseline
