# Supplementary material for: N-chlorination mediates protective and immunomodulatory effects of oxidized human plasma proteins
Source: eLife. 2019 Jul 12;8:e47395. doi: 10.7554/eLife.47395 (PMC6650281; doi:10.7554/eLife.47395)
Supplement: Figure 3—source data 3. [file elife-47395-fig3-data3.zip › Figure 3 Source Data 3/5 um HSA 10xHOCl_1.csv]

TITLE	20150610_6iGpCCE_6iGCaprEE_6iGC04E_6iGP04E
DATA TYPE	ULTRAVIOLET SPECTRUM
ORIGIN	JASCO
OWNER
DATE	19/06/19
TIME	20:09:58
SPECTROMETER/DATA SYSTEM
LOCALE	1033
RESOLUTION
DELTAX	-1
XUNITS	NANOMETERS
YUNITS	ABSORBANCE
FIRSTX	800.0000
LASTX	500.0000
NPOINTS	301
FIRSTY	0.18969
MAXY	0.51692
MINY	0.03934
XYDATA
800.0000	0.189691
799.0000	0.186692
798.0000	0.185533
797.0000	0.181167
796.0000	0.180353
795.0000	0.178851
794.0000	0.176024
793.0000	0.174123
792.0000	0.172715
791.0000	0.170291
790.0000	0.167899
789.0000	0.16537
788.0000	0.163326
787.0000	0.162095
786.0000	0.159826
785.0000	0.157872
784.0000	0.157192
783.0000	0.154238
782.0000	0.152715
781.0000	0.150814
780.0000	0.149206
779.0000	0.148162
778.0000	0.146333
777.0000	0.145549
776.0000	0.142923
775.0000	0.141512
774.0000	0.140359
773.0000	0.13891
772.0000	0.137853
771.0000	0.137121
770.0000	0.136226
769.0000	0.134678
768.0000	0.133386
767.0000	0.13025
766.0000	0.131182
765.0000	0.13049
764.0000	0.130104
763.0000	0.129408
762.0000	0.1282
761.0000	0.129037
760.0000	0.12732
759.0000	0.127748
758.0000	0.126888
757.0000	0.127507
756.0000	0.126312
755.0000	0.126827
754.0000	0.126364
753.0000	0.126338
752.0000	0.126965
751.0000	0.127472
750.0000	0.128308
749.0000	0.128379
748.0000	0.129077
747.0000	0.129687
746.0000	0.130757
745.0000	0.130702
744.0000	0.133106
743.0000	0.133557
742.0000	0.135073
741.0000	0.136979
740.0000	0.138329
739.0000	0.140081
738.0000	0.142055
737.0000	0.143345
736.0000	0.145725
735.0000	0.147719
734.0000	0.150537
733.0000	0.1529
732.0000	0.15596
731.0000	0.158693
730.0000	0.160427
729.0000	0.163911
728.0000	0.167232
727.0000	0.170412
726.0000	0.174244
725.0000	0.177512
724.0000	0.180767
723.0000	0.185066
722.0000	0.188496
721.0000	0.191747
720.0000	0.197423
719.0000	0.201508
718.0000	0.205835
717.0000	0.210439
716.0000	0.215544
715.0000	0.218627
714.0000	0.224744
713.0000	0.230128
712.0000	0.235503
711.0000	0.240862
710.0000	0.245845
709.0000	0.251651
708.0000	0.257528
707.0000	0.26396
706.0000	0.268505
705.0000	0.274474
704.0000	0.282356
703.0000	0.287891
702.0000	0.293918
701.0000	0.300372
700.0000	0.306461
699.0000	0.313616
698.0000	0.319722
697.0000	0.327204
696.0000	0.333356
695.0000	0.339476
694.0000	0.346338
693.0000	0.353413
692.0000	0.358831
691.0000	0.366269
690.0000	0.371778
689.0000	0.379364
688.0000	0.385884
687.0000	0.392657
686.0000	0.398184
685.0000	0.406433
684.0000	0.411653
683.0000	0.418223
682.0000	0.42303
681.0000	0.429581
680.0000	0.434656
679.0000	0.439678
678.0000	0.446896
677.0000	0.45182
676.0000	0.457154
675.0000	0.462188
674.0000	0.46661
673.0000	0.470241
672.0000	0.474278
671.0000	0.479899
670.0000	0.484318
669.0000	0.487368
668.0000	0.492575
667.0000	0.495229
666.0000	0.497518
665.0000	0.500128
664.0000	0.503947
663.0000	0.505773
662.0000	0.507957
661.0000	0.510785
660.0000	0.511593
659.0000	0.512733
658.0000	0.513762
657.0000	0.515493
656.0000	0.515648
655.0000	0.515657
654.0000	0.516167
653.0000	0.516917
652.0000	0.51572
651.0000	0.514941
650.0000	0.513896
649.0000	0.512336
648.0000	0.512182
647.0000	0.511157
646.0000	0.509208
645.0000	0.506634
644.0000	0.505722
643.0000	0.502872
642.0000	0.498434
641.0000	0.496287
640.0000	0.492911
639.0000	0.490379
638.0000	0.486212
637.0000	0.483382
636.0000	0.480451
635.0000	0.476903
634.0000	0.471114
633.0000	0.466279
632.0000	0.464383
631.0000	0.458901
630.0000	0.455219
629.0000	0.450928
628.0000	0.446729
627.0000	0.441468
626.0000	0.43661
625.0000	0.431642
624.0000	0.427288
623.0000	0.421563
622.0000	0.416167
621.0000	0.411665
620.0000	0.406616
619.0000	0.400838
618.0000	0.396013
617.0000	0.390123
616.0000	0.384316
615.0000	0.379755
614.0000	0.373939
613.0000	0.36921
612.0000	0.362593
611.0000	0.357756
610.0000	0.352393
609.0000	0.34715
608.0000	0.34122
607.0000	0.336381
606.0000	0.329838
605.0000	0.324362
604.0000	0.319205
603.0000	0.314561
602.0000	0.307333
601.0000	0.30287
600.0000	0.297408
599.0000	0.290718
598.0000	0.286199
597.0000	0.281856
596.0000	0.276104
595.0000	0.271753
594.0000	0.266037
593.0000	0.259869
592.0000	0.256056
591.0000	0.250083
590.0000	0.246626
589.0000	0.240868
588.0000	0.237245
587.0000	0.230304
586.0000	0.227321
585.0000	0.221424
584.0000	0.217505
583.0000	0.212522
582.0000	0.2105
581.0000	0.204616
580.0000	0.200649
579.0000	0.195827
578.0000	0.191712
577.0000	0.188496
576.0000	0.18282
575.0000	0.180301
574.0000	0.176548
573.0000	0.172685
572.0000	0.168561
571.0000	0.164007
570.0000	0.161002
569.0000	0.156228
568.0000	0.154225
567.0000	0.149586
566.0000	0.146893
565.0000	0.144009
564.0000	0.140462
563.0000	0.136708
562.0000	0.133938
561.0000	0.131245
560.0000	0.127683
559.0000	0.1251
558.0000	0.123907
557.0000	0.119454
556.0000	0.117203
555.0000	0.114644
554.0000	0.112293
553.0000	0.10829
552.0000	0.107416
551.0000	0.104466
550.0000	0.103555
549.0000	0.100303
548.0000	0.0978773
547.0000	0.0959874
546.0000	0.0937001
545.0000	0.0918414
544.0000	0.0898122
543.0000	0.0881051
542.0000	0.0871293
541.0000	0.0844547
540.0000	0.0826501
539.0000	0.0816957
538.0000	0.07954
537.0000	0.0775493
536.0000	0.0758922
535.0000	0.0743727
534.0000	0.0733564
533.0000	0.0721909
532.0000	0.0708314
531.0000	0.0683716
530.0000	0.0672583
529.0000	0.0655707
528.0000	0.0655684
527.0000	0.0643637
526.0000	0.0626944
525.0000	0.0618834
524.0000	0.0601628
523.0000	0.0592882
522.0000	0.0577685
521.0000	0.0557392
520.0000	0.0561229
519.0000	0.0559174
518.0000	0.0530873
517.0000	0.0539391
516.0000	0.0518214
515.0000	0.0497812
514.0000	0.0493864
513.0000	0.0493379
512.0000	0.0474456
511.0000	0.0473101
510.0000	0.0470014
509.0000	0.0452306
508.0000	0.0467123
507.0000	0.0457326
506.0000	0.0434532
505.0000	0.0432843
504.0000	0.0410779
503.0000	0.0413444
502.0000	0.0398186
501.0000	0.0393387
500.0000	0.0395427
##### Extended Information
[Comments]
Sample name	20150610_6iGpCCE_6iGCaprEE_6iGC04E_6iGP04E
Comment	BL-water pH 10 dul 1to5 20 h digest
User
Division
Company	RUB
[Detailed Information]
Creation date	6/19/2019 7:09 PM
Data array type	Linear data array
Horizontal axis	Wavelength [nm]
Vertical axis	Abs
Start	800 nm
End	500 nm
Data interval	1 nm
Data points	301
[Measurement Information]
Instrument name	V/650
Model name	V-650
Serial No.	A029761150
Measurement date	6/19/2019 7:09 PM
Photometric mode	Abs
Measurement range	800 - 500 nm
Data interval	1 nm
	1.0 nm
Response	Fast
Scan speed	200 nm/min
Change source at	340 nm
Light source	D2/WI
Filter exchange	Step
Correction	Baseline
