# Supplementary material for: N-chlorination mediates protective and immunomodulatory effects of oxidized human plasma proteins
Source: eLife. 2019 Jul 12;8:e47395. doi: 10.7554/eLife.47395 (PMC6650281; doi:10.7554/eLife.47395)
Supplement: Figure 3—source data 3. [file elife-47395-fig3-data3.zip › Figure 3 Source Data 3/0.5 um HSA 50xHOCl_3.csv]

TITLE	20150610_6iGpCCE_6iGCaprEE_6iGC04E_6iGP04E
DATA TYPE	ULTRAVIOLET SPECTRUM
ORIGIN	JASCO
OWNER
DATE	19/06/19
TIME	20:23:35
SPECTROMETER/DATA SYSTEM
LOCALE	1033
RESOLUTION
DELTAX	-1
XUNITS	NANOMETERS
YUNITS	ABSORBANCE
FIRSTX	800.0000
LASTX	500.0000
NPOINTS	301
FIRSTY	0.10740
MAXY	0.28340
MINY	0.02192
XYDATA
800.0000	0.107401
799.0000	0.106011
798.0000	0.105355
797.0000	0.104396
796.0000	0.102556
795.0000	0.101526
794.0000	0.0998423
793.0000	0.0983374
792.0000	0.0979131
791.0000	0.0964629
790.0000	0.0947697
789.0000	0.0930523
788.0000	0.0933071
787.0000	0.0920319
786.0000	0.0904617
785.0000	0.0887411
784.0000	0.0882699
783.0000	0.0871255
782.0000	0.0868094
781.0000	0.085389
780.0000	0.085117
779.0000	0.0837671
778.0000	0.0827854
777.0000	0.0823838
776.0000	0.0806836
775.0000	0.0796279
774.0000	0.0789959
773.0000	0.0785249
772.0000	0.0779298
771.0000	0.0765026
770.0000	0.0775423
769.0000	0.0763573
768.0000	0.0758211
767.0000	0.0725958
766.0000	0.0738604
765.0000	0.0730664
764.0000	0.0732958
763.0000	0.0727963
762.0000	0.0730547
761.0000	0.0726403
760.0000	0.0719356
759.0000	0.0718098
758.0000	0.0709184
757.0000	0.0709424
756.0000	0.0709851
755.0000	0.070959
754.0000	0.0704621
753.0000	0.0712891
752.0000	0.0706992
751.0000	0.071095
750.0000	0.0717707
749.0000	0.0718789
748.0000	0.0708627
747.0000	0.0721777
746.0000	0.0732285
745.0000	0.0730608
744.0000	0.0744979
743.0000	0.0736405
742.0000	0.0756906
741.0000	0.0766152
740.0000	0.0770072
739.0000	0.0778243
738.0000	0.0792792
737.0000	0.0793775
736.0000	0.0807301
735.0000	0.0816876
734.0000	0.0836193
733.0000	0.0856528
732.0000	0.0864563
731.0000	0.0883977
730.0000	0.088753
729.0000	0.0910693
728.0000	0.0918758
727.0000	0.0943529
726.0000	0.0964419
725.0000	0.0981214
724.0000	0.0987961
723.0000	0.102189
722.0000	0.10402
721.0000	0.106245
720.0000	0.108983
719.0000	0.111791
718.0000	0.114382
717.0000	0.115328
716.0000	0.119227
715.0000	0.12154
714.0000	0.124207
713.0000	0.127827
712.0000	0.129428
711.0000	0.133032
710.0000	0.135741
709.0000	0.139378
708.0000	0.142591
707.0000	0.146577
706.0000	0.149406
705.0000	0.152247
704.0000	0.156091
703.0000	0.15898
702.0000	0.163035
701.0000	0.166585
700.0000	0.168761
699.0000	0.173613
698.0000	0.176672
697.0000	0.180274
696.0000	0.184449
695.0000	0.187627
694.0000	0.191466
693.0000	0.19502
692.0000	0.19736
691.0000	0.201925
690.0000	0.205493
689.0000	0.20891
688.0000	0.212717
687.0000	0.216926
686.0000	0.219605
685.0000	0.223867
684.0000	0.227039
683.0000	0.23021
682.0000	0.233548
681.0000	0.237339
680.0000	0.239288
679.0000	0.242096
678.0000	0.246098
677.0000	0.24867
676.0000	0.251894
675.0000	0.254858
674.0000	0.25813
673.0000	0.258204
672.0000	0.261435
671.0000	0.264721
670.0000	0.266779
669.0000	0.267389
668.0000	0.270577
667.0000	0.271542
666.0000	0.273455
665.0000	0.274684
664.0000	0.276447
663.0000	0.27712
662.0000	0.278389
661.0000	0.280562
660.0000	0.281115
659.0000	0.281647
658.0000	0.282069
657.0000	0.282509
656.0000	0.283399
655.0000	0.283281
654.0000	0.282681
653.0000	0.282689
652.0000	0.282469
651.0000	0.282548
650.0000	0.281817
649.0000	0.279597
648.0000	0.280137
647.0000	0.279265
646.0000	0.278871
645.0000	0.27641
644.0000	0.276212
643.0000	0.274679
642.0000	0.272551
641.0000	0.271729
640.0000	0.26977
639.0000	0.267706
638.0000	0.26583
637.0000	0.263349
636.0000	0.262675
635.0000	0.260553
634.0000	0.257487
633.0000	0.253988
632.0000	0.253606
631.0000	0.249461
630.0000	0.247612
629.0000	0.246614
628.0000	0.243109
627.0000	0.239785
626.0000	0.237208
625.0000	0.235324
624.0000	0.23244
623.0000	0.228364
622.0000	0.225899
621.0000	0.223957
620.0000	0.220718
619.0000	0.218227
618.0000	0.214579
617.0000	0.211999
616.0000	0.209102
615.0000	0.205728
614.0000	0.203697
613.0000	0.200898
612.0000	0.196269
611.0000	0.194156
610.0000	0.191887
609.0000	0.188599
608.0000	0.185888
607.0000	0.18322
606.0000	0.179435
605.0000	0.175606
604.0000	0.173911
603.0000	0.170883
602.0000	0.166714
601.0000	0.16426
600.0000	0.161615
599.0000	0.158513
598.0000	0.155537
597.0000	0.152899
596.0000	0.150436
595.0000	0.148651
594.0000	0.145571
593.0000	0.141279
592.0000	0.139495
591.0000	0.135829
590.0000	0.13438
589.0000	0.13075
588.0000	0.129318
587.0000	0.12615
586.0000	0.123712
585.0000	0.120285
584.0000	0.118257
583.0000	0.116989
582.0000	0.114173
581.0000	0.111033
580.0000	0.110413
579.0000	0.106535
578.0000	0.104792
577.0000	0.102689
576.0000	0.100328
575.0000	0.0987568
574.0000	0.0967221
573.0000	0.0944425
572.0000	0.0913203
571.0000	0.0887303
570.0000	0.087862
569.0000	0.0857632
568.0000	0.0854662
567.0000	0.0814219
566.0000	0.0799494
565.0000	0.0791414
564.0000	0.0762292
563.0000	0.0750792
562.0000	0.0729654
561.0000	0.0723608
560.0000	0.0683088
559.0000	0.0689102
558.0000	0.0694794
557.0000	0.065687
556.0000	0.0637944
555.0000	0.0627605
554.0000	0.0610146
553.0000	0.0595094
552.0000	0.0586496
551.0000	0.0565382
550.0000	0.0571721
549.0000	0.0551635
548.0000	0.0538006
547.0000	0.0524173
546.0000	0.052225
545.0000	0.0502254
544.0000	0.049217
543.0000	0.0479304
542.0000	0.0482858
541.0000	0.0466563
540.0000	0.0451521
539.0000	0.0446861
538.0000	0.0432506
537.0000	0.0440587
536.0000	0.0416547
535.0000	0.04136
534.0000	0.0412215
533.0000	0.0394549
532.0000	0.0380336
531.0000	0.0369073
530.0000	0.0372501
529.0000	0.036663
528.0000	0.0355366
527.0000	0.0356315
526.0000	0.035753
525.0000	0.0348473
524.0000	0.0342514
523.0000	0.0326121
522.0000	0.0314163
521.0000	0.031111
520.0000	0.0304431
519.0000	0.0312167
518.0000	0.0297868
517.0000	0.0305242
516.0000	0.027956
515.0000	0.0276604
514.0000	0.027072
513.0000	0.0269436
512.0000	0.0267525
511.0000	0.0265976
510.0000	0.0266166
509.0000	0.0239803
508.0000	0.0267373
507.0000	0.0255671
506.0000	0.0247873
505.0000	0.0240676
504.0000	0.0250913
503.0000	0.0225396
502.0000	0.0222352
501.0000	0.0219208
500.0000	0.0223547
##### Extended Information
[Comments]
Sample name	20150610_6iGpCCE_6iGCaprEE_6iGC04E_6iGP04E
Comment	BL-water pH 10 dul 1to5 20 h digest
User
Division
Company	RUB
[Detailed Information]
Creation date	6/19/2019 7:23 PM
Data array type	Linear data array
Horizontal axis	Wavelength [nm]
Vertical axis	Abs
Start	800 nm
End	500 nm
Data interval	1 nm
Data points	301
[Measurement Information]
Instrument name	V/650
Model name	V-650
Serial No.	A029761150
Measurement date	6/19/2019 7:23 PM
Photometric mode	Abs
Measurement range	800 - 500 nm
Data interval	1 nm
	1.0 nm
Response	Fast
Scan speed	200 nm/min
Change source at	340 nm
Light source	D2/WI
Filter exchange	Step
Correction	Baseline
