# Supplementary material for: N-chlorination mediates protective and immunomodulatory effects of oxidized human plasma proteins
Source: eLife. 2019 Jul 12;8:e47395. doi: 10.7554/eLife.47395 (PMC6650281; doi:10.7554/eLife.47395)
Supplement: Figure 3—source data 3. [file elife-47395-fig3-data3.zip › Figure 3 Source Data 3/0.5 um HSA 50xHOCl_2.csv]

TITLE	20150610_6iGpCCE_6iGCaprEE_6iGC04E_6iGP04E
DATA TYPE	ULTRAVIOLET SPECTRUM
ORIGIN	JASCO
OWNER
DATE	19/06/19
TIME	20:15:50
SPECTROMETER/DATA SYSTEM
LOCALE	1033
RESOLUTION
DELTAX	-1
XUNITS	NANOMETERS
YUNITS	ABSORBANCE
FIRSTX	800.0000
LASTX	500.0000
NPOINTS	301
FIRSTY	0.11609
MAXY	0.30276
MINY	0.02666
XYDATA
800.0000	0.11609
799.0000	0.114291
798.0000	0.113469
797.0000	0.111996
796.0000	0.110574
795.0000	0.109977
794.0000	0.108584
793.0000	0.106449
792.0000	0.106085
791.0000	0.104484
790.0000	0.103398
789.0000	0.101921
788.0000	0.100661
787.0000	0.0998212
786.0000	0.0986187
785.0000	0.0976662
784.0000	0.0963869
783.0000	0.094657
782.0000	0.0947478
781.0000	0.0934275
780.0000	0.0932702
779.0000	0.091527
778.0000	0.0908134
777.0000	0.0899127
776.0000	0.0884147
775.0000	0.0876078
774.0000	0.0871125
773.0000	0.0856479
772.0000	0.085265
771.0000	0.085178
770.0000	0.0846486
769.0000	0.0831606
768.0000	0.0826083
767.0000	0.0804562
766.0000	0.0812205
765.0000	0.0804575
764.0000	0.0811845
763.0000	0.0801461
762.0000	0.079298
761.0000	0.0796827
760.0000	0.0790267
759.0000	0.0793298
758.0000	0.0781393
757.0000	0.0785498
756.0000	0.0782683
755.0000	0.0783847
754.0000	0.0778779
753.0000	0.0785009
752.0000	0.0786139
751.0000	0.0789823
750.0000	0.0789398
749.0000	0.0784104
748.0000	0.0787922
747.0000	0.0801734
746.0000	0.081444
745.0000	0.0808708
744.0000	0.0814167
743.0000	0.0814908
742.0000	0.0831422
741.0000	0.0848713
740.0000	0.0849867
739.0000	0.0870486
738.0000	0.0858014
737.0000	0.0875502
736.0000	0.089331
735.0000	0.0901227
734.0000	0.0923083
733.0000	0.0923981
732.0000	0.0945016
731.0000	0.0967126
730.0000	0.0969007
729.0000	0.0995208
728.0000	0.101144
727.0000	0.102981
726.0000	0.105975
725.0000	0.107116
724.0000	0.109357
723.0000	0.111506
722.0000	0.114417
721.0000	0.115246
720.0000	0.119384
719.0000	0.121359
718.0000	0.124025
717.0000	0.125985
716.0000	0.129164
715.0000	0.131633
714.0000	0.135056
713.0000	0.137945
712.0000	0.140888
711.0000	0.144129
710.0000	0.146932
709.0000	0.150511
708.0000	0.153963
707.0000	0.157993
706.0000	0.160495
705.0000	0.163961
704.0000	0.167754
703.0000	0.171151
702.0000	0.176322
701.0000	0.179179
700.0000	0.182202
699.0000	0.1863
698.0000	0.189706
697.0000	0.193668
696.0000	0.198075
695.0000	0.201723
694.0000	0.205558
693.0000	0.209152
692.0000	0.213419
691.0000	0.216989
690.0000	0.220995
689.0000	0.225021
688.0000	0.229322
687.0000	0.232779
686.0000	0.235873
685.0000	0.239876
684.0000	0.243337
683.0000	0.247321
682.0000	0.250892
681.0000	0.253719
680.0000	0.256264
679.0000	0.259911
678.0000	0.264085
677.0000	0.267013
676.0000	0.269655
675.0000	0.271957
674.0000	0.275182
673.0000	0.276944
672.0000	0.278952
671.0000	0.283818
670.0000	0.284603
669.0000	0.28705
668.0000	0.2887
667.0000	0.290862
666.0000	0.293164
665.0000	0.293759
664.0000	0.295691
663.0000	0.296493
662.0000	0.298
661.0000	0.299774
660.0000	0.300174
659.0000	0.300646
658.0000	0.301514
657.0000	0.302758
656.0000	0.302139
655.0000	0.302348
654.0000	0.302406
653.0000	0.302697
652.0000	0.301956
651.0000	0.301725
650.0000	0.301382
649.0000	0.299276
648.0000	0.298544
647.0000	0.298052
646.0000	0.298054
645.0000	0.296652
644.0000	0.295759
643.0000	0.293237
642.0000	0.291135
641.0000	0.290075
640.0000	0.28809
639.0000	0.285569
638.0000	0.283555
637.0000	0.283124
636.0000	0.280772
635.0000	0.27974
634.0000	0.275647
633.0000	0.272804
632.0000	0.271098
631.0000	0.267664
630.0000	0.265464
629.0000	0.263214
628.0000	0.260381
627.0000	0.257961
626.0000	0.254085
625.0000	0.252213
624.0000	0.249024
623.0000	0.245662
622.0000	0.24384
621.0000	0.240359
620.0000	0.237684
619.0000	0.233314
618.0000	0.230707
617.0000	0.227802
616.0000	0.224778
615.0000	0.223073
614.0000	0.219171
613.0000	0.215453
612.0000	0.211059
611.0000	0.208619
610.0000	0.206639
609.0000	0.202539
608.0000	0.200298
607.0000	0.19708
606.0000	0.193173
605.0000	0.190425
604.0000	0.186817
603.0000	0.184574
602.0000	0.180701
601.0000	0.177239
600.0000	0.174337
599.0000	0.171185
598.0000	0.167903
597.0000	0.165517
596.0000	0.162692
595.0000	0.159279
594.0000	0.156998
593.0000	0.153767
592.0000	0.150838
591.0000	0.147315
590.0000	0.146634
589.0000	0.142018
588.0000	0.140859
587.0000	0.137432
586.0000	0.135095
585.0000	0.130709
584.0000	0.130198
583.0000	0.126737
582.0000	0.124425
581.0000	0.120987
580.0000	0.119568
579.0000	0.116054
578.0000	0.114268
577.0000	0.112136
576.0000	0.109045
575.0000	0.107118
574.0000	0.105149
573.0000	0.102009
572.0000	0.100113
571.0000	0.0982913
570.0000	0.0972028
569.0000	0.0939539
568.0000	0.0932743
567.0000	0.0900146
566.0000	0.088238
565.0000	0.0877865
564.0000	0.0846183
563.0000	0.083195
562.0000	0.0804407
561.0000	0.0790272
560.0000	0.0767287
559.0000	0.0761542
558.0000	0.076407
557.0000	0.0740816
556.0000	0.073144
555.0000	0.0702938
554.0000	0.0682966
553.0000	0.0675778
552.0000	0.065617
551.0000	0.0643811
550.0000	0.0642764
549.0000	0.0624277
548.0000	0.0606663
547.0000	0.0598707
546.0000	0.0583447
545.0000	0.0574198
544.0000	0.0564364
543.0000	0.0557376
542.0000	0.0554112
541.0000	0.0532168
540.0000	0.0518502
539.0000	0.0516273
538.0000	0.0499421
537.0000	0.0499453
536.0000	0.047942
535.0000	0.0477662
534.0000	0.0469612
533.0000	0.0456153
532.0000	0.0449532
531.0000	0.0439248
530.0000	0.0439764
529.0000	0.0429735
528.0000	0.0418699
527.0000	0.0406178
526.0000	0.0403493
525.0000	0.0403304
524.0000	0.0396079
523.0000	0.038427
522.0000	0.0370263
521.0000	0.0365822
520.0000	0.0369891
519.0000	0.0364143
518.0000	0.0344289
517.0000	0.0350992
516.0000	0.0342323
515.0000	0.0335475
514.0000	0.0327782
513.0000	0.0328424
512.0000	0.0315039
511.0000	0.0324659
510.0000	0.0311626
509.0000	0.0295046
508.0000	0.0320582
507.0000	0.0309365
506.0000	0.0296483
505.0000	0.0280294
504.0000	0.0288168
503.0000	0.0277419
502.0000	0.0276719
501.0000	0.0268159
500.0000	0.0266634
##### Extended Information
[Comments]
Sample name	20150610_6iGpCCE_6iGCaprEE_6iGC04E_6iGP04E
Comment	BL-water pH 10 dul 1to5 20 h digest
User
Division
Company	RUB
[Detailed Information]
Creation date	6/19/2019 7:15 PM
Data array type	Linear data array
Horizontal axis	Wavelength [nm]
Vertical axis	Abs
Start	800 nm
End	500 nm
Data interval	1 nm
Data points	301
[Measurement Information]
Instrument name	V/650
Model name	V-650
Serial No.	A029761150
Measurement date	6/19/2019 7:15 PM
Photometric mode	Abs
Measurement range	800 - 500 nm
Data interval	1 nm
	1.0 nm
Response	Fast
Scan speed	200 nm/min
Change source at	340 nm
Light source	D2/WI
Filter exchange	Step
Correction	Baseline
