# Supplementary material for: N-chlorination mediates protective and immunomodulatory effects of oxidized human plasma proteins
Source: eLife. 2019 Jul 12;8:e47395. doi: 10.7554/eLife.47395 (PMC6650281; doi:10.7554/eLife.47395)
Supplement: Figure 3—source data 3. [file elife-47395-fig3-data3.zip › Figure 3 Source Data 3/10 uM HSA 50xHOCl +DTT_1.csv]

TITLE	20150610_6iGpCCE_6iGCaprEE_6iGC04E_6iGP04E
DATA TYPE	ULTRAVIOLET SPECTRUM
ORIGIN	JASCO
OWNER
DATE	19/06/19
TIME	18:47:26
SPECTROMETER/DATA SYSTEM
LOCALE	1033
RESOLUTION
DELTAX	-1
XUNITS	NANOMETERS
YUNITS	ABSORBANCE
FIRSTX	800.0000
LASTX	500.0000
NPOINTS	301
FIRSTY	0.01166
MAXY	0.04933
MINY	0.01154
XYDATA
800.0000	0.0116581
799.0000	0.0122792
798.0000	0.0122473
797.0000	0.0118091
796.0000	0.0115439
795.0000	0.0126712
794.0000	0.0124799
793.0000	0.0123974
792.0000	0.0121575
791.0000	0.012185
790.0000	0.0130823
789.0000	0.0123024
788.0000	0.0126098
787.0000	0.0126644
786.0000	0.0128809
785.0000	0.0125555
784.0000	0.0127043
783.0000	0.0125945
782.0000	0.0130806
781.0000	0.0132765
780.0000	0.0132082
779.0000	0.0129142
778.0000	0.0126097
777.0000	0.0134106
776.0000	0.013636
775.0000	0.0132341
774.0000	0.0136359
773.0000	0.0135796
772.0000	0.0131629
771.0000	0.0139478
770.0000	0.0137301
769.0000	0.0134434
768.0000	0.0139448
767.0000	0.0140922
766.0000	0.014276
765.0000	0.0143043
764.0000	0.0140151
763.0000	0.0142119
762.0000	0.0143923
761.0000	0.0145598
760.0000	0.0142806
759.0000	0.0146792
758.0000	0.014619
757.0000	0.0148703
756.0000	0.0142512
755.0000	0.0145899
754.0000	0.0152128
753.0000	0.0146198
752.0000	0.0148606
751.0000	0.0153244
750.0000	0.0152046
749.0000	0.0151633
748.0000	0.0150624
747.0000	0.0153817
746.0000	0.015194
745.0000	0.0152771
744.0000	0.0155064
743.0000	0.0155673
742.0000	0.0155918
741.0000	0.016158
740.0000	0.0157867
739.0000	0.015748
738.0000	0.0160601
737.0000	0.0166354
736.0000	0.0156174
735.0000	0.015328
734.0000	0.0161624
733.0000	0.0160715
732.0000	0.0160115
731.0000	0.0161811
730.0000	0.0161494
729.0000	0.016494
728.0000	0.017093
727.0000	0.0167499
726.0000	0.0168862
725.0000	0.0168877
724.0000	0.0171546
723.0000	0.0171872
722.0000	0.0167186
721.0000	0.0165567
720.0000	0.0172023
719.0000	0.0177618
718.0000	0.017193
717.0000	0.0173495
716.0000	0.0173509
715.0000	0.0172182
714.0000	0.0179066
713.0000	0.0180186
712.0000	0.0176181
711.0000	0.017575
710.0000	0.0176898
709.0000	0.0184925
708.0000	0.0179156
707.0000	0.0178765
706.0000	0.0180653
705.0000	0.0184122
704.0000	0.0182513
703.0000	0.0183597
702.0000	0.0181783
701.0000	0.0182504
700.0000	0.0183186
699.0000	0.0181354
698.0000	0.0183594
697.0000	0.018337
696.0000	0.0187874
695.0000	0.0187427
694.0000	0.0187903
693.0000	0.0193844
692.0000	0.0188956
691.0000	0.0188406
690.0000	0.0196491
689.0000	0.0198952
688.0000	0.0192636
687.0000	0.019836
686.0000	0.0199546
685.0000	0.0195704
684.0000	0.0198489
683.0000	0.0193442
682.0000	0.0200901
681.0000	0.020735
680.0000	0.0199792
679.0000	0.0200524
678.0000	0.0202356
677.0000	0.0201164
676.0000	0.02023
675.0000	0.0205444
674.0000	0.0204213
673.0000	0.020695
672.0000	0.020692
671.0000	0.0206036
670.0000	0.0207174
669.0000	0.0203949
668.0000	0.0209461
667.0000	0.0211581
666.0000	0.0206674
665.0000	0.0214312
664.0000	0.0213423
663.0000	0.0212854
662.0000	0.0217548
661.0000	0.0224968
660.0000	0.0213729
659.0000	0.0215497
658.0000	0.0220209
657.0000	0.0230171
656.0000	0.0223097
655.0000	0.02198
654.0000	0.0227863
653.0000	0.0226437
652.0000	0.0223189
651.0000	0.0225332
650.0000	0.0222753
649.0000	0.0228348
648.0000	0.0231781
647.0000	0.0231695
646.0000	0.023381
645.0000	0.0234508
644.0000	0.0233929
643.0000	0.0229083
642.0000	0.0235606
641.0000	0.0234393
640.0000	0.0237835
639.0000	0.0239862
638.0000	0.0241007
637.0000	0.0242511
636.0000	0.0240578
635.0000	0.0245122
634.0000	0.024791
633.0000	0.0246536
632.0000	0.0241388
631.0000	0.0251426
630.0000	0.0246507
629.0000	0.0250876
628.0000	0.0248995
627.0000	0.02517
626.0000	0.0250781
625.0000	0.0254295
624.0000	0.0253737
623.0000	0.0257387
622.0000	0.0259783
621.0000	0.0258465
620.0000	0.0264739
619.0000	0.0258625
618.0000	0.0259921
617.0000	0.0266967
616.0000	0.0266505
615.0000	0.0266205
614.0000	0.0271752
613.0000	0.027286
612.0000	0.0272888
611.0000	0.0275384
610.0000	0.0280093
609.0000	0.0278353
608.0000	0.0275262
607.0000	0.0278133
606.0000	0.0283264
605.0000	0.028102
604.0000	0.0283177
603.0000	0.0292722
602.0000	0.0280554
601.0000	0.0290124
600.0000	0.0289409
599.0000	0.029407
598.0000	0.0294803
597.0000	0.0291497
596.0000	0.0295826
595.0000	0.029768
594.0000	0.029263
593.0000	0.0303316
592.0000	0.0307587
591.0000	0.030716
590.0000	0.0303864
589.0000	0.030387
588.0000	0.0307659
587.0000	0.0308648
586.0000	0.0306609
585.0000	0.0316789
584.0000	0.0313868
583.0000	0.0316636
582.0000	0.0312046
581.0000	0.0316631
580.0000	0.032172
579.0000	0.0323787
578.0000	0.0322306
577.0000	0.0327158
576.0000	0.0324799
575.0000	0.0328412
574.0000	0.0329112
573.0000	0.0330678
572.0000	0.0338665
571.0000	0.0341347
570.0000	0.0338593
569.0000	0.0336259
568.0000	0.0330964
567.0000	0.0337512
566.0000	0.0345435
565.0000	0.0342175
564.0000	0.035307
563.0000	0.0346236
562.0000	0.0353644
561.0000	0.0355064
560.0000	0.0350469
559.0000	0.0362985
558.0000	0.0359345
557.0000	0.0354077
556.0000	0.0359768
555.0000	0.0365111
554.0000	0.0365027
553.0000	0.0367156
552.0000	0.0364057
551.0000	0.0372005
550.0000	0.0376065
549.0000	0.0368063
548.0000	0.0375313
547.0000	0.0376248
546.0000	0.0372462
545.0000	0.0386216
544.0000	0.0381371
543.0000	0.0387379
542.0000	0.0388856
541.0000	0.0388088
540.0000	0.0389755
539.0000	0.0391436
538.0000	0.0393468
537.0000	0.0402318
536.0000	0.0400423
535.0000	0.0401891
534.0000	0.0411222
533.0000	0.040578
532.0000	0.0409511
531.0000	0.0416511
530.0000	0.0415308
529.0000	0.0418003
528.0000	0.0412845
527.0000	0.0419019
526.0000	0.0426477
525.0000	0.0424884
524.0000	0.0423946
523.0000	0.0426792
522.0000	0.0430797
521.0000	0.0430315
520.0000	0.0436113
519.0000	0.0441918
518.0000	0.0446949
517.0000	0.0450108
516.0000	0.0451154
515.0000	0.0450332
514.0000	0.0458025
513.0000	0.0455985
512.0000	0.0461883
511.0000	0.0460438
510.0000	0.0466109
509.0000	0.0466455
508.0000	0.046616
507.0000	0.0473356
506.0000	0.0480244
505.0000	0.047702
504.0000	0.0475236
503.0000	0.048133
502.0000	0.0493287
501.0000	0.0491748
500.0000	0.0493057
##### Extended Information
[Comments]
Sample name	20150610_6iGpCCE_6iGCaprEE_6iGC04E_6iGP04E
Comment	BL-water pH 10 dul 1to5 20 h digest
User
Division
Company	RUB
[Detailed Information]
Creation date	6/19/2019 5:47 PM
Data array type	Linear data array
Horizontal axis	Wavelength [nm]
Vertical axis	Abs
Start	800 nm
End	500 nm
Data interval	1 nm
Data points	301
[Measurement Information]
Instrument name	V/650
Model name	V-650
Serial No.	A029761150
Measurement date	6/19/2019 5:47 PM
Photometric mode	Abs
Measurement range	800 - 500 nm
Data interval	1 nm
	1.0 nm
Response	Fast
Scan speed	200 nm/min
Change source at	340 nm
Light source	D2/WI
Filter exchange	Step
Correction	Baseline
