# Supplementary material for: N-chlorination mediates protective and immunomodulatory effects of oxidized human plasma proteins
Source: eLife. 2019 Jul 12;8:e47395. doi: 10.7554/eLife.47395 (PMC6650281; doi:10.7554/eLife.47395)
Supplement: Figure 3—source data 3. [file elife-47395-fig3-data3.zip › Figure 3 Source Data 3/10 uM HSA 50xHOCl +DTT_2.csv]

TITLE	20150610_6iGpCCE_6iGCaprEE_6iGC04E_6iGP04E
DATA TYPE	ULTRAVIOLET SPECTRUM
ORIGIN	JASCO
OWNER
DATE	19/06/19
TIME	18:49:21
SPECTROMETER/DATA SYSTEM
LOCALE	1033
RESOLUTION
DELTAX	-1
XUNITS	NANOMETERS
YUNITS	ABSORBANCE
FIRSTX	800.0000
LASTX	500.0000
NPOINTS	301
FIRSTY	0.00981
MAXY	0.04755
MINY	0.00981
XYDATA
800.0000	0.00981046
799.0000	0.0102671
798.0000	0.0101814
797.0000	0.00986473
796.0000	0.00984202
795.0000	0.0104124
794.0000	0.0107331
793.0000	0.0107935
792.0000	0.0102834
791.0000	0.0105038
790.0000	0.0110726
789.0000	0.0105572
788.0000	0.0106114
787.0000	0.0104642
786.0000	0.0110774
785.0000	0.0102822
784.0000	0.0107874
783.0000	0.0108953
782.0000	0.0111156
781.0000	0.0111934
780.0000	0.0111843
779.0000	0.0112747
778.0000	0.0112594
777.0000	0.0111885
776.0000	0.011562
775.0000	0.0112635
774.0000	0.0117931
773.0000	0.0116193
772.0000	0.0115769
771.0000	0.0118059
770.0000	0.0120475
769.0000	0.0119699
768.0000	0.011947
767.0000	0.0120677
766.0000	0.012248
765.0000	0.0121785
764.0000	0.0121386
763.0000	0.0122508
762.0000	0.0119628
761.0000	0.012842
760.0000	0.0123442
759.0000	0.0130395
758.0000	0.0125224
757.0000	0.0129029
756.0000	0.0120441
755.0000	0.0126625
754.0000	0.0126948
753.0000	0.012998
752.0000	0.0128009
751.0000	0.013117
750.0000	0.0130682
749.0000	0.0132201
748.0000	0.0132465
747.0000	0.013096
746.0000	0.0134695
745.0000	0.0131048
744.0000	0.0131303
743.0000	0.0135139
742.0000	0.0133889
741.0000	0.0139837
740.0000	0.0137471
739.0000	0.0132902
738.0000	0.0141628
737.0000	0.0143032
736.0000	0.0137088
735.0000	0.0136803
734.0000	0.0137585
733.0000	0.0143316
732.0000	0.014277
731.0000	0.0143053
730.0000	0.0137218
729.0000	0.0142424
728.0000	0.0149008
727.0000	0.0144196
726.0000	0.0143765
725.0000	0.0144851
724.0000	0.0148127
723.0000	0.0150941
722.0000	0.0145149
721.0000	0.0143495
720.0000	0.014654
719.0000	0.0151035
718.0000	0.0151636
717.0000	0.015291
716.0000	0.0150039
715.0000	0.0151117
714.0000	0.0153131
713.0000	0.0155495
712.0000	0.0151664
711.0000	0.0153551
710.0000	0.0160893
709.0000	0.0157051
708.0000	0.0154714
707.0000	0.0161698
706.0000	0.0160793
705.0000	0.016046
704.0000	0.0154922
703.0000	0.0156557
702.0000	0.0159059
701.0000	0.0159136
700.0000	0.0157775
699.0000	0.0159344
698.0000	0.0164722
697.0000	0.0161978
696.0000	0.0165762
695.0000	0.0165466
694.0000	0.0166492
693.0000	0.0169244
692.0000	0.0161022
691.0000	0.015986
690.0000	0.0169861
689.0000	0.0168079
688.0000	0.0167654
687.0000	0.0167664
686.0000	0.0168231
685.0000	0.0165485
684.0000	0.0169256
683.0000	0.017416
682.0000	0.0172406
681.0000	0.0174764
680.0000	0.0173771
679.0000	0.0176032
678.0000	0.017679
677.0000	0.0180921
676.0000	0.0181525
675.0000	0.0177564
674.0000	0.0182243
673.0000	0.0180558
672.0000	0.0182846
671.0000	0.0183511
670.0000	0.0189572
669.0000	0.0182325
668.0000	0.0182139
667.0000	0.0187702
666.0000	0.0185993
665.0000	0.0188598
664.0000	0.0188519
663.0000	0.0191653
662.0000	0.0190278
661.0000	0.0194858
660.0000	0.0193897
659.0000	0.0189136
658.0000	0.0193607
657.0000	0.0200701
656.0000	0.0196166
655.0000	0.0193833
654.0000	0.01991
653.0000	0.0199677
652.0000	0.0196841
651.0000	0.019788
650.0000	0.0200715
649.0000	0.0201168
648.0000	0.0206033
647.0000	0.0205618
646.0000	0.0207838
645.0000	0.0208449
644.0000	0.0209887
643.0000	0.0206266
642.0000	0.0209865
641.0000	0.0208679
640.0000	0.0213617
639.0000	0.0214525
638.0000	0.0214676
637.0000	0.0215985
636.0000	0.021814
635.0000	0.0221911
634.0000	0.0218916
633.0000	0.0226078
632.0000	0.0221997
631.0000	0.0224348
630.0000	0.0226515
629.0000	0.0224007
628.0000	0.0225021
627.0000	0.0228965
626.0000	0.0228742
625.0000	0.0230182
624.0000	0.0235264
623.0000	0.0232452
622.0000	0.0232111
621.0000	0.0239823
620.0000	0.0241873
619.0000	0.0236709
618.0000	0.0230929
617.0000	0.0241147
616.0000	0.0244015
615.0000	0.0241497
614.0000	0.0244773
613.0000	0.0245504
612.0000	0.02476
611.0000	0.0255697
610.0000	0.0251637
609.0000	0.0253118
608.0000	0.0259217
607.0000	0.025444
606.0000	0.0256327
605.0000	0.0255692
604.0000	0.0259757
603.0000	0.0263584
602.0000	0.0261038
601.0000	0.0263142
600.0000	0.0263249
599.0000	0.0273518
598.0000	0.0271975
597.0000	0.0271658
596.0000	0.0271566
595.0000	0.0270898
594.0000	0.0269656
593.0000	0.0275336
592.0000	0.0284237
591.0000	0.027893
590.0000	0.0279038
589.0000	0.0282061
588.0000	0.0286802
587.0000	0.0287181
586.0000	0.0287184
585.0000	0.0290489
584.0000	0.0288786
583.0000	0.02872
582.0000	0.0293429
581.0000	0.0291738
580.0000	0.0301324
579.0000	0.0304538
578.0000	0.0300811
577.0000	0.0301054
576.0000	0.0303708
575.0000	0.0312298
574.0000	0.0307875
573.0000	0.031107
572.0000	0.0310563
571.0000	0.031505
570.0000	0.0320585
569.0000	0.03124
568.0000	0.0317989
567.0000	0.0315528
566.0000	0.0323014
565.0000	0.0332804
564.0000	0.0330569
563.0000	0.0324682
562.0000	0.0327701
561.0000	0.0330335
560.0000	0.0331804
559.0000	0.0342272
558.0000	0.0339872
557.0000	0.0333875
556.0000	0.0337681
555.0000	0.0346807
554.0000	0.0346021
553.0000	0.0342428
552.0000	0.0347906
551.0000	0.0353447
550.0000	0.0345233
549.0000	0.0348691
548.0000	0.0352168
547.0000	0.0358973
546.0000	0.0356776
545.0000	0.0368267
544.0000	0.0355375
543.0000	0.0361738
542.0000	0.0367636
541.0000	0.0366925
540.0000	0.0368459
539.0000	0.036897
538.0000	0.0377486
537.0000	0.0384583
536.0000	0.0378113
535.0000	0.0384192
534.0000	0.0385503
533.0000	0.0382247
532.0000	0.0395799
531.0000	0.0393178
530.0000	0.039648
529.0000	0.0395275
528.0000	0.0393818
527.0000	0.0400973
526.0000	0.0393055
525.0000	0.040508
524.0000	0.0406284
523.0000	0.0410264
522.0000	0.0408404
521.0000	0.0406084
520.0000	0.0416143
519.0000	0.0414218
518.0000	0.0424865
517.0000	0.0425928
516.0000	0.04247
515.0000	0.0426144
514.0000	0.0437107
513.0000	0.0433861
512.0000	0.043569
511.0000	0.0436133
510.0000	0.0441039
509.0000	0.0443782
508.0000	0.0448167
507.0000	0.0461657
506.0000	0.045734
505.0000	0.0456982
504.0000	0.0450382
503.0000	0.0459935
502.0000	0.0467044
501.0000	0.0468719
500.0000	0.0475538
##### Extended Information
[Comments]
Sample name	20150610_6iGpCCE_6iGCaprEE_6iGC04E_6iGP04E
Comment	BL-water pH 10 dul 1to5 20 h digest
User
Division
Company	RUB
[Detailed Information]
Creation date	6/19/2019 5:49 PM
Data array type	Linear data array
Horizontal axis	Wavelength [nm]
Vertical axis	Abs
Start	800 nm
End	500 nm
Data interval	1 nm
Data points	301
[Measurement Information]
Instrument name	V/650
Model name	V-650
Serial No.	A029761150
Measurement date	6/19/2019 5:49 PM
Photometric mode	Abs
Measurement range	800 - 500 nm
Data interval	1 nm
	1.0 nm
Response	Fast
Scan speed	200 nm/min
Change source at	340 nm
Light source	D2/WI
Filter exchange	Step
Correction	Baseline
