# Supplementary material for: N-chlorination mediates protective and immunomodulatory effects of oxidized human plasma proteins
Source: eLife. 2019 Jul 12;8:e47395. doi: 10.7554/eLife.47395 (PMC6650281; doi:10.7554/eLife.47395)
Supplement: Figure 3—source data 3. [file elife-47395-fig3-data3.zip › Figure 3 Source Data 3/10 uM HSA 50xHOCl +DTT_3.csv]

TITLE	20150610_6iGpCCE_6iGCaprEE_6iGC04E_6iGP04E
DATA TYPE	ULTRAVIOLET SPECTRUM
ORIGIN	JASCO
OWNER
DATE	19/06/19
TIME	18:51:35
SPECTROMETER/DATA SYSTEM
LOCALE	1033
RESOLUTION
DELTAX	-1
XUNITS	NANOMETERS
YUNITS	ABSORBANCE
FIRSTX	800.0000
LASTX	500.0000
NPOINTS	301
FIRSTY	0.01586
MAXY	0.05506
MINY	0.01565
XYDATA
800.0000	0.0158598
799.0000	0.0156514
798.0000	0.0157728
797.0000	0.0157733
796.0000	0.0157554
795.0000	0.0160851
794.0000	0.0161347
793.0000	0.0160677
792.0000	0.0158058
791.0000	0.016337
790.0000	0.0164118
789.0000	0.0161688
788.0000	0.0163271
787.0000	0.0159785
786.0000	0.0168171
785.0000	0.0164065
784.0000	0.0164331
783.0000	0.0167949
782.0000	0.0169482
781.0000	0.0171028
780.0000	0.0169819
779.0000	0.0166785
778.0000	0.0167329
777.0000	0.0170156
776.0000	0.0172429
775.0000	0.0173868
774.0000	0.0175632
773.0000	0.0177589
772.0000	0.0172962
771.0000	0.0176904
770.0000	0.0179212
769.0000	0.0178162
768.0000	0.0176424
767.0000	0.0176215
766.0000	0.0185034
765.0000	0.0180352
764.0000	0.0180813
763.0000	0.0179926
762.0000	0.0179182
761.0000	0.0188151
760.0000	0.018022
759.0000	0.0185579
758.0000	0.0185033
757.0000	0.0189207
756.0000	0.0182033
755.0000	0.0189627
754.0000	0.019056
753.0000	0.0188764
752.0000	0.0190032
751.0000	0.0191236
750.0000	0.0192064
749.0000	0.0194328
748.0000	0.0195557
747.0000	0.0191075
746.0000	0.0192366
745.0000	0.0188454
744.0000	0.0195017
743.0000	0.0195343
742.0000	0.0200435
741.0000	0.0205707
740.0000	0.0204064
739.0000	0.0198309
738.0000	0.0202192
737.0000	0.0206657
736.0000	0.0196793
735.0000	0.0201172
734.0000	0.0202294
733.0000	0.0205043
732.0000	0.0203612
731.0000	0.0203929
730.0000	0.0206197
729.0000	0.0205231
728.0000	0.0208686
727.0000	0.021077
726.0000	0.0208864
725.0000	0.0210806
724.0000	0.0213151
723.0000	0.0211468
722.0000	0.0211109
721.0000	0.021163
720.0000	0.0211193
719.0000	0.0216653
718.0000	0.0216946
717.0000	0.0214704
716.0000	0.0213897
715.0000	0.0211105
714.0000	0.0216353
713.0000	0.021654
712.0000	0.0218604
711.0000	0.0219209
710.0000	0.0221299
709.0000	0.0223233
708.0000	0.0219527
707.0000	0.0222456
706.0000	0.022181
705.0000	0.0223818
704.0000	0.0225038
703.0000	0.0221558
702.0000	0.0222315
701.0000	0.0225965
700.0000	0.0224124
699.0000	0.0227373
698.0000	0.0228484
697.0000	0.0229244
696.0000	0.0230551
695.0000	0.0233855
694.0000	0.0235636
693.0000	0.0239486
692.0000	0.023471
691.0000	0.0237742
690.0000	0.0246241
689.0000	0.024654
688.0000	0.0244292
687.0000	0.0245508
686.0000	0.0248125
685.0000	0.0246168
684.0000	0.0243207
683.0000	0.0248294
682.0000	0.0249184
681.0000	0.0254971
680.0000	0.0247771
679.0000	0.0246679
678.0000	0.0248184
677.0000	0.0251423
676.0000	0.02527
675.0000	0.0254783
674.0000	0.0255078
673.0000	0.0254234
672.0000	0.0261233
671.0000	0.0255013
670.0000	0.0256562
669.0000	0.0254008
668.0000	0.0256779
667.0000	0.0257633
666.0000	0.0255659
665.0000	0.0259605
664.0000	0.0259438
663.0000	0.0261781
662.0000	0.0259681
661.0000	0.0263429
660.0000	0.0264256
659.0000	0.026436
658.0000	0.0265257
657.0000	0.0273891
656.0000	0.0269471
655.0000	0.0270183
654.0000	0.0270381
653.0000	0.0271774
652.0000	0.027024
651.0000	0.0267171
650.0000	0.027308
649.0000	0.0275491
648.0000	0.0275765
647.0000	0.0277324
646.0000	0.0279921
645.0000	0.0279268
644.0000	0.0280136
643.0000	0.0279648
642.0000	0.0282658
641.0000	0.0283646
640.0000	0.0283899
639.0000	0.0283404
638.0000	0.0288432
637.0000	0.0292669
636.0000	0.0286676
635.0000	0.0288861
634.0000	0.0290748
633.0000	0.0292357
632.0000	0.0292985
631.0000	0.0295936
630.0000	0.0291712
629.0000	0.0299059
628.0000	0.0300134
627.0000	0.0297903
626.0000	0.0295415
625.0000	0.0299838
624.0000	0.0303964
623.0000	0.0305021
622.0000	0.0302291
621.0000	0.0306539
620.0000	0.0311587
619.0000	0.0307686
618.0000	0.0308508
617.0000	0.0313603
616.0000	0.031508
615.0000	0.031369
614.0000	0.0314905
613.0000	0.0317676
612.0000	0.0316693
611.0000	0.0323197
610.0000	0.0325281
609.0000	0.031911
608.0000	0.03217
607.0000	0.0319423
606.0000	0.0326288
605.0000	0.0328073
604.0000	0.0328835
603.0000	0.0331622
602.0000	0.0334837
601.0000	0.0332231
600.0000	0.0337597
599.0000	0.0337196
598.0000	0.0341418
597.0000	0.0338649
596.0000	0.0337947
595.0000	0.0344619
594.0000	0.0341208
593.0000	0.034633
592.0000	0.0349824
591.0000	0.0347741
590.0000	0.0350892
589.0000	0.0353209
588.0000	0.0354004
587.0000	0.0354984
586.0000	0.0351451
585.0000	0.036098
584.0000	0.0359971
583.0000	0.0359143
582.0000	0.0363224
581.0000	0.036158
580.0000	0.0368426
579.0000	0.0371092
578.0000	0.0371587
577.0000	0.0372217
576.0000	0.0370113
575.0000	0.0374684
574.0000	0.0372834
573.0000	0.0379863
572.0000	0.0377042
571.0000	0.0388944
570.0000	0.0387521
569.0000	0.0380092
568.0000	0.0388316
567.0000	0.0383977
566.0000	0.0389107
565.0000	0.0388619
564.0000	0.0399084
563.0000	0.0393472
562.0000	0.0397009
561.0000	0.0403222
560.0000	0.0401
559.0000	0.0408302
558.0000	0.0403502
557.0000	0.040869
556.0000	0.0406549
555.0000	0.0411602
554.0000	0.0408882
553.0000	0.0412124
552.0000	0.0412485
551.0000	0.0422693
550.0000	0.0420176
549.0000	0.0420427
548.0000	0.0428165
547.0000	0.0426833
546.0000	0.0421516
545.0000	0.0434345
544.0000	0.0430406
543.0000	0.0440425
542.0000	0.0436382
541.0000	0.0436029
540.0000	0.0437969
539.0000	0.0440908
538.0000	0.0446197
537.0000	0.0448487
536.0000	0.0453214
535.0000	0.0449388
534.0000	0.0456882
533.0000	0.0452794
532.0000	0.0457444
531.0000	0.0463371
530.0000	0.0464766
529.0000	0.0469117
528.0000	0.0466772
527.0000	0.0474862
526.0000	0.0469901
525.0000	0.0474586
524.0000	0.047932
523.0000	0.0479262
522.0000	0.0479764
521.0000	0.0481501
520.0000	0.0484149
519.0000	0.0492831
518.0000	0.0506922
517.0000	0.0497696
516.0000	0.0499459
515.0000	0.0501378
514.0000	0.0514176
513.0000	0.051582
512.0000	0.051257
511.0000	0.0511856
510.0000	0.0513682
509.0000	0.0520353
508.0000	0.0521667
507.0000	0.0531198
506.0000	0.0531036
505.0000	0.0530273
504.0000	0.0522802
503.0000	0.0536221
502.0000	0.054371
501.0000	0.0541083
500.0000	0.0550636
##### Extended Information
[Comments]
Sample name	20150610_6iGpCCE_6iGCaprEE_6iGC04E_6iGP04E
Comment	BL-water pH 10 dul 1to5 20 h digest
User
Division
Company	RUB
[Detailed Information]
Creation date	6/19/2019 5:51 PM
Data array type	Linear data array
Horizontal axis	Wavelength [nm]
Vertical axis	Abs
Start	800 nm
End	500 nm
Data interval	1 nm
Data points	301
[Measurement Information]
Instrument name	V/650
Model name	V-650
Serial No.	A029761150
Measurement date	6/19/2019 5:51 PM
Photometric mode	Abs
Measurement range	800 - 500 nm
Data interval	1 nm
	1.0 nm
Response	Fast
Scan speed	200 nm/min
Change source at	340 nm
Light source	D2/WI
Filter exchange	Step
Correction	Baseline
