# Supplementary material for: N-chlorination mediates protective and immunomodulatory effects of oxidized human plasma proteins
Source: eLife. 2019 Jul 12;8:e47395. doi: 10.7554/eLife.47395 (PMC6650281; doi:10.7554/eLife.47395)
Supplement: Figure 3—source data 3. [file elife-47395-fig3-data3.zip › Figure 3 Source Data 3/10 uM HSA 50xHOCl + Methionine_1.csv]

TITLE	20150610_6iGpCCE_6iGCaprEE_6iGC04E_6iGP04E
DATA TYPE	ULTRAVIOLET SPECTRUM
ORIGIN	JASCO
OWNER
DATE	19/06/19
TIME	18:54:37
SPECTROMETER/DATA SYSTEM
LOCALE	1033
RESOLUTION
DELTAX	-1
XUNITS	NANOMETERS
YUNITS	ABSORBANCE
FIRSTX	800.0000
LASTX	500.0000
NPOINTS	301
FIRSTY	0.01441
MAXY	0.03583
MINY	0.00292
XYDATA
800.0000	0.014415
799.0000	0.0143453
798.0000	0.0146514
797.0000	0.0138955
796.0000	0.0136337
795.0000	0.0136937
794.0000	0.0138248
793.0000	0.013578
792.0000	0.0132351
791.0000	0.0130505
790.0000	0.0133124
789.0000	0.0128173
788.0000	0.0129485
787.0000	0.0123379
786.0000	0.012687
785.0000	0.0120887
784.0000	0.0121549
783.0000	0.0118249
782.0000	0.0121133
781.0000	0.0117945
780.0000	0.0116277
779.0000	0.0116228
778.0000	0.0108041
777.0000	0.0109698
776.0000	0.0110981
775.0000	0.0107464
774.0000	0.010944
773.0000	0.0109563
772.0000	0.00997095
771.0000	0.010623
770.0000	0.0102533
769.0000	0.0100632
768.0000	0.00966564
767.0000	0.0095356
766.0000	0.0101053
765.0000	0.00993134
764.0000	0.00936939
763.0000	0.0093543
762.0000	0.00932379
761.0000	0.00943516
760.0000	0.00952643
759.0000	0.0096996
758.0000	0.009107
757.0000	0.00939975
756.0000	0.00879677
755.0000	0.00895435
754.0000	0.00919513
753.0000	0.00898217
752.0000	0.00901659
751.0000	0.00897432
750.0000	0.00911358
749.0000	0.00927283
748.0000	0.00914829
747.0000	0.00925404
746.0000	0.00897214
745.0000	0.00911469
744.0000	0.00912882
743.0000	0.00942266
742.0000	0.00929474
741.0000	0.00975332
740.0000	0.0101104
739.0000	0.00989928
738.0000	0.0101465
737.0000	0.010566
736.0000	0.0100245
735.0000	0.00941315
734.0000	0.0103014
733.0000	0.0105999
732.0000	0.0107951
731.0000	0.0113573
730.0000	0.0111528
729.0000	0.0112418
728.0000	0.0115928
727.0000	0.0116144
726.0000	0.0123275
725.0000	0.0125556
724.0000	0.0122943
723.0000	0.0131142
722.0000	0.0130983
721.0000	0.012776
720.0000	0.0134902
719.0000	0.0140855
718.0000	0.0144973
717.0000	0.0147536
716.0000	0.0146866
715.0000	0.0151976
714.0000	0.0154957
713.0000	0.0158818
712.0000	0.0162826
711.0000	0.0164381
710.0000	0.0174026
709.0000	0.0176367
708.0000	0.0173682
707.0000	0.0180006
706.0000	0.0187578
705.0000	0.0193694
704.0000	0.0195606
703.0000	0.0197464
702.0000	0.0201527
701.0000	0.020751
700.0000	0.0211986
699.0000	0.0214056
698.0000	0.0223063
697.0000	0.0222027
696.0000	0.0231068
695.0000	0.0233779
694.0000	0.0244285
693.0000	0.024409
692.0000	0.0244784
691.0000	0.0248614
690.0000	0.0258894
689.0000	0.0256887
688.0000	0.0263778
687.0000	0.0267223
686.0000	0.027081
685.0000	0.027364
684.0000	0.0277807
683.0000	0.0280678
682.0000	0.0288388
681.0000	0.029389
680.0000	0.0298853
679.0000	0.0307369
678.0000	0.0308997
677.0000	0.0313219
676.0000	0.0315672
675.0000	0.03203
674.0000	0.0324956
673.0000	0.0326005
672.0000	0.0331817
671.0000	0.0333274
670.0000	0.0334531
669.0000	0.0336606
668.0000	0.0339832
667.0000	0.0341295
666.0000	0.0348749
665.0000	0.0346594
664.0000	0.0346029
663.0000	0.0349669
662.0000	0.0348067
661.0000	0.0353249
660.0000	0.0352526
659.0000	0.0350684
658.0000	0.0350047
657.0000	0.0356318
656.0000	0.0354838
655.0000	0.0355105
654.0000	0.0358316
653.0000	0.035253
652.0000	0.0351974
651.0000	0.0349185
650.0000	0.0349323
649.0000	0.0352555
648.0000	0.035153
647.0000	0.0345129
646.0000	0.0354461
645.0000	0.0347926
644.0000	0.0344614
643.0000	0.0339078
642.0000	0.0337554
641.0000	0.0339432
640.0000	0.0336627
639.0000	0.0337376
638.0000	0.0330932
637.0000	0.0332267
636.0000	0.032303
635.0000	0.0326089
634.0000	0.0319672
633.0000	0.0321612
632.0000	0.0314376
631.0000	0.0313674
630.0000	0.0306403
629.0000	0.0307743
628.0000	0.0301411
627.0000	0.0300044
626.0000	0.0293579
625.0000	0.0291778
624.0000	0.0288118
623.0000	0.0285118
622.0000	0.0277026
621.0000	0.0283577
620.0000	0.0280553
619.0000	0.0269377
618.0000	0.0262321
617.0000	0.0266597
616.0000	0.0258459
615.0000	0.0249499
614.0000	0.0248494
613.0000	0.0245441
612.0000	0.0246958
611.0000	0.0246318
610.0000	0.0238523
609.0000	0.0228313
608.0000	0.0231177
607.0000	0.0225054
606.0000	0.021915
605.0000	0.0217731
604.0000	0.0215676
603.0000	0.0211558
602.0000	0.0206471
601.0000	0.0205467
600.0000	0.0199268
599.0000	0.0201811
598.0000	0.0196875
597.0000	0.0185833
596.0000	0.0186927
595.0000	0.0181201
594.0000	0.0173614
593.0000	0.0179417
592.0000	0.0174452
591.0000	0.0169961
590.0000	0.0163957
589.0000	0.0160906
588.0000	0.0164986
587.0000	0.0161665
586.0000	0.0150638
585.0000	0.0149098
584.0000	0.0146081
583.0000	0.0143332
582.0000	0.0137964
581.0000	0.0136807
580.0000	0.013911
579.0000	0.0133861
578.0000	0.0135366
577.0000	0.0127171
576.0000	0.0126158
575.0000	0.0128074
574.0000	0.0119217
573.0000	0.0120385
572.0000	0.0114667
571.0000	0.0117394
570.0000	0.0112671
569.0000	0.0104151
568.0000	0.010462
567.0000	0.0099843
566.0000	0.0103642
565.0000	0.0101341
564.0000	0.0102212
563.0000	0.00961843
562.0000	0.00928518
561.0000	0.0090404
560.0000	0.00923359
559.0000	0.00955774
558.0000	0.00834391
557.0000	0.00781479
556.0000	0.00793625
555.0000	0.00801223
554.0000	0.00804719
553.0000	0.00753614
552.0000	0.00753641
551.0000	0.00737517
550.0000	0.00756519
549.0000	0.0070248
548.0000	0.007248
547.0000	0.00680765
546.0000	0.00589516
545.0000	0.00689656
544.0000	0.00624557
543.0000	0.00616584
542.0000	0.00571971
541.0000	0.00572726
540.0000	0.00575568
539.0000	0.00515325
538.0000	0.00552653
537.0000	0.00602685
536.0000	0.00535255
535.0000	0.00497527
534.0000	0.00581839
533.0000	0.00435667
532.0000	0.00503789
531.0000	0.00557544
530.0000	0.00537103
529.0000	0.00481278
528.0000	0.00445361
527.0000	0.00441571
526.0000	0.00438461
525.0000	0.00494267
524.0000	0.00449246
523.0000	0.00428342
522.0000	0.0042242
521.0000	0.00452304
520.0000	0.004193
519.0000	0.0043349
518.0000	0.00463947
517.0000	0.00480246
516.0000	0.00431478
515.0000	0.00341974
514.0000	0.00478661
513.0000	0.00446251
512.0000	0.00383818
511.0000	0.0037995
510.0000	0.00369514
509.0000	0.00438753
508.0000	0.00384073
507.0000	0.00366702
506.0000	0.00401032
505.0000	0.00416246
504.0000	0.00291799
503.0000	0.00380579
502.0000	0.00349223
501.0000	0.00408115
500.0000	0.00422554
##### Extended Information
[Comments]
Sample name	20150610_6iGpCCE_6iGCaprEE_6iGC04E_6iGP04E
Comment	BL-water pH 10 dul 1to5 20 h digest
User
Division
Company	RUB
[Detailed Information]
Creation date	6/19/2019 5:54 PM
Data array type	Linear data array
Horizontal axis	Wavelength [nm]
Vertical axis	Abs
Start	800 nm
End	500 nm
Data interval	1 nm
Data points	301
[Measurement Information]
Instrument name	V/650
Model name	V-650
Serial No.	A029761150
Measurement date	6/19/2019 5:53 PM
Photometric mode	Abs
Measurement range	800 - 500 nm
Data interval	1 nm
	1.0 nm
Response	Fast
Scan speed	200 nm/min
Change source at	340 nm
Light source	D2/WI
Filter exchange	Step
Correction	Baseline
