# Supplementary material for: N-chlorination mediates protective and immunomodulatory effects of oxidized human plasma proteins
Source: eLife. 2019 Jul 12;8:e47395. doi: 10.7554/eLife.47395 (PMC6650281; doi:10.7554/eLife.47395)
Supplement: Figure 3—source data 3. [file elife-47395-fig3-data3.zip › Figure 3 Source Data 3/10 uM HSA 50xHOCl + Methionine_2.csv]

TITLE	20150610_6iGpCCE_6iGCaprEE_6iGC04E_6iGP04E
DATA TYPE	ULTRAVIOLET SPECTRUM
ORIGIN	JASCO
OWNER
DATE	19/06/19
TIME	18:56:40
SPECTROMETER/DATA SYSTEM
LOCALE	1033
RESOLUTION
DELTAX	-1
XUNITS	NANOMETERS
YUNITS	ABSORBANCE
FIRSTX	800.0000
LASTX	500.0000
NPOINTS	301
FIRSTY	0.01546
MAXY	0.03766
MINY	0.00382
XYDATA
800.0000	0.0154583
799.0000	0.015375
798.0000	0.0155703
797.0000	0.0151536
796.0000	0.0144492
795.0000	0.0150251
794.0000	0.0150512
793.0000	0.0143085
792.0000	0.0145301
791.0000	0.0142434
790.0000	0.0143595
789.0000	0.0138957
788.0000	0.0138799
787.0000	0.0137271
786.0000	0.0137073
785.0000	0.0133791
784.0000	0.0134023
783.0000	0.0129397
782.0000	0.0131955
781.0000	0.0129849
780.0000	0.0126283
779.0000	0.01249
778.0000	0.0119672
777.0000	0.0120406
776.0000	0.0118518
775.0000	0.0121041
774.0000	0.0119404
773.0000	0.0119269
772.0000	0.0114326
771.0000	0.0114708
770.0000	0.0115212
769.0000	0.0110921
768.0000	0.0110859
767.0000	0.01084
766.0000	0.0112632
765.0000	0.0110407
764.0000	0.0109793
763.0000	0.0103135
762.0000	0.0103182
761.0000	0.0108286
760.0000	0.0108174
759.0000	0.010583
758.0000	0.0103505
757.0000	0.0105717
756.0000	0.00995169
755.0000	0.0105272
754.0000	0.010398
753.0000	0.0100859
752.0000	0.0100858
751.0000	0.0103263
750.0000	0.0101833
749.0000	0.0103831
748.0000	0.0103458
747.0000	0.0103773
746.0000	0.0103006
745.0000	0.0100902
744.0000	0.010091
743.0000	0.0106301
742.0000	0.0108381
741.0000	0.0111598
740.0000	0.0107195
739.0000	0.0104421
738.0000	0.0108882
737.0000	0.0111601
736.0000	0.0107424
735.0000	0.0108621
734.0000	0.0112057
733.0000	0.0118699
732.0000	0.0116236
731.0000	0.0118922
730.0000	0.0119938
729.0000	0.0125193
728.0000	0.0123229
727.0000	0.0130618
726.0000	0.0135387
725.0000	0.013386
724.0000	0.0137756
723.0000	0.013737
722.0000	0.0137681
721.0000	0.0135659
720.0000	0.0143549
719.0000	0.0150237
718.0000	0.0152385
717.0000	0.0154006
716.0000	0.0155102
715.0000	0.0159086
714.0000	0.0167167
713.0000	0.0169382
712.0000	0.017337
711.0000	0.0173054
710.0000	0.0182694
709.0000	0.0185483
708.0000	0.0186515
707.0000	0.0193831
706.0000	0.0195943
705.0000	0.0198169
704.0000	0.0204817
703.0000	0.0203573
702.0000	0.0210169
701.0000	0.021251
700.0000	0.0220562
699.0000	0.0222915
698.0000	0.0228223
697.0000	0.0230833
696.0000	0.0237964
695.0000	0.024492
694.0000	0.0253534
693.0000	0.0259469
692.0000	0.0257623
691.0000	0.026368
690.0000	0.0275438
689.0000	0.0279626
688.0000	0.0281477
687.0000	0.0286496
686.0000	0.0292414
685.0000	0.0293367
684.0000	0.0302777
683.0000	0.0303383
682.0000	0.0306517
681.0000	0.0315367
680.0000	0.0312643
679.0000	0.0319458
678.0000	0.0321952
677.0000	0.0326152
676.0000	0.0330758
675.0000	0.0332576
674.0000	0.0338073
673.0000	0.0335437
672.0000	0.0348393
671.0000	0.0347827
670.0000	0.0346207
669.0000	0.0347361
668.0000	0.035317
667.0000	0.0353055
666.0000	0.0352099
665.0000	0.0360791
664.0000	0.0362866
663.0000	0.0359136
662.0000	0.036062
661.0000	0.0368903
660.0000	0.0365445
659.0000	0.0362728
658.0000	0.036351
657.0000	0.037435
656.0000	0.0372093
655.0000	0.0367633
654.0000	0.0376582
653.0000	0.0363892
652.0000	0.0364884
651.0000	0.036651
650.0000	0.0360343
649.0000	0.0363058
648.0000	0.0363488
647.0000	0.0364791
646.0000	0.036658
645.0000	0.0361637
644.0000	0.036056
643.0000	0.0351541
642.0000	0.0353809
641.0000	0.0352861
640.0000	0.0349584
639.0000	0.0348373
638.0000	0.0344092
637.0000	0.0344258
636.0000	0.0335584
635.0000	0.0337581
634.0000	0.0334446
633.0000	0.0333603
632.0000	0.032871
631.0000	0.0326625
630.0000	0.0318141
629.0000	0.0322043
628.0000	0.0316391
627.0000	0.0310732
626.0000	0.031061
625.0000	0.0305341
624.0000	0.0300669
623.0000	0.0297401
622.0000	0.0292392
621.0000	0.0289217
620.0000	0.0288023
619.0000	0.027964
618.0000	0.0273321
617.0000	0.0275783
616.0000	0.0277602
615.0000	0.0265831
614.0000	0.0262998
613.0000	0.0263982
612.0000	0.025555
611.0000	0.0254556
610.0000	0.0251281
609.0000	0.0247847
608.0000	0.024224
607.0000	0.0231915
606.0000	0.0234715
605.0000	0.0228703
604.0000	0.0228482
603.0000	0.0226359
602.0000	0.0222155
601.0000	0.0218376
600.0000	0.0218122
599.0000	0.0210973
598.0000	0.0217475
597.0000	0.0202287
596.0000	0.0198486
595.0000	0.0196858
594.0000	0.018755
593.0000	0.0192042
592.0000	0.0193239
591.0000	0.0181906
590.0000	0.0178516
589.0000	0.0174925
588.0000	0.0174682
587.0000	0.0174471
586.0000	0.0162234
585.0000	0.0164278
584.0000	0.0158077
583.0000	0.0155296
582.0000	0.0154786
581.0000	0.0151373
580.0000	0.0145998
579.0000	0.0146099
578.0000	0.0141925
577.0000	0.0142885
576.0000	0.0133144
575.0000	0.0140659
574.0000	0.0132395
573.0000	0.0131034
572.0000	0.0127296
571.0000	0.0127145
570.0000	0.0127977
569.0000	0.0117754
568.0000	0.0115881
567.0000	0.0113224
566.0000	0.0111572
565.0000	0.0114339
564.0000	0.0115023
563.0000	0.0105247
562.0000	0.0103428
561.0000	0.0103743
560.0000	0.0100238
559.0000	0.0102286
558.0000	0.00965823
557.0000	0.00898335
556.0000	0.00958367
555.0000	0.00969379
554.0000	0.00866109
553.0000	0.00853525
552.0000	0.00838651
551.0000	0.0094149
550.0000	0.00833854
549.0000	0.00773077
548.0000	0.00838573
547.0000	0.00807154
546.0000	0.00761285
545.0000	0.00820392
544.0000	0.00742665
543.0000	0.0075069
542.0000	0.0075257
541.0000	0.00730279
540.0000	0.00720869
539.0000	0.00679721
538.0000	0.00671203
537.0000	0.00740793
536.0000	0.00643677
535.0000	0.00682195
534.0000	0.00691602
533.0000	0.00640253
532.0000	0.00622602
531.0000	0.00674113
530.0000	0.00689635
529.0000	0.00604125
528.0000	0.00566314
527.0000	0.0057334
526.0000	0.00595843
525.0000	0.00599424
524.0000	0.00597486
523.0000	0.00582717
522.0000	0.00556477
521.0000	0.00583782
520.0000	0.00606227
519.0000	0.00588286
518.0000	0.00625731
517.0000	0.00621885
516.0000	0.00565543
515.0000	0.00532828
514.0000	0.00655473
513.0000	0.0053525
512.0000	0.00552543
511.0000	0.00528873
510.0000	0.00570314
509.0000	0.00520397
508.0000	0.0045004
507.0000	0.00547722
506.0000	0.00605487
505.0000	0.00508378
504.0000	0.00382356
503.0000	0.00529046
502.0000	0.00536301
501.0000	0.00542458
500.0000	0.00471515
##### Extended Information
[Comments]
Sample name	20150610_6iGpCCE_6iGCaprEE_6iGC04E_6iGP04E
Comment	BL-water pH 10 dul 1to5 20 h digest
User
Division
Company	RUB
[Detailed Information]
Creation date	6/19/2019 5:56 PM
Data array type	Linear data array
Horizontal axis	Wavelength [nm]
Vertical axis	Abs
Start	800 nm
End	500 nm
Data interval	1 nm
Data points	301
[Measurement Information]
Instrument name	V/650
Model name	V-650
Serial No.	A029761150
Measurement date	6/19/2019 5:56 PM
Photometric mode	Abs
Measurement range	800 - 500 nm
Data interval	1 nm
	1.0 nm
Response	Fast
Scan speed	200 nm/min
Change source at	340 nm
Light source	D2/WI
Filter exchange	Step
Correction	Baseline
