# Supplementary material for: N-chlorination mediates protective and immunomodulatory effects of oxidized human plasma proteins
Source: eLife. 2019 Jul 12;8:e47395. doi: 10.7554/eLife.47395 (PMC6650281; doi:10.7554/eLife.47395)
Supplement: Figure 3—source data 3. [file elife-47395-fig3-data3.zip › Figure 3 Source Data 3/10 uM HSA 50xHOCl + Methionine_3.csv]

TITLE	20150610_6iGpCCE_6iGCaprEE_6iGC04E_6iGP04E
DATA TYPE	ULTRAVIOLET SPECTRUM
ORIGIN	JASCO
OWNER
DATE	19/06/19
TIME	18:59:06
SPECTROMETER/DATA SYSTEM
LOCALE	1033
RESOLUTION
DELTAX	-1
XUNITS	NANOMETERS
YUNITS	ABSORBANCE
FIRSTX	800.0000
LASTX	500.0000
NPOINTS	301
FIRSTY	0.01368
MAXY	0.03515
MINY	0.00216
XYDATA
800.0000	0.0136753
799.0000	0.0136052
798.0000	0.013524
797.0000	0.0132738
796.0000	0.0125984
795.0000	0.0131813
794.0000	0.0129331
793.0000	0.0128303
792.0000	0.0126331
791.0000	0.0120128
790.0000	0.0124095
789.0000	0.0119424
788.0000	0.0113391
787.0000	0.0114211
786.0000	0.0117558
785.0000	0.0108933
784.0000	0.011032
783.0000	0.0110465
782.0000	0.0111202
781.0000	0.0108477
780.0000	0.0106133
779.0000	0.0107673
778.0000	0.0100506
777.0000	0.0108392
776.0000	0.0102526
775.0000	0.0100061
774.0000	0.0100137
773.0000	0.0103655
772.0000	0.00927306
771.0000	0.00960192
770.0000	0.00927558
769.0000	0.00932802
768.0000	0.0091882
767.0000	0.00914319
766.0000	0.0093197
765.0000	0.00883162
764.0000	0.00870533
763.0000	0.00878552
762.0000	0.00863855
761.0000	0.00897041
760.0000	0.00858882
759.0000	0.00872723
758.0000	0.00804616
757.0000	0.00865729
756.0000	0.0078278
755.0000	0.00788372
754.0000	0.00840087
753.0000	0.00842595
752.0000	0.00840525
751.0000	0.00794063
750.0000	0.00838489
749.0000	0.00819241
748.0000	0.00837648
747.0000	0.00799589
746.0000	0.00794583
745.0000	0.00775196
744.0000	0.00842492
743.0000	0.00845553
742.0000	0.00875978
741.0000	0.00875508
740.0000	0.00894825
739.0000	0.00838786
738.0000	0.00908177
737.0000	0.00945983
736.0000	0.00898642
735.0000	0.00868161
734.0000	0.00923838
733.0000	0.00957919
732.0000	0.00973098
731.0000	0.0100035
730.0000	0.00954882
729.0000	0.0100304
728.0000	0.0105578
727.0000	0.0105594
726.0000	0.011033
725.0000	0.0112116
724.0000	0.0115605
723.0000	0.0124189
722.0000	0.0120098
721.0000	0.011917
720.0000	0.0129282
719.0000	0.0126754
718.0000	0.0132705
717.0000	0.0132844
716.0000	0.0135728
715.0000	0.0137433
714.0000	0.0146023
713.0000	0.0148798
712.0000	0.0151895
711.0000	0.015349
710.0000	0.016147
709.0000	0.0168399
708.0000	0.0162253
707.0000	0.0173476
706.0000	0.0175196
705.0000	0.0178987
704.0000	0.0182181
703.0000	0.0188029
702.0000	0.0186439
701.0000	0.0195501
700.0000	0.0201286
699.0000	0.0205027
698.0000	0.0208189
697.0000	0.0210368
696.0000	0.0222635
695.0000	0.0220917
694.0000	0.0231447
693.0000	0.0235714
692.0000	0.0233637
691.0000	0.0240161
690.0000	0.0253259
689.0000	0.025052
688.0000	0.0252672
687.0000	0.0260358
686.0000	0.0267365
685.0000	0.0267593
684.0000	0.0269969
683.0000	0.0272504
682.0000	0.0279886
681.0000	0.0284318
680.0000	0.0289447
679.0000	0.0294626
678.0000	0.029845
677.0000	0.0303065
676.0000	0.0306052
675.0000	0.0309685
674.0000	0.0313647
673.0000	0.0315514
672.0000	0.0320537
671.0000	0.0322867
670.0000	0.0325281
669.0000	0.0321688
668.0000	0.032948
667.0000	0.0329562
666.0000	0.0328005
665.0000	0.0333839
664.0000	0.0334921
663.0000	0.0336371
662.0000	0.0339438
661.0000	0.0341776
660.0000	0.0343663
659.0000	0.0340098
658.0000	0.0339832
657.0000	0.035153
656.0000	0.0347839
655.0000	0.0342933
654.0000	0.0344785
653.0000	0.0345013
652.0000	0.0337752
651.0000	0.03422
650.0000	0.0341769
649.0000	0.0339362
648.0000	0.0340392
647.0000	0.0340545
646.0000	0.0339326
645.0000	0.0338333
644.0000	0.0335128
643.0000	0.0328148
642.0000	0.0331017
641.0000	0.0330278
640.0000	0.032704
639.0000	0.0323975
638.0000	0.0321892
637.0000	0.0319258
636.0000	0.0318688
635.0000	0.0316338
634.0000	0.031077
633.0000	0.0309443
632.0000	0.030603
631.0000	0.0304019
630.0000	0.0296559
629.0000	0.0294283
628.0000	0.0291856
627.0000	0.0287924
626.0000	0.0283912
625.0000	0.0291074
624.0000	0.0281014
623.0000	0.0273675
622.0000	0.0268478
621.0000	0.0274972
620.0000	0.0270902
619.0000	0.025839
618.0000	0.0254172
617.0000	0.0252557
616.0000	0.0252303
615.0000	0.0240902
614.0000	0.024048
613.0000	0.0239311
612.0000	0.0231755
611.0000	0.0236104
610.0000	0.0228871
609.0000	0.022202
608.0000	0.0221429
607.0000	0.021383
606.0000	0.0212399
605.0000	0.0207731
604.0000	0.0211805
603.0000	0.0206044
602.0000	0.0201445
601.0000	0.019704
600.0000	0.019698
599.0000	0.0190609
598.0000	0.0190278
597.0000	0.0176753
596.0000	0.0178119
595.0000	0.0174947
594.0000	0.0165247
593.0000	0.0166049
592.0000	0.0169101
591.0000	0.0160334
590.0000	0.0152704
589.0000	0.0153474
588.0000	0.0153394
587.0000	0.0152197
586.0000	0.0141483
585.0000	0.0144652
584.0000	0.0139127
583.0000	0.0134239
582.0000	0.0127744
581.0000	0.0130712
580.0000	0.0129176
579.0000	0.0126019
578.0000	0.0120398
577.0000	0.0120447
576.0000	0.0118203
575.0000	0.0115138
574.0000	0.0113644
573.0000	0.0109501
572.0000	0.0106239
571.0000	0.0109116
570.0000	0.0104406
569.0000	0.00993524
568.0000	0.0093343
567.0000	0.00941369
566.0000	0.0089478
565.0000	0.00944
564.0000	0.0096241
563.0000	0.00837346
562.0000	0.00823663
561.0000	0.00807303
560.0000	0.00793227
559.0000	0.00814109
558.0000	0.00841781
557.0000	0.00700861
556.0000	0.00706787
555.0000	0.00731752
554.0000	0.00714238
553.0000	0.00702517
552.0000	0.00624391
551.0000	0.00698034
550.0000	0.00648447
549.0000	0.00586175
548.0000	0.00637074
547.0000	0.00631729
546.0000	0.00515208
545.0000	0.00637063
544.0000	0.00548722
543.0000	0.00536405
542.0000	0.00536759
541.0000	0.00503802
540.0000	0.00541518
539.0000	0.00489811
538.0000	0.00487173
537.0000	0.00551528
536.0000	0.0046809
535.0000	0.00442719
534.0000	0.00478915
533.0000	0.00422268
532.0000	0.00459689
531.0000	0.00429026
530.0000	0.00495742
529.0000	0.00405843
528.0000	0.00344605
527.0000	0.00437948
526.0000	0.00367478
525.0000	0.00446106
524.0000	0.0041447
523.0000	0.00389984
522.0000	0.00319881
521.0000	0.00304211
520.0000	0.00345374
519.0000	0.00328233
518.0000	0.00400392
517.0000	0.00412344
516.0000	0.0034197
515.0000	0.00235177
514.0000	0.00410083
513.0000	0.00369735
512.0000	0.00373896
511.0000	0.00314573
510.0000	0.00332646
509.0000	0.00332139
508.0000	0.00302852
507.0000	0.00295044
506.0000	0.00380531
505.0000	0.00293788
504.0000	0.00215644
503.0000	0.00303075
502.0000	0.00321671
501.0000	0.003085
500.0000	0.00331906
##### Extended Information
[Comments]
Sample name	20150610_6iGpCCE_6iGCaprEE_6iGC04E_6iGP04E
Comment	BL-water pH 10 dul 1to5 20 h digest
User
Division
Company	RUB
[Detailed Information]
Creation date	6/19/2019 5:59 PM
Data array type	Linear data array
Horizontal axis	Wavelength [nm]
Vertical axis	Abs
Start	800 nm
End	500 nm
Data interval	1 nm
Data points	301
[Measurement Information]
Instrument name	V/650
Model name	V-650
Serial No.	A029761150
Measurement date	6/19/2019 5:58 PM
Photometric mode	Abs
Measurement range	800 - 500 nm
Data interval	1 nm
	1.0 nm
Response	Fast
Scan speed	200 nm/min
Change source at	340 nm
Light source	D2/WI
Filter exchange	Step
Correction	Baseline
