# Supplementary material for: N-chlorination mediates protective and immunomodulatory effects of oxidized human plasma proteins
Source: eLife. 2019 Jul 12;8:e47395. doi: 10.7554/eLife.47395 (PMC6650281; doi:10.7554/eLife.47395)
Supplement: Figure 3—source data 3. [file elife-47395-fig3-data3.zip › Figure 3 Source Data 3/10 uM HSA ut_2.csv]

TITLE	20150610_6iGpCCE_6iGCaprEE_6iGC04E_6iGP04E
DATA TYPE	ULTRAVIOLET SPECTRUM
ORIGIN	JASCO
OWNER
DATE	19/06/19
TIME	18:37:10
SPECTROMETER/DATA SYSTEM
LOCALE	1033
RESOLUTION
DELTAX	-1
XUNITS	NANOMETERS
YUNITS	ABSORBANCE
FIRSTX	800.0000
LASTX	500.0000
NPOINTS	301
FIRSTY	0.00032
MAXY	0.00242
MINY	-0.00029
XYDATA
800.0000	0.000320812
799.0000	0.000419462
798.0000	0.000813036
797.0000	4.68825E-005
796.0000	-0.000287209
795.0000	0.000720215
794.0000	0.000133819
793.0000	0.000247987
792.0000	0.00013437
791.0000	0.000651526
790.0000	0.001023
789.0000	0.000125305
788.0000	6.99102E-005
787.0000	0.000256475
786.0000	0.000443837
785.0000	-2.27934E-005
784.0000	-6.60159E-005
783.0000	0.000495367
782.0000	0.000609175
781.0000	0.000341879
780.0000	0.000377357
779.0000	0.000356258
778.0000	-0.000213035
777.0000	0.000611994
776.0000	0.000735082
775.0000	0.000335024
774.0000	0.000813336
773.0000	0.000943771
772.0000	0.000786143
771.0000	0.000429323
770.0000	0.000433745
769.0000	0.00045249
768.0000	0.000584898
767.0000	0.00063748
766.0000	0.000601517
765.0000	0.000523373
764.0000	0.000556184
763.0000	0.000412427
762.0000	0.000494438
761.0000	0.000563001
760.0000	0.000726717
759.0000	0.000977628
758.0000	0.000502919
757.0000	0.000883733
756.0000	-5.60495E-005
755.0000	0.000393003
754.0000	0.000704368
753.0000	0.000905688
752.0000	0.000787621
751.0000	0.0010486
750.0000	0.000412315
749.0000	0.000887586
748.0000	0.00107188
747.0000	0.00046555
746.0000	0.000733651
745.0000	0.000413388
744.0000	0.000743292
743.0000	0.000240565
742.0000	0.00109513
741.0000	0.000860715
740.0000	0.000813995
739.0000	0.000986099
738.0000	0.00101353
737.0000	0.000982852
736.0000	0.000508483
735.0000	0.000710432
734.0000	0.000141238
733.0000	0.000599528
732.0000	0.000548235
731.0000	0.000783657
730.0000	0.00077224
729.0000	0.0010794
728.0000	0.000725404
727.0000	0.000885652
726.0000	0.00102954
725.0000	0.000939352
724.0000	0.000841794
723.0000	0.000935581
722.0000	0.00108827
721.0000	0.000639708
720.0000	0.000541131
719.0000	0.000845542
718.0000	0.000437158
717.0000	0.000762912
716.0000	0.000903009
715.0000	0.0006359
714.0000	0.000643736
713.0000	0.00105497
712.0000	0.000902547
711.0000	0.000626088
710.0000	0.000817479
709.0000	0.00125551
708.0000	0.000607544
707.0000	0.000961607
706.0000	0.000895859
705.0000	0.000816112
704.0000	0.000961413
703.0000	0.000344393
702.0000	0.000558576
701.0000	0.000728821
700.0000	0.000345251
699.0000	0.000637805
698.0000	0.000661501
697.0000	0.000866676
696.0000	0.001201
695.0000	0.000856497
694.0000	0.00107948
693.0000	0.00128939
692.0000	0.00109205
691.0000	0.00099967
690.0000	0.00169096
689.0000	0.0011584
688.0000	0.00139214
687.0000	0.00150351
686.0000	0.00130468
685.0000	0.00161229
684.0000	0.00148777
683.0000	0.00122373
682.0000	0.00157339
681.0000	0.00152331
680.0000	0.00137628
679.0000	0.00126986
678.0000	0.00130515
677.0000	0.00145959
676.0000	0.000978157
675.0000	0.00122838
674.0000	0.00116989
673.0000	0.000877029
672.0000	0.00166542
671.0000	0.00150924
670.0000	0.00116544
669.0000	0.00119526
668.0000	0.00119835
667.0000	0.00120369
666.0000	0.00090958
665.0000	0.00107187
664.0000	0.00106139
663.0000	0.0012232
662.0000	0.00103931
661.0000	0.00154249
660.0000	0.00110558
659.0000	0.00126492
658.0000	0.00116233
657.0000	0.00172966
656.0000	0.001715
655.0000	0.000947158
654.0000	0.00118984
653.0000	0.00132382
652.0000	0.000867109
651.0000	0.00121868
650.0000	0.000672128
649.0000	0.00147245
648.0000	0.00112704
647.0000	0.00100283
646.0000	0.00102409
645.0000	0.00126841
644.0000	0.00168658
643.0000	0.000869789
642.0000	0.00107472
641.0000	0.000985956
640.0000	0.000854813
639.0000	0.00133646
638.0000	0.00145816
637.0000	0.00149278
636.0000	0.00101749
635.0000	0.00159116
634.0000	0.00146091
633.0000	0.00156892
632.0000	0.000897757
631.0000	0.00132119
630.0000	0.000630688
629.0000	0.000950541
628.0000	0.00130965
627.0000	0.00114733
626.0000	0.00135998
625.0000	0.000907037
624.0000	0.00115486
623.0000	0.00122364
622.0000	0.00133016
621.0000	0.00123519
620.0000	0.00120957
619.0000	0.00113826
618.0000	0.000764614
617.0000	0.00157667
616.0000	0.00161181
615.0000	0.000803883
614.0000	0.000781109
613.0000	0.00117519
612.0000	0.00111875
611.0000	0.00153253
610.0000	0.00132139
609.0000	0.00092937
608.0000	0.0011635
607.0000	0.000937704
606.0000	0.00129785
605.0000	0.00138814
604.0000	0.000856594
603.0000	0.00170096
602.0000	0.00137073
601.0000	0.0016256
600.0000	0.00111832
599.0000	0.00163017
598.0000	0.00147607
597.0000	0.0013412
596.0000	0.000775524
595.0000	0.00092715
594.0000	0.000629826
593.0000	0.00108085
592.0000	0.00138005
591.0000	0.00123721
590.0000	0.0013161
589.0000	0.00142781
588.0000	0.00146711
587.0000	0.00142028
586.0000	0.00116188
585.0000	0.00145457
584.0000	0.00165126
583.0000	0.00120767
582.0000	0.000682443
581.0000	0.00117873
580.0000	0.00173146
579.0000	0.0016242
578.0000	0.00112144
577.0000	0.000952444
576.0000	0.00137873
575.0000	0.00120261
574.0000	0.00132888
573.0000	0.000925729
572.0000	0.00119176
571.0000	0.00159238
570.0000	0.00147119
569.0000	0.00071117
568.0000	0.000881083
567.0000	0.00110338
566.0000	0.00138976
565.0000	0.00165718
564.0000	0.00159326
563.0000	0.00176335
562.0000	0.00123497
561.0000	0.000902581
560.0000	0.00117556
559.0000	0.000926932
558.0000	0.00118622
557.0000	0.000526472
556.0000	0.000702898
555.0000	0.00144376
554.0000	0.000683538
553.0000	0.000867535
552.0000	0.00118751
551.0000	0.00152126
550.0000	0.00112588
549.0000	0.00105216
548.0000	0.00118727
547.0000	0.00138295
546.0000	0.000888041
545.0000	0.00138237
544.0000	0.00108698
543.0000	0.00117229
542.0000	0.00147664
541.0000	0.0013633
540.0000	0.000813523
539.0000	0.000815136
538.0000	0.00124578
537.0000	0.00150229
536.0000	0.0014648
535.0000	0.00127427
534.0000	0.00129226
533.0000	0.000667832
532.0000	0.00179617
531.0000	0.00146494
530.0000	0.00194233
529.0000	0.000895814
528.0000	0.000799727
527.0000	0.00129805
526.0000	0.000901427
525.0000	0.00160859
524.0000	0.0010463
523.0000	0.00155276
522.0000	0.000902336
521.0000	0.000214859
520.0000	0.000970002
519.0000	0.00178192
518.0000	0.00166144
517.0000	0.00189375
516.0000	0.00148786
515.0000	0.00107439
514.0000	0.0024205
513.0000	0.00223982
512.0000	0.00126625
511.0000	0.00104629
510.0000	0.00152675
509.0000	0.00149782
508.0000	0.00135115
507.0000	0.00203928
506.0000	0.00156939
505.0000	0.00143799
504.0000	0.000980346
503.0000	0.00164877
502.0000	0.00166247
501.0000	0.00162891
500.0000	0.00223037
##### Extended Information
[Comments]
Sample name	20150610_6iGpCCE_6iGCaprEE_6iGC04E_6iGP04E
Comment	BL-water pH 10 dul 1to5 20 h digest
User
Division
Company	RUB
[Detailed Information]
Creation date	6/19/2019 5:37 PM
Data array type	Linear data array
Horizontal axis	Wavelength [nm]
Vertical axis	Abs
Start	800 nm
End	500 nm
Data interval	1 nm
Data points	301
[Measurement Information]
Instrument name	V/650
Model name	V-650
Serial No.	A029761150
Measurement date	6/19/2019 5:36 PM
Photometric mode	Abs
Measurement range	800 - 500 nm
Data interval	1 nm
	1.0 nm
Response	Fast
Scan speed	200 nm/min
Change source at	340 nm
Light source	D2/WI
Filter exchange	Step
Correction	Baseline
