# Supplementary material for: N-chlorination mediates protective and immunomodulatory effects of oxidized human plasma proteins
Source: eLife. 2019 Jul 12;8:e47395. doi: 10.7554/eLife.47395 (PMC6650281; doi:10.7554/eLife.47395)
Supplement: Figure 3—source data 3. [file elife-47395-fig3-data3.zip › Figure 3 Source Data 3/10 uM HSA ut_3.csv]

TITLE	20150610_6iGpCCE_6iGCaprEE_6iGC04E_6iGP04E
DATA TYPE	ULTRAVIOLET SPECTRUM
ORIGIN	JASCO
OWNER
DATE	19/06/19
TIME	18:39:14
SPECTROMETER/DATA SYSTEM
LOCALE	1033
RESOLUTION
DELTAX	-1
XUNITS	NANOMETERS
YUNITS	ABSORBANCE
FIRSTX	800.0000
LASTX	500.0000
NPOINTS	301
FIRSTY	0.00113
MAXY	0.00340
MINY	0.00083
XYDATA
800.0000	0.00113082
799.0000	0.00149016
798.0000	0.00144584
797.0000	0.00162465
796.0000	0.000831358
795.0000	0.00167706
794.0000	0.00147629
793.0000	0.00180412
792.0000	0.00179691
791.0000	0.00163744
790.0000	0.00151153
789.0000	0.001063
788.0000	0.00153986
787.0000	0.00125265
786.0000	0.00159304
785.0000	0.00108072
784.0000	0.00192539
783.0000	0.00177162
782.0000	0.0021041
781.0000	0.00163467
780.0000	0.00138836
779.0000	0.00168457
778.0000	0.0014022
777.0000	0.00169419
776.0000	0.00163113
775.0000	0.00151986
774.0000	0.00199407
773.0000	0.00201284
772.0000	0.00153927
771.0000	0.0016848
770.0000	0.00152546
769.0000	0.00114409
768.0000	0.00155332
767.0000	0.00190979
766.0000	0.00196827
765.0000	0.00174349
764.0000	0.00131648
763.0000	0.00169444
762.0000	0.00197622
761.0000	0.00216556
760.0000	0.00176192
759.0000	0.00214821
758.0000	0.00156223
757.0000	0.00224892
756.0000	0.00144581
755.0000	0.00150301
754.0000	0.00187915
753.0000	0.00214212
752.0000	0.00181212
751.0000	0.00199522
750.0000	0.00173022
749.0000	0.00171249
748.0000	0.00218408
747.0000	0.00216925
746.0000	0.00184748
745.0000	0.00191751
744.0000	0.00189774
743.0000	0.00190994
742.0000	0.00189024
741.0000	0.00208948
740.0000	0.00211871
739.0000	0.00193886
738.0000	0.00250507
737.0000	0.0023714
736.0000	0.00140954
735.0000	0.00168967
734.0000	0.00189575
733.0000	0.00204151
732.0000	0.00198391
731.0000	0.00205756
730.0000	0.00186433
729.0000	0.00215172
728.0000	0.00204673
727.0000	0.00219123
726.0000	0.00220884
725.0000	0.00217324
724.0000	0.0022907
723.0000	0.00188762
722.0000	0.00232187
721.0000	0.00205189
720.0000	0.00224266
719.0000	0.00243935
718.0000	0.00206051
717.0000	0.00195041
716.0000	0.00219334
715.0000	0.00196581
714.0000	0.00246191
713.0000	0.00213554
712.0000	0.00212804
711.0000	0.00223557
710.0000	0.00249441
709.0000	0.00250883
708.0000	0.00224419
707.0000	0.00236282
706.0000	0.00227685
705.0000	0.0028308
704.0000	0.00196752
703.0000	0.00218951
702.0000	0.0021558
701.0000	0.00222276
700.0000	0.00216456
699.0000	0.00221504
698.0000	0.00257163
697.0000	0.00223642
696.0000	0.00273924
695.0000	0.00246399
694.0000	0.00274997
693.0000	0.00258744
692.0000	0.00267577
691.0000	0.00247925
690.0000	0.00271287
689.0000	0.00255075
688.0000	0.00252638
687.0000	0.0029793
686.0000	0.0025808
685.0000	0.00203083
684.0000	0.00223295
683.0000	0.00220559
682.0000	0.00204082
681.0000	0.00291879
680.0000	0.0025053
679.0000	0.00258943
678.0000	0.00260662
677.0000	0.00295153
676.0000	0.00258502
675.0000	0.00284145
674.0000	0.00330287
673.0000	0.00251871
672.0000	0.00312844
671.0000	0.00225542
670.0000	0.00278391
669.0000	0.00250731
668.0000	0.00254347
667.0000	0.00281241
666.0000	0.00248056
665.0000	0.00265678
664.0000	0.00295799
663.0000	0.00244797
662.0000	0.00268936
661.0000	0.00259919
660.0000	0.00239011
659.0000	0.00226105
658.0000	0.00236922
657.0000	0.00302322
656.0000	0.00296144
655.0000	0.00242481
654.0000	0.00290106
653.0000	0.00262762
652.0000	0.00212242
651.0000	0.00205858
650.0000	0.00240837
649.0000	0.00249005
648.0000	0.00254214
647.0000	0.00248157
646.0000	0.00305505
645.0000	0.00304318
644.0000	0.00259966
643.0000	0.00211765
642.0000	0.00252897
641.0000	0.0028758
640.0000	0.00245731
639.0000	0.00256416
638.0000	0.00258996
637.0000	0.00257814
636.0000	0.00249317
635.0000	0.00295129
634.0000	0.00285352
633.0000	0.0028089
632.0000	0.00201043
631.0000	0.00264176
630.0000	0.00172185
629.0000	0.0022148
628.0000	0.002308
627.0000	0.00258941
626.0000	0.00263388
625.0000	0.00232074
624.0000	0.00232576
623.0000	0.00235862
622.0000	0.00190382
621.0000	0.00298552
620.0000	0.00330181
619.0000	0.00239643
618.0000	0.00212228
617.0000	0.00260169
616.0000	0.00262032
615.0000	0.00176551
614.0000	0.00241981
613.0000	0.00256813
612.0000	0.00223171
611.0000	0.00257275
610.0000	0.00231241
609.0000	0.00269744
608.0000	0.00277642
607.0000	0.00249115
606.0000	0.00235849
605.0000	0.00232113
604.0000	0.00223983
603.0000	0.00301152
602.0000	0.00216853
601.0000	0.00262357
600.0000	0.00231427
599.0000	0.00307438
598.0000	0.00263255
597.0000	0.00263327
596.0000	0.00251519
595.0000	0.00233318
594.0000	0.00202132
593.0000	0.00234706
592.0000	0.0027729
591.0000	0.00220993
590.0000	0.00244051
589.0000	0.00215526
588.0000	0.00253535
587.0000	0.00281853
586.0000	0.00221905
585.0000	0.00262219
584.0000	0.00226735
583.0000	0.00189772
582.0000	0.00200828
581.0000	0.00273167
580.0000	0.00223608
579.0000	0.00247899
578.0000	0.00299891
577.0000	0.00256397
576.0000	0.00266203
575.0000	0.00311794
574.0000	0.00178627
573.0000	0.00246141
572.0000	0.00253193
571.0000	0.00340489
570.0000	0.00263285
569.0000	0.00201034
568.0000	0.0018868
567.0000	0.00188266
566.0000	0.00208808
565.0000	0.00214292
564.0000	0.00272449
563.0000	0.00221916
562.0000	0.00207512
561.0000	0.00209258
560.0000	0.00278195
559.0000	0.00258667
558.0000	0.00244049
557.0000	0.0022002
556.0000	0.00242492
555.0000	0.00223737
554.0000	0.0016832
553.0000	0.00223681
552.0000	0.00234384
551.0000	0.00289877
550.0000	0.00256875
549.0000	0.00178776
548.0000	0.00285421
547.0000	0.00235653
546.0000	0.00157827
545.0000	0.00280197
544.0000	0.00161388
543.0000	0.00205568
542.0000	0.00202176
541.0000	0.00185913
540.0000	0.00181782
539.0000	0.00182653
538.0000	0.00272502
537.0000	0.00323002
536.0000	0.0019388
535.0000	0.00265471
534.0000	0.00243231
533.0000	0.00166317
532.0000	0.00213632
531.0000	0.00287569
530.0000	0.0022068
529.0000	0.00259266
528.0000	0.00197299
527.0000	0.0025811
526.0000	0.00185795
525.0000	0.00295278
524.0000	0.00239042
523.0000	0.00170768
522.0000	0.00236126
521.0000	0.00170963
520.0000	0.00229928
519.0000	0.00241014
518.0000	0.00211565
517.0000	0.00311096
516.0000	0.00250453
515.0000	0.00197389
514.0000	0.00315718
513.0000	0.00291284
512.0000	0.00284135
511.0000	0.00213175
510.0000	0.00234008
509.0000	0.00228388
508.0000	0.00248167
507.0000	0.0025651
506.0000	0.00261096
505.0000	0.00273351
504.0000	0.00169448
503.0000	0.00243637
502.0000	0.00296902
501.0000	0.00268519
500.0000	0.00284973
##### Extended Information
[Comments]
Sample name	20150610_6iGpCCE_6iGCaprEE_6iGC04E_6iGP04E
Comment	BL-water pH 10 dul 1to5 20 h digest
User
Division
Company	RUB
[Detailed Information]
Creation date	6/19/2019 5:39 PM
Data array type	Linear data array
Horizontal axis	Wavelength [nm]
Vertical axis	Abs
Start	800 nm
End	500 nm
Data interval	1 nm
Data points	301
[Measurement Information]
Instrument name	V/650
Model name	V-650
Serial No.	A029761150
Measurement date	6/19/2019 5:38 PM
Photometric mode	Abs
Measurement range	800 - 500 nm
Data interval	1 nm
	1.0 nm
Response	Fast
Scan speed	200 nm/min
Change source at	340 nm
Light source	D2/WI
Filter exchange	Step
Correction	Baseline
