# Supplementary material for: N-chlorination mediates protective and immunomodulatory effects of oxidized human plasma proteins
Source: eLife. 2019 Jul 12;8:e47395. doi: 10.7554/eLife.47395 (PMC6650281; doi:10.7554/eLife.47395)
Supplement: Figure 3—source data 4. [file elife-47395-fig3-data4.zip]

Archive with 3 entries (2 files):
- Figure 3 Source Data 4/
- Figure 3 Source Data 4/50 uM HSA 50xHOCl 8x nilered medium sens.csv
- Figure 3 Source Data 4/50 uM HSA ut 8x nilered medium sens.csv
