# Supplementary material for: N-chlorination mediates protective and immunomodulatory effects of oxidized human plasma proteins
Source: eLife. 2019 Jul 12;8:e47395. doi: 10.7554/eLife.47395 (PMC6650281; doi:10.7554/eLife.47395)
Supplement: Figure 3—source data 5. [file elife-47395-fig3-data5.zip]

Archive with 52 entries (49 files):
- Figure 3 Source Data 5/
- Figure 3 Source Data 5/7.5 uM HSA 50xHOCl 8x nilered medium sens.csv
- __MACOSX/
- __MACOSX/Figure 3 Source Data 5/
- __MACOSX/Figure 3 Source Data 5/._7.5 uM HSA 50xHOCl 8x nilered medium sens.csv
- Figure 3 Source Data 5/15 uM HSA 50xHOCl 8x nilered medium sens.csv
- __MACOSX/Figure 3 Source Data 5/._15 uM HSA 50xHOCl 8x nilered medium sens.csv
- Figure 3 Source Data 5/25 uM HSA ut 8x nilered medium sens.csv
- Figure 3 Source Data 5/0.25 uM HSA ut 8x nilered medium sens.csv
- Figure 3 Source Data 5/15 uM HSA ut 8x nilered medium sens.csv
- Figure 3 Source Data 5/7.5 uM HSA ut 8x nilered medium sens.csv
- Figure 3 Source Data 5/40 uM HSA 50xHOCl 8x nilered medium sens.csv
- Figure 3 Source Data 5/2 uM HSA 50xHOCl 8x nilered medium sens.csv
- __MACOSX/Figure 3 Source Data 5/._2 uM HSA 50xHOCl 8x nilered medium sens.csv
- Figure 3 Source Data 5/3 uM HSA 50xHOCl 8x nilered medium sens.csv
- __MACOSX/Figure 3 Source Data 5/._3 uM HSA 50xHOCl 8x nilered medium sens.csv
- Figure 3 Source Data 5/2 uM HSA ut 8x nilered medium sens.csv
- Figure 3 Source Data 5/5 uM HSA ut 8x nilered medium sens.csv
- Figure 3 Source Data 5/5 uM HSA 50xHOCl 8x nilered medium sens.csv
- __MACOSX/Figure 3 Source Data 5/._5 uM HSA 50xHOCl 8x nilered medium sens.csv
- Figure 3 Source Data 5/3 uM HSA ut 8x nilered medium sens.csv
- Figure 3 Source Data 5/4 uM HSA 50xHOCl 8x nilered medium sens.csv
- __MACOSX/Figure 3 Source Data 5/._4 uM HSA 50xHOCl 8x nilered medium sens.csv
- Figure 3 Source Data 5/25 uM HSA 50xHOCl 8x nilered medium sens.csv
- __MACOSX/Figure 3 Source Data 5/._25 uM HSA 50xHOCl 8x nilered medium sens.csv
- Figure 3 Source Data 5/4 uM HSA ut 8x nilered medium sens.csv
- Figure 3 Source Data 5/50 uM HSA 50xHOCl 8x nilered medium sens.csv
- Figure 3 Source Data 5/1 uM HSA ut 8x nilered medium sens.csv
- Figure 3 Source Data 5/100 uM HSA 50xHOCl 8x nilered medium sens.csv
- Figure 3 Source Data 5/30 uM HSA 50xHOCl 8x nilered medium sens.csv
- __MACOSX/Figure 3 Source Data 5/._30 uM HSA 50xHOCl 8x nilered medium sens.csv
- Figure 3 Source Data 5/10 uM HSA 50xHOCl 8x nilered medium sens.csv
- __MACOSX/Figure 3 Source Data 5/._10 uM HSA 50xHOCl 8x nilered medium sens.csv
- Figure 3 Source Data 5/0.25 uM HSA 50xHOCl 8x nilered medium sens.csv
- __MACOSX/Figure 3 Source Data 5/._0.25 uM HSA 50xHOCl 8x nilered medium sens.csv
- Figure 3 Source Data 5/0 uM HSA ut 8x nilered medium sens.csv
- Figure 3 Source Data 5/0 uM HSA 50xHOCl 8x nilered medium sens.csv
- __MACOSX/Figure 3 Source Data 5/._0 uM HSA 50xHOCl 8x nilered medium sens.csv
- Figure 3 Source Data 5/0.5 uM HSA 50xHOCl 8x nilered medium sens.csv
- __MACOSX/Figure 3 Source Data 5/._0.5 uM HSA 50xHOCl 8x nilered medium sens.csv
- Figure 3 Source Data 5/1 uM HSA 50xHOCl 8x nilered medium sens.csv
- __MACOSX/Figure 3 Source Data 5/._1 uM HSA 50xHOCl 8x nilered medium sens.csv
- Figure 3 Source Data 5/20 uM HSA 50xHOCl 8x nilered medium sens.csv
- __MACOSX/Figure 3 Source Data 5/._20 uM HSA 50xHOCl 8x nilered medium sens.csv
- Figure 3 Source Data 5/200 uM HSA ut 8x nilered medium sens.csv
- Figure 3 Source Data 5/80 uM HSA 50xHOCl 8x nilered medium sens.csv
- Figure 3 Source Data 5/0.5 uM HSA ut 8x nilered medium sens.csv
- Figure 3 Source Data 5/20 uM HSA ut 8x nilered medium sens.csv
- Figure 3 Source Data 5/10 uM HSA ut 8x nilered medium sens.csv
- Figure 3 Source Data 5/200 uM HSA 50xHOCl 8x nilered medium sens.csv
- Figure 3 Source Data 5/100 uM HSA ut 8x nilered medium sens.csv
- Figure 3 Source Data 5/50 uM HSA ut 8x nilered medium sens.csv
