# Supplementary material for: N-chlorination mediates protective and immunomodulatory effects of oxidized human plasma proteins
Source: eLife. 2019 Jul 12;8:e47395. doi: 10.7554/eLife.47395 (PMC6650281; doi:10.7554/eLife.47395)
Supplement: Figure 3—figure supplement 1—source data 1. [file elife-47395-fig3-figsupp1-data1.zip]

Archive with 20 entries (14 files):
- Figure 3 Source Data 6/
- Figure 3 Source Data 6/.DS_Store
- __MACOSX/
- __MACOSX/Figure 3 Source Data 6/
- __MACOSX/Figure 3 Source Data 6/._.DS_Store
- Figure 3 Source Data 6/Panel b/
- Figure 3 Source Data 6/Panel b/10 uM HSA 50xHOCl + ASC_2.csv
- Figure 3 Source Data 6/Panel b/10 uM HSA 50xHOCl +DTT_2.csv
- Figure 3 Source Data 6/Panel b/10 uM HSA 50xHOCl + Methionine_2.csv
- Figure 3 Source Data 6/Panel b/1 um HSA 50xHOCl_2.csv
- Figure 3 Source Data 6/Panel b/2.5 um HSA 10xHOCl_2.csv
- Figure 3 Source Data 6/Panel b/10 uM HSA ut_2.csv
- Figure 3 Source Data 6/Panel a/
- Figure 3 Source Data 6/Panel a/20 um monochloramine_1.csv
- Figure 3 Source Data 6/Panel a/40 um monochloramine.csv
- Figure 3 Source Data 6/Panel a/30 um monochloramine_1.csv
- __MACOSX/Figure 3 Source Data 6/Panel a/
- __MACOSX/Figure 3 Source Data 6/Panel a/._30 um monochloramine_1.csv
- Figure 3 Source Data 6/Panel a/10 um monochloramine_1.csv
- __MACOSX/Figure 3 Source Data 6/Panel a/._10 um monochloramine_1.csv
