# Supplementary material for: N-chlorination mediates protective and immunomodulatory effects of oxidized human plasma proteins
Source: eLife. 2019 Jul 12;8:e47395. doi: 10.7554/eLife.47395 (PMC6650281; doi:10.7554/eLife.47395)
Supplement: Figure 4—source data 1. [file elife-47395-fig4-data1.zip]

Archive with 3 entries (2 files):
- Figure 4 Source Data 1.csv
- __MACOSX/
- __MACOSX/._Figure 4 Source Data 1.csv
