# Supplementary material for: N-chlorination mediates protective and immunomodulatory effects of oxidized human plasma proteins
Source: eLife. 2019 Jul 12;8:e47395. doi: 10.7554/eLife.47395 (PMC6650281; doi:10.7554/eLife.47395)
Supplement: Figure 4—figure supplement 1—source data 1. [file elife-47395-fig4-figsupp1-data1.zip › Figure 4 Source Data 4.csv]

Field Group
Experiment File Name:	DCF_1_protocol_Agnes_180201_0001_.xpt
Date	01.02.2018_	Plate Number:	Plate 1
Time	09:59:15
485,528[2]
Kinetic read	PBS	PBS	HSA ut	HSA ut	HSA HOCl	HSA HOCl
00:00:50	148	173	131	126	134	148
00:02:50	168	140	144	182	146	140
00:04:50	142	160	153	146	123	161
00:06:50	180	172	161	167	143	176
00:08:50	188	168	166	166	165	149
00:10:50	205	208	178	185	171	184
00:12:50	205	224	178	208	203	223
00:14:50	229	255	204	232	215	219
485,528[2]
Kinetic read	PBS	PBS	HSA ut	HSA ut	HSA HOCl	HSA HOCl
00:00:50	338	349	1142	516	771	769
00:02:50	363	404	1478	572	1557	1578
00:04:50	381	425	1662	678	2640	2753
00:06:50	424	486	1851	799	4281	4389
00:08:50	479	520	1999	851	6360	6741
00:10:50	546	583	2170	986	9004	9463
00:12:50	609	656	2307	1044	12225	12776
00:14:50	662	745	2473	1174	15621	16402
00:16:50	749	825	2586	1270	19471	20128
00:18:50	812	905	2780	1373	23561	24666
00:20:50	910	1008	2947	1511	27904	29484
00:22:50	958	1086	3063	1599	32382	34428
00:24:50	1034	1185	3357	1738	37047	39204
00:26:50	1143	1270	3461	1816	42010	44694
00:28:50	1187	1403	3599	1973	46590	49577
00:30:50	1331	1505	3802	2036	51663	55012
00:32:50	1454	1662	3911	2162	56920	60408
00:34:50	1591	1854	4104	2280	62269	66130
00:36:50	1743	2027	4308	2377	67323	71383
00:38:50	1887	2053	4566	2512	73555	77242
00:40:50	2025	2199	4741	2713	78277	83660
00:42:50	2129	2415	5027	2754	83936	89417
00:44:50	2349	2635	5189	2879	89595	96372
00:46:50	2472	2778	5409	3066	95141	OVRFLW
00:48:50	2624	2891	5632	3251	99496	OVRFLW
00:50:50	2818	3006	5936	3282	OVRFLW	OVRFLW
00:52:50	2978	3282	6067	3423	OVRFLW	OVRFLW
00:54:50	3142	3455	6354	3556	OVRFLW	OVRFLW
00:56:50	3375	3714	6645	3755	OVRFLW	OVRFLW
00:58:50	3623	3843	7004	3916	OVRFLW	OVRFLW
01:00:50	3818	3988	7138	4116	OVRFLW	OVRFLW
01:02:50	3964	4198	7406	4165	OVRFLW	OVRFLW
01:04:50	4173	4503	7554	4348	OVRFLW	OVRFLW
01:06:50	4432	4780	7818	4519	OVRFLW	OVRFLW
01:08:50	4606	4922	8088	4648	OVRFLW	OVRFLW
01:10:50	4842	5258	8456	4768	OVRFLW	OVRFLW
01:12:50	5144	5556	8597	4887	OVRFLW	OVRFLW
01:14:50	5406	5722	8875	5040	OVRFLW	OVRFLW
01:16:50	5631	6073	9321	5234	OVRFLW	OVRFLW
01:18:50	5906	6415	9603	5346	OVRFLW	OVRFLW
01:20:50	6145	6651	9786	5443	OVRFLW	OVRFLW
01:22:50	6475	6900	10152	5618	OVRFLW	OVRFLW
01:24:50	6706	7269	10283	5702	OVRFLW	OVRFLW
01:26:50	6987	7456	10667	5924	OVRFLW	OVRFLW
01:28:50	7157	7904	11124	5943	OVRFLW	OVRFLW
01:30:50	7643	8076	11177	6014	OVRFLW	OVRFLW
01:32:50	7905	8497	11435	6148	OVRFLW	OVRFLW
01:34:50	8135	8718	11871	6328	OVRFLW	OVRFLW
01:36:50	8359	9108	12001	6505	OVRFLW	OVRFLW
01:38:50	8656	9313	12176	6592	OVRFLW	OVRFLW
01:40:50	8932	9786	12544	6715	OVRFLW	OVRFLW
01:42:50	9231	10121	12724	6984	OVRFLW	OVRFLW
01:44:50	9605	10267	13099	6951	OVRFLW	OVRFLW
01:46:50	9879	10698	13169	6879	OVRFLW	OVRFLW
01:48:50	10251	10984	13562	7188	OVRFLW	OVRFLW
01:50:50	10590	11342	13874	7227	OVRFLW	OVRFLW
01:52:50	10910	11673	13968	7435	OVRFLW	OVRFLW
01:54:50	11102	12028	14160	7473	OVRFLW	OVRFLW
01:56:50	11571	12359	14511	7621	OVRFLW	OVRFLW
01:58:50	11866	12613	14788	7684	OVRFLW	OVRFLW
02:00:50	11940	12777	14908	7832	OVRFLW	OVRFLW
