# Supplementary material for: N-chlorination mediates protective and immunomodulatory effects of oxidized human plasma proteins
Source: eLife. 2019 Jul 12;8:e47395. doi: 10.7554/eLife.47395 (PMC6650281; doi:10.7554/eLife.47395)
Supplement: Figure 4—figure supplement 3—source data 1. [file elife-47395-fig4-figsupp3-data1.zip]

Archive with 9 entries (6 files):
- Figure 4 Source Data 5/
- Figure 4 Source Data 5/Panel a source data.csv
- __MACOSX/
- __MACOSX/Figure 4 Source Data 5/
- __MACOSX/Figure 4 Source Data 5/._Panel a source data.csv
- Figure 4 Source Data 5/Panel b source data.csv
- __MACOSX/Figure 4 Source Data 5/._Panel b source data.csv
- Figure 4 Source Data 5/Panel d source data.csv
- __MACOSX/Figure 4 Source Data 5/._Panel d source data.csv
