# Supplementary material for: N-chlorination mediates protective and immunomodulatory effects of oxidized human plasma proteins
Source: eLife. 2019 Jul 12;8:e47395. doi: 10.7554/eLife.47395 (PMC6650281; doi:10.7554/eLife.47395)
Supplement: Figure 4—figure supplement 3—source data 1. [file elife-47395-fig4-figsupp3-data1.zip › Figure 4 Source Data 5/Panel a source data.csv]

Software Version	03.05.11
Experiment File Path:	C:\Users\Nuter\Desktop\Lucigenin assay 18.06.2019\Lucigenin assay 18.06.2019_1.xpt
Protocol File Path:	C:\Users\Nuter\Desktop\Lucigenin assay 18.06.2019\Lucigenin assay.prt
Plate Number	Plate 1
Date	18.06.19
Time	10:04:36
Reader Type:	Synergy H1
Reader Serial Number:	253163
Reading Type	Reader
Procedure Details
Plate Type	96 WELL PLATE
Eject plate on completion
Set Temperature	Setpoint 37°C
	Preheat before moving to next step
Shake	Linear: 0:20 (MM:SS)
	Frequency: 567 cpm (3 mm)
Start Kinetic	Runtime 1:30:00 (HH:MM:SS), Interval 0:01:53, 48 Reads
Read	Luminescence Endpoint
	Full Plate
	Integration Time: 0:01,00 (MM:SS,ss)
	Filter Set 1
	Emission: Full light
	Optics: Top, Gain: 180
	Read Speed: Normal, Delay: 0 msec
	Extended Dynamic Range
	Read Height: 1 mm
End Kinetic
Lum
Time	T° Lum	cells + PMA	cells + PMA	cells + PMA	cells + 1x Tau monochloramine	cells + 1x Tau monochloramine	cells + 1x Tau monochloramine	cells + 99x Tau monochloramine	cells + 99x Tau monochloramine	cells + 99x Tau monochloramine	cells + 1x Tau dichloramine	cells + 1x Tau dichloramine	cells + 1x Tau dichloramine	cells + 99x Tau dichloramine	cells + 99x Tau dichloramine	cells + 99x Tau ut	cells + 99x Tau ut	cells + buffer	cells + buffer
00:00:21	37	841	771	953	703	830	717	585	616	774	766	858	579	534	359	499	446	493	448
00:02:14	37	863	804	1109	669	795	663	597	615	829	732	898	601	210	195	596	529	560	508
00:04:07	37	957	929	1146	705	782	729	733	830	818	734	967	599	149	127	570	618	550	471
00:06:00	37	1066	941	1039	785	819	823	656	789	895	596	776	588	129	210	676	579	510	650
00:07:53	37	1053	1169	1255	630	816	627	710	796	1130	753	666	573	159	132	764	509	657	577
00:09:46	37	1072	1389	1411	800	824	816	732	880	985	766	826	732	197	147	650	665	623	538
00:11:39	37	1097	1422	1489	887	955	843	733	767	873	901	784	725	115	174	703	589	745	598
00:13:32	37	1411	1337	1614	749	1087	805	728	714	847	764	881	797	117	141	672	585	660	779
00:15:25	37	1585	1602	1725	805	991	768	832	786	850	881	1042	799	145	109	745	599	751	655
00:17:18	37	1882	1839	1915	764	852	762	704	803	1015	846	823	726	137	140	761	574	651	693
00:19:11	37	1958	2057	1889	772	939	693	824	778	848	757	928	727	164	151	823	555	750	645
00:21:04	37	2056	2105	1924	958	804	780	673	692	1005	579	635	594	152	148	821	526	657	589
00:22:57	37	1889	1985	1978	622	750	777	642	667	854	492	586	634	134	293	672	653	639	522
00:24:50	37	1792	1977	2013	509	614	616	624	640	731	537	669	544	117	146	681	571	533	411
00:26:43	37	1752	1998	1846	528	633	548	612	705	626	572	465	452	145	195	572	482	444	422
00:28:36	37	1627	1804	1721	475	465	508	563	605	563	469	462	380	180	177	573	521	417	475
00:30:29	37	1587	1733	1698	428	520	421	533	460	529	375	418	371	144	127	605	353	416	273
00:32:22	37	1492	1589	1701	371	413	373	467	437	416	398	319	345	156	159	438	376	333	304
00:34:15	37,1	1425	1623	1545	293	320	277	419	376	454	233	321	256	121	150	390	312	268	327
00:36:08	37	1388	1402	1475	328	376	436	333	403	467	331	301	294	149	132	319	324	293	262
00:38:01	37	1285	1154	1366	287	319	339	331	329	353	293	312	251	121	198	386	304	337	237
00:39:54	36,9	1157	1003	1204	237	280	289	313	289	362	305	249	250	124	162	292	297	267	198
00:41:47	37	998	1047	1118	272	282	227	330	298	319	207	294	180	183	158	300	268	214	227
00:43:40	37	952	992	953	307	239	239	267	229	262	208	244	255	232	171	286	233	211	299
00:45:33	37	914	963	1026	256	180	273	291	312	240	261	184	183	189	157	242	245	153	205
00:47:26	37	829	810	939	275	201	278	230	230	228	209	211	186	167	180	262	227	241	227
00:49:19	37	936	911	911	247	236	250	290	229	230	218	334	213	147	144	264	269	216	225
00:51:12	37	822	1035	921	219	224	178	277	277	208	195	204	234	203	172	261	222	228	219
00:53:05	37	933	1056	1025	189	254	202	198	320	281	187	259	203	142	200	267	274	234	262
00:54:58	37	799	1013	911	168	242	204	224	225	216	231	262	239	191	161	173	228	169	204
00:56:51	37	857	975	933	228	213	204	221	200	259	195	148	189	175	180	213	223	194	250
00:58:44	37	896	1051	774	201	242	161	227	257	188	160	216	219	203	183	269	208	180	189
01:00:37	37	914	906	971	191	197	251	259	260	209	223	188	183	189	194	232	230	223	181
01:02:30	37,1	855	1021	779	230	156	212	162	228	209	197	197	206	215	197	226	211	213	208
01:04:23	37	819	877	807	214	197	261	234	159	297	242	218	201	132	240	172	186	265	259
01:06:16	37	917	854	667	210	165	206	240	203	242	164	246	199	199	218	185	165	200	162
01:08:09	37	930	837	802	271	185	239	259	192	199	147	184	177	196	204	215	253	234	194
01:10:02	37,1	945	790	842	260	225	205	236	246	187	208	192	172	172	224	247	215	202	181
01:11:55	37	782	812	705	245	176	237	219	234	246	219	219	201	212	247	204	197	225	225
01:13:48	37	854	767	632	190	178	237	181	234	225	188	231	218	207	174	142	181	203	220
01:15:41	37	789	688	684	218	198	148	246	197	239	204	180	249	173	193	271	225	191	260
01:17:34	37	905	702	522	185	233	228	196	221	218	193	204	208	227	183	188	207	258	246
01:19:27	37	780	772	608	220	198	241	212	244	229	218	191	243	210	163	225	269	203	198
01:21:20	37	808	655	623	197	190	208	177	199	212	235	235	231	228	179	288	243	207	183
01:23:13	37	791	607	586	219	241	255	161	213	173	225	248	198	173	222	214	233	241	226
01:25:06	37	870	625	502	242	191	234	242	251	217	227	195	186	201	183	220	234	183	243
01:26:59	37	756	527	585	222	195	196	225	222	237	232	161	199	179	192	186	230	271	237
01:28:52	37	756	652	591	226	168	215	208	225	233	206	261	252	190	229	198	197	225	236
