# Supplementary material for: N-chlorination mediates protective and immunomodulatory effects of oxidized human plasma proteins
Source: eLife. 2019 Jul 12;8:e47395. doi: 10.7554/eLife.47395 (PMC6650281; doi:10.7554/eLife.47395)
Supplement: Figure 4—figure supplement 3—source data 1. [file elife-47395-fig4-figsupp3-data1.zip › Figure 4 Source Data 5/Panel b source data.csv]

Software Version	03.05.11
Experiment File Path:	C:\Users\Nuter\Desktop\Lucigenin assay 18.06.2019\Lucigenin assay 18.06.2019_1.xpt
Protocol File Path:	C:\Users\Nuter\Desktop\Lucigenin assay 18.06.2019\Lucigenin assay.prt
Plate Number	Plate 1
Date	18.06.19
Time	10:04:36
Reader Type:	Synergy H1
Reader Serial Number:	253163
Reading Type	Reader
Procedure Details
Plate Type	96 WELL PLATE
Eject plate on completion
Set Temperature	Setpoint 37°C
	Preheat before moving to next step
Shake	Linear: 0:20 (MM:SS)
	Frequency: 567 cpm (3 mm)
Start Kinetic	Runtime 1:30:00 (HH:MM:SS), Interval 0:01:53, 48 Reads
Read	Luminescence Endpoint
	Full Plate
	Integration Time: 0:01,00 (MM:SS,ss)
	Filter Set 1
	Emission: Full light
	Optics: Top, Gain: 180
	Read Speed: Normal, Delay: 0 msec
	Extended Dynamic Range
	Read Height: 1 mm
End Kinetic
Lum
Time	T° Lum	w/o cells + PMA	w/o cells + PMA	w/o cells + PMA	w/o cells + 1x Tau monochloramine	w/o cells + 1x Tau monochloramine	w/o cells + 1x Tau monochloramine	w/o cells + 99x Tau monochloramine	w/o cells + 99x Tau monochloramine	w/o cells + 99x Tau monochloramine	w/o cells + 1x Tau dichloramine	w/o cells + 1x Tau dichloramine	w/o cells + 1x Tau dichloramine	w/o cells + 99x Tau dichloramine	w/o cells + 99x Tau dichloramine	w/o cells + 99x Tau ut	w/o cells + 99x Tau ut	w/o cells + buffer	w/o cells + buffer
00:00:21	37	99	112	140	93	139	156	123	137	130	95	138	81	91	123	99	118	97	105
00:02:14	37	127	99	133	104	89	90	110	91	137	148	135	97	122	137	114	120	110	128
00:04:07	37	93	122	97	73	142	110	127	134	117	141	76	169	150	117	87	112	104	121
00:06:00	37	98	101	96	85	117	81	90	91	90	92	85	127	154	103	99	105	107	119
00:07:53	37	150	111	110	120	137	79	95	145	85	125	113	105	126	124	96	88	113	107
00:09:46	37	111	209	106	168	115	159	89	83	116	109	107	119	116	105	136	117	122	103
00:11:39	37	144	140	141	113	122	134	90	128	133	117	154	119	149	134	150	143	119	108
00:13:32	37	141	120	100	126	127	102	89	159	126	111	105	143	106	107	114	158	178	127
00:15:25	37	102	124	125	100	142	151	145	105	99	131	117	111	143	90	141	105	125	126
00:17:18	37	134	132	127	110	115	108	153	100	155	160	126	156	163	118	140	109	151	113
00:19:11	37	134	107	119	132	175	163	122	162	101	122	112	165	123	154	146	111	153	138
00:21:04	37	104	136	113	137	141	73	130	145	116	122	149	113	128	187	141	135	130	107
00:22:57	37	127	95	120	125	154	124	182	147	130	155	98	163	116	155	172	105	153	99
00:24:50	37	116	139	101	177	128	186	159	148	115	151	103	137	100	131	138	166	125	119
00:26:43	37	139	185	154	181	161	171	176	151	201	99	120	132	160	103	135	149	149	85
00:28:36	37	188	117	160	107	135	130	158	130	132	109	150	114	127	180	134	146	128	175
00:30:29	37	158	113	149	127	155	144	155	143	177	138	110	147	135	142	144	117	153	158
00:32:22	37	145	126	139	159	162	136	123	162	143	170	129	139	174	139	156	130	131	148
00:34:15	37,1	133	122	146	151	128	142	138	144	146	125	143	156	142	114	147	161	188	153
00:36:08	37	120	154	154	135	148	140	158	179	170	152	134	168	163	168	165	192	125	143
00:38:01	37	174	148	166	187	164	192	105	161	165	149	100	125	136	128	116	128	158	194
00:39:54	36,9	201	135	160	152	197	156	157	143	133	121	135	150	139	194	131	137	140	136
00:41:47	37	125	153	201	148	138	185	162	157	121	171	175	173	169	142	146	147	167	155
00:43:40	37	194	154	143	115	153	202	130	134	167	137	141	190	147	135	169	161	155	162
00:45:33	37	116	163	152	150	159	111	147	162	148	204	151	221	158	157	158	230	172	136
00:47:26	37	149	181	145	126	162	120	180	151	228	155	153	185	263	174	220	147	117	164
00:49:19	37	181	159	169	168	141	200	137	183	186	184	214	179	142	185	135	189	165	161
00:51:12	37	168	152	196	135	132	186	163	127	189	173	170	126	209	216	156	159	173	149
00:53:05	37	173	152	190	178	140	232	232	220	147	172	174	143	192	203	142	217	157	166
00:54:58	37	176	190	194	294	156	143	168	230	169	171	149	167	159	188	156	151	102	162
00:56:51	37	164	165	131	196	155	183	172	170	155	178	155	226	162	170	133	191	195	166
00:58:44	37	217	159	176	199	190	228	173	202	147	177	141	170	156	197	150	195	145	183
01:00:37	37	172	148	201	165	167	160	181	156	195	163	157	248	145	106	141	149	230	185
01:02:30	37,1	163	210	171	164	167	186	201	190	184	182	201	184	186	176	176	189	213	161
01:04:23	37	177	201	185	251	168	155	156	193	159	187	159	163	133	158	168	153	183	190
01:06:16	37	151	215	197	198	231	179	169	165	174	180	175	223	165	209	206	197	199	167
01:08:09	37	162	154	173	224	164	232	162	172	232	198	211	182	192	151	187	204	162	184
01:10:02	37,1	130	212	210	157	168	193	186	167	174	211	181	170	172	219	159	234	164	262
01:11:55	37	173	186	167	181	264	157	176	291	160	162	172	179	196	190	201	186	196	188
01:13:48	37	207	182	180	186	218	187	181	179	199	198	197	248	208	135	209	243	158	206
01:15:41	37	212	230	208	195	174	172	177	256	217	164	213	190	187	237	191	153	226	241
01:17:34	37	272	194	207	208	169	243	219	188	219	217	192	203	220	166	188	179	178	235
01:19:27	37	175	203	211	237	206	127	199	270	178	213	189	210	203	198	190	140	191	187
01:21:20	37	186	193	217	206	242	201	195	165	195	185	225	204	203	156	218	183	220	145
01:23:13	37	215	186	204	223	207	164	217	200	168	225	163	219	199	158	136	225	192	190
01:25:06	37	218	214	231	199	191	216	265	203	228	202	210	208	213	172	192	209	183	182
01:26:59	37	182	175	210	180	244	185	222	253	220	224	203	184	244	203	185	228	208	199
01:28:52	37	218	160	192	182	207	202	255	210	199	245	204	229	221	216	226	242	191	272
