# Supplementary material for: N-chlorination mediates protective and immunomodulatory effects of oxidized human plasma proteins
Source: eLife. 2019 Jul 12;8:e47395. doi: 10.7554/eLife.47395 (PMC6650281; doi:10.7554/eLife.47395)
Supplement: Figure 4—figure supplement 3—source data 1. [file elife-47395-fig4-figsupp3-data1.zip › Figure 4 Source Data 5/Panel d source data.csv]

Software Version	03.05.11
Experiment File Path:	C:\Users\Nuter\Desktop\Lucigenin assay 18.06.2019\Lucigenin assay 18.06.2019_1.xpt
Protocol File Path:	C:\Users\Nuter\Desktop\Lucigenin assay 18.06.2019\Lucigenin assay.prt
Plate Number	Plate 1
Date	18.06.19
Time	10:04:36
Reader Type:	Synergy H1
Reader Serial Number:	253163
Reading Type	Reader
Procedure Details
Plate Type	96 WELL PLATE
Eject plate on completion
Set Temperature	Setpoint 37°C
	Preheat before moving to next step
Shake	Linear: 0:20 (MM:SS)
	Frequency: 567 cpm (3 mm)
Start Kinetic	Runtime 1:30:00 (HH:MM:SS), Interval 0:01:53, 48 Reads
Read	Luminescence Endpoint
	Full Plate
	Integration Time: 0:01,00 (MM:SS,ss)
	Filter Set 1
	Emission: Full light
	Optics: Top, Gain: 180
	Read Speed: Normal, Delay: 0 msec
	Extended Dynamic Range
	Read Height: 1 mm
End Kinetic
Lum
	Time	T° Lum	cells + PMA	cells + PMA	cells + PMA	cells + HSAut	cells + HSAut	cells + HSAut	cells + 1mM HSA + 50 mM H2O2	cells + 1mM HSA + 50 mM H2O2	cells + 1mM HSA + 50 mM H2O2	cells + 0.3mM HSA + 15 mM H2O2	cells + 0.3mM HSA + 15 mM H2O2	cells + 0.3mM HSA + 15 mM H2O2	cells + buffer	cells + buffer
	00:00:21	37	841	771	953	552	699	565	338	235	229	248	395	428	493	448
	00:02:14	37	863	804	1109	594	770	644	365	253	359	370	476	518	560	508
	00:04:07	37	957	929	1146	663	723	616	445	332	306	427	574	649	550	471
	00:06:00	37	1066	941	1039	695	816	709	515	394	472	504	596	750	510	650
	00:07:53	37	1053	1169	1255	733	827	817	622	569	544	606	685	877	657	577
	00:09:46	37	1072	1389	1411	772	924	758	793	576	549	593	756	1068	623	538
	00:11:39	37	1097	1422	1489	727	868	675	878	540	586	806	754	1005	745	598
	00:13:32	37	1411	1337	1614	843	959	805	886	591	762	696	854	1004	660	779
	00:15:25	37	1585	1602	1725	774	1008	666	925	687	835	688	938	1277	751	655
	00:17:18	37	1882	1839	1915	784	1050	753	960	719	819	851	823	1259	651	693
	00:19:11	37	1958	2057	1889	662	984	696	1033	752	683	734	919	1249	750	645
	00:21:04	37	2056	2105	1924	728	869	703	822	685	817	828	1006	1158	657	589
	00:22:57	37	1889	1985	1978	661	855	583	1007	703	839	862	828	1098	639	522
	00:24:50	37	1792	1977	2013	681	792	623	945	752	747	802	831	1169	533	411
	00:26:43	37	1752	1998	1846	567	750	523	990	603	694	870	759	1067	444	422
	00:28:36	37	1627	1804	1721	607	676	468	851	699	770	881	923	1014	417	475
	00:30:29	37	1587	1733	1698	504	633	480	839	590	652	661	723	921	416	273
	00:32:22	37	1492	1589	1701	493	605	500	769	621	714	711	658	825	333	304
	00:34:15	37,1	1425	1623	1545	476	494	420	726	565	486	691	692	740	268	327
	00:36:08	37	1388	1402	1475	336	448	401	767	553	580	627	521	774	293	262
	00:38:01	37	1285	1154	1366	398	518	322	643	615	532	589	473	542	337	237
	00:39:54	36,9	1157	1003	1204	389	366	265	547	577	497	507	529	409	267	198
	00:41:47	37	998	1047	1118	305	357	277	556	437	475	486	444	451	214	227
	00:43:40	37	952	992	953	373	255	341	485	369	423	368	355	468	211	299
	00:45:33	37	914	963	1026	314	358	298	457	429	337	470	386	381	153	205
	00:47:26	37	829	810	939	316	280	222	426	308	326	393	399	317	241	227
	00:49:19	37	936	911	911	253	310	224	364	394	315	311	265	318	216	225
	00:51:12	37	822	1035	921	243	281	278	337	346	326	319	287	320	228	219
	00:53:05	37	933	1056	1025	347	185	253	303	402	296	249	353	189	234	262
	00:54:58	37	799	1013	911	239	251	220	346	375	275	254	253	206	169	204
	00:56:51	37	857	975	933	270	248	265	302	312	272	222	218	230	194	250
	00:58:44	37	896	1051	774	245	226	230	353	325	315	289	271	227	180	189
	01:00:37	37	914	906	971	192	231	237	352	251	233	229	231	261	223	181
	01:02:30	37,1	855	1021	779	219	227	210	238	322	244	194	222	207	213	208
	01:04:23	37	819	877	807	245	190	166	228	215	226	240	215	228	265	259
	01:06:16	37	917	854	667	271	230	270	260	326	259	273	253	255	200	162
	01:08:09	37	930	837	802	230	173	242	334	265	268	227	239	198	234	194
	01:10:02	37,1	945	790	842	252	197	261	328	264	279	263	254	203	202	181
	01:11:55	37	782	812	705	226	186	217	221	224	228	184	245	202	225	225
	01:13:48	37	854	767	632	222	222	196	288	296	226	210	171	244	203	220
	01:15:41	37	789	688	684	254	221	252	217	221	291	211	217	267	191	260
	01:17:34	37	905	702	522	220	207	213	239	221	246	197	232	204	258	246
	01:19:27	37	780	772	608	266	225	208	250	240	181	275	194	275	203	198
	01:21:20	37	808	655	623	225	263	243	239	202	221	241	247	204	207	183
	01:23:13	37	791	607	586	273	187	161	235	235	242	217	186	184	241	226
	01:25:06	37	870	625	502	205	226	193	245	225	177	243	175	318	183	243
	01:26:59	37	756	527	585	210	208	202	180	226	209	201	269	178	271	237
	01:28:52	37	756	652	591	216	164	218	220	208	263	283	154	209	225	236
