# Supplementary material for: N-chlorination mediates protective and immunomodulatory effects of oxidized human plasma proteins
Source: eLife. 2019 Jul 12;8:e47395. doi: 10.7554/eLife.47395 (PMC6650281; doi:10.7554/eLife.47395)
Supplement: Figure 5—source data 1. [file elife-47395-fig5-data1.zip]

Archive with 29 entries (26 files):
- Figure 5 Source Data 1/
- Figure 5 Source Data 1/a2m 50xHOCl 1.csv
- Figure 5 Source Data 1/a2m 50xHOCl 2.csv
- Figure 5 Source Data 1/.DS_Store
- __MACOSX/
- __MACOSX/Figure 5 Source Data 1/
- __MACOSX/Figure 5 Source Data 1/._.DS_Store
- Figure 5 Source Data 1/a2M MET 50xHOCl.csv
- Figure 5 Source Data 1/a2m 50xHOCl Asc 2.csv
- Figure 5 Source Data 1/a2M 50xHOCl ASC.csv
- Figure 5 Source Data 1/a2M 10xHOCl ASC.csv
- Figure 5 Source Data 1/a2m 50xHOCl ASC 1.csv
- Figure 5 Source Data 1/a2m ut 2.csv
- Figure 5 Source Data 1/a2m MET 10xHOCl 2.csv
- Figure 5 Source Data 1/a2M 50xHOCl.csv
- Figure 5 Source Data 1/a2M ut 1.csv
- Figure 5 Source Data 1/a2m MET 10xHOCl 1.csv
- Figure 5 Source Data 1/a2m 10xHOCl 1.csv
- Figure 5 Source Data 1/a2m 10xHOCl 2.csv
- Figure 5 Source Data 1/a2M MET 10xHOCl.csv
- Figure 5 Source Data 1/CS alone 3.csv
- Figure 5 Source Data 1/CS alone 2.csv
- Figure 5 Source Data 1/CS alone 1.csv
- Figure 5 Source Data 1/a2m 10xHOCl Asc 1.csv
- Figure 5 Source Data 1/a2m 10xHOCl Asc 2.csv
- Figure 5 Source Data 1/a2M 10xHOCl.csv
- Figure 5 Source Data 1/a2m MET 50xHOCl 2.csv
- Figure 5 Source Data 1/a2M UT.csv
- Figure 5 Source Data 1/a2m MET 50xHOCl 1.csv
