# Supplementary material for: N-chlorination mediates protective and immunomodulatory effects of oxidized human plasma proteins
Source: eLife. 2019 Jul 12;8:e47395. doi: 10.7554/eLife.47395 (PMC6650281; doi:10.7554/eLife.47395)
Supplement: Figure 5—source data 2. [file elife-47395-fig5-data2.zip]

Archive with 25 entries (24 files):
- Figure 5 Source Data 2/
- Figure 5 Source Data 2/Cohn 10xHOCl 1.csv
- Figure 5 Source Data 2/Cohn 10xHOCl 2.csv
- Figure 5 Source Data 2/Cohn 10xHOCl Asc 2.csv
- Figure 5 Source Data 2/Cohn 10xHOCl Asc 1.csv
- Figure 5 Source Data 2/Cohn MET 10xHOCl .csv
- Figure 5 Source Data 2/Cohn MET 50xHOCl 1.csv
- Figure 5 Source Data 2/Cohn MET 50xHOCl 2.csv
- Figure 5 Source Data 2/Cohn 50x HOCl.csv
- Figure 5 Source Data 2/Cohn ut 2.csv
- Figure 5 Source Data 2/Cohn ut 1.csv
- Figure 5 Source Data 2/CS alone 3.csv
- Figure 5 Source Data 2/Cohn 50xHOCl 1.csv
- Figure 5 Source Data 2/Cohn UT.csv
- Figure 5 Source Data 2/CS alone 2.csv
- Figure 5 Source Data 2/Cohn 10x HOCl Asc.csv
- Figure 5 Source Data 2/Cohn 50xHOCl 2.csv
- Figure 5 Source Data 2/CS alone 1.csv
- Figure 5 Source Data 2/Cohn 50xHOCl Asc 1.csv
- Figure 5 Source Data 2/Cohn 10xHOCl.csv
- Figure 5 Source Data 2/Cohn 50xHOCl Asc 2.csv
- Figure 5 Source Data 2/Cohn MET 10xHOCl 1.csv
- Figure 5 Source Data 2/Cohn 50x HOCl Asc.csv
- Figure 5 Source Data 2/Cohn MET 50xHOCl .csv
- Figure 5 Source Data 2/Cohn MET 10xHOCl 2.csv
