# Supplementary material for: N-chlorination mediates protective and immunomodulatory effects of oxidized human plasma proteins
Source: eLife. 2019 Jul 12;8:e47395. doi: 10.7554/eLife.47395 (PMC6650281; doi:10.7554/eLife.47395)
Supplement: Figure 5—source data 3. [file elife-47395-fig5-data3.zip]

Archive with 39 entries (36 files):
- Figure 5 Source Data 3/
- Figure 5 Source Data 3/gGlob 50xHOCl 2.csv
- Figure 5 Source Data 3/gGlob 50xHOCl 1.csv
- Figure 5 Source Data 3/gGlob 150xHOCl.csv
- Figure 5 Source Data 3/gGlob MET 50xHOCl.csv
- Figure 5 Source Data 3/gGlob ut 2.csv
- Figure 5 Source Data 3/gGlob ut 1.csv
- Figure 5 Source Data 3/gGlob 50xHOCl Asc 1.csv
- Figure 5 Source Data 3/gGlob 150xHOCl ASC.csv
- Figure 5 Source Data 3/gGlob 10xHOCl ASC.csv
- Figure 5 Source Data 3/gGlob 50xHOCl Asc 2.csv
- __MACOSX/
- __MACOSX/Figure 5 Source Data 3/
- __MACOSX/Figure 5 Source Data 3/._gGlob 50xHOCl Asc 2.csv
- Figure 5 Source Data 3/gGlob 50xHOCl ASC.csv
- Figure 5 Source Data 3/gGlob MET 10xHOCl 1.csv
- Figure 5 Source Data 3/gGlob MET 10xHOCl 2.csv
- Figure 5 Source Data 3/gGlob 50xHOCl.csv
- Figure 5 Source Data 3/gGlob MET 10xHOCl.csv
- Figure 5 Source Data 3/gGlob 10xHOCl 2.csv
- Figure 5 Source Data 3/gGlob MET 150xHOCl 1.csv
- Figure 5 Source Data 3/gGlob 10xHOCl 1.csv
- Figure 5 Source Data 3/gGlob UT.csv
- Figure 5 Source Data 3/gGlob MET 150xHOCl 2.csv
- Figure 5 Source Data 3/gGlob MET 150xHOCl.csv
- Figure 5 Source Data 3/CS alone 2.csv
- Figure 5 Source Data 3/CS alone 1.csv
- __MACOSX/Figure 5 Source Data 3/._CS alone 1.csv
- Figure 5 Source Data 3/gGlob 150xHOCl Asc 2.csv
- Figure 5 Source Data 3/gGlob 10xHOCl Asc 2.csv
- Figure 5 Source Data 3/CS alone.csv
- __MACOSX/Figure 5 Source Data 3/._CS alone.csv
- Figure 5 Source Data 3/gGlob 150xHOCl Asc 1.csv
- Figure 5 Source Data 3/gGlob 10xHOCl.csv
- Figure 5 Source Data 3/gGlob 10xHOCl Asc 1.csv
- Figure 5 Source Data 3/gGlob 150xHOCl 1.csv
- Figure 5 Source Data 3/gGlob MET 50xHOCl 1.csv
- Figure 5 Source Data 3/gGlob 150xHOCl 2.csv
- Figure 5 Source Data 3/gGlob MET 50xHOCl 2.csv
