# Supplementary material for: N-chlorination mediates protective and immunomodulatory effects of oxidized human plasma proteins
Source: eLife. 2019 Jul 12;8:e47395. doi: 10.7554/eLife.47395 (PMC6650281; doi:10.7554/eLife.47395)
Supplement: Figure 7—figure supplement 1—source data 1. [file elife-47395-fig7-figsupp1-data1.zip › Figure 7 Source Data 4.csv]

Software Version	03.05.11
Experiment File Path:	C:\Users\Nuter\Desktop\Lucigenin assay 18.06.2019\Lucigenin assay 18.06.2019_1.xpt
Protocol File Path:	C:\Users\Nuter\Desktop\Lucigenin assay 18.06.2019\Lucigenin assay.prt
Plate Number	Plate 1
Date	18.06.19
Time	10:04:36
Reader Type:	Synergy H1
Reader Serial Number:	253163
Reading Type	Reader
Procedure Details
Plate Type	96 WELL PLATE
Eject plate on completion
Set Temperature	Setpoint 37°C
	Preheat before moving to next step
Shake	Linear: 0:20 (MM:SS)
	Frequency: 567 cpm (3 mm)
Start Kinetic	Runtime 1:30:00 (HH:MM:SS), Interval 0:01:53, 48 Reads
Read	Luminescence Endpoint
	Full Plate
	Integration Time: 0:01,00 (MM:SS,ss)
	Filter Set 1
	Emission: Full light
	Optics: Top, Gain: 180
	Read Speed: Normal, Delay: 0 msec
	Extended Dynamic Range
	Read Height: 1 mm
End Kinetic
Lum
	Time	T° Lum	cells + PMA	cells + PMA	cells + PMA	cells + HSAut	cells + HSAut	cells + HSAut	cells + 1mM HSA + 50 mM HOCl	cells + 1mM HSA + 50 mM HOCl	cells + 1mM HSA + 50 mM HOCl	cells + 1mM HSA + 50 mM HOCl + CAT	cells + 1mM HSA + 50 mM HOCl + CAT	cells + 1mM HSA + 50 mM HOCl + CAT	cells + 1mM HSA + 50 mM HOCl + SOD	cells + 1mM HSA + 50 mM HOCl + SOD	cells + 1mM HSA + 50 mM HOCl + SOD	cells + 1mM HSA + 50 mM HOCl + CAT/SOD	cells + 1mM HSA + 50 mM HOCl + CAT/SOD	cells + 1mM HSA + 50 mM HOCl + CAT/SOD	cells + buffer	cells + buffer
	00:00:21	37	841	771	953	552	699	565	634	719	731	121	155	141	113	141	148	137	94	131	493	448
	00:02:14	37	863	804	1109	594	770	644	798	638	829	134	180	129	161	149	187	108	117	115	560	508
	00:04:07	37	957	929	1146	663	723	616	806	690	706	152	160	144	134	173	104	159	166	83	550	471
	00:06:00	37	1066	941	1039	695	816	709	915	877	815	140	133	164	188	183	214	127	144	120	510	650
	00:07:53	37	1053	1169	1255	733	827	817	956	998	792	169	179	176	206	173	215	121	186	111	657	577
	00:09:46	37	1072	1389	1411	772	924	758	1056	1125	986	165	167	127	201	188	245	155	180	151	623	538
	00:11:39	37	1097	1422	1489	727	868	675	1158	1302	1080	165	159	185	302	246	312	128	152	167	745	598
	00:13:32	37	1411	1337	1614	843	959	805	1204	1257	1341	214	180	156	293	318	421	165	142	144	660	779
	00:15:25	37	1585	1602	1725	774	1008	666	1398	1145	1524	225	233	236	336	297	331	163	168	149	751	655
	00:17:18	37	1882	1839	1915	784	1050	753	1478	1558	1599	208	191	239	368	439	340	109	122	195	651	693
	00:19:11	37	1958	2057	1889	662	984	696	1620	1720	1657	208	295	194	334	281	374	140	168	159	750	645
	00:21:04	37	2056	2105	1924	728	869	703	1785	1899	1755	283	214	217	399	355	328	169	171	205	657	589
	00:22:57	37	1889	1985	1978	661	855	583	1699	1805	1903	270	296	314	367	342	356	194	175	148	639	522
	00:24:50	37	1792	1977	2013	681	792	623	1652	1852	1956	301	211	356	482	321	312	173	207	234	533	411
	00:26:43	37	1752	1998	1846	567	750	523	1705	1723	1852	280	282	366	408	287	299	155	126	196	444	422
	00:28:36	37	1627	1804	1721	607	676	468	1523	1610	1633	419	381	322	426	405	273	211	217	229	417	475
	00:30:29	37	1587	1733	1698	504	633	480	1452	1521	1612	338	355	292	328	325	309	195	179	228	416	273
	00:32:22	37	1492	1589	1701	493	605	500	1228	1589	1487	421	397	360	367	344	279	194	254	233	333	304
	00:34:15	37,1	1425	1623	1545	476	494	420	1145	1321	1257	371	324	325	361	300	285	194	251	258	268	327
	00:36:08	37	1388	1402	1475	336	448	401	1189	1104	997	378	350	398	323	271	214	230	168	199	293	262
	00:38:01	37	1285	1154	1366	398	518	322	1023	887	1050	346	406	337	385	305	282	231	187	207	337	237
	00:39:54	36,9	1157	1003	1204	389	366	265	985	992	922	421	245	357	268	235	207	238	212	192	267	198
	00:41:47	37	998	1047	1118	305	357	277	842	899	636	389	309	369	277	316	256	198	187	188	214	227
	00:43:40	37	952	992	953	373	255	341	658	768	717	328	374	306	326	267	335	227	177	198	211	299
	00:45:33	37	914	963	1026	314	358	298	588	636	763	327	305	309	324	291	216	192	199	195	153	205
	00:47:26	37	829	810	939	316	280	222	412	503	586	257	389	311	250	267	243	244	198	163	241	227
	00:49:19	37	936	911	911	253	310	224	456	359	448	291	272	412	300	278	260	176	197	258	216	225
	00:51:12	37	822	1035	921	243	281	278	373	270	322	404	280	352	310	241	197	205	196	253	228	219
	00:53:05	37	933	1056	1025	347	185	253	237	265	261	294	345	277	310	200	250	190	215	179	234	262
	00:54:58	37	799	1013	911	239	251	220	239	277	259	342	253	294	246	232	227	218	190	196	169	204
	00:56:51	37	857	975	933	270	248	265	288	216	262	304	330	308	166	230	194	214	252	206	194	250
	00:58:44	37	896	1051	774	245	226	230	202	200	211	263	295	279	263	250	126	216	215	172	180	189
	01:00:37	37	914	906	971	192	231	237	240	238	246	279	292	334	249	183	199	255	272	209	223	181
	01:02:30	37,1	855	1021	779	219	227	210	223	244	270	245	311	358	185	218	195	223	169	195	213	208
	01:04:23	37	819	877	807	245	190	166	240	199	239	317	305	285	183	188	218	180	213	193	265	259
	01:06:16	37	917	854	667	271	230	270	231	140	203	354	319	276	207	275	195	174	183	230	200	162
	01:08:09	37	930	837	802	230	173	242	216	199	233	250	268	338	226	231	154	195	307	260	234	194
	01:10:02	37,1	945	790	842	252	197	261	214	221	261	287	295	336	212	307	265	204	220	184	202	181
	01:11:55	37	782	812	705	226	186	217	211	232	244	302	281	293	260	239	211	222	215	212	225	225
	01:13:48	37	854	767	632	222	222	196	253	221	239	311	311	364	256	274	192	220	225	265	203	220
	01:15:41	37	789	688	684	254	221	252	288	251	225	249	282	272	140	239	206	237	176	229	191	260
	01:17:34	37	905	702	522	220	207	213	231	181	198	281	283	306	194	240	219	258	248	243	258	246
	01:19:27	37	780	772	608	266	225	208	182	239	212	318	286	242	205	208	180	240	241	244	203	198
	01:21:20	37	808	655	623	225	263	243	180	212	200	275	279	298	233	148	215	228	207	223	207	183
	01:23:13	37	791	607	586	273	187	161	233	218	191	270	256	256	237	222	304	317	231	229	241	226
	01:25:06	37	870	625	502	205	226	193	216	234	244	316	370	277	214	261	162	198	202	231	183	243
	01:26:59	37	756	527	585	210	208	202	183	226	266	345	257	297	261	235	233	215	247	242	271	237
	01:28:52	37	756	652	591	216	164	218	224	176	220	292	251	273	260	280	228	256	165	254	225	236
