# Supplementary material for: N-chlorination mediates protective and immunomodulatory effects of oxidized human plasma proteins
Source: eLife. 2019 Jul 12;8:e47395. doi: 10.7554/eLife.47395 (PMC6650281; doi:10.7554/eLife.47395)
Supplement: Figure 8—source data 1. [file elife-47395-fig8-data1.zip]

Archive with 77 entries (70 files):
- Figure 8 Source Data 1/
- Figure 8 Source Data 1/scale values/
- Figure 8 Source Data 1/scale values/.DS_Store
- __MACOSX/
- __MACOSX/Figure 8 Source Data 1/
- __MACOSX/Figure 8 Source Data 1/scale values/
- __MACOSX/Figure 8 Source Data 1/scale values/._.DS_Store
- Figure 8 Source Data 1/scale values/Ag85B + HSAHOCl 4.csv
- Figure 8 Source Data 1/scale values/Ag85B + HSAUT 3.csv
- Figure 8 Source Data 1/scale values/buffer 1.csv
- Figure 8 Source Data 1/scale values/Ag85B + HSAUT 2.csv
- Figure 8 Source Data 1/scale values/buffer 2.csv
- Figure 8 Source Data 1/scale values/buffer 3.csv
- Figure 8 Source Data 1/scale values/AG85B + HSAUT 1.csv
- Figure 8 Source Data 1/scale values/Ag85B + HSAHOCl 2.csv
- Figure 8 Source Data 1/scale values/Ag85B + HSAHOCl 3.csv
- Figure 8 Source Data 1/scale values/Ag85B + HSAUT 4.csv
- Figure 8 Source Data 1/scale values/Ag85B + HSAHOCL 1.csv
- Figure 8 Source Data 1/scale values/Staurosporine + ZVAD-FMK 1.csv
- Figure 8 Source Data 1/scale values/Staurosporine + HSAhocl 3.csv
- Figure 8 Source Data 1/scale values/Ag85B + CD 1.csv
- Figure 8 Source Data 1/scale values/Staurosporine + HSAhocl 2.csv
- Figure 8 Source Data 1/scale values/Staurosporine 1.csv
- Figure 8 Source Data 1/scale values/Staurosporine + ZVAD-FMK 2.csv
- Figure 8 Source Data 1/scale values/Staurosporine 3.csv
- Figure 8 Source Data 1/scale values/AG85B + CD 3.csv
- Figure 8 Source Data 1/scale values/AG85B + CD 2.csv
- Figure 8 Source Data 1/scale values/Staurosporine 2.csv
- Figure 8 Source Data 1/scale values/Staurosporine + HSAhocl 1.csv
- Figure 8 Source Data 1/scale values/Staurosporine + ZVAD-FMK 3.csv
- Figure 8 Source Data 1/scale values/Staurosporine + HSAhocl 4.csv
- Figure 8 Source Data 1/scale values/Ag85B 1.csv
- Figure 8 Source Data 1/scale values/Ag85B 3.csv
- Figure 8 Source Data 1/scale values/Staurosporine + ZVAD-FMK 4.csv
- Figure 8 Source Data 1/scale values/Staurosporine 4.csv
- Figure 8 Source Data 1/scale values/Ag85B 2.csv
- Figure 8 Source Data 1/scale values/Ag85B + ZVAD-FMK 2.csv
- Figure 8 Source Data 1/scale values/Ag85B + ZVAD-FMK 3.csv
- Figure 8 Source Data 1/scale values/Ag85B + ZVAD-FMK 1.csv
- Figure 8 Source Data 1/.DS_Store
- __MACOSX/Figure 8 Source Data 1/._.DS_Store
- Figure 8 Source Data 1/channel values/
- Figure 8 Source Data 1/channel values/.DS_Store
- __MACOSX/Figure 8 Source Data 1/channel values/
- __MACOSX/Figure 8 Source Data 1/channel values/._.DS_Store
- Figure 8 Source Data 1/channel values/Ag85B + HSAhocl 4.csv
- Figure 8 Source Data 1/channel values/Ag85B + HSAut 3.csv
- Figure 8 Source Data 1/channel values/buffer 1.csv
- Figure 8 Source Data 1/channel values/Ag85B + HSAut 2.csv
- Figure 8 Source Data 1/channel values/buffer 2.csv
- Figure 8 Source Data 1/channel values/buffer 3.csv
- Figure 8 Source Data 1/channel values/AG85B + HSAut 1.csv
- Figure 8 Source Data 1/channel values/Ag85B + HSAhocl 2.csv
- Figure 8 Source Data 1/channel values/Ag85B + HSAhocl 3.csv
- Figure 8 Source Data 1/channel values/Ag85B + HSAut 4.csv
- Figure 8 Source Data 1/channel values/Ag85B + HSAhocl 1.csv
- Figure 8 Source Data 1/channel values/Staurosporine + ZVAD-FMK 1.csv
- Figure 8 Source Data 1/channel values/Staurosporine + HSAhocl 3.csv
- Figure 8 Source Data 1/channel values/Ag85B + CD 1.csv
- Figure 8 Source Data 1/channel values/Staurosporine + HSAhocl 2.csv
- Figure 8 Source Data 1/channel values/Staurosporine 1.csv
- Figure 8 Source Data 1/channel values/Staurosporine + ZVAD-FMK 2.csv
- Figure 8 Source Data 1/channel values/Staurosporine 3.csv
- Figure 8 Source Data 1/channel values/AG85B + CD 3.csv
- Figure 8 Source Data 1/channel values/AG85B + CD 2.csv
- Figure 8 Source Data 1/channel values/Staurosporine 2.csv
- Figure 8 Source Data 1/channel values/Staurosporine + HSAhocl 1.csv
- Figure 8 Source Data 1/channel values/Staurosporine + ZVAD-FMK 3.csv
- Figure 8 Source Data 1/channel values/Staurosporine + HSAhocl 4.csv
- Figure 8 Source Data 1/channel values/Ag85B 1.csv
- Figure 8 Source Data 1/channel values/Ag85B 3.csv
- Figure 8 Source Data 1/channel values/Staurosporine + ZVAD-FMK 4.csv
- Figure 8 Source Data 1/channel values/Staurosporine 4.csv
- Figure 8 Source Data 1/channel values/Ag85B 2.csv
- Figure 8 Source Data 1/channel values/Ag85B + ZVAD-FMK 2.csv
- Figure 8 Source Data 1/channel values/Ag85B + ZVAD-FMK 3.csv
- Figure 8 Source Data 1/channel values/Ag85B + ZVAD-FMK 1.csv
