# Supplementary material for: N-chlorination mediates protective and immunomodulatory effects of oxidized human plasma proteins
Source: eLife. 2019 Jul 12;8:e47395. doi: 10.7554/eLife.47395 (PMC6650281; doi:10.7554/eLife.47395)
Supplement: Figure 8—source data 1. [file elife-47395-fig8-data1.zip › Figure 8 Source Data 1/scale values/Ag85B + HSAHOCl 4.csv]

FSC-A	FSC-H	FSC-W	SSC-A	SSC-H	SSC-W	FITC-A	PE-A	Time
31773	68401.4	30442	12310.1	68230.3	11824	2547.6	1446.5	0.00236473
76977	90399.9	55805	121770	88074.2	90609	3355	1603.8	0.00236473
147786	107505	90092	53069.5	95846	36287	16.5	-15.4	0.0035471
10013.2	66846.1	9817	13820.4	66750.2	13569	3203.2	1300.2	0.00472946
137451	97368.9	92514	37324.1	85419.5	28636	24.2	-7.7	0.0106413
112528	100611	73298	157838	100513	102913	11262.9	5460.4	0.013006
143734	105065	89657	60658.4	93192.4	42657	-29.7	-25.3	0.0141884
124804	93748	87246	43137.6	85415	33098	-34.1	18.7	0.0165531
6828.75	63470.3	7051	2418.9	63792.8	2485	-31.9	-28.6	0.0177355
157282	113672	90679	55422.4	116203	31257	46.2	34.1	0.0201002
161983	113186	93790	53832.9	111104	31754	49.5	38.5	0.0201002
133491	93763	93304	43254.2	87748.3	32305	48.4	41.8	0.022465
177445	134382	86537	109234	128154	55861	1744.6	1181.4	0.0236473
23628.8	70244.2	22045	21304.8	68648	20339	240.9	221.1	0.0236473
80368.5	88433.8	59559	64680	95221.2	44516	10508.3	5596.8	0.0248297
118771	100819	77205	81026	101112	52517	587.4	201.3	0.026012
7100.25	68139.1	6829	158677	65333.9	159168	-13.2	29.7	0.0271944
177143	114491	101399	136169	102823	86790	52.8	26.4	0.0283768
8803.5	63540.3	9080	1743.5	65032.5	1757	-27.5	13.2	0.0295591
112774	110730	66746	40416.2	110317	24010	-4.4	63.8	0.0295591
95709.8	84038.1	74638	31779	83430.2	24963	11	-45.1	0.0307415
107621	87854.7	80281	30136.7	83550	23639	2.2	11	0.0342886
125917	110010	75012	46962.3	107044	28752	-15.4	59.4	0.0342886
69693.8	105991	43093	87360.9	100521	56956	12094.5	6121.5	0.0342886
55213.5	77321.1	46798	64073.9	88119.3	47653	1882.1	887.7	0.0378357
110992	83412.7	87205	56914	103871	35909	-40.7	6.6	0.0413828
127482	92001.5	90810	47954.5	87310.6	35995	26.4	38.5	0.0425652
130930	109548	78328	60902.6	98753.3	40417	-24.2	-41.8	0.0449299
14386.5	64719.5	14568	11398.2	65612	11385	114.4	156.2	0.0449299
150282	97493.4	101021	64861.5	86033.9	49408	-39.6	84.7	0.0472946
80946.8	109915	48264	104302	108135	63213	5079.8	3238.4	0.0472946
118220	88613.2	87432	58586	95992.1	39998	-28.6	19.8	0.048477
102658	84850.3	79290	44585.2	82882.4	35254	-3.3	-42.9	0.0520241
161187	100628	104976	83813.4	95217.2	57687	-9.9	-60.5	0.0520241
51931.5	82496.2	41255	68751.1	77138.7	58410	7799	3576.1	0.0532065
8447.25	63254	8752	17427.3	65831.8	17349	276.1	124.3	0.0543888
139487	93746.8	97512	62546	87307.8	46949	8.8	9.9	0.0543888
124496	93004.3	87727	46439.8	83777.8	36328	3.3	-28.6	0.0543888
140958	112131	82384	262143	103365	166206	15659.6	8800	0.0543888
44768.2	101841	28809	93973	108723	56645	13046	6360.2	0.0555712
183579	112428	107011	111627	146312	50000	3712.5	1686.3	0.0555712
6387	68969.9	6069	6439.4	69137	6104	669.9	345.4	0.0567536
92426.2	91836.3	65957	89445.4	84148.9	69661	10058.4	4346.1	0.0579359
110219	98003.3	73705	61730.9	84719.2	47753	20.9	-11	0.0626654
8484.75	76213.9	7296	4175.6	72241.9	3788	19.8	34.1	0.0638478
218975	113305	126656	91184.5	111636	53530	28.6	3.3	0.0650301
167709	123450	89032	68277	96649.9	46297	-2.2	7.7	0.0685772
68385.8	97877.9	45789	105328	91229.6	75664	3416.6	2235.2	0.0733067
160524	97579.1	107811	73912.3	85681.5	56534	55	37.4	0.074489
95471.2	86290	72509	109588	90721	79165	3998.5	2117.5	0.0756714
109793	101718	70739	111285	111932	65157	5783.8	2898.5	0.0780361
10377.8	69548.6	9779	2810.5	65899.4	2795	19.8	31.9	0.0792185
30027.8	68733.1	28631	27281.1	68948.1	25931	1371.7	622.6	0.0827656
49592.2	73756.5	44065	48598	72933.2	43669	6442.7	2840.2	0.0827656
119922	96278.4	81630	61662.7	89818.8	44992	97.9	47.3	0.083948
12469.5	70545.7	11584	17999.3	70987.7	16617	3081.1	1281.5	0.083948
58860.8	88020.5	43825	52169.7	85308.5	40078	6604.4	3655.3	0.083948
128254	96783.8	86846	62806.7	89276.7	46105	68.2	41.8	0.0851303
102130	98252.1	68123	112529	94254.9	78242	12063.7	6383.3	0.0851303
98137.5	94344.2	68171	88677.6	88802.3	65444	1197.9	1591.7	0.0851303
253022	148798	111440	133170	182648	47783	38.5	35.2	0.0863127
5482.5	64390.9	5580	10095.8	69339.6	9542	179.3	265.1	0.0874951
92264.2	89228.1	67766	207871	83659.2	162840	7420.6	3834.6	0.0886774
45185.2	110942	26692	71483.5	126199	37122	10413.7	5129.3	0.0910422
105583	84510.6	81877	51016.9	85001.4	39334	18.7	3.3	0.0957716
70165.5	98485.1	46691	90901.8	97346.9	61197	11773.3	6099.5	0.107595
207311	126017	107814	103403	134082	50541	44	64.9	0.107595
62167.5	134493	30293	262143	68368.4	251283	771.1	280.5	0.118237
67946.2	76846.1	57946	55546.7	75003.8	48535	7495.4	3071.2	0.121784
144408	110840	85384	53797.7	112663	31294	-16.5	-34.1	0.122966
124264	93181.1	87397	219568	100114	143732	9350	4521	0.125331
138607	108047	84072	44949.3	101115	29133	-41.8	16.5	0.127696
7215	64481.4	7333	2087.8	62966.4	2173	-27.5	-2.2	0.127696
83619.8	99732.5	54948	95172	104933	59440	15943.4	7750.6	0.127696
101746	95660.4	69705	65886.7	83213.5	51890	354.2	90.2	0.128878
57873	74638.7	50815	58884.1	72095	53527	6429.5	2899.6	0.132425
69961.5	90378.6	50731	55194.7	93988.5	38486	8408.4	4328.5	0.13479
178277	107426	108759	75010.1	101064	48641	8.8	6.6	0.135972
139428	105824	86347	53652.5	107011	32858	55	-47.3	0.137154
206224	131968	102412	82260.2	109729	49130	41.8	27.5	0.137154
190160	107721	115691	85418.3	110272	50765	123.2	1.1	0.137154
197567	124827	103726	106012	110124	63089	18.7	-27.5	0.139519
100002	104717	62585	51894.7	113840	29875	22	-12.1	0.146613
175608	113929	101016	78800.7	108218	47721	41.8	62.7	0.148978
7021.5	67206.2	6847	6169.9	68371.8	5914	1356.3	568.7	0.148978
13387.5	87832.9	9989	166026	90858	119755	224.4	37.4	0.152525
150316	97019.7	101537	52492	90102.6	38180	57.2	8.8	0.157255
12557.2	80689.5	10199	103325	80859.8	83744	144.1	19.8	0.163166
132280	110880	78185	68476.1	96831.4	46345	15.4	44	0.163166
9744	80517.3	7931	79761	90375.3	57839	90.2	56.1	0.166714
110561	90563.9	80007	42989.1	104718	26904	27.5	67.1	0.166714
9499.5	82611.4	7536	48206.4	96835.4	32625	4346.1	1745.7	0.167896
85521.8	116149	48255	124910	123691	66182	2843.5	2363.9	0.169078
71098.5	86423.3	53915	59235	84867.8	45742	8945.2	4951.1	0.171443
154746	102412	99026	59728.9	93146.6	42024	53.9	5.5	0.17499
113450	87111.8	85351	56404.7	82399.8	44861	8.8	26.4	0.178537
134148	111090	79139	55889.9	98695.9	37112	44	-20.9	0.178537
95702.2	87971.7	71295	48692.6	91451.8	34894	144.1	41.8	0.178537
148749	97685.4	99794	45588.4	97809.2	30546	92.4	17.6	0.17972
123806	90185.5	89967	43594.1	94386.4	30269	-36.3	24.2	0.17972
127825	90857.2	92201	50501	83452.3	39659	71.5	30.8	0.17972
166135	106357	102370	76869.1	90457.9	55691	-24.2	-4.4	0.184449
168224	129792	84941	262143	98582.7	174268	361.9	535.7	0.185631
124576	88785.7	91954	73752.8	92504.7	52251	269.5	799.7	0.186814
66872.2	81795.9	53579	76497.3	78022.4	64255	12276	5337.2	0.186814
105046	88314.3	77952	160686	84578.5	124508	6736.4	2997.5	0.187996
188209	108858	113308	124209	101495	80202	344.3	210.1	0.187996
13648.5	91095.6	9819	155979	100831	101380	243.1	127.6	0.189179
262143	136055	126271	262143	68368.6	251282	10085.9	4746.5	0.190361
75226.5	75334.6	65442	57332	72831.6	51589	8159.8	3624.5	0.190361
63935.2	73458.3	57040	50430.6	74629	44286	6493.3	3114.1	0.192726
10663.5	79694.7	8769	98398.3	82268.7	78385	102.3	37.4	0.193908
149355	97765.9	100118	66920.7	91964.9	47689	26.4	60.5	0.196273
5798.25	63929	5944	3306.6	77310.5	2803	37.4	27.5	0.19982
132713	88652.3	98108	57255	84537.1	44386	-30.8	22	0.19982
161280	95018.3	111238	47661.9	92029.4	33941	22	-9.9	0.202185
197980	117919	110031	168753	120752	91588	6222.7	2854.5	0.202185
195823	108131	118684	96005.8	108521	57978	625.9	265.1	0.209279
5203.5	63504	5370	7009.2	63508.2	7233	193.6	152.9	0.212826
107448	90310.8	77972	52550.3	113564	30326	355.3	161.7	0.214008
118029	95184.3	81265	36020.6	85876	27489	-20.9	-34.1	0.21992
114779	92394.1	81414	57890.8	81179.7	46735	23.1	16.5	0.221102
5689.5	66158.1	5636	1445.4	63531.7	1491	13.2	-81.4	0.227014
31082.2	94956.5	21452	262143	94027.7	182710	702.9	257.4	0.227014
59790.8	79565.6	49248	27603.4	74322.8	24340	2731.3	1614.8	0.230561
214724	119913	117353	129391	109312	77574	50.6	35.2	0.230561
156604	103328	99326	59488	96948.9	40213	11	8.8	0.234108
143416	100293	93715	57876.5	103727	36567	-6.6	45.1	0.234108
27837	73227.9	24913	5571.5	66911.1	5457	42.9	9.9	0.235291
143344	96182.3	97671	58426.5	88725.5	43156	-30.8	-39.6	0.236473
70272.8	86925.4	52981	43804.2	88014	32617	70.4	16.5	0.238838
13902.8	73567.3	12385	5063.3	71223.1	4659	157.3	35.2	0.238838
148707	93393.1	104351	72295.3	86416.3	54827	31.9	-56.1	0.238838
72837	85662.3	55724	66213.4	79244.7	54759	-8.8	35.2	0.243567
55931.2	129017	28411	156284	146013	70146	17715.5	8506.3	0.243567
148552	114327	85155	62676.9	106902	38424	68.2	3.3	0.24475
9666	67534.2	9380	1871.1	67598.9	1814	-25.3	-3.3	0.24475
7921.5	83908.8	6187	97061.8	94404.1	67381	157.3	23.1	0.24475
10720.5	63466.9	11070	8690	64548.1	8823	292.6	214.5	0.245932
8867.25	75608.1	7686	64802.1	96861	43845	278.3	123.2	0.249479
124232	88481.6	92015	67695.1	84662.2	52402	53.9	19.8	0.249479
9016.5	65221.3	9060	6116	99904.8	4012	-7.7	1.1	0.250662
106702	96463.8	72492	116446	108325	70449	7436	3194.4	0.251844
138890	107900	84358	39184.2	106181	24185	42.9	-48.4	0.251844
147977	98143.3	98813	48799.3	93536.6	34191	-2.2	37.4	0.254209
170152	102358	108942	69474.9	100639	45242	37.4	-11	0.257756
130349	91754.9	93102	49012.7	79779.8	40262	-18.7	17.6	0.26012
65919	90653	47655	62267.7	87339.8	46723	6376.7	3154.8	0.26012
121994	93196.1	85787	55086.9	83803.6	43079	16.5	38.5	0.26012
87120.8	89627.6	63703	56106.6	87491.4	42027	-42.9	-20.9	0.262485
13698	65411.8	13724	8622.9	65119.9	8678	327.8	187	0.266032
132903	111393	78191	39801.3	89871.1	29024	18.7	16.5	0.266032
141182	99354.3	93126	71247	103065	45304	29.7	23.1	0.271944
71889	90056.7	52315	76535.8	94814	52902	6559.3	3209.8	0.275491
6726.75	65533.6	6727	2264.9	67408	2202	30.8	-15.4	0.276674
148283	93567.2	103860	54214.6	91107.4	38998	16.5	-30.8	0.276674
31710.8	72919.1	28500	34720.4	72447.7	31408	860.2	583	0.279038
105134	92727	74305	47034.9	83918.1	36732	1.1	-35.2	0.280221
100064	90793.2	72228	74394.1	111687	43653	26.4	-51.7	0.282585
128092	90512.5	92746	54049.6	83341.8	42502	20.9	0	0.283768
262143	150978	113790	262143	146751	117068	3494.7	2750	0.287315
155548	105563	96568	57229.7	97827.4	38339	36.3	20.9	0.287315
21249	66970	20794	11158.4	66341	11023	228.8	309.1	0.288497
69363	79694.5	57040	79381.5	77827	66845	1006.5	976.8	0.288497
75367.5	103289	47820	117646	104441	73822	15923.6	7747.3	0.28968
146803	109411	87933	57557.5	104999	35925	22	-51.7	0.292044
6858	65959.2	6814	8784.6	68504	8404	1397	550	0.293227
107622	92850.6	75962	52334.7	86740.5	39541	-24.2	36.3	0.299139
9681	88512	7168	138510	94438	96120	173.8	74.8	0.302686
69375	75853.1	59939	80809.3	73752.1	71807	8588.8	3682.8	0.303868
67790.2	91267.1	48678	106469	97996.6	71202	14183.4	6089.6	0.303868
78533.2	81145.8	63426	27162.3	80069.7	22232	5.5	-28.6	0.30505
159086	107899	96626	65919.7	92410.8	46749	-9.9	25.3	0.308598
63684.8	94011.6	44395	78894.2	110063	46977	8484.3	3943.5	0.310962
81083.2	81551.1	65160	50954.2	87444.6	38188	-25.3	-48.4	0.313327
114845	84323	89258	35601.5	83384.4	27981	12.1	-12.1	0.316874
6722.25	65645.9	6711	1489.4	62811.7	1554	-3.3	-38.5	0.318056
119948	119183	65957	52739.5	110830	31186	22	-31.9	0.320421
114989	90125.5	83616	49566	85182.7	38134	-2.2	16.5	0.320421
126320	103514	79975	37811.4	98282.9	25213	-50.6	17.6	0.326333
65323.5	93892.8	45595	112739	97127.2	76070	12353	6273.3	0.327515
68229.8	80710.2	55402	90607	82071.3	72352	5663.9	2802.8	0.32988
90166.5	89897.6	65732	52966.1	99873	34756	6.6	-19.8	0.331062
14506.5	70229.6	13537	10268.5	84659.3	7949	-31.9	26.4	0.331062
41922.8	76955	35702	58169.1	80998	47065	8024.5	3514.5	0.332245
73886.2	101815	47559	85739.5	97348	57721	8154.3	4655.2	0.332245
66431.2	104819	41535	99049.5	101125	64191	11981.2	6045.6	0.333427
84077.2	81447.5	67652	58182.3	77003	49518	10329	4895	0.33461
204714	137113	97847	236597	143712	107894	5691.4	2554.2	0.33461
33986.2	68354.2	32585	36550.8	68355.8	35043	1134.1	467.5	0.339339
165346	109043	99375	79569.6	111781	46651	-7.7	-15.4	0.344068
107051	79397.4	88362	48072.2	88996	35400	11	25.3	0.345251
8424	65133.9	8476	1623.6	63562.9	1674	16.5	24.2	0.346433
97658.2	99953.6	64031	141274	96100.8	96342	11827.2	6391	0.347616
79947.8	93809.6	55852	82903.7	94276.9	57630	10753.6	5556.1	0.347616
74896.5	90142.1	54452	56426.7	87185.7	42415	3789.5	2632.3	0.348798
137211	99924	89991	94068.7	92920.2	66346	-42.9	8.8	0.351163
95514	120125	52109	139486	126277	72391	6681.4	4275.7	0.353527
58092	84289.8	45167	78783.1	81781.8	63133	1002.1	529.1	0.358257
20385	65162	20502	10045.2	63215.1	10414	460.9	262.9	0.359439
111254	89496.1	81469	40855.1	82691.9	32379	25.3	30.8	0.364169
150363	98918.8	99619	82088.6	105749	50873	70.4	12.1	0.364169
127871	93038.6	90072	33269.5	90885.8	23990	-2.2	-39.6	0.365351
141616	94615	98092	50143.5	83966.7	39137	0	-40.7	0.365351
131504	103741	83074	40494.3	91574.7	28980	15.4	-12.1	0.366533
62646.8	81507.6	50371	88146.3	79401.2	72754	5548.4	2544.3	0.367716
121011	84686.8	93646	49351.5	82457.2	39224	26.4	20.9	0.370081
18252.8	64520.6	18540	19202.7	64174.8	19610	1223.2	471.9	0.371263
146287	112393	85299	262143	115301	149000	5055.6	2761	0.377175
262143	136174	126161	109914	158493	45449	-2.2	15.4	0.378357
165178	100895	107291	70640.9	93688.5	49414	63.8	45.1	0.378357
6057	65687.8	6043	2202.2	64835.3	2226	9.9	23.1	0.379539
135176	108978	81290	65143.1	87956.2	48538	17.6	-14.3	0.379539
112606	97009.2	76073	248078	92545.9	175675	14719.1	6462.5	0.380722
12519	65809.4	12467	4405.5	68368.2	4223	-16.5	-13.2	0.381904
82774.5	80874.1	67076	117129	78475.6	97816	7145.6	3315.4	0.385451
23859	66557	23493	13222	66933.2	12946	305.8	433.4	0.385451
68652	93448.6	48146	54270.7	89828.9	39594	7516.3	3722.4	0.385451
71385	82073.8	57001	41406.2	75745.9	35825	-31.9	45.1	0.386634
112645	89862.4	82151	71872.9	78912.1	59690	5.5	7.7	0.386634
58773.8	80128.9	48070	51759.4	77722.1	43644	2437.6	1157.2	0.387816
156816	101454	101298	60589.1	98303.4	40393	8.8	-1.1	0.387816
94829.2	91558.7	67877	39567	89660.2	28921	-48.4	5.5	0.387816
74703.8	95690	51163	62997	90232.1	45755	6639.6	3884.1	0.388998
151467	95488.8	103955	101278	98749.7	67214	-1.1	-34.1	0.392545
72474.8	92958.3	51095	73186.3	86077.7	55721	5702.4	2890.8	0.39491
22482	78976.2	18656	5558.3	74446.9	4893	9.9	-3.3	0.39491
217376	129881	109685	179633	115269	102130	2262.7	1195.7	0.396093
143398	95370	98540	79231.9	90210.9	57560	79.2	-1.1	0.398457
118203	92478.5	83766	53301.6	84664.5	41259	13.2	2.2	0.398457
73509	83140.4	57944	83019.2	83479	65175	5353.7	2450.8	0.398457
45018	114039	25871	114766	139351	53974	5537.4	3634.4	0.39964
137922	92294.4	97935	55270.6	95286.3	38014	3.3	81.4	0.402004
182018	112353	106172	108420	102706	69182	20.9	24.2	0.404369
113768	90337.5	82534	66312.4	85501.1	50828	11	-15.4	0.404369
11581.5	79786.1	9513	136027	79117.8	112676	454.3	166.1	0.406734
262143	116361	147642	262143	73614.3	233376	17354.7	10518.2	0.410281
199326	118419	110312	61106.1	93350.7	42899	49.5	24.2	0.411463
74730	83522.4	58637	96545.9	78253.1	80856	5607.8	2548.7	0.413828
63668.2	76739.6	54373	59653	74536.1	52450	5731	2686.2	0.416193
13095	66193.1	12965	10098	66085.7	10014	59.4	192.5	0.426834
190097	124592	99992	74388.6	110457	44136	37.4	16.5	0.429199
211214	115595	119747	89424.5	107100	54720	-4.4	12.1	0.431564
17795.2	69052.6	16889	15884	68697.5	15153	158.4	267.3	0.433928
115789	96982.9	78244	39037.9	87043.7	29392	58.3	-9.9	0.436293
160510	101123	104024	89241.9	89474	65366	570.9	225.5	0.436293
156893	108215	95016	44493.9	98775.5	29521	381.7	224.4	0.43984
152513	99435	100519	62484.4	83714.5	48916	25.3	52.8	0.442205
150010	99622.4	98683	65375.2	99675	42984	-2.2	-59.4	0.442205
117731	91593.3	84238	48838.9	92255.3	34694	9.9	18.7	0.445752
76177.5	88271.5	56557	72671.5	84988.7	56038	1168.2	1248.5	0.446934
102382	102017	65770	65100.2	88214.5	48364	4.4	-20.9	0.450481
147418	90493	106762	69159.2	84372.7	53719	-42.9	-11	0.451664
137288	100775	89281	81690.4	102910	52023	23.1	-17.6	0.451664
111557	89094.6	82059	84348	85985.4	64288	-2.2	5.5	0.457576
9797.25	73954.5	8682	23493.8	73500.6	20948	2118.6	904.2	0.457576
201947	131103	100950	262143	79879.7	215071	5853.1	2666.4	0.457576
100694	84517.1	78080	52584.4	81835.4	42111	23.1	29.7	0.457576
77355	100774	50306	65792.1	89100.5	48392	6908	4118.4	0.46467
112405	91270.8	80711	85208.2	119008	46923	-15.4	-16.5	0.46467
156591	95547.2	107406	65233.3	95792.6	44629	58.3	-1.1	0.46467
134533	86997.3	101345	65226.7	84040.1	50865	143	104.5	0.471764
151627	94503.2	105150	88041.8	89352	64575	-63.8	20.9	0.472946
65997	78742.7	54928	79018.5	73919.2	70057	4535.3	2050.4	0.472946
143334	102664	91498	67904.1	93269.4	47713	22	28.6	0.474129
5778.75	68298.7	5545	5577	72289.2	5056	3265.9	1404.7	0.476493
68091.8	89750	49721	70755.3	85748.5	54077	10862.5	5616.6	0.478858
163762	103201	103994	58788.4	100531	38324	92.4	3.3	0.481223
7341.75	74182.7	6486	93381.2	76913.2	79568	210.1	81.4	0.483588
170207	117557	94888	106555	99516.5	70171	13.2	18.7	0.483588
4930.5	63407.6	5096	1192.4	63173.1	1237	1.1	16.5	0.485952
136531	95529.5	93664	68607	83340.7	53950	30.8	17.6	0.490682
119690	85321.4	91935	50932.2	79398	42040	-57.2	-48.4	0.493047
107590	95672.3	73700	90675.2	94104.2	63148	13.2	26.4	0.493047
7275	65771.1	7249	2219.8	65589.2	2218	-2.2	6.6	0.494229
108668	84101.1	84680	90555.3	72499.1	81858	24.2	50.6	0.496594
122690	93831.7	85692	37232.8	94566.1	25803	16.5	-15.4	0.497776
61111.5	91807.3	43624	56364	84582.1	43672	5481.3	3294.5	0.497776
136581	102885	87000	111506	90611.7	80648	39.6	-23.1	0.500141
133051	96816.8	90063	66188.1	81843.5	53000	46.2	-2.2	0.500141
148084	97754.4	99278	60655.1	89259.7	44534	20.9	-35.2	0.500141
152294	111569	89458	73938.7	99669.8	48617	-11	1.1	0.501323
5229	64560.6	5308	5172.2	62390.1	5433	-3.3	8.8	0.501323
241060	131912	119762	151542	111364	89180	63.8	51.7	0.502505
137915	99410.6	90920	51601	94577.8	35756	-30.8	-18.7	0.506053
73198.5	92091.5	52091	68832.5	86009.1	52448	7704.4	4159.1	0.508417
97304.2	80071	79641	69232.9	80614.9	56283	16.5	-14.3	0.5096
45880.5	88930.4	33811	95605.4	116448	53806	9130	4518.8	0.510782
10056.8	64087.8	10284	9548	65337.6	9577	215.6	189.2	0.510782
111761	89365.4	81960	39747.4	83135.5	31333	46.2	41.8	0.514329
155056	112950	89967	112039	93977.1	78132	51.7	25.3	0.514329
127872	86540.3	96836	63489.8	94653.4	43959	73.7	0	0.515512
91052.2	102396	58276	152392	100590	99286	8985.9	4962.1	0.520241
120836	86957.4	91069	36301.1	85147.8	27940	-47.3	-30.8	0.521423
60358.5	90093.7	43906	59714.6	90203	43385	4647.5	2852.3	0.523788
12799.5	66510.3	12612	2885.3	65091.6	2905	16.5	-20.9	0.52497
48827.2	83514.5	38316	67023	82204.2	53433	6281	2951.3	0.526153
159349	102740	101646	50252.4	94780.6	34747	15.4	16.5	0.528518
115186	86003.4	87774	50799.1	87217.3	38171	-27.5	20.9	0.528518
226589	130976	113378	123260	140083	57666	39.6	-15.4	0.5297
13551	64946.5	13674	13527.8	64552.1	13734	174.9	113.3	0.532065
131586	99173.4	86955	47976.5	90864.6	34603	18.7	15.4	0.533247
116982	93130.9	82320	60639.7	84912.7	46802	20.9	34.1	0.536794
128524	92883.3	90683	58580.5	88296.5	43480	38.5	4.4	0.539159
171683	121662	92481	69388	113182	40178	69.3	34.1	0.541524
163046	104041	102703	48881.8	109913	29146	-3.3	31.9	0.541524
39036	72775.1	35153	33647.9	72300	30500	322.3	267.3	0.541524
6388.5	63715.8	6571	6942.1	64396	7065	74.8	58.3	0.543888
130531	99535.3	85944	45357.4	93999.4	31623	23.1	9.9	0.543888
14959.5	66336.4	14779	5251.4	72576.1	4742	7.7	1.1	0.545071
148584	98565.7	98793	56005.4	89238.3	41130	66	-37.4	0.547435
45912.8	75247.9	39987	78215.5	72508.7	70694	2318.8	985.6	0.548618
6760.5	75285.7	5885	11710.6	84401.8	9093	567.6	489.5	0.548618
14869.5	103548	9411	164453	108759	99096	189.2	101.2	0.550982
94847.2	97957.8	63455	124093	82473.8	98608	8120.2	5142.5	0.550982
14980.5	90252.1	10878	163469	111601	95995	253	97.9	0.552165
77130.8	80211.4	63019	53375.3	79377.4	44068	8540.4	4653	0.553347
76734	83793	60015	72886	82791.5	57695	1899.7	1369.5	0.55453
47591.2	78359.4	39803	62900.2	74314.5	55470	973.5	650.1	0.55453
15964.5	73179.6	14297	5462.6	71513.6	5006	-9.9	17.6	0.55453
119673	94933	82615	52916.6	86200.8	40231	30.8	35.2	0.555712
138134	91851.2	98559	47054.7	82118	37553	47.3	38.5	0.556894
215422	134107	105274	97614	120129	53253	-37.4	-14.3	0.556894
27376.5	127452	14077	208769	202030	67722	4569.4	2193.4	0.559259
185677	98746.3	123230	103854	90099.4	75541	-22	3.3	0.560441
50525.2	85932.1	38533	78403.6	86971.2	59080	727.1	1079.1	0.561624
222278	123445	118006	77598.4	118870	42782	79.2	-25.3	0.563989
10353.8	101185	6706	38530.8	119721	21092	6832.1	2818.2	0.563989
6458.25	66579.8	6357	12285.9	79093.2	10180	35.2	7.7	0.567536
145119	105072	90514	70577.1	100183	46169	-3.3	44	0.5699
12928.5	67303.4	12589	15081	67225.4	14702	334.4	178.2	0.571083
147027	102582	93930	47587.1	89606.6	34804	49.5	35.2	0.572265
97820.2	82639.4	77575	105511	82088.9	84235	4896.1	2646.6	0.572265
21871.5	73828	19415	22360.8	76027.9	19275	775.5	447.7	0.575812
128366	93074.8	90385	55718.3	84726.8	43098	83.6	0	0.575812
5732.25	64603.4	5815	1527.9	62387.8	1605	15.4	-20.9	0.576995
76503	83848.2	59795	48385.7	75794.3	41837	1252.9	1794.1	0.578177
9809.25	64215.3	10011	3503.5	63797	3599	-2.2	34.1	0.579359
138028	103681	87247	90311.1	86102.9	68739	19.8	84.7	0.579359
57558	84921.3	44419	53400.6	80585.4	43428	5445	2438.7	0.581724
124109	94458.4	86108	54371.9	87587.4	40683	-9.9	-20.9	0.582906
165146	106107	102001	86124.5	96486.3	58498	11	9.9	0.582906
48594	74073.8	42993	50922.3	72305.1	46155	5278.9	2267.1	0.585271
69147.8	78428.3	57781	73364.5	73928.5	65036	8085	3723.5	0.586453
50079.8	78315	41908	59161.3	81271	47707	2776.4	1400.3	0.592365
64638	77367.8	54753	60901.5	73319.9	54436	4331.8	2040.5	0.59473
160508	91584.8	114856	67615.9	96286	46022	39.6	123.2	0.601824
12582	67866.2	12150	3539.8	68090.5	3407	-15.4	-24.2	0.606554
76654.5	91398.5	54964	106148	131949	52721	6463.6	3855.5	0.607736
67251.8	73476.4	59984	79213.2	72539.9	71565	858	1142.9	0.608918
14979	72937.4	13459	6039	69227.2	5717	36.3	-25.3	0.610101
128430	100320	83899	64764.7	98728.1	42991	97.9	-75.9	0.611283
163332	91910.1	116463	51466.8	91382.5	36910	6.6	14.3	0.616013
35628.8	69861	33423	9662.4	68934.8	9186	60.5	563.2	0.617195
123478	89001	90923	48726.7	82167.4	38864	57.2	69.3	0.621924
112516	88166.8	83635	29209.4	82847.2	23106	73.7	-33	0.623107
20930.2	66210.6	20717	14004.1	67020.1	13694	359.7	272.8	0.624289
12407.2	95661.4	8500	166704	105623	103435	210.1	95.7	0.625472
122489	85349.4	94054	44473	86854.7	33557	7.7	17.6	0.626654
73774.5	82069.6	58912	70501.2	77786.6	59398	8191.7	3799.4	0.626654
100153	104173	63007	124116	97457.4	83463	144.1	125.4	0.629019
135819	108949	81699	52045.4	95993.7	35532	46.2	34.1	0.629019
66214.5	82895.9	52348	73242.4	79255.2	60564	5927.9	2565.2	0.630201
140169	93466	98283	80667.4	91257.2	57931	52.8	-4.4	0.630201
6312.75	64101.7	6454	1664.3	63303.3	1723	68.2	4.4	0.630201
172180	136662	82569	262143	142554	120514	733.7	729.3	0.630201
109230	89729.1	79779	35729.1	94481.8	24783	-47.3	15.4	0.631383
42466.5	74261.1	37477	49836.6	74330.7	43940	4111.8	1767.7	0.632566
133616	91412	95793	64951.7	91819.8	46359	37.4	66	0.632566
137997	101734	88896	51078.5	89983.6	37201	30.8	-13.2	0.633748
105836	94720.3	73227	36679.5	95556.8	25156	50.6	-1.1	0.637295
108102	83242.1	85108	38132.6	82455.4	30308	-20.9	-57.2	0.638478
113648	88265.3	84382	40266.6	90497.7	29160	7.7	24.2	0.640842
128013	94327.2	88940	46393.6	88385.2	34400	-13.2	-8.8	0.642025
220872	121523	119114	102774	104192	64644	38.5	50.6	0.644389
162008	102043	104048	50800.2	89560.8	37173	-12.1	-15.4	0.647937
59388.8	81002.8	48049	68450.8	82037.8	54682	7080.7	3103.1	0.651484
148414	94615.2	102800	70082.1	86801	52913	-68.2	2.2	0.651484
8785.5	67594.1	8518	2630.1	61890.9	2785	15.4	4.4	0.655031
8925.75	66982.5	8733	14513.4	64880.6	14660	258.5	147.4	0.656213
202515	111882	118625	126991	102285	81365	26.4	7.7	0.657395
110510	82457.8	87831	51499.8	90950.7	37109	31.9	16.5	0.657395
119488	106797	73324	47291.2	131092	23642	5.5	7.7	0.658578
112970	92794.6	79785	53249.9	79550.1	43869	-20.9	1.1	0.658578
110191	91752.4	78706	59638.7	84586.4	46207	9.9	-41.8	0.66449
159914	108783	96340	72516.4	92576.9	51335	-82.5	-22	0.669219
83444.2	92801.4	58928	145864	109075	87640	12036.2	6176.5	0.672766
10657.5	83696.8	8345	102286	87068.4	76990	125.4	105.6	0.672766
108971	84206.3	84810	133348	81384.4	107380	12577.4	5794.8	0.672766
137770	100345	89979	43148.6	97915.1	28880	-8.8	-13.2	0.673949
89814.8	83599.9	70408	73330.4	90257.9	53245	-4.4	6.6	0.673949
64179.8	87557.4	48038	72703.4	84289	56528	10266.3	5251.4	0.676313
111568	94015.8	77771	163546	106054	101063	3331.9	1619.2	0.676313
92173.5	78417.8	77032	34551	76921.4	29437	11	-38.5	0.677496
81859.5	96962.6	55328	83546.1	88151.7	62112	11344.3	5874	0.677496
32575.5	77969	27381	8856.1	74266.6	7815	-1.1	44	0.678678
140588	96486	95491	142449	98309.1	94961	240.9	112.2	0.67986
125361	96981.1	84714	53309.3	102638	34039	57.2	-40.7	0.67986
78010.5	78059.3	65495	69083.3	75394.6	60050	6587.9	2965.6	0.682225
176018	109915	104950	65447.8	105282	40740	30.8	-22	0.682225
120213	98397.3	80066	64482	89721.7	47100	7.7	4.4	0.683407
153598	110445	91142	37675	114782	21511	11	-23.1	0.683407
160808	98680	106797	104116	93166.8	73238	53.9	28.6	0.686955
134582	94064.8	93765	174952	95450.7	120121	8695.5	5744.2	0.690502
6023.25	67976.5	5807	3558.5	65343.2	3569	519.2	267.3	0.694049
115930	90188.5	84241	59116.2	91797.9	42204	-59.4	-29.7	0.697596
75055.5	83675	58785	52067.4	79462.8	42942	-25.3	-31.9	0.698778
30855.8	68783.4	29399	14093.2	67481	13687	430.1	431.2	0.698778
118892	95688.5	81428	44463.1	90975.2	32030	-2.2	-17.6	0.701143
108792	92448.2	77122	41609.7	89583.9	30440	28.6	-23.1	0.701143
38449.5	103675	24305	262143	73776.8	232862	524.7	202.4	0.702325
157132	106365	96816	82002.8	102821	52267	-49.5	-7.7	0.703508
76118.2	99709.9	50030	89821.6	92869.7	63385	13481.6	6811.2	0.703508
10728	94791.7	7417	145567	122176	78083	192.5	67.1	0.705872
9566.25	67463	9293	3040.4	66219.9	3009	26.4	-12.1	0.707055
69074.2	79736	56773	84916.7	74816.8	74383	1124.2	955.9	0.710602
134520	121637	72477	59078.8	104024	37220	50.6	-22	0.712967
156813	106630	96379	82155.7	106581	50517	38.5	-25.3	0.712967
171154	127082	88264	71592.4	147469	31816	-7.7	2.2	0.712967
67306.5	93675.6	47088	98575.4	92148.2	70107	5380.1	3358.3	0.714149
212540	106420	130888	161312	103681	101964	81.4	106.7	0.716514
141260	123341	75057	214772	123837	113660	8364.4	7016.9	0.718878
21208.5	103602	13416	173460	104722	108553	243.1	140.8	0.720061
64501.5	83228.4	50790	72453.7	88434.7	53693	8296.2	3820.3	0.720061
29414.2	91312.2	21111	262143	76196.5	225467	532.4	240.9	0.721243
96534	91645.2	69032	73434.9	89937.2	53511	49.5	41.8	0.721243
153200	104701	95893	79533.3	112964	46141	0	1.1	0.722426
159682	99066.6	105635	113817	114481	65156	5478	2539.9	0.727155
56943	94872.7	39335	64428.1	91647	46072	5584.7	3281.3	0.728337
176079	113776	101423	89477.3	100550	58319	-33	68.2	0.730702
140764	95111.4	96993	59346.1	89774.6	43323	11	-3.3	0.733067
35309.2	70358.7	32889	24886.4	69140.5	23589	50.6	221.1	0.736614
53823.8	79386.8	44433	59788.3	78699.4	49788	3516.7	1543.3	0.737796
117690	97685.2	78957	72266.7	79962	59229	35.2	29.7	0.738979
59429.2	79314.9	49105	64784.5	77570	54734	3565.1	1590.6	0.740161
119118	93452.1	83535	84574.6	91814.9	60368	543.4	149.6	0.742526
49000.5	80960.5	39665	34552.1	85984.7	26335	3050.3	1989.9	0.743708
144425	93494.9	101236	69345.1	83108.1	54683	22	-30.8	0.746073
65196	84081.5	50816	56875.5	87031.7	42828	8042.1	4332.9	0.74962
128093	98198.8	85487	76808.6	86355.2	58291	33	97.9	0.74962
152082	102731	97019	107658	93489.7	75468	-3.3	14.3	0.74962
129930	86135.5	98857	40144.5	89447.2	29413	34.1	2.2	0.750802
99440.2	81607.3	79857	98864.7	83188.2	77886	9934.1	4508.9	0.750802
118468	94289.6	82341	54884.5	87952.6	40896	5.5	11	0.753167
154097	96164.6	105017	114561	105756	70992	3869.8	1743.5	0.753167
125122	94834.7	86466	53232.3	100202	34816	3.3	101.2	0.755532
185774	111649	109046	80921.5	104835	50587	48.4	-28.6	0.757897
123049	88822.7	90789	45420.1	87235.6	34122	-29.7	-62.7	0.760261
99877.5	94776.8	69063	30250	89526	22144	24.2	47.3	0.761444
180717	118537	99914	177508	120220	96766	6469.1	3083.3	0.761444
134371	94207.3	93476	52357.8	86667	39592	12.1	57.2	0.761444
239175	122464	127993	168369	148374	74368	5296.5	2306.7	0.764991
11923.5	66526.4	11746	1400.3	63508.7	1445	-33	15.4	0.767356
40931.2	75422.3	35566	22379.5	80959.5	18116	2066.9	1338.7	0.768538
128415	97679.9	86157	74027.8	84755.4	57241	159.5	45.1	0.773267
103918	79472.6	85695	39221.6	77278.2	33262	19.8	18.7	0.773267
57519	101831	37018	111876	98250.9	74624	9348.9	4802.6	0.776814
152992	111456	89959	247214	109242	148308	10390.6	5167.8	0.780361
74594.2	89353.3	54711	39688	90096.4	28869	-35.2	2.2	0.781544
125349	95636.3	85897	40165.4	93056.2	28287	51.7	37.4	0.782726
166871	92684.9	117992	75336.8	91011.3	54249	-28.6	-28.6	0.782726
188465	126548	97601	106796	99768.6	70152	6.6	27.5	0.782726
164990	98689.4	109564	97004.6	91916.2	69164	242	273.9	0.783909
57141.8	72553.4	51615	87407.1	72651	78847	2830.3	1337.6	0.783909
6035.25	72881.2	5427	10425.8	73524.7	9293	415.8	238.7	0.786273
162215	95890.9	110865	73144.5	91459.9	52412	22	19.8	0.78982
33795.8	69413.3	31908	11036.3	68433.6	10569	636.9	711.7	0.792185
37188	71756.9	33964	14234	70760.8	13183	514.8	325.6	0.793368
112691	94947.9	77783	55880	112484	32557	-15.4	9.9	0.79455
90877.5	85382.2	69754	73174.2	76904.7	62357	42.9	27.5	0.79455
149829	93739.3	104750	56547.7	85482.2	43353	-3.3	-17.6	0.795732
32853	106957	20130	262143	87394.3	196578	409.2	183.7	0.796915
104483	93155.8	73505	54447.8	89075.9	40059	14.3	35.2	0.799279
6942	74618.8	6097	4732.2	75128.3	4128	-5.5	11	0.799279
151721	96362.9	103185	81156.9	84653.6	62829	2.2	-8.8	0.806373
38033.2	79634.1	31300	68627.9	76773.1	58583	2191.2	983.4	0.806373
132313	96168.8	90167	64958.3	90042.3	47279	53.9	12.1	0.811103
9978	74861.8	8735	7471.2	100396	4877	147.4	48.4	0.815832
67845	85877.2	51775	87630.4	85751.4	66972	4483.6	2124.1	0.817015
164197	106959	100607	89278.2	94732.1	61763	19.8	18.7	0.818197
170990	106113	105604	80942.4	95586	55496	28.6	-6.6	0.820562
150497	100152	98480	47119.6	95660.9	32281	64.9	-26.4	0.821744
152467	147211	67876	259752	163377	104195	26815.8	13376	0.822927
120493	104315	75700	26405.5	101933	16977	17.6	67.1	0.826474
119610	92045.3	85162	62979.4	90672.6	45520	14.3	0	0.826474
108308	86254.9	82292	175612	81020.6	142049	10060.6	5168.9	0.830021
162770	101265	105340	67530.1	88932.8	49764	15.4	51.7	0.832386
67525.5	81385.8	54375	72538.4	79878.3	59514	4726.7	2159.3	0.832386
18401.2	96630.2	12480	229420	99483.9	151133	254.1	90.2	0.837115
140685	97698.8	94371	77089.1	87887.3	57484	25.3	-30.8	0.838297
92162.2	86287.4	69998	39667.1	81679.8	31827	-14.3	-27.5	0.83948
11443.5	89323.6	8396	112155	101988	72069	151.8	1.1	0.83948
155590	97511	104570	68497	88977.8	50451	-40.7	37.4	0.840662
262143	164554	104402	221091	165063	87781	6105	3048.1	0.843027
82555.5	97193.2	55666	61624.2	93592.4	43151	9493	5029.2	0.844209
115120	82785.1	91134	107741	85604.2	82483	71.5	41.8	0.848939
134894	92629.1	95439	47887.4	82455.8	38061	4.4	-1.1	0.848939
157462	98189.4	105097	70715.7	87005.3	53266	73.7	81.4	0.850121
105107	82204.3	83795	54419.2	79280.1	44985	-3.3	9.9	0.850121
198958	139814	93259	152709	136743	73188	4615.6	2457.4	0.853668
184826	122046	99248	55286	100275	36133	18.7	-39.6	0.856033
88249.5	83824	68996	115537	82046.9	92287	8893.5	4581.5	0.85958
153391	110826	90706	65611.7	93247.6	46113	-13.2	-11	0.85958
195183	112250	113956	66129.8	118293	36637	-35.2	6.6	0.85958
100292	115191	57059	170410	132145	84513	9443.5	5443.9	0.860762
122722	103575	77651	68052.6	98843	45121	-49.5	47.3	0.861945
100795	99065.5	66680	41817.6	104665	26184	-56.1	60.5	0.863127
100964	83402.6	79335	86850.5	88598.5	64243	-2.2	22	0.864309
95748	94204.2	66610	44099	86932.5	33245	46.2	19.8	0.864309
160736	98913.7	106497	49183.2	87677	36763	1.1	-8.8	0.866674
161423	103198	102512	70468.2	94674.1	48780	-4.4	79.2	0.867857
108941	100867	70782	48345	91939.8	34461	73.7	17.6	0.869039
85980.8	95567.2	58962	88933.9	99105.1	58810	9636	4538.6	0.877315
87889.5	92172.1	62491	58271.4	86228.2	44288	12.1	3.3	0.878498
151933	102363	97272	59273.5	95195.5	40806	66	-2.2	0.87968
119708	114128	68740	92364.8	107492	56313	11214.5	5505.5	0.87968
177167	117074	99175	110979	110653	65729	632.5	302.5	0.87968
171442	115623	97175	84583.4	102289	54192	27.5	-16.5	0.882045
66198.8	82923.7	52318	62953	81850.8	50405	12551	5588	0.883227
24191.2	100227	15818	262143	97595.9	176030	382.8	148.5	0.88441
84128.2	94196.7	58531	41494.2	86980.7	31264	-2.2	39.6	0.88441
166396	102241	106659	63915.5	90821.2	46121	18.7	49.5	0.88441
58601.2	86113.5	44598	62460.2	79906.9	51227	5441.7	3346.2	0.88441
141491	102823	90182	55257.4	97555.3	37121	34.1	-14.3	0.889139
9825.75	71836.3	8964	31665.7	82028.7	25299	4569.4	1852.4	0.890322
136586	98461.3	90912	76079.3	88404.6	56399	34.1	53.9	0.890322
153075	106212	94452	55037.4	110567	32622	14.3	5.5	0.892686
10290	78006.4	8645	76193.7	106763	46771	26.4	-50.6	0.893869
134148	95704.6	91861	38459.3	119499	21092	-14.3	57.2	0.893869
198177	115006	112931	102951	111410	60560	-7.7	-15.4	0.895051
97233.8	102982	61878	49890.5	95745.8	34149	33	-34.1	0.896233
71457	79963.9	58564	72905.8	77009.1	62044	9683.3	4264.7	0.898598
74574	89533.6	54586	102780	103583	65028	7632.9	3432	0.898598
79680	94735.4	55121	84612	87663.1	63255	11290.4	5790.4	0.89978
125037	96061.4	85304	84339.2	110485	50027	4.4	-18.7	0.89978
148358	100342	96897	109645	85335.5	84205	-12.1	-5.5	0.900963
36107.2	72593.3	32597	27263.5	72308.4	24710	1056	676.5	0.906875
18078.8	85967.9	13782	144493	90714.2	104388	233.2	51.7	0.911604
173984	111633	102140	68660.9	96769	46500	93.5	42.9	0.912786
118245	95645.6	81021	109728	92660	77608	37.4	-18.7	0.917516
9303	67152.9	9079	11067.1	71450.4	10151	1657.7	715	0.917516
155090	95341.7	106606	73907.9	90472.5	53537	0	39.6	0.919881
185032	106513	113848	97740.5	97066.6	65991	-25.3	40.7	0.919881
61332	94211.9	42664	84373.3	103293	53532	11719.4	5706.8	0.921063
61573.5	90190	44742	78401.4	99846.8	51460	8560.2	3883	0.922245
107615	93950.5	75068	144021	100535	93883	11539	6031.3	0.922245
74571.8	79184.9	61718	82557.2	78274.2	69122	5223.9	2986.5	0.922245
5051.25	65760.6	5034	27483.5	71341.5	25247	18.7	25.3	0.923428
138322	108072	83880	88553.3	87634.6	66223	8.8	22	0.92461
108430	86542	82111	36725.7	82033.2	29340	-9.9	-40.7	0.925793
14253.8	66843.2	13975	11060.5	66094.7	10967	453.2	343.2	0.925793
171874	118507	95049	61970.7	111202	36522	20.9	18.7	0.926975
55381.5	99443.3	36498	79506.9	101288	51443	8296.2	4435.2	0.928157
82773	80658.6	67254	81029.3	77573	68456	6266.7	3405.6	0.941163
24474	94722	16933	220580	118961	121518	398.2	187	0.942346
43110	71118.6	39726	33279.4	70148.9	31091	815.1	583	0.943528
164206	102215	105282	71717.8	88122.4	53336	37.4	56.1	0.952987
40433.2	79715.8	33241	8977.1	73900.7	7961	2.2	38.5	0.955352
31099.5	82034.1	24845	41861.6	84768.3	32364	5276.7	2330.9	0.955352
155606	100382	101590	75373.1	91473.3	54001	-2.2	19.8	0.955352
136864	93979.1	95442	30624	98729.6	20328	-33	4.4	0.957716
157048	99677.8	103256	92535.3	97287.1	62335	112.2	69.3	0.958899
119242	92375.3	84597	37325.2	84750.2	28863	-30.8	1.1	0.960081
86210.2	95967.2	58873	79261.6	89922.9	57766	8156.5	4700.3	0.961263
119850	84741.2	92688	48913.7	110817	28927	-49.5	-23.1	0.962446
128392	88967.1	94578	58337.4	83735.6	45658	11	38.5	0.964811
92646	85948.3	70643	109712	81371.6	88361	7068.6	3512.3	0.964811
151168	112079	88393	63352.3	102540	40490	9.9	45.1	0.965993
125399	93566.9	87832	36166.9	100383	23612	-11	20.9	0.965993
174993	118462	96810	82447.2	104836	51540	11	29.7	0.967175
189832	106486	116831	109223	89777.7	79731	17.6	25.3	0.968358
75741	91945.4	53986	118169	107820	71826	12961.3	6529.6	0.96954
100372	91387.3	71979	73261.1	77793.2	61718	1.1	-5.5	0.973087
30088.5	79540.1	24791	54398.3	81416.1	43788	733.7	495	0.97427
66339.8	80207.4	54205	50640.7	75626.4	43884	624.8	837.1	0.97427
130116	101953	83639	50496.6	90320.6	36640	4.4	-28.6	0.975452
78285.8	78932.5	64999	57229.7	87355.4	42935	1207.8	1332.1	0.975452
69480.8	76076.6	59854	59308.7	74732.8	52010	4994	2596	0.976634
79185.8	96382.4	53843	86113.5	89052.7	63373	7140.1	4208.6	0.976634
115581	92107.3	82238	45746.8	82359.8	36402	62.7	25.3	0.978999
107406	82772.3	85040	39309.6	79603.1	32363	20.9	7.7	0.980181
131140	94657.5	90795	51417.3	87320.1	38590	20.9	-39.6	0.982546
76137	93452.6	53393	83145.7	94542.2	57636	4736.6	2142.8	0.982546
128702	85665.9	98459	59230.6	83885.9	46274	-5.5	5.5	0.987276
20429.2	73688.8	18169	30950.7	69574.8	29154	1296.9	592.9	0.987276
118076	93562.2	82707	44437.8	85341.4	34125	49.5	27.5	0.988458
9939.75	81928.2	7951	16354.8	90396.2	11857	3830.2	1581.8	0.988458
200063	115189	113825	79539.9	107342	48562	50.6	40.7	0.990823
104012	95752.8	71189	43862.5	87410.2	32886	78.1	75.9	0.992005
168898	98937.5	111878	61404.2	103633	38831	31.9	85.8	0.993187
209700	115077	119423	138924	114161	79752	14.3	-12.1	0.993187
151976	108299	91966	77545.6	86133.2	59002	29.7	52.8	0.99437
138798	104658	86914	45266.1	93890.3	31596	7.7	19.8	0.99437
113236	89370.6	83037	37368.1	94828.9	25825	113.3	23.1	0.995552
126015	95804.3	86202	38168.9	90025.1	27786	31.9	47.3	0.995552
172981	97971.4	115712	101087	82279.5	80516	-49.5	-8.8	0.996734
75459.8	77718.9	63631	71447.2	77736.2	60234	7112.6	4158	0.996734
111674	86971.9	84150	65000.1	81321.2	52383	18.7	-31.9	0.999099
152298	104968	95086	77074.8	103889	48621	-13.2	-52.8	0.999099
194251	113852	111815	196084	108075	118904	4048	2382.6	1.00028
68828.2	96587.4	46701	94256.8	113889	54239	49.5	-13.2	1.00028
220803	134292	107754	262143	112429	152806	6410.8	3235.1	1.00146
81689.2	86676.7	61765	51839.7	84116.1	40389	-19.8	-16.5	1.00146
142186	98604.1	94502	51191.8	93770.1	35778	8.8	34.1	1.00383
12901.5	65351.1	12938	8400.7	66203.5	8316	193.6	180.4	1.00619
57230.2	77305.7	48517	70077.7	76076.9	60368	4882.9	2190.1	1.00619
163763	96989.6	110655	102870	89908.2	74984	144.1	102.3	1.00856
165838	108795	99898	190596	98549	126748	-1.1	64.9	1.01092
75443.2	96693.9	51133	126865	91027.2	91338	8970.5	4651.9	1.01092
170190	99650.4	111927	81710.2	95013.5	56360	-7.7	-1.1	1.01565
58812	86200.9	44713	76873.5	86536.5	58218	10979.1	5560.5	1.0192
165663	101613	106845	62608.7	96507.8	42516	-53.9	-12.1	1.02748
131130	90506.1	94952	66173.8	89226.5	48604	14.3	80.3	1.02866
149700	99310	98789	107747	85615.6	82477	-51.7	2.2	1.03102
118700	91801.7	84738	50597.8	84206.7	39379	34.1	71.5	1.03102
172531	108280	104423	69598.1	109104	41806	-36.3	19.8	1.03339
39342	117651	21915	262143	77850.8	220676	596.2	284.9	1.03457
141752	90084.9	103123	55040.7	85190.8	42342	79.2	63.8	1.03457
12903.8	67233.3	12578	13072.4	65308.2	13118	-15.4	-11	1.03575
8062.5	79623.9	6636	48767.4	83262.2	38385	3968.8	1661	1.03575
116043	108199	70287	170488	122261	91387	20784.5	9923.1	1.03693
177222	96268.6	120646	98864.7	85046.7	76184	4.4	-31.9	1.03812
112344	89633.4	82141	44467.5	81580.6	35722	18.7	34.1	1.03812
52218	79394.9	43103	62392	81499.7	50171	1839.2	790.9	1.04048
61770	91232.3	44372	77574.2	83526.2	60866	9115.7	4867.5	1.04048
9360.75	81806.4	7499	124495	96107.9	84893	139.7	73.7	1.04166
48909.8	94413.8	33950	83388.8	104661	52216	8017.9	4359.3	1.04285
79328.2	103060	50445	69253.8	110917	40919	9263.1	4987.4	1.04403
62210.2	107070	38078	107517	111222	63353	14554.1	7134.6	1.04403
171238	100437	111734	90637.8	84746.3	70092	71.5	57.2	1.04521
262143	152383	112741	262143	124869	137583	12304.6	5447.2	1.04758
13506.8	64334.5	13759	6925.6	65788.7	6899	172.7	191.4	1.04876
106921	94899.1	73838	168608	90329.3	122329	14968.8	6886	1.05112
52281.8	90126.4	38017	60292.1	88659.8	44567	1771	1404.7	1.05112
15462	101525	9981	182351	112134	106574	353.1	118.8	1.05231
132901	92462.5	94198	63629.5	92494.5	45084	222.2	135.3	1.05349
29700.8	69626.1	27956	20946.2	72397.6	18961	2940.3	1245.2	1.05467
133791	82858.9	105820	71427.4	83434	56105	-26.4	16.5	1.05704
147475	100486	96182	51291.9	88941.8	37794	50.6	6.6	1.0594
130426	94111	90825	61860.7	85381.9	47482	24.2	-12.1	1.06058
28032	74840.3	24547	5695.8	72243.1	5167	-4.4	27.5	1.06295
122234	92901.3	86228	69625.6	86472.6	52768	-4.4	57.2	1.07004
55478.2	91018.4	39946	67918.4	91594	48596	875.6	671	1.07004
73671	80004.4	60348	84588.9	78980.2	70190	8681.2	3923.7	1.07241
68406	97913.2	45786	79656.5	95158	54860	4772.9	3127.3	1.07477
139477	102655	89043	62830.9	95055	43319	34.1	-13.2	1.07714
124289	92163.6	88380	49094.1	82782.7	38866	-7.7	-11	1.07714
137897	92660.1	97531	53686.6	88028.4	39969	-42.9	14.3	1.07714
154964	96230.5	105535	62547.1	87042.4	47093	17.6	-46.2	1.07832
133848	102246	85792	208868	96892.4	141274	9792.2	4840	1.07832
134874	91790	96297	44764.5	91153.6	32184	-18.7	-2.2	1.0795
85323.8	84204.6	66407	181552	83172	143055	4684.9	2829.2	1.08186
93361.5	92391.6	66224	113256	87883.1	84457	22545.6	9485.3	1.08186
85314	134775	41485	262143	117073	146744	27941.1	14104.2	1.08305
76585.5	93352.7	53765	99332.2	86867.3	74940	3219.7	2198.9	1.08423
105551	94145.1	73476	56766.6	102062	36451	-16.5	34.1	1.08423
139466	95977.8	95231	41522.8	88225.9	30844	-4.4	-5.5	1.08541
144645	93855.1	101001	66292.6	86891	50000	-14.3	14.3	1.08659
59124.8	89887.9	43107	73971.7	84010.2	57705	9039.8	4654.1	1.08778
94913.2	89899.5	69191	108618	81735.4	87091	13976.6	6167.7	1.09014
152315	97383.8	102503	75399.5	84797.1	58273	11	16.5	1.09014
165468	113757	95327	73092.8	96537.9	49620	38.5	11	1.09487
101704	88854.7	75013	31722.9	88137.7	23588	-14.3	-1.1	1.09487
6755.25	64310.3	6884	9175.1	66559.6	9034	467.5	216.7	1.09605
138541	103708	87548	80087.7	106866	49114	-18.7	-8.8	1.09842
168384	107896	102276	95239.1	84670.8	73716	56.1	-19.8	1.0996
130374	101557	84132	66436.7	103598	42028	38.5	40.7	1.10315
15219	64552	15451	7031.2	63619.6	7243	107.8	31.9	1.10315
148994	99057.9	98573	49812.4	89428.7	36504	-64.9	42.9	1.10433
74138.2	82879.4	58624	78239.7	81362	63021	8633.9	4746.5	1.10551
95711.2	99788.9	62858	124541	96404.7	84663	48.4	11	1.10788
15918.8	65667	15887	7478.9	65852.1	7443	2206.6	998.8	1.10906
23406	132487	11578	262143	115701	148484	506	276.1	1.11379
10938	65560	10934	3282.4	81514	2639	20.9	-22	1.11379
42423	86644	32088	50414.1	81291.7	40643	8003.6	3315.4	1.11379
51462	99387.4	33934	61286.5	91291.8	43996	8241.2	4313.1	1.11379
10296.8	67366.3	10017	2305.6	67910	2225	-1.1	-24.2	1.11734
121995	87028.7	91867	45163.8	76395.2	38744	30.8	38.5	1.12325
80454	88514.5	59568	84443.7	84335.6	65620	1426.7	1615.9	1.13034
135861	104106	85526	49055.6	95870.1	33534	7.7	20.9	1.13271
12649.5	74866.6	11073	103006	78358.9	86150	168.3	24.2	1.13271
163790	102377	104849	64146.5	94141.9	44655	-27.5	23.1	1.13271
153304	100769	99703	51364.5	95598.8	35212	48.4	-68.2	1.13389
119279	87018.9	89832	43448.9	83983.7	33905	22	-73.7	1.13389
5788.5	66917.5	5669	5008.3	73036	4494	38.5	-27.5	1.13507
119570	93097.5	84171	56105.5	84418.5	43556	25.3	16.5	1.1398
85389.8	115517	48444	116189	104216	73065	12171.5	6206.2	1.14335
140424	95871.8	95991	44975.7	89907.5	32784	-33	-46.2	1.14571
131738	88228.5	97855	37052.4	93697.6	25916	-14.3	7.7	1.14808
153931	102257	98653	45933.8	86142	34946	57.2	14.3	1.15281
56256	96555.9	38183	83386.6	92536.3	59056	3857.7	2671.9	1.15281
83755.5	81313.7	67504	112013	81553.6	90013	7725.3	3657.5	1.15281
94533.8	86548	71583	98941.7	81718	79349	5689.2	2504.7	1.15399
149579	119542	82003	74969.4	117549	41797	13.2	-13.2	1.15517
78558.8	84629.3	60835	88949.3	81000.8	71967	5083.1	2717	1.15517
113870	93823.2	79539	153090	89010.7	112716	7220.4	4532	1.15517
93166.5	91618.9	66643	46561.9	99911	30542	33	37.4	1.15517
132404	99875.6	86880	62508.6	87186.9	46986	2.2	11	1.15872
124294	103415	78768	63039.9	91071.9	45364	-44	-30.8	1.15872
24926.2	66037.4	24737	16907	68429.9	16192	70.4	75.9	1.1599
209974	117653	116961	172098	103339	109142	-4.4	4.4	1.1599
88019.2	86293	66847	145552	81072.4	117659	6556	3114.1	1.1599
132806	105085	82824	56412.4	92974.6	39764	20.9	1.1	1.16227
8202	69799.5	7701	4659.6	66616.8	4584	64.9	-5.5	1.16345
104054	84942.9	80281	53048.6	93036.6	37368	4.4	39.6	1.16463
42607.5	69795.9	40007	43723.9	70683	40540	2983.2	1325.5	1.16463
113600	90327.2	82421	146451	85605.2	112117	12445.4	6618.7	1.16581
18672	73947.8	16548	191819	75942.9	165533	0	-59.4	1.167
68979.8	100937	44787	113132	119420	62085	12040.6	6204	1.17054
55593	94688.9	38477	81177.8	90953.8	58492	8528.3	4570.5	1.17054
11690.2	75570.4	10138	68406.8	79797.6	56181	135.3	48.4	1.18118
61836.8	82491	49127	68025.1	82561.9	53997	4202	2208.8	1.18237
90909	87483.7	68102	116080	80346	94683	10997.8	4585.9	1.18355
24621	72866.8	22144	25357.2	75591.8	21984	943.8	429	1.18355
25837.5	67750.4	24993	19156.5	69980	17940	337.7	206.8	1.18591
146482	95162.8	100878	50106.1	86947.7	37767	5.5	27.5	1.19301
77922	90046.1	56712	95696.7	89939.6	69731	11963.6	6173.2	1.19419
249246	123072	132724	108522	112949	62967	52.8	-2.2	1.19419
139126	95017.1	95959	60426.3	87488.9	45264	5.5	40.7	1.19537
147347	92901.5	103944	56923.9	90464.3	41238	-1.1	-11	1.19537
88248.8	111086	52063	223181	118945	122968	7733	5222.8	1.19655
19719.8	68654.6	18824	4415.4	71413.5	4052	3.3	22	1.19774
33377.2	110014	19883	262143	100938	170201	334.4	167.2	1.2001
21716.2	68783.4	20691	4719	68345.7	4525	16.5	-12.1	1.20247
130437	101674	84076	50129.2	95429.8	34426	-1.1	-62.7	1.20365
22123.5	111573	12995	144344	134964	70091	12.1	46.2	1.20483
254660	109715	152115	186143	108209	112736	38.5	31.9	1.20956
155709	107445	94975	60968.6	92852.7	43032	-8.8	-7.7	1.22138
17793	73770	15807	15819.1	73183.7	14166	272.8	374	1.22257
65970	81470.8	53067	68091.1	77393.3	57659	2223.1	1448.7	1.22493
129429	99536	85218	72301.9	84103.3	56340	-20.9	35.2	1.2273
34127.2	69327.2	32261	30509.6	67650.5	29556	979	466.4	1.22848
105970	92459.1	75113	33205.7	79754	27286	60.5	-18.7	1.22848
128093	95050	88319	64104.7	86835	48381	12.1	5.5	1.22966
5222.25	64295.6	5323	11914.1	65951.7	11839	257.4	171.6	1.23321
136589	93097.5	96152	48283.4	84311.7	37531	33	24.2	1.23794
129134	92836.1	91160	55261.8	93396.5	38777	12.1	14.3	1.23912
56208.8	97869.1	37639	84042.2	94400.4	58345	6900.3	3991.9	1.24385
114012	87900.5	85004	50531.8	81493.5	40637	-19.8	13.2	1.24503
55472.2	75686.1	48033	60832.2	73677.7	54110	2655.4	1213.3	1.2474
124342	86829.5	93849	59919.2	82150.3	47801	24.2	46.2	1.24858
6090	73191.7	5453	22609.4	85902.4	17249	1883.2	763.4	1.24858
209231	117735	116466	89148.4	97923.8	59663	86.9	509.3	1.25213
71267.2	86994.7	53688	73109.3	89989.1	53243	6473.5	3854.4	1.25331
81267	90775.9	58671	76133.2	90483.9	55142	6396.5	3762	1.2604
56968.5	94492.4	39511	139923	89415.6	102555	4516.6	3075.6	1.2675
5874.75	69747.8	5520	53424.8	70235.7	49850	53.9	71.5	1.26868
109347	83167.9	86165	43414.8	78238.8	36366	56.1	-31.9	1.27341
104978	90497.6	76022	44168.3	85454.9	33873	11	1.1	1.2805
10755.8	77020.2	9152	80573.9	79374.8	66526	185.9	80.3	1.28168
158914	112654	92448	69391.3	107856	42164	25.3	-8.8	1.28641
35127	80605.2	28560	14792.8	80620.5	12025	-1.1	70.4	1.2876
65082	75912.4	56186	54045.2	76116	46533	9529.3	4295.5	1.28878
154650	100204	101145	97798.8	89832.1	71348	38.5	37.4	1.28878
189494	109269	113652	99210.1	93752.5	69351	-28.6	-2.2	1.28996
182040	102084	116866	81732.2	99014.8	54097	44	42.9	1.29233
122246	90928	88108	83202.9	83591.9	65231	2791.8	1129.7	1.29469
66158.2	80543.7	53831	24444.2	78555.1	20393	4288.9	2713.7	1.29469
124798	101353	80696	33112.2	97381.1	22284	-3.3	-6.6	1.29706
123831	91348.4	88840	52097.1	83355.4	40960	-23.1	79.2	1.29706
105899	87957.7	78904	37214.1	80698.3	30222	1.1	77	1.30297
131133	90611.2	94844	40680.2	82610.9	32272	33	-11	1.30297
103602	86139.2	78822	84255.6	98455.5	56084	14389.1	7076.3	1.30533
133070	91185.5	95639	47514.5	80931.2	38476	20.9	8.8	1.30533
30377.2	70037.1	28425	28341.5	70844	26218	3337.4	1455.3	1.3077
43578.8	108650	26286	75309.3	108864	45336	12903	6363.5	1.3077
14583	66484.3	14375	8499.7	72691.7	7663	-5.5	58.3	1.3077
130696	108135	79209	56060.4	104440	35178	-18.7	29.7	1.3077
82637.2	82542.8	65611	44178.2	85142.3	34005	56.1	25.3	1.30888
134704	95782.6	92167	54062.8	96934.7	36551	0	23.1	1.30888
78867	112006	46146	121064	103125	76936	9869.2	5297.6	1.31006
107026	87044.4	80580	40752.8	86452.5	30893	27.5	-38.5	1.31124
117054	96699.3	79331	46597.1	82541.5	36997	28.6	11	1.31124
58291.5	96767.6	39478	113241	101559	73074	14063.5	6715.5	1.31243
8501.25	81608	6827	100675	93208.5	70786	182.6	29.7	1.31479
140262	91752.4	100185	49724.4	85598.6	38070	389.4	154	1.31597
7275.75	78866	6046	69561.8	81677	55815	133.1	62.7	1.31597
69378.8	99353.3	45764	52572.3	99161.8	34745	2836.9	2494.8	1.32189
77209.5	86819.3	58282	50296.4	84113.1	39188	1265	1427.8	1.32307
110954	81509	89211	53108	87267.4	39883	20.9	74.8	1.32307
177045	111908	103682	96257.7	111844	56403	-28.6	26.4	1.32307
124312	93698.5	86948	36319.8	85562.2	27819	3.3	-26.4	1.32543
141091	97984.7	94367	78018.6	89419.9	57180	-5.5	14.3	1.3278
37189.5	71914.4	33891	30198.3	73179.8	27044	7073	2984.3	1.32898
183539	102262	117624	128811	92483.1	91279	-20.9	-4.4	1.33016
171452	109483	102630	116018	96224.4	79017	62.7	20.9	1.33134
223748	122281	119917	135364	108717	81599	34.1	19.8	1.33371
66000.8	107820	40117	96098.2	98407.6	63998	3438.6	2644.4	1.33371
15054.8	74099	13315	40614.2	90229.9	29499	5225	2114.2	1.33489
64362	83330.6	50618	73990.4	81296.9	59646	5707.9	2801.7	1.33607
152530	102328	97688	81007.3	89172.7	59535	46.2	18.7	1.33607
32922.8	81413.7	26502	61844.2	95866	42278	12999.8	5391.1	1.33844
154612	104224	97220	88045.1	88728.8	65031	6.6	-34.1	1.33844
10284.8	91157.9	7394	82100.7	109383	49190	2255	938.3	1.33962
44838	71775.9	40940	54175	71510.3	49649	2792.9	1203.4	1.34199
185487	120800	100630	174702	101519	112780	3769.7	1719.3	1.34199
54875.2	72860.2	49359	41826.4	71532.8	38320	5479.1	2348.5	1.34317
78834	95859.9	53896	156147	86480.7	118330	4536.4	2560.8	1.34435
133810	95731.7	91604	45366.2	83376.4	35659	18.7	-47.3	1.34435
124252	89014.6	91479	41617.4	82449.8	33080	48.4	23.1	1.34671
141561	92884.9	99880	89848	81431	72310	6.6	-26.4	1.3479
72817.5	85469.1	55835	87818.5	85733.2	67130	2501.4	1527.9	1.3479
7901.25	65257.3	7935	7762.7	65881.4	7722	601.7	256.3	1.35144
123314	92164.4	87686	58323.1	80047.4	47750	38.5	35.2	1.35263
14332.5	66082.4	14214	16640.8	65202.2	16726	254.1	202.4	1.35263
9378	65683.1	9357	2534.4	63980.9	2596	18.7	-7.7	1.35381
124352	97213.4	83831	87104.6	89818.2	63556	33	6.6	1.35617
154672	107885	93958	81849.9	100716	53260	-56.1	30.8	1.35617
38650.5	72864.8	34763	33878.9	69358	32012	2482.7	1056	1.35854
83984.2	88871.5	61932	90454.1	86546.5	68495	5463.7	2695	1.35972
6969.75	80701.3	5660	76688.7	83995.5	59835	67.1	36.3	1.35972
17289	64565	17549	8624	64459.7	8768	163.9	245.3	1.35972
45404.2	109842	27090	81536.4	112884	47337	8350.1	4446.2	1.35972
88560	86164.5	67358	37215.2	82496.8	29564	-18.7	23.1	1.3609
140006	105426	87032	42201.5	90250.2	30645	64.9	-20.9	1.36327
170582	101084	110594	81552.9	87902.6	60802	23.1	5.5	1.36327
165988	105926	102696	111811	102920	71197	-34.1	27.5	1.36445
91208.2	91617.9	65243	93775	87359.3	70349	13218.7	6592.3	1.36563
11480.2	89567.8	8400	131371	90403.8	95234	251.9	69.3	1.36563
19929	67900.5	19235	15613.4	70895.9	14433	1525.7	742.5	1.368
149877	110084	89226	51421.7	98007.1	34385	-26.4	51.7	1.37509
111210	96434.9	75577	29437.1	101885	18935	19.8	8.8	1.37509
8548.5	63289	8852	6268.9	63894	6430	46.2	16.5	1.37864
6018.75	68946.8	5721	5773.9	97827.9	3868	1279.3	569.8	1.37864
11281.5	73647.2	10039	25258.2	75967	21790	498.3	269.5	1.38337
134896	90582.9	97596	44680.9	82436	35521	35.2	40.7	1.38455
23191.5	67676.5	22458	5820.1	67164.3	5679	11	-4.4	1.38928
175643	97015.2	118651	83474.6	91234.3	59962	16.5	-66	1.39046
137393	97309.1	92532	53231.2	91886.4	37966	-1.1	72.6	1.39046
168879	110639	100034	51671.4	105843	31994	12.1	-13.2	1.39519
106076	92083.1	75495	164459	87835.8	122706	5481.3	2637.8	1.39637
156234	103635	98798	63873.7	104437	40082	60.5	24.2	1.39992
73472.2	79553.9	60526	58432	78868.9	48554	6235.9	3318.7	1.4011
212599	117474	118604	191828	132056	95199	8507.4	3823.6	1.4011
201172	123239	106979	73669.2	104833	46054	-5.5	28.6	1.40229
62688.8	95992.2	42799	256935	112348	149878	6420.7	3622.3	1.40229
76020	106089	46961	95231.4	101874	61263	14139.4	6915.7	1.40347
121096	96965.4	81845	43573.2	97063.7	29420	-23.1	25.3	1.40347
5496.75	67082.9	5370	64640.4	71898.7	58920	63.8	61.6	1.40465
7245.75	77325.8	6141	33416.9	90242.7	24268	1813.9	753.5	1.40938
131686	97436.6	88572	56395.9	84280.7	43853	66	-22	1.41174
123130	92262.1	87462	52439.2	88323.2	38910	22	8.8	1.41529
18488.2	77436.3	15647	149786	87214	112555	132	82.5	1.41766
111505	88950.8	82153	45449.8	82145.6	36260	29.7	-33	1.42002
158702	128943	80661	64203.7	97936.7	42963	44	22	1.42002
152978	95152.3	105363	48774	93272.6	34270	-19.8	0	1.42239
148670	98541.6	98874	42636	106992	26116	17.6	60.5	1.42239
6879.75	63592.6	7090	4988.5	77507.4	4218	8.8	46.2	1.42357
15452.2	77180	13121	164120	83586	128679	196.9	69.3	1.42357
5470.5	64031.9	5599	2112	63755	2171	-7.7	11	1.42475
30960.8	109708	18495	262143	88051.9	195110	426.8	180.4	1.42593
149235	101362	96488	53445.7	97511.6	35920	-39.6	19.8	1.42712
199011	109391	119227	128586	105398	79954	16.5	23.1	1.4283
126847	95111.5	87403	54082.6	87213.5	40640	35.2	13.2	1.4283
14023.5	67393.4	13637	2675.2	73944.3	2371	-9.9	-19.8	1.43303
74387.2	93490.1	52145	134714	88352.2	99925	15203.1	7466.8	1.43894
76769.2	95514.9	52674	97285.1	96335.5	66182	9267.5	5019.3	1.43894
153982	97013.1	104021	126194	95459.9	86636	7.7	-25.3	1.44012
130422	88334.5	96761	51277.6	80844.1	41568	16.5	3.3	1.44367
61002.8	105340	37952	100524	104441	63078	15968.7	7759.4	1.44485
99565.5	95222.5	68525	126819	86894.6	95647	2261.6	2202.2	1.44603
183731	114367	105284	150778	100737	98091	11	69.3	1.44722
150450	102849	95868	42730.6	96177.2	29117	12.1	-3.3	1.44722
6962.25	77191.3	5911	81823.5	83458.6	64252	86.9	70.4	1.44958
153062	95667.2	104854	60032.5	124432	31618	-34.1	-5.5	1.44958
74970	89229.3	55063	35376	85609.9	27081	81.4	31.9	1.45195
61193.2	88589.6	45269	73772.6	109088	44320	5286.6	2437.6	1.45431
122956	98607.8	81718	32932.9	96120.5	22454	-15.4	-20.9	1.45904
5931.75	66383.7	5856	11176	66211.4	11062	162.8	100.1	1.46022
121474	99518.8	79994	48967.6	90121.6	35609	7.7	50.6	1.46022
55885.5	85508.8	42832	68710.4	81693.1	55121	10595.2	5437.3	1.46377
138313	103956	87195	47119.6	122347	25240	67.1	-17.6	1.47441
158186	121893	85049	45922.8	114905	26192	63.8	38.5	1.47678
57100.5	106635	35093	87025.4	111097	51336	10491.8	5353.7	1.47796
61508.2	75372.6	53481	71116.1	72832	63992	6140.2	2558.6	1.48032
6174.75	64996.5	6226	7703.3	64516.7	7825	95.7	78.1	1.48032
32912.2	82568.5	26123	203595	86905.5	153532	402.6	176	1.4815
102998	86839.6	77730	62539.4	90570.4	45253	1293.6	542.3	1.4886
122343	105894	75716	164167	111974	96084	4266.9	2367.2	1.4886
68991	91219.7	49566	65193.7	86611.3	49330	6228.2	3906.1	1.4886
145038	103528	91813	37790.5	120144	20614	-29.7	0	1.48978
60285.8	86294.1	45784	57940.3	87331.5	43480	7961.8	4232.8	1.48978
54782.2	138175	25983	262143	75551.5	227392	595.1	281.6	1.49096
8420.25	92449.2	5969	121173	104115	76273	83.6	69.3	1.49215
89227.5	88292.5	66230	133368	84566.3	103356	6212.8	2907.3	1.49215
50280.8	94170.1	34992	81979.7	99327.5	54090	9479.8	4763	1.49215
143783	95742.5	98420	64672.3	94743.8	44735	308	189.2	1.49333
188126	167017	73819	262143	89421.3	192122	29605.4	15361.5	1.49333
34563.8	66973.3	33822	15449.5	66189.3	15297	70.4	462	1.50042
170332	101472	110010	76583.1	98072.3	51176	115.5	70.4	1.5016
158182	104901	98823	74606.4	94137.5	51939	-5.5	15.4	1.50397
108223	94586.7	74984	128392	87345	96334	13685.1	5973	1.50397
14785.5	65348.2	14828	7927.7	65302.9	7956	156.2	272.8	1.5087
250438	190008	86379	262143	68368.6	251282	49274.5	23543.3	1.51106
104924	86993.5	79044	64892.3	86125.3	49379	0	-18.7	1.51106
146786	95418.3	100817	86174	86533.1	65264	62.7	20.9	1.51343
202758	110172	120611	120962	96241.7	82369	11	53.9	1.51343
135749	100224	88766	40925.5	88708.2	30235	29.7	0	1.51461
179608	181239	64946	262143	157427	109129	27505.5	14021.7	1.51461
162434	99259.1	107247	52812.1	91437.5	37852	-19.8	-59.4	1.52525
176402	104245	110899	54265.2	109080	32603	15.4	22	1.52762
140852	96484.3	95672	56570.8	92964.5	39880	26.4	13.2	1.5288
117497	88969.4	86550	40274.3	82414.8	32026	59.4	44	1.52998
212440	122582	113577	88975.7	110459	52790	-14.3	39.6	1.53589
134638	104778	84213	35841.3	94435.6	24873	20.9	-39.6	1.53826
56646	75044	49469	56966.8	74161.7	50341	1963.5	1457.5	1.53944
81658.5	102966	51974	262143	96220.1	178547	4156.9	2797.3	1.54181
122508	88594.3	90623	57686.2	78915.4	47906	-22	6.6	1.54299
146022	95824.4	99867	84038.9	84627.8	65080	-41.8	-57.2	1.54299
113484	81800.4	90920	37221.8	77229.4	31586	-23.1	-20.9	1.54299
11607	92091.6	8260	148822	98140.7	99380	185.9	105.6	1.54535
147704	97616	99163	70470.4	86768.6	53226	25.3	38.5	1.54653
61694.2	92619.1	43654	84912.3	89459.3	62205	3993	2753.3	1.55481
145805	97644.5	97860	54685.4	82806.4	43280	33	19.8	1.55836
171856	111065	101407	85313.8	96525.2	57924	-5.5	49.5	1.56072
14094	79964	11551	25428.7	82737.3	20142	4424.2	1865.6	1.56191
74530.5	93013.8	52513	95430.5	89994	69495	10212.4	5340.5	1.56309
125918	93095.6	88642	49177.7	85309.6	37779	-19.8	-27.5	1.56427
129051	86877.1	97350	39751.8	84230.8	30929	-34.1	17.6	1.56427
127262	91131.4	91519	56955.8	89720.8	41603	-44	44	1.56663
58425.8	76736.3	49898	61108.3	75640.6	52945	3810.4	1716	1.57491
38689.5	161511	15699	262143	93322.3	184091	628.1	292.6	1.57491
97983	89167.7	72015	40781.4	82326.6	32464	39.6	-1.1	1.57728
105814	94050.3	73733	47858.8	105085	29847	-3.3	40.7	1.57846
82665	87736.2	61748	47467.2	84983.2	36605	-8.8	22	1.58437
133951	90582.2	96913	34707.2	90046.4	25260	8.8	-28.6	1.58437
104692	95799.7	71619	56690.7	99953.8	37170	44	12.1	1.58437
69907.5	84667.8	54111	83343.7	81731.2	66829	16953.2	7354.6	1.58674
262143	146619	117173	107375	170461	41282	15.4	-34.1	1.5891
130888	91830.7	93410	60459.3	86395.3	45862	4.4	-25.3	1.59146
94070.2	83741.8	73619	83963	85842.6	64101	2770.9	2159.3	1.59146
118668	101163	76876	71247	96800	48236	46.2	11	1.59146
20408.2	87166	15344	190199	97730	127544	192.5	91.3	1.59265
133414	100744	86789	68427.7	94741.2	47334	95.7	23.1	1.59265
158403	103561	100241	52688.9	86407.6	39962	64.9	-4.4	1.59383
72612	101723	46781	83359.1	97324.6	56132	9725.1	5353.7	1.59501
76131	87404.7	57083	95162.1	95674.5	65185	10641.4	5508.8	1.59501
84930.8	93333.2	59636	13080.1	92312.9	9286	-24.2	47.3	1.59619
25994.2	69493.3	24514	34202.3	69051.5	32461	171.6	101.2	1.59619
203517	153743	86753	65095.8	137657	30991	19.8	-23.1	1.59856
9171	64885.1	9263	2052.6	61424.3	2190	-11	23.1	1.60329
59964	95478.5	41159	93886.1	96624	63679	13987.6	6756.2	1.60447
168758	109378	101115	81937.9	102264	52510	8.8	40.7	1.60447
132970	94169.5	92539	57945.8	85981.3	44167	25.3	-39.6	1.60684
44401.5	95403.3	30501	64489.7	100182	42187	6251.3	3572.8	1.60684
102844	92171.2	73125	93483.5	85407.5	71733	8.8	-16.5	1.6092
62846.2	86273.4	47740	66520.3	85456.4	51014	3525.5	1560.9	1.6092
138365	92034.7	98527	52984.8	85952.9	40399	23.1	-9.9	1.61156
77009.2	89816.5	56191	98653.5	81998.8	78847	8943	3897.3	1.61156
99096.8	85620.6	75851	54820.7	78392.5	45830	41.8	27.5	1.61275
88179.8	79096.5	73062	110117	80229.9	89949	8979.3	4089.8	1.61393
40323	103082	25636	83076.4	107701	50552	6512	3612.4	1.61393
133050	104287	83611	46509.1	100724	30261	3.3	48.4	1.61511
164969	117247	92211	63991.4	116135	36111	-2.2	35.2	1.61866
136737	91561.3	97871	55579.7	87023.9	41856	-3.3	13.2	1.62221
94746.8	105847	58663	114480	110646	67807	19479.9	9507.3	1.62575
111151	98186.7	74189	176762	112704	102785	9914.3	5050.1	1.6293
82953	81468.7	66730	59094.2	94610.8	40934	14.3	40.7	1.6293
70641	85546.7	54117	87180.5	85176.4	67078	9681.1	4310.9	1.63048
13861.5	70843.6	12823	4250.4	68795.8	4049	37.4	41.8	1.63048
166492	108574	100496	109207	117017	61162	4681.6	2197.8	1.63048
73142.2	80847.5	59290	68469.5	76876.7	58369	10215.7	4386.8	1.63166
10479.8	90013.2	7630	98089.2	95382.1	67396	1078	466.4	1.63166
192992	118033	107156	55789.8	97077.8	37663	33	58.3	1.63285
142225	99082	94072	116373	98929.2	77092	57.2	-1.1	1.63285
50506.5	86427.3	38298	13253.9	79666.9	10903	34.1	29.7	1.63403
132801	87164.1	99849	88463.1	93455.6	62035	-4.4	-35.2	1.63758
30066	78530.4	25091	16321.8	71958.7	14865	-3.3	-18.7	1.63994
138919	101314	89861	61475.7	89620.1	44955	14.3	5.5	1.64112
84356.2	78252.3	70648	131193	76263.2	112739	6195.2	3147.1	1.64231
56794.5	92215.3	40363	65633.7	89681	47963	4130.5	2659.8	1.64231
54528	78006.3	45811	66201.3	77862.4	55721	6660.5	3133.9	1.64349
16923	69897.6	15867	22811.8	69062.4	21647	2774.2	1163.8	1.64349
76116	100085	49841	115738	102784	73795	12991	6452.6	1.64349
9018.75	64638.3	9144	2255	67205	2199	17.6	63.8	1.65177
123078	96846.3	83287	78361.8	83673.1	61376	73.7	30.8	1.65295
204777	129874	103333	112699	111448	66272	38.5	-6.6	1.65413
102658	83990.1	80102	43232.2	84633.2	33477	5.5	71.5	1.65768
58216.5	103735	36779	103292	103605	65338	10673.3	5562.7	1.65886
8469.75	65449.1	8481	13156	66053.1	13053	1177	511.5	1.66004
67811.2	79910.8	55613	62983.8	79717.8	51779	4587	2381.5	1.66122
105335	93613.6	73742	64243.3	123813	34005	14.3	-18.7	1.66595
13543.5	83782	10594	10443.4	79491.1	8610	7.7	33	1.66595
118502	89198.6	87066	46499.2	91829.8	33185	15.4	-8.8	1.66714
123240	101221	79792	42941.8	104708	26877	-5.5	55	1.66714
169462	110931	100115	63182.9	109477	37823	5.5	-52.8	1.66832
133054	110467	78936	60799.2	93661.2	42542	3.3	-42.9	1.67068
5367.75	67365.2	5222	12898.6	71269.1	11861	982.3	422.4	1.67068
31418.2	77937.3	26419	9678.9	82122.8	7724	35.2	40.7	1.67187
144925	97840.7	97074	54914.2	92044.7	39099	-57.2	46.2	1.67423
8700	64968.5	8776	3678.4	71069.5	3392	23.1	14.3	1.67659
5812.5	64982.6	5862	2964.5	83132.9	2337	-23.1	-9.9	1.68132
64510.5	84462.3	50055	68332	84899.7	52747	11569.8	5992.8	1.68724
113035	97700.5	75822	44774.4	89445.1	32806	40.7	3.3	1.68724
143330	91196.1	103001	42531.5	83445.9	33403	-18.7	31.9	1.68842
36462.8	262143	8742	262143	137815	124658	819.5	415.8	1.69315
81042	91575	57998	91227.4	89635.4	66700	1201.2	1457.5	1.69433
163331	110750	96651	77513.7	92449.9	54948	36.3	42.9	1.70024
125264	87270.4	94067	78501.5	90548.1	56817	19.8	-18.7	1.70379
126380	100382	82509	81173.4	90936.4	58500	-11	-3.3	1.70497
118640	93829.2	82865	65398.3	92533	46318	17.6	2.2	1.70615
49734	72356.4	45046	51175.3	70715.5	47427	970.2	508.2	1.70615
83217	86855	62791	151577	87619.1	113374	7027.9	3052.5	1.70852
16355.2	74871.3	14316	41156.5	84965.6	31745	506	213.4	1.71088
80970.8	91214.6	58176	58711.4	90829.3	42362	9428.1	4923.6	1.71207
98799	92489.2	70007	107034	104942	66843	5535.2	2977.7	1.71325
4995.75	64120.9	5106	5899.3	63556.9	6083	50.6	62.7	1.71325
123814	92205.4	88002	46697.2	82298.4	37186	-50.6	-6.6	1.7168
63822	75131.4	55671	41230.2	75285.2	35891	3422.1	2108.7	1.71916
5298	65020.6	5340	6733.1	65488.3	6738	526.9	227.7	1.72034
24867	73178.4	22270	8857.2	90626.9	6405	-44	-45.1	1.72034
131841	94943.5	91005	76561.1	100662	49845	34.1	48.4	1.72152
197428	123033	105164	109570	113832	63082	19.8	13.2	1.72271
110632	87897.6	82487	45265	79892.5	37131	-51.7	-27.5	1.72389
144367	106524	88818	262143	69447.9	247377	7256.7	3384.7	1.72507
119394	90496.6	86463	39415.2	81003.3	31889	11	29.7	1.72744
77913.8	96206.4	53075	128214	99188.1	84714	19399.6	9158.6	1.72744
112245	89843.2	81877	45175.9	86460	34243	-3.3	-27.5	1.72744
44986.5	93502.8	31531	262143	68369.2	251280	568.7	262.9	1.72862
125914	84646.5	97487	52244.5	76920.7	44512	-49.5	33	1.73217
5835.75	71352.9	5360	262143	68369.2	251280	140.8	52.8	1.73335
112571	95839.9	76977	49502.2	81358.6	39875	17.6	47.3	1.73453
58188.8	92297.5	41317	95739.6	88982	70513	6578	3729	1.73926
5166	66462.3	5094	4389	72198.2	3984	16.5	23.1	1.73926
161014	117751	89615	63928.7	106566	39315	52.8	52.8	1.74044
130276	98213	86931	76077.1	94965.6	52501	46.2	37.4	1.74281
104484	113575	60290	190663	119308	104731	16178.8	9051.9	1.74399
8862.75	101954	5697	92291.1	119822	50478	199.1	63.8	1.74517
67086.8	85316.1	51533	68191.2	84160	53101	3610.2	1856.8	1.74517
138322	107345	84448	46656.5	100515	30420	58.3	-23.1	1.74754
89532	88860.8	66031	42498.5	81842.5	34031	39.6	7.7	1.74754
54672	92247.5	38841	73218.2	95451.2	50271	15214.1	7075.2	1.74754
91917	93496.3	64429	96074	92204.9	68286	8424.9	4755.3	1.75345
165584	123771	87676	113556	141191	52709	7071.9	3291.2	1.75345
121236	86829.4	91505	58280.2	85249.9	44803	-9.9	12.1	1.757
122752	97270.5	82704	54551.2	86552.9	41305	1.1	17.6	1.757
106370	87071	80062	30781.3	81910.2	24628	11	-6.6	1.75818
19545.8	90860.4	14098	49648.5	126286	25765	9828.5	4082.1	1.76054
96636.8	84848.6	74641	33718.3	88031.3	25102	1.1	7.7	1.76054
129681	94466.5	89966	59326.3	92167.9	42184	1.1	24.2	1.76173
163711	101476	105729	97225.7	90850.3	70135	22	41.8	1.76173
160307	110778	94837	75699.8	101118	49062	13.2	-18.7	1.76173
175530	105248	109299	84090.6	92118	59825	4.4	30.8	1.76527
10103.2	113846	5816	178367	121532	96184	504.9	234.3	1.76527
168983	119223	92889	76385.1	110906	45137	84.7	81.4	1.76645
129436	94512.2	89753	53715.2	85389.8	41226	-14.3	-52.8	1.76645
84625.5	93243.3	59479	104874	94834.3	72474	5630.9	3693.8	1.76764
119415	88962.9	87969	57021.8	85105.5	43910	24.2	-27.5	1.76882
64696.5	85839.4	49394	75874.7	88126.3	56425	4034.8	2753.3	1.76882
262143	134918	127335	187598	118689	103585	85.8	52.8	1.77
117510	105576	72944	32420.3	99503.4	21353	-3.3	56.1	1.77118
137297	95624.8	94096	46460.7	88950	34231	37.4	77	1.77237
6603	64751.5	6683	2824.8	63032.4	2937	-6.6	9.9	1.77473
137408	86082.6	104611	49657.3	89903.9	36198	46.2	-3.3	1.7771
147134	97020.1	99387	67633.5	89741.6	49391	48.4	-2.2	1.77828
76074.8	77769.3	64108	89829.3	72382.1	81333	3258.2	2174.7	1.77946
144100	96575.9	97786	58227.4	88312.7	43210	-5.5	6.6	1.78301
25237.5	67874.5	24368	23207.8	66901.8	22734	697.4	467.5	1.78419
141940	108932	85395	43837.2	108033	26593	-18.7	14.3	1.78537
123817	112898	71874	201091	99862.8	131968	2982.1	2691.7	1.78537
57293.2	95499.9	39317	65931.8	88891.1	48609	8539.3	4457.2	1.78655
134556	110173	80040	52561.3	101180	34045	-22	26.4	1.78655
248684	132646	122866	187801	141034	87268	4710.2	2191.2	1.78892
37069.5	69880.2	34765	12205.6	66097	12102	685.3	416.9	1.79128
62320.5	83628.2	48838	49415.3	83082.7	38979	1514.7	1051.6	1.79128
137430	95046.6	94760	54302.6	86826.9	40987	48.4	80.3	1.79128
103568	91241.4	74390	68031.7	84440.2	52801	70.4	37.4	1.79247
133408	92211.2	94815	59479.2	84477.1	46143	72.6	31.9	1.79365
157846	100784	102642	73280.9	95445.6	50317	6.6	-55	1.79601
61481.2	79113.2	50930	70731.1	77391.4	59896	2759.9	1279.3	1.79956
134661	96148.1	91787	70492.4	84113.9	54923	11	48.4	1.80074
138846	109872	82818	47566.2	100064	31153	69.3	-33	1.80193
134231	106606	82519	53368.7	109680	31889	-58.3	36.3	1.80311
133012	88784.3	98183	54553.4	88800.9	40261	46.2	14.3	1.80429
170923	101860	109970	58163.6	88426.7	43107	-11	-25.3	1.80547
148954	107875	90492	71044.6	85717.1	54318	7.7	27.5	1.80666
44128.5	76583	37763	34460.8	84329.3	26781	4790.5	2191.2	1.8102
136153	91745.7	97257	50418.5	85579.6	38610	3.3	46.2	1.8102
161185	107962	97844	77480.7	95107.2	53390	152.9	23.1	1.8102
113612	93896.8	79296	57875.4	79484.5	47719	57.2	14.3	1.81138
44730.8	86819.9	33765	71681.5	90061.9	52161	1065.9	518.1	1.81375
53286.8	73901.2	47255	25130.6	75327.4	21864	1809.5	1304.6	1.81966
37764	71306.4	34708	25348.4	70763	23476	236.5	312.4	1.82203
185796	119901	101553	64927.5	101738	41824	13.2	-4.4	1.82321
8386.5	87686.3	6268	103755	89721.3	75787	133.1	63.8	1.82557
159017	96543.2	107945	48215.2	94065	33592	-9.9	45.1	1.82676
171642	116989	96152	82001.7	106628	50400	15.4	18.7	1.82912
103955	88246.6	77202	51549.3	82561.5	40919	19.8	-14.3	1.83503
216028	132532	106824	200556	156618	83922	3727.9	1724.8	1.83503
21037.5	89416.5	15419	191039	94508.7	132474	477.4	198	1.83621
163450	117304	91317	70889.5	101909	45588	29.7	-4.4	1.84213
116471	100098	76256	139319	108919	83828	55	27.5	1.84213
13221.8	67400.5	12856	3283.5	65726.2	3274	-23.1	15.4	1.84213
201831	115059	114960	127398	116623	71591	14.3	-1.1	1.84567
139868	92956.6	98609	54239.9	88242.4	40283	5.5	-13.2	1.84567
79008	76157.4	67989	94156.7	74742.3	82559	2879.8	1587.3	1.84686
61371.8	84140	47802	32699.7	79112.8	27088	3595.9	2058.1	1.85277
169840	99376.1	112005	107376	93792	75028	35.2	-48.4	1.85395
137031	89422.8	100427	55627	84924.9	42927	4.4	35.2	1.85395
119225	90670.7	86175	37288.9	91005.3	26853	-42.9	-36.3	1.85513
143032	96843	96793	58086.6	89988	42303	-36.3	23.1	1.85513
196042	108480	118435	150122	103060	95463	73.7	34.1	1.8575
26787.8	78643.6	22323	48176.7	78722.1	40107	7066.4	2931.5	1.86696
137564	96368.9	93551	45168.2	91193.6	32460	28.6	40.7	1.86696
137994	103623	87274	61761.7	98133.5	41246	-25.3	18.7	1.86932
70039.5	83133.1	55214	102034	80699.1	82862	5979.6	3006.3	1.86932
77250	90483.8	55951	91173.5	94350.9	63329	13701.6	6769.4	1.87169
68464.5	81874.6	54802	64798.8	79061.9	53713	11121	5170	1.87287
141796	108874	85353	262143	101834	168704	29901.3	13250.6	1.87996
5964	64904.8	6022	9929.7	63253.6	10288	93.5	97.9	1.88233
131878	97201.2	88916	54907.6	93363.7	38542	160.6	103.4	1.88233
172468	108942	103751	82252.5	105931	50887	29.7	71.5	1.88351
7413	69086.8	7032	3391.3	73593.5	3020	30.8	-34.1	1.88706
148783	104568	93247	219124	105705	135855	20191.6	9060.7	1.88942
113110	90743.2	81690	38196.4	84270	29705	-2.2	-44	1.89415
66270	103168	42097	67778.7	98484.5	45103	8629.5	4786.1	1.89888
66073.5	80002.1	54126	65135.4	81373.9	52458	7613.1	3515.6	1.90124
15231	118338	8435	182647	135576	88290	242	129.8	1.90243
169832	119337	93266	95247.9	99045.8	63023	-22	-58.3	1.90361
100849	93835.7	70434	77103.4	88139.7	57330	-16.5	35.2	1.90361
140042	106188	86429	48912.6	87616.5	36586	44	33	1.90479
78983.2	94207.8	54945	138136	107501	84212	12884.3	6584.6	1.90716
115725	96111.4	78910	32322.4	93135.8	22744	47.3	-6.6	1.90834
129868	95511.3	89110	67964.6	86630.9	51415	42.9	8.8	1.90952
94635	84367.2	73512	25520	83220.3	20097	1.1	-25.3	1.9107
124888	102337	79977	47472.7	101272	30721	25.3	-53.9	1.91307
109706	86811.3	82820	74763.7	79940.5	61292	42.9	-49.5	1.91307
8356.5	64075.3	8547	1862.3	64067	1905	-34.1	8.8	1.91662
31982.2	76512.7	27394	32996.7	77641.5	27852	2886.4	1436.6	1.92016
14804.2	65848.5	14734	11805.2	65074.1	11889	291.5	246.4	1.92253
29003.2	70448	26981	31896.7	72734.2	28740	3897.3	1739.1	1.92371
142762	102431	91340	68197.8	89459.8	49960	13.2	47.3	1.92371
180808	114326	103646	105066	95183.1	72341	126.5	100.1	1.92607
148090	92061.9	105421	57609.2	80334.4	46997	53.9	37.4	1.92726
118805	95133.6	81843	49680.4	91763.3	35481	6.6	2.2	1.92726
141782	95125.3	97680	59827.9	86689.5	45229	-13.2	-22	1.92962
55849.5	79698.5	45925	65891.1	78577.7	54955	7410.7	3394.6	1.93199
176184	111522	103535	73683.5	98075.1	49237	35.2	-15.4	1.93672
108330	102353	69363	219812	112669	127858	5779.4	4024.9	1.94026
78330	80708	63605	113298	77751.2	95498	4841.1	2349.6	1.94499
7626.75	64195.6	7786	4692.6	67738.8	4540	248.6	223.3	1.94499
119092	96130.6	81190	81517.7	86331.1	61882	63.8	42.9	1.94499
170409	102027	109460	70789.4	97465.4	47599	25.3	34.1	1.94617
125570	88850.4	92620	53936.3	87093.3	40586	-11	114.4	1.94736
62667	76465.2	53710	72432.8	76678.8	61907	2917.2	1702.8	1.94736
90720	103525	57430	208686	93252.3	146661	13586.1	7014.7	1.95682
224409	109832	133903	146898	102314	94094	15.4	67.1	1.95918
9948.75	79078.4	8245	117600	89165.6	86435	157.3	77	1.96273
14811	67350.4	14412	5066.6	73952	4490	2.2	-20.9	1.96391
78583.5	97505.5	52818	160823	114606	91965	18513	8980.4	1.96391
129758	99018.8	85881	90439.8	87860.4	67460	-19.8	29.7	1.96509
5863.5	67027.8	5733	2458.5	70082.8	2299	-7.7	5.5	1.96982
62081.2	106674	38140	100348	108239	60758	7530.6	4261.4	1.97337
53241	83096	41990	31548	94248.5	21937	851.4	1219.9	1.97455
102058	95767.6	69841	137214	94457.6	95201	3895.1	2115.3	1.97928
138766	95011.8	95716	61692.4	89099.6	45377	-18.7	15.4	1.98283
139317	95056.6	96051	47910.5	87497.9	35885	-9.9	23.1	1.98637
122784	88938.2	90476	50109.4	83165.8	39487	78.1	101.2	1.98756
112538	93545.4	78842	42904.4	83978.9	33482	40.7	-28.6	1.98756
61306.5	90830.2	44234	114706	114220	65815	7834.2	4387.9	1.98874
67283.2	78021.7	56516	64495.2	73837.6	57244	6153.4	2863.3	1.98874
138271	92226.5	98255	50092.9	88681.2	37019	-7.7	52.8	1.99347
151256	127532	77727	77287.1	117672	43044	-12.1	-74.8	1.99465
115533	91763.3	82512	60206.3	82087.1	48067	27.5	50.6	1.9982
13236	65427.3	13258	17655	66237.6	17468	162.8	92.4	2.00175
121150	95930.3	82765	96704.3	127256	49802	125.4	72.6	2.00175
80661.8	80000.1	66078	101686	78658.5	84722	8930.9	4214.1	2.00293
120176	89487.4	88011	46336.4	81354.1	37327	4.4	27.5	2.00293
127650	96736.5	86479	53754.8	86924.5	40528	7.7	48.4	2.00529
30013.5	73200.3	26871	25025	73111.6	22432	446.6	221.1	2.00884
18121.5	72694.5	16337	23689.6	73565.3	21104	357.5	298.1	2.0112
68664.8	84616.9	53181	75945.1	84090.3	59188	8036.6	3736.7	2.01239
79635	82184.5	63503	103507	76823.2	88299	3312.1	1686.3	2.01239
144787	94179.2	100752	79714.8	85272	61265	41.8	-7.7	2.01239
117173	99297.4	77334	34061.5	112044	19923	-8.8	7.7	2.01357
112438	87471.9	84241	40344.7	84801.6	31179	55	20.9	2.01357
101821	91759.4	72722	24483.8	90828.2	17666	-15.4	55	2.01475
139969	99561.4	92134	78311.2	88124.6	58238	47.3	28.6	2.01712
130929	95169.3	90161	50133.6	90608.5	36261	-47.3	-2.2	2.0183
5877.75	65101.3	5917	5659.5	86923.1	4267	-18.7	5.5	2.01948
102312	85329.7	78579	178304	80657.1	144877	4357.1	2062.5	2.01948
163957	105409	101937	66489.5	97247.3	44808	-24.2	-20.9	2.02185
150592	96511.2	102260	38585.8	89751.9	28175	3.3	-7.7	2.02303
146950	113751	84663	99446.6	96683.4	67409	147.4	70.4	2.02539
118678	96793.1	80354	94150.1	91272.8	67602	11920.7	6300.8	2.02776
167016	104725	104517	73491	95391.3	50490	8.8	52.8	2.0313
140834	96122.3	96020	62213.8	114510	35606	12.1	45.1	2.03367
102461	88939.1	75500	119088	83596.4	93360	16262.4	6890.4	2.03722
128810	88801.6	95062	50596.7	81204.5	40834	-30.8	11	2.03958
26688	71499.7	24462	14479.3	76028.8	12481	3837.9	1779.8	2.04076
157358	112499	91668	60772.8	111968	35571	4.4	-7.7	2.04076
162701	105095	101459	85094.9	91575.7	60898	59.4	58.3	2.04195
150838	103648	95374	54006.7	92600.7	38222	-3.3	22	2.04313
99265.5	83011.7	78368	33768.9	85039.9	26024	17.6	-9.9	2.04313
256064	140505	119436	262143	70400.4	244030	15620	7000.4	2.04313
29093.2	67523.3	28237	16540.7	66565	16285	635.8	290.4	2.04786
161120	107820	97933	54509.4	92322.5	38694	-47.3	-7.7	2.04904
68976.8	80395.2	56228	61127	84483.1	47418	-12.1	24.2	2.0514
70443.8	77337.8	59694	72899.2	74674.5	63978	5097.4	2277	2.05259
126097	96901.7	85281	61954.2	88773.4	45737	26.4	-14.3	2.05495
129068	112485	75197	47848.9	106643	29405	11	5.5	2.0585
126565	99779.2	83129	46817.1	89098.8	34436	16.5	30.8	2.05968
7372.5	64105.6	7537	1800.7	63686.3	1853	-28.6	-6.6	2.06441
8390.25	64394.4	8539	6646.2	62482.5	6971	753.5	356.4	2.06678
127156	98544.6	84564	67923.9	85580.3	52015	96.8	94.6	2.07151
10650.8	64172.8	10877	6001.6	63123.2	6231	547.8	276.1	2.07387
143056	95357.4	98318	55806.3	88400.9	41372	273.9	102.3	2.07623
11139	63873.1	11429	8606.4	63970.6	8817	119.9	126.5	2.0786
133536	98965.4	88429	62837.5	89413.5	46057	2.2	16.5	2.0786
18064.5	108057	10956	163283	149682	71491	181.5	24.2	2.08215
191277	132512	94599	70713.5	134538	34446	-3.3	-60.5	2.08333
129518	93226.2	91048	32211.3	91353.6	23108	15.4	6.6	2.08333
36138	78416.7	30202	12692.9	70946	11725	-40.7	18.7	2.08688
164252	106478	101095	67653.3	96633.2	45882	8.8	11	2.08806
147426	107361	89993	55762.3	99508.2	36725	16.5	58.3	2.08806
90953.2	86415.9	68977	60291	89770.1	44015	36.3	17.6	2.09042
139030	90965.8	100164	67721.5	83673.2	53042	33	15.4	2.09042
96591	79824.8	79301	59281.2	90369	42991	8.8	51.7	2.09161
101705	83891.6	79452	40313.9	77976.9	33882	-34.1	-37.4	2.09515
189162	105970	116985	102410	96054.8	69872	-13.2	9.9	2.09633
64995	90562.4	47034	161093	99380.4	106232	11401.5	6037.9	2.0987
8741.25	72286	7925	14468.3	72625.2	13056	4195.4	1722.6	2.10461
5259	67712	5090	4096.4	66665.4	4027	27.5	26.4	2.10579
99922.5	90186.4	72611	36804.9	82418	29266	-14.3	3.3	2.10816
150334	101310	97249	74006.9	95793.4	50631	-56.1	-15.4	2.10934
57772.5	73839.2	51276	67512.5	72126	61344	7100.5	3044.8	2.10934
120312	101161	77943	68103.2	90388.7	49378	59.4	-29.7	2.11052
88112.2	84151	68621	91638.8	106197	56552	-4.4	48.4	2.11171
143284	98373	95456	66222.2	81905.7	52987	-56.1	-20.9	2.11643
24968.2	68348	23941	23315.6	67782.1	22543	2998.6	1299.1	2.11762
70954.5	79363.6	58592	83389.9	71988.9	75915	2004.2	1445.4	2.11762
145019	105297	90259	69527.7	92324.2	49354	22	-38.5	2.1188
144077	114379	82552	51322.7	117534	28617	-22	9.9	2.1188
11624.2	63963.6	11910	3752.1	64897.8	3789	482.9	346.5	2.11998
196930	143815	89740	82151.3	127260	42306	66	68.2	2.12235
173558	97850.3	116242	85959.5	92905.9	60636	-6.6	18.7	2.12471
53574.8	71234.5	49289	42868.1	69591.4	40370	4252.6	1918.4	2.12589
51668.2	81725.5	41433	80910.5	82013	64655	1750.1	854.7	2.12589
83184.8	83219	65509	70446.2	77506.7	59566	4233.9	2373.8	2.12944
14940	70176.9	13952	4605.7	67540.7	4469	-9.9	13.2	2.13062
65611.5	82197.5	52312	46090	76586.1	39440	-27.5	-5.5	2.13654
5410.5	63888.7	5550	8280.8	63398.4	8560	254.1	139.7	2.1389
135007	86856.4	101867	37973.1	81878.2	30394	8.8	11	2.14008
128518	109586	76858	40587.8	96501.3	27564	5.5	23.1	2.14008
62278.5	92445.8	44150	87743.7	82006.4	70121	1602.7	1497.1	2.14126
115709	95286.9	79582	34538.9	96489.2	23459	1.1	44	2.14126
142994	113166	82810	68856.7	99962.2	45143	57.2	57.2	2.14481
179544	112087	104977	62073	100798	40358	39.6	23.1	2.14599
149770	113797	86253	54184.9	106873	33227	24.2	-2.2	2.15072
168878	90360.7	122482	62064.2	86271.4	47147	19.8	51.7	2.15191
116327	99830.1	76366	40461.3	90528.6	29291	17.6	58.3	2.15191
149822	92227.8	106462	73291.9	82659.4	58109	18.7	47.3	2.15309
164223	127123	84662	241749	149701	105833	22968	12865.6	2.15545
5188.5	64916.7	5238	2645.5	69544.9	2493	19.8	9.9	2.159
121793	89916	88770	54975.8	80562	44722	3.3	-2.2	2.16136
45494.2	78589	37938	18274.3	100751	11887	-37.4	-19.8	2.16373
127786	95465.5	87724	75918.7	84469.3	58902	57.2	-28.6	2.16491
117271	91856.6	83668	59108.5	86678.2	44691	-31.9	-13.2	2.17082
139845	104007	88118	58110.8	103527	36786	-3.3	4.4	2.17201
178270	107348	108834	91623.4	96481.6	62236	49.5	34.1	2.17792
5166	64771.2	5227	2168.1	64615.1	2199	28.6	5.5	2.1791
136584	92199.3	97085	60833.3	89923.8	44335	111.1	16.5	2.1791
105308	94339.2	73156	44976.8	84443.9	34906	-5.5	-3.3	2.18028
141178	116965	79103	68313.3	117955	37955	51.7	48.4	2.18147
112088	92736.7	79211	97230.1	78307.9	81372	-15.4	22	2.18147
152631	96519.8	103635	65788.8	85774.4	50266	-36.3	-13.2	2.18265
103357	90472.5	74869	55636.9	84128.7	43341	-30.8	-23.1	2.18501
66628.5	96899.1	45063	78149.5	91743.9	55825	10188.2	5190.9	2.18856
117508	91130.1	84506	45504.8	83290.1	35805	78.1	-39.6	2.18974
110355	98219.9	73633	77810.7	81474.4	62589	-6.6	-50.6	2.18974
115875	110701	68599	71701.3	106481	44130	31.9	-5.5	2.19211
103728	81896.7	83006	43157.4	81260.8	34806	67.1	18.7	2.19329
145708	98342	97101	76165.1	94499.5	52821	33	1.1	2.19329
88056	85423	67556	56768.8	89192.6	41712	-8.8	-5.5	2.19329
94311.8	92117.6	67097	44920.7	80999.4	36345	-18.7	16.5	2.19447
175954	104699	110138	57915	91275.7	41583	6.6	-1.1	2.19565
147018	95263.7	101140	83909.1	81621.2	67373	-22	72.6	2.19565
150890	107933	91619	46040.5	105641	28562	9.9	48.4	2.19684
19152.8	69628.6	18027	17274.4	67806.4	16696	2315.5	1156.1	2.1992
7857	63609.2	8095	1571.9	63394.5	1625	28.6	45.1	2.1992
128686	109152	77265	42176.2	125037	22106	3.3	-36.3	2.20157
134626	89524.7	98552	39657.2	78540.2	33091	-4.4	58.3	2.20393
19011.8	107207	11622	262143	112176	153151	271.7	114.4	2.20393
25268.2	105996	15623	262143	110981	154799	374	176	2.20511
11510.2	64067.9	11774	7717.6	65270.4	7749	95.7	143	2.20866
15204	71488.7	13938	14116.3	75207.4	12301	6360.2	2759.9	2.20984
85838.2	101505	55421	132227	99311.3	87257	15141.5	6662.7	2.20984
16258.5	67225.1	15850	10649.1	67469	10344	299.2	239.8	2.21457
108550	88366.8	80505	86956.1	83768.3	68030	16.5	-8.8	2.21457
149824	93908.6	104558	53722.9	86087	40898	5.5	5.5	2.21575
130511	90824.2	94173	54880.1	81546.8	44105	8.8	40.7	2.21694
138826	96425.5	94354	53513.9	92598.8	37874	29.7	55	2.2193
57885.8	81609.1	46485	61712.2	84743.2	47725	5243.7	2570.7	2.22048
121248	86361.4	92010	52220.3	86215.1	39695	-26.4	-37.4	2.22403
210453	133078	103640	130515	134936	63389	14305.5	6547.2	2.22521
48720.8	76816.7	41566	47956.7	74326.4	42285	1486.1	855.8	2.22521
153732	94069.9	107101	79872.1	90545	57811	91.3	80.3	2.22639
262143	172191	99772	142046	190402	48892	95.7	11	2.22876
91239	87814.1	68092	61679.2	94640.9	42711	19.8	-4.4	2.22994
112380	81430.9	90444	60130.4	78353.4	50294	19.8	-14.3	2.23467
125764	91544.8	90033	50341.5	81975.4	40246	-5.5	-24.2	2.23585
117204	98729.8	77799	193106	90414.5	139971	10737.1	5055.6	2.2394
98877.8	86329.3	75062	40097.2	90526.7	29028	22	-2.2	2.24058
8588.25	86724.1	6490	17136.9	85902.1	13074	4231.7	1817.2	2.24413
25223.2	69388	23823	13828.1	68174.1	13293	717.2	496.1	2.24531
5339.25	69662.2	5023	50999.3	73742.2	45324	64.9	22	2.2465
163328	101234	105734	74021.2	89283.7	54333	23.1	-19.8	2.25359
33689.2	100968	21867	262143	87616.7	196079	457.6	225.5	2.25477
57426.8	76298.9	49326	68480.5	75094.3	59764	938.3	818.4	2.25832
148973	108187	90243	68626.8	100112	44925	-25.3	-14.3	2.26896
162338	98127.2	108420	80603.6	91451.8	57762	3.3	33	2.27132
162530	102028	104398	76029.8	93221.5	53450	46.2	86.9	2.27132
92092.5	91310.9	66097	99003.3	102729	63159	7745.1	4054.6	2.27132
121814	93102	85747	39125.9	83798.7	30599	14.3	36.3	2.27369
93963	102845	59876	130546	100799	84876	15820.2	7682.4	2.27487
101120	88057.8	75257	177784	85127.8	136868	5247	2360.6	2.28197
216801	113492	125192	151964	101667	97958	-18.7	41.8	2.28315
93900	122860	50088	162225	123777	85893	12228.7	7378.8	2.28315
78972	108419	47736	156693	116541	88115	17419.6	8357.8	2.28315
113917	95357.7	78291	46479.4	83506.7	36477	-11	7.7	2.28433
6486.75	75455.4	5634	77243.1	76023.9	66587	123.2	84.7	2.28551
105796	105604	65655	59384.6	94310.8	41266	22	22	2.28551
171579	143318	78459	262143	160748	106874	8547	4078.8	2.2867
52684.5	71403.8	48355	42984.7	72440	38888	6421.8	3113	2.29143
112083	87741.7	83717	40723.1	86779.9	30754	68.2	51.7	2.29143
68771.2	89771.8	50205	67215.5	89547.8	49192	9785.6	4995.1	2.29261
116268	89373.8	85257	36402.3	79940.4	29843	-29.7	41.8	2.29734
129794	120583	70542	216472	144399	98247	7802.3	5784.9	2.30325
166511	112988	96581	67119.8	101445	43361	-16.5	48.4	2.30325
7835.25	64679.6	7939	6959.7	64132.6	7112	81.4	88	2.30561
140459	94054.7	97870	78304.6	88622.4	57906	23.1	-23.1	2.31744
104973	78679.6	87437	56969	74101.3	50384	-49.5	13.2	2.32453
14414.2	64964.7	14541	3927	74317	3463	37.4	-15.4	2.3269
7092	75439.3	6161	83524.1	80811.3	67736	62.7	35.2	2.32808
143578	102089	92170	52056.4	90172	37834	-11	22	2.32808
159101	123280	84579	58590.4	105312	36461	-70.4	18.7	2.33163
115063	87462.5	86217	38414.2	81790.5	30780	2.2	17.6	2.33163
151083	104133	95084	65827.3	90273	47789	40.7	-1.1	2.33281
124509	89965	90700	26995.1	87803.4	20149	14.3	-68.2	2.33635
91941	87511.7	68853	76672.2	91056.8	55183	-24.2	0	2.33635
94776	85287.6	72827	122568	81849.9	98138	6041.2	3179	2.33754
195640	99757.6	128526	166868	109824	99576	179.3	138.6	2.33872
145353	111047	85782	63261	123096	33680	33	29.7	2.34108
127978	104587	80193	35316.6	96293.4	24036	11	-15.4	2.34581
136916	89788.7	99934	56915.1	96471.9	38664	35.2	51.7	2.34818
104086	85816.9	79488	45926.1	80668.2	37311	-12.1	24.2	2.34936
78808.5	92613.8	55767	73285.3	89169.1	53862	579.7	521.4	2.35173
123211	92153.2	87623	94502.1	86470.7	71623	-39.6	-5.5	2.35173
15605.2	64720	15802	6001.6	66743.7	5893	110	203.5	2.35291
158828	110743	93992	69643.2	92481.3	49352	-45.1	34.1	2.35291
117788	95369.7	80941	43169.5	85719	33005	31.9	-24.2	2.35409
111342	89870.1	81194	88906.4	112647	51724	67.1	80.3	2.35646
81999.8	80819.6	66493	99262.9	85663.6	75940	7427.2	3548.6	2.35646
144380	110812	85389	45661	99741.3	30002	5.5	-5.5	2.35882
6830.25	65081	6878	1648.9	63157.4	1711	234.3	53.9	2.35882
141896	93835.8	99102	63096	86393.7	47863	338.8	196.9	2.35882
92718	87240.2	69651	39023.6	83661.6	30569	39.6	75.9	2.36118
88634.2	89469.8	64924	92624.4	87320.1	69517	6573.6	2942.5	2.36118
248032	132045	123102	96268.7	116709	54058	25.3	-1.1	2.36118
129960	93542.6	91050	43258.6	84989.5	33357	-11	-4.4	2.36355
57502.5	102302	36837	103421	99224	68308	13272.6	6537.3	2.36355
54764.2	80925.1	44350	56800.7	77537.4	48009	3291.2	1480.6	2.36591
167102	113978	96081	49113.9	97274.9	33089	51.7	3.3	2.36946
126137	100238	82469	35626.8	91832.4	25425	-56.1	-2.2	2.37064
85047	95819.7	58168	87124.4	97659.9	58466	3985.3	2473.9	2.37419
119657	87833.5	89281	41860.5	81492.7	33664	47.3	-18.7	2.37537
57588.8	76453.7	49365	79380.4	75111.2	69261	3345.1	1546.6	2.37656
21260.2	93661.7	14876	262143	94883	181063	469.7	258.5	2.37656
159126	97743.8	106692	72552.7	83751.3	56773	16.5	34.1	2.37774
153072	104065	96399	60460.4	90447.7	43808	29.7	5.5	2.38128
131186	91156.9	94314	51315	98670.3	34083	7.7	33	2.38128
20587.5	66776.7	20205	14561.8	66392.2	14374	546.7	463.1	2.38247
104599	89276.2	76784	74453.5	78992.8	61770	60.5	23.1	2.38365
131453	92711.3	92922	48022.7	85559.4	36784	37.4	-44	2.38365
164888	103125	104786	110210	92654.9	77953	-6.6	-6.6	2.38365
182441	106405	112368	133284	106951	81672	1551	726	2.38838
63225	137316	30175	262143	74120.8	231781	997.7	442.2	2.38956
154748	105750	95901	55514.8	96838.4	37570	5.5	19.8	2.38956
15219	64887.9	15371	6834.3	64836.8	6908	863.5	454.3	2.39193
137539	101464	88837	56585.1	115724	32045	-3.3	22	2.39193
11390.2	66112.1	11291	3649.8	91156	2624	-3.3	31.9	2.39311
103492	98979	68524	64990.2	94887.1	44887	3624.5	2790.7	2.39547
135436	95607.5	92837	57839.1	93058.3	40733	-51.7	12.1	2.39547
126896	103548	80313	91944.6	100198	60138	3870.9	2035	2.39666
116705	82784.7	92389	49413.1	86921.2	37256	22	17.6	2.39902
15598.5	74211.5	13775	5223.9	81049.6	4224	4.4	39.6	2.4002
59709.8	81227.6	48175	73907.9	77087.3	62833	3940.2	1711.6	2.4002
17695.5	90164.2	12862	118375	109327	70960	8208.2	3458.4	2.40257
132706	105097	82753	66056.1	92655.5	46722	19.8	17.6	2.4073
155666	100702	101306	55201.3	114883	31490	36.3	-42.9	2.40848
97222.5	87279.4	73002	38953.2	83230.2	30672	-22	0	2.41203
14231.2	68866.5	13543	12357.4	70318.2	11517	2453	1243	2.41794
29610.8	70834.1	27396	26527.6	69443.3	25035	4544.1	1998.7	2.41912
125106	93471.5	87716	50397.6	85732.8	38525	-68.2	26.4	2.41912
89448.8	81932.6	71548	139472	81294.8	112436	7018	3510.1	2.4203
86943.8	81035.7	70314	27493.4	77317.5	23304	16.5	8.8	2.42149
81230.2	86944.2	61229	77543.4	81769.4	62149	3069	1787.5	2.42385
100840	87892.5	75190	70235	85132.1	54068	12.1	19.8	2.42503
6486	70015.9	6071	6139.1	71960.7	5591	2114.2	839.3	2.42503
6993.75	80073.8	5724	79942.5	84736.9	61828	124.3	48.4	2.4274
147052	113137	85182	99259.6	91014.5	71473	63.8	59.4	2.4274
166522	102985	105969	61425.1	101481	39668	-47.3	-14.3	2.42976
56052.8	118449	31013	201736	144760	91330	19903.4	8679	2.43686
99891	88907.8	73632	52292.9	86840.4	39464	-5.5	20.9	2.43804
152118	108582	91813	60471.4	99689.4	39754	-30.8	15.4	2.43804
149692	110526	88759	59297.7	119935	32402	22	3.3	2.4404
93618	86183.9	71189	29630.7	80170	24222	8.8	-36.3	2.44159
19656.8	72274.7	17824	10068.3	76211.1	8658	2305.6	1189.1	2.44159
157656	95637	108035	55320.1	98418.9	36837	7.7	0	2.44513
85393.5	79974.1	69977	49689.2	80596.8	40404	2388.1	1821.6	2.44632
69165	82126.3	55193	95484.4	79925.2	78294	4471.5	2025.1	2.4475
63303.8	85755.4	48378	78626.9	90657.7	56839	4675	2021.8	2.4475
168903	110913	99801	83017	99498.9	54680	20.9	2.2	2.44868
118757	93751.5	83016	49115	90726.7	35478	50.6	25.3	2.44868
133295	92696.6	94239	39246.9	90065.3	28558	41.8	39.6	2.44986
141402	92685.9	99982	59398.9	87244.6	44619	-7.7	7.7	2.45104
5924.25	62249.7	6237	4282.3	65024.3	4316	74.8	6.6	2.45104
80084.2	87300.2	60119	119526	83818.5	93455	4469.3	2302.3	2.45223
19740.8	66766.3	19377	13691.7	66432.2	13507	2383.7	1036.2	2.45223
129780	108757	78204	46195.6	88174.6	34335	-1.1	45.1	2.45577
262143	218648	78573	262143	135516	126773	56958	27381.2	2.45577
67322.2	98235.1	44913	71512.1	100632	46572	7546	4149.2	2.45577
51515.2	80173.4	42110	55631.4	80012.7	45566	5127.1	2357.3	2.4605
162337	97802	108780	107261	91351	76950	25.3	38.5	2.46169
145925	109389	87425	85770.3	96779.4	58081	-17.6	-53.9	2.46287
144273	158698	59579	262143	180458	95201	21663.4	11155.1	2.4676
76324.5	80547.5	62100	95129.1	77034.2	80930	7258.9	3179	2.4676
47791.5	92475.8	33869	71986.2	90125.1	52346	4577.1	2117.5	2.47706
65062.5	81500.4	52318	69388	82897.3	54856	6743	3118.5	2.47824
115795	90354.9	83988	44584.1	87165.2	33521	48.4	31.9	2.48888
65996.2	80757.5	53557	79591.6	82181.1	63471	713.9	754.6	2.48888
96492.8	106451	59405	136274	105888	84342	10315.8	4611.2	2.49124
155422	87388.3	116557	59642	84242.8	46398	-22	5.5	2.49243
5894.25	63669.9	6067	1768.8	58664	1976	-5.5	20.9	2.49243
156249	102873	99540	69806	98302.6	46538	-45.1	3.3	2.49597
88518.8	107640	53894	77522.5	102568	49533	7707.7	4831.2	2.49716
66438	85557	50891	113253	84808.8	87516	14891.8	6518.6	2.49834
94719.8	89608.7	69274	55007.7	87836.5	41042	-17.6	48.4	2.49834
72678	84319.2	56488	63961.7	79953.3	52428	7718.7	4398.9	2.49952
219348	139028	103398	126192	127064	65086	74.8	11	2.49952
9692.25	67746.5	9376	2162.6	75347.2	1881	-40.7	11	2.5007
124730	87255.5	93682	47811.5	76433.1	40995	37.4	-27.5	2.50189
89325.8	86162.5	67942	61328.3	81137.2	49536	1970.1	2046	2.50543
192800	108191	116787	57997.5	111187	34185	-31.9	30.8	2.50543
5520.75	64481.9	5611	10523.7	64192.2	10744	253	95.7	2.50662
201057	123711	106510	75775.7	109727	45258	15.4	-8.8	2.50662
144470	100845	93887	58516.7	96345.9	39804	-14.3	49.5	2.5078
158334	104474	99322	96374.3	94188.3	67057	2068	1037.3	2.50898
83172	112526	48440	135380	115879	76565	23486.1	10937.3	2.50898
85291.5	84309.9	66299	92470.4	81636.7	74233	19132.3	9051.9	2.51135
51330	79892.7	42106	84067.5	104152	52898	2828.1	2015.2	2.51253
163043	110466	96728	77629.2	113568	44797	16.5	-16.5	2.51489
151266	100199	98937	94723.2	89003	69748	48.4	-18.7	2.51607
23609.2	83554.2	18518	48840	86334.9	37074	6505.4	2733.5	2.51844
144785	98517.8	96314	61619.8	88621.7	45568	-29.7	38.5	2.52317
114147	86585.6	86397	57855.6	80648.8	47014	-6.6	48.4	2.52553
143494	91583.4	102683	51854	92187.4	36863	-33	-15.4	2.52672
75229.5	80471.4	61267	77277.2	79662.1	63574	8819.8	3984.2	2.5279
146367	104884	91456	61470.2	97124	41478	15.4	37.4	2.52908
129644	87822.3	96745	57051.5	88928.9	42044	-18.7	68.2	2.53026
160274	102578	102397	53853.8	91865	38419	3.3	61.6	2.53145
128490	100731	83596	48583.7	98240.7	32410	24.2	-5.5	2.53381
65981.2	92641.8	46676	168455	105420	104723	13798.4	6810.1	2.53499
144242	105654	89472	41105.9	107020	25172	4.4	18.7	2.53736
196942	140398	91930	80801.6	128823	41106	-6.6	-18.7	2.53854
52306.5	81791.4	41911	55786.5	86482	42275	6552.7	3014	2.53972
16341.8	69341.1	15445	4974.2	78741.4	4140	-16.5	-5.5	2.5409
144265	91681.2	103124	57084.5	82877.5	45140	-8.8	11	2.54918
149452	105844	92537	54759.1	94969.1	37788	-17.6	-28.6	2.55155
163794	98474.4	109007	76835	91642.1	54947	71.5	2.2	2.55273
138800	94010.1	96760	51234.7	91262.2	36792	18.7	-9.9	2.55746
124066	94933	85648	42408.3	91339.2	30428	33	-63.8	2.55982
23759.2	68218.5	22825	14329.7	69205	13570	508.2	394.9	2.561
120592	96219.7	82136	95777	78793.4	79662	1.1	3.3	2.56455
12591	70575.1	11692	15390.1	69974	14414	6.6	-7.7	2.56573
78768	98711.9	52295	101748	97967.3	68065	11220	5822.3	2.57283
97990.5	90238.4	71166	185063	86450.9	140291	13247.3	5826.7	2.57638
99097.5	84547.8	76814	84901.3	79226.7	70230	-5.5	27.5	2.57756
31997.2	71107.9	29490	36733.4	70277.6	34255	3835.7	1623.6	2.57874
6528.75	64828.5	6600	9996.8	109028	6009	69.3	66	2.58465
5896.5	68455.8	5645	2524.5	65914.6	2510	-2.2	2.2	2.58938
23949.8	65992.7	23784	10434.6	66912.1	10220	3180.1	1405.8	2.59056
7333.5	65079	7385	10727.2	63483.6	11074	303.6	145.2	2.59293
69042	104120	43457	112385	97630.6	75440	8164.2	4847.7	2.59411
146232	97290.1	98504	50689.1	90895.6	36547	46.2	44	2.59766
148276	92810.1	104702	61840.9	88333	45881	1.1	13.2	2.60002
15198.8	65543.5	15197	20289.5	65476.3	20308	181.5	110	2.60002
9630.75	96566.8	6536	97829.6	102524	62535	130.9	63.8	2.60239
9376.5	69537	8837	71429.6	72402.9	64655	1164.9	441.1	2.60239
79487.2	83179.4	62627	112709	86247.8	85643	684.2	825	2.60593
5360.25	64777.7	5423	1448.7	65162.7	1457	-25.3	33	2.60712
29310.8	74956.5	25627	38383.4	78506.2	32042	386.1	204.6	2.60948
133990	93895	93521	42931.9	92230.6	30506	-56.1	13.2	2.60948
21698.2	85457.7	16640	142572	83896.2	111371	196.9	97.9	2.61185
125020	96655.5	84768	37625.5	91154.7	27051	24.2	22	2.61421
129802	94086.5	90414	56270.5	85415.8	43174	27.5	51.7	2.61776
134812	95109.2	92894	57583.9	83950.3	44953	36.3	50.6	2.61776
132901	94185.3	92475	67415.7	89661.4	49276	14.3	34.1	2.61894
172335	155278	72735	200809	101730	129365	4384.6	2150.5	2.62012
76517.2	98874.8	50717	72553.8	93295.3	50966	6924.5	4049.1	2.62131
159101	100656	103589	71561.6	97748.2	47979	-70.4	29.7	2.62367
113809	99304.6	75108	53353.3	87052.8	40166	24.2	-12.1	2.62367
127190	95865.3	86950	35696.1	89217.8	26221	-22	-57.2	2.62485
202864	116052	114560	129513	103732	81824	-34.1	-72.6	2.62485
131121	95715.5	89778	66742.5	89328	48966	24.2	-12.1	2.62722
179283	95466.1	123075	85655.9	91567.5	61305	45.1	-52.8	2.6284
9452.25	101054	6130	144423	120451	78579	198	94.6	2.6284
76937.2	115210	43765	145963	99884.7	95769	5090.8	3568.4	2.6284
141314	101557	91192	45423.4	85065.5	34995	24.2	3.3	2.63076
66584.2	116250	37537	124967	117797	69525	13676.3	6693.5	2.63076
158707	110285	94310	56911.8	102978	36219	42.9	-5.5	2.63313
198344	119750	108549	214357	101041	139033	5176.6	2989.8	2.63313
153453	100154	100412	47317.6	99717.2	31098	-18.7	-31.9	2.63431
124042	86189.8	94318	116164	98891.3	76983	89.1	3.3	2.63786
116075	99321.2	76591	37974.2	108491	22939	-12.1	67.1	2.64141
135749	118163	75290	135373	116894	75896	5727.7	2559.7	2.64613
76485	85864.7	58377	128447	79733.9	105575	4610.1	2493.7	2.64732
52626	73688.1	46804	42581	70998.3	39305	5469.2	2565.2	2.6485
109622	86217.4	83326	41935.3	89549.4	30690	-29.7	-22	2.6485
173573	111484	102035	73422.8	99039.6	48585	27.5	-7.7	2.65086
101728	83293.3	80041	41564.6	77666	35073	-55	22	2.65086
79589.2	95851.7	54417	81261.4	94247.5	56506	7315	4198.7	2.65205
28209	80294.7	23024	8089.4	81062.2	6540	49.5	31.9	2.65323
66424.5	97745.5	44536	98828.4	99747.7	64932	12465.2	6486.7	2.65559
151273	104617	94763	67607.1	95302.3	46491	-33	-52.8	2.65559
126948	96709.9	86027	50562.6	86827.1	38164	25.3	4.4	2.65914
67025.2	82244	53409	86588.7	81701.8	69456	14894	6436.1	2.65914
105400	84254	81984	32208	80539.7	26208	-8.8	-23.1	2.66269
16697.2	64818.8	16882	5458.2	63581.3	5626	174.9	301.4	2.66269
131361	86973.3	98983	85298.4	101290	55189	-6.6	17.6	2.66269
11866.5	65296.6	11910	7984.9	65273.6	8017	481.8	235.4	2.66387
5689.5	72740.4	5126	60541.8	78595.7	50482	108.9	35.2	2.66978
102962	91034.8	74122	29881.5	84185.1	23262	-31.9	-3.3	2.67096
41017.5	74014.2	36319	36895.1	73621.7	32843	1433.3	683.1	2.67215
29772	74343.2	26245	27801.4	80038.3	22764	2172.5	915.2	2.67333
102668	90364.7	74459	81099.7	90796.4	58537	-12.1	46.2	2.67333
96318.8	88693.9	71170	58019.5	83651.2	45455	7.7	14.3	2.67451
13459.5	65257.2	13517	9669	64312.2	9853	788.7	344.3	2.67806
105223	93452.8	73790	51796.8	87254.7	38904	-29.7	36.3	2.67806
116942	85883.8	89236	81989.6	85958.6	62510	4.4	-11	2.67924
154822	94962.4	106847	62507.5	85450.4	47940	24.2	-2.2	2.67924
60562.5	84132.3	47176	84806.7	84579.6	65712	1248.5	526.9	2.68279
142964	107467	87183	44544.5	98100.3	29758	-55	24.2	2.68515
161840	91037.8	116505	70648.6	84664.1	54687	35.2	-4.4	2.68634
156439	98150.1	104456	70857.6	91008.8	51025	-33	72.6	2.68634
111946	109331	67104	63995.8	97690	42932	5.5	16.5	2.6887
137194	94786.2	94857	63164.2	92895.8	44561	11	33	2.68988
262143	133468	128719	262143	98806.6	173873	16142.5	7818.8	2.69106
125524	90397.2	91002	74664.7	91220.1	53642	67.1	27.5	2.69343
58188.8	81419.8	46837	61694.6	79601.9	50793	4765.2	1980	2.69579
70578	76487	60473	82502.2	73345.2	73718	7045.5	3192.2	2.69579
121520	107290	74228	179846	136233	86516	26651.9	12983.3	2.69698
6668.25	66739.5	6548	3556.3	72515.8	3214	4.4	27.5	2.69934
145136	102162	93103	47940.2	88107	35659	37.4	-27.5	2.70052
67387.5	95047.9	46464	71947.7	91604.6	51473	4049.1	2901.8	2.70289
133081	97709.8	89260	44144.1	88501.6	32689	20.9	5.5	2.70289
104397	89499.1	76445	58833.5	79632.2	48419	-17.6	-11	2.70644
147342	97039.5	99508	70315.3	98480.2	46793	-3.3	60.5	2.71116
154486	112099	90317	89502.6	91214.5	64306	-39.6	0	2.71708
106654	88692.9	78808	48713.5	85534.5	37324	-14.3	-6.6	2.72062
168553	110570	99903	57085.6	103751	36059	-2.2	17.6	2.72062
38376.8	68828.4	36541	13970	65970.5	13878	115.5	793.1	2.72299
66296.2	83666.3	51930	99143	82006.2	79231	8177.4	3408.9	2.72299
15312.8	74556.9	13460	3811.5	84189.6	2967	-8.8	-12.1	2.72417
47864.2	98732.5	31771	76747	97057.1	51822	9414.9	4822.4	2.73245
155651	109625	93051	112006	98062.3	74855	-22	68.2	2.73245
68166.8	92722.6	48180	66352	98147.9	44305	8635	4629.9	2.73599
98057.2	92868	69198	87802	82663.3	69610	1.1	20.9	2.73718
163198	98354.2	108743	106396	103926	67094	40.7	-14.3	2.73954
123757	120737	67175	242670	133648	118996	741.4	752.4	2.74191
14496.8	88205.3	10771	100091	98481.8	66607	113.3	23.1	2.74191
93831.8	89404.9	68781	46570.7	85794.6	35574	44	47.3	2.74427
91972.5	89830.1	67099	113343	93219.9	79683	11184.8	5079.8	2.749
126001	88956.7	92827	63360	111848	37125	18.7	-1.1	2.75018
111753	109021	67178	82238.2	93591.5	57586	36.3	26.4	2.75137
113687	98141.5	75917	56711.6	87374.6	42537	16.5	-14.3	2.75137
107863	88931.4	79487	246708	88492.8	182707	23406.9	11435.6	2.75255
62475.8	74215.8	55169	90929.3	71066.5	83853	5074.3	3088.8	2.75373
116206	86942.3	87595	53659.1	81046.4	43390	23.1	-34.1	2.75491
135243	97077.6	91301	91491.4	85347.2	70254	14.3	45.1	2.75964
96282	84833.8	74380	106746	81052.5	86311	16476.9	6870.6	2.76674
116926	100144	76518	97244.4	90919.6	70095	37.4	-52.8	2.76792
77670	83170.2	61202	139292	83865.1	108849	4200.9	1955.8	2.76792
164983	123913	87257	162719	131821	80897	6908	3196.6	2.76792
107943	82992	85239	48257	77275.3	40926	-18.7	58.3	2.7691
130648	92602.2	92462	35879.8	94053	25001	29.7	4.4	2.7691
163982	103104	104232	60687	89644.9	44366	24.2	-19.8	2.77028
141710	101172	91795	69524.4	93178.8	48899	-4.4	-2.2	2.77147
184646	106719	113391	76488.5	102590	48862	27.5	47.3	2.77383
262143	139098	123509	212680	139269	100081	609.4	264	2.77383
12720	64099.8	13005	13223.1	63509.6	13645	63.8	122.1	2.77501
10501.5	62984	10927	21642.5	62271.7	22777	123.2	55	2.7762
99400.5	92381.9	70515	62907.9	90813.1	45398	14.3	13.2	2.77738
7264.5	69008	6899	4067.8	66134.3	4031	25.3	49.5	2.77738
124087	105872	76811	69472.7	99544.4	45738	56.1	-73.7	2.77974
138594	90855.3	99971	56116.5	82141.8	44772	72.6	-9.9	2.77974
169994	116099	95959	72993.8	110984	43103	75.9	8.8	2.78329
130275	93339.9	91469	52845.1	86374.1	40096	-13.2	44	2.78447
118133	94675.3	81774	87210.2	87001.8	65693	23.1	52.8	2.78684
141101	96453.7	95872	54557.8	92593.6	38615	15.4	-15.4	2.78802
87644.2	84391.5	68062	56611.5	109867	33769	33	12.1	2.7892
7212	65273.5	7241	4072.2	68499.9	3896	28.6	0	2.79038
189218	134628	92110	262143	116624	147309	12804	6186.4	2.79157
150039	105601	93114	116653	91275.5	83757	-24.2	-24.2	2.79275
19216.5	66668.7	18890	14305.5	66670.8	14062	251.9	259.6	2.79393
67965.8	100045	44522	88194.7	98094.6	58922	4041.4	2596	2.79511
41779.5	108800	25166	262143	79903.1	215008	862.4	371.8	2.7963
10856.2	64172	11087	3658.6	61940.1	3871	304.7	322.3	2.79748
128893	99983.6	84485	52811	96665.8	35804	669.9	304.7	2.79866
54417.8	78441	45465	66515.9	77361.9	56348	11147.4	4898.3	2.79984
74802.8	94006.9	52148	82183.2	93242.4	57763	4893.9	2467.3	2.80457
157018	99892.4	103014	61678.1	83903.5	48176	-2.2	-1.1	2.80812
117521	95223.6	80882	75044.2	85302.2	57655	42.9	-63.8	2.81285
70215.8	90834.2	50660	109506	94266.4	76131	15503.4	7580.1	2.81403
180616	123927	95515	111455	106012	68901	94.6	37.4	2.81521
108426	88147.2	80613	68983.2	85512.7	52868	6.6	62.7	2.8164
100096	101718	64491	80818.1	109722	48272	2790.7	2443.1	2.82113
95701.5	88676.2	70728	95841.9	90577.5	69345	5568.2	3550.8	2.82231
6603.75	79908.3	5416	93220.6	87648.9	69702	123.2	69.3	2.82231
7593.75	64405.8	7727	2537.7	63140	2634	3.3	12.1	2.82349
146332	102051	93973	83483.4	90893.8	60193	25.3	-12.1	2.82585
53988	70531.8	50164	48665.1	69032.8	46200	1217.7	820.6	2.82585
185672	104172	116808	115493	99711.2	75909	-8.8	70.4	2.82822
144780	97520	97296	61771.6	85237.4	47494	13.2	30.8	2.83058
135895	93833.3	94913	64631.6	84885.4	49899	2.2	-3.3	2.83177
171766	102147	110203	46338.6	104016	29196	13.2	46.2	2.83295
63348	81919	50679	74456.8	76593.2	63708	4910.4	2216.5	2.83413
127378	88098.7	94756	66216.7	88445.5	49065	-30.8	25.3	2.83768
139231	107491	84887	93039.1	90290.5	67531	27.5	36.3	2.84123
109714	88677.1	81083	53065.1	100656	34550	62.7	57.2	2.84359
179212	102457	114632	81859.8	88275.5	60773	6.6	22	2.84359
88783.5	94580.8	61519	86475.4	90645.6	62521	4830.1	3249.4	2.84714
145656	116467	81961	39998.2	98638.6	26575	5.5	-12.1	2.84832
137050	97866.4	91775	51375.5	91314.4	36872	-12.1	-26.4	2.85187
148971	94005.7	103855	45170.4	86947.1	34047	13.2	-88	2.85305
115816	99737.9	76101	63085	85797.8	48187	35.2	11	2.85423
134141	98938.5	88854	49427.4	87678.3	36945	22	28.6	2.85541
137393	95135.6	94646	65040.8	93082.2	45793	30.8	4.4	2.85896
116776	86400.1	88577	50601.1	81448.9	40715	33	5.5	2.85896
28002	78552.3	23362	53544.7	78628.4	44629	621.5	292.6	2.86133
140498	95033.4	96889	53706.4	81574.7	43147	92.4	26.4	2.86369
13166.2	65299.2	13214	3652	63925.6	3744	92.4	33	2.86487
52725	92876.7	37204	97155.3	87516.4	72754	5692.5	2500.3	2.86724
5487.75	63184.3	5692	5212.9	63090	5415	62.7	9.9	2.86724
8907.75	66679.4	8755	24706	67746.1	23900	68.2	62.7	2.87551
76283.2	109031	45852	111748	102946	71139	14341.8	6978.4	2.87551
73808.2	79125.5	61132	55014.3	75983.5	47450	5944.4	3073.4	2.8767
113378	90775.7	81854	99943.8	85133.5	76937	-24.2	61.6	2.8767
92862.8	90293.2	67401	49138.1	86558.3	37204	81.4	44	2.87906
139083	123994	73511	56920.6	140837	26487	5.5	-16.5	2.88143
48750.8	75215.5	42477	46164.8	71676.3	42210	3742.2	1664.3	2.88261
172563	112395	100619	79549.8	110824	47042	-11	-17.6	2.88379
194340	123259	103329	110257	121596	59425	-29.7	52.8	2.88379
72462.8	104972	45240	93333.9	106796	57275	13667.5	6854.1	2.88616
131716	101196	85301	48064.5	89571.3	35167	13.2	39.6	2.88852
119554	86706.2	90364	87841.6	101046	56972	34.1	-18.7	2.89207
68043	91068.6	48966	129846	102816	82765	11965.8	5963.1	2.89561
149936	102363	95994	109464	91297.1	78577	20.9	-23.1	2.89561
44874.8	70105.2	41950	38747.5	69188.5	36702	5616.6	2432.1	2.8968
123656	90420.5	89625	61293.1	85864.3	46782	35.2	-2.2	2.90507
141765	93663	99193	67961.3	85744.5	51944	18.7	40.7	2.90626
136148	93632.9	95293	46709.3	84707	36138	15.4	-7.7	2.90862
35270.2	75878	30463	43408.2	73621.3	38641	2008.6	962.5	2.90862
77803.5	99382.7	51306	138645	101642	89395	5284.4	3361.6	2.91335
94968.8	87528.3	71107	70605.7	90410.6	51180	26.4	14.3	2.91453
6369	65618.4	6361	2335.3	65883	2323	17.6	6.6	2.91571
67660.5	80431.7	55130	65354.3	76875.8	55714	5210.7	2605.9	2.91571
20382	67866.8	19682	20467.7	69823.1	19211	616	314.6	2.9169
14373.8	81255.8	11593	120588	90773.4	87061	188.1	103.4	2.91808
121582	88905.5	89623	50814.5	83976.7	39656	-39.6	-6.6	2.91808
78217.5	87453.1	58615	67840.3	86210.9	51571	6756.2	3883	2.91926
121317	92270	86167	41482.1	83548.1	32539	-66	3.3	2.91926
152876	109385	91593	67585.1	104986	42189	-2.2	34.1	2.92399
204414	110067	121712	216154	105638	134099	11629.2	5212.9	2.92636
106529	84207.8	82908	29746.2	87430.9	22297	-20.9	2.2	2.92636
102380	107690	62304	45216.6	105980	27961	-13.2	19.8	2.92754
103071	97777.5	69084	46527.8	88886.3	34305	48.4	-14.3	2.92872
143954	92785.8	101677	67937.1	90616	49134	157.3	122.1	2.92872
149266	91722.8	106651	71280	79933.7	58441	-11	18.7	2.93345
121580	98387.2	80985	90175.8	87663.7	67414	47.3	13.2	2.93463
96047.2	84625.8	74381	42933	84065.1	33470	-4.4	5.5	2.93463
125582	101183	81339	56306.8	100144	36848	30.8	28.6	2.93581
119842	106629	73657	91621.2	96880.9	61978	30.8	85.8	2.937
151714	106561	93306	105923	111007	62535	28.6	-3.3	2.93818
95009.2	84045.7	74085	101819	78923.6	84548	6573.6	3503.5	2.93818
156129	112293	91119	55640.2	104503	34893	-9.9	55	2.93818
85989.8	93510.7	60265	54536.9	94531.2	37809	-17.6	3.3	2.94054
144061	95016.9	99363	71249.2	91341.7	51120	23.1	28.6	2.94173
132705	102698	84685	84873.8	90842.6	61230	-36.3	31.9	2.94291
178465	99287.5	117798	111473	90454.8	80764	-15.4	46.2	2.94291
124985	91056	89956	53716.3	88386.6	39829	2.2	-55	2.94527
7094.25	63514.9	7320	2643.3	68228.2	2539	39.6	6.6	2.94646
91734.8	95283.8	63095	49913.6	90024.7	36336	86.9	16.5	2.94646
73817.2	75694.1	63911	83635.2	74752	73324	3798.3	1951.4	2.94646
191736	105483	119125	93424.1	98765	61992	37.4	56.1	2.94764
65053.5	108138	39425	104639	133274	51455	19001.4	8815.4	2.94882
58281.8	99271	38476	85652.6	94129.7	59634	10905.4	5808	2.95
15819	64176.9	16154	11376.2	63990.3	11651	229.9	225.5	2.95
109718	87585.4	82097	52742.8	93296.8	37049	11	14.3	2.95
186439	106519	114707	190203	120811	103179	7575.7	3766.4	2.95355
61783.5	119282	33945	73323.8	123107	39034	9604.1	5038	2.95473
157502	94674	109027	44124.3	90820.7	31840	-39.6	72.6	2.95591
98079.8	90852.9	70749	44364.1	106844	27212	12.1	19.8	2.95591
233896	152603	100448	262143	104322	164680	17164.4	8475.5	2.95828
110602	92212.9	78605	42242.2	86758.7	31909	31.9	4.4	2.96064
33848.2	74339.1	29840	18192.9	85218.4	13991	-14.3	18.7	2.96301
9974.25	65191.2	10027	9925.3	65039.9	10001	1934.9	823.9	2.96419
174768	101740	112577	101090	98456.4	67289	7.7	38.5	2.96774
20988.8	105557	13031	32363.1	121246	17493	1838.1	838.2	2.96892
34962.8	71362.9	32108	27703.5	72049.6	25199	715	656.7	2.9701
99243	105823	61461	131931	112776	76667	2258.3	1785.3	2.9701
123866	87729.9	92530	46811.6	80584.3	38070	4.4	-52.8	2.98074
168976	118659	93326	72517.5	104812	45343	-6.6	58.3	2.98193
46115.2	87045.2	34720	62834.2	84553	48702	4303.2	1859	2.98311
39227.2	91725.7	28027	262143	97092.9	176942	592.9	277.2	2.98311
135098	102803	86124	55431.2	103962	34943	-26.4	20.9	2.98429
87963.8	86644.3	66534	107400	87009.4	80894	1890.9	1459.7	2.98547
75942.8	93999.4	52947	206222	143132	94423	7585.6	4313.1	2.98666
8268.75	65046.3	8331	12309	65366.1	12341	385	124.3	2.98784
78228.8	110372	46450	150396	117629	83792	13454.1	6821.1	2.98902
22851.8	75230.4	19907	22563.2	82696.8	17881	7183	3003	2.99257
9574.5	66273.2	9468	5638.6	65799.7	5616	1315.6	638	3.00203
95351.2	93235.8	67023	52059.7	88411.1	38590	62.7	46.2	3.00439
49179	80611.2	39982	73378.8	78931.1	60926	3258.2	1586.2	3.00794
102666	83175.5	80893	36473.8	77085.6	31009	-7.7	36.3	3.01149
104422	84960.3	80548	126492	80660.5	102774	18678	8430.4	3.01976
141241	100752	91873	84850.7	88346.2	62943	-4.4	30.8	3.02094
203948	112665	118634	108397	95904.4	74073	48.4	37.4	3.02331
82151.2	85554.6	62929	122228	81834.7	97884	625.9	1340.9	3.02449
170894	110205	101626	63750.5	105246	39697	-39.6	16.5	3.02922
4992	63997.6	5112	6741.9	65671.4	6728	1525.7	641.3	3.02922
132936	97480.2	89373	58780.7	100337	38393	6.6	-15.4	3.0304
178133	117222	99590	134671	149750	58937	7109.3	3081.1	3.03395
136630	93889.2	95370	71727.7	80770.2	58199	-9.9	-8.8	3.0375
8439.75	73249.6	7551	76002.3	81241	61310	116.6	59.4	3.03868
144355	111886	84554	83235.9	104800	52051	14.3	47.3	3.04105
168576	94330.5	117118	66800.8	89970.1	48659	38.5	36.3	3.04223
116550	91298.6	83662	70514.4	85637	53963	13.2	67.1	3.04223
118400	92272.6	84093	74850.6	81114.7	60475	2194.5	867.9	3.04696
157694	105219	98220	67573	93046.7	47594	-15.4	-35.2	3.04696
156475	114050	89914	65600.7	95205.8	45157	48.4	20.9	3.05169
89897.2	89637.4	65726	193029	88215.4	143403	15251.5	7439.3	3.05523
126112	93350.3	88536	56295.8	86819.7	42495	28.6	11	3.05642
115138	92940.1	81189	29324.9	85826.9	22392	22	-38.5	3.0576
71987.2	79635.3	59242	87433.5	78144.8	73326	6251.3	2740.1	3.05996
152944	97219.4	103100	76450	90525.6	55346	-1.1	6.6	3.06233
137588	102789	87723	62537.2	89585.3	45749	36.3	42.9	3.06351
136080	99667.4	89479	65778.9	90418.6	47677	15.4	6.6	3.06351
68601	89424.9	50275	96103.7	89456.2	70406	10736	5635.3	3.06351
136462	96169.2	92994	49929	86286.3	37922	-7.7	41.8	3.06469
60564	104525	37973	112269	96797.6	76011	4204.2	2973.3	3.06706
14559.8	65819.7	14497	11665.5	66874.6	11432	416.9	170.5	3.06706
262143	143976	119324	124008	142078	57201	75.9	30.8	3.06706
139345	98982.2	92260	46546.5	110265	27665	68.2	-20.9	3.06942
9058.5	63601.7	9334	10363.1	65078.2	10436	196.9	110	3.0706
11315.2	101876	7279	138330	111554	81267	271.7	101.2	3.07297
151778	94549.5	105203	53419.3	85787.1	40809	16.5	-19.8	3.07415
20292	95604.3	13910	210668	104500	132118	405.9	206.8	3.07415
68550.8	93893.9	47847	75908.8	92553.7	53750	9248.8	5007.2	3.07533
124076	90818.8	89535	44185.9	83770.2	34568	11	28.6	3.07888
79095	107423	48254	74780.2	116744	41979	1468.5	726	3.08006
114472	86859.1	86370	38872.9	81290.9	31339	18.7	-4.4	3.08125
82995	107760	50475	120632	111734	70755	165	199.1	3.08243
57761.2	75612	50064	55014.3	86085.1	41882	2619.1	1303.5	3.08243
158750	102664	101338	56523.5	89185.6	41535	-33	28.6	3.08243
132990	92593.4	94128	46330.9	88971.8	34127	45.1	35.2	3.08243
105670	93440.1	74114	121060	92552.9	85722	7917.8	3863.2	3.08361
121777	88997.5	89674	48548.5	82033.6	38785	-48.4	0	3.08834
84414	104760	52808	119335	108828	71863	3813.7	2737.9	3.08834
67306.5	76005.8	58035	95393.1	73721.8	84801	9952.8	4632.1	3.08952
132688	115863	75053	68891.9	99706.3	45282	19.8	25.3	3.08952
5465.25	70147	5106	12069.2	76193.7	10381	4077.7	1749	3.09543
154450	104434	96923	65883.4	96511.6	44738	14.3	-13.2	3.0978
104372	85792.4	79729	51594.4	81956.8	41257	37.4	-11	3.0978
93198	91364.7	66851	56985.5	83529.4	44710	74.8	7.7	3.09898
19416.8	66962.9	19003	18826.5	70790.8	17429	833.8	370.7	3.09898
71523	88577.3	52918	88027.5	89647.1	64352	10070.5	5162.3	3.10016
135776	94180.6	94480	62495.4	88355.1	46355	0	1.1	3.10016
168870	113861	97198	93424.1	102914	59493	-7.7	23.1	3.10253
148594	92917.7	104805	231891	162188	93701	246.4	95.7	3.10608
155524	118032	86353	75804.3	111521	44547	78.1	-4.4	3.10608
138727	98207.9	92575	42729.5	105133	26636	-23.1	-17.6	3.10608
208086	106096	128536	100360	91130.6	72173	26.4	3.3	3.10726
120470	88172.9	89541	31354.4	82108.3	25026	42.9	16.5	3.10844
192212	108342	116269	192884	93300.7	135485	15.4	75.9	3.10962
75019.5	99875.6	49226	199202	133875	97516	10521.5	5274.5	3.1108
5901	68935.5	5610	4034.8	63487.3	4165	3.3	4.4	3.11435
20712	65171	20828	18995.9	64991.7	19155	189.2	258.5	3.1179
79002.8	107672	48086	121447	100260	79385	6048.9	3682.8	3.12026
154225	96919.7	104285	53763.6	88413.4	39852	-4.4	-13.2	3.12145
149618	109848	89263	115290	83575.5	90405	-26.4	52.8	3.12145
7308	87190.4	5493	80990.8	106180	49989	167.2	50.6	3.12381
133498	95286.9	91817	38923.5	85038.2	29997	-62.7	19.8	3.12499
53038.5	80051.8	43421	43773.4	80704.8	35546	3423.2	1768.8	3.12499
142438	103775	89953	57730.2	92013.4	41118	6.6	15.4	3.13327
46116	74013.3	40834	46730.2	73365.8	41743	4767.4	2015.2	3.13327
127825	95246.5	87952	46162.6	84301.1	35887	9.9	-60.5	3.13445
82126.5	97453.2	55229	131757	92865.5	92982	13479.4	6705.6	3.13445
33335.2	72621	30083	44730.4	71504.1	40997	1648.9	729.3	3.13445
159830	101232	103471	59642	95672.5	40855	29.7	31.9	3.13563
58496.2	89222.2	42967	72391	89213.9	53178	5942.2	2928.2	3.138
170280	96276.2	115911	105238	84954.8	81183	-22	4.4	3.14155
82883.2	94238.9	57639	94029.1	92178.1	66852	8255.5	4683.8	3.14628
172364	115976	97400	78036.2	90780	56336	-57.2	16.5	3.14628
103312	104571	64747	71293.2	95232	49062	48.4	23.1	3.14746
9304.5	64884	9398	3333	66473.4	3286	4.4	-35.2	3.14982
18596.2	70227.3	17354	7189.6	72971.6	6457	1.1	-11	3.14982
66655.5	85794.9	50916	82610	94929.6	57031	12199	6184.2	3.15219
143749	101912	92440	36081.1	101039	23403	3.3	20.9	3.15337
89076.8	84256.8	69285	124241	80722.5	100867	3905	2080.1	3.15455
123860	92123.2	88113	52644.9	87427.1	39463	6.6	-20.9	3.16046
129991	95992.8	88747	39725.4	85518.6	30443	12.1	5.5	3.16046
9218.25	66519.2	9082	2677.4	64939.3	2702	92.4	27.5	3.16165
26132.2	85715.9	19980	39887.1	101323	25799	11228.8	4636.5	3.16165
12274.5	70236.8	11453	6150.1	69004.1	5841	42.9	24.2	3.16283
158674	106426	97710	75427	92572.5	53398	71.5	11	3.16401
129732	88602.5	95958	62569.1	79549.3	51547	15.4	-26.4	3.16519
75106.5	87977.8	55948	124157	84187	96651	15383.5	6436.1	3.16638
133922	98503.1	89101	53627.2	95653.8	36742	-35.2	52.8	3.16992
131345	93632.7	91932	48488	84938.2	37412	11	-17.6	3.16992
97386.8	88868.2	71818	50651.7	86127.1	38542	-41.8	47.3	3.17465
117032	95520.6	80295	39120.4	101867	25168	5.5	-16.5	3.17938
10569.8	66554.5	10408	49941.1	69480.3	47106	27.5	-5.5	3.18056
109756	93089.8	77269	109503	85299	84132	12122	5479.1	3.18175
30306.8	72954.4	27225	30826.4	69644.2	29008	634.7	663.3	3.18175
151580	115469	86031	61235.9	102272	39240	4.4	67.1	3.18175
140670	93991.3	98083	69030.5	86051.5	52573	0	-15.4	3.18293
137320	106726	84322	70536.4	97971.2	47184	30.8	-18.7	3.18293
89853.8	83939	70154	41489.8	79714.9	34110	4.4	1.1	3.18529
123404	94376.7	85693	55675.4	85278.9	42786	35.2	7.7	3.18529
147766	106142	91236	64884.6	90278.1	47102	-46.2	-27.5	3.18648
150267	97394	101114	59382.4	87571.7	44440	188.1	99	3.18766
151546	117264	84696	47374.8	108832	28528	6.6	34.1	3.18766
65876.2	75921.3	56865	45802.9	73729.3	40713	8130.1	3799.4	3.18766
121388	96024	82847	49164.5	90787.4	35490	1.1	-14.3	3.19002
73311.8	80859	59419	53974.8	75998.9	46544	3599.2	2206.6	3.19121
6673.5	80233.8	5451	83076.4	89699.6	60697	58.3	28.6	3.19239
224485	110610	133006	219620	98217.2	146543	41.8	-26.4	3.19357
170810	122164	91633	69221.9	111438	40709	86.9	61.6	3.19475
76147.5	91357.5	54625	99364.1	92971.7	70042	5098.5	3468.3	3.1983
32293.5	67722.2	31251	11145.2	68320.3	10691	733.7	718.3	3.1983
157025	99176.1	103763	59085.4	95213.1	40669	59.4	-26.4	3.19948
158378	97650.1	106292	61936.6	86974	46670	11	-29.7	3.20066
143728	102773	91652	63904.5	90852.9	46097	-25.3	39.6	3.20066
61207.5	101308	39595	100770	104509	63191	9014.5	4857.6	3.20539
22298.2	78142.2	18701	4453.9	75074.8	3888	-7.7	9.9	3.20539
139117	95966	95004	57293.5	83759.9	44828	-44	35.2	3.20658
10612.5	63256.1	10995	7841.9	65543.5	7841	97.9	92.4	3.20776
145688	98720.2	96716	75399.5	89836.8	55004	42.9	18.7	3.20776
49905.8	81012.2	40372	32158.5	98382	21422	3556.3	1983.3	3.21012
11762.2	74644.2	10327	19136.7	76673.2	16357	3168	1391.5	3.21131
150411	126634	77841	60423	119227	33213	57.2	28.6	3.21249
139689	99560.2	91951	119888	83397.6	94211	12260.6	5277.8	3.21249
173726	105825	107586	72388.8	92828.1	51106	39.6	25.3	3.21249
119271	92453.2	84546	47180.1	86523.3	35736	29.7	-18.7	3.21485
8598.75	66469.4	8478	3515.6	64882.7	3551	2.2	2.2	3.21604
21957.8	74329.7	19360	30687.8	75256.5	26724	3075.6	1509.2	3.21722
120294	90227	87375	44134.2	91600.6	31576	11	37.4	3.21722
27317.2	67841.3	26389	9341.2	66788.7	9166	106.7	403.7	3.2184
159509	99154.9	105427	53205.9	90875.7	38370	-29.7	1.1	3.21958
90933	80562.7	73972	128861	79122.8	106733	5601.2	2695	3.21958
42360	169927	16337	262143	147783	116250	523.6	223.3	3.22076
6169.5	80350.6	5032	54862.5	100365	35824	200.2	72.6	3.22313
8659.5	64401.8	8812	7879.3	66210.8	7799	60.5	60.5	3.22313
139243	97254.8	93830	67020.8	91188.5	48167	8.8	-48.4	3.22668
27615.8	75960.1	23826	58400.1	75322.9	50812	2839.1	1140.7	3.22668
204436	111592	120061	115049	98486.8	76557	1.1	37.4	3.22904
194564	138813	91857	105185	124105	55545	52.8	18.7	3.23259
97144.5	86055.4	73981	43692	84042.1	34071	-18.7	27.5	3.23614
116862	91912.1	83326	50843.1	84212.9	39567	-22	-26.4	3.23614
144230	105035	89991	52487.6	95015	36203	47.3	38.5	3.2385
7294.5	72542.1	6590	54395	72034.3	49488	101.2	66	3.2385
147260	97078.3	99413	61092.9	88483.4	45249	27.5	-45.1	3.2385
162064	108921	97512	133857	109962	79777	25.3	-2.2	3.23968
185138	108145	112194	93307.5	105251	58099	7.7	0	3.24086
137213	107907	83335	72473.5	90388.1	52547	31.9	-23.1	3.24205
117554	85521.5	90083	45520.2	96700.5	30850	8.8	0	3.24323
72864.8	96223.1	49627	125077	102034	80336	14727.9	7264.4	3.24323
187228	109181	112384	75884.6	97227.2	51150	18.7	5.5	3.24559
126293	89939.3	92026	65540.2	82658	51964	11	31.9	3.24796
154804	114182	88851	52368.8	105598	32501	-4.4	41.8	3.24914
98593.5	85252.1	75792	148357	83424.6	116545	8600.9	3993	3.25624
78810.8	88443.8	58398	120923	86357	91768	11732.6	5074.3	3.25624
16329.8	67163.7	15934	2516.8	64354.7	2563	-9.9	-18.7	3.25624
239018	116892	134007	166020	111775	97341	-31.9	-18.7	3.26096
6638.25	77589.5	5607	81557.3	76768.6	69624	247.5	100.1	3.26215
90639.8	96334.3	61662	184110	83076.4	145238	14735.6	7304	3.26451
7505.25	64069.8	7677	6675.9	63833.1	6854	56.1	17.6	3.26688
54489.8	74648.6	47838	75847.2	72691.6	68381	3891.8	1846.9	3.27161
122019	88070.6	90798	41859.4	82176.5	33383	15.4	1.1	3.27161
144232	99267.2	95222	111138	105131	69281	80.3	5.5	3.27279
9564	80316	7804	140754	87775.8	105091	187	77	3.27634
144899	103590	91670	72701.2	87203.7	54637	-4.4	-25.3	3.2787
20503.5	69529	19326	23367.3	70360.6	21765	2187.9	894.3	3.2787
136468	96483.6	92695	62264.4	89134.1	45780	1004.3	387.2	3.28107
166217	125176	87023	67873.3	113798	39088	27.5	-15.4	3.28225
151239	105577	93880	55468.6	94325	38539	5.5	-14.3	3.28343
128788	100407	84061	64056.3	85566.8	49061	-48.4	-2.2	3.29171
201770	107959	122483	107405	98943	71141	38.5	15.4	3.29289
20248.5	68247.6	19444	4998.4	73365.1	4465	16.5	9.9	3.29289
127316	94088.3	88680	43584.2	88593.2	32241	18.7	-33	3.29407
14405.2	63943.5	14764	7379.9	62795.3	7702	333.3	298.1	3.29407
115818	91822.7	82662	83540.6	100354	54556	22	36.3	3.29762
17694	67485	17183	7137.9	68370.3	6842	9.9	204.6	3.29998
30004.5	67780.3	29011	9705.3	69764.9	9117	91.3	19.8	3.30235
44304	67742.4	42861	27996.1	67157.8	27320	382.8	526.9	3.30235
135164	95403	92849	42193.8	91424.1	30246	37.4	-36.3	3.30471
189858	111319	111774	73747.3	134833	35845	19.8	44	3.31062
73560.8	83068.5	58035	135254	82118.1	107942	3793.9	1684.1	3.31181
133507	94208.3	92874	65574.3	81873.9	52489	37.4	24.2	3.31299
39450	71219.1	36302	34832.6	69181.7	32997	200.2	114.4	3.31417
31766.2	83597.7	24903	24880.9	85591	19051	2180.2	1713.8	3.31535
169668	102265	108731	69316.5	95862.4	47388	9.9	20.9	3.31654
155494	100760	101136	47875.3	98195.9	31952	45.1	-8.8	3.31654
60483.8	81601.3	48576	65839.4	78738.1	54800	8945.2	3770.8	3.32363
167995	109321	100710	81614.5	94203.5	56778	23.1	8.8	3.32363
11280	72832.1	10150	4825.7	73021.7	4331	26.4	0	3.32363
124364	127110	64120	53007.9	99212.5	35015	55	63.8	3.32836
135132	110661	80028	57552	96461.2	39101	-31.9	13.2	3.32836
69223.5	78348.8	57903	38999.4	84870.2	30115	104.5	116.6	3.32954
71277	98142.9	47596	109956	114011	63205	14759.8	7487.7	3.33191
15249.8	65308	15303	17625.3	65993.9	17503	620.4	294.8	3.33309
131948	93152.7	92830	65032	92134.1	46258	-23.1	47.3	3.33427
248494	120061	135642	126400	135064	61332	375.1	213.4	3.33427
60112.5	92183	42736	87121.1	93790.1	60876	5882.8	3327.5	3.33427
127290	90366.3	92314	40280.9	79835.8	33066	-47.3	-2.2	3.33664
41427	81373.9	33364	32946.1	119449	18076	2429.9	1731.4	3.33782
154837	110337	91967	70434.1	111734	41312	-6.6	23.1	3.33782
141077	104922	88119	45691.8	103204	29015	20.9	33	3.339
132357	101040	85849	72074.2	84548.2	55867	62.7	19.8	3.34137
130562	85940	99564	85703.2	105998	52988	41.8	59.4	3.34255
134934	90800.2	97390	53505.1	85385.1	41067	2.2	14.3	3.34373
70070.2	90362.4	50819	57123	85379	43847	113.3	152.9	3.34491
196408	107647	119574	149446	146430	66886	13776.4	5946.6	3.34728
159014	93621.2	111312	78643.4	88775.9	58056	30.8	46.2	3.34728
7649.25	66831.3	7501	2561.9	68445.5	2453	-15.4	33	3.34964
94812.8	97648.2	63633	110563	91003.4	79622	11568.7	6001.6	3.34964
130364	91336.8	93539	47292.3	87845	35282	-37.4	18.7	3.35319
50161.5	94846.6	34660	62582.3	94306.6	43490	4717.9	2797.3	3.35437
154214	105369	95916	57123	105323	35544	23.1	-7.7	3.3591
233670	144139	106243	94695.7	152253	40761	40.7	58.3	3.36856
29367	67091.8	28686	22170.5	66061.9	21994	667.7	536.8	3.37447
68103.8	80046.8	55758	105587	79949.8	86551	5955.4	3114.1	3.37565
141936	93749.5	99221	82938.9	92657.7	58662	77	7.7	3.37684
122360	90100.6	89000	64082.7	84347	49791	90.2	-8.8	3.38157
112572	97849	75397	166580	88701	123076	15367	6891.5	3.38511
148600	99355.1	98019	63503	87807.7	47396	31.9	14.3	3.38748
141668	114500	81086	45665.4	95712.2	31268	6.6	-29.7	3.38866
77761.5	97484.1	52277	132112	99915.8	86654	3551.9	2589.4	3.38984
147844	104635	92599	68432.1	115706	38760	2823.7	1262.8	3.39457
106348	84576	82407	36559.6	77854.4	30775	-47.3	55	3.39812
142096	112954	82444	47293.4	103098	30063	-3.3	-3.3	3.40167
108693	94362.1	75489	42226.8	89990.1	30752	-2.2	14.3	3.40167
115625	99993.6	75781	128129	94366.1	88984	9472.1	5717.8	3.40403
74523	84304.7	57932	81980.8	87934.2	61099	5121.6	2445.3	3.40521
123098	100678	80130	58831.3	94049.7	40995	-8.8	24.2	3.4064
161661	98583	107469	94606.6	91186.6	67994	-5.5	16.5	3.40876
127501	98360.1	84952	50635.2	82850.9	40053	-9.9	45.1	3.40876
106099	87646.9	79333	41211.5	77760	34733	-40.7	49.5	3.40994
139015	90028	101196	84899.1	83866.4	66343	14.3	-12.1	3.40994
169413	106683	104071	65059.5	91296.7	46702	-23.1	44	3.41231
171049	114826	97625	77921.8	103161	49502	45.1	-24.2	3.41585
125153	89246.7	91903	53935.2	83655.5	42253	-14.3	-4.4	3.41585
168429	103243	106914	92510	93709.7	64697	-19.8	-12.1	3.41822
14703	65894.5	14623	3158.1	64216.3	3223	-37.4	-5.5	3.4194
102014	91028.1	73445	47270.3	88448.4	35025	-27.5	0	3.4194
215200	122148	115461	160227	142445	73717	5112.8	2371.6	3.42177
158001	108112	95778	74212.6	97194.2	50040	56.1	26.4	3.42295
154322	99070.5	102085	73074.1	87829.4	54526	82.5	15.4	3.42531
138221	100799	89867	41468.9	102757	26448	23.1	18.7	3.42531
43774.5	72766.2	39425	43572.1	70811.4	40326	4046.9	1868.9	3.4265
10645.5	127544	5470	219392	137891	104271	247.5	85.8	3.42768
10252.5	70261.2	9563	12997.6	74019	11508	8.8	13.2	3.43004
6732.75	65252.5	6762	16692.5	64060.4	17077	192.5	70.4	3.43241
16894.5	70035.9	15809	21824	70193.2	20376	464.2	161.7	3.43359
74662.5	77137.8	63433	65112.3	76352.7	55888	7485.5	3185.6	3.43359
80991	119500	44417	262143	68370.8	251274	1184.7	514.8	3.43596
134966	98910.2	89426	51949.7	87182.8	39051	47.3	6.6	3.43832
150316	97771.3	100757	72079.7	90066.6	52448	66	41.8	3.43832
81713.2	87739.2	61035	106735	83361.1	83912	4660.7	2412.3	3.4395
162962	94062.4	113540	76392.8	90239.4	55480	17.6	19.8	3.44068
158222	114404	90637	100125	102269	64162	37.4	25.3	3.44541
209852	121408	113278	163115	112596	94940	4983	2378.2	3.4466
10496.2	64384.3	10684	8858.3	66218.5	8767	256.3	190.3	3.44778
98428.5	88926.1	72539	63691.1	82564.7	50555	-52.8	-2.2	3.45487
191798	132681	94736	179222	141601	82948	8820.9	4269.1	3.45724
138238	97103.9	93298	49724.4	93971.4	34678	68.2	7.7	3.45842
168218	121266	90910	62124.7	107766	37780	77	-9.9	3.4596
145408	106824	89207	125640	103077	79881	2475	3315.4	3.46079
115296	88878.9	85015	62238	76883.6	53052	79.2	-6.6	3.46197
27246.8	70320.3	25393	23617	69687.7	22210	234.3	379.5	3.46197
109603	92808.6	77395	35454.1	85392.1	27210	29.7	-47.3	3.46906
112668	94017	78537	61483.4	76126.5	52930	22	71.5	3.47261
80762.2	78771.8	67192	65562.2	75609.9	56827	8149.9	3947.9	3.47497
138532	90779.6	100010	72094	87732.6	53854	7.7	18.7	3.47852
18733.5	94600	12978	262143	100383	171142	490.6	193.6	3.47852
8355.75	65707	8334	5505.5	105253	3428	-35.2	-5.5	3.4797
156368	100101	102374	58740	88800.4	43351	-14.3	-16.5	3.4797
10992.8	64243	11214	8561.3	63383.8	8852	654.5	289.3	3.48089
[truncated: 18,001 more rows]
