# Supplementary material for: N-chlorination mediates protective and immunomodulatory effects of oxidized human plasma proteins
Source: eLife. 2019 Jul 12;8:e47395. doi: 10.7554/eLife.47395 (PMC6650281; doi:10.7554/eLife.47395)
Supplement: Figure 8—source data 1. [file elife-47395-fig8-data1.zip › Figure 8 Source Data 1/scale values/Ag85B + HSAUT 3.csv]

FSC-A	FSC-H	FSC-W	SSC-A	SSC-H	SSC-W	FITC-A	PE-A	Time
6916.5	66521.8	6814	4912.6	65785.1	4894	20.9	13.2	0.0593588
8836.5	65200.3	8882	5734.3	65505.2	5737	15.4	59.4	0.0744895
6643.5	86575.6	5029	76115.6	99364.8	50202	9.9	1.1	0.0977674
70528.5	84925.5	54426	70352.7	78806.2	58506	84.7	350.9	0.0989313
225068	111615	132151	262143	68372.2	251269	189.2	829.4	0.11057
35171.2	82418	27967	30060.8	84100.9	23425	332.2	942.7	0.143159
5658	72521.6	5113	78403.6	76362.2	67288	16.5	12.1	0.168765
28773.8	73996.1	25484	45598.3	76029.3	39305	201.3	167.2	0.168765
112380	88362.6	83349	128896	80846.4	104486	534.6	801.9	0.173421
262143	176091	97562	262143	68371.1	251273	1186.9	580.8	0.17924
18290.2	112583	10647	150294	124478	79128	53.9	-1.1	0.188551
6396	66661.6	6288	9986.9	63593.2	10292	17.6	37.4	0.190879
10911	67740	10556	4654.1	70588.1	4321	14.3	20.9	0.197863
10407	65586.4	10399	4081	69216.5	3864	60.5	-1.1	0.199027
12417.8	78941.7	10309	118106	85704	90313	24.2	-27.5	0.207174
8549.25	76793.3	7296	78823.8	77760.7	66432	90.2	40.7	0.209502
41516.2	103792	26214	45135.2	110052	26878	430.1	941.6	0.225796
6756	71737.1	6172	22708.4	69090.9	21540	207.9	69.3	0.228124
79005	79106.4	65452	42060.7	75353.1	36581	-6.6	-3.3	0.240927
250676	165538	99242	262143	68371.6	251271	1690.7	1590.6	0.266533
45966	92142.9	32693	105883	133355	52035	136.4	889.9	0.272352
6583.5	70041.6	6160	7736.3	68690.7	7381	126.5	93.5	0.272352
8094	71818.1	7386	32190.4	75646.5	27888	352	162.8	0.278172
72048.8	134847	35016	262143	115627	148580	1621.4	819.5	0.297958
169693	120495	92294	262143	110410	155600	248.6	139.7	0.299122
10722.8	68278.9	10292	5140.3	66235.7	5086	2.2	-13.2	0.299122
32137.5	95000.6	22170	193588	106352	119292	508.2	250.8	0.30145
5694.75	64081.6	5824	5512.1	62999.8	5734	13.2	41.8	0.30145
6961.5	69094.2	6603	15225.1	72810.3	13704	35.2	15.4	0.304941
9337.5	69649.7	8786	12411.3	68617.1	11854	541.2	270.6	0.311925
19749	100510	12877	99434.5	107751	60478	366.3	195.8	0.320072
64721.2	96665.2	43879	83959.7	94666.3	58124	2028.4	1618.1	0.323564
23996.2	71365.9	22036	9257.6	68115.7	8907	11	-4.4	0.329383
130726	92838.6	92281	58474.9	88096.8	43500	-14.3	-25.3	0.332875
104742	117864	58240	206769	107808	125694	1797.4	1922.8	0.339858
9589.5	67750.9	9276	2865.5	69194.3	2714	26.4	6.6	0.354989
22308.8	83961.8	17413	9157.5	87116.5	6889	376.2	902	0.354989
8169.75	68898.8	7771	40990.4	68041.5	39481	66	70.4	0.354989
246327	165098	97780	262143	68371.4	251272	3260.4	2767.6	0.354989
16398	67575.9	15903	5698	68821.3	5426	5.5	-11	0.363136
13550.2	64692.2	13727	9128.9	66356.7	9016	35.2	20.9	0.365464
7767.75	72372.4	7034	11166.1	70758.2	10342	29.7	62.7	0.365464
8531.25	81194.3	6886	71666.1	90312.6	52005	174.9	55	0.366628
7401.75	66385.8	7307	2646.6	73030.6	2375	-14.3	-1.1	0.367792
13620.8	64656.6	13806	2626.8	62441	2757	-23.1	183.7	0.37012
7565.25	64414.2	7697	3597	65957.8	3574	-30.8	-1.1	0.372447
11007	75148.9	9599	30682.3	75088.5	26779	-35.2	45.1	0.372447
8496	67539.3	8244	3582.7	67007.9	3504	2.2	5.5	0.389906
229060	154564	97123	262143	68370.3	251276	427.9	237.6	0.393398
96819	88647.6	71577	151203	84307.2	117537	490.6	844.8	0.398053
84853.5	88547.5	62802	105094	83407.3	82576	248.6	460.9	0.399217
5391	64377.7	5488	3168	66930.4	3102	6.6	33	0.400381
4962	64998.9	5003	3913.8	67356.8	3808	41.8	17.6	0.402709
247436	204796	79181	262143	68370	251277	1777.6	3076.7	0.405037
11736	84864.9	9063	102270	90992.1	73659	28.6	0	0.4062
9423	76381.7	8085	106327	80046.1	87053	74.8	59.4	0.413184
6438.75	64739.2	6518	4006.2	64224.6	4088	-4.4	-4.4	0.416675
69005.2	86396.3	52344	91924.8	85651.5	70336	62.7	115.5	0.417839
10296.8	86747.4	7779	17679.2	91786.8	12623	911.9	364.1	0.425987
46959	77558.1	39680	77678.7	78790.8	64611	963.6	1256.2	0.425987
16050.8	106825	9847	123995	123922	65575	16.5	3.3	0.428314
55687.5	112922	32319	246296	125643	128469	941.6	1200.1	0.43297
16503	70449.5	15352	6847.5	79992.5	5610	40.7	74.8	0.434134
39204.8	79403	32358	46170.3	115252	26254	686.4	1210	0.437626
32121	82197.7	25610	10107.9	88336	7499	-25.3	1.1	0.442281
51566.2	99034.3	34124	94565.9	114798	53986	1082.4	1310.1	0.446937
29460.8	99292.4	19445	247690	118272	137248	84.7	36.3	0.451592
25960.5	95780.4	17763	27185.4	94596.1	18834	17.6	660	0.45974
62181.8	102347	39817	103085	101306	66687	623.7	937.2	0.45974
136884	91224.5	98338	76384	84904.8	58959	8.8	36.3	0.460904
50442.8	75159.5	43984	57839.1	84275.5	44978	92.4	302.5	0.466723
6381	73045.5	5725	79702.7	79114.8	66023	27.5	24.2	0.469051
21783	72738.8	19626	6999.3	70941.3	6466	30.8	12.1	0.473707
11797.5	67964.2	11376	19437	66293.2	19215	-25.3	14.3	0.477198
31678.5	87973.3	23599	12547.7	84889.7	9687	265.1	1100	0.478362
108149	84464.5	83913	40596.6	81424.3	32675	-18.7	-4.4	0.478362
20306.2	125926	10568	51573.5	143059	23626	497.2	1113.2	0.478362
136269	195901	45587	262143	68370.5	251275	474.1	1113.2	0.481854
5451	66598.9	5364	4921.4	71292.9	4524	-45.1	-16.5	0.481854
113940	87823.2	85025	51040	87667.6	38155	31.9	39.6	0.486509
96260.2	89714	70318	155458	88474.1	115153	160.6	1175.9	0.502804
9406.5	77135.2	7992	95485.5	78801.9	79411	246.4	128.7	0.506296
206249	111298	121447	262143	127354	134898	46.2	-14.3	0.508623
14264.2	65601.5	14250	9475.4	66216.7	9378	30.8	174.9	0.514443
66359.2	88534.8	49121	75324.7	82285.6	59992	211.2	309.1	0.514443
14033.2	66269.1	13878	17541.7	66884.6	17188	33	40.7	0.519099
8313	67913.3	8022	2933.7	79414.7	2421	40.7	30.8	0.530737
211547	126223	109837	262143	68371.1	251273	441.1	150.7	0.530737
14354.2	98165.5	9583	158086	107129	96709	45.1	37.4	0.531901
115652	137652	55062	262143	76790.2	223724	1639	810.7	0.531901
9198	65429.3	9213	2048.2	63346.3	2119	-13.2	0	0.540049
29177.2	113535	16842	262143	129212	132958	79.2	37.4	0.545868
119313	85906.5	91021	61953.1	81532.6	49798	27.5	26.4	0.550524
14818.5	73672.1	13182	80532.1	78764.2	67007	207.9	136.4	0.555179
6568.5	66554.3	6468	57083.4	68555.7	54569	20.9	14.3	0.556343
9900	74876.7	8665	108896	79974.2	89236	11	16.5	0.560999
10699.5	69966.3	10022	6882.7	77052.4	5854	29.7	-6.6	0.562163
17919.8	82442.2	14245	140356	94776.5	97053	147.4	58.3	0.573802
23337.8	124054	12329	186796	140841	86920	195.8	49.5	0.573802
131198	88497.6	97157	53518.3	89806.1	39055	52.8	19.8	0.579621
228113	130456	114595	262143	68369.2	251280	2059.2	1062.6	0.581949
8760.75	64743.4	8868	4368.1	116606	2455	1.1	18.7	0.583113
44203.5	94172.1	30762	262143	109723	156574	1178.1	581.9	0.584277
44175.8	97465.1	29704	262143	74734.8	229877	324.5	140.8	0.584277
30395.2	87130.7	22862	31368.7	104769	19622	203.5	797.5	0.586605
16335.8	70838.3	15113	10203.6	69382	9638	-56.1	-20.9	0.59126
41440.5	96594.3	28116	199440	138423	94424	664.4	370.7	0.592424
8410.5	75309.5	7319	3038.2	69425.2	2868	-41.8	1.1	0.595916
8986.5	66985.8	8792	5036.9	70654.6	4672	5.5	-11	0.595916
12840	65936.6	12762	10117.8	66083.3	10034	13.2	55	0.600571
6475.5	68492.3	6196	12922.8	69595.6	12169	114.4	50.6	0.600571
28427.2	97011.5	19204	219680	111620	128982	38.5	9.9	0.601735
16263	78489.7	13579	84547.1	81174.3	68259	257.4	83.6	0.602899
175840	114552	100600	262143	95174.8	180508	1459.7	1481.7	0.608719
45627.8	89397.6	33449	125447	87628.6	93820	2041.6	1718.2	0.609883
84177.8	89982.9	61308	84700	84880	65397	787.6	841.5	0.611046
7196.25	83767.9	5630	5976.3	77008	5086	239.8	226.6	0.61221
19947.8	82950.2	15760	120696	101166	78188	826.1	368.5	0.613374
50190.8	84793.3	38792	43164	100266	28213	139.7	834.9	0.615702
180248	114854	102850	232590	128118	118976	42.9	30.8	0.620358
134546	94064.7	93740	129561	142086	59759	232.1	81.4	0.623849
8410.5	79709.4	6915	79735.7	86563.2	60367	-14.3	27.5	0.625013
56694.8	98746.8	37627	159036	94158.3	110692	321.2	961.4	0.626177
5907	70784.6	5469	3034.9	68917.3	2886	15.4	161.7	0.626177
8180.25	74717.9	7175	58791.7	76816.7	50158	29.7	45.1	0.637816
29286.8	107082	17924	51488.8	102771	32834	332.2	1139.6	0.640144
131927	90065.1	95997	71068.8	89053.1	52301	26.4	20.9	0.641308
262143	140428	122339	262143	68368.9	251281	48.4	78.1	0.642472
5326.5	63992.2	5455	3207.6	62694.1	3353	-23.1	75.9	0.6448
17192.2	79441	14183	117822	96945.2	79649	31.9	68.2	0.648291
148882	96486.2	101125	102200	92501.7	72407	28.6	61.6	0.652947
88314	99074.7	58418	101226	96289.7	68896	460.9	666.6	0.655275
62696.2	97352.5	42206	139889	110048	83307	2297.9	1685.2	0.656439
139695	90422.9	101247	63771.4	84487.1	49467	-19.8	-68.2	0.65993
32916	99313.2	21721	193776	120976	104974	490.6	195.8	0.661094
21913.5	67468	21286	3933.6	72009.1	3580	94.6	25.3	0.663422
41688	91456	29873	96378.7	78736.9	80220	26.4	7.7	0.663422
62538.8	83280	49214	113140	84451.7	87799	182.6	111.1	0.66575
41504.2	80227.2	33904	242349	79808.7	199008	58.3	97.9	0.66575
70167	73769	62336	74136.7	70857.4	68569	426.8	689.7	0.666914
130226	97883.5	87190	149645	97002.4	101102	59.4	61.6	0.668077
21847.5	77098.6	18571	42791.1	83787.2	33470	1954.7	1052.7	0.670405
140572	99071.5	92989	262143	89137.4	192734	29.7	46.2	0.671569
19965	75300.8	17376	6920.1	75826.1	5981	25.3	41.8	0.671569
41870.2	121330	22616	227906	116228	128506	430.1	316.8	0.671569
10957.5	65833.4	10908	2483.8	63092.4	2580	14.3	1.1	0.677389
8322.75	68282.4	7988	43838.3	69781.8	41171	466.4	174.9	0.678553
11303.2	69445	10667	8378.7	71386.7	7692	13.2	-14.3	0.679716
77667.8	112794	45127	262143	68368.9	251281	543.4	269.5	0.679716
16978.5	81930.9	13581	109497	93397.6	76833	110	57.2	0.682044
32723.2	79366.1	27021	146064	104574	91537	743.6	352	0.693683
32567.2	92825.1	22993	262143	82265	208835	75.9	4.4	0.697175
57502.5	77980.5	48326	53176.2	77369.5	45043	239.8	215.6	0.700667
109887	92454.5	77893	58569.5	87318	43959	71.5	-30.8	0.700667
11628	66858.5	11398	6627.5	65659.8	6615	22	-56.1	0.701831
33828	93208	23785	34798.5	91438	24941	754.6	1084.6	0.705322
16715.2	80282.2	13645	146291	83898.6	114273	843.7	369.6	0.70765
11136	87507.1	8340	145574	96580.7	98781	7.7	-8.8	0.708814
103312	99048.9	68357	143836	91994	102468	253	409.2	0.71347
144002	95677.9	98636	91020.6	89405.4	66720	-25.3	-2.2	0.71347
49519.5	116299	27905	262143	123676	138910	200.2	122.1	0.714633
10593.8	95550.8	7266	58183.4	119395	31937	317.9	147.4	0.719289
13605.8	76459.1	11662	6829.9	70633.5	6337	62.7	240.9	0.721617
126589	100406	82626	241161	95464.4	165556	292.6	1036.2	0.721617
200759	142271	92478	262143	68368.1	251284	7.7	92.4	0.721617
66712.5	94345.6	46341	262143	93813.6	183127	952.6	1235.3	0.723945
34335.8	76567	29389	11611.6	70933.8	10728	25.3	-18.7	0.7286
29712	99403	19589	43271.8	111974	25326	370.7	962.5	0.730928
9385.5	69462.2	8855	9757	72268.8	8848	8.8	-19.8	0.737911
12287.2	69652.9	11561	3038.2	67909.8	2932	-8.8	-2.2	0.737911
44341.5	98048.6	29638	46109.8	98666.3	30627	1389.3	905.3	0.746059
262143	150782	113938	262143	68367.8	251285	1635.7	1866.7	0.747222
14653.5	69710.5	13776	7921.1	72089.6	7201	-18.7	-24.2	0.74955
5797.5	65451.3	5805	3713.6	95892.2	2538	17.6	19.8	0.750714
7635.75	64619.9	7744	2842.4	62657.1	2973	-18.7	-5.5	0.754206
14097	82333.2	11221	5704.6	77919.3	4798	96.8	36.3	0.756534
57625.5	101223	37309	195798	89745.5	142980	789.8	1105.5	0.761189
70389	111361	41424	226534	91285.5	162634	2228.6	2597.1	0.762353
5549.25	64664.9	5624	3187.8	66008.1	3165	-29.7	-11	0.763517
198965	125964	103517	262143	68367.8	251285	1296.9	564.3	0.767009
7795.5	86371.2	5915	64585.4	88633	47755	452.1	194.7	0.767009
41577.8	108819	25040	66295.9	140621	30897	1729.2	2536.6	0.767009
33391.5	83925	26075	262143	83507.4	205728	1307.9	605	0.768173
198983	228129	57163	262143	68368.1	251284	5638.6	3320.9	0.768173
39699	102192	25459	64527.1	123215	34321	2466.2	2108.7	0.773992
7587.75	82603.1	6020	58562.9	92543.8	41472	-30.8	26.4	0.783303
18367.5	83280.2	14454	148668	91588.8	106379	135.3	63.8	0.789123
204762	133657	100401	235240	126162	122198	546.7	654.5	0.790287
184196	112643	107165	262143	68368.4	251283	245.3	236.5	0.791451
168296	109571	100660	262143	89046.4	192931	250.8	146.3	0.793778
50937	93259	35795	57622.4	107880	35005	30.8	743.6	0.79727
22011.8	66828.6	21586	9105.8	66335.9	8996	6.6	-4.4	0.798434
115173	113415	66552	262143	68367.8	251285	1993.2	1512.5	0.799598
141604	138296	67104	262143	155880	110212	1073.6	578.6	0.799598
50016	102886	31859	262143	105517	162816	127.6	80.3	0.800762
166766	142168	76875	262143	68368.1	251284	850.3	1155	0.801926
162961	97031.7	110065	123383	116808	69225	-45.1	-12.1	0.804254
42968.2	87952.3	32017	85444.7	97274.5	57566	506	1074.7	0.806581
7614	67422.1	7401	54764.6	69135.9	51913	-1.1	7.7	0.808909
82278	111746	48254	262143	78860	217852	1310.1	661.1	0.813565
63169.5	132659	31207	262143	72022.8	238533	272.8	148.5	0.813565
11268	72433.5	10195	16721.1	73383.4	14933	325.6	155.1	0.813565
48689.2	85705.4	37231	53080.5	92092	37774	176	152.9	0.814729
6638.25	66156.4	6576	2610.3	62939.2	2718	-29.7	-11	0.819384
112251	84976.3	86571	48356	84440.7	37530	-16.5	23.1	0.820548
40602.8	114533	23233	117841	112632	68567	416.9	990	0.820548
17961.8	82237.1	14314	158170	88429.9	117221	145.2	74.8	0.822876
44750.2	109012	26903	140257	112392	81784	646.8	1227.6	0.825204
49111.5	75478.9	42642	17167.7	73840.2	15237	57.2	-19.8	0.829859
42386.2	109995	25254	130072	116487	73179	3302.2	2182.4	0.836843
5821.5	65519.1	5823	3342.9	70489.2	3108	24.2	-1.1	0.836843
143334	98914.7	94966	98568.8	107413	60140	25.3	28.6	0.838007
58220.2	81356.2	46899	28763.9	83766	22504	514.8	1064.8	0.848482
5209.5	64198.9	5318	2785.2	67131.6	2719	2.2	15.4	0.848482
64586.2	75723.6	55897	53046.4	72841.8	47726	374	490.6	0.848482
36453	85869.8	27821	54039.7	99356	35645	1742.4	1657.7	0.849646
156572	117896	87035	202822	127145	104543	1547.7	1647.8	0.850809
104326	104137	65655	262143	68367.5	251286	508.2	1038.4	0.856629
38046.8	86478.4	28833	64064	137040	30637	1475.1	1530.1	0.860121
13472.2	66190.7	13339	2097.7	63734.3	2157	14.3	-6.6	0.860121
133082	91258.6	95571	80380.3	85729.2	61447	82.5	20.9	0.863612
8868	74271.3	7825	86798.8	77519.3	73381	63.8	9.9	0.863612
192500	104637	120566	162946	98024.1	108941	64.9	83.6	0.864776
30804.8	84924.3	23772	74741.7	90690.3	54011	613.8	1069.2	0.864776
66246.8	77106.3	56306	92695.9	72481	83814	333.3	326.7	0.86594
14169	66646.1	13933	7497.6	72089.6	6816	114.4	195.8	0.87176
20121.8	86353.1	15271	97559	116704	54785	140.8	94.6	0.872924
6131.25	69374.6	5792	3085.5	70851.9	2854	-26.4	-7.7	0.872924
16831.5	66994.8	16465	5669.4	73647.1	5045	45.1	-29.7	0.874087
165240	113632	95300	262143	97751.4	175750	124.3	27.5	0.878743
78123.8	142636	35895	262143	110897	154917	262.9	148.5	0.878743
64668.8	75797.3	55914	64950.6	75489.1	56387	1377.2	1053.8	0.879907
10056.8	69958.5	9421	30460.1	69383.5	28771	-25.3	17.6	0.881071
14190	70095.4	13267	4693.7	69610	4419	-4.4	23.1	0.882235
150660	124281	79446	262143	68368.1	251284	611.6	323.4	0.885726
125090	97637.8	83962	100607	97548.3	67591	39.6	-8.8	0.889218
207958	179027	76127	262143	68368.1	251284	2186.8	1107.7	0.889218
86550.8	119174	47596	262143	88214.6	194750	2319.9	1981.1	0.889218
33954	102710	21665	77983.4	123974	41224	1457.5	1399.2	0.890382
40593.8	104418	25478	74958.4	124181	39559	3032.7	2010.8	0.899693
78473.2	115442	44549	243863	116875	136743	4854.3	2930.4	0.899693
61722	85806.7	47141	180139	104779	112671	1184.7	1306.8	0.900857
54255	106828	33284	115854	106973	70977	557.7	1048.3	0.902021
166894	204009	53613	262143	68368.1	251284	3748.8	2464	0.904349
30334.5	147774	13453	262143	149873	114629	1854.6	783.2	0.904349
79219.5	91665.1	56638	50774.9	79662.5	41771	35.2	49.5	0.906677
42347.2	86177.8	32204	17855.2	80851.1	14473	739.2	1126.4	0.90784
140782	169698	54369	262143	68368.1	251284	2117.5	1793	0.91366
7029.75	66059.9	6974	4303.2	67066.5	4205	3.3	7.7	0.91366
7888.5	66845.2	7734	4494.6	66838.7	4407	26.4	5.5	0.918316
10069.5	69428.2	9505	16442.8	69138.7	15586	2.2	-23.1	0.925299
15282	91722.8	10919	120988	89576.7	88517	69.3	15.4	0.925299
66330.8	90375.3	48100	262143	92276.7	186177	1016.4	1218.8	0.928791
82986.8	98983	54945	101621	94576	70418	764.5	873.4	0.933446
11773.5	64676.3	11930	6314	65401.3	6327	53.9	89.1	0.93461
132262	89631.5	96706	57806.1	82855	45723	-7.7	5.5	0.938102
9899.25	75270.6	8619	96273.1	80890.2	77999	7.7	-5.5	0.939266
155358	104970	96995	198889	95508.1	136474	88	-14.3	0.947413
157552	107393	96146	262143	68367.3	251287	482.9	211.2	0.949741
125662	88414.1	93146	55715	84537.4	43192	49.5	34.1	0.953233
128107	90069	93213	128998	97889.4	86363	55	-4.4	0.953233
146202	93066.7	102953	76150.8	107838	46279	22	-7.7	0.95556
6152.25	71273.4	5657	2159.3	73246.3	1932	24.2	-13.2	0.95556
262143	133409	128775	262143	68367.8	251285	2120.8	2057	0.960216
262143	128592	133599	262143	68367.8	251285	200.2	79.2	0.964871
15606.8	83528.3	12245	59222.9	92125.1	42130	1839.2	724.9	0.966035
74499	80154.4	60912	16091.9	76342.8	13814	-55	-15.4	0.966035
139695	99982	91567	84973.9	92947.4	59914	44	39.6	0.967199
40603.5	95181.6	27957	58424.3	89127	42960	842.6	1194.6	0.967199
52110.8	87122.9	39199	178735	91503.5	128012	910.8	1261.7	0.967199
125068	152083	53895	262143	68367.5	251286	811.8	1193.5	0.968363
6256.5	67449.6	6079	7858.4	66849.5	7704	15.4	15.4	0.97651
71494.5	103211	45397	262143	77972	220333	1648.9	1515.8	0.97651
5984.25	66857.1	5866	42204.8	71198.9	38848	14.3	-9.9	0.978838
124674	89398.2	91396	71102.9	90983.3	51216	15.4	40.7	0.978838
27808.5	83438.2	21842	133554	90759.9	96437	577.5	271.7	0.981166
132944	89515.9	97330	42555.7	82971.8	33613	-23.1	4.4	0.985822
38394.8	93328.8	26961	63350.1	88926.5	46687	1042.8	1241.9	0.986986
5837.25	68263.7	5604	2119.7	64224.1	2163	-1.1	17.6	0.990477
189651	198689	62555	262143	74308.7	231195	3612.4	3830.2	0.990477
16095	68757.1	15341	4062.3	73604.3	3617	-12.1	2.2	0.990477
54015.8	86630.4	40863	262143	71877.2	239016	1185.8	493.9	0.990477
92048.2	80041.3	75367	65175	83411	51208	457.6	1051.6	0.992805
51793.5	116396	29162	262143	82187.4	209032	231	135.3	0.995133
8974.5	65277.8	9010	5736.5	64796.2	5802	-30.8	-8.8	0.998625
14864.2	68961	14126	19978.2	67810.8	19308	278.3	138.6	0.998625
149235	102378	95531	126419	106799	77575	46.2	291.5	0.999788
144861	102432	92682	255387	112136	149256	14.3	48.4	1.00444
28922.2	76168.3	24885	40999.2	75414	35629	2310	1184.7	1.00677
41151	84337.9	31977	28732	81630.9	23067	-6.6	2.2	1.00677
80722.5	84306.4	62750	75293.9	84738	58232	6.6	781	1.00794
9018	72873.5	8110	58905	84093.5	45906	167.2	68.2	1.01259
33748.5	70087.2	31557	14023.9	68947.5	13330	27.5	-13.2	1.01376
131819	102951	83913	45708.3	98433.9	30432	20.9	37.4	1.01608
16633.5	74181.2	14695	86024.4	75359.2	74811	297	144.1	1.01957
48108.8	81406	38730	60302	84638.7	46692	2295.7	1188	1.0219
26055	132563	12881	255424	184201	90876	115.5	81.4	1.02423
126549	87993.9	94251	54503.9	85941	41563	26.4	59.4	1.02539
73998.8	80386.9	60328	96309.4	75324.4	83794	515.9	313.5	1.03121
174268	112453	101561	262143	90204.5	190454	264	103.4	1.03121
36450.8	89029.4	26832	83163.3	91884	59316	753.5	372.9	1.03238
62908.5	96358	42786	79878.7	119965	43637	4028.2	2564.1	1.03354
5635.5	65391	5648	4112.9	69149	3898	2.2	-4.4	1.03354
32439	101588	20927	262143	74784.5	229724	265.1	113.3	1.03703
14059.5	69571.4	13244	7046.6	67683.7	6823	29.7	20.9	1.04052
262143	122043	140768	262143	68367.3	251287	1925	1635.7	1.04169
60198.8	83591.5	47196	89617	118463	49578	827.2	1012	1.04169
35634	84594.3	27606	44627	87659.6	33364	2577.3	1905.2	1.04285
4944.75	63741	5084	7328.2	64137.4	7488	185.9	85.8	1.04518
8844	71300.3	8129	8681.2	119699	4753	-25.3	-34.1	1.04751
19251.8	117980	10694	39853	98797.3	26436	939.4	1208.9	1.04984
9031.5	71501.4	8278	7161	72715.1	6454	-13.2	40.7	1.04984
110390	86246.6	83882	45922.8	83225.4	36162	19.8	-27.5	1.05566
6188.25	72021.5	5631	8042.1	73507.3	7170	-15.4	0	1.05798
133376	89744.6	97398	68509.1	88596.7	50677	42.9	-11	1.05915
82883.2	117476	46238	262143	87033.1	197394	1186.9	1378.3	1.06264
50724.8	102251	32511	80817	102090	51880	315.7	925.1	1.06613
82038.8	114549	46936	246246	128466	125621	2021.8	1636.8	1.06846
112360	85596.1	86028	40370	81044.2	32645	58.3	96.8	1.06846
28741.5	84519.6	22286	39198.5	103223	24887	1662.1	1526.8	1.07311
7098	71171.1	6536	56636.8	81715.2	45423	81.4	23.1	1.07661
48136.5	94951.7	33224	144360	100772	93883	1752.3	1464.1	1.07777
5390.25	63432.5	5569	2355.1	79558.7	1940	27.5	-14.3	1.07893
5177.25	67400.9	5034	43257.5	68021.3	41677	2.2	4.4	1.08243
10672.5	87516.6	7992	121522	94464.3	84308	170.5	108.9	1.08475
41282.2	75164.6	35994	48786.1	72765.6	43939	840.4	418	1.08475
8344.5	66512.4	8222	3785.1	68336.2	3630	17.6	-28.6	1.08475
130288	93893	90939	262143	109674	156644	35.2	69.3	1.08824
91442.2	86235.4	69493	132216	81849.2	105864	2597.1	1494.9	1.08941
8793.75	77450.2	7441	65976.9	78715.9	54930	-1.1	34.1	1.09057
46485.8	72492.3	42025	55741.4	71052	51414	622.6	299.2	1.09057
123689	92106.4	88008	73034.5	84119.3	56900	14.3	51.7	1.0929
21554.2	108920	12969	158450	122217	84965	678.7	301.4	1.09406
14322	73622	12749	83279.9	91876.5	59404	38.5	41.8	1.10338
19370.2	76505.1	16593	97617.3	77974.9	82045	70.4	26.4	1.10454
7386	65051.6	7441	3894	67853.5	3761	24.2	-26.4	1.10687
37182.8	110118	22129	262143	107907	159209	226.6	61.6	1.10687
48973.5	103035	31150	99343.2	123089	52893	-4.4	176	1.10687
113843	92049.9	81052	68944.7	81100.6	55713	1.1	14.3	1.10803
133058	90696	96146	89261.7	82031.9	71312	58.3	42.9	1.11036
5602.5	64223.4	5717	4580.4	62642.1	4792	-27.5	-27.5	1.11152
91163.2	102820	58106	98604	108105	59776	1081.3	1076.9	1.11152
82652.2	87973.4	61572	117720	90001	85720	1303.5	1299.1	1.11269
83418	85717.4	63778	185583	88183	137922	837.1	1134.1	1.11269
6531.75	66028.8	6483	4715.7	66749.1	4630	12.1	-5.5	1.11269
11817.8	64385.1	12029	8548.1	64861.4	8637	-1.1	41.8	1.11385
24194.2	90990.2	17426	170408	99371.2	112385	202.4	47.3	1.11501
19038	115912	10764	33794.2	127094	17426	724.9	1104.4	1.11734
59007.8	84566.3	45729	79481.6	86760.2	60038	2240.7	1287	1.11851
104753	138689	49500	262143	88008.1	195207	1846.9	2326.5	1.11851
125540	88937.2	92508	52053.1	80864.6	42186	125.4	88	1.12316
262143	145819	117816	262143	69183.6	248322	521.4	244.2	1.12316
262143	129000	133177	262143	68366.4	251290	2400.2	1005.4	1.12316
18159	68304.4	17423	5815.7	68884.5	5533	4.4	-2.2	1.12316
58057.5	81185.9	46866	208463	107601	126968	2327.6	1820.5	1.12433
119955	119088	66013	262143	68851.7	249519	5403.2	4021.6	1.12665
41625.8	97623.3	27944	199866	107170	122221	760.1	1106.6	1.13247
29335.5	77584	24780	11317.9	74225	9993	24.2	30.8	1.13713
32568	105919	20151	208339	121992	111923	260.7	79.2	1.13946
7609.5	85029.2	5865	68959	90272.2	50063	831.6	312.4	1.14062
226560	159310	93201	262143	68366.7	251289	2953.5	2149.4	1.14178
28862.2	72046.8	26254	34074.7	74005.6	30175	496.1	222.2	1.14178
8004	74005.4	7088	88451	78081.9	74239	51.7	42.9	1.14178
43757.2	106348	26965	141736	119433	77774	2794	2032.8	1.14411
9349.5	68103.7	8997	44430.1	82358.1	35355	180.4	61.6	1.14411
68721	105116	42845	186322	122926	99335	332.2	133.1	1.14411
14843.2	82690.2	11764	125513	87076.1	94465	102.3	28.6	1.14528
73606.5	139713	34527	262143	68366.7	251289	2049.3	1625.8	1.14644
84575.2	107280	51666	262143	75479.5	227609	1411.3	1762.2	1.14644
15960	107764	9706	26748.7	104545	16768	376.2	826.1	1.14644
34554.8	100336	22570	224608	104917	140300	2104.3	874.5	1.1476
9420.75	66173.5	9330	3853.3	64851	3894	-6.6	-6.6	1.14877
25588.5	91387.9	18350	24554.2	109045	14757	1900.8	1629.1	1.14877
9671.25	65857.8	9624	2417.8	63892.3	2480	-26.4	-4.4	1.14993
142717	91835.6	101846	212090	118508	117288	130.9	47.3	1.15226
32748	105900	20266	225564	116669	126705	168.3	180.4	1.15342
120382	88755.5	88889	47679.5	88912	35144	23.1	15.4	1.15459
65851.5	112913	38221	117836	113416	68090	-7.7	89.1	1.15459
41910.8	94115.4	29184	258576	100791	168130	1977.8	837.1	1.15575
160362	106180	98978	262143	104449	164480	1027.4	1120.9	1.15575
160090	114343	91756	160996	105793	99733	91.3	5.5	1.15691
120110	93403.1	84275	68736.8	92728.2	48580	66	51.7	1.15691
144604	96135.5	98577	83520.8	92120.6	59418	-18.7	51.7	1.15691
195722	129083	99369	262143	72899.9	235663	2989.8	4747.6	1.16041
133624	148483	58978	262143	68365.6	251293	5002.8	3831.3	1.16157
68472.8	121443	36951	262143	77116.9	222776	2806.1	1227.6	1.16623
108981	95221.4	75006	71798.1	83822.2	56135	40.7	-19.8	1.17321
8497.5	93658.3	5946	79882	98065.8	53384	47.3	30.8	1.17437
19917	69804.8	18699	6835.4	71423	6272	27.5	6.6	1.17554
245168	130850	122792	262143	105792	162392	103.4	42.9	1.1767
138980	97053.3	93847	206225	95576.9	141406	341	169.4	1.18136
102123	144586	46289	262143	82077.5	209312	4596.9	2865.5	1.18252
21367.5	80879.1	17314	52523.9	86294.6	39889	111.1	129.8	1.18485
10587	66746.5	10395	9264.2	85960.4	7063	11	1.1	1.18718
20124.8	80617.1	16360	9238.9	80164.2	7553	-18.7	15.4	1.19183
125307	91946.6	89314	77557.7	86460.2	58788	-26.4	-2.2	1.19416
144500	107360	88208	262143	95739.1	179444	732.6	2416.7	1.19532
27070.5	122979	14426	52324.8	144446	23740	852.5	1246.3	1.19532
6003.75	68775	5721	50781.5	73537.6	45256	44	38.5	1.19649
78344.2	76757.2	66891	27100.7	74927.1	23704	-5.5	29.7	1.19765
106470	98363.6	70937	156721	100559	102138	742.5	667.7	1.20114
48234	74667.9	42335	44378.4	76902.7	37819	314.6	199.1	1.20347
5397	65149.7	5429	27483.5	65649.5	27436	437.8	157.3	1.20463
124604	90233.8	90499	126686	99360.8	83559	213.4	112.2	1.20929
13498.5	75577.8	11705	77710.6	83500.2	60992	1246.3	449.9	1.21395
125986	96443.8	85611	94308.5	91254.9	67729	81.4	-7.7	1.21977
90119.2	131374	44956	262143	90298.4	190256	3667.4	2396.9	1.22209
13264.5	68670.7	12659	4348.3	68321.8	4171	-2.2	-2.2	1.22791
202213	205089	64617	262143	93516.9	183708	3095.4	3000.8	1.23024
116452	86948.7	87774	40836.4	84323.4	31738	1.1	22	1.23024
232771	162365	93954	262143	88924.2	193196	680.9	339.9	1.23257
7315.5	70848	6767	78668.7	69094.6	74617	226.6	107.8	1.23606
47649.8	88652.2	35225	36705.9	86884	27687	7393.1	3923.7	1.23955
5669.25	67028.7	5543	3485.9	68521.9	3334	27.5	26.4	1.23955
102889	105350	64005	143542	99719	94337	1970.1	1206.7	1.24072
198767	143991	90467	262143	95246.5	180372	4196.5	2510.2	1.24188
54362.2	77399.2	46030	43440.1	76120.1	37400	292.6	985.6	1.24188
173147	115222	98483	167436	109210	100477	1775.4	1650	1.24304
13292.2	69913.4	12460	9631.6	71195.2	8866	160.6	134.2	1.24421
29803.5	116707	16736	195351	125359	102127	297	151.8	1.24653
237893	156380	99697	262143	68366.4	251290	4504.5	1909.6	1.24653
51053.2	96661	34614	113901	102483	72837	1236.4	1337.6	1.2477
26606.2	112068	15559	214563	123064	114262	370.7	184.8	1.2477
57548.2	72619.3	51935	21260.8	73913.7	18851	-6.6	-49.5	1.24886
64890.8	73868.5	57571	34617	71256.4	31838	770	866.8	1.25119
100368	83864.2	78433	37198.7	82832.9	29431	12.1	-24.2	1.25119
212918	142239	98101	262143	68366.7	251289	7800.1	5644.1	1.25352
6729	85051.4	5185	71542.9	104081	45048	376.2	168.3	1.25468
113136	86222.9	85992	53829.6	82043.2	42999	-2.2	-39.6	1.25701
9306.75	74218.4	8218	89228.7	82707.8	70703	101.2	31.9	1.2605
22708.5	118057	12606	29307.3	114367	16794	1083.5	1562	1.26865
81074.2	135129	39320	262143	75701.3	226942	3642.1	2142.8	1.26981
24321	92528.8	17226	173857	97200.2	117221	1358.5	620.4	1.27214
10974	65126.5	11043	14523.3	64016.6	14868	28.6	105.6	1.2733
61095	78336.2	51112	49968.6	77431.7	42292	134.2	455.4	1.2733
61231.5	101299	39614	262143	86252.2	199181	3455.1	2207.7	1.27447
174981	110383	103889	262143	68367.5	251286	1325.5	632.5	1.2768
20946	69329.1	19800	7650.5	72769.7	6890	38.5	-41.8	1.2768
127092	88121.9	94518	59585.9	91654.3	42606	5.5	-35.2	1.2768
82676.2	125699	43105	262143	88095.2	195014	4242.7	1788.6	1.27796
22159.5	77074.9	18842	18741.8	72880.9	16853	-5.5	-48.4	1.28145
63306.8	86599	47909	94803.5	82895.8	74950	655.6	346.5	1.2896
127041	98014.7	84944	123231	107136	75381	40.7	2.2	1.29076
193948	158441	80223	229141	156073	96218	471.9	240.9	1.29076
57209.2	74578.1	50273	50928.9	72665.6	45932	314.6	304.7	1.29193
27723.8	70660.9	25713	10550.1	72604.4	9523	-36.3	29.7	1.29425
102304	121886	55007	262143	68367	251288	1731.4	1390.4	1.29542
262143	126502	135807	262143	68367	251288	5907	2614.7	1.29658
113368	95945.9	77436	152744	93958.2	106539	480.7	1233.1	1.29775
64023	91122.2	46046	90755.5	100733	59045	380.6	555.5	1.29775
52653.8	102544	33651	101858	127910	52188	354.2	906.4	1.3024
14750.2	67851	14247	7329.3	72372	6637	20.9	-11	1.30473
7916.25	65654.2	7902	2406.8	65913.9	2393	-12.1	57.2	1.30822
129302	95674.1	88571	82886.1	92288.8	58859	56.1	25.3	1.30822
132442	156516	55456	262143	104510	164385	3894	2450.8	1.30939
14865	75606.7	12885	86045.3	77183	73061	273.9	169.4	1.31055
7417.5	69365.5	7008	4350.5	69219.3	4119	0	-11	1.31288
37503.8	76971.2	31932	62604.3	81429.7	50385	122.1	58.3	1.3152
81323.2	109386	48723	77936.1	110828	46086	922.9	858	1.3187
78699	93891	54932	105977	95578.8	72666	2290.2	1524.6	1.3187
18777	67953.5	18109	25042.6	70930.6	23138	-6.6	-2.2	1.33266
92171.2	78064.3	77379	28022.5	72456.5	25346	49.5	-7.7	1.33732
36519.8	86562.2	27649	28574.7	84629	22128	1790.8	954.8	1.34314
16899	68784.1	16101	10187.1	68621.8	9729	9.9	-7.7	1.34663
40505.2	82077.5	32342	40103.8	87351.9	30088	1580.7	1447.6	1.34779
40475.2	83145.4	31903	46444.2	91155.3	33391	1227.6	559.9	1.35129
150846	110660	89335	194324	120819	105407	1087.9	498.3	1.35129
33779.2	107328	20626	51187.4	106828	31402	2761	1926.1	1.35245
8028.75	68227.7	7712	4414.3	70064.3	4129	-11	-34.1	1.35594
82183.5	76933.7	70008	133720	75587.2	115939	2018.5	1252.9	1.35594
7021.5	72091.7	6383	37728.9	77141	32053	66	13.2	1.35827
48428.2	74453.3	42628	50479	74646.7	44318	255.2	178.2	1.35827
12376.5	66467.8	12203	2472.8	59755.7	2712	14.3	31.9	1.36991
78036.8	112864	45313	262143	99977.9	171836	3208.7	2026.2	1.3734
10907.2	65633.8	10891	3185.6	63942.3	3265	14.3	-16.5	1.37456
46659	103326	29594	59226.2	103197	37612	490.6	1074.7	1.37573
16126.5	70528.3	14985	5352.6	69435.5	5052	8.8	7.7	1.37922
148194	97305.3	99810	187273	126441	97066	583	303.6	1.38038
33726	90466.1	24432	58187.8	90914.2	41945	3202.1	2140.6	1.38155
49314.8	101250	31920	262143	83479.8	205796	1565.3	766.7	1.38387
57260.2	72388.3	51840	60205.2	72075.1	54743	8156.5	3758.7	1.38969
8427	94648.1	5835	78157.2	95213.6	53796	79.2	34.1	1.39086
7778.25	71214.8	7158	54144.2	70999.1	49978	185.9	47.3	1.39202
14205	87199.2	10676	128789	92388.4	91357	293.7	122.1	1.39435
70541.2	98923.5	46733	109878	97062.3	74189	1578.5	1479.5	1.39901
4963.5	63508	5122	5921.3	63983.2	6065	119.9	26.4	1.39901
42689.2	103822	26947	262143	128837	133345	712.8	290.4	1.40133
86575.5	111160	51042	262143	139630	123038	3927	3297.8	1.40599
54688.5	96668.1	37076	139946	113908	80517	1279.3	1333.2	1.40832
51764.2	91484.3	37082	119162	106031	73652	707.3	1106.6	1.40832
6285.75	64195.6	6417	6773.8	65168.5	6812	96.8	92.4	1.41064
10089.8	65703.7	10064	13889.7	65318.3	13936	63.8	75.9	1.41064
25208.2	90118.2	18332	28433.9	109724	16983	1472.9	1454.2	1.41181
42013.5	85527.8	32193	201666	131867	100225	141.9	67.1	1.4153
12340.5	65778.5	12295	9115.7	66615.4	8968	-2.2	-12.1	1.41646
19443.8	125829	10127	64598.6	100311	42204	1270.5	1251.8	1.41879
81768.8	120933	44312	262143	74825.9	229597	2659.8	1202.3	1.42228
7479.75	64431.2	7608	4672.8	66013.5	4639	-2.2	1.1	1.42345
7167.75	78948.9	5950	91019.5	77514.5	76954	55	57.2	1.42345
54969	95804.7	37602	215058	123519	114104	1823.8	1599.4	1.42345
23392.5	71132.6	21552	136734	82755.6	108283	211.2	68.2	1.42461
112958	86754.3	85331	54396.1	84470.4	42203	103.4	19.8	1.42578
38499	84021.1	30029	12744.6	87039.4	9596	-3.3	44	1.42694
8466	66518.1	8341	6565.9	67350.6	6389	-18.7	-41.8	1.4281
43854	89449.6	32130	60919.1	89391.3	44662	327.8	1437.7	1.43043
37297.5	107841	22666	53451.2	97172.7	36049	826.1	1475.1	1.43276
27314.2	80067.4	22357	27040.2	78739.3	22506	2578.4	1885.4	1.43392
136724	94214	95106	85691.1	94328.6	59535	50.6	44	1.43392
66576	101371	43041	45157.2	118382	24999	5666.1	3502.4	1.43392
262143	159317	107834	262143	116800	147088	223.3	129.8	1.43625
39354.8	97220.1	26529	78708.3	115510	44656	1168.2	1362.9	1.43974
257330	136578	123478	262143	68367.8	251285	2973.3	1322.2	1.44323
77823	105020	48564	262143	68367.3	251287	1745.7	838.2	1.44673
127111	94630.6	88030	185166	91118.4	133179	2938.1	1811.7	1.45138
153244	113235	88692	149684	104032	94295	458.7	519.2	1.45953
95058	84857.4	73414	111357	79098.2	92264	1785.3	1107.7	1.45953
8802.75	71513.2	8067	63580	76390.2	54546	698.5	327.8	1.46069
77829.8	80975.6	62990	62386.5	80518.4	50778	2358.4	1291.4	1.47117
16760.2	72934.9	15060	22133.1	70743	20504	-19.8	39.6	1.47815
5148	66596.8	5066	2753.3	69081.3	2612	-5.5	19.8	1.48746
115237	85266.7	88571	47716.9	80768	38718	49.5	48.4	1.49328
8114.25	68158.9	7802	8300.6	67392	8072	871.2	360.8	1.49561
167103	99081.3	110528	161430	125473	84317	82.5	22	1.49677
50542.5	81197.1	40794	82965.3	85293.6	63747	3140.5	1430	1.49677
9384	70794.3	8687	76296	79129.8	63189	40.7	-12.1	1.50143
16164	67753.4	15635	39081.9	80553.3	31796	24.2	4.4	1.50259
113807	93166.8	80055	68832.5	81823.4	55131	-16.5	-31.9	1.50259
85582.5	79195.9	70821	102627	79106.9	85021	2059.2	1426.7	1.50492
140060	114836	79931	262143	124870	137581	543.4	250.8	1.50841
12936.8	67164.9	12623	15623.3	67423.2	15186	4.4	83.6	1.50958
8351.25	65210	8393	4878.5	66276.4	4824	-37.4	-29.7	1.51074
38882.2	93779.9	27172	87142	127167	44909	1202.3	1247.4	1.51307
17921.2	70531.3	16652	10459.9	69650.5	9842	30.8	13.2	1.51656
98697.8	126518	51125	262143	76706.2	223969	8390.8	4213	1.51772
88127.2	131110	44051	262143	77307.8	222226	3648.7	2446.4	1.52005
23947.5	102496	15312	33647.9	105976	20808	1784.2	1024.1	1.52005
65775	84261.1	51158	168362	100026	110309	1899.7	1665.4	1.52471
14899.5	65424	14925	5599	66594.6	5510	-20.9	6.6	1.52587
9966	70304.8	9290	22724.9	70273.2	21193	1017.5	500.5	1.52587
56140.5	88114.6	41755	57647.7	96844.5	39011	1996.5	1723.7	1.52587
5779.5	64230.2	5897	6079.7	65030.1	6127	29.7	19.8	1.52703
133364	92512.9	94475	76826.2	89982.5	55954	97.9	16.5	1.5282
32656.5	115535	18524	262143	108670	158092	519.2	236.5	1.52936
6546	72331.6	5931	9457.8	79099.8	7836	1.1	-16.5	1.53169
39112.5	73088.2	35071	36745.5	69957.7	34423	1215.5	762.3	1.53285
52303.5	103212	33211	88528	96623.7	60045	53.9	135.3	1.53285
101470	91013.8	73065	98121.1	85319.8	75369	3358.3	1540	1.53635
77604.8	91039.2	55865	85188.4	86908.4	64239	5515.4	2501.4	1.53635
6981	67588.5	6769	42751.5	71366.1	39259	354.2	146.3	1.53867
113026	93024.4	79627	183241	211313	56830	743.6	372.9	1.54216
16266	69113.6	15424	7066.4	76394.5	6062	6.6	36.3	1.54216
6699.75	69716.5	6298	33145.2	76548	28377	111.1	78.1	1.54333
68112	84160.5	53039	82575.9	83508.6	64804	273.9	514.8	1.54333
8106.75	66178.9	8028	2526.7	63934.3	2590	31.9	-5.5	1.54333
10262.2	68641.2	9798	25445.2	66895.7	24928	665.5	278.3	1.54449
20853.8	79066.9	17285	11480.7	78768.8	9552	97.9	612.7	1.54449
31459.5	88342.2	23338	27351.5	89594	20007	717.2	1047.2	1.54449
127586	90620.3	92269	69097.6	91248.3	49627	29.7	-8.8	1.54566
70849.5	90408.4	51358	69786.2	89319.4	51204	935	672.1	1.54915
11409.8	64461.2	11600	7780.3	63246.1	8062	91.3	79.2	1.5538
12793.5	76166	11008	25819.2	75113.7	22527	589.6	295.9	1.5538
6255.75	74284.6	5519	44130.9	80237.6	36045	400.4	170.5	1.55497
177428	143177	81214	262143	68367.8	251285	7276.5	4275.7	1.55846
5078.25	65850.5	5054	28865.1	66663.3	28377	93.5	-35.2	1.56079
176462	130467	88640	262143	81312.2	211282	1191.3	493.9	1.56079
7729.5	65177.6	7772	3450.7	62488.3	3619	28.6	-6.6	1.56428
124964	89529.9	91474	56522.4	90694.9	40843	66	-44	1.56544
17931.8	69278.7	16963	5828.9	68545.3	5573	8.8	-20.9	1.56544
126111	94239.6	87700	89711.6	103943	56563	56.1	-18.7	1.56661
68574	80803.8	55617	63410.6	78500.8	52938	638	721.6	1.57475
12438.8	74664.4	10918	10551.2	73781.8	9372	17.6	2.2	1.57708
32240.2	95034.3	22233	202756	112504	118110	1656.6	711.7	1.57825
15399.8	92345	10929	104492	103329	66274	2234.1	921.8	1.58057
48874.5	79854.4	40111	60721.1	91848.3	43326	2399.1	1807.3	1.5829
9904.5	71337.7	9099	51128	80341.6	41706	732.6	338.8	1.58523
127052	89607.8	92921	73563.6	84083	57337	35.2	23.1	1.58523
11250	67117	10985	7838.6	66413.8	7735	100.1	118.8	1.58756
97956.8	90464.1	70964	99754.6	85938.5	76072	5649.6	3592.6	1.59338
12424.5	103096	7898	129492	112325	75552	27.5	-1.1	1.59687
63479.2	94149.3	44187	94442.7	97383.4	63557	2707.1	1993.2	1.59803
7929	76416.9	6800	21656.8	76503.9	18552	2163.7	900.9	1.60036
40402.5	111605	23725	61420.7	110612	36391	6492.2	3551.9	1.60152
31396.5	103086	19960	262143	103237	166412	218.9	126.5	1.60269
236343	147805	104793	262143	68369.2	251280	3955.6	1712.7	1.60269
261269	165475	103475	262143	68368.9	251281	2037.2	921.8	1.60618
116423	89176.2	85560	75051.9	82966.8	59284	64.9	-42.9	1.60851
79023.8	128404	40333	262143	69800.3	246128	3806	1664.3	1.61083
63765.8	95438.2	43787	203856	75464.1	177037	1842.5	1609.3	1.612
132249	92284.4	93917	56093.4	86517.7	42490	-11	20.9	1.612
74432.2	107668	45306	70738.8	115488	40142	7747.3	4698.1	1.61665
28825.5	88103.2	21442	34401.4	86172.5	26163	256.3	787.6	1.61782
9718.5	67785.4	9396	6348.1	68392.1	6083	12.1	5.5	1.62364
6511.5	65997.2	6466	3082.2	66533.3	3036	5.5	5.5	1.62364
27399	93834.7	19136	81583.7	87063.7	61411	232.1	326.7	1.62597
7160.25	64849.9	7236	7275.4	62253.6	7659	6.6	1.1	1.62829
71396.2	80975.8	57783	121496	81355.8	97871	19.8	292.6	1.62946
36142.5	85621.6	27664	235228	97077.6	158800	216.7	68.2	1.62946
87411.8	94791.3	60434	23653.3	91599.8	16923	-6.6	14.3	1.63062
9378	86392.6	7114	87351	101380	56467	158.4	143	1.63295
16895.2	109694	10094	153466	123308	81565	369.6	117.7	1.63295
262143	126524	135783	262143	68368.1	251284	2748.9	1974.5	1.63295
15612	86341.6	11850	113444	98477.7	75496	305.8	177.1	1.63295
18534.8	91070.1	13338	171132	89228	125693	499.4	191.4	1.63644
6852	74408.1	6035	58076.7	78305.5	48606	158.4	29.7	1.63644
72724.5	115502	41264	262143	92161.9	186409	2248.4	1031.8	1.63993
75713.2	84980.8	58389	107533	83902	83994	895.4	828.3	1.6411
262143	145684	117925	262143	68368.1	251284	7031.2	3019.5	1.6411
12042	72502	10885	7645	72865.4	6876	-27.5	15.4	1.6411
208192	194709	70074	262143	68368.1	251284	10913.1	6921.2	1.64226
262143	159449	107745	262143	68368.4	251283	2613.6	1832.6	1.64226
238202	139144	112192	262143	68368.1	251284	12863.4	7296.3	1.64692
42649.5	103410	27029	262143	71040	241833	347.6	169.4	1.64692
262143	178136	96442	262143	68367.5	251286	14172.4	6931.1	1.65041
146246	94394.5	101535	58670.7	91381.1	42077	33	-4.4	1.65041
19370.2	102375	12400	126085	134831	61285	1152.8	416.9	1.65041
15852	63978.1	16238	5621	62681.3	5877	-18.7	134.2	1.65157
42850.5	107468	26131	91267	119800	49927	2363.9	1893.1	1.65739
123692	90160.1	89910	148471	87344.9	111400	7676.9	3516.7	1.65855
8958	93453	6282	25835.7	85358.4	19836	2028.4	1007.6	1.66205
7297.5	72068.9	6636	4368.1	89626.8	3194	11	11	1.66321
5189.25	67436.6	5043	34874.4	73374.1	31149	130.9	63.8	1.6667
84046.5	110387	49898	262143	68367.8	251285	2095.5	1696.2	1.6667
164649	110264	97860	262143	71915.7	238888	1107.7	511.5	1.66787
46763.2	79346.4	38624	157077	85832	119934	301.4	161.7	1.67252
13479	78430.2	11263	63349	76083.4	54567	102.3	80.3	1.67485
108868	90302	79010	182349	89529.8	133480	1029.6	1036.2	1.67601
110910	84251.1	86273	46751.1	79088.3	38740	-26.4	-7.7	1.67718
103208	115840	58389	262143	71343.2	240805	5274.5	2425.5	1.67718
8978.25	86275.5	6820	43521.5	84857.3	33612	132	26.4	1.6795
7499.25	82697.4	5943	57394.7	107432	35012	57.2	-34.1	1.68067
60465.8	84522.8	46883	59164.6	78459.9	49419	3583.8	2398	1.68183
160940	96357.9	109460	108918	91050.9	78396	-3.3	-29.7	1.68532
18176.2	66834.9	17823	3484.8	66973.6	3410	20.9	-16.5	1.68532
152672	115589	86561	59424.2	116830	33334	-16.5	6.6	1.68532
13922.2	80218.8	11374	116750	87309.7	87634	286	119.9	1.68765
29676.8	92109.7	21115	186018	128195	95096	471.9	172.7	1.68765
36413.2	90781.7	26287	262143	97029.2	177058	454.3	183.7	1.68882
140884	94996.1	97193	86026.6	99235	56813	42.9	60.5	1.68882
46597.5	130538	23394	225978	143865	102942	2237.4	1680.8	1.69231
169050	102187	108417	131888	104643	82599	132	50.6	1.69347
70680	84604.3	54750	121744	79673.6	100141	2570.7	1381.6	1.69347
39055.5	89516.4	28593	47223	94633.7	32703	903.1	1171.5	1.69464
131102	91339.7	94065	76931.8	89279.7	56472	49.5	20.9	1.69464
40140.8	84821.8	31014	44121	83041.8	34820	2986.5	1634.6	1.6958
6084.75	63640.3	6266	2260.5	65089.7	2276	-33	39.6	1.69813
11709.8	81474.7	9419	85164.2	82339.8	67784	547.8	221.1	1.69929
22252.5	86997.5	16763	107632	88261.3	79919	211.2	100.1	1.70046
17973	70354.7	16742	7183	70397.1	6687	18.7	1.1	1.70162
71565	114161	41083	258920	108065	157022	3752.1	2429.9	1.70395
67206.8	97441.7	45201	143123	105223	89141	1734.7	1518	1.70627
43469.2	86508.2	32931	262143	78498.9	218854	1321.1	639.1	1.70744
9905.25	64934.5	9997	1872.2	62696.2	1957	-4.4	-3.3	1.70744
94111.5	95862.4	64339	262143	79800.3	215285	1079.1	435.6	1.70977
144305	193059	48986	262143	68366.7	251289	5889.4	3905	1.71326
9677.25	67041	9460	11086.9	63786.4	11391	323.4	207.9	1.71442
10067.2	66811.9	9875	6022.5	65902.6	5989	2.2	49.5	1.71675
33846	72291.9	30683	20480.9	77095.7	17410	58.3	34.1	1.71675
92348.2	104119	58127	153924	116239	86783	1870	784.3	1.71791
8363.25	76314.9	7182	13764.3	74048.4	12182	486.2	225.5	1.71791
132878	95578.6	91111	262143	73145.1	234873	716.1	311.3	1.71908
14346.8	68127.6	13801	5854.2	68756.4	5580	-24.2	11	1.72024
126644	86630.4	95806	50285.4	85559.7	38517	-34.1	-4.4	1.72024
19263	72619.6	17384	25301.1	71983.2	23035	1873.3	906.4	1.7249
26268.8	84784.5	20305	138236	89190.4	101574	1521.3	699.6	1.72722
115216	106504	70897	262143	68367	251288	2673	1862.3	1.72722
151514	106230	93473	201539	95435.2	138398	475.2	176	1.72839
59888.2	97666.8	40186	252974	132390	125228	3229.6	1413.5	1.73072
25692	87490.3	19245	21239.9	105517	13192	3012.9	2064.7	1.73304
7214.25	67891	6964	18441.5	66640	18136	-2.2	44	1.73304
13206	82685.4	10467	122961	98425.5	81873	280.5	81.4	1.73537
194414	108899	116999	262143	72137.1	238155	3910.5	2748.9	1.74468
9918	65734.8	9888	7276.5	64704.6	7370	11	5.5	1.74468
134942	100238	88226	262143	112063	153305	2268.2	932.8	1.74934
27060.8	98257.7	18049	161636	98361.9	107694	680.9	294.8	1.7505
134801	112717	78376	75260.9	113378	43503	29.7	-42.9	1.75516
17681.2	66610.6	17396	12065.9	65978.4	11985	5.5	116.6	1.75516
5432.25	64834.8	5491	3393.5	63596.3	3497	-1.1	29.7	1.75632
5273.25	67026.3	5156	46433.2	68746.1	44265	198	92.4	1.75632
33055.5	95315.3	22728	65774.5	90340.5	47715	1852.4	1612.6	1.75749
7058.25	75275.8	6145	61219.4	78702.1	50978	254.1	133.1	1.76098
181224	112798	105292	262143	99216.3	173155	5921.3	3329.7	1.76098
22678.5	67190.7	22120	19356.7	66798	18991	585.2	474.1	1.76912
8300.25	68080.8	7990	3877.5	70489.8	3605	0	-3.3	1.77029
29312.2	107740	17830	262143	90897	189003	194.7	103.4	1.77145
137961	95885.3	94294	262143	68367	251288	951.5	459.8	1.77145
8400	66413.6	8289	2689.5	68932	2557	107.8	45.1	1.77378
76278	106831	46793	262143	68367	251288	5241.5	2228.6	1.77494
17243.2	84591.2	13359	173767	85144.5	133749	181.5	110	1.77611
32677.5	84646.4	25300	22722.7	97816.3	15224	3933.6	2560.8	1.77727
262143	147537	116444	262143	68367.3	251287	10554.5	4565	1.77727
15684.8	81464.2	12618	137039	84710.4	106020	482.9	182.6	1.7796
5857.5	67524.6	5685	7206.1	65719.3	7186	-37.4	5.5	1.78076
42563.2	110006	25357	65022.1	110353	38615	4272.4	2624.6	1.78426
144699	96002.1	98779	101391	92197.8	72071	9.9	8.8	1.78891
99231	88738.5	73285	177696	88721.5	131259	6899.2	3440.8	1.79939
163945	102382	104943	106021	99693.1	69696	27.5	-63.8	1.80055
13475.2	76619.3	11526	117693	83785.8	92058	343.2	178.2	1.80171
138268	91537.4	98993	61419.6	85784.8	46922	-24.2	35.2	1.80521
14461.5	84132.2	11265	118611	93303.2	83312	152.9	63.8	1.80637
6726.75	66044.1	6675	4170.1	66462	4112	26.4	-3.3	1.80753
43644	82385.3	34718	56577.4	87010.3	42614	543.4	476.3	1.80753
20159.2	88283.1	14965	156619	98013.7	104722	452.1	168.3	1.80753
27809.2	97122.7	18765	142770	111118	84204	2935.9	1272.7	1.80753
124484	113286	72014	170899	112004	99997	3999.6	2214.3	1.8087
11699.2	72654.4	10553	3392.4	71189.4	3123	25.3	-17.6	1.8087
34178.2	79009	28350	35437.6	86781.2	26762	2479.4	1778.7	1.81103
18117.8	69016.8	17204	4328.5	70829.6	4005	-9.9	3.3	1.81335
48045	73325.7	42941	55630.3	72616.6	50206	2074.6	917.4	1.81684
19671	74487.7	17307	108050	80633.4	87819	404.8	156.2	1.81801
32988	73029.8	29603	9071.7	73954.8	8039	-23.1	-17.6	1.82034
10030.5	64428	10203	5468.1	64568.9	5550	5.5	90.2	1.82383
49691.2	96038.4	33909	262143	91802.4	187139	3221.9	1412.4	1.82383
6531.75	80087	5345	70953.3	93614	49672	75.9	15.4	1.82499
117145	92335.1	83145	77228.8	85241	59376	-5.5	16.5	1.82499
30313.5	103449	19204	245144	118976	135034	533.5	209	1.82616
75923.2	105979	46950	262143	102554	167520	4446.2	2662	1.82965
62848.5	81830.2	50334	66689.7	76104	57429	915.2	651.2	1.83198
52213.5	87920.5	38920	127558	89576.7	93324	2763.2	1996.5	1.83547
15754.5	75929.3	13598	21109	71939.6	19230	57.2	-16.5	1.83547
114147	86992.4	85993	64159.7	91549.4	45929	-50.6	-44	1.83663
41004.8	71049	37823	39229.3	69312.3	37092	97.9	151.8	1.84012
16983	82738.5	13452	5299.8	74025.5	4692	-7.7	-2.2	1.84827
74076.8	79389.9	61150	117709	80114.7	96289	4310.9	2032.8	1.85176
33879.8	91579.4	24245	197975	136558	95011	1428.9	664.4	1.85293
44962.5	137233	21472	262143	127585	134654	2117.5	1017.5	1.85293
39339	90406.5	28517	51401.9	95189.9	35389	1265	738.1	1.85758
49017.8	77374.3	41518	22420.2	80094.3	18345	1504.8	1466.3	1.85875
12406.5	65873.2	12343	2453	63341.1	2538	7.7	-37.4	1.85875
65652.8	75078.9	57308	68929.3	71284.2	63371	1969	1215.5	1.85991
157136	100027	102953	86467.7	98564.1	57493	-53.9	-11	1.86107
5138.25	66668.1	5051	3210.9	66973.1	3142	22	-12.1	1.86224
122781	91655	87792	124495	90662.3	89992	79.2	72.6	1.86224
39009.8	109633	23319	241552	135615	116730	2471.7	1057.1	1.86806
21270.8	96091.5	14507	189012	104723	118284	412.5	198	1.87853
115151	88987.1	84805	44741.4	89864	32629	-1.1	-23.1	1.88319
146712	162006	59349	145477	133837	71236	4397.8	2036.1	1.88435
7720.5	67480.8	7498	4151.4	70740	3846	48.4	50.6	1.88435
135938	97128.3	91722	69792.8	91429.5	50027	-2.2	-14.3	1.88551
6062.25	64569.4	6153	32971.4	66638.3	32426	126.5	89.1	1.89133
116422	90061.9	84718	51330.4	83498.5	40288	15.4	-12.1	1.89948
30030.8	95344.2	20642	158055	103048	100519	914.1	405.9	1.89948
62124.8	83517.8	48749	40786.9	83015.3	32199	1621.4	1164.9	1.90181
11801.2	73925.3	10462	120641	77597.7	101889	139.7	60.5	1.9053
72870	79992.1	59701	64896.7	76445.9	55635	8444.7	3661.9	1.90647
64674	83911.9	50511	74713.1	78242.2	62580	4681.6	2245.1	1.90763
29058.8	73503.2	25909	49754.1	77592.9	42023	262.9	222.2	1.90996
121696	88600.9	90016	50723.2	95619	34765	2.2	-60.5	1.90996
47996.2	78474.2	40083	62461.3	74157	55200	256.3	247.5	1.91345
7093.5	67422.7	6895	3898.4	68238.7	3744	45.1	44	1.91345
105644	83557	82859	53733.9	79209.7	44458	27.5	-15.4	1.91461
103721	128206	53020	262143	68449.2	250986	5374.6	3097.6	1.9181
69116.2	116251	38964	262143	80167.4	214299	2589.4	1122	1.9216
7972.5	76983.3	6787	60891.6	84319.6	47327	761.2	273.9	1.92276
121816	127542	62594	262143	68367.5	251286	5040.2	2774.2	1.92392
31496.2	103694	19906	168826	124344	88980	4095.3	2520.1	1.92742
134349	102287	86078	200815	118382	111171	269.5	139.7	1.92858
44975.2	81108.9	36340	42577.7	77357.8	36071	5211.8	2501.4	1.92858
145858	101845	93858	140546	93925.6	98065	64.9	57.2	1.93673
46133.2	101340	29834	37873	102104	24309	878.9	1452	1.93673
7400.25	71289.6	6803	54092.5	80783.1	43883	60.5	25.3	1.93789
46407	119766	25394	262143	96366.9	178275	2591.6	1840.3	1.94022
123099	89709.7	89928	64441.3	85345.3	49484	-30.8	-2.2	1.94138
126139	89874.2	91980	51311.7	84721.4	39692	-12.1	-13.2	1.94138
8668.5	66678.3	8520	1479.5	64813.2	1496	-5.5	38.5	1.94487
28292.2	103613	17895	164450	106821	100892	1380.5	613.8	1.94487
81140.2	80511.3	66048	109285	79707.3	89855	645.7	893.2	1.95418
65959.5	85505.3	50555	66061.6	91469.1	47332	3888.5	2524.5	1.95418
125448	101970	80625	220320	111234	129806	110	42.9	1.95651
13815	84080.6	10768	132515	101889	85235	680.9	269.5	1.95884
13856.2	73744	12314	63648.2	93104.1	44802	97.9	55	1.96117
10737.8	75327.5	9342	68422.2	93766.8	47822	634.7	258.5	1.96233
18642.8	67300.4	18154	15188.8	65604.2	15173	20.9	7.7	1.96699
12313.5	75088.6	10747	100310	83339.8	78881	680.9	281.6	1.97281
57629.2	85596.9	44123	92980.8	89228.5	68292	1359.6	961.4	1.97397
51857.2	72848.2	46652	58361.6	69773.7	54817	2109.8	997.7	1.9763
119330	93790.9	83381	170308	89220.9	125097	456.5	198	1.97863
25931.2	65387.9	25990	6732	67449.7	6541	382.8	402.6	1.97979
30395.2	114337	17422	262143	117474	146243	625.9	278.3	1.97979
10579.5	75560	9176	53323.6	81777.9	42733	1417.9	630.3	1.98212
13973.2	69633.6	13151	17520.8	69309.1	16567	722.7	305.8	1.98212
163462	113451	94426	262143	93460.9	183818	2183.5	889.9	1.98212
13455.8	65744.9	13413	8295.1	65758.8	8267	-12.1	49.5	1.98445
108398	84583.4	83988	42864.8	79722.7	35237	18.7	-15.4	1.98445
5940	76420.1	5094	46071.3	80167	37663	206.8	112.2	1.98561
167578	109542	100258	262143	108452	158409	2528.9	983.4	1.98561
262143	149266	115095	262143	68367.3	251287	883.3	360.8	1.98677
100538	141321	46623	262143	68367	251288	3078.9	2113.1	1.98794
93287.2	86631.5	70571	139846	81970.6	111808	2614.7	1492.7	1.99143
117014	86056.3	89112	42132.2	79344.1	34800	-1.1	-15.4	1.99609
59784.8	90517.6	43285	189369	97697.5	127030	3276.9	2161.5	1.99725
159470	98718.6	105867	126054	97511.9	84719	47.3	46.2	2.00074
85244.2	155714	35877	262143	125314	137094	4339.5	2662	2.0054
7288.5	67275.9	7100	14730.1	67996.9	14197	1226.5	532.4	2.00772
10798.5	70354	10059	6223.8	70361	5797	5.5	-6.6	2.01122
5985	76788	5108	57959	75323.2	50428	500.5	243.1	2.01587
6051.75	64996.3	6102	2787.4	64299.6	2841	-1.1	-2.2	2.01704
105664	94743.2	73090	155144	94138.5	108006	2616.9	2026.2	2.0182
37986	78196.1	31836	55221.1	80453.7	44982	3009.6	1997.6	2.02285
5435.25	66543	5353	6354.7	96380.9	4321	23.1	-15.4	2.02518
55343.2	106975	33905	133014	93436.1	93296	2359.5	1789.7	2.02751
64664.2	77096.4	54968	55467.5	74009.4	49117	2234.1	1516.9	2.02867
24657.8	66144.2	24431	14852.2	69734.5	13958	1.1	-26.4	2.031
8622	68632.5	8233	2191.2	71302.1	2014	-25.3	-4.4	2.03333
13111.5	69876.8	12297	9969.3	69064.3	9460	-1.1	-1.1	2.03333
6013.5	65563.3	6011	2754.4	63182.5	2857	75.9	26.4	2.03449
33231.8	90725.9	24005	37593.6	123781	19904	2569.6	1853.5	2.03915
14074.5	71414.2	12916	19211.5	68485.9	18384	34.1	70.4	2.04031
58482	128351	29861	262143	107023	160524	2161.5	897.6	2.04031
27372	92247.8	19446	60111.7	121743	32359	3674	2324.3	2.04264
122723	87371.3	92053	51071.9	82322	40658	26.4	3.3	2.04613
59601	80236.9	48681	64375.3	75094.8	56181	4873	2248.4	2.04613
130358	92709.3	92150	54040.8	91547.8	38686	0	-50.6	2.04846
109468	111145	64547	262143	68367.8	251285	3742.2	2392.5	2.04962
76195.5	99318.8	50278	94641.8	90363.3	68639	645.7	904.2	2.05312
15728.2	79663.5	12939	125256	89306.3	91917	447.7	182.6	2.05312
65593.5	116995	36743	260693	108475	157500	4779.5	2866.6	2.05312
20532.8	85933.6	15659	7766	88931.1	5723	-30.8	27.5	2.05428
123869	210177	38624	262143	87090.9	197263	6344.8	3660.8	2.06708
66651.8	78258.7	55816	49385.6	78391.1	41287	4107.4	2411.2	2.06941
7067.25	66175.1	6999	2568.5	67331.7	2500	-6.6	-27.5	2.0729
66066.8	83807.6	51663	119256	108212	72225	2577.3	2062.5	2.07407
16198.5	72040.2	14736	80489.2	80512.5	65517	1437.7	634.7	2.07872
155902	104705	97581	262143	76213.4	225417	3341.8	1380.5	2.08221
119885	89948.2	87348	55028.6	85898.3	41984	-49.5	18.7	2.08338
88611	113393	51213	262143	75842.7	226519	3669.6	2473.9	2.08803
42509.2	78009.8	35712	13351.8	74381.5	11764	42.9	71.5	2.08803
5179.5	65542.3	5179	3771.9	73591.9	3359	15.4	-3.3	2.0892
5878.5	67422.7	5714	4276.8	66734.4	4200	-13.2	-24.2	2.0892
5534.25	65326.5	5552	4754.2	66052.8	4717	11	-23.1	2.09269
106406	86801.3	80338	53873.6	86147.3	40984	7.7	13.2	2.09851
8231.25	64766.9	8329	32991.2	64509.8	33516	231	84.7	2.09851
56793.8	80560	46202	102821	76153.3	88486	3589.3	1964.6	2.10084
22281	70698.5	20654	29672.5	70444.4	27605	720.5	326.7	2.10084
262143	136623	125746	262143	68368.6	251282	5753	2544.3	2.102
27757.5	68367.2	26608	10462.1	66944.4	10242	-15.4	9.9	2.10316
29415	77631.3	24832	60584.7	70125	56620	29.7	7.7	2.10433
12314.2	67454.6	11964	7838.6	66880.7	7681	1.1	-7.7	2.10549
128126	97941.7	85733	210297	110699	124500	454.3	199.1	2.10666
262143	123945	138608	262143	68368.9	251281	10496.2	4605.7	2.10782
131336	93224.2	92328	85220.3	88612.8	63027	61.6	55	2.10782
54747	99569.8	36034	262143	79053.8	217318	1932.7	870.1	2.10898
95811.8	254112	24710	262143	111649	153873	4888.4	2979.9	2.11015
34578	110779	20456	69316.5	134575	33756	5170	3054.7	2.11364
64154.2	81710.5	51455	72246.9	78404.6	60389	2024	957	2.1148
12896.2	74886.5	11286	7098.3	80567.1	5774	117.7	78.1	2.11713
12523.5	66108.8	12415	8245.6	66337.3	8146	25.3	-14.3	2.11713
79625.2	158814	32858	262143	95810.6	179310	3218.6	1335.4	2.11946
61525.5	95604.9	42175	83651.7	92046.5	59559	4987.4	2866.6	2.12062
128458	96017.3	87678	69065.7	98993.7	45723	7.7	6.6	2.12295
122102	92374.6	86626	59868.6	88788.2	44190	70.4	5.5	2.12411
7083.75	66150	7018	3466.1	72250.1	3144	27.5	3.3	2.12411
54345.8	72678.4	49005	77133.1	74497	67855	1079.1	627	2.12528
20769	65441.5	20799	13449.7	64768.9	13609	-2.2	78.1	2.12877
53203.5	119401	29202	262143	86498.9	198613	1214.4	485.1	2.1311
35493	71905.5	32349	33008.8	74295.6	29117	1581.8	1458.6	2.13226
37815.8	81220.9	30513	28135.8	77966.5	23650	1427.8	1366.2	2.13343
188824	149306	82882	262143	68368.4	251283	10553.4	4746.5	2.13808
30329.2	95399.9	20835	124042	95654.3	84985	884.4	412.5	2.13924
6119.25	66231.4	6055	59615.6	66938	58367	517	257.4	2.14041
262143	186634	92051	262143	68368.4	251283	10379.6	6163.3	2.14274
262143	139732	122948	262143	68368.4	251283	6179.8	3294.5	2.14623
34836.8	118866	19207	252101	109489	150899	1706.1	1468.5	2.14739
15960.8	81211.5	12880	106544	84552.8	82581	276.1	101.2	2.14739
262143	159336	107821	262143	68368.6	251282	26401.1	13862.2	2.14972
85500.8	104956	53388	123668	92684.2	87444	2220.9	1289.2	2.14972
10639.5	74790.3	9323	21198.1	89912.5	15451	2116.4	902	2.15554
53331.8	79583.5	43918	105620	85080.6	81357	2954.6	2055.9	2.1567
60048	116910	33661	262143	88524.7	194068	3534.3	2185.7	2.15903
10218	72938.3	9181	8819.8	76548.1	7551	-29.7	5.5	2.16019
19175.2	114733	10953	57942.5	125535	30249	536.8	843.7	2.16136
48806.2	99927.1	32009	58954.5	103753	37239	4197.6	2654.3	2.16252
99902.2	95560	68514	177813	128874	90423	2442	1656.6	2.16369
7108.5	76183.6	6115	61930	82089	49442	518.1	216.7	2.16369
10182	80068.1	8334	86609.6	85381	66479	56.1	41.8	2.16485
8485.5	86878	6401	77498.3	89441.4	56785	223.3	93.5	2.16834
30970.5	93499.3	21708	200392	109613	119812	2473.9	999.9	2.16951
60456.8	125845	31484	262143	103299	166312	7760.5	3322	2.17183
48953.2	82227.8	39016	259966	108318	157288	2769.8	1150.6	2.173
7656.75	66612.6	7533	2499.2	61001	2685	-5.5	11	2.17649
152437	94138.7	106121	61770.5	96003.8	42167	30.8	-53.9	2.17998
41568.8	91663.9	29720	262143	85882.7	200038	542.3	242	2.17998
27549.8	120972	14925	77443.3	154181	32918	4376.9	2689.5	2.18347
69810	171370	26697	252705	134133	123469	540.1	377.3	2.18347
6865.5	65579	6861	9567.8	71011.9	8830	0	-2.2	2.18347
72496.5	112864	42096	154150	121940	82847	5732.1	3333	2.18464
19261.5	69942.5	18048	4936.8	69295	4669	-19.8	25.3	2.1858
73881	78987.7	61299	48705.8	84061.5	37972	35.2	7.7	2.1858
6200.25	64672.9	6283	3652	67116.5	3566	-51.7	19.8	2.18696
29510.2	71978.3	26869	19175.2	75263	16697	30.8	63.8	2.19395
7572.75	64061.9	7747	6042.3	63145.9	6271	-14.3	3.3	2.19511
10143.8	66153.9	10049	3892.9	63861.1	3995	28.6	-42.9	2.19511
165026	104650	103346	118158	97006.9	79825	15.4	14.3	2.19744
130094	95960	88848	196740	86313.4	149381	458.7	196.9	2.1986
120985	89635.1	88457	47954.5	87030.2	36111	-9.9	16.5	2.2021
127230	96730.2	86200	262143	86548.1	198500	2910.6	1232	2.20559
125781	96250.5	85643	46356.2	84508.6	35949	-2.2	20.9	2.20675
21939.8	92578.9	15531	159786	111248	94130	236.5	110	2.20908
47203.5	113616	27228	262143	101977	168467	5443.9	2245.1	2.20908
182944	144658	82881	262143	77658.7	221222	965.8	509.3	2.21606
43824.8	85425.7	33621	142406	113468	82250	1005.4	1261.7	2.21723
10311.8	78461.7	8613	101020	88383	74906	194.7	74.8	2.22072
116226	86389.8	88170	40834.2	83672.9	31983	7.7	34.1	2.22188
9443.25	71069.5	8708	18909	70032.2	17695	173.8	167.2	2.22305
70457.2	82648.5	55869	52158.7	78078.4	43780	1435.5	1342	2.22654
37273.5	110367	22133	262143	98682.3	174092	737	305.8	2.22654
58066.5	76307.3	49870	64956.1	72692.8	58561	1786.4	845.9	2.22654
34221.8	76253.1	29412	79535.5	77043.3	67656	24.2	25.3	2.2277
182642	120215	99568	262143	76066.6	225852	487.3	282.7	2.22886
129755	94771.3	89728	54474.2	90275.2	39546	6.6	-72.6	2.23003
40671.8	138602	19231	262143	128807	133376	1784.2	783.2	2.23119
33211.5	97089.3	22418	262143	101078	169965	324.5	148.5	2.23119
16002.8	81456.8	12875	136846	89022.5	100742	652.3	302.5	2.23236
54230.2	99009.2	35896	170199	91993.6	121249	4131.6	2512.4	2.23585
13830	88262	10269	108715	90737	78521	313.5	123.2	2.23585
167516	124516	88168	262143	68367.3	251287	6106.1	2604.8	2.23585
18889.5	70349.6	17597	114228	71358.5	104908	1414.6	617.1	2.24167
125588	99991.5	82312	163155	103180	103630	198	51.7	2.24749
41597.2	103967	26221	104641	96649.1	70955	3016.2	2250.6	2.25098
36462	80966.8	29513	44955.9	116960	25190	2327.6	1755.6	2.25331
17728.5	88643.9	13107	47941.3	86655.8	36257	1130.8	660	2.25447
19251	95745.1	13177	162863	124214	85927	628.1	298.1	2.25563
117568	90503.4	85134	128338	109117	77080	135.3	28.6	2.25563
128465	95018.3	88605	70746.5	100683	46050	133.1	37.4	2.25563
262143	130066	132085	262143	68366.4	251290	9454.5	4237.2	2.25796
44893.5	77976.7	37731	40241.3	77049.6	34228	1478.4	1379.4	2.26029
80820	109518	48363	262143	72511	236927	5222.8	3073.4	2.26029
160623	104384	100845	212974	95626.1	145959	264	149.6	2.26145
6539.25	65972.3	6496	2524.5	67036.3	2468	25.3	3.3	2.26495
33141.8	100914	21523	50007.1	116471	28138	2469.5	1757.8	2.26611
11407.5	68618.8	10895	9300.5	73818.3	8257	3.3	-27.5	2.26727
9572.25	70764.5	8865	92214.1	76732.1	78759	202.4	119.9	2.26727
20016.8	75218.9	17440	134416	96347.6	91430	447.7	195.8	2.2696
262143	153045	112253	262143	68365.6	251293	3743.3	1651.1	2.2696
22725	80511.7	18498	10884.5	94643.3	7537	628.1	1023	2.27077
65853	83597.9	51625	80185.6	80916.5	64944	540.1	619.3	2.27542
5123.25	63602.4	5279	6232.6	62038.2	6584	41.8	-18.7	2.27658
12676.5	77816.3	10676	110824	88741.5	81844	291.5	117.7	2.27775
45235.5	77119.6	38441	24952.4	80766.6	20247	1956.9	1832.6	2.27891
208336	125948	108406	262143	68366.2	251291	2999.7	1960.2	2.28822
135964	153784	57942	262143	68366.2	251291	10499.5	6052.2	2.28822
103722	107902	62997	262143	94471.9	181851	5463.7	3190	2.28939
169168	186023	59598	262143	68366.4	251290	4409.9	2585	2.29055
262143	122553	140183	262143	68366.2	251291	18675.8	10336.7	2.29404
66151.5	122070	35515	262143	68366.2	251291	5262.4	2292.4	2.29404
15506.2	71914.1	14131	14086.6	77428.5	11923	1222.1	645.7	2.29521
22760.2	79223.3	18828	7030.1	77550	5941	20.9	-6.6	2.29986
39963.8	80723.2	32445	148633	86070.9	113172	977.9	401.5	2.30103
24318.8	92338	17260	134214	110922	79298	180.4	84.7	2.30103
5978.25	66360.2	5904	10238.8	64819.4	10352	11	16.5	2.30219
10009.5	68782.9	9537	4906	68730.1	4678	-4.4	-17.6	2.30335
69754.5	106066	43100	262143	87291.8	196809	2405.7	1090.1	2.30568
145535	96766.6	98565	80245	88120.4	59679	-3.3	26.4	2.30568
112455	149578	49271	262143	68366.4	251290	5937.8	3318.7	2.30568
5876.25	68172.4	5649	5441.7	66213.8	5386	581.9	310.2	2.30917
113650	91339	81544	156301	85085.5	120389	7079.6	3480.4	2.30917
64645.5	81851	51760	77035.2	78929.7	63963	1752.3	800.8	2.31034
100943	118905	55636	262143	68366.4	251290	6215	2668.6	2.3115
130574	91075.4	93958	81052.4	92466.8	57446	37.4	12.1	2.31267
12627	71455.2	11581	105687	82627.1	83826	211.2	52.8	2.31267
65301	91600.3	46720	120166	89153.7	88333	2530	2124.1	2.31383
19967.2	81227.4	16110	86926.4	88200.9	64589	1430	610.5	2.31383
25579.5	75892	22089	8463.4	76525.6	7248	-7.7	26.4	2.31616
91819.5	92265.8	65219	119679	92312.9	84964	1163.8	997.7	2.32314
8781.75	88473.6	6505	138015	93739.6	96490	280.5	82.5	2.32314
16287.8	71257.3	14980	72743	77191.8	61759	1480.6	590.7	2.32314
103841	89406.3	76117	54626	94386.1	37929	-11	-23.1	2.32314
50595.8	90688.5	36563	47132.8	88110.7	35057	2095.5	1744.6	2.3243
12762	89051.4	9392	136824	93427.2	95977	319	144.1	2.3243
5141.25	66378.4	5076	3569.5	66438.7	3521	0	-14.3	2.33129
9426.75	72324	8542	64583.2	75808.2	55832	1104.4	474.1	2.33362
5129.25	65564.8	5127	15184.4	71095.6	13997	246.4	47.3	2.33594
20242.5	71124.4	18652	6969.6	72066.9	6338	8.8	-29.7	2.33711
32169	80970.4	26037	66194.7	80884.1	53634	1749	1529	2.33827
6913.5	65107.5	6959	5230.5	66963.5	5119	17.6	-14.3	2.33944
10449	71205.8	9617	10023.2	71758.8	9154	41.8	-45.1	2.3406
106354	93682.8	74400	179120	95686.2	122680	2678.5	1614.8	2.3406
7675.5	66678.4	7544	3417.7	76680	2921	25.3	-8.8	2.34176
5362.5	65627.8	5355	3272.5	64000.8	3351	2.2	-13.2	2.34176
5538	68221.5	5320	3545.3	77268	3007	29.7	-16.5	2.34875
117272	95700.4	80308	163390	103152	103807	348.7	159.5	2.34875
37024.5	78988.2	30719	50270	77150.8	42702	1602.7	663.3	2.35107
5670	66928.9	5552	3804.9	63272.8	3941	-5.5	29.7	2.35573
60436.5	78822.8	50249	38589.1	75929.2	33307	2693.9	1654.4	2.35806
30609.8	103538	19375	262143	96451.3	178119	2215.4	998.8	2.36039
36267	95684.1	24840	84482.2	107486	51510	4624.4	2689.5	2.36271
127472	88916.1	93954	57180.2	89506.3	41867	6.6	-14.3	2.36388
31258.5	122317	16748	262143	109073	157508	807.4	334.4	2.3662
165842	124824	87071	262143	68367.8	251285	16080.9	8160.9	2.36737
11226.8	64438.3	11418	5684.8	63070.8	5907	-9.9	105.6	2.36853
48606	89105.8	35749	262143	105917	162200	1644.5	812.9	2.37202
48372.8	101875	31118	73548.2	103613	46520	2735.7	2225.3	2.37202
247793	144328	112517	262143	68367.8	251285	1784.2	794.2	2.37202
24594	102109	15785	110857	123378	58885	1241.9	543.4	2.37319
168326	108154	101997	262143	92303	186124	1446.5	596.2	2.37319
223432	163762	89415	262143	68367	251288	18572.4	10895.5	2.37901
82150.5	132636	40591	262143	159474	107728	3952.3	3276.9	2.38134
11279.2	72456.1	10202	4492.4	67634.7	4353	236.5	115.5	2.3825
9255.75	66062.4	9182	3472.7	64000.8	3556	-8.8	-15.4	2.3825
13051.5	67750	12625	16559.4	68482.2	15847	107.8	151.8	2.38483
6178.5	63846.4	6342	4010.6	60786	4324	92.4	125.4	2.38483
14295.8	74132.5	12638	143318	77029.2	121934	366.3	141.9	2.38832
6944.25	66926.2	6800	3309.9	69591.8	3117	37.4	-4.4	2.39065
81769.5	102920	52068	236802	77797.3	199481	6371.2	3781.8	2.39297
13992	84142	10898	132444	101709	85340	870.1	363	2.39414
59422.5	88716.8	43896	57757.7	85688.6	44174	3738.9	2590.5	2.3953
13428.8	77573.1	11345	13924.9	101353	9004	-9.9	-26.4	2.39647
72732.8	83577.9	57032	64419.3	78327.7	53899	23.1	325.6	2.39647
104078	97970.1	69622	99939.4	104997	62379	1835.9	1772.1	2.39763
52380.8	101207	33919	262143	68366.4	251290	1963.5	910.8	2.39763
6310.5	64128.5	6449	3675.1	63666.8	3783	-1.1	2.2	2.39879
130067	92478.2	92174	149687	89445	109675	61.6	-27.5	2.39879
10502.2	95421.5	7213	86025.5	128502	43873	904.2	367.4	2.40461
87546.8	87887.4	65282	136795	85161.9	105270	4526.5	2423.3	2.40694
34915.5	106881	21409	64309.3	111056	37950	4508.9	2715.9	2.4081
62160	111624	36495	262143	99041.3	173461	2850.1	1245.2	2.40927
8016.75	68267.4	7696	4361.5	71050.3	4023	6.6	7.7	2.40927
7639.5	67565.8	7410	1961.3	64300	1999	-11	-12.1	2.41043
7536.75	67064.3	7365	47397.9	68873.6	45101	320.1	151.8	2.41043
127286	117401	71054	262143	68366.2	251291	5549.5	3171.3	2.4116
33987	71987.7	30941	13369.4	73696.4	11889	36.3	4.4	2.41276
97820.2	91680.3	69925	113653	89263	83443	360.8	682	2.41625
253280	151056	109886	262143	68366.2	251291	2106.5	928.4	2.41858
26203.5	94050.8	18259	48229.5	79654.4	39681	1877.7	1549.9	2.4244
10748.2	70019.6	10060	4886.2	67930	4714	-5.5	23.1	2.4244
46985.2	84841.2	36294	147917	98914.2	98003	2458.5	1789.7	2.43255
42435	77552.1	35860	45698.4	75693.5	39566	1565.3	815.1	2.43255
54441	75180.6	47457	36770.8	73814.2	32647	174.9	773.3	2.4372
76693.5	83271.5	60359	78141.8	79134.4	64714	6524.1	2785.2	2.44884
127515	89345.3	93534	50301.9	86825.4	37968	-19.8	0	2.44884
132203	95230.5	90980	180796	82304.6	143961	246.4	121	2.45233
6380.25	63945	6539	4744.3	63596.3	4889	6.6	30.8	2.4535
7072.5	66233.7	6998	2728	69107.9	2587	-7.7	-1.1	2.45466
5282.25	65825.7	5259	1811.7	68354.4	1737	33	35.2	2.45699
25320	103459	16039	129281	129667	65341	2335.3	966.9	2.45699
91956.8	93477.2	64470	229076	90204.5	166430	2810.5	1644.5	2.45932
84233.2	91737.6	60175	154542	88370	114610	9721.8	5029.2	2.46048
256499	129599	129707	262143	82118.3	209208	900.9	388.3	2.46048
5639.25	63995.5	5775	2410.1	63586.3	2484	6.6	-18.7	2.46281
5121	66988	5010	14479.3	70010	13554	55	8.8	2.46397
33648	106145	20775	179338	97355.4	120724	429	182.6	2.46397
35730	89000.4	26310	145501	82061.8	116200	1380.5	588.5	2.46746
15764.2	68085.3	15174	4397.8	71093.8	4054	-9.9	2.2	2.46979
49023.8	77508.9	41451	61176.5	92488	43349	2726.9	1823.8	2.46979
8505.75	64472.9	8646	2951.3	63770.7	3033	-3.3	9.9	2.47096
61563	76354.9	52840	35585	72443.4	32192	337.7	281.6	2.47212
103466	108659	62404	262143	110478	155504	6043.4	2789.6	2.47328
5612.25	70111.4	5246	49248.1	72306	44637	270.6	81.4	2.47445
98378.2	86050.3	74925	106775	82665	84650	14.3	-20.9	2.47561
6243	78454.7	5215	26920.3	84442.1	20893	1717.1	761.2	2.47794
201369	116787	113000	262143	68367.5	251286	4393.4	1856.8	2.47794
8275.5	75587.9	7175	24481.6	67794.6	23666	222.2	77	2.4791
16589.2	71268	15255	58924.8	73270	52705	786.5	331.1	2.48609
120187	87085.8	90446	59992.9	85721.3	45866	20.9	-16.5	2.48841
70626	84473.3	54793	112498	112901	65302	6266.7	3551.9	2.48958
10621.5	79662.5	8738	118435	80611.3	96286	295.9	136.4	2.4954
145765	125589	76064	262143	68367.8	251285	2258.3	1100	2.49656
48345	93726.7	33804	254833	103183	161856	2228.6	966.9	2.49656
34770	84731.6	26893	113954	99564.3	75008	943.8	377.3	2.49889
10733.2	71857.6	9789	73801.2	81904.7	59052	407	189.2	2.49889
7685.25	85817.1	5869	55237.6	76579.2	47272	509.3	210.1	2.50122
20222.2	97290.1	13622	12255.1	97861.6	8207	1133	1270.5	2.50238
36769.5	77272	31185	7107.1	74798.6	6227	-46.2	-2.2	2.50354
14898.8	64769.8	15075	7307.3	66054	7250	30.8	157.3	2.50587
24289.5	71746.4	22187	11602.8	81335	9349	49.5	4.4	2.5082
101094	89036.5	74411	153343	88995.1	112922	6171	3615.7	2.51053
25488.8	66492.7	25122	11218.9	65834.7	11168	102.3	331.1	2.51286
79880.2	88570.2	59106	113868	86769.4	86003	7780.3	4219.6	2.51984
12474	66631	12269	3470.5	66914.6	3399	24.2	-12.1	2.51984
35570.2	77642.3	30024	14051.4	77769.8	11841	1604.9	1458.6	2.52449
10023.8	111778	5877	118789	138407	56247	332.2	130.9	2.52682
50054.2	91791.6	35737	87694.2	85576.2	67158	3571.7	1688.5	2.52799
132700	94192.6	92328	192310	107597	117134	478.5	217.8	2.52799
12864	82668.7	10198	132915	89165.2	97692	150.7	80.3	2.52915
34004.2	90685.4	24574	135414	96909.8	91575	2106.5	894.3	2.53031
227176	133896	111192	223509	125657	116570	4959.9	2955.7	2.53264
101966	85201.1	78431	39855.2	84677.1	30846	22	-11	2.53613
22559.2	84121.9	17575	118368	89523	86652	2979.9	1301.3	2.53613
38660.2	102175	24797	90973.3	112734	52886	28.6	143	2.53846
9652.5	112041	5646	60375.7	127609	31007	649	317.9	2.53963
24567	71946.7	22378	195892	78739.5	163044	534.6	211.2	2.54079
23412.8	102278	15002	46607	97914.3	31195	2051.5	1566.4	2.54777
9899.25	67048.1	9676	4947.8	67329.5	4816	-2.2	28.6	2.54894
109875	90086.2	79932	59265.8	85219.4	45577	-6.6	16.5	2.54894
10294.5	96105.5	7020	97664.6	107197	59708	188.1	82.5	2.55243
25467.8	117904	14156	211808	128054	108400	694.1	316.8	2.55359
19419	84214.1	15112	10538	91279.2	7566	90.2	63.8	2.55476
5608.5	64688.3	5682	3652	67286.3	3557	20.9	-22	2.55592
46584.8	77451.4	39418	60040.2	76386	51512	2121.9	985.6	2.55941
26940	106211	16623	193219	124176	101975	1925	804.1	2.56174
18842.2	101018	12224	164391	123085	87529	849.2	327.8	2.56174
39155.2	80217.5	31989	10343.3	83862.2	8083	-13.2	29.7	2.56407
39393.8	92517.8	27905	109746	114811	62645	2522.3	1870	2.56523
68881.5	92234.2	48943	100876	89018.8	74265	481.8	457.6	2.56989
122540	123648	64949	262143	68368.1	251284	5427.4	3016.2	2.56989
19583.2	92411.3	13888	178520	99037.5	118132	1206.7	524.7	2.57105
18704.2	79649.2	15390	29374.4	76249.9	25247	183.7	93.5	2.57338
17050.5	80033.1	13962	103693	84421.6	80496	370.7	192.5	2.57338
58896.8	84107.4	45892	72858.5	82423.1	57931	1855.7	884.4	2.58385
94617	93779.9	66121	156030	101697	100549	2354	1530.1	2.58851
33533.2	93108.3	23603	38667.2	91236.5	27775	1798.5	2007.5	2.58851
147516	99707.2	96960	203685	129352	103197	1837	818.4	2.58967
160513	99985.4	105209	99468.6	92319.5	70611	-7.7	-52.8	2.59084
119857	84640.9	92803	46986.5	81685.7	37697	-28.6	26.4	2.59549
24803.2	82021.7	19818	113575	84773.1	87802	586.3	221.1	2.60131
188836	120465	102731	262143	68368.6	251282	8793.4	3912.7	2.60248
6129.75	66072.2	6080	21813	65305.5	21890	861.3	404.8	2.60248
128658	88861.7	94886	50801.3	86236	38607	9.9	-48.4	2.60364
9095.25	83179.8	7166	115890	97453	77935	397.1	174.9	2.6048
23059.5	72107.4	20958	15770.7	68857.3	15010	2.2	-18.7	2.6048
9814.5	65612.9	9803	5442.8	72206.3	4940	17.6	39.6	2.60713
128264	88354.6	95138	111560	89791.5	81424	215.6	63.8	2.60713
57107.2	109927	34046	140513	108066	85213	2995.3	2305.6	2.60946
67523.2	79686	55533	54649.1	78417.5	45672	1446.5	898.7	2.61062
71923.5	82408.1	57198	101136	84562.1	78381	1336.5	933.9	2.61179
120982	87998.5	90100	63364.4	84621.9	49073	57.2	11	2.61411
62784	81335.7	50588	161058	88163.9	119721	-56.1	5.5	2.61411
5782.5	65080.2	5823	1805.1	62426.9	1895	-35.2	17.6	2.61411
98327.2	98005.7	65751	262143	68369.4	251279	13215.4	7343.6	2.61528
5544.75	70110.1	5183	48869.7	70812.9	45228	422.4	204.6	2.61644
17405.2	75436.2	15121	77323.4	80279.2	63123	2109.8	869	2.61644
149316	104262	93856	262143	74746.1	229842	3274.7	1479.5	2.61761
141191	113528	81505	262143	76060.2	225871	6111.6	2615.8	2.61877
7609.5	64959.8	7677	9667.9	69971.9	9055	44	108.9	2.6211
121712	94305.9	84581	194572	100421	126980	419.1	185.9	2.62575
87630.8	103994	55224	262143	95141.5	180571	7846.3	4394.5	2.62575
13209	75098.9	11527	125239	83066.2	98809	321.2	137.5	2.62575
74636.2	76893.7	63612	59117.3	78568.9	49311	3938	2330.9	2.62808
262143	137425	125012	262143	68368.9	251281	8668	4640.9	2.62925
82753.5	166564	32560	262143	68369.2	251280	4363.7	1876.6	2.63157
18774	76122.8	16163	126276	81508.1	101531	314.6	103.4	2.63274
108945	95420.2	74825	164306	95441.1	112823	1692.9	1120.9	2.63507
262143	143572	119660	262143	68368.6	251282	11742.5	5542.9	2.63739
241381	139831	113130	262143	68368.4	251283	6318.4	3617.9	2.63972
164005	147313	72962	262143	68368.6	251282	12877.7	6541.7	2.64088
81176.2	85009.3	62581	94030.2	84354.7	73053	7634	3360.5	2.64205
262143	105042	163551	262143	68368.6	251282	23211.1	12520.2	2.64205
262143	144597	118812	262143	68368.1	251284	27231.6	14363.8	2.64554
11463.8	81150.2	9258	24841.3	74107.8	21968	671	364.1	2.64554
55755.8	88156.7	41449	83683.6	99499.1	55119	2090	1823.8	2.64787
125314	244939	33529	262143	112372	152883	12980	6367.9	2.64787
36957	114641	21127	262143	115701	148484	2777.5	1241.9	2.65252
9258	66894.4	9070	8690	70834.3	8040	-1.1	-8.8	2.65369
19416.8	69844.5	18219	7306.2	74408.6	6435	-16.5	-33	2.65718
252292	150747	109682	262143	77330.1	222162	1289.2	597.3	2.65718
10437.8	66085.2	10351	16976.3	65835.8	16899	24.2	27.5	2.65951
68805	75640	59614	101100	72589.5	91276	3997.4	1819.4	2.66649
19521	70096.3	18251	53460	65625.6	53387	14.3	-12.1	2.67697
5698.5	71284	5239	8657	71337.3	7953	271.7	156.2	2.67813
5586.75	70437.3	5198	51616.4	70673.8	47864	220	72.6	2.67929
16413	68889.6	15614	12631.3	73713.7	11230	22	-6.6	2.68744
50729.2	92568.3	35915	248917	112727	144713	3933.6	1713.8	2.68744
121931	94883.4	84218	52383.1	87224.4	39358	237.6	42.9	2.6886
9924	67712.6	9605	7492.1	65924	7448	2.2	-68.2	2.68977
6147	68083.5	5917	5670.5	64562.5	5756	508.2	200.2	2.68977
10039.5	69352.7	9487	5181	69054.7	4917	-51.7	-26.4	2.69093
239338	164959	95086	262143	80753.8	212743	1113.2	544.5	2.6921
109893	93214.6	77262	55976.8	86631.5	42346	774.4	289.3	2.69908
26597.2	73572.4	23692	19576.7	71759	17879	606.1	419.1	2.69908
11983.5	94518.1	8309	103154	127454	53041	310.2	88	2.70141
5541.75	70962.1	5118	46662	74283.8	41167	125.4	39.6	2.70141
112773	85499.8	86441	46190.1	80378	37661	5.5	-35.2	2.70257
27635.2	68716.9	26356	10580.9	65049.7	10660	1.1	27.5	2.70257
79932.8	116034	45146	262143	108017	159047	6327.2	2717	2.7049
58788	79633.1	48381	85858.3	79912.7	70412	721.6	506	2.70606
6921	68546.9	6617	3169.1	68251.8	3043	-27.5	1.1	2.70606
16761	68985	15923	26144.8	66291.1	25847	-25.3	-12.1	2.70839
12751.5	80069.2	10437	101704	83352.2	79965	300.3	66	2.71072
9852.75	78410.4	8235	71106.2	85840.4	54287	497.2	181.5	2.71188
39033.8	82687.9	30937	66842.6	87077.3	50307	853.6	448.8	2.7177
45732	73237.4	40923	49578.1	73319.4	44315	788.7	479.6	2.7177
8991	64538.2	9130	17188.6	65829.4	17112	35.2	36.3	2.71887
136432	91658	97550	113268	93942.4	79018	200.2	127.6	2.72119
34215	87022.7	25767	215839	94677.5	149404	2148.3	936.1	2.72352
49097.2	83829.8	38383	69754.3	138612	32980	2721.4	1989.9	2.72352
19812	111307	11665	135929	132800	67080	1421.2	596.2	2.72469
9075	116524	5104	114802	132407	56822	654.5	289.3	2.72701
22646.2	67661	21935	18441.5	67428.1	17924	83.6	116.6	2.72934
74278.5	91736.7	53064	157621	97132.7	106348	10074.9	5174.4	2.72934
45770.2	93410.5	32112	260348	93312.9	182849	1045	455.4	2.73167
12531.8	70751.3	11608	5358.1	73786.2	4759	13.2	19.8	2.73283
5399.25	63085.3	5609	2690.6	66091.1	2668	24.2	8.8	2.73283
127928	89364.5	93817	52351.2	86218.4	39793	2.2	39.6	2.73516
55528.5	91612.3	39723	145724	122170	78171	3587.1	2348.5	2.73632
147317	93932.6	102782	75592	86519.1	57259	-8.8	71.5	2.73865
9566.25	68871.1	9103	1702.8	63478.2	1758	-12.1	-5.5	2.74098
13305	66898.6	13034	8659.2	66048.6	8592	13.2	130.9	2.74214
47997	116882	26912	262143	111631	153898	2594.9	1141.8	2.7468
6184.5	65690	6170	6635.2	64970	6693	14.3	26.4	2.75029
26796	75411.3	23287	30555.8	75703.4	26452	2194.5	1126.4	2.75145
9285.75	65197.2	9334	9113.5	64645.8	9239	-13.2	-25.3	2.75378
16782.8	69226.7	15888	6306.3	79970.9	5168	31.9	41.8	2.75495
32506.5	73630.3	28933	21118.9	75265	18389	284.9	257.4	2.75495
125748	96698.4	85224	76649.1	89662.9	56024	5.5	-41.8	2.75611
5517	64994.1	5563	22979	66874.7	22519	462	223.3	2.7596
119678	92257.1	85015	118681	110226	70563	89.1	103.4	2.76775
234865	121542	126640	262143	68368.4	251283	12039.5	5879.5	2.77008
262143	142255	120768	262143	68368.4	251283	6576.9	3591.5	2.77008
5568	69718.1	5234	38788.2	83834.3	30322	1136.3	485.1	2.77124
60719.2	84031.2	47355	51174.2	83393.5	40216	2878.7	1753.4	2.77706
42152.2	87520.3	31564	250397	102543	160031	2027.3	977.9	2.77822
27349.5	68078.7	26328	8950.7	69559.2	8433	3.3	-15.4	2.78055
24386.2	69945.2	22849	11302.5	76457.5	9688	18.7	49.5	2.78404
92784	93557.8	64994	74016.8	86148.5	56307	2376	1573	2.7887
17044.5	75357.8	14823	15435.2	80416.7	12579	1948.1	947.1	2.79103
6648	79359.4	5490	68323.2	81935.8	54648	559.9	233.2	2.79219
23477.2	65724.3	23410	9076.1	65349.5	9102	-38.5	-5.5	2.79336
124472	91119.3	89524	108576	87129.5	81667	31.9	7.7	2.79336
11917.5	93267.9	8374	114756	122662	61312	374	168.3	2.79452
6895.5	78674	5744	58227.4	88495	43121	442.2	223.3	2.79568
10600.5	78828.4	8813	82911.4	89734.3	60553	381.7	194.7	2.79685
122697	87229.4	92183	61116	80305.1	49876	8.8	35.2	2.80034
28219.5	66229.5	27924	10654.6	66029.3	10575	-14.3	15.4	2.80267
80667	111699	47329	262143	79220.3	216861	4816.9	2733.5	2.80267
14008.5	65995.3	13911	5856.4	69054.5	5558	8.8	-12.1	2.80616
55583.2	96831.5	37619	188343	128419	96117	4438.5	2522.3	2.80849
109341	146885	48785	262143	68368.6	251282	7661.5	4794.9	2.80849
6210.75	64454.1	6315	5492.3	64995.2	5538	31.9	34.1	2.80965
34124.2	88066.7	25394	62954.1	84914.9	48587	2124.1	1711.6	2.81081
86850	78025.5	72948	109457	75762.5	94682	1001	870.1	2.81314
119956	88364.3	88966	47198.8	85189.2	36310	-5.5	-19.8	2.81431
6759	69999.7	6328	15787.2	69243.1	14942	1090.1	449.9	2.81547
13701	86023.1	10438	107375	111362	63190	800.8	328.9	2.8178
6222.75	66527.6	6130	3315.4	63717.9	3410	-24.2	26.4	2.82129
240367	135829	115974	262143	117478	146239	456.5	249.7	2.82245
129562	87629.6	96896	50173.2	88820.9	37020	46.2	2.2	2.82478
16293	69040.4	15466	3994.1	69394.8	3772	19.8	-40.7	2.82478
7952.25	66704	7813	10696.4	69064	10150	320.1	126.5	2.82594
52396.5	96324.1	35649	69371.5	103537	43910	6626.4	3011.8	2.82711
99323.2	83060	78368	36619	81125.8	29582	2.2	-19.8	2.82827
33846.8	110412	20090	232267	112414	135409	2801.7	1204.5	2.83176
6534.75	67453.4	6349	17029.1	65939.1	16925	24.2	-17.6	2.83293
81965.2	92540.1	58047	109690	89378.6	80429	2610.3	1430	2.84108
53391	82917.4	42199	78608.2	88704.1	58077	5771.7	2557.5	2.84457
133102	96468.9	90423	92314.2	94226.5	64206	36.3	35.2	2.84689
9288	65318	9319	3539.8	63262.7	3667	-13.2	-7.7	2.84922
42414	105214	26419	262143	68368.6	251282	567.6	243.1	2.85388
12069	67178	11774	82989.5	70503.8	77142	118.8	50.6	2.85737
35451.8	70830	32802	29814.4	72429	26977	386.1	269.5	2.86319
11909.2	69069.4	11300	69276.9	71522.9	63478	105.6	44	2.86435
68283	78352	57114	98234.4	76464.9	84194	2784.1	1579.6	2.86435
5615.25	64983.4	5663	37271.3	67741.2	36058	173.8	66	2.86668
121084	119547	66379	199240	144773	90192	3484.8	2035	2.86668
6737.25	69642.3	6340	21814.1	68268.4	20941	31.9	-14.3	2.87017
62467.5	79290.9	51631	53977	78326	45163	6551.6	3162.5	2.87017
125236	126047	65114	262143	94838.5	181148	7861.7	4921.4	2.87134
133696	90634.2	96673	167401	97192.6	112877	267.3	122.1	2.87366
230577	133046	113578	262143	68368.6	251282	3220.8	1366.2	2.87832
23817.8	86286.4	18090	95412.9	92479.2	67615	1552.1	632.5	2.87832
142255	93095	100143	71569.3	87482.4	53615	79.2	30.8	2.88298
105348	127056	54339	112534	111090	66388	5528.6	3414.4	2.8853
9930	65220.7	9978	5674.9	66543.3	5589	-26.4	8.8	2.88879
68596.5	76641.2	58657	54080.4	74348.9	47670	4202	2175.8	2.88879
125012	89275.8	91769	57296.8	86433.2	43444	-44	58.3	2.88996
68837.2	81096.5	55629	74290.7	80040.7	60828	1872.2	1194.6	2.89112
21122.2	67942.9	20374	37933.5	70818.4	35104	177.1	74.8	2.89229
27778.5	108067	16846	262143	92746.5	185234	520.3	224.4	2.89345
37646.2	93252.6	26457	40277.6	91223.1	28936	3874.2	2339.7	2.90043
5396.25	65599.8	5391	3865.4	65508.9	3867	14.3	4.4	2.9016
121390	90879.9	87538	51026.8	92184.7	36276	-2.2	34.1	2.90276
13061.2	79804.4	10726	121001	88028.2	90084	328.9	127.6	2.90393
200062	126067	104002	202777	104604	127043	1777.6	1054.9	2.90509
6773.25	85183.6	5211	20606.3	80264.8	16825	1977.8	973.5	2.90742
60094.5	89716	43898	199090	126221	103371	2757.7	1997.6	2.90858
19908.8	105306	12390	49443.9	129562	25010	4372.5	2588.3	2.90858
114109	128984	57978	262143	118374	145131	7253.4	3943.5	2.91091
5253.75	64129.2	5369	55550	65675.5	55432	-11	6.6	2.91091
81682.5	114592	46715	113275	117780	63029	1268.3	762.3	2.91906
143246	117325	80015	231406	99982.3	151681	486.2	149.6	2.92138
64461	82153.9	51422	56109.9	94556.8	38889	1296.9	973.5	2.92371
32287.5	76850.2	27534	10962.6	76171	9432	-2.2	8.8	2.92604
153688	95875.7	105054	148302	111270	87347	154	58.3	2.92604
132074	101824	85006	117624	102178	75443	137.5	94.6	2.92837
129226	95037.6	89112	137368	98789.1	91129	280.5	136.4	2.92953
7890.75	69153.3	7478	10718.4	72230.5	9725	794.2	297	2.9307
10308	89204.4	7573	108627	90918.3	78301	222.2	75.9	2.9307
93631.5	141212	43454	262143	68368.1	251284	2475	1821.6	2.93535
56373.8	97483.1	37899	91027.2	91521.6	65182	2266	1908.5	2.93884
6014.25	72909.7	5406	64243.3	72244.2	58278	207.9	103.4	2.93884
17276.2	103702	10918	169532	111766	99408	595.1	278.3	2.94001
9663.75	71489.3	8859	2874.3	66491.4	2833	-18.7	-12.1	2.94583
262143	143868	119414	262143	69774.8	246218	3115.2	2073.5	2.95165
33982.5	86073.9	25874	56034	95801	38332	1921.7	1601.6	2.95281
141239	96431.4	95988	131610	101916	84630	423.5	204.6	2.9563
7717.5	77193.9	6552	96998	77645.8	81870	63.8	46.2	2.9563
11131.5	64822.6	11254	11488.4	64472	11678	26.4	73.7	2.9563
126876	88518.1	93935	48517.7	79525.2	39983	2.2	-30.8	2.95746
46812.8	79311.3	38682	92772.9	91630.6	66353	3159.2	1903	2.95863
6882	68150.3	6618	36801.6	68269.6	35328	293.7	108.9	2.95863
8073	71380.5	7412	6014.8	70528.9	5589	39.6	17.6	2.95863
10166.2	75857.4	8783	89298	83384.2	70184	269.5	114.4	2.95979
145430	98349.1	96909	135661	89548.7	99283	55	52.8	2.96212
52189.5	80335.7	42575	20804.3	79177.2	17220	920.7	1312.3	2.96445
55194.8	71959.2	50268	39427.3	71430	36174	2213.2	1227.6	2.96678
45547.5	80052.6	37288	171051	91144.2	122992	2599.3	1194.6	2.96794
11520.8	66137.3	11416	3379.2	64490.2	3434	-1.1	6.6	2.9691
12585	73286.9	11254	115467	81614.8	92719	379.5	166.1	2.9691
24761.2	77856	20843	24646.6	99307.7	16265	2413.4	1729.2	2.97143
141216	92038.3	100553	55337.7	85303.9	42514	-12.1	-2.2	2.97143
130210	90197.7	94608	63881.4	84602	49485	-23.1	-48.4	2.97376
116726	84944.1	90056	52924.3	84097.8	41243	-7.7	46.2	2.97376
25317.8	66033.5	25127	12889.8	67208.7	12569	112.2	302.5	2.97492
135896	92961.6	95804	72968.5	87385.1	54724	-12.1	20.9	2.98074
121378	88442.1	89942	52805.5	83237	41576	28.6	16.5	2.98191
22023	89501.4	16126	136660	99547.9	89968	1995.4	856.9	2.98307
56737.5	84350.7	44082	90469.5	79219.3	74843	5368	2424.4	2.98307
8368.5	69528.1	7888	5370.2	66998.2	5253	-39.6	-8.8	2.98423
141499	95545.5	97056	230376	104348	144688	1151.7	540.1	2.98773
11547	73634.7	10277	70612.3	79266.3	58381	765.6	354.2	2.98773
6176.25	65211.3	6207	24546.5	64989.3	24753	448.8	181.5	2.98889
11893.5	66426.8	11734	15406.6	65687.8	15371	-40.7	44	2.99355
8865.75	88882.6	6537	76994.5	96103.5	52505	522.5	223.3	2.99704
61626	74744.1	54034	40157.7	72109.4	36497	1643.4	1038.4	2.99704
55743.8	81425.2	44866	51450.3	94497.1	35682	2570.7	1916.2	2.9982
7801.5	75077.7	6810	58627.8	79911.6	48081	110	33	2.99937
56323.5	73781.5	50029	43037.5	79112.1	35652	2634.5	1724.8	3.00169
14634	68435.4	14014	6262.3	73104	5614	23.1	40.7	3.00286
13656	89774.3	9969	101463	93908.5	70808	1381.6	570.9	3.00518
190060	198398	62782	262143	68367.3	251287	9766.9	5152.4	3.00635
119244	90721.8	86140	71699.1	87637.7	53617	-18.7	28.6	3.00635
33712.5	93880.5	23534	52465.6	90350.7	38056	2954.6	2025.1	3.00635
162422	101795	104568	152868	113893	87963	137.5	81.4	3.00751
53516.2	90976.6	38551	91188.9	89257.6	66954	767.8	606.1	3.00868
31737	91481.2	22736	259250	99574.1	170629	994.4	438.9	3.01217
14162.2	75884	12231	22723.8	92446.9	16109	883.3	403.7	3.01333
68915.2	102927	43880	53181.7	99217.6	35128	3737.8	3098.7	3.01799
53901	90261	39136	74001.4	90033.7	53866	1502.6	1135.2	3.02032
58331.2	104634	36535	242432	93749.1	169474	2678.5	1238.6	3.0273
28683	105956	17741	64208.1	143960	29230	2953.5	1932.7	3.02846
9558.75	74532.1	8405	59181.1	81546	47562	942.7	419.1	3.02846
45230.2	89680.5	33053	101810	81684.7	81683	2516.8	1875.5	3.03079
9167.25	72036.6	8340	18599.9	69886.7	17442	476.3	255.2	3.03195
133278	97802.1	89308	262143	68367.5	251286	8708.7	4672.8	3.03428
31727.2	123078	16894	262143	113866	150877	333.3	201.3	3.03428
6519	78766.4	5424	59805.9	80316.4	48800	388.3	173.8	3.03777
6247.5	68697.3	5960	64942.9	74421.6	57189	160.6	82.5	3.03777
17808.8	105136	11101	38406.5	103050	24425	861.3	1025.2	3.03777
142499	96525.4	96750	78642.3	89644	57493	20.9	4.4	3.04127
24025.5	96408	16332	250458	105845	155076	640.2	321.2	3.0564
134433	158525	55576	213993	157425	89085	17469.1	10129.9	3.0564
52041	88990.5	38325	169147	96833.6	114477	1085.7	517	3.05756
201031	170258	77381	262143	68367.5	251286	2890.8	2169.2	3.06105
158975	102324	101820	76478.6	100493	49875	18.7	-31.9	3.06222
8247.75	68734	7864	8576.7	81781.3	6873	-2.2	40.7	3.06338
175834	128048	89993	262143	68367	251288	4241.6	3256	3.06454
16644.8	72911.6	14961	90986.5	77739	76704	973.5	375.1	3.0692
50596.5	92120.9	35995	88533.5	91480.2	63425	9.9	190.3	3.0692
9462	67556.6	9179	8335.8	67104.2	8141	127.6	40.7	3.07036
9483.75	70284.6	8843	75552.4	73743	67144	1010.9	464.2	3.07153
19567.5	65692.1	19521	12981.1	65040.5	13080	3.3	121	3.07153
19707.8	71145	18154	19570.1	71435.1	17954	2150.5	1021.9	3.07153
67206	92908.3	47406	97015.6	90398.7	70333	1163.8	733.7	3.07502
30956.2	73593.4	27567	18816.6	77465	15919	-31.9	60.5	3.07502
60818.2	75869.1	52535	59098.6	71018.9	54536	3560.7	1581.8	3.07502
6972.75	64956.1	7035	9625	64995.8	9705	1746.8	718.3	3.07851
15341.2	72227.3	13920	9036.5	72300.8	8191	-13.2	17.6	3.082
77535.8	89380.7	56851	85930.9	103366	54482	7349.1	4226.2	3.08433
73849.5	76873.5	62958	23754.5	77236.3	20156	-7.7	49.5	3.08549
142603	93351.6	100112	124312	88419.9	92139	552.2	294.8	3.08549
7938	65593.8	7931	2317.7	63209.7	2403	-28.6	-14.3	3.08782
41856	109303	25096	262143	109628	156710	1477.3	638	3.08782
156380	115812	88493	190033	100378	124071	225.5	105.6	3.08782
5340	66965.6	5226	55553.3	76425.1	47638	121	77	3.08899
97632	80192.6	79788	99600.6	77627	84087	5878.4	2810.5	3.08899
5409.75	66554	5327	3286.8	66257.7	3251	-59.4	-8.8	3.09131
67860	83977.4	52958	82997.2	81097.7	67071	2556.4	1248.5	3.09131
116895	89991.9	85128	247556	118177	137284	1314.5	612.7	3.09597
28440.8	72361.7	25758	43469.8	75451.9	37757	1960.2	845.9	3.09597
22082.2	68528.4	21118	43117.8	71516.7	39512	79.2	45.1	3.09946
5001	64453.4	5085	3197.7	65880.1	3181	-20.9	6.6	3.09946
44816.2	97551.4	30108	262143	70492.5	243711	1866.7	834.9	3.10528
51641.2	88159.7	38389	215722	95916.8	147394	5771.7	2506.9	3.10644
7713.75	66930.8	7553	15890.6	72840.9	14297	24.2	-20.9	3.10761
6729.75	80437.9	5483	91158.1	87715.6	68108	107.8	61.6	3.10877
262143	113391	151509	262143	68368.1	251284	6487.8	3393.5	3.10877
9394.5	92946.6	6624	80738.9	94139.6	56207	33	46.2	3.11226
45804	89791.2	33431	120132	92199.1	85391	3656.4	2289.1	3.11808
69216	79382.3	57143	85265.4	77572.8	72035	3195.5	1621.4	3.11808
92153.2	88669.3	68111	147553	84398.4	114576	2294.6	1533.4	3.11925
8961	91531.8	6416	16690.3	85181.5	12841	322.3	251.9	3.12157
64063.5	90433.5	46426	90150.5	90046.1	65612	2721.4	1885.4	3.13089
8235.75	64631.6	8351	5699.1	65791.1	5677	229.9	168.3	3.13089
16221.8	89434.6	11887	129452	121022	70101	1754.5	787.6	3.13438
77495.2	85890.9	59130	62624.1	87783.3	46753	668.8	447.7	3.13787
61692	100716	40143	87322.4	99781.4	57353	2185.7	1261.7	3.1402
116620	87029.9	87818	138274	82604.4	109703	350.9	132	3.14369
18510	82634.3	14680	182460	93078.6	128469	1393.7	552.2	3.14602
136966	93220.4	96290	59471.5	82538	47221	50.6	40.7	3.14718
49003.5	83669.7	38383	157190	88205.5	116791	1521.3	1337.6	3.14834
30817.5	74960.3	26943	8916.6	78722.7	7423	30.8	-9.9	3.15184
111530	100058	73050	198748	97463.7	133641	4415.4	2269.3	3.15184
70083.8	83740.7	54848	59308.7	83714.3	46430	3258.2	1878.8	3.15416
161356	108383	97567	210333	113224	121745	1262.8	524.7	3.15533
8448	80942.7	6840	86896.7	87723.9	64918	426.8	223.3	3.15882
22428.8	69891.6	21031	28273.3	71384.2	25957	1732.5	729.3	3.16347
9628.5	66951	9425	5250.3	72180.3	4767	137.5	50.6	3.16347
36989.2	78539.7	30865	49121.6	84253.3	38209	5034.7	2167	3.16813
8214.75	67320.5	7997	3066.8	72479.6	2773	7.7	-2.2	3.17046
29910.8	98321.3	19937	83369	96301.6	56735	3465	2141.7	3.17162
17574.8	82933.4	13888	28536.2	92825.2	20147	2138.4	963.6	3.17395
119888	89772.1	87521	105059	104353	65979	204.6	93.5	3.17511
92785.5	132786	45794	262143	88544.7	194024	2493.7	1777.6	3.17511
22275.8	70874	20598	15358.2	92315.4	10903	-14.3	-37.4	3.17861
10533	70842.6	9744	5744.2	69086.4	5449	33	6.6	3.17977
41149.5	78671.3	34279	30263.2	87761.8	22599	3390.2	2230.8	3.18093
7992.75	67423.5	7769	15083.2	68669.2	14395	1773.2	764.5	3.18093
76145.2	79807.1	62529	87583.1	77961.6	73624	2086.7	992.2	3.18326
27495.8	79623.6	22631	28539.5	72500.4	25798	2626.8	1883.2	3.18326
13843.5	66689.8	13604	7821	65586.3	7815	25.3	-17.6	3.18326
26649.8	89304	19557	206999	90371.8	150112	1577.4	678.7	3.18792
43250.2	121786	23274	139007	96525.3	94379	2389.2	2040.5	3.18908
231452	136019	111517	262143	101064	169989	6717.7	3287.9	3.18908
16215.8	82425.8	12893	94452.6	112328	55107	378.4	183.7	3.19141
11978.2	73372	10699	21920.8	96074.5	14953	224.4	78.1	3.19257
16240.5	68653.6	15503	4076.6	69267.3	3857	-1.1	5.5	3.19374
7301.25	83317.9	5743	20523.8	78492.5	17136	1384.9	662.2	3.1949
100343	97140.1	67697	130506	103370	82740	2347.4	1331	3.19839
10246.5	83459.4	8046	70611.2	89458.1	51729	680.9	277.2	3.19839
20279.2	71614.5	18558	4705.8	66109.2	4665	-9.9	46.2	3.19839
19566.8	73527.9	17440	52792.3	108156	31989	180.4	80.3	3.19839
62292.8	117015	34888	135216	127852	69311	2921.6	2186.8	3.19839
96651	121308	52215	262143	76020.5	225989	3757.6	3174.6	3.19956
47773.5	79200.7	39531	37983	71493.3	34818	-51.7	-30.8	3.20072
244001	140967	113437	262143	85896	200007	3105.3	1269.4	3.20188
20895	66287.9	20658	12685.2	64791.3	12831	368.5	271.7	3.20188
117880	88531.3	87262	126185	102433	80733	224.4	82.5	3.2077
164135	104932	102512	175836	93357.6	123435	3133.9	1618.1	3.21003
20345.2	91803	14524	108717	147157	48417	382.8	138.6	3.21003
9527.25	86299.6	7235	57446.4	98400.6	38260	767.8	320.1	3.21236
137272	90090.3	99858	73471.2	83008.8	58006	-23.1	-30.8	3.21469
22338.8	82293	17790	79491.5	82894	62846	200.2	224.4	3.21585
84285	89273.4	61874	84323.8	83784.3	65958	4735.5	2182.4	3.21701
262143	109685	156628	262143	68367	251288	10555.6	4587	3.22051
172725	111711	101330	262143	97727.5	175793	14137.2	6980.6	3.22283
116624	112554	67906	262143	79769.2	215369	5968.6	4077.7	3.22283
11975.2	65086.2	12058	5795.9	69364.5	5476	35.2	22	3.22982
71559	114997	40781	262143	68366.2	251291	5296.5	2246.2	3.23215
11505	99170.3	7603	110508	94894.7	76319	751.3	385	3.23215
84495.8	85954.2	64424	92804.8	79389.8	76610	1980	1036.2	3.23447
6990.75	70964.3	6456	25185.6	70159.1	23526	1060.4	427.9	3.23564
6629.25	69546.1	6247	26760.8	72527.9	24181	584.1	277.2	3.2368
10244.2	74563.2	9004	7096.1	76137.9	6108	-7.7	-40.7	3.2368
6185.25	68985.1	5876	36381.4	73115.3	32610	719.4	309.1	3.23913
111556	88929.8	82210	50523	87023.6	38048	-12.1	34.1	3.24146
30000.8	82240.7	23907	59616.7	85786.1	45544	2334.2	1740.2	3.24262
8516.25	77280.7	7222	2938.1	109218	1763	-15.4	11	3.24844
7046.25	89164.5	5179	91449.6	105159	56992	212.3	100.1	3.2496
68190	91506.4	48837	66638	103751	42093	4667.3	2422.2	3.25077
49332.8	84198.9	38398	42225.7	80688.8	34296	2321	1813.9	3.25193
138306	95895.3	94520	68059.2	91937.1	48515	-24.2	-41.8	3.25426
14567.2	87851.2	10867	155027	97022.2	104717	566.5	273.9	3.25542
13871.2	67025.5	13563	3681.7	69175.4	3488	105.6	-4.4	3.25542
4891.5	63479.1	5050	3015.1	59072.5	3345	107.8	118.8	3.25542
67392	84669.2	52163	66288.2	81669.8	53193	4424.2	2129.6	3.25659
127616	89213.1	93747	54204.7	84672.7	41954	27.5	-15.4	3.25659
15820.5	70704.6	14664	27315.2	105227	17012	13.2	29.7	3.26241
37239	98953.7	24663	262143	78286.8	219447	786.5	316.8	3.26241
8904	64772.2	9009	9086	66339.1	8976	13.2	34.1	3.26241
16011	68964.6	15215	5945.5	74203.8	5251	31.9	-9.9	3.26357
58779	80691.7	47739	23867.8	76638.9	20410	24.2	8.8	3.2659
120215	86219.9	91376	55071.5	84135.6	42897	-26.4	9.9	3.26706
13670.2	71654.3	12503	12919.5	93412.7	9064	-3.3	-14.3	3.26939
36166.5	108022	21942	82823.4	109728	49467	5948.8	3309.9	3.27288
28827	95981.6	19683	33093.5	112292	19314	3888.5	2440.9	3.27404
26341.5	105508	16362	72877.2	106424	44878	2864.4	1967.9	3.27404
15905.2	81200.2	12837	92122.8	83844.1	72007	1738	777.7	3.27521
177460	117195	99236	262143	68367.3	251287	3394.6	1485	3.27637
38323.5	90663.8	27702	74241.2	133509	36443	5973	3336.3	3.27637
262143	131574	130571	262143	68367	251288	11700.7	7271	3.2787
69757.5	90627.8	50444	140327	135783	67729	3382.5	2296.8	3.27986
93841.5	89761.3	68515	215010	87487	161063	11422.4	5027	3.28103
27127.5	78867.4	22542	32948.3	77228.2	27960	2487.1	1873.3	3.28103
115350	90038.9	83959	53212.5	87937.4	39657	107.8	12.1	3.28336
83810.2	80660.7	68095	132351	79890.8	108570	1870	1155	3.28801
9534	76797	8136	90513.5	88120.1	67316	553.3	266.2	3.2915
57276.8	76610.6	48997	63254.4	76444.7	54228	609.4	664.4	3.2915
10509	85385.3	8066	125940	90859.8	90839	408.1	159.5	3.29616
16115.2	97844.1	10794	121453	96770.4	82252	2134	963.6	3.29616
6892.5	81638.7	5533	66165	99045	43780	202.4	64.9	3.29965
23756.2	77089	20196	20753.7	90619.9	15009	2163.7	1776.5	3.30081
33202.5	90597	24018	76341.1	92970.1	53814	61.6	166.1	3.3078
103251	119411	56667	148443	157496	61769	10899.9	5828.9	3.31129
15609	76425.2	13385	15404.4	82190.2	12283	23.1	11	3.31595
21942	103001	13961	35891.9	112095	20984	2240.7	1690.7	3.31711
63042	75594.1	54654	43157.4	74607.3	37910	1983.3	1250.7	3.32176
125806	89367.8	92257	54885.6	88254.4	40757	14.3	-72.6	3.32176
61161	105839	37871	68911.7	106434	42432	3007.4	2439.8	3.32526
95833.5	94511.1	66453	209099	90946.3	150677	7255.6	4175.6	3.32526
138964	91863.6	99138	98139.8	86946.5	73973	1.1	34.1	3.32526
10068	77216.7	8545	72321.7	102493	46244	958.1	386.1	3.32758
9487.5	65025.4	9562	5830	65603.5	5824	308	192.5	3.32991
262143	116077	148004	262143	68368.9	251281	13866.6	6824.4	3.33457
11688	102996	7437	132913	112742	77261	642.4	317.9	3.3369
262143	168966	101676	262143	68369.2	251280	7938.7	3595.9	3.33806
9756.75	66773	9576	6601.1	70012.9	6179	18.7	7.7	3.34155
17967	78535.7	14993	140562	85622.8	107587	1025.2	464.2	3.34388
262143	154688	111061	262143	68368.4	251283	5128.2	2809.4	3.34504
11792.2	85065.1	9085	82304.2	88925.9	60656	1156.1	482.9	3.34737
5325.75	66279.6	5266	2165.9	64608.3	2197	-14.3	24.2	3.34853
7743.75	67665.9	7500	4379.1	67384.1	4259	-37.4	6.6	3.34853
11902.5	64375.9	12117	7247.9	64050.5	7416	33	49.5	3.35086
23008.5	101364	14876	34388.2	127715	17646	2318.8	1731.4	3.35435
37101.8	112611	21592	262143	81488.5	210825	1401.4	608.3	3.35435
23611.5	69182.4	22367	13135.1	66288.5	12986	44	33	3.35435
8466.75	66380.8	8359	5776.1	70584.1	5363	42.9	-5.5	3.35552
28197.8	69095.8	26745	17068.7	84468.4	13243	-28.6	74.8	3.36017
262143	135797	126511	262143	68368.4	251283	2909.5	1230.9	3.36367
125596	89157.3	92321	60614.4	85987	46198	24.2	19.8	3.36599
129824	95084	89480	99288.2	87278.4	74554	264	82.5	3.36599
51582	82666.4	40893	33402.6	81251.3	26942	3331.9	2235.2	3.36716
27023.2	69133.6	25617	23105.5	68474.4	22114	980.1	443.3	3.36832
154208	100447	100612	96049.8	95848	65674	12.1	26.4	3.36948
6233.25	71679.6	5699	57894.1	71857.5	52801	377.3	140.8	3.37065
48104.2	114091	27632	262143	103881	165380	1245.2	489.5	3.37181
14496	72359.7	13129	92441.8	75013.8	80762	1040.6	510.4	3.37298
4969.5	64825.1	5024	3291.2	65799.9	3278	-24.2	-18.7	3.37298
10416.8	82638	8261	88951.5	88936.6	65547	478.5	189.2	3.3753
30790.5	93106	21673	60790.4	138553	28754	39.6	2.2	3.38345
25137	68424.1	24076	10804.2	68690.7	10308	-20.9	-75.9	3.38345
34986.8	96469.7	23768	235204	118711	129848	1679.7	735.9	3.38694
129160	95451.8	88680	248560	106708	152657	911.9	385	3.39043
131264	92081.5	93423	110707	80762.7	89835	481.8	277.2	3.3916
28836.8	86789.7	21775	181213	89464.5	132745	1644.5	759	3.3916
8694	69071.4	8249	5615.5	67563.3	5447	-12.1	11	3.39276
54015.8	90603.7	39071	262143	101564	169152	2897.4	2053.7	3.39509
54627	90679.7	39480	112302	87095.6	84503	2172.5	1853.5	3.39858
8223	67153	8025	1829.3	62472.6	1919	-11	-19.8	3.40324
55161.8	74993.9	48205	55897.6	76945.6	47609	1805.1	1625.8	3.41371
97657.5	89198.5	71751	204030	99722	134086	7511.9	3977.6	3.41604
256014	148121	113273	262143	68368.4	251283	6342.6	2755.5	3.41837
16902.8	76660.1	14450	4057.9	72187.4	3684	-30.8	8.8	3.4207
10160.2	66914.1	9951	10066.1	65245	10111	215.6	70.4	3.42186
148582	111571	87276	262143	68368.1	251284	9298.3	6298.6	3.42302
10564.5	73678.3	9397	7485.5	75833.9	6469	-4.4	-12.1	3.42535
9444	82336.3	7517	86895.6	102158	55745	269.5	139.7	3.42768
19946.2	87309.5	14972	110266	87765.1	82338	4341.7	1822.7	3.43001
9114.75	65946.6	9058	3963.3	71592.8	3628	-15.4	-15.4	3.43117
13445.2	84644.4	10410	153121	88420.6	113491	503.8	222.2	3.43234
159446	108590	96229	262143	123087	139574	986.7	419.1	3.43583
186878	128567	95260	262143	68368.9	251281	8872.6	4428.6	3.44863
57351	76695.8	49006	110817	75397.6	96323	1964.6	1001	3.44979
13443.8	75471.1	11674	106059	83829.8	82914	271.7	96.8	3.44979
15469.5	85079.7	11916	94045.6	95072.7	64828	1848	836	3.45329
112306	97356.7	75599	57972.2	90473.8	41993	48.4	26.4	3.45445
9318	73591.8	8298	74335.8	78599.4	61981	412.5	147.4	3.45445
146705	103380	93001	108686	97432.6	73105	48.4	-12.1	3.45678
113530	94029.7	79127	75582.1	87864.3	56375	-3.3	20.9	3.45794
14319	79566.7	11794	161685	82720.5	128096	544.5	301.4	3.45911
129830	106871	79615	262143	82288.2	208776	1193.5	499.4	3.46027
57630.8	80216	47084	51510.8	77285.1	43680	1349.7	1268.3	3.46027
37475.2	85939.5	28578	25140.5	85754.8	19213	3894	2576.2	3.46492
94050.8	101048	60998	114616	97155.1	77314	506	672.1	3.47074
262143	126303	136021	262143	68368.9	251281	38756.3	19538.2	3.47307
14001	65330.7	14045	11518.1	64699.6	11667	139.7	102.3	3.47307
58362	88658.4	43141	53607.4	98269	35751	3506.8	1951.4	3.47424
176331	121875	94819	262143	68368.6	251282	2468.4	1068.1	3.4754
8007.75	64869.7	8090	5010.5	70059.3	4687	-1.1	46.2	3.4754
10519.5	87565.9	7873	15394.5	87615.6	11515	919.6	530.2	3.47656
9624.75	79612.2	7923	95089.5	87260.4	71416	147.4	61.6	3.48122
46826.2	111743	27463	262143	124218	138304	2923.8	1259.5	3.48355
262143	115200	149130	262143	68367.8	251285	9925.3	5459.3	3.48355
121765	90029.8	88637	54464.3	86459	41284	63.8	53.9	3.48471
176050	131251	87905	262143	68367.8	251285	5258	2974.4	3.4882
6592.5	70091.8	6164	5406.5	69243.8	5117	-19.8	-28.6	3.4882
7145.25	68510.8	6835	4145.9	70444.8	3857	-14.3	-15.4	3.48937
225178	150770	97879	262143	68368.1	251284	12634.6	6164.4	3.49169
60198	109954	35880	141146	124756	74146	4351.6	3164.7	3.49169
162488	116484	91419	262143	78730.2	218211	4456.1	2830.3	3.49286
171062	100773	111247	117036	97111.3	78982	99	56.1	3.49519
5322	65217.4	5348	1749	63679.1	1800	9.9	1.1	3.49635
150458	93924.1	104983	74991.4	93288.7	52682	48.4	14.3	3.49635
129580	96443	88054	113665	94562.5	78775	227.7	91.3	3.49635
6622.5	70640	6144	14351.7	94008.3	10005	35.2	82.5	3.50101
32039.2	72597	28923	64332.4	71315.3	59119	473	193.6	3.50799
247169	167412	96758	262143	68367.5	251286	2197.8	987.8	3.50915
143530	107699	87339	262143	74235.2	231424	2744.5	1180.3	3.51148
181545	100404	118499	155769	107719	94769	84.7	51.7	3.51381
10931.2	74538.6	9611	80353.9	86468	60902	295.9	130.9	3.51381
12685.5	81746	10170	61458.1	73727.2	54630	1717.1	745.8	3.51381
104030	111485	61154	262143	68378.1	251247	10906.5	4625.5	3.51381
222753	143413	101792	262143	68367.3	251287	7547.1	4389	3.5173
135262	91522.6	96856	97359.9	82754	77103	46.2	38.5	3.51963
6275.25	69398.4	5926	64205.9	73730.5	57070	292.6	163.9	3.52079
126178	89853.7	92030	58605.8	83891.2	45783	4.4	12.1	3.52079
262143	114012	150684	262143	68366.7	251289	37890.6	20207	3.52079
74964	90661.2	54189	51867.2	81464	41726	9.9	9.9	3.52079
10503.8	79534.8	8655	87909.8	85346.9	67504	2093.3	874.5	3.52196
8706.75	69366.1	8226	68259.4	78033.9	57327	151.8	68.2	3.52545
19318.5	77729.5	16288	129494	98826.6	85873	1667.6	684.2	3.52661
5339.25	67123.2	5213	2992	70686.3	2774	7.7	-16.5	3.5301
89598	100398	58486	79420	102424	50817	5189.8	3864.3	3.53243
38485.5	79965.3	31541	23156.1	78148.1	19419	4643.1	2911.7	3.53592
5067	64317.4	5163	2725.8	73302.4	2437	22	18.7	3.54058
94697.2	91963.7	67484	116138	88438.8	86062	4242.7	2439.8	3.54407
68483.2	88359.2	50794	62288.6	86566.8	47156	15.4	9.9	3.54523
37575.8	86070.6	28611	71232.7	98739.5	47279	2501.4	1797.4	3.54523
15972	75446.2	13874	126885	94932.7	87594	530.2	211.2	3.54873
13669.5	67908.2	13192	4420.9	68380.5	4237	13.2	-2.2	3.54989
17515.5	74384.1	15432	12365.1	80122.5	10114	-5.5	-30.8	3.55105
134421	95832.6	91925	114597	100506	74724	13.2	-2.2	3.55338
84820.5	89529.5	62089	170833	82724.2	135338	3126.2	1474	3.55571
11519.2	76293.6	9895	57332	79700.3	47143	1105.5	522.5	3.56036
20376.8	116773	11436	254255	130946	127250	1255.1	490.6	3.56269
17051.2	69798.3	16010	11203.5	70301.9	10444	-11	22	3.56269
103372	92957.7	72878	59609	81098.9	48170	-36.3	64.9	3.56618
35402.2	83644.2	27738	42104.7	82104.7	33608	3509	2361.7	3.56735
7740	75595.9	6710	20231.2	75647.4	17527	787.6	380.6	3.56851
86105.2	86114.4	65529	91338.5	87286.9	68578	1068.1	633.6	3.56851
15056.2	93457.7	10558	89985.5	105022	56153	438.9	190.3	3.56851
106793	88166.1	79382	43234.4	86090.5	32912	192.5	90.2	3.57317
40372.5	93150.7	28404	42363.2	80224.1	34607	3421	2187.9	3.5755
220502	189880	76105	262143	73237.7	234576	7268.8	3928.1	3.58131
7891.5	73567.2	7030	4215.2	70923.6	3895	4.4	29.7	3.58248
28991.2	76856.5	24721	12778.7	78753.5	10634	64.9	44	3.58248
56526	95966.2	38602	57125.2	91007.1	41137	749.1	369.6	3.58597
58966.5	82026.4	47112	132166	91316.4	94853	2816	1854.6	3.58597
73791.8	81280.3	59498	64166.3	80122	52485	2865.5	1747.9	3.58946
151735	96827.5	102699	144889	107653	88204	270.6	134.2	3.59412
8895.75	83655	6969	36691.6	112428	21388	1819.4	822.8	3.59761
33774.8	68732.5	32204	27134.8	68236.3	26061	1235.3	724.9	3.59877
10062.8	67923.8	9709	8376.5	73136.5	7506	60.5	46.2	3.59994
20415.8	94837.4	14108	30462.3	110621	18047	34.1	888.8	3.6011
7335	66276.9	7253	2512.4	64696.5	2545	44	-13.2	3.60226
7277.25	67447.6	7071	4065.6	69749.5	3820	15.4	11	3.60226
25698	93242.4	18062	34587.3	97926.9	23147	4002.9	2531.1	3.60576
12292.5	70370.5	11448	21656.8	68179.9	20817	53.9	-1.1	3.60576
50683.5	121479	27343	262143	102836	167060	2568.5	1074.7	3.60692
49941.8	92350.2	35441	262143	98169.2	175002	1555.4	672.1	3.61274
22522.5	84572	17453	27846.5	93062.1	19610	1658.8	1578.5	3.6139
20127.8	87951.2	14998	146506	103069	93155	498.3	242	3.6139
50035.5	81702.4	40135	47769.7	86426.7	36223	2530	1871.1	3.61507
52493.2	86521.9	39761	34062.6	84283.3	26486	3780.7	2359.5	3.61739
55481.2	78671.1	46218	18513	79511.6	15259	-16.5	-1.1	3.61972
40965.8	95068.4	28240	36357.2	87551.2	27215	842.6	1230.9	3.61972
11516.2	70502.5	10705	3842.3	67418.7	3735	44	11	3.62089
109097	85241.5	83877	35010.8	78408.5	29263	-27.5	-42.9	3.62205
15091.5	80409.5	12300	137103	90495.2	99289	591.8	311.3	3.62438
59154	90271.7	42945	193995	96922	131174	3590.4	2361.7	3.62554
13780.5	65268.4	13837	5237.1	67856.6	5058	496.1	463.1	3.62787
16308	74307.2	14383	58976.5	72720.3	53150	1307.9	591.8	3.62787
147904	93437.1	103739	77735.9	98476.8	51733	15.4	-28.6	3.63136
114041	85575.3	87336	49402.1	87486.6	37007	18.7	-60.5	3.63253
26214	73951.2	23231	7020.2	71607.1	6425	16.5	51.7	3.63485
5794.5	66575.8	5704	3141.6	68904.9	2988	-5.5	2.2	3.63718
19683	68767.7	18758	27119.4	69777.3	25471	498.3	201.3	3.63835
9726.75	84486.7	7545	96310.5	93875.4	67236	339.9	152.9	3.63951
30636.8	101343	19812	262143	94295.6	182191	631.4	224.4	3.64184
144955	106977	88802	253349	119348	139118	1581.8	629.2	3.64416
66227.2	96654.5	44905	79451.9	90719.9	57396	2486	1952.5	3.64766
81927.8	81204.1	66120	52908.9	72885.1	47574	-8.8	-48.4	3.64882
46844.2	86020.5	35689	134333	80328.2	109596	2816	1906.3	3.64882
60828	102945	38724	56167.1	107423	34266	1123.1	986.7	3.64882
123197	139846	57734	262143	78706.4	218277	5535.2	3315.4	3.64882
78618.8	126880	40608	262143	94244.4	182290	8911.1	3796.1	3.64998
29337.8	82749.2	23235	27231.6	104893	17014	3401.2	2313.3	3.64998
69996	83170.3	55155	79520.1	79012.5	65957	34.1	272.8	3.65231
33647.2	112231	19648	262143	145527	118052	433.4	162.8	3.65464
64857	103688	40993	195049	121864	104893	5538.5	3286.8	3.6593
23430	97952.8	15676	49206.3	98683.6	32678	1111	1134.1	3.66046
123463	91849	88093	96109.2	98159.7	64167	81.4	-14.3	3.66046
5742	66239.7	5681	2757.7	71209.1	2538	5.5	-25.3	3.66279
83615.2	137297	39912	262143	74076.4	231920	7516.3	3231.8	3.66395
22092	69747.6	20758	10104.6	71956.4	9203	12.1	7.7	3.66395
26730.8	101655	17233	242363	129021	123108	635.8	359.7	3.66395
14988.8	70426.1	13948	20309.3	70048.4	19001	1222.1	564.3	3.67559
5176.5	66978.7	5065	5502.2	99859.4	3611	-35.2	-5.5	3.68257
5849.25	65016.4	5896	10487.4	65909.3	10428	965.8	423.5	3.68607
150892	102645	96340	232177	156237	97390	1499.3	589.6	3.68723
37623.8	79100.2	31172	63075.1	81542	50694	2733.5	1970.1	3.68839
129796	113482	74957	262143	68369.7	251278	4151.4	2651	3.68956
7652.25	66221.8	7573	5712.3	68152.4	5493	30.8	-22	3.69072
5730.75	66508	5647	2868.8	65945.2	2851	18.7	7.7	3.69305
12540	95772.2	8581	104108	104682	65177	929.5	438.9	3.69421
83736	92576	59278	112340	88540.2	83152	2656.5	1420.1	3.69538
8774.25	73047.4	7872	15991.8	68755.4	15243	585.2	286	3.6977
48213.8	98541.6	32065	262143	91406.7	187949	1861.2	867.9	3.70469
72426	81288.4	58391	58866.5	74433.2	51830	-9.9	-17.6	3.70585
14799.8	69652.9	13925	11875.6	69551.3	11190	-8.8	27.5	3.70934
61236	80168.6	50059	84788	75723.5	73381	1755.6	826.1	3.70934
8964	68151.4	8620	47008.5	68676.3	44859	278.3	159.5	3.714
18173.2	75566.4	15761	16674.9	112510	9713	253	85.8	3.71865
149685	97679.5	100428	262143	68368.1	251284	2277	973.5	3.71982
15240	108350	9218	181788	131573	90548	781	326.7	3.72331
154040	112826	89476	262143	78571.1	218653	3440.8	1477.3	3.72447
140974	106798	86508	262143	85591.7	200718	1149.5	557.7	3.7268
173054	126209	89861	262143	71188.9	241327	2333.1	1025.2	3.7268
18270.8	72110.3	16605	6712.2	75843.2	5800	33	-60.5	3.72797
11987.2	64477.7	12184	5063.3	65115.5	5096	-15.4	-6.6	3.72913
32337	105909	20010	262143	95248.1	180369	2712.6	1170.4	3.73146
104188	93647.2	72913	173185	88226.9	128644	2985.4	1578.5	3.73495
51582.8	81833.1	41310	47736.7	76517	40886	15.4	49.5	3.73844
33400.5	74279.2	29469	43653.5	73369	38993	1166	695.2	3.73844
126762	90907.3	91384	43044.1	89790.2	31417	92.4	36.3	3.74193
10203	73118	9145	25686.1	76166.9	22101	17.6	-8.8	3.74426
53654.2	81991.4	42886	135555	82361.4	107863	5600.1	3227.4	3.75124
5326.5	63584.2	5490	2728	61883.8	2889	14.3	-26.4	3.75124
10608	67436.8	10309	4184.4	66738.6	4109	-17.6	-3.3	3.75357
152154	94731.8	105261	92620	95052.3	63859	217.8	15.4	3.75357
184258	155626	77593	262143	68368.1	251284	2228.6	935	3.75357
70675.5	81339.4	56944	141086	83782.3	110360	1802.9	1516.9	3.75474
238468	125812	124219	262143	68368.4	251283	3047	1398.1	3.75474
134748	92617	95348	46651	89826.1	34036	18.7	38.5	3.75706
138138	98507.2	91902	134165	91224.9	96384	256.3	64.9	3.75823
5386.5	64429.6	5479	3699.3	67663.2	3583	-8.8	-6.6	3.75823
12619.5	64652.2	12792	2830.3	66506.5	2789	28.6	4.4	3.75939
20569.5	68065.8	19805	8394.1	69205.7	7949	58.3	-46.2	3.75939
59352	144545	26910	262143	106154	161838	2016.3	819.5	3.76055
18784.5	82345.2	14950	97873.6	96132.4	66723	1428.9	663.3	3.76754
11031	66129.5	10932	2495.9	62029.3	2637	37.4	-2.2	3.7687
46618.5	99143	30816	71737.6	89242.7	52681	6806.8	3652	3.76987
28530	95948.2	19487	99889.9	87567.7	74758	2362.8	1048.3	3.76987
9867.75	76941.5	8405	91104.2	80836.8	73860	353.1	130.9	3.77219
16436.2	67113.1	16050	12703.9	66339.7	12550	330	200.2	3.77569
5545.5	65814.9	5522	12755.6	65688.4	12726	216.7	117.7	3.77569
48634.5	78845	40425	72868.4	84742.7	56353	2648.8	1872.2	3.77569
70899	89227.6	52074	88481.8	88396.8	65599	2906.2	1699.5	3.77685
16027.5	67622.4	15533	4565	69655.8	4295	40.7	-11	3.78034
136913	95338.1	94115	70735.5	92796.1	49956	-4.4	45.1	3.7815
100493	87059	75649	141110	93456.5	98953	4142.6	2611.4	3.7815
6473.25	72123.6	5882	10209.1	68657.1	9745	567.6	332.2	3.78383
169542	112949	98373	118227	119594	64787	515.9	357.5	3.785
39119.2	108092	23718	86323.6	131639	42976	6871.7	3683.9	3.79314
12574.5	68439.7	12041	44994.4	72859.1	40472	982.3	405.9	3.79547
139851	121507	75430	134629	99620	88567	294.8	174.9	3.79664
26289	70055.5	24593	34549.9	71522.6	31658	3022.8	1256.2	3.79896
127840	138239	60606	140605	155801	59144	19377.6	9248.8	3.80013
32269.5	98331.4	21507	78031.8	96044.5	53245	4137.1	2552	3.80245
115895	87431.1	86872	61790.3	96034.6	42167	155.1	66	3.80362
59930.2	92082.4	42653	92368.1	83425.5	72561	2002	1256.2	3.80595
84285	77056.3	71684	24827	73473.1	22145	-24.2	-88	3.80595
222417	139257	104672	262143	68367	251288	9864.8	4164.6	3.80595
10017	82049	8001	88420.2	113896	50877	431.2	178.2	3.80711
12868.5	64998.1	12975	6719.9	64235	6856	144.1	138.6	3.80944
35174.2	81593.5	28252	49467	88677.4	36558	1047.2	673.2	3.8106
61767.8	120123	33699	142804	139005	67327	4709.1	3184.5	3.81177
47403	102881	30196	262143	104578	164278	976.8	408.1	3.81177
8783.25	75009	7674	27842.1	73551.3	24808	352	111.1	3.81526
31896	94487	22123	206089	96485.8	139982	1203.4	509.3	3.81526
29921.2	96269.8	20369	75500.7	103725	47703	2989.8	1992.1	3.81526
36144.8	85565	27684	55361.9	86004.8	42186	3543.1	2268.2	3.81642
36540	111588	21460	195248	97607.5	131094	2602.6	1810.6	3.81875
68874	85649.5	52700	174082	92282.5	123627	7136.8	3731.2	3.82457
86498.2	82017.9	69116	92530.9	81704.5	74220	3388	1674.2	3.82573
65516.2	99161	43300	104787	97185.6	70662	3857.7	2600.4	3.82806
63768	95128.7	43931	262143	115813	148341	3977.6	2534.4	3.82922
11057.2	92394.2	7843	130742	104155	82265	207.9	77	3.83039
47249.2	92207.9	33582	96477.7	92811.2	68125	2893	2169.2	3.83155
8724.75	109015	5245	110045	138827	51949	910.8	389.4	3.83155
17358.8	88249.4	12891	15173.4	101470	9800	873.4	1078	3.83388
25785	75301.7	22441	21530.3	85350.2	16532	2137.3	1149.5	3.83388
108479	89727.6	79232	54672.2	85433.5	41939	-11	35.2	3.83504
14281.5	70568.7	13263	9658	68234.9	9276	36.3	-33	3.83737
80459.2	97494.3	54085	136711	120482	74364	5252.5	3088.8	3.8397
5537.25	65103.9	5574	1364	65153.9	1372	22	-23.1	3.84552
72426.8	99906.5	47510	149091	100499	97223	4172.3	2717	3.85017
99373.5	87688.6	74269	48063.4	82643.7	38114	30.8	33	3.85134
246156	144058	111983	262143	68367.3	251287	2371.6	938.3	3.8525
9309	70602.3	8641	16766.2	69924.3	15714	1258.4	532.4	3.85367
8018.25	94122.2	5583	111724	106408	68810	327.8	138.6	3.85483
38217	104606	23943	262143	101417	169398	671	300.3	3.85599
135500	111152	79892	194533	101957	125042	1100	499.4	3.85832
6702	73142.8	6005	52344.6	74902.4	45799	271.7	123.2	3.86414
170582	101698	109926	214827	111266	126533	214.5	89.1	3.86531
23238.8	110416	13793	55519.2	111508	32630	3877.5	2344.1	3.86763
21466.5	97244	14467	189324	107561	115354	215.6	91.3	3.87811
183682	119291	100911	138990	128682	70786	2940.3	1537.8	3.88044
41919.8	78589.5	34957	46622.4	76119.7	40140	687.5	466.4	3.88276
13075.5	71714.5	11949	3494.7	69130.3	3313	-28.6	-3.3	3.88509
75220.5	94316.7	52267	179101	111256	105500	3478.2	2351.8	3.88626
28712.2	110792	16984	48587	123663	25749	2515.7	1702.8	3.88742
9027.75	68240.2	8670	37494.6	69586.7	35312	977.9	402.6	3.88975
78081	94705.3	54032	97941.8	99911.5	64244	1043.9	435.6	3.89208
155278	98395.2	103423	262143	76644.9	224148	1591.7	671	3.89208
44066.2	83038.9	34778	24808.3	81487.4	19952	2616.9	1996.5	3.89324
9494.25	85002.1	7320	80017.3	85897	61050	1629.1	721.6	3.89557
18933	77714.7	15966	113093	87809.8	84406	366.3	136.4	3.90139
8383.5	65066.4	8444	3368.2	69371	3182	28.6	4.4	3.90255
6822	67130.1	6660	14391.3	67161.5	14043	2383.7	1015.3	3.90953
42670.5	76349.5	36627	40492.1	72205.3	36752	2422.2	1312.3	3.91419
126000	90658.5	91084	46674.1	87535.3	34944	-12.1	5.5	3.91652
8535	71409.4	7833	6398.7	73633.9	5695	-24.2	17.6	3.91652
7459.5	68363.3	7151	4391.2	69194.9	4159	40.7	8.8	3.91768
54656.2	79936.4	44810	55009.9	76381.5	47199	4525.4	2035	3.91768
65690.2	101465	42429	95504.2	100299	62403	4281.2	2767.6	3.91768
17302.5	115015	9859	64119	116064	36205	1450.9	1290.3	3.91884
14684.2	72032	13360	98521.5	78991.7	81739	92.4	64.9	3.92234
107444	90723.5	77614	213221	92610.5	150886	3870.9	2959	3.92234
11635.5	85029.5	8968	109106	90002.7	79446	380.6	149.6	3.92466
12595.5	64955.8	12708	10264.1	66377.4	10134	187	100.1	3.92699
15630.8	113655	9013	11820.6	133934	5784	1.1	22	3.92816
50980.5	104653	31925	91846.7	150791	39918	6410.8	3535.4	3.92816
9359.25	66202.7	9265	3496.9	66484.7	3447	-23.1	4.4	3.92932
12063	66238.9	11935	5407.6	66056.4	5365	-37.4	6.6	3.92932
175989	124969	92292	262143	102126	168221	5715.6	2484.9	3.93048
53697.8	106634	33002	262143	79172.2	216993	1246.3	471.9	3.93165
68340	83474.3	53654	262143	68368.6	251282	723.8	297	3.93281
20525.2	116332	11563	188482	144252	85630	652.3	301.4	3.93281
46031.2	115463	26127	262143	121285	141648	3602.5	2220.9	3.93398
155872	100571	101573	92527.6	90106.4	67297	30.8	16.5	3.9363
7961.25	65447.6	7972	3042.6	63523.4	3139	-34.1	-16.5	3.93747
9754.5	79888.9	8002	83075.3	83805.5	64965	246.4	106.7	3.93747
6091.5	70933.3	5628	58924.8	71587.1	53944	286	122.1	3.93979
27147.8	111329	15981	53149.8	131442	26500	3290.1	2156	3.93979
262143	131026	131118	262143	68368.1	251284	9048.6	3796.1	3.94329
96878.2	85881	73928	115618	86542.3	87554	13486	6135.8	3.94329
7905.75	63736.2	8129	6326.1	62930.7	6588	135.3	160.6	3.94678
151748	92714.5	107264	159905	82338.9	127273	159.5	84.7	3.94678
10529.2	88083.3	7834	107412	95121	74004	1661	710.6	3.94794
33134.2	95007.3	22856	262143	102685	167306	2369.4	974.6	3.94794
12750	83953	9953	107736	89916.5	78524	870.1	437.8	3.94911
167008	115065	95121	262143	73549.3	233582	1994.3	833.8	3.95143
36359.2	71297.7	33421	13642.2	73584.8	12150	44	-34.1	3.95143
27180.8	83700.7	21282	104551	89412.1	76632	299.2	161.7	3.9526
6112.5	67089.1	5971	7332.6	66145.8	7265	9.9	9.9	3.95725
17549.2	84735	13573	6597.8	76897.3	5623	-3.3	-17.6	3.95725
5538	66913.4	5424	31893.4	67911	30778	40.7	19.8	3.95958
11086.5	65262.3	11133	7001.5	63986.9	7171	-12.1	-48.4	3.96074
15147.8	70581.1	14065	80055.8	74348.3	70567	812.9	364.1	3.9654
110724	176452	41124	262143	80385	213719	6537.3	3620.1	3.96889
47598	94101.9	33149	90140.6	95675	61745	2215.4	1688.5	3.96889
111891	91361.9	80262	79546.5	86890.3	59997	-8.8	14.3	3.97122
83838.8	131020	41936	262143	71157.9	241432	2119.7	987.8	3.97238
181751	111561	106769	262143	68368.6	251282	6276.6	3740	3.97238
5130.75	64280	5231	2345.2	65991.9	2329	-31.9	41.8	3.97355
27136.5	80344.1	22135	29959.6	84499.6	23236	2149.4	1615.9	3.97588
40438.5	75178.1	35252	29530.6	84463.7	22913	2649.9	1845.8	3.9782
12666	94049.3	8826	105960	98859.3	70243	512.6	249.7	3.9782
113984	86460.6	86398	43429.1	82395	34543	115.5	66	3.98402
7704.75	97047.6	5203	90282.5	115783	51102	621.5	277.2	3.98402
5294.25	64324.1	5394	5498.9	64238.1	5610	-2.2	-11	3.98402
121732	89183	89455	97444.6	81119.5	78725	118.8	60.5	3.98402
14017.5	74626.4	12310	82260.2	97588.9	55242	297	105.6	3.98635
41253	93412.9	28942	80384.7	103934	50687	6462.5	3582.7	3.98751
5746.5	72215.3	5215	66741.4	75236.8	58136	223.3	112.2	3.98751
18500.2	90962	13329	64970.4	73168.6	58193	1172.6	614.9	3.98868
5239.5	64242.4	5345	1036.2	65802.7	1032	0	4.4	3.99217
14787	66708.9	14527	14432	68507.6	13806	190.3	129.8	3.99566
13785.8	104616	8636	161187	124118	85109	155.1	97.9	3.99799
24024.8	68842	22871	21938.4	65495.4	21952	-18.7	14.3	3.99915
101476	85464.2	77814	43597.4	86200.4	33146	18.7	56.1	3.99915
116272	91398	83372	81495.7	85165.6	62712	51.7	52.8	4.00148
112368	87811.7	83863	137398	91553.8	98352	72.6	46.2	4.00614
12471	88052.1	9282	7148.9	88834	5274	-3.3	-30.8	4.0073
13947	69746.7	13105	6160	68505.3	5893	4.4	45.1	4.0073
131743	93530.5	92311	224616	102896	143061	631.4	226.6	4.00846
210665	119474	115558	262143	68368.1	251284	11792	7166.5	4.01079
13668.8	68266.7	13122	9438	66004.6	9371	14.3	-6.6	4.01079
167221	105114	104258	156492	105339	97360	346.5	136.4	4.01428
11930.2	64287.2	12162	7979.4	63741.8	8204	78.1	49.5	4.01545
5705.25	65127.9	5741	2985.4	72356.2	2704	3.3	-26.4	4.01894
111435	84679.4	86243	49795.9	80225.8	40678	35.2	-5.5	4.02127
12007.5	69222.7	11368	5420.8	69318.5	5125	-2.2	-24.2	4.02127
9976.5	93017.5	7029	105758	98025.4	70706	345.4	176	4.0236
11341.5	66631.7	11155	5195.3	65388.7	5207	-24.2	-9.9	4.02592
13775.2	102344	8821	151472	108766	91268	1223.2	503.8	4.02709
161628	105673	100238	262143	120998	141984	2459.6	1004.3	4.02825
145246	92137.2	103312	93837.7	88155.8	69760	189.2	79.2	4.03407
18324.8	66911.7	17948	4668.4	68429.5	4471	-11	-36.3	4.03407
19485.8	80686.1	15827	144214	85196.9	110934	1141.8	523.6	4.03523
5133	65408.6	5143	2433.2	66387.2	2402	5.5	18.7	4.03756
7760.25	70586.5	7205	14792.8	127661	7594	9.9	1.1	4.03989
125866	128816	64035	262143	68367	251288	8970.5	3929.2	4.03989
18588	72971.3	16694	28285.4	67407.7	27500	15.4	28.6	4.04105
132804	92615.4	93974	49336.1	87687.2	36873	-13.2	-74.8	4.04222
11587.5	73857.1	10282	68578.4	76962.1	58397	2087.8	867.9	4.04455
37734.8	82074.4	30131	181017	85030.1	139517	9871.4	4151.4	4.04804
6267.75	67793.9	6059	23085.7	69220.1	21857	572	255.2	4.0492
10798.5	77555.1	9125	96900.1	83089.5	76429	456.5	195.8	4.0492
77925	95806.9	53304	107794	98050.2	72049	3516.7	1756.7	4.05036
85061.2	114992	48478	262143	77399.1	221964	7092.8	3791.7	4.05036
12922.5	68696.4	12328	8071.8	67336.2	7856	7.7	-6.6	4.05153
5906.25	64490.5	6002	3509	65892.8	3490	29.7	17.6	4.05153
6250.5	75773.7	5406	51784.7	74584.9	45502	497.2	174.9	4.05269
23549.2	88225.2	17493	211213	109837	126024	502.7	220	4.05386
62149.5	90373.2	45069	63219.2	86901.9	47676	2121.9	1826	4.05502
180203	137272	86032	262143	117869	145753	779.9	348.7	4.05502
11263.5	67277.1	10972	6528.5	78117.9	5477	5.5	-41.8	4.0655
32532.8	69184.7	30817	8277.5	68511.5	7918	-25.3	-41.8	4.06782
5583.75	72794.2	5027	24131.8	73702.2	21458	467.5	190.3	4.06782
6121.5	65831.7	6094	2766.5	63907.4	2837	-72.6	-23.1	4.06899
5723.25	64006.6	5860	2319.9	59786.5	2543	187	149.6	4.07364
36771.8	93518.3	25769	51517.4	99927.3	33787	5087.5	3072.3	4.07481
162920	133534	79958	161413	137499	76934	7245.7	3509	4.07713
25273.5	88107	18799	25110.8	85568.9	19232	2897.4	1966.8	4.07946
183254	108097	111101	262143	68367.3	251287	11431.2	5929	4.08063
9089.25	72457.5	8221	22304.7	65614.6	22278	42.9	-17.6	4.08412
10578.8	66172.5	10477	4243.8	63396.8	4387	-8.8	-12.1	4.08528
27957.8	79417.4	23071	31748.2	90581.2	22970	2318.8	1546.6	4.08528
18687	65389	18729	15319.7	63826.6	15730	172.7	148.5	4.08528
140276	114208	80494	96924.3	89813.1	70725	220	110	4.08877
22454.2	96508.5	15248	60852	119116	33480	2469.5	1776.5	4.09227
26874.8	86620.9	20333	25159.2	98661.6	16712	2214.3	1670.9	4.09925
23577	67618.2	22851	7046.6	64363.2	7175	2.2	28.6	4.10041
9036	71545.6	8277	69776.3	75867.9	60274	382.8	170.5	4.10041
18731.2	78359	15666	7509.7	74932.4	6568	11	5.5	4.10158
143086	96396.1	97279	187738	114340	107605	1730.3	807.4	4.1039
12724.5	66251.9	12587	2620.2	63154.6	2719	7.7	28.6	4.10507
66303.8	78402.2	55423	63219.2	75276.3	55039	3418.8	1939.3	4.1074
71049.8	82880.6	56181	117064	91497.9	83848	3984.2	2072.4	4.10856
39468	110755	23354	84837.5	107425	51756	2721.4	1963.5	4.11438
31234.5	100728	20322	217792	109941	129826	1530.1	697.4	4.11904
94179.8	89072.1	69294	106206	78755.4	88379	5742	2950.2	4.1202
11403	70828.1	10551	62244.6	83837.1	48657	572	256.3	4.12369
8355	89207.1	6138	7497.6	91774.9	5354	19.8	11	4.12485
133745	92617.4	94638	145600	90990.4	104869	267.3	58.3	4.12835
111110	156774	46447	262143	68367.3	251287	13290.2	6581.3	4.12951
18405	129018	9349	210604	181988	75841	761.2	371.8	4.13067
74423.2	79463.7	61379	120083	77709.6	101271	687.5	761.2	4.13067
5091.75	64122.4	5204	2442	64950.9	2464	-16.5	8.8	4.13184
130057	93168.2	91484	68979.9	90292.3	50067	38.5	-24.2	4.13417
7347	75647	6365	75420.4	79859.6	61893	112.2	23.1	4.13417
7941	65305.7	7969	1479.5	69456	1396	6.6	1.1	4.13649
133407	90825.6	96261	87184.9	99808.7	57247	-9.9	8.8	4.13999
22475.2	83104.1	17724	147035	94445.4	102028	653.4	297	4.14348
69696.8	89194.4	51210	133738	90779.3	96549	1371.7	840.4	4.14697
41254.5	110133	24549	262143	71332.6	240841	1449.8	669.9	4.14813
172789	120882	93677	262143	114612	149895	3318.7	1395.9	4.14813
7993.5	67153.2	7801	3879.7	67640.3	3759	16.5	-69.3	4.1493
262143	131419	130725	262143	68367.3	251287	2448.6	1108.8	4.15279
103908	93157.4	73099	256455	98648.5	170373	4441.8	2407.9	4.15395
39833.2	89370.5	29210	46708.2	105445	29030	4011.7	2444.2	4.15512
197549	150421	86069	262143	68367	251288	11971.3	6364.6	4.15512
46269	85553.9	35443	67898.6	94957.5	46861	5386.7	3096.5	4.15744
46849.5	102728	29888	79912.8	104193	50264	1292.5	1235.3	4.15977
121885	87937.9	90835	46395.8	85861	35413	12.1	27.5	4.16443
219817	127302	113163	262143	68366.7	251289	4139.3	1765.5	4.16676
7254.75	69898.2	6802	25749.9	77304	21830	1584	696.3	4.16676
262143	139058	123544	262143	68366.7	251289	5280	2311.1	4.16792
23791.5	125146	12459	258419	147902	114506	1030.7	430.1	4.17025
178327	133270	87693	262143	68367	251288	1410.2	628.1	4.17025
8272.5	64113.8	8456	12177	63837.4	12501	139.7	58.3	4.17141
204884	122910	109245	262143	68367.3	251287	9057.4	3878.6	4.17257
9325.5	71589.1	8537	13860	75524.2	12027	136.4	74.8	4.17374
262143	133050	129123	262143	68367	251288	12680.8	5435.1	4.1749
12067.5	68698.4	11512	5753	71474.6	5275	12.1	-12.1	4.17723
8929.5	72435.2	8079	6199.6	73418.3	5534	-11	-29.7	4.17723
11206.5	92719.3	7921	141770	102397	90736	361.9	165	4.17956
127048	111319	74796	70764.1	96594.5	48011	83.6	11	4.18305
4908.75	64262.9	5006	41596.5	65348.3	41716	40.7	26.4	4.18305
56153.2	113863	32320	184159	107630	112134	3181.2	2085.6	4.18421
134243	90553.9	97155	66211.2	91230.9	47563	333.3	158.4	4.18538
85632.8	112927	49696	262143	68366.7	251289	6912.4	3830.2	4.18654
114932	89843.4	83837	123416	117531	68817	768.9	334.4	4.18771
23950.5	80945.8	19391	109749	87682.7	82029	2839.1	1208.9	4.19003
11740.5	87793.9	8764	105196	85568.2	80569	710.6	228.8	4.19236
64440.8	93241.5	45293	76435.7	97996.6	51117	5959.8	3448.5	4.19236
149820	96100.7	102170	262143	111344	154295	1058.2	489.5	4.19352
14078.2	97829.7	9431	107605	111775	63091	487.3	231	4.19818
15950.2	66521.3	15714	4115.1	67287.2	4008	-19.8	-6.6	4.19818
24444	72671.1	22044	4813.6	71550	4409	44	-17.6	4.19934
33973.5	81922.4	27178	234329	92948	165221	1193.5	510.4	4.20167
18078	95877.6	12357	42471	93189.4	29868	1658.8	966.9	4.20284
130082	105662	80682	165350	96226.6	112613	8146.6	4602.4	4.20516
25116	68873.3	23899	15417.6	69281.9	14584	205.7	293.7	4.20749
91146	95625.5	62466	108855	89285.5	79900	2235.2	1417.9	4.21331
120980	94223.9	84146	207096	114270	118773	1655.5	735.9	4.21564
148011	97062.6	99936	91671.8	91852.6	65407	128.7	34.1	4.21797
262143	107277	160145	262143	68367.5	251286	24885.3	11858	4.21797
7209	67599	6989	5996.1	63792.3	6160	7.7	14.3	4.21913
20239.5	95501.2	13889	151620	105329	94338	2230.8	951.5	4.22029
142976	92275.3	101545	82545.1	92269.6	58629	39.6	5.5	4.22029
37594.5	76772.8	32092	7363.4	75803.9	6366	4.4	-6.6	4.22379
8420.25	70377.4	7841	4104.1	79978.1	3363	-9.9	-6.6	4.22379
19577.2	68945.9	18609	6340.4	70969.2	5855	-2.2	0	4.22495
11471.2	75906.7	9904	88489.5	76563.8	75744	250.8	108.9	4.22611
77115.8	78523.6	64361	94386.6	74638.3	82876	2505.8	1614.8	4.22844
42280.5	78678.4	35218	62400.8	77828.5	52545	2319.9	1951.4	4.22961
9037.5	65801.8	9001	5971.9	70176.5	5577	-5.5	14.3	4.23077
9528.75	90991.7	6863	130547	102029	83854	272.8	105.6	4.23193
31271.2	76796.5	26686	74839.6	79942.1	61353	1003.2	454.3	4.2331
17835.8	72318.5	16163	8088.3	71486.8	7415	-26.4	8.8	4.23542
124683	90283.8	90506	65536.9	88353.2	48612	220	101.2	4.23659
5516.25	66662.9	5423	2355.1	63725.8	2422	-3.3	-17.6	4.23892
120994	89836.8	88265	76224.5	87591.8	57031	92.4	35.2	4.24008
25538.2	98111	17059	54345.5	130638	27263	4592.5	2842.4	4.24008
11820	68795.3	11260	4867.5	67541.1	4723	-28.6	12.1	4.24241
62377.5	81910.1	49908	60446.1	79495	49832	4367	2469.5	4.24357
8139.75	76414.1	6981	67021.9	78751.2	55775	205.7	118.8	4.24474
87577.5	88926.3	64542	126015	82947.6	99563	1101.1	590.7	4.2459
39645	72943.5	35619	30351.2	73238.9	27159	874.5	492.8	4.24706
12614.2	64444	12828	2481.6	69472.1	2341	-11	119.9	4.24823
188410	127603	96766	262143	140818	122000	7198.4	3107.5	4.25056
72245.2	84327.7	56146	95804.5	81620.3	76925	4405.5	2112	4.25172
38050.5	80756.4	30879	23048.3	80961.2	18657	2369.4	1757.8	4.25288
82213.5	81724.7	65928	69493.6	76000.5	59925	3665.2	1829.3	4.25405
7488	74421.2	6594	79121.9	82914.9	62538	24.2	11	4.25754
29292.8	74599	25734	209722	73244.4	187650	685.3	310.2	4.2587
203546	151819	87865	262143	87405.5	196553	6579.1	3760.9	4.2587
115487	84866.6	89182	97969.3	80717.6	79543	121	62.7	4.26219
86561.2	114495	49547	238825	95239.5	164340	5810.2	4145.9	4.26685
125195	94547.1	86780	102397	99426.3	67494	97.9	23.1	4.26801
113897	89764.5	83155	54967	87094.5	41361	-30.8	96.8	4.26801
173445	120265	94515	262143	68367.3	251287	6315.1	2802.8	4.26918
5775	64984.6	5824	2198.9	61875.1	2329	-7.7	-1.1	4.27616
13478.2	66215.2	13340	7326	65868.7	7289	115.5	47.3	4.27616
42663	87868.1	31820	90061.4	93735.8	62967	2194.5	1706.1	4.27965
9820.5	87184.5	7382	67305.7	101243	43568	691.9	312.4	4.27965
55820.2	89609.9	40824	75835.1	96434.2	51537	959.2	591.8	4.28314
134045	103971	84493	262143	96457.8	178107	1379.4	645.7	4.29129
30904.5	86921.5	23301	159316	94040.6	111026	1026.3	364.1	4.29478
[truncated: 18,001 more rows]
