# Supplementary material for: N-chlorination mediates protective and immunomodulatory effects of oxidized human plasma proteins
Source: eLife. 2019 Jul 12;8:e47395. doi: 10.7554/eLife.47395 (PMC6650281; doi:10.7554/eLife.47395)
Supplement: Figure 8—source data 1. [file elife-47395-fig8-data1.zip › Figure 8 Source Data 1/scale values/buffer 1.csv]

FSC-A	FSC-H	FSC-W	SSC-A	SSC-H	SSC-W	FITC-A	PE-A	Time
15651	70713.8	14505	6479	69064.4	6148	12.1	-3.3	0
103596	89818.2	75589	39769.4	87525.3	29778	-47.3	47.3	0.00251703
137192	90546.9	99297	56193.5	95157.7	38701	18.7	-8.8	0.00377555
215716	131289	107680	240865	137370	114911	6091.8	3041.5	0.00377555
77415	85012.6	59679	39531.8	82238.4	31503	-27.5	42.9	0.00503407
168160	117346	93915	115579	142313	53225	3047	1701.7	0.00629258
107591	88200.5	79944	55511.5	94764.3	38390	-4.4	18.7	0.0075511
118847	87349.4	89168	44973.5	86339.8	34137	3.3	35.2	0.0113267
118607	86887.5	89461	42845	85952.3	32668	-33	-27.5	0.0113267
147003	93025.4	103563	71377.9	104962	44567	-20.9	-16.5	0.0125852
10923.8	68064.2	10518	4530.9	67654.8	4389	11	2.2	0.0151022
132913	91744.3	94944	80275.8	91342.4	57596	14.3	-66	0.0163607
147612	94811.5	102033	67875.5	99842.6	44553	78.1	-35.2	0.0176192
134110	94035.4	93465	62513	84891.3	48260	551.1	194.7	0.0188778
65314.5	85278.1	50194	100305	79837.3	82337	3901.7	2153.8	0.0188778
131332	92775.9	92772	62421.7	105732	38691	40.7	29.7	0.0188778
222480	131418	110947	151732	167414	59397	4614.5	2616.9	0.0188778
127165	93051.4	89562	60922.4	98031.1	40728	-4.4	3.3	0.0201363
126857	88306.6	94146	54292.7	86618.8	41078	34.1	51.7	0.0201363
127760	91971.4	91038	54601.8	91252.7	39214	-17.6	11	0.0201363
24642	81781.4	19747	13986.5	77824.7	11778	39.6	11	0.0226533
56064	78842.3	46602	73777	77116.5	62698	7572.4	3210.9	0.0226533
136290	93045.5	95995	81293.3	95662.5	55692	19.8	-11	0.0226533
69028.5	85049.2	53191	78945.9	79355.2	65198	1589.5	1182.5	0.0239118
113446	87400.1	85066	51766	86677	39140	22	-49.5	0.0239118
38577.8	78864.3	32058	34613.7	83144.9	27283	1624.7	1717.1	0.0251703
112556	91381.4	80722	64988	93599.4	45503	9.9	-33	0.0264288
89102.2	91736.7	63654	89204.5	91728.1	63733	13228.6	6396.5	0.0289459
102662	86762.8	77545	45856.8	84455.7	35584	35.2	-45.1	0.0289459
119861	92191	85206	63031.1	101681	40625	8.8	11	0.0302044
100721	87855.8	75133	63013.5	97935.6	42167	-2.2	5.5	0.0314629
130702	89661	95534	71923.5	83295	56589	-37.4	30.8	0.0327214
114700	87279.7	86125	60854.2	82973.9	48065	20.9	-12.1	0.0327214
139317	89268.4	102279	53379.7	87385.2	40033	-6.6	-22	0.03398
161876	106052	100033	94506.5	105374	58777	22	-20.9	0.0352385
116109	95719.5	79496	50350.3	95979	34380	31.9	-13.2	0.036497
117703	90729.9	85019	59310.9	96293.9	40366	-33	4.4	0.0377555
96416.2	100851	62654	103685	98565.3	68940	133.1	73.7	0.0377555
230359	129278	116778	253351	113465	146333	6282.1	3021.7	0.039014
7607.25	63647.2	7833	9365.4	63775	9624	57.2	13.2	0.0402725
9887.25	67391.7	9615	4394.5	67621	4259	12.1	1.1	0.0427896
26685.8	93218.8	18761	33861.3	88929	24954	1750.1	1304.6	0.0440481
120622	87954.3	89877	55233.2	93017.2	38915	35.2	-11	0.0453066
188827	139541	88683	201572	148809	88773	9372	5863	0.0465651
145710	97012.7	98433	86290.6	112245	50382	38.5	41.8	0.0478236
150023	98142.6	100180	83674.8	110494	49629	-27.5	27.5	0.0478236
5610	69566.1	5285	4731.1	67082.9	4622	6.6	13.2	0.0503407
139976	97554.4	94034	72820	105261	45338	176	123.2	0.0515992
111146	87600.1	83151	68269.3	88413.9	50604	57.2	-34.1	0.0528577
134727	94333.9	93598	57646.6	101117	37362	24.2	-40.7	0.0541162
134224	89045	98787	58210.9	95415.7	39982	38.5	1.1	0.0541162
184685	130671	92626	127613	160139	52225	295.9	595.1	0.0553747
103585	86554.2	78431	48953.3	92264	34772	47.3	-2.2	0.0566332
125132	88196.3	92982	66713.9	82699.6	52868	122.1	36.3	0.0566332
166993	130011	84178	46739	149755	20454	56.1	58.3	0.0578918
87743.2	80017	71864	42006.8	75318.3	36551	-12.1	-42.9	0.0578918
107942	86599	81688	37535.3	85624.8	28729	20.9	-14.3	0.0591503
8402.25	67772.3	8125	7459.1	68064.5	7182	-7.7	-1.1	0.0591503
116557	84635.2	90254	41168.6	80319.9	33591	3.3	30.8	0.0604088
127708	87675.5	95460	55371.8	82565.7	43951	55	13.2	0.0616673
6426.75	67024.8	6284	2905.1	65380.7	2912	4.4	42.9	0.0616673
194516	113431	112383	173777	128709	88484	589.6	287.1	0.0629258
120728	85948.2	92056	41312.7	80173.8	33770	68.2	35.2	0.0629258
130732	91911.6	93216	65007.8	92225.4	46195	-1.1	50.6	0.0629258
177872	105560	110430	77707.3	107256	47481	57.2	14.3	0.0641844
9762.75	65447.2	9776	4703.6	64786.7	4758	16.5	12.1	0.0679599
116520	87873	86901	39686.9	88349.5	29439	-14.3	-5.5	0.0692184
135268	90196.4	98285	46367.2	90357.4	33630	12.1	11	0.072994
6440.25	65989.4	6396	5217.3	75931.8	4503	9.9	4.4	0.072994
103986	87963.9	77473	54906.5	84724.9	42471	-16.5	-14.3	0.0742525
45312.8	72793.6	40795	52002.5	72250.1	47170	871.2	471.9	0.075511
131105	89067.9	96467	73022.4	94937.2	50408	34.1	24.2	0.075511
85488	81037.7	69135	59568.3	78457.1	49758	1009.8	911.9	0.075511
113419	88524.1	83966	35950.2	85923.9	27420	48.4	-4.4	0.0767695
129294	89756	94405	45922.8	89020.3	33808	22	-9.9	0.0767695
57955.5	74811.3	50770	40630.7	73630.5	36164	4279	2432.1	0.078028
62438.2	78210.1	52320	64546.9	72923.5	58008	4730	2537.7	0.078028
126093	90168.1	91647	56433.3	91105.1	40595	-44	56.1	0.0792866
136035	95440.5	93411	101684	119144	55932	-40.7	69.3	0.0818036
109782	88394.2	81393	41566.8	85254	31953	-45.1	44	0.0880962
154135	100762	100250	95640.6	113774	55091	74.8	-42.9	0.0880962
115198	90710.4	83228	53598.6	88734.4	39586	-5.5	30.8	0.0906132
158329	100256	103497	114973	95743	78699	7.7	-4.4	0.0906132
114293	85175.4	87940	43032	88422.4	31894	-6.6	-16.5	0.0969058
9254.25	76780.2	7899	25412.2	78085.8	21328	2207.7	914.1	0.0969058
35379.8	77469	29930	36755.4	78154.6	30821	1706.1	897.6	0.0981643
133826	92097.9	95229	69280.2	98827.8	45942	48.4	28.6	0.0994228
106502	88334.8	79014	52334.7	90260.5	37999	47.3	0	0.100681
118646	85717.8	90711	41011.3	80168.1	33526	48.4	5.5	0.100681
119244	95128.1	82150	79669.7	101602	51389	221.1	157.3	0.10194
257255	156189	107943	224797	114772	128361	22020.9	10247.6	0.103198
109672	84052.5	85512	47350.6	80384.7	38604	14.3	3.3	0.106974
118224	92249.3	83989	54869.1	96067.5	37431	-1.1	18.7	0.108232
132718	116155	74881	174188	124341	91809	18289.7	7990.4	0.110749
108851	91207.1	78214	55851.4	96689.5	37856	-3.3	-31.9	0.112008
119570	87077.1	89991	56236.4	92287.7	39935	-18.7	19.8	0.114525
103364	90554.6	74806	44302.5	91253.4	31817	23.1	22	0.115784
90312	81180.2	72908	39964.1	77513	33789	57.2	37.4	0.117042
122194	88394	90596	49241.5	85585.6	37706	13.2	11	0.119559
144837	99283.9	95605	104132	95989.3	71095	-29.7	46.2	0.119559
105830	89249.8	77711	42329.1	91442.1	30337	-13.2	-46.2	0.120818
41678.2	73142.3	37344	20717.4	71093.1	19098	-25.3	-29.7	0.120818
14960.2	68605.1	14291	6578	68580.3	6286	-31.9	3.3	0.124593
114047	89156.9	83832	59964.3	85751.5	45828	-67.1	34.1	0.12711
126039	89263.6	92536	64997.9	86549.4	49217	1334.3	567.6	0.128369
135187	93037.6	95226	50531.8	100569	32929	27.5	31.9	0.128369
125089	92114.4	88996	70490.2	98731.5	46790	27.5	2.2	0.133403
125590	89202.8	92269	63331.4	94926.9	43723	68.2	-20.9	0.134661
117830	91584.4	84317	58219.7	94550.4	40354	57.2	38.5	0.134661
61411.5	76693.9	52477	73772.6	78164.1	61854	1390.4	1128.6	0.134661
140552	95720.5	96230	77586.3	97251.5	52284	49.5	96.8	0.13592
237887	173577	89817	139495	163136	56039	73.7	79.2	0.137178
49945.5	77366.6	42308	77093.5	73204.1	69018	3732.3	1558.7	0.137178
126285	87710.8	94358	47546.4	87073.2	35786	34.1	2.2	0.138437
121525	90369.3	88130	66818.4	82185.6	53282	383.9	118.8	0.138437
125846	88464	93229	63167.5	96118.9	43069	44	55	0.143471
138501	93077.3	97519	70043.6	101063	45421	119.9	90.2	0.144729
121515	87858.8	90641	68249.5	84773.1	52762	80.3	53.9	0.145988
110353	87098.8	83033	48942.3	84115.2	38132	13.2	3.3	0.147246
131460	90754.9	94930	83204	91583.1	59540	31.9	39.6	0.149763
124058	88632.8	91730	55552.2	94476.9	38535	132	3.3	0.151022
145804	104994	91009	111265	106419	68520	40.7	45.1	0.151022
148711	98476.3	98967	71493.4	99893.2	46904	24.2	29.7	0.151022
6255	65295.9	6278	6340.4	67543	6152	22	22	0.152281
161435	97067	108995	76694.2	99085.9	50726	12.1	-26.4	0.153539
65999.2	74042.3	58417	75249.9	71824	68662	2101	1716	0.154798
27309	75356.7	23750	14144.9	81074	11434	-55	-28.6	0.156056
131619	93050.5	92700	74571.2	98689.4	49520	187	91.3	0.156056
122726	88392.7	90991	50051.1	83726.4	39177	1.1	-24.2	0.156056
98690.2	83398	77553	38302	78658.8	31912	-5.5	-4.4	0.157315
54528	103566	34505	27275.6	92666.4	19290	1498.2	616	0.158573
132079	88813.2	97462	56545.5	89179.5	41554	55	-29.7	0.158573
176759	102527	112986	91616.8	113231	53026	56.1	48.4	0.159832
134873	90074.9	98130	58938	86550.2	44628	-20.9	18.7	0.162349
71382.8	80614.5	58031	80458.4	79454.6	66364	5491.2	2754.4	0.163607
121416	87861.8	90564	51779.2	90822.5	37363	-8.8	80.3	0.166124
141122	91941.6	100592	74402.9	95425.8	51098	16.5	16.5	0.166124
103292	89276.1	75825	38819	90259.1	28186	-16.5	1.1	0.166124
11954.2	66387.1	11801	2327.6	63665.1	2396	-1.1	2.2	0.167383
12330	67614.3	11951	5852	66826.4	5739	15.4	-8.8	0.167383
87586.5	82313.8	69734	27721.1	76882.4	23630	29.7	3.3	0.168641
90905.2	84968.5	70115	35260.5	85160.6	27135	9.9	19.8	0.1699
149151	97161.7	100603	52976	92587.2	37498	112.2	-39.6	0.1699
136503	91428	97846	75416	103172	47905	22	-25.3	0.171158
7641	64681	7742	17217.2	64278.6	17554	370.7	222.2	0.171158
124954	88087.5	92964	54954.9	77926.4	46217	-3.3	62.7	0.173675
116873	91529.9	83682	43005.6	98404.9	28641	44	15.4	0.173675
5225.25	65289.2	5245	4076.6	72148	3703	104.5	23.1	0.176192
92010	85273.8	70713	37661.8	80037.7	30838	3.3	-15.4	0.176192
5899.5	66890.9	5780	2612.5	71160.8	2406	-11	-52.8	0.176192
5545.5	65743.5	5528	5542.9	68890.5	5273	18.7	-26.4	0.177451
103040	89409.7	75527	49674.9	92923.9	35034	12.1	45.1	0.182485
99913.5	85085.6	76957	41858.3	80590.7	34039	30.8	5.5	0.183743
78632.2	103203	49933	77779.9	93893.5	54289	3708.1	2638.9	0.183743
120920	92259.5	85895	68851.2	97900.5	46090	3132.8	1328.8	0.185002
128605	92610.9	91007	79811.6	92246	56702	82.5	-59.4	0.185002
29576.2	85095.7	22778	13761	85151.6	10591	3.3	9.9	0.18626
133003	93467.2	93257	57096.6	89785.1	41676	13.2	40.7	0.18626
142761	95322.4	98151	86355.5	118224	47870	95.7	36.3	0.188778
128260	86987.4	96631	51206.1	94315.6	35581	3.3	-50.6	0.191295
120975	86128.5	92051	45075.8	80444.6	36722	-28.6	39.6	0.191295
148534	94963.3	102506	102082	100415	66624	121	29.7	0.192553
108788	91454.9	77957	40852.9	93754.1	28557	51.7	75.9	0.193812
64035	88831.9	47242	79318.8	91294.8	56939	9517.2	4887.3	0.193812
5275.5	63542.6	5441	5672.7	63528	5852	1290.3	544.5	0.19507
110164	91037	79305	36751	85758	28085	3.3	7.7	0.196329
141863	93389	99553	69103.1	97204.1	46590	20.9	-2.2	0.196329
127916	90401.1	92732	68292.4	96249.7	46500	-9.9	-2.2	0.197587
127979	87960	95353	62478.9	92922.2	44065	56.1	28.6	0.198846
135802	91394	97380	68807.2	102474	44005	16.5	83.6	0.200104
139413	96132.9	95041	78461.9	98394.2	52260	28.6	-17.6	0.201363
19495.5	77321.3	16524	8426	74845	7378	24.2	-11	0.202621
107428	88325	79710	67695.1	91462.2	48506	7.7	4.4	0.20388
63384.8	86579.2	47979	81313.1	86099.2	61893	7175.3	3925.9	0.205138
136815	88811.4	100959	64119	99237.3	42344	-4.4	28.6	0.205138
115290	85752.4	88110	51657.1	81572	41502	58.3	74.8	0.206397
172011	96923.8	116307	103745	108398	62723	49.5	8.8	0.207655
15051	70175.2	14056	7273.2	71559.3	6661	-15.4	-17.6	0.208914
127241	88638	94078	65989	93378.9	46313	2.2	39.6	0.208914
139371	94986.6	96159	89630.2	101311	57980	4.4	9.9	0.208914
127855	86551.9	96810	46322.1	90366.3	33594	-23.1	6.6	0.210172
36102.8	74170.2	31900	20941.8	72249	18996	2479.4	1824.9	0.215206
83242.5	89611.7	60878	131689	82316.1	104844	3065.7	1871.1	0.215206
127754	88022.3	95118	75824.1	89250.6	55677	-46.2	-9.9	0.216465
106208	93139.6	74731	52330.3	99849.1	34347	-6.6	-11	0.217723
153102	86367.1	116175	107034	87863.8	79835	29.7	18.7	0.222757
135902	89120.6	99937	50968.5	97307.4	34327	19.8	-11	0.222757
7092	68300	6805	4087.6	91898.8	2915	253	102.3	0.222757
107449	89235.6	78912	55810.7	84912.6	43075	5.5	34.1	0.224016
114778	93154.9	80748	44726	93896.4	31217	11	-23.1	0.225274
114230	86723.1	86323	32301.5	94248.3	22461	31.9	-42.9	0.225274
92102.2	87023.2	69361	33477.4	88295.8	24848	28.6	-11	0.226533
115388	86343.3	87581	44465.3	85890.1	33928	38.5	20.9	0.227792
106163	134851	51594	189055	129801	95453	20262	11330	0.230309
115050	89087.5	84635	50023.6	91186.8	35952	107.8	-15.4	0.230309
110686	91897.1	78935	38381.2	87780.5	28655	-3.3	8.8	0.232826
123048	99835	80774	63335.8	135240	30692	250.8	209	0.232826
212635	108726	128168	106536	124988	55861	19.8	-42.9	0.234084
95033.2	89927.4	69257	68790.7	82162.7	54870	31.9	37.4	0.234084
143605	90498.3	103994	64031	92697.8	45269	-1.1	14.3	0.234084
67404.8	96041.7	45995	120369	96759.1	81527	9934.1	5150.2	0.235343
33039.8	75767.8	28578	22985.6	100079	15052	4620	2865.5	0.235343
159841	102037	102662	129027	111580	75783	30.8	-13.2	0.235343
117937	88992.7	86851	50568.1	93001.9	35634	15.4	51.7	0.235343
150471	103562	95221	257868	106425	158793	18439.3	9212.5	0.236601
203097	122547	108613	245206	111343	144327	15488	7151.1	0.239118
130150	95121.5	89670	49267.9	96555.7	33440	-14.3	31.9	0.240377
123608	85964.1	94234	37459.4	84449.2	29070	-24.2	-15.4	0.240377
260654	152660	111897	262143	128639	133551	8141.1	4051.3	0.241635
52484.2	86210	39898	57063.6	79147.5	47250	4319.7	2147.2	0.241635
113061	89050.9	83206	41107	85957.3	31341	-15.4	-37.4	0.242894
148908	98124.1	99454	77784.3	110583	46098	37.4	-3.3	0.245411
120090	85876.3	91646	48691.5	81495.7	39156	-35.2	24.2	0.247928
12024	71597.8	11006	8453.5	70836	7821	8.8	8.8	0.249186
11262.8	71668.7	10299	11168.3	78272.5	9351	2638.9	1142.9	0.250445
128578	91262.3	92333	61365.7	94135.6	42722	38.5	-41.8	0.251703
134555	92977.9	94842	51579	94450.3	35789	16.5	23.1	0.252962
107195	86704.5	81024	50880.5	93503	35662	37.4	38.5	0.252962
13683.8	65963.8	13595	23713.8	65304.1	23798	183.7	58.3	0.252962
123414	91224.6	88661	52815.4	89432.6	38703	111.1	1.1	0.252962
126827	91248.7	91089	52475.5	85571.5	40189	62.7	25.3	0.256737
64754.2	76224.7	55674	100343	72091.2	91219	2481.6	1080.2	0.259254
52653	74565.5	46277	70940.1	73126	63577	3065.7	1284.8	0.259254
142768	93940.5	99600	88848.1	101442	57400	210.1	117.7	0.260513
132100	87317.7	99147	64119	96950	43343	7.7	3.3	0.260513
176492	111024	104181	59298.8	115342	33693	63.8	13.2	0.265547
7503.75	66499.8	7395	2691.7	74526.1	2367	33	-34.1	0.269323
134548	91152	96737	63589.9	91143.1	45724	33	36.3	0.269323
13218.8	64697.8	13390	12800.7	64865.6	12933	58.3	33	0.27184
169419	95692	116029	90022.9	106258	55523	20.9	38.5	0.273098
109618	88150.4	81496	45556.5	91140.8	32758	-15.4	-13.2	0.274357
131981	88471.7	97766	72272.2	93976.8	50400	-46.2	62.7	0.279391
24514.5	67865.6	23673	6040.1	80652.8	4908	-45.1	-41.8	0.279391
119180	84770.1	92138	44440	81968.4	35531	-3.3	-33	0.284425
37668.8	78828.1	31317	67050.5	76337.6	57563	2296.8	970.2	0.284425
141840	92963.7	99992	69099.8	96705.5	46828	31.9	-14.3	0.285683
14580	69315.6	13785	6416.3	73732.9	5703	20.9	31.9	0.286942
108374	91817	77354	93226.1	95049.2	64279	31.9	14.3	0.286942
119472	88871	88102	47159.2	85298.6	36233	28.6	22	0.286942
77150.2	89829.1	56286	113741	91404.6	81551	7970.6	3611.3	0.290717
130574	90907.6	94132	53076.1	94580.7	36777	-23.1	18.7	0.290717
124396	90112.6	90469	53630.5	99736.9	35240	11	14.3	0.290717
123801	91582.9	88591	70825.7	88575.7	52403	34.1	20.9	0.290717
13317.8	66569.5	13111	7541.6	67326.8	7341	-20.9	29.7	0.293234
95111.2	85322.2	73055	39250.2	83006.9	30989	-7.7	19.8	0.293234
23107.5	67775.4	22344	6113.8	65341.5	6132	-3.3	52.8	0.294493
9058.5	64472	9208	8105.9	63279.1	8395	319	161.7	0.294493
86885.2	83069.9	68546	28074.2	80763.4	22781	-39.6	31.9	0.298268
104522	89146.4	76839	42633.8	92429.4	30229	-50.6	0	0.300785
181106	107433	110478	111888	145593	50364	1773.2	803	0.302044
127877	89012	94151	54436.8	97185.2	36709	20.9	-3.3	0.30582
79767.8	78009.6	67013	32200.3	80872.2	26094	45.1	45.1	0.30582
112198	89035.4	82585	41421.6	91060.6	29811	89.1	46.2	0.310854
11167.5	75653.6	9674	44068.2	74111.6	38969	3045.9	1395.9	0.312112
104698	89648.6	76538	41714.2	88115.5	31025	-4.4	13.2	0.312112
128080	95375.8	88008	60959.8	105291	37943	-26.4	-17.6	0.314629
115616	86110.4	87992	52023.4	83103.5	41026	-1.1	-15.4	0.315888
90775.5	84285.8	70582	35093.3	84312.4	27278	-25.3	-77	0.317146
6566.25	64749.6	6646	5680.4	69414.6	5363	23.1	-23.1	0.318405
64818	74497.3	57021	59145.9	71661.8	54090	7487.7	3873.1	0.318405
36001.5	74716.4	31578	25108.6	76828.7	21418	278.3	375.1	0.320922
17718	68801.7	16877	26902.7	69043.5	25536	342.1	185.9	0.32218
226958	125252	118752	130887	126064	68043	16.5	30.8	0.323439
115273	94792.8	79695	49740.9	94748.4	34405	23.1	42.9	0.324697
131032	93087.8	92250	60900.4	92733.8	43039	194.7	130.9	0.325956
45781.5	81424.7	36848	69154.8	87934.2	51540	6350.3	2734.6	0.327214
20616	137083	9856	78832.6	154979	33336	23950.3	13926	0.328473
42590.2	75040.2	37196	21109	74472.4	18576	1460.8	1577.4	0.328473
105454	96898.8	71322	92897.2	95827.5	63532	117.7	67.1	0.329731
129208	89811.2	94284	61521.9	94461.5	42683	-29.7	28.6	0.329731
63467.2	83341.1	49908	85043.2	75878	73452	5843.2	2702.7	0.33099
107762	86729.6	81429	56637.9	87132	42600	-5.5	-71.5	0.33099
141230	94762.2	97672	115287	90914.2	83105	40.7	8.8	0.33099
52412.2	72216.2	47564	18298.5	67775	17694	36.3	4.4	0.33099
110459	87402.9	82824	39007.1	93801.4	27253	-36.3	0	0.332248
9663.75	67410.7	9395	4854.3	71106.7	4474	23.1	18.7	0.339799
121738	92447.3	86300	72059.9	100556	46964	139.7	27.5	0.339799
125653	89176	92343	49997.2	91620.3	35763	28.6	74.8	0.341058
7121.25	64301.2	7258	2384.8	63481	2462	24.2	-8.8	0.342317
120345	93374	84466	58657.5	97357.9	39485	24.2	-9.9	0.343575
72969.8	88661.7	53937	75777.9	85030.1	58405	6365.7	3207.6	0.344834
109692	92425.6	77779	63247.8	98528.8	42069	58.3	-36.3	0.344834
18561.8	76763	15847	10906.5	80293	8902	39.6	3.3	0.347351
144750	93102.8	101891	64347.8	87231	48344	-29.7	27.5	0.347351
129989	91457.3	93147	72655	90464.7	52634	-19.8	26.4	0.348609
116243	83807.7	90900	33581.9	75386.2	29194	-24.2	39.6	0.349868
135630	89800.7	98982	64212.5	91914.9	45784	12.1	-69.3	0.352385
18740.2	70718.1	17367	6700.1	72089.6	6091	-12.1	-13.2	0.353643
131656	90292.3	95559	54784.4	88310.5	40656	-36.3	48.4	0.353643
10373.2	67462.7	10077	17911.3	66247.3	17719	110	94.6	0.353643
127308	87640.2	95199	46907.3	84326.3	36455	-49.5	-17.6	0.354902
152624	93019	107530	82040.2	109342	49172	-18.7	-60.5	0.35616
92565	92923.7	65283	111476	92496	78984	6482.3	3470.5	0.35616
125897	93621.9	88129	55105.6	104494	34561	-26.4	-31.9	0.357419
108318	88616.7	80106	35190.1	86527.5	26653	-44	-2.2	0.358677
114532	86535.5	86739	54679.9	93610.5	38281	-24.2	1.1	0.358677
67173	87978.1	50038	53725.1	87164.6	40394	8905.6	4534.2	0.359936
12699	69807.2	11922	23976.7	68957.6	22787	506	196.9	0.359936
103763	87834.4	77421	44686.4	92282	31735	1.1	-19.8	0.370004
117585	90098.7	85529	67020.8	88049.8	49884	-3.3	24.2	0.370004
150735	97658.7	101154	74239	108565	44815	248.6	134.2	0.371262
135820	91313.3	97479	65348.8	88834.2	48210	28.6	-71.5	0.372521
85619.2	87377.9	64217	123925	87017.8	93332	9061.8	4306.5	0.372521
64991.2	99316	42886	97106.9	95306.5	66774	2390.3	2380.4	0.378814
121089	88756.2	89410	66357.5	84543	51439	11	-8.8	0.381331
59882.2	96352.6	40730	50468	101164	32694	3664.1	1518	0.382589
5630.25	64996.3	5677	2585	66775.9	2537	-4.4	11	0.382589
133932	94800.3	92588	57371.6	91067.5	41287	28.6	7.7	0.383848
121021	86555.1	91632	47215.3	80308.9	38530	40.7	-8.8	0.383848
119852	92833.4	84610	70528.7	98815	46776	26.4	5.5	0.385106
112502	87064.7	84683	40425	88386.4	29974	-35.2	48.4	0.385106
127447	89409.3	93417	46764.3	85818.4	35712	39.6	-31.9	0.385106
188583	116366	106208	175172	119869	95772	47.3	11	0.387623
8190	66370.7	8087	3223	66131	3194	2.2	6.6	0.387623
67173.8	86743.1	50751	68031.7	88216	50541	7293	3877.5	0.387623
60126.8	79424.1	49613	55881.1	75587.7	48450	2832.5	1582.9	0.388882
138837	95666.3	95110	88671	112477	51665	9.9	-45.1	0.388882
54714.8	75483.9	47504	59263.6	75876.7	51187	3285.7	1483.9	0.388882
147964	95550.6	101485	70941.2	108189	42973	-47.3	39.6	0.391399
121070	85953.6	92311	52995.8	87115.8	39868	-46.2	-13.2	0.391399
131444	88418.3	97427	90127.4	96324	61320	2664.2	1119.8	0.391399
117776	85892.2	89863	57041.6	85333.2	43808	-26.4	38.5	0.391399
196016	123527	103994	74239	128774	37782	2.2	28.6	0.392657
19687.5	65541	19686	4913.7	65505.3	4916	-22	2.2	0.396433
32183.2	73413.2	28730	51443.7	81618.5	41307	3421	1481.7	0.397691
120298	88805.5	88777	54483	89218.1	40021	-49.5	-63.8	0.400208
113121	93377.2	79393	47120.7	88999.4	34698	46.2	36.3	0.402725
116000	87383.5	86998	58722.4	98513.5	39065	-14.3	57.2	0.402725
197704	117655	110125	182277	111160	107464	7828.7	3740	0.403984
129231	90826.3	93247	85615.2	94213.4	59555	40.7	-24.2	0.403984
121828	92696.7	86132	55045.1	84262.3	42812	13.2	-3.3	0.403984
143392	89887.8	104545	59472.6	103764	37562	213.4	112.2	0.409018
115311	88050.5	85826	65795.4	87925.8	49041	-39.6	66	0.411535
120387	93640.5	84255	56195.7	94803.8	38847	29.7	7.7	0.411535
116818	97318.1	78668	94320.6	111260	55558	360.8	187	0.414052
117707	88449.8	87214	64357.7	81059.1	52033	-3.3	-5.5	0.414052
35787.8	72477.9	32360	12812.8	78191.6	10739	-30.8	-8.8	0.414052
100095	88763.8	73902	49586.9	87659.9	37072	26.4	-13.2	0.415311
34821	78802.1	28959	36428.7	77788	30691	1651.1	660	0.417828
131300	90989.2	94570	62423.9	94861.9	43126	-23.1	-38.5	0.420345
106730	87938	79541	41195	84272.6	32036	38.5	77	0.422862
96666	87777.9	72172	48801.5	85675.2	37330	-33	27.5	0.422862
79318.5	91727.8	56670	119216	96208.8	81208	2745.6	1645.6	0.42412
121042	84802.1	93543	44561	81064.5	36025	-33	11	0.42412
68478.8	84621.6	53034	75407.2	84406	58549	397.1	664.4	0.426637
65433	81277.8	52760	79552	78532.2	66387	1433.3	1067	0.426637
13660.5	65466.5	13675	10858.1	66004.7	10781	63.8	220	0.426637
54315	106741	33348	98116.7	99055.3	64915	11412.5	6092.9	0.426637
52794	84569.5	40912	30226.9	87886	22540	7134.6	3762	0.427896
99405.8	86358.9	75437	32993.4	90293.4	23947	37.4	4.4	0.431671
125530	87940.7	93549	40707.7	84894.8	31425	-2.2	-12.1	0.43293
55270.5	96005.9	37729	89760	90898.7	64715	7463.5	4034.8	0.436705
121352	88342.9	90023	77302.5	86206.5	58767	18.7	3.3	0.436705
136968	93314.9	96194	69564	92960	49042	90.2	42.9	0.439222
62829	104791	39293	100151	102259	64185	3996.3	2580.6	0.440481
100843	83512.3	79136	40139	79892.8	32926	-23.1	49.5	0.442998
113374	92417.8	80397	53252.1	119469	29212	-2.2	17.6	0.444256
76989.8	81065.5	62241	90819.3	78662.7	75664	9089.3	4780.6	0.445515
126784	96607.8	86007	60982.9	99710	40082	-12.1	-14.3	0.445515
6575.25	68118.2	6326	4194.3	68891.6	3990	5.5	-35.2	0.445515
141644	90203.1	102910	71566	100084	46862	9.9	34.1	0.445515
15522.8	82673.6	12305	34494.9	81559.2	27718	3352.8	1366.2	0.445515
167026	97909.6	111799	98002.3	114299	56192	12.1	-18.7	0.448032
122897	87296	92263	55229.9	87699.8	41272	-16.5	17.6	0.448032
16710.8	68400.2	16011	6576.9	73970.1	5827	-27.5	-2.2	0.448032
29797.5	69356.8	28156	9608.5	72789.6	8651	-16.5	49.5	0.44929
79749	80615	64832	160646	77400.1	136022	8418.3	3781.8	0.451807
6320.25	64417.4	6430	3615.7	71116	3332	33	22	0.455583
109757	88934.9	80880	42475.4	84497	32944	23.1	29.7	0.455583
37500.8	98306	25000	65376.3	95700.3	44770	16205.2	7249	0.455583
9417	66147.1	9330	5300.9	65202.7	5328	-24.2	-40.7	0.455583
8090.25	63688	8325	10886.7	63526.9	11231	170.5	126.5	0.460617
146102	94806.7	100994	75105.8	101431	48527	61.6	20.9	0.460617
100772	92808.5	71159	45518	100813	29590	38.5	38.5	0.461876
8694.75	72857.6	7821	7178.6	77761.5	6050	-5.5	4.4	0.461876
102902	84275.4	80021	42150.9	87150.2	31697	-20.9	-8.8	0.461876
130665	90713.5	94399	60941.1	86794.2	46015	-26.4	-16.5	0.461876
112096	92078.1	79784	85949.6	94842.5	59391	40.7	23.1	0.464393
107648	91850.3	76808	45167.1	88800.4	33334	60.5	-11	0.46691
130122	93394.6	91308	61857.4	91750.1	44184	476.3	213.4	0.46691
139807	95350	96092	57498.1	93108.5	40471	44	-17.6	0.468168
122143	85757.2	93342	48049.1	83855.6	37552	2.2	3.3	0.469427
6915.75	66690.8	6796	5454.9	67021.4	5334	17.6	12.1	0.470685
7896.75	65467.6	7905	5446.1	64565.1	5528	-7.7	6.6	0.470685
125618	98849.9	83283	186056	93228	130791	8526.1	4491.3	0.471944
132638	90276.9	96288	56117.6	100870	36460	38.5	59.4	0.471944
58829.2	76770.9	50220	43970.3	74841.9	38503	7617.5	3599.2	0.476978
102526	85504.7	78582	40713.2	83823.3	31831	-13.2	6.6	0.478236
123068	95468.9	84482	81341.7	97457.2	54699	-4.4	60.5	0.478236
137494	93510.8	96361	72404.2	110474	42952	23.1	79.2	0.479495
11297.2	74305.2	9964	262143	68367.3	251287	51.7	58.3	0.480753
17857.5	68963.4	16970	7109.3	67671	6885	14.3	48.4	0.480753
117265	90020.7	85370	42079.4	86095.2	32031	23.1	26.4	0.480753
124828	88479.4	92459	50537.3	87522.1	37842	-13.2	-58.3	0.480753
130852	93959.1	91269	58290.1	105744	36126	59.4	8.8	0.482012
24970.5	69571.8	23522	8748.3	73579.1	7792	16.5	8.8	0.48327
130138	104728	81437	77187	106650	47431	59.4	29.7	0.484529
114602	88019	85329	45292.5	97161.7	30550	29.7	-22	0.484529
117740	89288.5	86419	55986.7	104302	35178	69.3	20.9	0.485787
110205	84348.1	85626	40855.1	85351.6	31370	75.9	-25.3	0.487046
45111.8	89562.1	33010	21118.9	88709.7	15602	26.4	-6.6	0.488304
62643	80084.5	51263	49490.1	74929.2	43286	5517.6	3106.4	0.489563
135577	94275.2	94247	79543.2	101236	51493	6.6	3.3	0.49208
112178	100666	73031	41787.9	110366	24814	31.9	-2.2	0.493339
105753	87536.7	79174	42230.1	82797.6	33426	37.4	-33	0.493339
127178	91684.9	90906	90190.1	94803.3	62347	-7.7	-23.1	0.498373
129535	87944.4	96529	56287	83378.4	44242	-5.5	-18.7	0.498373
121037	95436.5	83116	64059.6	98093.6	42798	-40.7	-53.9	0.499631
15949.5	66311.4	15763	3504.6	68113.1	3372	-15.4	-20.9	0.50089
70770.8	86852.9	53401	76236.6	82337.5	60680	910.8	696.3	0.502148
118809	87751.4	88731	51041.1	83699	39965	70.4	15.4	0.502148
16865.2	71878.8	15377	7029	70739	6512	-1.1	-20.9	0.502148
133933	90764.9	96705	34567.5	88062.8	25725	49.5	30.8	0.502148
6042.75	65327.9	6062	7293	71721.8	6664	-23.1	-3.3	0.503407
127466	96813.8	86285	78640.1	92473.9	55732	-35.2	-53.9	0.503407
54600.8	82171.3	43547	107472	80935.1	87024	4822.4	2094.4	0.503407
113896	88491.2	84351	48121.7	84527	37310	18.7	26.4	0.505924
103601	88619.9	76615	50593.4	85954.4	38575	27.5	-16.5	0.505924
4985.25	62950.6	5190	6718.8	62448.3	7051	82.5	63.8	0.507182
178131	113363	102979	187373	133283	92132	3610.2	2291.3	0.507182
117982	86133.7	89768	48842.2	94464.3	33885	25.3	-4.4	0.508441
157023	122566	83960	74835.2	107803	45494	17.6	80.3	0.509699
20901.8	70135.5	19531	9311.5	74940.3	8143	19.8	9.9	0.509699
117662	86212	89443	60410.9	85850.7	46116	15.4	20.9	0.509699
65195.2	81377.3	52504	102586	82938.5	81061	7635.1	3326.4	0.512216
124491	109395	74580	35300.1	105141	22003	51.7	19.8	0.513475
6667.5	63920.6	6836	2858.9	63967.5	2929	35.2	116.6	0.513475
126134	90591	91249	60508.8	95315.5	41604	-15.4	-13.2	0.514733
20855.2	72319.7	18899	11691.9	70595.2	10854	-3.3	8.8	0.514733
76155.8	90800.6	54966	116864	89929	85165	4592.5	2393.6	0.514733
62097.8	88736.6	45862	99328.9	85633.7	76017	6872.8	4019.4	0.515992
126619	88735.4	93515	62650.5	92635	44323	14.3	-35.2	0.515992
17268	70703.2	16006	9034.3	75260.2	7867	7.7	30.8	0.515992
126276	88739	93258	46627.9	90416.5	33797	-25.3	34.1	0.51725
157522	93920.3	109916	76133.2	99861.2	49964	8.8	-15.4	0.51725
38829.8	69759.2	36479	9740.5	71959.6	8871	2.2	37.4	0.51725
104156	89874.7	75950	42680	90112	31040	61.6	11	0.51725
168614	99890.7	110624	119790	96901.3	81016	50.6	17.6	0.519767
96285.8	88524.2	71282	44856.9	90836.5	32363	31.9	0	0.522284
56105.2	71092.7	51720	19934.2	70529	18523	2.2	16.5	0.522284
188817	122053	101385	262143	97491.8	176218	15211.9	7845.2	0.523543
61071	72507.6	55199	42812	73136.3	38363	5438.4	2677.4	0.524801
121572	87310.5	91253	50364.6	82852.9	39838	6.6	62.7	0.524801
120683	86307.1	91639	44815.1	93532.1	31401	60.5	94.6	0.52606
11949.8	66723.9	11737	6074.2	69062.9	5764	-30.8	-15.4	0.52606
133352	89277.9	97889	48269.1	88828.6	35612	57.2	11	0.52606
127437	91686.4	91090	64541.4	102137	41413	-18.7	-13.2	0.52606
120059	83038.2	94754	39993.8	81159.1	32295	25.3	47.3	0.527319
16257	69232.5	15389	5749.7	69974.4	5385	-13.2	-44	0.529836
101304	87202.3	76134	48268	88669.7	35675	48.4	15.4	0.533611
116205	84861.2	89742	68237.4	87000.6	51402	18.7	5.5	0.53487
106532	87365.6	79913	44370.7	80394.8	36170	-19.8	27.5	0.536128
12103.5	72058	11008	7403	72434	6698	-51.7	-7.7	0.536128
59626.5	89439.1	43691	81727.8	87958	60894	6287.6	3675.1	0.538645
123287	90130.5	89645	46128.5	89421.6	33807	59.4	-1.1	0.538645
90118.5	98767.6	59797	185437	103017	117969	4695.9	2702.7	0.538645
24583.5	74210.2	21710	9397.3	78254.3	7870	-6.6	11	0.539904
143716	91965.1	102415	38880.6	82095.5	31038	-53.9	23.1	0.541162
136370	95620.4	93465	74400.7	107331	45429	11	26.4	0.542421
118454	85349.2	90956	51078.5	86064.6	38895	-6.6	33	0.542421
122297	90790.3	88279	48736.6	93759.2	34066	31.9	-14.3	0.542421
96003	88876.4	70791	147173	86659.9	111299	3690.5	2180.2	0.544938
135532	91300	97286	62717.6	92162.4	44598	31.9	47.3	0.547455
111034	93322.2	77974	63388.6	91889.6	45209	-23.1	-3.3	0.548713
9734.25	66632.9	9574	10445.6	66585.2	10281	1259.5	512.6	0.548713
128206	89695	93674	63974.9	93215.8	44978	-7.7	-41.8	0.549972
100524	85941.6	76656	42132.2	81546.8	33860	8.8	-9.9	0.552489
127862	89967.6	93140	53647	83719.7	41995	24.2	42.9	0.555006
107640	89561.3	78765	52002.5	86714.1	39302	6.6	-47.3	0.555006
90752.2	95372.7	62361	119955	86070	91337	8591	4430.8	0.556264
85128	85361.2	65357	84100.5	78881.5	69872	5176.6	2898.5	0.557523
117281	92914.2	82723	74974.9	89970.4	54613	20.9	13.2	0.557523
123548	88066.8	91940	47237.3	83234.6	37193	40.7	20.9	0.56004
117280	89125.5	86239	56303.5	91117.8	40496	-8.8	-35.2	0.561298
109408	88480.5	81037	37727.8	96413.7	25645	-14.3	-5.5	0.562557
97368.8	86307.7	73935	41261	82542.2	32760	57.2	41.8	0.562557
135217	90157.4	98290	68521.2	85183.2	52717	9.9	31.9	0.562557
113726	84671.4	88024	52125.7	89949.7	37978	67.1	-28.6	0.562557
122656	91465.2	87885	58565.1	89997.5	42647	19.8	-12.1	0.565074
143431	95430.2	98500	85077.3	99538.1	56015	453.2	194.7	0.565074
77516.2	105206	48287	108290	113872	62323	1315.6	1900.8	0.565074
77764.5	87912.5	57971	82195.3	81024.5	66483	3003	1767.7	0.565074
127867	86374.4	97018	40079.6	85844.1	30598	3.3	1.1	0.565074
4874.25	62993.3	5071	4500.1	64917.1	4543	91.3	114.4	0.565074
65978.2	80435.1	53757	79411.2	84630.9	61494	5754.1	2777.5	0.566333
132778	91333.2	95275	62620.8	94783.1	43298	-2.2	-51.7	0.566333
118646	90323.1	86086	64311.5	94538.6	44582	-26.4	-60.5	0.56885
103454	89336	75893	47591.5	87860.4	35499	38.5	3.3	0.56885
121518	97509.6	81672	81065.6	96628.2	54981	22	-9.9	0.570108
123230	89504.8	90230	45614.8	85166	35101	7.7	28.6	0.571367
158662	97701.8	106427	72890.4	95523.6	50008	22	73.7	0.572625
10796.2	85153.8	8309	50490	82352.2	40180	2676.3	1153.9	0.573884
52645.5	106807	32303	59636.5	109779	35602	6349.2	3544.2	0.575142
11310	66393.1	11164	7673.6	70731	7110	14.3	7.7	0.577659
182164	115781	103111	122704	164113	49000	2500.3	1258.4	0.577659
115596	93501.8	81022	65325.7	95589.9	44787	26.4	-24.2	0.582693
117184	97982.3	78379	93525.3	89876	68197	1993.2	847	0.582693
126664	89977.8	92257	54740.4	86467.9	41489	-16.5	-11	0.583952
135805	89178.5	99801	61971.8	95078.8	42716	27.5	40.7	0.586469
108773	88608.6	80450	44501.6	85993.1	33915	19.8	55	0.586469
99969	86587.7	75664	53286.2	89547.3	38998	27.5	56.1	0.588986
77334	79801	63510	67971.2	82709.4	53858	8525	4315.3	0.588986
120224	84680.9	93043	43629.3	87474.8	32687	-23.1	-20.9	0.588986
118472	85885.2	90402	45422.3	86557.4	34391	27.5	40.7	0.591503
59551.5	83784.5	46581	65342.2	91564	46768	397.1	455.4	0.591503
105325	90280.3	76457	42469.9	87605.3	31771	9.9	12.1	0.591503
113129	90163.3	82229	58631.1	97124.7	39562	52.8	-75.9	0.59402
37505.2	70188.9	35019	20090.4	71506.2	18413	327.8	640.2	0.59402
42225.8	85339.6	32427	16703.5	81522.2	13428	13.2	-11	0.595278
140282	90583.9	101492	61724.3	98269.5	41164	1304.6	550	0.595278
142422	95247.4	97995	78446.5	95872.6	53624	4.4	-5.5	0.596537
47909.2	69493.4	45181	50993.8	71809.2	46539	2369.4	1533.4	0.596537
48135	89984.2	35057	76619.4	98241.7	51112	8868.2	4726.7	0.599054
111576	83264	87820	43320.2	80999.5	35050	25.3	12.1	0.600312
110846	86839.3	83653	38683.7	82428.6	30756	-1.1	47.3	0.600312
18625.5	80810.4	15105	9517.2	86953.8	7173	-12.1	18.7	0.60283
31728	80048	25976	21632.6	78201.4	18129	99	34.1	0.604088
121861	94732.9	84303	64573.3	112472	37626	-18.7	25.3	0.609122
8646	68383.3	8286	11371.8	68929.2	10812	181.5	176	0.609122
124520	88865	91831	52187.3	88494.8	38648	49.5	18.7	0.610381
17029.5	65929	16928	7749.5	71895.7	7064	-15.4	-34.1	0.611639
154044	100631	100321	109418	102906	69683	20.9	0	0.611639
106121	85822.1	81037	49767.3	89128	36594	15.4	20.9	0.612898
146247	90193.8	106265	53275.2	95033.7	36739	-9.9	38.5	0.615415
124765	95021.3	86050	69729	90240.1	50640	28.6	-3.3	0.615415
119711	92905.4	84445	52237.9	90812.9	37698	-6.6	8.8	0.616673
109924	87151.7	82660	66962.5	98816.8	44410	41.8	-8.8	0.61919
18311.2	72022.9	16662	5054.5	81993	4040	17.6	6.6	0.61919
122333	97476.3	82248	117280	96815	79389	25.3	-6.6	0.61919
165769	101705	106817	105403	114051	60567	51.7	-7.7	0.620449
85918.5	89593.2	62848	92129.4	78199.6	77210	4959.9	2895.2	0.624224
44141.2	82777.9	34947	59452.8	79643.1	48922	6107.2	2638.9	0.625483
16331.2	68489.5	15627	7863.9	74271.3	6939	19.8	40.7	0.626741
124601	87547.1	93274	58991.9	89041.5	43419	63.8	2.2	0.628
115919	85847.3	88493	59225.1	86398.7	44924	59.4	33	0.629258
128466	93430.9	90111	52594.3	99329.1	34701	31.9	40.7	0.634292
112831	91820.3	80532	45117.6	93081.5	31766	25.3	77	0.634292
127012	92407.1	90078	65093.6	97416.7	43791	104.5	42.9	0.635551
17525.2	70906	16198	10047.4	71101	9261	3.3	3.3	0.635551
108842	88895.2	80241	54777.8	94695.8	37910	-44	-41.8	0.636809
99543.8	87919.3	74201	45023	88986.9	33158	37.4	34.1	0.636809
108320	87418.1	81206	51763.8	87733.5	38667	25.3	12.1	0.639326
25245	83238.9	19876	19809.9	82173.7	15799	2774.2	2113.1	0.639326
122458	100401	79933	61303	102368	39246	315.7	92.4	0.640585
110379	93399.6	77450	80617.9	99686.3	53000	-25.3	38.5	0.643102
5268.75	65545.3	5268	4244.9	72446.3	3840	3.3	-9.9	0.643102
101764	86523	77080	47526.6	85166.3	36572	55	12.1	0.643102
111752	91161.1	80339	164862	87071.4	124087	10517.1	5150.2	0.645619
119673	88746.6	88374	48365.9	88270.6	35909	-22	13.2	0.648136
127340	89813.4	92919	52629.5	88509.5	38969	11	18.7	0.649395
129460	89281.4	95029	57586.1	91985.1	41028	19.8	-18.7	0.651912
110779	85991.4	84427	43158.5	87706.1	32249	-1.1	6.6	0.651912
78101.2	78309.2	65362	126849	73433.2	113207	1020.8	1013.1	0.654429
122656	85505.1	94011	40379.9	82255.9	32172	2.2	37.4	0.655687
6118.5	65477.1	6124	3205.4	66794.6	3145	-12.1	12.1	0.656946
7778.25	65244.5	7813	5558.3	71439.2	5099	13.2	4.4	0.658204
114295	87932.2	85184	51037.8	86797.1	38536	8.8	-11	0.658204
148264	98405.1	98741	103812	87792.2	77495	214.5	78.1	0.660721
60601.5	84881	46790	87307	86293.1	66306	4838.9	2524.5	0.66198
138340	88821.1	102073	99984.5	100963	64901	-7.7	4.4	0.664497
101605	89054.3	74772	42342.3	96449.4	28771	97.9	-8.8	0.665755
141791	90849.3	102284	99966.9	95393.4	68678	37.4	-31.9	0.665755
6490.5	70238	6056	12695.1	71784.8	11590	1584	646.8	0.667014
120493	87491.3	90256	51009.2	96569.3	34617	33	5.5	0.668272
262143	117585	146105	148614	149090	65327	117.7	150.7	0.670789
70095.8	89343.9	51417	64814.2	93846.1	45262	3216.4	1480.6	0.670789
128598	98385.5	85661	65280.6	92464.3	46269	-9.9	8.8	0.670789
24102	68402.4	23092	23249.6	68885.8	22119	157.3	134.2	0.673306
141254	96052.9	96376	95356.8	103814	60197	6.6	-30.8	0.674565
121390	91802.2	86658	70062.3	109171	42059	-24.2	48.4	0.675823
9556.5	67957.3	9216	4291.1	65721.3	4279	-18.7	17.6	0.67834
129556	92960.7	91335	262143	72863.4	235781	15809.2	6815.6	0.679599
74451	83083.1	58727	79814.9	76545.7	68335	2335.3	1685.2	0.679599
117139	86983.4	88256	48925.8	83678.7	38318	38.5	-20.9	0.679599
21074.2	71631.2	19281	6121.5	72050.8	5568	12.1	-75.9	0.680857
120332	86387.9	91287	49740.9	85726.1	38026	-17.6	15.4	0.680857
141642	100477	92386	102249	107026	62611	50.6	39.6	0.680857
68793.8	76756.9	58737	53460	78509.3	44626	787.6	412.5	0.684633
92250	86958.4	69524	41570.1	89024.9	30602	63.8	-34.1	0.68715
151052	104763	94492	262143	74279.2	231287	26484.7	11855.8	0.68715
115942	90551	83913	50920.1	86675.7	38501	-19.8	27.5	0.68715
114528	92838.4	80847	55198	98514.6	36720	53.9	-12.1	0.688409
130005	91747.2	92864	62354.6	103439	39506	2.2	58.3	0.689667
137136	136594	65796	47136.1	127302	24266	16.5	11	0.689667
101343	87607.5	75811	45659.9	85242.9	35104	-11	63.8	0.690926
131884	94637.9	91329	76644.7	98584.7	50951	50.6	-34.1	0.692184
110666	84750.1	85576	37118.4	82519.5	29479	-42.9	24.2	0.694701
164673	102533	105254	93912.5	113663	54148	28.6	66	0.69596
96160.5	85426.2	73771	41013.5	87214.4	30819	-1.1	3.3	0.69596
118502	92440.5	84012	51129.1	90547.4	37006	-6.6	86.9	0.697218
71552.2	88454.7	53013	130471	101878	83929	4788.3	2323.2	0.703511
49436.2	70635.8	45867	39770.5	70302.6	37074	1884.3	1105.5	0.706028
126468	89481.3	92625	60527.5	93703	42333	40.7	52.8	0.706028
90390	84901	69773	33314.6	80558.8	27102	-7.7	4.4	0.707286
123746	95060.3	85312	73646.1	100432	48057	-27.5	22	0.708545
123248	86205	93697	40774.8	88285.2	30268	35.2	22	0.709803
113946	86218.6	86612	57329.8	84811.9	44300	-47.3	31.9	0.71232
142730	90984.4	102808	88688.6	100989	57554	82.5	8.8	0.71232
121822	87588.3	91151	41349	88574.5	30594	1.1	-8.8	0.713579
50241.8	79961.2	41178	52118	79843	42779	4545.2	2214.3	0.713579
121433	90442.9	87992	51405.2	95699	35203	26.4	22	0.713579
141235	91997.5	100611	60508.8	90211.2	43958	-1.1	23.1	0.717355
129773	89631	94887	54335.6	95490.5	37291	5.5	50.6	0.717355
133941	94936.9	92461	68178	98280.2	45463	96.8	45.1	0.717355
113949	86837.5	85997	47279.1	93153.9	33262	-7.7	4.4	0.717355
140042	95793.3	95808	87792.1	110265	52179	22	84.7	0.717355
140982	93569.2	98744	60790.4	91524.3	43529	255.2	94.6	0.719872
115853	91690.9	82806	48602.4	91227.5	34915	-14.3	-26.4	0.719872
11460.8	67953.7	11053	5365.8	69359.6	5070	13.2	-60.5	0.72113
7974	64684.2	8079	4457.2	72178.7	4047	16.5	6.6	0.72113
139382	90723.6	100685	68082.3	96826.1	46081	22	11	0.722389
211363	110010	125915	239131	110615	141678	550	270.6	0.724906
117103	92382	83073	64303.8	82161.2	51292	1258.4	491.7	0.726164
156587	96342.4	106517	114078	96309.2	77627	0	-22	0.727423
63906.8	94294.7	44416	110012	103770	69478	150.7	140.8	0.72994
7325.25	69939.9	6864	24442	70314.3	22781	1993.2	855.8	0.72994
45612.8	86017.4	34752	19217	93013.7	13540	-2.2	24.2	0.731198
9438.75	66094.4	9359	4408.8	69622.9	4150	-25.3	22	0.733715
32032.5	76465.4	27454	13306.7	82754.6	10538	2854.5	2256.1	0.733715
93611.2	89586.9	68480	42249.9	88530.8	31276	4.4	74.8	0.734974
117610	92160.7	83633	62914.5	103066	40005	422.4	184.8	0.736232
120196	86584	90977	51839.7	90144.5	37688	-2.2	25.3	0.736232
8985	68942.9	8541	13153.8	74513.6	11569	-23.1	-33	0.738749
119498	85844.1	91228	49668.3	84723.1	38420	15.4	-17.6	0.740008
9187.5	65811.8	9149	3964.4	65758.3	3951	-28.6	33	0.740008
5557.5	62828.4	5797	4312	69983	4038	16.5	18.7	0.742525
36396	86695.3	27513	65778.9	88809.2	48541	5519.8	3428.7	0.745042
131474	90710.7	94986	64081.6	96152.5	43677	53.9	17.6	0.745042
120327	86496	91169	44849.2	86797.9	33863	1.1	81.4	0.7463
15286.5	64408.9	15554	18562.5	64815	18769	231	151.8	0.750076
96751.5	87996.9	72056	51715.4	92642.2	36584	23.1	-5.5	0.751334
140110	91525.4	100325	64755.9	95059.7	44644	308	150.7	0.752593
4961.25	64193.6	5065	2258.3	63875.7	2317	0	-33	0.75511
116906	94549.9	81032	79035	95517.7	54227	28.6	50.6	0.757627
103184	89342.4	75689	54852.6	85511.6	42039	-68.2	-3.3	0.760144
119101	86179.8	90571	48021.6	90792.6	34663	4.4	-9.9	0.760144
29661.8	76282.7	25483	25669.6	74579.2	22557	1744.6	1422.3	0.760144
126784	112949	73563	144341	108691	87031	6920.1	4192.1	0.761403
262143	152492	112660	185080	174161	69645	151.8	52.8	0.761403
97106.2	81972.8	77635	48763	83170.2	38424	9.9	19.8	0.762661
76579.5	84599.8	59323	47986.4	85529.6	36769	-18.7	14.3	0.76392
29184	85667	22326	41952.9	82831.5	33193	2113.1	1692.9	0.76392
110398	97443.4	74249	164084	98950	108675	12532.3	6811.2	0.766437
145947	94740.2	100958	67563.1	96150.3	46051	-7.7	26.4	0.767695
57126.8	84481	44316	56311.2	85120.8	43355	1457.5	1219.9	0.767695
39050.2	92936.7	27537	43708.5	80492.3	35587	88	167.2	0.767695
124130	88155.6	92280	48483.6	81510	38982	23.1	-35.2	0.771471
45401.2	108083	27529	115889	105726	71836	3036	2270.4	0.771471
16252.5	72349.1	14722	12411.3	77613.3	10480	34.1	-16.5	0.771471
5337.75	63292	5527	1593.9	66874.4	1562	-8.8	12.1	0.772729
124770	91020.6	89836	66286	92617.2	46904	89.1	-25.3	0.772729
237488	177844	87515	110839	175445	41403	11	-9.9	0.773988
130605	91638.7	93403	54969.2	85685.2	42043	-1.1	24.2	0.773988
127688	90543.1	92422	53363.2	93658.6	37340	-1.1	23.1	0.775246
111382	85516	85359	53070.6	87780.4	39622	22	30.8	0.776505
136072	96454.4	92454	72770.5	102658	46456	-17.6	-37.4	0.776505
100335	87073.8	75517	46075.7	94019.3	32117	4.4	12.1	0.777763
9134.25	66307.3	9028	3823.6	68000.9	3685	41.8	-7.7	0.78028
117220	83602.1	91889	53575.5	91046.7	38564	-11	35.2	0.78028
147357	99465.3	97091	103998	107377	63474	82.5	44	0.781539
99096.8	89070.6	72913	67331	103137	42784	-9.9	15.4	0.782797
46405.5	75735.4	40156	55339.9	75678.8	47923	2948	1712.7	0.784056
148562	94475.5	103055	96709.8	101720	62308	33	-1.1	0.784056
112258	88645.7	82993	47944.6	95163.2	33018	8.8	4.4	0.784056
176528	99855.9	115856	81704.7	109164	49051	34.1	82.5	0.785314
7617	63941	7807	7653.8	66174.1	7580	314.6	141.9	0.785314
149199	93071.5	105058	78673.1	94753.6	54414	8.8	4.4	0.786573
58439.2	79208.2	48352	82409.8	83846.6	64413	7360.1	3942.4	0.787831
107507	84980.9	82908	57324.3	89955.3	41763	48.4	-71.5	0.787831
13725	65464.5	13740	14702.6	68511.8	14064	1576.3	812.9	0.78909
153808	95701.4	105327	80470.5	99761.9	52863	-53.9	12.1	0.790348
134278	94304.5	93315	64491.9	99736.7	42377	38.5	25.3	0.794124
114991	85618.3	88019	66492.8	87293.1	49920	11	31.9	0.796641
130292	92298.7	92513	45051.6	88205.5	33473	22	28.6	0.7979
124690	112962	72340	226417	112612	131767	179.3	213.4	0.799158
120722	93683.9	84450	55260.7	102408	35364	-33	-22	0.799158
10458.8	73844.5	9282	11256.3	70653.5	10441	-20.9	6.6	0.800417
129583	97410.4	87181	77715	109640	46453	-23.1	48.4	0.801675
111488	87694.5	83317	46218.7	85831.4	35290	-2.2	-24.2	0.801675
136918	96252	93225	99842.6	94568.4	69191	-7.7	9.9	0.805451
119270	86537.9	90324	45828.2	87567.7	34298	-24.2	22	0.805451
14532	69338.9	13735	9057.4	69174.4	8581	-42.9	-7.7	0.806709
109304	88037.1	81367	59681.6	87604.8	44647	75.9	-46.2	0.806709
120158	92203.5	85405	56728.1	94315.6	39418	-1.1	52.8	0.807968
47971.5	73600.9	42715	61088.5	71281	56165	2557.5	1111	0.807968
17764.5	87931.6	13240	22060.5	87167.3	16586	1789.7	1441	0.809226
6164.25	64379.3	6275	3615.7	70376.8	3367	9.9	-30.8	0.81426
103084	83406.3	80998	44291.5	85165.3	34083	-9.9	42.9	0.818036
7156.5	65742.7	7134	3989.7	67198.4	3891	1.1	40.7	0.818036
111746	91400.9	80124	59700.3	95315.7	41048	62.7	42.9	0.819294
109832	86344.9	83363	49117.2	82011.3	39250	-34.1	24.2	0.819294
72573.8	91024.1	52252	81072.2	88786.3	59842	3875.3	2060.3	0.820553
123491	88287.3	91668	55053.9	83833.2	43038	-52.8	35.2	0.820553
47521.5	78260.3	39795	43518.2	76942	37067	3078.9	1599.4	0.82307
217183	166895	85283	68709.3	154279	29187	34.1	26.4	0.82307
123513	87839.1	92152	69456.2	91192.7	49915	44	-38.5	0.82307
13920.8	68205	13376	4408.8	73055.7	3955	20.9	11	0.824328
128424	90629.5	92866	58097.6	89977.4	42316	3.3	58.3	0.825587
23528.2	98596.3	15639	52499.7	99855.5	34456	3326.4	2038.3	0.825587
107187	85859.6	81815	51447	81556.6	41341	39.6	-9.9	0.828104
120026	86659.5	90769	57135.1	83773.1	44697	8.8	-34.1	0.829363
128539	86953	96879	46238.5	94607.8	32030	78.1	33	0.830621
84597	93673.3	59186	109183	90076.4	79437	6446	2882	0.831879
60142.5	89943.4	43822	89714.9	89797.1	65476	48.4	13.2	0.831879
107356	86157	81661	47828	87586.4	35787	-8.8	-46.2	0.831879
140754	100493	91792	79321	105759	49153	18.7	-8.8	0.834397
7349.25	68904.2	6990	21237.7	68130.3	20429	222.2	130.9	0.840689
241439	172621	91663	95436	164791	37954	34.1	-6.6	0.840689
8546.25	65141.5	8598	6023.6	68570.9	5757	-19.8	22	0.844465
118748	91300.1	85238	179727	81628.4	144295	3615.7	2228.6	0.844465
121297	85215.2	93285	37835.6	82954.5	29891	18.7	62.7	0.850757
149814	95084.3	103258	78481.7	103289	49796	352	235.4	0.853274
49332.8	111052	29113	118580	111504	69695	247.5	191.4	0.853274
91089.8	92292.4	64682	151366	83358.3	119003	12598.3	5600.1	0.853274
117369	89703.5	85748	51779.2	92954.6	36506	-15.4	35.2	0.854533
156058	94676.7	108025	74574.5	95903	50961	37.4	-33	0.855791
125727	91753.5	89802	70810.3	97169.6	47758	-69.3	-4.4	0.85705
106365	87364.6	79789	42406.1	85839.1	32376	-3.3	-1.1	0.85705
139979	90933	100884	70251.5	96536.1	47692	69.3	13.2	0.85705
107261	91340.5	76959	56179.2	89816.5	40992	34.1	0	0.858308
119497	88546.7	88443	43673.3	89451.3	31997	14.3	28.6	0.859567
125947	89310.2	92420	57483.8	87057.9	43273	-36.3	44	0.863342
131150	90679.6	94785	59821.3	88105.9	44497	-5.5	-3.3	0.863342
122230	95957.6	83479	68355.1	93582.9	47869	-4.4	23.1	0.864601
109998	93556.8	77053	47961.1	92256.5	34070	2.2	-3.3	0.864601
109552	88443.6	81177	52243.4	93345.6	36679	40.7	-18.7	0.86586
138839	95460.1	95317	83536.2	91213.4	60020	141.9	61.6	0.868376
104388	89182.3	76710	46114.2	92203.1	32777	37.4	15.4	0.870893
22565.2	68563	21569	26176.7	66492.9	25800	271.7	236.5	0.872152
103292	84829.5	79799	55865.7	88743.8	41256	-16.5	-34.1	0.872152
121076	88652.1	89505	76569.9	90219.3	55621	11	-20.9	0.874669
118632	89028.3	87328	38482.4	88218.2	28588	-55	-13.2	0.879703
129833	88137.1	96540	56078	95763.8	38377	100.1	16.5	0.879703
81319.5	81420.1	65455	99326.7	76912.3	84635	5955.4	2938.1	0.880962
59802.8	77095.6	50836	75887.9	77048.3	64549	2789.6	1560.9	0.885996
127207	88713.9	93972	55738.1	93706.1	38982	71.5	-41.8	0.885996
153863	98128.5	102759	65811.9	107413	40154	4.4	-2.2	0.887254
109700	94838.4	75806	64473.2	86366.7	48923	166.1	99	0.887254
10571.2	70549.6	9820	7643.9	69731.4	7184	-7.7	11	0.89103
103129	89245.4	75731	41217	94289.2	28648	6.6	-29.7	0.89103
113765	89239.8	83547	52495.3	95432.2	36050	1.1	23.1	0.89103
115454	89716.4	84337	48021.6	84306	37330	52.8	-2.2	0.89103
113336	90305.7	82249	59048	101353	38181	23.1	-23.1	0.89103
111936	88471	82918	57850.1	89961.9	42143	29.7	20.9	0.892288
103306	86667.5	78118	48018.3	93949.4	33496	2.2	17.6	0.893547
119274	90636.2	86243	64130	91861	45752	41.8	-14.3	0.893547
144495	103036	91906	127587	102538	81546	206.8	97.9	0.894805
16278.8	65960.4	16174	12604.9	73396.2	11255	-25.3	-2.2	0.896064
136661	92804	96507	75683.3	102314	48478	-18.7	12.1	0.897322
82077.8	104275	51585	123946	103007	78858	73.7	84.7	0.897322
91930.5	83270.1	72352	49970.8	85584.4	38265	1.1	29.7	0.897322
116590	86327.8	88510	49546.2	85667.6	37903	3.3	20.9	0.899839
102908	88885	75875	59656.3	86822.9	45030	30.8	17.6	0.899839
44503.5	72325.1	40326	39183.1	70764.6	36288	3916	1838.1	0.902356
20163	71682.9	18434	4601.3	74346.9	4056	-11	11	0.904873
42267.8	96544.7	28692	12925	111572	7592	-11	-25.3	0.906132
93615.8	87013	70509	40199.5	82809.9	31814	29.7	-5.5	0.906132
104978	87042.7	79040	61098.4	85977.5	46572	-24.2	13.2	0.908649
117307	90988.7	84492	53340.1	91116.8	38365	-46.2	-53.9	0.909908
114378	93429.9	80230	63682.3	93796.7	44495	-20.9	-2.2	0.911166
125018	88027.9	93075	54267.4	88153.6	40344	35.2	13.2	0.912425
123788	86982.4	93267	38581.4	85357.9	29622	-33	-29.7	0.912425
134462	95424.5	92346	69689.4	107062	42659	28.6	15.4	0.914942
128476	89235.2	94355	56300.2	88910.3	41499	-11	-1.1	0.918717
115726	84873	89360	44540.1	92657.2	31503	-3.3	50.6	0.918717
48202.5	87796.3	35981	65242.1	89435	47808	7068.6	4016.1	0.921234
116494	86526.6	88234	59220.7	81294.7	47741	1.1	2.2	0.921234
126535	88266.8	93949	56882.1	87513.8	42597	31.9	66	0.922493
127497	89554.8	93302	61400.9	90066	44678	-28.6	28.6	0.922493
6938.25	64106.2	7093	5552.8	64181.4	5670	-33	-13.2	0.922493
4898.25	63428.5	5061	3457.3	64423.6	3517	6.6	-50.6	0.923751
138988	92738.7	98219	72700.1	102607	46434	-33	-4.4	0.923751
89481.8	83161.2	70517	20445.7	78230.4	17128	-4.4	30.8	0.92501
107840	85479.2	82680	54158.5	89579.8	39622	82.5	36.3	0.926268
113084	87086.3	85100	176349	83199.1	138910	5451.6	2448.6	0.926268
71942.2	87332.3	53987	67728.1	81032.4	54776	6454.8	3345.1	0.926268
58690.5	98023.4	39239	128294	98867.4	85042	7023.5	4035.9	0.927527
101802	88006.6	75809	132498	91610.7	94786	5695.8	3333	0.927527
130361	89032.2	95958	70855.4	87993.2	52772	47.3	16.5	0.930044
146408	98123.6	97785	73638.4	112546	42880	8.8	-15.4	0.932561
146788	93010.9	103428	64959.4	88009.2	48372	-13.2	-59.4	0.933819
111948	83813.6	87535	49877.3	83764.9	39023	-27.5	15.4	0.935078
153868	98889.2	101972	73750.6	95660	50526	-9.9	-11	0.935078
123202	86784.8	93037	78350.8	107627	47709	-5.5	17.6	0.936336
105456	86843.3	79582	38082	90583	27552	0	-23.1	0.938853
146136	96549.9	99194	75751.5	95711.3	51869	-26.4	-6.6	0.938853
49297.5	91140.9	35448	72737.5	93004.1	51255	8251.1	4596.9	0.938853
13009.5	70241.4	12138	19879.2	73051.7	17834	581.9	320.1	0.941371
100461	84911.9	77537	32551.2	81156.3	26286	16.5	4.4	0.942629
78504	77011.6	66806	88019.8	74951.2	76963	3671.8	1871.1	0.946405
123351	89581.6	90241	63024.5	90741.5	45518	20.9	63.8	0.948922
204799	118350	113407	181933	127113	93800	15.4	-28.6	0.95018
128113	94383.7	88956	62304	89891.8	45423	29.7	-31.9	0.95018
133290	89899.8	97167	48253.7	93117.2	33961	2.2	-17.6	0.95018
127358	87328.4	95576	71119.4	91587.4	50890	41.8	40.7	0.951439
11125.5	66855	10906	7144.5	66179.8	7075	-8.8	-3.3	0.952697
137390	91753.1	98133	64450.1	92877.8	45477	-16.5	6.6	0.955214
111970	85293.4	86033	55916.3	85106.9	43058	15.4	-5.5	0.956473
93849	87997.4	69894	49255.8	78573.3	41083	56.1	18.7	0.957731
121310	92153.7	86271	47295.6	90208.5	34360	63.8	18.7	0.957731
119904	86084.2	91283	53242.2	88208.9	39557	-19.8	4.4	0.961507
126015	89704.1	92064	64955	92422.6	46059	38.5	-51.7	0.961507
35933.2	84363.5	27914	40980.5	98550.5	27252	5945.5	3469.4	0.964024
73027.5	112449	42561	142854	118482	79017	242	231	0.964024
11800.5	65689.1	11773	3907.2	66183.1	3869	-5.5	-35.2	0.964024
123852	90326.8	89860	55838.2	82358	44433	13.2	6.6	0.964024
61622.2	79740.9	50645	56112.1	76579.8	48020	862.4	1012	0.967799
119410	85645.5	91373	38685.9	87169.3	29085	14.3	-37.4	0.969058
144724	93907.6	101000	70728.9	95118	48732	-29.7	1.1	0.971575
48382.5	79078.1	40097	51175.3	74880.5	44789	7700	3381.4	0.972833
97238.2	85189.6	74805	34188	86158.2	26005	23.1	-1.1	0.972833
129230	90500.1	93582	55072.6	91389.3	39493	-30.8	18.7	0.976609
150618	95992.4	102830	91423.2	100930	59363	209	29.7	0.979126
12381.8	70103.7	11575	8000.3	68118.5	7697	-36.3	6.6	0.979126
112706	83827.2	88113	39447.1	79174.5	32652	-3.3	14.3	0.980385
9379.5	64944	9465	9431.4	65803.9	9393	533.5	271.7	0.981643
104702	83903.1	81782	40911.2	75798.8	35372	-2.2	35.2	0.981643
110531	88182.8	82145	45650	92488.3	32347	55	29.7	0.981643
104294	89209.2	76618	46711.5	91894.6	33313	-38.5	11	0.98416
16086.8	70302.8	14996	4186.6	67579.6	4060	28.6	26.4	0.985419
142478	96258.5	97004	89091.2	103860	56217	36.3	-6.6	0.985419
9616.5	69700	9042	23238.6	73477.3	20727	488.4	237.6	0.986677
126623	90760.1	91432	47621.2	97357.8	32056	79.2	30.8	0.990453
13648.5	66552.7	13440	4117.3	66510.1	4057	312.4	134.2	0.991711
156410	109494	93617	83171	107768	50578	-27.5	39.6	0.994228
79880.2	87150.3	60069	85756	81667.4	68817	713.9	608.3	0.994228
28806	69222.3	27272	10664.5	74821.6	9341	23.1	39.6	0.995487
33490.5	78052.4	28120	41022.3	75811.8	35462	3357.2	1399.2	0.995487
120051	86593	90858	55734.8	85053.8	42945	50.6	-12.1	0.998004
5439.75	65460.8	5446	2458.5	68127	2365	3.3	-22	0.998004
89331	86657.3	67558	35938.1	85530	27537	12.1	-1.1	0.999262
68044.5	76782.3	58078	73797.9	78767.8	61401	11	27.5	0.999262
125111	91580.5	89531	63148.8	103543	39969	1.1	41.8	1.00052
69134.2	79885.4	56716	59988.5	78297.7	50211	5870.7	3113	1.00178
113136	87786.9	84460	59297.7	92018.7	42232	42.9	20.9	1.00178
144533	92243.7	102686	58276.9	85908.5	44457	28.6	-1.1	1.00178
135616	97441.2	91211	70491.3	93957.8	49168	-57.2	47.3	1.00681
8803.5	68108.4	8471	2421.1	66444.4	2388	31.9	-1.1	1.00933
11055.8	68334.4	10603	4042.5	74147.6	3573	-16.5	-37.4	1.00933
63805.5	78980.8	52944	71023.7	78627.8	59198	5339.4	3242.8	1.01436
125580	93273.8	88235	50395.4	95989.6	34407	-12.1	52.8	1.01562
129950	88089.7	96679	51047.7	85871.4	38959	-14.3	55	1.01814
128343	85720.7	98122	40817.7	86637.8	30876	8.8	8.8	1.01814
127347	89707.1	93034	70408.8	92804.1	49721	-35.2	41.8	1.0194
101147	87097.1	76108	41578.9	87398.6	31178	-8.8	-49.5	1.02192
116242	86474.1	88096	50939.9	92310.2	36165	-8.8	45.1	1.02821
131540	97533.8	88386	89559.8	102363	57339	8.8	-9.9	1.02821
120458	87325.4	90401	44837.1	83225.5	35307	49.5	57.2	1.02821
210956	134004	103170	262143	96667.3	177721	6010.4	2792.9	1.02821
19539.8	69663.6	18382	10805.3	86845.2	8154	5.5	-11	1.03198
122035	87214.6	91701	57609.2	89056.9	42394	38.5	-4.4	1.03198
127754	94267.4	88816	112665	98061.4	75296	15.4	-7.7	1.03324
19968.8	65231.4	20062	21387.3	67526	20757	634.7	345.4	1.03324
21709.5	68404.9	20799	6883.8	69846.2	6459	13.2	24.2	1.0345
113316	84728.4	87648	47448.5	85376.6	36422	-7.7	-4.4	1.03576
121286	86642.3	91740	49483.5	95168.2	34076	-11	36.3	1.03576
100088	87074.2	75331	34405.8	82331.7	27387	-6.6	2.2	1.03702
75378	80199.6	61596	61928.9	85974	47207	2897.4	1772.1	1.03702
71136	79048.6	58976	100815	78693.3	83959	5654	2792.9	1.03828
12358.5	63488.8	12757	9432.5	62580.3	9878	18.7	114.4	1.03828
126470	88317.7	93847	65894.4	87102.5	49579	6.6	27.5	1.03828
98122.5	88208.2	72902	39776	90736.2	28729	0	6.6	1.03953
117154	87498.2	87748	49121.6	84396.9	38144	182.6	108.9	1.04331
41490.8	87522.1	31068	35521.2	91305.2	25496	3621.2	2377.1	1.04457
120144	92891.4	84763	76742.6	96903.8	51901	8.8	7.7	1.04457
106016	86396.5	80418	37151.4	90828.7	26806	195.8	107.8	1.04583
118957	92243.4	84515	63782.4	90428.2	46225	2.2	8.8	1.0496
111074	95814.5	75973	43912	94924.2	30317	28.6	7.7	1.0496
128381	95850.8	87778	90292.4	101987	58021	63.8	13.2	1.05212
73299.8	79006.8	60802	87004.5	78341.5	72783	4970.9	2267.1	1.05212
105001	87536.5	78611	60053.4	86929.8	45274	8.8	-24.2	1.05212
7511.25	62892.2	7827	5973	63004.4	6213	253	88	1.05338
82821	79811.7	68007	28337.1	81551.9	22772	8.8	37.4	1.05464
125319	95640.1	85873	60638.6	89205.4	44549	56.1	6.6	1.05464
6582	68155.8	6329	5237.1	69561.9	4934	-4.4	-16.5	1.0559
87248.2	98325.1	58153	100969	91925.9	71983	66	58.3	1.0559
117186	98502	77967	58839	95922.2	40200	33	14.3	1.0559
114157	97444.2	76776	61283.2	94234.1	42620	28.6	-13.2	1.05841
39497.2	85002.4	30452	70493.5	85837.5	53821	8703.2	4177.8	1.05967
126373	91196	90815	65759.1	94889.3	45417	16.5	20.9	1.06093
125677	88276.3	93302	71756.3	89064.8	52800	26.4	-47.3	1.06471
123662	84979.6	95368	37012.8	81237.5	29859	-16.5	24.2	1.06596
133577	87911.3	99579	46292.4	86327.8	35143	-1.1	6.6	1.06596
12033.8	67887	11617	16830	68177.2	16178	1056	480.7	1.06596
41502.8	81888.4	33215	45259.5	83928.8	35341	8969.4	4139.3	1.06722
116546	87525.2	87266	47485.9	88097.3	35325	-30.8	-14.3	1.06722
126818	94197.8	88231	59699.2	84619.1	46236	-23.1	64.9	1.06722
150953	94195.4	105025	67490.5	92892.1	47615	410.3	162.8	1.06974
101426	88530.8	75082	53080.5	88676.3	39229	13.2	11	1.06974
6037.5	63849.2	6197	9048.6	63430.2	9349	741.4	385	1.071
127772	90138.9	92897	52765.9	90482.7	38218	26.4	-52.8	1.071
54389.2	89859.4	39667	49905.9	89751.5	36441	2956.8	1529	1.071
93963.8	82548.1	74599	79632.3	80867.5	64535	14492.5	6465.8	1.07226
82180.5	86909.5	61970	19561.3	87500.5	14651	6.6	36.3	1.07226
18097.5	69894.4	16969	25163.6	70388.1	23429	750.2	397.1	1.07226
113576	93568.5	79549	66781	91334.4	47918	38.5	2.2	1.07981
4983	64133.1	5092	3373.7	65375.2	3382	-17.6	-2.2	1.07981
33631.5	66985	32904	11124.3	64420.1	11317	899.8	927.3	1.08232
95292.8	95429.6	65442	131032	93400.3	91941	14592.6	6017	1.08358
55594.5	84142.2	43301	72677	85811.4	55505	6881.6	3825.8	1.08358
20700	65098.9	20839	13208.8	64013.3	13523	480.7	331.1	1.08358
5791.5	64352.6	5898	3767.5	66641.5	3705	-9.9	-7.7	1.08484
7021.5	64985.3	7081	5093	65433.2	5101	83.6	62.7	1.08484
108571	87785.7	81053	41063	81145.4	33164	26.4	-38.5	1.08736
48605.2	80730.8	39457	52268.7	75561	45334	1322.2	867.9	1.09113
123583	87179.2	92902	50240.3	84314.1	39051	56.1	-22	1.09239
168648	102771	107545	69323.1	100508	45202	-16.5	1.1	1.09365
119476	93040	84157	64762.5	92673.8	45798	-3.3	-8.8	1.09491
20043	68292.5	19234	5844.3	67693.9	5658	11	-28.6	1.09617
103778	86119	78974	39919	87192.8	30004	-2.2	4.4	1.09743
129572	87913.8	96590	58217.5	92675.1	41169	18.7	58.3	1.09869
134942	89522.1	98786	50142.4	89555	36694	-56.1	40.7	1.09869
86622.8	100106	56709	95900.2	88140.1	71306	5464.8	2794	1.10372
17187	67189.6	16764	6094	71946.8	5551	-12.1	0	1.10498
113978	89517.8	83443	53269.7	92305.4	37821	13.2	28.6	1.10498
25734	69583.8	24237	26878.5	68169.9	25840	559.9	363	1.10624
129601	89175.4	95245	68094.4	95306.6	46824	5.5	42.9	1.10624
154417	97881.4	103389	94569.2	106894	57980	89.1	40.7	1.10624
144617	90363	104884	58834.6	93403.4	41281	8.8	1.1	1.10624
71879.2	79898.9	58958	92991.8	79010.4	77133	327.8	925.1	1.10875
106947	86806.9	80741	41327	83438.3	32460	11	26.4	1.10875
118709	87272.5	89143	62406.3	91145	44872	8.8	3.3	1.11001
108910	98950.7	72132	82669.4	103254	52471	18.7	-42.9	1.11001
114485	92400.3	81200	96723	96152.3	65925	84.7	-22	1.11001
29859	73648.5	26570	33689.7	73342	30104	275	319	1.11001
6531.75	64711.2	6615	4741	64142.5	4844	28.6	95.7	1.11127
130087	92068.6	92598	60863	88506.4	45067	-20.9	24.2	1.11127
118181	89558.7	86481	51861.7	91130.6	37296	14.3	-45.1	1.11253
121181	93199.7	85212	45710.5	102336	29273	-16.5	28.6	1.11379
103408	84374.8	80320	60396.6	90416.2	43777	19.8	9.9	1.11379
129560	93199.6	91104	69626.7	109805	41556	-8.8	29.7	1.11379
20217.8	68552.9	19328	8558	70717.1	7931	52.8	0	1.11505
109382	86634.4	82744	41222.5	85236.1	31695	4.4	-25.3	1.11756
96628.5	86039	73602	30457.9	83059.6	24032	24.2	-29.7	1.11882
70377.8	78024.7	59113	113288	77520.4	95774	881.1	781	1.12008
129336	93088.4	91055	82885	101323	53610	-5.5	11	1.12008
127016	87594.8	95030	49650.7	88455.1	36786	7.7	18.7	1.12134
130570	90818.6	94221	55809.6	93107.4	39283	19.8	-36.3	1.1226
25490.2	70216.8	23791	36359.4	72546.1	32846	3575	1538.9	1.12511
179021	106785	109869	128252	111726	75230	-14.3	20.9	1.12511
23830.5	69764.8	22386	21696.4	70040.7	20301	1142.9	617.1	1.12763
110972	87853.8	82781	46366.1	87675.2	34658	-17.6	11	1.13015
131395	89060.5	96688	67530.1	95419.5	46381	-1.1	63.8	1.13015
146214	102827	93188	88535.7	113579	51086	146.3	45.1	1.13015
123022	89996.2	89586	64519.4	95078.8	44472	244.2	49.5	1.13141
101084	89905.7	73684	47879.7	94082.6	33352	11	-39.6	1.13267
75642.8	93831.8	52832	70088.7	92267.1	49783	3360.5	1973.4	1.13518
163748	117468	91356	132574	117165	74155	3889.6	2134	1.13518
16441.5	67042.7	16072	4903.8	68261.6	4708	-12.1	-11	1.1377
222403	157901	92307	110548	144938	49986	156.2	79.2	1.13896
119630	93303.8	84027	67391.5	96977.9	45542	59.4	7.7	1.14147
142328	94429.2	98779	90795.1	105780	56252	-20.9	44	1.14147
116152	87346.1	87149	68939.2	89747.9	50341	15.4	-42.9	1.14399
107259	89403.2	78625	55774.4	90541	40371	-27.5	36.3	1.14525
68787.8	97535.1	46220	81778.4	99346.2	53947	12106.6	6865.1	1.14651
105797	90574	76551	62070.8	88597.6	45914	-20.9	0	1.15154
47647.5	82993.4	37625	44489.5	80997.4	35997	867.9	443.3	1.15154
118916	91446.4	85222	59732.2	91827.6	42630	64.9	-4.4	1.15532
125839	89039	92622	61584.6	95023	42474	55	26.4	1.15784
127687	93443.8	89552	66641.3	95150.4	45900	2.2	-16.5	1.16035
134188	90793.1	96859	75944	90916.9	54743	28.6	-16.5	1.16413
183575	114587	104993	154591	118134	85761	23.1	31.9	1.16664
139462	94052.8	97177	69733.4	98816.1	46248	27.5	5.5	1.16664
117054	84874	90384	40374.4	83003.2	31878	-4.4	30.8	1.16916
116692	86954.9	87948	62525.1	89575.8	45745	-30.8	14.3	1.17168
107296	91543	76814	67195.7	99339.9	44330	25.3	26.4	1.17168
127515	86835	96238	54507.2	90770.5	39354	1.1	66	1.17168
107332	87083.2	80775	86925.3	96778	58864	8666.9	5107.3	1.17168
128373	87315.8	96352	77514.8	95227.6	53346	168.3	57.2	1.17294
110144	89350.1	80788	43606.2	89093.9	32076	-7.7	11	1.17671
132820	90750.6	95917	61919	100075	40549	-20.9	31.9	1.18426
143739	94866.8	99298	70799.3	95816.3	48425	50.6	-1.1	1.18552
111839	96098.1	76271	73923.3	99690.1	48597	58.3	-5.5	1.18552
124821	86385.4	94695	48368.1	85032.8	37278	4.4	4.4	1.18678
109676	85776.1	83796	47993	85327.8	36861	-38.5	12.1	1.1893
9665.25	81763.5	7747	5409.8	93005.4	3812	0	48.4	1.19056
110060	90296.2	79880	44412.5	90586	32131	15.4	-9.9	1.19433
34942.5	71428.3	32060	29049.9	75356.8	25264	2548.7	1406.9	1.19559
124413	98048.7	83158	73819.9	101567	47632	97.9	71.5	1.19811
76725	84562.4	59462	98268.5	82966.7	77623	6342.6	3074.5	1.19937
111760	87687.6	83527	44310.2	83113.8	34939	3.3	20.9	1.20062
131695	89151.4	96810	47238.4	90783.7	34101	-20.9	-25.3	1.20062
121519	87942	90558	36105.3	83425.5	28363	-35.2	-34.1	1.20062
126671	86688.2	95763	46069.1	81668	36969	-36.3	-62.7	1.20188
110335	92361.6	78289	50277.7	92634.2	35570	13.2	-34.1	1.20188
116924	87837.7	87237	45545.5	86410.3	34543	3.3	30.8	1.20314
110245	83554	86471	45632.4	87645.9	34121	-30.8	-61.6	1.2044
127095	91183	91347	68489.3	91583.7	49010	-15.4	-14.3	1.2044
111156	93964.9	77526	42559	94991.7	29362	85.8	11	1.20566
223214	144878	100971	262143	93832.6	183090	8382	5150.2	1.20692
115604	91387.3	82902	38000.6	90010.4	27668	25.3	23.1	1.20818
144689	100043	94783	74615.2	93154.9	52493	-15.4	16.5	1.21321
120842	85935.1	92157	51846.3	85017.2	39966	-7.7	12.1	1.21321
123186	89391.4	90312	57459.6	93043.9	40472	28.6	-33	1.21447
75521.2	77744.4	63662	73285.3	81201.5	59147	2224.2	1974.5	1.21447
16998.8	70530.6	15795	7079.6	69311.1	6694	27.5	-16.5	1.21447
23503.5	77043.2	19993	6547.2	80261.4	5346	55	23.1	1.21573
100798	89646.1	73689	49781.6	102218	31917	57.2	7.7	1.21573
155147	105852	96056	84236.9	109009	50643	55	52.8	1.21573
232641	132247	115287	262143	124919	137528	16325.1	9264.2	1.21699
9183.75	75811.3	7939	12720.4	89102.6	9356	-53.9	-50.6	1.21824
126614	89405.3	92811	52333.6	84422.2	40626	14.3	-12.1	1.22328
117736	86573.3	89126	51406.3	90768.5	37116	58.3	-31.9	1.22328
155498	97993	103994	57669.7	91807.6	41167	36.3	51.7	1.2258
113376	92028.7	80738	58337.4	102298	37373	46.2	19.8	1.23209
168775	101834	108616	102593	118390	56791	204.6	133.1	1.2346
114134	85893.9	87083	89856.8	97502.4	60397	146.3	58.3	1.23586
93937.5	85018.7	72411	68993.1	88425.2	51134	27.5	15.4	1.23712
130326	90183.9	94707	68237.4	101891	43890	25.3	19.8	1.23838
131944	90523.9	95523	64291.7	103397	40750	38.5	44	1.23838
29836.5	72119.1	27113	8473.3	76731.5	7237	28.6	16.5	1.23838
120634	87928.4	89913	67683	95705.7	46347	-23.1	-23.1	1.23964
5234.25	64382.9	5328	4633.2	68434	4437	-49.5	-6.6	1.24216
71329.5	81991.3	57014	83182	82018.1	66466	3698.2	1804	1.24341
123883	88053.3	92203	80232.9	85619.4	61413	249.7	134.2	1.24719
99662.2	85253.8	76612	46733.5	84519.3	36237	-44	23.1	1.24845
138656	91485	99327	64413.8	96412.5	43785	5.5	-17.6	1.24845
120434	86560.2	91182	49949.9	82006	39918	-35.2	14.3	1.24845
110534	86033.4	84199	51788	81271.5	41761	-7.7	45.1	1.24971
112028	89525.3	82009	45493.8	98382.5	30305	39.6	-2.2	1.24971
117106	89908.1	85361	59445.1	98790.3	39435	-24.2	2.2	1.25097
117986	85757.2	90165	60330.6	89414.6	44219	15.4	-18.7	1.25222
163390	95497.2	112128	76503.9	102720	48810	52.8	33	1.25474
106791	96189.5	72759	60848.7	107029	37259	-16.5	29.7	1.25474
142856	92223.2	101517	86574.4	94875.4	59802	1496	559.9	1.256
9126	65093.8	9188	8149.9	64858.8	8235	433.4	218.9	1.25726
122369	105678	75887	37317.5	109195	22397	14.3	-51.7	1.25726
104882	90864.2	75646	50398.7	92698.2	35631	72.6	-25.3	1.26355
69969.8	83210	55108	82176.6	79356.5	67865	5351.5	2820.4	1.26481
92781	79091.8	76879	35719.2	78587.8	29787	-6.6	9.9	1.26607
131748	88766.6	97269	67642.3	90010.3	49250	29.7	-47.3	1.26607
54778.5	79591.3	45105	77415.8	77845.8	65174	6149	2994.2	1.26733
163076	101750	105036	90136.2	107679	54859	33	50.6	1.26984
119453	88295.9	88662	83721	90725.9	60476	30.8	-20.9	1.2711
92305.5	92332.3	65517	89828.2	86339.6	68184	12837	6050	1.27236
132293	92477.7	93752	69754.3	97270.4	46997	-34.1	63.8	1.27362
7512.75	69141.4	7121	6409.7	72512.7	5793	-12.1	37.4	1.27488
43719.8	69654	41135	23974.5	71453.6	21989	2909.5	1974.5	1.27614
6181.5	63387.7	6391	3400.1	62347.2	3574	13.2	9.9	1.27614
116141	88441.3	86062	49898.2	99197	32966	44	38.5	1.27739
104577	83372.6	82204	37640.9	80003.7	30834	15.4	-42.9	1.28117
106366	87223.7	79919	48351.6	88868.1	35657	-24.2	1.1	1.28117
116501	85335.2	89471	50926.7	88929.7	37530	70.4	30.8	1.28369
69628.5	85253.1	53525	157540	83452.8	123717	11209	5966.4	1.28369
108583	86484	82282	82952.1	85412.7	63648	97.9	50.6	1.2862
116566	87485.3	87321	43659	87004.7	32886	-58.3	12.1	1.28746
118250	89722.5	86373	70439.6	85079.5	54259	63.8	-35.2	1.28872
119724	88717.1	88441	57060.3	87482	42746	26.4	33	1.28872
90355.5	84545.1	70040	128577	82297.2	102390	9065.1	4463.8	1.28998
13123.5	66547.6	12924	4953.3	69171	4693	2.2	20.9	1.2925
134254	94348.9	93255	51671.4	95621.4	35414	23.1	5.5	1.2925
127561	88766.2	94178	59889.5	90682.5	43282	-35.2	-28.6	1.29376
113501	88967.8	83608	65641.4	95985.4	44818	106.7	14.3	1.29501
125572	87299.6	94267	50508.7	88556.1	37379	69.3	4.4	1.29501
130036	89673.4	95034	50103.9	91234.2	35991	3.3	0	1.29753
139428	98407.8	92854	88760.1	100823	57695	55	39.6	1.29753
19002	65223.6	19093	9674.5	72328.1	8766	3.3	-6.6	1.29879
76945.5	89929.4	56074	109616	92738.5	77463	9761.4	4395.6	1.30131
118424	94084.2	82490	52739.5	99523.1	34729	8.8	37.4	1.30131
115340	85413.1	88498	29618.6	81496.5	23818	-2.2	-23.1	1.30131
116574	88983.8	85856	60905.9	90165.3	44269	74.8	91.3	1.30256
113269	92109.3	80591	49638.6	86666.5	37536	-56.1	-40.7	1.30382
132790	88457.7	98381	59482.5	84001.2	46407	70.4	-15.4	1.30508
105447	85065.8	81238	42597.5	82228.9	33950	34.1	8.8	1.30508
110892	93618.5	77628	53840.6	94714.6	37254	0	-72.6	1.3076
126920	88553.1	93930	49203	92860.1	34725	35.2	7.7	1.31012
47716.5	73817.9	42363	45096.7	80560.9	36686	5357	3239.5	1.31263
115438	93493.2	80919	60819	98659.3	40400	-29.7	30.8	1.31389
79349.2	85771.4	60629	118634	84103.6	92443	6424	3300	1.31641
91241.2	81449.1	73415	90391.4	78082.6	75867	8269.8	3802.7	1.31767
69540	86820.3	52492	70268	81621.5	56420	5465.9	2833.6	1.31767
110074	90061.6	80099	53249.9	88676.8	39354	36.3	24.2	1.31893
12134.2	100370	7923	104530	104388	65625	22	5.5	1.32396
148996	96571	101113	85795.6	101562	55362	-2.2	47.3	1.32396
146549	115958	82825	262143	116228	147811	15853.2	8202.7	1.32522
112893	88066.5	84011	67700.6	85911.8	51644	30.8	11	1.32648
100319	92794.9	70850	144344	87462.2	108158	2450.8	1675.3	1.32648
127273	92754.5	89925	80331.9	96064.7	54803	27.5	46.2	1.33025
112550	85840.4	85928	47632.2	83653.8	37316	-1.1	-15.4	1.33151
123955	89891.5	90370	97760.3	88422.4	72457	12.1	70.4	1.33403
62609.2	86135.7	47636	98377.4	79501.6	81096	1882.1	882.2	1.33529
172745	98979.1	114378	98111.2	90611.8	70960	14.3	46.2	1.33529
135420	95237.4	93187	62222.6	101775	40067	0	37.4	1.33654
78803.2	88136.6	58596	77293.7	87722.2	57745	8522.8	4181.1	1.33654
115267	89539.9	84366	68234.1	87437	51143	61.6	-5.5	1.34032
130528	91602.7	93385	68008.6	86314.3	51637	-9.9	-68.2	1.34158
12229.5	72564.3	11045	7629.6	78176	6396	18.7	37.4	1.34661
219096	116592	123153	137809	126314	71500	188.1	119.9	1.34787
132676	93120.5	93374	60252.5	96441.7	40944	16.5	17.6	1.35039
134126	91977.9	95567	64029.9	88806.1	47252	13.2	20.9	1.35039
5094	65420.4	5103	4007.3	67201.2	3908	-15.4	26.4	1.35165
147604	100735	96028	61981.7	99971.3	40632	13.2	27.5	1.35165
11940.8	67864.8	11531	8247.8	77207.2	7001	-35.2	9.9	1.35165
7002.75	63634.5	7212	7801.2	63843.6	8008	234.3	159.5	1.35291
122182	92276.6	86775	75049.7	105203	46752	259.6	101.2	1.35291
52425	77944.7	44079	74391.9	71756.4	67943	5075.4	2632.3	1.35291
130390	90591.5	94327	44455.4	90894.1	32053	-77	15.4	1.35542
119342	93443.4	83700	66515.9	96208	45310	429	247.5	1.35542
119519	85752.6	91342	50975.1	86470.6	38634	105.6	33	1.35668
28011.8	70054.5	26205	29795.7	71729.5	27223	2146.1	1068.1	1.35668
72592.5	88437.8	53794	97659.1	82749.6	77344	3967.7	2041.6	1.3592
159139	97372	107108	86345.6	91765.9	61665	24.2	45.1	1.36046
10859.2	67849.4	10489	6539.5	73968.4	5794	30.8	-13.2	1.36046
116177	84961.1	89615	43959.3	80670.8	35712	-33	-1.1	1.36171
112367	90557.1	81320	57985.4	99521.6	38184	49.5	-42.9	1.36297
142034	92400.2	100739	64274.1	103219	40809	3.3	15.4	1.36549
127586	87593.4	95458	60957.6	83605.4	47783	-5.5	1.1	1.36675
116369	90099.4	84644	50277.7	102664	32095	-1.1	-70.4	1.36801
23791.5	66087.4	23593	6979.5	68556.4	6672	17.6	6.6	1.36927
14399.2	74710.6	12631	31769.1	75133.3	27711	1069.2	559.9	1.37052
9597.75	68384.2	9198	7514.1	67117.9	7337	-5.5	-13.2	1.37052
132477	96884.5	89612	89140.7	105266	55497	48.4	-9.9	1.37052
101434	91935.9	72307	49119.4	93347.5	34485	60.5	-11	1.37178
134334	93170.8	94490	79053.7	101147	51221	-40.7	5.5	1.37304
175679	108200	106408	127628	117511	71178	-14.3	-24.2	1.3743
98154.8	84241.4	76360	27703.5	79644.5	22796	-29.7	19.8	1.37682
157859	97744.4	105842	79423.3	112943	46086	24.2	61.6	1.37808
187994	119595	103018	241501	134896	117327	4437.4	2253.9	1.37933
87483.8	97550.5	58773	111153	95467	76304	4789.4	2545.4	1.37933
138903	143642	63374	33339.9	182126	11997	-37.4	-6.6	1.38185
131008	88422.9	97099	52054.2	87039.4	39194	-28.6	-51.7	1.38311
108371	84072.8	84477	45826	85097.3	35292	-25.3	51.7	1.38311
6205.5	68430.7	5943	3302.2	73310.6	2952	5.5	6.6	1.38437
118737	92781.1	83870	51167.6	97020.5	34563	27.5	-6.6	1.38689
102515	83336.7	80618	48902.7	88469.2	36226	26.4	-37.4	1.38814
8515.5	67473.3	8271	11111.1	66294.3	10984	2368.3	1065.9	1.3894
30432.8	97053.1	20550	37343.9	100240	24415	5563.8	3165.8	1.39318
141542	91671.6	101188	64469.9	99974	42262	49.5	-31.9	1.39318
110876	90488.2	80302	52530.5	92145.2	37361	-17.6	9.9	1.39444
224650	183684	80152	121711	148553	53694	28.6	26.4	1.39444
125877	89057.4	92631	63231.3	90324.9	45878	25.3	37.4	1.39569
55971	90966.1	40324	88172.7	87347.7	66155	6069.8	3410	1.39569
62125.5	82298.2	49472	69664.1	83612.8	54603	7936.5	3650.9	1.39695
174876	100628	113891	198385	116344	111749	15309.8	6858.5	1.39821
116905	89181.2	85909	62855.1	103075	39964	39.6	9.9	1.40073
94233.8	97000.1	63667	60060	94395.2	41698	38.5	48.4	1.40073
128021	88750.2	94535	51977.2	93664.1	36368	-27.5	2.2	1.40325
34034.2	88035.6	25336	48639.8	78775.7	40465	3913.8	2379.3	1.4045
106116	90020.2	77254	88149.6	86716.6	66619	27.5	-49.5	1.40576
110744	86129.3	84265	44557.7	84833.4	34422	46.2	34.1	1.40954
82563.8	116461	46461	81761.9	130841	40953	4547.4	2494.8	1.4108
138718	91780.1	99052	64559	92306	45836	27.5	-57.2	1.41206
124358	88898.4	91677	65067.2	86823.4	49114	-34.1	-17.6	1.41583
121054	87432.7	90737	53420.4	93061.1	37620	-48.4	35.2	1.41709
79592.2	80436.7	64848	73432.7	79713.9	60372	9930.8	4686	1.41709
26082.8	71662.2	23853	19411.7	68978.2	18443	204.6	377.3	1.41835
15873.8	70409.6	14775	6699	70087.1	6264	-12.1	77	1.41961
120934	84305	94010	53563.4	85888.1	40871	-18.7	-5.5	1.41961
116194	91257.9	83444	56502.6	91948.6	40272	25.3	-24.2	1.42087
140720	94726	97357	76291.6	95329.6	52448	3.3	31.9	1.42212
114976	90709.4	83068	54098	96910.3	36584	53.9	-24.2	1.42212
129668	89494.8	94954	62323.8	88699.9	46048	-27.5	-2.2	1.4259
7119	68219.2	6839	5352.6	69366.8	5057	11	0	1.42716
7016.25	71256.3	6453	11305.8	68383.7	10835	299.2	185.9	1.42842
142310	91172.5	102294	88540.1	93461.6	62085	2.2	-13.2	1.43345
17177.2	75224.1	14965	12765.5	73180.5	11432	-40.7	59.4	1.43597
128245	87088.5	96507	53663.5	86601.6	40610	-11	7.7	1.43597
127227	92154.4	90478	58749.9	95163.8	40459	56.1	-26.4	1.43848
6177	65866.6	6146	5817.9	66483.3	5735	0	23.1	1.43848
114170	87023.7	85979	55595.1	86669.1	42039	18.7	2.2	1.44226
117104	91413.1	83954	40254.5	90075.1	29288	47.3	3.3	1.44478
111256	93189.2	78242	59766.3	93742.5	41783	108.9	41.8	1.44604
15155.2	68159.1	14572	7429.4	70086.8	6947	40.7	4.4	1.44604
44523	90403.4	32276	49852	102116	31994	2812.7	1480.6	1.44981
11808.8	80022.6	9671	30526.1	76497.3	26152	3482.6	1439.9	1.45107
71802.8	88046.9	53445	106285	89735.2	77623	148.5	149.6	1.45107
49306.5	73010	44259	20711.9	74646.7	18184	-6.6	-19.8	1.45485
69660.8	76111	59982	17666	71102.3	16283	24.2	-58.3	1.45736
102767	86855.6	77542	63586.6	92928.9	44843	-20.9	22	1.45736
122909	88612.7	90901	57143.9	88747.9	42198	0	-29.7	1.45862
110197	92164.9	78358	46899.6	89544.4	34325	5.5	-16.5	1.45862
5750.25	64828.6	5813	6354.7	69352.5	6005	294.8	82.5	1.46114
162272	104373	101891	99423.5	123123	52921	20.9	29.7	1.4624
109820	89774	80170	46433.2	95420.2	31891	0	-18.7	1.4624
121980	88678.3	90147	47956.7	88739.6	35417	30.8	27.5	1.4624
97677.8	86763.5	73780	49027	85951.4	37382	9.9	20.9	1.46617
7241.25	65774.4	7215	3655.3	68995.9	3472	-15.4	-13.2	1.46869
23845.5	78023.8	20029	6575.8	90044.2	4786	-14.3	14.3	1.47372
126369	87968.6	94144	57981	94669.5	40138	28.6	57.2	1.47624
129806	89827.1	94704	59317.5	88459.3	43946	44	-7.7	1.4775
127347	87861.8	94988	65125.5	90686.4	47064	42.9	48.4	1.47876
8424.75	65956.8	8371	3207.6	69263	3035	16.5	0	1.47876
151998	100614	99006	86638.2	104685	54238	-8.8	47.3	1.48127
43502.2	81244.9	35091	61463.6	79952.3	50381	6627.5	3236.2	1.48253
122632	105412	76242	176781	99831.3	116051	3432	2011.9	1.48379
141164	92420.1	100101	59804.8	97764.2	40090	4.4	-4.4	1.48379
112846	85997.7	85996	48667.3	84048.2	37948	0	14.3	1.48505
18618.8	76911.3	15865	55966.9	80210.1	45728	3874.2	1711.6	1.48505
64185	95546.4	44025	107633	94083.6	74974	162.8	154	1.48883
6576.75	75168.1	5734	25571.7	82914.5	20212	1941.5	840.4	1.49008
235435	163387	94435	262143	111593	153950	9197.1	5867.4	1.49008
7738.5	64902.8	7814	3823.6	65460.7	3828	12.1	-14.3	1.49134
109657	90605.5	79316	50171	86693	37927	22	-13.2	1.4926
123643	88460.3	91601	62777	94767.8	43413	16.5	14.3	1.49386
150571	95417.6	103417	62814.4	87570.6	47009	-23.1	-22	1.49763
71560.5	78999.2	59365	103745	77264.7	87997	5828.9	2891.9	1.49763
122737	89816.3	89557	56441	89590.4	41287	77	-2.2	1.49889
239379	149238	105120	262143	113078	151929	5237.1	2833.6	1.50015
18057	67823.5	17448	4206.4	65309.3	4221	28.6	28.6	1.50015
50472.8	73614.2	44934	56887.6	87419.7	42647	5085.3	3212	1.50267
64872	82343	51631	81785	79853.7	67121	8147.7	3504.6	1.50267
147033	95022.6	101407	63401.8	97118.1	42784	-49.5	-17.6	1.50267
108446	92070.9	77192	37713.5	91628.7	26974	20.9	74.8	1.50267
24590.2	73992	21780	10554.5	76447.8	9048	38.5	34.1	1.50267
112346	86534.8	85084	42156.4	84145.9	32833	45.1	14.3	1.50393
133623	91268.4	95949	58286.8	96170.3	39720	49.5	23.1	1.50896
119662	83569.4	93840	46411.2	90282.1	33690	117.7	-16.5	1.51022
123112	89957.6	89690	53201.5	97331.6	35822	6.6	28.6	1.51148
7931.25	63187.7	8226	3536.5	60815.6	3811	72.6	45.1	1.51525
87357	104273	54904	118457	105920	73293	47.3	169.4	1.51651
103055	93297.8	72390	51096.1	90147.9	37146	11	38.5	1.51651
124772	87393.6	93566	53494.1	88045.3	39818	62.7	72.6	1.51903
150653	90588.2	108990	105597	88558.3	78145	15.4	-51.7	1.51903
111449	88233.1	82780	52996.9	86611.4	40101	-5.5	3.3	1.52029
18120	67258.3	17656	6156.7	68179.4	5918	28.6	-26.4	1.52155
113174	89322	83036	64241.1	95545.2	44064	61.6	-15.4	1.52281
133064	95339.9	91467	58773	99315.4	38783	37.4	-7.7	1.52406
126782	90310.1	92003	69735.6	86533.7	52814	2.2	16.5	1.52532
7023.75	66779.1	6893	5441.7	71354	4998	33	-29.7	1.52532
110939	87861.2	82750	48213	88777.7	35591	67.1	-25.3	1.52658
112209	95486.9	77013	50059.9	106628	30768	3.3	44	1.52658
53508	74666.2	46965	71021.5	74402.4	62558	5053.4	2564.1	1.52784
133779	96205.9	91131	69709.2	110898	41195	116.6	4.4	1.5291
124172	89068.6	91365	56309	85200	43313	3.3	-30.8	1.53036
109776	87967.9	81783	39092.9	86618.2	29578	5.5	24.2	1.53161
116016	87105	87288	47941.3	87776.8	35794	0	1.1	1.53161
133628	94163.2	93003	117990	93024	83125	37.4	-12.1	1.53287
118094	84913.3	91145	68572.9	82985.4	54154	97.9	1.1	1.53287
7608	69588	7165	26185.5	68435.7	25076	651.2	326.7	1.53539
10752.8	65803.7	10709	3443	65784.4	3430	-7.7	36.3	1.53665
118960	96187	81052	102872	88473	76202	30.8	48.4	1.53665
135782	92422.5	96282	62850.7	91925.2	44808	-13.2	14.3	1.53665
46726.5	77777.8	39372	45962.4	84094.8	35819	3023.9	2291.3	1.53665
38491.5	74211	33992	13467.3	79014.6	11170	8.8	36.3	1.53791
134974	92774.6	95346	60981.8	90129.1	44342	125.4	69.3	1.53917
31011.8	77592.7	26193	12081.3	73638.4	10752	3.3	17.6	1.54042
146044	90469	105795	55426.8	97549.5	37237	-5.5	7.7	1.54042
148288	94388	102960	65153	90312.1	47279	34.1	-66	1.5442
145515	99827	95530	89435.5	111975	52344	146.3	79.2	1.54546
122988	88455.4	91121	57280.3	90628.5	41421	55	-1.1	1.54672
143926	92141.8	102368	87433.5	111436	51420	14.3	7.7	1.55301
130467	91319	93631	64704.2	92586.3	45800	-16.5	23.1	1.55427
81009	78025.4	68042	62735.2	72832.8	56450	236.5	273.9	1.55427
18557.2	70433.1	17267	6790.3	75170.5	5920	42.9	27.5	1.55553
115768	86850	87357	58921.5	90451.8	42691	2.2	41.8	1.55679
131133	90232.6	95242	57225.3	88626.5	42316	7.7	-35.2	1.55804
64411.5	89301.3	47270	107626	88256.7	79919	12915.1	5449.4	1.5593
116529	84411.1	90472	44294.8	85111.7	34107	23.1	22	1.56056
123084	88352.8	91298	56063.7	90882.3	40428	2.2	51.7	1.56182
18756	68031.5	18068	6501	66456	6411	18.7	34.1	1.56308
107313	91875.2	76548	47082.2	95653.1	32258	18.7	-6.6	1.56434
106523	98777.6	70675	104442	106055	64539	1004.3	2162.6	1.56559
115396	86778.5	87148	52823.1	83902.5	41260	-19.8	85.8	1.56559
148161	93815.3	103500	63883.6	97952.3	42742	94.6	34.1	1.57189
122849	90358.7	89101	48820.2	85630	37364	-3.3	-7.7	1.5744
12412.5	66437.9	12244	3931.4	70032.1	3679	11	37.4	1.5744
110166	88772.1	81330	47186.7	98384.7	31432	-31.9	5.5	1.57566
25582.5	75358.5	22248	21468.7	104390	13478	9.9	-2.2	1.57692
110380	89373.6	80940	49123.8	93299.1	34506	123.2	19.8	1.57692
44427.8	72159	40350	28685.8	72203.1	26037	1796.3	1238.6	1.57818
47256.8	73023.9	42411	34513.6	80100.7	28238	3396.8	2436.5	1.57944
116179	87174.3	87341	54772.3	90826.6	39521	85.8	-17.6	1.58196
39624	102628	25303	63412.8	91489.5	45424	5465.9	3147.1	1.58196
114898	94188.4	79946	68072.4	100895	44216	59.4	27.5	1.58321
33376.5	102669	21305	73804.5	113675	42550	357.5	338.8	1.58447
108701	85161.5	83651	43098	86571.2	32626	9.9	17.6	1.58699
71975.2	78779	59876	27131.5	73847.1	24078	-19.8	38.5	1.58699
110741	87973.4	82497	46083.4	85791.6	35203	-26.4	-9.9	1.59077
98232	88779.2	72514	221360	93829.8	154610	5328.4	3494.7	1.59328
26772.8	69734.1	25161	9295	69443.4	8772	55	38.5	1.59328
131956	90658.4	95390	60049	91565	42979	399.3	143	1.59454
128654	87975.5	95839	52625.1	83236.9	41434	41.8	-23.1	1.59706
133012	92589.4	94148	69654.2	85678.4	53279	16.5	-3.3	1.60209
134872	90678.3	97476	76920.8	85133.3	59214	50.6	13.2	1.60461
105260	83790.9	82328	56771	85537.6	43496	-24.2	15.4	1.60713
232604	157306	96906	140823	126593	72903	20.9	-27.5	1.60838
5427.75	63588.3	5594	3868.7	63559.6	3989	227.7	111.1	1.60838
130589	91474.9	93559	62230.3	96075.9	42449	1.1	15.4	1.60964
8363.25	66621.4	8227	3771.9	67410.8	3667	3.3	-9.9	1.60964
210921	127759	108195	218189	144351	99059	6074.2	2861.1	1.6109
127768	93800.5	89268	67962.4	103425	43065	-15.4	-8.8	1.61216
110924	86434	84105	39691.3	87218.7	29824	42.9	-14.3	1.61342
137813	92455.8	97687	63501.9	90214	46131	-28.6	-3.3	1.61468
7278.75	66225.2	7203	3884.1	67057	3796	2.2	7.7	1.61594
131979	93428	92578	89788.6	105650	55697	55	46.2	1.61845
110575	84117.4	86149	45749	81637.2	36726	-40.7	15.4	1.62097
159618	100578	104006	81083.2	102302	51943	6.6	1.1	1.62097
17402.2	67543.6	16885	4343.9	71871.2	3961	11	-24.2	1.62223
24273	74306.6	21408	7340.3	72710.7	6616	-18.7	31.9	1.62349
143245	95902.3	97888	97796.6	120347	53256	-4.4	9.9	1.62349
77085.8	82816.5	61001	101400	81478.2	81560	9441.3	4622.2	1.62852
130004	88479.5	96293	69942.4	95840.1	47827	-1.1	12.1	1.62852
84853.5	86417.4	64350	116862	88012.3	87018	6333.8	3284.6	1.62978
129736	94949.1	89547	90899.6	94205.8	63236	31.9	58.3	1.62978
123519	87779.5	92219	39067.6	95591.9	26784	3.3	-11	1.63104
67195.5	78005.5	56454	57828.1	75215.8	50386	7389.8	3863.2	1.6323
93044.2	84769.8	71933	58301.1	86481.1	44181	4972	3576.1	1.63481
135350	90558.7	97951	61866.2	89093.4	45508	-1.1	-28.6	1.63733
67789.5	76785.5	57858	73916.7	75030.7	64563	1029.6	1083.5	1.63733
99158.2	82293	78967	37530.9	86679.8	28376	52.8	33	1.63985
98936.2	89319.6	72592	41563.5	93534.3	29122	12.1	6.6	1.64111
6023.25	68341.4	5776	4228.4	70422.5	3935	30.8	68.2	1.64111
136763	95851.9	93508	82397.7	91417.2	59070	12.1	56.1	1.64362
74390.2	89811.5	54283	80962.2	84324.3	62923	1801.8	1232	1.64362
93375	92393.8	66232	35504.7	86348.6	26947	3.3	33	1.6474
145914	97414.7	98164	88448.8	93665.5	61886	-28.6	36.3	1.6474
45761.2	71786.1	41777	35758.8	69986.2	33485	3801.6	1788.6	1.64866
7287.75	65587.8	7282	2029.5	64880.6	2050	-22	13.2	1.64866
132456	92031.9	94322	62112.6	93892.4	43354	41.8	-15.4	1.64992
8351.25	65679.5	8333	2706	65270.7	2717	42.9	20.9	1.65117
126950	88262.6	94262	65750.3	95344.8	45194	86.9	38.5	1.65243
122564	87909.8	91370	56928.3	88145.7	42326	-22	-34.1	1.65243
167620	103637	105997	111607	103184	70886	62.7	67.1	1.65243
105535	92337.1	74903	47742.2	94816	32999	12.1	-28.6	1.65243
119474	91049.7	85995	98953.8	94512	68616	103.4	70.4	1.65369
114174	88505.4	84543	58407.8	84881.4	45096	40.7	-20.9	1.65495
68504.2	76721.2	58517	81833.4	74663.9	71829	1160.5	886.6	1.65747
136757	91733.3	97702	61890.4	86844	46705	3.3	-14.3	1.65747
113852	89530.4	83339	71808	95414	49322	11	27.5	1.65873
19629	74457.7	17277	6186.4	79372	5108	15.4	-3.3	1.66502
142042	97255.4	95716	112101	99901.4	73539	396	154	1.66628
123274	86561.5	93331	57148.3	89230.5	41973	-2.2	-28.6	1.66879
127168	92916.6	89694	61473.5	88613.6	45464	55	-24.2	1.66879
253960	161731	102909	121544	167347	47599	-1.1	3.3	1.66879
92581.5	87279.7	69517	49638.6	96163.5	33829	19.8	-5.5	1.67005
121490	95218.6	83618	53010.1	92277.7	37648	13.2	42.9	1.67005
109406	82131.5	87299	39156.7	79945.6	32099	-3.3	27.5	1.67131
136967	92999.2	96520	67619.2	98263.6	45098	37.4	-4.4	1.67131
5580.75	64289	5689	2662	63833.5	2733	27.5	-8.8	1.67131
38319	102719	24448	68319.9	105453	42459	3681.7	2662	1.67257
128364	87862.3	95746	53849.4	87126.9	40505	8.8	-17.6	1.67257
145739	94854.3	100693	84792.4	107242	51817	243.1	149.6	1.67383
129743	90465.5	93990	58902.8	93709.1	41194	35.2	6.6	1.67383
54054.8	79304.5	44670	72278.8	76528.2	61897	6021.4	2506.9	1.67383
107938	89686.7	78873	50571.4	92470.8	35841	-17.6	-25.3	1.67634
118051	86439.3	89503	39817.8	87061.7	29973	35.2	-90.2	1.6776
146290	96816.4	99025	84260	101652	54323	585.2	206.8	1.67886
116542	85254.9	89587	35175.8	85447.2	26979	50.6	24.2	1.68012
124724	90368.6	90451	58352.8	88300.6	43309	68.2	50.6	1.68012
223304	181326	80708	104699	153177	44795	-36.3	7.7	1.68138
126165	89778.7	92097	65642.5	84874.5	50686	-11	3.3	1.68264
262143	153221	112124	262143	91716.1	187315	33768.9	14888.5	1.6839
15226.5	67786.4	14721	10762.4	73471.3	9600	-4.4	0	1.68515
106308	86050.6	80964	43203.6	85216.1	33226	36.3	0	1.68641
103859	83995.9	81034	64928.6	85575.6	49724	16.5	35.2	1.68641
111056	87394.6	83279	42407.2	86246.2	32224	33	-15.4	1.68767
132152	90256.8	95956	62346.9	88008.4	46427	13.2	-42.9	1.68767
128232	91024.2	92325	74290.7	91648.1	53124	14.3	1.1	1.68893
21936	66629.5	21576	4082.1	69217.2	3865	-2.2	-12.1	1.69019
114585	97265	77206	46801.7	97241.7	31542	-17.6	-49.5	1.69396
75409.5	75588.3	65381	93374.6	73452.5	83311	8070.7	4144.8	1.69522
7182	64265.4	7324	4092	68639.2	3907	31.9	7.7	1.69648
119411	92805.6	84324	55913	90032.3	40700	-49.5	2.2	1.69774
24985.5	70216.5	23320	21503.9	69028.2	20416	566.5	298.1	1.69774
43884.8	89140.6	32264	20066.2	81276.8	16180	26.4	-28.6	1.699
9239.25	68721.3	8811	6881.6	72870	6189	26.4	-14.3	1.70026
118157	89702.3	86325	44579.7	86889.6	33624	9.9	27.5	1.70151
125051	90010.4	91049	61735.3	92216	43874	62.7	24.2	1.70529
127022	96819.9	85979	81005.1	98694	53790	49.5	74.8	1.71032
69415.5	84590.9	53779	104230	90727.2	75290	3699.3	2054.8	1.71158
20577	69272.8	19467	9775.7	74176.3	8637	22	27.5	1.7141
12813.8	67526.7	12436	15065.6	68531.9	14407	26.4	-28.6	1.71536
56650.5	74889.5	49575	47789.5	73230.8	42768	5522	2759.9	1.71662
115504	90644.3	83510	59689.3	96160.2	40680	-49.5	-2.2	1.71662
137812	94116.3	95963	64510.6	108014	39141	-39.6	23.1	1.71662
51797.2	78167.6	43427	81044.7	73588.8	72176	4006.2	1878.8	1.71788
29375.2	72330	26616	35846.8	74898.2	31366	-13.2	-13.2	1.71788
113898	90005.4	82933	39937.7	86704.8	30187	-51.7	-4.4	1.71788
165602	99428.9	109152	67284.8	94642.4	46592	-45.1	45.1	1.71913
124474	87942.1	92760	62564.7	87628.8	46791	80.3	46.2	1.72165
5680.5	64609	5762	2515.7	70759.2	2330	0	2.2	1.73172
103038	88718.2	76114	44301.4	90362.2	32130	-9.9	4.4	1.73298
128134	98347.8	85385	91405.6	100622	59533	0	-11	1.73424
143405	89891.1	104551	72888.2	91413.3	52255	71.5	-23.1	1.73927
13686	67539.6	13280	7186.3	71260.6	6609	-9.9	24.2	1.74556
120061	88258.1	89151	56630.2	89077.3	41664	-3.3	46.2	1.74934
128789	90817.8	92937	75359.9	84433.8	58493	31.9	-20.9	1.7506
142774	88638.6	105562	68329.8	90873.5	49278	-26.4	44	1.7506
26862.8	73033.7	24105	10750.3	71964.4	9790	-35.2	-18.7	1.75311
61454.2	81544.1	49390	89202.3	74679.2	78281	3341.8	1736.9	1.75815
7727.25	66528.2	7612	7144.5	64457.9	7264	497.2	246.4	1.75815
36117	83335	28403	34262.8	88431.3	25392	4361.5	2768.7	1.75941
128464	91354.5	92158	81128.3	95256.3	55816	48.4	-11	1.76066
12144.8	65876.4	12082	18195.1	65738.7	18139	143	114.4	1.76192
54132	80901.1	43851	65068.3	78904.5	54044	1482.8	726	1.76318
124674	89283.9	91513	58204.3	82644.9	46155	-18.7	27.5	1.76318
134193	87749.9	100222	55402.6	90944.4	39924	18.7	7.7	1.76444
120782	86265	91759	41728.5	83271.5	32841	60.5	47.3	1.76444
62391.8	79716.6	51293	69394.6	75462.9	60266	6972.9	3139.4	1.7657
118490	85865.5	90436	45312.3	86015.1	34524	8.8	-1.1	1.7657
117168	89120.6	86161	47377	87113.5	35642	-52.8	-9.9	1.7657
129424	88326.6	96029	56676.4	90373.4	41100	-25.3	-67.1	1.76947
126593	88429.1	93820	64617.3	85233.9	49684	77	44	1.76947
12168	64617.3	12341	5990.6	64045.7	6130	242	188.1	1.76947
107458	84743.5	83102	39931.1	82215.7	31830	-24.2	-6.6	1.77199
15085.5	67163.3	14720	5819	67989.7	5609	-3.3	-15.4	1.77325
131728	92955.9	92871	69896.2	103493	44261	81.4	44	1.77325
114938	92568.1	81373	48880.7	94577.8	33871	5.5	-22	1.77577
162047	99742	106474	79995.3	100409	52212	-9.9	42.9	1.77577
130030	90607.4	94050	55108.9	89924	40163	0	23.1	1.77577
157400	95822.9	107650	74591	101411	48204	1.1	-33	1.77828
138004	99704.1	90711	69155.9	103456	43808	-49.5	-23.1	1.77828
67624.5	91523.4	48423	98802	92261.4	70182	8382	3649.8	1.77828
13128	66079.6	13020	5663.9	67038	5537	-33	-3.3	1.7808
115043	91836.2	82097	51328.2	98588.7	34120	256.3	114.4	1.78206
118298	86418.1	89712	50625.3	80015.9	41464	58.3	-8.8	1.78206
43206	73306.8	38626	43655.7	70952.5	40323	3377	1645.6	1.78332
137902	97071.3	93102	51863.9	96863.9	35090	0	34.1	1.78584
16530.8	72845.6	14872	9021.1	78212.3	7559	-24.2	2.2	1.78709
111894	89364.7	82058	79278.1	90491.5	57415	-3.3	55	1.78835
115453	85977.9	88003	47427.6	85602.2	36310	-15.4	12.1	1.78835
137020	91585.5	98048	62135.7	97493.9	41768	60.5	-17.6	1.78961
125623	93540.9	88013	75586.5	87481.5	56625	188.1	80.3	1.79087
117192	93699.8	81967	64332.4	100762	41842	44	41.8	1.79087
9554.25	68951.4	9081	2662	70373.9	2479	18.7	3.3	1.79213
6340.5	64724.5	6420	14081.1	67006.9	13772	1670.9	742.5	1.79213
6332.25	67654.1	6134	3102	67809.4	2998	3.3	19.8	1.79464
166315	98588.1	110557	68330.9	103249	43372	7.7	51.7	1.7959
123886	92141.7	88114	57064.7	89728.5	41679	31.9	26.4	1.7959
94600.5	89870.8	68985	49140.3	89676.4	35912	15.4	-8.8	1.79842
143199	92302.7	101673	79659.8	98936.5	52767	-49.5	-11	1.79968
56916.8	78647.6	47428	72729.8	81360.4	58584	3467.2	1632.4	1.79968
8142	66466.6	8028	8030	68460.3	7687	-5.5	2.2	1.8022
110260	86745	83302	63250	84733.3	48920	39.6	16.5	1.8022
101690	87021.6	76583	40483.3	86519.3	30665	3.3	36.3	1.80345
133652	90249.1	97054	66111.1	93910.5	46136	51.7	45.1	1.80597
68967.8	79915.7	56558	94950.9	82082.9	75810	2654.3	1321.1	1.80849
102658	88958.8	75628	49470.3	88596.1	36594	-38.5	7.7	1.80975
144078	96603.3	97743	68142.8	109127	40923	50.6	36.3	1.80975
52663.5	72095.5	47872	48021.6	73296.8	42937	2049.3	1118.7	1.80975
128490	87699.4	96018	50483.4	93783.1	35278	-11	38.5	1.81226
24500.2	68160.1	23557	16082	70460.6	14958	378.4	207.9	1.81352
17392.5	73254.2	15560	21046.3	69426.2	19867	465.3	332.2	1.81478
133391	88562.6	98709	68358.4	93072.2	48134	3.3	15.4	1.81478
127528	90278.5	92577	75189.4	94898.7	51925	41.8	-7.7	1.81604
7233	65946.3	7188	1949.2	66085.2	1933	46.2	0	1.81982
108232	91526.6	77498	48774	94060.4	33983	18.7	-3.3	1.82107
148223	109772	88492	193905	105399	120568	6939.9	3679.5	1.82107
125541	90893	90518	53017.8	91786.4	37855	105.6	25.3	1.82233
7104	63925.3	7283	10172.8	64651.3	10312	184.8	112.2	1.82359
148596	98556.7	98810	91417.7	95093.1	63003	-61.6	18.7	1.82485
115124	92006.2	82003	44513.7	84947	34342	-30.8	5.5	1.82862
111074	85063.1	85576	46922.7	83633.7	36769	16.5	-31.9	1.8324
10076.2	66541.4	9924	5630.9	82722.9	4461	7.7	14.3	1.83366
150712	100006	98765	97632.7	115717	55294	103.4	15.4	1.83492
118864	87760.7	88763	55587.4	88623.9	41106	17.6	22	1.83492
111414	86405.7	84504	38285.5	84358.6	29743	281.6	75.9	1.83618
117664	87175.7	88456	72639.6	81078.2	58715	-12.1	2.2	1.83743
121928	88610.6	90177	71440.6	85000.8	55081	61.6	-7.7	1.83869
136244	105477	84653	140898	105317	87677	1568.6	1729.2	1.83869
15878.2	67986.2	15306	9862.6	79816.7	8098	-5.5	-6.6	1.83995
114631	84611	88788	42983.6	86177.6	32688	40.7	7.7	1.84121
146444	97985.8	97946	69861	111571	41036	-25.3	-40.7	1.84121
71953.5	80556.6	58537	32901	73857.6	29194	-22	-27.5	1.84373
6059.25	66415.6	5979	2535.5	68017.4	2443	-18.7	-14.3	1.84624
154418	101073	100125	80677.3	106021	49870	-3.3	-27.5	1.8475
92379.8	83149.5	72811	35497	81221	28642	4.4	28.6	1.8475
106077	95304.1	72944	170282	94205.8	118460	16496.7	7118.1	1.8475
97815.8	89867.8	71332	52659.2	86238	40018	64.9	-6.6	1.85002
21849.8	66088.8	21667	4770.7	64664.4	4835	18.7	19.8	1.85002
138139	92216.3	98172	61076.4	98095.9	40804	3.3	34.1	1.85128
69359.2	87044.1	52221	98133.2	80558.9	79833	2901.8	1802.9	1.85631
126554	89108.5	93076	52812.1	86529.5	39999	5.5	-9.9	1.85631
148078	92880	104484	67399.2	89590.4	49303	29.7	-14.3	1.85757
109364	84687.8	84632	42211.4	82768.3	33423	22	-17.6	1.85757
50222.2	82348	39969	23959.1	80443.9	19519	1123.1	503.8	1.85757
99735	84307	77529	35275.9	82583.5	27994	16.5	27.5	1.85883
61707	79403.7	50930	67102.2	77149.7	57001	4728.9	2050.4	1.86386
46047.8	73851.3	40863	42379.7	74000.7	37532	5405.4	2795.1	1.86512
124708	87189.1	93737	60287.7	91653.9	43108	34.1	25.3	1.86764
108621	86547.1	82251	62901.3	95227.4	43289	42.9	-16.5	1.87016
103559	86272.2	78668	42368.7	86446.9	32120	-7.7	29.7	1.87016
98102.2	87180.7	73746	39189.7	84348.8	30449	75.9	30.8	1.87141
13344.8	69619.6	12562	8599.8	67683	8327	118.8	299.2	1.87393
126890	89857.7	92545	64663.5	86450.2	49020	-55	39.6	1.87519
126088	89224.8	92612	77641.3	89920	56587	35.2	2.2	1.87645
116075	88291.5	86159	47641	94309.2	33106	-5.5	-7.7	1.87771
64244.2	73282.7	57453	26837.8	67645.2	26001	-24.2	-3.3	1.87771
108862	89798	79449	65595.2	97221.6	44217	-5.5	23.1	1.87897
82336.5	106367	50730	129065	101062	83695	7088.4	3862.1	1.87897
118450	93017.5	83455	58969.9	95764	40356	-37.4	-31.9	1.88022
109794	89366.8	80516	58733.4	95491.1	40309	75.9	-35.2	1.88148
144146	103415	91348	161098	121263	87065	3549.7	1889.8	1.884
109124	85947	83209	66271.7	89215.4	48682	20.9	-33	1.88526
127513	95694.1	87327	66233.2	88751.5	48908	6.6	-7.7	1.88652
66116.2	90559.4	47847	73186.3	97651.3	49117	2834.7	1625.8	1.88778
61719	112042	36101	174330	113595	100576	4324.1	2937	1.88903
120534	85331.6	92572	54629.3	83623.8	42813	-24.2	6.6	1.89029
43674.8	70983.5	40323	11404.8	70745.4	10565	-51.7	24.2	1.89029
116719	84941	90054	45887.6	79855.8	37659	5.5	15.4	1.89029
130775	90668	94526	67048.3	89693.4	48990	59.4	5.5	1.89281
154796	95885	105801	85894.6	99652.8	56488	-19.8	52.8	1.89281
118309	87385.8	88727	60283.3	91585.6	43137	-23.1	-63.8	1.89533
128954	95392.9	88593	53154.2	94949.7	36688	-56.1	-16.5	1.89533
103520	87643.4	77408	59046.9	90020.2	42987	63.8	26.4	1.89658
91039.5	90329.7	66051	56789.7	100198	37144	58.3	-16.5	1.89658
69876	76369	59964	47809.3	78319	40006	1091.2	1083.5	1.8991
112502	85711.4	86020	58534.3	83203.6	46105	16.5	-45.1	1.90162
119226	85550.6	91333	47367.1	83713.1	37082	39.6	29.7	1.90162
109306	87339.7	82019	45122	84366.1	35051	8.8	-5.5	1.90162
85939.5	87284.7	64526	96498.6	91407.7	69186	6216.1	3142.7	1.90288
70455	90089.1	51253	82017.1	79986.2	67200	3669.6	1804	1.90288
29616	78051.8	24867	15838.9	73503.6	14122	2.2	8.8	1.90288
232226	139516	109085	219021	128820	111425	14192.2	6637.4	1.90414
81715.5	83001	64521	95967.3	82211.1	76502	6547.2	3312.1	1.90414
160009	98847.5	106086	83076.4	113973	47770	37.4	25.3	1.90414
15408	65374.8	15446	10521.5	66731.5	10333	672.1	334.4	1.90414
124418	87518	93168	58218.6	90832.4	42005	-26.4	31.9	1.90665
82785	84486.7	64216	186348	81416	150001	13893	7146.7	1.90665
69858	77511.5	59065	68657.6	75462.8	59626	5984	2761	1.90791
115377	91230.3	82882	62647.2	90363.1	45435	3.3	5.5	1.90791
126343	90442.4	91550	59859.8	89760.3	43705	12.1	-27.5	1.90917
10726.5	67841.3	10362	21676.6	69630.3	20402	2775.3	1208.9	1.91169
116806	84370.1	90731	50816.7	90712.4	36713	-17.6	-16.5	1.91169
75137.2	80307.2	61317	68433.2	90665.1	49466	23.1	-17.6	1.91169
115732	85339.6	88876	48088.7	85243.6	36971	74.8	-29.7	1.91295
105683	92396.7	74960	52652.6	87256.4	39546	-20.9	116.6	1.91295
110072	90104.1	80059	48521	89337.3	35594	-22	-3.3	1.91798
109292	88636.4	80808	43644.7	85758.4	33353	48.4	-13.2	1.91798
19104.8	91570.9	13673	40495.4	88836.7	29874	1393.7	1265	1.9205
157695	100402	102933	85978.2	102583	54928	-23.1	38.5	1.9205
127339	90043.9	92680	51412.9	96389.6	34956	13.2	5.5	1.92301
144037	106262	88833	115883	111992	67813	119.9	16.5	1.92427
131147	96122.2	89416	88513.7	97445.5	59529	24.2	12.1	1.93182
206411	113652	119024	258306	119849	141247	2992	1723.7	1.93182
138694	93986	96711	75907.7	101832	48852	-14.3	27.5	1.93308
177756	101159	115160	120527	121278	65130	34.1	-13.2	1.93308
95526	86825.7	72103	49597.9	86572.4	37546	-1.1	-13.2	1.93434
80205	83139.3	63223	106960	82302.5	85170	2414.5	1584	1.93434
134699	89155.6	99014	70074.4	93472.5	49131	-31.9	34.1	1.9356
113326	86302.3	86057	46906.2	84665.8	36308	9.9	-16.5	1.93686
155585	119049	85649	262143	68377.1	251251	38483.5	16967.5	1.93812
135762	94984.6	93671	87796.5	97232.5	59176	16.5	-14.3	1.93812
122185	88338.1	90646	58710.3	85170	45176	51.7	7.7	1.93937
262143	103896	165355	262143	142296	120733	295.9	181.5	1.93937
117040	87047.9	88116	66436.7	91580.2	47543	69.3	18.7	1.94063
115942	88629.2	85732	47064.6	85358.4	36135	24.2	3.3	1.94063
42858	75045.9	37427	10907.6	73407.3	9738	7.7	9.9	1.94315
135232	94291	93992	74727.4	99194.6	49371	17.6	-13.2	1.94441
137498	91620.8	98352	60280	91231.6	43302	7.7	-15.4	1.94441
86231.2	87935.3	64266	98414.8	86822.7	74286	515.9	922.9	1.94693
119585	89475.3	87590	40140.1	95284.8	27608	56.1	47.3	1.94944
103634	86975.9	78088	46222	85200.1	35554	22	-55	1.9507
13211.2	75229.2	11509	18888.1	76372.8	16208	3355	1703.9	1.9507
125687	86255.3	95496	62494.3	93809.5	43659	-4.4	13.2	1.95196
116702	86970.6	87940	44628.1	89011.7	32858	7.7	20.9	1.95448
146579	96894.5	99141	84984.9	97440	57159	88	50.6	1.95573
47574	79005.9	39463	15963.2	81060.3	12906	-2.2	-30.8	1.95573
131116	92774.8	92620	75109.1	93311.2	52752	-46.2	-17.6	1.95951
86024.2	83231.5	67735	36892.9	81898.7	29522	9.9	-29.7	1.96077
17897.2	70263.8	16693	7144.5	74109.2	6318	47.3	24.2	1.96203
115784	88417.5	85820	61801.3	92769.2	43659	-48.4	42.9	1.96329
84153	109218	50496	124732	99101.1	82486	3644.3	2532.2	1.96329
61862.2	78507.5	51641	73654.9	74954.2	64400	3851.1	2206.6	1.96454
117304	88791.6	86581	51821	90131.1	37680	-1.1	12.1	1.96958
139044	91216.9	99898	52197.2	92714.5	36896	33	63.8	1.97084
69312.8	77663.8	58489	95909	74654	84195	7179.7	3639.9	1.9721
120669	86168.1	91776	60758.5	92002.5	43280	-52.8	-24.2	1.97335
116021	92109.8	82549	44052.8	90254	31988	15.4	63.8	1.97713
117627	94441.7	81625	76929.6	108495	46469	14.3	0	1.97839
13740	69523.2	12952	3478.2	70747.2	3222	-7.7	26.4	1.97965
132838	90038.6	96688	69998.5	99661.6	46030	72.6	-5.5	1.98091
68255.2	117579	38044	107032	120532	58196	12866.7	6939.9	1.98216
53550.8	76924	45623	61700.1	72101.2	56082	3220.8	1439.9	1.98342
127564	90054.9	92833	51106	92104.4	36364	53.9	-3.3	1.98468
43011.8	74932.7	37618	42600.8	74327.4	37562	6569.2	2950.2	1.98594
19743.8	67178.6	19261	7162.1	69485.6	6755	15.4	-13.2	1.98594
126439	88471.1	93661	51645	92729	36500	45.1	16.5	1.9872
108759	89587	79561	60094.1	88428.2	44537	9.9	-13.2	1.98846
77479.5	95379.1	53237	136394	99705	89652	2115.3	1012	1.99475
153700	128173	78588	46258.3	111595	27166	12.1	56.1	1.99852
58443.8	83300.8	45980	61510.9	82872.7	48643	3238.4	1824.9	1.99978
18864.8	68964.1	17927	6454.8	67510.7	6266	9.9	22	1.99978
111850	90968.4	80580	70387.9	91924.2	50182	39.6	37.4	2.00104
174293	112002	101985	150108	111800	87992	-2.2	27.5	2.00608
172496	124637	90701	45635.7	111219	26891	-66	2.2	2.00733
92712	83369.6	72880	29615.3	82289	23586	12.1	8.8	2.00733
6491.25	67057.1	6344	3704.8	71621.8	3390	11	-4.4	2.00859
130472	88354.4	96776	88277.2	88645.1	65264	-6.6	19.8	2.01111
137426	92395.7	97476	67644.5	101865	43520	-36.3	28.6	2.01111
5942.25	64862	6004	2591.6	67855.8	2503	-16.5	39.6	2.01237
140015	92409.1	99298	65942.8	96698	44692	-26.4	25.3	2.01489
120996	90192	87919	73841.9	100265	48265	80.3	13.2	2.01489
54834.8	76807.1	46788	52519.5	74931.8	45934	8479.9	3901.7	2.02244
150229	98311.4	100145	78010.9	92179	55463	20.9	-33	2.02495
92313	88380.5	68452	39473.5	84084.2	30766	77	-44	2.02495
6128.25	65560.1	6126	3841.2	69234.6	3636	35.2	-28.6	2.02747
127769	88845.2	94248	56812.8	89639.9	41536	27.5	12.1	2.03502
104476	89715.7	76318	53911	106657	33126	22	11	2.03502
152668	110689	90391	62610.9	109795	37372	28.6	-19.8	2.03628
150601	94205.1	104769	71503.3	99734.8	46985	62.7	18.7	2.03628
56445	94078.8	39320	108525	121813	58387	9291.7	3958.9	2.03754
51930.8	83221.3	40895	65611.7	91996.8	46740	7650.5	4216.3	2.03754
90189	86100.5	68648	101079	85059	77879	15339.5	6867.3	2.0388
144486	100044	94649	86213.6	121864	46364	8.8	-28.6	2.04257
5589	68901.6	5316	5633.1	79976.4	4616	-11	-20.9	2.04383
140207	94938.5	96785	90904	97298.4	61229	-33	15.4	2.04509
39144	74826.2	34284	28019.2	73032.9	25143	2989.8	1708.3	2.04509
96581.2	85603.9	73940	39484.5	88192.5	29341	-28.6	-13.2	2.04635
77502	84148	60360	150544	78657.1	125431	4359.3	2413.4	2.04761
129252	91019.7	93064	48814.7	92114	34730	33	22	2.04761
119554	98803.6	79300	70579.3	96376.3	47994	-1.1	23.1	2.04761
66066.8	103380	41882	68994.2	97356	46444	3820.3	3142.7	2.04761
32786.2	67142	32002	7453.6	64957.3	7520	7.7	5.5	2.04887
107046	100481	69818	116406	89214.4	85511	4644.2	2197.8	2.04887
132141	90324.9	95876	53004.6	91548.3	37944	-77	-71.5	2.05012
93009	83412.3	73076	39007.1	84723.7	30173	17.6	-23.1	2.05138
130756	88544.6	96779	64469.9	91248.9	46303	31.9	45.1	2.05264
5062.5	64787.3	5121	5892.7	71648.2	5390	5.5	4.4	2.0539
191864	141600	88799	262143	110416	155592	13049.3	5987.3	2.0539
123372	87918.2	91964	45553.2	87309.5	34193	33	5.5	2.0539
120735	92170.7	85846	63388.6	88047	47182	34.1	1.1	2.05893
105760	87372.9	79328	49492.3	88437.3	36676	-27.5	26.4	2.06145
4896.75	63990.7	5015	3044.8	65661.1	3039	-39.6	-25.3	2.06271
66864	77074.6	56854	81517.7	79084.9	67552	8283	3908.3	2.06523
51415.5	72899.6	46222	58389.1	74134.3	51617	1444.3	1115.4	2.06774
116336	86563	88077	45886.5	81622.5	36843	45.1	12.1	2.06774
106346	99170.6	70278	162218	96368	110318	10245.4	5036.9	2.069
118876	95456.6	81615	69568.4	93444.2	48791	11	19.8	2.07026
125883	101289	81449	34995.4	102551	22364	-18.7	51.7	2.07152
128026	93231.2	89995	36019.5	92076.8	25637	-25.3	47.3	2.07152
127282	87801.6	95005	67675.3	86374.7	51348	23.1	3.3	2.07404
146888	94020.4	102387	75553.5	104656	47312	70.4	-3.3	2.07404
126712	93139.6	89159	78609.3	100213	51408	250.8	74.8	2.07404
114268	104623	71578	108516	98158.9	72451	4508.9	2593.8	2.07529
60198.8	82378.4	47891	75155.3	82241.8	59889	4514.4	2040.5	2.07529
122826	92789.9	86750	59624.4	91616.7	42651	-15.4	15.4	2.07655
116985	84536.8	90691	50116	84403.7	38913	4.4	-20.9	2.07781
107423	90053.2	78177	52860.5	95010.3	36462	38.5	18.7	2.07781
129590	93345.7	90982	99913	96745	67682	-35.2	12.1	2.08159
124353	86889.2	93793	52895.7	88763.6	39054	37.4	3.3	2.08788
106532	88709.4	78703	41800	81066.7	33792	-15.4	17.6	2.08914
96442.5	85295.1	74101	36506.8	78445.5	30499	14.3	5.5	2.08914
107270	89150.6	78856	35164.8	90848.8	25367	-6.6	-50.6	2.08914
122999	90954.9	88625	49463.7	93724.6	34587	101.2	0	2.0904
114519	85924	87346	44299.2	84935.9	34181	18.7	-1.1	2.09669
126714	88490.8	93844	56830.4	87979.5	42333	-5.5	-13.2	2.09921
91442.2	84811.2	70660	38044.6	81135.4	30730	50.6	28.6	2.10172
124668	90836	89945	71875.1	90457.8	52073	93.5	48.4	2.10298
91729.5	77680.1	77389	28328.3	74272.8	24996	-9.9	14.3	2.10298
106721	85967.8	81357	34037.3	84001.8	26555	15.4	-2.2	2.10424
55473.8	111451	32620	107807	119123	59310	3509	2938.1	2.10424
134415	89069.1	98901	63390.8	86461.3	48049	-13.2	-11	2.1055
47280	73965	41892	51272.1	72933	46072	5681.5	2378.2	2.1055
136533	89037.5	100495	53476.5	88485.3	39607	220	112.2	2.10676
136235	89627.3	99616	61924.5	92334.5	43952	-22	20.9	2.10802
9496.5	64075.2	9713	3696	70026.3	3459	-22	19.8	2.10927
6745.5	67543.6	6545	10252	68259.2	9843	1079.1	510.4	2.11053
135656	93021.2	95573	56527.9	90385.1	40987	-80.3	1.1	2.11305
67251.8	78196.9	56363	95990.4	75643.6	83164	6287.6	3098.7	2.11305
10873.5	68546.1	10396	6644	76834.5	5667	-38.5	5.5	2.11431
104800	89607.1	76648	44867.9	96713	30404	-12.1	28.6	2.11557
9102.75	67721.4	8809	5212.9	68504.6	4987	24.2	-7.7	2.11683
104386	86566.8	79026	40401.9	87333.6	30318	6.6	-8.8	2.11808
155165	100675	101007	100309	109079	60267	58.3	-18.7	2.11808
27657	90396	20051	31298.3	92838.1	22094	3094.3	2104.3	2.11808
11035.5	68299.4	10589	14182.3	71391.9	13019	2670.8	1217.7	2.12689
111789	86831.1	84373	52349	87693.5	39122	17.6	24.2	2.12689
117646	88943.1	86685	50470.2	84515.9	39136	23.1	-45.1	2.13067
121132	91585.5	86679	68477.2	100293	44746	180.4	89.1	2.13193
120971	88736.4	89343	57778.6	92234.1	41054	11	27.5	2.13319
120010	87031.6	90369	65971.4	95082.6	45471	62.7	17.6	2.13319
65296.5	88248.8	48491	88198	83575.2	69161	6639.6	3632.2	2.13444
8280.75	71945.8	7543	3627.8	70465.8	3374	-70.4	-3.3	2.13948
117500	87948.4	87557	49541.8	89351.7	36337	3.3	5.5	2.14074
42240.8	68988.2	40127	17620.9	66894.7	17263	-28.6	12.1	2.142
9804.75	70860.6	9068	4640.9	80059.5	3799	1.1	38.5	2.142
148216	92801.8	104669	50180.9	101373	32441	-49.5	14.3	2.14577
112331	87193.4	84430	42698.7	80992.8	34550	11	-23.1	2.15206
26471.2	70555.6	24588	31125.6	70160.5	29074	800.8	436.7	2.15206
126703	92941.6	89342	58371.5	91515.4	41801	300.3	61.6	2.15206
124787	91860.4	89027	65995.6	98371.2	43967	7.7	-40.7	2.15836
148534	92364.2	105391	88103.4	92114.9	62682	48.4	-24.2	2.16087
124377	89629.4	90943	46149.4	87963.4	34383	-12.1	63.8	2.16465
104219	87653.2	77922	36995.2	82427.3	29414	13.2	63.8	2.16591
121574	91599.8	86981	82254.7	87635.7	61512	1.1	6.6	2.16591
119576	92226.7	84970	47797.2	93934.6	33347	46.2	48.4	2.16591
116077	93149.1	81667	74526.1	95144.4	51334	-52.8	-44	2.16717
112067	86042.8	85358	59264.7	91832.7	42294	6.6	33	2.16842
137089	90455.8	99322	90256.1	89943.2	65764	12.1	5.5	2.16968
67458	86124.2	51332	72672.6	84107.5	56626	4350.5	2934.8	2.16968
24874.5	70643.8	23076	7378.8	72707.4	6651	-11	7.7	2.1722
142698	96246.2	97166	84912.3	97648.9	56988	37.4	-15.4	2.1722
102819	86715.9	77706	49126	86681.4	37142	19.8	55	2.1722
114314	95068.7	78803	51398.6	94175.2	35768	-16.5	-6.6	2.17472
146533	103819	92499	77250.8	106926	47348	27.5	-33	2.17598
147607	97012	99715	101859	101074	66045	42.9	-3.3	2.17598
49997.2	94533.3	34661	58317.6	98360.7	38856	5369.1	3030.5	2.17723
106342	90808.3	76747	75563.4	95008.4	52123	14.3	1.1	2.17975
117997	93947.8	82312	60452.7	94746.6	41815	-8.8	13.2	2.17975
74157.8	79362.5	61238	81078.8	76429.1	69523	1375	1299.1	2.18101
110929	88151.2	82470	50479	97506.2	33928	-9.9	34.1	2.18101
130895	87715	97798	60918	91912.8	43436	20.9	-45.1	2.18101
116601	88502.4	86343	53153.1	86480.7	40280	29.7	58.3	2.18604
45593.2	103280	28931	36685	87510.9	27473	240.9	397.1	2.18604
11829	68002.2	11400	19775.8	71081.4	18233	653.4	412.5	2.1873
77493.8	78716.5	64518	83816.7	78431.3	70036	10065	4346.1	2.19108
161256	98569	107215	101386	99466	66801	-45.1	-12.1	2.19108
9115.5	66237.2	9019	3377	69204.2	3198	8.8	17.6	2.19485
121491	88201.5	90271	49040.2	89453.9	35928	-14.3	-9.9	2.19485
57912.8	84769.2	44773	68944.7	81087.5	55722	1115.4	845.9	2.19485
32066.2	75300.8	27908	8265.4	78732.8	6880	108.9	20.9	2.19485
19086.8	76077.7	16442	8372.1	74497.5	7365	58.3	-18.7	2.19611
108748	90206.5	79007	48745.4	92752.4	34442	11	-3.3	2.19611
137404	92153.3	97717	72163.3	87151.8	54265	-27.5	9.9	2.19611
129529	93406.6	90880	85995.8	90893	62005	128.7	23.1	2.19611
66440.2	101080	43077	113583	98582.3	75508	10041.9	5689.2	2.19863
262143	147731	116291	221732	172088	84442	491.7	222.2	2.19863
93111.8	86700.7	70382	45340.9	83038.8	35784	39.6	-7.7	2.20115
86640.8	80586	70460	35097.7	82233.8	27971	-2.2	-23.1	2.2024
108184	89263.5	79427	47958.9	96902.6	32435	17.6	15.4	2.20366
126361	86985.3	95202	55170.5	87843.9	41160	37.4	-27.5	2.20618
53304	81813	42699	57773.1	84668.8	44718	8295.1	4502.3	2.2087
117738	86230.5	89482	50053.3	87619.3	37438	-20.9	-39.6	2.2087
72912.8	80822.9	59122	104986	82496.5	83402	13506.9	6221.6	2.21121
112184	86908.4	84596	42574.4	87348	31943	-17.6	14.3	2.21121
129805	89922.9	94602	71009.4	88808.8	52401	33	20.9	2.21247
136436	89807.7	99562	59007.3	87850.8	44019	4.4	20.9	2.21373
145559	96150.4	99213	63376.5	103022	40316	-2.2	6.6	2.21499
5204.25	64473.7	5290	3855.5	63774.4	3962	-1.1	11	2.21625
21999	89006.4	16198	174471	82856	138000	59.4	19.8	2.21625
112163	91031.9	80749	49149.1	86246.2	37347	93.5	0	2.21877
146423	95253.2	100742	62931	92846.6	44420	70.4	-19.8	2.22128
126705	88843.3	93465	53461.1	81894.9	42782	45.1	11	2.22254
170648	103566	107985	109748	96449.8	74572	26.4	0	2.22506
14554.5	70775.7	13477	17825.5	75946.7	15382	430.1	265.1	2.22632
69135.8	98744.3	45885	107164	91281.6	76939	6305.2	3037.1	2.22632
64782	80324.5	52855	67980	79621.4	55954	4262.5	1971.2	2.22883
41728.5	71909.5	38030	41762.6	70693.1	38716	522.5	333.3	2.22883
136641	90139.5	99345	57786.3	81794.5	46300	17.6	-11	2.23135
95775.8	86693.2	72402	48897.2	84338.5	37996	89.1	73.7	2.23135
122452	87262	91965	50838.7	88385.1	37696	50.6	14.3	2.23387
155123	107055	94962	207306	115569	117558	135.3	5.5	2.23387
166238	98094.2	111062	103432	94933.2	71403	40.7	20.9	2.23638
7062.75	66048	7008	4213	67178.4	4110	27.5	2.2	2.23638
7017.75	67406.6	6823	2777.5	70993.1	2564	15.4	-15.4	2.23764
141202	99594.2	92915	136833	99063.4	90523	39.6	-9.9	2.2389
186751	115178	106261	127630	118189	70771	6300.8	2695	2.24268
211020	119602	115629	262143	97107.7	176915	8591	4272.4	2.24268
127276	88689.3	94049	73076.3	90634.5	52840	-3.3	30.8	2.24519
63186.8	90218	45900	63682.3	82577.8	50540	8998	4346.1	2.24897
11821.5	63497.6	12201	6658.3	62265.7	7008	5.5	171.6	2.24897
133410	95945.8	91126	73964	100362	48298	67.1	-27.5	2.25023
9013.5	66245.2	8917	4233.9	67775.5	4094	9.9	-1.1	2.25149
9846	83724.9	7707	30089.4	130549	15105	4582.6	2030.6	2.25149
142447	94840	98433	80137.2	101808	51586	-3.3	23.1	2.25274
103282	88666.6	76339	50824.4	80908.2	41168	-9.9	5.5	2.25526
150172	102893	95649	99624.8	134392	48582	1039.5	447.7	2.25526
138704	93358.9	97367	54723.9	89958.8	39867	-8.8	1.1	2.25652
123797	90937.6	89217	59492.4	95718.3	40733	18.7	70.4	2.25778
133456	96341.9	90783	97521.6	95550.4	66888	-48.4	35.2	2.2603
65769	78676.9	54784	69399	79624.2	57120	4402.2	2180.2	2.26407
110462	85751.8	84421	51740.7	83183.2	40764	12.1	-28.6	2.26533
6750.75	66961.9	6607	3383.6	66973	3311	-1.1	7.7	2.26659
57120.8	89404.7	41871	76452.2	85235	58783	1617	830.5	2.26659
101947	91197	73261	39037.9	89422.9	28610	11	-2.2	2.26659
123298	90781.3	89010	51456.9	95472.5	35322	9.9	6.6	2.26911
30837	72331.2	27940	40423.9	71769.3	36913	2682.9	1178.1	2.26911
104225	89738.1	76116	49819	91191.7	35803	14.3	35.2	2.27036
96097.5	90794.2	69364	29464.6	85909.7	22477	-5.5	-18.7	2.27036
133414	93418	93595	51935.4	90500.6	37609	-34.1	4.4	2.27162
6182.25	63474.8	6383	2743.4	65047.6	2764	31.9	-11	2.27414
64968	96888	43945	64862.6	94709.3	44883	7449.2	3636.6	2.27414
7342.5	65141.2	7387	5244.8	74934.2	4587	29.7	22	2.27414
105128	88364.9	77968	33540.1	87191	25210	35.2	-3.3	2.2754
125318	93409.7	87923	47672.9	94784.7	32962	51.7	-16.5	2.2754
138734	99048.3	91794	81880.7	101649	52791	26.4	-15.4	2.2754
114658	88456.6	84948	45452	97074.9	30685	7.7	11	2.2754
119444	87226.1	89742	51628.5	87181.8	38810	-37.4	-67.1	2.27666
9190.5	65876.5	9143	5266.8	66685.7	5176	28.6	-15.4	2.27792
14291.2	80050.5	11700	56215.5	82152.7	44845	5520.9	2323.2	2.27917
49068.8	98474.1	32656	73965.1	119426	40589	4293.3	2784.1	2.28169
140176	96216.5	95478	63680.1	88341.5	47241	19.8	48.4	2.28295
103621	85854.1	79098	38724.4	86858.9	29218	-1.1	-38.5	2.28547
116110	87432.4	87032	42895.6	81021.6	34697	-3.3	41.8	2.28547
122697	91255.5	88116	68811.6	93456.2	48254	28.6	-7.7	2.28547
122769	91637.7	87800	67639	92284.4	48034	66	-18.7	2.28672
5706.75	63047.5	5932	9197.1	64046.5	9411	400.4	242	2.28924
7007.25	63710.8	7208	4044.7	62487.9	4242	73.7	105.6	2.28924
115644	84547.6	89640	56015.3	80460.7	45625	56.1	64.9	2.29176
136889	92951.1	96515	72597.8	97002.3	49048	-40.7	28.6	2.29176
86725.5	87446	64996	169553	81482.3	136371	11966.9	6318.4	2.29553
99385.5	93022.3	70019	58516.7	97591.4	39296	85.8	-6.6	2.29553
120652	86600.2	91305	43340	92609.4	30670	35.2	19.8	2.29553
132587	93419.6	93013	79186.8	97343.7	53312	5.5	31.9	2.29931
7160.25	65740.3	7138	4810.3	67533.8	4668	5.5	23.1	2.30183
133589	90488.1	96752	60900.4	100288	39797	31.9	70.4	2.30183
101889	88893.3	75117	46026.2	98147.7	30733	12.1	-6.6	2.30434
100630	88418	74588	41702.1	88457.7	30896	52.8	-36.3	2.30434
117464	86873.7	88613	46310	85311.9	35575	36.3	-31.9	2.30434
10683.8	69772.8	10035	17286.5	72770.3	15568	874.5	388.3	2.30434
132022	93089.2	92945	68700.5	92532.5	48657	5.5	-16.5	2.3056
135853	91365.9	97446	69506.8	92942.4	49011	-13.2	19.8	2.3056
129950	90017	94609	53083.8	87326.2	39838	7.7	13.2	2.3056
160204	97951.4	107187	78426.7	108133	47532	608.3	440	2.3056
105548	87680.6	78891	41406.2	89022.9	30482	17.6	-68.2	2.30686
129260	87117.7	97238	56700.6	92528.2	40160	17.6	7.7	2.30686
5221.5	63997.8	5347	2836.9	64242.9	2894	42.9	1.1	2.30938
110090	90436.9	79778	62559.2	92183.9	44475	-12.1	42.9	2.30938
120364	87545.6	90104	60794.8	86308.3	46163	23.1	12.1	2.3119
152762	92583.9	108133	73659.3	121449	39748	55	20.9	2.31315
42402	79296.2	35044	48497.9	79187.8	40137	4892.8	2396.9	2.31441
144636	93293.2	101603	139632	97229.1	94117	-31.9	-1.1	2.31567
130226	90004.1	94823	62969.5	98009	42106	15.4	63.8	2.31567
8034	65847.5	7996	4895	79445	4038	-42.9	8.8	2.31693
154886	104323	97300	213523	105652	132449	11612.7	6338.2	2.31693
45343.5	73031	40690	37335.1	71156.7	34386	1095.6	784.3	2.31693
66454.5	80572.1	54053	72463.6	78200.7	60728	9226.8	4382.4	2.31819
108272	90020.4	78823	74855	85663.6	57267	26.4	13.2	2.31945
101210	90996.5	72892	50124.8	87450.2	37564	-25.3	19.8	2.3207
146462	88643.2	108283	78421.2	92782.6	55392	59.4	51.7	2.3207
32304.8	79495.5	26632	14104.2	84847.9	10894	46.2	12.1	2.32196
5945.25	64883.9	6005	6178.7	68935.5	5874	-31.9	24.2	2.32322
91953	81781.5	73687	62940.9	78145.2	52785	-18.7	4.4	2.32322
8123.25	65433.3	8136	3085.5	64728.3	3124	-6.6	4.4	2.32448
114829	88365.9	85162	51262.2	89325.2	37610	9.9	28.6	2.32574
33875.2	79757.4	27835	16491.2	80074.6	13497	-3.3	0	2.327
132692	88763.1	97970	61913.5	87715.9	46258	-15.4	86.9	2.32826
6777.75	64920.6	6842	11502.7	65199.9	11562	476.3	259.6	2.32826
11260.5	65673.1	11237	7514.1	66926.4	7358	-9.9	-17.6	2.33329
103624	88125.6	77062	45586.2	86460	34554	-19.8	29.7	2.33329
139482	96760.8	94471	67178.1	95521.5	46090	-44	-57.2	2.33455
55951.5	94209.9	38922	96335.8	88239.7	71549	4012.8	1743.5	2.33581
70489.5	79113.6	58392	109710	75972.2	94639	9403.9	4767.4	2.33581
94243.5	88679.4	69648	70637.6	91893.2	50377	-5.5	8.8	2.33958
144180	90605.5	104287	51860.6	98568.4	34481	-18.7	30.8	2.34084
125432	88752.3	92621	65326.8	96734.1	44258	20.9	44	2.34462
130141	88760.5	96089	42589.8	81782.8	34129	30.8	1.1	2.34588
117595	92066.3	83708	47914.9	89690.4	35011	47.3	27.5	2.34839
98135.2	86286.9	74535	52731.8	78822.9	43843	15.4	-57.2	2.34839
138517	92011.3	98660	59426.4	98867	39392	15.4	19.8	2.35091
7230	63961.3	7408	2554.2	63695.6	2628	124.3	171.6	2.35091
12075	66611.7	11880	5211.8	67716.2	5044	16.5	24.2	2.35091
113593	82623	90101	74720.8	83783.6	58447	-61.6	-8.8	2.35217
119026	92085	84710	56328.8	110170	33508	7.7	20.9	2.35217
6632.25	81182.5	5354	5101.8	90389.7	3699	12.1	1.1	2.35343
111730	83834.7	87343	42365.4	77327.9	35905	-12.1	16.5	2.35343
9195	69584.7	8660	17121.5	97775.8	11476	13.2	39.6	2.35468
14565.8	77658.7	12292	6593.4	76928.1	5617	-6.6	-11	2.35594
142565	103764	90042	76535.8	99475.4	50423	30.8	-22	2.3572
118848	89826.1	86710	50953.1	86774.7	38482	-1.1	-49.5	2.36349
79501.5	80867.5	64429	106971	78532.4	89268	3515.6	1923.9	2.36475
119990	87853	89509	46444.2	84709.1	35932	38.5	-35.2	2.36475
65651.2	77557.8	55475	77962.5	77215.5	66170	5660.6	2940.3	2.36727
120640	87528.2	90328	45329.9	89283.8	33273	19.8	-28.6	2.37105
6336	63784.3	6510	4780.6	64346.1	4869	240.9	119.9	2.3723
124634	88392.3	92406	52879.2	84421.2	41050	-23.1	7.7	2.37356
68506.5	78131	57463	71084.2	76604.9	60813	3683.9	1852.4	2.37608
126010	90884.5	90865	76226.7	85832	58202	348.7	156.2	2.3786
31170.8	70031.1	29170	17724.3	69924.1	16612	2026.2	1108.8	2.3786
114380	87014.8	86146	57699.4	88731.7	42616	-29.7	14.3	2.37986
190276	115702	107777	120755	132521	59717	7120.3	3500.2	2.38111
136180	90165.6	98981	66321.2	89898.8	48348	37.4	-4.4	2.38237
69774.8	83940.8	54476	93502.2	97153.5	63073	2488.2	1533.4	2.38489
149724	95494.2	102753	68539.9	94390	47588	5.5	46.2	2.38741
113059	86502	85656	60526.4	89571.1	44285	-46.2	55	2.38866
132645	83541.8	104056	65522.6	81935.8	52408	47.3	-13.2	2.38992
5492.25	66311.7	5428	5614.4	67082.1	5485	11	9.9	2.38992
79609.5	96004.9	54344	105436	91031.8	75906	4417.6	2159.3	2.38992
120263	87066.1	90524	53970.4	85985.3	41135	29.7	5.5	2.3937
132408	92024.9	94295	64237.8	109025	38614	0	27.5	2.3937
11845.5	67189.4	11554	8802.2	71402.5	8079	39.6	-62.7	2.39747
36315.8	72742.5	32718	50448.2	71095.9	46503	3632.2	1564.2	2.40251
94105.5	98274.2	62756	112891	98935.7	74780	2042.7	1125.3	2.40377
125292	90166.9	91066	52333.6	90396.5	37941	-17.6	36.3	2.40628
158173	133106	77878	39883.8	161827	16152	26.4	33	2.40754
133423	91360.2	95709	45082.4	82794.5	35685	-8.8	27.5	2.4088
120250	89431.9	88120	61862.9	93321.2	43444	99	28.6	2.4088
122903	85365.6	94354	47951.2	85027.5	36959	13.2	-4.4	2.41132
115016	89618.3	84109	47542	94558.8	32950	13.2	-3.3	2.41132
121375	90455.8	87937	79327.6	92553.3	56171	12.1	24.2	2.41132
106234	90255	77139	166819	88205.9	123945	5594.6	2968.9	2.41384
112409	84616.2	87062	42575.5	79855.4	34941	-6.6	52.8	2.41509
94668.8	87808.7	70656	41083.9	92949.7	28967	37.4	19.8	2.41509
132767	89864.4	96824	59078.8	86623	44697	46.2	-18.7	2.41887
135262	91983.2	96371	73811.1	88382.9	54731	17.6	1.1	2.42013
202585	153823	86311	158715	122119	85175	5285.5	2640	2.42013
33315.8	68954.7	31664	27679.3	68231.1	26586	607.2	338.8	2.42139
117886	91542.9	84395	46175.8	85841.7	35253	6.6	51.7	2.4239
10788	66410.1	10646	6813.4	66092.8	6756	-5.5	1.1	2.4239
102514	88810	75649	54901	90372.3	39813	-55	11	2.42516
174502	114364	99998	135340	139282	63681	2494.8	1355.2	2.42516
127970	90518.3	92651	57905.1	93807	40454	55	50.6	2.42516
114172	89291.5	83797	74032.2	92441.2	52485	17.6	34.1	2.42768
77417.2	77158.2	65756	16170	72578.4	14601	30.8	-9.9	2.42894
111543	87118.1	83910	44383.9	88376.7	32913	6.6	-11	2.42894
25545	65785.8	25448	25193.3	65727.2	25120	137.5	237.6	2.42894
31578	72708.3	28463	14487	80072.5	11857	-35.2	-17.6	2.4302
131298	89650.5	95981	53948.4	93195.6	37937	-23.1	59.4	2.43145
134588	91946.9	95929	57686.2	90382.6	41828	66	7.7	2.43397
125997	90048.3	91699	69746.6	97855.2	46711	139.7	82.5	2.43397
138265	93459	96955	58265.9	92261.4	41388	5.5	9.9	2.43523
8650.5	67410.1	8410	5968.6	65751.9	5949	-18.7	-17.6	2.43649
26538	72336.8	24043	12773.2	71455.8	11715	4.4	35.2	2.43901
102391	90122.9	74457	46192.3	86895.3	34838	4.4	-8.8	2.44026
57581.2	99655.2	37867	86241.1	100385	56302	7297.4	3579.4	2.44152
8694	68016	8377	13940.3	68939.9	13252	308	112.2	2.44152
9819.75	68389.7	9410	2378.2	62218.6	2505	104.5	8.8	2.44404
118523	84725.4	91679	39957.5	82402	31779	-47.3	4.4	2.44781
143753	92949.7	101356	56621.4	87196.6	42556	-12.1	-27.5	2.44781
131084	93232.7	92143	87893.3	95129.3	60551	-6.6	58.3	2.45159
134810	91312.3	96755	65555.6	95608.2	44936	8.8	-13.2	2.45285
101979	101960	65548	132909	118643	73416	7.7	6.6	2.45662
114332	93978.7	79729	161936	97422.9	108934	3702.6	2058.1	2.45788
109261	92102.5	77745	57190.1	101826	36808	-23.1	1.1	2.45788
22689	76579.6	19417	20061.8	77216.8	17027	1347.5	739.2	2.45788
64691.2	81407.2	52079	66754.6	79501.9	55028	5768.4	2840.2	2.45914
166252	109753	99273	60775	118537	33601	37.4	38.5	2.46166
10299	67583.4	9987	6427.3	76627.2	5497	74.8	4.4	2.46166
114448	87666.1	85557	64406.1	88895.1	47482	8.8	25.3	2.46292
6132.75	74126.9	5422	9610.7	73017.3	8626	-22	-11	2.46292
96648	90278.3	70160	106205	83652.8	83204	4346.1	2141.7	2.46418
133922	87160.2	100696	73637.3	87874.6	54918	53.9	-34.1	2.46418
115314	89744.7	84208	56061.5	94794.5	38758	33	-12.1	2.46669
148084	94118.3	103113	94455.9	95858.6	64577	41.8	25.3	2.46669
22380	71584.5	20489	11082.5	79516.4	9134	-24.2	11	2.47173
129927	88814.3	95873	46654.3	90685	33716	9.9	-4.4	2.47299
118314	88131.7	87980	53279.6	90565	38555	35.2	-3.3	2.47676
139822	96419.4	95037	68729.1	92005.7	48956	80.3	73.7	2.47676
107069	88161.9	79591	46806.1	81917.6	37446	2.2	-11	2.47802
117819	85498.7	90310	49107.3	83362.6	38606	23.1	-30.8	2.47802
117418	88723.6	86731	53203.7	84302.7	41360	58.3	29.7	2.47802
126596	91148	91023	55437.8	87955.4	41307	1.1	12.1	2.48054
124024	89184.2	91138	61343.7	89663	44837	5.5	3.3	2.48935
127096	87241.1	95475	63100.4	93277.1	44334	-12.1	18.7	2.4906
144945	99909.7	95077	62287.5	103506	39438	45.1	27.5	2.49186
122936	90601.1	88925	54580.9	85816.8	41682	20.9	25.3	2.49186
122126	94479.2	84713	71690.3	95930.6	48976	51.7	36.3	2.49438
6833.25	63207.3	7085	6334.9	64256.9	6461	231	188.1	2.49438
101420	90986.8	73051	84891.4	88677.4	62738	-2.2	37.4	2.49564
150000	109258	89974	122309	96385.9	83162	3171.3	1640.1	2.49816
92043.8	85183.4	70814	157790	85476.8	120979	8144.4	4292.2	2.49816
13410	67670.6	12987	5787.1	70903.6	5349	45.1	15.4	2.49816
111904	83452.5	87879	54166.2	84397.3	42061	12.1	-1.1	2.50193
6093.75	65803.3	6069	1884.3	67333.4	1834	-14.3	45.1	2.50319
134884	88430.1	99963	58454	92624.1	41359	3.3	12.1	2.50445
9660	64971	9744	9012.3	63406.3	9315	905.3	364.1	2.50445
9755.25	70425.2	9078	16670.5	70503.2	15496	2108.7	908.6	2.50571
20525.2	68822.9	19545	23919.5	69377.7	22595	145.2	47.3	2.50571
114685	86716.5	86673	63255.5	90343.7	45886	84.7	-41.8	2.50697
134881	91874.7	96213	68368.3	86497.8	51800	-22	55	2.50948
110313	87963.7	82187	43424.7	89874.7	31665	56.1	24.2	2.512
15129	69961.5	14172	26500.1	68854.2	25223	1989.9	942.7	2.51577
119660	90966.1	86208	46640	88456.1	34555	37.4	29.7	2.51703
137572	92495	97475	63726.3	92037.1	45377	59.4	-31.9	2.51955
103615	87125.8	77939	39046.7	86912.5	29443	-8.8	34.1	2.52081
146674	90870	105782	87351	99936	57283	26.4	39.6	2.52458
131492	95334.5	90392	78230.9	100183	51176	-29.7	5.5	2.52584
185290	100853	120405	151603	113022	87907	27.5	-1.1	2.52584
125702	104617	78744	94488.9	100141	61837	14.3	55	2.52836
50772	89342.8	37243	73074.1	93505.6	51216	6270	3754.3	2.52836
127596	90584.5	92313	66311.3	90316.9	48117	37.4	31.9	2.53214
117128	87160.7	88068	50365.7	80930.9	40785	78.1	36.3	2.53214
104077	90391.7	75458	42467.7	86824.6	32055	57.2	8.8	2.53214
112198	86564.9	84942	62948.6	83317.9	49514	40.7	-18.7	2.53465
6159.75	64107.6	6297	3546.4	64884.7	3582	22	-41.8	2.53591
101696	86745.2	76831	45115.4	81305.7	36365	-7.7	5.5	2.53717
125921	100109	82434	98022.1	99746.5	64403	-12.1	20.9	2.53843
44385.8	84407.9	34462	45270.5	81085.8	36589	5765.1	2842.4	2.53843
39160.5	70428.7	36440	8605.3	69469.9	8118	86.9	2.2	2.5422
22364.2	65834	22263	6614.3	66392.2	6529	-17.6	-7.7	2.5422
99803.2	85978.2	76074	120628	81073.6	97510	10129.9	4423.1	2.54346
52972.5	76487.3	45388	44338.8	72903.5	39858	6897	3274.7	2.54346
62824.5	80658	51046	116469	77703.8	98231	2081.2	1047.2	2.54346
129484	93042	91205	77151.8	95890.7	52729	-16.5	25.3	2.54472
13941	83681.8	10918	61437.2	81287.8	49532	4980.8	2159.3	2.54472
6315	66164.6	6255	4890.6	66661.9	4808	17.6	-27.5	2.5485
46531.5	74514.1	40925	39898.1	71735.6	36450	553.3	469.7	2.54975
121252	89062.7	89222	46125.2	88941.7	33987	45.1	5.5	2.54975
112542	114818	64237	243798	121967	130999	284.9	245.3	2.55101
16815	68655.4	16051	7918.9	85568.5	6065	14.3	-19.8	2.55101
122168	86689.9	92357	50387.7	85036.1	38833	18.7	-37.4	2.55227
131680	90003.6	95883	71358.1	101770	45952	-23.1	-6.6	2.55353
118150	86202.6	89824	68077.9	87364.9	51068	53.9	14.3	2.55353
142008	92003.7	101155	66909.7	95232.8	46045	-34.1	25.3	2.55479
75773.2	79761.6	62259	68631.2	76740.1	58611	11401.5	5094.1	2.55731
6252	64738.7	6329	5148	69206	4875	14.3	-22	2.55982
134278	92340.3	95300	58190	90144	42305	16.5	-9.9	2.56108
117887	86038.9	89795	61658.3	86167.8	46895	64.9	17.6	2.56234
96579.8	85260.1	74237	30913.3	81714	24793	37.4	53.9	2.56234
20062.5	71902.9	18286	25234	74085.5	22322	1898.6	801.9	2.56234
9628.5	71478.6	8828	3881.9	71622.8	3552	-24.2	18.7	2.5636
127061	89232.5	93319	58503.5	95384.8	40196	-23.1	-9.9	2.56612
130006	95087.3	89603	81885.1	97548.3	55013	151.8	77	2.56612
127551	85862.9	97355	54346.6	86806.2	41030	28.6	-18.7	2.56612
133080	88729.9	98293	75791.1	95208.8	52170	38.5	7.7	2.56737
122906	93759.5	85909	45151.7	93522.8	31640	42.9	-5.5	2.56737
134522	93582.7	94206	85639.4	101585	55249	62.7	-1.1	2.56863
122347	93393.6	85853	62845.2	90209.9	45656	28.6	15.4	2.56863
130658	92149.6	92923	56956.9	86606.2	43100	33	14.3	2.56989
69676.5	85046.5	53692	81150.3	89238.6	59596	2180.2	1552.1	2.57115
133953	90582.8	96914	56890.9	87312.1	42702	-14.3	-4.4	2.57241
111772	108004	67822	148102	101295	95819	14747.7	8488.7	2.57241
111908	92018	79702	47254.9	97130.1	31884	29.7	-13.2	2.57241
154145	94234.8	107201	77324.5	102205	49582	61.6	0	2.57618
114798	88541.9	84970	57682.9	94899.1	39835	-46.2	5.5	2.57618
147958	96191.7	100805	82809.1	102243	53079	27.5	48.4	2.5787
124170	84599.3	96190	51851.8	92595.4	36699	-12.1	24.2	2.5787
6511.5	67308.8	6340	6997.1	73007.8	6281	-8.8	-5.5	2.5787
[truncated: 18,001 more rows]
