# Supplementary material for: N-chlorination mediates protective and immunomodulatory effects of oxidized human plasma proteins
Source: eLife. 2019 Jul 12;8:e47395. doi: 10.7554/eLife.47395 (PMC6650281; doi:10.7554/eLife.47395)
Supplement: Figure 8—source data 1. [file elife-47395-fig8-data1.zip › Figure 8 Source Data 1/scale values/Ag85B + HSAUT 2.csv]

FSC-A	FSC-H	FSC-W	SSC-A	SSC-H	SSC-W	FITC-A	PE-A	Time
38196	70092.5	35713	5852	68953	5562	-7.7	-34.1	0.00121421
70882.5	90052.5	51585	87828.4	87571.8	65728	640.2	385	0.0133563
116002	88583.7	85821	207890	85983.7	158452	3026.1	1566.4	0.0157848
147740	94578.2	102373	47632.2	91513.7	34111	382.8	201.3	0.016999
10287.8	71022.6	9493	6510.9	68359.2	6242	15.4	-33	0.016999
9243.75	69472.3	8720	3380.3	73379	3019	-4.4	-30.8	0.0194274
35950.5	86081.6	27370	54791	87089.4	41231	3894	2208.8	0.0194274
6298.5	69084.3	5975	5619.9	66928.2	5503	405.9	207.9	0.0194274
5878.5	63900	6029	2558.6	63037.8	2660	29.7	27.5	0.0206416
56049.8	76922.4	47753	57708.2	76037.7	49738	5077.6	2414.5	0.0242843
115825	88907.9	85377	93018.2	90051.6	67695	61.6	20.9	0.0254985
224370	153933	95524	262143	125393	137008	6510.9	2907.3	0.0315695
9795	71230	9012	10348.8	69632.3	9740	-1.1	-6.6	0.0327837
44300.2	73834.9	39321	36901.7	74045.2	32661	534.6	374	0.0352122
169622	101695	109310	137755	94971.8	95059	-8.8	-42.9	0.0376406
144973	96051.5	98915	162278	83865.8	126810	282.7	163.9	0.0388548
83317.5	87322.8	62530	108623	88548.8	80393	7287.5	3447.4	0.0388548
8996.25	68104.2	8657	16390	67012	16029	268.4	170.5	0.0412832
6031.5	65184.8	6064	2195.6	64380.7	2235	-22	18.7	0.0449259
14781.8	65927.4	14694	12477.3	64908.1	12598	53.9	-14.3	0.0461401
14071.5	68249.7	13512	6660.5	66825.2	6532	0	-30.8	0.0473543
17295	66818.7	16963	5258	65761.1	5240	27.5	16.5	0.0485685
46050	99555.8	30314	94306.3	100054	61771	2141.7	1273.8	0.0509969
14740.5	66779.6	14466	3388	65710.6	3379	-16.5	4.4	0.0522111
23694.8	69417	22370	7586.7	71767	6928	19.8	-15.4	0.0534254
11969.2	67256.9	11663	5165.6	68989.8	4907	-12.1	-18.7	0.0546396
66765.8	80673.3	54238	79164.8	78459.6	66125	1233.1	793.1	0.0558538
5168.25	65400	5179	11599.5	78890.1	9636	-15.4	26.4	0.057068
132224	94218.8	91971	61756.2	104653	38673	101.2	1.1	0.0594964
10702.5	65674.1	10680	3506.8	68297.7	3365	18.7	19.8	0.0607106
157881	108663	95220	122210	108836	73589	-59.4	-4.4	0.0643533
8769	67301.2	8539	6844.2	65576.2	6840	-13.2	9.9	0.0643533
103222	93939.1	72012	58219.7	98553.2	38715	66	55	0.0655675
21092.2	68870.6	20071	18416.2	69958.5	17252	125.4	86.9	0.0667817
54499.5	101804	35084	135875	116400	76501	11301.4	5364.7	0.0667817
112268	107447	68476	92131.6	114199	52872	45.1	38.5	0.0667817
9139.5	65892.9	9090	4536.4	68914.6	4314	-34.1	-7.7	0.0667817
110458	86555.2	83634	88383.9	90645.3	63901	125.4	-3.3	0.0728528
6135.75	69932.6	5750	26114	71613	23898	621.5	232.1	0.0728528
5305.5	68553.1	5072	4128.3	64756.4	4178	814	446.6	0.074067
27965.2	101615	18036	65096.9	95174.4	44825	3693.8	2082.3	0.0752812
10353.8	69168.5	9810	5447.2	68836.8	5186	-22	-25.3	0.0764954
14761.5	68513.4	14120	10234.4	76882.4	8724	94.6	44	0.0764954
9511.5	64302.2	9694	3203.2	60671.9	3460	265.1	184.8	0.0813522
38849.2	89529	28438	78648.9	114079	45182	4888.4	2861.1	0.0837807
27129	79089.2	22480	104645	79897.8	85835	5443.9	2285.8	0.0862091
122431	94905.8	84543	162974	123055	86796	344.3	161.7	0.0874233
116010	92098.6	82551	54062.8	114440	30960	31.9	15.4	0.0874233
109114	95185.1	75126	53707.5	89992.2	39112	-16.5	-5.5	0.0886375
134822	90019.3	98153	55596.2	88834.6	41015	19.8	-1.1	0.0898517
7077	72063.1	6436	8857.2	74076.8	7836	-17.6	-53.9	0.0898517
12670.5	67675.1	12270	5428.5	67163	5297	-1.1	-15.4	0.0959228
25866	72300.4	23446	10719.5	71198.3	9867	-15.4	47.3	0.097137
34916.2	70859.7	32293	8884.7	73250.4	7949	46.2	22	0.101994
9117	64087.9	9323	7481.1	63434	7729	33	48.4	0.103208
118371	90947.7	85297	134330	96637	91098	101.2	71.5	0.103208
132531	92702.3	93693	82414.2	94320.9	57263	62.7	38.5	0.103208
40032	88144.6	29764	57585	96005.8	39309	3.3	71.5	0.104422
17082	72332.2	15477	19059.7	73662.6	16957	111.1	42.9	0.106851
136006	110660	80547	170865	105675	105965	11972.4	5649.6	0.108065
7560	71308.6	6948	5776.1	72296.1	5236	-14.3	-15.4	0.108065
5487	66814.6	5382	6813.4	64396.2	6934	4.4	8.8	0.109279
122504	91832.3	87425	75959.4	95063.1	52366	111.1	55	0.111708
12898.5	69976.5	12080	7087.3	69005.1	6731	14.3	2.2	0.111708
7046.25	65150	7088	3377	65150.2	3397	9.9	-57.2	0.112922
28787.2	117935	15997	102444	134297	49992	632.5	664.4	0.112922
66040.5	79885.4	54178	66625.9	78925.5	55323	4679.4	2082.3	0.116564
30955.5	85153.6	23824	14028.3	85737.1	10723	11	-7.7	0.120207
5483.25	68735.7	5228	4719	70096.2	4412	3.3	30.8	0.120207
9039.75	65389.5	9060	6265.6	67725.9	6063	63.8	-3.3	0.120207
141437	87695.4	105698	53917.6	85807.3	41180	-13.2	-58.3	0.120207
30780.8	98763.6	20425	60850.9	95769.2	41641	1507	1105.5	0.121421
129188	88528.6	95635	100797	87286.7	75680	96.8	111.1	0.121421
60998.2	73290.9	54544	83600	77972.4	70266	4856.5	2362.8	0.129921
6513	68502	6231	11177.1	65355.3	11208	2685.1	1128.6	0.131135
262143	138618	123936	177993	141231	82595	-6.6	40.7	0.131135
76661.2	84460.9	59484	60338.3	77951.6	50728	1369.5	1107.7	0.132349
10227.8	70194.4	9549	6778.2	72667.5	6113	15.4	4.4	0.134778
4923.75	63796.5	5058	6395.4	63398.7	6611	24.2	34.1	0.137206
139088	101027	90226	154069	97877.9	103160	89.1	12.1	0.137206
25588.5	93544.3	17927	11759	85740.8	8988	2.2	40.7	0.137206
262143	174915	98218	262143	142363	120676	2145	1178.1	0.142063
186726	104620	116969	91960	113593	53055	14.3	67.1	0.144491
26931	88110.9	20031	64576.6	149133	28378	3246.1	1632.4	0.144491
116475	91969.8	82998	134237	88572.6	99324	481.8	205.7	0.14692
47904.8	75963.3	41329	64334.6	75511	55836	876.7	594	0.148134
82428.8	81836.9	66010	152759	78605.7	127360	1601.6	1212.2	0.148134
127954	89886.8	93291	53585.4	88912.4	39497	-7.7	41.8	0.149348
7452	68180.1	7163	4731.1	78634.9	3943	-4.4	13.2	0.150562
76463.2	79771.7	62818	99737	82340.6	79382	2566.3	1488.3	0.152991
135551	100517	88378	172752	108392	104449	962.5	421.3	0.152991
141134	96158.8	96188	150844	118967	83096	189.2	71.5	0.154205
8793	66766.1	8631	6813.4	68738.2	6496	-20.9	15.4	0.155419
128701	95167.8	88628	70804.8	91139.2	50914	1862.3	772.2	0.155419
124260	91846.8	88664	125583	87654.9	93893	226.6	143	0.159062
6157.5	65055.3	6203	6954.2	66923.7	6810	22	-30.8	0.159062
14745.8	67773.2	14259	4491.3	69914.9	4210	11	3.3	0.160276
7583.25	66986.9	7419	6460.3	67363.9	6285	2.2	52.8	0.160276
74874	82634.9	59381	97787.8	87305	73405	5639.7	2770.9	0.160276
167182	100665	108841	79240.7	99095.9	52405	17.6	-12.1	0.165133
138752	94429.9	96296	56753.4	90114.6	41274	-77	-14.3	0.168776
150279	101951	96602	107520	101719	69273	48.4	58.3	0.168776
112620	85375.9	86449	90066.9	80368	73445	22	49.5	0.168776
137200	96544.5	93134	85921	104974	53641	100.1	36.3	0.16999
107982	112807	62733	262143	68370	251277	1565.3	1018.6	0.16999
201802	113559	116462	115374	105418	71725	-6.6	13.2	0.171204
247910	140049	116010	178361	154848	75487	442.2	264	0.172418
9408	66843.3	9224	7438.2	70946	6871	3.3	-17.6	0.174847
83646.8	103276	53080	133754	156408	56044	30.8	72.6	0.174847
133490	89508.4	97738	109507	117702	60973	26.4	62.7	0.178489
133898	90208.3	97276	99624.8	92593	70513	119.9	-23.1	0.179703
118683	87509.4	88882	79209.9	87886.4	59066	75.9	7.7	0.180918
7614	65665.4	7599	2099.9	62668.1	2196	-36.3	31.9	0.18456
7426.5	72393.7	6723	20086	72924.3	18051	1826	766.7	0.185775
9941.25	72245.5	9018	6849.7	77290.3	5808	82.5	79.2	0.188203
133940	90988.7	96472	68906.2	84400.3	53505	23.1	-17.6	0.190631
145339	97818.9	97373	69763.1	87781.2	52084	-4.4	29.7	0.190631
18580.5	71603.7	17006	16073.2	72501.4	14529	38.5	35.2	0.191846
262143	141069	121783	262143	68368.9	251281	14966.6	8602	0.19306
42390	90985.9	30533	47561.8	93996.3	33161	3089.9	1767.7	0.194274
124220	98599.3	82565	104739	94237.4	72839	145.2	49.5	0.200345
12254.2	76785	10459	25909.4	93620.7	18137	223.3	216.7	0.201559
11878.5	69215.7	11247	8343.5	70273.7	7781	18.7	-9.9	0.201559
7656	69244.2	7246	22375.1	71138.3	20613	1004.3	379.5	0.208845
6187.5	79557.4	5097	8055.3	72715.2	7260	8.8	17.6	0.212487
7305.75	70586.7	6783	6954.2	73342.5	6214	8.8	-34.1	0.212487
119530	101008	77554	115074	102068	73887	158.4	26.4	0.213701
59559.8	80580.3	48440	71040.2	77662.1	59948	9177.3	4382.4	0.213701
5041.5	65116.2	5074	3022.8	61332	3230	26.4	15.4	0.214916
6316.5	63892.3	6479	2049.3	62670.5	2143	1.1	14.3	0.214916
21903.8	79094.4	18149	109815	79185.4	90886	512.6	248.6	0.21613
77748.8	83355.3	61128	94529.6	82744.6	74870	5881.7	2906.2	0.218558
156004	109654	93238	71277.8	100158	46639	24.2	-20.9	0.218558
158349	115862	89568	142400	111245	83890	15.4	33	0.220987
155374	107876	94392	185227	97565.7	124419	119.9	106.7	0.225844
128605	91575.5	92036	46762.1	96014.8	31918	-1.1	-40.7	0.228272
122567	88270	91000	114024	98744.2	75677	8.8	-30.8	0.228272
45779.2	103651	28945	69441.9	97425.6	46712	8254.4	3988.6	0.228272
113014	87085.3	85049	43771.2	86963.8	32986	6.6	-14.3	0.2307
5403.75	63591.3	5569	2922.7	63090.3	3036	25.3	66	0.231915
121190	91534.1	86769	69896.2	92472.5	49536	24.2	20.9	0.234343
43151.2	90942.9	31096	32374.1	92799.2	22863	4800.4	2740.1	0.234343
110860	101006	71930	73680.2	98094.6	49225	56.1	19.8	0.237986
157514	106681	96764	126875	109324	76057	449.9	177.1	0.237986
131482	86411.2	99719	132666	106478	81654	53.9	-7.7	0.245271
147288	88615.1	108928	89137.4	101930	57311	18.7	28.6	0.245271
37939.5	87034.6	28568	69984.2	87894	52182	377.3	221.1	0.245271
36112.5	77516.9	30531	28492.2	75202	24830	408.1	191.4	0.245271
28017.8	71806.8	25571	23238.6	68732.1	22158	13.2	-7.7	0.247699
8001	65692	7982	2385.9	59931.9	2609	-41.8	-47.3	0.247699
20340	74682.2	17849	42653.6	76092.8	36736	712.8	277.2	0.251342
115364	91383.4	82734	59413.2	89182.4	43660	183.7	104.5	0.252556
146867	104434	92164	144472	106847	88614	106.7	69.3	0.254985
5798.25	65067.5	5840	1762.2	63419.9	1821	22	-13.2	0.259842
53031.8	97708.4	35570	75178.4	117826	41815	1666.5	1268.3	0.261056
60177.8	104997	37561	87804.2	107111	53723	3270.3	2257.2	0.26227
120428	92641.2	85193	81331.8	87007.4	61261	92.4	17.6	0.268341
8907.75	65299.6	8940	19573.4	64750	19811	-18.7	3.3	0.271984
140395	106170	86662	70739.9	94339.1	49142	17.6	36.3	0.279269
117603	89777.6	85848	53355.5	101572	34426	2.2	-4.4	0.280483
59090.2	94940.8	40789	93661.7	94345.5	65061	2624.6	1510.3	0.280483
117246	103272	74404	81332.9	101691	52416	97.9	70.4	0.281697
117907	86603.8	89224	43544.6	81771.4	34899	-11	-3.3	0.28534
75848.2	93157.5	53359	124776	89632.4	91232	749.1	805.2	0.286554
127152	95972.8	86827	123627	97924.8	82737	105.6	60.5	0.286554
76636.5	83329.7	60272	20986.9	75875.6	18127	4.4	-37.4	0.293839
15516.8	81170.6	12528	9658	78950.6	8017	12.1	-15.4	0.295054
8131.5	65685.4	8113	8418.3	67743.3	8144	224.4	173.8	0.296268
33071.2	74102.8	29248	28432.8	74075.6	25155	226.6	213.4	0.297482
54948	119272	30192	143090	125481	74733	1091.2	876.7	0.297482
130125	95115.6	89658	90035	89535	65902	17.6	4.4	0.301125
7898.25	73861.3	7008	8009.1	69928.6	7506	29.7	2.2	0.304767
7533	68150.6	7244	4032.6	66285.5	3987	-26.4	4.4	0.307196
119041	90876.3	85847	62247.9	89415.2	45624	-1.1	-11	0.30841
114334	89711.5	83523	93151.3	94797.4	64398	415.8	177.1	0.309624
118864	87898.8	88623	49109.5	92031.7	34971	58.3	-6.6	0.309624
117209	93242.7	82381	70176.7	87143.8	52776	742.5	268.4	0.309624
103574	85943.8	78980	44232.1	89651.6	32334	-1.1	30.8	0.310838
137746	105917	85230	129550	99099	85674	-35.2	-94.6	0.310838
138451	102460	88557	148504	102472	94976	237.6	126.5	0.313267
201542	121284	108903	262143	121130	141829	3748.8	1613.7	0.314481
121084	100308	79110	182864	100553	119183	10648	4899.4	0.316909
262143	158695	108257	218128	166989	85606	675.4	347.6	0.316909
170846	98780.6	113348	79250.6	109559	47406	-3.3	-12.1	0.318124
17946	75843.8	15507	16267.9	82441.5	12932	475.2	238.7	0.320552
10627.5	75344.4	9244	31106.9	73395.1	27776	182.6	94.6	0.320552
21066	68102.9	20272	9170.7	68165	8817	2.2	5.5	0.321766
148811	97176.1	100359	92490.2	98108.5	61783	116.6	-16.5	0.322981
18705	78464.5	15623	26661.8	79898.8	21869	45.1	-8.8	0.324195
10730.2	70838.9	9927	9989.1	71025.9	9217	28.6	-20.9	0.324195
69021	79652.1	56789	86138.8	78382.6	72021	4716.8	2049.3	0.324195
5187	65284.3	5207	10336.7	67052	10103	16.5	-17.6	0.325409
10608	76245.4	9118	5076.5	74964.7	4438	-6.6	-22	0.325409
163702	113923	94172	166299	123383	88331	6645.1	3380.3	0.330266
7491.75	64272.7	7639	3110.8	63689.3	3201	18.7	4.4	0.333908
125053	92192.5	88895	151706	94415.5	105303	182.6	88	0.335123
106687	85795.6	81494	37753.1	90397.8	27370	-2.2	-28.6	0.336337
15171	72314.1	13749	7887	69222.2	7467	-1.1	40.7	0.342408
13119.8	66513.2	12927	5050.1	73760.5	4487	13.2	23.1	0.343622
10660.5	68974.9	10129	12206.7	68479.6	11682	34.1	-42.9	0.346051
19775.2	71373	18158	83167.7	76724.1	71040	2739	1109.9	0.346051
13073.2	76647.8	11178	5225	73624.1	4651	23.1	6.6	0.347265
104210	87762.8	77818	71365.8	82770.5	56506	19.8	17.6	0.348479
162902	101531	105149	68598.2	93753.2	47952	-9.9	29.7	0.355764
25992.8	72073.7	23635	8807.7	74808.4	7716	37.4	37.4	0.355764
8251.5	70293.8	7693	19300.6	69225.3	18272	5.5	42.9	0.355764
17952.8	78751.8	14940	4511.1	81242	3639	-44	5.5	0.359407
6307.5	72317.8	5716	5764	68907.2	5482	-24.2	-2.2	0.359407
142803	94007.6	99553	72780.4	85387.3	55860	9.9	-12.1	0.360621
155535	107731	94617	90997.5	108056	55190	-46.2	40.7	0.361835
24080.2	84108.3	18763	17861.8	93452.9	12526	1131.9	1028.5	0.36305
115079	86870.5	86817	60008.3	84681.7	46441	-50.6	39.6	0.364264
106211	89833.5	77484	49515.4	93649.3	34651	-16.5	-5.5	0.365478
40471.5	70039.9	37869	14813.7	66926.1	14506	-74.8	-1.1	0.365478
154251	113990	88683	160027	99760.5	105127	970.2	415.8	0.369121
5571.75	65639.1	5563	5205.2	62799.7	5432	40.7	-33	0.369121
113414	86289.5	86137	65522.6	88878.8	48314	80.3	13.2	0.370335
74478.8	85915.6	56812	92610.1	83063.7	73068	2213.2	1268.3	0.371549
107714	90676.5	77850	49354.8	90729.8	35650	-14.3	8.8	0.371549
114368	88535.5	84658	51361.2	94383.8	35663	106.7	28.6	0.372763
12555	67387.8	12210	4387.9	70898.8	4056	7.7	-20.9	0.372763
191587	109998	114146	262143	74254.8	231363	1954.7	765.6	0.372763
130100	101300	84168	119476	111389	70294	1180.3	518.1	0.376406
123175	95091.1	84891	44773.3	90883.5	32286	-28.6	39.6	0.376406
8694	64424.5	8844	2179.1	65689.7	2174	-23.1	45.1	0.37762
34542	72887.6	31058	25072.3	70736.5	23229	111.1	26.4	0.378834
116171	93156.5	81727	51189.6	91645.1	36606	40.7	3.3	0.380049
70947	90153.6	51574	110938	92653.8	78469	7256.7	3154.8	0.381263
131521	96350.7	89458	103660	96754.7	70213	61.6	34.1	0.381263
11809.5	67054.9	11542	3696	68231.3	3550	-5.5	-9.9	0.382477
5543.25	70213.1	5174	9680	70534.6	8994	-15.4	-45.1	0.382477
16104	66281	15923	4412.1	65285.9	4429	-25.3	-25.3	0.383691
51646.5	76166.9	44438	64150.9	74064.4	56764	205.7	79.2	0.384905
8565.75	79445.9	7066	63052	79254.6	52138	81.4	36.3	0.387334
150015	97418.6	100919	103833	97937.9	69481	70.4	0	0.387334
12982.5	64849.2	13120	3095.4	59717.4	3397	-41.8	-36.3	0.389762
262143	132133	130019	262143	134097	128115	291.5	145.2	0.392191
155163	109439	92917	153390	106682	94229	113.3	50.6	0.392191
123765	96062.8	84435	83136.9	107443	50710	84.7	-13.2	0.392191
128875	89685.3	94173	77787.6	82448.8	61831	60.5	89.1	0.393405
7974.75	70359.9	7428	16123.8	70667.4	14953	489.5	222.2	0.397048
6831	66361.8	6746	5766.2	65064.3	5808	8.8	-18.7	0.398262
21299.2	68850.1	20274	6188.6	69830.6	5808	-19.8	12.1	0.398262
54763.5	81263	44165	71304.2	83189.3	56173	3879.7	1767.7	0.399476
5985.75	64679.7	6065	5580.3	63823.8	5730	92.4	78.1	0.40069
5379.75	65423.5	5389	4727.8	66177.1	4682	18.7	-26.4	0.404333
5386.5	65542.1	5386	3928.1	65040.9	3958	-20.9	-29.7	0.405547
74379.8	91763.2	53121	66851.4	92177	47530	2990.9	1335.4	0.406761
121270	93910.3	84629	72382.2	94162.8	50377	70.4	33	0.407975
70291.5	75188.1	61268	69204.3	74862.1	60583	2744.5	1288.1	0.407975
127133	93981.1	88654	90503.6	85120	69681	113.3	68.2	0.410404
9390	69120.9	8903	2581.7	68946.3	2454	-29.7	-28.6	0.410404
8480.25	63602.8	8738	5661.7	62740.1	5914	115.5	112.2	0.412832
29064.8	70833.6	26891	14328.6	72111.8	13022	1175.9	786.5	0.412832
144647	101990	92946	87255.3	102476	55802	-34.1	19.8	0.414046
5208.75	64093.2	5326	3132.8	65364.9	3141	-22	-25.3	0.417689
158920	100302	103836	66270.6	109525	39654	-2.2	-9.9	0.418903
130388	90672.6	94241	57304.5	83029.5	45231	20.9	-2.2	0.421332
117708	97189.3	79372	65162.9	99951.2	42726	534.6	184.8	0.42376
21089.2	66881.4	20665	14214.2	65074.5	14315	27.5	38.5	0.424974
20177.2	67906.1	19473	28410.8	69257.9	26884	96.8	8.8	0.426189
118965	95816.5	81369	114216	99793.1	75008	269.5	107.8	0.427403
11625.8	69150.9	11018	6739.7	77667.1	5687	-28.6	-3.3	0.429831
6114.75	68117.7	5883	9497.4	66462.5	9365	13.2	-20.9	0.429831
6593.25	64967	6651	3779.6	63334.2	3911	-22	17.6	0.429831
111898	98669.7	74322	61823.3	99880.5	40565	12.1	15.4	0.431046
49438.5	77554.7	41777	61327.2	76013.5	52874	8932	3945.7	0.434688
9204	67125.9	8986	12078	66887.3	11834	999.9	471.9	0.434688
143728	91684.5	102737	100868	90909.3	72715	69.3	56.1	0.435902
110227	86991	83041	70447.3	87596	52706	-9.9	-17.6	0.438331
126749	94307.9	88080	72265.6	96882.4	48884	17.6	36.3	0.438331
60600	81854.1	48519	89439.9	88981	65874	4313.1	1933.8	0.439545
121134	96019.9	82677	76380.7	94141.4	53172	-3.3	-30.8	0.439545
9561	67908.3	9227	39970.7	75295.2	34790	112.2	38.5	0.440759
52544.2	91284.9	37723	85116.9	94252.2	59184	3669.6	2445.3	0.440759
144415	89528.9	105713	88227.7	85866.7	67338	9.9	23.1	0.441973
8538	64905	8621	4493.5	66280.9	4443	3.3	-36.3	0.443188
135955	106028	84034	165735	107678	100871	721.6	244.2	0.443188
124832	90814.8	90084	54029.8	86082	41134	-3.3	20.9	0.444402
143672	94836.1	99284	80556.3	98258.6	53729	233.2	127.6	0.445616
138758	109285	83210	175438	107413	107040	2121.9	931.7	0.445616
248416	143982	113071	262143	128233	133973	9925.3	4545.2	0.44683
123630	90812.7	89219	43561.1	99550.9	28677	4.4	84.7	0.448044
35889.8	74472.7	31583	22355.3	67446.7	21722	4.4	46.2	0.448044
121051	89910.7	88234	50882.7	88069.1	37864	27.5	6.6	0.449259
5940.75	65280.5	5964	8576.7	70595.6	7962	310.2	102.3	0.452901
108884	86586.3	82413	40668.1	82113	32458	20.9	-3.3	0.454116
126170	95292.7	86771	168916	101161	109430	156.2	91.3	0.456544
138632	95132.6	95502	64904.4	87843.9	48422	13.2	-16.5	0.456544
12069	68492.7	11548	9667.9	70321.4	9010	84.7	40.7	0.461401
29535.8	70877.1	27310	10277.3	74071.6	9093	29.7	28.6	0.461401
5308.5	65815	5286	10490.7	66241.3	10379	1636.8	701.8	0.462615
136426	96546.1	92607	49694.7	95239	34196	2.2	-14.3	0.463829
5340.75	65009.5	5384	3078.9	66571.7	3031	3.3	-15.4	0.466258
140058	90170.8	101794	58963.3	87765.3	44029	55	-44	0.467472
7468.5	65208.6	7506	2752.2	68373.1	2638	13.2	11	0.471114
5465.25	64581.8	5546	3166.9	68339.1	3037	-3.3	13.2	0.472329
125539	96434.5	85315	55402.6	92782.7	39133	49.5	27.5	0.474757
5280	64982.2	5325	2874.3	68003.7	2770	12.1	-30.8	0.474757
14850.8	66895.2	14549	7180.8	66478.5	7079	29.7	-1.1	0.475971
24141	90649.4	17453	31282.9	102293	20042	3033.8	1732.5	0.475971
15344.2	76494.8	13146	8367.7	73127.8	7499	-15.4	-27.5	0.477186
119387	104794	74662	49242.6	104669	30832	28.6	6.6	0.477186
150260	99606.1	98864	207166	118547	114527	432.3	210.1	0.479614
10395	66018.7	10319	14529.9	65445.5	14550	69.3	66	0.485685
96988.5	89681.1	70876	127651	90865.5	92067	119.9	89.1	0.488113
110446	91904	78758	39641.8	86789.8	29934	-38.5	-12.1	0.491756
10111.5	66180.7	10013	2866.6	67359.4	2789	-35.2	-24.2	0.491756
8060.25	67575.4	7817	3944.6	70095.8	3688	11	-55	0.49297
6680.25	72651.3	6026	30779.1	77202.2	26128	804.1	382.8	0.49297
15813.8	77266.1	13413	9759.2	73295.8	8726	-2.2	-8.8	0.49297
108071	90107.7	78601	74793.4	94745.5	51735	104.5	51.7	0.494185
107128	96032.2	73108	104294	92581.7	73827	78.1	15.4	0.496613
142799	109280	85638	214674	98036.7	143506	386.1	124.3	0.497827
91996.5	102240	58970	144685	110887	85511	12600.5	6087.4	0.499041
45123.8	76160.4	38829	35063.6	74953.6	30658	51.7	199.1	0.500256
140396	94140	97737	54798.7	89355.5	40191	7.7	13.2	0.500256
5552.25	63392.4	5740	2158.2	63511.4	2227	16.5	-19.8	0.50147
114740	83967.8	89553	62043.3	90437.5	44960	-25.3	-6.6	0.503898
5854.5	66645.9	5757	3889.6	65919	3867	18.7	19.8	0.505112
6217.5	64452.7	6322	3359.4	64093.6	3435	-16.5	-16.5	0.506327
55890	83990.1	43610	43265.2	80723.9	35125	3908.3	2200	0.507541
10837.5	76899.8	9236	11552.2	72372.1	10461	4.4	-40.7	0.507541
16197.8	75748.2	14014	46976.6	90623.4	33972	476.3	204.6	0.507541
6742.5	68914	6412	17865.1	70466.9	16615	281.6	123.2	0.508755
121280	86951.3	91410	37181.1	87802.7	27752	41.8	-36.3	0.509969
11421.8	72899.9	10268	5736.5	76975.3	4884	108.9	-3.3	0.511184
132626	98796.8	87976	87279.5	97578.4	58619	122.1	73.7	0.512398
130634	91258.1	93813	73439.3	92598.9	51976	50.6	37.4	0.512398
19771.5	85140	15219	18307.3	97101.6	12356	3048.1	1794.1	0.513612
141985	99198.5	93803	113467	97659.5	76144	55	36.3	0.513612
28632.8	79731.3	23535	168917	84890.6	130405	508.2	249.7	0.513612
127944	90575.5	92574	47190	84540	36582	5.5	-20.9	0.51604
10414.5	68089.1	10024	5795.9	64808.1	5861	-7.7	-4.4	0.518469
7576.5	65809.6	7545	5654	70971.2	5221	5.5	45.1	0.518469
114023	86128.9	86761	53731.7	79551.8	44265	-1.1	6.6	0.520897
115508	88113.8	85911	57737.9	88043	42978	-5.5	-16.5	0.522111
15757.5	73427.4	14064	8856.1	75601.6	7677	33	-9.9	0.522111
149196	102125	95743	159246	97242.3	107323	29.7	-19.8	0.52454
108380	91695.8	77460	49146.9	94916.4	33934	-27.5	27.5	0.525754
16604.2	69866.9	15575	8079.5	71438	7412	1.1	3.3	0.526968
118664	90193.2	86223	82747.5	89362.1	60685	82.5	44	0.528183
121888	88173	90595	45342	78812.1	37704	17.6	-12.1	0.528183
155059	95675	106213	114753	101034	74435	45.1	28.6	0.536682
124246	88273	92243	46662	81709	37426	3.3	-2.2	0.53911
34128.8	75209.7	29739	49500	74964.9	43274	590.7	316.8	0.541539
5487.75	70894	5073	9306	71197.5	8566	122.1	67.1	0.543967
37536	92863.7	26490	62756.1	95368.9	43125	8987	4528.7	0.545182
17796	72897	15999	7942	69269	7514	92.4	51.7	0.545182
6482.25	71869.5	5911	3139.4	72803.9	2826	11	-12.1	0.546396
9868.5	69296.3	9333	3549.7	70537.6	3298	15.4	-7.7	0.54761
128412	90398.1	93095	77822.8	98461.3	51799	110	40.7	0.548824
22113	83943.3	17264	38132.6	81925.6	30504	3065.7	1321.1	0.548824
14422.5	73310.5	12893	7635.1	70287.1	7119	-3.3	33	0.551253
90619.5	82795.5	71729	46669.7	77300.4	39567	-59.4	24.2	0.552467
156261	101750	100646	75495.2	90618	54599	35.2	42.9	0.552467
108801	93943.2	75901	99712.8	114839	56904	55	58.3	0.553681
5816.25	64958	5868	3447.4	64184.3	3520	-35.2	-5.5	0.556109
74976.8	80292.8	61197	100534	85207	77325	745.8	812.9	0.557324
21966.8	76542.6	18808	35508	72462.2	32114	507.1	245.3	0.560966
137671	95101.7	94871	84370	112031	49355	147.4	35.2	0.560966
6411.75	65605.1	6405	3696	64886.4	3733	36.3	-4.4	0.560966
146583	95306	100796	84157.7	95649.8	57662	129.8	23.1	0.564609
8447.25	66339	8345	5346	66569.5	5263	5.5	14.3	0.565823
155726	98628.4	103476	146909	97587.2	98659	245.3	66	0.569466
63969	85319.8	49136	62253.4	89005.6	45838	4802.6	2766.5	0.57068
168884	114484	96677	262143	99330.5	172956	1043.9	508.2	0.57068
27050.2	86295.3	20543	48785	80216.1	39857	1368.4	1062.6	0.573108
120657	86515.9	91398	66924	76977.2	56977	-18.7	-9.9	0.573108
14190	67271.1	13824	22278.3	72877.6	20034	30.8	-15.4	0.575537
120158	87251.3	90253	46469.5	91680	33218	30.8	23.1	0.576751
138601	103534	87733	109132	111987	63865	31.9	12.1	0.577965
5827.5	64555.6	5916	3091	62988.7	3216	28.6	11	0.577965
119686	88181.3	88950	55507.1	92936.3	39142	134.2	64.9	0.580394
93102	90413.2	67485	197028	89378.4	144469	3754.3	2032.8	0.581608
9476.25	72171.5	8605	5812.4	92322.2	4126	-17.6	-9.9	0.582822
103057	89997.2	75046	76743.7	91366.9	55047	127.6	9.9	0.58525
138309	93687	96750	81404.4	111911	47671	-7.7	-13.2	0.58525
66810	77756.4	56310	73733	76145.1	63460	5381.2	2346.3	0.591322
127286	94862.5	87936	124049	93219.7	87210	40.7	28.6	0.591322
6858	66358.5	6773	3553	63188.4	3685	30.8	11	0.596178
102980	87659.6	76990	55161.7	97150.8	37211	24.2	42.9	0.597393
6795	68405.1	6510	3771.9	67045.1	3687	4.4	-8.8	0.597393
12966.8	71967.2	11808	8640.5	70142.9	8073	18.7	0	0.598607
104726	87748.5	78216	47887.4	87426.5	35897	5.5	-1.1	0.598607
195826	123321	104067	149499	120862	81064	1010.9	444.4	0.599821
189302	121070	102470	111188	161423	45141	85.8	13.2	0.599821
5688	64559.9	5774	8978.2	66749.3	8815	578.6	256.3	0.603464
132366	92894.2	93383	115748	103997	72941	148.5	35.2	0.603464
7485.75	63391.4	7739	4833.4	62110.1	5100	20.9	106.7	0.604678
148551	99445.7	97897	104036	93081	73249	91.3	-5.5	0.605892
5228.25	65439	5236	9018.9	66968.4	8826	57.2	29.7	0.605892
202618	114313	116161	120271	122368	64413	93.5	72.6	0.607106
11067.8	73288.5	9897	7942	79964.2	6509	-7.7	-26.4	0.607106
128564	89975.1	93643	82040.2	99706.8	53924	336.6	117.7	0.609535
9693.75	67155.3	9460	5794.8	73271.9	5183	-13.2	37.4	0.613177
102464	87313.9	76907	70326.3	81154.1	56792	46.2	3.3	0.614392
125370	93557.8	87820	60172.2	95171.9	41435	68.2	29.7	0.620463
110798	99221.5	73182	58467.2	92914.6	41239	17.6	13.2	0.622891
12552	83896.8	9805	10058.4	94710.8	6960	37.4	2.2	0.622891
17139.8	78959	14226	15785	81308.3	12723	820.6	339.9	0.624105
11262.8	65262.2	11310	3263.7	67324.5	3177	-31.9	-19.8	0.62532
19017	73471.6	16963	17428.4	86131.3	13261	393.8	201.3	0.626534
53553.8	70276.9	49941	53153.1	69161.2	50367	1179.2	542.3	0.627748
42366	104098	26672	96724.1	106011	59795	2751.1	1618.1	0.627748
18360	67029.2	17951	4376.9	65236.4	4397	33	-5.5	0.627748
13980.8	66437.7	13791	4833.4	64160.8	4937	37.4	20.9	0.627748
35682	96678.3	24188	56300.2	106255	34725	5220.6	2715.9	0.630176
8049.75	66108.8	7980	3757.6	63272.9	3892	77	67.1	0.633819
43977.8	72692.9	39648	36031.6	69482.6	33985	17.6	-13.2	0.635033
15026.2	69300.5	14210	13187.9	73219.4	11804	74.8	13.2	0.636247
4845.75	62637.3	5070	7342.5	62819.6	7660	113.3	48.4	0.638676
115320	90208.9	83779	49374.6	85128.4	38011	-18.7	12.1	0.63989
121190	86945.8	91348	57046	85554.6	43698	47.3	59.4	0.641104
74083.5	82619.5	58765	55364.1	81073	44754	4546.3	2537.7	0.641104
99903	87763.5	74601	39117.1	87914.2	29160	-11	40.7	0.642318
7283.25	65135.8	7328	3360.5	65370.7	3369	12.1	-17.6	0.644747
122576	90873.9	88399	64614	89466.6	47331	62.7	-3.3	0.644747
132345	89805.9	96579	44242	88841.9	32636	15.4	46.2	0.647175
143619	96595	97440	62338.1	94451.1	43254	29.7	8.8	0.650818
93387.8	98282.7	62272	105974	89493.1	77605	10516	4662.9	0.652032
113847	85530.4	87233	57464	85492.9	44050	-30.8	-3.3	0.652032
128896	94447.2	89440	88836	85229.7	68309	357.5	96.8	0.654461
41830.5	86553.3	31673	36217.5	90190.8	26317	5451.6	2783	0.654461
6663.75	64517	6769	12688.5	62977.4	13204	1347.5	546.7	0.655675
7716.75	71058.7	7117	6254.6	70357.3	5826	-6.6	-45.1	0.656889
128348	101013	83271	41311.6	100233	27011	-40.7	-1.1	0.658103
45846.8	74905.6	40112	46361.7	80932.3	37542	1798.5	1310.1	0.659317
108383	91010.5	78046	45149.5	96476	30670	33	14.3	0.660532
9567	67877.3	9237	3345.1	70877.6	3093	-14.3	12.1	0.660532
6636	64668.7	6725	3825.8	63219.3	3966	103.4	114.4	0.661746
7165.5	64452.1	7286	6103.9	63465.8	6303	46.2	129.8	0.66296
38441.2	79036.4	31875	56827.1	78467.4	47462	4191	1917.3	0.664174
134848	95491.8	92546	95437.1	94786.3	65986	0	-16.5	0.669031
6702.75	66375.2	6618	15401.1	69743.4	14472	55	3.3	0.669031
24369.8	76920.3	20763	28616.5	74100.6	25309	2181.3	980.1	0.67146
120335	92915.4	84876	215465	86291.2	163640	9644.8	4216.3	0.673888
14867.2	70568.6	13807	3551.9	70304.2	3311	26.4	-29.7	0.673888
5898.75	67395.5	5736	5031.4	68695.4	4800	33	-37.4	0.675102
135601	99826.2	89022	141672	93504.6	99296	53.9	94.6	0.675102
19352.2	84754.7	14964	12324.4	103643	7793	2029.5	1344.2	0.675102
65765.2	82521	52229	94869.5	77486.6	80238	5494.5	2557.5	0.675102
7137	63567.6	7358	4407.7	60993	4736	149.6	138.6	0.676316
109346	93460.3	76675	56001	95590	38394	-92.4	-30.8	0.676316
151126	103712	95497	104920	97879.7	70250	37.4	-6.6	0.677531
189591	134592	92316	168807	119208	92804	8280.8	3812.6	0.678745
167064	103201	106091	113818	114753	65002	289.3	163.9	0.678745
16158	69712.4	15190	7999.2	76609	6843	0	-7.7	0.679959
142945	93873.6	99794	70324.1	85337.9	54006	-23.1	-25.3	0.681173
100482	84653.4	77790	51780.3	84695	40067	82.5	36.3	0.682388
6393	64348.3	6511	3788.4	63481.6	3911	-28.6	19.8	0.683602
70770	82142	56463	81129.4	76953.9	69092	4896.1	2401.3	0.683602
120562	85003.2	92951	49844.3	93733	34850	-11	-83.6	0.68603
14929.5	71334.2	13716	5329.5	71280.4	4900	22	-31.9	0.68603
10383.8	63628.8	10695	13242.9	63497.7	13668	2.2	31.9	0.68603
154564	119382	84850	108868	96837.3	73678	182.6	68.2	0.690887
49480.5	96668.8	33545	96642.7	98521.9	64286	4526.5	2841.3	0.692101
21436.5	77561	18113	21538	69580.7	20286	13.2	44	0.69453
13509	67458.5	13124	4920.3	72041.3	4476	5.5	-41.8	0.695744
139362	95859.7	95277	165644	94114.3	115345	119.9	103.4	0.696958
10835.2	68469.7	10371	8181.8	71408	7509	-34.1	-4.4	0.696958
30430.5	71882	27744	27241.5	68512.5	26058	3011.8	1409.1	0.699386
46317.8	94861.7	31999	74956.2	115124	42670	3150.4	2022.9	0.705458
48625.5	75343.3	42296	57913.9	68272	55593	9.9	36.3	0.710314
139904	91445.7	100264	77490.6	93384.3	54382	42.9	30.8	0.710314
75183.8	85653.9	57525	112754	83863.6	88113	1909.6	1015.3	0.711529
36047.2	115747	20410	256866	103759	162242	-3.3	30.8	0.713957
9033.75	69667.7	8498	4601.3	69449.8	4342	16.5	-1.1	0.713957
6299.25	65486.6	6304	3675.1	79567.7	3027	52.8	24.2	0.713957
6063.75	67036.8	5928	3292.3	68128.9	3167	19.8	5.5	0.713957
79542.8	78766.3	66182	110616	74767	96959	2836.9	1401.4	0.721242
153260	94028.8	106819	224247	105154	139760	488.4	225.5	0.723671
5291.25	67438.2	5142	4787.2	72073	4353	-5.5	15.4	0.727313
119662	97514.4	80421	79714.8	91055	57374	134.2	37.4	0.728528
58221	86235.4	44246	63712	79753.8	52354	7431.6	3391.3	0.728528
122799	95346.9	84405	121318	105321	75490	46.2	11	0.729742
116987	87064.2	88060	79786.3	84646.6	61773	12.1	-49.5	0.733384
140684	95280.7	96765	94163.3	87592.8	70452	82.5	70.4	0.734599
39204	91115.5	28198	14124	88104.9	10506	-31.9	-6.6	0.739456
14997	66363.5	14810	4167.9	67493.8	4047	-19.8	11	0.741884
15445.5	67280.6	15045	12563.1	67249.5	12243	5.5	9.9	0.743098
139646	94425	96922	55480.7	88309.9	41173	19.8	8.8	0.744312
23487.8	92416.7	16656	37709.1	99984	24717	540.1	600.6	0.746741
17384.2	68352.2	16668	3444.1	63083.4	3578	-9.9	-15.4	0.747955
6624	65784.3	6599	11456.5	69455.4	10810	14.3	30.8	0.749169
262143	129194	132977	182399	177890	67197	187	14.3	0.749169
121485	93283.4	85349	47791.7	90201.8	34723	81.4	-12.1	0.749169
21869.2	66742.3	21474	6558.2	70923.8	6060	-17.6	-34.1	0.750383
19464.8	68085.1	18736	24752.2	70059.6	23154	283.8	220	0.750383
95763.8	136020	46140	200834	155190	84811	9928.6	5289.9	0.754026
151880	103012	96625	110748	105333	68905	64.9	31.9	0.75524
20317.5	70709.3	18831	16322.9	68032.2	15724	56.1	12.1	0.75524
21612	69699.5	20321	31198.2	70723.1	28910	508.2	267.3	0.761311
27252	73615.6	24261	26468.2	75641.9	22932	5119.4	2316.6	0.764954
9003	68750.9	8582	18053.2	72349.7	16353	191.4	73.7	0.766168
76993.5	81691.6	61767	69513.4	78833.5	57788	5669.4	2796.2	0.769811
30573.8	72763.2	27537	11910.8	76678.4	10180	47.3	-15.4	0.775882
108738	82830.7	86034	39094	87418.6	29308	58.3	20.9	0.777096
80329.5	83176.2	63293	96035.5	75460.5	83405	4042.5	1729.2	0.77831
62484.8	82054.3	49906	56801.8	81723	45551	8652.6	4250.4	0.779525
51375	95501.7	35255	89521.3	97241.4	60333	1874.4	1162.7	0.781953
120899	88393.6	89636	75420.4	87735.4	56337	3.3	-7.7	0.783167
137734	91252.5	98918	73972.8	83541	58030	-7.7	39.6	0.783167
8844.75	64384	9003	3236.2	63575.4	3336	-37.4	-27.5	0.78681
9316.5	66186	9225	5658.4	67033.4	5532	29.7	-4.4	0.790452
105435	95042.6	72702	55728.2	95803	38122	19.8	-3.3	0.790452
46960.5	72444.9	42482	45041.7	72860.1	40514	3369.3	1569.7	0.794095
110913	89809.2	80936	39408.6	85502.3	30206	58.3	15.4	0.794095
139251	94292	96784	67134.1	90089.5	48837	39.6	112.2	0.795309
145521	94417.9	101007	65547.9	91897.5	46745	78.1	90.2	0.795309
134405	92284.6	95448	124677	87887	92970	105.6	49.5	0.795309
111902	92998.4	78857	50242.5	89670.3	36720	11	-6.6	0.796523
130454	92483.9	92442	82443.9	110235	49014	44	16.5	0.796523
32358.8	79179.4	26783	13458.5	74125.2	11899	7.7	7.7	0.797738
30310.5	71203.3	27898	65692	76195.4	56502	189.2	51.7	0.797738
25375.5	64961.3	25600	12999.8	73749.6	11552	173.8	290.4	0.797738
129756	92636.8	91796	98539.1	95598.3	67552	246.4	79.2	0.797738
62425.5	76252.8	53652	66569.8	75971.1	57426	6144.6	3037.1	0.80138
24035.2	70778.4	22255	11389.4	69055	10809	-50.6	5.5	0.802595
117397	98958.3	77747	58924.8	102664	37615	28.6	30.8	0.803809
4977	62919.1	5184	2193.4	63268.8	2272	-3.3	-37.4	0.805023
126581	93420.3	88799	87765.7	106730	53891	49.5	53.9	0.807451
185726	125082	97310	126528	117677	70465	2425.5	1254	0.813522
31502.2	79319.6	26028	50314	78138.8	42199	-23.1	47.3	0.814737
18329.2	73636.1	16313	17937.7	71389.1	16467	11	5.5	0.815951
135140	85816	103204	126202	84530.1	97844	4713.5	2194.5	0.817165
62122.5	72559.8	56109	24204.4	69863.9	22705	-2.2	27.5	0.818379
5539.5	63523.5	5715	3978.7	62830.9	4150	-24.2	30.8	0.818379
65092.5	78743	54175	64540.3	73478.5	57564	4435.2	1994.3	0.818379
11032.5	68507.3	10554	5937.8	68150.6	5710	0	-42.9	0.820808
93442.5	92207.2	66414	113558	91706.6	81152	13979.9	6310.7	0.82445
15765	67954.2	15204	4104.1	68474.1	3928	-22	1.1	0.829307
9476.25	111058	5592	53625	95647.3	36743	1274.9	563.2	0.831736
147576	110328	87662	102989	98088.4	68810	78.1	-29.7	0.837807
98421	95696.2	67402	185022	99682	121643	5443.9	2442	0.837807
7625.25	69004.2	7242	6715.5	72541.1	6067	-25.3	-1.1	0.837807
64400.2	86221.4	48950	97044.2	80998.1	78519	2026.2	917.4	0.839021
44319	82720.7	35112	53446.8	95148.2	36813	4288.9	2434.3	0.839021
13347	86110.4	10158	16177.7	81637.2	12987	2755.5	1304.6	0.841449
152342	95311.7	104750	111731	98292.9	74496	547.8	247.5	0.842664
161276	106069	99646	65979.1	100589	42987	59.4	56.1	0.843878
163791	101604	105647	182998	104226	115067	319	255.2	0.846306
5604.75	64103.5	5730	2176.9	63689.9	2240	4.4	2.2	0.851163
156720	95310.1	107762	79643.3	98979.8	52733	18.7	13.2	0.854806
49736.2	74715	43626	32243.2	71576.8	29522	3694.9	1811.7	0.860877
128032	90432.5	92784	79712.6	83004.4	62937	16.5	24.2	0.862091
83099.2	83684.1	65078	120742	79781.8	99182	4426.4	2194.5	0.862091
6192	66393.8	6112	11390.5	65619.5	11376	33	25.3	0.863305
42336.8	84116.5	32985	43200.3	75984.3	37260	2758.8	1919.5	0.864519
104917	83617	82230	68250.6	81578.6	54829	83.6	44	0.866948
120369	90494.6	87171	62198.4	94530.1	43121	48.4	69.3	0.866948
124828	90770.7	90125	63199.4	87229.6	47482	-39.6	-3.3	0.868162
130989	110862	77434	262143	84859.5	202450	13726.9	9059.6	0.87059
45981.8	80714.1	37335	48695.9	78324.6	40745	2731.3	2094.4	0.87059
262143	134768	127477	233866	152020	100820	165	41.8	0.871805
8601	63916	8819	8184	63390.5	8461	34.1	35.2	0.873019
125953	89472.2	92257	43671.1	81952.6	34923	-7.7	0	0.877876
170749	97372	114922	129749	112865	75340	132	81.4	0.882733
40413.8	96388.2	27478	86080.5	95451.5	59102	2913.9	1942.6	0.885161
115074	87019.9	86664	45142.9	85512.8	34597	-8.8	13.2	0.885161
118061	93896.5	82402	44264	91366.5	31750	18.7	-8.8	0.886375
46828.5	95767.1	32046	53306	102097	34217	473	401.5	0.886375
14625	67564.1	14186	7057.6	66935.9	6910	9.9	17.6	0.886375
15207.8	70196.9	14198	9917.6	72274	8993	56.1	19.8	0.887589
124661	86074	94916	154007	107707	93708	385	140.8	0.890018
8460	66098.5	8388	5572.6	66753	5471	-14.3	-2.2	0.892446
9084.75	65671.5	9066	3434.2	65141.5	3455	-24.2	-33	0.892446
21055.5	67665	20393	6750.7	65708.3	6733	-5.5	33	0.897303
115467	82431.9	91800	53631.6	84923.2	41388	36.3	58.3	0.899732
164974	111928	96595	209240	142228	96414	1131.9	783.2	0.910659
24682.5	68603.1	23579	7141.2	72525.3	6453	8.8	19.8	0.910659
135074	93607	94568	54803.1	92614.1	38780	-41.8	46.2	0.911874
104528	86340.2	79341	44195.8	91745.8	31570	46.2	33	0.911874
20082.8	74666.3	17627	10627.1	74936.3	9294	316.8	473	0.911874
42432.8	158853	17506	131945	187562	46103	2499.2	2157.1	0.913088
49970.2	81865.1	40003	55884.4	84549.7	43317	3298.9	1532.3	0.914302
17637	77945.8	14829	19773.6	76620.5	16913	3391.3	1563.1	0.916731
6577.5	66966.5	6437	19388.6	69260.4	18346	150.7	50.6	0.919159
151223	96498.3	102702	157447	106224	97139	870.1	345.4	0.921587
11201.2	66104	11105	8815.4	71536.2	8076	8.8	34.1	0.922802
136223	93605.5	95374	98832.8	92997.8	69648	17.6	100.1	0.92523
109588	87558	82025	39142.4	89935.7	28523	-41.8	-8.8	0.92523
6733.5	65853.8	6701	2920.5	65301.2	2931	27.5	-15.4	0.927658
8435.25	68332.8	8090	4364.8	66787.7	4283	41.8	30.8	0.928873
17800.5	76677.6	15214	28194.1	75043.8	24622	84.7	0	0.930087
134481	94904.9	92865	77793.1	99602.4	51186	27.5	70.4	0.931301
11745.8	67094	11473	8955.1	66336.8	8847	-15.4	-31.9	0.932515
139962	95495.7	96052	85272	93736.5	59618	152.9	93.5	0.93373
6609.75	69230.7	6257	3181.2	72819.8	2863	13.2	-44	0.938586
139208	103278	88335	83578	123253	44440	108.9	-7.7	0.939801
33033.8	78418.5	27607	32503.9	79383.5	26834	621.5	359.7	0.944657
9091.5	78604.3	7580	15975.3	73470.7	14250	2893	1289.2	0.944657
63569.2	78305.3	53203	91655.3	75108.4	79974	2252.8	1136.3	0.945872
109444	91262.5	78592	77289.3	90453.8	55998	30.8	-7.7	0.9483
5949.75	67437.4	5782	3602.5	68314.1	3456	17.6	0	0.953157
141026	96705.6	95571	105041	98062.4	70200	235.4	78.1	0.953157
91174.5	121990	48981	186923	109521	111852	6848.6	3048.1	0.959228
112984	88811.3	83374	46130.7	83581.4	36171	38.5	-15.4	0.960442
127601	92689.8	90220	68528.9	91818.3	48913	85.8	27.5	0.961656
111334	99440.1	73375	80880.8	93493.3	56695	72.6	-16.5	0.964085
77757	80355.2	63417	135078	80854.7	109486	5784.9	2582.8	0.965299
127936	94813.9	88430	90356.2	89969.1	65818	171.6	28.6	0.965299
151822	95977.5	103668	117721	89157.3	86532	56.1	17.6	0.966513
5564.25	64189.2	5681	5608.9	66339.1	5541	495	227.7	0.966513
58914.8	84041.6	45942	91126.2	84383.1	70773	3575	1692.9	0.967727
140938	87976.3	104989	78964.6	100412	51538	69.3	44	0.968942
221498	124784	116330	262143	73976.3	232234	8410.6	3759.8	0.970156
11123.2	64277.7	11341	6510.9	69722	6120	23.1	-26.4	0.97137
151730	114721	86678	238461	103787	150575	24429.9	11000	0.973799
5176.5	62557.1	5423	4418.7	62816.5	4610	89.1	33	0.975013
65619.8	119031	36129	157245	119517	86224	19013.5	9242.2	0.976227
10981.5	66220.4	10868	3927	69089.9	3725	-28.6	3.3	0.977441
262143	163415	105130	194517	145345	87708	226.6	89.1	0.978655
15566.2	70623	14445	20913.2	67046.6	20442	-28.6	17.6	0.97987
10110	69473.5	9537	6650.6	70767	6159	132	148.5	0.97987
9136.5	68034.3	8801	7715.4	69274.8	7299	0	-7.7	0.981084
162376	100149	106257	96485.4	100075	63185	26.4	12.1	0.984726
121280	93907.3	84639	262143	109767	156512	499.4	207.9	0.985941
104658	83181.1	82457	75945.1	81798.9	60846	34.1	49.5	0.995654
123184	84635.6	95385	88511.5	109183	53128	144.1	80.3	0.996869
131653	92167.6	93612	65286.1	85667.8	49944	-13.2	15.4	0.996869
14656.5	69543	13812	4074.4	71262.3	3747	-44	-8.8	0.999297
129767	89593.8	94922	50271.1	84712.8	38891	20.9	-11	1.00294
14574	71938.1	13277	5249.2	74542.1	4615	6.6	42.9	1.00537
8349	70076.9	7808	7302.9	71104.3	6731	6.6	37.4	1.0078
6363.75	74064.1	5631	11603.9	78879.1	9641	519.2	259.6	1.01022
99615	90688.2	71987	143094	88541.4	105914	3334.1	1611.5	1.01144
16410	65905.5	16318	9626.1	65954.6	9565	71.5	173.8	1.01265
38358.8	67823.5	37065	10620.5	66681.9	10438	25.3	7.7	1.01265
99002.2	95918.4	67643	84205	92711.4	59523	4037	1927.2	1.01265
16871.2	66965.9	16511	14857.7	66198.5	14709	311.3	226.6	1.01508
11671.5	66763	11457	4667.3	68108.7	4491	-1.1	-52.8	1.0163
9345	73636.4	8317	5815.7	75637.6	5039	47.3	9.9	1.01872
11044.5	69112.2	10473	39507.6	71490.5	36217	429	218.9	1.01994
6941.25	91053.2	4996	206129	99873.4	135260	-15.4	-42.9	1.02115
8792.25	67797.3	8499	5275.6	66323	5213	16.5	-4.4	1.02115
129994	100471	84794	139184	102543	88954	101.2	92.4	1.02601
11659.5	66312.3	11523	15678.3	65345.5	15724	222.2	143	1.02965
13860.8	66674.9	13624	9840.6	73003.6	8834	31.9	1.1	1.03572
124378	91124.5	89452	72526.3	93693.8	50730	37.4	37.4	1.03572
5969.25	66181.8	5911	11534.6	65380.7	11562	19.8	17.6	1.03572
120730	105067	75306	237124	109431	142008	8556.9	4393.4	1.03694
4860	63548.5	5012	4149.2	65006.4	4183	106.7	73.7	1.03694
116792	89717.3	85313	62661.5	89694.8	45784	79.2	-34.1	1.03815
126909	85281.8	97525	85506.3	92646.8	60485	476.3	198	1.03815
7931.25	74000.9	7024	25790.6	74884.3	22571	1818.3	786.5	1.04058
79034.2	89063.7	58156	82949.9	83339	65230	3216.4	1887.6	1.04179
135202	94899.6	93368	52628.4	108800	31701	38.5	7.7	1.04301
117169	91168.7	84226	77941.6	91606.5	55760	24.2	-6.6	1.04301
52338	118330	28987	140634	122930	74974	798.6	689.7	1.04301
111587	85130.7	85903	62506.4	93626	43753	-12.1	-29.7	1.04422
101606	89523.8	74381	66370.7	87863.2	49505	22	3.3	1.05029
137118	99266.1	90526	60659.5	88558.3	44890	115.5	40.7	1.05151
7492.5	74319.4	6607	54568.8	81774	43733	123.2	30.8	1.05515
22482.8	73021.6	20178	20234.5	78737	16842	26.4	38.5	1.05879
18153.8	68782.1	17297	5396.6	68767.6	5143	42.9	7.7	1.06122
21247.5	70498	19752	22217.8	68113.7	21377	36.3	-31.9	1.06122
144810	106397	89197	246442	102603	157411	753.5	337.7	1.06486
132464	91147.7	95243	65566.6	88462.4	48574	46.2	-26.4	1.06486
14520	73726.1	12907	34790.8	75004.1	30399	25.3	8.8	1.06608
8328.75	69862.1	7813	5424.1	66906.4	5313	-3.3	26.4	1.06608
115006	109076	69099	232373	108039	140957	3122.9	1456.4	1.06729
13330.5	67524.2	12938	20212.5	81321.5	16289	35.2	7.7	1.06729
5157.75	61682.2	5480	3920.4	63533	4044	38.5	86.9	1.07094
156264	107023	95689	77880	91578.5	55733	231	19.8	1.07458
52295.2	102845	33324	38924.6	128850	19798	4314.2	2316.6	1.07579
13113.8	68035.4	12632	5260.2	82020.6	4203	79.2	57.2	1.07822
102943	86728.8	77788	36182.3	90772.2	26123	91.3	-28.6	1.07822
148983	92797.2	105216	73896.9	104845	46191	18.7	78.1	1.07944
25846.5	80450.1	21055	11444.4	77027.9	9737	2.2	-8.8	1.08429
25131.8	91746.6	17952	43450	111954	25435	1623.6	1182.5	1.08551
115648	95236.3	79582	73385.4	96070.5	50061	78.1	37.4	1.08551
125456	93501.3	87933	98785.5	102988	62862	80.3	75.9	1.08672
8766	78729.4	7297	36854.4	77123.9	31317	2180.2	905.3	1.09036
127761	89256.2	93808	46616.9	90607	33718	40.7	28.6	1.09279
6923.25	64248.4	7062	1775.4	61464.7	1893	-12.1	12.1	1.09522
11940	72527.6	10789	60600.1	82062.3	48396	39.6	57.2	1.09886
46808.2	83167.3	36885	88761.2	100877	57665	4162.4	1977.8	1.10008
12174.8	120581	6617	113203	262143	27751	3192.2	1807.3	1.10008
8096.25	71663.4	7404	5520.9	70889	5104	8.8	-12.1	1.10008
116920	87638.6	87433	55259.6	86508.2	41863	41.8	38.5	1.10129
71324.2	83735.9	55822	103191	86313.2	78351	2503.6	1167.1	1.10372
24377.2	92796.7	17216	25680.6	98266.1	17127	3839	2143.9	1.10615
106396	88869	78461	91516.7	89188.2	67247	44	41.8	1.10736
14705.2	66721.4	14444	6073.1	65873.3	6042	-24.2	-45.1	1.10858
109662	86732.3	82862	46919.4	86286.6	35636	-1.1	46.2	1.111
6855	73179.6	6139	7837.5	80281.1	6398	-48.4	5.5	1.111
10333.5	64075.7	10569	3291.2	64869.8	3325	1.1	24.2	1.111
12365.2	64767.3	12512	5901.5	65574.9	5898	-23.1	-48.4	1.11708
126604	103516	80153	163087	108909	98138	3425.4	1669.8	1.11708
26938.5	74234.4	23782	39784.8	84407.1	30890	134.2	90.2	1.11829
22948.5	72633.7	20706	5127.1	67566.8	4973	18.7	7.7	1.1195
119794	89847.7	87379	58003	92087.6	41279	42.9	-72.6	1.1195
8982	71015.1	8289	5207.4	69690	4897	-61.6	26.4	1.12315
8946.75	64474.8	9094	3319.8	64945.2	3350	2.2	-24.2	1.12315
148185	98418.6	98675	135152	91058.8	97270	55	1.1	1.12436
118168	88239.9	87764	81906	87782.2	61149	69.3	6.6	1.12436
130892	91161	94099	78267.2	92347	55544	116.6	92.4	1.12558
118658	90178.2	86233	86614	93054.7	61000	46.2	33	1.128
6236.25	64089.5	6377	3116.3	61018.8	3347	119.9	78.1	1.13043
146979	94353.1	102089	127212	99499.3	83789	402.6	102.3	1.13165
127284	91700.1	90967	69177.9	82482.4	54965	171.6	55	1.13286
96720	89153.6	71098	51120.3	87766.4	38172	30.8	35.2	1.13407
109195	101430	70553	130810	100830	85022	100.1	25.3	1.13407
165430	101185	107147	118393	94104.4	82451	278.3	119.9	1.13893
133919	99472.2	88231	81702.5	83803.5	63893	82.5	-30.8	1.14136
124116	89928.9	90450	65274	83373.2	51309	-19.8	78.1	1.14136
16526.2	73572.8	14721	8541.5	75932.7	7372	-1.1	31.9	1.14257
48966.8	96857.6	33132	75836.2	94431.1	52631	3807.1	2198.9	1.14257
123526	98518.7	82171	53086	101483	34282	24.2	-23.1	1.145
32195.2	70822.6	29792	7865	71341.3	7225	-12.1	9.9	1.14865
140734	89238.7	103354	73777	89389	54090	-25.3	-2.2	1.14986
141709	101952	91092	81602.4	109156	48993	220	121	1.15107
105104	89289.5	77143	45453.1	84173.5	35389	22	-3.3	1.1535
134840	107775	81994	112768	99586.8	74210	-25.3	26.4	1.15593
126243	93097.3	88869	116650	99802.1	76599	412.5	253	1.15714
44459.2	77193.8	37745	36539.8	76996.6	31101	976.8	543.4	1.15836
76596.8	78685.9	63796	100650	84144.8	78391	4420.9	2130.7	1.15836
8537.25	65020	8605	12223.2	67259.4	11910	44	-28.6	1.15957
140308	110026	83573	214730	108609	129571	25.3	56.1	1.162
67839	90165.8	49308	68534.4	96828.1	46386	4464.9	2065.8	1.16443
148346	102467	94879	61400.9	96799.8	41570	41.8	1.1	1.16443
114776	93610.5	80354	74993.6	94567.8	51971	72.6	45.1	1.16564
84113.2	90491.1	60917	137601	87788.7	102722	6579.1	2838	1.16686
5021.25	65305.2	5039	2995.3	63941.4	3070	49.5	-16.5	1.16686
54723.8	74013	48456	54926.3	75030.2	47976	8660.3	3682.8	1.16686
20011.5	70076.1	18715	8256.6	68816.6	7863	-17.6	-16.5	1.17293
131659	98842.9	87294	129485	114967	73812	144.1	96.8	1.17293
5571	63617.5	5739	2599.3	66568.1	2559	24.2	-6.6	1.17293
31139.2	84178.6	24243	14335.2	104583	8983	33	11	1.17414
12333	72600	11133	6943.2	69164	6579	69.3	2.2	1.17536
129185	91366.4	92663	51020.2	87247.2	38324	84.7	38.5	1.17536
6679.5	66055.2	6627	4995.1	68816.2	4757	2.2	-9.9	1.17657
6186	64927.2	6244	2343	61766.2	2486	-13.2	-14.3	1.18264
44394.8	77668.3	37460	43312.5	75290.5	37701	487.3	336.6	1.18386
12531.8	69582.4	11803	6684.7	68047.3	6438	20.9	-20.9	1.18386
5510.25	65873.7	5482	2116.4	75544.9	1836	29.7	4.4	1.18629
11760.8	64058.6	12032	3191.1	61131.8	3421	68.2	81.4	1.18629
40446	75726.9	35003	22917.4	81861.6	18347	3556.3	2115.3	1.1875
7179	65921.7	7137	7311.7	65839.5	7278	699.6	301.4	1.19721
115265	94499.7	79937	88609.4	83851.1	69255	41.8	4.4	1.19843
29970.8	91119.1	21556	49483.5	87439.4	37088	4031.5	2131.8	1.19964
173417	105122	108113	143740	96752	97364	-13.2	-23.1	1.19964
141030	98441.2	93889	92724.5	101263	60010	-7.7	27.5	1.20328
115737	88043.4	86150	53705.3	88662.4	39697	124.3	23.1	1.2045
120933	99798.1	79415	85184	91495.8	61015	40.7	6.6	1.20814
15197.2	67711.4	14709	11445.5	78626	9540	56.1	-17.6	1.20936
57295.5	87354.1	42985	49175.5	90154.8	35747	5119.4	2392.5	1.20936
6527.25	66372.4	6445	5428.5	66572.3	5344	-24.2	-7.7	1.21178
68875.5	86427	52227	61972.9	81890.8	49596	324.5	381.7	1.21421
124020	102395	79377	104198	105722	64591	44	37.4	1.21421
54856.5	75993	47308	52959.5	73004	47542	5568.2	2385.9	1.21786
152688	102807	97333	68963.4	99126.8	45594	-3.3	-5.5	1.21907
139912	91803.6	99879	65585.3	87274.8	49249	-64.9	35.2	1.22028
10641	67450.3	10339	4818	65440.9	4825	-15.4	0	1.2215
140681	92919.8	99222	87248.7	90737.8	63016	-67.1	37.4	1.2215
121750	88411.4	90249	125169	99172.8	82715	223.3	130.9	1.2215
6269.25	67398.6	6096	5108.4	68253.6	4905	-47.3	44	1.22271
32439	116056	18318	107208	133671	52562	1023	783.2	1.22271
172149	118102	95527	188304	106358	116029	6117.1	2696.1	1.22635
133312	92823.4	94122	117819	88844.4	86909	71.5	41.8	1.22757
136452	91249.3	98001	115292	107754	70121	837.1	344.3	1.22757
6795	71046.1	6268	8625.1	69767.3	8102	19.8	28.6	1.22878
7500	64495.5	7621	3868.7	66180.9	3831	-5.5	27.5	1.23
12385.5	84218.3	9638	60233.8	125221	31524	2902.9	1258.4	1.23
142077	103214	90212	83050	95403.4	57050	19.8	82.5	1.23243
14376	65700.5	14340	6746.3	65181.4	6783	-16.5	-11	1.23243
8885.25	66594.7	8744	4414.3	66842.8	4328	11	-4.4	1.23364
88512	84662.3	68516	99578.6	84571.8	77165	12502.6	5514.3	1.23485
83037	81689.6	66617	92441.8	76801.6	78882	3457.3	1503.7	1.23485
20450.2	75057.6	17856	29099.4	74378.2	25640	4051.3	1826	1.2385
20544	65313.5	20614	6479	63668.9	6669	24.2	-7.7	1.23971
127761	87332.8	95874	101511	87872.4	75708	254.1	117.7	1.247
5349	65377.1	5362	3302.2	62547.1	3460	12.1	13.2	1.247
9558	68525.7	9141	4989.6	69500.2	4705	-6.6	-8.8	1.24821
155767	105938	96361	61917.9	101494	39981	-55	26.4	1.24942
80255.2	82849.3	63484	100260	82719.9	79432	2607	1449.8	1.25064
108819	85520.6	83390	47505.7	83554.8	37261	42.9	26.4	1.25185
14067	65877.9	13994	14606.9	64411.1	14862	2.2	18.7	1.25428
104984	93395.3	73668	73989.3	90513	53572	63.8	68.2	1.25671
7650	69304.7	7234	6850.8	65371.9	6868	34.1	14.3	1.25671
26477.2	71780.1	24174	10905.4	69862.8	10230	5.5	-1.1	1.25792
105939	90064.7	77087	79995.3	97020	54036	-7.7	14.3	1.25792
123220	98045	82364	92759.7	109527	55503	92.4	6.6	1.26157
55041	80237.7	44956	49265.7	78474.5	41143	1434.4	776.6	1.26157
18502.5	70700.2	17151	8295.1	68892.1	7891	18.7	7.7	1.26278
6331.5	69434.6	5976	5501.1	68644.3	5252	2.2	-16.5	1.26278
60416.2	90110.1	43940	58378.1	89882.9	42565	1603.8	1354.1	1.26642
15210.8	68174.8	14622	6273.3	70374.4	5842	19.8	1.1	1.26642
11043	67763.5	10680	40928.8	79276.2	33835	64.9	36.3	1.27249
5112.75	66271.6	5056	2872.1	63957.2	2943	16.5	-18.7	1.28342
96054	84322.3	74654	30497.5	79435.8	25161	53.9	-14.3	1.28464
260807	151858	112554	262143	127653	134582	1382.7	597.3	1.28585
104890	84735.8	81124	152136	80681.3	123577	1830.4	1562	1.28707
6993	63855.8	7177	7331.5	63656.2	7548	12.1	-4.4	1.29071
100258	89897.8	73089	58174.6	83531.2	45642	52.8	15.4	1.29556
153898	98337.1	102564	105438	93578.2	73842	69.3	6.6	1.29678
6339	66800.6	6219	3457.3	69630.5	3254	-25.3	17.6	1.29678
126722	92179	90095	47463.9	89333.6	34820	3.3	12.1	1.29799
117049	87630.5	87537	64260.9	86929.8	48446	-15.4	37.4	1.29921
12592.5	73789.5	11184	29287.5	75329.1	25480	4884	2029.5	1.30042
13080	78391.5	10935	80240.6	85244.5	61689	790.9	363	1.30164
136219	93202.7	95783	78985.5	97616.2	53028	723.8	354.2	1.30285
113996	93848.5	79605	76852.6	97887.6	51453	-57.2	15.4	1.30406
8749.5	68622.2	8356	20005.7	66344.2	19762	115.5	101.2	1.31014
130304	97333.7	87735	72248	90787.6	52153	299.2	176	1.31014
140080	93378.4	98313	90904	98831.8	60279	3.3	-1.1	1.31135
6957	69693.4	6542	4778.4	68659.8	4561	15.4	-26.4	1.31256
56342.2	91449.2	40377	151499	87851.4	113016	2743.4	1821.6	1.31621
71461.5	84014.4	55744	66245.3	80398.8	53999	942.7	893.2	1.31863
172030	103065	109389	91245	107070	55850	41.8	14.3	1.31985
6846.75	74326.4	6037	72097.3	93898.4	50320	276.1	140.8	1.32106
37704	80119.6	30841	63170.8	77008.2	53760	1959.1	883.3	1.32713
111709	99351.9	73687	77921.8	91716.5	55679	-33	37.4	1.32713
51858	105884	32097	95783.6	111207	56447	1950.3	1490.5	1.33199
140991	95811.7	96439	89828.2	84403.6	69748	337.7	143	1.33442
26730	78675	22266	49214	84169.4	38319	4456.1	1903	1.33563
129619	94178.3	90198	86886.8	94361	60345	16.5	19.8	1.33563
39932.2	76252.9	34320	12137.4	78515.1	10131	31.9	13.2	1.33928
130680	96688.1	88576	94783.7	84998.1	73081	234.3	103.4	1.3417
117309	86216	89171	64805.4	97992.4	43341	124.3	52.8	1.34535
154646	101208	100139	161407	92026.6	114945	3289	1657.7	1.34535
13982.2	71288.4	12854	4889.5	73176.1	4379	58.3	15.4	1.34656
140999	96502.8	95754	60337.2	94758.2	41730	-40.7	-1.1	1.34899
132345	92635.4	93629	68393.6	92405.9	48506	-14.3	15.4	1.34899
135469	88793.2	99986	255028	100398	166473	273.9	136.4	1.35263
133735	95608.6	91670	144085	102978	91697	389.4	160.6	1.35263
20421	71855.6	18625	32640.3	72623.1	29455	353.1	181.5	1.35385
63359.2	93308.3	44501	142969	93522.3	100186	11933.9	5601.2	1.35385
205426	134101	100393	234125	152063	100903	7753.9	3368.2	1.35749
110192	93279.5	77418	100971	91281.2	72493	90.2	7.7	1.3587
38338.5	76947.1	32653	48734.4	79050	40403	2344.1	1499.3	1.36113
5610	64320.7	5716	1813.9	66411	1790	-6.6	25.3	1.36235
9245.25	67180	9019	13625.7	70602	12648	586.3	246.4	1.37327
5464.5	64526.4	5550	2933.7	62200.9	3091	-4.4	18.7	1.37449
135756	93072.6	95591	79678.5	98126.7	53215	42.9	42.9	1.37692
9115.5	75210	7943	42350	111558	24879	41.8	46.2	1.37692
18771	69352.6	17738	9094.8	77077.1	7733	7.7	20.9	1.37813
139270	92045.9	99159	108302	85725.6	82795	365.2	169.4	1.38056
123972	88125.4	92194	57664.2	102226	36968	358.6	157.3	1.38056
8534.25	68508.2	8164	49350.4	81819.1	39529	79.2	4.4	1.38299
30911.2	72381	27988	29382.1	70931.8	27147	2411.2	980.1	1.38663
140553	94514.4	97459	78459.7	88721.4	57956	-27.5	11	1.38906
145228	92323.7	103090	71383.4	91533.4	51109	64.9	9.9	1.39392
140733	94275.6	97831	132035	84963.9	101844	99	-7.7	1.39392
165114	107137	101001	133222	113788	76729	67.1	28.6	1.39634
11706	65301.7	11748	10388.4	65684	10365	60.5	69.3	1.39634
7469.25	67267.4	7277	6300.8	66195.8	6238	40.7	13.2	1.39756
147916	100194	96750	88478.5	98800.9	58689	37.4	-35.2	1.39756
4890	64145.5	4996	5324	64793.6	5385	944.9	409.2	1.39999
7074.75	65019	7131	2094.4	62192.4	2207	-8.8	-26.4	1.39999
96510	84054.9	75247	43793.2	89007	32245	19.8	-40.7	1.40363
77026.5	77224.5	65368	89161.6	70654.8	82702	3667.4	1920.6	1.40606
129126	96696.6	87515	60525.3	103323	38390	2.2	1.1	1.40727
64952.2	105725	40262	84064.2	126448	43569	7964	3737.8	1.41092
15413.2	66098.9	15282	7227	65955.8	7181	-5.5	211.2	1.41213
20230.5	69060.6	19198	5266.8	71256.2	4844	-2.2	5.5	1.41699
6119.25	64124	6254	4161.3	62277.9	4379	-3.3	-2.2	1.41699
109902	90028.3	80003	43368.6	89352.2	31809	1.1	27.5	1.42184
14442	66935.7	14140	7651.6	77206.4	6495	251.9	217.8	1.43763
12252	66331.9	12105	17326.1	64300.5	17659	272.8	90.2	1.44006
106084	92100.6	75486	56568.6	93112.6	39815	-11	-24.2	1.44006
5566.5	65742.7	5549	2607	66298.9	2577	14.3	46.2	1.44613
37582.5	69878.5	35247	41676.8	70291.9	38857	1358.5	663.3	1.44734
160499	101288	103847	69710.3	91805.9	49763	-44	-1.1	1.44977
114334	92737.8	80798	51757.2	92861.7	36527	-23.1	15.4	1.45341
112210	93881.5	78331	86259.8	87740.5	64430	63.8	25.3	1.45463
130619	95732	89419	107404	99110.5	71020	102.3	73.7	1.45706
40626	72212.2	36870	52793.4	88474.1	39106	132	56.1	1.45706
165632	110001	98679	79230.8	97529.5	53240	14.3	17.6	1.45706
21723	66379.4	21447	14438.6	67205.1	14080	195.8	205.7	1.45827
79216.5	82939.8	62594	40887	75595.9	35446	45.1	48.4	1.45948
134974	89859.6	98439	52943	95475.4	36341	-11	16.5	1.46313
22633.5	101967	14547	54566.6	102767	34798	532.4	605	1.46313
59703	80334.6	48705	64520.5	76499.2	55274	4290	1951.4	1.46434
115827	95457	79521	85461.2	122609	45680	71.5	-41.8	1.4692
108494	83207.9	85452	41922.1	79055.2	34753	19.8	-20.9	1.47405
91219.5	106749	56002	108238	93230.9	76085	5364.7	2768.7	1.47405
5478.75	64162.9	5596	3060.2	70766.9	2834	-12.1	1.1	1.47648
125926	95554.1	86367	70324.1	103848	44380	234.3	101.2	1.47648
7357.5	68027.8	7088	2758.8	78883.4	2292	6.6	-2.2	1.47648
9063.75	65189	9112	5623.2	71502.1	5154	0	-2.2	1.47891
45447	94975	31360	180577	110838	106771	81.4	141.9	1.48013
6315	66207	6251	22299.2	65831.8	22199	1916.2	832.7	1.48377
7052.25	66119.6	6990	1481.7	64478.5	1506	-35.2	0	1.48498
129196	93542.7	90515	88523.6	92415.6	62776	-53.9	0	1.48498
5917.5	66269.5	5852	2434.3	67059.4	2379	-8.8	-12.1	1.48498
116242	87059.7	87504	66841.5	84040.5	52124	50.6	30.8	1.4862
125953	91205.2	90504	108083	82393.8	85969	426.8	172.7	1.4862
121096	87639.3	90555	46028.4	86951.4	34692	40.7	2.2	1.48862
111818	89866.5	81544	44331.1	86192.3	33707	16.5	1.1	1.48862
7602	71111.1	7006	4984.1	72554	4502	4.4	18.7	1.48862
120739	91426	86548	100395	123579	53241	204.6	46.2	1.49227
9962.25	67481.8	9675	5491.2	104614	3440	165	69.3	1.49348
160069	103027	101821	165318	117373	92306	245.3	157.3	1.49712
5174.25	63029.7	5380	2121.9	58502.7	2377	-16.5	-24.2	1.49712
60669.8	100621	39515	113486	97771.9	76069	9766.9	4650.8	1.49834
5704.5	64445.8	5801	6432.8	66068	6381	938.3	458.7	1.50198
151062	107436	92148	81348.3	102723	51899	-30.8	-11	1.50562
134182	93171.3	94383	63639.4	85429.6	48820	20.9	-38.5	1.50562
141991	91735.9	101438	102976	94114.5	71707	104.5	-24.2	1.50684
56111.2	89699.2	40996	110903	95933.9	75762	7002.6	3534.3	1.50684
7194	65545.1	7193	2456.3	66850.5	2408	5.5	-23.1	1.50684
12762.8	69240	12080	11553.3	65708.3	11523	23.1	12.1	1.51169
198077	132195	98197	212573	114415	121760	5954.3	2732.4	1.51169
10650	74069.7	9423	26136	101883	16812	48.4	-1.1	1.51291
90867.8	85908.8	69319	115000	85160.4	88499	5330.6	2445.3	1.51291
63030.8	77672.6	53182	57710.4	77618.3	48727	4286.7	2104.3	1.51534
140271	94982.6	96784	80484.8	95251.6	55376	46.2	62.7	1.51534
26214.8	71189.2	24133	49937.8	73710	44400	138.6	25.3	1.51655
138077	95633.5	94622	95822.1	91700	68482	36.3	1.1	1.51898
20220.8	69871.7	18966	6624.2	73518	5905	19.8	-25.3	1.51898
104456	85491.5	80074	77419.1	85148.4	59587	35.2	-22	1.52262
33800.2	76882.3	28812	11773.3	74189.9	10400	-18.7	2.2	1.52384
8795.25	66938.3	8611	9050.8	67541.9	8782	170.5	96.8	1.52627
5796.75	66000	5756	7220.4	71458.2	6622	42.9	-18.7	1.52748
5967.75	66695.5	5864	4433	92404.9	3144	-53.9	-23.1	1.52869
11087.2	69886.9	10397	5089.7	70594.4	4725	25.3	3.3	1.52869
131786	93018.7	92849	67846.9	92935.7	47844	95.7	26.4	1.52991
10023.8	78748.1	8342	13735.7	70908.5	12695	25.3	42.9	1.53112
262143	148724	115515	179002	219358	53479	135.3	67.1	1.53112
153627	100313	100367	101834	93127.1	71663	223.3	102.3	1.53234
140980	98230.3	94057	96573.4	89593.1	70642	23.1	-26.4	1.53476
129926	95441.9	89215	67445.4	93347.6	47351	19.8	14.3	1.53719
102436	88233.9	76085	45648.9	90472.3	33067	23.1	48.4	1.53962
110694	88796.9	81697	38454.9	88489.5	28480	26.4	-27.5	1.54205
64108.5	78352.4	53622	60728.8	76799.9	51822	7583.4	3499.1	1.54326
109136	95909.5	74574	114668	102157	73562	128.7	27.5	1.54448
136457	91588.3	97642	78205.6	96822.2	52935	26.4	-12.1	1.54691
94142.2	86293.2	71497	52423.8	82316.6	41737	31.9	4.4	1.54934
12645	69862	11862	7746.2	78926.5	6432	-9.9	-2.2	1.54934
123683	98531.6	82265	65661.2	94353.3	45607	62.7	7.7	1.55055
30849	104288	19386	37162.4	114481	21274	4196.5	2247.3	1.55176
6410.25	62552.4	6716	3770.8	61565.3	4014	-48.4	1.1	1.55298
113090	92938.6	79746	54241	90890.8	39110	27.5	22	1.55541
5124	66038.6	5085	17064.3	71285.4	15688	1893.1	720.5	1.55541
7809	67108.7	7626	4000.7	76462.5	3429	-13.2	5.5	1.55662
115315	95604.7	79047	79136.2	107387	48295	52.8	18.7	1.55783
150032	105864	92878	150415	97164.3	101453	70.4	82.5	1.55905
5588.25	64082.5	5715	4921.4	63816.6	5054	498.3	215.6	1.56026
79579.5	78850.4	66142	131060	79413.4	108157	5341.6	2449.7	1.56026
15898.5	66854.3	15585	7136.8	66673.9	7015	-28.6	-3.3	1.56148
155864	92781.4	110094	217613	113663	125472	272.8	172.7	1.56269
54991.5	113570	31733	92076.6	121849	49523	3390.2	2409	1.56269
180559	103985	113796	179500	94448.3	124552	408.1	182.6	1.56269
141822	93137.3	99793	87239.9	94949	60215	84.7	49.5	1.56391
139763	105198	87069	90081.2	128252	46031	81.4	72.6	1.56391
134492	88927.4	99115	81032.6	92177.9	57612	53.9	56.1	1.56512
109235	90509.4	79095	59149.2	92894.7	41729	30.8	27.5	1.56633
28437.8	85833.2	21713	34084.6	83402.5	26783	442.2	762.3	1.56755
132782	92943.5	93627	61585.7	89047.6	45325	-16.5	-50.6	1.56755
121082	93074.4	85257	112130	96847.9	75877	94.6	-11	1.56876
5862.75	66497.3	5778	3934.7	68947.7	3740	9.9	36.3	1.57119
115760	104464	72623	143750	126066	74729	89.1	-7.7	1.57241
71801.2	75771.6	62102	110579	73974.2	97965	7001.5	3286.8	1.57362
181052	105123	112872	205927	112703	119745	29.7	53.9	1.57362
132747	89636	97056	129164	106498	79484	2746.7	1311.2	1.57483
66792.8	84202.1	51986	76011.1	79131.1	62952	2653.2	1189.1	1.57605
31497.8	69903	29530	18388.7	68558.5	17578	677.6	403.7	1.57726
6416.25	64051.1	6565	3142.7	69510.6	2963	23.1	29.7	1.57848
21455.2	67864.8	20719	9904.4	65744.4	9873	-16.5	42.9	1.58455
55729.5	98908.3	36926	50007.1	96469.6	33972	6535.1	3349.5	1.58698
135402	92888.2	95531	70823.5	97469.3	47620	-17.6	18.7	1.58819
145243	98338	96795	110072	96121.7	75047	3.3	-7.7	1.58819
124320	92855.7	87743	68944.7	102170	44224	146.3	66	1.58819
41394	90607.8	29940	77243.1	80740.8	62697	2972.2	2009.7	1.59062
7702.5	64799.9	7790	5611.1	66847.7	5501	45.1	1.1	1.59062
10260.8	66823.9	10063	5006.1	69493.7	4721	-9.9	-23.1	1.59548
14302.5	70913	13218	7214.9	69708.9	6783	23.1	-35.2	1.5979
134494	90155.9	97766	72653.9	89321.2	53307	5.5	-48.4	1.60033
182299	124712	95798	138590	131229	69212	345.4	190.3	1.60155
5675.25	66918.5	5558	2367.2	63295.3	2451	102.3	5.5	1.60762
16959	74387.6	14941	6224.9	70083.3	5821	17.6	-2.2	1.60883
13896	67987.2	13395	3198.8	64903	3230	18.7	14.3	1.61005
5406.75	66843.4	5301	3972.1	66103.5	3938	13.2	34.1	1.61126
27475.5	75371.9	23890	9952.8	72838.3	8955	27.5	34.1	1.61126
32506.5	123915	17192	102231	161780	41413	467.5	382.8	1.61369
6475.5	70319.5	6035	13986.5	71000.7	12910	52.8	82.5	1.62462
21727.5	71619.2	19882	21488.5	69795.8	20177	2979.9	1306.8	1.62462
72606	89553	53134	59809.2	83121	47156	3284.6	2186.8	1.62583
33665.2	73082.4	30189	15967.6	74682.6	14012	-15.4	-50.6	1.62704
17867.2	79139.5	14796	33326.7	80493.1	27134	117.7	99	1.62947
20436	68380.2	19586	8407.3	65452.7	8418	-15.4	-1.1	1.63312
69519.8	85487.3	53295	77366.3	89205.8	56838	11162.8	5280	1.63797
10681.5	72182.2	9698	6395.4	74261	5644	31.9	-15.4	1.63919
5697	72426.5	5155	5138.1	71553.5	4706	-27.5	11	1.64404
122693	91105.9	88258	95913.4	98080.5	64088	126.5	22	1.64404
15149.2	68836	14423	24388.1	68904.1	23196	2081.2	888.8	1.64647
14126.2	81137.4	11410	12270.5	87847.9	9154	47.3	-8.8	1.64769
6386.25	66560	6288	4226.2	62114.4	4459	14.3	27.5	1.6489
54966	81646.7	44120	50790.3	76784.2	43350	1491.6	964.7	1.6489
128739	91752.8	91954	76446.7	97697.2	51281	62.7	11	1.6489
5571.75	72393	5044	9939.6	63881.7	10197	-11	-11	1.65011
19935	115770	11285	47419.9	136777	22721	3328.6	1428.9	1.65011
131792	95913.3	90051	122459	95060.1	84425	128.7	49.5	1.65011
125782	88545.1	93097	55255.2	85686.7	42261	41.8	14.3	1.65254
69591	85030.9	53636	84762.7	79706.8	69693	2132.9	1133	1.65376
41638.5	89513.6	30485	52412.8	107147	32058	2897.4	1293.6	1.65376
50870.2	86426.9	38574	65440.1	82958.1	51697	3793.9	2167	1.65497
118115	89533.5	86457	50435	99545.5	33204	14.3	5.5	1.65619
107920	86399.7	81860	50410.8	92082.1	35878	-5.5	41.8	1.65619
118360	121027	64092	262143	128207	134000	242	176	1.65861
12732.8	66352.9	12576	5440.6	69517.5	5129	-8.8	-14.3	1.65983
118258	95750.5	80941	56031.8	88028.3	41715	-16.5	0	1.66104
109809	86381.5	83310	81051.3	85972	61785	218.9	51.7	1.66347
5095.5	63972.9	5220	4722.3	62294.8	4968	59.4	81.4	1.66469
25302.8	93164.8	17799	30960.6	106808	18997	2987.6	1774.3	1.66469
53570.2	87769.5	40000	60707.9	91764.8	43356	3590.4	2162.6	1.6659
174120	107192	106455	207935	114257	119268	326.7	187	1.67076
110027	93755.6	76910	51547.1	88529.3	38159	-51.7	-4.4	1.67076
117364	104056	73918	68138.4	114091	39140	544.5	118.8	1.6744
10788	68000.6	10397	6101.7	66624.6	6002	100.1	64.9	1.6744
15758.2	71787.3	14386	6184.2	71974.4	5631	5.5	19.8	1.67926
30411.8	74560	26731	26969.8	73391.7	24083	573.1	437.8	1.68047
30440.2	89163	22374	60720	95195.1	41802	6195.2	3213.1	1.68168
36969	82791.2	29264	54255.3	81393.5	43685	6603.3	3000.8	1.6829
130326	94533.9	90349	66280.5	88644.5	49002	24.2	7.7	1.68411
111580	91333.1	80064	57996.4	86605.4	43887	56.1	30.8	1.68533
100411	85487.9	76976	33881.1	83742.5	26515	23.1	-33	1.68533
28354.5	95036.1	19553	46871	103485	29683	1762.2	1134.1	1.68654
120747	94721	83543	58089.9	91924.9	41414	22	-13.2	1.68776
118270	89691.1	86418	51907.9	91180	37309	20.9	34.1	1.68897
117008	93879.9	81681	58141.6	95283	39990	235.4	99	1.68897
127737	93222.4	89800	63115.8	97682.3	42345	42.9	45.1	1.68897
7057.5	64597.8	7160	6457	67576.8	6262	14.3	-11	1.69018
130100	89933.7	94806	60814.6	88840.1	44862	-17.6	-20.9	1.6914
116150	92631.3	82175	62029	96969	41922	82.5	-24.2	1.69261
68757	77954.1	57804	65303.7	72741.5	58835	3326.4	1655.5	1.69383
134828	93602.8	94400	85069.6	92785.7	60086	63.8	-6.6	1.69504
10003.5	64987.1	10088	3304.4	65543.9	3304	25.3	46.2	1.69504
141808	93491.4	99405	102354	94434.4	71032	940.5	402.6	1.69625
113800	89066.5	83735	93357	95706.7	63927	110	31.9	1.69625
27092.2	86324.3	20568	30288.5	96097.4	20656	5077.6	2636.7	1.69747
7774.5	66264.8	7689	4167.9	71937.7	3797	19.8	-6.6	1.69868
129452	93746	90497	47512.3	90592.8	34371	20.9	-27.5	1.69868
9360.75	67502.9	9088	3224.1	66612.4	3172	67.1	-19.8	1.69868
138358	97103.9	93379	70348.3	95329.9	48362	25.3	16.5	1.70111
42557.2	78739.5	35421	53152	76741.4	45391	3891.8	1757.8	1.70111
161424	99647.6	106165	92956.6	103590	58809	56.1	20.9	1.70354
203175	108238	123018	203237	125485	106143	51.7	58.3	1.70354
155136	108581	93635	60879.5	107325	37175	-23.1	-3.3	1.70354
250381	115689	141837	262143	112533	152665	511.5	229.9	1.70475
61254.8	78358.6	51231	75429.2	76710.9	64441	5090.8	2503.6	1.70718
111518	89135.2	81993	51575.7	95576.6	35365	23.1	47.3	1.7084
9574.5	63761.2	9841	3896.2	63234.6	4038	29.7	106.7	1.7084
103438	92901.7	72969	62065.3	88841.3	45784	47.3	-7.7	1.7084
6284.25	64877.9	6348	13388.1	68751.2	12762	1333.2	556.6	1.70961
34791	72044.5	31648	64442.4	72667.6	58118	2238.5	1047.2	1.71204
73672.5	121315	39799	84073	133296	41335	6894.8	3218.6	1.71325
67501.5	91737.8	48222	78472.9	105260	48858	4170.1	1985.5	1.7169
23190.8	67446	22534	15691.5	64096.1	16044	-24.2	14.3	1.71933
14953.5	64878.7	15105	5457.1	63467	5635	18.7	221.1	1.72175
122438	89639.3	89515	52789	90210.7	38350	-29.7	-35.2	1.72418
11424	71706.1	10441	8226.9	90569.2	5953	31.9	44	1.72661
111368	84320.7	86558	67482.8	100210	44133	289.3	121	1.72661
15577.5	65783	15519	15956.6	70136.3	14910	181.5	101.2	1.72782
153549	102615	98065	97914.3	98918	64871	118.8	47.3	1.72782
129577	88262.8	96212	57906.2	87998.6	43125	15.4	-55	1.72904
17534.2	101253	11349	8771.4	125951	4564	-37.4	27.5	1.73147
5659.5	65276.5	5682	5969.7	80983.3	4831	-3.3	4.4	1.73268
121286	92804	85649	126629	102915	80637	184.8	64.9	1.7339
14793.8	67927.1	14273	7986	73672.6	7104	0	42.9	1.73632
9900	89036.1	7287	78287	88422.3	58024	118.8	82.5	1.74482
13092	68590.4	12509	28413	76058.9	24482	261.8	117.7	1.74847
5812.5	64971.5	5863	4145.9	64446.3	4216	82.5	14.3	1.74968
23667	70733.3	21928	4458.3	69302.5	4216	-11	-2.2	1.74968
5959.5	64016	6101	3986.4	65182.8	4008	-1.1	-47.3	1.75211
10776.8	67572.2	10452	11679.8	68977.9	11097	16.5	5.5	1.75211
143517	95494.4	98493	93313	93899	65127	57.2	-23.1	1.75332
7305.75	67226.9	7122	4028.2	68021.7	3881	9.9	1.1	1.75697
146374	99126.8	96773	118899	112190	69455	8.8	26.4	1.75818
63078.8	75790.7	54544	62649.4	76890.4	53398	7055.4	3360.5	1.76182
9710.25	74342.4	8560	8564.6	77195.7	7271	-4.4	-41.8	1.76425
10915.5	68685.4	10415	4222.9	69675.7	3972	14.3	5.5	1.76547
125252	85745.8	95731	67533.4	87533.5	50562	126.5	35.2	1.76668
119174	94856	82337	48605.7	98598.5	32307	45.1	64.9	1.76668
116512	93757.6	81441	93733.2	91260.1	67312	89.1	45.1	1.76789
134665	97604.4	90420	67229.8	98731.1	44626	33	52.8	1.76789
100117	92060.6	71271	143077	92404.9	101474	12909.6	5935.6	1.77154
12560.2	70820.7	11623	13456.3	77952.1	11313	46.2	15.4	1.77275
37996.5	104981	23720	72897	105391	45330	3323.1	2185.7	1.77275
6832.5	72093.8	6211	38857.5	80318.1	31706	1562	683.1	1.77275
55812.8	75468.8	48467	44937.2	98968.5	29757	1452	1086.8	1.77882
134584	90962	96965	45798.5	88695.4	33840	-2.2	16.5	1.77882
57791.2	76721	49366	65848.2	72595.3	59445	3536.5	1525.7	1.78004
58561.5	78040.7	49178	45872.2	79843.8	37652	5339.4	2440.9	1.78125
136799	98585.6	90939	78201.2	97459.3	52586	110	1.1	1.78489
10939.5	65467.2	10951	3814.8	68010.5	3676	-2.2	-5.5	1.78854
62175.8	99369.6	41006	68510.2	98833	45429	3382.5	1603.8	1.78854
7571.25	65339.7	7594	3092.1	66615.3	3042	36.3	-31.9	1.79339
107066	115152	60934	59683.8	108784	35956	24.2	61.6	1.79825
13746.8	64958.3	13869	13208.8	68285.2	12677	50.6	12.1	1.80189
6513	65829.1	6484	4139.3	72358.8	3749	-1.1	-17.6	1.80796
148481	99065.1	98227	158477	108290	95909	2236.3	1025.2	1.80918
28653	72256.5	25988	27299.8	71659.4	24967	-16.5	-20.9	1.80918
16692.8	68669.6	15931	4083.2	82084.9	3260	-27.5	-16.5	1.81039
138119	99733.2	90760	193428	96181.5	131798	1842.5	1402.5	1.81282
93498	101581	60321	88971.3	103407	56387	136.4	18.7	1.81525
5784.75	65195.1	5815	2746.7	67621.2	2662	3.3	-3.3	1.8201
29001.8	72883.6	26078	23397	68809.3	22284	5.5	22	1.8201
30618	72599.6	27639	38047.9	70200.1	35520	24.2	1.1	1.82375
15270	67750	14771	12229.8	65982.7	12147	-31.9	-14.3	1.82618
81138	99835.9	53262	140404	96470.2	95382	11793.1	5447.2	1.8286
86830.5	78561.5	72434	41879.2	72015.8	38111	23.1	-25.3	1.83103
125303	98702.8	83198	86434.7	92487.5	61247	39.6	72.6	1.83589
5709.75	63975.8	5849	1841.4	63414.6	1903	-5.5	17.6	1.83832
17514	68746.9	16696	20242.2	67463	19664	95.7	28.6	1.83832
118035	92985.3	83191	62444.8	94562.5	43277	4.4	-6.6	1.83953
34455.8	80213.6	28151	18981.6	79239.3	15699	2378.2	1564.2	1.84317
9470.25	67807.5	9153	104414	68319.6	100160	80.3	28.6	1.84439
28152	67418.3	27366	20290.6	67562.5	19682	95.7	310.2	1.8456
10498.5	117833	5839	37854.3	136873	18125	1889.8	809.6	1.84925
12726.8	70845.2	11773	13967.8	72032.9	12708	2674.1	1120.9	1.85046
137366	95326.9	94437	72974	105982	45125	6.6	-9.9	1.85167
73808.2	83264.7	58093	82140.3	82311.1	65400	1580.7	1009.8	1.85289
117464	96198.4	80023	74940.8	101646	48318	144.1	62.7	1.8541
57331.5	78289.6	47992	51671.4	79426.2	42635	4840	2365	1.85532
158757	107408	96867	163173	97979.7	109142	886.6	366.3	1.85775
123158	89456.9	90225	74224.7	96250.2	50539	360.8	111.1	1.85775
18499.5	68364.9	17734	4890.6	67108.5	4776	29.7	1.1	1.85896
10240.5	77992	8605	47914.9	87035.4	36079	52.8	4.4	1.86503
15024.8	68665.4	14340	7464.6	66072.4	7404	14.3	-29.7	1.86624
8640	65940.5	8587	2698.3	65301.2	2708	0	16.5	1.86746
14112	74934.7	12342	26747.6	73851.1	23736	1520.2	685.3	1.86746
31074.8	123410	16502	223028	122218	119593	129.8	71.5	1.86867
5208	65011.7	5250	3748.8	66132.3	3715	20.9	-11	1.86989
111190	87705.1	83085	113116	89580	82755	832.7	374	1.86989
8478	66532.7	8351	4204.2	65978.6	4176	28.6	55	1.87232
71862	82313.2	57215	107973	79589.9	88907	6143.5	3132.8	1.87232
85759.5	88247.9	63688	178715	91598.6	127865	3083.3	1508.1	1.87353
106099	96831.7	71808	113963	84995.2	87872	83.6	8.8	1.87596
6758.25	65191.2	6794	10492.9	67756.7	10149	16.5	-19.8	1.87839
108718	89520.4	79590	54503.9	103359	34559	167.2	44	1.8796
137025	91967.5	97644	79996.4	97069.8	54009	9.9	15.4	1.8796
5302.5	66040.4	5262	11972.4	67622.4	11603	212.3	106.7	1.8881
6543	66760.4	6423	6221.6	67007.2	6085	27.5	5.5	1.8881
5789.25	65926	5755	2242.9	66783.6	2201	12.1	6.6	1.89174
115554	86101.2	87954	47025	83063.7	37102	20.9	41.8	1.89296
6033	71484.1	5531	6057.7	67886	5848	29.7	-37.4	1.89417
10580.2	67496.1	10273	5619.9	69400	5307	-6.6	-13.2	1.90146
116138	87784.6	86703	50507.6	87758.3	37718	24.2	18.7	1.90267
6075.75	64566.3	6167	4932.4	69620.9	4643	11	4.4	1.90389
55689	75041.3	48635	62783.6	73810.9	55745	4683.8	2062.5	1.90874
23098.5	72167.4	20976	16447.2	70238.8	15346	14.3	23.1	1.91117
120038	92308.1	85223	41191.7	81306.5	33202	28.6	13.2	1.91238
61497.8	77108.7	52268	50561.5	76842.4	43122	2702.7	1201.2	1.91724
6795	65057.3	6845	2236.3	65021.4	2254	69.3	15.4	1.91967
19117.5	67730.8	18498	5351.5	71912.2	4877	33	1.1	1.92088
106344	87769.8	79405	75152	89734.4	54886	106.7	-12.1	1.92088
127319	94672.9	88135	62418.4	100148	40846	195.8	93.5	1.92331
142840	91297.6	102535	99544.5	101387	64345	188.1	103.4	1.92696
29038.5	92624.7	20546	44101.2	93610.2	30875	152.9	500.5	1.93303
61896	94782.7	42797	80947.9	96713.1	54853	3735.6	1741.3	1.93545
110228	91568.4	78891	62981.6	84678.4	48744	78.1	8.8	1.93667
77255.2	87427.3	57911	58699.3	74880.6	51374	-14.3	29.7	1.93788
13981.5	68262.8	13423	3220.8	68531.9	3080	30.8	29.7	1.93788
9441.75	65333.6	9471	3243.9	67812.5	3135	-5.5	29.7	1.94031
103667	85552	79413	49130.4	90698.9	35500	-13.2	59.4	1.94153
8973.75	66042	8905	11975.7	65240.2	12030	-49.5	28.6	1.94274
33987	76476.3	29125	16887.2	74935.3	14769	83.6	-11	1.94638
8322	68871.1	7919	6047.8	67705.6	5854	60.5	25.3	1.9476
21819	66869.2	21384	19068.5	65603.1	19049	75.9	92.4	1.95003
7719.75	67160.7	7533	2417.8	64255	2466	12.1	-28.6	1.95731
133627	89227	98147	74406.2	90363.5	53963	15.4	-5.5	1.95731
45184.5	93440.1	31691	98781.1	101617	63707	5878.4	2890.8	1.95853
7929	65182.5	7972	2528.9	69577.7	2382	7.7	29.7	1.95974
28144.5	76991.2	23957	13444.2	75765.7	11629	-2.2	-22	1.95974
121443	89012.7	89413	59827.9	85344.2	45942	12.1	-13.2	1.95974
8909.25	72902.6	8009	5022.6	71510.1	4603	33	-26.4	1.96702
116226	91102.5	83609	63079.5	92742.1	44575	40.7	15.4	1.97067
68284.5	82671.5	54131	83637.4	80796.9	67840	1922.8	1260.6	1.97067
125865	99350.7	83026	53705.3	100061	35175	-1.1	-5.5	1.97067
7176	77887.8	6038	19206	77078	16330	1743.5	684.2	1.97188
99642	90789.7	71926	66421.3	89623	48570	127.6	49.5	1.97188
95088	104692	59524	66306.9	90226.5	48162	-12.1	35.2	1.9731
47305.5	79904.5	38799	131646	81084.4	106402	25.3	-20.9	1.97431
124678	90852.2	89936	47954.5	92103.2	34122	-30.8	12.1	1.97552
76077	89231	55875	107049	83881.9	83636	9098.1	3976.5	1.97552
110992	90480.6	80393	126685	92746.8	89517	44	-8.8	1.97674
36614.2	78166.4	30698	17911.3	79168.8	14827	3.3	-20.9	1.97795
15585	71008	14384	31594.2	75230.1	27523	4257	1800.7	1.97795
20615.2	77490.2	17435	21855.9	72144.1	19854	-17.6	-14.3	1.97917
82427.2	93301.2	57898	120206	86576	90993	12861.2	5577	1.9816
6537.75	75419.5	5681	4313.1	88971.8	3177	3.3	-16.5	1.9816
6468.75	63539.6	6672	2577.3	66867	2526	4.4	39.6	1.98281
5275.5	62929.6	5494	3674	60879.7	3955	58.3	22	1.98402
9630.75	65814.5	9590	3642.1	68766.5	3471	12.1	17.6	1.98524
143305	96135	97692	66216.7	95849.3	45275	15.4	-28.6	1.98524
190372	106123	117564	137270	107204	83916	185.9	92.4	1.98767
34487.2	78638.8	28741	249306	100099	163224	44	57.2	1.98888
5314.5	65198.6	5342	4015	66062.5	3983	24.2	26.4	1.98888
137204	113669	79105	92935.7	102439	59456	107.8	40.7	1.99009
14649.8	68343.3	14048	35327.6	82222.8	28158	27.5	-9.9	1.99131
10589.2	65156.1	10651	30676.8	73569.5	27327	50.6	31.9	1.99252
112076	90715.7	80967	49656.2	87379.3	37243	-1.1	-11	1.99252
128189	92504.8	90817	89783.1	86624.1	67926	15.4	8.8	1.99374
17365.5	111520	10205	39345.9	123596	20863	3543.1	1855.7	1.99495
5878.5	65197.7	5909	6648.4	80270.7	5428	6.6	-19.8	1.99495
13919.2	70386.7	12960	9027.7	69368	8529	3.3	-47.3	1.99617
13637.2	71935.8	12424	8002.5	71354	7350	17.6	4.4	1.99617
21783.8	65376.2	21837	8419.4	65229.2	8459	359.7	291.5	1.99738
18858.8	98331.4	12569	24992	110072	14880	2990.9	1743.5	1.99738
8264.25	81090.9	6679	14594.8	86216.4	11094	1142.9	493.9	1.99981
232659	141602	107679	262143	123949	138604	4910.4	2402.4	2.00102
60946.5	74843.8	53367	46843.5	73917.4	41532	933.9	753.5	2.00102
73626.8	83902	57510	128776	83606.2	100943	4957.7	2404.6	2.00102
6338.25	68488.6	6065	4411	68243.5	4236	-8.8	-12.1	2.00345
110690	88563	81910	66281.6	98179	44244	-59.4	-6.6	2.00588
138404	96706.7	93793	96697.7	91774	69052	210.1	157.3	2.00588
8822.25	67543.8	8560	4599.1	64958.3	4640	20.9	58.3	2.00952
110434	87987.8	82255	42846.1	84179.1	33357	59.4	36.3	2.00952
106561	88670.1	78759	42738.3	86186.8	32498	35.2	-31.9	2.01195
5513.25	67284.2	5370	3191.1	63296.6	3304	14.3	-16.5	2.01195
50660.2	79669.6	41673	55315.7	78840.6	45981	2658.7	1199	2.01195
104364	90076.5	75931	77688.6	93415	54503	20.9	-19.8	2.01681
132874	97845.6	88998	61151.2	91426.9	43834	-84.7	-9.9	2.02288
9657	66668.2	9493	8173	65777.4	8143	68.2	5.5	2.02409
106027	86267.3	80547	55849.2	88533.1	41342	17.6	15.4	2.02531
24359.2	70522.1	22637	9185	75140.2	8011	15.4	34.1	2.02774
5972.25	70332	5565	3594.8	66947.7	3519	2.2	37.4	2.02774
173865	109829	103747	215008	100733	139882	510.4	220	2.02774
148363	107408	90525	91491.4	94174.3	63669	72.6	17.6	2.02895
24450.8	82069.4	19525	50551.6	86506.8	38297	752.4	360.8	2.03016
9142.5	65211.5	9188	12542.2	65188.8	12609	345.4	121	2.03138
70133.2	75667.2	60743	29146.7	72357.2	26399	-4.4	-5.5	2.03502
8901.75	68577.1	8507	30771.4	90501	22283	180.4	48.4	2.03745
138246	103154	87831	83604.4	102186	53619	69.3	-20.9	2.04109
33281.2	68395.1	31890	5828.9	66262.4	5765	45.1	-1.1	2.04231
5556	63018	5778	72455.9	63633.6	74622	-11	0	2.04231
152296	104572	95445	157763	103253	100134	803	279.4	2.04473
34612.5	107079	21184	81398.9	99006.3	53881	4065.6	2127.4	2.04595
70371.8	81316.8	56715	68786.3	78750.2	57244	4908.2	2263.8	2.04716
123309	92567.9	87300	121394	110908	71732	129.8	27.5	2.04838
11795.2	68161	11341	10750.3	65495.2	10757	347.6	226.6	2.05202
110553	88942.9	81459	54760.2	87089	41208	22	64.9	2.05323
145458	98016.9	97256	110847	112135	64783	143	104.5	2.05445
10776.8	72661	9720	7698.9	73668.4	6849	24.2	5.5	2.05566
20142.8	67368	19595	3883	67446.7	3773	7.7	-18.7	2.05688
14653.5	67358.6	14257	10512.7	86314.2	7982	29.7	8.8	2.05809
6961.5	68165.1	6693	12101.1	66576.4	11912	16.5	-3.3	2.05809
125711	87678.4	93964	55843.7	90741.2	40332	19.8	7.7	2.0593
120083	91663.6	85855	54023.2	83493.6	42404	72.6	13.2	2.06052
5168.25	64466.4	5254	4615.6	69971.8	4323	16.5	-11	2.06052
152255	103631	96286	79916.1	99063.4	52869	13.2	-11	2.06295
5563.5	65873.4	5535	4420.9	65937.2	4394	16.5	5.5	2.06295
7442.25	71223	6848	22250.8	67351.6	21651	1397	580.8	2.06295
28725.8	111250	16922	66290.4	106687	40721	2063.6	1269.4	2.06416
6954	70965	6422	36311	82040.9	29006	322.3	121	2.06416
144064	91037.1	103709	73861.7	86385.3	56035	-29.7	68.2	2.06538
8076	70204.1	7539	7991.5	69102.9	7579	182.6	160.6	2.06538
26622.8	111251	15683	73102.7	162600	29464	5220.6	2673	2.06659
5649	66215.9	5591	5027	75787.8	4347	23.1	18.7	2.0678
48039.8	99963	31495	67010.9	101880	43106	3226.3	2426.6	2.0678
12119.2	66066.1	12022	3100.9	65555	3100	-19.8	-13.2	2.07023
111278	87988.7	82882	162086	92337.2	115040	303.6	123.2	2.07145
251583	155577	105978	262143	76473	224652	11837.1	5155.7	2.07266
137794	96228.3	93844	109962	103850	69393	829.4	355.3	2.07388
138899	103313	88110	127205	120672	69084	184.8	99	2.07509
11124.8	65293.9	11166	10786.6	66159.2	10685	875.6	436.7	2.0763
131908	98309	87934	100669	101444	65035	85.8	77	2.0763
93684	89170.8	68853	57074.6	84573.7	44227	42.9	44	2.07752
6110.25	65528	6111	2721.4	65593.9	2719	16.5	-11	2.07752
262143	130280	131868	262143	72192.5	237972	14594.8	7113.7	2.07995
112691	119036	62043	43659	115247	24827	-17.6	-36.3	2.08359
7131	64944	7196	2524.5	65601	2522	37.4	30.8	2.08723
6022.5	65476.2	6028	23915.1	70876.9	22113	52.8	25.3	2.08966
6500.25	65954.5	6459	11724.9	69963	10983	204.6	88	2.09087
152110	98022.2	101698	84239.1	102973	53613	22	24.2	2.0933
8451.75	64661.9	8566	4182.2	66622.4	4114	-14.3	-36.3	2.0933
130229	98406.6	86729	106163	93303	74569	62.7	44	2.09452
10539.8	64729.9	10671	6107.2	63814	6272	3.3	0	2.09695
115944	83703.3	90779	47133.9	84513.5	36550	-31.9	-23.1	2.09816
142079	104376	89209	76855.9	101744	49505	1635.7	1169.3	2.1018
147572	104582	92476	107637	106416	66288	185.9	119.9	2.10423
112414	87290.5	84398	71948.8	70754.7	66642	-12.1	14.3	2.10423
5934.75	65677.1	5922	5514.3	69968.1	5165	-8.8	14.3	2.10423
8876.25	66239.3	8782	2572.9	64530.3	2613	-30.8	38.5	2.10787
74748.8	77598.8	63129	49823.4	71057.3	45952	-13.2	31.9	2.11516
79067.2	75576.5	68563	104511	74634	91771	5445	2597.1	2.11759
47653.5	80233.8	38924	50001.6	74695.8	43870	514.8	545.6	2.12002
7215.75	67143.5	7043	6260.1	69760.6	5881	6.6	17.6	2.12002
68420.2	88888.7	50445	193804	83218.3	152624	6718.8	3179	2.12366
5375.25	65919.2	5344	18423.9	65685.4	18382	856.9	391.6	2.12851
9051.75	69244.3	8567	4276.8	67440.9	4156	-19.8	-18.7	2.12851
108428	87379.9	81322	65151.9	80266.9	53195	1.1	16.5	2.13216
6536.25	65568.6	6533	1650	66914.9	1616	-6.6	9.9	2.1358
129613	93911.6	90450	90322.1	93309.2	63438	58.3	62.7	2.13701
19696.5	96158.4	13424	49492.3	98566.5	32907	465.3	173.8	2.13701
61776.8	132955	30451	153180	154529	64964	5681.5	3192.2	2.13823
83813.2	79313.6	69254	98483	78746	81962	2525.6	1426.7	2.13944
5617.5	64826.3	5679	4776.2	65062	4811	-38.5	-16.5	2.14066
114567	89507.7	83884	45826	86026	34911	16.5	44	2.14187
115858	96213.8	78917	59325.2	92216.4	42161	14.3	7.7	2.14187
5158.5	66904.3	5053	9469.9	66978.1	9266	266.2	126.5	2.14309
146905	91927.3	104730	66757.9	88247.5	49577	-33	-35.2	2.14551
8368.5	66931.7	8194	17206.2	76449.2	14750	7.7	22	2.14673
59713.5	80421.4	48661	110232	82125.5	87965	7636.2	3366	2.14673
7633.5	63818	7839	10917.5	62933.4	11369	60.5	56.1	2.14916
111176	91601.7	79540	47689.4	89219.9	35030	-15.4	-16.5	2.15158
155023	100146	101448	156091	99678.3	102626	140.8	91.3	2.1528
5402.25	67876.1	5216	3540.9	67360.4	3445	-2.2	-20.9	2.15523
74607	79984.4	61130	104656	80115.3	85611	607.2	913	2.15766
16886.2	71987.1	15373	6860.7	71618.8	6278	4.4	0	2.15887
147491	94694.9	102075	141941	102174	91043	556.6	204.6	2.16373
7081.5	71005.7	6536	3056.9	67910.9	2950	-39.6	-13.2	2.16494
131996	105529	81972	78689.6	111329	46322	52.8	-9.9	2.16737
5289.75	65856.6	5264	3919.3	64294.2	3995	-40.7	15.4	2.16737
8067	68067.3	7767	6029.1	66913.3	5905	28.6	14.3	2.1698
6849	71966.7	6237	2646.6	69629.7	2491	-35.2	15.4	2.1698
11486.2	66084	11391	3792.8	66284	3750	-2.2	-15.4	2.17223
25454.2	84076.9	19841	18790.2	95312.3	12920	595.1	830.5	2.17223
131068	97213.7	88359	88930.6	92352.1	63108	13.2	30.8	2.17223
98016.8	101425	63334	98092.5	81982.7	78414	9812	4710.2	2.17344
10631.2	68575.8	10160	20278.5	76734.9	17319	-16.5	34.1	2.17465
115611	84048.1	90147	54793.2	86576.4	41477	81.4	13.2	2.17465
54903.8	90817.1	39620	80947.9	97717.8	54289	2986.5	2384.8	2.1783
12668.2	67884.4	12230	5988.4	69338.5	5660	17.6	13.2	2.1783
9702	69262.6	9180	7130.2	68157.1	6856	-2.2	-29.7	2.17951
6220.5	65278.9	6245	2498.1	65121.5	2514	-11	2.2	2.18315
11497.5	68214.8	11046	23005.4	67151.3	22452	130.9	77	2.18437
128989	97112	87048	91947.9	92254.8	65318	18.7	29.7	2.18437
7908.75	63925.5	8108	9956.1	65313.6	9990	25.3	50.6	2.18558
114442	98491.8	76149	102458	101480	66168	107.8	63.8	2.18923
132881	87671.6	99331	99694.1	89190.4	73254	71.5	51.7	2.19044
9472.5	64383.9	9642	3531	62508.8	3702	28.6	7.7	2.19287
5724.75	66426.6	5648	5979.6	103099	3801	7.7	-18.7	2.19287
118916	86189.4	90420	51772.6	87635.1	38717	48.4	46.2	2.19287
134887	94732.2	93315	92062.3	93620.9	64445	179.3	63.8	2.19772
262143	119794	143411	262143	68368.6	251282	1317.8	570.9	2.19894
39348	73381.8	35141	62896.9	79638.5	51759	83.6	52.8	2.2038
8985.75	65923	8933	3283.5	71136.4	3025	-1.1	7.7	2.2038
249989	149796	109371	207830	134123	101551	2289.1	1172.6	2.20501
19256.2	113620	11107	52924.3	132713	26135	4411	2360.6	2.20865
11034.8	67890.9	10652	5781.6	67133.8	5644	9.9	24.2	2.21108
6514.5	79076.5	5399	43409.3	83018.3	34268	94.6	70.4	2.21351
146229	93436	102565	106634	100331	69653	99	-13.2	2.21472
115912	94163.4	80673	62557	95947.4	42729	52.8	37.4	2.21472
132338	94013.4	92252	43667.8	91916.3	31135	37.4	13.2	2.21594
93296.2	88440.8	69134	96839.6	89397.1	70992	306.9	114.4	2.21837
97277.2	98494.6	64726	39354.7	94985.8	27153	34.1	27.5	2.22929
136644	91118.2	98280	53750.4	104003	33870	9.9	4.4	2.23051
186410	106383	114836	182285	100466	118909	152.9	103.4	2.23051
47691.8	76471.1	40872	85416.1	106072	52774	137.5	59.4	2.23415
138214	90063.3	100574	72411.9	84830.5	55942	69.3	-14.3	2.23537
12138	67208.2	11836	3730.1	67791.4	3606	-1.1	-19.8	2.23901
153566	93949.2	107123	76611.7	93947.3	53443	14.3	-3.3	2.23901
34923	110657	20683	98617.2	109629	58953	903.1	728.2	2.24144
132233	94985.9	91235	100092	95198.5	68905	163.9	79.2	2.24265
126568	90216.7	91943	67821.6	96848.3	45894	47.3	37.4	2.24265
15733.5	69137.1	14914	39073.1	75261.4	34024	18.7	2.2	2.24387
10278	68127.8	9887	14861	67395.4	14451	47.3	55	2.24751
13966.5	67371.5	13586	5603.4	66610.6	5513	35.2	-23.1	2.24994
5439.75	64164.8	5556	6031.3	65550.1	6030	23.1	7.7	2.25358
14648.2	71411.7	13443	7001.5	88838.4	5165	154	39.6	2.25722
142940	96991.5	96583	81540.8	96765.2	55225	-9.9	-9.9	2.25722
12832.5	65769.2	12787	5149.1	71661	4709	-1.1	3.3	2.25722
48417.8	91984.8	34496	59995.1	88076.9	44641	7524	3803.8	2.26086
5271.75	64396.9	5365	4892.8	61830.8	5186	24.2	50.6	2.26451
7041.75	67115.8	6876	5160.1	67445.6	5014	6.6	0	2.26451
13774.5	67701	13334	8407.3	70349.9	7832	18.7	19.8	2.26572
40072.5	95038.2	27633	78892	98627.8	52422	6237	2592.7	2.26572
35826.8	102209	22972	79187.9	105361	49256	4340.6	2343	2.26693
81600.8	77806.4	68732	88851.4	74472.9	78189	3950.1	2064.7	2.26815
99483.8	92919.2	70166	159260	89711.3	116343	6161.1	3074.5	2.27422
119112	91616.9	85204	70555.1	92853.1	49798	26.4	-33	2.27908
50227.5	88960.3	37002	100867	100468	65796	4583.7	2389.2	2.28151
115669	92136.9	82274	64256.5	96249.6	43752	66	-29.7	2.28151
5310	64924.7	5360	3645.4	63118.9	3785	-9.9	1.1	2.28393
10580.2	67773.2	10231	4760.8	69349.6	4499	-19.8	-22	2.28515
124677	91520.2	89279	72625.3	90732.8	52457	39.6	38.5	2.29122
108818	86734.9	82222	47890.7	92933.9	33772	-13.2	-36.3	2.29122
47133	98376	31399	71557.2	92082.4	50928	721.6	779.9	2.29243
6509.25	74163.8	5752	4825.7	81530.6	3879	33	-3.3	2.29486
101426	87573.7	75902	101940	91125.3	73314	697.4	1148.4	2.29729
9630.75	67641.3	9331	3987.5	69575.3	3756	-14.3	33	2.2985
81036.8	78251.1	67869	63599.8	75614.1	55123	6257.9	3137.2	2.2985
15744	84146	12262	90645.5	74987	79221	251.9	86.9	2.29972
117618	96045.3	80256	61519.7	97912.8	41177	255.2	115.5	2.30215
21238.5	72980.6	19072	7724.2	72805	6953	34.1	4.4	2.30458
150930	108435	91219	141854	110756	83937	228.8	38.5	2.30458
151246	91289.6	108578	226344	105454	140665	734.8	514.8	2.307
117580	87075.6	88495	74979.3	81848.3	60036	-9.9	19.8	2.307
141384	122850	75423	166980	123665	88491	3085.5	1328.8	2.30822
15750	69955.4	14755	22706.2	67069.6	22187	23.1	-7.7	2.30943
26408.2	90130.8	19202	38731	90346.1	28095	5314.1	2737.9	2.31065
115990	93529.3	81274	69265.9	87333.3	51978	288.2	84.7	2.31186
228447	120031	124730	251535	155950	105704	787.6	407	2.3155
5934.75	63088.4	6165	4490.2	64321.3	4575	-14.3	55	2.31672
92239.5	84768.5	71312	40804.5	90322	29607	48.4	28.6	2.31915
120941	91916	86231	107722	105042	67208	159.5	95.7	2.32279
29161.5	85245.9	22419	27179.9	92451.5	19267	3785.1	2149.4	2.32522
153590	91384.5	110146	67541.1	92840.9	47677	-27.5	-4.4	2.32522
39162.8	76659.8	33480	83729.8	80473.4	68188	1294.7	481.8	2.32643
122842	90216.5	89236	131788	99033.8	87211	82.5	73.7	2.32643
16557	76322.7	14217	5652.9	131746	2812	1.1	-1.1	2.32886
262143	133452	128734	227274	147482	100993	317.9	106.7	2.32886
114322	91746.3	81662	109432	99667.3	71957	1851.3	1974.5	2.33007
214898	165724	84982	162534	161607	65912	261.8	70.4	2.3325
129865	89912.2	94657	94616.5	96091.5	64530	107.8	50.6	2.33615
54699	101344	35372	108681	100742	70701	1590.6	1252.9	2.33736
27945.8	69239.4	26451	29658.2	72124.4	26949	288.2	270.6	2.33857
51477	72758.6	46367	11261.8	80441.8	9175	-3.3	34.1	2.33857
9120	66892.9	8935	4787.2	71270.8	4402	-6.6	27.5	2.34343
106346	89201.7	78132	45455.3	80656.3	36934	-34.1	25.3	2.34343
10063.5	66463.9	9923	4239.4	63708.6	4361	28.6	-8.8	2.34464
75273	87055.6	56666	69908.3	92632.5	49459	9972.6	4690.4	2.34707
51186	74921.3	44774	60764	76572.5	52006	3400.1	1606	2.34829
119806	89235.8	87987	57393.6	88044.5	42721	30.8	33	2.34829
9061.5	77344.9	7678	37996.2	91320.2	27268	1782	795.3	2.3495
118786	95515.4	81503	101216	112879	58765	78.1	89.1	2.35072
122186	94587.6	84658	107672	97222.6	72580	152.9	12.1	2.35193
25584	84238	19904	38569.3	94235.5	26823	127.6	34.1	2.35193
66633.8	78146.6	55881	51791.3	74143	45779	992.2	1241.9	2.35679
8626.5	72128.9	7838	7452.5	71792.9	6803	17.6	-37.4	2.358
177913	98128.2	118821	110051	104491	69023	0	37.4	2.35922
36231.8	79025.7	30047	29846.3	85043.8	23000	602.8	305.8	2.36164
13707.8	65263.4	13765	8132.3	63996	8328	6.6	5.5	2.36286
5199	65147.5	5230	2433.2	61284.5	2602	8.8	-50.6	2.36407
42283.5	74123.1	37385	46658.7	70927.5	43112	4037	1772.1	2.36407
6158.25	64979.4	6211	2608.1	68070.3	2511	-26.4	-7.7	2.36529
16562.2	67096.7	16177	5729.9	68028	5520	-16.5	20.9	2.37136
7352.25	72337	6661	8691.1	73981	7699	-25.3	37.4	2.37379
8266.5	67778.5	7993	3914.9	67785.2	3785	16.5	19.8	2.375
5853	70941.8	5407	32980.2	68801.2	31415	1373.9	586.3	2.37621
9505.5	67085.1	9286	8663.6	72513.1	7830	39.6	-35.2	2.37864
35427.8	77488.7	29963	15825.7	78340.7	13239	151.8	107.8	2.37986
106657	92669.3	75428	90719.2	82069.7	72443	547.8	203.5	2.38229
5486.25	64170.4	5603	6880.5	65011.6	6936	698.5	293.7	2.38229
14196.8	68477.1	13587	33047.3	75742.7	28594	2.2	19.8	2.3835
146578	94960.1	101160	142598	116475	80235	216.7	72.6	2.38471
5112.75	65558.4	5111	7635.1	68591.4	7295	50.6	35.2	2.38471
8637.75	66239.6	8546	4915.9	70112.8	4595	6.6	24.2	2.38593
128085	87446.7	95992	47381.4	78546.7	39533	34.1	-15.4	2.38714
62439	76801.8	53280	78729.2	74233.5	69505	3438.6	1565.3	2.38714
135225	91733.6	96607	82786	92434.8	58695	102.3	29.7	2.39078
9252	65009	9327	7700	65800.9	7669	11	-16.5	2.392
7536	68018.1	7261	14225.2	70412.6	13240	1839.2	789.8	2.39443
8082.75	70656.4	7497	3107.5	69625	2925	-17.6	-12.1	2.39443
140876	92460.1	99853	64226.8	98485.4	42739	-39.6	-4.4	2.39686
5526.75	69774.8	5191	45972.3	80983.8	37203	557.7	214.5	2.39807
126232	96409.2	85809	90676.3	104395	56924	364.1	147.4	2.39807
15849	76166.3	13637	8122.4	78177.4	6809	34.1	5.5	2.4005
5677.5	65265.9	5701	2594.9	64294.7	2645	-3.3	7.7	2.40171
172505	133895	84434	160823	122221	86235	4170.1	1824.9	2.40536
154897	110375	91971	148736	105937	92013	2897.4	1477.3	2.41021
137422	95903.7	93908	76829.5	112155	44894	121	83.6	2.41143
7086.75	66036.9	7033	3716.9	67308.9	3619	56.1	20.9	2.41143
60168	100959	39057	102957	109790	61457	3634.4	2581.7	2.41264
5680.5	64879.3	5738	2768.7	64803.4	2800	8.8	17.6	2.41264
73728.8	83930.6	57570	91986.4	82409.5	73152	4871.9	2345.2	2.41264
7402.5	64238.6	7552	2153.8	63581.7	2220	20.9	9.9	2.41264
24227.2	75962	20902	9590.9	72330.2	8690	-19.8	-12.1	2.41385
4950	64867.7	5001	1382.7	61560.2	1472	4.4	22	2.42357
131852	89398.4	96658	55118.8	92444.4	39075	30.8	15.4	2.42357
148372	99357.7	97866	83848.6	101752	54005	179.3	169.4	2.42843
113436	92118.4	80702	51712.1	101858	33272	123.2	66	2.42964
140045	111052	82646	101068	104478	63397	147.4	102.3	2.42964
5643	70860.2	5219	36975.4	104956	23088	26.4	46.2	2.42964
25980	72123.8	23607	5295.4	72678.4	4775	-9.9	-22	2.43085
131448	87333.5	98640	115918	88622.4	85721	17.6	-26.4	2.43207
141073	93773.8	98592	59536.4	86502.4	45106	-8.8	-18.7	2.43328
8054.25	69143.8	7634	26544.1	71872.2	24204	63.8	4.4	2.43935
262143	154994	110842	262143	176455	97361	455.4	215.6	2.44057
130459	106737	80101	112758	110143	67092	106.7	88	2.44057
89202.8	88348.1	66170	108214	86221.4	82252	6648.4	2878.7	2.44542
6109.5	65348.8	6127	3845.6	64095.9	3932	-17.6	30.8	2.44542
120662	91317.9	86595	53864.8	88927.9	39696	16.5	47.3	2.44542
60805.5	97379.1	40922	93671.6	97660.8	62859	2818.2	1354.1	2.44664
63614.2	87828.1	47468	157742	103019	100348	9511.7	4592.5	2.44664
31104	122938	16581	50582.4	139860	23702	5461.5	2703.8	2.44785
240470	146237	107766	221132	135905	106634	203.5	86.9	2.44907
15198	65124.6	15294	13293.5	65024.8	13398	451	234.3	2.45028
149837	101636	96617	63830.8	96383	43402	-60.5	-33	2.4515
6745.5	68485.4	6455	19550.3	69963.9	18313	658.9	306.9	2.4515
124252	90444.2	90033	44944.9	89491.1	32914	-25.3	22	2.45271
150808	102584	96344	139955	109587	83697	78.1	20.9	2.45392
105636	90519.9	76480	95340.3	105907	58997	41.8	73.7	2.45757
6594.75	67351.3	6417	3773	72555	3408	-16.5	15.4	2.45999
179653	106339	110719	92657.4	98111.2	61893	-53.9	-8.8	2.46364
18684	107618	11378	35764.3	104964	22330	2597.1	1490.5	2.46485
5550.75	68740.4	5292	5941.1	71943.1	5412	-22	8.8	2.46728
135570	94390.7	94127	68681.8	94513.9	47624	26.4	-18.7	2.46728
21597.8	71663.7	19751	12048.3	74469.2	10603	217.8	64.9	2.46971
73464.8	79383.1	60650	96737.3	77795.3	81493	2979.9	1560.9	2.46971
5411.25	64654.8	5485	3477.1	83562.6	2727	3.3	-3.3	2.47457
10278.8	74889.2	8995	18219.3	73113.7	16331	1014.2	448.8	2.47457
26526	94034.1	18487	48578.2	89709.8	35488	1987.7	1226.5	2.47578
17754.8	68542.4	16976	12344.2	81567.8	9918	52.8	60.5	2.47699
114191	98339.5	76100	83358	105326	51867	85.8	11	2.47821
5010.75	65065.3	5047	4766.3	65334.5	4781	-16.5	15.4	2.47942
12564.8	67622.8	12177	16375.7	73501.7	14601	105.6	34.1	2.48064
128330	94238.8	89244	48191	87054.4	36279	-12.1	42.9	2.48064
16132.5	70852.4	14922	6784.8	70278	6327	27.5	7.7	2.48306
15008.2	71595.6	13738	5240.4	78463.5	4377	-31.9	-23.1	2.48671
70269.8	83156.3	55380	77792	78343.1	65075	5066.6	2261.6	2.49156
120182	91748.2	85846	71270.1	89491.8	52192	66	15.4	2.49156
149584	115553	84837	175637	114403	100614	5991.7	2566.3	2.49521
12724.5	66595.8	12522	2642.2	63312.3	2735	13.2	-17.6	2.49642
70671.8	82533.7	56117	83805.7	78258.9	70181	739.2	715	2.50006
141236	94838.1	97598	88121	87436.6	66049	170.5	139.7	2.50249
15753	71076.7	14525	12851.3	70638.5	11923	28.6	31.9	2.50735
175743	117698	97856	176227	181851	63509	3935.8	2168.1	2.50735
89370	88686.6	66041	147576	84617.6	114297	1967.9	980.1	2.50856
108200	89142.4	79547	60012.7	84112	46759	137.5	3.3	2.51221
5538	66302.2	5474	3399	66574.1	3346	-41.8	-29.7	2.51342
89394	113077	51810	149980	102087	96281	5920.2	2695	2.51463
119355	126008	62076	261310	149043	114901	17443.8	8522.8	2.51706
25945.5	69985.4	24296	5612.2	74393.4	4944	9.9	-23.1	2.51949
6454.5	72431.9	5840	4882.9	74802.6	4278	-16.5	-11	2.51949
7233.75	64994.7	7294	3611.3	64611	3663	-52.8	34.1	2.52071
11658.8	71129	10742	5743.1	76282.9	4934	-8.8	-6.6	2.52071
137202	105978	84845	62946.4	100033	41239	-55	24.2	2.52192
36133.5	88396.2	26789	66529.1	93770.6	46497	4269.1	2218.7	2.52313
112280	88039.6	83580	50771.6	94948.3	35044	-4.4	23.1	2.52313
11762.2	74006.4	10416	29668.1	72132.4	26955	4798.2	1960.2	2.52921
96692.2	87912.5	72081	153563	91320	110205	5410.9	2433.2	2.53285
123021	83568	96476	73779.2	83822.1	57684	45.1	29.7	2.53528
80911.5	92251.5	57480	85528.3	87041.1	64397	4739.9	2426.6	2.53649
24172.5	68930.9	22982	9518.3	66722.8	9349	224.4	344.3	2.5377
50269.5	109472	30094	224306	140562	104581	704	288.2	2.54135
6254.25	65194.6	6287	6458.1	72126.5	5868	-17.6	-46.2	2.54256
18255.8	92472.5	12938	27149.1	98387.7	18084	1325.5	905.3	2.54499
124423	92397.5	88251	60051.2	92561.2	42518	-36.3	-22	2.5462
122327	88486.1	90600	54451.1	91825.1	38862	154	97.9	2.54742
16125	67215.9	15722	20257.6	67142.2	19773	365.2	167.2	2.54863
7335.75	65498.1	7340	3702.6	66462.2	3651	7.7	-14.3	2.55227
5261.25	63828.4	5402	11639.1	62914.9	12124	267.3	123.2	2.55349
110086	90987.5	79292	60078.7	86405.3	45568	-13.2	-8.8	2.55349
13231.5	66386.4	13062	3844.5	63496.3	3968	12.1	-16.5	2.55349
138686	95943.2	94732	162709	95208.7	111999	52.8	52.8	2.5547
66643.5	83468	52326	81521	84498.1	63227	4436.3	2195.6	2.55592
6523.5	65854	6492	10958.2	66098.2	10865	1709.4	739.2	2.55592
6343.5	63820.6	6514	2635.6	63642.8	2714	-38.5	-1.1	2.55835
132451	96434.8	90012	56357.4	101323	36452	103.4	67.1	2.55956
118594	89026.1	87302	44897.6	87094.8	33784	7.7	-26.4	2.56077
10046.2	66726.6	9867	4841.1	71247.8	4453	14.3	-58.3	2.56199
149258	104945	93209	94062.1	117483	52471	408.1	264	2.56442
131336	93864.7	91698	56747.9	89602.2	41506	-46.2	42.9	2.56442
150911	108185	91419	157062	99168	103796	163.9	48.4	2.57535
120005	87796.8	89578	40987.1	88420.6	30379	49.5	78.1	2.57899
137650	98546.7	91541	87974.7	99601.1	57886	40.7	2.2	2.5802
17996.2	74659.9	15797	7628.5	81957.6	6100	51.7	64.9	2.58142
118370	88304.5	87849	57913.9	90941.5	41735	16.5	-12.1	2.58506
5148.75	66383.7	5083	7889.2	75921.7	6810	-5.5	-8.8	2.58506
102110	92474.8	72364	69400.1	87749	51832	48.4	37.4	2.58749
58322.2	79905.7	47834	36727.9	80115.8	30044	6477.9	3205.4	2.5887
6545.25	75479.4	5683	16009.4	77862.1	13475	2893	1336.5	2.59842
24449.2	74422	21530	6605.5	78637.2	5505	104.5	41.8	2.59963
30971.2	70249.9	28893	45769.9	71719	41824	17.6	20.9	2.59963
121480	90979	87507	62867.2	91565.1	44996	-9.9	20.9	2.60327
136931	89975	99738	114274	82359.5	90931	63.8	41.8	2.60327
6428.25	66648	6321	5058.9	77517	4277	30.8	5.5	2.60449
6561.75	65364.2	6579	3527.7	69094.9	3346	-4.4	-30.8	2.60449
5740.5	65576	5737	1816.1	66343.3	1794	1.1	-7.7	2.6057
132388	96294.3	90101	94474.6	95639.1	64738	-44	-44	2.60691
107408	90840.1	77489	48882.9	87967.2	36418	38.5	11	2.60813
138799	95726.5	95024	95558.1	92937.4	67384	393.8	136.4	2.60934
124112	97039.7	83819	90164.8	104590	56497	544.5	199.1	2.61056
10650	80829	8635	49244.8	90165.9	35793	1788.6	756.8	2.61663
10416	65655.8	10397	10003.4	74035.3	8855	-8.8	28.6	2.61663
18383.2	65476.3	18400	11371.8	65094.1	11449	-11	-3.3	2.62998
33762	71796.6	30818	16120.5	72789.9	14514	14.3	19.8	2.63241
131360	93705.1	91871	73631.8	97718.5	49382	7.7	-39.6	2.63241
109537	87517.2	82025	46902.9	92050.1	33393	34.1	4.4	2.63484
9731.25	69065.1	9234	6864	79197	5680	53.9	-11	2.63484
137422	99347.2	90653	59263.6	93504.6	41537	77	-29.7	2.63484
7185	66432.9	7088	3004.1	68217.8	2886	25.3	-42.9	2.64091
137511	109930	81979	144232	101463	93161	18.7	31.9	2.64456
126615	90196.9	91997	153131	99241.5	101123	224.4	73.7	2.64698
11788.5	71021.4	10878	4184.4	74377.2	3687	-13.2	-25.3	2.6482
41028.8	85782.8	31345	63801.1	90337.4	46285	1276	942.7	2.65184
9624.75	71136.5	8867	6771.6	74786.6	5934	12.1	-34.1	2.65305
120784	88452.3	89491	61495.5	91003.2	44286	-1.1	-4.4	2.65427
51660	77323.1	43785	112176	80340.5	91505	201.3	81.4	2.65548
6527.25	63476.8	6739	2670.8	62601.4	2796	25.3	-4.4	2.65913
71231.2	81124.2	57544	106029	79356.8	87563	5775	2553.1	2.66034
137654	97214.5	92798	107164	91006	77172	206.8	145.2	2.66034
21048	75077.7	18373	5803.6	78099.5	4870	9.9	-4.4	2.66277
160099	96091.5	109190	98602.9	94547.5	68347	24.2	74.8	2.66277
7764	67465.1	7542	3923.7	67491.8	3810	28.6	-5.5	2.66763
8105.25	74521	7128	262143	68368.9	251281	44	-1.1	2.66763
84507.8	92281.9	60015	56456.4	83616.1	44249	-15.4	69.3	2.66884
5969.25	66181.8	5911	3185.6	65692.7	3178	-34.1	-27.5	2.67005
62112	75032.2	54251	26633.2	71172.5	24524	22	19.8	2.67127
85827.8	82317.1	68331	16942.2	78175.3	14203	11	18.7	2.67248
10632	67998.3	10247	3308.8	67955.4	3191	8.8	-25.3	2.6737
21950.2	68589.7	20973	8233.5	68528.2	7874	-23.1	-13.2	2.67491
68425.5	84554.2	53035	58345.1	85407.8	44770	4038.1	2556.4	2.67855
29935.5	90150.4	21762	70463.8	101757	45382	3565.1	2021.8	2.67855
119390	93153.8	83994	52900.1	87269.3	39726	118.8	73.7	2.68098
127313	87094	95800	72397.6	91162.6	52046	20.9	14.3	2.6822
128940	89989.7	93902	53872.5	95877.4	36824	48.4	-49.5	2.68341
45270	98490	30123	80482.6	110408	47773	2423.3	1554.3	2.68341
5722.5	73795.7	5082	3670.7	79080.5	3042	69.3	7.7	2.68462
5125.5	64189.7	5233	1472.9	59622	1619	11	12.1	2.68584
158617	101946	101967	217845	117670	121328	635.8	314.6	2.68584
59070	75983.6	50948	50422.9	75684	43662	4001.8	1977.8	2.68827
68892.8	87311.3	51711	76013.3	87447.3	56967	5006.1	2337.5	2.68948
181743	113134	105280	172366	115919	97449	431.2	196.9	2.6907
157628	122731	84170	178502	136073	85971	6284.3	2817.1	2.6907
49435.5	75110.2	43134	62162.1	71840.4	56707	59.4	26.4	2.69191
61014.8	80058.1	49947	83620.9	76267.2	71855	3038.2	1424.5	2.69312
144977	103132	92127	244932	120768	132915	2002	917.4	2.69434
15489	74376.3	13648	9659.1	72278.9	8758	1.1	12.1	2.69434
118556	92622.7	83885	100629	88533.1	74490	0	-28.6	2.69677
5702.25	64553.9	5789	3725.7	66277.8	3684	36.3	3.3	2.69919
36654.8	69176	34726	30338	68279.5	29119	3963.3	1687.4	2.70162
45111	71140.7	41557	55469.7	72175.5	50367	4029.3	1709.4	2.70162
6702	63868.3	6877	3184.5	68968.7	3026	-5.5	3.3	2.70162
11731.5	67076.9	11462	7220.4	67512.6	7009	13.2	45.1	2.70527
160974	103552	101877	147520	113796	84958	237.6	113.3	2.70891
137693	117367	76886	161653	113772	93117	4056.8	1983.3	2.71255
11847	66473	11680	37441.8	69370.9	35372	28.6	35.2	2.71255
109893	91860.4	78401	43813	92423.8	31067	5.5	27.5	2.72105
11121.8	63490.9	11480	5547.3	63280.7	5745	-2.2	12.1	2.72226
89248.5	97837	59783	104579	87890.5	77980	3289	1655.5	2.72226
7055.25	65959	7010	6444.9	67246.1	6281	119.9	48.4	2.72469
15859.5	67702.5	15352	18662.6	68909.4	17749	52.8	46.2	2.72469
103019	87140.5	77478	46263.8	87811.2	34528	5.5	46.2	2.73319
129202	91349.5	92692	79763.2	98588.5	53022	1.1	53.9	2.73441
126214	89321.2	92605	225956	95670	154785	12921.7	6039	2.73805
116372	98708.6	77263	112756	91759.1	80532	83.6	57.2	2.73926
119058	93195.2	83723	58074.5	91095.5	41780	18.7	6.6	2.74169
6931.5	64352.3	7059	5340.5	63062.2	5550	-36.3	-30.8	2.74655
6402	65372.6	6418	4117.3	66856.1	4036	-5.5	7.7	2.74776
7015.5	71348.2	6444	13816	69096.9	13104	3385.8	1443.2	2.74776
9508.5	67638	9213	6705.6	68302.5	6434	5.5	-26.4	2.75019
130591	89238.3	95905	78112.1	83467.7	61331	16.5	31.9	2.75141
6252.75	71340.6	5744	4485.8	71095.9	4135	-16.5	-14.3	2.75141
112996	88238.1	83924	42276.3	82451.6	33603	34.1	4.4	2.75383
29616	83750.3	23175	31473.2	85285.4	24185	2678.5	1599.4	2.75505
160406	100608	104489	173726	90827.6	125351	771.1	457.6	2.75869
13433.2	65571.4	13426	13279.2	63737.1	13654	79.2	50.6	2.75869
7573.5	64425.9	7704	4060.1	62358.3	4267	129.8	68.2	2.75869
94417.5	88576	69858	121427	80783.6	98508	4528.7	2228.6	2.75991
5603.25	67952.4	5404	42342.3	69927.8	39683	572	244.2	2.76719
46471.5	78435.1	38829	51156.6	74379.9	45074	3389.1	1403.6	2.76719
137960	96862.2	93342	123803	92170	88028	48.4	64.9	2.76719
93541.5	85037.3	72090	51474.5	85069.5	39655	17.6	41.8	2.7684
113313	90308.7	82230	50442.7	86127	38383	11	33	2.77326
142100	103610	89882	116478	103179	73983	60.5	44	2.77569
41136	70331.8	38331	6454.8	67114.4	6303	-11	29.7	2.78298
124609	89413	91333	61773.8	98252.8	41204	74.8	-13.2	2.78662
68259	88024.8	50820	62243.5	87541.9	46597	678.7	943.8	2.78662
67494.8	106604	41493	102380	112998	59378	3711.4	2883.1	2.78783
6433.5	71498.4	5897	17553.8	70655.1	16282	1783.1	800.8	2.79026
9812.25	65344.5	9841	3444.1	65084.4	3468	-35.2	-5.5	2.79269
91618.5	96817.2	62017	135494	114107	77819	1698.4	1064.8	2.79269
18817.5	84415.3	14609	51959.6	81437.4	41814	4110.7	1768.8	2.79755
23929.5	68885.3	22766	9999	70227.7	9331	5.5	-3.3	2.79876
150550	96403.2	102346	92106.3	89812.2	67210	114.4	72.6	2.79997
118104	88368	87589	38901.5	83665.3	30472	5.5	-11	2.8024
121721	92074.2	86638	162130	95653.3	111082	272.8	61.6	2.80483
5073.75	65662.2	5064	10003.4	67232.4	9751	634.7	281.6	2.8109
5727	72039.3	5210	3308.8	96892.5	2238	14.3	14.3	2.81212
134672	97454.1	90564	63625.1	92087.8	45280	44	-7.7	2.81212
34189.5	72899.6	30736	44750.2	72313.6	40556	1503.7	775.5	2.81819
82660.5	91285.4	59344	176204	95872.7	120448	2511.3	1372.8	2.81819
145677	95309.8	100169	70103	101086	45449	2.2	-28.6	2.8194
6138	66096	6086	3963.3	68550.8	3789	9.9	25.3	2.82183
141566	108156	85780	60871.8	106461	37472	20.9	-25.3	2.82183
6555.75	71606.3	6000	21154.1	67019	20686	2.2	-9.9	2.83154
122576	90820.9	88450	97285.1	87352.4	72988	756.8	324.5	2.83276
7701.75	66448.4	7596	5497.8	77418.1	4654	38.5	-18.7	2.83397
124533	89812	90872	54631.5	82964.4	43155	12.1	0	2.83519
103417	82328.4	82323	40621.9	79826	33350	37.4	82.5	2.8364
124814	95424.9	85720	101304	98518.9	67389	2647.7	1153.9	2.83762
109569	91411.2	78554	57054.8	83876.8	44579	94.6	47.3	2.83883
64303.5	79264.8	53166	109470	74334.2	96513	2819.3	1425.6	2.84004
131245	88830.3	96828	71651.8	87511.4	53659	53.9	45.1	2.84126
5098.5	65529.6	5099	10719.5	64080.4	10963	1.1	16.5	2.8449
119246	89391	87424	63373.2	103492	40131	58.3	-31.9	2.84733
108480	86680.3	82018	42038.7	84854.3	32468	22	-3.3	2.84733
158596	119301	87122	90929.3	121633	48993	-17.6	4.4	2.84854
20390.2	66215.5	20181	13942.5	65878.6	13870	214.5	90.2	2.84976
117086	94601.5	81112	120590	101774	77652	403.7	104.5	2.8534
6633	72777.6	5973	55152.9	79684.8	45360	577.5	305.8	2.8534
10107	65822.6	10063	15347.2	65660.9	15318	29.7	16.5	2.85583
64781.2	73160.5	58030	23172.6	70411.7	21568	34.1	8.8	2.85826
108866	93949.4	75941	48048	87690.4	35909	105.6	39.6	2.85947
52323.8	80387.5	42657	62055.4	79690.9	51033	327.8	348.7	2.86069
139263	93299.5	97822	135385	91467	97003	107.8	12.1	2.86069
141089	98282.6	94080	99380.6	91474.8	71200	55	-34.1	2.8619
140356	95459.2	96359	85385.3	91984.9	60834	195.8	74.8	2.8619
30824.2	106254	19012	49098.5	108239	29728	2433.2	1842.5	2.86311
102158	83231.3	80439	70356	84748.9	54406	72.6	129.8	2.86433
105718	83228	83245	39345.9	82214.4	31364	15.4	31.9	2.86554
262143	137514	124931	262143	68369.2	251280	17828.8	9094.8	2.86676
91525.5	106762	56183	201329	122981	107287	13888.6	6508.7	2.86797
13892.2	70402.3	12932	22770	89522.8	16669	18.7	-34.1	2.86797
11292	70265.1	10532	31655.8	91573.4	22655	172.7	80.3	2.8704
41097	104779	25705	136942	109410	82028	8949.6	4253.7	2.87647
7383.75	69316.9	6981	3988.6	69967	3736	-19.8	-2.2	2.87647
55232.2	69816.4	51846	18806.7	67866.1	18161	8.8	29.7	2.88011
128904	97450.1	86689	83807.9	102101	53794	209	92.4	2.88011
117014	90032.4	85176	61771.6	91847.4	44076	30.8	-24.2	2.88133
148670	97053.5	100390	139172	98727.9	92383	187	66	2.88133
19484.2	67899.6	18806	23668.7	70245.1	22082	149.6	51.7	2.88254
11480.2	68310.3	11014	7807.8	68831.3	7434	-20.9	24.2	2.88375
164462	123016	87616	182042	114674	104037	5535.2	2411.2	2.88497
8749.5	72601.6	7898	25582.7	80531.6	20819	4273.5	1821.6	2.8874
174469	97075.9	117784	72950.9	110567	43240	89.1	29.7	2.8874
68566.5	86111.8	52183	106399	83799.3	83210	6684.7	3034.9	2.88861
9684.75	67242.3	9439	4711.3	85034.4	3631	11	-5.5	2.88983
9759	67386.6	9491	7880.4	109766	4705	39.6	16.5	2.89104
137657	90251.2	99960	80668.5	100227	52747	94.6	-18.7	2.89711
14594.2	86322.1	11080	27781.6	84671.7	21503	743.6	292.6	2.89711
118596	96175.3	80814	52187.3	93656.5	36518	16.5	33	2.90197
59244.8	80326.5	48336	86462.2	83967.6	67483	3346.2	1696.2	2.9044
137066	95248.8	94308	103464	83866.5	80850	15.4	26.4	2.90683
5160.75	67013.1	5047	9708.6	65519.8	9711	-52.8	34.1	2.91047
6626.25	70876.1	6127	34185.8	70766.6	31659	2709.3	1087.9	2.91168
44491.5	81684.1	35696	8253.3	74441	7266	29.7	48.4	2.91532
74536.5	80930.9	60358	90943.6	77514.4	76890	6594.5	3238.4	2.91532
131492	93327.8	92335	71827.8	98567.9	47757	236.5	72.6	2.91654
7970.25	66624.8	7840	7019.1	71407	6442	68.2	-7.7	2.91654
14775	69377	13957	5300.9	65733.2	5285	27.5	-18.7	2.91775
122963	93817.2	85896	54368.6	106083	33588	17.6	40.7	2.91897
135370	95457.1	92938	138462	105955	85643	75.9	23.1	2.92018
15168.8	68615.4	14488	7944.2	69186.9	7525	58.3	37.4	2.92261
6993.75	63764.9	7188	6990.5	63347.5	7232	-5.5	-1.1	2.92261
121499	92749.9	85850	53704.2	99919.3	35224	-45.1	19.8	2.92261
115562	90811.4	83398	108580	82021	86757	75.9	71.5	2.92382
117443	85734.9	89774	72991.6	85714.9	55808	1122	430.1	2.92504
6132.75	68271.8	5887	7202.8	70056.8	6738	-44	0	2.92747
10280.2	68032.6	9903	3533.2	69202.6	3346	41.8	22	2.92747
13046.2	65906	12973	16526.4	66470.8	16294	321.2	165	2.92747
119125	85637.4	91163	50934.4	78350.3	42604	46.2	-3.3	2.9299
12452.2	70393.4	11593	5509.9	69242	5215	2.2	13.2	2.93111
5475	62938	5701	3016.2	61103.5	3235	9.9	38.5	2.93232
8938.5	67518.9	8676	4505.6	69314.3	4260	-37.4	-36.3	2.93475
22091.2	72803.6	19886	12876.6	68225.5	12369	18.7	-33	2.93475
17820.8	72993.8	16000	20930.8	73119.5	18760	788.7	343.2	2.93718
5244	65361.5	5258	3313.2	68822.2	3155	-23.1	22	2.93718
139617	97627.5	93723	62579	100450	40828	4.4	18.7	2.93718
158942	111905	93083	79579.5	106852	48809	45.1	-9.9	2.93961
32863.5	75182.1	28647	17298.6	74662.9	15184	66	-13.2	2.94325
143920	97585.9	96653	85654.8	93111	60288	28.6	30.8	2.94325
118579	92893.3	83657	59593.6	87184.7	44796	36.3	11	2.94447
145525	93521.2	101978	100268	100478	65399	103.4	16.5	2.94568
139766	98542	92952	103457	91325.3	74242	170.5	34.1	2.94932
139124	91280	99886	128090	105601	79492	90.2	48.4	2.95175
73943.2	88856.1	54537	77872.3	87663.9	58216	3535.4	1602.7	2.95418
86457	105385	53765	100642	106240	62083	4744.3	2642.2	2.95539
77877.8	82203.9	62087	100163	81961.1	80090	1095.6	961.4	2.95782
5350.5	65849.8	5325	2471.7	96707.7	1675	667.7	249.7	2.96268
190108	130280	95632	174304	118366	96507	6883.8	3344	2.96632
13863	81871.3	11097	54029.8	78277.8	45235	79.2	15.4	2.97361
146692	102083	94175	78290.3	97881.2	52419	26.4	58.3	2.97604
38679.8	91295.7	27766	10494	79626.6	8637	71.5	11	2.97725
163534	110308	97158	104564	106976	64058	116.6	29.7	2.97968
151545	96189.4	103251	64185	97468	43157	123.2	24.2	2.98211
121814	99209.9	80468	50514.2	97462.2	33967	-14.3	-12.1	2.98575
158187	98126.3	105649	105348	109308	63162	84.7	57.2	2.98696
144000	97610.6	96682	86069.5	90451.6	62361	58.3	62.7	2.98939
110737	89740.7	80869	79340.8	89028	58405	73.7	-3.3	2.98939
5573.25	63676.5	5736	1892	64580.3	1920	-6.6	-7.7	2.99303
9117	66072.3	9043	7188.5	70188.6	6712	-25.3	-16.5	2.99668
150406	96866.5	101759	89546.6	100014	58677	223.3	129.8	2.99789
43168.5	90305.5	31328	69764.2	99330.1	46029	8663.6	4127.2	2.99789
34569.8	78182.2	28978	20685.5	78725	17220	9.9	41.8	3.00032
133716	89838.6	97544	56460.8	98459.7	37581	-19.8	-28.6	3.00639
6587.25	70013.3	6166	10992.3	69886.6	10308	2937	1221	3.01125
23960.2	74564.8	21059	41298.4	81179.7	33340	42.9	81.4	3.01368
132662	96241.9	90336	68009.7	97848.2	45551	52.8	19.8	3.01368
5805.75	65274.6	5829	3410	63596.4	3514	-25.3	2.2	3.01489
10515	65667.1	10494	8978.2	64088.4	9181	-3.3	62.7	3.0161
251278	134400	122528	262143	82429.6	208418	6700.1	2772	3.0161
25305.8	68459.8	24225	12371.7	65497.4	12379	572	374	3.01975
139400	92840.5	98402	117031	106474	72034	160.6	81.4	3.02218
133132	88950.9	98087	62829.8	97104.4	42404	-8.8	34.1	3.0246
124798	90599.7	90274	84607.6	92357.1	60037	170.5	113.3	3.02946
53319.8	74091.2	47163	12008.7	69980.6	11246	62.7	14.3	3.03067
22317.8	68680.3	21296	32563.3	76809.3	27784	123.2	126.5	3.03189
139838	105661	86734	130604	124600	68694	129.8	3.3	3.03553
117082	101654	75482	154130	97979	103094	590.7	224.4	3.03553
111149	95245.5	76479	65377.4	94185.1	45491	11	0	3.03675
29726.2	67648.4	28798	19035.5	67367.5	18518	951.5	570.9	3.03917
174547	105761	108160	118218	98435.2	78707	57.2	26.4	3.03917
198447	132212	98368	262143	68369.4	251279	16183.2	7577.9	3.04039
5200.5	62905.1	5418	4624.4	63508.9	4772	38.5	45.1	3.0416
107976	89160.5	79366	68792.9	86315.1	52232	188.1	70.4	3.04403
5274.75	63058.4	5482	3119.6	62675.1	3262	-23.1	11	3.04525
93149.2	84245.9	72462	39740.8	80337.2	32419	22	-17.6	3.04646
7509.75	65472.8	7517	4326.3	66136.8	4287	12.1	-31.9	3.04646
135391	93464.6	94934	46106.5	88644.8	34087	-14.3	22	3.04767
131081	112521	76346	221076	96251.3	150527	2296.8	1370.6	3.0501
134014	102975	85290	121271	105427	75385	1079.1	438.9	3.05132
7572	67635.1	7337	4456.1	65493.4	4459	-13.2	-30.8	3.05132
61894.5	77313.3	52466	77891	78204.8	65273	4523.2	2009.7	3.05132
5976.75	67755.1	5781	9705.3	71821	8856	-3.3	13.2	3.0586
126751	93151	89175	56367.3	94905.1	38924	3.3	24.2	3.0586
5753.25	65504.7	5756	4180	69264.4	3955	-12.1	-29.7	3.06103
18055.5	73527.9	16093	14531	70766.4	13457	15.4	-11	3.06103
167794	101289	108566	100493	101101	65142	-13.2	66	3.06103
49809.8	99066.2	32951	82797	112457	48251	9948.4	4650.8	3.06346
143497	98026.8	95935	73734.1	95566.8	50564	83.6	48.4	3.0671
132574	94847.9	91603	82417.5	89317.8	60473	66	-26.4	3.06832
155590	99703	102271	93061.1	93028.5	65559	-1.1	29.7	3.06953
48943.5	97509.1	32895	98919.7	140172	46249	4483.6	2819.3	3.06953
124886	96650.4	84682	56303.5	97479.9	37853	24.2	29.7	3.06953
42331.5	71030.5	39057	40674.7	69799.9	38190	1204.5	609.4	3.07317
8312.25	65640.6	8299	8099.3	71200	7455	6.6	28.6	3.0756
5395.5	65847.2	5370	2477.2	63022.4	2576	6.6	-3.3	3.07803
7854	68684.2	7494	3975.4	69345.7	3757	28.6	-9.9	3.07924
243680	158297	100885	141965	136021	68400	276.1	80.3	3.07924
51732	104623	32405	64820.8	113513	37424	5792.6	3099.8	3.07924
6643.5	67785.8	6423	107772	68481.5	103137	-12.1	-4.4	3.07924
236146	144252	107285	152713	136980	73063	161.7	133.1	3.08046
10440.8	73725.4	9281	11271.7	81516.5	9062	-12.1	-1.1	3.0841
137421	90574.7	99432	90976.6	84828.3	70286	35.2	55	3.09624
11484	68357.4	11010	15126.1	73419.1	13502	-7.7	7.7	3.09746
11961.8	67509.9	11612	2766.5	66412.2	2730	34.1	28.6	3.09988
35434.5	97466.4	23826	44763.4	96468.7	30410	4016.1	2268.2	3.09988
134052	105706	83110	171519	100520	111825	427.9	174.9	3.1011
119693	95483	82153	112971	98533	75139	100.1	27.5	3.10231
15405	66713.9	15133	6942.1	85214	5339	34.1	-63.8	3.10231
121574	93486.6	85226	93651.8	91152.4	67333	56.1	56.1	3.10231
29870.2	82341.1	23774	36459.5	97391.8	24534	3412.2	1898.6	3.10231
67035.8	81808	53702	93485.7	79894.1	76685	4686	2267.1	3.10353
10528.5	69241.9	9965	5815.7	71561.7	5326	-14.3	-31.9	3.10474
137326	95062.3	94673	84558.1	99068.6	55937	2737.9	1565.3	3.10596
5112	64118.7	5225	5640.8	63181.6	5851	229.9	93.5	3.10596
153047	92096.2	108909	108652	89575.8	79493	12.1	59.4	3.10838
92409	102315	59191	128566	101905	82682	9936.3	5607.8	3.11081
11256	69245.6	10653	6135.8	72728.5	5529	66	-5.5	3.11324
130679	92142.6	92945	71380.1	93801.3	49871	61.6	-3.3	3.11931
174696	119284	95980	217356	166580	85512	12362.9	5836.6	3.12174
25184.2	83827.3	19689	36595.9	102014	23510	4068.9	2174.7	3.12417
7381.5	67365.8	7181	6339.3	71200.1	5835	-12.1	-2.2	3.12417
7759.5	68488.4	7425	5544	69272	5245	13.2	6.6	3.12538
5624.25	67755.7	5440	3665.2	75678.2	3174	7.7	13.2	3.12781
9303.75	78868.3	7731	8263.2	83223.8	6507	51.7	35.2	3.13145
7629	63642.3	7856	2990.9	63311.2	3096	-3.3	29.7	3.13267
5844.75	65623	5837	2041.6	64699.4	2068	25.3	12.1	3.1351
127526	90812.5	92031	52736.2	85964.6	40204	-23.1	-23.1	3.13874
132242	93981.8	92216	148826	87323.6	111693	134.2	110	3.13995
48354	88686	35732	74405.1	106949	45594	8716.4	4340.6	3.1436
157652	113853	90748	126383	108378	76424	451	229.9	3.14481
9041.25	65393.2	9061	4827.9	64717	4889	6.6	-17.6	3.14602
100356	89904.1	73155	147611	85796.1	112754	6710	3091	3.14602
17502	82709.2	13868	15456.1	84207.4	12029	7.7	-14.3	3.14724
149110	104287	93704	135464	114525	77518	89.1	100.1	3.14845
14301	73757	12707	11574.2	68360.4	11096	-16.5	-31.9	3.1521
155401	101210	100626	76800.9	95252.2	52841	56.1	14.3	3.15452
57480	93532.2	40275	125707	107436	76681	6728.7	3375.9	3.15574
30093.8	69276.2	28469	20303.8	69506.4	19144	256.3	317.9	3.16302
141448	103357	89688	75389.6	102367	48265	-8.8	-41.8	3.16424
145022	97488.8	97490	142996	97357.7	96257	315.7	128.7	3.16667
21858	66531.3	21531	5469.2	66871.2	5360	47.3	-20.9	3.1691
62131.5	101393	40159	105104	102055	67494	7241.3	4180	3.1691
122140	87794.2	91174	61613.2	98281.2	41085	-16.5	-19.8	3.17152
5259.75	65272.3	5281	2849	65976	2830	11	4.4	3.17517
127346	95778.6	87136	57301.2	93734.7	40063	50.6	27.5	3.18002
8077.5	69994.3	7563	6455.9	70025.5	6042	4.4	-5.5	3.18002
149568	96945.8	101109	119673	101151	77537	443.3	117.7	3.18245
262143	142480	120577	262143	146615	117176	764.5	328.9	3.18367
109623	89739.2	80057	47019.5	84860.9	36312	31.9	-24.2	3.18488
138968	92875.5	98060	110428	91928.8	78724	26.4	-1.1	3.18852
15587.2	66522.9	15356	5467	71428.5	5016	14.3	-38.5	3.19581
88098	90874	63534	137466	91051.2	98944	3934.7	1883.2	3.19581
47127	71539.8	43172	11491.7	64779	11626	4.4	-16.5	3.19581
120108	97164.6	81011	69694.9	91977.8	49659	127.6	60.5	3.19581
11310.8	66504.7	11146	3564	65775.9	3551	-26.4	13.2	3.19945
59111.2	112291	34499	132443	115523	75135	667.7	476.3	3.20066
34647.8	75993.1	29880	25051.4	73414.5	22363	18.7	19.8	3.20188
108764	106091	67187	30954	108505	18696	-58.3	1.1	3.20552
154222	107395	94112	86405	105316	53768	64.9	9.9	3.20552
20369.2	69116.7	19314	21468.7	67283.9	20911	37.4	66	3.20552
110128	89315.7	80807	52058.6	89579.2	38086	44	15.4	3.20916
124623	96388.6	84733	167473	98098	111883	5586.9	3159.2	3.21523
24921.8	67041.8	24362	20561.2	66398.9	20294	1203.4	683.1	3.21645
226141	141858	104473	188389	120929	102095	123.2	47.3	3.21645
64072.5	89514.9	46909	63010.2	90411.1	45674	6552.7	3003	3.22009
6962.25	66098.5	6903	2600.4	66831.3	2550	24.2	-11	3.22131
105477	88066.8	78492	77580.8	77478	65623	169.4	22	3.22252
12422.2	67701	12025	11925.1	66242	11798	756.8	385	3.22373
65744.2	87637.6	49164	70114	86873.3	52893	514.8	715	3.22738
134228	94976.6	92620	50873.9	94925.6	35123	-47.3	40.7	3.22981
142396	96608	96597	134247	94023.2	93573	195.8	146.3	3.23223
30699	72118.5	27897	32796.5	69852.2	30770	63.8	48.4	3.23345
7941	66533	7822	5828.9	65154.8	5863	2.2	15.4	3.23345
12624.8	65826.7	12569	3595.9	67563.3	3488	-11	8.8	3.23709
112939	93839	78875	70160.2	93171.6	49350	85.8	31.9	3.23831
108407	90705.2	78326	52440.3	87368.5	39336	503.8	156.2	3.23952
70313.2	83137.3	55427	108715	89777.7	79360	8627.3	4378	3.24195
124762	95281.4	85813	86836.2	101073	56305	47.3	84.7	3.24316
7421.25	65353.3	7442	6130.3	67386	5962	11	36.3	3.24316
6438.75	66873.2	6310	3538.7	68129.3	3404	-6.6	39.6	3.24559
12678.8	64869.6	12809	8328.1	62698.5	8705	567.6	270.6	3.24559
5613	71483.4	5146	3745.5	71231.9	3446	-25.3	-25.3	3.2468
163532	107449	99742	111746	99723.1	73437	-8.8	12.1	3.2468
105424	93899.8	73579	73806.7	84610.2	57168	74.8	44	3.25166
121682	85464.1	93309	84900.2	89654	62061	72.6	-3.3	3.25166
8877	67947.1	8562	16376.8	66456.3	16150	27.5	19.8	3.25409
132864	96684.2	90060	112306	96678.8	76129	26.4	51.7	3.25773
127500	92027.7	90797	78590.6	94119.7	54723	89.1	-41.8	3.26259
74979	74827.1	65669	85259.9	73864	75647	5255.8	2447.5	3.26502
9445.5	66913.9	9251	15098.6	68868.5	14368	2446.4	1052.7	3.26745
123688	96814.6	83727	73547.1	95817.1	50304	92.4	52.8	3.26866
107981	90587	78120	59493.5	87919.5	44347	-14.3	-52.8	3.26866
6813	67867	6579	4659.6	69544.9	4391	-22	-33	3.27109
134236	89715	98058	79851.2	100765	51934	40.7	-35.2	3.27352
6003.75	64238.7	6125	1805.1	65250.4	1813	33	5.5	3.27473
142406	106357	87749	193398	112349	112814	215.6	57.2	3.27837
5941.5	66019.4	5898	40203.9	73296.9	35947	432.3	188.1	3.27837
137515	97476.3	92455	79720.3	88786.5	58844	130.9	27.5	3.27959
9129	67305.5	8889	28569.2	77065.7	24295	4.4	29.7	3.2808
169057	127258	87062	262143	137413	125023	12621.4	5976.3	3.2808
125483	102463	80260	125947	95063.1	86827	137.5	96.8	3.28202
11794.5	65862.7	11736	10013.3	66494.2	9869	468.6	239.8	3.28323
139652	89764.9	101958	71165.6	95564.1	48804	34.1	24.2	3.28445
48827.2	83792.3	38189	79307.8	76690.1	67773	1325.5	598.4	3.28445
113434	106233	69978	147369	83196.9	116086	3236.2	1530.1	3.28445
117285	84825.6	90614	54673.3	81984.9	43704	55	2.2	3.28445
7327.5	64850.1	7405	4990.7	68296.2	4789	0	18.7	3.28566
143656	102951	91448	84807.8	100929	55068	17.6	2.2	3.28809
6899.25	65719.4	6880	4539.7	69447.7	4284	36.3	-5.5	3.2893
125782	96014	85855	122598	95699	83957	88	26.4	3.29052
129170	123722	68422	74873.7	110216	44521	22	-53.9	3.29173
137054	88864.6	101075	50205.1	83917.6	39208	-52.8	7.7	3.29173
142552	99393.8	93993	103837	90133	75500	85.8	58.3	3.29416
109651	89536	80259	97021.1	85957.7	73971	77	24.2	3.29537
59682	77245.4	50635	110877	77906.5	93271	4950	2415.6	3.29659
47266.5	93808.7	33021	157329	103903	99234	2990.9	1848	3.30266
21201.8	70243.1	19781	6761.7	69261.5	6398	12.1	13.2	3.3063
37260.8	73642.8	33159	81700.3	98809.9	54188	105.6	45.1	3.30752
122475	98903.6	81155	91788.4	95892.7	62731	31.9	79.2	3.30873
225019	124143	118789	133345	112998	77337	113.3	93.5	3.30994
20225.2	75924	17458	6227.1	74105.5	5507	79.2	66	3.31237
25974.8	70490.8	24149	86824.1	73085	77856	183.7	100.1	3.31359
114059	86499	86417	50596.7	83028.4	39937	-11	63.8	3.31359
115269	81925.5	92209	64359.9	80970	52092	53.9	51.7	3.31601
98247	80358.4	80125	34189.1	76492.5	29292	77	-1.1	3.31723
187222	106176	115561	165861	97187.1	111845	881.1	435.6	3.31723
14811.8	69099	14048	10219	69056.8	9698	4.4	2.2	3.31966
8142.75	63848.2	8358	4433	61408	4731	18.7	-12.1	3.31966
8630.25	65010.6	8700	3071.2	69645	2890	12.1	-1.1	3.32087
141062	93059.3	99341	90162.6	87572.9	67474	31.9	-6.6	3.32573
6843	66184	6776	2043.8	67206.5	1993	6.6	12.1	3.32573
17520	67628.1	16978	13207.7	66907.3	12937	40.7	51.7	3.32816
163054	101853	104915	108241	104918	67612	68.2	6.6	3.32816
5096.25	63064.2	5296	3819.2	63867.1	3919	239.8	119.9	3.32937
107857	87854.4	80457	262143	111102	154631	1524.6	671	3.32937
20559	71542.2	18833	11661.1	71724.2	10655	7.7	9.9	3.32937
122343	92558.4	86625	45969	87482.2	34437	13.2	14.3	3.33301
68953.5	79045.2	57169	57088.9	79380.9	47132	664.4	491.7	3.33544
120696	91386.2	86555	61664.9	91142.8	44340	72.6	62.7	3.33544
10115.2	84436.8	7851	79126.3	85568.5	60602	7.7	-3.3	3.33666
67250.2	77979.3	56519	83420.7	76509.5	71456	6420.7	2931.5	3.33908
17332.5	68963.8	16471	6012.6	66225.5	5950	29.7	15.4	3.33908
43855.5	104574	27484	71670.5	102662	45752	5524.2	2747.8	3.33908
14583.8	65810.1	14523	23923.9	66599.1	23542	7.7	13.2	3.3403
38181.8	102318	24456	47258.2	105162	29451	5612.2	3021.7	3.3403
6210	70302.1	5789	5413.1	65573.6	5410	-22	9.9	3.34151
12965.2	72834.8	11666	7022.4	77283	5955	-27.5	15.4	3.34273
7967.25	93859.7	5563	7049.9	100265	4608	2.2	-3.3	3.34394
10738.5	70312.6	10009	54095.8	77044.9	46015	115.5	14.3	3.34637
169308	101493	109325	100143	108976	60224	6.6	31.9	3.34637
122143	89343.7	89595	61987.2	91982.2	44165	75.9	1.1	3.3488
9443.25	64925.8	9532	17795.8	64774.5	18005	12.1	-22	3.35001
129036	91133	92793	78624.7	116310	44302	13.2	-6.6	3.35123
136428	103224	86617	155553	93331.6	109227	4325.2	2118.6	3.35123
109654	92330	77833	106624	89164.3	78369	165	123.2	3.35244
108854	91284.4	78150	57939.2	93959.8	40412	-38.5	8.8	3.35487
119858	86330.8	90987	40653.8	87108.1	30586	-13.2	48.4	3.36215
137954	91407.9	98908	70369.2	90921.4	50722	727.1	394.9	3.36215
5745	65983.9	5706	2659.8	68980.1	2527	-18.7	39.6	3.36215
64041.8	107810	38930	109234	108183	66173	5055.6	3131.7	3.36701
134366	97634.8	90191	86143.2	95655.3	59019	44	18.7	3.36944
125684	99548.5	82742	136274	101682	87831	324.5	178.2	3.37065
180104	128434	91902	160718	119124	88419	4353.8	2178	3.3743
140872	100443	91915	127112	91821.2	90724	161.7	73.7	3.37551
116985	86920.4	88204	67224.3	80706.6	54588	-13.2	4.4	3.37673
137486	99330.3	90710	105126	104190	66125	41.8	-38.5	3.37915
10738.5	65332.2	10772	5201.9	66597.3	5119	30.8	2.2	3.38765
134619	88014.4	100238	68238.5	94220.4	47464	60.5	79.2	3.38887
9865.5	68686.4	9413	6966.3	74916.9	6094	-47.3	-2.2	3.39008
49845	76416.2	42748	51755	77385.7	43830	4513.3	2138.4	3.3913
133780	98329.9	89163	81739.9	105676	50692	-46.2	-24.2	3.39251
24090.8	67436	23412	18768.2	69299.3	17749	507.1	288.2	3.39372
121409	87668.2	90759	108124	81312.4	87146	427.9	194.7	3.39615
6008.25	69165.1	5693	10881.2	68253.3	10448	1467.4	623.7	3.39858
18892.5	69363.5	17850	11338.8	67060.7	11081	15.4	-20.9	3.40101
138938	103313	88134	47130.6	101540	30419	26.4	-30.8	3.40465
9243.75	67191.5	9016	8291.8	71624	7587	-1.1	30.8	3.4083
75675.8	85156	58240	109054	84058.2	85024	3240.6	1513.6	3.41072
135288	93920	94402	71049	99834.2	46640	67.1	26.4	3.41072
108094	87673.7	80800	39932.2	85333.1	30668	-31.9	17.6	3.41315
125625	92604	88905	120866	85107.7	93071	209	119.9	3.41558
5871.75	64500.7	5966	6823.3	63636.2	7027	-26.4	-25.3	3.41558
32617.5	79923	26746	6220.5	72629	5613	30.8	36.3	3.41922
108957	82501.7	86551	47473.8	84546.9	36799	-49.5	-14.3	3.42044
5829	66505.8	5744	3336.3	67818.8	3224	49.5	-9.9	3.42408
153027	100660	99630	178709	93805.5	124853	239.8	149.6	3.42651
136340	101692	87865	91184.5	107329	55678	106.7	122.1	3.42651
10933.5	68844.9	10408	3448.5	70669.4	3198	-14.3	2.2	3.42772
78169.5	82694.4	61950	89785.3	81518.5	72182	4209.7	2196.7	3.43258
119797	88433.1	88779	54522.6	89973.1	39714	51.7	0	3.43258
[truncated: 18,001 more rows]
