# Supplementary material for: N-chlorination mediates protective and immunomodulatory effects of oxidized human plasma proteins
Source: eLife. 2019 Jul 12;8:e47395. doi: 10.7554/eLife.47395 (PMC6650281; doi:10.7554/eLife.47395)
Supplement: Figure 8—source data 1. [file elife-47395-fig8-data1.zip › Figure 8 Source Data 1/scale values/buffer 2.csv]

FSC-A	FSC-H	FSC-W	SSC-A	SSC-H	SSC-W	FITC-A	PE-A	Time
5456.25	64197.6	5570	2555.3	64583.2	2593	-17.6	-6.6	0
121422	92855.3	85698	49918	94011.9	34798	37.4	19.8	0.00113281
170999	106203	105521	66854.7	106751	41043	25.3	41.8	0.0101953
19336.5	67669	18727	26832.3	66644.5	26386	226.6	91.3	0.0113281
12147	70988.6	11214	5988.4	69412.1	5654	19.8	-30.8	0.0113281
160169	102379	102529	69733.4	113929	40113	-16.5	15.4	0.0158594
114294	85674.8	87428	38557.2	79125.9	31935	30.8	36.3	0.018125
120002	88400	88964	44073.7	90077.1	32066	-1.1	2.2	0.018125
6186	67109	6041	4126.1	67602	4000	6.6	17.6	0.0192579
9501	70556.1	8825	4478.1	69118.4	4246	44	-6.6	0.0249219
34395	69612.1	32381	5644.1	65606.9	5638	33	-57.2	0.0249219
118973	89349.9	87264	42212.5	87063.4	31775	-12.1	19.8	0.0328516
8392.5	68897.8	7983	5735.4	67361.1	5580	24.2	3.3	0.0373829
139384	92655.3	98588	58390.2	99912.8	38300	14.3	29.7	0.0385157
50214.8	107310	30667	34195.7	119938	18685	1427.8	2112	0.0407813
174532	120663	94794	67903	108262	41105	23.1	56.1	0.0419142
145067	90939	104544	58946.8	86100.1	44868	52.8	-12.1	0.0453126
118538	88777	87506	46058.1	92060	32788	4.4	-7.7	0.0475782
83541	92607.3	59120	94485.6	87030.3	71150	623.7	651.2	0.0521095
131676	93800.1	91999	64845	100193	42415	22	-16.5	0.0521095
262143	125728	136643	262143	105883	162253	539	636.9	0.0532423
8181	66265	8091	1762.2	65880	1753	30.8	30.8	0.0543751
32852.2	120860	17814	49289.9	145187	22249	537.9	998.8	0.0566407
14956.5	71598.9	13690	3198.8	67126.7	3123	-51.7	15.4	0.0589064
39013.5	89564.2	28547	44522.5	106630	27364	6242.5	3518.9	0.0600392
118305	90040.8	86108	46299	86834.3	34943	45.1	-46.2	0.0623048
89922	95534.3	61686	77281.6	91059.5	55620	519.2	1034	0.0623048
29014.5	102313	18585	82068.8	121077	44422	1166	524.7	0.0668361
67090.5	80310.6	54748	95014.7	76745.3	81137	86.9	165	0.0691017
23554.5	135090	11427	61228.2	153155	26200	525.8	1098.9	0.073633
41127.8	107814	25000	69518.9	123085	37015	676.5	1169.3	0.0781642
25072.5	69823.3	23533	16377.9	70084.4	15315	420.2	350.9	0.079297
6625.5	83245.5	5216	17057.7	81598.1	13700	4285.6	1720.4	0.0838283
118264	93097.3	83252	67838.1	85421.3	52046	-4.4	30.8	0.0906252
124288	89458.9	91051	50334.9	85162	38735	-5.5	-12.1	0.0928908
131082	90263.8	95172	50947.6	85293.6	39146	-23.1	-22	0.0940236
155188	100288	101412	58410	97624.6	39211	30.8	20.9	0.0974221
146147	106931	89571	146848	103462	93018	71.5	28.6	0.101953
67573.5	74393.5	59528	18101.6	71723.5	16540	28.6	-22	0.10875
9506.25	67806	9188	4661.8	68271.7	4475	-15.4	13.2	0.109883
44157	117384	24653	79658.7	106707	48924	1835.9	1547.7	0.112149
6693.75	67107.5	6537	3240.6	68953.2	3080	14.3	-1.1	0.113281
125343	96073.5	85502	48128.3	88087.1	35807	-29.7	44	0.115547
7608.75	82475.5	6046	8850.6	87223	6650	-16.5	15.4	0.121211
37984.5	71648.4	34744	23233.1	72062.3	21129	695.2	588.5	0.12461
14779.5	70912.2	13659	36972.1	74389.2	32572	48.4	91.3	0.128008
65502.8	78003.9	55033	71211.8	80065.5	58289	851.4	587.4	0.128008
63545.2	74171.4	56147	86211.4	72941.2	77459	2245.1	1315.6	0.134805
7872	68676.7	7512	13921.6	68805.9	13260	183.7	162.8	0.135938
21203.2	69621.5	19959	6770.5	73280.2	6055	26.4	-9.9	0.135938
205864	145711	92591	128711	164519	51272	3038.2	1952.5	0.142735
138596	93846.2	96786	49820.1	92446.1	35318	33	-42.9	0.142735
141909	96297.8	96577	74243.4	94955.5	51241	-17.6	-17.6	0.146133
142199	93332.6	99849	54205.8	102216	34754	-4.4	-13.2	0.148399
84015	83401.6	66018	107676	84242.2	83766	91.3	465.3	0.15293
14566.5	73824.9	12931	6342.6	75125.4	5533	28.6	34.1	0.154063
171997	112214	100451	100537	119761	55016	-14.3	-2.2	0.156328
162902	104943	101731	71016	106755	43596	14.3	28.6	0.157461
162037	101780	104335	98005.6	100479	63923	2.2	30.8	0.158594
124727	87813.6	93085	56261.7	91522.5	40287	69.3	24.2	0.16086
156743	98426	104366	74303.9	100074	48660	63.8	-37.4	0.161993
141768	92832	100083	68334.2	91062.3	49179	31.9	-3.3	0.163125
184218	111667	108115	95470.1	109082	57358	24.2	7.7	0.164258
175210	122236	93938	68090	119666	37290	22	-16.5	0.165391
5989.5	67007.1	5858	3564	68415.4	3414	-23.1	-30.8	0.166524
134162	88910.1	98891	56461.9	85462.9	43297	-15.4	25.3	0.172188
23418	69032.1	22232	4895	73679.1	4354	11	25.3	0.176719
66873	89287.5	49084	73104.9	87278.9	54893	1630.2	1057.1	0.178985
5400	67165.4	5269	3157	67679.8	3057	-19.8	17.6	0.188047
37182.8	71081.3	34282	31725.1	71125.4	29232	78.1	248.6	0.18918
118148	90436.6	85617	43166.2	91696.9	30851	50.6	57.2	0.195977
142976	95779.3	97830	49442.8	86775.5	37341	4.4	36.3	0.198243
134990	88851.4	99567	56699.5	96799.9	38387	61.6	64.9	0.198243
158379	103137	100638	58639.9	99764.4	38521	8.8	29.7	0.199375
106728	94684.4	73872	162062	99945.3	106267	97.9	512.6	0.201641
66826.5	80368.9	54493	57084.5	77368.8	48354	321.2	869	0.202774
127040	87123.6	95562	46986.5	84088.1	36620	-6.6	29.7	0.20504
11367	67624.2	11016	4429.7	73887.7	3929	0	6.6	0.206172
62980.5	97592.8	42293	65180.5	98495.9	43369	547.8	1075.8	0.207305
5649	66062.2	5604	2956.8	67283.6	2880	-17.6	20.9	0.211836
20367.8	70446.5	18948	24501.4	70250.9	22857	122.1	111.1	0.218633
135268	99372.9	89209	48738.8	101893	31348	25.3	42.9	0.219766
205946	110488	122157	120174	138997	56661	7.7	-7.7	0.222032
176270	114546	100850	63318.2	106409	38997	27.5	35.2	0.224297
183867	104279	115555	92361.5	108828	55620	63.8	-5.5	0.22543
150976	99013.8	99929	51759.4	95131.5	35657	49.5	3.3	0.227696
122178	96866.2	82661	169806	96076.1	115829	694.1	734.8	0.23336
169724	107470	103499	69450.7	114801	39647	8.8	50.6	0.237891
169138	104884	105685	122725	108515	74118	-8.8	4.4	0.24129
154502	93703.1	108059	65883.4	87458.4	49369	16.5	22	0.243555
130732	88585.1	96717	40273.2	84507.7	31232	-50.6	-29.7	0.244688
193046	107417	117779	117804	110896	69619	88	5.5	0.245821
147952	95923.8	101082	58166.9	101091	37709	33	18.7	0.249219
138514	90593.9	100202	91140.5	100620	59362	33	-7.7	0.250352
124860	89051.2	91889	48521	91412.4	34786	30.8	-11	0.250352
172270	107750	104779	176744	97208.5	119157	463.1	617.1	0.253751
125871	88853.6	92839	52408.4	91683.2	37462	69.3	30.8	0.254883
6150.75	66627.4	6050	2153.8	68989	2046	2.2	3.3	0.256016
15496.5	69379.6	14638	5711.2	67561.2	5540	-3.3	8.8	0.258282
136118	94562.5	94336	48501.2	95235.3	33376	-36.3	-1.1	0.259415
12975.8	75221.5	11305	5450.5	75871.7	4708	29.7	2.2	0.260547
16281.8	65258.4	16351	11909.7	64271.6	12144	40.7	159.5	0.26168
128602	89318	94360	52104.8	88524.4	38574	-24.2	-3.3	0.26168
68826.8	74870.2	60246	26754.2	71350.4	24574	17.6	5.5	0.267344
119626	89709.4	87391	48601.3	83674	38066	37.4	16.5	0.268477
144709	99152.4	95647	55422.4	92386.2	39315	-24.2	-14.3	0.274141
133294	94511.8	92428	41870.4	91036.4	30142	38.5	5.5	0.274141
14025.8	69519.9	13222	12288.1	76463.4	10532	276.1	158.4	0.275274
166917	98801.2	110718	84004.8	98794.8	55725	7.7	23.1	0.275274
163540	103914	103140	70978.6	108279	42960	-29.7	-29.7	0.276407
137615	89522.4	100743	51826.5	88037.9	38580	-71.5	55	0.27754
128093	90747.8	92506	51965.1	91814.5	37092	11	-38.5	0.27754
67602	86266	51357	77209	97949.4	51659	2.2	-38.5	0.279805
137696	90871.3	99306	46082.3	83346.2	36235	24.2	25.3	0.279805
105881	88411.1	78486	34925	81645.3	28034	31.9	-20.9	0.279805
128580	93430.8	90191	57064.7	97926	38190	72.6	-8.8	0.280938
7337.25	65103.4	7386	2157.1	67704.9	2088	30.8	-26.4	0.282071
164993	126385	85556	63779.1	137784	30336	18.7	6.6	0.283204
124420	95151.7	85695	47105.3	104789	29460	16.5	-25.3	0.283204
117127	87099.8	88129	41605.3	85373.1	31938	44	46.2	0.287735
150405	95102.9	103645	57933.7	94385.3	40226	-1.1	11	0.290001
23727	71680.9	21693	22205.7	71836.9	20258	730.4	375.1	0.291133
11716.5	68072	11280	6537.3	81870.5	5233	42.9	-19.8	0.294532
177918	104450	111633	83773.8	99454.7	55203	15.4	5.5	0.294532
7596.75	66630.2	7472	1856.8	66677.9	1825	35.2	-23.1	0.296798
11037	69257.1	10444	9581	70195.7	8945	-17.6	-18.7	0.29793
121561	89095	89417	45835.9	89503.1	33562	12.1	52.8	0.29793
128293	89514.1	93927	51172	88679.9	37817	-17.6	-20.9	0.299063
16016.2	76750.6	13676	9604.1	85506.6	7361	-5.5	20.9	0.299063
122479	102628	78212	221760	112314	129398	446.6	1002.1	0.301329
32292	71157.3	29741	37209.7	71132.8	34282	46.2	91.3	0.302462
8077.5	67737.3	7815	4136	70569.4	3841	-16.5	-20.9	0.304727
159296	101812	102538	56353	103302	35751	36.3	-18.7	0.30586
141509	101274	91573	97153.1	109315	58245	375.1	215.6	0.30586
116078	87643.8	86798	37605.7	83761.9	29423	-13.2	-39.6	0.30586
138834	91875.6	99032	49302	89263.1	36197	60.5	27.5	0.30586
57333.8	108898	34504	111515	101843	71760	303.6	1064.8	0.314923
136837	92459.4	96991	51735.2	91712.5	36969	82.5	-77	0.317188
142817	95302.6	98210	62712.1	104416	39361	53.9	36.3	0.319454
154744	96689.6	104885	68278.1	99919	44783	15.4	14.3	0.320587
7809	68081.8	7517	4422	68172.2	4251	12.1	51.7	0.322852
180470	107486	110035	91545.3	110496	54296	11	15.4	0.326251
9923.25	66570.8	9769	6083	68146.2	5850	15.4	-20.9	0.327383
126857	91983.2	90383	51663.7	88778.4	38138	35.2	35.2	0.328516
128139	93692.1	89631	47286.8	86121.3	35984	-17.6	77	0.330782
123270	91376.8	88410	42142.1	83527.1	33065	1.1	-29.7	0.330782
13423.5	70592.4	12462	5717.8	75064.5	4992	18.7	3.3	0.330782
151616	103045	96427	63819.8	115852	36102	-59.4	-28.6	0.331915
117623	86399.4	89220	50110.5	88155.1	37253	-26.4	27.5	0.333048
91101.8	82922.8	72000	127430	83302.3	100252	299.2	525.8	0.33418
124138	92825.3	87643	53650.3	91041.6	38620	4.4	49.5	0.339844
5838.75	65747.1	5820	12389.3	66275.8	12251	71.5	11	0.343243
170273	105520	105753	105234	106798	64576	0	-9.9	0.346641
5591.25	64981.1	5639	12024.1	70358.2	11200	-4.4	9.9	0.348907
136070	92540.7	96363	63439.2	96015.1	43301	-6.6	-2.2	0.353438
30207.8	68756.1	28793	22873.4	68721.9	21813	198	330	0.354571
129328	95287.9	88948	59071.1	96857.2	39969	49.5	3.3	0.355704
121018	91061.7	87095	46180.2	96525.7	31354	-35.2	24.2	0.356837
124418	88469.4	92166	53060.7	90171.8	38564	26.4	-17.6	0.357969
115898	83976.9	90447	42440.2	89191.9	31184	19.8	-5.5	0.360235
142826	92772.3	100895	68938.1	98245.7	45986	-26.4	14.3	0.363634
68365.5	86733.7	51657	77690.8	85171.4	59780	86.9	723.8	0.364766
114775	89545.1	84001	61304.1	90216.8	44533	-4.4	-1.1	0.371563
70313.2	77714	59295	95312.8	78722.8	79347	181.5	435.6	0.372696
129092	92252.4	91707	60668.3	90818.8	43779	-17.6	-45.1	0.374962
156410	96980.5	105696	83947.6	97537.3	56405	-40.7	39.6	0.376095
22883.2	72298	20743	10094.7	80994.9	8168	-6.6	39.6	0.381759
75129.8	84550.3	58234	108138	79328.7	89336	347.6	498.3	0.381759
140297	93748	98077	81592.5	86844	61573	14.3	-5.5	0.382891
155626	96249.2	105966	73588.9	94840.3	50851	46.2	-45.1	0.387423
77919.8	83964.4	60818	115528	81059.6	93403	251.9	707.3	0.389688
140060	89257.2	102837	59319.7	87218.2	44573	33	-4.4	0.393087
8616	71775.5	7867	7096.1	75044.4	6197	-9.9	-24.2	0.395352
9191.25	70459.4	8549	6003.8	69578.3	5655	33	24.2	0.395352
125401	89910.4	91405	47777.4	88887.2	35226	-1.1	-5.5	0.396485
138206	93593.2	96775	57687.3	90007.7	42003	45.1	17.6	0.398751
67746	104786	42370	96955.1	96027.6	66169	2899.6	2137.3	0.399884
151185	99943.1	99137	64512.8	100102	42236	-20.9	55	0.406681
183494	102717	117073	88789.8	108388	53686	9.9	-23.1	0.406681
53749.5	75237.1	46819	53519.4	75009.6	46760	3258.2	1579.6	0.408946
151522	97734.1	101604	64805.4	103100	41194	38.5	-13.2	0.411212
125403	87731.4	93677	46773.1	80537.1	38061	30.8	-30.8	0.412345
134416	93402	94314	63980.4	88276	47499	-31.9	4.4	0.415743
126462	90144.7	91939	78416.8	90901.6	56535	19.8	-15.4	0.416876
7932.75	74921.6	6939	5167.8	110462	3066	13.2	11	0.419142
131884	93440.8	92499	64687.7	87979.4	48186	12.1	27.5	0.424806
70242	108598	42389	143397	113500	82799	1667.6	2081.2	0.425938
60328.5	90314.3	43777	48893.9	89184.5	35929	2854.5	2038.3	0.428204
59532	73035.6	53419	79207.7	71521.5	72579	331.1	181.5	0.433868
10027.5	66975.4	9812	12129.7	64839.5	12260	239.8	159.5	0.442931
131377	90886	94733	53442.4	93973.7	37270	36.3	57.2	0.444063
58632.8	70858	54229	31710.8	77153.2	26936	210.1	819.5	0.445196
130993	92788	92520	47669.6	86970.7	35921	3.3	14.3	0.447462
99109.5	87719	74046	37429.7	80336.4	30534	9.9	-39.6	0.45086
163720	103582	103585	71564.9	99156	47300	24.2	-14.3	0.453126
191785	113455	110782	79263.8	114677	45298	28.6	3.3	0.453126
20706	68548.6	19796	5010.5	75556.4	4346	51.7	4.4	0.454259
135554	92215.6	96336	56984.4	90328.2	41344	31.9	-14.3	0.45879
262143	167119	102800	103815	167087	40719	-39.6	-18.7	0.459923
56121.8	95336.7	38579	82060	101341	53067	508.2	273.9	0.459923
141758	92150.2	100816	47544.2	93859.6	33197	11	-25.3	0.462188
170455	100296	111379	88487.3	117514	49348	-1.1	-8.8	0.462188
15480.8	70518.3	14387	6286.5	71291.2	5779	-1.1	16.5	0.462188
73824	84958.5	56947	73574.6	77616.8	62123	19.8	5.5	0.463321
30369.8	66984.6	29713	22364.1	65050.5	22531	117.7	95.7	0.464454
135280	97655.4	90786	218405	98851.4	144797	1701.7	1556.5	0.464454
6615	69597.1	6229	7630.7	84631.2	5909	2.2	-2.2	0.465587
152087	99397.6	100276	67524.6	115870	38192	53.9	51.7	0.46672
129656	92673.6	91689	51342.5	88381.8	38071	9.9	29.7	0.467853
134504	93617.3	94158	43392.8	94856.3	29980	19.8	-60.5	0.470118
143485	93499.4	100572	58022.8	88576.3	42930	-51.7	-19.8	0.473517
7621.5	67882.9	7358	2379.3	67066.6	2325	16.5	-2.2	0.475782
230437	115764	130454	132920	139390	62494	28.6	-4.4	0.478048
153344	97288.6	103296	88710.6	89251.3	65139	1027.4	410.3	0.478048
57336	78628.4	47789	77258.5	76924	65821	1348.6	724.9	0.478048
134574	95831.2	92031	55572	103186	35295	-13.2	-49.5	0.479181
167729	100232	109669	67817.2	104652	42469	48.4	15.4	0.481446
131251	88328.9	97382	41812.1	86441.6	31700	-15.4	26.4	0.482579
131870	88843.9	97274	48677.2	98991.8	32226	7.7	40.7	0.483712
78411.8	83512.8	61533	126283	85604.8	96678	298.1	424.6	0.485978
147442	97125.2	99488	51585.6	100887	33510	-25.3	-30.8	0.48711
162100	102130	104018	104716	96040.1	71456	15.4	3.3	0.490509
143024	96326.9	97306	62110.4	92451.8	44028	-2.2	46.2	0.491642
21678	69740.8	20371	10140.9	77269.4	8601	4.4	29.7	0.493907
165593	102661	105710	65726.1	99646.7	43227	-7.7	-13.2	0.49504
159824	97850.3	107043	80679.5	106096	49836	-8.8	5.5	0.497306
72243.8	77244.8	61293	49376.8	75677.2	42760	544.5	817.3	0.497306
42871.5	69607.2	40364	22338.8	70489.5	20769	-59.4	4.4	0.498439
16839.8	70222.1	15716	10450	71338.7	9600	-49.5	53.9	0.500704
70798.5	75272.2	61641	49797	76849.6	42466	82.5	542.3	0.500704
143544	93919.9	100163	81986.3	106638	50386	19.8	-18.7	0.500704
129890	99681.9	85396	35470.6	95509.3	24339	41.8	23.1	0.506368
156069	99143.5	103165	62421.7	96018.5	42605	-58.3	1.1	0.508634
200902	114674	114815	97276.3	115109	55383	61.6	-11	0.508634
141976	96563.5	96357	57825.9	88815.7	42669	-20.9	42.9	0.510899
136697	108500	82568	186003	104912	116192	517	1213.3	0.512032
136367	93544.5	95537	66156.2	97387.9	44519	4.4	-11	0.514298
136462	96101.5	93060	52581.1	96709.6	35632	85.8	0	0.514298
114112	86404.4	86552	27927.9	82130.7	22285	111.1	13.2	0.522228
170543	104512	106942	92554	114101	53160	-12.1	49.5	0.522228
198806	124496	104653	122572	173579	46278	187	281.6	0.52336
142959	90725.6	103267	72414.1	89574.2	52981	22	-13.2	0.52336
122200	95681.9	83699	52244.5	94871	36090	67.1	70.4	0.52336
241874	126851	124961	145712	125224	76258	25.3	18.7	0.529025
64256.2	72770.8	57868	55015.4	73875.4	48805	105.6	730.4	0.529025
149270	100648	97196	63184	101171	40929	17.6	-26.4	0.530157
140242	95003.6	96743	62305.1	94822.1	43062	50.6	5.5	0.53129
124642	93054.6	87782	63224.7	91395.2	45336	24.2	29.7	0.534689
146624	93246.7	103051	63211.5	89502.6	46285	5.5	22	0.536954
91737.8	91050	66031	65990.1	92499.6	46754	15.4	55	0.536954
169024	95300.8	116234	57061.4	101280	36923	17.6	13.2	0.536954
143913	92113.3	102390	54399.4	95932	37163	40.7	24.2	0.53922
130040	90106.5	94580	56481.7	90152.8	41059	-24.2	19.8	0.543751
152509	94841	105385	95212.7	97233.5	64174	30.8	18.7	0.546017
16281	71147	14997	7921.1	75288.9	6895	11	-5.5	0.546017
142844	91493.6	102318	52464.5	103427	33244	-25.3	-31.9	0.546017
142525	94821.7	98506	52698.8	94059.3	36718	2.2	-12.1	0.54715
129530	118419	71685	186419	88720.5	137704	928.4	1591.7	0.549415
60460.5	72525.2	54634	19798.9	69644.2	18631	15.4	31.9	0.553946
132511	90902.9	95533	60902.6	86541.9	46120	74.8	57.2	0.553946
137710	89627.1	100695	55096.8	91654.6	39396	37.4	-19.8	0.558478
15875.2	69235.4	15027	4211.9	71436.6	3864	2.2	19.8	0.561876
173433	104947	108303	98208	107368	59945	1.1	-1.1	0.561876
79570.5	80464.3	64808	112414	75599	97451	2811.6	1628	0.563009
159616	98381.2	106327	72492.2	98555.1	48205	15.4	-2.2	0.56754
63981	109331	38352	92723.4	105241	57741	2574	1904.1	0.572071
7725	66780.9	7581	4735.5	70405.1	4408	-29.7	4.4	0.576603
60738	87959.6	45254	113074	91626.2	80877	2058.1	1791.9	0.576603
150296	98170.3	100334	63309.4	100366	41339	-19.8	66	0.577736
77634.8	89059.3	57129	81326.3	82358	64715	280.5	577.5	0.580001
63131.2	76619.4	53999	68391.4	78150.7	57352	2844.6	1562	0.580001
123487	87132.1	92880	53022.2	83858.9	41437	-19.8	-17.6	0.581134
131876	91870.2	94074	43429.1	83742.9	33987	9.9	5.5	0.582267
33720.8	67689.4	32648	7571.3	66398.1	7473	37.4	16.5	0.5834
139216	93080.4	98019	74113.6	87265.5	55659	5.5	-41.8	0.591329
129499	89881	94423	49093	87492.4	36773	22	-36.3	0.592462
33696	70519	31315	9952.8	71497	9123	-5.5	-2.2	0.595861
133948	89113.2	98509	58592.6	83605.7	45929	26.4	41.8	0.602657
127862	95889.4	87388	44096.8	93725.4	30834	-4.4	-8.8	0.609454
141937	96289.7	96604	51951.9	99199.3	34322	14.3	70.4	0.612853
162762	103978	102587	69128.4	104135	43505	47.3	52.8	0.613986
186940	105154	116509	81631	105377	50768	15.4	29.7	0.616251
151928	104635	95157	53973.7	109143	32409	-13.2	40.7	0.617384
136255	94141.4	94853	55785.4	100807	36267	-36.3	27.5	0.623048
175636	116851	98506	71483.5	122724	38173	-6.6	24.2	0.623048
138010	94012.5	96207	60135.9	93696.6	42062	-29.7	-44	0.623048
149750	103521	94802	60509.9	97739.3	40573	-11	-16.5	0.624181
189189	104213	118975	96057.5	106574	59069	0	-1.1	0.625314
66246.8	77092.6	56316	16537.4	76631.2	14143	13.2	17.6	0.627579
187526	106529	115365	102865	116205	58013	88	68.2	0.629845
157122	97526.6	105583	73332.6	93195.9	51568	-64.9	38.5	0.629845
137218	96541.1	93149	51041.1	87869.9	38068	-30.8	56.1	0.630978
179347	103532	113527	92635.4	124138	48905	64.9	-48.4	0.633244
148162	95197.2	101998	59612.3	90440.4	43197	-26.4	28.6	0.633244
56106	93385.6	39374	64966	94563.2	45024	2700.5	2044.9	0.634376
10833.8	68818.5	10317	5701.3	69761.1	5356	13.2	18.7	0.634376
135611	91420.2	97215	52388.6	94020.3	36517	-36.3	-11	0.635509
10427.2	81082.1	8428	177751	77715.1	149895	92.4	49.5	0.636642
65349.8	83062	51561	73870.5	82267.2	58847	4953.3	2548.7	0.637775
209400	116720	117574	218292	121656	117594	-18.7	14.3	0.643439
116660	90381.8	84590	37436.3	86115.3	28490	-31.9	-57.2	0.644572
120496	88819	88909	37370.3	88783.8	27585	-14.3	9.9	0.644572
40877.2	73858.8	36271	39747.4	73072.4	35648	66	144.1	0.64797
156693	100187	102499	61913.5	99679.7	40706	-13.2	-2.2	0.651369
134072	88783.1	98966	56412.4	90110.2	41028	47.3	-15.4	0.6559
105277	89154.7	77387	148608	88484.7	110066	399.3	1229.8	0.657033
107960	86886.2	81431	36087.7	83056.8	28475	-13.2	-27.5	0.657033
160408	100583	104515	67422.3	102055	43296	45.1	94.6	0.658165
7918.5	64465.4	8050	6584.6	65681.6	6570	177.1	100.1	0.662697
130001	93422.5	91196	43481.9	92191.2	30910	47.3	-60.5	0.662697
153272	109566	91678	54219	113517	31302	-24.2	14.3	0.666095
136048	91195.3	97769	56017.5	93243	39372	62.7	-25.3	0.668361
7323.75	67601.3	7100	2369.4	68375.6	2271	19.8	-2.2	0.669494
6615.75	64366.1	6736	9391.8	63921.6	9629	223.3	95.7	0.671759
125615	94686.4	86943	48470.4	93143.2	34104	-31.9	-4.4	0.676291
132746	88521.8	98277	47075.6	84429.7	36541	-16.5	47.3	0.678556
90980.2	92476	64476	91225.2	90581.1	66002	3531	2036.1	0.686486
117352	89006.8	86407	40560.3	102076	26041	29.7	17.6	0.691017
129832	92250.7	92234	53597.5	91618.6	38339	34.1	12.1	0.697814
146587	96671.3	99375	88381.7	96739.5	59874	23.1	-26.4	0.703478
139528	94861.6	96394	43512.7	95105.7	29984	25.3	40.7	0.704611
7789.5	66949.9	7625	3539.8	69644.1	3331	-24.2	-1.1	0.705744
166296	110891	98280	78213.3	122806	41739	-4.4	23.1	0.706877
132126	119628	72383	96399.6	120889	52260	18.7	36.3	0.712541
94210.5	96912.2	63709	118261	103560	74839	2360.6	1384.9	0.714806
6078.75	65587.2	6074	3399	66633.8	3343	-48.4	-33	0.717072
9766.5	68389.5	9359	6494.4	73891.8	5760	-1.1	24.2	0.719337
12492	65794.1	12443	14844.5	65077.9	14949	30.8	137.5	0.721603
150701	94434.7	104584	63385.3	86473.6	48038	-18.7	48.4	0.722736
117362	88600	86811	63936.4	83990.9	49888	-18.7	46.2	0.729533
163871	98809.1	108689	114842	100837	74638	-75.9	0	0.730666
22254.8	70369.9	20726	9461.1	76473	8108	-26.4	-36.3	0.738595
5898.75	67821.1	5700	4462.7	68913.2	4244	42.9	-7.7	0.738595
117934	91864.2	84134	39402	86921	29708	-1.1	-9.9	0.741994
138747	92673.3	98118	60548.4	95451.3	41572	-30.8	-2.2	0.746525
51725.2	89075.7	38056	61763.9	89020.4	45470	1493.8	668.8	0.746525
156202	101371	100984	73279.8	111248	43169	-2.2	-34.1	0.746525
127895	93899.4	89263	44022	96985.4	29747	17.6	1.1	0.746525
160984	97635.8	108057	116196	93397.1	81534	30.8	58.3	0.746525
5961.75	69237.9	5643	7090.6	71064.3	6539	908.6	433.4	0.749923
138083	112642	80338	40863.9	110659	24201	30.8	4.4	0.751056
145366	99034.7	96196	69386.9	100469	45261	-11	28.6	0.751056
27765	79594.4	22861	7634	77795.3	6431	-9.9	-6.6	0.752189
115318	89014	84902	45383.8	85088.6	34955	37.4	26.4	0.754455
145163	95915.9	99185	48844.4	95386.2	33559	-39.6	-14.3	0.754455
147739	90532.8	106947	72334.9	82609.4	57385	29.7	-18.7	0.75672
64635	77933.5	54353	79691.7	77516.5	67375	1309	844.8	0.75672
142327	97365.6	95799	84128	94860.9	58121	7.7	36.3	0.758986
162830	119584	89236	120352	112306	70231	29.7	29.7	0.760119
98203.5	91235.8	70541	201600	87223.4	151474	4050.2	1850.2	0.761252
18189	67564.1	17643	24704.9	67508.7	23983	-13.2	126.5	0.765783
119611	109415	71643	123370	111682	72395	5683.7	3809.3	0.765783
148298	96751.4	100452	57468.4	97606.6	38586	11	40.7	0.765783
114620	91386.1	82198	56867.8	93081.5	40039	50.6	59.4	0.769181
143631	94641.1	99460	47744.4	87845.7	35619	-5.5	-19.8	0.771447
70715.2	76544.6	60545	44511.5	73218.7	39841	0	18.7	0.774845
14322	67926.4	13818	3848.9	73454.1	3434	11	-23.1	0.778244
149108	95217.3	102628	62892.5	95324.2	43239	37.4	-16.5	0.779377
7571.25	66728	7436	3419.9	69886.7	3207	-23.1	-4.4	0.780509
130053	90067.2	94631	48225.1	89613.3	35268	66	-2.2	0.781642
11714.2	72146	10641	14764.2	79329.9	12197	2115.3	1069.2	0.781642
141344	92129.3	100545	54323.5	83787.8	42490	23.1	19.8	0.785041
131103	89802.7	95676	46602.6	97742.1	31247	31.9	-40.7	0.786174
135914	93940.8	94818	55157.3	96458.7	37475	31.9	-36.3	0.787306
131860	88464.4	97684	53632.7	86780.6	40503	0	19.8	0.787306
76782	97336.1	51697	100726	94196.2	70079	1039.5	757.9	0.790705
148367	95028.4	102321	70104.1	93379	49201	-12.1	-39.6	0.791838
10110.8	67849.5	9766	4583.7	72594.8	4138	-16.5	-26.4	0.794103
63496.5	74800.6	55632	83350.3	74714.4	73111	1020.8	565.4	0.795236
153059	94646.2	105983	72746.3	96000.9	49661	15.4	70.4	0.797502
122174	90652.2	88324	55524.7	86251.6	42189	12.1	5.5	0.797502
131883	91636.7	94319	50570.3	92961.6	35651	5.5	-61.6	0.803166
150130	96058.2	102427	48130.5	94233.6	33473	52.8	-4.4	0.804299
194832	107907	118329	95368.9	109751	56948	53.9	15.4	0.805431
127593	86365.8	96820	44231	83284.7	34805	-53.9	0	0.806564
157901	96068.6	107717	58487	92582.4	41401	20.9	-17.6	0.806564
89550.8	78877.5	74404	86952.8	81994.5	69499	80.3	851.4	0.807697
15808.5	69653.5	14874	18098.3	73574.2	16121	2566.3	1071.4	0.807697
120531	262143	26117	262143	141581	121343	198	244.2	0.80883
126348	91913.9	90088	40932.1	89596.7	29940	16.5	-68.2	0.809963
5484.75	69890.8	5143	8852.8	80223.6	7232	11	12.1	0.814494
87771.8	91296.2	63006	71138.1	88259	52823	617.1	650.1	0.815627
142512	89719.1	104099	45809.5	89804.7	33430	34.1	-33	0.815627
27842.2	102613	17782	52195	98594.9	34694	1053.8	1274.9	0.817892
133226	89630.8	97412	41325.9	90298.9	29993	5.5	29.7	0.817892
136154	98064.2	90991	100602	93171.9	70762	-35.2	-40.7	0.820158
139565	94177.8	97120	50531.8	95740.2	34590	-18.7	31.9	0.820158
143246	93132.3	100800	67729.2	99549.2	44588	25.3	-26.4	0.820158
41382.8	80352.6	33752	28171	79403.7	23251	1222.1	777.7	0.825822
118487	100641	77157	35442	107092	21689	-5.5	4.4	0.825822
5146.5	64489.7	5230	1585.1	65956.3	1575	11	-8.8	0.828088
131588	87268.7	98818	53559	86905.9	40389	-5.5	-6.6	0.82922
14349.8	69424.6	13546	4152.5	73910.4	3682	18.7	22	0.82922
170429	98772.1	113081	123566	103084	78558	7.7	2.2	0.830353
83019.8	85989	63273	89501.5	85947.5	68246	7912.3	3991.9	0.832619
127837	95210	87994	84348	94368.6	58577	60.5	0	0.833752
145807	99664.1	95878	86077.2	109397	51566	-13.2	-3.3	0.83715
129399	92201.1	91976	61190.8	93308.2	42978	-1.1	24.2	0.838283
10181.2	67678.1	9859	4571.6	70761.5	4234	5.5	39.6	0.839416
127511	89326.4	93551	44606.1	84003	34800	-48.4	3.3	0.840549
123096	92764	86965	56646.7	91395.6	40619	27.5	8.8	0.847346
60937.5	97012.1	41166	73717.6	99691.6	48461	3021.7	2087.8	0.849611
145192	93878	101358	47469.4	97841.1	31796	40.7	77	0.85301
185102	113766	106630	91012.9	112360	53085	-29.7	-6.6	0.85301
129394	86967.6	97507	49582.5	80358.1	40437	-14.3	9.9	0.85301
60051	76170.5	51667	68194.5	74577.3	59927	2267.1	1387.1	0.854142
164114	104629	102795	71053.4	103964	44790	-6.6	-2.2	0.857541
134870	92682	95367	61818.9	90102.4	44964	-11	27.5	0.863205
14750.2	66474.5	14542	14197.7	67625.6	13759	51.7	105.6	0.863205
113087	88859	83405	45813.9	93119.8	32243	-78.1	-6.6	0.863205
117436	107104	71858	182692	101158	118359	996.6	674.3	0.866603
34740	74059	30742	25846.7	75518.9	22430	1465.2	889.9	0.870002
137891	96062	94073	69533.2	93085.9	48954	46.2	13.2	0.871135
64653.8	104363	40600	18253.4	118971	10055	20.9	18.7	0.874533
129200	91019.5	93027	52966.1	93671.5	37057	14.3	24.2	0.875666
143512	96914.7	97046	62907.9	103053	40006	41.8	51.7	0.875666
185374	100508	120873	72389.9	114562	41411	6.6	41.8	0.877932
15174.8	80213.9	12398	4479.2	81677.5	3594	7.7	-15.4	0.877932
161217	98889.2	106842	59643.1	101025	38691	-4.4	19.8	0.883596
136388	95396.2	93697	53320.3	105418	33148	1.1	-47.3	0.883596
127840	89438	93675	44080.3	87058	33183	8.8	-5.5	0.883596
148884	105297	92664	62282	101313	40288	-41.8	-20.9	0.883596
166084	108964	99891	80268.1	113147	46492	48.4	-39.6	0.890392
120583	91827.7	86058	58362.7	91859.8	41638	138.6	12.1	0.891525
21833.2	71091.8	20127	5527.5	72262.2	5013	33	-27.5	0.891525
200420	106983	122774	110832	102831	70635	26.4	-9.9	0.892658
7218	63769.1	7418	5561.6	62443.9	5837	13.2	42.9	0.893791
145128	104162	91311	262143	92629	185469	3883	2061.4	0.894924
120140	89937.2	87544	47898.4	84200.3	37281	-2.2	14.3	0.897189
153320	98894.7	101603	70371.4	102182	45134	4.4	53.9	0.899455
160627	98626.8	106734	67574.1	103971	42594	46.2	-5.5	0.903986
124192	91602.1	88852	45571.9	92278.7	32365	30.8	4.4	0.906252
10380.8	65877.1	10327	3308.8	73110.4	2966	-3.3	19.8	0.907385
86139	84886.5	66503	149409	84733.6	115558	1835.9	1400.3	0.907385
145779	96965.1	98528	62770.4	100592	40895	35.2	45.1	0.908517
131703	94200.3	91627	66337.7	94012.4	46244	30.8	-12.1	0.90965
6501.75	66349.8	6422	1593.9	66788.9	1564	12.1	31.9	0.90965
122114	88636.7	90288	37556.2	82037.3	30002	-7.7	27.5	0.911916
78474	86733.7	59295	106288	86231.1	80779	240.9	535.7	0.911916
134320	96662.1	91068	61620.9	93319.2	43275	-26.4	61.6	0.911916
77628	80792.6	62969	60636.4	77943.4	50984	337.7	883.3	0.916447
180916	108657	109119	123442	116727	69306	25.3	-11	0.918713
7884.75	71738.9	7203	5052.3	76397.7	4334	6.6	9.9	0.922111
136139	96106.2	92835	54298.2	103276	34456	35.2	-16.5	0.922111
114353	88660	84528	42988	83183.6	33868	12.1	-42.9	0.923244
142172	95175	97897	69023.9	94910.9	47661	22	-12.1	0.926643
7709.25	66017.7	7653	2996.4	66499.2	2953	49.5	-1.1	0.930041
150606	95006.3	103889	69173.5	99682.4	45478	-20.9	-22	0.930041
117215	85173.7	90190	49273.4	81792.9	39480	12.1	-36.3	0.930041
115219	89224.4	84629	60288.8	85081.2	46439	28.6	-36.3	0.935705
16995	67510.3	16498	6791.4	69446.3	6409	-7.7	-17.6	0.937971
118842	90427.5	86129	48132.7	92248.1	34195	44	-15.4	0.937971
110488	87648.7	82613	144307	87203.4	108451	2339.7	1675.3	0.937971
9045.75	65679.4	9026	7559.2	66765.5	7420	29.7	105.6	0.937971
147890	101855	95156	50239.2	110962	29672	12.1	-48.4	0.939104
140131	101493	90485	51174.2	90387.9	37104	49.5	-9.9	0.939104
5619.75	69293.7	5315	4217.4	74398.8	3715	-11	-23.1	0.940236
155322	108141	94129	121412	105516	75409	56.1	37.4	0.942502
67793.2	101845	43624	134399	107942	81599	4039.2	2592.7	0.942502
135184	99849.6	88728	55111.1	93860.7	38480	33	-5.5	0.944768
146980	114329	84252	60376.8	123679	31993	100.1	53.9	0.9459
59808.8	75585.3	51857	54836.1	79381	45272	882.2	628.1	0.949299
125023	93440.2	87687	54197	96201.5	36921	0	-8.8	0.949299
134414	89185.3	98771	55306.9	101470	35721	-2.2	-26.4	0.951564
57675.8	79696.3	47428	65695.3	74365.8	57895	381.7	478.5	0.960627
130840	88265.9	97147	39943.2	82008.7	31920	49.5	-13.2	0.960627
122912	88299.1	91226	58571.7	96043.1	39967	20.9	-7.7	0.962893
137745	92439.4	97656	46505.8	84828.5	35929	-35.2	-51.7	0.962893
143990	96675.5	97610	67952.5	98249	45327	5.5	-19.8	0.964025
159924	98571.2	106327	90051.5	101514	58136	-4.4	18.7	0.966291
140409	91459.6	100611	60164.5	87704.7	44957	-26.4	45.1	0.967424
115779	89834.5	84463	45256.2	97055.2	30559	-1.1	-22	0.969689
15927	72264.7	14444	7980.5	71655	7299	77	-53.9	0.969689
125380	90733.2	90561	58254.9	86069.7	44357	20.9	37.4	0.971955
33316.5	81782.5	26698	22915.2	107124	14019	1072.5	1368.4	0.974221
37602.8	70055.3	35177	6483.4	66390	6400	-2.2	11	0.975354
157664	98556.2	104840	60942.2	92267.9	43286	14.3	-4.4	0.976486
165292	103622	104540	60384.5	96906.2	40837	17.6	18.7	0.977619
132272	91809.3	94419	59792.7	93611.4	41860	-8.8	72.6	0.978752
25512	70032.4	23874	36879.7	70809.7	34133	228.8	209	0.978752
47298	74992.1	41334	46513.5	75326.4	40468	264	490.6	0.979885
127214	90090.5	92541	54433.5	87381.6	40825	38.5	17.6	0.979885
23252.2	81980.8	18588	42656.9	123878	22567	4416.5	2129.6	0.981018
138722	92236.6	98565	63539.3	100284	41523	40.7	0	0.981018
15425.2	64951.8	15564	13560.8	66590.8	13346	110	105.6	0.98215
144716	91907.6	103192	42533.7	99089.6	28131	-17.6	-3.3	0.986682
141614	94778.3	97921	69302.2	102449	44332	42.9	52.8	0.991213
21919.5	71079.5	20210	9685.5	72122.4	8801	19.8	20.9	0.993479
178955	110898	105755	107358	113591	61940	66	25.3	0.993479
6169.5	64993.5	6221	1718.2	71178.2	1582	1.1	3.3	0.996877
118157	90455.7	85606	34843.6	94157.6	24252	-35.2	-11	0.996877
176632	102111	113365	84942	99216.8	56107	105.6	29.7	0.999143
5436	66230.5	5379	1382.7	63457	1428	-1.1	19.8	0.999143
33105.8	80403.9	26984	9098.1	77105	7733	-35.2	20.9	1.00028
129366	88432.7	95871	43246.5	83075.5	34116	-4.4	24.2	1.00141
34826.2	68238.5	33447	10335.6	67782.8	9993	9.9	-2.2	1.00141
150195	93601.9	105160	59935.7	90608	43351	176	0	1.00594
133188	94782.4	92091	92430.8	88871.1	68161	17.6	23.1	1.00934
141758	97813.9	94979	66911.9	121254	36165	31.9	28.6	1.00934
137264	89777.5	100200	79758.8	86073.5	60728	35.2	-3.3	1.00934
147808	94694.1	102295	65223.4	96014.8	44519	39.6	56.1	1.00934
116664	88771.3	86128	51120.3	88870	37698	-40.7	7.7	1.00934
151514	99175.9	100121	50981.7	94467.8	35368	60.5	41.8	1.01047
121726	90721.1	87934	45236.4	88819.4	33378	7.7	24.2	1.0116
133039	92835.5	93917	77295.9	86797.3	58362	271.7	122.1	1.0116
138056	89375.4	101232	42315.9	90332.7	30700	0	5.5	1.01274
127364	89564.7	93194	47234	96844.2	31964	3.3	-69.3	1.01387
16839.8	71454.2	15445	28341.5	76846.9	24170	2060.3	867.9	1.01387
141932	96843.5	96048	61296.4	95136.1	42225	51.7	33	1.01613
131348	90620.5	94990	49145.8	96443.3	33396	91.3	34.1	1.01727
82234.5	92311.3	58382	70646.4	90661.1	51068	5951	3861	1.0184
134462	93857.8	93888	69595.9	91231.7	49994	18.7	-45.1	1.01953
72168	79156.5	59750	47433.1	80849.3	38449	431.2	872.3	1.01953
70026.8	99326.3	46204	111433	88662.9	82367	2457.4	1367.3	1.01953
16345.5	75924.5	14109	9457.8	79967.3	7751	26.4	-5.5	1.0218
217478	161067	88489	262143	133591	128600	1486.1	1566.4	1.0286
126950	92445.9	89996	46400.2	93238.6	32614	-6.6	-30.8	1.02973
6324	67478	6142	4912.6	67031.5	4803	-7.7	4.4	1.03199
80788.5	78878.4	67123	54037.5	77737.3	45556	2410.1	1943.7	1.03313
128194	101313	82925	68424.4	105065	42681	-2.2	-20.9	1.03766
151314	94219.6	105249	56256.2	94927.8	38838	36.3	-58.3	1.04106
28586.2	81513.7	22983	13115.3	75956.5	11316	1936	1637.9	1.04672
76163.2	87319.3	57163	93381.2	83092.3	73651	783.2	413.6	1.04785
123212	97532.2	82791	113222	88406.2	83932	-18.7	-37.4	1.05238
6025.5	65902.4	5992	1967.9	60520.1	2131	8.8	-7.7	1.05238
130660	90167.8	94967	49600.1	95077.1	34189	56.1	16.5	1.05352
132406	91665.6	94663	40152.2	95503.7	27553	-5.5	19.8	1.05578
125194	89945.6	91219	49417.5	86319.6	37519	-46.2	37.4	1.05918
134824	92149.1	95886	54573.2	92182.8	38798	56.1	33	1.05918
76593	85154.4	58947	89928.3	80677.1	73051	1234.2	776.6	1.06371
125620	90316	91154	56042.8	97782.8	37561	-14.3	11	1.06371
127238	88663.6	94048	40838.6	86360.5	30991	26.4	22	1.06485
16252.5	75982.6	14018	8805.5	80642.4	7156	-27.5	8.8	1.06485
129959	90064.2	94566	43335.6	88876.3	31955	17.6	-30.8	1.06485
128972	94873.5	89090	51477.8	94587.4	35667	-4.4	-7.7	1.07164
157054	98680.5	104303	67679.7	98504.4	45028	-20.9	47.3	1.07278
27870	66249.1	27570	16436.2	65128.7	16539	82.5	173.8	1.07504
118252	86549.3	89542	35874.3	85016.9	27654	17.6	9.9	1.07617
171070	99192	113026	81610.1	114319	46785	34.1	13.2	1.07844
41693.2	79253.1	34477	15857.6	76827.4	13527	27.5	12.1	1.07957
145565	103106	92524	56707.2	94216.3	39445	15.4	-35.2	1.08071
5145.75	63785.1	5287	7196.2	62889.7	7499	62.7	61.6	1.08184
46301.2	80215.7	37828	50069.8	77803.8	42175	2149.4	1026.3	1.08297
142888	94331.5	99270	88825	101417	57399	-38.5	-30.8	1.08297
131372	88299.2	97505	62352.4	86980.1	46980	2.2	16.5	1.08524
45569.2	75477.7	39567	46237.4	73082.4	41463	1008.7	467.5	1.08637
39357.8	84113.8	30665	49358.1	90383.4	35789	1853.5	1303.5	1.08864
118691	89397.3	87011	39132.5	86852.7	29528	18.7	47.3	1.08864
177155	106307	109212	80335.2	111019	47423	-14.3	-16.5	1.0909
137878	91356.3	98909	44201.3	92318.7	31378	24.2	-19.8	1.09203
7091.25	65198.1	7128	2376	65480.9	2378	0	-17.6	1.09317
105612	84440.1	81968	44633.6	87012.8	33617	-6.6	-3.3	1.09543
119824	89834.8	87414	54663.4	92442.4	38753	-9.9	-14.3	1.09883
140686	91686.4	100560	50521.9	104012	31833	15.4	-7.7	1.09996
118932	88284	88287	54678.8	88392.4	40540	23.1	39.6	1.1011
15779.2	68734.4	15045	4811.4	71387.8	4417	18.7	14.3	1.10336
122174	86385.5	92687	44897.6	82231.5	35782	26.4	3.3	1.10449
161478	99411.2	106453	59933.5	106140	37006	-15.4	7.7	1.10449
184322	109530	110287	107895	105303	67149	73.7	4.4	1.10563
143313	99369	94518	61407.5	108744	37008	-4.4	-4.4	1.10563
128764	87707.7	96214	44464.2	85212.3	34197	-23.1	5.5	1.10676
154618	102198	99151	77458.7	108568	46757	-1.1	-35.2	1.10903
142966	95107.3	98514	79546.5	100226	52014	29.7	52.8	1.11129
106416	114836	60731	167181	119742	91500	15396.7	6895.9	1.11356
59471.2	76792.1	50754	75200.4	77346	63718	2402.4	1244.1	1.11356
16834.5	68500.3	16106	3866.5	67500	3754	16.5	12.1	1.11469
146606	98708	97337	47031.6	92951.2	33160	-23.1	36.3	1.11469
52360.5	80646.2	42550	59205.3	77642	49974	1741.3	764.5	1.11696
128600	93069.9	90555	48026	89683.2	35095	25.3	-3.3	1.11809
71892	88950.2	52968	161857	90398	117342	116.6	642.4	1.11809
122443	91110.9	88073	62671.4	85749.6	47898	1.1	-5.5	1.12035
142154	92212.4	101030	49940	90189	36289	-4.4	-15.4	1.12149
132756	103157	84340	69170.2	117169	38689	-52.8	-14.3	1.12149
120201	88246.4	89267	46915	94200.8	32639	0	-8.8	1.12489
117776	86222.3	89519	46011.9	86648	34801	35.2	3.3	1.12602
12854.2	66462.8	12675	5465.9	72235	4959	2.2	7.7	1.12602
132160	90933.9	95248	45008.7	87225.1	33817	-22	-40.7	1.12828
173984	105093	108497	95218.2	96900.8	64398	-9.9	-24.2	1.13168
127259	90684.4	91968	51447	89265.1	37771	9.9	24.2	1.13508
133514	90913.7	96245	69208.7	95451.4	47518	6.6	41.8	1.13508
151892	95815	103892	65011.1	93630.6	45504	7.7	1.1	1.13508
148669	95214	102329	59240.5	93913.5	41340	-5.5	1.1	1.13621
130568	90717.4	94325	49580.3	83049.1	39125	7.7	4.4	1.13735
82624.5	83125.5	65141	94245.8	80703.7	76533	3587.1	1956.9	1.13848
131338	95850.8	89800	50187.5	92460.2	35573	-34.1	67.1	1.13961
262143	142132	120872	175045	206019	55683	1410.2	579.7	1.14074
156060	97230.2	105189	69459.5	102912	44233	6.6	25.3	1.14074
56367	99920.7	36970	87029.8	95036	60015	3898.4	2598.2	1.14528
78847.5	83568.1	61834	62843	73733.9	55856	115.5	28.6	1.14754
132755	93429.5	93121	48603.5	89761.6	35486	31.9	0	1.15547
131768	92400.5	93458	68055.9	90478	49295	-47.3	34.1	1.15547
15693.8	65723.4	15649	10590.8	65534.8	10591	89.1	152.9	1.16114
124432	90633.2	89976	47306.6	92432.7	33541	-16.5	5.5	1.16114
131925	96731.2	89380	48793.8	89240.4	35833	13.2	-37.4	1.16114
139194	93332.4	97739	52057.5	94665.2	36039	36.3	14.3	1.16227
140950	95999.7	96222	70579.3	98473.3	46972	48.4	24.2	1.16227
170994	108145	103623	80023.9	105669	49631	45.1	36.3	1.16453
140485	91552.7	100563	47694.9	90341.7	34599	-37.4	29.7	1.16453
142646	100135	93359	82657.3	102841	52674	7.7	45.1	1.16453
92744.2	90841.1	66909	203278	92100.8	144646	3812.6	1954.7	1.16567
12413.2	68036.7	11957	6623.1	70646.4	6144	6.6	7.7	1.16906
175054	102560	111860	92684.9	101340	59939	-39.6	27.5	1.16906
169511	102417	108469	73854	100544	48139	129.8	25.3	1.1702
142867	96050.6	97479	66781	102127	42854	-20.9	-14.3	1.17133
152239	96935.8	102925	67749	98926	44882	0	-8.8	1.1736
153205	98842.6	101580	60783.8	89077.1	44720	36.3	-28.6	1.1736
135999	93629.1	95193	54847.1	93074.9	38619	31.9	-62.7	1.1736
113314	88555.5	83859	42476.5	81891.6	33993	52.8	9.9	1.17473
167027	110145	99381	84535	130150	42567	270.6	166.1	1.18039
62664.8	95856.9	42843	106517	103386	67521	7610.9	4030.4	1.18266
135032	89996.8	98331	67368.4	87532.6	50439	58.3	56.1	1.18266
157561	103595	99676	86021.1	102150	55188	35.2	61.6	1.18719
83402.2	85152.4	64189	142480	86239.2	108275	1356.3	820.6	1.19059
151941	96962	102696	48812.5	96666.2	33093	27.5	17.6	1.19172
128891	89274	94619	58521.1	84620.2	45323	11	40.7	1.19285
12091.5	72813.4	10883	15611.2	74656.7	13704	1307.9	595.1	1.19625
158912	103815	100318	69181.2	96541.1	46963	-11	-34.1	1.19739
159232	97335.3	107211	76480.8	98071.7	51108	39.6	1.1	1.20078
139192	101400	89962	52723	101016	34205	39.6	-16.5	1.20305
150618	99019.9	99686	60475.8	95137.7	41659	1.1	23.1	1.20531
162582	106018	100502	76739.3	106886	47052	-20.9	17.6	1.20645
152390	95810	104238	59694.8	96821.2	40406	7.7	2.2	1.20645
23110.5	67921	22299	6397.6	71719.7	5846	17.6	7.7	1.20871
37444.5	67802.1	36193	9132.2	67732.9	8836	8.8	6.6	1.20985
112966	90598.2	81716	42770.2	92587.3	30274	-14.3	-4.4	1.21098
124603	89886	90848	48734.4	97113.2	32888	2.2	-16.5	1.21438
94449	92632.7	66821	153706	97337.8	103488	1458.6	1109.9	1.21438
10381.5	65050.4	10459	9659.1	65468.9	9669	262.9	100.1	1.21778
151378	101981	97280	77270.6	97927.1	51712	5.5	-6.6	1.21778
125878	90577	91078	45855.7	95014	31629	16.5	-7.7	1.22004
6723.75	66673.9	6609	2088.9	63822	2145	-20.9	16.5	1.22117
140293	92021.4	99914	64729.5	103709	40904	-6.6	-23.1	1.22344
139442	95544.4	95646	55101.2	88462.1	40821	-63.8	7.7	1.22344
132833	91148.9	95507	69011.8	87967.4	51414	30.8	46.2	1.22344
16032	79862.7	13156	13763.2	79878.2	11292	-14.3	1.1	1.22684
69901.5	101007	45354	51681.3	101969	33216	331.1	642.4	1.2291
159299	98106.8	106413	71560.5	99018	47363	3.3	9.9	1.2325
123436	144695	55907	262143	156747	109602	435.6	408.1	1.23817
128510	94932.1	88716	241956	97295.5	162976	14559.6	6801.3	1.24043
140830	95128.6	97021	56467.4	93227	39695	-4.4	-14.3	1.2427
122036	90742.5	88137	49736.5	87586.5	37215	-55	-6.6	1.24496
262143	147905	116154	226989	149857	99268	72.6	160.6	1.2461
119120	92994.6	83947	42209.2	91618	30193	-5.5	4.4	1.24836
231552	104177	145666	97890.1	122984	52164	50.6	11	1.24949
19357.5	71455.1	17754	12356.3	83906.6	9651	305.8	107.8	1.25063
19824.8	66538.7	19526	11090.2	66594	10914	540.1	277.2	1.25176
128517	89670.6	93927	50483.4	84631	39093	-59.4	-48.4	1.25403
119783	87852.1	89356	55222.2	86095.9	42035	-31.9	3.3	1.25403
156241	99609.8	102795	73425	99548.6	48338	28.6	8.8	1.25629
132704	89670.8	96987	50623.1	89745.9	36967	44	34.1	1.26082
68789.2	81235.7	55495	67754.5	83031.5	53478	1181.4	871.2	1.26196
115321	89180.1	84746	36335.2	82024.9	29031	-6.6	38.5	1.26309
119512	90662.9	86390	41959.5	93967.3	29264	6.6	-16.5	1.26309
48862.5	75583.7	42367	62696.7	75169.1	54662	2092.2	952.6	1.26649
138629	91435.4	99362	71859.7	92266.9	51041	6.6	27.5	1.26762
130834	87037.1	98514	48402.2	87265.1	36350	-37.4	35.2	1.26875
6879	67116.6	6717	11218.9	69552.7	10571	892.1	411.4	1.27102
133919	91091.1	96349	51275.4	88046.5	38166	-17.6	24.2	1.27102
12583.5	67524.1	12213	2830.3	68470.5	2709	6.6	23.1	1.27215
158060	98702.1	104948	75548	97256.1	50908	38.5	41.8	1.27442
132490	92711	93655	60443.9	101955	38853	-1.1	15.4	1.27555
123905	89531.7	90697	45717.1	87862.6	34100	-13.2	18.7	1.27895
166519	95112.9	114737	75040.9	94416.7	52087	38.5	-6.6	1.28008
93423.8	93558	65442	150590	89875.7	109808	3487	1729.2	1.28574
71033.2	80970.5	57493	55993.3	77917	47096	223.3	453.2	1.28574
142936	93368.1	100328	48931.3	90902.3	35277	158.4	95.7	1.29028
21414.8	66881.3	20984	18218.2	68708.5	17377	302.5	202.4	1.29367
11789.2	67126	11510	17410.8	66354.6	17196	1218.8	515.9	1.29707
17144.2	73196.4	15350	11953.7	76265.4	10272	12.1	-17.6	1.29821
143900	94241.9	100068	78256.2	94168.4	54462	64.9	25.3	1.3016
133849	90352.9	97085	51774.8	91176	37215	-11	1.1	1.30274
148120	95208.5	101957	82918	94244.1	57660	-22	14.3	1.305
166640	105266	103746	58913.8	114213	33805	22	-29.7	1.30727
127829	100334	83495	65475.3	88636.7	48411	-7.7	42.9	1.31067
142304	92371	100963	55991.1	88256.3	41577	110	22	1.3118
154648	100657	100688	85849.5	97295.9	57826	36.3	1.1	1.31293
146360	92357.3	103856	68723.6	86211.7	52242	3.3	55	1.31293
134552	96214	91650	69857.7	98240.3	46602	36.3	67.1	1.32313
86589.8	87836.2	64606	164899	88790.7	121711	2992	1831.5	1.32426
8532.75	67463.2	8289	6041.2	70497.9	5616	9.9	-3.3	1.32426
41043.8	72241.6	37234	30233.5	72060.8	27496	1302.4	812.9	1.32653
63336.8	78220.3	53066	92786.1	83178.3	73106	661.1	867.9	1.32766
40473	114290	23208	57087.8	108696	34420	3989.7	2447.5	1.32879
53573.2	81616.5	43018	54187.1	77544	45796	1127.5	552.2	1.32879
119210	89525.3	87266	53562.3	89838.5	39073	56.1	-33	1.33332
133497	100127	87378	67608.2	103617	42761	-17.6	51.7	1.33446
74570.2	86072.7	56778	75298.3	86345.8	57151	2416.7	1635.7	1.33785
45722.2	72982.8	41057	39433.9	75618.6	34176	275	196.9	1.33899
132193	87710.9	98772	43782.2	88077.8	32577	41.8	-46.2	1.34125
160812	102830	102489	81309.8	102355	52061	39.6	18.7	1.34465
116234	87759	86800	57904	86090.8	44079	46.2	51.7	1.34692
155864	102449	99705	63629.5	118838	35090	13.2	-6.6	1.34805
134890	92870.3	95188	44491.7	87000.1	33515	16.5	24.2	1.34918
60933.8	80837.1	49400	59031.5	78713.5	49149	3612.4	1972.3	1.34918
130537	89767.6	95300	50741.9	85219.1	39022	4.4	-31.9	1.35145
45651.8	81959.1	36504	47385.8	99036.1	31357	5252.5	3053.6	1.35258
72645.8	84752.9	56174	85377.6	94383	59283	1048.3	957	1.35258
155873	100367	101780	72114.9	96682.3	48883	49.5	47.3	1.35711
155152	107743	94373	110094	105889	68138	140.8	34.1	1.35938
136643	93675	95597	53157.5	87361.9	39877	34.1	-6.6	1.36051
118596	87906.1	88416	51657.1	84772.8	39935	168.3	96.8	1.36051
140961	95392.7	96842	51892.5	90560.7	37553	31.9	29.7	1.36164
133306	90147.9	96911	51217.1	88925	37746	22	-41.8	1.37184
8373.75	66559.4	8245	2185.7	64494.4	2221	12.1	71.5	1.37297
5412	70219.9	5051	4082.1	74685.8	3582	38.5	-1.1	1.37297
107647	88692	79542	41877	86904.7	31580	-1.1	7.7	1.3741
137404	95872.7	93926	49985.1	104515	31343	44	26.4	1.3775
150004	96268.5	102117	55691.9	100416	36347	58.3	2.2	1.37864
7470	69097.2	7085	4021.6	67718.3	3892	0	7.7	1.37864
148958	93989.1	103864	68063.6	96782.7	46089	-36.3	7.7	1.37977
136147	99442.9	89725	81721.2	90211.6	59368	612.7	243.1	1.38203
21711.8	70611.9	20151	6138	68574.8	5866	-31.9	8.8	1.38203
135206	95210.7	93066	56475.1	92835.2	39868	114.4	78.1	1.38317
63786	79965.6	52276	68250.6	80344.7	55671	1998.7	1388.2	1.3843
50426.2	81129.6	40734	50871.7	87193.4	38236	5315.2	3041.5	1.3843
136760	93210.2	96156	69818.1	92670.4	49375	19.8	-5.5	1.38543
138813	91815.3	99082	56828.2	84481.7	44084	-16.5	28.6	1.38657
145839	93029	102739	48394.5	95969	33048	19.8	-22	1.3877
134242	94299	93296	55358.6	101996	35570	24.2	45.1	1.39223
237012	159073	97646	262143	89312.1	192357	14297.8	6477.9	1.39223
8458.5	67184.1	8251	2938.1	68891.4	2795	17.6	11	1.39336
140775	97790.3	94343	72088.5	93652.5	50446	1.1	17.6	1.39563
67767.8	83659.4	53087	69139.4	80212.4	56489	1872.2	1108.8	1.39676
51202.5	80422	41725	83624.2	76362.7	71768	2519	1178.1	1.39903
182324	101035	118263	79524.5	115981	44936	80.3	44	1.39903
133217	93215.1	93660	67538.9	104741	42259	59.4	-59.4	1.40016
182174	110999	107559	152251	112435	88744	6409.7	2744.5	1.40469
143639	99388.1	94715	56497.1	107888	34319	-22	33	1.40696
9042	67614.8	8764	3479.3	69475.7	3282	-9.9	40.7	1.41489
136100	89451.4	99713	47664.1	93901.1	33266	-50.6	-19.8	1.41489
103180	88879.4	76081	31749.3	89282.2	23305	-28.6	17.6	1.41602
74832	75423.5	65022	24622.4	76665.4	21048	-27.5	-3.3	1.41602
104788	90012.6	76294	75258.7	92737.6	53184	9.9	17.6	1.42168
54090	72777.4	48708	39031.3	70465.2	36301	-26.4	-27.5	1.42735
140859	87841.4	105091	53557.9	97833.4	35877	-16.5	40.7	1.42735
65545.5	76841.4	55902	70931.3	77200.5	60214	5744.2	2787.4	1.42735
6636.75	67801.4	6415	4067.8	68584.3	3887	14.3	-3.3	1.42848
5762.25	64256.4	5877	1518	62372.2	1595	18.7	-7.7	1.43188
159938	99137.5	105729	75528.2	101130	48945	0	17.6	1.43188
53462.2	96115.6	36453	81403.3	107512	49621	2137.3	1045	1.43528
48957.8	84232.4	38091	57003.1	83439.5	44772	3704.8	2344.1	1.43528
19054.5	69696.7	17917	7703.3	69451.6	7269	15.4	36.3	1.43754
117408	87758	87678	46514.6	95146	32039	51.7	-11	1.43867
7806.75	67675	7560	3756.5	69056.4	3565	-28.6	5.5	1.43981
111875	87875.1	83435	36432	83427.4	28619	-39.6	22	1.43981
33159.8	72462.7	29990	23512.5	70752.3	21779	2435.4	1312.3	1.44094
72272.2	91750.5	51623	51353.5	93488.8	35999	4786.1	2487.1	1.44321
156670	104983	97802	85085	115618	48229	-13.2	-11	1.44434
164700	104537	103253	75141	110918	44397	-5.5	27.5	1.44547
143935	94845	99456	50084.1	100058	32804	-72.6	9.9	1.4466
125405	92895.5	88471	43872.4	90393	31808	-28.6	5.5	1.44774
79207.5	81342.3	63816	102703	77959.6	86336	3268.1	1476.2	1.44774
149770	101209	96981	69763.1	135294	33793	68.2	-6.6	1.44887
143526	95532.4	98460	73803.4	94455.4	51207	42.9	4.4	1.45
119470	88468.3	88502	41873.7	90712.5	30252	16.5	4.4	1.45
151002	106900	92573	62231.4	113554	35916	26.4	63.8	1.45114
127798	88737	94384	39538.4	81419.9	31825	51.7	55	1.4534
125501	93311.5	88144	51348	93930.2	35826	-34.1	-17.6	1.45453
146210	96837.1	98950	60343.8	96284.5	41073	-4.4	-5.5	1.45567
156016	96259.6	106220	71382.3	94635.4	49433	3.3	12.1	1.45567
146534	89811.4	106927	83616.5	87124.8	62897	46.2	55	1.4602
5232.75	66050.4	5192	5091.9	67441.9	4948	6.6	26.4	1.46133
120715	87613.6	90296	35300.1	79322	29165	-37.4	-8.8	1.4636
135014	102556	86278	222938	96885.8	150801	389.4	998.8	1.46586
145499	92534	103048	56526.8	89720	41290	28.6	-36.3	1.46813
143246	92135.1	101891	47399	90235	34425	1.1	7.7	1.46926
156104	101658	100635	78255.1	106629	48097	38.5	-8.8	1.47492
13269	70773.8	12287	13992	72004.7	12735	371.8	350.9	1.47606
7782.75	65215.5	7821	2929.3	67147.5	2859	-29.7	27.5	1.47832
116787	90277.8	84780	48588.1	92337.8	34485	38.5	-22	1.47832
13167	68447.1	12607	4259.2	65293.8	4275	39.6	12.1	1.47946
139214	94187.3	96866	59019.4	101315	38177	-9.9	-11	1.48059
135700	89497.8	99368	63360	91706.1	45279	-3.3	36.3	1.48059
145509	97328.8	97978	98138.7	98777.8	65112	-9.9	2.2	1.48172
147985	104676	92651	67434.4	109042	40529	0	48.4	1.48285
151252	96433.8	102790	80950.1	100281	52903	15.4	-25.3	1.48399
145845	93153.4	102606	57671.9	107957	35010	-7.7	-25.3	1.48512
115278	88250.5	85607	42246.6	84128.6	32910	22	-48.4	1.48625
172449	102141	110647	84891.4	113756	48907	-13.2	0	1.48739
124281	89300.1	91208	51493.2	95323.9	35402	-4.4	-31.9	1.49078
167574	100169	109636	69665.2	101356	45045	18.7	6.6	1.49305
123928	90388.1	89854	42744.9	87492.3	32018	-1.1	15.4	1.49305
184656	105876	114300	69121.8	102307	44278	-31.9	18.7	1.49532
169526	109439	101518	84496.5	107716	51409	36.3	16.5	1.49645
142494	96856.2	96416	81084.3	93538.8	56810	-30.8	12.1	1.49758
25137.8	66487.5	24778	7766	65918	7721	8.8	-42.9	1.50098
139210	91903	99271	44277.2	86596.2	33509	33	-26.4	1.50211
116346	100173	76117	157192	85444.9	120566	4160.2	3121.8	1.50325
124472	88396.6	92282	61729.8	88807.2	45554	-3.3	-45.1	1.50325
63642	86153.1	48412	72204	88588.6	53415	2882	1490.5	1.50438
57552.8	83289.8	45285	86981.4	79304.6	71880	3642.1	1669.8	1.50551
129590	90995.3	93332	59151.4	90864.4	42663	264	113.3	1.50891
146668	97819.3	98263	75330.2	110382	44725	37.4	-15.4	1.51004
142555	91897.4	101662	54426.9	101732	35062	6.6	-14.3	1.51117
28919.2	70080.3	27044	13889.7	69603.6	13078	423.5	597.3	1.51344
14143.5	71267.8	13006	6837.6	70903.3	6320	35.2	-18.7	1.51457
187030	110716	110709	98325.7	125489	51350	-33	-25.3	1.51457
120080	86574.4	90899	46939.2	85597.6	35938	-41.8	12.1	1.51457
132850	90298	96419	48650.8	89145.5	35766	-7.7	4.4	1.51684
13983	77306.4	11854	262143	68369.2	251280	108.9	48.4	1.51797
16362.8	72299.7	14832	9595.3	75754.4	8301	16.5	13.2	1.51797
7248	65283.8	7276	5233.8	69391.5	4943	30.8	4.4	1.52024
192284	106948	117828	103028	106342	63494	6.6	18.7	1.52137
146010	93942.7	101859	53158.6	100951	34510	275	128.7	1.5225
136110	93771.5	95126	53981.4	100298	35272	3.3	-8.8	1.52817
129194	89001.8	95131	46710.4	88862.2	34449	-47.3	-19.8	1.53043
129890	93961.5	90595	45963.5	94686.6	31813	-25.3	-27.5	1.53043
74785.5	88231	55549	84834.2	82850.7	67105	1223.2	1027.4	1.53157
11290.5	71319	10375	23565.3	73116.9	21122	1213.3	499.4	1.53157
20988	70584	19487	13431	72285	12177	-22	-28.6	1.5327
44172.8	70215.3	41229	26435.2	71749.2	24146	-4.4	19.8	1.53383
122779	86120.7	93432	40623	83133.6	32024	29.7	16.5	1.53496
120147	89946.9	87540	37270.2	85236.6	28656	-18.7	-47.3	1.54289
145292	94455	100808	59779.5	94386.7	41507	-33	-33	1.54629
146246	101516	94413	66805.2	97958.2	44694	-44	36.3	1.54629
61305.8	87925	45695	79992	82320.8	63682	2383.7	1095.6	1.55309
163750	104686	102512	69920.4	113750	40284	52.8	0	1.55535
55848	99180.4	36903	103223	101114	66903	7605.4	4037	1.55649
154087	97372.7	103707	68447.5	97947	45798	-2.2	-30.8	1.55649
145392	92690.6	102798	55430.1	112359	32331	-30.8	11	1.55762
146797	98272.4	97896	69898.4	103525	44249	235.4	148.5	1.56215
146595	97597	98438	72982.8	101108	47306	11	-35.2	1.56215
120875	86826.3	91236	38355.9	85106.1	29536	2.2	-41.8	1.56782
84359.2	84706.9	65267	48955.5	76392.9	41998	645.7	360.8	1.56782
135210	90468.6	97947	50239.2	85710.3	38414	41.8	0	1.57008
13307.2	68229.1	12782	8413.9	67418.2	8179	2.2	7.7	1.57348
60324.8	75941.6	52059	67255.1	74892.2	58853	2886.4	1299.1	1.57461
7098	66066.5	7041	3358.3	67244	3273	33	3.3	1.57461
219708	127272	113134	159663	133683	78272	8856.1	3874.2	1.57461
124095	89099	91277	52454.6	88149.8	38998	12.1	13.2	1.57688
27949.5	67903.6	26975	6758.4	64603.1	6856	6.6	61.6	1.57914
134704	95829.4	92122	55184.8	91422.7	39559	22	6.6	1.58028
7416	65989.8	7365	1844.7	71030.7	1702	12.1	3.3	1.58368
158810	96527	107822	80724.6	102415	51656	431.2	168.3	1.58481
12831.8	70531	11923	6254.6	89752.9	4567	6.6	27.5	1.58594
125266	90004.2	91212	52682.3	89408.2	38616	3.3	13.2	1.58707
153634	93191.9	108041	66687.5	87321.3	50050	25.3	8.8	1.58821
118101	87647.3	88307	40133.5	86879.5	30274	35.2	-48.4	1.58821
42006.8	76350.1	36057	53055.2	107137	32454	1445.4	752.4	1.59047
56199.8	90108.8	40874	91589.3	83540.7	71850	3660.8	1640.1	1.5916
6856.5	70166.7	6404	7515.2	68970.2	7141	81.4	62.7	1.59274
5321.25	68783.7	5070	6727.6	70363.9	6266	14.3	6.6	1.595
6092.25	67465.6	5918	3323.1	71639	3040	-18.7	-12.1	1.595
21119.2	67786.8	20418	12887.6	69383.2	12173	-2.2	-2.2	1.59614
22328.2	73826	19821	10486.3	73320.2	9373	13.2	22	1.5984
61950.8	77155.6	52621	31887.9	72082.1	28992	-28.6	-9.9	1.59953
123383	94932.3	85177	55598.4	99177.9	36739	17.6	-15.4	1.6018
128650	89394.5	94315	51162.1	82875.1	40458	141.9	44	1.60407
70362	84555.7	54535	89919.5	83271.6	70768	4363.7	2071.3	1.6052
144105	93900.7	100575	50569.2	86466.9	38328	55	-30.8	1.6086
168510	102222	108034	83568.1	96341.4	56847	-6.6	-78.1	1.6086
154742	94988.7	106762	56599.4	92429.8	40131	103.4	29.7	1.61313
157852	104572	98927	49834.4	97552.1	33479	4.4	38.5	1.61313
133565	92158.8	94981	46420	94680.6	32131	-41.8	33	1.61313
136721	92161.9	97222	57729.1	90638.3	41741	46.2	1.1	1.61766
129476	91744	92489	51312.8	101516	33126	13.2	6.6	1.62106
161117	98174.7	107553	70688.2	104510	44327	13.2	-41.8	1.62219
83137.5	89008.9	61213	93991.7	81026	76023	1350.8	876.7	1.62446
44329.5	109862	26444	53645.9	102000	34468	2909.5	1961.3	1.62559
122912	86984.7	92604	49947.7	86949.1	37647	-16.5	-2.2	1.63012
6573.75	64329.9	6697	6948.7	65741.3	6927	31.9	70.4	1.63125
128948	94980	88974	37764.1	89099.2	27777	-19.8	-20.9	1.63465
95328.8	94637.1	66015	101059	97100.3	68208	1984.4	1184.7	1.63465
6992.25	68180.9	6721	1874.4	65029.5	1889	-4.4	6.6	1.63465
80954.2	86723.8	61176	130574	93238.4	91779	3439.7	2410.1	1.63918
160666	102406	102821	71124.9	108964	42778	47.3	71.5	1.63918
17739	69705.2	16678	7748.4	73191	6938	4.4	18.7	1.64145
134039	95953	91549	71396.6	91595.2	51084	24.2	-50.6	1.64258
72032.2	79451.8	59416	77634.7	77131	65964	277.2	854.7	1.64258
37690.5	79667.3	31005	17114.9	81031.8	13842	50.6	53.9	1.64485
136762	92091.6	97325	50617.6	92532.1	35850	62.7	5.5	1.65164
141968	91517.9	101663	57873.2	103747	36558	-9.9	44	1.65278
118783	87814.1	88648	42126.7	87259.9	31639	-27.5	7.7	1.65618
57501	101016	37305	87742.6	90059.5	63850	6584.6	3668.5	1.66524
14889.8	65929	14801	3573.9	66501.7	3522	-20.9	1.1	1.6675
12517.5	67546.1	12145	5495.6	70179.2	5132	-91.3	1.1	1.6675
158567	103037	100856	60236	110507	35723	-8.8	-9.9	1.6709
107346	89049.9	79001	46415.6	83782.6	36307	28.6	40.7	1.6743
35565	70374	33120	7538.3	70818.5	6976	-37.4	7.7	1.6743
138983	94663.3	96219	48473.7	92123.1	34484	-9.9	-6.6	1.6743
144513	96671.4	97969	85287.4	93519.8	59767	96.8	67.1	1.6743
176910	101100	114678	91729	98921.4	60771	20.9	-12.1	1.67543
63946.5	75851.6	55250	50272.2	76463	43088	3798.3	2060.3	1.6777
125245	89151	92069	55357.5	91046	39847	-19.8	42.9	1.6777
114634	90575.9	82943	54139.8	97421.9	36420	-71.5	38.5	1.6777
133180	92385.9	94474	46318.8	89039.9	34092	-31.9	24.2	1.6811
130877	88679.5	96721	53466.6	84466	41484	-37.4	-39.6	1.6811
6546.75	65623.7	6538	10425.8	65240.6	10473	57.2	67.1	1.68336
126191	91205.6	90675	55182.6	93176.2	38813	57.2	-12.1	1.68336
11970.8	69536.9	11282	5129.3	68006	4943	-25.3	-34.1	1.6845
132829	94479.6	92137	52085	102475	33310	70.4	42.9	1.68676
92855.2	103093	59028	101104	113710	58271	1137.4	862.4	1.68789
132886	93484.7	93158	46915	94238.4	32626	12.1	-68.2	1.69016
145051	93143.6	102058	57411.2	95796.4	39276	64.9	0	1.69356
11250.8	64655.3	11404	4440.7	66933.2	4348	1.1	114.4	1.69582
8139	99089.3	5383	33871.2	96883	22912	2531.1	1034	1.69582
169148	100554	110242	68761	105643	42656	40.7	-4.4	1.69696
147954	131554	73706	179189	118432	99157	7.7	-36.3	1.70036
133075	91532.2	95280	42465.5	88837.7	31327	-12.1	-9.9	1.70149
122702	90558.5	88798	43228.9	84634.3	33474	58.3	-35.2	1.70375
65796	74112.4	58182	61380	72621.9	55391	2293.5	1273.8	1.70489
132284	90616.1	95671	59350.5	93700.3	41511	-7.7	17.6	1.70602
46328.2	80426.2	37751	56018.6	80807.2	45432	1134.1	528	1.70715
133422	92555.9	94472	65340	90517.7	47307	-4.4	18.7	1.70828
126217	93047.6	88898	61812.3	91210.5	44413	78.1	-22	1.71055
160823	98411.9	107098	55921.8	102635	35708	-34.1	6.6	1.71168
124526	91892.3	88810	45918.4	87763.1	34289	58.3	30.8	1.71395
130822	96389.2	88947	62912.3	106258	38802	-23.1	-17.6	1.71395
131432	97922.9	87962	46004.2	111722	26986	30.8	-77	1.71395
68582.2	81004.3	55486	109812	83899.3	85777	2444.2	1246.3	1.71508
119374	89556.8	87356	71034.7	94880.9	49065	5.5	-12.1	1.71735
28797	68417.9	27584	9845	69849.7	9237	-20.9	13.2	1.71848
6146.25	67290.4	5986	16645.2	66792.8	16332	144.1	80.3	1.71848
10307.2	65246.4	10353	6198.5	66463.5	6112	464.2	302.5	1.71961
137329	91479	98383	56183.6	87655.3	42006	8.8	37.4	1.72075
148889	99008.7	98553	51715.4	95584.1	35458	-7.7	20.9	1.72301
158413	102350	101434	60935.6	106371	37543	34.1	-20.9	1.72414
140750	93513.4	98640	52691.1	91642.1	37681	-26.4	-1.1	1.72414
192661	121297	104093	85687.8	122433	45867	-68.2	26.4	1.72414
11118	65494.8	11125	6102.8	66647.7	6001	26.4	-26.4	1.72641
148234	102568	94714	58183.4	106879	35677	22	-2.2	1.72754
142885	94980.2	98590	63235.7	101464	40844	102.3	-22	1.72868
18889.5	76991.3	16079	31984.7	76146.1	27528	3700.4	1504.8	1.72868
160683	101688	103557	88668.8	96846.8	60002	14.3	-28.6	1.72868
122011	88930.5	89914	43762.4	84420.4	33973	42.9	42.9	1.73094
130137	93409.5	91304	63852.8	88776.5	47137	-7.7	40.7	1.73774
11478	79098	9510	12934.9	86721.4	9775	1200.1	526.9	1.73887
112052	91790.9	80002	161778	87405.5	121300	6396.5	4077.7	1.74
70992	79169.1	58767	112212	75816.9	96996	4681.6	2051.5	1.74453
142912	91149.3	102753	66410.3	86414.5	50365	-12.1	60.5	1.74567
120287	89578.1	88003	44609.4	84098.7	34763	-26.4	-12.1	1.7502
143816	97018.4	97148	51590	101240	33396	-41.8	18.7	1.75133
134540	93082.9	94724	59470.4	97604.7	39931	7.7	2.2	1.75246
5638.5	65367.9	5653	3745.5	66306.1	3702	271.7	114.4	1.75246
143470	97329.2	96605	75852.7	115229	43141	6.6	-6.6	1.75473
126749	89049.6	93281	47180.1	91571.3	33766	64.9	25.3	1.75926
73533	88130.4	54681	141879	88481.7	105086	2159.3	1021.9	1.75926
140139	93768.4	97945	47224.1	92919.8	33307	27.5	13.2	1.76039
154786	95264.9	106483	63737.3	91488.4	45657	-44	4.4	1.76379
163357	96062.2	111446	72207.3	93870.1	50412	60.5	39.6	1.76719
120878	108469	73033	235872	96969.5	159412	5000.6	2729.1	1.76719
134541	98616.3	89410	48912.6	96025.9	33382	-33	-56.1	1.76946
60537	95309.5	41626	95342.5	89084.2	70140	6008.2	3461.7	1.77512
63766.5	79688.1	52442	86732.8	78178.5	72707	1621.4	713.9	1.77852
125977	91711	90022	72369	93505.3	50722	29.7	20.9	1.78078
135378	90264.9	98290	57082.3	92733.1	40341	39.6	38.5	1.78305
19656	71589.2	17994	5039.1	73127.2	4516	56.1	-2.2	1.78305
143402	96980.2	96906	61684.7	100352	40284	27.5	19.8	1.78532
139539	93298.4	98017	45861.2	92155.5	32614	64.9	8.8	1.78532
200926	130423	100963	153790	129320	77937	5041.3	2269.3	1.78645
66886.5	82761.7	52965	82113.9	78944.6	68167	5836.6	2803.9	1.78645
136431	106013	84340	49414.2	103925	31161	1.1	19.8	1.78758
126356	87715.6	94406	37767.4	82996.6	29822	-25.3	-19.8	1.79098
42036.8	88477.4	31137	53077.2	95110.3	36573	6332.7	3544.2	1.79098
119581	87493.1	89571	48930.2	86622.8	37019	-66	36.3	1.79211
138889	90854.1	100185	48429.7	87909.6	36104	56.1	26.4	1.79211
93047.2	85483.2	71335	147210	83786	115145	8195	3798.3	1.79325
5111.25	64678.7	5179	8136.7	67371.7	7915	517	220	1.79325
8348.25	83413.8	6559	24132.9	80376.8	19677	4016.1	1701.7	1.79438
151354	105496	94024	59933.5	97365	40341	74.8	5.5	1.80004
81138.8	84004.9	63300	119101	77558.7	100639	4607.9	2063.6	1.80004
158099	102740	100849	54078.2	93994.7	37705	72.6	22	1.80118
139401	97979.3	93242	47666.3	92130.2	33907	12.1	30.8	1.80231
117679	88741.8	86906	48580.4	92856.3	34287	9.9	18.7	1.80344
118051	98382.1	78638	41449.1	95810.1	28352	2.2	22	1.81137
143182	92680.8	101246	58036	89587.7	42455	-26.4	24.2	1.8125
190959	114655	109151	119290	120414	64924	47.3	3.3	1.81364
122201	91919.5	87126	46074.6	81264.5	37157	13.2	19.8	1.81703
131972	92948.3	93051	50882.7	87978.5	37903	-39.6	26.4	1.81703
124722	88514.5	92344	64682.2	85519.1	49568	36.3	-42.9	1.8193
128753	90724.1	93007	45815	88916.5	33768	23.1	61.6	1.82043
71162.2	86174.7	54119	88506	90968.4	63762	1752.3	1051.6	1.82496
142464	93747.7	99592	66533.5	90033.9	48430	0	1.1	1.8261
22123.5	73531.1	19718	10359.8	73043.6	9295	-19.8	-30.8	1.82723
124168	90320.9	90095	58477.1	96329.1	39784	117.7	24.2	1.82836
115486	85169.2	88864	47675.1	86160.4	36263	38.5	-24.2	1.82836
149885	96218.8	102089	51090.6	93569	35784	49.5	20.9	1.8295
29223.8	72584.2	26386	39437.2	72445.2	35676	1595	731.5	1.83063
59060.2	80477.6	48095	29706.6	76206.7	25547	16.5	20.9	1.83176
65831.2	77830.8	55432	89761.1	76076.1	77325	5294.3	2549.8	1.83289
147468	91956.7	105098	56201.2	95856.8	38424	-40.7	-64.9	1.83516
121696	93555.4	85249	43700.8	88084.4	32514	-31.9	71.5	1.83516
13662	75819.5	11809	8580	76089.2	7390	-17.6	-12.1	1.83516
125644	89771.9	91724	59283.4	90473.4	42943	-24.2	33	1.83516
5309.25	67132.4	5183	4307.6	73306.4	3851	-33	8.8	1.83629
115921	92874.9	81798	171946	88952.5	126682	9166.3	4154.7	1.84309
262143	174846	98257	97331.3	168495	37857	97.9	-4.4	1.84649
163026	112039	95360	72765	107061	44542	52.8	39.6	1.84649
134001	93409.5	94015	52474.4	91673.9	37513	41.8	-27.5	1.84649
58576.5	101767	37722	80588.2	131746	40088	4842.2	2278.1	1.84989
127668	93115	89855	38296.5	87605.1	28649	-122.1	75.9	1.85215
167416	110807	99017	262143	82757.2	207593	13787.4	6651.7	1.85442
47940.8	71164.6	44149	10197	70292.5	9507	-3.3	23.1	1.85442
23562.8	73226.9	21088	8060.8	74604.2	7081	-22	22	1.85668
135707	92498.3	96150	56947	85367.1	43718	17.6	-30.8	1.85668
145570	96854.9	98499	68481.6	91822.5	48877	11	-26.4	1.86008
120890	86690.7	91390	44597.3	81818.7	35722	12.1	11	1.86688
47190.8	82147.6	37648	79996.4	79841.7	65663	6.6	-4.4	1.86914
152252	95222.2	104786	71491.2	101412	46200	-22	-1.1	1.86914
262143	133730	128466	168579	158229	69823	155.1	89.1	1.87594
87426	85832.1	66753	97263.1	86435	73746	1590.6	1336.5	1.87707
158948	97111.7	107266	69693.8	99260.1	46015	60.5	20.9	1.87821
140428	94389.1	97502	84035.6	89306.6	61668	57.2	35.2	1.87821
137701	91346.1	98793	62532.8	86814.2	47206	-19.8	12.1	1.88047
79127.2	84826.3	61133	98761.3	84412.6	76676	7945.3	3796.1	1.88387
18921	67314.8	18421	6395.4	70335.5	5959	-36.3	-35.2	1.885
136661	91333.3	98061	60121.6	86560.1	45519	51.7	-12.1	1.88614
130111	90477.2	94244	49738.7	92177.6	35363	14.3	17.6	1.8884
150195	94694.2	103947	63406.2	96607.8	43013	-15.4	1.1	1.88954
12496.5	67981.3	12047	2414.5	63092.8	2508	0	-24.2	1.89067
16336.5	70851	15111	5812.4	75444.9	5049	141.9	95.7	1.89067
141204	95562.1	96837	64799.9	90969.4	46683	58.3	-70.4	1.89407
126419	95797.1	86485	48893.9	93368.4	34319	40.7	12.1	1.89633
140966	95314.1	96925	52112.5	101935	33504	82.5	81.4	1.8986
61627.5	85886.7	47025	87352.1	79152.5	72325	2543.2	1354.1	1.8986
128522	90697.3	92867	51031.2	83461.4	40071	53.9	13.2	1.90426
14911.5	64820.9	15076	8449.1	65005.9	8518	392.7	214.5	1.90539
124363	89590.6	90972	46944.7	91794	33516	-12.1	8.8	1.90993
153978	100666	100243	63395.2	104252	39852	-18.7	53.9	1.91106
139941	97584.4	93982	65314.7	101136	42324	-90.2	-14.3	1.91559
157556	98223.6	105123	68157.1	115950	38523	7.7	-16.5	1.91899
148231	95949	101246	82606.7	97583.1	55478	34.1	2.2	1.92125
138878	101351	89802	43860.3	95661.2	30048	-30.8	-23.1	1.92125
84576.8	79235.2	69954	84773.7	79806.5	69615	11276.1	5463.7	1.92239
53019.8	80507.5	43160	11867.9	75292.8	10330	33	0	1.92239
121613	89098.6	89452	49734.3	88734.3	36732	13.2	5.5	1.92692
146577	92880.5	103424	56826	97419.4	38228	88	8.8	1.92805
112716	85811	86084	50542.8	90039.5	36788	-24.2	30.8	1.92918
10600.5	67258.6	10329	4419.8	68622.6	4221	62.7	22	1.92918
63690	100242	41639	129258	98848.6	85697	6871.7	3645.4	1.93032
123406	94846.6	85270	47314.3	101059	30683	27.5	72.6	1.93032
23289	68467.1	22292	6198.5	86781.6	4681	78.1	16.5	1.93485
112971	88596.7	83566	43898.8	81456.2	35319	22	63.8	1.93598
173752	103671	109838	89170.4	101116	57794	512.6	226.6	1.93598
152416	97036.7	102938	51785.8	98167.1	34572	1.1	2.2	1.93711
130780	89625.4	95629	45971.2	83377.7	36134	-38.5	-4.4	1.93938
16993.5	70647.4	15764	7645	70516.9	7105	47.3	38.5	1.94164
66501.8	76440.6	57015	105380	73863.7	93499	3916	2030.6	1.94504
164631	96168.7	112191	76715.1	102343	49125	1771	733.7	1.94504
143454	95509.7	98434	63842.9	107304	38992	22	23.1	1.94957
5780.25	65267.8	5804	2187.9	74101.4	1935	12.1	28.6	1.95184
20825.2	83525.3	16340	10712.9	79241.6	8860	29.7	-40.7	1.95411
159910	105667	99178	53099.2	97174.3	35811	23.1	-15.4	1.95977
134132	97694.4	89979	58307.7	93230.9	40987	-26.4	13.2	1.95977
163486	95395.5	112314	84681.3	99902.3	55551	16.5	-29.7	1.9609
8141.25	64220.6	8308	3711.4	62575.3	3887	24.2	41.8	1.96204
6235.5	68427.6	5972	3322	68613.5	3173	-5.5	-29.7	1.96204
58024.5	76508.3	49703	56152.8	72091	51047	232.1	712.8	1.96543
160627	100321	104932	78124.2	96064.5	53297	37.4	-23.1	1.96657
125552	91805.3	89626	38721.1	91511.9	27730	62.7	13.2	1.9677
120612	90687.7	87161	50421.8	88257.3	37441	41.8	53.9	1.96883
153235	101298	99137	58522.2	109181	35128	26.4	-6.6	1.97223
172113	103824	108641	112724	107571	68675	-14.3	44	1.97336
126338	92740.1	89278	38993.9	90739.8	28163	-13.2	-91.3	1.97789
125195	91553	89618	56147.3	95959.7	38346	-5.5	-56.1	1.97789
75057	79043.2	62231	92272.4	75552.7	80039	2291.3	1368.4	1.97903
7321.5	74727	6421	6187.5	85948.3	4718	44	23.1	1.97903
11666.2	68191.2	11212	3770.8	68303.8	3618	-35.2	3.3	1.98016
182376	108428	110232	64692.1	116551	36376	41.8	-1.1	1.98016
11636.2	68345	11158	3664.1	69907	3435	7.7	22	1.98243
4986	64374	5076	8165.3	67192.5	7964	709.5	305.8	1.98356
138011	99453.6	90944	55210.1	109977	32900	-47.3	34.1	1.98469
126886	88364	94106	55988.9	84508.8	43419	20.9	4.4	1.98696
143932	97291.6	96953	63713.1	95003.6	43951	29.7	4.4	1.98696
158146	100150	103487	65902.1	106060	40722	24.2	20.9	1.98809
170790	107256	104357	73063.1	107851	44397	41.8	3.3	1.98922
148433	94950	102451	42510.6	90231.1	30876	7.7	20.9	1.98922
137956	91973.3	98301	48109.6	85800.5	36747	1.1	-47.3	1.99149
16393.5	67387.8	15943	4306.5	71796.2	3931	33	-7.7	1.99489
156230	101158	101215	77178.2	117115	43188	39.6	-3.3	1.99489
147518	94986.8	101780	48287.8	88255.8	35857	49.5	-29.7	1.99489
59406.8	81320.1	47876	73684.6	81083.2	59556	3331.9	1609.3	1.99602
142070	101898	91372	89581.8	104958	55935	37.4	5.5	1.99602
133126	93910.1	92903	56504.8	90262.2	41026	4.4	42.9	1.99829
179890	111184	106034	145278	130274	73084	75.9	13.2	1.99942
92145.8	108748	55531	161567	117804	89882	14987.5	7944.2	1.99942
140470	95687.2	96208	57382.6	99915.7	37638	-9.9	-25.3	2.00282
112592	102806	71774	262143	95896.7	179149	402.6	1338.7	2.00735
40072.5	112853	23271	93503.3	106477	57551	1666.5	1446.5	2.00848
199719	107933	121268	107441	107815	65309	24.2	-6.6	2.00961
127018	90401.2	92081	49649.6	86496.8	37618	15.4	33	2.01075
147915	92173.1	105169	63727.4	102462	40761	5.5	84.7	2.01075
125568	101117	81383	82395.5	109899	49135	37.4	3.3	2.01188
118139	89077.8	86917	63543.7	82460.1	50502	126.5	7.7	2.01981
146314	96684.9	99176	66487.3	95655.8	45552	13.2	-38.5	2.01981
139390	100649	90761	60464.8	106651	37155	-28.6	41.8	2.02321
16839.8	72572.5	15207	3619	70650.8	3357	50.6	-18.7	2.02547
262143	154259	111370	119050	163134	47826	11	30.8	2.02547
11223	67751.5	10856	5458.2	69742.4	5129	22	-11	2.02774
196511	148207	86896	175132	105434	108859	6033.5	2960.1	2.02887
102088	83910.3	79733	47883	76715.8	40905	-16.5	-3.3	2.03
262143	135118	127147	262143	165235	103972	4728.9	2071.3	2.03227
124078	92662.1	87755	66756.8	85861.2	50954	-22	69.3	2.0368
151376	95228.7	104176	81345	95514.1	55814	80.3	23.1	2.03907
155626	100194	101794	75528.2	103639	47760	-14.3	14.3	2.0402
38987.2	69044.7	37006	25449.6	68433.6	24372	990	652.3	2.04473
142019	96967	95985	52366.6	109240	31416	-29.7	28.6	2.04473
162226	104856	101393	57048.2	116948	31969	70.4	-28.6	2.047
208550	118840	115008	115695	112649	67308	9.9	-27.5	2.04926
10873.5	75760.8	9406	8625.1	88224.5	6407	-8.8	-1.1	2.0504
33980.2	70035.8	31797	23670.9	69661.7	22269	1456.4	653.4	2.05266
23931	70215.9	22336	9276.3	67932.9	8949	-51.7	26.4	2.05266
227033	116948	127226	182961	138819	86375	57.2	50.6	2.05379
7040.25	66358.4	6953	4994	71350.9	4587	0	19.8	2.05493
262143	167267	102709	131778	185493	46558	46.2	37.4	2.05606
46712.2	88220.3	34701	44906.4	93428.1	31500	5115	3160.3	2.05832
9294.75	69839.6	8722	7110.4	71767.6	6493	-3.3	7.7	2.05832
105660	87173.4	79434	40894.7	82900	32329	20.9	31.9	2.06399
141258	91550.4	101119	59458.3	92427.7	42159	-17.6	-5.5	2.06512
10230.8	66423.9	10094	10710.7	66870.2	10497	232.1	97.9	2.06852
151939	97203.8	102439	54125.5	101673	34888	-9.9	4.4	2.06965
149752	103242	95060	56444.3	106899	34604	63.8	-84.7	2.06965
66850.5	87900.1	49842	126928	88626	93859	7448.1	3378.1	2.07079
124802	93124	87829	49768.4	96147.8	33923	-7.7	34.1	2.07305
133731	92079.3	95181	50939.9	95127.3	35094	3.3	40.7	2.08098
137678	97690.4	92362	58059.1	101314	37556	-7.7	-8.8	2.08325
56157.8	86395.3	42599	82430.7	83586.2	64630	3296.7	1410.2	2.08438
23511.8	70880.3	21739	23172.6	73652.4	20619	97.9	63.8	2.08664
145932	93760.9	102002	63178.5	91177.6	45411	16.5	-28.6	2.08778
45471.8	100987	29509	90349.6	98206.3	60293	4536.4	2715.9	2.08778
142435	91367	102166	69721.3	95657.2	47767	-5.5	13.2	2.09004
169939	99951.6	111425	81144.8	102018	52127	89.1	17.6	2.09344
18297.8	67711	17710	10562.2	67723.7	10221	364.1	297	2.09344
201234	115022	114657	119911	111072	70751	-5.5	39.6	2.09797
5397	64744.2	5463	4697	67549.4	4557	47.3	-14.3	2.09797
116839	90888.1	84248	56525.7	91997.6	40267	57.2	-41.8	2.09911
40861.5	77606.8	34506	12464.1	83029.8	9838	-39.6	7.7	2.1059
145538	93676	101819	48459.4	96747.6	32826	-61.6	-12.1	2.10704
169564	112968	98369	84792.4	108659	51141	6.6	74.8	2.1093
142127	97412.1	95619	81032.6	91490.3	58045	52.8	12.1	2.11043
84259.5	123646	44660	129290	110025	77011	7767.1	4602.4	2.11043
66175.5	99403.5	43629	81112.9	112585	47216	5550.6	2973.3	2.11043
126266	88779.2	93208	59702.5	84609.1	46244	25.3	55	2.11157
8576.25	64403.9	8727	7429.4	62550.5	7784	36.3	94.6	2.11383
113618	87728	84877	56343.1	86223	42825	58.3	16.5	2.11497
129554	92372	91916	39427.3	88499.1	29197	-33	-47.3	2.11723
129692	93687.4	90722	52919.9	101473	34178	50.6	-3.3	2.12063
144432	98683.2	95918	52846.2	95801.7	36151	-25.3	2.2	2.12063
157400	103290	99868	76821.8	111186	45281	37.4	38.5	2.1229
123040	93052.8	86656	262143	92179.7	186373	11864.6	5166.7	2.1229
114436	86716.9	86485	50908	82065.9	40654	41.8	-19.8	2.12629
128842	90172.3	93641	55647.9	89344.2	40819	9.9	61.6	2.13196
108214	88847	79822	61123.7	87663.9	45695	-57.2	19.8	2.14102
6417.75	65975.5	6375	2686.2	68739.9	2561	-7.7	24.2	2.14442
139242	95136.1	95919	67140.7	90898.7	48407	-42.9	22	2.14895
90446.2	101033	58669	116629	106408	71831	1849.1	1190.2	2.15122
143961	102848	91734	63213.7	131233	31568	57.2	41.8	2.15575
168985	104053	106432	99886.6	104809	62458	121	-7.7	2.15575
140521	93475.1	98520	54822.9	93125.5	38581	78.1	4.4	2.15575
18441	68659.8	17602	8665.8	72885.2	7792	28.6	-20.9	2.15915
156870	100050	102755	69279.1	99419.2	45668	34.1	7.7	2.16141
132673	97715.7	88981	45768.8	97332.8	30817	-12.1	18.7	2.16141
122666	88214.7	91130	41661.4	86364.3	31614	27.5	59.4	2.16254
121108	88822.1	89358	44573.1	92374	31623	3.3	17.6	2.16481
22117.5	67471.6	21483	8598.7	67690.6	8325	-64.9	1.1	2.16707
9558.75	72412.7	8651	19214.8	75891.1	16593	927.3	425.7	2.16707
144990	101094	93992	46359.5	97666.7	31108	0	2.2	2.17274
6569.25	67406	6387	5580.3	74925.3	4881	27.5	-27.5	2.175
47130	111526	27695	78580.7	107594	47864	6472.4	3438.6	2.17614
152869	96749.5	103550	65264.1	98291.4	43515	332.2	170.5	2.1784
126970	96143.7	86549	53828.5	93293.4	37813	63.8	15.4	2.18747
142025	97809.7	95162	59362.6	94002.5	41386	23.1	52.8	2.18747
11490.8	67836.9	11101	2554.2	68128.6	2457	14.3	-9.9	2.1886
130556	95412.2	89675	40597.7	91116.8	29200	39.6	51.7	2.19426
157796	102798	100598	83042.3	101698	53514	45.1	46.2	2.19653
130142	90883.9	93845	48796	84432.9	37875	-15.4	-12.1	2.19879
262143	149236	115118	152278	171910	58052	44	3.3	2.19879
193256	110380	114742	124601	114500	71318	44	-30.8	2.19993
134674	92618	95295	57357.3	90125.8	41708	72.6	3.3	2.20332
148696	96574.8	100906	72705.6	96663.5	49293	30.8	-26.4	2.20559
146169	100003	95790	79413.4	100166	51958	63.8	-3.3	2.20672
131926	90364.9	95678	55269.5	88996.1	40700	53.9	-60.5	2.20672
34193.2	89603.3	25009	56676.4	97825.7	37969	5860.8	3247.2	2.20899
175324	105574	108834	56510.3	105635	35059	-25.3	13.2	2.20899
160342	96144.5	109296	85160.9	93890	59443	30.8	7.7	2.20899
120486	87002.5	90758	37459.4	84562.7	29031	2.2	34.1	2.21012
8892	67082.6	8687	4265.8	67202.8	4160	4.4	-14.3	2.21012
127898	94861.8	88359	56667.6	102542	36217	-19.8	-37.4	2.21125
125994	89070	92704	44312.4	86371.2	33623	-37.4	38.5	2.21239
153460	95132.2	105718	65644.7	97699.3	44034	-16.5	-6.6	2.21692
80919.8	91119.5	58200	87226.7	93876.1	60894	3643.2	1985.5	2.22258
147836	99771.9	97107	62337	95475.9	42789	28.6	12.1	2.22372
141562	95431.2	97216	57900.7	92188.7	41161	-38.5	-3.3	2.22485
7530.75	64531.3	7648	6949.8	64240.1	7090	163.9	125.4	2.22598
71211	79868.6	58432	98291.6	76015.6	84741	2192.3	1301.3	2.22711
5945.25	65177	5978	1911.8	69490.7	1803	3.3	6.6	2.22825
133564	97259.8	89999	66652.3	99332	43975	4.4	41.8	2.23051
60783	74727	53307	67327.7	71753.2	61494	2357.3	1028.5	2.23618
25164	92394.4	17849	37500.1	102941	23874	3885.2	2385.9	2.23618
130675	88762.6	96481	45078	92580.1	31910	-7.7	12.1	2.23844
135820	90788.1	98043	47685	95623.9	32681	47.3	26.4	2.23844
29173.5	80281.9	23815	8813.2	77841.2	7420	-15.4	39.6	2.23844
50043.8	96463.6	33999	85830.8	103145	54535	9461.1	4950	2.23957
145130	95647.7	99440	75209.2	100240	49171	36.3	-22	2.24524
40877.2	79758.6	33588	17922.3	77492.6	15157	914.1	854.7	2.24524
18442.5	70070.6	17249	12159.4	73675.9	10816	-22	-19.8	2.24637
73882.5	93501.3	51785	97121.2	89560	71069	1862.3	917.4	2.25883
119602	90580.2	86534	46119.7	84250.9	35875	-3.3	42.9	2.2611
122615	99754.4	80555	163560	98388.9	108946	5295.4	2687.3	2.26563
8962.5	72738.9	8075	17987.2	77299	15250	4513.3	1857.9	2.26676
149499	92747.5	105637	62805.6	89804.9	45833	11	28.6	2.26903
120752	87066.2	90892	37427.5	84508.1	29025	38.5	62.7	2.26903
115294	87924.2	85937	45628	99361.2	30095	16.5	-14.3	2.27129
135068	95157.5	93023	67052.7	109574	40104	71.5	28.6	2.27129
193538	100090	126723	80696	103232	51229	-52.8	-4.4	2.27243
7214.25	68580.4	6894	5111.7	92058.4	3639	-24.2	1.1	2.27583
41596.5	71021	38384	31201.5	69625.2	29369	84.7	198	2.27809
126940	93286.2	89179	46609.2	98534.9	31000	-60.5	60.5	2.27922
154532	103368	97974	64262	106966	39372	17.6	36.3	2.28149
134096	96686.6	90893	57200	100331	37363	48.4	1.1	2.28942
9929.25	68389.2	9515	10623.8	77000.8	9042	239.8	129.8	2.29168
34106.2	73282.4	30501	7483.3	76905.4	6377	-12.1	-25.3	2.29168
147010	99686.8	96647	56312.3	92211.4	40022	20.9	20.9	2.29508
143773	94625.1	99575	60327.3	93745.2	42174	-40.7	3.3	2.29508
124048	92976.6	87437	39211.7	85790.8	29954	-3.3	2.2	2.29508
64201.5	78681.8	53475	64028.8	78692.4	53324	8679	4018.3	2.29622
147136	97802.5	98594	60053.4	94064.5	41840	27.5	9.9	2.29735
13719.8	66450.2	13531	4197.6	67723.8	4062	22	7.7	2.29735
164136	101314	106173	106154	93421.8	74468	23.1	11	2.29848
13295.2	66988.4	13007	3472.7	68467.8	3324	17.6	-17.6	2.30415
133875	92574.2	94774	42064	86104	32016	42.9	-20.9	2.30528
19809.8	67155.6	19332	15898.3	67731.3	15383	207.9	255.2	2.30641
63140.2	81031.6	51066	93678.2	80307.9	76447	1607.1	1215.5	2.30981
10721.2	71325.5	9851	5337.2	76287.6	4585	28.6	23.1	2.31094
8554.5	67553.6	8299	4354.9	69272.5	4120	-1.1	1.1	2.31094
151608	93387.6	106393	54887.8	89596.7	40148	-8.8	4.4	2.31547
143552	91514.6	102801	70901.6	92383.4	50297	3.3	30.8	2.31661
119938	91376.4	86021	46160.4	87286.3	34658	-55	7.7	2.31661
240692	123249	127984	125280	133673	61421	9538.1	4922.5	2.31774
143701	100882	93352	60340.5	97197.4	40685	-48.4	-37.4	2.3234
111145	103098	70651	179030	110618	106067	2369.4	1339.8	2.32454
8822.25	64506.9	8963	6824.4	63402.9	7054	100.1	152.9	2.32454
121775	96566.8	82644	81083.2	91022.1	58380	22	62.7	2.32793
70428.8	76024.8	60712	32616.1	73308.5	29158	-14.3	-18.7	2.32907
130388	95321.3	89645	47007.4	96992.5	31762	60.5	-5.5	2.3302
12033	64830.2	12164	2762.1	63292.7	2860	44	16.5	2.33247
77370	85481.7	59317	82454.9	85755	63014	236.5	682	2.33247
146224	99291.5	96513	63078.4	95710	43192	-36.3	-20.9	2.33473
107952	86817.3	81490	31685.5	81519.3	25473	-16.5	63.8	2.33586
120593	88165	89641	74768.1	92766.2	52821	-45.1	12.1	2.337
119527	87859.7	89157	32553.4	86643.4	24623	-15.4	7.7	2.33926
142618	101547	92043	55720.5	97924.4	37291	4.4	14.3	2.3404
262143	122971	139706	262143	119740	143476	364.1	192.5	2.34153
86520.8	80104.9	70785	28772.7	83758.2	22513	-38.5	58.3	2.34266
134795	93006.5	94982	56943.7	94640.5	39432	-3.3	-18.7	2.34379
199072	117939	110620	180585	101437	116672	1105.5	874.5	2.34493
126754	88934.6	93405	49423	94252.5	34365	0	-25.3	2.34719
140463	91298.8	100827	56251.8	84069.2	43851	-36.3	18.7	2.34946
6735	68072.9	6484	14785.1	68260.4	14195	580.8	281.6	2.35059
9873	67766.8	9548	3598.1	68349.3	3450	19.8	0	2.35286
149019	95212.2	102572	92921.4	91303.9	66697	84.7	114.4	2.35399
106284	82779.9	84144	42551.3	80743.6	34537	35.2	27.5	2.35625
133784	89825.5	97608	47726.8	91561.2	34161	-11	91.3	2.35625
117752	92408.8	83509	45681.9	94349.7	31731	13.2	-39.6	2.35739
121756	87143.1	91567	44397.1	84481	34441	0	-17.6	2.35852
137001	91839.4	97763	58727.9	92519	41600	29.7	-13.2	2.35965
53127.8	74130.9	46968	70801.5	73062.4	63508	2959	1351.9	2.35965
139742	93838.3	97595	58767.5	87581.3	43975	3.3	-19.8	2.36192
115885	89183.8	85157	42031	83153.5	33126	-33	20.9	2.36758
71572.5	82732	56696	91205.4	85246.6	70117	1788.6	911.9	2.36758
144966	95543.8	99436	62847.4	94085.2	43777	52.8	2.2	2.37665
10687.5	65834.8	10639	3338.5	65350	3348	2.2	-20.9	2.38344
166195	97080.4	112193	94615.4	97752.2	63433	-1.1	1.1	2.38458
66058.5	84763.5	51074	66182.6	83596.9	51884	8523.9	3820.3	2.38911
125804	87888.6	93808	39101.7	84856.1	30199	-7.7	5.5	2.39704
14326.5	65961.9	14234	11873.4	73305.2	10615	-9.9	41.8	2.3993
123058	88671	90951	48216.3	80263.8	39369	50.6	34.1	2.40157
138728	94843.9	95859	87095.8	96741	59002	174.9	36.3	2.40157
130106	87405.2	97553	60487.9	83881.1	47259	-36.3	-56.1	2.40497
168172	108103	101952	81119.5	108025	49213	3.3	-11	2.40497
145804	98069.4	97435	52455.7	97969.1	35090	-12.1	13.2	2.40497
149032	90609.6	107792	59086.5	88130.9	43938	51.7	5.5	2.4061
167428	99132.6	110686	99916.3	92160.8	71051	23.1	42.9	2.4061
100842	94776.7	69730	140115	91498	100358	5288.8	2680.7	2.40836
19703.2	68952.4	18727	12651.1	79644.8	10410	20.9	17.6	2.41063
143341	93245.1	100745	58369.3	97788.5	39118	79.2	66	2.41176
155542	99662	102282	65799.8	98311.9	43863	-8.8	31.9	2.41403
156619	91448.4	112240	78756.7	104849	49227	26.4	-17.6	2.41516
149282	94438.1	103595	48308.7	99078.6	31954	-24.2	-25.3	2.41969
132086	91982.7	94109	47927	85591.3	36697	-7.7	28.6	2.41969
165853	99572.4	109160	73706.6	99930.4	48338	14.3	17.6	2.41969
127773	97344.1	86022	50748.5	102356	32493	64.9	6.6	2.42083
158756	94734.4	109825	65263	96118.4	44498	13.2	16.5	2.42196
150335	102186	96416	52991.4	98795.1	35152	81.4	15.4	2.42309
117506	86488	89040	47850	83167.1	37706	25.3	-44	2.42422
134315	87174.9	100975	55707.3	87963.4	41504	-18.7	78.1	2.42536
129453	90772.1	93463	62973.9	94059.7	43877	-13.2	14.3	2.42876
121338	86404.8	92032	38465.9	85425.3	29510	14.3	58.3	2.42876
133910	92180.4	95204	64721.8	96637.4	43892	88	28.6	2.42876
58690.5	77611.3	49559	84406.3	74366.1	74384	3528.8	1565.3	2.42876
106894	100084	69995	78329.9	80943.4	63420	361.9	239.8	2.43102
135862	97380.5	91434	68938.1	89744.7	50342	79.2	12.1	2.43215
134679	92234.9	95694	44302.5	87481.1	33189	-8.8	-20.9	2.43329
67882.5	83436.4	53319	86018.9	86609.6	65089	5131.5	2413.4	2.43329
132767	95340.2	91263	86345.6	92801.3	60977	-37.4	1.1	2.43442
47033.2	108290	28464	103522	120986	56076	7019.1	3714.7	2.43555
64557	81963.8	51618	70538.6	82513.5	56025	6350.3	3004.1	2.43555
206320	111205	121590	252033	127568	129478	7978.3	4761.9	2.44122
210256	128334	107371	191790	126803	99124	3075.6	1735.8	2.44235
139426	94282.2	96916	56422.3	99732.8	37076	4.4	69.3	2.44348
88422.8	93766.7	61801	113862	87117.7	85655	4341.7	2126.3	2.44461
130201	96337.9	88572	59767.4	94422.2	41483	33	-40.7	2.44461
107878	91042.8	77655	175139	89666.1	128007	7052.1	3142.7	2.44688
14610	71592.7	13374	5184.3	74573.8	4556	17.6	5.5	2.44688
131674	89239.1	96700	42773.5	84591.8	33138	4.4	6.6	2.45141
71074.5	75558.2	61647	63824.2	76855.5	54424	1751.2	1369.5	2.45368
47820	90762.3	34529	73659.3	106868	45171	5655.1	3122.9	2.45481
53414.2	75965.3	46081	12117.6	75553.1	10511	23.1	33	2.45481
114663	87253.8	86123	55189.2	90048.3	40166	22	-4.4	2.45708
237771	127785	121944	244301	117185	136626	2579.5	1232	2.45708
139274	97585.6	93533	53552.4	104534	33574	-4.4	-50.6	2.46161
5189.25	64312.2	5288	2700.5	67088.7	2638	-16.5	-26.4	2.46614
72003	86857.4	54328	105937	105447	65840	1095.6	600.6	2.46727
108245	96582.2	73450	63558	91161.2	45692	16.5	-7.7	2.46727
145818	94428.3	101202	49915.8	96869.5	33770	17.6	66	2.46954
124838	95924.5	85290	52026.7	93483.4	36473	-2.2	-50.6	2.47067
141284	96910.9	95543	57521.2	96947.6	38884	31.9	17.6	2.47293
6485.25	70088.6	6064	2834.7	70798.4	2624	-4.4	1.1	2.47633
139770	91914.9	99657	47657.5	87597.3	35655	-28.6	75.9	2.4786
210140	100210	137428	100950	100832	65613	-16.5	-31.9	2.48086
88404.8	83150.7	69677	67034	81351.4	54002	2790.7	1397	2.48426
130695	92032.9	93067	51267.7	88707.4	37876	-26.4	-30.8	2.48426
132008	92137.4	93895	54213.5	88597.5	40102	47.3	-38.5	2.4854
6348.75	66359.1	6270	1675.3	65704.6	1671	47.3	-7.7	2.48653
8178.75	67134.6	7984	3391.3	65911.1	3372	0	3.3	2.48766
122906	85828	93848	44209	85261.8	33981	-31.9	20.9	2.49106
141171	90459.9	102275	57662	81546.3	46341	46.2	-17.6	2.49219
115608	88793.5	85327	48466	87183.5	36432	-13.2	-6.6	2.49333
130568	93883.5	91144	48093.1	91807.1	34331	3.3	17.6	2.49446
122643	90612.8	88702	72486.7	88814.1	53488	59.4	11	2.50012
112868	88496	83585	45295.8	85072.1	34894	79.2	-46.2	2.50239
133012	93819.1	92914	47388	88175.2	35221	15.4	-44	2.50465
101183	88751.3	74716	92277.9	86458.7	69947	2774.2	1277.1	2.50692
173890	103128	110504	71021.5	105131	44273	-13.2	24.2	2.51032
73540.5	77758.5	61981	81835.6	79640.9	67342	909.7	772.2	2.51485
162734	102299	104252	64064	110740	37913	1.1	17.6	2.51711
82482.8	77797.3	69483	56973.4	79853.9	46758	4440.7	2514.6	2.51711
129831	88550.1	96088	42476.5	80760.7	34469	-2.2	-16.5	2.51938
7998	72327.4	7247	6080.8	81428.6	4894	4.4	-6.6	2.52165
131380	90340.3	95308	44020.9	83491.2	34554	20.9	23.1	2.52278
62689.5	74010.9	55511	40725.3	75679.1	35267	6477.9	3242.8	2.52278
169776	100987	110177	54115.6	99375.7	35688	31.9	-53.9	2.52278
68889.8	78371.7	57607	112456	78618.5	93743	2648.8	1210	2.52844
90286.5	90003.6	65742	54044.1	103766	34133	25.3	20.9	2.52844
76565.2	81245.1	61761	87809.7	83926.8	68568	3445.2	1970.1	2.52844
134368	89149.5	98777	51433.8	88341.7	38156	5.5	18.7	2.52958
89941.5	86602.2	68063	134850	81539.1	108384	4086.5	2189	2.53411
15416.2	66529.7	15186	3554.1	69737	3340	24.2	2.2	2.53524
6541.5	66682.8	6429	3755.4	74715.8	3294	27.5	34.1	2.53864
100417	83466.4	78845	161059	81317.9	129801	5352.6	2412.3	2.5409
125953	94262.1	87569	82622.1	91210.7	59365	5.5	29.7	2.5443
155468	103561	98384	55349.8	116144	31232	-17.6	28.6	2.5443
146342	95870.4	100038	60799.2	89153.5	44693	-38.5	-50.6	2.54543
139438	98830.3	92464	109594	97290.3	73824	-26.4	-16.5	2.5477
83036.2	97414.5	55863	102544	96811.1	69417	940.5	900.9	2.5511
140854	95286.7	96876	62525.1	90742.2	45157	59.4	59.4	2.5511
103946	93857.4	72580	194165	82857.4	153575	245.3	420.2	2.55223
69292.5	82692.7	54916	77334.4	81863.8	61910	9846.1	4441.8	2.5545
145739	99244.3	96239	60599	92532.8	42919	4.4	47.3	2.55563
12863.2	66310.5	12713	2920.5	64119.9	2985	-9.9	-4.4	2.55676
78562.5	81900.4	62865	94728.7	76741.3	80897	4231.7	2157.1	2.55676
75525	89929.1	55039	63971.6	97087.7	43182	1636.8	1533.4	2.56469
152597	94118.1	106256	57637.8	87166.3	43335	33	72.6	2.56469
136754	93516.8	95836	52576.7	99574.2	34604	26.4	22	2.56469
143333	99209.9	94683	51559.2	95654.2	35325	-3.3	-39.6	2.57149
119666	92449	84830	76476.4	89749.2	55844	34.1	-5.5	2.57262
164746	100311	107633	86430.3	95355.3	59402	-2.2	18.7	2.57262
11047.5	65473.8	11058	4607.9	64457.5	4685	-35.2	-8.8	2.57262
5821.5	66316.3	5753	2431	67823.8	2349	-11	-5.5	2.57602
145592	96462.9	98914	62068.6	96314.1	42234	26.4	24.2	2.58055
129848	89687	94882	43435.7	91372	31154	11	16.5	2.58169
156090	98896.1	103437	77066	99786.6	50614	25.3	-34.1	2.58508
8010.75	71089	7385	5248.1	70711.2	4864	29.7	-17.6	2.58622
103874	91269.3	74587	172920	95016.2	119269	1969	1161.6	2.58622
138382	90971.5	99691	51496.5	88716.8	38041	-20.9	12.1	2.58848
179726	105706	111427	96439.2	112434	56213	26.4	11	2.58848
95607	107470	58302	180486	121093	97680	5577	4592.5	2.59075
147596	100051	96679	44202.4	103120	28092	4.4	35.2	2.59528
142040	91644.5	101574	55266.2	86854.6	41701	134.2	0	2.59641
133256	93246.4	93656	46929.3	96288.7	31941	31.9	29.7	2.59641
60974.2	77370.1	51648	17924.5	75277.2	15605	-37.4	-17.6	2.59868
124150	86708	93836	55496.1	85247.4	42664	19.8	29.7	2.60094
144242	92882.9	101774	76502.8	93434.4	53660	70.4	26.4	2.60547
106326	87863.4	79307	206454	84987.2	159202	2437.6	1226.5	2.60547
136592	91676.5	97644	49766.2	87905.7	37102	-1.1	15.4	2.60774
150854	92099.2	107345	64015.6	101695	41254	-1.1	5.5	2.60887
29429.2	77853.9	24773	11370.7	79998.9	9315	-6.6	-9.9	2.60887
10109.2	69490.2	9534	6048.9	70299.8	5639	30.8	-4.4	2.61114
133362	93346.3	93630	56026.3	96943.6	37875	41.8	24.2	2.6168
189015	107131	115627	99214.5	106887	60832	35.2	-13.2	2.6168
99831	98094.7	66696	123274	96204.5	83976	3929.2	1885.4	2.6168
12993.8	68874	12364	5845.4	72885.1	5256	3.3	-16.5	2.61794
134835	91265	96823	67125.3	91139.6	48268	-27.5	-17.6	2.61907
126800	88330.8	94078	55091.3	93074.8	38791	30.8	58.3	2.6202
122808	87869.8	91594	47523.3	86033.2	36201	0	1.1	2.6202
136802	94232	95142	49599	96340.2	33740	5.5	-73.7	2.62247
159695	100443	104196	67915.1	97645.7	45582	2.2	-27.5	2.6236
140006	95813.6	95763	53634.9	96222.8	36530	92.4	53.9	2.62926
59994.8	83378.9	47156	45071.4	84852.5	34811	5393.3	2965.6	2.62926
196655	105332	122356	108956	109533	65191	58.3	0	2.63379
180902	108409	109360	139195	140371	64987	6123.7	2671.9	2.63379
147189	96432.9	100030	59141.5	100636	38514	-13.2	-7.7	2.63719
134760	91418.1	96607	53264.2	91987	37948	1.1	9.9	2.64059
135559	93785.1	94727	56486.1	96345.2	38423	1141.8	468.6	2.64059
129833	92415.1	92071	68196.7	96386.4	46369	37.4	55	2.64059
65409.8	83708.1	51210	79693.9	78202.3	66786	5057.8	2538.8	2.64286
126581	91305.2	90856	44720.5	84412.5	34720	64.9	14.3	2.64286
123466	88523.6	91405	39524.1	90334.5	28674	-2.2	-56.1	2.64399
6897	64691.8	6987	6644	68548.7	6352	-5.5	-5.5	2.64512
18390	66006.2	18259	11433.4	67352.8	11125	245.3	215.6	2.64626
162766	96916.9	110064	81050.2	92675.7	57315	56.1	22	2.64965
156748	101185	101524	62129.1	102593	39688	6.6	-26.4	2.64965
71891.2	99715.6	47249	88719.4	88397	65775	2579.5	1289.2	2.65192
154578	103006	98348	68802.8	100226	44989	64.9	62.7	2.65305
75497.2	90140.1	54890	101946	92164.8	72491	1639	1116.5	2.65305
16859.2	66732.4	16557	13228.6	65052.1	13327	1338.7	563.2	2.65419
8764.5	70711.6	8123	8014.6	83677.7	6277	561	212.3	2.65419
129490	91328.5	92920	58161.4	91562.8	41629	-30.8	-51.7	2.65532
6897.75	65657.4	6885	2044.9	64430.1	2080	5.5	13.2	2.65532
40649.2	102096	26093	68206.6	98291.2	45477	4763	2864.4	2.65758
255644	130602	128282	100780	149607	44147	31.9	23.1	2.65758
125962	91125.2	90590	42364.3	87206.3	31837	-8.8	-6.6	2.65872
138847	96556.2	94240	49896	93994.8	34789	63.8	23.1	2.65985
132170	89293.9	97004	49283.3	84708	38129	-20.9	5.5	2.66098
123910	91428.1	88819	35134	89879.8	25618	39.6	-24.2	2.66211
120797	89375	88577	40221.5	86246.6	30563	66	42.9	2.66211
9306.75	67261.5	9068	4353.8	73349.8	3890	6.6	18.7	2.66438
81288.8	83833.1	63547	66112.2	83577.3	51841	-14.3	-6.6	2.66551
257282	178645	94384	130768	154309	55538	29.7	41.8	2.66891
47221.5	87502.7	35367	42673.4	76354.7	36627	777.7	635.8	2.66891
17388.8	68067.7	16742	5567.1	71566.4	5098	-12.1	4.4	2.67118
63741.8	115605	36135	136255	106074	84183	9472.1	4732.2	2.67118
136670	94149	95134	53392.9	99574.8	35141	-57.2	17.6	2.67571
129698	93611.3	90800	54896.6	107116	33587	3.3	-67.1	2.67911
135039	94061	94087	48998.4	97651.1	32884	-25.3	31.9	2.68251
56891.2	83896.1	44441	79002	80543.2	64282	369.6	346.5	2.68477
14016	72883.6	12603	5472.5	71973.9	4983	34.1	18.7	2.6859
17697	68537.4	16922	12188	69444.7	11502	4.4	19.8	2.6859
81616.5	90185.6	59309	109832	91394.2	78757	3117.4	1686.3	2.6893
129280	89380.6	94791	49980.7	88056.8	37198	12.1	14.3	2.6927
139557	92169.8	99230	75581	96444.2	51359	44	-27.5	2.69383
23144.2	67313.8	22533	19441.4	75722.8	16826	7.7	-41.8	2.70176
22059.8	65788.7	21975	5273.4	67054.2	5154	-17.6	-40.7	2.70176
262143	158960	108076	157298	171863	59982	95.7	47.3	2.7029
69600	80084.7	56956	96434.8	78367.6	80645	4253.7	2280.3	2.70516
157802	100811	102585	73671.4	109179	44222	64.9	24.2	2.70743
74989.5	85389.6	57554	80806	83475.8	63440	3790.6	1983.3	2.70856
9542.25	86447.5	7234	34266.1	88902	25260	1113.2	490.6	2.71309
121131	85943.6	92368	40437.1	80388.5	32966	-11	23.1	2.71536
185280	104459	116242	114739	112913	66596	68.2	-6.6	2.71989
48585.8	72359.7	44004	53865.9	71784.7	49177	2200	1098.9	2.72215
39130.5	72874.6	35190	59819.1	71313.3	54973	1920.6	839.3	2.72442
108448	96911.3	73338	177346	99716.7	116556	4288.9	2395.8	2.72442
108454	105987	67062	139812	106832	85768	3264.8	1980	2.72555
17750.2	68151.6	17069	5859.7	70852.6	5420	-41.8	25.3	2.72895
7738.5	66147.2	7667	1974.5	67256.1	1924	3.3	-15.4	2.73348
129664	92534.2	91833	52072.9	95264.2	35823	47.3	19.8	2.73348
17056.5	69077.7	16182	4468.2	67752.9	4322	-15.4	-27.5	2.73688
5970.75	63916.9	6122	2784.1	59705.1	3056	-4.4	-3.3	2.73688
118096	93735.7	82568	52248.9	92060.3	37195	-15.4	-31.9	2.73688
135250	89163.8	99410	56892	90218.8	41327	27.5	-11	2.73801
130310	93533.8	91304	45305.7	87151.2	34069	57.2	0	2.73915
32025	117837	17811	79212.1	101943	50923	2415.6	1696.2	2.74254
156754	116720	88014	54134.3	123546	28716	-49.5	93.5	2.74821
144598	92455	102497	76022.1	90937.4	54787	4.4	-89.1	2.75161
166863	106289	102885	81702.5	104690	51146	27.5	-5.5	2.75501
108435	85118.8	83488	30816.5	81937.3	24648	-5.5	-5.5	2.75614
80012.2	85939.5	61016	110988	79350.9	91665	8835.2	3708.1	2.75727
146424	99676.4	96272	91793.9	89687.7	67075	661.1	264	2.75727
50556.8	90027.6	36803	53116.8	84446.7	41222	1144	745.8	2.7584
127190	88570.9	94111	47370.4	86151.4	36035	11	-17.6	2.7584
55070.2	79640.8	45317	48977.5	72595	44215	221.1	67.1	2.7584
75498.8	78312.9	63181	57632.3	78062.8	48384	1828.2	1585.1	2.7618
186138	104196	117075	86628.3	108089	52524	60.5	20.9	2.7618
154900	103507	98076	57613.6	104598	36098	-36.3	18.7	2.7652
185410	107811	112707	83669.3	110685	49540	50.6	95.7	2.7652
132461	92098.1	94258	48616.7	91027.5	35002	-25.3	51.7	2.76633
112891	89667.9	82509	196283	91013.6	141337	7327.1	3682.8	2.76633
130050	86844	98141	47455.1	82023.9	37916	12.1	-28.6	2.7686
115942	87271.2	87066	52347.9	84378.8	40658	0	14.3	2.77087
141375	93828.1	98746	47111.9	96699.7	31929	3.3	-38.5	2.772
150908	95241.5	103840	62692.3	100357	40940	38.5	46.2	2.77426
149953	101107	97197	64441.3	99637.3	42386	17.6	-36.3	2.78219
15520.5	71514.6	14223	8560.2	73903.5	7591	22	-13.2	2.78219
127973	93661.8	89544	41709.8	85070.8	32132	22	17.6	2.78333
114152	88933.5	84120	41978.2	89673.2	30679	-31.9	-41.8	2.78446
143458	93099.4	100985	58482.6	92176.9	41580	-3.3	1.1	2.78446
188378	103369	119432	97883.5	105357	60887	46.2	8.8	2.78672
103093	89783.3	75251	52466.7	93150.3	36913	-6.6	33	2.79352
140390	91951.9	100059	54263	85817.2	41439	-31.9	3.3	2.79352
50423.2	72058.7	45859	43258.6	73733.9	38449	1015.3	657.8	2.79465
155764	91880.4	111103	75072.8	86709.3	56741	-36.3	17.6	2.79805
128298	91407.7	91985	51349.1	89308	37681	-47.3	-13.2	2.79919
44985	89819.2	32823	64312.6	98086.8	42970	172.7	179.3	2.80258
125606	89696.1	91773	56684.1	87992.1	42218	-49.5	47.3	2.80258
52903.5	84138.2	41207	70341.7	99673.8	46250	9630.5	4818	2.80258
20771.2	70740.8	19243	29911.2	70378.8	27853	258.5	176	2.80485
29108.2	94770.6	20129	53922	98325.9	35940	3039.3	1733.6	2.81051
121490	92008.3	86535	42249.9	86563	31987	-7.7	19.8	2.81618
122570	87427.6	91879	58447.4	84711.7	45217	-9.9	-17.6	2.81731
141502	91904.3	100904	57719.2	96595.7	39160	37.4	-48.4	2.82411
137653	91593.3	98492	58796.1	92395.5	41704	19.8	24.2	2.82524
6175.5	67351.9	6009	3753.2	66263.4	3712	35.2	23.1	2.82524
144364	94568.6	100044	74900.1	109159	44968	-24.2	-25.3	2.82637
120491	90459.9	87293	54971.4	102982	34983	-2.2	14.3	2.82864
174196	106295	107401	107122	111731	62833	234.3	124.3	2.83544
13651.5	68170.1	13124	5808	70072.4	5432	-33	2.2	2.83544
122718	93638.8	85888	54751.4	89574.8	40058	6.6	14.3	2.83657
92457	111261	54460	141071	109707	84272	1785.3	907.5	2.83657
121016	88209.6	89910	33482.9	79956.8	27444	50.6	36.3	2.8377
68680.5	76614.8	58749	93152.4	78349.5	77918	4453.9	2101	2.83883
141476	94227.4	98398	74324.8	92108.1	52883	44	-11	2.83997
137696	96345.5	93663	57416.7	99051.3	37989	3.3	18.7	2.84223
147083	92767.1	103908	47737.8	92102.7	33968	-20.9	48.4	2.84337
109873	85118.8	84595	31357.7	77831.3	26404	-58.3	23.1	2.8445
149513	102727	95384	56130.8	100401	36639	17.6	15.4	2.8479
151375	105517	94018	73417.3	98081.3	49056	39.6	-27.5	2.85356
153689	100822	99901	85550.3	99788.6	56185	36.3	-8.8	2.85469
82531.5	88283.6	61266	101116	93224.4	71084	81.4	663.3	2.85469
128942	87772.2	96276	46284.7	93989.2	32273	18.7	-55	2.86036
142051	91785.5	101426	56214.4	89523.4	41152	-11	18.7	2.86149
135771	93198.9	95472	52996.9	102298	33952	3.3	12.1	2.86262
86228.2	92761.9	60920	142346	89243	104532	7745.1	3874.2	2.87169
136612	93271	95989	57609.2	95717.4	39444	-27.5	62.7	2.87282
148350	93218.9	104295	55510.4	89978.7	40431	6.6	42.9	2.87395
13251.8	69283.3	12535	7901.3	67688.8	7650	-2.2	-12.1	2.87735
129786	89283.2	95266	43802	86568.4	33160	0	8.8	2.87848
13381.5	66852.4	13118	8276.4	65642.3	8263	335.5	313.5	2.87848
185557	128035	94979	90208.8	134310	44017	138.6	52.8	2.87848
15069	75438.2	13091	6492.2	79143	5376	20.9	23.1	2.88188
160580	99542.1	105722	62427.2	99306.5	41198	25.3	38.5	2.88641
141736	96229	96528	62708.8	96598.4	42544	46.2	83.6	2.88868
133185	94234.9	92624	59560.6	92525.3	42187	-2.2	16.5	2.88868
27926.2	70434.7	25984	17943.2	73772	15940	2223.1	1095.6	2.89321
5564.25	67730.1	5384	2051.5	72128.3	1864	-22	-17.6	2.89321
102684	107914	62360	152717	108554	92198	12273.8	7092.8	2.89434
103756	83925.2	81022	34339.8	78460.9	28683	14.3	50.6	2.89547
134464	91995.7	95790	67783.1	82554	53810	-16.5	-11	2.89661
155090	97665	104070	63750.5	101921	40992	-9.9	18.7	2.90114
138337	101874	88993	40742.9	111024	24050	17.6	33	2.90114
134747	89161.2	99043	57945.8	91615.1	41451	24.2	31.9	2.90114
136871	92184.3	97305	64399.5	94714.7	44560	-29.7	-6.6	2.90227
125510	90715.9	90672	47224.1	87586.8	35335	13.2	-113.3	2.9034
138606	98566.4	92158	98965.9	99680.8	65066	69.3	66	2.90454
116496	88453.4	86313	36609.1	84727	28317	14.3	19.8	2.9068
125704	100934	81619	32692	100206	21381	-3.3	30.8	2.91133
175395	105023	109449	96891.3	111542	56928	-41.8	41.8	2.91133
148720	96072.9	101449	55858	99007.7	36974	37.4	-3.3	2.91133
70669.5	92755.9	49931	46206.6	95523.7	31701	1728.1	1417.9	2.9136
132534	90832.3	95624	50605.5	89236.7	37165	-12.1	14.3	2.91473
145857	95272.5	100332	60610	97413.6	40776	55	37.4	2.91473
125454	91663.5	89695	57087.8	92476.1	40457	51.7	-31.9	2.91473
157812	97609.1	105957	98355.4	93063	69263	57.2	27.5	2.91587
111681	86727.7	84392	41050.9	79890.5	33675	-6.6	-20.9	2.91587
13233.8	68301.1	12698	3677.3	69651.9	3460	48.4	-18.7	2.9238
160748	97344.8	108221	63054.2	91591.2	45117	37.4	31.9	2.92946
145618	97651.2	97728	68999.7	91576.7	49379	23.1	4.4	2.92946
142476	95218.4	98062	50050	93428.2	35108	-27.5	4.4	2.93172
150909	114482	86389	262143	82804.2	207475	9807.6	4952.2	2.93286
7310.25	67514.7	7096	3777.4	67972.5	3642	0	9.9	2.93399
130540	94312.1	90710	47226.3	94211.1	32852	62.7	14.3	2.93512
164943	98549.6	109688	78796.3	108305	47680	37.4	18.7	2.93512
133872	89687.8	97822	52066.3	88802	38425	47.3	-17.6	2.93739
198040	113621	114228	167910	110128	99921	-15.4	18.7	2.93852
125335	93626.4	87731	46219.8	93035.9	32558	-15.4	-12.1	2.94079
165525	101201	107191	91720.2	100211	59983	9.9	-22	2.94079
117391	87774.2	87649	52322.6	92691.1	36994	-5.5	18.7	2.94305
106484	84884.2	82212	43059.5	84436.4	33421	-16.5	-15.4	2.94532
156220	102313	100066	105689	107815	64244	-59.4	11	2.94645
135310	100303	88409	51547.1	104952	32188	20.9	-34.1	2.94985
224332	127950	114903	245721	117183	137423	5784.9	3227.4	2.95098
143974	92803.9	101671	80045.9	91277.3	57472	53.9	-15.4	2.95325
108782	85978.8	82917	33232.1	84342.8	25822	0	-24.2	2.95551
197363	120171	107633	153270	126194	79597	7412.9	3593.7	2.96571
45551.2	86413.7	34546	37260.3	90638.5	26941	4868.6	2767.6	2.96684
174836	104796	109336	89402.5	107415	54546	6.6	12.1	2.96911
145317	101264	94046	51916.7	96004.9	35440	35.2	3.3	2.97024
129548	88852	95553	50624.2	97162.4	34146	-26.4	14.3	2.97477
117906	92547.7	83493	51235.8	91321.2	36769	-28.6	-16.5	2.97817
153814	100826	99978	54437.9	104156	34253	31.9	55	2.98157
147710	96366.4	100453	85516.2	91355.6	61347	860.2	371.8	2.98157
78501.8	80587.3	63840	80509	88231.4	59800	48.4	-29.7	2.98383
51845.2	85942.3	39535	78907.4	86827.5	59558	6466.9	3524.4	2.98383
131732	90507.1	95387	36374.8	87696.7	27183	22	-20.9	2.98497
11418.8	76104.9	9833	16855.3	73838.8	14960	658.9	330	2.99063
117788	87742.1	87978	48359.3	93422.8	33924	-8.8	-34.1	2.99856
6903	77345.7	5849	13362.8	74754.1	11715	4671.7	2058.1	3.00423
21765	71383.8	19982	8274.2	72089.6	7522	12.1	16.5	3.00649
59465.2	77319.1	50403	45698.4	81321	36828	51.7	191.4	3.00649
139842	90459.1	101313	62390.9	87828.4	46555	25.3	4.4	3.00989
144861	92874.3	102220	64821.9	85292.6	49807	0	-30.8	3.01215
130245	94707.9	90127	57597.1	97100.5	38874	62.7	-18.7	3.01329
141346	91600.9	101126	61638.5	96531.2	41847	2.2	0	3.01442
131400	93956.9	91653	52041	99703.5	34207	411.4	218.9	3.01442
122896	88515.8	90991	47301.1	91618.9	33835	-31.9	17.6	3.01669
128878	90760.1	93060	52608.6	91913.2	37511	-61.6	6.6	3.01895
59520	84101.3	46381	56548.8	86189.6	42998	2814.9	1685.2	3.02462
119616	92583.7	84671	92698.1	89162.1	68135	-8.8	-3.3	3.02688
14364.8	71216.3	13219	6359.1	75334.4	5532	40.7	39.6	3.02915
17240.2	68755.4	16433	10444.5	68190	10038	-5.5	1.1	3.03028
114099	89401	83641	52492	94560.6	36380	-6.6	20.9	3.03141
80430.8	82786.7	63671	92191	79621.4	75882	5296.5	2654.3	3.03141
195237	106827	119774	84082.9	98652.9	55857	41.8	17.6	3.03255
57855	76506.5	49559	75562.3	77858.8	63603	1181.4	610.5	3.03368
139594	93745.8	97588	64744.9	95103.1	44616	156.2	140.8	3.03708
127510	90044.9	92804	55462	92276.1	39390	4.4	28.6	3.03934
66980.2	75078.6	58467	72794.7	75946.8	62816	4419.8	2095.5	3.04274
137909	93043.1	97138	49669.4	92161.2	35320	27.5	-56.1	3.04387
104922	88991.1	77268	58862.1	85250.5	45250	15.4	12.1	3.04387
120917	86794.6	91301	63454.6	88172.4	47164	2.2	-37.4	3.04727
11936.2	70214	11141	6719.9	71020.1	6201	69.3	-1.1	3.04727
110432	85414.3	84731	68193.4	88601	50441	15.4	20.9	3.0484
129128	96453	87737	61466.9	86484.9	46578	17.6	-52.8	3.05407
23505.8	107756	14296	49265.7	103819	31099	4054.6	1712.7	3.05747
9528	70065.9	8912	13086.7	72688.4	11799	852.5	409.2	3.05747
125090	89231.9	91872	34962.4	82813.9	27668	-7.7	50.6	3.05973
6951	70137.1	6495	5025.9	70050.5	4702	4.4	-14.3	3.05973
46321.5	94026.1	32286	48880.7	84436.8	37939	3575	1942.6	3.06087
136680	96233	93081	78529	99312.6	51821	11	45.1	3.0654
137311	106451	84535	43470.9	112900	25234	23.1	-8.8	3.06653
66380.2	79908.4	54441	49020.4	80736.9	39791	1516.9	1181.4	3.06766
130302	90930.6	93912	48957.7	85277.8	37624	0	-31.9	3.06766
125510	89310.9	92099	45942.6	88265	34112	80.3	-4.4	3.07106
162044	99657.8	106562	63663.6	99838.7	41790	3.3	30.8	3.07219
147952	96367.1	100617	57605.9	106238	35536	-61.6	23.1	3.07446
69858	91507.5	50031	79158.2	95350.1	54407	734.8	537.9	3.07559
151484	94904.9	104606	60108.4	90176.4	43684	33	-8.8	3.08465
33237.8	92303.5	23599	28173.2	93685.8	19708	3287.9	2043.8	3.08465
11369.2	65342	11403	11514.8	66470	11353	649	437.8	3.08465
38814	77770.4	32708	7493.2	73141.9	6714	80.3	-7.7	3.08692
8753.25	65944.7	8699	6235.9	67249.6	6077	0	0	3.08919
37823.2	69323.1	35757	15427.5	67979.3	14873	532.4	574.2	3.09145
21989.2	99812.1	14438	43946.1	101069	28496	1629.1	1336.5	3.09372
165086	103572	104459	69817	103210	44332	13.2	-3.3	3.09598
141970	94190	98781	101546	88306.5	75362	207.9	110	3.09712
125188	90240.5	90916	56588.4	94214.8	39363	1.1	-23.1	3.09938
77870.2	83199.7	61338	94333.8	83676.4	73883	2422.2	1511.4	3.10165
171424	116742	96233	78865.6	115015	44938	-13.2	82.5	3.10505
135781	91378.5	97381	75883.5	87511.5	56828	11	-9.9	3.10618
182204	100791	118472	84531.7	101653	54498	-37.4	3.3	3.11071
56445.8	104454	35415	132968	105859	82319	4406.6	2754.4	3.11184
5301.75	66460.5	5228	4350.5	78371.2	3638	-7.7	-14.3	3.11298
143132	92569.6	101332	58923.7	90313.5	42758	-3.3	8.8	3.11298
83813.2	115811	47429	69190	87708.4	51699	29.7	-8.8	3.11524
187713	130018	94617	72904.7	126845	37667	27.5	-47.3	3.11637
59649.8	77460.6	50467	64929.7	79112.7	53787	2053.7	1177	3.11864
143792	92305.6	102091	52757.1	93264.2	37072	23.1	-30.8	3.12204
6177	67751.6	5975	5397.7	65182.2	5427	-23.1	8.8	3.12204
120916	93609.1	84654	206994	89427	151694	14760.9	6343.7	3.1243
12615	68438.5	12080	5275.6	77295.3	4473	-30.8	51.7	3.12657
8693.25	65522.8	8695	3609.1	65939.8	3587	15.4	18.7	3.1277
126216	91031.8	90866	54257.5	95738.4	37141	-47.3	52.8	3.12883
142862	93103.4	100561	59567.2	93142.7	41912	5.5	35.2	3.12883
8160	70226.4	7615	13224.2	73049.7	11864	1589.5	759	3.13223
117700	85048.2	90697	43293.8	81089	34990	9.9	12.1	3.13223
112900	85738.3	86298	43576.5	83660.4	34136	16.5	31.9	3.13337
161644	95711	110682	74448	97719.2	49929	-16.5	-14.3	3.1345
138780	93525.6	97247	42224.6	96147.9	28781	3.3	17.6	3.13676
23513.2	66885	23039	19135.6	65329.8	19196	17.6	6.6	3.1379
15031.5	66705.3	14768	4396.7	67417.4	4274	-2.2	15.4	3.14016
146146	94332.9	101532	74673.5	97846.7	50015	-7.7	18.7	3.14016
179644	102811	114512	113868	102454	72837	16.5	15.4	3.14016
153380	103796	96843	86967.1	105131	54213	-9.9	-33	3.14016
5795.25	64155	5920	3269.2	64845.7	3304	0	-2.2	3.14469
99636.8	90754.6	71950	124637	86628.3	94290	2640	1358.5	3.14809
87137.2	122145	46753	115608	118705	63826	4493.5	2194.5	3.15036
118967	89970.2	86658	56078	99419.1	36966	-9.9	-17.6	3.15149
113671	85787.5	86837	42158.6	83368.2	33141	50.6	-22	3.15262
58431.8	97165.3	39411	52338	97405.1	35214	4281.2	2537.7	3.15262
89635.5	85780.8	68481	77975.7	80804.1	63242	3637.7	2046	3.15376
170918	108901	102858	85523.9	95251.7	58843	42.9	0	3.15376
125288	92285.2	88973	35448.6	85470	27181	-31.9	61.6	3.15376
139082	93345.8	97646	51977.2	94592.7	36011	18.7	-28.6	3.15942
138546	93283.5	97335	64363.2	89285.3	47243	27.5	-40.7	3.16055
141525	91891.6	100934	64637.1	97774	43325	-28.6	-1.1	3.16055
30827.2	93036.8	21715	62343.6	106602	38327	4446.2	2703.8	3.16169
11826	67511.2	11480	4910.4	65715.3	4897	-6.6	-4.4	3.16169
143258	92738.6	101237	58895.1	90479.1	42659	8.8	5.5	3.16282
123160	89722.1	89960	67167.1	94442.3	46609	23.1	37.4	3.16395
143316	94576.1	99310	93992.8	93175.3	66111	163.9	405.9	3.16735
116476	107421	71060	218038	111438	128227	9435.8	4571.6	3.16735
139808	88082.1	104022	59670.6	89347.8	43768	77	3.3	3.16848
8390.25	67377	8161	2745.6	65862.2	2732	-18.7	-15.4	3.16962
5814	64102.7	5944	7425	64187.4	7581	113.3	57.2	3.17188
121468	92182.5	86356	52318.2	97782	35065	18.7	50.6	3.17301
148370	97103.9	100136	66386.1	94113.5	46228	-30.8	-7.7	3.17301
137643	91358.7	98738	45776.5	97358.6	30814	47.3	-23.1	3.17755
133965	92887.4	94518	63237.9	88556.6	46799	29.7	-5.5	3.17868
127914	97604.7	85887	57385.9	100068	37583	19.8	47.3	3.18208
7905.75	84054.4	6164	23423.4	91340.9	16806	1919.5	820.6	3.18661
155074	104640	97123	95696.7	111135	56432	189.2	74.8	3.19114
6372.75	70417.2	5931	2883.1	68434.2	2761	5.5	14.3	3.19227
124346	88153.3	92443	57068	82897.6	45116	-20.9	-11	3.19227
127852	90413.1	92674	53098.1	87945.8	39568	-41.8	1.1	3.19567
5772.75	65829.6	5747	1873.3	62990.6	1949	1.1	18.7	3.1968
138883	90845.6	100190	52999.1	87492.1	39699	-59.4	75.9	3.1968
114927	89205.1	84433	69852.2	84546.1	54146	11	18.7	3.19794
192631	118237	106771	73295.2	123878	38776	-28.6	-8.8	3.19794
129031	88342.7	95720	49877.3	86031.3	37995	-2.2	-18.7	3.19907
151071	92608.5	106908	90849	94974.9	62689	52.8	23.1	3.19907
27035.2	68242.6	25963	12835.9	66630.8	12625	204.6	284.9	3.20133
55471.5	91723.8	39634	82892.7	90175.7	60243	15042.5	6425.1	3.20247
23370.8	76291.4	20076	11903.1	75232.1	10369	16.5	6.6	3.2036
120046	89810.1	87600	30094.9	83593.3	23594	68.2	67.1	3.2036
19390.5	67843.5	18731	20561.2	68041.8	19804	804.1	440	3.20473
15365.2	64991.4	15494	8471.1	64976.8	8544	300.3	177.1	3.20587
133436	93367.3	93661	51089.5	93499.1	35810	6.6	38.5	3.207
140236	100726	91243	72691.3	112015	42529	88	-25.3	3.2104
156379	99282.5	103225	81231.7	109652	48550	50.6	-20.9	3.21153
150034	98474.8	99849	63424.9	98572.7	42168	62.7	37.4	3.21266
6828.75	66192.7	6761	2820.4	68610.9	2694	-18.7	-6.6	3.21493
33123	87413.9	24833	40579	89319.1	29774	2689.5	1944.8	3.21493
74274	79897.9	60923	148076	78589.8	123481	3867.6	1635.7	3.21833
8227.5	66790.2	8073	3512.3	66700.1	3451	-5.5	-23.1	3.21946
150494	94001.2	104922	53806.5	92623.3	38071	15.4	-26.4	3.22173
130448	92429.7	92492	76071.6	105823	47111	84.7	127.6	3.22512
138554	93141.2	97489	51148.9	87744.3	38203	42.9	-29.7	3.22739
131275	90509.7	95053	44790.9	89784.6	32694	19.8	-49.5	3.22966
135520	93180.7	95314	64704.2	92927.2	45632	38.5	73.7	3.22966
122552	91797.4	87492	47346.2	93873.1	33054	56.1	85.8	3.23079
140619	93730.8	98320	63879.2	93016.4	45007	-6.6	11	3.23419
34491.8	82102.7	27532	48592.5	79811.5	39901	3319.8	1602.7	3.23419
139640	94846.6	96487	68238.5	94111.4	47519	20.9	48.4	3.23532
160308	108391	96926	67744.6	100154	44329	2.2	0	3.23645
139496	93079.4	98217	51619.7	92191	36695	6.6	24.2	3.23645
64060.5	98106.4	42793	108781	100991	70591	7980.5	4246	3.23645
262143	116143	147920	256166	168609	99568	1922.8	1215.5	3.23872
136984	93352.8	96166	64891.2	92093.9	46178	0	27.5	3.24098
62112	74067	54958	55359.7	74116	48951	5138.1	2566.3	3.24212
160978	94217.7	111973	53235.6	93887.2	37160	-20.9	0	3.24325
140800	98532.8	93649	70131.6	96622.6	47568	-4.4	29.7	3.24325
110967	89177.5	81549	35291.3	87501.9	26432	-11	16.5	3.24551
130402	91449.1	93451	46745.6	90177.8	33972	28.6	39.6	3.25458
151039	100229	98759	66064.9	103185	41960	60.5	9.9	3.25571
75492.8	86635.5	57107	66113.3	85080.3	50926	6111.6	2844.6	3.25571
129394	94574.2	89665	81732.2	88782.1	60332	63.8	-9.9	3.25684
12606	68102.1	12131	6250.2	67861.7	6036	45.1	6.6	3.25798
12001.5	70833.1	11104	6886	72881.3	6192	-40.7	-8.8	3.25911
167757	120364	91341	73662.6	116055	41597	-2.2	-28.6	3.26137
259087	123146	137881	262143	107271	160154	-46.2	11	3.26364
93654.8	85769.6	71561	55559.9	81207.3	44838	26.4	-17.6	3.26477
106352	87470.4	79683	59523.2	81757.9	47713	508.2	203.5	3.26591
73956.8	83267.4	58208	62772.6	86487.5	47566	1767.7	1300.2	3.26591
136793	91734.9	97726	48356	87666.6	36149	3.3	42.9	3.27044
135004	93623	94503	58282.4	94991.2	40210	-22	6.6	3.27837
120670	89429.1	88430	54791	90375.1	39732	31.9	-24.2	3.28063
38234.2	98259.7	25501	61144.6	95798.9	41829	5123.8	2784.1	3.28176
76677	80261.7	62609	78872.2	79532.4	64992	10028.7	4787.2	3.2829
187050	126336	97031	73813.3	158521	30516	38.5	3.3	3.28403
132406	90778.6	95588	61448.2	102991	39101	71.5	15.4	3.28856
11200.5	67709.2	10841	5203	71082.7	4797	-16.5	4.4	3.29083
21204.8	65584.7	21189	5814.6	69360.3	5494	-40.7	16.5	3.29649
141375	93118	99499	52991.4	99062.8	35057	12.1	27.5	3.29876
126780	88917.8	93442	48985.2	96821	33157	27.5	4.4	3.29989
140787	92325.3	99936	42407.2	86054	32296	41.8	9.9	3.30329
117616	87412.4	88181	44679.8	84915.3	34483	0	-39.6	3.30442
172420	97472.6	115927	73403	105031	45801	12.1	34.1	3.30555
149957	95952	102422	76758	98396.3	51124	-1.1	-23.1	3.30669
146975	97227.9	99068	52531.6	102456	33602	7.7	-28.6	3.30669
132807	92445.4	94149	58461.7	88261.6	43409	-3.3	-11	3.30782
21347.2	69337	20177	6821.1	71319	6268	-13.2	-27.5	3.30895
9528	65187.1	9579	5813.5	69372.5	5492	52.8	8.8	3.31009
46359.8	86871.2	34974	56129.7	110383	33325	7346.9	3946.8	3.31122
6039.75	66491	5953	3763.1	66780	3693	-16.5	22	3.31235
69018	80600.9	56118	48859.8	91079.3	35157	9212.5	4606.8	3.31235
132358	94457.2	91832	63175.2	93278.3	44386	24.2	48.4	3.31575
151230	103748	95530	79817.1	101840	51364	50.6	57.2	3.31688
13398.8	64885.9	13533	5926.8	64866.2	5988	-11	36.3	3.32028
130298	105729	80765	231954	101209	150197	9174	4932.4	3.32368
9229.5	65186.4	9279	4452.8	68711.7	4247	-29.7	-30.8	3.32481
144323	93992.5	100629	55884.4	93764.5	39060	33	23.1	3.32594
154022	98182.1	102809	78036.2	98624.6	51855	56.1	50.6	3.32821
18948.8	72591.6	17107	10062.8	73128.8	9018	48.4	-19.8	3.32821
11744.2	70142.3	10973	5145.8	70952.1	4753	42.9	-45.1	3.32821
132172	93802.1	92344	62505.3	101174	40488	19.8	30.8	3.32934
172188	102498	110095	98563.3	103003	62711	8.8	4.4	3.33048
159712	108906	96110	58832.4	138027	27934	40.7	-74.8	3.33274
85582.5	94240.7	59515	76155.2	95064.9	52500	11343.2	5897.1	3.33274
117196	92147	83351	64717.4	90830.3	46695	1.1	-25.3	3.33954
116342	90459	84288	46779.7	90936.9	33713	-3.3	37.4	3.33954
168942	111789	99042	62872.7	125722	32774	49.5	17.6	3.34067
143036	91710.7	102213	66962.5	89749	48897	110	57.2	3.3418
124006	88206.3	92135	34007.6	86788.2	25680	-7.7	16.5	3.34294
153216	97204.9	103299	66732.6	97009.6	45082	-26.4	18.7	3.34633
10605.8	67311.5	10326	4417.6	68931.4	4200	-25.3	3.3	3.34633
181925	107585	110821	90406.8	97526	60752	33	-30.8	3.34747
127495	89412.4	93449	47116.3	86191.6	35825	-33	9.9	3.3486
140770	90188.2	102292	57261.6	87192.9	43039	39.6	-11	3.34973
18457.5	69683.2	17359	5935.6	74420.4	5227	-28.6	18.7	3.35313
16949.2	71603.6	15513	6229.3	74824.7	5456	71.5	72.6	3.35313
130586	90283.4	94791	49369.1	93058.4	34768	55	-4.4	3.36106
5895	65127.2	5932	3718	82541.6	2952	2.2	-14.3	3.36333
135004	94998.7	93134	71551.7	95843	48926	18.7	57.2	3.36673
145011	93367.8	101785	63518.4	89417.5	46554	-13.2	-6.6	3.36786
138078	88871.6	101822	43102.4	89433.6	31585	28.6	5.5	3.36899
137106	91447.7	98257	65410.4	85235.2	50293	9.9	-5.5	3.37239
112665	89652.7	82358	52187.3	86711.1	39443	11	34.1	3.37352
135141	92052	96213	73158.8	91763.2	52249	90.2	15.4	3.37352
136860	90100.7	99547	51282	89895.1	37386	40.7	-39.6	3.37579
73107.8	90129.4	53159	70463.8	86195.4	53575	1784.2	777.7	3.38032
135554	95834.7	92698	55677.6	97150.8	37559	19.8	-36.3	3.38032
131534	93258.2	92434	40065.3	90005.1	29173	-31.9	26.4	3.38145
16224	70883.7	15000	16923.5	79894.7	13882	212.3	105.6	3.38145
113238	87785	84538	35886.4	84886	27706	16.5	3.3	3.38259
128836	93006.2	90783	55114.4	97526.1	37036	9.9	-14.3	3.38372
10535.2	65774.8	10497	2209.9	65003.6	2228	-12.1	-17.6	3.38598
10944	72162.8	9939	5470.3	72571.2	4940	-28.6	-33	3.38712
46263.8	106920	28357	97196	115274	55258	341	289.3	3.38712
131073	93657.7	91717	74895.7	115418	42527	1410.2	666.6	3.39165
75402.8	86418.7	57182	112457	82254.6	89600	1159.4	889.9	3.39618
156710	98727.4	104025	79687.3	95196.5	54859	103.4	47.3	3.39958
134278	91148.5	96546	44203.5	88374.6	32780	-37.4	2.2	3.39958
118967	94634.3	82387	157433	83161	124067	10513.8	4687.1	3.40071
59388.8	82046.1	47438	65819.6	122607	35182	8.8	-2.2	3.40298
60707.2	78515	50672	63453.5	76869.5	54098	4381.3	2185.7	3.40637
209294	149636	91664	137078	118618	75735	3268.1	1558.7	3.40637
16710	65006.9	16846	11308	66939	11071	150.7	143	3.40637
148534	98424.3	98902	59381.3	95657	40683	3.3	39.6	3.41204
153702	103527	97298	59202	98438.7	39414	45.1	27.5	3.41317
27953.2	66876.4	27393	6428.4	66147.2	6369	-8.8	-44	3.41317
137728	91338.1	98821	67277.1	84666.1	52076	14.3	-1.1	3.41544
157268	98629.5	104499	83548.3	90334.1	60613	42.9	2.2	3.41657
189104	102422	121000	108277	101533	69889	100.1	69.3	3.41657
5334	64330	5434	2103.2	66330.8	2078	8.8	-8.8	3.4177
80664.8	83058.8	63647	144201	80495.1	117403	3394.6	1569.7	3.4211
125077	105760	77506	198562	118336	109966	4985.2	2543.2	3.4211
10038	66222.1	9934	4963.2	69265	4696	27.5	19.8	3.42223
5199	64045.4	5320	6413	69456.7	6051	29.7	-25.3	3.4245
66284.2	105060	41348	112241	103981	70742	336.6	272.8	3.4245
133170	92073.1	94788	66332.2	100771	43139	48.4	68.2	3.4279
69126	75944.5	59652	77831.6	75380.5	67667	4826.8	2063.6	3.42903
7650	65768.1	7623	5701.3	65150.9	5735	369.6	156.2	3.43356
11878.5	68684.4	11334	7428.3	71823.7	6778	36.3	-1.1	3.43923
140356	96119.6	95697	67006.5	94020.9	46706	42.9	-31.9	3.44036
8074.5	65997.8	8018	1445.4	62982.5	1504	-6.6	-12.1	3.44149
9663	66569.4	9513	2801.7	65716.6	2794	5.5	16.5	3.44829
48946.5	75770.8	42335	62509.7	72303.4	56659	5954.3	2649.9	3.44942
122188	91690	87335	39398.7	90120.2	28651	59.4	36.3	3.44942
111492	86618.9	84355	34050.5	82174.6	27156	-13.2	40.7	3.45055
61426.5	76112.1	52891	71824.5	73332.9	64188	5658.4	2636.7	3.45055
57545.2	89679.4	42053	76540.2	92574.3	54185	10187.1	4360.4	3.45282
126742	92590.5	89709	49303.1	94092.3	34340	-26.4	-37.4	3.45395
153598	100890	99774	70024.9	99446.4	46147	7.7	26.4	3.45395
169428	101507	109388	75409.4	109677	45060	45.1	12.1	3.45509
134194	88720.2	99127	40205	91314.3	28855	-4.4	35.2	3.45622
70085.2	75889	60524	36865.4	72736.4	33216	4.4	34.1	3.45735
138564	104793	86656	57901.8	106046	35783	127.6	39.6	3.45848
117298	89681.5	85717	48325.2	98416.4	32180	-7.7	22	3.46188
126184	92501.9	89399	54168.4	90718.1	39132	45.1	33	3.46188
78516.8	79883.2	64415	73274.3	81629.6	58828	3621.2	2047.1	3.46302
202753	110777	119949	126973	112031	74277	5.5	62.7	3.46415
136534	95376.4	93817	56492.7	85414.8	43345	-38.5	31.9	3.46528
71935.5	80599.8	58491	115676	78992.8	95970	2932.6	1294.7	3.46641
152112	93639	106460	75255.4	94604.8	52132	-12.1	-17.6	3.46755
11464.5	64625.6	11626	5315.2	66223.8	5260	-15.4	-6.6	3.46755
135980	93669.3	95139	46831.4	92675.8	33117	15.4	-13.2	3.46981
98814	87369	74121	154519	81946.8	123575	8314.9	3868.7	3.46981
159818	102730	101955	91931.4	110278	54633	-22	-17.6	3.47208
130223	90337.9	94471	62359	92680.8	44095	-15.4	-2.2	3.47208
122840	90057.9	89392	46613.6	86320.1	35390	4.4	9.9	3.47661
154091	95733.3	105486	72287.6	101390	46725	4.4	16.5	3.47661
76441.5	97772.6	51238	19904.5	94622.2	13786	-1.1	27.5	3.47774
26719.5	118694	14753	262143	115450	148807	194.7	62.7	3.48341
50735.2	76970.8	43198	48689.3	80020.6	39876	581.9	481.8	3.48794
45647.2	103496	28905	52947.4	81554	42548	5798.1	3212	3.4902
152535	96153.8	103964	78213.3	93901.2	54587	19.8	37.4	3.4902
30525	77063.3	25959	43577.6	74642.6	38261	188.1	102.3	3.4902
11516.2	72563.1	10401	19957.3	74483	17560	2318.8	1048.3	3.49247
152548	94155.4	106180	78905.2	104307	49576	-22	2.2	3.497
124149	93126	87368	32564.4	87257.4	24458	27.5	-8.8	3.497
112696	93667.4	78850	122438	84828.3	94592	423.5	125.4	3.497
23952	77364.1	20290	17047.8	104562	10685	2622.4	1072.5	3.50153
153992	98391.7	102570	57627.9	94043.7	40159	-22	-14.3	3.50153
137190	90511.6	99334	54866.9	91165.7	39442	-9.9	-31.9	3.50266
133783	88557	99005	55034.1	98770.8	36516	19.8	0	3.50493
143338	93801.4	100146	55372.9	94245.4	38505	53.9	5.5	3.50606
24270.8	89520.9	17768	12949.2	109544	7747	-7.7	-9.9	3.50719
134586	95781.5	92087	46618	103267	29585	-5.5	35.2	3.50719
183201	114727	104651	74202.7	128632	37805	25.3	-27.5	3.51626
148065	94720	102445	70763	91645.2	50603	37.4	-15.4	3.51626
156046	109335	93535	58496.9	107079	35802	-19.8	51.7	3.51852
16941.8	67274.3	16504	5386.7	66158.7	5336	40.7	25.3	3.52305
71991.8	86994.3	54234	81164.6	86632	61400	4983	2740.1	3.52645
49566.8	83840.7	38745	61499.9	85725.2	47016	10382.9	4439.6	3.52985
149818	90208	108843	68097.7	98517.7	45300	80.3	82.5	3.53098
107965	86849.9	81469	56541.1	86465.5	42855	-25.3	-1.1	3.53212
22034.2	75874.1	19032	6048.9	74473.2	5323	-2.2	-17.6	3.53212
165428	102196	106085	60473.6	98768.8	40126	64.9	11	3.53212
38790	69666.8	36490	16474.7	69384.1	15561	8.8	8.8	3.53552
155598	99102.7	102896	64523.8	105941	39915	-5.5	4.4	3.53778
155325	97041.7	104897	64260.9	92938.2	45314	-9.9	28.6	3.54005
134968	94200.1	93899	72197.4	93982.1	50345	38.5	74.8	3.54231
6629.25	66664.8	6517	3060.2	71549.5	2803	-8.8	-4.4	3.54458
139928	94261.1	97286	62935.4	97937.4	42114	69.3	-35.2	3.54571
51102	83280	40214	57065.8	78590	47587	4793.8	2824.8	3.54571
127585	88840.4	94117	44678.7	85635.9	34192	-17.6	-6.6	3.54798
146284	101369	94574	54701.9	100317	35736	33	17.6	3.55024
127510	87229.8	95799	53419.3	83428	41963	51.7	73.7	3.55137
63662.2	74669.7	55875	99358.6	77138.5	84414	3778.5	1832.6	3.55251
57186.8	96272.5	38929	76233.3	96205.1	51931	9070.6	4708	3.55364
20109.8	75369.6	17486	9817.5	75676.3	8502	7.7	-6.6	3.55477
136183	95945.7	93020	51672.5	95118.5	35602	44	3.3	3.55477
118425	90283.2	85964	47204.3	89877.4	34420	23.1	23.1	3.55591
29442	75427.5	25581	33443.3	75478.4	29038	6498.8	2708.2	3.5593
59361	81749.2	47588	55939.4	84756.2	43254	10285	4792.7	3.56044
130850	91792.1	93422	57230.8	88752.4	42260	16.5	47.3	3.56044
177254	117472	98888	134285	112553	78190	6825.5	3027.2	3.5627
51317.2	98294	34215	106819	90176.3	77631	6070.9	3166.9	3.56384
38599.5	96555.5	26199	69694.9	106646	42829	508.2	358.6	3.57063
126569	92011.6	90150	48675	94489.5	33760	9.9	-16.5	3.57063
62167.5	81644.2	49902	56736.9	78418.9	47416	1846.9	834.9	3.57063
128664	87045.8	96870	50287.6	89182.5	36954	680.9	262.9	3.57177
25212.8	73778.5	22396	18360.1	73074.7	16466	1340.9	591.8	3.5729
134029	93137.5	94309	50661.6	95844.8	34641	-33	-14.3	3.57403
5512.5	67262.6	5371	3935.8	72372.8	3564	-26.4	20.9	3.5763
128077	90505.3	92742	61831	85763.6	47248	16.5	61.6	3.57856
122021	90272.5	88585	50690.2	93396.9	35569	-74.8	-27.5	3.57856
101810	95877.9	69591	118565	98538.5	78855	8475.5	3941.3	3.57969
135016	97798.2	90476	51341.4	91899.3	36613	13.2	-3.3	3.58083
150608	100930	97793	77467.5	100024	50757	-36.3	-24.2	3.58309
154684	91930.1	110273	79312.2	86742.8	59922	-20.9	-7.7	3.58423
6183.75	64562.4	6277	1582.9	66927.1	1550	9.9	14.3	3.58536
96982.5	83903.3	75752	54104.6	79168.5	44788	-7.7	-19.8	3.58649
126590	90748.4	91420	53152	93053.6	37434	-15.4	22	3.58649
123787	92570.3	87636	57555.3	97333	38753	-11	17.6	3.58989
142063	90518	102855	62752.8	106320	38681	-36.3	-7.7	3.59216
121167	91863.8	86441	60513.2	90250.6	43942	62.7	46.2	3.59669
51005.2	77141.1	43332	47965.5	77635.6	40490	4649.7	2333.1	3.59895
106194	93923.3	74098	125963	86076	95905	39.6	-8.8	3.60009
145988	95384.4	100304	69527.7	110553	41216	100.1	71.5	3.61141
183868	115796	104062	62499.8	115752	35386	63.8	0	3.61255
52587	70795.8	48680	25272.5	68996.4	24005	64.9	52.8	3.61708
150792	97043.3	101834	56206.7	104960	35095	-12.1	39.6	3.61821
200521	111344	118025	110134	110456	65345	51.7	26.4	3.62048
71364.8	85793.8	54514	98084.8	99359.9	64695	6846.4	3624.5	3.62048
136379	87215.4	102479	48678.3	88949.7	35865	8.8	1.1	3.62274
42162	68772.2	40178	18019.1	67291.6	17549	23.1	9.9	3.62501
69513.8	77437.6	58830	75879.1	78211	63582	7718.7	3188.9	3.62841
74959.5	83890.5	58559	179398	83785.4	140323	6351.4	2978.8	3.63067
150212	98084.1	100366	84000.4	94154.9	58468	62.7	-39.6	3.6318
86223.8	79507.5	71072	110428	76202.2	94971	1591.7	1395.9	3.63407
143992	91737.2	102866	65442.3	103198	41559	19.8	-9.9	3.6386
118028	90301.1	85659	39980.6	92503.8	28325	19.8	-26.4	3.63973
77571	110937	45825	92260.3	107348	56325	12215.5	6923.4	3.64427
106453	93840.6	74344	117863	97803.9	78977	6297.5	3231.8	3.64653
112489	86236.1	85487	44540.1	85530.4	34128	6.6	35.2	3.64993
142257	102056	91351	66991.1	112133	39153	-45.1	24.2	3.65673
62940.8	72041.6	57257	14854.4	70758.7	13758	16.5	-23.1	3.65786
133535	91968.6	95156	50218.3	86453.4	38068	-16.5	-25.3	3.65786
20279.2	100600	13211	37525.4	116830	21050	2354	938.3	3.65786
133764	88759.8	98765	44031.9	85857.6	33610	-23.1	2.2	3.66126
128824	92727.4	91048	57796.2	86521.4	43778	0	6.6	3.66126
28208.2	71192.5	25967	43853.7	70624.6	40694	478.5	387.2	3.66352
127457	98318.5	84959	75816.4	94150.6	52774	-17.6	-5.5	3.66692
120116	86074.9	91454	39719.9	88663.9	29359	24.2	-3.3	3.67485
152823	95558.7	104809	64922	92281.4	46106	7.7	-31.9	3.67485
129734	88586	95977	58358.3	86929.9	43996	71.5	40.7	3.67598
126442	101961	81272	225113	94879.4	155492	8773.6	3819.2	3.67825
124276	91053.3	89448	47548.6	91995	33873	-17.6	-59.4	3.67825
56142	72946	50439	59260.3	70270	55268	1052.7	606.1	3.67825
110954	86986.3	83593	47879.7	85001.9	36915	26.4	-18.7	3.68052
72411	79876.2	59411	103462	79632.4	85147	365.2	732.6	3.68165
12561	89526.7	9195	17678.1	81917	14143	1536.7	908.6	3.68278
7134.75	65782.6	7108	2988.7	67703.9	2893	17.6	-1.1	3.68391
40112.2	76102.1	34543	49359.2	75998.6	42564	2862.2	1317.8	3.68391
141959	94405.2	98548	59878.5	91326.2	42969	78.1	55	3.68505
187420	102530	119797	110157	102748	70262	-34.1	5.5	3.68845
150492	100296	98335	60075.4	109647	35907	26.4	-26.4	3.68845
133153	93837.2	92994	43877.9	94074.7	30567	67.1	-20.9	3.68958
133778	92678.9	94598	58270.3	98230.3	38876	15.4	-19.8	3.69298
152584	97544.1	102515	69164.7	103401	43837	12.1	4.4	3.69751
128689	87728.2	96135	40812.2	82490.4	32424	19.8	-22	3.69977
132062	89369.7	96843	50400.9	92551.6	35689	3.3	-14.3	3.70091
76889.2	87744.9	57428	81680.5	101274	52857	3977.6	1980	3.70317
160796	101133	104198	74399.6	94925.6	51365	36.3	49.5	3.70317
125697	90528.9	90995	40485.5	86685.1	30608	46.2	41.8	3.7043
8999.25	68308.4	8634	9766.9	68115.8	9397	927.3	524.7	3.7111
124198	96543.3	84309	53884.6	92577.8	38145	-36.3	-60.5	3.71223
132541	92704.1	93698	57069.1	108787	34380	-12.1	-14.3	3.71223
117703	87811.1	87845	35768.7	84300.3	27807	73.7	-42.9	3.71677
55476.8	76686.9	47410	65370.8	74273	57681	2130.7	1207.8	3.71677
5429.25	66062.3	5386	4780.6	70658.9	4434	-12.1	4.4	3.7179
65244.8	74332.1	57524	41103.7	72014.4	37406	36.3	-66	3.71903
141530	92385.6	100398	56133	87674.5	41959	18.7	57.2	3.72243
17511	73606.6	15591	7610.9	73351.2	6800	12.1	-17.6	3.7247
71661.8	91293.8	51443	75026.6	86198.7	57042	4010.6	2011.9	3.73149
33024.8	77049.1	28090	43529.2	75069.9	38001	4207.5	1908.5	3.73489
149909	99601.1	98638	92813.6	102296	59461	28.6	-22	3.73716
133320	94557	92402	53445.7	92222.7	37980	-7.7	16.5	3.74055
95493.8	83045.1	75360	44414.7	75631.7	38486	-4.4	-40.7	3.74282
37032.8	74296.8	32666	41060.8	72558.1	37087	1152.8	536.8	3.74395
194511	117299	108675	77804.1	133596	38167	45.1	-2.2	3.74622
153788	96127.8	104846	55926.2	88648.7	41345	31.9	-4.4	3.74622
9483	66114.7	9400	19872.6	66904.9	19466	99	41.8	3.74735
75503.2	78510.2	63026	89302.4	76628.8	76375	3070.1	1569.7	3.74735
129250	93765.7	90337	50400.9	98569.8	33510	-31.9	-72.6	3.74735
123431	91394	88509	38777.2	86524.2	29371	-27.5	67.1	3.74848
127299	87644.1	95188	45301.3	80803.1	36742	-1.1	8.8	3.75075
23884.5	71263.1	21965	26406.6	72188.8	23973	35.2	-11	3.75075
[truncated: 18,001 more rows]
