# Supplementary material for: N-chlorination mediates protective and immunomodulatory effects of oxidized human plasma proteins
Source: eLife. 2019 Jul 12;8:e47395. doi: 10.7554/eLife.47395 (PMC6650281; doi:10.7554/eLife.47395)
Supplement: Figure 8—source data 1. [file elife-47395-fig8-data1.zip › Figure 8 Source Data 1/scale values/buffer 3.csv]

FSC-A	FSC-H	FSC-W	SSC-A	SSC-H	SSC-W	FITC-A	PE-A	Time
79540.5	81843.3	63692	151472	80759.5	122919	5885	2670.8	0.001383
16938.8	67140.3	16534	14127.3	65742.2	14083	233.2	185.9	0.00414901
137146	88811.4	101203	52781.3	92592.6	37358	15.4	-91.3	0.00414901
13178.2	78108.9	11057	15970.9	83101.9	12595	1294.7	668.8	0.00553202
101760	84203.8	79200	141456	78475.9	118131	7829.8	3550.8	0.00829802
130787	92581.4	92581	49855.3	101403	32221	-11	-15.4	0.01383
123872	87288.9	93002	37538.6	86569.4	28418	-23.1	30.8	0.01383
62007.8	75572.1	53773	59598	77621.1	50319	5915.8	3069	0.015213
71701.5	88642.5	53011	71501.1	98958.8	47352	4186.6	1950.3	0.017979
101266	90097.1	73660	37785	90972.7	27220	48.4	11	0.0235111
145746	102170	93487	100529	103769	63490	7.7	9.9	0.0235111
156735	106476	96470	94196.3	115024	53669	9.9	-4.4	0.0290431
163178	113382	94319	86629.4	117194	48444	1332.1	1067	0.0304261
15683.2	72092.1	14257	6667.1	72352.2	6039	-27.5	9.9	0.0318091
5892.75	64407.5	5996	4310.9	65021.7	4345	215.6	178.2	0.0345751
120662	87086.6	90803	46425.5	83611.6	36389	31.9	-61.6	0.0345751
41736.8	75235.4	36356	22129.8	72143.4	20103	741.4	507.1	0.0373411
16534.5	71318	15194	6939.9	73594.4	6180	11	-1.1	0.0387241
66588	79006.3	55235	83320.6	76939.9	70971	5723.3	2728	0.0428731
105845	87763.8	79038	51409.6	84992.3	39641	-31.9	-44	0.0456391
129377	88868.6	95409	61758.4	91842.3	44069	-13.2	-41.8	0.0470221
189487	111551	111323	127335	124467	67046	-27.5	-22	0.0484051
148405	102148	95213	69891.8	109677	41763	-6.6	0	0.0497881
43841.2	76179.4	37716	73177.5	72796.5	65879	8101.5	3435.3	0.0525541
65589	90912.6	47281	82396.6	84540.6	63874	1647.8	1208.9	0.0567032
31182.8	92818.9	22017	62026.8	96877.7	41960	7510.8	3316.5	0.0567032
6038.25	64957.8	6092	4073.3	67977.5	3927	-40.7	17.6	0.0580862
160784	94328.9	111706	81529.8	94034.6	56821	1624.7	764.5	0.0594692
103266	94883.2	71326	102954	93956.8	71812	3637.7	2103.2	0.0622352
9482.25	64819.9	9587	3600.3	67801.5	3480	58.3	13.2	0.0622352
96543	82255.9	76919	47350.6	82524.5	37603	-36.3	12.1	0.0650012
37267.5	67312.4	36284	23119.8	67317.4	22508	28.6	22	0.0650012
21028.5	66463.6	20735	10535.8	68397.6	10095	101.2	171.6	0.0663842
27908.2	66837	27365	6684.7	65191.7	6720	-14.3	-48.4	0.0677672
110702	88384.3	82084	46179.1	95741.6	31610	-41.8	-46.2	0.0719162
121732	87657.7	91011	42808.7	95370.4	29417	19.8	31.9	0.0746822
29604.8	73084.6	26547	73708.8	72159.6	66943	-26.4	-1.1	0.0746822
142535	91652.2	101920	83836.5	91990.4	59727	-19.8	34.1	0.0802142
75747	82547.4	60137	74822	81878.4	59888	4308.7	2190.1	0.0815972
147142	98067.1	98332	66324.5	103157	42136	7.7	14.3	0.0843632
117216	91473.7	83979	44781	90503.8	32427	3.3	67.1	0.0843632
46197	104923	28855	150657	114531	86208	12129.7	5837.7	0.0871292
102408	118717	56533	244781	141685	113223	21807.5	11003.3	0.0885122
161140	101042	104515	146285	99641.5	96214	146.3	82.5	0.0912782
120535	88038.8	89726	52343.5	85169.8	40277	56.1	44	0.0926613
131447	92257.3	93375	70924.7	88723.2	52389	15.4	-2.2	0.0940443
119998	88916.5	88445	47554.1	112509	27700	12.1	7.7	0.0968103
5352.75	66653.6	5263	3434.2	69080.3	3258	14.3	14.3	0.100959
126760	89345.8	92980	49225	83208.9	38770	-8.8	-2.2	0.102342
138871	95972.1	94830	55101.2	105823	34124	-2.2	45.1	0.105108
53037	90530.6	38394	85615.2	97321.5	57653	6330.5	3613.5	0.11064
127598	90590.1	92309	76456.6	103047	48625	55	6.6	0.112023
7614.75	66922.4	7457	5383.4	69354.5	5087	5.5	-13.2	0.118938
11556	69897	10835	9374.2	70299.5	8739	-6.6	-51.7	0.121704
84862.5	82731.6	67224	77623.7	85785.2	59301	5876.2	2868.8	0.123087
130213	87942	97037	52635	83914.8	41107	-18.7	7.7	0.12447
20385	64883.5	20590	8743.9	67022.3	8550	245.3	279.4	0.127236
7239.75	82129.9	5777	16386.7	94802.2	11328	-1.1	11	0.128619
7150.5	65022.2	7207	3459.5	63991.5	3543	6.6	-15.4	0.132768
17653.5	71949	16080	5075.4	82803.4	4017	-33	-31.9	0.135534
134620	91247	96688	48460.5	90634	35041	41.8	-3.3	0.135534
74058.8	74082.5	65515	26418.7	78935.7	21934	8.8	3.3	0.136917
116612	91756.9	83288	39305.2	89671.6	28726	7.7	-52.8	0.136917
129353	87903.2	96439	65280.6	90609.7	47216	40.7	18.7	0.1383
118229	93220.1	83118	53579.9	90999.9	38587	24.2	11	0.1383
131494	89612.9	96165	50135.8	90105.6	36465	-27.5	18.7	0.1383
107315	85177.4	82569	54970.3	80768.9	44603	45.1	92.4	0.141066
130135	90828.4	93897	39707.8	89752.7	28994	27.5	0	0.142449
130760	98462.7	87033	85213.7	106686	52346	85.8	15.4	0.146598
128038	90012.8	93221	52767	94129.7	36738	11	37.4	0.150747
120854	86469.4	91596	36418.8	83686.6	28520	48.4	42.9	0.15213
115937	87196.8	87137	36380.3	82464.7	28912	45.1	31.9	0.154896
54648	78700.2	45507	24335.3	83586.9	19080	347.6	196.9	0.157662
36489.8	78760.1	30363	31416	94643.7	21754	5013.8	2989.8	0.157662
115954	88155.1	86202	46184.6	89211.1	33928	14.3	-2.2	0.159045
57033	74584.2	50114	42258.7	71242.1	38874	7901.3	3392.4	0.160428
7693.5	81480.5	6188	30317.1	80743.8	24607	1249.6	518.1	0.161811
54432.8	75597.7	47188	58556.3	72236.2	53125	3609.1	1811.7	0.163194
122086	101219	79047	234891	104246	147668	56.1	9.9	0.164577
111080	89881.8	80992	50757.3	82823.2	40163	-18.7	-73.7	0.164577
7308	65545	7307	3051.4	65803.4	3039	-12.1	13.2	0.167343
29859.8	74511.2	26263	26700.3	94107.3	18594	6.6	15.4	0.168726
129007	88797.5	95212	64284	95185.6	44260	-16.5	30.8	0.168726
133024	90576.5	96249	62907.9	92220.8	44705	45.1	8.8	0.172875
32970	69156.4	31244	26733.3	76130.6	23013	25.3	16.5	0.172875
68479.5	76978.9	58300	68325.4	74644.5	59988	3818.1	1702.8	0.174258
43676.2	81227.2	35239	59672.8	87556.6	44665	3907.2	2549.8	0.175641
68394.8	76682.4	58453	64838.4	74779.1	56824	6044.5	2707.1	0.18394
71759.2	81779.5	57506	97131.1	80542.4	79034	12026.3	5091.9	0.18394
5375.25	64166.2	5490	3569.5	66875.6	3498	23.1	18.7	0.185323
5554.5	65459.4	5561	2583.9	64460.8	2627	4.4	17.6	0.186706
131230	91018.3	94490	48002.9	90618.7	34716	50.6	-1.1	0.190855
8483.25	72249.3	7695	18220.4	73896.4	16159	1411.3	609.4	0.190855
73134.8	79012.2	60661	119914	75285	104386	1061.5	1238.6	0.192238
48684	87042.8	36655	62352.4	92595.4	44131	8228	4490.2	0.193621
126495	93746.2	88430	82288.8	113976	47316	14.3	-56.1	0.195004
125132	87545.7	93673	60981.8	88009.3	45410	45.1	-33	0.195004
144086	95550.6	98825	81162.4	103748	51269	34.1	7.7	0.196387
14079.8	68548.4	13461	6316.2	79253	5223	-18.7	2.2	0.196387
107448	83341.8	84492	42242.2	83680	33083	11	11	0.199153
76089.8	88547.1	56316	119088	83743.6	93196	7339.2	4426.4	0.204685
22644	76708.2	19346	10721.7	77908.6	9019	8.8	-26.4	0.204685
127826	91349.1	91705	47067.9	96190.7	32068	50.6	1.1	0.204685
146110	93917.9	101956	55834.9	89362	40948	17.6	29.7	0.206068
150370	103926	94824	87032	104273	54700	22	-9.9	0.208834
193095	118962	106376	69205.4	117147	38716	1061.5	502.7	0.2116
168612	101044	109360	99289.3	99716.9	65255	75.9	30.8	0.212983
22943.2	71281.4	21094	10283.9	95652.2	7046	-7.7	-37.4	0.214366
123764	91221.6	88915	61403.1	94522.7	42573	-3.3	19.8	0.218515
57233.2	77636.2	48313	62176.4	74887.8	54412	6891.5	3076.7	0.224047
149619	98434.3	99614	63530.5	95465.5	43613	-40.7	-24.2	0.228196
124002	88132.3	92209	47973.2	81789.1	38440	-12.1	-26.4	0.229579
10629	68238.9	10208	9109.1	68132.2	8762	400.4	273.9	0.236494
130618	91856.7	93191	47363.8	96428.5	32190	-8.8	12.1	0.237877
15675	69037.4	14880	10186	70379.5	9485	-27.5	27.5	0.23926
8652	67445.9	8407	6074.2	66579.5	5979	3.3	22	0.23926
14668.5	64661	14867	6702.3	64179.1	6844	37.4	26.4	0.240643
108571	87060.6	81728	45052.7	83910.9	35187	50.6	-1.1	0.242026
124659	90638	90135	62935.4	92673.7	44506	15.4	24.2	0.244792
44866.5	74161.9	39648	12120.9	74960.4	10597	28.6	-34.1	0.244792
111383	89911.1	81187	46514.6	86724.9	35150	-47.3	-34.1	0.244792
74520	81543.9	59891	75970.4	88146.8	56483	3015.1	1772.1	0.251707
169832	101389	109776	88757.9	114844	50650	53.9	7.7	0.25309
108292	85624.8	82885	49120.5	86337	37286	-2.2	6.6	0.254473
135603	93407.5	95141	51295.2	89668.8	37490	-6.6	44	0.255856
59112.8	76055	50937	56534.5	77281.8	47942	5189.8	2414.5	0.255856
10292.2	66922.6	10079	5221.7	66461.3	5149	37.4	16.5	0.261388
8178.75	63924	8385	7403	63904.5	7592	67.1	62.7	0.262771
113114	90452.2	81955	46750	85999.2	35626	2.2	9.9	0.262771
116474	90314.6	84518	51184.1	98216.9	34153	2.2	-2.2	0.264154
72443.2	103115	46042	133079	96732.2	90161	6202.9	4199.8	0.264154
132144	94088.5	92043	49623.2	101771	31955	-18.7	8.8	0.26692
149167	98401.5	99346	73607.6	113904	42351	111.1	26.4	0.269686
16227.8	68910.9	15433	26106.3	68030.6	25149	609.4	383.9	0.272452
120877	88438.4	89574	60684.8	83414.6	47678	-39.6	-2.2	0.272452
165909	107631	101021	104917	120643	56993	-13.2	-13.2	0.276601
41629.5	83588.1	32639	44023.1	101356	28465	4712.4	3021.7	0.276601
16464	77518.8	13919	39659.4	77113.7	33705	3008.5	1224.3	0.277984
133495	93733.5	93336	66965.8	94980.5	46206	2.2	15.4	0.279367
112646	90291.6	81761	55016.5	89628.2	40228	8.8	44	0.28075
80079	80652.5	65070	99893.2	78621.8	83267	5530.8	2880.9	0.282133
135882	91538.7	97283	52938.6	93090.3	37269	51.7	14.3	0.283516
5738.25	64141.6	5863	1820.5	64947.4	1837	-12.1	-4.4	0.287665
142972	100371	93352	61453.7	110075	36588	-34.1	-5.5	0.289048
128616	91009	92617	74841.8	90685.8	54086	52.8	12.1	0.293197
155700	95600.8	106735	66398.2	110231	39476	11	63.8	0.298729
9436.5	69611.7	8884	5300.9	73679.7	4715	15.4	5.5	0.301495
5353.5	65874.4	5326	2905.1	68068.9	2797	-53.9	-46.2	0.305644
58837.5	85917.4	44880	92819.1	90563.9	67168	4737.7	2819.3	0.305644
13539.8	79375.7	11179	18613.1	85416.2	14281	1472.9	640.2	0.307027
113244	93871.3	79061	61310.7	101932	39419	7.7	-27.5	0.312559
39034.5	86658.7	29520	60107.3	92713.1	42488	4941.2	3055.8	0.316708
57895.5	84954.5	44662	46681.8	85607	35737	3052.5	2383.7	0.320857
51906.8	74253.2	45813	7822.1	70893.3	7231	2.2	11	0.320857
118709	95829.5	81183	62016.9	94583.3	42971	73.7	39.6	0.323623
6381.75	64373.5	6497	5846.5	63934	5993	223.3	177.1	0.325006
67419	84903.4	52040	91704.8	82264.1	73057	1216.6	987.8	0.333304
11766.8	67984.3	11343	8482.1	65715	8459	9.9	7.7	0.338836
23502.8	71131.3	21654	24823.7	71610.4	22718	894.3	467.5	0.342985
23915.2	67717	23145	17932.2	68517.1	17152	289.3	238.7	0.342985
73222.5	79886.6	60069	113902	75252.4	99195	13209.9	5677.1	0.342985
17374.5	67616.1	16840	4865.3	69572.8	4583	-46.2	14.3	0.344368
87003.8	87585.1	65101	78646.7	87485.2	58915	1674.2	1633.5	0.348517
119280	88013	88818	49115	83354.1	38616	41.8	-17.6	0.348517
90831.8	88272.6	67436	135099	86108.3	102822	694.1	2079	0.3499
145097	99799.5	95282	55058.3	99110.1	36407	113.3	36.3	0.3499
123668	89883.1	90169	46611.4	90291	33832	1.1	4.4	0.351283
131828	92813.4	93084	70079.9	111683	41123	94.6	33	0.354049
184773	113122	107046	94978.4	134697	46211	88	62.7	0.355432
34222.5	66789.9	33580	12822.7	67292.5	12488	-8.8	-12.1	0.36373
121203	97966.9	81080	50282.1	135570	24307	16.5	35.2	0.36373
162020	98598.9	107690	93006.1	102903	59233	-41.8	14.3	0.365113
123758	87984.3	92182	51571.3	88288.6	38281	317.9	127.6	0.365113
70632	84345	54881	99322.3	85433.6	76190	6424	2825.9	0.369262
159326	99929.7	104489	68374.9	106951	41898	51.7	-8.8	0.373411
177418	110352	105366	117134	124303	61756	100.1	39.6	0.374794
61164.8	81415.5	49235	64884.6	78594.5	54104	4057.9	2214.3	0.374794
97940.2	88955.9	72155	43264.1	89454.7	31696	35.2	19.8	0.381709
4978.5	62877.4	5189	7054.3	62197	7433	135.3	93.5	0.383092
140126	92469.3	99312	56729.2	91129.4	40797	-16.5	20.9	0.385858
5778	64563.9	5865	1702.8	65489.9	1704	12.1	-4.4	0.387241
124658	94499.8	86451	51868.3	90347.7	37624	63.8	-13.2	0.387241
130493	90544.4	94451	64792.2	88057.5	48221	16.5	61.6	0.396922
137978	97565.2	92682	72344.8	104278	45467	28.6	38.5	0.398305
123919	89207	91037	47031.6	88079.8	34994	42.9	17.6	0.402454
143311	100111	93816	72798	106762	44687	39.6	64.9	0.402454
115214	92411.1	81707	192963	80650.2	156801	8239	4093.1	0.406603
5780.25	63913.4	5927	7052.1	66099.3	6992	181.5	95.7	0.407986
167763	98782.7	111300	62892.5	103801	39708	6.6	0	0.409369
143972	97469.3	96803	79182.4	91685.3	56599	-13.2	-30.8	0.409369
6433.5	64488.5	6538	3902.8	65248.4	3920	16.5	17.6	0.409369
60291.8	76478.9	51665	67114.3	74197.1	59280	3118.5	1632.4	0.412135
166969	103533	105691	98307	110297	58412	-5.5	31.9	0.416284
89925	97949.5	60167	182489	94461.6	126608	16407.6	6893.7	0.417667
154736	105418	96196	130286	97247.6	87801	2087.8	818.4	0.41905
117842	93332.7	82746	61201.8	121580	32990	23.1	48.4	0.421816
4941	63109.2	5131	7400.8	63793.1	7603	1793	717.2	0.427348
5340.75	64961.3	5388	2520.1	67938	2431	2.2	25.3	0.431497
11087.2	66551.9	10918	12369.5	87279	9288	-3.3	23.1	0.434263
151822	111501	89235	112422	118982	61923	134.2	70.4	0.435646
134170	91302.2	96306	61744.1	98497.2	41082	23.1	30.8	0.438412
138715	91339.2	99528	53444.6	89645.6	39071	-45.1	-15.4	0.439795
130472	123023	69504	37260.3	162988	14982	-8.8	-56.1	0.443944
115124	90938.2	82966	62469	90145.7	45415	1.1	-55	0.453625
139380	96101.1	95050	64323.6	82287.6	51229	-9.9	-14.3	0.453625
126055	91946.6	89847	52444.7	96787.4	35511	16.5	7.7	0.456391
8361	66049.5	8296	2790.7	68782	2659	6.6	-13.2	0.459157
51608.2	75303.9	44914	36997.4	74305.5	32631	1664.3	1103.3	0.459157
79665	96147.9	54301	72714.4	97318.8	48967	1292.5	1134.1	0.459157
122555	88879.6	90367	46865.5	88681	34634	66	-61.6	0.463306
139390	94720.6	96442	56696.2	97723.5	38022	26.4	-12.1	0.464689
135716	91015.9	97722	45695.1	88190.2	33957	-42.9	-23.1	0.464689
152236	94828.6	105210	72081.9	107954	43759	59.4	92.4	0.466072
118572	88178.6	88125	56277.1	83978.7	43918	14.3	-18.7	0.466072
10228.5	65777.1	10191	2712.6	66432.4	2676	9.9	-2.2	0.467455
150586	94734.6	104173	60098.5	92736.6	42471	6.6	-14.3	0.470221
150002	94718	103787	116695	94391.5	81021	16.5	17.6	0.471604
133547	94526.9	92589	50782.6	97105.3	34273	-11	12.1	0.471604
116956	89046.6	86077	56609.3	87122.7	42583	114.4	36.3	0.472987
13046.2	67637	12641	6578	70903.9	6080	22	6.6	0.475753
139323	93099.8	98074	76781.1	91336.8	55092	-28.6	30.8	0.477136
18120.8	69362.9	17121	6073.1	72430.7	5495	-11	9.9	0.477136
52812	75357.3	45929	83470.2	78200.8	69952	365.2	640.2	0.478519
140038	91252.8	100573	121283	102269	77720	8.8	-8.8	0.478519
115640	91812.8	82544	54047.4	91099.8	38881	-7.7	60.5	0.478519
134638	92760.6	95123	63540.4	97448.8	42732	24.2	-2.2	0.479902
117477	94777.6	81232	70072.2	95664	48004	19.8	-19.8	0.479902
123754	86200.8	94087	51950.8	91072.3	37384	-45.1	-3.3	0.481285
10445.2	67642.3	10120	6171	71126	5686	-20.9	4.4	0.484051
7545	86901.4	5690	23410.2	89338.6	17173	2747.8	1127.5	0.485434
142028	95629.6	97333	64017.8	107282	39107	30.8	19.8	0.492349
125067	90681.1	90387	46767.6	93948.1	32624	52.8	-2.2	0.493732
262143	149772	114706	211477	152209	91055	2882	1333.2	0.493732
130410	90188.7	94763	54925.2	87803.1	40996	-11	0	0.496498
112922	90982	81340	40872.7	89748.5	29846	51.7	-78.1	0.499264
72100.5	87243.2	54161	95825.4	85704.7	73275	5064.4	2139.5	0.499264
6000	65942.6	5963	6668.2	67035.9	6519	-18.7	3.3	0.500647
191641	103900	120879	91575	119126	50379	51.7	8.8	0.500647
127497	86491.1	96607	38321.8	78650.2	31932	-4.4	49.5	0.504796
122553	94708.2	84804	92345	110618	54710	48.4	-4.4	0.504796
119146	97557.2	80039	69316.5	97345.5	46666	-2.2	26.4	0.506179
136907	88660.5	101199	67054.9	89161.6	49287	73.7	27.5	0.510328
125047	89012	92067	51929.9	89494	38028	58.3	23.1	0.510328
122643	91727.5	87624	73119.2	102263	46859	20.9	5.5	0.511711
145738	94099.2	101500	74633.9	97275.5	50282	6.6	40.7	0.513094
133569	94033.5	93090	67973.4	98400.8	45271	621.5	270.6	0.517243
18036.8	65801.4	17964	5139.2	68400.2	4924	-9.9	-39.6	0.518626
137467	90321.4	99744	67086.8	93638.3	46953	-31.9	26.4	0.521392
126693	97157.1	85459	45463	99487.9	29948	282.7	134.2	0.52969
158991	101568	102588	81452.8	116833	45690	717.2	393.8	0.531073
183836	126738	95061	123519	127149	63665	4182.2	2149.4	0.536605
124182	86609	93967	35357.3	84377.5	27462	-1.1	-66	0.536605
138862	95746.8	95047	66545.6	111259	39198	69.3	60.5	0.537988
149242	97499.5	100316	62874.9	96252.5	42810	-33	-42.9	0.539371
111170	86814	83922	43231.1	83839.7	33793	-56.1	17.6	0.542138
20412.8	69527	19241	15182.2	69269.1	14364	27.5	14.3	0.550435
144036	97220.7	97094	80131.7	106530	49296	51.7	37.4	0.554585
24692.2	68081.6	23769	24919.4	66827	24438	1729.2	755.7	0.564266
119914	88724.3	88574	52949.6	87746.4	39547	-7.7	28.6	0.565649
27743.2	66456.4	27359	40606.5	65206	40812	1263.9	578.6	0.571181
8820.75	66552.7	8686	5667.2	66369.8	5596	354.2	225.5	0.572564
30509.2	72068	27744	47022.8	70820.6	43514	469.7	258.5	0.572564
6972.75	63920.3	7149	12017.5	63041.6	12493	342.1	195.8	0.572564
200178	122136	107412	166309	125143	87094	8419.4	3603.6	0.572564
125754	86717	95038	57295.7	92739.5	40489	36.3	-4.4	0.573947
103108	95830.8	70513	120582	97279	81235	4645.3	2196.7	0.573947
129385	88772.4	95518	77766.7	96081	53044	189.2	81.4	0.580862
141343	101741	91045	62604.3	119075	34456	70.4	42.9	0.583628
124724	93569.2	87357	55963.6	97027.3	37800	45.1	6.6	0.585011
249261	119839	136313	103180	148844	45430	-3.3	-75.9	0.586394
168984	119080	93001	81512.2	121730	43884	-60.5	-22	0.58916
120202	87087	90456	68994.2	92874.7	48685	8.8	14.3	0.591926
89029.5	88734.3	65754	107999	86135.4	82171	5430.7	2938.1	0.593309
131909	88947.5	97190	42791.1	84731.5	33097	26.4	25.3	0.597458
131672	88730.2	97253	45471.8	93776.8	31778	45.1	40.7	0.598841
118040	85994.8	89957	38615.5	85283.6	29674	-41.8	-17.6	0.598841
22652.2	76958.9	19290	8633.9	90402.8	6259	39.6	-17.6	0.600224
137888	97518.5	92666	61072	98380.5	40683	-14.3	49.5	0.600224
136245	92720.2	96300	67577.4	106920	41421	-24.2	-62.7	0.605756
184054	115214	104694	146793	122729	78386	-3.3	7.7	0.607139
21253.5	71093.8	19592	37389	73371.8	33396	216.7	85.8	0.609905
259490	128625	132213	215130	130156	108322	99	49.5	0.611288
26386.5	71046.2	24340	31280.7	71626.2	28621	2454.1	1091.2	0.61682
262143	154486	111206	242151	138991	114177	15052.4	6309.6	0.618203
131164	96449.9	89124	57345.2	101400	37063	-26.4	-37.4	0.619586
66863.2	92302.1	47474	107288	85274.9	82454	8938.6	3928.1	0.620969
9954.75	63444	10283	5833.3	64272.2	5948	179.3	190.3	0.625118
126312	94548.3	87553	75984.7	106432	46788	36.3	49.5	0.634799
121467	92870.2	85716	56173.7	91527	40222	1.1	-18.7	0.637565
45411.8	73189.5	40663	36336.3	71018.9	33531	3146	1354.1	0.638948
225352	132532	111435	189492	117788	105431	11261.8	5151.3	0.640331
23496.8	66881.6	23024	8639.4	71237	7948	-27.5	-31.9	0.640331
6606	68675.6	6304	5306.4	70754.9	4915	6.6	-3.3	0.643097
120343	86629.9	91040	48379.1	89046	35606	34.1	-38.5	0.64448
162531	105000	101444	62548.2	127879	32055	0	-52.8	0.645863
201262	155765	84678	82751.9	166275	32616	88	60.5	0.647246
5018.25	63637	5168	3784	70291.5	3528	2.2	-12.1	0.648629
92858.2	97629.8	62333	86061.8	96858.1	58231	8823.1	4708	0.65831
138530	99880.8	90895	47164.7	95651.7	32315	-55	-39.6	0.65831
16365.8	67835.4	15811	18978.3	67215.8	18504	312.4	185.9	0.65831
107628	92232.9	76475	156454	86859.2	118046	7623	4066.7	0.659693
103979	93506.6	72876	41420.5	98955	27432	997.7	414.7	0.659693
62727.8	74288.9	55337	45923.9	73121.2	41160	2033.9	1415.7	0.663842
17386.5	68144.3	16721	15932.4	67916.3	15374	169.4	117.7	0.670757
137451	93811.7	96022	65214.6	89731.3	47630	53.9	-44	0.674906
165169	105834	102278	105644	110818	62476	163.9	16.5	0.676289
17196.8	70013.4	16097	8321.5	69322.2	7867	-6.6	-13.2	0.677672
7013.25	74288.1	6187	9218	75016.9	8053	-37.4	6.6	0.681821
118099	89329.9	86642	39055.5	98496.9	25986	-22	27.5	0.683204
77061	77691.7	65004	40483.3	73595.4	36050	-14.3	55	0.68597
134221	93601.5	93976	68766.5	90198.6	49964	8.8	31.9	0.687353
136640	87376.4	102486	51541.6	86072.5	39244	35.2	6.6	0.690119
127631	87089.7	96044	38264.6	82373.9	30443	-12.1	5.5	0.691502
130766	93365.7	91788	43849.3	86743	33129	-17.6	1.1	0.694268
119904	88518.2	88773	47891.8	86995.9	36078	69.3	-1.1	0.695651
144578	98503.3	96190	53626.1	89196.7	39401	-22	-39.6	0.698417
133124	91066.4	95803	66147.4	106001	40896	17.6	1.1	0.702566
19202.2	76250.5	16504	11487.3	79842.1	9429	-7.7	13.2	0.703949
51694.5	90429.5	37464	63559.1	91252.6	45647	6714.4	3741.1	0.706715
130978	97414.9	88116	82274.5	93969	57380	889.9	443.3	0.712247
75044.2	82187.5	59840	123517	77346	104657	3063.5	1906.3	0.712247
121459	86528.4	91992	50107.2	87368.3	37586	42.9	17.6	0.712247
17891.2	71139.5	16482	21125.5	71379.7	19396	2315.5	961.4	0.715013
123542	89979.7	89981	62099.4	90052.6	45193	14.3	0	0.716396
98826	88337.8	73317	135306	86024.3	103080	6540.6	3400.1	0.719162
100738	95869.4	68864	211512	101196	136979	8152.1	3716.9	0.721928
8684.25	66917.2	8505	5480.2	71758.3	5005	19.8	31.9	0.728843
140666	93773.2	98308	59331.8	116102	33491	30.8	80.3	0.731609
158828	110547	94158	177318	98658.6	117787	7660.4	3230.7	0.732992
33339	84411.4	25884	82143.6	89069.5	60440	8967.2	3820.3	0.739907
151482	102740	96628	87076	105148	54272	3.3	-11	0.739907
82809	88592	61258	154527	93111.4	108763	27966.4	12408	0.744056
101846	113772	58666	150269	121794	80858	4866.4	2321	0.746822
141590	93512.6	99230	94167.7	90573	68137	195.8	44	0.746822
159440	100367	104109	51206.1	103989	32271	-23.1	-49.5	0.748205
13559.2	67411.5	13182	9095.9	71976.4	8282	18.7	-61.6	0.750971
167632	100771	109019	95736.3	107099	58583	-1.1	18.7	0.750971
8775.75	66327.7	8671	4746.5	65667.4	4737	18.7	-51.7	0.75512
74622.8	82406.2	59346	96460.1	80760.5	78276	7818.8	4145.9	0.756503
122387	93478.9	85803	61298.6	101585	39546	22	-7.7	0.757886
62536.5	105610	38807	104054	99252.1	68707	14073.4	6939.9	0.762035
165224	112413	96324	61961.9	126954	31986	29.7	-1.1	0.763418
130082	101959	83612	59716.8	107354	36455	-13.2	56.1	0.763418
120676	89613.5	88253	46384.8	83701.6	36318	16.5	45.1	0.764801
117488	87512.1	87984	56447.6	76242.2	48521	22	5.5	0.766184
7008	65554.7	7006	6762.8	66617.6	6653	23.1	-29.7	0.767567
154586	94940.1	106709	50733.1	98862.5	33631	-4.4	7.7	0.76895
127067	87989.3	94642	43582	83166.6	34343	5.5	17.6	0.771716
8544.75	68584	8165	6564.8	68475.4	6283	-2.2	2.2	0.773099
122577	86824.8	92522	57647.7	94615.6	39930	-9.9	-5.5	0.773099
29182.5	81748.4	23395	7890.3	83268.7	6210	-33	-4.4	0.777248
9194.25	66499.8	9061	3896.2	69442.9	3677	-31.9	-68.2	0.78278
139532	101214	90347	78083.5	109931	46550	51.7	-3.3	0.785546
125083	97087.9	84433	68398	98915	45317	59.4	73.7	0.788312
7562.25	71597.8	6922	4405.5	72652	3974	5.5	2.2	0.789695
156034	96467.8	106003	69911.6	93206	49157	-5.5	5.5	0.792461
86847.8	92310.1	61658	30133.4	89508.3	22063	90.2	45.1	0.793844
6880.5	67604.3	6670	7280.9	72373.9	6593	19.8	-15.4	0.795227
230335	171286	88129	121746	155598	51278	603.9	198	0.797993
86870.2	81599.7	69769	97572.2	80048.2	79883	5465.9	2630.1	0.800759
8256.75	65178.8	8302	5197.5	69415.8	4907	-12.1	-3.3	0.800759
117976	89184.9	86693	46858.9	93657.8	32789	24.2	0	0.804908
121683	89493.8	89108	46695	95820	31937	-49.5	-68.2	0.806291
65697.8	90114.2	47779	108375	82637	85948	3561.8	1736.9	0.815972
107810	85196.2	82931	55165	86158.4	41961	41.8	-11	0.817355
118519	87907.5	88357	46105.4	84297.6	35844	59.4	-61.6	0.821504
119114	93611	83390	202048	84272.1	157127	19430.4	8787.9	0.82427
154586	97781.2	103608	67805.1	101849	43630	324.5	137.5	0.825653
28686.8	72643.5	25880	10904.3	78306.4	9126	38.5	2.2	0.827036
149799	97897.2	100281	47141.6	101634	30398	12.1	0	0.829802
24564.8	74683.4	21556	22661.1	74397.2	19962	-11	-9.9	0.831185
7307.25	68944.4	6946	6032.4	68068.1	5808	42.9	-7.7	0.832568
143369	94318.8	99618	79317.7	96629.2	53795	30.8	-6.6	0.847781
158204	109724	94492	210270	101327	135998	5824.5	3192.2	0.847781
135556	95718	92812	55753.5	93936.9	38897	27.5	20.9	0.847781
131696	87558.8	98572	59869.7	96077.7	40838	0	-24.2	0.849164
117314	86682	88695	42188.3	82886.7	33357	1.1	30.8	0.858845
110367	89131.4	81150	34585.1	91342.4	24814	-15.4	36.3	0.861611
139360	89082	102525	61136.9	82555.5	48533	1092.3	458.7	0.862994
141493	96699.2	95894	81402.2	92709.4	57543	49.5	-3.3	0.864377
42422.2	74450	37343	52496.4	72655.9	47352	2170.3	1024.1	0.864377
23093.2	66907.1	22620	23054.9	67545.5	22369	468.6	436.7	0.86576
137920	90867.8	99471	93541.8	94471.6	64891	4964.3	2066.9	0.867143
5478.75	65128.9	5513	3833.5	69133.8	3634	7.7	4.4	0.867143
62256.8	89022	45832	81339.5	90594.4	58841	7476.7	4353.8	0.868526
55641	81646.3	44662	83438.3	79110.7	69121	569.8	605	0.868526
25265.2	91268	18142	36173.5	95024.3	24948	3832.4	2548.7	0.868526
86014.5	129477	43537	191753	144706	86843	821.7	719.4	0.868526
139148	93228.3	97816	61746.3	92878.1	43569	34.1	-20.9	0.872675
122054	89601	89273	57944.7	95313.1	39842	45.1	-12.1	0.874058
10496.2	64102.3	10731	10068.3	65551	10066	200.2	152.9	0.875441
119386	87427.5	89492	37463.8	85850.1	28599	26.4	64.9	0.878207
42962.2	74804.7	37639	10563.3	77941.5	8882	72.6	11	0.883739
123472	96448	83899	53288.4	97654.2	35762	13.2	-11	0.883739
130156	90845.9	93894	37720.1	90088.4	27440	-4.4	59.4	0.886505
129447	89899.3	94366	61930	93257.1	43521	12.1	-25.3	0.887888
129123	95254.3	88838	253517	90695.4	183190	19083.9	8059.7	0.887888
143576	93630.2	100495	53007.9	106158	32724	-1.1	-70.4	0.887888
35535	69794.2	33367	18977.2	69748.8	17831	1584	833.8	0.890654
123512	86539.8	93535	61176.5	89560.5	44766	-23.1	-7.7	0.892037
146300	98362	97476	116208	94545.6	80552	58.3	16.5	0.897569
5241	66090.9	5197	2660.9	68790.8	2535	-11	8.8	0.903102
143690	111020	84821	212345	108128	128702	106.7	165	0.904485
77034	78923.5	63967	56642.3	83711.7	44344	2678.5	2236.3	0.90725
106304	85450.2	81530	45860.1	83054.4	36187	-14.3	31.9	0.90725
33192	73668.1	29528	31768	74790.7	27837	2712.6	1192.4	0.908633
157130	108582	94838	139992	116666	78639	-12.1	18.7	0.911399
116344	86003.2	88656	36406.7	84818.7	28130	-33	72.6	0.916932
25390.5	71110.8	23400	12310.1	73662.8	10952	23.1	-29.7	0.918315
147914	98013.3	98902	153513	118501	84899	51.7	12.1	0.918315
8794.5	65413.3	8811	7233.6	66872.8	7089	117.7	56.1	0.919698
146722	92520.9	103929	74862.7	95674.8	51280	19.8	-42.9	0.92108
141708	94439.3	98338	91238.4	88665.1	67438	510.4	212.3	0.92108
189820	102383	121505	116582	111722	68387	67.1	-20.9	0.92523
6933.75	67903.5	6692	3846.7	71456.2	3528	-4.4	6.6	0.930762
19672.5	76482	16857	7459.1	73278.3	6671	-29.7	25.3	0.932145
17090.2	69840.2	16037	28352.5	70207.4	26466	453.2	177.1	0.934911
80163	93699.8	56068	96790.1	89476.2	70893	2535.5	1754.5	0.936294
107772	90956.4	77652	50611	114941	28857	-14.3	1.1	0.940443
120166	88653.5	88831	53051.9	87398.7	39781	23.1	-57.2	0.940443
73057.5	76480.3	62603	61252.4	73308.7	54758	6596.7	2805	0.941826
97293	85489	74585	35756.6	77746.1	30141	39.6	24.2	0.943209
18283.5	65659.9	18249	9458.9	66562.7	9313	4.4	169.4	0.943209
139803	97124.4	94334	87436.8	95418.4	60054	56.1	20.9	0.945975
18469.5	73035.5	16573	9917.6	72161.6	9007	25.3	17.6	0.950124
131413	93211.4	92395	54829.5	97474.7	36864	64.9	8.8	0.950124
117130	87223.8	88006	70643.1	86345.4	53618	31.9	49.5	0.955656
17879.2	73903.1	15855	11444.4	73337.3	10227	16.5	20.9	0.959805
132574	91434.2	95023	52210.4	91667.2	37327	-20.9	23.1	0.959805
60976.5	88007.5	45407	67257.3	84085.7	52420	5065.5	3274.7	0.961188
10143	65477.9	10152	5383.4	66056.3	5341	-19.8	29.7	0.962571
130082	89157.1	95618	63167.5	99386.5	41653	11	1.1	0.962571
5248.5	64124.9	5364	2092.2	67577.3	2029	-15.4	-7.7	0.963954
28158.8	97070.7	19011	53575.5	109442	32082	251.9	396	0.965337
135620	95188.7	93372	53464.4	100041	35024	122.1	37.4	0.965337
147781	95852.7	101040	102518	98295.7	68351	25.3	18.7	0.969486
11058.8	67025.5	10813	3536.5	73835	3139	3.3	-14.3	0.973635
139968	102103	89840	59746.5	115934	33774	0	22	0.977784
143634	95180.9	98898	74617.4	103666	47172	34.1	4.4	0.979167
124737	91000.6	89832	58766.4	99079.4	38871	19.8	-15.4	0.984699
121701	88767.9	89850	41220.3	92082.1	29337	12.1	-37.4	0.987465
13300.5	65548.3	13298	13147.2	65711.9	13112	343.2	157.3	0.988848
40377.8	79752.8	33180	131584	74865.2	115187	12.1	-5.5	0.991614
7061.25	63497	7288	2803.9	64839.9	2834	1.1	-41.8	0.992997
59610.8	75638.5	51649	54497.3	80467.2	44385	1075.8	811.8	0.997146
24408.8	91143.1	17551	38951	95883	26623	12926.1	7485.5	0.998529
134706	90034.8	98052	56356.3	89939.5	41065	6.6	-16.5	0.998529
125023	97182.9	84310	69494.7	94717.7	48084	6.6	35.2	0.998529
180919	116457	101812	97978.1	107538	59710	53.9	59.4	0.999912
107527	87878.3	80189	49580.3	82339.8	39462	31.9	5.5	1.00268
83461.5	86612.2	63152	82074.3	82662.1	65070	5399.9	2411.2	1.00406
57850.5	86367.9	43897	76200.3	91248.8	54728	5350.4	2323.2	1.00683
262143	119956	143217	262143	146733	117082	16269	10111.2	1.00959
5255.25	64195.4	5365	2492.6	63636.6	2567	-29.7	-13.2	1.01374
104268	87332.2	78245	33903.1	85647.7	25942	-5.5	-18.7	1.01512
109814	84965.4	84702	34507	80504.5	28091	-2.2	24.2	1.01789
8024.25	72594.9	7244	49006.1	76357.3	42061	35.2	16.5	1.01927
87600.8	82593.7	69509	31825.2	83870.7	24868	-20.9	34.1	1.02342
117250	95076.5	80820	238362	93107.6	167777	18499.8	8354.5	1.02895
107651	88902.5	79357	42390.7	86680.7	32050	9.9	-40.7	1.02895
58536	100225	38276	110110	94027.9	76745	4772.9	2842.4	1.03172
181608	101424	117348	184030	93569.1	128895	4236.1	1819.4	1.03172
130893	90795.8	94478	46479.4	91421.5	33319	26.4	48.4	1.03725
129150	87454	96782	43961.5	84952	33914	51.7	-7.7	1.03864
104760	85925.7	79901	43307	97124.4	29222	3.3	16.5	1.03864
142142	91582.3	101716	88480.7	91889.3	63105	27.5	17.6	1.04002
131070	88337	97239	64413.8	93761.5	45023	18.7	16.5	1.04555
12219	68059.2	11766	14935.8	69116.8	14162	1072.5	508.2	1.04693
8205.75	65287.4	8237	3179	65701.3	3171	7.7	-4.4	1.04693
154437	93082.9	108733	84316.1	94560.5	58436	50.6	12.1	1.04693
262143	154984	110849	262143	72768.6	236088	16021.5	7631.8	1.04832
66726.8	78683.7	55577	58368.2	80962.1	47247	1824.9	1325.5	1.0497
127303	87534.5	95310	66743.6	97999.5	44634	28.6	12.1	1.05385
145324	103779	91772	144801	96400.4	98440	4507.8	1906.3	1.06215
12718.5	88137.8	9457	15584.8	93054.4	10976	24.2	26.4	1.06353
149757	95888.5	102353	89916.2	98442.2	59860	57.2	-8.8	1.06491
8989.5	75010.9	7854	7414	73909.9	6574	-24.2	-49.5	1.06491
76974.8	81253.4	62085	112541	78193.1	94324	5463.7	2312.2	1.07459
126870	89324.1	93083	66929.5	98076.9	44723	-27.5	49.5	1.07736
5800.5	65473.9	5806	4302.1	66059.6	4268	-11	-5.5	1.07736
121222	90249.5	88027	57505.8	90439.4	41671	4.4	1.1	1.08013
110318	94582.8	76439	214178	103458	135672	7291.9	5380.1	1.08289
132933	97226.7	89604	105191	113429	60776	38.5	18.7	1.08704
101227	88657.8	74827	37877.4	90831.5	27329	19.8	11	1.08842
137233	94612.6	95058	75309.3	98919.1	49894	306.9	124.3	1.09257
14702.2	72856.5	13225	8526.1	69403.4	8051	57.2	4.4	1.09396
134907	89176.9	99143	45098.9	88866.2	33259	-31.9	-16.5	1.1064
145091	94608.3	100506	79735.7	94015.3	55582	34.1	118.8	1.10779
7578	63793.4	7785	6881.6	63546.9	7097	183.7	59.4	1.10917
141676	93409.1	99400	65461	95051.5	45134	18.7	1.1	1.1147
14637	68807.9	13941	3879.7	70432.1	3610	-29.7	26.4	1.11885
125720	103456	79639	202106	100404	131920	7352.4	3891.8	1.11885
121856	90503.3	88239	68238.5	91552.8	48847	16.5	49.5	1.12023
146882	92654.6	103892	53212.5	108054	32274	24.2	16.5	1.12162
7533	63545.2	7769	7724.2	63087.4	8024	238.7	152.9	1.123
22701.8	68548.8	21704	11863.5	66674.1	11661	649	500.5	1.12853
124209	85547.2	95154	58569.5	95608.9	40147	36.3	-7.7	1.12991
112738	84610.4	87323	43533.6	81035.5	35207	5.5	14.3	1.1313
72990.8	100814	47449	115633	97335.2	77856	105.6	100.1	1.13268
262143	122133	140665	262143	68370.3	251276	32632.6	14869.8	1.13406
142103	95346.6	97674	70655.2	96413.7	48027	12.1	9.9	1.14513
182794	137850	86903	72051.1	134180	35191	70.4	-36.3	1.14651
146618	96127.2	99959	57572.9	106790	35332	192.5	56.1	1.15066
134719	91750.1	96228	61058.8	98798.8	40502	-49.5	3.3	1.15619
35164.5	68319.1	33732	28360.2	68868.2	26988	2604.8	1287	1.16172
101770	86281.3	77301	45288.1	88623.5	33490	-27.5	-5.5	1.16449
9859.5	65705.9	9834	4276.8	67636.2	4144	35.2	22	1.16449
118030	87513.1	88389	39562.6	81387.9	31857	-27.5	31.9	1.16864
147688	101374	95477	135072	105084	84238	38.5	62.7	1.17279
71989.5	89967.7	52440	93222.8	83127.4	73495	4891.7	2300.1	1.17279
122764	91775.9	87664	62381	92222	44330	16.5	36.3	1.17694
115774	85651	88585	43675.5	86448.7	33110	12.1	27.5	1.17832
130617	89604.7	95532	35838	89692.2	26186	15.4	-12.1	1.1797
138452	91651.2	99001	61861.8	108285	37440	49.5	51.7	1.19077
118953	89868.2	86746	42640.4	87628.8	31890	31.9	22	1.19353
120646	90289.9	87570	76232.2	90695.4	55085	29.7	41.8	1.20183
141372	97523.8	95002	86100.3	94553.5	59677	60.5	-36.3	1.20321
9385.5	72312.3	8506	9378.6	80197.8	7664	13.2	9.9	1.20321
7158.75	71365.4	6574	4952.2	71659.8	4529	-12.1	-7.7	1.20736
154705	104950	96605	122574	114705	70032	50.6	69.3	1.21428
128304	87619	95967	41718.6	88693.6	30826	-15.4	6.6	1.21428
109844	89766.7	80194	45076.9	100488	29398	6.6	-36.3	1.21704
5323.5	63513.7	5493	3221.9	68599.9	3078	7.7	1.1	1.22119
163198	106993	99963	104141	111380	61277	7.7	-33	1.22258
115682	88827.7	85349	35069.1	82705	27789	-9.9	25.3	1.22396
156017	98847.1	103440	111144	99144.3	73468	-23.1	14.3	1.22811
73211.2	80647.7	59493	100087	79243.4	82774	4756.4	2112	1.23087
141059	89729.4	103026	65891.1	89111.2	48459	3.3	-14.3	1.23087
141350	97454.9	95054	84119.2	114729	48051	486.2	220	1.23226
177368	124399	93441	153040	115263	87015	11062.7	4768.5	1.23226
123254	91204.7	88565	55585.2	92799.2	39255	-8.8	-12.1	1.23364
135740	102163	87075	69817	104782	43667	22	11	1.24609
149337	94469.5	103599	56839.2	103504	35989	-27.5	-24.2	1.24609
23349.8	67054.4	22821	9282.9	68026.9	8943	577.5	553.3	1.24747
105089	86643.6	79488	48013.9	87508.7	35958	19.8	-57.2	1.25024
134785	88745.2	99535	48368.1	92946.6	34104	-40.7	25.3	1.253
120280	94490.2	83423	77499.4	93923.4	54076	28.6	58.3	1.25577
143928	93791	100569	52478.8	89969.1	38227	-19.8	66	1.25715
122674	95326.4	84337	96182.9	87368.2	72148	-11	-17.6	1.25715
131352	86097.5	99983	59623.3	83865.7	46592	-18.7	4.4	1.26545
155395	117072	86989	156592	122259	83940	72.6	105.6	1.2696
144919	93168.4	101938	57961.2	96226.6	39475	42.9	0	1.27098
57483.8	74593.2	50504	48077.7	74852	42094	6596.7	3263.7	1.27236
172729	124702	90776	118308	120571	64306	869	603.9	1.2779
156872	97885.6	105028	69289	97396.7	46623	-3.3	-38.5	1.28066
7376.25	67761.4	7134	3020.6	71984.7	2750	45.1	0	1.28204
231868	134907	112638	173254	118028	96201	10897.7	4812.5	1.28343
62753.2	85755.9	47957	51305.1	78441.9	42864	5605.6	2460.7	1.28343
84009	83251.9	66132	86905.5	87470.1	65113	12785.3	5667.2	1.28481
134133	90472.1	97163	66014.3	104427	41429	17.6	-16.5	1.29173
112090	86945.8	84489	37153.6	86988.6	27991	-20.9	41.8	1.29587
119247	86232.3	90627	33737	83499.7	26479	18.7	-52.8	1.30002
137565	96024.6	93887	61812.3	100787	40193	-11	53.9	1.30141
124142	90526.8	89871	51078.5	95554.9	35032	74.8	42.9	1.30279
123014	86256.3	93464	41768.1	82851	33039	0	25.3	1.30556
14021.2	68965.5	13324	7812.2	71988.2	7112	-23.1	-9.9	1.30556
80593.5	97066.5	54414	102595	104015	64641	2537.7	1589.5	1.31109
56431.5	76253.5	48500	9650.3	73565.4	8597	-9.9	33	1.31247
6432	72043.7	5851	25425.4	83703.2	19907	2049.3	847	1.31247
130010	88178.7	96626	45358.5	93179.6	31902	23.1	40.7	1.31662
75786	79442	62520	84757.2	79581.8	69798	3410	1787.5	1.31662
125264	95517.7	85945	40972.8	97473.3	27548	82.5	15.4	1.32077
130190	91534.9	93212	55774.4	91021.2	40158	46.2	42.9	1.32215
135260	88441.6	100229	68490.4	90618.1	49533	-24.2	5.5	1.32492
130501	103331	82768	49832.2	122895	26574	13.2	-26.4	1.33598
118102	88272.1	87683	52140	96352.6	35464	-13.2	4.4	1.33598
158426	97339.5	106664	85836.3	90727.4	62003	-2.2	3.3	1.33598
105541	88529.5	78129	34987.7	82984.8	27631	9.9	-8.8	1.33736
123446	94184.6	85897	40954.1	96510.9	27810	-4.4	-1.1	1.33875
145755	89346.4	106912	62060.9	88990.5	45704	2.2	12.1	1.34013
163918	105270	102048	47361.6	107167	28963	95.7	-8.8	1.34013
133240	90735.3	96236	67293.6	101635	43392	7.7	-9.9	1.3429
137243	89414.4	100592	63899	88946.4	47081	57.2	3.3	1.34705
47748	72331.7	43262	60459.3	71656.8	55295	1481.7	722.7	1.34705
65333.2	81979	52229	71963.1	77873.5	60562	11862.4	4879.6	1.34981
5114.25	63358.7	5290	2376	64451	2416	0	17.6	1.35119
130045	92914.8	91725	85725.2	87536.4	64180	427.9	184.8	1.35258
121350	90385	87988	64883.5	91431.5	46507	20.9	-11	1.35396
8409	67535.8	8160	5220.6	68523.4	4993	25.3	11	1.35396
120615	94851.3	83337	57610.3	93623.4	40327	25.3	8.8	1.35396
16895.2	71759.4	15430	10656.8	70099.8	9963	22	-25.3	1.35534
7929.75	66668.9	7795	5330.6	67065.9	5209	12.1	11	1.35811
42999	82450.2	34178	60134.8	79822.5	49372	5974.1	3353.9	1.35949
23517	101972	15114	46505.8	106110	28723	4046.9	2410.1	1.35949
126861	93142.2	89261	67472.9	100722	43902	-11	1.1	1.36088
11018.2	67795.7	10651	8442.5	71428.8	7746	20.9	33	1.36088
129829	93856.4	90654	47682.8	89750.7	34818	-17.6	-2.2	1.36088
144746	102243	92780	69694.9	115327	39605	11	52.8	1.36088
70594.5	76422.8	60538	72240.3	75559.6	62657	7584.5	3437.5	1.36226
53655.8	75228	46743	47551.9	74195.6	42002	5489	2478.3	1.36641
103406	99652.7	68004	150376	96562.8	102058	4546.3	2050.4	1.36641
60650.2	79784.3	49819	77899.8	75788.2	67362	8.8	-2.2	1.36641
130573	91178.7	93851	46129.6	86787.3	34834	-13.2	5.5	1.36641
11472.8	66614.5	11287	4237.2	65384.8	4247	1174.8	640.2	1.36917
143795	109470	86085	259779	103180	165002	8196.1	4308.7	1.37056
131220	101856	84429	85466.7	90075.2	62183	2394.7	921.8	1.37471
147230	96045.1	100462	68504.7	114880	39080	-68.2	0	1.37471
108374	88123.1	80596	37195.4	83920.5	29047	3.3	38.5	1.37885
132042	94382	91686	57569.6	97445.2	38718	4.4	34.1	1.37885
114851	90626.5	83054	145831	85500.9	111779	13604.8	6034.6	1.37885
130820	93381.8	91810	61780.4	92650.8	43700	-11	-12.1	1.38162
48450	79089.8	40147	58775.2	77524.7	49686	6494.4	2747.8	1.38715
98979	93320.2	69510	102131	92851.9	72085	5911.4	2896.3	1.38854
207554	148687	91482	138183	165545	54704	6673.7	3679.5	1.3913
140445	93104.4	98859	65928.5	111132	38879	31.9	72.6	1.39407
106838	86274.6	81156	72333.8	87810.8	53985	-7.7	30.8	1.39545
153540	101650	98991	53953.9	95562.9	37001	-20.9	4.4	1.39822
8995.5	68343.3	8626	3988.6	73695.2	3547	-19.8	-2.2	1.40513
104162	86495.2	78922	43806.4	85242.9	33679	35.2	-40.7	1.41066
51605.2	72214.1	46833	40827.6	70671.1	37861	2783	1304.6	1.41205
131033	90818.1	94556	49678.2	91995.2	35390	42.9	29.7	1.41205
162730	102409	104138	88669.9	104704	55500	31.9	22	1.41205
128462	89105.9	94482	55184.8	87304.6	41425	63.8	-30.8	1.4162
125169	87534	93713	54820.7	94590.3	37982	15.4	-2.2	1.41896
8065.5	69477	7608	9505.1	71142.8	8756	1251.8	599.5	1.42173
166202	101093	107744	120298	115197	68438	1929.4	1043.9	1.42449
7573.5	64618.8	7681	7922.2	66520.1	7805	84.7	36.3	1.42588
54642	79007.6	45325	46713.7	78510.3	38994	646.8	686.4	1.42726
119605	86913.9	90186	50469.1	87985.3	37592	41.8	-36.3	1.42726
44063.2	107824	26782	87631.5	125487	45766	8874.8	4558.4	1.43279
142064	95397.5	97595	74564.6	98175.1	49775	34.1	75.9	1.43279
107422	83212.1	84603	36394.6	82933.1	28760	13.2	3.3	1.43971
169892	101688	109492	81855.4	126982	42246	-6.6	47.3	1.44662
163910	97627.2	110031	72682.5	103058	46220	-20.9	-13.2	1.44662
117320	92092.9	83488	61591.2	95383.5	42318	203.5	158.4	1.448
130893	91477.4	93774	53031	89700.3	38745	410.3	184.8	1.44939
134824	90861.3	97245	55276.1	87455.3	41422	1.1	-31.9	1.45077
28228.5	71293	25949	28824.4	70011	26982	81.4	172.7	1.45215
119649	87147	89978	41338	81021.8	33437	14.3	52.8	1.45492
131460	90891.8	94787	52650.4	86892.4	39710	34.1	26.4	1.45492
91071.8	80435.6	74202	37142.6	74679.5	32595	18.7	23.1	1.4563
5154.75	62792.1	5380	6508.7	64904.8	6572	336.6	182.6	1.45907
115622	89763.9	84415	70373.6	89630.1	51456	49.5	57.2	1.46183
125156	91077.3	90058	53720.7	89308.7	39421	-1.1	-6.6	1.4646
122974	88055.2	91525	50257.9	85115.2	38697	3.3	3.3	1.47152
109124	88756.6	80575	36683.9	82093.8	29285	19.8	36.3	1.47428
111688	86568.8	84552	43385.1	84340.5	33712	13.2	34.1	1.47705
136712	90406.7	99103	56590.6	101838	36418	15.4	7.7	1.47705
133178	90434	96512	52239	93127	36762	-22	-16.5	1.47843
16347.8	66664.6	16071	19291.8	69349.3	18231	52.8	38.5	1.47981
5977.5	64922.4	6034	13923.8	66138.3	13797	72.6	36.3	1.47981
127432	89786.7	93014	58048.1	104558	36384	42.9	-19.8	1.4812
143498	101533	92623	72883.8	108609	43979	64.9	8.8	1.48258
115197	86894.3	86882	56863.4	89225.7	41766	-17.6	39.6	1.48396
143714	88445.7	106488	61336	102662	39155	2.2	37.4	1.48673
53859	76602.8	46078	60160.1	75119.6	52485	4166.8	1925	1.48811
125637	91977.6	89519	56150.6	95067.8	38708	81.4	-11	1.49088
5356.5	67952.7	5166	8923.2	72428.9	8074	361.9	188.1	1.49226
122606	92339.1	87017	55887.7	92503	39595	-4.4	-27.5	1.49364
141237	94849.8	97587	54583.1	103329	34619	38.5	-70.4	1.49364
107299	88385.3	79560	37710.2	83645	29546	-14.3	30.8	1.49503
48429	75097.4	42263	38245.9	72607.5	34521	27.5	17.6	1.49503
119181	93135.8	83863	48387.9	91989.4	34473	16.5	31.9	1.49641
142928	96339.5	97228	80232.9	105934	49636	-11	14.3	1.49641
51639	73156.4	46260	48580.4	70852.7	44935	4123.9	1801.8	1.49641
13388.2	72838.5	12046	19662.5	76602.2	16822	3206.5	1428.9	1.49779
175209	107426	106887	130775	113208	75705	123.2	4.4	1.49779
150300	95435.2	103212	54033.1	93556.5	37850	229.9	92.4	1.49918
146930	98061.2	98196	105147	102473	67246	34.1	75.9	1.50194
124660	90662.2	90112	48727.8	99067	32235	-30.8	-60.5	1.50194
226267	132793	111667	194584	166686	76505	2673	1862.3	1.50333
68818.5	84585.3	53320	89959.1	80699.2	73056	2554.2	1302.4	1.50609
8105.25	65789.7	8074	11271.7	66097.2	11176	103.4	101.2	1.50747
120970	90397.2	87701	60204.1	91533.1	43105	-31.9	1.1	1.50747
138044	93304.2	96961	57641.1	89091.5	42401	60.5	-40.7	1.50886
135220	91988.1	96336	60613.3	95509.9	41591	31.9	55	1.50886
130347	89099.6	95875	50943.2	86915.9	38412	29.7	3.3	1.50886
119074	89585.1	87109	45336.5	96567	30768	48.4	40.7	1.51854
5231.25	62288.4	5504	2893	62842.4	3017	-6.6	-26.4	1.5213
178586	101040	115833	81165.7	107940	49280	-52.8	9.9	1.52269
99551.2	86090.4	75783	31051.9	80809.2	25183	7.7	-52.8	1.52407
137507	89211.3	101015	54650.2	84716.4	42277	6.6	-7.7	1.52545
47715.8	85566.1	36546	62861.7	86886.1	47415	6366.8	3932.5	1.52822
132727	91381.1	95188	66610.5	88875.5	49118	-9.9	-29.7	1.5296
7877.25	64113.7	8052	2864.4	62221.2	3017	12.1	9.9	1.5296
151862	96623.8	103002	70508.9	104198	44347	61.6	20.9	1.5379
151602	97200.9	102215	107252	97967.6	71747	152.9	11	1.54067
72485.2	81853.9	58035	72106.1	75388	62683	10720.6	4732.2	1.54067
111244	85949.2	84823	35255	82726.6	27929	53.9	30.8	1.54896
130453	92820.8	92106	77768.9	105784	48180	-42.9	23.1	1.55173
9488.25	69229.8	8982	6739.7	72042.6	6131	-9.9	-3.3	1.55173
160818	98172.1	107356	73242.4	110640	43384	56.1	3.3	1.55726
20472.8	85759.2	15645	3799.4	78031.2	3191	-23.1	2.2	1.55865
75704.2	77676.5	63872	74005.8	80672.7	60120	2646.6	2310	1.56003
126894	90864.8	91522	53198.2	94016	37083	15.4	28.6	1.56279
46875.8	75080	40917	16493.4	75917.4	14238	62.7	30.8	1.56279
156651	98952.1	103750	94228.2	99573.3	62018	17.6	56.1	1.56971
97056.8	89085.6	71400	112290	88120.7	83511	9537	4644.2	1.57109
21286.5	72548.3	19229	11728.2	79084.2	9719	5.5	-47.3	1.57524
128241	96064.6	87487	63251.1	95699.5	43315	47.3	-41.8	1.57662
136877	92252.8	97237	61976.2	96916.5	41909	66	35.2	1.57801
5645.25	64906.5	5700	5075.4	65502.4	5078	8.8	5.5	1.58216
121263	91705.3	86659	54034.2	97058.7	36485	-20.9	-20.9	1.58354
141674	93303.4	99511	49835.5	99410.1	32854	33	-6.6	1.58769
136293	97335.6	91766	57785.2	102961	36781	24.2	-9.9	1.58769
10258.5	63719.2	10551	10302.6	62425.2	10816	18.7	22	1.58907
22184.2	68753.8	21146	6798	70348	6333	-38.5	16.5	1.59045
14096.2	81493.6	11336	9788.9	73283.7	8754	26.4	12.1	1.59322
117740	89750.1	85974	46072.4	88884.3	33970	-26.4	-14.3	1.59599
138610	93854.4	96788	48999.5	95063.1	33780	-37.4	-6.6	1.59599
6960	65583.1	6955	3221.9	66336.9	3183	1.1	-6.6	1.59737
119584	93084.8	84193	37422	95487	25684	45.1	8.8	1.59875
124726	89822.5	91002	65005.6	96726.2	44044	-12.1	44	1.60014
121820	89529.9	89172	48177.8	92697.8	34061	-11	24.2	1.60014
66255.8	77200.4	56245	83431.7	76382.7	71584	6813.4	3160.3	1.60152
123731	88657.2	91463	57206.6	96254	38950	-31.9	2.2	1.6029
5639.25	66915.4	5523	4395.6	71623.6	4022	9.9	-4.4	1.60428
10647.8	71219.7	9798	5952.1	78660.4	4959	-35.2	-36.3	1.61673
106232	86712.7	80288	49256.9	87123.5	37052	45.1	7.7	1.62226
76433.2	91375.8	54819	83865.1	92914.7	59153	3521.1	2187.9	1.62503
173317	114279	99393	111389	129831	56227	108.9	44	1.62641
128318	94646.8	88851	67652.2	97979.2	45251	30.8	41.8	1.6278
5012.25	64421	5099	4239.4	67402.5	4122	3.3	19.8	1.62918
130228	95748.7	89136	61702.3	102153	39585	-22	-4.4	1.63194
115692	84676.2	89541	41878.1	82181.2	33396	33	8.8	1.63333
85286.2	87560.2	63834	88331.1	81476	71050	10123.3	4314.2	1.63471
35931	72479.1	32489	25818.1	75688.4	22355	2087.8	965.8	1.63748
133612	90223.6	97052	60496.7	93830.5	42254	-53.9	-8.8	1.63748
6392.25	65323.9	6413	3119.6	65950.4	3100	14.3	14.3	1.64577
54780	75351.8	47644	54836.1	73913.3	48621	6065.4	2531.1	1.64716
167294	129526	84645	249710	146278	111876	22891	9979.2	1.64716
108296	86088.9	82441	46446.4	85503.1	35600	41.8	48.4	1.65131
118634	96421	80634	47149.3	88403.8	34953	-11	-4.4	1.65269
140764	93316.2	98859	61914.6	100578	40343	16.5	13.2	1.65822
134656	90789.7	97201	54591.9	96575.5	37046	60.5	72.6	1.6596
47000.2	109262	28191	75868.1	121428	40947	8154.3	4295.5	1.66099
126512	92461.9	89670	60524.2	99666.2	39798	11	11	1.66237
134762	97489.6	90592	57242.9	93878.3	39961	38.5	18.7	1.66652
10392.8	64363.9	10582	9576.6	63665.3	9858	96.8	165	1.67067
71211	76416.1	61072	76111.2	76571.5	65142	6901.4	3349.5	1.67067
231944	115086	132081	262143	104752	164004	1386	553.3	1.67067
6098.25	64606.4	6186	8527.2	64560.8	8656	746.9	324.5	1.6762
120842	104496	75788	36933.6	94204.1	25694	19.8	-38.5	1.68035
125034	93803.8	87355	66482.9	101432	42955	-23.1	24.2	1.69003
72255.8	90402.1	52381	68629	83886.7	53616	3319.8	1611.5	1.69141
124136	97016.8	83855	77818.4	93305.8	54658	69.3	12.1	1.6928
12033	67257.5	11725	4620	64876	4667	3.3	-1.1	1.69833
144341	104514	90510	63406.2	121981	34066	56.1	-7.7	1.69971
140311	95902.4	95883	67874.4	101713	43733	29.7	15.4	1.70109
120720	90602.6	87321	64342.3	86732	48618	118.8	79.2	1.70248
67659.8	75993.6	58349	74649.3	76091.4	64294	23.1	-8.8	1.70524
200968	119908	109840	262143	100249	171372	9505.1	4771.8	1.70801
19903.5	76481.7	17055	7100.5	80438.8	5785	-13.2	18.7	1.71078
61634.2	80965	49889	74665.8	84533.4	57886	10160.7	4419.8	1.71216
68562.8	81647.9	55033	68283.6	83547.1	53563	1244.1	1269.4	1.71354
131964	94978.8	91056	60166.7	97055.8	40627	-35.2	89.1	1.71631
20789.2	81476.2	16722	11630.3	81588.9	9342	117.7	55	1.71907
262143	146161	117540	262143	99208.3	173169	11453.2	5527.5	1.72184
118653	86181.2	90229	53271.9	89705	38919	5.5	-1.1	1.72322
129374	87572.8	96818	39964.1	85675.1	30570	-13.2	38.5	1.72737
130981	90608.3	94737	58516.7	92678.7	41379	5.5	-3.3	1.72737
124504	86415	94422	41493.1	81682.5	33291	-47.3	-29.7	1.73152
126826	88154.1	94286	40408.5	91878.4	28823	26.4	17.6	1.73152
29155.5	65749.1	29061	20101.4	65727	20043	577.5	369.6	1.73567
6243.75	64530.9	6341	3210.9	65108.2	3232	14.3	-27.5	1.73705
65352	86600.4	49456	86409.4	79576.8	71163	6737.5	2872.1	1.73705
159175	103330	100955	105346	116283	59372	30.8	78.1	1.74397
105836	89488.6	77508	110164	82022.5	88021	2070.2	2875.4	1.7578
100660	86416.2	76338	30828.6	76814.8	26302	-16.5	-2.2	1.7578
12289.5	69726	11551	9747.1	69305.2	9217	0	-16.5	1.76056
111652	89128.8	82097	49072.1	87388.6	36801	0	56.1	1.76195
130536	89221.3	95883	40868.3	85701.6	31252	39.6	-22	1.76333
165905	100904	107754	113244	110489	67170	31.9	-31.9	1.76748
124211	87591.4	92935	45015.3	84618	34864	15.4	-23.1	1.77024
6570.75	65107.4	6614	2244	62553.3	2351	-7.7	25.3	1.77163
144521	96934.2	97709	94560.4	106200	58353	11	59.4	1.77301
149425	98687.9	99229	60688.1	96711.4	41125	-45.1	-1.1	1.77301
45836.2	74130.7	40522	40311.7	73902.5	35748	6004.9	2503.6	1.77439
28161	89799.5	20552	31848.3	99391	21000	4869.7	3009.6	1.77854
262143	176200	97502	123479	190727	42429	16.5	40.7	1.78131
5682	63938.1	5824	3679.5	66429.7	3630	16.5	25.3	1.78269
114437	85063.1	88167	51764.9	85718.1	39577	-7.7	37.4	1.78546
9774	67199.8	9532	6678.1	67104.6	6522	1024.1	580.8	1.78546
10240.5	67368.1	9962	5628.7	70559	5228	-11	-13.2	1.78546
53454.8	95159.7	36814	69501.3	85929	53007	3586	2204.4	1.78684
51351.8	87073.4	38650	89481.7	90447.8	64836	7415.1	4121.7	1.78822
136210	98665.8	90474	120262	102467	76917	13.2	0	1.79099
10014.8	66463.5	9875	4338.4	68362.9	4159	-11	20.9	1.79237
13395	71679.2	12247	8599.8	74069.7	7609	7.7	13.2	1.79237
96520.5	89544	70642	84168.7	78293.4	70454	33	52.8	1.79237
153580	98743.8	101931	125783	102069	80762	-1.1	2.2	1.79237
90927	92764.3	64238	121788	90028.4	88655	6854.1	3308.8	1.79376
118554	90495.2	85856	59692.6	92933	42095	5.5	-50.6	1.79514
48877.5	102504	31250	66735.9	95671.1	45715	6464.7	3587.1	1.80067
6930.75	65298.1	6956	2528.9	66640.1	2487	25.3	31.9	1.80205
130959	90219	95130	60319.6	93260	42388	5.5	40.7	1.8062
127090	87665.8	95008	74627.3	78204.9	62538	2.2	-8.8	1.81035
11590.5	68388.9	11107	9695.4	76232.5	8335	-7.7	-31.9	1.81173
140002	92940.7	98721	57072.4	102854	36365	16.5	46.2	1.81312
131364	92045.1	93531	67488.3	83460.6	52994	1210	521.4	1.81312
87621.8	88936.8	64567	113266	85432.8	86887	7082.9	3183.4	1.8145
175557	106521	108010	98902.1	107041	60553	22	25.3	1.81588
46828.5	94884.8	32344	91197.7	113400	52705	9685.5	5094.1	1.8228
8250.75	66657	8112	3050.3	68742.9	2908	6.6	-7.7	1.82556
176056	104661	110242	92275.7	112359	53822	70.4	-11	1.82556
107942	87859.6	80516	37183.3	87229.6	27936	-24.2	-1.1	1.82971
145880	99449.8	96133	78563.1	135911	37883	8.8	-49.5	1.83248
14719.5	65712.3	14680	10224.5	66127.8	10133	117.7	249.7	1.83248
150194	93115.4	105709	94339.3	101310	61027	436.7	198	1.83386
144783	96874.8	97946	64039.8	96926.4	43300	-16.5	37.4	1.83801
9842.25	78882.4	8177	135264	79322.8	111754	91.3	27.5	1.83801
117550	86489.9	89071	59975.3	84247	46655	59.4	64.9	1.84216
126657	92086.6	90139	59826.8	93292.6	42027	17.6	-23.1	1.84216
127816	97832.1	85622	45709.4	93607	32002	-2.2	9.9	1.84216
139050	95098.2	95825	62988.2	98031.2	42109	-3.3	-35.2	1.84354
114818	86135.1	87359	67670.9	86823.9	51079	16.5	50.6	1.84354
72690	104669	45513	158095	104771	98891	14461.7	7638.4	1.84631
115990	89445.8	84985	43074.9	86519.5	32628	40.7	23.1	1.84769
126998	91508.8	90952	68242.9	96014.8	46580	-26.4	47.3	1.84769
146362	90946.3	105469	54814.1	96032.8	37407	115.5	49.5	1.85461
62889	77503.7	53178	20896.7	73375.8	18664	-6.6	-16.5	1.85599
32662.5	69548.7	30778	36721.3	69606.3	34574	398.2	234.3	1.86429
144035	94833.1	99538	140523	97236.9	94710	4633.2	2213.2	1.86429
133996	92232	95212	71784.9	93033	50568	20.9	30.8	1.86567
138874	94370.5	96442	67437.7	110981	39823	104.5	22	1.86706
111622	89301.8	81916	40774.8	86839.3	30772	55	-29.7	1.86844
101872	85494.1	78091	43404.9	86477.3	32894	36.3	-42.9	1.86982
116492	93295.7	81830	48903.8	96709.7	33140	44	13.2	1.86982
54615.8	95292.9	37561	85451.3	89487.6	62580	7576.8	3954.5	1.87259
118827	91320.5	85276	56585.1	96970.9	38242	33	44	1.87397
128605	88441.8	95297	45173.7	94808.9	31226	22	41.8	1.87397
10278.8	67047.7	10047	4360.4	68299	4184	24.2	17.6	1.87535
140861	96630.3	95534	71707.9	100665	46684	26.4	-15.4	1.87674
171897	103905	108421	128068	111220	75463	-11	-2.2	1.87812
184497	122652	98581	131036	104843	81909	4271.3	1896.4	1.8795
107923	87219.8	81092	189149	90853.1	136441	15474.8	7294.1	1.8795
58272.8	91815.2	41594	108284	93584.3	75830	10077.1	4919.2	1.88365
118355	88477.2	87667	59479.2	86289.2	45174	-13.2	-6.6	1.88503
117330	89652.8	85768	61188.6	96800.5	41426	39.6	7.7	1.89057
145423	93680.8	101733	63463.4	104899	39649	5.5	13.2	1.89472
118060	89295.2	86647	58080	96826.1	39311	-26.4	-15.4	1.8961
8438.25	65090.5	8496	7889.2	64346.8	8035	213.4	136.4	1.8961
117865	90351.1	85493	45214.4	84783.2	34950	6.6	31.9	1.8961
12675	67005.6	12397	4424.2	65420.7	4432	0	14.3	1.90025
156801	100545	102204	78245.2	97137.3	52790	267.3	56.1	1.9044
15617.2	66019	15503	10664.5	66178.3	10561	150.7	213.4	1.90716
11328	70529.3	10526	5112.8	68987.5	4857	-4.4	28.6	1.90855
7452.75	64597.7	7561	4068.9	65023	4101	17.6	16.5	1.91131
126328	89105	92913	49792.6	89759.5	36355	12.1	27.5	1.91269
150379	95895	102771	74696.6	101151	48396	56.1	3.3	1.91408
120328	88278.7	89329	81532	81059.5	65918	52.8	48.4	1.91546
45153	75076.7	39415	47763.1	76890.3	40710	2566.3	2016.3	1.91684
117038	115603	66349	195202	157915	81010	19804.4	12053.8	1.91823
146080	96319	99394	96859.4	92240.1	68818	45.1	67.1	1.91961
129399	87906	96470	52012.4	102108	33383	26.4	5.5	1.92099
140366	94111.2	97746	75369.8	95236.4	51865	9.9	99	1.92238
16412.2	70268.1	15307	6528.5	74877.8	5714	-17.6	11	1.92791
118600	84130.9	92387	41058.6	83560.5	32202	6.6	-7.7	1.92929
121569	89601	88918	89556.5	96551.5	60788	-19.8	2.2	1.93067
119388	93575.4	83614	81042.5	95889.1	55389	26.4	-4.4	1.93344
50825.2	73532.7	45298	69807.1	72196.5	63367	4473.7	1961.3	1.93897
132916	90824.7	95908	64640.4	96211.2	44031	166.1	72.6	1.94312
135548	92012.4	96544	76696.4	93369.8	53833	123.2	64.9	1.9445
142294	91542.7	101869	54984.6	100367	35903	55	61.6	1.94865
12519	64658	12689	9660.2	64660.5	9791	190.3	189.2	1.94865
136678	95821.7	93479	89546.6	102650	57170	-9.9	13.2	1.95004
146408	93075	103089	75821.9	114168	43524	82.5	63.8	1.9528
121336	90187.4	88171	64443.5	89565.5	47154	-27.5	-4.4	1.9528
92077.5	81462.2	74076	146375	87520.1	109607	2728	2136.2	1.95418
101087	85691	77311	37862	84962.3	29205	-12.1	22	1.95418
50148	72612.2	45261	42642.6	69295.7	40329	2385.9	1282.6	1.95695
142260	91024.2	102425	55396	93351.3	38890	-11	52.8	1.95972
10011.8	76037.8	8629	6366.8	81272.8	5134	61.6	3.3	1.96248
147026	98370.7	97951	61853	93575.5	43319	68.2	31.9	1.96525
94521	82618	74978	88816.2	80117	72652	11315.7	5087.5	1.96663
118290	95042.7	81566	44248.6	89057.1	32562	31.9	20.9	1.9694
12782.2	69340.1	12081	5687	73193.9	5092	-11	19.8	1.97078
31611.8	99515.2	20818	70581.5	103357	44754	5524.2	3312.1	1.97078
36269.2	72052.5	32989	14851.1	79888.5	12183	27.5	-6.6	1.97908
131239	90789.6	94734	66925.1	89495.7	49008	5.5	5.5	1.97908
155806	98413.4	103755	94535.1	100701	61523	885.5	354.2	1.98046
119918	86315.8	91049	47507.9	86200.6	36119	-9.9	24.2	1.98184
12161.2	65759.1	12120	7249	75624.1	6282	14.3	-1.1	1.98599
119802	88016.6	89203	39553.8	90411.8	28671	27.5	-8.8	1.99014
82124.2	80105	67188	101347	75054.8	88494	7977.2	3462.8	1.99567
99950.2	84296.5	77706	64768	90244.2	47035	11	50.6	1.99982
121624	88687.9	89874	51362.3	83273.5	40422	52.8	29.7	2.00397
128683	92216.2	91452	37681.6	86850.3	28434	-23.1	31.9	2.00536
106598	90053.9	77576	188673	92110.2	134240	17206.2	9488.6	2.01089
128044	90289.7	92940	55049.5	91797.3	39301	-39.6	-1.1	2.01919
163047	102450	104299	72132.5	102600	46075	13.2	64.9	2.02472
127726	93304.1	89714	63702.1	86423.7	48306	13.2	2.2	2.03025
126952	91117.2	91310	55357.5	91913.3	39471	0	19.8	2.03302
192796	103147	122496	116743	113832	67212	31.9	39.6	2.03302
170251	109211	102165	135440	103686	85606	30.8	63.8	2.03716
10309.5	64568.4	10464	3086.6	64503.6	3136	7.7	-14.3	2.03716
130072	91418.2	93246	51634	87063.2	38867	15.4	3.3	2.03855
158163	97567.4	106238	83668.2	105702	51875	14.3	-23.1	2.03993
117442	86234.8	89253	36965.5	85654.7	28283	-18.7	11	2.04131
7484.25	65678.6	7468	4242.7	65919.8	4218	-39.6	11	2.04131
114875	87779.1	85766	39674.8	90094.5	28860	14.3	28.6	2.04131
111250	88314.2	82556	38483.5	81459.1	30961	6.6	13.2	2.0427
36824.2	69407.9	34770	25990.8	68130.6	25001	3597	1606	2.04546
72061.5	83011.8	56891	81420.9	88857.8	60051	4480.3	2292.4	2.04685
73097.2	80911.1	59207	89186.9	79891.6	73161	3450.7	2174.7	2.05238
68920.5	87442.9	51654	83655	83357.4	65770	7921.1	3327.5	2.05376
133278	90540.2	96471	61152.3	96190.4	41664	-1.1	38.5	2.05653
146883	101568	94775	65836.1	96162.9	44868	48.4	33	2.05653
60221.2	81471.9	48442	34509.2	72598.7	31152	-30.8	39.6	2.05791
119894	88564.4	88719	56413.5	90905.2	40670	517	223.3	2.05791
128476	91663.4	91856	72645.1	92878.7	51259	-36.3	-44	2.05791
45903.8	84704	35516	58597	81989.3	46838	5101.8	2959	2.05791
56641.5	78917.8	47037	34526.8	84763	26695	9567.8	5049	2.05929
12177.8	71679.6	11134	262143	68370.3	251276	358.6	202.4	2.06206
114848	89142.4	84434	51308.4	87650.8	38363	2.2	-3.3	2.06206
111149	97099.1	75019	81250.4	94204.7	56524	5.5	26.4	2.06482
148729	93179	104606	75687.7	98011.6	50609	-8.8	31.9	2.06759
194476	104515	121946	106693	118863	58826	52.8	18.7	2.06897
12834.8	66545.8	12640	7290.8	69570.5	6868	-28.6	3.3	2.07727
142096	94515.6	98528	59337.3	93494.8	41593	26.4	-12.1	2.07727
202995	123557	107671	195966	109064	117755	15448.4	7385.4	2.0828
6206.25	66699.4	6098	5212.9	81321.7	4201	1.1	-3.3	2.08834
129233	92379.3	91681	58088.8	108713	35018	0	-35.2	2.09387
7428.75	65516.2	7431	3147.1	67138.1	3072	57.2	-7.7	2.09802
118066	90330.3	85659	39439.4	81908.4	31556	29.7	8.8	2.09802
135869	96780.9	92005	44070.4	104308	27689	-11	66	2.10217
67392.8	93091.9	47444	74884.7	87178.8	56294	10752.5	4898.3	2.10493
123836	92022.9	88192	87187.1	93384.1	61187	20.9	20.9	2.11185
74641.5	82553.5	59255	60127.1	80465.8	48971	591.8	849.2	2.11461
7096.5	65623.9	7087	3437.5	70268.2	3206	18.7	8.8	2.11738
6527.25	64725.4	6609	4494.6	64667	4555	37.4	-15.4	2.11876
15262.5	64929.8	15405	8548.1	65452.6	8559	128.7	251.9	2.12153
15405.8	69133.9	14604	6815.6	68131	6556	-37.4	-3.3	2.12291
121300	87327.4	91031	37044.7	86780.1	27976	31.9	-24.2	2.12429
113810	96079.7	77630	60040.2	98737.7	39851	37.4	9.9	2.12568
142594	93788.8	99639	57482.7	85049.6	44294	39.6	-14.3	2.12568
123344	88595.4	91240	41352.3	88132.2	30750	11	59.4	2.12568
5346.75	65569.7	5344	7302.9	65302.6	7329	-28.6	13.2	2.12706
120090	87112	90346	43883.4	95721.2	30045	-6.6	-2.2	2.13121
137646	90287.1	99912	61239.2	94617.1	42417	-13.2	1.1	2.13259
224769	143873	102385	262143	80343.7	213829	18404.1	9699.8	2.13397
147707	91560.5	105724	70363.7	91495.1	50400	12.1	20.9	2.14089
121714	90210.9	88422	47289	87831.4	35285	-4.4	22	2.14089
142831	122435	76453	262143	125160	137263	31727.3	16940	2.14089
86026.5	84242.3	66924	168311	81182.5	135872	5134.8	2273.7	2.15057
91626	88399.5	67928	84213.8	90177.4	61202	8353.4	3747.7	2.15334
231694	154929	98008	167398	156114	70273	3160.3	1944.8	2.15472
135935	91401.7	97467	57754.4	91788.6	41236	37.4	-7.7	2.15749
63182.2	74426.4	55635	66012.1	71528.2	60482	6251.3	2757.7	2.15749
136266	95937.4	93085	60745.3	90196.5	44137	-41.8	-1.1	2.15749
148736	93228.3	104556	74663.6	95355.2	51315	31.9	23.1	2.15887
101199	114128	58112	97742.7	110332	58058	3425.4	1601.6	2.16025
47715	106922	29246	108454	107019	66415	3868.7	2307.8	2.16163
43782.8	93616.5	30650	65894.4	90916.8	47499	6723.2	3577.2	2.1644
162106	102109	104043	80639.9	103082	51268	57.2	-17.6	2.16717
160786	101165	104159	87100.2	111434	51225	49.5	27.5	2.16855
5748.75	65980.8	5710	10753.6	67067.8	10508	1851.3	750.2	2.16993
13070.2	68432.7	12517	4617.8	72591.1	4169	-8.8	-26.4	2.17546
119123	89827	86910	54169.5	83836.4	42345	60.5	-7.7	2.17685
133648	90796.6	96466	62489.9	100637	40694	14.3	49.5	2.17685
116238	87770.5	86792	29874.9	85992.7	22768	-22	-26.4	2.18238
143919	91336.6	103265	56177	96379.9	38199	26.4	3.3	2.18238
13185.8	74895.2	11538	4706.9	73691.2	4186	-13.2	-17.6	2.18376
143945	100782	93604	69847.8	90977.8	50315	17.6	-37.4	2.18515
14410.5	70784.5	13342	5947.7	76851	5072	20.9	6.6	2.18515
14764.5	71341.6	13563	8247.8	73282	7376	-1.1	-9.9	2.18653
11330.2	66476.2	11170	5778.3	67538.2	5607	-20.9	-9.9	2.18791
86801.2	78204.7	72740	30739.5	72348.5	27845	36.3	31.9	2.1893
135983	94340.7	94464	58652	98980.7	38834	16.5	-23.1	2.19344
130178	89254.6	95584	53496.3	91567.4	38288	25.3	-40.7	2.19621
105748	94982.2	72964	237402	90760.7	171422	7844.1	4018.3	2.21004
128111	95256.4	88140	61671.5	99468.5	40633	26.4	79.2	2.21004
119797	87108.5	90129	42937.4	88250.2	31886	55	-2.2	2.21004
103998	88981.3	76596	34857.9	90084.3	25359	26.4	6.6	2.21696
138814	94323.9	96448	63478.8	101247	41089	368.5	212.3	2.21696
154275	101538	99574	67797.4	106835	41589	5.5	6.6	2.21696
152565	94672.9	105611	78155	102752	49848	2.2	37.4	2.21834
106244	89591.4	77717	46399.1	90705.5	33524	5.5	-8.8	2.22802
13518.8	67579.3	13110	8035.5	72198.3	7294	12.1	0	2.22802
20460.8	73741.5	18184	9286.2	79876.7	7619	3.3	-47.3	2.22802
5873.25	67151	5732	5075.4	82515.9	4031	-20.9	20.9	2.23493
147750	102945	94059	71628.7	98300.8	47754	97.9	14.3	2.23908
112287	89640.3	82093	48684.9	93676.3	34060	-11	22	2.24047
127750	87782.5	95375	54946.1	89904.6	40053	-17.6	-15.4	2.24047
150958	96223.5	102815	85680.1	107128	52415	66	60.5	2.24738
121708	88393.6	90236	44840.4	85040.5	34556	57.2	-1.1	2.25015
12573.8	64905	12696	8044.3	64853.2	8129	244.2	268.4	2.2543
156346	98388.5	104141	80571.7	103029	51251	48.4	-26.4	2.25568
177268	109379	106213	108766	111741	63791	79.2	17.6	2.25706
130848	92353	92853	49910.3	88010.8	37165	-30.8	70.4	2.25983
138306	95241.3	95169	73928.8	99240	48821	-20.9	-5.5	2.26121
141374	103861	89206	62686.8	118230	34748	42.9	45.1	2.26259
65794.5	74733.7	57697	66688.6	73928.5	59118	3302.2	1488.3	2.26674
123056	100427	80303	55136.4	95762.8	37733	-1.1	-1.1	2.26674
76559.2	79259.9	63303	77342.1	74187.2	68323	1927.2	1354.1	2.27089
69056.2	82460.3	54883	56314.5	74724.2	49390	5362.5	2626.8	2.27366
106438	86745.5	80414	39686.9	81574.5	31884	-12.1	11	2.27366
110803	88411.2	82134	42889	102752	27355	39.6	-27.5	2.28057
112190	88752.7	82842	53105.8	94938.3	36659	1.1	-15.4	2.28057
159077	118945	87648	95929.9	127748	49213	40.7	70.4	2.28472
18207	65901.6	18106	11995.5	64814.7	12129	785.4	466.4	2.28472
132591	92428.5	94013	49671.6	87390	37250	-12.1	-19.8	2.28611
104967	91278.6	75364	138799	82930	109687	10901	4821.3	2.28887
134240	90401.2	97317	69650.9	90516.2	50429	14.3	14.3	2.29025
149442	98196.6	99737	62749.5	101844	40379	77	8.8	2.29025
58884.8	86477.8	44625	117438	87510.1	87949	8946.3	4964.3	2.29164
117053	86203	88990	50495.5	87012.9	38032	169.4	122.1	2.29579
143199	97224.5	96526	77710.6	105529	48260	95.7	42.9	2.29717
127810	89158.7	93947	44759	82545.2	35536	20.9	29.7	2.29717
141065	93784	98576	72554.9	106635	44591	-1.1	22	2.29855
81675.8	77769.3	68828	44172.7	84862.1	34113	4557.3	3517.8	2.30408
5081.25	64076.4	5197	3383.6	64480.3	3439	-15.4	35.2	2.30547
112136	90304.8	81379	39873.9	90097.1	29004	-15.4	40.7	2.30823
9788.25	66234.7	9685	3764.2	69608	3544	-31.9	-44	2.311
133509	91510.1	95614	47907.2	87147	36027	-8.8	83.6	2.3193
49627.5	94843.9	34292	56886.5	101489	36734	8952.9	3889.6	2.32206
168944	103817	106649	85643.8	111287	50435	-3.3	-59.4	2.32898
139415	93203.3	98030	96147.7	98552.3	63937	26.4	-13.2	2.33036
152727	96404.7	103824	69734.5	106316	42986	-26.4	12.1	2.33589
35512.5	73297.7	31752	35629	71945.2	32455	522.5	451	2.33728
18413.2	67938.9	17762	9049.7	69848.2	8491	14.3	-53.9	2.33866
128404	94747.2	88816	64963.8	129167	32961	9.9	13.2	2.34004
131270	88693.6	96996	60963.1	91400	43712	-3.3	-60.5	2.34143
133838	91493.7	95867	57132.9	99256.7	37723	59.4	47.3	2.34557
74059.5	90685.2	53521	78892	83672.1	61792	6521.9	2791.8	2.34557
8778.75	66098.8	8704	1741.3	66116.9	1726	-23.1	2.2	2.35111
135968	96801.4	92052	71222.8	94015	49648	11	-7.7	2.35526
65098.5	101061	42215	33200.2	97099.6	22408	1.1	19.8	2.35526
131169	94179.1	91276	49946.6	89392.9	36617	20.9	-3.3	2.35664
139684	93714.5	97683	62792.4	100370	41000	256.3	149.6	2.35802
153583	95699.5	105175	67402.5	110064	40134	-53.9	-40.7	2.36079
17241	67813.4	16662	7602.1	68605.2	7262	9.9	-8.8	2.36355
113288	94852.2	78274	47171.3	99794	30978	-5.5	48.4	2.36632
159875	106331	98537	98421.4	106338	60657	-18.7	6.6	2.36632
58866.8	73337	52605	39712.2	71880.5	36207	1972.3	1288.1	2.37323
54689.2	75009.7	47782	72237	73141	64726	1966.8	1185.8	2.37323
141515	92002.8	100805	71550.6	110048	42610	36.3	5.5	2.37462
20127	120847	10915	262143	154002	111556	12302.4	5377.9	2.376
128302	91443.7	91952	56454.2	89885.6	41161	9.9	-26.4	2.38983
30142.5	109109	18105	59583.7	98525.9	39633	5363.6	3150.4	2.40228
37999.5	74922.1	33239	49203	71977	44800	2425.5	1074.7	2.40366
138483	90380.2	100416	46800.6	86354.1	35518	25.3	-39.6	2.40366
96327	79863.5	79046	81188.8	86056.5	61829	4013.9	2415.6	2.40504
140565	95403.5	96559	66620.4	105350	41443	24.2	46.2	2.41058
138356	91753.5	98822	62263.3	95242.8	42843	17.6	-9.9	2.41058
178090	115373	101161	87252	113823	50237	57.2	36.3	2.41058
26023.5	67028.6	25444	16918	67261.5	16484	905.3	392.7	2.41749
130214	90526.2	94268	55433.4	88814.9	40904	41.8	26.4	2.41887
8778	68273.8	8426	5517.6	69060.6	5236	12.1	51.7	2.41887
152930	100007	100217	79488.2	101021	51567	-92.4	-23.1	2.42026
54743.2	74343.2	48258	20841.7	70225.3	19450	26.4	-8.8	2.42164
140896	92710.1	99598	60707.9	93478.8	42561	44	-15.4	2.42441
13323	66011.7	13227	7576.8	69148.2	7181	9.9	-17.6	2.42579
35392.5	74523.9	31124	39655	73637.9	35292	3066.8	1320	2.4327
15219	69335.6	14385	5714.5	82363.2	4547	24.2	80.3	2.43547
193205	123526	102504	71420.8	130766	35794	-17.6	-34.1	2.43685
6843.75	64823.2	6919	3930.3	65159.7	3953	-23.1	17.6	2.43824
139624	95098.5	96220	67896.4	93959.9	47357	183.7	94.6	2.43824
193562	105810	119887	144592	105659	89684	58.3	-41.8	2.44238
150934	93724.5	105539	78513.6	94239.3	54600	112.2	13.2	2.44792
124390	96092.5	84835	45896.4	95895.8	31366	12.1	-19.8	2.45068
119819	86224.6	91070	32909.8	80618.1	26753	35.2	-75.9	2.45068
189274	104911	118236	90717	98963.4	60075	13.2	-40.7	2.45207
98205	87681	73402	73912.3	99128.5	48865	-11	35.2	2.45621
117845	89159.8	86621	50971.8	98872	33786	-11	-4.4	2.4576
139287	92495.8	98689	68184.6	91966.2	48589	74.8	33	2.4576
132703	95400.5	91161	97714.1	104610	61216	4.4	2.2	2.46036
7277.25	63378.3	7525	2508	66383	2476	-25.3	-19.8	2.46175
80668.5	102225	51716	137960	113861	79407	8852.8	3713.6	2.46175
159327	98777.3	105709	68830.3	93195.8	48402	38.5	28.6	2.46175
133602	93625.3	93519	62711	99113.2	41466	18.7	38.5	2.4659
6702.75	68167.5	6444	7098.3	68876.8	6754	761.2	315.7	2.47973
130171	88092.4	96840	53920.9	89559.8	39457	36.3	38.5	2.48111
132853	95911.3	90778	69263.7	91707.9	49497	6.6	15.4	2.48664
10346.2	68998.9	9827	5359.2	73247.2	4795	41.8	11	2.49079
26567.2	70710.8	24623	9044.2	70111.3	8454	-42.9	25.3	2.49079
140339	93743.6	98111	89723.7	100711	58386	41.8	-2.2	2.49079
133004	88536.2	98452	52083.9	94950.4	35949	143	70.4	2.49079
136327	91268.9	97890	63273.1	92306.1	44923	-30.8	14.3	2.49217
161290	96651.4	109365	93183.2	105294	57998	23.1	35.2	2.49356
119254	86624.8	90222	52891.3	83862.4	41333	8.8	48.4	2.49632
184582	119568	101171	120495	122619	64401	6069.8	2850.1	2.49632
126328	91549.6	90432	67578.5	94459.4	46886	-45.1	-9.9	2.49632
16727.2	70848.4	15473	10883.4	83411.8	8551	9.9	-16.5	2.4977
34449.8	67345.8	33524	25758.7	66737.4	25295	350.9	407	2.50047
141890	94662.3	98232	78949.2	106264	48690	51.7	41.8	2.50462
103976	85719.5	79494	40065.3	81088.3	32381	45.1	-19.8	2.50739
138035	99957.8	90501	93332.8	107918	56679	71.5	20.9	2.51153
113955	89671	83284	52144.4	92009.8	37141	29.7	-23.1	2.51845
56739	88538.7	41998	89938.2	93514	63030	8823.1	4636.5	2.52122
11012.2	82906.2	8705	7374.4	77949.8	6200	-17.6	11	2.5226
149313	97472.7	100391	70566.1	117744	39277	127.6	-1.1	2.52951
109174	87130.5	82116	38047.9	82082.7	30378	-9.9	62.7	2.52951
262143	161119	106628	262143	158931	108096	17413	7532.8	2.5309
133084	92701.6	94085	87144.2	107202	53274	84.7	72.6	2.53643
8778.75	69132.9	8322	7704.4	79942.3	6316	0	30.8	2.53643
33609	104334	21111	64874.7	103315	41152	178.2	225.5	2.53643
4989	64349.4	5081	3969.9	67929.9	3830	0	-3.3	2.53781
139073	93362.3	97623	76268.5	106135	47094	15.4	17.6	2.53781
8441.25	66395.3	8332	5329.5	67116.5	5204	1.1	57.2	2.54196
181212	129958	91383	135678	136579	65104	5314.1	2340.8	2.54611
70664.2	80171.9	57764	65107.9	79864.3	53427	7722	3650.9	2.54749
10041	65850.8	9993	5342.7	71442.4	4901	15.4	-25.3	2.54888
137756	89813.3	100519	53408.3	100303	34896	22	48.4	2.55303
60215.2	86381.8	45684	69714.7	86548.8	52789	10527	5484.6	2.55579
134416	91358.6	96423	55149.6	96035.2	37635	31.9	29.7	2.55579
119391	90605.4	86357	59727.8	97677.3	40074	-6.6	-51.7	2.55717
139288	91329.3	99950	58468.3	97719.5	39212	34.1	-2.2	2.55994
123800	86536.2	93757	45061.5	92225.4	32021	77	2.2	2.55994
90032.2	97610.4	60448	86341.2	83911	67434	-7.7	-1.1	2.56132
129328	93282.8	90860	111726	92554.4	79111	66	39.6	2.56271
88017	96120.4	60011	107683	92693.7	76134	4233.9	1922.8	2.56962
9334.5	66828.2	9154	4650.8	66491	4584	31.9	13.2	2.56962
62931	78672.5	52423	67692.9	79893.4	55528	5538.5	2916.1	2.57377
125337	96315.6	85283	78600.5	99931.4	51547	-3.3	12.1	2.57515
105014	89569.5	76836	133167	88579.8	98524	3669.6	2187.9	2.57515
9656.25	66902.6	9459	5431.8	71611	4971	-31.9	-12.1	2.57515
156362	96131.8	106597	81073.3	107210	49559	198	145.2	2.57654
182520	109522	109217	106355	118418	58860	11981.2	5057.8	2.57654
179808	104514	112749	133791	133611	65624	386.1	173.8	2.57654
11304.8	67406.8	10991	15204.2	69606.9	14315	104.5	78.1	2.57654
119038	90191.6	86497	63310.5	116578	35591	8.8	71.5	2.57654
19510.5	66106.9	19342	16050.1	67211.5	15650	282.7	213.4	2.57792
5326.5	63319	5513	2055.9	65917.5	2044	-6.6	-1.1	2.58069
15990	66555.8	15745	6410.8	71125.5	5907	14.3	38.5	2.58069
159580	109720	95318	159119	124705	83622	0	-7.7	2.58345
219707	124344	115798	212211	134567	103350	51.7	9.9	2.58345
144893	96974.3	97920	65197	113465	37657	113.3	35.2	2.58483
29957.2	84268.1	23298	32660.1	91439.4	23408	3469.4	1680.8	2.58622
65118.8	76398.5	55860	67115.4	74293.5	59204	2521.2	1437.7	2.59175
54632.2	109488	32701	84986	148219	37577	5899.3	3298.9	2.59313
117762	88206.8	87495	65627.1	91935.7	46782	51.7	-24.2	2.59728
9087	63692.6	9350	9038.7	64534.3	9179	787.6	311.3	2.59728
154600	100218	101099	67005.4	99953.7	43933	39.6	-6.6	2.59728
124348	90264	90283	64706.4	98641.5	42990	-1.1	-14.3	2.59866
126247	92550.2	89397	52626.2	93123.2	37036	6.6	33	2.60143
145880	90171.7	106024	69740	99386.4	45987	73.7	52.8	2.6042
104521	91795.5	74621	63895.7	92610.3	45216	47.3	29.7	2.6042
79060.5	78227.3	66234	120767	79781.6	99203	2930.4	1398.1	2.6042
6346.5	66815.1	6225	6637.4	68244.2	6374	269.5	132	2.60973
10400.2	64987.7	10488	6174.3	67938	5956	559.9	260.7	2.62909
140696	94184.1	97900	100548	95943.5	68681	-45.1	-47.3	2.63324
138742	92272	98541	57301.2	94988.9	39534	3.3	-1.1	2.63462
50683.5	74708	44461	32241	76965.9	27453	1202.3	720.5	2.63877
132854	90125.7	96606	53161.9	87907	39633	4.4	36.3	2.6443
8027.25	64875.3	8109	11429	64133.1	11679	1449.8	570.9	2.64569
129238	94366.5	89754	60850.9	94159.2	42353	-2.2	-14.3	2.64845
40437	82877.1	31976	40855.1	89733.9	29838	3411.1	2417.8	2.65675
133616	92812	94348	67828.2	108554	40949	16.5	17.6	2.65675
137608	93491.3	96461	83487.8	98483.7	55557	238.7	138.6	2.65675
109100	86867.1	82309	38753	88044	28846	1.1	4.4	2.65813
149152	101624	96187	99521.4	100770	64724	75.9	12.1	2.65952
15543.8	65471.8	15559	10023.2	65806.5	9982	361.9	173.8	2.66367
16467.8	68832.9	15679	4327.4	67507.9	4201	-51.7	9.9	2.66781
76896.8	77984.4	64622	99122.1	77058	84301	4339.5	2044.9	2.6692
107022	87631.9	80037	44093.5	105757	27324	6.6	-38.5	2.6692
152223	96802.6	103056	114692	107162	70141	337.7	112.2	2.67335
6777	64089.1	6930	3604.7	69707.2	3389	18.7	-7.7	2.67611
47566.5	92132.9	33835	45502.6	92087.2	32383	8966.1	4560.6	2.67611
8876.25	71736.8	8109	18029	73210.8	16139	258.5	166.1	2.67611
76704.8	78959	63665	99304.7	76239.5	85363	6867.3	3301.1	2.6775
118022	93662.6	82580	91403.4	96713.1	61938	55	4.4	2.67888
189036	102614	120731	119938	113413	69307	53.9	61.6	2.68164
62373	118562	34477	142950	126108	74289	3260.4	2752.2	2.68164
139144	88898	102578	64942.9	96481.7	44113	29.7	-2.2	2.68164
120104	85914.1	91616	51839.7	89174.4	38098	-34.1	18.7	2.68303
24921.8	69194.7	23604	26430.8	68303.2	25360	1527.9	694.1	2.68441
75126.8	83644.9	58862	76065	88095.9	56586	3493.6	1996.5	2.68718
6196.5	64002.2	6345	3264.8	64349.5	3325	64.9	101.2	2.69686
111875	88491.3	82854	48863.1	99305.1	32247	-14.3	-29.7	2.70239
134530	90439.6	97486	50329.4	96311.7	34247	-49.5	31.9	2.70377
140837	90045.3	102503	57670.8	101989	37058	112.2	3.3	2.70654
67546.5	80794.4	54790	49091.9	81103.3	39669	1131.9	827.2	2.71207
131390	89628	96072	58120.7	88630.8	42976	23.1	-8.8	2.71345
89253	94055.1	62190	109363	85274.3	84049	11258.5	5032.5	2.71484
135130	95354.6	92873	43780	88366.3	32469	2.2	-14.3	2.71622
262143	140689	122112	145894	166330	57484	51.7	50.6	2.7176
73071.8	104954	45628	106422	99709.1	69948	726	994.4	2.71899
51457.5	71652.4	47065	17279.9	70765.2	16003	35.2	971.3	2.71899
125351	89541.9	91745	48891.7	87749.3	36515	-33	9.9	2.71899
139908	91747.9	99937	58856.6	94495.9	40819	-20.9	88	2.72037
7826.25	63305.5	8102	4501.2	72248.5	4083	22	12.1	2.72175
16995.8	65296.8	17058	11305.8	65802.6	11260	722.7	337.7	2.72728
28515	74139.5	25206	6268.9	75660.9	5430	-7.7	-56.1	2.73696
99669	92934.6	70285	86486.4	86810.9	65291	29.7	-12.1	2.74111
134834	90976.9	97129	45590.6	92531	32290	30.8	29.7	2.74665
58269	76223.4	50099	73878.2	79520.4	60886	5084.2	2378.2	2.75079
142343	95094.8	98098	51081.8	108889	30744	-6.6	-24.2	2.75218
109419	92906.4	77184	47352.8	90536.3	34277	37.4	7.7	2.75633
126514	88654.2	93523	70588.1	87388.1	52937	38.5	-18.7	2.75633
112873	85902.4	86112	42850.5	88549.2	31714	24.2	15.4	2.75633
13565.2	69541	12784	6670.4	83298.7	5248	-25.3	-6.6	2.75771
55964.2	77695.1	47206	72064.3	79389.6	59489	3136.1	1509.2	2.76324
131564	96200.9	89627	52784.6	100590	34390	-34.1	30.8	2.76324
5983.5	67031.6	5850	3545.3	65801.4	3531	-9.9	-30.8	2.76462
124438	98940.9	82425	41112.5	100878	26709	35.2	2.2	2.76739
26363.2	78441	22026	30136.7	77975.4	25329	1950.3	885.5	2.77569
121912	88904.4	89868	50744.1	96763.4	34368	37.4	-5.5	2.77707
7932	67449.3	7707	5916.9	91736.4	4227	38.5	23.1	2.77707
93108.8	82118.4	74307	78035.1	76033.8	67261	5085.3	2490.4	2.78399
145352	92847.7	102596	58270.3	98157.1	38905	11	30.8	2.78399
68699.2	85138.1	52882	81264.7	76020.4	70057	6734.2	3048.1	2.78814
60393.8	97242.5	40702	82401	99263.5	54403	5226.1	2794	2.78952
170674	106635	104894	91802.7	103799	57962	702.9	248.6	2.78952
35715	108387	21595	85420.5	101086	55380	240.9	159.5	2.7909
142392	96515.6	96687	69316.5	103010	44100	61.6	41.8	2.7909
47142.8	75452.4	40947	55312.4	74796.8	48464	5123.8	2315.5	2.7909
142464	96264.7	96988	84926.6	95593.7	58223	-24.2	-26.4	2.79505
16040.2	70970.4	14812	8406.2	70738.2	7788	64.9	16.5	2.79782
176183	99919.9	115556	81952.2	100447	53469	66	-20.9	2.80473
140198	90668.1	101337	47650.9	92983.5	33585	40.7	-4.4	2.80611
62405.2	86989.1	47015	66809.6	82409.8	53130	2498.1	1177	2.8075
70716	77553.5	59758	20803.2	80940.3	16844	-16.5	-27.5	2.80888
135420	96000.8	92446	61151.2	111468	35953	1.1	-80.3	2.80888
181971	114465	104186	101520	127427	52212	-12.1	3.3	2.81026
126643	91471.4	90735	55650.1	92154	39576	-41.8	12.1	2.81165
133046	91284.6	95518	65967	93801.4	46089	3.3	27.5	2.81441
153396	94431.2	106458	59790.5	93648.2	41842	-6.6	6.6	2.81856
150231	96874.4	101632	97521.6	99026.6	64540	-11	-46.2	2.81856
184158	106418	113411	63529.4	114086	36494	-20.9	11	2.81994
53022	90366.2	38453	79704.9	94930.3	55025	7934.3	4303.2	2.82409
146170	96952.4	98805	85979.3	104467	53938	7.7	67.1	2.82548
11769.8	93236.1	8273	37656.3	105324	23431	3085.5	1312.3	2.82686
115462	85592.6	88406	63066.3	93063	44412	14.3	17.6	2.83239
138230	98831.7	91661	65255.3	95130	44955	-30.8	17.6	2.83377
156800	103067	99702	78533.4	107486	47883	26.4	-8.8	2.83654
85520.2	105922	52913	95896.9	130115	48301	8794.5	4585.9	2.83931
44299.5	77204.9	37604	42207	71593.3	38636	3036	1574.1	2.83931
140265	92943.7	98903	52140	96932	35252	97.9	14.3	2.84207
5436.75	63557.4	5606	2128.5	65031.9	2145	0	-19.8	2.84346
13666.5	65977.7	13575	8120.2	66099.3	8051	1340.9	611.6	2.84484
103280	83680.9	80885	36148.2	78190.3	30298	64.9	-9.9	2.8476
56526	73987.7	50069	46658.7	73894.4	41381	6661.6	3098.7	2.85175
141061	93232.5	99156	86323.6	88589.2	63860	39.6	-11	2.86005
149324	99936.8	97923	73669.2	106430	45363	41.8	18.7	2.86143
110336	88813.7	81417	53068.4	89842.4	38711	5.5	-41.8	2.86282
143110	106869	87761	76111.2	103956	47982	34.1	57.2	2.86835
200538	121704	107987	206046	109688	123108	8393	3935.8	2.8725
122682	89808.3	89525	38443.9	89542.6	28137	14.3	-22	2.8725
33451.5	69554.2	31519	45604.9	67689.5	44154	3414.4	1487.2	2.8725
130897	90041.7	95272	66535.7	96520	45177	18.7	-6.6	2.8725
125356	88131.1	93217	56193.5	93152.7	39534	-35.2	8.8	2.87803
122984	86001.6	93718	40816.6	81059.3	33000	-33	19.8	2.87941
108787	84384.2	84488	48732.2	83360.7	38312	15.4	5.5	2.8808
66159.8	83016.1	52229	76820.7	76969.9	65409	5981.8	2664.2	2.88633
177690	98827.1	117833	78761.1	110205	46837	345.4	124.3	2.89048
58925.2	76691.5	50354	45171.5	73407	40328	1587.3	849.2	2.89048
105358	91231.6	75684	57680.7	91885.3	41140	12.1	51.7	2.89324
111916	86864.3	84437	26837.8	79330.8	22171	42.9	-58.3	2.89324
104418	91509	74781	47554.1	97229.8	32053	-12.1	3.3	2.89463
262143	125109	137319	225490	135791	108827	-26.4	31.9	2.89601
64224	85437.3	49264	81667.3	85153.4	62853	1213.3	858	2.89878
49860	72231.9	45238	22792	70051	21323	14.3	72.6	2.89878
170256	120948	92254	188619	128602	96121	17730.9	8884.7	2.89878
61846.5	84757.2	47821	98037.5	77359.1	83054	3712.5	1866.7	2.90016
42975.8	90509	31118	63217	87571.1	47310	2016.3	1640.1	2.90154
136834	92958.2	96469	80356.1	96306.2	54682	55	4.4	2.90431
134636	96119.4	91797	55189.2	100327	36051	79.2	-11	2.90431
129453	91504.4	92715	66376.2	104120	41779	8.8	-27.5	2.90431
119477	88191.3	88785	56491.6	89272.8	41471	19.8	-9.9	2.90846
6286.5	64666.8	6371	14096.5	66214.8	13952	124.3	92.4	2.91122
5183.25	63363.1	5361	2904	66544.2	2860	12.1	7.7	2.91261
20085.8	69055.7	19062	22701.8	69950.9	21269	316.8	310.2	2.91399
108021	92782	76300	35966.7	87413.8	26965	6.6	33	2.91675
65144.2	80369.2	53121	92346.1	81292.6	74447	7032.3	3278	2.92367
143712	97650.7	96449	57153.8	93195.8	40191	33	-16.5	2.92505
138678	94362.2	96314	52679	97853.5	35281	15.4	53.9	2.92644
121238	89721	88557	46791.8	85758.4	35758	46.2	-15.4	2.93058
140938	92841.2	99487	58648.7	93027.1	41317	162.8	62.7	2.93058
62457	77135.2	53065	68467.3	77036.6	58246	4247.1	2132.9	2.93335
121295	89642.2	88677	46564.1	88885.7	34332	28.6	35.2	2.93612
113787	85792.2	86921	53235.6	79096.1	44109	-34.1	-1.1	2.9375
68970	85426.8	52911	72886	87236.9	54755	919.6	761.2	2.93888
72583.5	84963.2	55987	104974	85561.6	80405	4054.6	1782	2.93888
135611	101241	87785	113843	104006	71735	24.2	-25.3	2.94027
124346	96184.2	84724	88071.5	96781.5	59638	-7.7	-24.2	2.94165
17676.8	64958.1	17834	13141.7	64532.8	13346	894.3	501.6	2.94303
14259	101189	9235	51849.6	113909	29831	214.5	88	2.94303
96768	89561.9	70809	73951.9	94767.6	51141	37.4	-11	2.94303
179314	106818	110015	117865	120211	64257	57.2	-6.6	2.9458
25665	69716.5	24126	5282.2	67957.3	5094	9.9	3.3	2.94856
32974.5	70857.7	30498	37040.3	70176.4	34591	2073.5	847	2.95133
117917	89106.2	86726	58850	86045	44823	60.5	17.6	2.95133
40335.8	83807.1	31542	11814	78659.2	9843	8.8	74.8	2.95271
153703	98314.1	102458	81255.9	107915	49346	-11	-5.5	2.95548
132098	93062.1	93026	63773.6	100659	41521	7.7	-18.7	2.95686
151328	102338	96909	100165	93856.3	69941	2872.1	1053.8	2.96101
6023.25	66131.6	5969	7060.9	67622.9	6843	313.5	209	2.96516
19458.8	81371.1	15672	11029.7	96869.8	7462	42.9	7.7	2.96516
20451.8	65879.9	20345	8899	65891.4	8851	820.6	642.4	2.96654
5666.25	66098.9	5618	3771.9	67948.1	3638	23.1	17.6	2.96793
150188	102874	95677	108731	98864.6	72076	59.4	90.2	2.96793
125595	88613.9	92886	40869.4	89891.8	29796	36.3	9.9	2.97207
15126	70369.7	14087	8822	76143.6	7593	33	-6.6	2.97761
134732	108295	81534	80324.2	102296	51460	-3.3	-12.1	2.97761
54809.2	99636	36051	87739.3	104408	55073	651.2	496.1	2.97899
13288.5	78414.8	11106	18701.1	91942.6	13330	23.1	13.2	2.98037
39099	97808.7	26198	71117.2	114111	40844	8957.3	5066.6	2.98037
120711	91852.8	86126	62770.4	102461	40149	1536.7	645.7	2.98176
22857.8	68719	21799	8259.9	72768	7439	20.9	-2.2	2.98176
55210.5	87455	41373	78602.7	90174.5	57126	9045.3	4761.9	2.98314
262143	139108	123500	212458	175253	79449	2125.2	1934.9	2.98452
34746	69908	32573	23897.5	66684.3	23486	225.5	344.3	2.98591
116480	87584.5	87157	47933.6	86209.2	36439	-22	6.6	2.98867
52772.2	103830	33309	124478	110214	74018	284.9	363	2.99005
74268	79045.5	61575	108287	72052.3	98494	3802.7	2278.1	2.99005
5115	64601.4	5189	3287.9	65275.9	3301	14.3	1.1	2.99282
18400.5	75166.4	16043	11238.7	74935.3	9829	-77	16.5	2.99835
127994	90181	93015	44004.4	92514.8	31172	-3.3	56.1	3.00112
7443.75	63586.2	7672	9568.9	63964.4	9804	71.5	44	3.0025
13815.8	69254.2	13074	21462.1	70032.9	20084	178.2	148.5	3.0025
120629	90551	87305	45743.5	90139.1	33258	35.2	19.8	3.00388
146184	99166.9	96608	104421	98920.5	69180	27.5	-7.7	3.00665
129076	90642.9	93324	44368.5	88343.4	32914	14.3	57.2	3.00942
88585.5	83812.7	69268	102580	82309.6	81676	10384	4440.7	3.01357
173055	99861.2	113571	140917	93618.7	98646	1817.2	746.9	3.01495
127735	97839.3	85561	50815.6	108629	30657	-49.5	5.5	3.0191
138862	100885	90206	64915.4	103779	40994	30.8	-28.6	3.02048
5316	67609	5153	3194.4	69759.5	3001	-1.1	20.9	3.02325
122235	90572.7	88446	63602	92676.6	44976	23.1	58.3	3.03431
144022	100934	93513	78690.7	110543	46652	-22	-23.1	3.03569
133264	90946.8	96030	74539.3	92837.3	52619	-45.1	28.6	3.04261
11825.2	67689.7	11449	20016.7	68959.4	19023	838.2	335.5	3.04399
15247.5	67921.4	14712	5276.7	74705.9	4629	-3.3	-20.9	3.04676
154918	92504.5	109754	67263.9	90930.2	48479	41.8	-50.6	3.05367
146288	94128.6	101851	68203.3	100605	44429	34.1	48.4	3.05782
132542	89361.8	97203	58215.3	99080.6	38506	60.5	-39.6	3.06059
120655	90889.8	86998	46329.8	86966.7	34913	-49.5	61.6	3.06474
34578	68939.3	32871	27215.1	66325.9	26891	498.3	460.9	3.06612
44261.2	73139.3	39660	45463	73282.9	40657	3449.6	1783.1	3.06612
120062	92908.8	84689	40079.6	90139.2	29140	56.1	-37.4	3.0675
120979	90753.1	87363	49008.3	94657	33931	33	-29.7	3.06889
6136.5	66254	6070	3192.2	70557.8	2965	26.4	9.9	3.07027
139654	92792.4	98633	60909.2	91929.1	43422	9.9	42.9	3.07857
136786	96160.2	93224	65804.2	98615.3	43731	38.5	3.3	3.07995
64853.2	75626.7	56200	86320.3	75935.1	74499	5690.3	3067.9	3.08272
126914	90194.8	92216	61118.2	93143.3	43003	30.8	-30.8	3.0841
75749.2	76091.8	65241	43572.1	74206.5	38481	5171.1	2367.2	3.08548
6685.5	66094.6	6629	3902.8	65802.4	3887	14.3	-33	3.08825
96174.8	86567.7	72809	89361.8	80851.7	72434	13575.1	7013.6	3.08963
122141	87858.9	91108	52433.7	92091.3	37314	-23.1	42.9	3.09101
106634	85117.3	82103	34765.5	82706.3	27548	12.1	-14.3	3.0924
106276	87707.9	79410	45809.5	83817.4	35818	-1.1	19.8	3.09655
82607.2	89147.5	60728	86394	90222.6	62755	3367.1	2603.7	3.09655
119517	88033.2	88974	51647.2	89356.9	37879	49.5	-11	3.09793
262143	137562	124888	262143	89864.3	191175	16464.8	7177.5	3.10208
144472	91705.2	103245	55377.3	90222.7	40225	44	-18.7	3.10208
69411	77699.5	58545	64717.4	75678.4	56044	559.9	782.1	3.10484
130984	89876	95511	47209.8	87490.9	35363	1.1	42.9	3.10761
122859	90644.6	88827	55357.5	90408.4	40128	30.8	59.4	3.11038
131357	91838.1	93737	45972.3	89817.6	33544	55	26.4	3.11452
35085.8	73799.8	31157	36910.5	73796.2	32779	6299.7	2751.1	3.11452
7481.25	65129	7528	2324.3	64191	2373	14.3	3.3	3.11452
51996	72670.9	46891	28856.3	69788.4	27098	607.2	1526.8	3.11729
145992	96482	99166	65484.1	94355.4	45483	18.7	-7.7	3.11729
129630	90029.3	94363	74164.2	104647	46446	-23.1	-9.9	3.12006
11928	66387.5	11775	4829	69585.2	4548	-22	7.7	3.12006
20492.2	66841.5	20092	5657.3	68028.8	5450	-4.4	-24.2	3.12006
11648.2	65520.5	11651	12696.2	65295.3	12743	361.9	194.7	3.12006
113274	93418.8	79465	48959.9	89589.2	35815	8.8	-6.6	3.12144
167868	103306	106493	72898.1	107831	44305	16.5	-11	3.12421
124149	89476	90932	53777.9	90301.8	39029	-9.9	51.7	3.12835
136039	92003.7	96903	59669.5	90058	43422	-49.5	-17.6	3.12974
42055.5	75009.5	36744	15437.4	78854.7	12830	1.1	60.5	3.13665
127873	90242.4	92864	48429.7	98086.7	32358	-28.6	-11	3.13665
18891.8	69869.6	17720	5181	69706.8	4871	-55	11	3.1408
23532.8	77773.2	19830	41482.1	76005.7	35768	4140.4	1785.3	3.14218
30831.8	102584	19697	73652.7	102597	47047	4402.2	2746.7	3.15325
73401	79790.5	60288	82665	77955.7	69495	7309.5	3247.2	3.15878
101777	88243.7	75587	37708	83660	29539	3.3	45.1	3.16016
14798.2	67966.8	14269	8608.6	69548	8112	6.6	-16.5	3.16155
148330	98483.8	98706	91982	100739	59839	-6.6	-16.5	3.16155
50940	77635.5	43001	47407.8	78713.9	39471	6364.6	2806.1	3.16293
97206.8	83590.8	76211	34203.4	77761.5	28826	9.9	17.6	3.16431
25706.2	66331.4	25398	8990.3	66801.4	8820	113.3	229.9	3.16846
123506	87823.8	92163	45060.4	83248.6	35473	-2.2	-25.3	3.16984
137487	94422.4	95426	53004.6	108693	31959	-8.8	11	3.17261
126567	88785.5	93424	44601.7	89903	32513	-42.9	46.2	3.17261
28215	68599.5	26955	11766.7	65791.5	11721	183.7	52.8	3.17261
115931	93640	81137	36971	97951.6	24736	-31.9	30.8	3.17399
7188	65783.1	7161	1456.4	61697.9	1547	-26.4	-8.8	3.17399
66883.5	75422.9	58116	87733.8	72535.2	79268	5520.9	2411.2	3.17399
134363	94938.4	92751	86138.8	86456.7	65295	-24.2	-13.2	3.17676
196104	120226	106898	140073	130785	70190	4911.5	2127.4	3.17953
134107	90641	96963	62407.4	102376	39950	-14.3	-17.6	3.17953
5511	63163.5	5718	9086	62706.4	9496	39.6	151.8	3.18229
126990	90995.2	91460	50237	86683.7	37981	14.3	24.2	3.18506
14978.2	69687.3	14086	21593	69016.7	20504	757.9	357.5	3.18506
133824	89872.4	97586	65124.4	86869.7	49131	-1.1	1.1	3.18506
122486	88125.9	91088	51277.6	89202.6	37673	-18.7	-14.3	3.18921
12531.8	70965.2	11573	9326.9	71827	8510	-12.1	-8.8	3.19197
83892	90022.5	61073	185897	85926	141784	15093.1	7131.3	3.19197
139308	96865.7	94251	69496.9	104772	43471	8.8	8.8	3.19474
132535	90229.9	96263	63013.5	101997	40488	314.6	86.9	3.19889
31451.2	67403.2	30580	20175.1	67021.3	19728	259.6	346.5	3.20442
176236	107398	107542	88986.7	106588	54714	41.8	18.7	3.2058
107542	83328.3	84580	46422.2	85188.2	35713	5.5	-2.2	3.2058
19238.2	67993.2	18543	10041.9	72042.2	9135	15.4	34.1	3.20857
43198.5	93271.1	30353	53405	90274.7	38770	6024.7	3671.8	3.21272
5756.25	65300.6	5777	5947.7	66268	5882	-18.7	16.5	3.2141
24665.2	80185.6	20159	12168.2	77739.8	10258	38.5	41.8	3.2141
151989	98851.3	100765	101282	92583.1	71694	261.8	101.2	3.2224
32747.2	71314	30094	8329.2	73625.9	7414	8.8	12.1	3.22655
110362	88718.9	81524	39212.8	84973.4	30243	93.5	-30.8	3.22655
122474	95573.7	83982	52520.6	97256.1	35391	-1.1	16.5	3.23208
111925	85588.5	85702	40522.9	85455.8	31077	-30.8	-31.9	3.23761
172079	100826	111850	99023.1	113856	56998	-7.7	44	3.24314
131884	89641.9	96419	45057.1	83586.5	35327	27.5	-61.6	3.24453
41265	89619	30176	30088.3	89500.1	22032	962.5	389.4	3.24453
130082	91117.2	93561	67150.6	102396	42978	-75.9	-41.8	3.25421
123029	93841.3	85920	60915.8	96097.5	41543	-2.2	14.3	3.25559
117890	89665.8	86165	66931.7	100287	43739	-2.2	-2.2	3.25697
23818.5	66639.7	23424	7546	69418.1	7124	-18.7	-44	3.26112
112201	93926.1	78287	46450.8	85800.4	35480	9.9	24.2	3.26112
14751	65116.6	14846	7885.9	66918.3	7723	80.3	173.8	3.26389
9471	70911.9	8753	3589.3	68599.7	3429	1.1	-3.3	3.26665
118587	84826.5	91619	49589.1	84372.8	38518	-7.7	-26.4	3.26804
22855.5	70975.1	21104	9597.5	70285.1	8949	-4.4	23.1	3.2708
150466	91638.3	107607	71159	85246.1	54706	17.6	60.5	3.27219
144657	94915.4	99881	64040.9	120898	34715	80.3	35.2	3.27357
115657	88711.4	85442	38931.2	88818.3	28726	-9.9	9.9	3.27495
30126	69757.2	28303	6172.1	71101.2	5689	20.9	23.1	3.27495
124685	91012.5	89783	59492.4	90667.7	43002	26.4	-2.2	3.27495
129226	90853.8	93215	60881.7	109215	36533	12.1	-9.9	3.27634
48799.5	85215.1	37530	71714.5	83942.9	55989	4880.7	2169.2	3.27634
162686	127283	83764	37665.1	138063	17879	12.1	12.1	3.27772
9538.5	68731.7	9095	6204	73536.9	5529	28.6	7.7	3.2791
13746	68475.1	13156	17169.9	87827.6	12812	31.9	1.1	3.28048
5911.5	69404.5	5582	33783.2	71153.6	31116	1732.5	694.1	3.28878
74124.8	92853.9	52317	90192.3	88610.4	66706	1941.5	1302.4	3.29293
5829	65078.3	5870	4468.2	66026.6	4435	-4.4	-12.1	3.30123
104086	87479.8	77977	43890	88291.9	32578	48.4	-1.1	3.30538
129960	92968.8	91612	78930.5	90362.3	57245	-23.1	48.4	3.30538
7638	65708.1	7618	8358.9	77648.3	7055	13.2	-14.3	3.30676
116287	90819.9	83913	52358.9	90878.6	37758	-50.6	-6.6	3.30953
115968	88196.6	86172	36370.4	85240.2	27963	8.8	26.4	3.31229
152380	101514	98374	66294.8	97057.8	44764	17.6	-1.1	3.31368
9786	66590.7	9631	4117.3	66988.9	4028	15.4	-59.4	3.31368
139360	93110.1	98089	73198.4	101058	47469	53.9	19.8	3.31506
148109	98775.7	98268	54931.8	97556	36902	82.5	3.3	3.31506
166634	99035.5	110269	72240.3	110856	42707	71.5	-12.1	3.31644
72087	81644.8	57864	83964.1	80197.5	68614	8801.1	4176.7	3.31921
153724	100399	100345	74344.6	107574	45292	53.9	-57.2	3.32059
161380	98816.5	107029	71464.8	95434	49076	24.2	-14.3	3.32197
155380	98930	102931	62627.4	112451	36499	89.1	25.3	3.32474
111589	97865.3	74726	67886.5	105564	42145	-1.1	8.8	3.32612
131590	96809.8	89081	54192.6	102504	34648	-23.1	13.2	3.33304
43157.2	76047.4	37192	35990.9	82524	28582	7315	3580.5	3.33304
7857	66380.9	7757	12720.4	67110.3	12422	154	91.3	3.33581
101022	86138.1	76860	48890.6	92505	34637	23.1	18.7	3.33857
69734.2	82665.9	55284	73711	80743.5	59828	3308.8	2064.7	3.33995
98993.2	84168.5	77079	30420.5	94413.6	21116	4.4	0	3.34272
145588	147524	64676	262143	75432.1	227752	31860.4	16580.3	3.3441
136065	91629.1	97318	68231.9	104855	42646	30.8	-45.1	3.34687
182858	120388	99543	84365.6	138432	39940	-12.1	45.1	3.34687
73698	84611.4	57083	80524.4	88331	59744	4070	1828.2	3.34687
126225	88775.5	93182	54309.2	91933.6	38715	57.2	86.9	3.34964
127642	90703.5	92225	64311.5	89232.5	47233	-37.4	29.7	3.35655
116451	89839	84949	48166.8	97274.6	32451	27.5	22	3.3607
8322.75	67363.2	8097	12892	68334.7	12364	992.2	489.5	3.36347
134080	88960.3	98775	70032.6	89601.5	51223	2431	1072.5	3.36485
138620	93364.2	97303	67229.8	99664.6	44208	15.4	11	3.369
262143	123489	139120	262143	68369.7	251278	9513.9	5068.8	3.37038
59054.2	82188.6	47089	58214.2	80728	47259	4203.1	2073.5	3.37315
5759.25	64941.2	5812	1932.7	65054.7	1947	-24.2	-15.4	3.3773
128645	92620.7	91026	72217.2	95320	49652	1.1	-20.9	3.3773
27540.8	69518.6	25963	20871.4	67630.6	20225	283.8	316.8	3.37868
57962.2	93830	40484	105125	97731.1	70494	9903.3	5126	3.38283
112173	87904.6	83629	45767.7	87641.2	34224	34.1	-14.3	3.38559
88482.8	90390.2	64153	125733	86288.8	95494	4734.4	2390.3	3.38559
152226	95301.8	104681	76651.3	97544	51499	74.8	12.1	3.38698
6093.75	65212.3	6124	3165.8	66455.4	3122	9.9	-5.5	3.38836
195834	116981	109712	199386	94804.9	137830	7796.8	3822.5	3.39113
142287	94418.1	98762	55563.2	94522.6	38524	48.4	11	3.39666
22672.5	67822.9	21908	18500.9	68097.4	17805	404.8	405.9	3.39666
124662	93383.6	87487	61543.9	99795.7	40416	61.6	-42.9	3.39942
25228.5	68318.5	24201	8323.7	71748.3	7603	-13.2	-23.1	3.40219
25410.8	72157.3	23079	9442.4	74520.4	8304	11	20.9	3.40219
131489	97923.6	88000	52911.1	92562.6	37462	93.5	59.4	3.40357
105305	87091.2	79242	34868.9	92610.7	24675	3.3	-16.5	3.40634
18090.8	67787	17490	6185.3	69709.4	5815	-3.3	-37.4	3.40772
93234	127394	47963	166661	134657	81112	470.8	482.9	3.41049
129216	97199.4	87123	154442	85845.5	117904	9060.7	5122.7	3.41325
113020	84139.8	88031	43043	90641.9	31121	26.4	13.2	3.41879
191432	115177	108925	178000	141430	82482	4514.4	2225.3	3.41879
129611	88827.3	95626	42157.5	83210.4	33203	-4.4	4.4	3.42017
135116	98472.4	89923	77382.8	107597	47133	57.2	14.3	3.42293
79110.8	94730.5	54730	182720	93074.1	128658	360.8	170.5	3.42708
96164.2	85397.1	73799	41478.8	84177.8	32293	12.1	20.9	3.434
117981	90982.9	84983	57476.1	91092.2	41351	53.9	86.9	3.43676
13722.8	64863.6	13865	9528.2	64183.4	9729	33	119.9	3.43815
9603.75	83296.9	7556	2741.2	85832.4	2093	-3.3	8.8	3.44091
117745	89246.5	86463	48579.3	89381.9	35619	23.1	7.7	3.44091
158200	105415	98352	43612.8	127128	22483	13.2	25.3	3.4423
77985	115207	44362	90228.6	121476	48678	10088.1	4486.9	3.44783
131651	101677	84856	88245.3	98470.1	58731	42.9	30.8	3.44783
9566.25	67857.3	9239	7513	70906.1	6944	7.7	-16.5	3.44921
16119.8	64803.3	16302	10800.9	66018.3	10722	144.1	216.7	3.45198
127904	89627.6	93524	56493.8	94145.8	39326	48.4	18.7	3.45336
9318	65677	9298	4437.4	65277.1	4455	-2.2	-11	3.45336
5389.5	64879.9	5444	5739.8	64677.4	5816	62.7	73.7	3.45474
146482	91020.8	105469	58060.2	97357.8	39083	-3.3	34.1	3.45613
89736.8	89890.4	65424	107092	84763.8	82799	19104.8	8072.9	3.45751
31463.2	100712	20474	78318.9	120125	42728	7616.4	3996.3	3.46581
115977	91542.3	83029	56860.1	93991.4	39646	25.3	-38.5	3.47272
140268	88830.3	103485	64497.4	88397.5	47817	-3.3	68.2	3.47687
143495	98161.9	95802	63033.3	102625	40253	23.1	-35.2	3.47964
49123.5	76264.6	42213	63889.1	74042.6	56549	4431.9	2054.8	3.4824
30668.2	76218.2	26370	17414.1	78891.9	14466	-20.9	3.3	3.48517
126598	90362.9	91816	57084.5	92516.5	40437	-12.1	37.4	3.48655
123453	87558.9	92402	53545.8	90491.7	38779	-33	56.1	3.4907
151227	94867.5	104470	62224.8	104738	38935	20.9	-74.8	3.4907
17621.2	67443	17123	6521.9	72640.9	5884	-16.5	-18.7	3.49208
122226	93261.2	85890	55201.3	90709.4	39882	-15.4	28.6	3.49208
97670.2	88586.7	72256	44257.4	95962.1	30225	64.9	24.2	3.49485
137728	102964	87663	92731.1	107150	56717	51.7	23.1	3.499
141977	92431.5	100665	69503.5	97028	46945	-3.3	-7.7	3.50177
149741	96531	101661	66938.3	105825	41454	-18.7	30.8	3.50315
135619	93030.1	95538	74704.3	90433.9	54137	6.6	-23.1	3.50315
119758	89347.3	87842	41596.5	91632.5	29750	14.3	-25.3	3.51006
170316	104179	107141	113994	101771	73407	31.9	13.2	3.51421
11896.5	69586.7	11204	4658.5	74101.8	4120	0	8.8	3.51421
155601	91986.8	110858	54793.2	97669.8	36766	25.3	-29.7	3.51421
109850	95219.2	75606	34177	97894.4	22880	8.8	-17.6	3.51836
186681	116739	104801	160312	110226	95315	96.8	27.5	3.51836
36231	101920	23297	87786.6	112170	51290	7586.7	4198.7	3.52113
6834.75	67235.4	6662	2868.8	64987.8	2893	-27.5	-18.7	3.52251
33887.2	68211.6	32558	10305.9	67104.6	10065	6.6	-38.5	3.52251
12597.8	70186.7	11763	7134.6	78412.4	5963	55	18.7	3.52528
177534	119997	96960	112402	106228	69345	3022.8	1481.7	3.52943
147448	101399	95299	262143	93565.3	183613	8831.9	6509.8	3.52943
122301	89583.4	89471	47565.1	85471.4	36471	-34.1	20.9	3.53634
41161.5	92913.6	29033	56819.4	96434.4	38614	4657.4	2799.5	3.53772
85203	105675	52840	90532.2	120484	49244	5536.3	3084.4	3.5474
14490.8	73141.2	12984	32766.8	70796.7	30332	278.3	115.5	3.55017
7641	69559.7	7199	9068.4	73552.8	8080	-49.5	-11	3.55294
142150	93975.5	99132	66112.2	95829.3	45213	-12.1	29.7	3.55432
108439	88896.4	79943	52481	85599.7	40180	20.9	-1.1	3.55432
17293.5	109916	10311	52046.5	100469	33950	5778.3	2527.8	3.55847
114860	95488.2	78831	202137	101128	130995	13017.4	6215	3.564
142067	96912.9	96071	54541.3	110513	32344	-18.7	-8.8	3.56538
138426	94752.5	95743	106484	100143	69686	95.7	15.4	3.56538
8700.75	65890	8654	8598.7	65840	8559	294.8	223.3	3.56815
122604	91033.5	88264	39323.9	92109.5	27979	-13.2	12.1	3.56815
44922.8	74416.3	39562	10040.8	75289.9	8740	-2.2	-5.5	3.56953
7506.75	65299	7534	3144.9	67686.1	3045	9.9	2.2	3.57506
153892	101071	99786	94229.3	100141	61667	-19.8	33	3.57921
125902	108603	75975	262143	85282.8	201445	21662.3	9857.1	3.58198
129711	94833.1	89639	65742.6	90257	47736	497.2	242	3.58475
6856.5	79728.1	5636	50865.1	85133.7	39156	63.8	41.8	3.58751
143216	96631	97130	53783.4	118039	29861	19.8	85.8	3.58751
24465.8	68868.1	23282	21860.3	68256.5	20989	1688.5	683.1	3.58889
50907	73506.5	45387	9922	68440	9501	4.4	3.3	3.59719
146246	95598.7	100256	63090.5	92889.5	44512	49.5	40.7	3.59858
108937	89349.3	79903	148822	86971.3	112143	8155.4	3930.3	3.60134
182086	120013	99432	153497	125129	80394	19.8	30.8	3.60411
134136	92717.6	94812	57394.7	97214.4	38692	-19.8	12.1	3.61102
56276.2	80368.7	45890	83674.8	76144.7	72017	4247.1	2281.4	3.61102
108681	87574.5	81331	44799.7	80637	36410	39.6	33	3.61241
118210	117835	65745	28307.4	116274	15955	-16.5	-24.2	3.61517
138983	91574	99465	73165.4	98010.5	48923	66	7.7	3.6207
111223	97819.2	74516	174656	100222	114209	14240.6	6266.7	3.62209
150336	96143.7	102476	61792.5	101001	40095	171.6	89.1	3.62347
148942	99463	98138	79693.9	92032.1	56750	38.5	-11	3.62485
8034	69024.2	7628	4050.2	68640.8	3867	28.6	4.4	3.62624
27121.5	73844.4	24070	11537.9	74866.1	10100	13.2	-22	3.63177
112909	95589.6	77410	47978.7	94110.7	33411	38.5	3.3	3.63315
153946	102880	98066	98144.2	110097	58421	-4.4	40.7	3.63592
124730	89052.7	91792	39355.8	86247.2	29905	-61.6	14.3	3.6373
71998.5	88171.4	53515	86925.3	86290.7	66018	1381.6	1049.4	3.64145
146357	94197.6	101825	70679.4	91493.6	50627	-3.3	31.9	3.64421
175445	108992	105494	104596	132660	51672	96.8	112.2	3.6456
106355	86228.4	80833	55390.5	89831	40410	53.9	13.2	3.64975
175131	112869	101688	132140	130613	66302	4769.6	1995.4	3.65113
120275	102131	77179	77876.7	108708	46949	-6.6	55	3.65251
148004	107751	90018	102740	110391	60994	60.5	75.9	3.65251
117559	87811.6	87737	47546.4	93965.8	33161	-20.9	22	3.65666
5496	65655.5	5486	80628.9	64825.2	81513	-9.9	17.6	3.65666
158877	101574	102508	145177	109898	86574	122.1	16.5	3.65666
106390	90220.9	77281	45669.8	88123.2	33964	-8.8	37.4	3.65805
95733.8	92577.9	67770	137815	101412	89061	10253.1	5185.4	3.66219
143156	92986.2	100895	59452.8	92445.5	42147	117.7	59.4	3.66219
8347.5	66984.4	8167	7537.2	67776.9	7288	33	-33	3.66219
8328.75	65197.4	8372	5626.5	68987.5	5345	14.3	12.1	3.66358
20422.5	70084.8	19097	5291	73479.8	4719	-26.4	-60.5	3.67188
158641	105538	98511	121091	115835	68510	2.2	30.8	3.67188
110473	89985.2	80457	51048.8	84778.6	39462	-2.2	-8.8	3.67188
130058	90916.3	93751	50933.3	90861.1	36737	17.6	34.1	3.68017
110859	89835.4	80873	45461.9	95033.4	31351	38.5	57.2	3.68294
141510	95511.8	97098	57391.4	99822.3	37679	12.1	-22	3.68709
118664	87148.9	89235	47917.1	94798.5	33126	61.6	15.4	3.69815
193902	111377	114095	116227	104154	73133	14.3	41.8	3.70092
141520	99922.8	92818	107838	98676.4	71621	8.8	-40.7	3.70507
60042.8	81369.8	48359	48582.6	79042.5	40281	1234.2	974.6	3.70507
125224	86606.6	94758	49588	86509.1	37566	-6.6	-26.4	3.70783
72527.2	94379.6	50362	62838.6	96111.6	42848	6948.7	3397.9	3.70922
114778	97858.3	76867	168783	93571.4	118213	14934.7	6592.3	3.71337
8920.5	65834.9	8880	11650.1	66710.4	11445	-1.1	27.5	3.71475
7567.5	63852.7	7767	4881.8	65979.3	4849	122.1	90.2	3.71613
126991	94454.3	88111	64301.6	98556.3	42758	169.4	35.2	3.71613
146030	93434.7	102427	58978.7	101128	38221	5.5	13.2	3.7189
5691.75	66717	5591	4051.3	67284.9	3946	5.5	28.6	3.7189
125930	89207.7	92514	58022.8	91191.2	41699	-16.5	-74.8	3.7189
59041.5	74972.8	51610	50113.8	71865.6	45700	3710.3	1752.3	3.72443
5772.75	65875.5	5743	4978.6	68430.7	4768	15.4	-11	3.72581
35970	71078.9	33165	6476.8	68861.7	6164	-3.3	-11	3.72581
8868.75	65438.2	8882	4694.8	67311	4571	-9.9	-1.1	3.7272
64228.5	76070.4	55334	66885.5	72165.6	60741	4364.8	2025.1	3.7272
155195	97714.2	104088	77187	100669	50249	44	-16.5	3.72858
158683	101159	102803	77392.7	118702	42729	5.5	11	3.72996
17442.8	69558.7	16434	9389.6	74130.5	8301	-17.6	6.6	3.73688
113598	86552.9	86014	50417.4	91756.6	36010	36.3	3.3	3.73826
11378.2	67771.1	11003	7408.5	70182.6	6918	-53.9	26.4	3.74517
125067	92801.2	88322	57283.6	96901	38742	-2.2	-7.7	3.74656
128842	100462	84050	49318.5	113130	28570	16.5	0	3.75486
150769	97554.2	101285	98327.9	96176.5	67002	37.4	-34.1	3.75486
79660.5	83558.2	62479	104457	80378.8	85168	13675.2	5964.2	3.75624
125182	89109	92066	58874.2	79707.1	48407	12.1	-55	3.75762
141105	90775.3	101872	64414.9	100316	42082	-39.6	15.4	3.76177
64595.2	78991.5	53592	55237.6	83818.8	43189	1461.9	899.8	3.76177
19623.8	70939.5	18129	9563.4	68797.7	9110	31.9	8.8	3.76454
134047	89614.3	98030	50936.6	91783.9	36370	-48.4	-16.5	3.76454
123167	89941.5	89746	47000.8	87340.7	35267	138.6	152.9	3.76454
16227.8	70933.2	14993	14108.6	108997	8483	4.4	-20.9	3.7673
18067.5	82479.2	14356	23947	88566.1	17720	2175.8	1155	3.7673
54212.2	101129	35132	118690	98133.7	79264	7035.6	4219.6	3.7673
45058.5	95546.3	30906	53122.3	99381.2	35031	5935.6	3350.6	3.76869
128274	87214.1	96390	52682.3	78528.6	43966	8.8	11	3.76869
161725	93931.8	112835	101038	85786	77188	-12.1	69.3	3.77283
151168	98055.4	101034	83931.1	131011	41985	49.5	-96.8	3.77698
131312	98588.4	87289	46566.3	93790.9	32538	53.9	-8.8	3.77698
115321	89738.2	84219	54500.6	91955.9	38842	105.6	17.6	3.78252
115017	91723.6	82179	44371.8	89118.9	32630	-5.5	0	3.78252
80553.8	83094.7	63532	65481.9	77540.9	55344	5097.4	2467.3	3.78805
141456	90537.1	102394	34071.4	94155.7	23715	-11	13.2	3.78943
131186	88560.2	97080	60973	98100.5	40733	26.4	67.1	3.79081
6134.25	65240.9	6162	4095.3	65064.1	4125	16.5	-34.1	3.79081
137203	96496.3	93182	109182	105168	68037	127.6	36.3	3.79358
132062	100251	86332	247860	94378.9	172112	7752.8	3444.1	3.79358
96935.2	89200.2	71219	152202	86402.7	115444	6233.7	3316.5	3.80049
179684	125111	94123	80019.5	133232	39361	90.2	66	3.80188
16886.2	66730.4	16584	5124.9	66918.8	5019	17.6	2.2	3.80326
82065	81309.4	66145	89904.1	80713.9	72998	7799	4043.6	3.80741
198049	112318	115559	119328	106371	73519	-15.4	18.7	3.80741
130445	93735.4	91202	54076	101487	34920	-91.3	-47.3	3.81294
132478	93372.6	92983	53830.7	86762.5	40661	73.7	31.9	3.81571
5851.5	66855.6	5736	2792.9	70889	2582	6.6	9.9	3.81986
9906.75	66480.5	9766	10947.2	69911.9	10262	31.9	35.2	3.82262
119834	89314.3	87930	38593.5	93899	26936	1.1	20.9	3.82262
146380	94349.7	101677	62445.9	96833	42263	45.1	-34.1	3.82677
113328	94620.7	78493	44998.8	87187.8	33824	-24.2	35.2	3.82815
28954.5	74088.8	25612	17759.5	74997.5	15519	280.5	195.8	3.82954
150373	94489	104296	68953.5	111847	40403	-12.1	9.9	3.83092
88814.2	83490.4	69715	114064	80161.8	93253	10417	4822.4	3.83507
134714	89738.7	98381	49564.9	96271.2	33741	6.6	-7.7	3.83922
143490	93783.5	100271	81420.9	98151.4	54365	45.1	-29.7	3.84337
200593	127435	103159	262143	120518	142550	10096.9	4721.2	3.84475
53532	72072.5	48677	53050.8	72761	47783	2147.2	975.7	3.84752
9618	66637.6	9459	2994.2	67386	2912	-16.5	-15.4	3.8489
134984	97651.3	90591	67258.4	106673	41321	-31.9	53.9	3.85028
122874	96374.5	83556	50103.9	108284	30324	3.3	2.2	3.85028
122138	88134.8	90820	51056.5	100427	33318	-26.4	15.4	3.85443
67683.8	80623.1	55018	81798.2	76377.8	70187	3510.1	1929.4	3.85581
221643	129552	112122	192688	122089	103433	8813.2	4213	3.85581
138761	100081	90865	62634	129403	31721	-24.2	-14.3	3.85858
6109.5	77415.4	5172	23412.4	80947.2	18955	2912.8	1206.7	3.85858
121927	89180.7	89600	46778.6	90252.1	33968	-33	-35.2	3.85996
131806	90137.7	95832	57838	88095.2	43027	38.5	12.1	3.86135
124752	92710.3	88186	36859.9	88233.3	27378	-22	-26.4	3.86411
81257.2	78649.4	67709	87011.1	75521.9	75506	4499	2167	3.8655
98439.8	86327.6	74731	32461	79667.6	26703	-3.3	9.9	3.87379
144644	93212.2	101697	58672.9	95104.9	40431	20.9	-27.5	3.88347
138884	96452.3	94367	69088.8	101205	44739	1.1	3.3	3.88762
152905	99407.4	100805	74630.6	93500.1	52310	62.7	27.5	3.88901
60981.8	76698	52107	64638.2	74723.1	56691	925.1	777.7	3.89454
135207	91908.8	96410	50344.8	92922.4	35507	-77	-33	3.89592
114098	90015.5	83069	46501.4	88234	34539	24.2	4.4	3.90007
5274.75	64373.6	5370	4895	68298.6	4697	-6.6	11	3.90007
96027	85871	73287	86484.2	86745	65339	8877	4143.7	3.90837
15008.2	68304.2	14400	14445.2	67945.2	13933	-13.2	25.3	3.91113
65339.2	79929.7	53573	54657.9	75185.5	47643	4039.2	1977.8	3.91252
135724	96045.2	92611	55199.1	95419.1	37912	-58.3	8.8	3.91252
131006	86553	99195	54048.5	85604	41378	28.6	1.1	3.91667
130736	92008.1	93121	56316.7	97518.2	37847	53.9	52.8	3.92358
130869	93164.5	92059	63869.3	105008	39861	26.4	60.5	3.92496
8727	66822.4	8559	13107.6	68393.3	12560	-13.2	46.2	3.92635
55349.2	75598.5	47982	60490.1	78144.7	50730	6254.6	2578.4	3.92773
138301	96932.6	93505	66865.7	92876.8	47182	60.5	-44	3.92773
113281	88937.5	83474	47903.9	93488.3	33581	80.3	-23.1	3.92773
109921	86895	82902	57830.3	90656	41806	-13.2	-20.9	3.9305
5691	64337.7	5797	3091	62138.6	3260	-1.1	-17.6	3.93188
7037.25	70346.7	6556	9306	69501.8	8775	2084.5	941.6	3.93326
93201.8	99123.2	61621	166494	110358	98872	15087.6	7884.8	3.93741
21753.8	75483.3	18887	16187.6	75971.8	13964	-29.7	-9.9	3.94018
119638	87559.8	89546	38997.2	97905.3	26104	13.2	-11	3.94156
124378	91210.2	89368	55830.5	94604.1	38676	42.9	-9.9	3.94294
5271	65785.6	5251	5324	83332.6	4187	7.7	-12.1	3.94848
142558	95033.2	98310	61982.8	89277	45500	19.8	-2.2	3.94848
5480.25	65984.5	5443	1640.1	65942.1	1630	22	1.1	3.95816
108355	91047.2	77994	46659.8	86564.7	35325	44	82.5	3.95816
126878	87435.3	95100	49663.9	90687.5	35890	31.9	30.8	3.95816
34815	67184	33961	33343.2	68244.2	32020	410.3	404.8	3.96092
127791	93535.8	89537	47782.9	96591.6	32420	15.4	-7.7	3.96092
115026	91014.2	82826	53694.3	98134.6	35858	2.2	-44	3.96369
80924.2	86268.7	61476	108414	81240	87457	4206.4	2178	3.96507
131048	90409.7	94994	45480.6	89339	33363	-37.4	6.6	3.96922
138826	91680.4	99237	62155.5	87393.8	46610	3.3	29.7	3.9706
118985	84857.6	91893	43352.1	86128.6	32987	-17.6	33	3.97199
145672	93539.2	102062	50713.3	113684	29235	23.1	19.8	3.97199
136824	91747	97735	47062.4	90307.8	34153	38.5	20.9	3.97475
12206.2	66706.9	11992	10237.7	82132.2	8169	35.2	5.5	3.97752
127744	89029.2	94035	41514	88745.2	30657	13.2	23.1	3.97752
130395	96053.2	88967	85130.1	99658.6	55982	26.4	23.1	3.9789
151557	91065.6	109069	61509.8	97617.3	41295	-6.6	41.8	3.9789
59742	80662	48539	92622.2	80806.3	75119	2811.6	1349.7	3.98167
6920.25	65255.5	6950	3877.5	66487.7	3822	14.3	-4.4	3.98443
6852.75	65390.5	6868	57025.1	67198.9	55614	23.1	14.3	3.98858
174938	107426	106722	130231	113095	75466	1.1	15.4	3.98858
140186	95204.6	96500	60407.6	111267	35580	9.9	3.3	3.98997
123958	93187.9	87176	56306.8	93917.8	39291	42.9	28.6	3.99411
126247	86864	95249	48752	86242.1	37047	31.9	17.6	3.99411
172382	118913	95004	67954.7	120848	36852	17.6	14.3	3.9955
127275	93652.8	89064	59743.2	89891.9	43556	102.3	41.8	3.99688
109866	88305.7	81537	50146.8	94204.6	34886	19.8	8.8	4.00241
79008.8	107629	48109	137733	101168	89223	7232.5	3562.9	4.00241
127612	94821.5	88199	61074.2	95734.4	41809	42.9	14.3	4.00241
137469	94800.4	95033	66116.6	102037	42465	34.1	22	4.0038
12365.2	65856.9	12305	3812.6	74652.7	3347	24.2	24.2	4.00518
122444	95764.1	83794	46828.1	99266.6	30916	447.7	228.8	4.00518
154040	95902.6	105265	66420.2	98273.2	44294	-22	35.2	4.00656
46290.8	69748.5	43495	41779.1	71195.5	38458	5922.4	2446.4	4.00794
133785	92876.6	94402	69510.1	101135	45043	229.9	139.7	4.00794
131042	87919.1	97680	43006.7	87327.2	32275	7.7	-13.2	4.00794
75458.2	104950	47120	57332	93623.8	40132	5391.1	2964.5	4.00933
90690.8	116105	51191	215365	128457	109874	519.2	421.3	4.01209
72879	78360	60952	66172.7	76253.6	56872	4679.4	2187.9	4.01209
19257	72434.5	17423	11247.5	73785.4	9990	-22	3.3	4.01209
138552	97619.2	93016	65247.6	103008	41512	29.7	-48.4	4.01486
142335	105918	88069	262143	93443.1	183853	35339.7	15065.6	4.01624
129232	91899.1	92159	47616.8	90660.2	34421	24.2	-55	4.01763
169606	112097	99158	118516	117849	65907	35.2	-3.3	4.02454
117051	95022.3	80729	74135.6	99525.8	48817	-24.2	-6.6	4.02592
230473	141329	106873	244839	123508	129917	8756	4588.1	4.02592
126538	89300.8	92864	62782.5	92859.5	44309	1.1	52.8	4.02869
14895	69206.6	14105	11657.8	69417.2	11006	34.1	15.4	4.03007
181662	123386	96489	152260	111102	89814	1579.6	1228.7	4.03007
124990	90685.3	90327	52042.1	93293.7	36558	34.1	-18.7	4.03837
43623	118316	24163	85416.1	112853	49603	9868.1	5471.4	4.04114
155045	102831	98813	97014.5	126042	50443	2811.6	1897.5	4.0439
174759	101145	113233	76815.2	103415	48679	19.8	-8.8	4.04529
7485.75	67185.2	7302	5140.3	67496.4	4991	9.9	9.9	4.04667
76890	76191.3	66137	45589.5	72506	41207	39.6	15.4	4.04667
25935	72719.6	23373	31106.9	71233.2	28619	426.8	364.1	4.04943
134806	91024.7	97058	41374.3	91278.1	29706	17.6	-2.2	4.04943
7071	78344	5915	17802.4	81274.7	14355	2119.7	899.8	4.04943
7578.75	66713.4	7445	2994.2	68134.7	2880	-45.1	3.3	4.05082
115812	88308.6	85947	33435.6	83250.5	26321	44	25.3	4.05082
109178	88123.6	81194	38825.6	84379.9	30155	23.1	29.7	4.05082
7151.25	64112.8	7310	2588.3	63152.2	2686	3.3	-20.9	4.05082
87914.2	86071.6	66939	88963.6	81730.4	71336	5085.3	2220.9	4.0522
46602	73672.9	41455	58176.8	72265.9	52759	1866.7	812.9	4.05497
8279.25	72229.6	7512	5996.1	73217.9	5367	-12.1	-9.9	4.05635
28650.8	96921.3	19373	41442.5	84396.9	32181	5352.6	2882	4.05912
123867	92342.6	87909	44177.1	93447.5	30982	14.3	7.7	4.06188
160910	105456	99998	122309	107962	74245	18.7	-3.3	4.06465
114340	89982.9	83276	34901.9	83573.8	27369	-37.4	1.1	4.06465
137067	89859.7	99965	63872.6	91472.3	45762	60.5	2.2	4.06603
138860	95500.6	95291	53824.1	101345	34806	35.2	36.3	4.07156
130688	89608.5	95580	70518.8	90953.3	50812	7.7	-15.4	4.07571
142770	95969.8	97495	66845.9	117009	37440	-16.5	-28.6	4.0771
97623.8	80233.1	79741	94612.1	75147.5	82511	9100.3	4203.1	4.07848
115251	87739.9	86085	46493.7	81630.2	37327	-1.1	-9.9	4.08401
145258	94000.4	101272	58779.6	96042.8	40109	64.9	-18.7	4.08539
125610	87564	94011	46817.1	83780.4	36622	46.2	-9.9	4.08678
118324	85639.3	90548	42268.6	85645.4	32344	0	-5.5	4.09369
113061	85835.4	86323	50455.9	77487	42674	47.3	-5.5	4.09646
27323.2	77107	23223	17391	82631.5	13793	3012.9	2249.5	4.09784
115946	92905.6	81789	61487.8	88880.5	45338	0	-36.3	4.10061
155768	96731.6	105533	85588.8	101779	55111	379.5	161.7	4.10199
124012	91466.2	88855	53724	94825.1	37130	-46.2	-2.2	4.10614
137511	92640.9	97278	64136.6	99278.6	42338	-1.1	-9.9	4.11029
5075.25	64836.6	5130	2402.4	66348	2373	-25.3	-5.5	4.11167
152679	111462	89770	90736.8	105759	56227	28.6	-39.6	4.11305
108291	88985.6	79754	38709	90701.6	27969	-38.5	34.1	4.12412
114140	87608.7	85383	43827.3	88106.3	32600	-39.6	41.8	4.1255
73635	83386.5	57872	92496.8	79413.5	76333	5173.3	2356.2	4.1255
75723	83043.3	59759	90901.8	84404.3	70581	2159.3	1180.3	4.12965
8040	67761	7776	5529.7	69159.2	5240	-27.5	-13.2	4.13242
152666	99313	100743	62667	94144.2	43624	-18.7	-75.9	4.13518
123372	95602.7	84572	65266.3	89385.9	47852	11	25.3	4.13518
160442	92924.2	113154	102970	108477	62209	154	77	4.13656
45375.8	69512.5	42780	10681	68039.5	10288	293.7	833.8	4.13656
121736	92328.5	86410	60079.8	87193.4	45157	167.2	60.5	4.13933
187906	108756	113232	170773	100459	111406	-29.7	9.9	4.14625
166299	109563	99473	85273.1	103937	53768	42.9	1.1	4.14763
139966	92314.6	99365	75075	97609.7	50406	22	-25.3	4.14901
116098	88886.9	85599	49167.8	95903.5	33599	-12.1	-39.6	4.15178
156880	97148	105831	84912.3	97708.9	56953	-5.5	12.1	4.15316
52897.5	76177.6	45508	31823	83976.3	24835	5388.9	2762.1	4.15454
221923	131296	110772	182920	135262	88627	13300.1	5770.6	4.15454
126260	87175.7	94918	50453.7	94475.1	34999	42.9	1.1	4.15593
108650	86842.8	81993	61190.8	90346.3	44387	41.8	31.9	4.15593
123478	95382.3	84840	56870	95486.6	39032	-15.4	29.7	4.15869
153988	93139.4	108351	78565.3	91716.2	56139	25.3	-7.7	4.16008
9187.5	70119	8587	13127.4	70738.1	12162	772.2	375.1	4.16146
93591	83349.1	73589	48281.2	85735.6	36906	-5.5	29.7	4.16284
127330	88233.1	94576	53501.8	93304.6	37579	-35.2	46.2	4.16422
161506	103694	102074	79444.2	106537	48870	42.9	-48.4	4.16422
179610	111052	105995	78228.7	93693.2	54719	-12.1	12.1	4.16422
118577	86732.7	89598	36197.7	84708.2	28005	7.7	23.1	4.16561
117009	99970	76706	93955.4	104036	59186	42.9	36.3	4.16699
150952	95721.1	103350	76321.3	96600.7	51778	127.6	71.5	4.16837
135946	94472.2	94307	57520.1	100238	37607	-15.4	61.6	4.16976
128770	89898.6	93873	58484.8	102155	37520	27.5	-26.4	4.17529
10026	63792.6	10300	4070	67153	3972	-4.4	22	4.17667
108308	100128	70890	105864	93923	73868	9070.6	5055.6	4.1822
12423.8	70402.3	11565	8295.1	79921.8	6802	36.3	17.6	4.18497
122809	88463.3	90980	65060.6	89337.5	47727	-50.6	31.9	4.18912
156992	98234.1	104736	124035	98869.5	82217	-3.3	-48.4	4.19188
83952.8	85805.4	64121	102038	82960.2	80607	9042	4076.6	4.19327
171885	99675.8	113013	83894.8	101578	54127	16.5	48.4	4.19327
6612.75	64866.5	6681	3203.2	63807	3290	-27.5	-2.2	4.19465
151662	92458.8	107500	79161.5	99555.3	52111	26.4	9.9	4.19603
5577.75	64812.7	5640	3598.1	67296	3504	-9.9	33	4.1988
70479.8	77036.6	59958	73896.9	73300.8	66069	2095.5	1151.7	4.1988
138247	90603.2	99998	52094.9	86974.4	39254	38.5	-14.3	4.20157
128033	91359.1	91844	44169.4	99405.4	29120	7.7	-11	4.20157
114306	89479.8	83719	70618.9	92493.2	50037	35.2	35.2	4.20295
126376	99144.2	83537	78072.5	105620	48443	19.8	-1.1	4.20433
5190.75	64747	5254	1403.6	65100	1413	-14.3	5.5	4.20848
10402.5	64742.5	10530	9777.9	64629.8	9915	478.5	221.1	4.20848
116866	88336.6	86702	50277.7	94304.5	34940	-17.6	-14.3	4.21401
5919.75	68266.2	5683	5486.8	71516.1	5028	1.1	-8.8	4.2154
17457.8	69877.9	16373	5047.9	76454.6	4327	11	-12.1	4.2154
134400	89506.2	98407	43093.6	83980.6	33629	86.9	-29.7	4.22369
81470.2	88746.1	60163	114393	86791.6	86378	10291.6	4606.8	4.22369
104578	87364.5	78449	62676.9	84999.4	48325	144.1	0	4.22508
139340	94805.9	96321	74617.4	101797	48038	402.6	195.8	4.22646
105426	96062.5	71924	48202	94676.2	33366	6.6	-6.6	4.22646
172811	129732	87298	72285.4	142197	33315	14.3	7.7	4.22646
25755.8	67197.3	25119	16676	69226.5	15787	168.3	108.9	4.22784
42479.2	85208.1	32672	11287.1	84355.3	8769	3.3	-16.5	4.22784
183920	130573	92311	109633	116496	61675	391.6	200.2	4.22923
127160	97337.2	85615	55551.1	87879.8	41427	127.6	57.2	4.23199
61582.5	77953.2	51773	54272.9	77111.1	46126	5380.1	2327.6	4.23199
52860	121102	28606	110160	118995	60670	317.9	335.5	4.23199
36675	98497.4	24402	44499.4	99546.5	29296	6505.4	3528.8	4.23337
66844.5	82006.8	53419	78267.2	80663.6	63589	3869.8	1695.1	4.23476
142778	94103.8	99434	76190.4	100078	49893	34.1	-27.5	4.23752
34225.5	70267.3	31921	14638.8	70124.1	13681	-9.9	-14.3	4.24029
139516	92673.9	98661	75333.5	92786.1	53209	80.3	-9.9	4.24167
14051.2	73107.6	12596	7795.7	70761.6	7220	-9.9	18.7	4.24444
135123	94691.1	93519	65626	102399	42001	-3.3	34.1	4.2555
16506	70924.3	15252	6419.6	71598.9	5876	-7.7	0	4.25827
9692.25	69824.3	9097	5525.3	68206.1	5309	13.2	-9.9	4.25827
145709	101529	94054	97748.2	114401	55996	-17.6	-36.3	4.25827
149436	94193	103972	64618.4	96791.7	43752	36.3	-34.1	4.26103
50184.8	94292.1	34880	80462.8	87480.1	60279	7239.1	4045.8	4.26242
69572.2	103733	43954	120714	99266.1	79696	7069.7	2982.1	4.26518
68496	76836.7	58422	75541.4	76518.7	64699	2581.7	1612.6	4.26518
123592	88585.3	91434	44563.2	85061.3	34334	-14.3	8.8	4.2721
5737.5	64986.7	5786	4986.3	64619.8	5057	0	28.6	4.27348
60505.5	76412.8	51893	73758.3	75153.9	64319	4824.6	2118.6	4.27348
7270.5	63939.8	7452	8595.4	62890.3	8957	715	304.7	4.27625
53894.2	94646.4	37318	94374.5	90995	67970	4071.1	2912.8	4.27763
158456	100507	103322	77520.3	113731	44670	55	37.4	4.2804
10370.2	69060.5	9841	3226.3	70503.1	2999	29.7	-7.7	4.29561
60514.5	86532.7	45831	68381.5	87663.6	51121	5457.1	2453	4.29561
8093.25	64920.3	8170	6531.8	65423.8	6543	154	93.5	4.29561
143986	94060.1	100322	65990.1	102767	42083	48.4	-18.7	4.30114
150026	100647	97689	57252.8	102143	36734	78.1	33	4.30253
120707	88362.7	89525	43160.7	88329.6	32023	51.7	51.7	4.31221
42467.2	96392.3	28873	94789.2	101250	61354	2190.1	1835.9	4.31497
12427.5	65296.9	12473	5321.8	70859.3	4922	1494.9	776.6	4.31497
167770	111114	98952	69113	105115	43090	49.5	-4.4	4.31774
142118	91848.1	101405	57289.1	89844.2	41789	-26.4	-6.6	4.3205
78091.5	80929.3	63238	73995.9	78279.2	61950	5827.8	2978.8	4.32327
11361.8	64495.8	11545	5162.3	66336.6	5100	103.4	204.6	4.32327
225488	126083	117205	96241.2	135634	46502	337.7	994.4	4.32465
123951	99951.4	81272	57589.4	107331	35164	86.9	30.8	4.32465
106906	96575.6	72546	171069	93877.7	119423	23838.1	10426.9	4.32604
138249	92883.1	97545	59942.3	92059.9	42672	-3.3	16.5	4.32604
133588	90269.7	96985	62987.1	102580	40241	16.5	36.3	4.33157
177031	97848.4	118570	118093	99870	77494	222.2	80.3	4.33572
140344	94264.9	97572	86919.8	103205	55195	34.1	94.6	4.3371
71045.2	86660.7	53727	71970.8	88931.9	53037	3122.9	1716	4.33848
128212	87864.1	95631	54276.2	96622.1	36814	19.8	39.6	4.34125
8217.75	64552.1	8343	12852.4	64991.9	12960	586.3	228.8	4.3454
110971	91246	79703	49182.1	86482.4	37270	50.6	45.1	4.35093
57546	81740.3	46138	73221.5	88421.7	54270	4427.5	1928.3	4.35646
8235.75	66708.5	8091	4818	66910.9	4719	5.5	-26.4	4.35923
117727	91626.8	84204	51849.6	107169	31707	6.6	39.6	4.36061
166795	101295	107913	105660	116015	59687	52.8	-91.3	4.36199
115116	82313.1	91653	43816.3	89256	32172	81.4	73.7	4.36199
14788.5	66373	14602	15161.3	68402.2	14526	151.8	138.6	4.36338
9507.75	66364.9	9389	5166.7	71601.8	4729	18.7	-6.6	4.36338
5047.5	65155.2	5077	3560.7	64355.8	3626	-17.6	-11	4.36614
123829	88333	91871	50831	87462.2	38088	-33	40.7	4.37029
5358.75	64723.7	5426	10877.9	70063.3	10175	479.6	209	4.37029
113067	90336.7	82026	49178.8	86090.8	37437	-27.5	37.4	4.37444
262143	146557	117223	209330	136914	100199	51.7	-24.2	4.37582
145715	94868.9	100661	90313.3	100889	58666	19.8	-25.3	4.37582
132760	92777.6	93779	65178.3	90895.1	46994	611.6	276.1	4.37721
124701	88105.5	92757	49855.3	85982	38000	46.2	31.9	4.37859
21966.8	73645	19548	9878	71084.3	9107	2.2	34.1	4.38274
52928.2	75813.7	45753	60747.5	73605	54088	5944.4	2447.5	4.38412
136366	91502.1	97669	62797.9	93029.3	44239	-37.4	36.3	4.3938
14372.2	65030.4	14484	6800.2	65760.4	6777	228.8	240.9	4.39795
20876.2	65571.3	20865	12625.8	65800.8	12575	525.8	393.8	4.39795
61542.8	76584.9	52664	59787.2	73456	53341	2365	1085.7	4.40625
148810	93718.5	104061	47436.4	94751.4	32810	94.6	50.6	4.40902
104528	84894.2	80693	41155.4	86425.3	31208	24.2	-23.1	4.4104
21069	68777.5	20076	6600	77906.6	5552	22	3.3	4.4104
72846	79505	60047	91359.4	80891.3	74017	7717.6	3257.1	4.41178
107480	88130.9	79924	45777.6	86144.9	34826	103.4	62.7	4.41178
151471	96330.8	103049	67615.9	111046	39905	-4.4	19.8	4.41317
158294	100870	102845	74995.8	110500	44479	-23.1	42.9	4.41317
122020	86661.1	92276	53507.3	83186.8	42154	34.1	19.8	4.41731
38787.8	71895.1	35357	33039.6	71329.7	30356	487.3	393.8	4.42561
125812	95721.4	86138	70059	96707.6	47477	-3.3	2.2	4.42838
141586	101765	91180	53652.5	100093	35129	-40.7	7.7	4.42838
118477	85643.1	90661	37039.2	86816.9	27960	-1.1	-34.1	4.43391
144279	102073	92634	112615	104252	70793	11	90.2	4.44221
106524	83860.8	83247	51965.1	83519.3	40776	38.5	-17.6	4.44221
5551.5	64980	5599	4490.2	69914.4	4209	18.7	8.8	4.44359
46816.5	71469	42930	50879.4	70625.3	47213	1064.8	477.4	4.44636
144070	92082.8	102536	63264.3	98229.9	42208	78.1	26.4	4.44636
153988	96865.1	104184	83326.1	101345	53884	15.4	35.2	4.44774
38751.8	67658.6	37536	5916.9	65880	5886	58.3	24.2	4.44774
113884	89855.5	83061	39224.9	84374.7	30467	-36.3	13.2	4.45051
143808	101945	92448	55921.8	101095	36252	68.2	8.8	4.45051
152902	93201.6	107515	96226.9	109059	57825	155.1	71.5	4.45189
155322	105787	96223	92717.9	119081	51027	841.5	572	4.45604
9000.75	67770.4	8704	5051.2	67849	4879	0	9.9	4.45604
167278	100614	108959	99476.3	106423	61258	18.7	-18.7	4.46019
37045.5	71771.5	33827	14637.7	73599.5	13034	200.2	73.7	4.46157
119367	92283.1	84770	43139.8	98399.3	28732	6.6	-33	4.46295
127514	92656.9	90190	72624.2	100367	47421	61.6	20.9	4.46572
114435	90036.8	83295	50336	86703.8	38047	3.3	-24.2	4.46572
61722	85077.6	47545	66500.5	80894.2	53875	8883.6	3780.7	4.46849
12334.5	68931	11727	5578.1	70586.3	5179	7.7	31.9	4.46987
138971	99202.9	91808	78513.6	99185.9	51877	50.6	1.1	4.47817
121250	85950.1	92452	38327.3	80211.3	31315	13.2	42.9	4.47817
62678.2	84981.8	48336	70852.1	78862.8	58879	7687.9	3360.5	4.48093
118927	88418.3	88149	41479.9	85070.5	31955	0	-15.4	4.48232
124021	89056.4	91266	45307.9	93462.3	31770	19.8	-66	4.4837
77682.8	79153.8	64318	92048	76661	78690	5396.6	2791.8	4.48923
262143	151689	113257	133302	177264	49283	101.2	11	4.49476
69123.8	76599.5	59140	93650.7	78484.6	78200	3153.7	1384.9	4.50029
74197.5	78256.2	62137	99892.1	74257.4	88160	8394.1	3455.1	4.50029
19884.8	68260.8	19091	6816.7	74012.5	6036	23.1	-4.4	4.50721
18751.5	70834	17349	8721.9	69749.7	8195	64.9	70.4	4.50998
129202	93152.4	90898	73956.3	111791	43356	49.5	-5.5	4.50998
115838	84898.4	89419	55245.3	93047.1	38911	25.3	16.5	4.51551
12522	71897.8	11414	8576.7	74398.8	7555	72.6	55	4.52242
151712	102156	97328	94066.5	104095	59222	528	464.2	4.53072
138029	89426.9	101154	56303.5	94387.9	39093	17.6	13.2	4.53487
17088.8	66072.5	16950	13414.5	65783.6	13364	902	365.2	4.53487
8607	63852	8834	5462.6	63261.5	5659	188.1	181.5	4.53764
130701	95707.4	89498	52771.4	99692.3	34691	27.5	8.8	4.5404
8373.75	64875.5	8459	4136	66192.2	4095	0	-20.9	4.54178
52567.5	90523.8	38057	50308.5	92824.1	35519	4842.2	2203.3	4.54317
5511.75	64376.8	5611	2458.5	70021.8	2301	6.6	-29.7	4.54593
140342	100883	91169	65784.4	111129	38795	-16.5	-15.4	4.55838
7749.75	63351.3	8017	4966.5	62079.8	5243	198	249.7	4.55976
71708.2	76203.5	61670	59714.6	75736.5	51672	10665.6	5053.4	4.56391
128738	95372	88464	65875.7	96675.3	44657	17.6	2.2	4.5653
92739.8	80975.7	75057	112976	78993.3	93729	12896.4	5980.7	4.56668
116368	92533.4	82417	55404.8	92928.9	39073	-24.2	-12.1	4.56806
10761.8	69138.5	10201	5784.9	67411	5624	0	13.2	4.56806
168813	119589	92511	57168.1	115503	32437	88	28.6	4.56806
8449.5	66142.7	8372	5909.2	66358	5836	418	147.4	4.56944
114414	115384	64985	198553	108836	119560	7739.6	4099.7	4.57083
25688.2	82642.2	20371	31460	79558.7	25915	7102.7	3017.3	4.57221
70994.2	84648	54965	72771.6	85909.1	55514	4829	2195.6	4.57359
27277.5	69090.9	25874	14676.2	72138.3	13333	606.1	511.5	4.57636
84000.8	81340.9	67679	17417.4	77246.2	14777	-20.9	6.6	4.57636
78783	82603.4	62505	109613	77536.3	92648	7747.3	3719.1	4.57774
104510	89235.5	76754	194011	83428.9	152402	7662.6	3619	4.58051
6639	63020.5	6904	3707	62085.9	3913	90.2	125.4	4.58189
114028	90854.6	82252	40989.3	90853.8	29567	-7.7	22	4.58466
9359.25	65307.5	9392	19234.6	66209.3	19039	251.9	101.2	4.58466
161949	94357.2	112482	91604.7	99870.3	60112	46.2	24.2	4.59296
62763.8	78574.3	52349	81917	75857.5	70771	569.8	907.5	4.59434
55791.8	75658.9	48327	50435	72223.5	45765	3237.3	1987.7	4.59849
125016	88876.2	92185	70917	93425.1	49747	25.3	-13.2	4.60264
132743	92857.6	93686	61050	96644.2	41399	26.4	-4.4	4.60264
69125.2	80241.5	56457	79786.3	85454.5	61189	2432.1	1213.3	4.60955
9501	66909.3	9306	15271.3	70904.7	14115	300.3	174.9	4.6137
132357	89966.8	96415	71692.5	92713.5	50677	22	15.4	4.61508
8452.5	63869.8	8673	2087.8	67236.4	2035	23.1	-5.5	4.61785
144326	95447.5	99097	65345.5	95337.9	44919	1.1	4.4	4.61785
183166	104418	114961	95891.4	117440	53511	28.6	31.9	4.62615
110175	87469.5	82548	43947.2	80827.4	35633	73.7	-2.2	4.62615
167895	96415.8	114122	98652.4	92493.3	69900	51.7	15.4	4.62753
106643	87943.7	79471	55608.3	90786.4	40142	-11	-26.4	4.62891
21927	69757.7	20600	19813.2	70385.8	18448	256.3	233.2	4.63306
153389	96644	104016	80257.1	102685	51222	-39.6	-26.4	4.63445
111358	92202.8	79151	48664	87585.3	36413	6.6	-62.7	4.63445
138598	99680	91123	95268.8	108036	57791	4.4	48.4	4.63859
98407.5	91603.2	70404	123441	86675.1	93335	16350.4	7408.5	4.63998
22223.2	69152.6	21061	11777.7	72789.8	10604	67.1	44	4.64551
5238.75	63042	5446	5464.8	63930.9	5602	160.6	105.6	4.64689
120346	99191.1	79513	57102.1	102359	36560	8.8	19.8	4.65104
56091	85941.6	42773	81989.6	82268.3	65314	7389.8	4054.6	4.65381
7200.75	65918.2	7159	3148.2	66341	3110	8.8	-3.3	4.65519
8182.5	66236.2	8096	2720.3	64406.6	2768	6.6	-8.8	4.65657
140109	90613.1	101334	60489	94862.5	41789	71.5	-13.2	4.65796
126298	86800.2	95358	46600.4	85231.2	35832	24.2	34.1	4.65934
[truncated: 18,001 more rows]
