# Supplementary material for: N-chlorination mediates protective and immunomodulatory effects of oxidized human plasma proteins
Source: eLife. 2019 Jul 12;8:e47395. doi: 10.7554/eLife.47395 (PMC6650281; doi:10.7554/eLife.47395)
Supplement: Figure 8—source data 1. [file elife-47395-fig8-data1.zip › Figure 8 Source Data 1/scale values/AG85B + HSAUT 1.csv]

FSC-A	FSC-H	FSC-W	SSC-A	SSC-H	SSC-W	FITC-A	PE-A	Time
13458	72098.7	12233	10698.6	90388.5	7757	-15.4	-8.8	0
111025	88806.8	81932	65002.3	87867.5	48482	45.1	-17.6	0.00120301
173551	107536	105768	122255	103624	77319	77	39.6	0.00240602
206286	126576	106807	137210	130727	68786	156.2	62.7	0.00240602
19869.8	67776.2	19213	5135.9	69071.7	4873	2.2	-26.4	0.00360902
9174.75	69335.4	8672	11618.2	65273.1	11665	11	-15.4	0.00360902
117292	94910.9	80990	75132.2	88881.6	55398	39.6	-2.2	0.00601504
57522.8	88584.7	42556	109800	84881.6	84775	4064.5	1878.8	0.00601504
69354.8	76560.3	59368	69413.3	76149.1	59739	5348.2	2646.6	0.00842105
110875	89815.9	80902	66141.9	101320	42782	79.2	33	0.0108271
154825	101641	99828	91009.6	93716.6	63643	804.1	316.8	0.0108271
13146	68994.7	12487	22566.5	72856.7	20299	2388.1	1024.1	0.0120301
17303.2	65306.7	17364	6156.7	66362.8	6080	-31.9	-50.6	0.0120301
60378	86643.7	45669	72393.2	86645.5	54756	2762.1	1336.5	0.0132331
155057	98124.1	103561	184480	90274.3	133926	130.9	12.1	0.0144361
8199	66923.6	8029	3887.4	69913.5	3644	-19.8	-19.8	0.0156391
128542	94135.2	89490	62495.4	99444	41186	-1.1	5.5	0.0192481
162754	101769	104809	118766	96957.3	80277	78.1	42.9	0.0192481
10861.5	63737.4	11168	6740.8	66995	6594	58.3	57.2	0.0216541
123728	89438.7	90661	94237	88737	69598	176	95.7	0.0216541
182851	138369	86604	134545	116034	75991	119.9	99	0.0228571
5492.25	65194.7	5521	4259.2	64509.1	4327	218.9	140.8	0.0240602
262143	141248	121629	262143	68368.6	251282	2498.1	1148.4	0.0240602
137598	101918	88479	117086	96237	79734	75.9	81.4	0.0252632
110121	95773.1	75354	79695	97626	53499	63.8	11	0.0264662
111956	93029.8	78869	44485.1	91462.8	31875	89.1	41.8	0.0276692
217560	134558	105962	252878	145287	114068	4759.7	2252.8	0.0312782
6793.5	64217.3	6933	3362.7	68038.9	3239	17.6	-49.5	0.0312782
115550	94752.3	79921	145823	105120	90912	386.1	152.9	0.0360902
7792.5	65080.8	7847	2547.6	63555.2	2627	0	-7.7	0.0372932
9888	66409.1	9758	12091.2	75843.1	10448	-27.5	-1.1	0.0481203
4980	64436.2	5065	3857.7	65260.3	3874	281.6	174.9	0.0481203
132132	93574.7	92540	44403.7	90556.7	32135	-8.8	25.3	0.0493233
7146.75	65460.4	7155	3412.2	65926.3	3392	-6.6	19.8	0.0529323
13892.2	69829.9	13038	7403	73733	6580	-2.2	-45.1	0.0541353
24315	72228.6	22062	7764.9	76777.4	6628	-24.2	-14.3	0.0553383
135839	93603.6	95107	52044.3	92019	37066	52.8	90.2	0.0553383
149932	95228.6	103183	121289	100679	78952	106.7	26.4	0.0565414
118474	86774.8	89477	59239.4	88405.2	43915	95.7	68.2	0.0577444
125654	98535.1	83573	90077.9	89181.1	66195	7.7	34.1	0.0577444
135202	94388	93874	81131.6	81177.4	65499	84.7	83.6	0.0589474
13907.2	70282.7	12968	9132.2	68064.1	8793	19.8	-13.2	0.0613534
45026.2	71506.1	41267	64645.9	71828	58983	331.1	275	0.0625564
133244	93310.7	93583	75200.4	94980.2	51888	36.3	8.8	0.0637594
112726	86279.5	85624	61152.3	110624	36228	70.4	49.5	0.0637594
6871.5	66577.6	6764	4662.9	73142.1	4178	-12.1	3.3	0.0637594
66721.5	84553	51715	84966.2	93969.4	59257	5937.8	2609.2	0.0673684
34602	69297	32724	23653.3	64976.4	23857	-20.9	-3.3	0.0685714
47193.8	76845.8	40248	62830.9	76490	53833	468.6	322.3	0.0685714
47124.8	87947.6	35116	75669	89676.9	55299	2556.4	1812.8	0.0697744
40744.5	103297	25850	53243.3	114917	30364	6604.4	3053.6	0.0709774
5754	63816.9	5909	5482.4	63189.3	5686	963.6	435.6	0.0709774
63444.8	86677.4	47970	97155.3	87129.6	73077	4108.5	1758.9	0.0709774
10351.5	70865.5	9573	43293.8	74667.8	37999	962.5	376.2	0.0721804
60260.2	78513.2	50300	48431.9	80213.1	39570	1400.3	1112.1	0.0721804
108498	89015.1	79880	39901.4	86101.2	30371	139.7	68.2	0.0733835
134753	91690.7	96315	52343.5	90587.9	37868	105.6	69.3	0.0733835
12036	66335.1	11891	4321.9	65473.9	4326	0	-2.2	0.0733835
16519.5	67528.8	16032	10057.3	67873	9711	24.2	-42.9	0.0757895
127230	95866.1	86977	71343.8	95675.9	48869	151.8	119.9	0.0757895
6457.5	65258.1	6485	6618.7	67271	6448	12.1	-19.8	0.0793985
6860.25	66116.7	6800	3012.9	70645.2	2795	14.3	11	0.0806015
174138	114985	99250	118215	119998	64562	96.8	42.9	0.0806015
136516	94109.4	95067	68632.3	90431.6	49738	106.7	-12.1	0.0830075
127988	89989.6	93209	59203.1	97746.1	39694	2.2	44	0.0830075
144555	101033	93767	111692	92960.9	78741	399.3	152.9	0.0830075
75003.8	82363.4	59680	146184	86261.3	111062	6044.5	3026.1	0.0830075
173091	132765	85442	260055	179228	95091	9225.7	4492.4	0.0842105
5889.75	66965.8	5764	3663	64845.6	3702	12.1	29.7	0.0854135
8897.25	66072.5	8825	2783	73661.8	2476	25.3	7.7	0.0878196
52787.2	77089.4	44876	62914.5	79438.3	51904	1361.8	573.1	0.0878196
126172	91522.6	90347	76787.7	88007.5	57181	234.3	86.9	0.0890226
23294.2	70286	21720	9403.9	71553.9	8613	18.7	1.1	0.0902256
6552	65999.4	6506	3413.3	66516.2	3363	-16.5	4.4	0.0902256
99872.2	84214.4	77721	39400.9	87492.9	29513	8.8	38.5	0.0914286
49764	84787	38465	94822.2	95701.3	64934	6827.7	3471.6	0.0914286
135227	102374	86567	65435.7	99818.3	42962	3.3	-22	0.0926316
112684	90872.5	81266	90192.3	83646	70665	102.3	71.5	0.0938346
147242	95512.9	101030	141351	98973.1	93597	177.1	106.7	0.0938346
4991.25	63825.7	5125	10818.5	68922.1	10287	-23.1	-2.2	0.0974436
155809	111244	91790	262143	68367.8	251285	13377.1	6486.7	0.0974436
70004.2	82001.1	55948	78830.4	79434	65038	3127.3	1700.6	0.0986466
153524	98676.1	101963	157697	90866.1	113737	655.6	369.6	0.0998496
60926.2	82813.7	48215	67272.7	79014.7	55797	1304.6	872.3	0.0998496
133036	88852.8	98125	90795.1	86348.3	68911	23.1	28.6	0.0998496
115456	87889.7	86091	67060.4	105806	41537	70.4	-41.8	0.104662
65518.5	83231.3	51589	73683.5	73327.7	65854	234.3	558.8	0.105865
122330	93635.6	85619	89809.5	105172	55963	432.3	239.8	0.105865
66182.2	78245.8	55432	87694.2	82383.1	69761	1745.7	817.3	0.110677
7527	64812.7	7611	9257.6	62060.8	9776	-1.1	16.5	0.114286
133295	86996.2	100414	57838	94740.5	40009	-20.9	17.6	0.114286
110511	97293.8	74439	59335.1	86603.5	44901	-18.7	2.2	0.115489
130229	99829.3	85493	86835.1	111397	51086	108.9	22	0.116692
16563	79861.2	13592	30730.7	78312.7	25717	199.1	211.2	0.117895
6746.25	64299.3	6876	5667.2	62212	5970	29.7	7.7	0.117895
39180.8	96026.5	26740	68338.6	109044	41072	5314.1	2851.2	0.120301
74423.2	88347.5	55207	112153	82481.9	89111	4813.6	2223.1	0.120301
22568.2	75364.7	19625	20476.5	74868.8	17924	59.4	6.6	0.121504
5682.75	65109.2	5720	2126.3	65823.9	2117	-36.3	-15.4	0.122707
8676.75	73458.1	7741	46838	88952.6	34508	72.6	60.5	0.127519
150527	96792.1	101919	161848	100588	105449	374	189.2	0.128722
20394	71138	18788	4056.8	72700.7	3657	7.7	0	0.129925
118678	87884.8	88499	53021.1	92555	37543	9.9	36.3	0.131128
111992	92192.3	79611	133278	90546	96465	147.4	12.1	0.132331
11258.2	72271.6	10209	15589.2	77556.7	13173	3746.6	1566.4	0.133534
8586.75	76066.7	7398	51199.5	100912	33251	1043.9	475.2	0.133534
17368.5	70410.9	16166	6188.6	78691.5	5154	-20.9	5.5	0.134737
15347.2	69692.2	14432	7565.8	71849.3	6901	-7.7	5.5	0.137143
77690.2	81015.6	62846	122829	79242.2	101584	9764.7	4247.1	0.137143
6494.25	72173.5	5897	3147.1	69327.2	2975	2.2	-15.4	0.140752
136982	89866.1	99896	71214	87168.4	53541	-37.4	3.3	0.140752
133228	94394.6	92497	82758.5	91250.6	59437	46.2	-25.3	0.143158
141494	109471	84707	95110.4	124745	49967	81.4	39.6	0.144361
91161.8	90213.3	66225	123609	107444	75396	2347.4	1128.6	0.145564
5227.5	65517.2	5229	13690.6	79478	11289	165	28.6	0.146767
96891	86911.6	73061	50169.9	82953.2	39636	7.7	4.4	0.149173
158641	104085	99886	127249	93225.5	89454	81.4	89.1	0.152782
29269.5	72728.2	26375	33104.5	70593.1	30733	685.3	278.3	0.156391
8512.5	65248.6	8550	20193.8	65347.7	20252	1679.7	744.7	0.156391
129717	88215.3	96368	67262.8	99830.9	44156	42.9	-12.1	0.158797
135302	95454.2	92894	59851	91784.1	42735	114.4	40.7	0.158797
8781.75	71769.6	8019	6892.6	73628.9	6135	36.3	-15.4	0.16
6447	66779	6327	7437.1	66114.7	7372	29.7	-18.7	0.16
73171.5	87655.5	54707	89326.6	82959.3	70566	13512.4	6315.1	0.162406
78663.8	82028.2	62848	36238.4	74699.5	31793	15.4	15.4	0.163609
9122.25	65877.2	9075	5065.5	111475	2978	2.2	24.2	0.164812
123704	91375.7	88722	64699.8	92203.6	45987	149.6	42.9	0.167218
77148.8	85296.3	59276	144438	83553.6	113291	5133.7	2956.8	0.168421
36563.2	80250.8	29859	31065.1	87260.8	23331	5118.3	2823.7	0.168421
28334.2	79061.3	23487	39763.9	90165.6	28902	3807.1	1700.6	0.168421
7125	67800.8	6887	3611.3	66275.6	3571	0	-3.3	0.169624
7502.25	65660.7	7488	7015.8	72010.6	6385	11	47.3	0.170827
13406.2	68591.8	12809	8202.7	69096.7	7780	0	4.4	0.173233
161383	101855	103838	178970	104623	112107	1834.8	881.1	0.174436
49176	79336.3	40622	66515.9	80667.4	54039	7368.9	3313.2	0.175639
170357	102053	109399	109996	109151	66043	29.7	41.8	0.176842
14479.5	73566.1	12899	6088.5	82152.8	4857	19.8	-16.5	0.176842
23479.5	71689.9	21464	23212.2	72866.5	20877	3873.1	1680.8	0.179248
187121	111908	109583	87044.1	114724	49724	283.8	156.2	0.179248
262143	144948	118524	262143	86201.6	199298	2431	1036.2	0.179248
99401.2	87260.7	74654	32237.7	80286.1	26315	-11	12.1	0.179248
84111.8	129052	42714	95928.8	135608	46360	10616.1	6573.6	0.180451
121814	99429.2	80290	148496	103220	94282	1115.4	443.3	0.182857
5963.25	67149.1	5820	9722.9	66465	9587	-17.6	-14.3	0.182857
7873.5	70568.6	7312	13762.1	70423.4	12807	3399	1410.2	0.182857
93363	84610.9	72315	116125	79234.1	96049	5090.8	2285.8	0.186466
44058.8	74177.5	38926	46860	72060.9	42617	642.4	402.6	0.186466
150058	94535.8	104026	61387.7	93041.3	43240	55	-5.5	0.187669
145431	92937	102553	68750	94370	47744	-1.1	6.6	0.188872
116114	94217.5	80767	85265.4	103665	53904	129.8	47.3	0.190075
17778	66003.8	17652	21157.4	64741.6	21417	358.6	157.3	0.190075
159539	102460	102045	94747.4	106288	58420	33	-14.3	0.194887
64692.8	100267	42284	112624	104578	70578	9683.3	4637.6	0.194887
66396	79007.3	55075	61420.7	80996.2	49697	440	823.9	0.19609
111335	89145.5	81849	73305.1	100929	47599	37.4	0	0.200902
11081.2	71668.9	10133	18827.6	70961.9	17388	3289	1372.8	0.200902
108131	90345.1	78438	71428.5	96080.5	48721	26.4	38.5	0.200902
110696	89648.5	80922	50761.7	92298.6	36043	-3.3	28.6	0.202105
137461	93725.6	96117	151640	105850	93887	117.7	103.4	0.203308
8720.25	66716.1	8566	3386.9	67816.6	3273	18.7	-13.2	0.204511
16500.8	69089.8	15652	6715.5	70203.7	6269	-1.1	33	0.204511
201984	112530	117633	113614	121229	61419	77	-23.1	0.204511
121834	96583.4	82670	158478	111088	93494	379.5	165	0.205714
147664	91197.1	106114	114943	102172	73728	265.1	154	0.206917
13224.8	69087.1	12545	17448.2	73649.7	15526	23.1	-4.4	0.20812
75458.2	84424.2	58576	118881	88396.6	88137	5365.8	2596	0.20812
262143	136568	125797	262143	96745.1	177578	6321.7	3038.2	0.209323
81553.5	95253.8	56110	116972	96642.4	79322	1808.4	925.1	0.211729
5679	63937.3	5821	1767.7	60876.5	1903	-4.4	-61.6	0.214135
6566.25	66469.8	6474	5845.4	66380.9	5771	-9.9	18.7	0.221353
7687.5	66021.2	7631	3977.6	66245.5	3935	9.9	-1.1	0.222556
113201	87505	84781	43739.3	80926.5	35421	-14.3	42.9	0.222556
121943	102110	78265	52743.9	96908.4	35669	28.6	-1.1	0.223759
46130.2	87623.7	34502	94331.6	83821.9	73753	2152.7	957	0.227368
64299	78220.6	53872	58014	75583.6	50302	5408.7	2624.6	0.228571
5195.25	65856.1	5170	4730	79442.7	3902	-4.4	-29.7	0.229774
112512	92640	79594	40751.7	86355.1	30927	16.5	40.7	0.230977
121089	98048.9	80936	67401.4	99644	44330	41.8	-44	0.230977
145835	94025.1	101648	73726.4	95592.7	50545	-1.1	-5.5	0.23218
138670	91047.5	99815	84355.7	94417.5	58552	28.6	29.7	0.234586
104128	94392.6	72295	154583	96035.2	105490	1063.7	457.6	0.235789
22638	74887.9	19811	64747.1	92534.6	45856	151.8	81.4	0.238195
12237	73065.2	10976	7167.6	69911.6	6719	11	31.9	0.240602
52148.2	85981.4	39748	67386	86743.7	50911	2322.1	1697.3	0.243008
54001.5	81776.5	43277	54665.6	77716.3	46098	4792.7	2658.7	0.244211
25296	72336.1	22918	6702.3	80109.8	5483	15.4	22	0.244211
93991.5	80216.5	76790	36619	84833.8	28289	57.2	2.2	0.245414
16710.8	79169.8	13833	39861.8	79420.6	32893	2143.9	853.6	0.24782
70914.8	84407.4	55060	142527	82818.2	112785	1404.7	749.1	0.24782
134597	93415.7	94427	71709	88802.6	52921	-2.2	62.7	0.249023
114746	88575.4	84899	63389.7	87778.8	47327	50.6	22	0.249023
14277.8	74808.7	12508	18024.6	79514	14856	106.7	39.6	0.250226
132236	87122.4	99472	49735.4	91764.1	35520	106.7	53.9	0.252632
133519	92449.9	94649	100294	90161.2	72901	67.1	3.3	0.252632
127231	87868.5	94894	78534.5	88139.8	58394	68.2	42.9	0.253835
37007.2	102019	23773	100935	115697	57174	1562	1160.5	0.256241
121469	91513.9	86988	79305.6	95663	54330	27.5	17.6	0.25985
11321.2	68603.7	10815	2523.4	66468.5	2488	25.3	-11	0.261053
120872	92155.3	85958	57477.2	92437.5	40750	29.7	-13.2	0.261053
115983	97454.5	77996	54293.8	103526	34370	7.7	41.8	0.263459
134502	90177.1	97749	100538	90444	72850	61.6	30.8	0.263459
5707.5	64826.1	5770	2222	62498.3	2330	19.8	-5.5	0.265865
134039	93740.2	93710	143033	104680	89547	1483.9	638	0.267068
7371.75	68304.1	7073	38524.2	72559.9	34795	611.6	244.2	0.268271
156233	98948.6	103477	114032	97865	76362	88	19.8	0.268271
6975	63807	7164	1948.1	62126.9	2055	38.5	78.1	0.268271
5205	64924.8	5254	2174.7	64169.8	2221	-20.9	-15.4	0.269474
5822.25	64552	5911	1923.9	67173.5	1877	35.2	35.2	0.269474
155078	94143	107955	96718.6	98115.4	64603	47.3	56.1	0.270677
8520.75	66557.3	8390	3840.1	65029.7	3870	38.5	-22	0.27188
8486.25	67127.9	8285	4373.6	68277.3	4198	8.8	14.3	0.27188
47979.8	81070.5	38786	52882.5	77425.2	44762	1899.7	838.2	0.27188
31547.2	80066.6	25822	13139.5	75271.9	11440	13.2	18.7	0.27188
34350	121546	18521	60099.6	107661	36584	4911.5	2552	0.274286
121666	88356.3	90243	51394.2	93614.9	35979	4.4	28.6	0.275489
111563	89561.1	81636	80439.7	95741.1	55062	146.3	88	0.275489
33663.8	83856.8	26309	50576.9	79107.6	41900	9246.6	4048	0.276692
7356	72135.7	6683	37219.6	74296.4	32831	3507.9	1426.7	0.277895
7191	66059.6	7134	4031.5	83689.7	3157	11	-25.3	0.279098
122172	92024.3	87006	33883.3	90073.2	24653	-16.5	24.2	0.280301
22347.8	82123	17834	10950.5	77870.2	9216	63.8	-29.7	0.280301
96487.5	93784.3	67425	256021	102164	164231	10076	4800.4	0.280301
100327	80587	81589	35713.7	87352.9	26794	29.7	-23.1	0.28391
187279	116953	104944	130550	99991.1	85565	-29.7	11	0.28391
94651.5	104808	59185	204999	105769	127020	12139.6	6293.1	0.286316
128492	88643	94997	84739.6	97736.7	56821	67.1	57.2	0.287519
141570	95628.1	97021	133208	114291	76383	436.7	223.3	0.287519
187170	131170	93515	262143	109865	156372	5555	2447.5	0.288722
7861.5	65707.3	7841	2286.9	73359.9	2043	52.8	-15.4	0.288722
7869.75	65087.3	7924	12776.5	65967.1	12693	6.6	18.7	0.289925
153392	97864.7	102720	118918	101465	76809	12.1	-23.1	0.289925
148310	92545.7	105025	97373.1	105148	60690	139.7	9.9	0.289925
195387	115856	110524	262143	113301	151630	2029.5	828.3	0.292331
6294	69418.3	5942	8578.9	72517.3	7753	4.4	25.3	0.292331
116333	93847.9	81238	42863.7	89164.1	31505	28.6	30.8	0.293534
92178	91624.4	65932	81590.3	90305.9	59211	69.3	-1.1	0.294737
6412.5	65602.5	6406	16881.7	65913.6	16785	1895.3	841.5	0.294737
108864	85654.6	83294	46363.9	79359.2	38288	4.4	9.9	0.29594
189023	129616	95573	226461	119180	124529	5802.5	2861.1	0.29594
110269	93376.2	77392	95686.8	92573.5	67740	202.4	113.3	0.29594
130261	102171	83554	181199	102282	116101	210.1	159.5	0.29594
98913.8	91542.7	70813	215523	91541.7	154296	18755	8347.9	0.297143
128860	94671.7	89203	159095	105838	98513	229.9	69.3	0.298346
253708	152795	108819	262143	108653	158116	1650	650.1	0.298346
19758.8	75228.6	17213	6432.8	70841.9	5951	-29.7	-1.1	0.298346
5350.5	64127.7	5468	2995.3	63200.3	3106	202.4	64.9	0.301955
150895	98161.1	100743	166855	92251.1	118535	195.8	88	0.303158
5587.5	69550.3	5265	4193.2	74574.1	3685	3.3	9.9	0.303158
128423	91930.7	91551	73706.6	85956.9	56196	63.8	17.6	0.304361
131120	98018.6	87668	41069.6	109506	24579	-9.9	37.4	0.304361
36924	77984.2	31030	30104.8	84556.1	23333	215.6	67.1	0.304361
8395.5	66506.4	8273	25294.5	73352.8	22599	611.6	281.6	0.309173
10964.2	76166.3	9434	26378	74767.9	23121	5182.1	2136.2	0.311579
150903	97681.6	101243	107521	95856	73511	52.8	-8.8	0.313985
127490	88032	94911	58182.3	94356.4	40411	-44	47.3	0.317594
12418.5	66291.3	12277	17202.9	65360.8	17249	572	221.1	0.318797
130810	97033.3	88349	74780.2	96970.6	50539	2.2	-35.2	0.32
16959.8	64809	17150	6340.4	64905.4	6402	-27.5	-16.5	0.32
82192.5	89396.2	60255	56426.7	85120.6	43444	1333.2	504.9	0.32
6165	73433.2	5502	12787.5	80065.1	10467	20.9	-1.1	0.322406
189408	121986	101758	207634	134666	101046	4836.7	2341.9	0.322406
6381.75	64802.4	6454	2392.5	65577.1	2391	-34.1	11	0.323609
39672.8	87166.2	29828	55930.6	86086.3	42579	3722.4	1667.6	0.323609
149959	100887	97413	95793.5	94007.6	66781	16.5	52.8	0.324812
153158	100584	99791	46510.2	93585.9	32570	39.6	4.4	0.324812
134080	97591.1	90040	66701.8	98926.6	44188	-1.1	-7.7	0.326015
116963	92378.7	82977	48123.9	86206	36585	53.9	-17.6	0.327218
151063	99014.3	99986	78155	93284.4	54907	42.9	-4.4	0.327218
68109	101864	43819	108630	97605	72939	8100.4	3887.4	0.328421
124448	89928.5	90692	41311.6	87169.5	31059	-29.7	-24.2	0.329624
130636	92259.4	92797	72163.3	95798.7	49367	34.1	-9.9	0.33203
111980	90045.2	81500	50296.4	92194.4	35753	-53.9	-2.2	0.33203
122089	87848.1	91080	76098	111075	44899	55	59.4	0.334436
142451	93052.6	100327	87320.2	89151.2	64190	60.5	11	0.334436
124674	102064	80054	95207.2	96097.3	64929	34.1	90.2	0.334436
53988	105793	33444	106087	100119	69443	3883	2846.8	0.335639
12618	68705	12036	5232.7	93953.5	3650	-33	-27.5	0.335639
227001	140508	105878	209905	127297	108065	3491.4	1718.2	0.336842
6699.75	64769.9	6779	3318.7	66451.1	3273	-15.4	20.9	0.336842
112285	84938.1	86636	36722.4	83300.7	28891	-40.7	-13.2	0.338045
132052	100717	85925	109932	138261	52108	68.2	91.3	0.338045
166060	110105	98841	139719	136206	67226	865.7	1959.1	0.339248
8538	64419.3	8686	3451.8	69626.7	3249	0	-5.5	0.340451
16551.8	69294.5	15654	33269.5	110734	19690	30.8	34.1	0.340451
13926.8	66543	13716	2806.1	60833.8	3023	-29.7	5.5	0.340451
220229	154343	93512	262143	112374	152880	2833.6	1727	0.341654
8466.75	68452.6	8106	2366.1	63970.6	2424	-24.2	-31.9	0.341654
163826	105924	101361	150193	113041	87075	25.3	35.2	0.341654
16700.2	74605.8	14670	43919.7	78422	36703	2525.6	1082.4	0.342857
124598	89135.1	91610	87277.3	81857.7	69875	62.7	63.8	0.342857
10094.2	104690	6319	83397.6	115795	47200	731.5	350.9	0.34406
13639.5	70909	12606	6932.2	72261.6	6287	20.9	-4.4	0.346466
15470.2	69849	14515	18223.7	67812.2	17612	404.8	224.4	0.346466
8570.25	73123.3	7681	16154.6	72974.1	14508	3504.6	1501.5	0.346466
5277.75	66656.9	5189	2648.8	67677.1	2565	-2.2	-7.7	0.346466
17379.8	67340.6	16914	9912.1	67843.3	9575	-45.1	-44	0.350075
136002	90339	98662	79293.5	90752.5	57261	600.6	313.5	0.351278
18714.8	117278	10458	76634.8	178471	28141	4764.1	2545.4	0.354887
13188	98888.9	8740	11921.8	126119	6195	-40.7	24.2	0.354887
134268	104482	84219	153396	119091	84414	476.3	185.9	0.358496
11571	66072.8	11477	6539.5	65752.2	6518	-3.3	1.1	0.358496
60495.8	79779.6	49695	88822.8	86826.2	67043	7943.1	3547.5	0.358496
20569.5	67425.7	19993	9780.1	67461.2	9501	152.9	265.1	0.359699
22884	74724.8	20070	15484.7	72907.9	13919	0	-44	0.359699
181227	107423	110562	132996	116824	74608	13.2	-8.8	0.363308
117482	92208.5	83499	147074	109138	88316	218.9	121	0.364511
123974	108944	74577	174424	123199	92785	7019.1	3243.9	0.365714
134041	94352.4	93103	118923	85766.2	90872	107.8	108.9	0.365714
124930	100448	81509	103037	122786	54995	441.1	239.8	0.366917
120483	87488.1	90252	71410.9	103140	45375	67.1	70.4	0.36812
8895	73613.2	7919	4867.5	70652.6	4515	-5.5	24.2	0.36812
143758	98475.1	95672	101522	112508	59137	71.5	34.1	0.370526
10655.2	64723.6	10789	5927.9	65435.6	5937	1.1	-17.6	0.370526
9122.25	72124	8289	4395.6	70605.4	4080	-2.2	-24.2	0.371729
74255.2	80498.8	60453	60951	78701.3	50755	7249	3496.9	0.375338
139267	97441.8	93666	121933	100312	79661	86.9	3.3	0.377744
13140.8	69647.6	12365	19528.3	85297.7	15004	617.1	293.7	0.38015
6176.25	66793.2	6060	5506.6	68271	5286	-5.5	-39.6	0.381353
160140	102738	102152	95781.4	96065.8	65342	-3.3	-34.1	0.382556
12037.5	66337.8	11892	8664.7	73871.5	7687	41.8	-3.3	0.383759
19502.2	66630.1	19182	17198.5	64296.7	17530	117.7	17.6	0.383759
8305.5	70781.4	7690	4142.6	73794.4	3679	-36.3	11	0.386165
129488	94013.1	90265	79645.5	109592	47628	347.6	154	0.386165
10043.2	66964.5	9829	3861	65316.1	3874	0	-13.2	0.387368
15506.2	65894	15422	15667.3	66192.1	15512	1342	594	0.387368
116985	88520.1	86610	36466.1	84969.2	28126	15.4	-49.5	0.389774
26350.5	109187	15816	31737.2	106276	19571	4609	2502.5	0.390977
34059.8	70574.8	31628	36928.1	70063.1	34542	147.4	135.3	0.393383
142826	131738	71052	193349	115283	109915	702.9	291.5	0.398195
23832.8	66888.1	23351	29841.9	67742.2	28870	2611.4	1192.4	0.398195
7010.25	67962.1	6760	14161.4	73204.1	12678	148.5	34.1	0.399399
10206	68425.6	9775	3796.1	66377.1	3748	15.4	1.1	0.400602
5556	68585	5309	7565.8	69202	7165	-2.2	13.2	0.401805
22284	70708.1	20654	78012	98559.8	51873	1282.6	622.6	0.401805
10077.8	69499.7	9503	42090.4	73996.4	37278	1903	799.7	0.404211
50765.2	74250.7	44807	58197.7	72723.3	52446	1728.1	865.7	0.405414
134864	92518.4	95532	68546.5	93466.2	48063	75.9	23.1	0.406617
149087	100576	97146	62141.2	94089.7	43283	-1.1	17.6	0.410226
156410	106948	95846	170170	102750	108538	137.5	94.6	0.410226
10668	68489.2	10208	53088.2	71688.5	48532	2763.2	1146.2	0.418647
12374.2	67333	12044	3493.6	65792.1	3480	3.3	26.4	0.418647
94815	101508	61215	157491	101834	101355	561	801.9	0.423459
64265.2	87994.6	47863	75136.6	84696.2	58139	2677.4	2333.1	0.423459
116703	88528.6	86393	45630.2	85509	34972	91.3	46.2	0.423459
10254	70330.3	9555	7519.6	69467.8	7094	-8.8	17.6	0.423459
88337.2	89200.2	64902	48869.7	90316.8	35461	27.5	38.5	0.424662
152210	102167	97637	92320.8	96850.3	62471	93.5	-24.2	0.428271
6711.75	70220.5	6264	8078.4	73603	7193	-6.6	-7.7	0.429474
139499	90412.3	101117	90569.6	84952.8	69869	26.4	105.6	0.429474
83311.5	84168.1	64869	93695.8	85902	71482	5544	2784.1	0.43188
113213	90709	81795	54175	99837.3	35562	91.3	-17.6	0.433083
157853	96923.9	106734	88693	110615	52548	91.3	-3.3	0.434286
210594	137023	100724	117868	127629	60524	75.9	38.5	0.435489
147257	97193.7	99293	114410	99652.7	75241	29.7	42.9	0.436692
127810	99193.4	84443	100502	89231.8	73813	35.2	20.9	0.436692
125722	95471.1	86302	66063.8	103511	41827	215.6	39.6	0.437895
166911	111069	98485	89529	111068	52827	50.6	-34.1	0.437895
18162.8	71524.7	16642	8951.8	70453.4	8327	-4.4	-20.9	0.439098
31168.5	100052	20416	47804.9	96347.8	32517	6439.4	3136.1	0.439098
128864	98414.5	85813	128665	108725	77555	236.5	70.4	0.440301
6552	66202.9	6486	8382	68932.5	7969	57.2	8.8	0.441504
116236	89656	84965	99366.3	96472.3	67502	207.9	85.8	0.441504
91207.5	86377	69201	118674	83854.1	92749	5023.7	2322.1	0.44391
152774	106737	93803	107130	101401	69239	128.7	73.7	0.445113
103959	93538.4	72837	90079	117250	50349	125.4	59.4	0.447519
176314	117041	98726	130168	113275	75310	181.5	51.7	0.447519
57114.8	76210.4	49115	42554.6	75833.7	36776	812.9	855.8	0.448722
163774	105906	101346	169355	94599.1	117325	169.4	20.9	0.448722
6184.5	64755.9	6259	2007.5	61449.6	2141	23.1	-31.9	0.449925
131868	88694.2	97437	106478	82885.5	84190	154	85.8	0.452331
13687.5	69241.5	12955	4165.7	68975.1	3958	6.6	-14.3	0.453534
113582	85296.3	87269	83299.7	94290.4	57897	8.8	33	0.454737
77863.5	83887.3	60830	94343.7	82207.5	75211	6696.8	3151.5	0.458346
128510	93532.6	90044	53187.2	92652.4	37621	74.8	-4.4	0.458346
5483.25	65815.1	5460	33332.2	65332.5	33436	4.4	15.4	0.458346
53812.5	79684	44258	63267.6	75651.5	54808	239.8	124.3	0.459549
15847.5	69811.2	14877	9559	70404.4	8898	18.7	-45.1	0.460752
9023.25	67236.8	8795	4917	68387.2	4712	93.5	61.6	0.461955
11759.2	69409.6	11103	6567	113137	3804	609.4	238.7	0.461955
117596	86636	88956	47243.9	91782.1	33734	27.5	47.3	0.463158
16683	74656	14645	6617.6	78100.3	5553	-38.5	-35.2	0.464361
262143	130059	132092	262143	132176	129977	7349.1	3417.7	0.464361
124354	93692.4	86983	55949.3	96675.1	37928	44	20.9	0.465564
140763	93808.6	98339	68975.5	92697.2	48765	90.2	39.6	0.465564
6421.5	65530.9	6422	3503.5	83070	2764	30.8	-9.9	0.46797
131386	91087	94531	46809.4	89969.8	34097	-22	38.5	0.469173
92832.8	80143.9	75912	36089.9	73707.1	32089	79.2	40.7	0.470376
13234.5	70532.3	12297	26836.7	73907.2	23797	-1.1	34.1	0.470376
18287.2	93696.6	12791	26367	87907	19657	1486.1	651.2	0.471579
95862.8	88324.9	71129	33403.7	85230.5	25685	96.8	93.5	0.475188
101750	97843.9	68152	93088.6	100289	60831	363	178.2	0.476391
23673.8	70718	21939	13893	67304.2	13528	56.1	28.6	0.477594
149062	110833	88141	181082	94817	125161	482.9	221.1	0.477594
126860	87175.8	95369	45116.5	85329.6	34651	5.5	15.4	0.477594
105943	91353.7	76002	37130.5	89753	27112	25.3	-59.4	0.477594
13329.8	63946.9	13661	10389.5	63945	10648	209	123.2	0.48
10723.5	67180.5	10461	2999.7	66866.8	2940	-7.7	2.2	0.481203
7725	82858.5	6110	26173.4	80229.2	21380	3358.3	1366.2	0.482406
15054	65384	15089	8765.9	65075	8828	454.3	225.5	0.482406
27300	74893.6	23889	71024.8	92204.8	50482	126.5	39.6	0.487218
120615	96225.4	82147	111538	96360.9	75858	270.6	176	0.487218
7769.25	65919.9	7724	14570.6	66474	14365	100.1	56.1	0.488421
85588.5	105231	53303	146110	105474	90785	11473	4826.8	0.49203
157073	112917	91164	129515	112488	75456	144.1	77	0.49203
148218	97348.4	99782	80081.1	99454.1	52770	89.1	34.1	0.493233
113525	87834.1	84705	45926.1	98103.4	30680	90.2	78.1	0.494436
239812	121466	129389	262143	89063.9	192893	97.9	13.2	0.496842
17898.8	72234.3	16239	8076.2	69350.4	7632	-7.7	6.6	0.496842
63820.5	85361.5	48998	58107.5	86018.7	44271	1580.7	795.3	0.500451
45114	76964.5	38415	60491.2	80615.6	49176	4208.6	1862.3	0.50406
129974	100946	84382	78755.6	96184	53661	63.8	33	0.50406
74391	83777.9	58193	62197.3	80250.5	50793	4437.4	2993.1	0.505263
8441.25	64960.8	8516	6134.7	73072.3	5502	-20.9	-15.4	0.507669
137858	99068.8	91196	56394.8	95721.2	38611	-9.9	-11	0.507669
118330	89204	86934	77883.3	92351.2	55269	41.8	-8.8	0.508872
8848.5	66220.8	8757	2086.7	60297.2	2268	-40.7	30.8	0.510075
220513	129786	111349	114160	98731.8	75777	162.8	60.5	0.512481
80010	95226.2	55064	95477.8	93291.3	67072	2834.7	1620.3	0.512481
118850	89525.8	87002	121195	94988.1	83617	95.7	63.8	0.513684
76878.8	88223	57109	61836.5	84131.2	48169	4117.3	2491.5	0.514887
112100	90223.2	81427	88898.7	113626	51274	14.3	-13.2	0.514887
180611	115888	102138	173799	129350	88056	7297.4	3358.3	0.51609
13581	68228.8	13045	5918	68402.5	5670	-2.2	-24.2	0.518496
33339	71137.1	30714	30056.4	69483.1	28349	575.3	436.7	0.518496
22998	74765.5	20159	30748.3	74388.9	27089	181.5	52.8	0.523308
51045.8	74335.8	45003	47677.3	72985.4	42811	4672.8	2349.6	0.524511
145549	93444.1	102079	84612	84266.1	65805	49.5	48.4	0.524511
69324	79681.8	57017	58568.4	79038.3	48563	6869.5	3394.6	0.529323
133081	106912	81577	138410	89175.2	101719	199.1	115.5	0.535338
35644.5	73519.2	31774	44586.3	72225	40457	446.6	238.7	0.536541
137521	93213.8	96687	86084.9	108335	52076	19.8	26.4	0.537744
128250	92918	90456	50576.9	90513.6	36620	37.4	-7.7	0.537744
37089	70807.1	34328	32095.8	72931.9	28841	171.6	115.5	0.541353
5262	64253.9	5367	6802.4	63225.4	7051	-3.3	26.4	0.542556
148899	97025.5	100574	129442	91267.6	92948	132	107.8	0.542556
132091	93991.4	92101	95195.1	92246.3	67631	-1.1	-8.8	0.546165
117967	95586.9	80880	106445	90728.9	76888	610.5	292.6	0.546165
15623.2	68841.9	14873	4528.7	67529.7	4395	-14.3	17.6	0.546165
169171	111409	99514	128374	120232	69974	105.6	102.3	0.546165
6904.5	67921.5	6662	7115.9	97869.4	4765	30.8	24.2	0.547368
58800	76326.9	50487	50254.6	74422.3	44254	668.8	690.8	0.548571
168814	112607	98248	197772	111488	116256	236.5	73.7	0.548571
262143	152612	112572	262143	149443	114959	392.7	224.4	0.549774
99920.2	84988.6	77050	45054.9	85065.8	34711	18.7	27.5	0.550977
48061.5	77422	40683	60969.7	78880.9	50655	4936.8	2664.2	0.550977
6289.5	64677.3	6373	4508.9	68944.3	4286	15.4	45.1	0.55218
5876.25	64045.6	6013	6770.5	65793.5	6744	37.4	42.9	0.553383
6614.25	75438.8	5746	34901.9	81600.1	28031	139.7	82.5	0.553383
99533.2	85708.4	76107	52925.4	81743	42432	-3.3	7.7	0.553383
160745	113809	92564	239338	118634	132215	7736.3	4288.9	0.555789
9763.5	66251.9	9658	5691.4	66570	5603	16.5	-38.5	0.556992
157336	114753	89856	117103	111385	68900	214.5	74.8	0.558196
178590	102451	114241	111423	104943	69583	666.6	275	0.559398
5389.5	66492.1	5312	5505.5	65423.1	5515	16.5	-15.4	0.559398
121918	89705.3	89070	59933.5	92643.4	42397	-9.9	-22	0.559398
121739	92050.6	86673	84973.9	93944.6	59278	63.8	23.1	0.560601
7406.25	65885.2	7367	2593.8	61903.6	2746	-7.7	4.4	0.560601
134735	95211.5	92741	72453.7	91053.1	52149	326.7	180.4	0.561805
212452	133944	103948	164552	146948	73387	151.8	84.7	0.563008
155878	100974	101171	135136	116784	75835	128.7	80.3	0.563008
118490	90092.9	86193	86088.2	85675.1	65852	149.6	30.8	0.563008
7530	65483.8	7536	2965.6	65372.9	2973	-28.6	-2.2	0.564211
39578.2	108034	24009	76215.7	117851	42383	6834.3	3353.9	0.564211
11228.2	67883.3	10840	3978.7	66807.1	3903	-14.3	-7.7	0.56782
135414	89638.6	99003	64135.5	85763.5	49009	51.7	13.2	0.56782
122401	87701.9	91465	57641.1	84091.7	44922	500.5	193.6	0.569023
10722	64984.5	10813	5684.8	65087.2	5724	27.5	-31.9	0.571429
54270	78438.5	45343	86688.8	78865.5	72037	4668.4	2112	0.571429
22905.8	68339.8	21966	9381.9	70325.1	8743	-17.6	-3.3	0.572632
14931	71955.1	13599	18165.4	72107.1	16510	62.7	79.2	0.573835
14822.2	72529.8	13393	31906.6	74157.9	28197	3281.3	1388.2	0.573835
87792	92075.7	62487	114073	91709.8	81517	4943.4	2334.2	0.575038
42959.2	95543.4	29467	71062.2	94588	49236	2788.5	1953.6	0.581053
9342.75	66466.2	9212	4293.3	63671.8	4419	42.9	22	0.581053
127743	110336	75875	48348.3	108792	29125	-71.5	-49.5	0.582256
8976.75	78945.3	7452	26676.1	83127.1	21031	2178	935	0.585865
33750.8	83341.7	26540	74991.4	80056	61390	4396.7	1886.5	0.585865
135681	93151.8	95457	77617.1	95178.4	53444	143	50.6	0.587068
12928.5	68318.2	12402	6078.6	72694.7	5480	656.7	288.2	0.588271
15744.8	74281.8	13891	4185.5	72432.2	3787	-6.6	2.2	0.588271
135200	101155	87593	76525.9	96673	51878	15.4	24.2	0.593083
21764.2	67963.1	20987	5031.4	67238.5	4904	55	20.9	0.593083
135854	94582.6	94133	62603.2	94980.2	43196	86.9	46.2	0.594286
67487.2	76530.4	57792	74049.8	77909.9	62289	7152.2	3316.5	0.595489
6962.25	69927.7	6525	24344.1	76570.1	20836	1259.5	502.7	0.595489
114026	83168.1	89852	56272.7	83047.4	44407	-20.9	-8.8	0.596692
136723	101510	88270	166214	113894	95642	215.6	27.5	0.597895
6054	70874.4	5598	5753	74956	5030	7.7	26.4	0.599098
142442	95137.1	98122	67386	120025	36794	1153.9	646.8	0.600301
6833.25	65904.9	6795	2678.5	62402.5	2813	-1.1	39.6	0.60391
11582.2	75852.3	10007	7102.7	79624.1	5846	-20.9	12.1	0.605113
8113.5	68583.3	7753	4116.2	69311.2	3892	2.2	3.3	0.606316
5058	65510.1	5060	2255	62303.4	2372	23.1	1.1	0.606316
108254	85263.9	83207	47291.2	85525.6	36238	35.2	14.3	0.607519
16659.8	70303.5	15530	9400.6	66495.2	9265	7.7	-25.3	0.608722
100513	85654.9	76904	68413.4	79728.6	56235	17.6	-2.2	0.609925
12399.8	68669.1	11834	12989.9	66612.4	12780	5.5	-18.7	0.611128
17252.2	74620.1	15152	35336.4	75953	30490	4644.2	1911.8	0.611128
99197.2	85405.6	76119	38739.8	90566.5	28033	138.6	19.8	0.612331
10469.2	66125	10376	6966.3	69257.2	6592	33	-39.6	0.61594
40263.8	109183	24168	65069.4	98909.6	43114	5068.8	2807.2	0.61594
124917	89510.7	91459	76241	86623.5	57681	48.4	5.5	0.61594
106837	87070.1	80414	41355.6	85180.8	31818	6.6	3.3	0.61594
111480	87930.3	83088	41305	90452.3	29927	-15.4	9.9	0.618346
148720	98783.7	98665	100955	97062.5	68164	119.9	73.7	0.618346
10720.5	66639.4	10543	7806.7	73773.6	6935	47.3	-8.8	0.618346
132039	93484.6	92564	106158	87262.2	79727	52.8	40.7	0.619549
123034	92376.7	87286	41074	85852.7	31354	62.7	5.5	0.620752
16948.5	70860.4	15675	8725.2	68073.2	8400	14.3	12.1	0.620752
18370.5	75273.8	15994	20076.1	68813.1	19120	13.2	0	0.620752
163510	108649	98628	159730	110324	94885	194.7	213.4	0.621955
88324.5	86631.2	66817	64345.6	87049.8	48443	80.3	59.4	0.623158
5376	67937	5186	5496.7	69731.3	5166	5.5	-1.1	0.623158
129611	101998	83278	55502.7	94816	38363	-4.4	-61.6	0.625564
132692	95768	90804	75680	96709.9	51285	13.2	-25.3	0.625564
258044	139916	120866	262143	84538.8	203218	16387.8	7924.4	0.626767
12534	67501.7	12169	5748.6	69164.7	5447	20.9	-18.7	0.62797
8096.25	65879.8	8054	5096.3	64928.3	5144	19.8	-18.7	0.62797
99021	91131	71210	71531.9	87095.5	53825	143	-4.4	0.631579
64041.8	114019	36810	157183	124574	82691	695.2	305.8	0.631579
16195.5	72653	14609	13901.8	83515.3	10909	62.7	22	0.632782
159063	100170	104067	119294	96388.2	81110	1133	475.2	0.632782
59694	79099.6	49458	68040.5	75907.4	58744	3019.5	1470.7	0.632782
120144	84386.4	93306	47698.2	84503.4	36992	-5.5	-14.3	0.633985
214266	113677	123527	128807	113949	74081	-28.6	4.4	0.633985
21506.2	71705	19656	6404.2	77407.9	5422	2.2	-7.7	0.635188
106292	92630.1	75202	55006.6	86219.2	41811	31.9	59.4	0.635188
173344	106149	107022	146813	100785	95466	5581.4	2646.6	0.635188
129265	89043.3	95139	70231.7	87265	52744	1.1	1.1	0.636391
67738.5	82585.7	53754	123186	82894.5	97390	7236.9	3748.8	0.637594
111514	95552.2	76484	212215	103052	134958	261.8	147.4	0.637594
144710	95060.7	99765	107172	105325	66685	161.7	55	0.638797
23886.8	71124.1	22010	24074.6	72010.6	21910	253	155.1	0.638797
10770.8	65552.7	10768	6092.9	66986.1	5961	280.5	283.8	0.64
18667.5	71389	17137	7949.7	68614.7	7593	-8.8	-18.7	0.641203
11397	65819	11348	15127.2	67656.9	14653	290.4	93.5	0.641203
5663.25	63378.9	5856	2079	66560.5	2047	31.9	-33	0.641203
105086	88648	77688	73786.9	84832.3	57003	38.5	18.7	0.643609
12593.2	70545.5	11699	13180.2	69508.1	12427	28.6	39.6	0.648421
118195	89876.6	86185	66502.7	90085.2	48380	144.1	90.2	0.650827
8437.5	66557.5	8308	5247	69146.9	4973	9.9	2.2	0.650827
116114	89909.9	84636	55005.5	87121.8	41377	63.8	-11	0.65203
135690	102696	86591	73960.7	113792	42596	118.8	46.2	0.65203
66159.8	104285	41577	79450.8	98802.4	52700	3430.9	2424.4	0.653233
118857	86001.5	90573	75227.9	100500	49056	682	275	0.655639
14271	70178.1	13327	6537.3	69890.5	6130	-4.4	-25.3	0.655639
10359.8	71837.5	9451	14672.9	71675.9	13416	22	-4.4	0.656842
29420.2	97358.4	19804	39559.3	90979.7	28496	244.2	412.5	0.656842
156405	107287	95540	105882	103186	67248	170.5	118.8	0.656842
17535	74481.4	15429	14693.8	72809.1	13226	475.2	314.6	0.658045
7512	66527.9	7400	2579.5	66686.4	2535	-3.3	-9.9	0.658045
80302.5	90828.7	57941	120377	83644.9	94316	5471.4	2484.9	0.659248
126946	91228.8	91194	169580	91189.4	121874	147.4	-1.1	0.660451
135778	101028	88078	106641	93135.6	75039	74.8	62.7	0.662857
14465.2	66991.4	14151	4514.4	72019.4	4108	-17.6	-19.8	0.662857
40420.5	81923.5	32335	33965.8	99609.9	22347	3105.3	1465.2	0.66406
160692	100905	104367	127013	98723.8	84315	226.6	105.6	0.66406
18951	75252.8	16504	6678.1	74103.6	5906	-58.3	9.9	0.665263
37271.2	111270	21952	93184.3	111609	54717	3327.5	2426.6	0.666466
48723	82688.8	38616	78139.6	80233.1	63826	3492.5	1505.9	0.667669
57788.2	76033.1	49810	82085.3	81066	66360	4513.3	2090	0.668872
20570.2	70001.7	19258	51907.9	81457.7	41762	15.4	35.2	0.668872
140014	97876.2	93751	74276.4	89746.8	54239	-30.8	-44	0.671278
125526	93834.5	87670	47590.4	93891.4	33218	27.5	40.7	0.674887
64875	78921.3	53872	90497	75400.9	78657	3330.8	1663.2	0.674887
7485.75	71017.1	6908	3097.6	69474.4	2922	-7.7	22	0.67609
129692	90901.4	93502	96786.8	101000	62802	381.7	172.7	0.677293
131981	96486.4	89645	64909.9	98188.9	43324	24.2	12.1	0.679699
13602.8	103840	8585	46935.9	104925	29316	4055.7	2102.1	0.679699
125820	87105.3	94664	77809.6	92407.6	55183	64.9	34.1	0.679699
186494	104777	116648	262143	109489	156909	253	134.2	0.680902
8180.25	67912.5	7894	16938.9	69126.8	16059	432.3	240.9	0.682105
21265.5	67676.2	20593	11289.3	65156.8	11355	-4.4	1.1	0.682105
11447.2	68807.4	10903	7206.1	71673.9	6589	14.3	1.1	0.686917
167513	117150	93710	69471.6	114354	39814	35.2	-4.4	0.686917
5221.5	64322.6	5320	3367.1	65266.6	3381	29.7	11	0.68812
8509.5	66676.1	8364	17987.2	67712.6	17409	1599.4	642.4	0.68812
24379.5	71111.6	22468	7900.2	70837	7309	-31.9	9.9	0.691729
9934.5	66544.1	9784	4281.2	68784.7	4079	31.9	-8.8	0.692932
123520	90488.3	89459	74657	85320.8	57345	27.5	18.7	0.692932
148768	93164.3	104650	99495	102685	63500	37.4	-25.3	0.692932
10182.8	68186	9787	15328.5	69515.5	14451	185.9	61.6	0.692932
12211.5	71238.5	11234	21763.5	75541.2	18881	58.3	5.5	0.694135
141169	99049.7	93404	76577.6	106581	47087	60.5	30.8	0.695338
7112.25	63269.8	7367	6254.6	63967.1	6408	117.7	82.5	0.695338
254890	139087	120101	173798	131543	86588	580.8	300.3	0.697744
49728.8	86306.6	37761	70805.9	107160	43303	5514.3	2931.5	0.70015
155524	94414.3	107954	88778.8	95221.2	61102	25.3	-16.5	0.704962
6177	65093.4	6219	3360.5	67847.7	3246	13.2	26.4	0.706165
74952	98374.9	49932	94475.7	89220.7	69396	642.4	694.1	0.706165
18837	69109.4	17863	9506.2	67835.2	9184	17.6	-19.8	0.707368
137177	106798	84178	206561	118324	114408	1193.5	667.7	0.707368
13482.8	71012.3	12443	6546.1	74506	5758	150.7	78.1	0.708571
136075	88610	100641	51956.3	87077.9	39103	7.7	-37.4	0.708571
8631	66971.5	8446	4911.5	66586.7	4834	608.3	304.7	0.709774
104576	89090.4	76927	139137	99406.6	91729	287.1	147.4	0.713383
5334	63500.3	5505	18192.9	63372.5	18814	70.4	3.3	0.719398
149345	99955	97919	124901	96516.7	84809	204.6	37.4	0.720602
139415	93562.1	97654	78879.9	102465	50451	37.4	46.2	0.721804
64593.8	87461.3	48401	56375	84544.4	43700	1651.1	1314.5	0.721804
138319	91229.7	99363	57970	93503	40631	103.4	20.9	0.721804
73727.2	83511.2	57858	113356	80602.7	92167	1540	1278.2	0.723008
119516	90612.8	86440	99381.7	104715	62198	471.9	177.1	0.723008
13557.8	69350.7	12812	5469.2	70529.2	5082	-18.7	3.3	0.723008
138352	93382.5	97096	78911.8	89158.8	58004	35.2	30.8	0.724211
256976	142212	118423	239737	125533	125158	14536.5	6864	0.725414
69691.5	78597.5	58110	80980.9	76261.1	69592	3652	1890.9	0.725414
5914.5	68982.5	5619	2829.2	76051.9	2438	305.8	92.4	0.726617
32529.8	67915.6	31390	35035	66734.1	34406	1807.3	781	0.72782
55267.5	80300	45106	82711.2	77642.9	69814	2775.3	1424.5	0.72782
26789.2	77543.4	22641	41396.3	75571.7	35899	61.6	57.2	0.730226
120158	96194.7	81862	92176.7	92764.1	65121	48.4	79.2	0.732632
10306.5	72340.9	9337	19333.6	74139.7	17090	-3.3	5.5	0.738647
4901.25	64216	5002	2449.7	68374.6	2348	6.6	35.2	0.73985
33360	94985.5	23017	68583.9	87355.7	51453	6568.1	3247.2	0.742256
10424.2	71415.8	9566	8853.9	72485.9	8005	-25.3	3.3	0.742256
138935	90812.9	100264	64963.8	85654.7	49705	47.3	-26.4	0.745865
213704	120675	116058	154080	115115	87719	2392.5	986.7	0.747068
165188	100304	107929	127647	114364	73148	214.5	71.5	0.748271
76897.5	87781.8	57410	96816.5	86617.2	73253	1276	979	0.749474
47877	71659.1	43786	37137.1	69641.1	34948	1531.2	838.2	0.750677
118963	91126.7	85555	67686.3	82537.4	53744	107.8	56.1	0.750677
47223	113048	27376	93757.4	133220	46123	3719.1	2344.1	0.750677
19509	68054.6	18787	17818.9	67152.4	17390	2123	925.1	0.755489
90755.2	86033.2	69133	90098.8	89580.8	65915	47.3	44	0.760301
112827	84877	87117	45895.3	83327.6	36096	-16.5	15.4	0.760301
112759	84198.4	87766	64546.9	106838	39594	129.8	41.8	0.761504
133493	99547.3	87884	99872.3	163194	40107	83.6	12.1	0.762707
113852	98357.1	75860	65915.3	105529	40935	47.3	22	0.76391
5451	67428.6	5298	6022.5	117783	3351	30.8	48.4	0.76391
118256	92672.8	83628	118602	129513	60015	113.3	3.3	0.765113
7061.25	68527.5	6753	16911.4	77223.1	14352	533.5	288.2	0.766316
36146.2	68930.9	34366	11405.9	69970.7	10683	11	38.5	0.767519
122750	90610.3	88782	65349.9	85453.8	50118	-8.8	-53.9	0.768722
28195.5	65658.3	28143	12280.4	70442.8	11425	-41.8	-36.3	0.768722
72309.8	87438.3	54197	87986.8	85302.9	67598	715	911.9	0.769925
118481	87647.6	88591	53374.2	88647.2	39459	-23.1	3.3	0.769925
7573.5	69272.4	7165	13817.1	67450.1	13425	59.4	16.5	0.771128
35015.2	95356.7	24065	51148.9	98094.8	34172	1916.2	878.9	0.771128
145159	95912.9	99185	65135.4	101510	42052	29.7	-12.1	0.771128
135492	94196.3	94267	55617.1	87675.2	41573	-17.6	-44	0.772331
7536	69103	7147	2658.7	76859.5	2267	15.4	-19.8	0.773534
137368	92494.5	97331	110136	101003	71462	322.3	92.4	0.773534
31103.2	79194.3	25739	12252.9	81972.9	9796	55	-103.4	0.774737
125273	98909.8	83004	95309.5	111973	55783	328.9	152.9	0.77594
69509.2	83553.9	54520	124549	86868.4	93963	4319.7	2093.3	0.777143
101415	110135	60347	103380	100662	67306	11201.3	5374.6	0.777143
173257	106531	106585	85836.3	101451	55449	36.3	29.7	0.778346
93703.5	83368.9	73660	36040.4	89039.2	26527	-17.6	-48.4	0.780752
9086.25	77728.3	7661	53351.1	92280.6	37889	5164.5	2223.1	0.783158
10507.5	73973.5	9309	6050	75036.5	5284	31.9	2.2	0.783158
23314.5	72314.8	21129	13163.7	71581.2	12052	-31.9	-20.9	0.784361
19371.8	69374.2	18300	4587	68774.6	4371	-72.6	14.3	0.786767
4992	63120.9	5183	1510.3	67608.6	1464	39.6	3.3	0.78797
10565.2	70159.5	9869	4525.4	68257	4345	8.8	1.1	0.78797
89916	91556.1	64362	124174	92160.2	88301	1002.1	1012	0.78797
121298	88048.3	90284	50557.1	89594.9	36981	-18.7	53.9	0.78797
188820	104113	118857	184006	115026	104837	1465.2	572	0.789173
122850	96113	83767	67837	99891.4	44506	15.4	-12.1	0.792782
116419	87800.7	86897	76924.1	84021.6	60000	100.1	79.2	0.792782
18750	70580.1	17410	18648.3	80957.5	15096	20.9	-3.3	0.793985
130108	96781.5	88103	89678.6	102162	57528	68.2	-2.2	0.795188
121566	102453	77762	207167	100586	134978	7234.7	3514.5	0.795188
171115	108492	103364	123879	108120	75088	1068.1	636.9	0.795188
15057	72749.6	13564	4976.4	71192.6	4581	9.9	-24.2	0.797594
32726.2	107722	19910	75518.3	117190	42232	5615.5	2926	0.798797
17601.8	70458.6	16372	7904.6	75725.2	6841	64.9	46.2	0.798797
6040.5	73065.8	5418	16629.8	72763.4	14978	654.5	248.6	0.8
39513.8	67579.4	38319	19085	73276.4	17069	25.3	18.7	0.8
6047.25	66978.6	5917	9673.4	70004	9056	-37.4	12.1	0.804812
130361	94567.9	90341	63427.1	110676	37558	3.3	-44	0.804812
127980	94765.3	88506	48327.4	91991.8	34429	12.1	-41.8	0.810827
122701	111719	71978	198040	104318	124415	5370.2	2565.2	0.81203
62714.2	89939.2	45698	159095	117356	88845	4681.6	2982.1	0.816842
125154	93003.7	88191	51629.6	87628.5	38613	56.1	66	0.818045
49608.8	88284.3	36826	185404	86831.8	139933	1024.1	460.9	0.819248
12270	66572.3	12079	16361.4	69913.3	15337	937.2	411.4	0.819248
125860	94049.7	87702	85851.7	92967.2	60520	3.3	-18.7	0.820451
146822	97502.1	98686	73481.1	107387	44844	50.6	-16.5	0.820451
143808	89361.5	105466	68402.4	101737	44063	53.9	36.3	0.820451
136541	93269.5	95941	151094	116612	84915	339.9	127.6	0.822857
136061	94492.8	94366	56547.7	101931	36357	-15.4	-27.5	0.822857
147735	93429.1	103629	88565.4	99060	58593	16.5	17.6	0.822857
127066	89352.5	93197	116401	93204.9	81846	311.3	110	0.825263
11536.5	73020.7	10354	30618.5	71179.2	28191	1150.6	491.7	0.826466
7229.25	84512.3	5606	26081	98771.7	17305	3614.6	1474	0.826466
119814	96558.4	81320	168684	88206.1	125330	303.6	129.8	0.830075
163558	103748	103317	165133	104516	103546	77	56.1	0.831278
108052	97556.4	72587	41363.3	90908	29819	-67.1	22	0.833684
138254	93691.1	96707	113968	110362	67677	471.9	191.4	0.833684
63846	93389.2	44804	262143	78657.8	218412	3721.3	2145	0.833684
18787.5	95070.5	12951	57733.5	102849	36788	5328.4	2773.1	0.83609
25204.5	120000	13765	53541.4	100625	34871	22	23.1	0.83609
89172	120776	48387	177715	120439	96702	16932.3	7856.2	0.837293
104668	97819.7	70124	49418.6	101127	32026	151.8	94.6	0.839699
5357.25	64789.2	5419	6246.9	64038.3	6393	25.3	13.2	0.842105
98165.2	94897.1	67793	47778.5	86703.5	36114	24.2	24.2	0.844511
106084	88026.8	78980	38234.9	88452.2	28329	29.7	-24.2	0.846917
126328	90541	91440	62664.8	91327.2	44968	35.2	36.3	0.84812
134132	89845.6	97840	52133.4	89918	37997	14.3	-1.1	0.84812
112975	89414.9	82804	39772.7	88261.7	29532	-20.9	27.5	0.849323
10602	75236.9	9235	41912.2	77262.5	35551	360.8	359.7	0.851729
4959.75	64775.2	5018	4065.6	64592.3	4125	-19.8	-5.5	0.852932
34482	68863.1	32816	5067.7	66529.8	4992	-51.7	4.4	0.852932
118958	86094.2	90552	62245.7	79227.3	51489	121	73.7	0.852932
126628	89987.4	92221	77012.1	92826.4	54371	169.4	134.2	0.854135
105916	89530.4	77530	47316.5	85340.6	36336	0	19.8	0.854135
5889	66438.5	5809	2437.6	66424.4	2405	-1.1	-30.8	0.856541
27484.5	65966.8	27305	11620.4	73311	10388	3.3	-7.7	0.86015
118198	91400.7	84750	82280	113203	47634	35.2	19.8	0.861353
43398.8	105759	26893	119431	114107	68594	264	302.5	0.862556
9116.25	66001.2	9052	5239.3	66120.3	5193	16.5	31.9	0.864962
123068	94499.6	85348	146818	90577.6	106228	525.8	277.2	0.866165
130358	91728.8	93135	86515	97378.2	58225	1.1	44	0.867368
127804	87538.8	95681	54168.4	85752.5	41398	1.1	46.2	0.867368
6283.5	64042.8	6430	6113.8	64417	6220	47.3	35.2	0.869774
126240	91940.5	89985	74237.9	107734	45160	-5.5	-27.5	0.87218
155657	107081	95266	140851	94362.1	97823	86.9	37.4	0.87579
6723	66185.8	6657	2508	66222.5	2482	-4.4	29.7	0.87579
23236.5	75175.4	20257	26668.4	71254.9	24528	26.4	115.5	0.883008
40680.8	71838	37112	12032.9	71255.8	11067	-3.3	12.1	0.884211
28458	75266.3	24779	11338.8	76608.2	9700	86.9	51.7	0.885414
68942.2	92392.9	48902	109344	83604.5	85713	4327.4	1951.4	0.886617
40308	86088.5	30685	49443.9	89865.1	36058	7154.4	3797.2	0.886617
12979.5	70891.3	11999	47712.5	73399.4	42601	37.4	-1.1	0.88782
131535	92333.7	93360	38672.7	90303.4	28066	-37.4	-3.3	0.88782
10790.2	66592.9	10619	4045.8	69848.7	3796	-22	19.8	0.889023
135251	95412.6	92900	104607	89968.4	76199	112.2	58.3	0.890226
19702.5	68682.1	18800	22895.4	67358.3	22276	27.5	-3.3	0.890226
13249.5	65921.6	13172	21569.9	78212.1	18074	148.5	67.1	0.892632
142745	99385.4	94128	117327	99646.8	77164	205.7	45.1	0.892632
140957	108409	85212	195860	122481	104799	12181.4	6010.4	0.895038
10371.8	67694.8	10041	5450.5	71612.7	4988	6.6	-23.1	0.896241
42478.5	103694	26847	125145	114820	71429	8976	4362.6	0.897444
181424	104204	114101	111622	118518	61723	96.8	37.4	0.898647
147569	100409	96317	137036	101768	88248	170.5	16.5	0.89985
185005	107465	112822	142769	105291	88863	-49.5	30.8	0.89985
153445	101611	98967	73174.2	110939	43227	113.3	67.1	0.902256
184794	118516	102186	262143	109748	156539	540.1	194.7	0.903459
133792	92831.1	94453	76176.1	117104	42631	861.3	320.1	0.904662
7164.75	66868.3	7022	2865.5	69067.1	2719	-27.5	7.7	0.904662
132918	96155.5	90592	77235.4	92810.5	54538	16.5	-41.8	0.907068
23985	69657	22566	20310.4	72128.7	18454	75.9	159.5	0.909474
11156.2	67685.2	10802	5237.1	66541	5158	20.9	-18.7	0.909474
9931.5	67287.4	9673	17710	68701.5	16894	-7.7	23.1	0.910677
143906	105260	89597	257357	97345.9	173260	7515.2	3392.4	0.910677
12805.5	66859.6	12552	7505.3	68581.6	7172	2.2	11	0.910677
9553.5	67972.9	9211	3551.9	67550	3446	-60.5	-19.8	0.91188
6189	69062.2	5873	4488	67864.7	4334	37.4	9.9	0.915489
22659	65337	22728	11151.8	67758.6	10786	20.9	20.9	0.916692
127537	92633.7	90229	91362.7	89811.4	66668	57.2	-5.5	0.919098
8234.25	65292.2	8265	5556.1	75528.9	4821	-8.8	4.4	0.919098
23424	67453.9	22758	4668.4	71617.1	4272	2.2	-2.2	0.920301
6668.25	63713.4	6859	3298.9	67058.5	3224	-3.3	6.6	0.921504
10119	67442.2	9833	5069.9	66558.7	4992	-14.3	29.7	0.925113
59105.2	76185.9	50843	40685.7	75702.1	35222	5599	2769.8	0.925113
53795.2	76703.6	45963	66503.8	76989.8	56610	377.3	284.9	0.925113
8152.5	65588.3	8146	3429.8	67277.9	3341	-1.1	-48.4	0.926316
104384	84377.8	81075	55667.7	80894	45099	-13.2	24.2	0.927519
133070	92100.4	94689	67139.6	95196.1	46221	44	-22	0.928722
55885.5	95684.4	38277	104786	85555.2	80267	5886.1	3023.9	0.928722
96104.2	86328.8	72957	161768	87184.6	121600	1586.2	1186.9	0.932331
27080.2	86450	20529	15559.5	82876.1	12304	-2.2	1.1	0.933534
6881.25	68070.9	6625	3264.8	68424	3127	-1.1	-24.2	0.934737
7224	80942.4	5849	33729.3	118138	18711	119.9	59.4	0.939549
47563.5	72973.2	42716	44106.7	72611.1	39809	3947.9	1845.8	0.939549
62317.5	92850.7	43985	123409	81883.7	98771	6275.5	3378.1	0.940752
140215	94149.8	97601	61413	91018.8	44219	-26.4	-26.4	0.943158
119606	90699.9	86422	65334.5	84109.5	50907	14.3	45.1	0.943158
124562	87288	93521	82138.1	84737	63526	99	57.2	0.943158
10158	64307.8	10352	11209	84484.5	8695	124.3	154	0.944361
181768	119045	100066	156025	103277	99008	3122.9	1608.2	0.951579
6670.5	65364.5	6688	3529.9	63362.2	3651	9.9	8.8	0.951579
9915.75	66691.1	9744	8644.9	69007.6	8210	-12.1	37.4	0.952782
14054.2	66111.1	13932	3124	69472.2	2947	0	5.5	0.953985
134708	94511.1	93409	90813.8	111043	53597	74.8	24.2	0.955188
160114	108440	96765	223152	99739.9	146626	105.6	20.9	0.955188
54498.8	96117.5	37159	83139.1	96450.8	56491	8015.7	3819.2	0.957594
118015	90366.7	85587	42980.3	83536.2	33719	81.4	-16.5	0.958797
134312	92811.5	94840	82408.7	92005.8	58700	91.3	62.7	0.96
7293.75	67591	7072	6904.7	69702.2	6492	27.5	-2.2	0.96
17365.5	70841.3	16065	6605.5	72743.8	5951	23.1	-9.9	0.961203
4995.75	63908.2	5123	2686.2	62626.4	2811	4.4	-7.7	0.961203
132368	93948.6	92336	58768.6	89537.6	43015	-4.4	-25.3	0.961203
135323	84038.9	105529	71520.9	91243.8	51370	1040.6	420.2	0.962406
143119	102463	91540	97379.7	112645	56655	55	18.7	0.963609
125863	93963	87785	51166.5	90694.5	36973	14.3	-45.1	0.964812
70469.2	110551	41775	254956	110714	150918	14335.2	6717.7	0.966015
4986.75	63967.8	5109	2582.8	64457.9	2626	1.1	-33	0.966015
178220	126879	92055	205329	111038	121188	42.9	-18.7	0.967218
97015.5	84014	75678	39624.2	87953	29525	24.2	-19.8	0.968421
107696	84987.8	83047	52567.9	86289	39925	100.1	24.2	0.969624
22110.8	77931.1	18594	11215.6	71962.6	10214	-4.4	36.3	0.969624
101058	89465.3	74028	73368.9	93657.9	51339	339.9	157.3	0.969624
135656	98790.1	89992	139443	100064	91327	211.2	107.8	0.973233
134932	98065.8	90173	87791	99970	57552	408.1	190.3	0.973233
14202.8	68703.2	13548	9484.2	70121.5	8864	-3.3	24.2	0.979248
71996.2	96288.9	49002	85283	100357	55692	2294.6	1168.2	0.979248
12671.2	70909.7	11711	8120.2	69719	7633	-7.7	28.6	0.981654
14811	65682.4	14778	19388.6	67659.8	18780	63.8	81.4	0.985263
129551	104541	81215	96417.2	98725	64004	2.2	11	0.986466
133419	91584.4	95472	69450.7	92751.9	49072	-44	-13.2	0.988872
138824	95841.4	94927	62224.8	90555	45033	42.9	37.4	0.988872
147064	96733.7	99634	80346.2	90481.5	58195	27.5	8.8	0.991278
7490.25	66759.3	7353	7009.2	66246.7	6934	7.7	16.5	0.992481
16252.5	69132.5	15407	12699.5	75176.1	11071	68.2	22	0.992481
137084	88790.4	101181	102338	100610	66662	282.7	157.3	0.993684
150353	100159	98379	104823	92269	74453	377.3	163.9	0.99609
5160.75	64238.4	5265	2318.8	67660.2	2246	13.2	-13.2	0.997293
9373.5	66808.2	9195	7344.7	69377.7	6938	-4.4	1.1	0.997293
105908	98472.8	70484	63116.9	105012	39390	38.5	28.6	0.998496
83883.8	90486.3	60754	125049	82176.5	99727	2816	1518	1.0009
122851	92893.2	86671	105865	95258.7	72833	48.4	51.7	1.00331
148688	108499	89811	88521.4	111461	52048	27.5	13.2	1.00451
9304.5	68614.8	8887	25474.9	99732.6	16740	124.3	55	1.00451
6550.5	67690.6	6342	2995.3	64360.6	3050	-30.8	-6.6	1.00571
216186	142387	99503	236612	133414	116229	9010.1	4005.1	1.00692
51468	78176.6	43146	47454	76952.2	40414	7066.4	3018.4	1.00812
9991.5	65212.9	10041	4603.5	65048.5	4638	-1.1	-29.7	1.00932
5953.5	68486.7	5697	30091.6	84919.4	23223	80.3	12.1	1.01173
136618	94868.8	94377	89650	112670	52146	4.4	36.3	1.01173
46622.2	74421.2	41056	42985.8	72593	38807	1300.2	586.3	1.01173
125933	95088	86795	58136.1	99444.2	38313	16.5	-11	1.01654
186360	104406	116979	105028	89201.1	77164	5.5	31.9	1.02015
9974.25	67236.4	9722	4950	66653.6	4867	0	4.4	1.02015
6459.75	65553.8	6458	3911.6	69396.5	3694	-3.3	-9.9	1.02015
147837	92857.4	104339	100262	94821.5	69296	-11	18.7	1.02256
21259.5	69729.4	19981	7400.8	71127.6	6819	-14.3	27.5	1.02376
106850	91028.9	76926	45993.2	89317.9	33747	127.6	100.1	1.02376
16847.2	68192.3	16191	7205	68572	6886	11	25.3	1.02376
133353	102299	85430	139887	117290	78162	588.5	311.3	1.02496
133622	101966	85882	98302.6	108868	59176	46.2	-11	1.02737
7038.75	68329.4	6751	8120.2	69920.6	7611	1486.1	630.3	1.02857
7564.5	72605	6828	12019.7	67511.4	11668	15.4	26.4	1.02977
111612	95274.5	76774	98692	96760.8	66844	111.1	8.8	1.02977
150814	96840.5	102062	123452	99697.4	81151	108.9	62.7	1.03218
50977.5	95341.5	35041	52401.8	96024.1	35764	3193.3	1338.7	1.03218
14473.5	72651.3	13056	6827.7	70410.7	6355	-2.2	13.2	1.03459
7499.25	65190.5	7539	9719.6	68404.6	9312	11	-12.1	1.03579
10144.5	66463.1	10003	3011.8	67945.4	2905	18.7	-5.5	1.03579
202144	122940	107758	164308	143460	75060	2253.9	1137.4	1.03579
126932	88593.2	93897	69983.1	86580.2	52973	-22	-11	1.0382
5922.75	65577.5	5919	1873.3	62733.1	1957	31.9	1.1	1.0382
37127.2	74091.7	32840	9150.9	70679.2	8485	39.6	79.2	1.04301
11673.8	74690.1	10243	5991.7	73109.7	5371	46.2	4.4	1.04421
11547	65157.9	11614	7452.5	66215.7	7376	386.1	229.9	1.04421
23964.8	70283.5	22346	31791.1	70815.5	29421	1570.8	675.4	1.04421
6137.25	65839.1	6109	3105.3	66636.9	3054	25.3	23.1	1.04541
6107.25	68242.9	5865	5022.6	70138.7	4693	26.4	-14.3	1.04541
100175	92884.6	70680	101047	83383.4	79419	141.9	36.3	1.04902
36500.2	86975.2	27503	80117.4	125106	41969	5018.2	2597.1	1.05023
124610	92890.9	87914	48889.5	98207.6	32625	1.1	40.7	1.05023
8385.75	66574	8255	4319.7	71543.1	3957	-16.5	3.3	1.05143
70007.2	105495	43490	76604	107176	46842	1545.5	913	1.05744
6384.75	64612.6	6476	2510.2	66360.8	2479	-9.9	0	1.05865
6225	65810.9	6199	2743.4	66392.7	2708	6.6	8.8	1.05865
5890.5	68471.1	5638	6322.8	70591.3	5870	-6.6	31.9	1.05985
119956	92355.8	85121	51772.6	85928.4	39486	15.4	6.6	1.05985
31584.8	73587.3	28129	43161.8	73106.9	38692	56.1	104.5	1.05985
11088.8	65357.7	11119	8974.9	67312.8	8738	145.2	101.2	1.06226
110030	87177.1	82716	67884.3	105968	41983	724.9	375.1	1.06466
8621.25	71573.6	7894	4584.8	66168.1	4541	52.8	45.1	1.06707
133346	96158.5	90881	108200	100503	70555	150.7	58.3	1.06827
6722.25	65237.6	6753	5688.1	73846.1	5048	-25.3	-31.9	1.06827
167437	124282	88292	225071	133511	110480	5163.4	2458.5	1.07068
110958	97932	74253	47478.2	83578.2	37229	-13.2	-13.2	1.07068
130038	93664.6	90986	98765.7	93237.1	69422	-18.7	5.5	1.07308
99439.5	87782.3	74239	43556.7	88981.7	32080	-13.2	-19.8	1.07429
111879	88146.4	83181	79296.8	111701	46524	59.4	44	1.08511
123026	86701.1	92993	77391.6	85248.4	59496	96.8	74.8	1.09113
68818.5	80337.9	56139	40517.4	74762.7	35517	18.7	7.7	1.09113
10077.8	75558.3	8741	8748.3	79254.7	7234	-19.8	27.5	1.09113
55982.2	83590.1	43891	139223	91065.2	100193	5171.1	2373.8	1.09474
104840	88060.2	78024	45620.3	84669.7	35311	1.1	-16.5	1.09835
64229.2	86679.5	48562	93657.3	85227.7	72018	1395.9	772.2	1.09955
54284.2	76582.7	46454	79024	74790.1	69246	699.6	611.6	1.10075
7201.5	72065.6	6549	4539.7	87452.6	3402	34.1	28.6	1.10436
168058	94368.4	116711	112326	97991.7	75123	2852.3	1145.1	1.10556
41416.5	70735.8	38372	24175.8	75050.2	21111	1054.9	858	1.10797
58653	82139.5	46797	136633	80889.6	110699	-35.2	-9.9	1.10797
25716.8	91022.5	18516	104148	92607.4	73703	875.6	382.8	1.11158
161422	117819	89790	160722	121721	86535	119.9	81.4	1.11398
5078.25	64472.7	5162	11488.4	69245.3	10873	-20.9	20.9	1.11519
165695	122446	88684	102758	108846	61870	-50.6	51.7	1.11519
6531.75	75911.5	5639	14946.8	74236.7	13195	1582.9	727.1	1.11639
14162.2	66238.7	14012	12826	65119.7	12908	18.7	2.2	1.1188
12563.2	67664.8	12168	11957	69878.2	11214	1542.2	705.1	1.1188
7052.25	65454.8	7061	4379.1	68298.1	4202	-34.1	-3.3	1.12
126117	94948.9	87049	79422.2	89695.2	58030	49.5	72.6	1.12241
24714	87223.7	18569	13263.8	90162.5	9641	23.1	0	1.12361
9609	66872.2	9417	33070.4	95830.5	22616	37.4	50.6	1.12481
5049.75	62809	5269	4449.5	61532.5	4739	38.5	-15.4	1.12722
16404.8	66042.2	16279	11250.8	69717.5	10576	18.7	27.5	1.12722
16321.5	69847.6	15314	19965	67378.7	19419	40.7	-18.7	1.12962
78441.8	101458	50669	127973	111258	75382	5936.7	2831.4	1.12962
119912	91426.6	85955	57912.8	91267.8	41585	7.7	23.1	1.13083
98727.8	94897.7	68181	218211	92470.8	154651	10021	4539.7	1.13323
8003.25	68499.5	7657	8387.5	64920.7	8467	25.3	25.3	1.13444
5190.75	64575	5268	1870	62240.9	1969	-40.7	-13.2	1.13564
108472	100944	70423	161613	99402.9	106551	162.8	93.5	1.13684
61299	77627.3	51751	53224.6	77650.3	44921	5298.7	2777.5	1.13684
119130	88185.2	88533	65224.5	85665.8	49898	145.2	31.9	1.13925
12905.2	66080	12799	3609.1	65793	3595	55	35.2	1.14165
154258	110392	91578	133077	111971	77889	-29.7	33	1.14286
129019	93789.2	90153	64036.5	101033	41538	-1.1	58.3	1.14767
36465	94790.8	25211	97439.1	90443.6	70605	2746.7	1712.7	1.14767
140900	92129.4	100229	95077.4	93533.2	66618	271.7	135.3	1.14887
109984	87066.1	82787	57664.2	82898.2	45587	-7.7	-7.7	1.15008
6938.25	67513.8	6735	2552	66236.8	2525	15.4	39.6	1.15248
7155.75	65561.2	7153	7427.2	65848.1	7392	6.6	6.6	1.15248
132444	91488.2	94874	119215	94449.4	82720	198	53.9	1.15368
110366	91122.2	79376	78939.3	90221.1	57341	14.3	48.4	1.15489
133513	94273.4	92814	67317.8	100198	44030	-16.5	-34.1	1.15489
8484.75	63245.7	8792	7195.1	62298.6	7569	2.2	0	1.15609
120533	89975	87794	47008.5	91322	33735	27.5	-11	1.15609
10128.8	63999	10372	8723	64675.9	8839	48.4	61.6	1.15729
126317	97081.4	85272	55641.3	98069.2	37183	1285.9	559.9	1.15729
6567.75	66137.7	6508	10461	70013.5	9792	776.6	364.1	1.16571
27090	77096.2	23028	63152.1	76731.4	53938	8210.4	3433.1	1.16812
107326	102924	68339	79462.9	102710	50703	8823.1	4967.6	1.16812
8741.25	73709	7772	4557.3	70606.9	4230	8.8	-1.1	1.16932
138730	95933.3	94772	130977	86552.9	99173	198	77	1.16932
15735	65938.3	15639	12234.2	74841.8	10713	62.7	83.6	1.16932
117410	87207.7	88233	117982	82084.6	94196	195.8	41.8	1.17414
113980	87573.3	85298	67564.2	86576.9	51144	28.6	69.3	1.17534
38976.8	123723	20646	96198.3	113579	55507	227.7	69.3	1.17534
16375.5	68975.2	15559	3315.4	68304.9	3181	4.4	-8.8	1.17534
188468	107943	114426	172990	119694	94717	18.7	33	1.17534
109559	92575.7	77559	101986	95760.4	69797	124.3	50.6	1.17654
130052	90702.6	93967	90830.3	90887.2	65495	796.4	320.1	1.17654
9828	67197.5	9585	9044.2	71923.4	8241	447.7	204.6	1.17774
101352	88673.9	74906	39889.3	92198.1	28354	26.4	-16.5	1.17774
131252	93603.6	91895	74307.2	87419.6	55706	203.5	74.8	1.17895
72125.2	76628	61685	97308.2	76117.4	83781	6373.4	2952.4	1.18135
104421	87939.1	77819	63944.1	81571.2	51374	114.4	30.8	1.18496
44099.2	70560.5	40959	38674.9	72437.8	34990	201.3	95.7	1.18496
8454	63232.3	8762	6294.2	61667.9	6689	112.2	90.2	1.18496
129476	92975.9	91264	92874.1	100373	60640	959.2	427.9	1.18617
39414	74167.6	34827	8962.8	71781.3	8183	136.4	72.6	1.18737
137133	94202.9	95402	55781	98495.6	37115	9.9	80.3	1.18857
99363	89127.8	73062	40491	83570.6	31753	3.3	-15.4	1.18977
93247.5	82806.9	73799	45104.4	80390.6	36770	-52.8	37.4	1.19098
8016	72872.3	7209	32412.6	76267.1	27852	2778.6	1146.2	1.19098
8833.5	66025.6	8768	2495.9	66955.1	2443	-30.8	-2.2	1.19218
150579	97917.7	100782	182479	97370.5	122819	325.6	158.4	1.19338
150440	95241.9	103518	187366	97025.4	126557	170.5	52.8	1.19459
128188	87784.8	95699	37000.7	84051.2	28850	48.4	17.6	1.19459
118181	104797	73906	113944	115296	64767	317.9	205.7	1.19459
262143	129365	132801	262143	132471	129687	930.6	441.1	1.19579
105336	81627.3	84571	45943.7	82289.3	36590	26.4	0	1.19579
5481	65764	5462	9913.2	63787.1	10185	-11	11	1.1982
8233.5	70544	7649	5926.8	68783.2	5647	51.7	-1.1	1.1994
5208	64556.7	5287	2806.1	63414	2900	-1.1	4.4	1.1994
5275.5	64179.5	5387	12030.7	65414.8	12053	29.7	6.6	1.20301
46722	97456.1	31419	51997	89101.2	38245	2598.2	2098.8	1.20421
126073	119876	68924	118931	125221	62244	96.8	-8.8	1.20421
97974	95589.2	67171	101885	86032.5	77612	1562	1080.2	1.20421
123651	88686	91374	49361.4	85791.7	37707	-16.5	74.8	1.20662
134688	94655.5	93253	73993.7	89290	54309	67.1	30.8	1.20782
22813.5	71006.2	21056	8564.6	67284.8	8342	11	-15.4	1.20782
135848	111345	79958	112298	92612.6	79466	66	12.1	1.21143
143540	102285	91969	149753	96439.9	101765	129.8	73.7	1.21143
22107.8	78935.1	18355	46990.9	78015.8	39474	6707.8	2924.9	1.21263
10411.5	70386.6	9694	75566.7	70714.4	70033	58.3	37.4	1.21383
9586.5	74306.4	8455	58785.1	80027.9	48140	2597.1	1081.3	1.21624
5878.5	71862.2	5361	20924.2	91067.1	15058	270.6	100.1	1.21985
7867.5	68619.2	7514	4471.5	65823.1	4452	24.2	-69.3	1.21985
20336.2	88151.1	15119	7251.2	84377.6	5632	14.3	11	1.22105
104801	87787.8	78237	33528	88532.6	24819	-26.4	-20.9	1.22226
103463	90771.9	74699	59887.3	87151.4	45034	168.3	134.2	1.22346
71721.8	118352	39715	72046.7	108002	43718	5050.1	2666.4	1.22466
8547	66225.6	8458	12621.4	67905.4	12181	114.4	123.2	1.22586
143760	95231.6	98932	73577.9	91018.9	52978	36.3	34.1	1.22707
139805	99729.8	91871	105281	85527.8	80672	277.2	121	1.22707
125777	95398.9	86405	45395.9	86049.2	34574	-11	-12.1	1.22827
110426	88633.6	81649	87358.7	92475.2	61910	129.8	85.8	1.22947
8630.25	66089.3	8558	9744.9	64411.7	9915	33	18.7	1.23068
150689	103550	95370	132660	105754	82210	442.2	190.3	1.23188
164965	105110	102855	119442	104953	74584	1071.4	508.2	1.23308
11459.2	65531.7	11460	4921.4	70776.6	4557	23.1	-19.8	1.23308
91485	94580.6	63391	120589	100091	78957	12214.4	6468	1.23429
71982	91459.9	51579	98847.1	89008.6	72780	523.6	544.5	1.23549
252621	131100	126284	262143	101984	168456	2964.5	1313.4	1.23669
215920	122558	115460	262143	135326	126951	242	104.5	1.2391
67438.5	81957.7	53926	73735.2	81160.7	59540	6158.9	2825.9	1.2415
16474.5	68234.4	15823	5160.1	69597.1	4859	-7.7	-17.6	1.24391
11568.8	70259.4	10791	30329.2	68424.2	29049	685.3	328.9	1.24632
28480.5	94717.2	19706	57088.9	84066.5	44505	1279.3	937.2	1.24632
61323	79231.6	50723	69775.2	81480.9	56121	9159.7	4469.3	1.24872
11073.8	72464.2	10015	8169.7	74694.4	7168	-29.7	-1.1	1.24992
8005.5	65028.3	8068	3797.2	69648.3	3573	-19.8	5.5	1.25474
113446	94405.1	78754	65965.9	101616	42544	66	12.1	1.25594
7903.5	70280	7370	5090.8	69506.4	4800	-1.1	5.5	1.25594
7263	68105.3	6989	13091.1	72338.8	11860	375.1	189.2	1.25955
7261.5	64335.5	7397	8655.9	62146.5	9128	44	34.1	1.25955
160594	102281	102900	170642	106625	104883	316.8	171.6	1.26075
171138	105196	106617	122330	85913.5	93315	346.5	113.3	1.26075
10379.2	66576.7	10217	4077.7	66098.5	4043	31.9	-26.4	1.26195
24543.8	105014	15317	53655.8	99347	35395	3881.9	1965.7	1.26556
15069	67076.1	14723	6490	69316.9	6136	-19.8	3.3	1.26917
5929.5	64841.6	5993	7016.9	69193.4	6646	440	143	1.26917
55515	92062.8	39519	99667.7	91115.9	71687	7393.1	3702.6	1.26917
15973.5	66728.7	15688	10036.4	64472.2	10202	70.4	34.1	1.27038
122700	91650.9	87738	88390.5	105025	55156	176	63.8	1.27158
37411.5	111852	21920	82650.7	124148	43630	4802.6	2988.7	1.27158
8333.25	65577.3	8328	2682.9	64832.8	2712	-5.5	7.7	1.27158
23421.8	70905.8	21648	7234.7	72966	6498	-35.2	-46.2	1.27399
6813	68649.6	6504	5651.8	73157.5	5063	7.7	-19.8	1.27399
20521.5	72205.4	18626	7351.3	73790	6529	-5.5	-35.2	1.27519
141214	97935.7	94497	141211	131110	70585	61.6	93.5	1.28
9718.5	78505.1	8113	6666	76508.4	5710	-4.4	8.8	1.28
8224.5	66444.9	8112	2312.2	61925.8	2447	-7.7	-25.3	1.28
6858	64455.2	6973	7290.8	65328.1	7314	11	29.7	1.28241
5581.5	65331.2	5599	16275.6	68103.5	15662	75.9	58.3	1.28361
116223	89886.4	84738	67331	86703.6	50893	45.1	24.2	1.28361
7688.25	65283.4	7718	3371.5	65351.9	3381	28.6	26.4	1.28481
18447	113176	10682	262143	68368.4	251283	29.7	47.3	1.28722
50831.2	70454	47283	17696.8	65836.6	17616	13.2	5.5	1.28962
8436.75	65689.8	8417	43908.7	81715.2	35215	60.5	59.4	1.29083
12109.5	72343.5	10970	26659.6	72680.4	24039	302.5	126.5	1.29083
129079	92876.7	91081	90471.7	84814.9	69907	88	1.1	1.29083
32358.8	98147	21607	114906	105706	71240	2367.2	1491.6	1.29083
149125	91604.8	106687	73892.5	88217.6	54894	37.4	2.2	1.29203
140691	89012.2	103585	62790.2	99161.9	41498	781	347.6	1.29323
27531	76836.4	23482	124435	101866	80056	231	134.2	1.29564
112481	100503	73347	176933	130332	88969	261.8	216.7	1.29684
17161.5	73543.2	15293	28017	75380.7	24358	3049.2	1360.7	1.29684
18084	68320.3	17347	3928.1	64975.3	3962	-5.5	-17.6	1.29805
120782	89859.4	88088	51608.7	88942.8	38027	-9.9	-25.3	1.30647
7473	67375.2	7269	4115.1	70802.6	3809	12.1	-15.4	1.30647
8580.75	68587.4	8199	5965.3	71483.2	5469	-29.7	39.6	1.30767
5334	64615.3	5410	5817.9	64460.2	5915	30.8	2.2	1.31008
12855.8	66871.5	12599	4141.5	71107.5	3817	-5.5	-19.8	1.31489
132038	98731.9	87644	102429	90783	73943	1050.5	437.8	1.31609
127924	86316.9	97126	59127.2	88181.5	43943	33	-3.3	1.3185
161642	98916.3	107094	84101.6	96747.1	56970	-3.3	-14.3	1.3185
7593	64709.3	7690	4705.8	65090.6	4738	39.6	13.2	1.3209
188806	98155.4	126061	127870	109273	76689	19.8	12.1	1.32211
8649	73232.7	7740	5773.9	72379.2	5228	22	-16.5	1.32451
100022	83141.1	78842	35200	83298.4	27694	7.7	25.3	1.32692
9446.25	71593.6	8647	5551.7	73103.5	4977	125.4	39.6	1.32692
74199	80491	60413	57410.1	76104	49438	5005	2526.7	1.32932
8146.5	85326.7	6257	72655	95177.1	50028	2325.4	993.3	1.32932
140473	96969.8	94937	77387.2	96693.1	52451	-56.1	14.3	1.33053
111503	87623.8	83396	54164	95398.8	37209	-6.6	66	1.33173
74340.8	94581.6	51511	101956	99881.4	66897	2334.2	1157.2	1.33293
7780.5	63349.8	8049	4603.5	63837.3	4726	268.4	101.2	1.33293
72216	84874.1	55762	74527.2	81343.9	60044	570.9	728.2	1.33534
108859	87061.5	81944	39991.6	86658.2	30244	55	26.4	1.33654
7135.5	64607.9	7238	4207.5	62455.9	4415	421.3	203.5	1.33895
44124.8	82766	34939	78884.3	94976.5	54432	78.1	44	1.34135
58113	78391.5	48583	69925.9	77245.5	59326	1258.4	888.8	1.34496
36035.2	73692	32047	52939.7	70169.4	49444	1563.1	635.8	1.34617
30524.2	73765.2	27119	58965.5	73970.4	52242	30.8	41.8	1.34617
60239.2	100385	39327	61348.1	95392.5	42147	1793	1487.2	1.34617
38999.2	88825.2	28774	60058.9	96038	40984	7715.4	3270.3	1.34617
151516	95475.5	104003	103165	89249.4	75754	58.3	3.3	1.34977
10506.8	67086	10264	13524.5	68565.1	12927	123.2	91.3	1.35459
109940	85624.5	84147	49124.9	79035.9	40734	-5.5	0	1.35459
6258	64091.9	6399	10924.1	64335.2	11128	0	-20.9	1.35579
118953	85141.3	91562	70160.2	83145.3	55301	47.3	35.2	1.3594
115528	93188.4	81247	63273.1	101244	40957	46.2	-16.5	1.3594
56625	74420.5	49865	56416.8	75164.3	49190	2860	1502.6	1.3618
151063	100123	98879	115324	114572	65966	334.4	151.8	1.3618
122207	85466.4	93709	78907.4	99806.5	51813	103.4	68.2	1.3618
14436	67538.4	14008	13220.9	65190.3	13291	-5.5	-2.2	1.36301
134209	94770	92809	170750	108799	102853	283.8	127.6	1.36421
94260	91737.6	67338	81866.4	88343.6	60731	-23.1	46.2	1.36541
110420	87971.1	82260	53395.1	80024.3	43728	59.4	107.8	1.36782
26298.8	70405	24480	29696.7	69080.4	28173	2833.6	1210	1.36782
7622.25	66119.4	7555	3236.2	64288.4	3299	14.3	-28.6	1.36782
143984	97276.4	97003	83729.8	95851.7	57248	12.1	-44	1.37023
117786	93719.7	82365	74588.8	88502.4	55233	13.2	-30.8	1.37383
19745.2	70019.2	18481	29759.4	70393.1	27706	192.5	70.4	1.37504
12824.2	74336.6	11306	8897.9	71018.5	8211	31.9	-9.9	1.37504
21100.5	69388.4	19929	12362.9	70160.6	11548	129.8	25.3	1.38105
141862	98109	94763	93762.9	93608.6	65644	110	77	1.38586
150223	98186.8	100268	117448	103762	74180	205.7	130.9	1.38707
144053	87348.1	108081	78721.5	92852.9	55562	113.3	47.3	1.38707
11960.2	68468.5	11448	5332.8	69675.1	5016	-15.4	-28.6	1.39188
46854.8	90977.5	33752	27991.7	89871.9	20412	5489	2901.8	1.39308
122577	85394.2	94072	49218.4	84583.1	38135	33	-17.6	1.39308
157441	96072	107399	102363	96605	69442	94.6	67.1	1.39429
117760	88873.4	86837	66609.4	90427.8	48274	61.6	96.8	1.39429
104852	82456.5	83336	69351.7	113805	39937	1151.7	431.2	1.39669
136010	90324.3	98684	79983.2	95089	55125	8.8	50.6	1.39789
73809	91987.2	52585	106608	96037.5	72749	4589.2	2336.4	1.4015
68534.2	77543.3	57922	80236.2	78695.6	66819	7714.3	3704.8	1.40391
6468.75	66478.9	6377	3408.9	69058.9	3235	-7.7	-6.6	1.40391
144968	94608.1	100421	78098.9	91008	56240	-29.7	9.9	1.40511
209624	118624	115811	208307	150246	90862	2988.7	1375	1.40632
12146.2	67884.8	11726	3371.5	65101.5	3394	-6.6	36.3	1.40872
47275.5	99747.2	31061	54347.7	114518	31102	1036.2	515.9	1.41233
133416	92183.9	94849	58001.9	100166	37949	-30.8	36.3	1.41233
32260.5	98740.2	21412	38849.8	99865.1	25495	6310.7	3152.6	1.41353
75471.8	82072.8	60265	70574.9	78550.3	58882	4205.3	1859	1.41594
86131.5	79859.6	70683	35099.9	77116.5	29829	-6.6	33	1.41594
17100	67158	16687	4900.5	69140.8	4645	5.5	22	1.41714
147995	97793	99179	90396.9	94946	62396	80.3	48.4	1.41835
55098.8	73384.4	49206	106359	72756.3	95804	3994.1	1804	1.41835
44721	85973.5	34090	105712	88238.5	78514	196.9	69.3	1.41835
204181	164243	81472	262143	140725	122081	9364.3	4426.4	1.41955
155021	101795	99803	101196	108865	60919	82.5	28.6	1.42075
113404	91311	81393	64933	86954.2	48939	11	5.5	1.42316
139058	106325	85712	93436.2	102720	59613	8.8	-44	1.42797
13652.2	75261.9	11888	81493.5	90113.5	59267	403.7	181.5	1.42917
13248	68704.7	12637	5082	68402.9	4869	-19.8	-6.6	1.43038
68386.5	85951.7	52143	104015	86777.5	78554	3664.1	1779.8	1.43158
15233.2	71024.9	14056	37694.8	81746.1	30220	99	20.9	1.43158
5660.25	65724.7	5644	3298.9	66379.1	3257	16.5	11	1.43278
126584	92764.4	89429	133621	104218	84026	683.1	335.5	1.43398
21279.8	68831.2	20261	7879.3	74880.8	6896	34.1	-26.4	1.43639
118552	88779	87514	105136	89770.8	76753	262.9	148.5	1.43759
130853	90328.4	94938	124993	85021.2	96347	125.4	82.5	1.43759
12465	73317.7	11142	5473.6	67657.1	5302	26.4	13.2	1.4388
7167.75	65478.9	7174	6971.8	65132.4	7015	284.9	190.3	1.4412
18406.5	69816.4	17278	7414	70520.2	6890	-15.4	7.7	1.44361
122014	88105.7	90758	42148.7	82507.2	33479	8.8	-24.2	1.44962
131433	90566.4	95108	62408.5	84104.5	48630	14.3	25.3	1.45203
46813.5	78488.8	39088	97731.7	74875.7	85541	9783.4	4561.7	1.45203
36073.5	114269	20689	86036.5	127010	44394	9319.2	4440.7	1.45203
7092	67516.2	6884	4287.8	70675.4	3976	33	-13.2	1.45323
40455	98567.1	26898	131264	104557	82276	1393.7	1152.8	1.45444
122787	91530.2	87916	125922	95489.1	86423	281.6	170.5	1.45564
10441.5	63863.2	10715	5857.5	63650.7	6031	203.5	110	1.45684
114973	94953.6	79353	83600	93890.8	58353	42.9	-6.6	1.45684
142245	96815.5	96288	115350	95067.8	79518	277.2	159.5	1.45684
9721.5	94498.4	6742	8894.6	102572	5683	-15.4	11	1.45805
59564.2	78746.1	49572	81799.3	79185.8	67699	6598.9	3044.8	1.45805
12906	67925.4	12452	3711.4	67227.8	3618	50.6	57.2	1.46165
125724	90021.1	91528	118771	89767.2	86711	239.8	134.2	1.46165
17781.8	69735.2	16711	9845	85923.8	7509	70.4	50.6	1.46767
185792	106097	114764	167764	118011	93166	78.1	36.3	1.47008
11811	71710.7	10794	6901.4	69337.8	6523	36.3	-11	1.47008
79747.5	92450.7	56531	134243	101869	86363	12567.5	5475.8	1.47368
147044	101829	94636	116949	97218.9	78836	23.1	63.8	1.47489
10037.2	72413.2	9084	4965.4	68987.2	4717	-9.9	-62.7	1.47609
75554.2	86185.4	57452	114596	84733.1	88633	332.2	672.1	1.47729
137728	97709.7	92377	70595.8	88163.7	52477	-22	12.1	1.4785
89235	84827.7	68941	116278	81781.2	93180	4965.4	2219.8	1.4809
121414	88232.4	90182	87887.8	116567	49412	72.6	8.8	1.4809
109221	87748.5	81573	81713.5	101295	52867	4.4	29.7	1.4809
42543	83551	33370	7497.6	100033	4912	8.8	25.3	1.48211
114412	87285.1	85904	71995	95222.3	49550	90.2	26.4	1.48331
123407	94381.2	85691	102132	106620	62777	180.4	110	1.48451
6556.5	72496.5	5927	25232.9	71817.2	23026	6559.3	2789.6	1.48451
143858	100600	93717	90131.8	102498	57629	30.8	52.8	1.48571
137433	89015	101183	51221.5	88763.3	37818	2.2	-18.7	1.48692
6155.25	71308.2	5657	14408.9	82120.3	11499	1917.3	796.4	1.48692
153741	103622	97234	142077	126800	73432	273.9	170.5	1.48812
166114	119794	90877	63547	112835	36909	78.1	-5.5	1.48932
5104.5	64881.4	5156	3880.8	63918.6	3979	7.7	19.8	1.49053
262143	170462	100784	148866	157346	62004	72.6	-73.7	1.49173
12889.5	67351.8	12542	41054.2	81968.3	32824	88	36.3	1.49293
228673	135739	110405	195604	132703	96600	331.1	195.8	1.49414
12209.2	64663.4	12374	6405.3	64800.5	6478	1.1	7.7	1.49534
7984.5	67851.7	7712	3199.9	66279.6	3164	50.6	18.7	1.49895
76234.5	80483.7	62076	105093	79180.6	86983	1456.4	954.8	1.50015
108723	90667.3	78587	60438.4	89643.3	44185	-4.4	18.7	1.50015
23264.2	70897.3	21505	7634	78441.8	6378	-18.7	-36.3	1.50015
145209	103596	91861	202162	95354.4	138944	333.3	137.5	1.50256
32535	97352.5	21902	56129.7	105744	34787	2492.6	1411.3	1.50617
141036	95100.7	97191	115132	84693.5	89089	496.1	225.5	1.50737
20889	66828.5	20485	6035.7	65794.4	6012	39.6	5.5	1.50737
248617	114074	142831	251054	127265	129282	61.6	45.1	1.50857
101177	92575.9	71625	83887.1	84124.6	65351	110	22	1.50857
42936.8	99273.3	28345	80256	119971	43841	9099.2	4316.4	1.50977
20544	70061.5	19217	5350.4	71633.1	4895	-18.7	8.8	1.51098
10284	65061.5	10359	9731.7	62804.2	10155	27.5	4.4	1.51218
44205.8	80042.8	36194	56078	75824.3	48469	3402.3	1596.1	1.51218
155799	89533.9	114040	106056	93462.4	74367	106.7	70.4	1.51459
9402.75	73922.6	8336	12490.5	67494.8	12128	2.2	-23.1	1.51699
21877.5	71459.5	20064	29532.8	75606.9	25599	435.6	255.2	1.5182
18101.2	66533	17830	11591.8	67611.3	11236	334.4	192.5	1.5182
9659.25	65456.4	9671	13442	68640.7	12834	270.6	133.1	1.5194
138712	100217	90710	79002	97377.7	53169	271.7	95.7	1.5194
21234.8	121988	11408	58694.9	115953	33174	1794.1	1201.2	1.5206
10714.5	77486.8	9062	32122.2	77078.2	27312	2708.2	1151.7	1.5206
7622.25	71627.7	6974	10533.6	73855.8	9347	-6.6	34.1	1.5206
128566	96960.1	86899	140261	91698.6	100243	194.7	70.4	1.52301
36963	105529	22955	156098	98025.3	104361	1153.9	510.4	1.52301
119264	92516.9	84483	62293	89221.8	45756	-18.7	-42.9	1.52421
50293.5	75281.1	43783	40257.8	77939.7	33851	1129.7	803	1.52541
5872.5	63330.6	6077	8484.3	63048.8	8819	493.9	203.5	1.52782
11228.2	66962.8	10989	3919.3	67116.6	3827	18.7	-25.3	1.52902
24143.2	66962.3	23629	20994.6	65977.8	20854	69.3	67.1	1.53023
10410	70434.6	9686	7037.8	71797.8	6424	-1.1	38.5	1.53143
118784	92786.4	83898	82330.6	104307	51728	34.1	-46.2	1.53143
13008.8	70481.3	12096	32404.9	73665	28829	2064.7	893.2	1.53263
175432	107296	107154	95822.1	115382	54426	30.8	13.2	1.53504
66401.2	83403.7	52176	87016.6	83318.3	68445	4235	1841.4	1.53504
4837.5	62592.4	5065	3682.8	59491.2	4057	470.8	226.6	1.53624
127078	90397.8	92128	60230.5	86256.4	45762	33	18.7	1.53624
262143	140837	121984	206205	163104	82854	132	69.3	1.53744
15089.2	68011.6	14540	5822.3	72569.5	5258	50.6	12.1	1.53865
7515.75	69120.4	7126	32961.5	68361.8	31599	266.2	114.4	1.53865
8635.5	71115.4	7958	61664.9	82598	48927	229.9	116.6	1.53985
31424.2	91517.6	22503	68256.1	88113	50767	3488.1	2050.4	1.54105
190616	118567	105360	161562	121720	86988	1708.3	781	1.54466
15579	69379.3	14716	8155.4	69929.7	7643	-30.8	2.2	1.54586
63189.8	76446.9	54171	52284.1	74383.8	46065	7625.2	3582.7	1.54586
125615	92055.3	89428	110628	87238.4	83107	195.8	83.6	1.54586
178183	114420	102057	262143	72916.3	235610	1962.4	935	1.54707
151186	94716.1	104609	129555	89576.4	94785	93.5	100.1	1.54947
28948.5	105780	17935	74030	125589	38631	6872.8	3535.4	1.54947
92595	92057	65919	56204.5	88397.1	41669	20.9	-18.7	1.54947
51375	80021.7	42075	81610.1	85486.9	62564	4552.9	2446.4	1.55068
11142.8	69448.5	10515	5102.9	72875.1	4589	-16.5	-25.3	1.55188
9163.5	75482.5	7956	3254.9	77287.4	2760	495	163.9	1.55188
139496	107001	85438	145361	119193	79924	3967.7	1870	1.55308
9470.25	67417.2	9206	6007.1	67561.6	5827	12.1	13.2	1.55429
122166	95014.1	84264	91460.6	89100.4	67272	102.3	57.2	1.55669
75015	77598.6	63354	61294.2	75809.2	52988	2778.6	1498.2	1.55669
16565.2	74607.9	14551	11815.1	75749.8	10222	96.8	53.9	1.55669
12951.8	70062.4	12115	32096.9	74708.9	28156	8.8	20.9	1.55789
9569.25	63429.8	9887	12639	63008.5	13146	149.6	83.6	1.5591
25981.5	70316.9	24215	11910.8	72538.4	10761	55	-8.8	1.5603
62635.5	80270.6	51138	57842.4	79440.9	47718	2119.7	1391.5	1.5603
12492.8	65808.6	12441	10246.5	65558.4	10243	400.4	255.2	1.5615
128290	87892.3	95658	53842.8	81247.1	43431	-46.2	-20.9	1.5615
11526	69812.2	10820	5765.1	69773.2	5415	25.3	27.5	1.56271
7813.5	69048.8	7416	26775.1	73796.5	23778	97.9	31.9	1.56391
5691	63311	5891	5948.8	64058.6	6086	-15.4	37.4	1.56752
12132	66550.8	11947	4539.7	65488.4	4543	2.2	-6.6	1.56872
110860	89098.4	81543	90648.8	91737.9	64758	38.5	35.2	1.56872
19935	70134.2	18628	7469	68816	7113	-17.6	5.5	1.56992
157985	103599	99940	122802	95925.3	83898	110	-5.5	1.57233
107234	97868.7	71807	262143	82301.2	208743	25807.1	11324.5	1.57233
176684	120492	96099	262143	144851	118603	10626	4802.6	1.57594
55135.5	75135.9	48091	53882.4	73929.4	47765	5555	2505.8	1.57835
22749	67961.8	21937	13173.6	73809.1	11697	24.2	47.3	1.58075
18345	85043.4	14137	55393.8	93847.1	38683	823.9	330	1.58195
51998.2	88520.1	38497	56667.6	80964.7	45869	3199.9	1976.7	1.58677
129064	92960.9	90988	74152.1	92087.3	52772	-16.5	-15.4	1.58797
7656.75	65151	7702	2315.5	64245.8	2362	-16.5	30.8	1.58797
10299	70249.3	9608	12666.5	71958.4	11536	2250.6	987.8	1.58797
124178	93040.3	87469	71002.8	97025.4	47959	-17.6	-24.2	1.58797
113139	90029.8	82358	65492.9	94990.4	45185	70.4	61.6	1.59038
5322	65932.4	5290	7040	67373.5	6848	228.8	82.5	1.59519
5325	65585.3	5321	13631.2	73428.8	12166	36.3	8.8	1.59639
8835	69036.7	8387	19383.1	64708.4	19631	-9.9	-46.2	1.59759
146182	103983	92132	126717	118355	70166	57.2	26.4	1.59759
54833.2	103764	34632	262143	68367.3	251287	30.8	27.5	1.5988
59369.2	78031.8	49862	58062.4	77132.5	49333	4436.3	2161.5	1.6
11019.8	66500	10860	4183.3	64280.6	4265	-15.4	-8.8	1.6
16102.5	91138.6	11579	15389	128117	7872	1939.3	859.1	1.6012
7052.25	63916	7231	2362.8	64466.5	2402	15.4	18.7	1.6012
163457	101801	105228	160782	98282.6	107211	200.2	91.3	1.60241
60253.5	82120.7	48085	85394.1	77766.5	71964	3171.3	1433.3	1.60361
23761.5	76786.7	20280	12757.8	76988.5	10860	7.7	1.1	1.60481
26105.2	68708.2	24900	16325.1	67094.1	15946	52.8	275	1.60722
120934	89731.8	88325	66201.3	105466	41137	22	-13.2	1.60722
138448	96235.4	94283	65573.2	93106.1	46156	2.2	52.8	1.60962
20661	70810.6	19122	14220.8	70786.4	13166	-48.4	18.7	1.60962
7251.75	64765.7	7338	2150.5	61543.7	2290	-33	-8.8	1.60962
10100.2	66372.2	9973	4123.9	62822.9	4302	-1.1	28.6	1.61203
6803.25	66367.6	6718	3003	65427.1	3008	4.4	30.8	1.61323
139075	92921.6	98087	69907.2	99789.6	45911	46.2	38.5	1.62165
127292	87636.2	95191	115817	92661.4	81913	88	47.3	1.62526
18869.2	69806.1	17715	24917.2	65898.9	24780	-24.2	1.1	1.62647
147026	96548.2	99800	99415.8	100691	64706	330	136.4	1.62767
43224.8	90931.1	31153	88992.2	92971.5	62731	8534.9	3682.8	1.62887
70836	77987.9	59526	89961.3	75789	77791	6779.3	3318.7	1.63368
17085.8	65827.9	17010	1731.4	60873.9	1864	959.2	630.3	1.63609
39112.5	79076.9	32415	32530.3	77450.6	27526	500.5	347.6	1.63609
60609	97726	40645	79424.4	90819.8	57313	4473.7	2268.2	1.63729
8777.25	64836.1	8872	3490.3	66397.8	3445	7.7	-3.3	1.6385
8179.5	67615	7928	3355	69251.4	3175	-12.1	2.2	1.6397
147387	94891.1	101792	107284	91098.4	77180	122.1	67.1	1.64211
32467.5	93484	22761	92390.1	123438	49052	3460.6	1952.5	1.64331
69999.8	81906.5	56009	63684.5	79622	52418	1291.4	1390.4	1.64331
5946	75358.2	5171	65322.4	93265.3	45901	133.1	69.3	1.64692
7287	65961.4	7240	10353.2	78822.9	8608	38.5	-19.8	1.64812
138243	95442.7	94925	117593	98295.9	78402	6.6	96.8	1.64932
5913.75	65889.8	5882	2443.1	66298.6	2415	2.2	-16.5	1.65053
34578.8	78595.8	28833	15361.5	77470.7	12995	45.1	-2.2	1.65414
7026	65470.8	7033	1706.1	62674.3	1784	-20.9	14.3	1.65774
99210	92925.7	69968	88726	81592.2	71266	45.1	30.8	1.65895
5638.5	63744.1	5797	2213.2	63476.7	2285	-19.8	-39.6	1.66015
36066.8	84673.9	27915	29894.7	86997.3	22520	6278.8	3228.5	1.66015
130717	93287.2	91831	52918.8	84474.2	41055	0	39.6	1.66015
152996	101946	98354	204832	89942.8	149249	289.3	84.7	1.66135
52269.8	93471.7	36648	65443.4	96217.6	44575	4218.5	2304.5	1.66256
9743.25	65236.4	9788	2600.4	66362.9	2568	7.7	5.5	1.66376
6747	64203.8	6887	2146.1	62454.2	2252	6.6	5.5	1.66376
66310.5	100822	43103	65893.3	105887	40783	8453.5	4154.7	1.66496
6841.5	63715.3	7037	4261.4	64962.8	4299	-56.1	46.2	1.66496
139654	104914	87237	107055	98882	70953	1794.1	1310.1	1.66496
6028.5	64387.8	6136	1312.3	67084.9	1282	0	-6.6	1.66617
8007	63636.5	8246	2432.1	68851	2315	-13.2	16.5	1.66617
95301.8	90845.2	68751	45040.6	85870	34375	92.4	51.7	1.66617
56751.8	77758.8	47831	61484.5	81440.8	49477	597.3	413.6	1.66857
7418.25	70889.8	6858	7175.3	72680.1	6470	-17.6	-18.7	1.67098
135897	91028.6	97839	101692	91836.3	72569	158.4	63.8	1.67218
106455	88037.7	79246	122624	92038.6	87314	18.7	75.9	1.67218
35511.8	94333.4	24671	79029.5	86159	60113	4628.8	2550.9	1.67459
147394	98067.5	98500	92369.2	91046.6	66488	53.9	19.8	1.67459
12928.5	71992.7	11769	43744.8	78265.3	36630	1899.7	822.8	1.67699
10163.2	68935.9	9662	14150.4	66687.8	13906	-13.2	-6.6	1.6782
14757.8	71774.7	13475	8532.7	76781.4	7283	-29.7	1.1	1.6794
134918	91195.5	96956	95082.9	97528	63893	2.2	37.4	1.6794
109041	90467.4	78991	57137.3	88942.1	42101	-24.2	-25.3	1.6794
42215.2	78175.1	35390	40352.4	75160.9	35185	374	223.3	1.6806
125455	94107.6	87366	43195.9	84579.8	33470	-25.3	-16.5	1.6818
135699	97118.8	91570	98503.9	94149.5	68567	84.7	81.4	1.6818
117861	89078.1	86712	81585.9	94157.2	56786	15.4	3.3	1.68301
153283	95511.7	105176	91187.8	89852.4	66510	110	61.6	1.68541
262143	156670	109656	262143	83895.2	204777	50970.7	22423.5	1.68782
145814	95072.6	100513	84786.9	88709.6	62638	-4.4	-7.7	1.69143
142004	99801	93249	149719	131410	74667	218.9	61.6	1.69143
103918	84772.9	80337	34634.6	84126.4	26981	40.7	-36.3	1.69383
124380	91101.2	89476	55154	96692.9	37382	31.9	-73.7	1.69504
131625	90936.8	94859	72659.4	110130	43238	75.9	15.4	1.69504
114049	101349	73748	59680.5	99486.7	39314	51.7	12.1	1.69624
38930.2	108766	23457	67559.8	106017	41763	5352.6	3144.9	1.69624
17291.2	83804.1	13522	56714.9	90245.9	41186	3496.9	1615.9	1.69744
26023.5	97567.3	17480	46679.6	97129.6	31496	4328.5	2425.5	1.69744
55959	87068.6	42120	90130.7	86626.6	68187	2886.4	1464.1	1.69865
122732	93247.4	86258	64774.6	85963.9	49382	-28.6	13.2	1.69985
57019.5	89227.1	41880	48860.9	95330.4	33590	7129.1	3580.5	1.70105
56059.5	78935.9	46543	43985.7	77854.7	37026	6427.3	3280.2	1.70226
77892.8	94092.1	54253	136956	102023	87975	4446.2	2185.7	1.70226
6374.25	68058.5	6138	18533.9	72304.2	16799	-1.1	-23.1	1.70947
128772	95534.2	88337	75875.8	92510	53752	70.4	-52.8	1.71068
70233	91401.4	50358	80110.8	82489.7	63646	645.7	463.1	1.71068
75349.5	84002.8	58785	85434.8	80538.8	69520	7761.6	3285.7	1.71188
5992.5	63888.8	6147	5238.2	71266.5	4817	1.1	17.6	1.71308
130880	92056	93175	58846.7	86464.5	44603	-20.9	14.3	1.71308
130672	91165.8	93936	63676.8	88088.9	47374	-7.7	12.1	1.71429
155574	108650	93840	126003	100132	82468	12.1	-14.3	1.71429
5943.75	67968.9	5731	5094.1	68481.4	4875	-24.2	14.3	1.71549
136376	93167.9	95929	81759.7	89807.8	59663	19.8	27.5	1.71789
63901.5	75485.3	55479	18975	79801.4	15583	-12.1	-19.8	1.71789
88354.5	80851.2	71618	93646.3	84097.8	72977	1580.7	1617	1.71789
142760	95510.6	97957	97879.1	100889	63581	130.9	71.5	1.7191
30273.8	76894.1	25802	7744	74964.7	6770	-24.2	0	1.7191
143300	103559	90686	67046.1	116593	37686	16.5	-68.2	1.7203
147677	97017.5	99757	92677.2	85467.9	71064	187	27.5	1.72391
4815	61284.9	5149	2149.4	59738.4	2358	5.5	49.5	1.72391
113944	92058.5	81116	47004.1	93693.7	32878	26.4	-90.2	1.72511
115593	91124	83134	87951.6	86317.1	66777	144.1	49.5	1.72511
128966	88428.2	95579	79293.5	102271	50812	31.9	26.4	1.72632
89883	85215	69126	62225.9	87532.2	46589	106.7	117.7	1.72632
10548.8	64937.3	10646	2900.7	63813.4	2979	-37.4	-37.4	1.72992
136511	90731.5	98603	71019.3	90095.3	51660	37.4	5.5	1.73233
135282	94056.3	94261	122450	101730	78884	19.8	48.4	1.73353
115760	88450.7	85770	60165.6	80525.5	48966	78.1	12.1	1.73353
16842	70505.1	15655	10355.4	70261.1	9659	4.4	23.1	1.73594
14073.8	68560	13453	5172.2	72817.5	4655	56.1	-9.9	1.73594
199214	116594	111976	262143	68366.7	251289	22482.9	9708.6	1.73714
6465.75	66542	6368	4028.2	67088.2	3935	-49.5	-1.1	1.73835
24024.8	67334.6	23383	19888	73959	17623	185.9	155.1	1.73835
107419	95213.4	73937	102520	96962.9	69292	118.8	52.8	1.73835
101084	93517.7	70838	148630	101236	96217	10068.3	4677.2	1.73955
7712.25	67113.3	7531	6769.4	68462.9	6480	2.2	7.7	1.73955
136300	93854.4	95175	82343.8	113510	47542	-17.6	67.1	1.74316
155815	118329	86297	80220.8	115722	45431	-31.9	2.2	1.74677
105829	87162.3	79571	53575.5	86988.7	40363	3.3	15.4	1.74677
5364.75	68361.7	5143	3474.9	68635	3318	29.7	15.4	1.74917
67002	75349.1	58276	112528	74641.9	98800	902	753.5	1.75158
9916.5	66559.6	9764	6721	65254.4	6750	13.2	11	1.75158
10188.8	65316.4	10223	3790.6	66511.6	3735	-13.2	44	1.75278
106509	88571.9	78808	46979.9	85315.8	36088	-4.4	60.5	1.75278
21606	69635.6	20334	9473.2	72333.2	8583	38.5	2.2	1.75278
129059	91670	92266	44371.8	96635.3	30092	26.4	19.8	1.75399
129297	92520.8	91586	72477.9	99834.2	47578	110	61.6	1.75399
128534	97986.1	85967	76050.7	94809.9	52569	72.6	41.8	1.75519
59111.2	96809.1	40016	76172.8	93482.5	53401	7318.3	3599.2	1.75519
15146.2	68774.7	14433	17110.5	68765.2	16307	46.2	61.6	1.7588
5775.75	65978.7	5737	2293.5	64233.7	2340	512.6	236.5	1.7588
124675	90077.8	90707	56071.4	98607.2	37266	14.3	2.2	1.76
41023.5	75119.2	35790	51912.3	75798.2	44884	4375.8	1896.4	1.76
29352.8	85920	22389	47560.7	90769.6	34339	3338.5	1922.8	1.76241
26960.2	71850.2	24591	10151.9	70515.6	9435	-31.9	-1.1	1.76361
128608	84567.3	99666	102313	84026.1	79799	278.3	121	1.76361
146614	95713.4	100388	63935.3	90723.5	46185	31.9	-3.3	1.76481
59708.2	90973.4	43013	88741.4	86302.6	67388	4425.3	2447.5	1.76602
5076	65368.6	5089	6393.2	66421.2	6308	-7.7	5.5	1.76722
149287	96051.9	101858	102208	96594.9	69344	14.3	-2.2	1.77444
6456	64823.1	6527	4797.1	67507.6	4657	-25.3	-15.4	1.77684
140523	96797.5	95140	121828	106706	74824	77	51.7	1.78045
33253.5	105694	20619	92101.9	113382	53236	2039.4	1318.9	1.78165
119687	83654.1	93765	47979.8	82387.6	38166	-8.8	23.1	1.78526
83183.2	81063.2	67250	128692	85809.7	98287	9090.4	4071.1	1.78887
109112	84542	84582	81567.2	114749	46585	46.2	38.5	1.79368
116652	90943.7	84062	95056.5	90788.3	68617	28.6	-16.5	1.79368
9019.5	74138	7973	12579.6	76861.5	10726	2113.1	931.7	1.79368
6594.75	63529.8	6803	2470.6	61284.4	2642	2.2	-18.7	1.79368
35394.8	75889.2	30566	12029.6	73879.9	10671	20.9	19.8	1.8009
130128	87148.3	97857	105455	90006.8	76784	139.7	55	1.80211
14416.5	65766.4	14366	9225.7	65998.9	9161	369.6	168.3	1.80451
15868.5	68499.4	15182	8036.6	68338.7	7707	-38.5	-7.7	1.80451
14763	69048.5	14012	35341.9	75610.2	30633	126.5	29.7	1.80692
112119	81289.4	90391	48793.8	83787.5	38165	11	38.5	1.80692
37396.5	78468.8	31233	45881	78299.5	38402	2424.4	1503.7	1.80932
150098	100155	98216	125896	93490.5	88252	-29.7	33	1.81414
24123	69841.2	22636	10368.6	77455.4	8773	16.5	-35.2	1.81534
127300	88002.4	94801	96618.5	89336.5	70878	115.5	-16.5	1.81534
142946	93338.2	100367	84397.5	88032.4	62830	647.9	278.3	1.81534
125842	92808.7	88862	53482	88151.6	39761	55	46.2	1.81774
111122	105169	69246	57918.3	104817	36213	-8.8	39.6	1.81774
114747	83264.8	90315	41564.6	80256.3	33941	-42.9	31.9	1.81895
111144	103384	70455	177049	106754	108690	7722	3748.8	1.82015
82135.5	82427.3	65304	136040	78283.4	113888	5332.8	2312.2	1.82256
133204	99906	87379	70384.6	98731.3	46720	168.3	96.8	1.82256
122984	85760.4	93981	75666.8	95440.5	51958	95.7	58.3	1.82617
135454	102838	86321	61127	104771	38236	-11	35.2	1.82617
24509.2	68999.4	23279	19547	68074.8	18818	182.6	172.7	1.82737
121280	92573	85859	37659.6	90690.8	27214	77	-23.1	1.82737
103098	89591.5	75416	56966.8	87720.3	42560	63.8	37.4	1.82977
111049	88776.1	81978	76006.7	93194.9	53449	-9.9	50.6	1.83338
8147.25	91868.2	5812	56480.6	89092.2	41547	2159.3	941.6	1.83459
8271	70865.2	7649	4909.3	72397.8	4444	-1.1	4.4	1.83579
14209.5	69005.8	13495	6782.6	73278	6066	-8.8	-42.9	1.83579
6855.75	68199.5	6588	6039	73728	5368	-14.3	0	1.83699
13374.8	67259.6	13032	6908	83636.2	5413	289.3	123.2	1.8418
53193	99275.4	35115	104499	103395	66236	4598	2121.9	1.8418
5107.5	64099	5222	5646.3	81993.3	4513	-2.2	-19.8	1.84301
14706.8	68129	14147	8210.4	68431.5	7863	24.2	5.5	1.84301
5385	66336.7	5320	2140.6	71941.7	1950	-4.4	-25.3	1.84421
5651.25	65701.7	5637	3923.7	63367.1	4058	25.3	-35.2	1.84541
13095.8	67813.1	12656	14454	82867.4	11431	75.9	-1.1	1.84662
6949.5	66391	6860	3510.1	65500.5	3512	-24.2	-30.8	1.84902
9704.25	66664.3	9540	5042.4	80974.9	4081	12.1	11	1.85023
105706	87990.5	78731	46104.3	83995.6	35972	30.8	-37.4	1.85023
42000.8	72090.6	38182	8415	69781.8	7903	-3.3	28.6	1.85143
7221.75	66481.9	7119	5284.4	71025.1	4876	24.2	-7.7	1.85383
68387.2	105227	42592	83897	110567	49728	4310.9	2039.4	1.85504
69155.2	79860.4	56751	110162	77782.7	92817	5107.3	2411.2	1.85624
139581	96134.5	95154	127814	104075	80485	594	231	1.85624
5579.25	63545.7	5754	2872.1	64682.5	2910	5.5	33	1.85744
37372.5	71375.3	34315	51634	78942.9	42865	75.9	-18.7	1.86346
4962	64177.9	5067	2461.8	65851.6	2450	25.3	-13.2	1.86346
19143	74313.2	16882	33506	75254.4	29179	2447.5	1091.2	1.86466
108086	88855.2	79720	47237.3	83834.1	36927	67.1	-7.7	1.86707
162214	100573	105703	114776	116611	64505	59.4	64.9	1.86947
114973	87640.1	85975	61619.8	85300.9	47342	-3.3	-25.3	1.87068
93111	85196.6	71624	39725.4	83435.7	31203	-49.5	45.1	1.87308
59847.8	88510.9	44313	60971.9	87884.7	45467	3647.6	1896.4	1.87429
120952	89605.6	88462	112510	86431.5	85310	40.7	20.9	1.87549
7702.5	64908.2	7777	6895.9	65763.9	6872	1651.1	700.7	1.87669
178786	94748.3	123664	193739	96954.4	130957	353.1	162.8	1.8803
60399	81518.8	48557	48816.9	82741	38666	1512.5	1061.5	1.8803
115663	85762	88385	47844.5	79725.8	39329	-31.9	28.6	1.8803
6681	64933.4	6743	4013.9	64300.9	4091	-40.7	-34.1	1.88511
15550.5	69922.3	14575	9794.4	66939.8	9589	45.1	207.9	1.88511
23481.8	95011.4	16197	48939	103147	31094	4236.1	2438.7	1.88752
8169.75	79650.8	6722	24429.9	87531.5	18291	2953.5	1224.3	1.89233
159858	110398	94897	123940	134866	60227	2549.8	1624.7	1.89353
106538	85080.4	82064	115864	93402.8	81296	146.3	56.1	1.89353
5103.75	64846.7	5158	1912.9	64653.9	1939	0	7.7	1.89714
145980	96437.1	99204	59657.4	96777.3	40399	-11	1.1	1.89835
114920	98799.9	76229	92660.7	94252.8	64429	31.9	12.1	1.89835
141120	88760	104196	95307.3	94377	66182	133.1	55	1.89955
11167.5	65910.8	11104	4220.7	85769.9	3225	-16.5	-6.6	1.90196
152072	101459	98229	65139.8	96522.6	44228	-52.8	47.3	1.90316
41306.2	86686.5	31228	64873.6	86575.6	49108	6618.7	3407.8	1.90316
134749	95570.4	92402	95009.2	102858	60535	180.4	57.2	1.90436
6766.5	64548.7	6870	2148.3	61266.8	2298	-18.7	5.5	1.90677
144461	100012	94663	64747.1	93775.9	45249	-20.9	-3.3	1.90677
95835.8	86336.1	72747	59929.1	93512.2	42000	67.1	19.8	1.90917
6556.5	66919	6421	4557.3	71383.2	4184	-7.7	34.1	1.90917
132570	99628.5	87205	67160.5	99124.6	44403	41.8	72.6	1.90917
153042	103459	96944	129779	140089	60713	2973.3	1306.8	1.91038
15950.2	68165.4	15335	7210.5	66687.5	7086	12.1	30.8	1.91038
194524	115041	110816	262143	99474.3	172706	753.5	316.8	1.91038
262143	89788.7	191336	262143	68369.7	251278	22811.8	11445.5	1.91158
10725.8	68464.3	10267	4218.5	66972.8	4128	-12.1	-22	1.91158
65501.2	82238.6	52198	85669.1	81031.2	69287	6749.6	3400.1	1.91278
31811.2	85585.7	24359	44390.5	91428.9	31819	2932.6	1688.5	1.91399
119254	93276.1	83788	99213.4	87834.7	74026	86.9	19.8	1.91759
108814	92414	77166	43753.6	87310	32842	11	-29.7	1.9188
15762	68590.9	15060	7502	70286.1	6995	13.2	11	1.92
10678.5	64876.8	10787	6792.5	65415.6	6805	221.1	182.6	1.9212
136996	103531	86720	120991	98427	80560	149.6	64.9	1.92241
47955.8	88118.3	35666	65994.5	80591.4	53666	6551.6	3172.4	1.92241
131164	96557.1	89025	49992.8	92288.3	35501	35.2	-63.8	1.92361
121352	86785	91639	40135.7	95043.7	27675	-33	-15.4	1.92481
124267	87825.2	92729	71351.5	108769	42991	-18.7	55	1.92481
18744	70460.4	17434	33396	72509.9	30184	2476.1	1010.9	1.92481
141648	103375	89800	137317	92199.6	97606	38.5	7.7	1.92481
105838	89323.9	77652	84827.6	84330.9	65922	-62.7	12.1	1.92481
112633	113698	64922	134757	92595.7	95376	357.5	182.6	1.92722
175039	103735	110583	193892	123578	102825	159.5	36.3	1.92722
217655	127367	111993	262143	106754	160929	1580.7	674.3	1.92962
9358.5	68788.5	8916	5948.8	95883.1	4066	-26.4	-23.1	1.92962
133358	93260	93714	66875.6	100290	43701	15.4	-7.7	1.93203
185335	124408	97631	193364	133481	94937	4246	2022.9	1.93323
120016	93098.7	84484	90180.2	83854.3	70480	53.9	44	1.93323
18645	74082.6	16494	45797.4	103660	28954	249.7	438.9	1.93323
262143	153928	111609	186297	160087	76266	251.9	143	1.93444
118114	88788.9	87181	43236.6	86804.3	32643	-14.3	-13.2	1.93564
128430	96518.4	87204	100142	95854.8	68467	134.2	70.4	1.93684
120970	91276.1	86856	46064.7	91606.6	32955	15.4	-7.7	1.93684
8613	66579.6	8478	31434.7	72208.4	28530	92.4	-2.2	1.94165
127120	94325.5	88321	66521.4	95700.6	45554	16.5	20.9	1.94165
21900	68091.8	21078	7551.5	71044.4	6966	19.8	25.3	1.94165
125512	105296	78118	134221	98913.8	88929	183.7	104.5	1.94286
78556.5	84904.7	60636	127757	86358.4	96953	2454.1	1147.3	1.94286
12033	67941.3	11607	7680.2	71935.1	6997	6.6	33	1.94647
10638	63206.9	11030	6090.7	63631.5	6273	145.2	236.5	1.94647
10221	69349.1	9659	6014.8	67209.9	5865	-2.2	-6.6	1.94767
36724.5	71307.7	33752	17495.5	67741.1	16926	25.3	39.6	1.95248
127540	92494	90368	52296.2	94475.4	36277	-4.4	81.4	1.95729
5202	64433.6	5291	3769.7	64588.5	3825	6.6	-25.3	1.95729
117640	91123.5	84607	82402.1	114193	47291	159.5	27.5	1.9609
7286.25	66330.3	7199	3799.4	66117.2	3766	-30.8	-26.4	1.96692
25192.5	67325.2	24523	21069.4	69684.8	19815	920.7	467.5	1.96692
158333	102840	100900	149626	106376	92182	798.6	403.7	1.97053
104264	85317.8	80089	82175.5	101130	53253	35.2	67.1	1.97173
168174	100232	109959	157893	98018.1	105569	-23.1	35.2	1.97173
155266	98735.6	103058	156638	121457	84519	2488.2	1079.1	1.97293
86607.8	85549.1	66347	140298	81589	112694	13317.7	6056.6	1.97654
118459	96915.4	80104	39718.8	93995.3	27693	-31.9	-35.2	1.97774
7310.25	69022.4	6941	6531.8	65473.9	6538	-24.2	-28.6	1.97774
8390.25	82388.9	6674	79594.9	85038.2	61341	1278.2	563.2	1.97774
119630	82563.8	94958	53571.1	80370.8	43683	81.4	-6.6	1.98015
97491	92048.4	69411	37046.9	89363.1	27169	14.3	25.3	1.98135
32231.2	67704.3	31199	30233.5	69580.8	28476	738.1	528	1.98135
7382.25	70690.1	6844	3529.9	71444	3238	-14.3	3.3	1.98256
38095.5	109362	22829	52860.5	113108	30628	6347	3293.4	1.98376
142912	110201	84989	193628	125359	101226	2767.6	1277.1	1.98617
5891.25	64294.6	6005	2648.8	65040	2669	27.5	-20.9	1.98617
14270.2	74182.2	12607	6862.9	71075.7	6328	6.6	-39.6	1.98737
8295.75	66220.5	8210	2825.9	66450.7	2787	-6.6	45.1	1.99098
123766	92432.8	87752	71481.3	92467.7	50662	18.7	-24.2	1.99218
10167	67741.4	9836	3954.5	65181.6	3976	-4.4	12.1	1.99459
138490	100567	90249	238863	123428	126828	1952.5	838.2	1.99699
16768.5	69342.5	15848	19873.7	67938.2	19171	-23.1	3.3	1.9994
50574	83258	39809	51272.1	80814.1	41579	9809.8	4423.1	1.9994
5376	68305.8	5158	1942.6	72957.2	1745	-18.7	7.7	1.9994
170332	107960	103399	141522	103061	89993	178.2	47.3	2.0018
9807.75	66954.2	9600	2421.1	63493.1	2499	-2.2	6.6	2.0018
117314	92834.9	82817	49283.3	90173.4	35818	-69.3	36.3	2.00301
7077	69880.7	6637	15403.3	71807.6	14058	918.5	383.9	2.00782
157646	100620	102678	112033	118447	61987	178.2	105.6	2.01023
116935	90583.3	84601	97331.3	111897	57005	517	189.2	2.01143
36724.5	71337.3	33738	26798.2	70728	24831	14.3	-5.5	2.01143
6699	69225.1	6342	6194.1	70243.4	5779	-60.5	22	2.01263
111392	83872.2	87039	78048.3	82461	62029	-37.4	12.1	2.01263
100128	89967.9	72937	213103	88838.3	157206	6246.9	2933.7	2.01504
70565.2	76255	60646	95164.3	75889.7	82181	3936.9	2032.8	2.01504
145879	97706.7	97847	253810	97457.6	170676	6194.1	2965.6	2.01624
107304	106282	66166	178003	99502.8	117239	55	71.5	2.02105
216618	151309	93823	188063	174024	70823	499.4	290.4	2.02105
52176.8	89570.8	38176	68044.9	88010.2	50669	5808	2671.9	2.02105
48894	97773.1	32773	166568	114726	95150	7387.6	3181.2	2.02105
126157	106026	77979	73365.6	103333	46530	34.1	9.9	2.02827
25550.2	97710.3	17137	50152.3	91564	35896	1179.2	917.4	2.02947
14233.5	80103.6	11645	25009.6	81564	20095	2953.5	1313.4	2.03068
12511.5	67369.5	12171	16013.8	102179	10271	-47.3	23.1	2.03068
124900	91951.5	89019	114988	99063.9	76071	211.2	68.2	2.03188
134839	92218	95825	57691.7	91272.8	41424	9.9	44	2.03188
49992	84494.5	38775	178552	110026	106353	2872.1	1785.3	2.03308
91137	88987.5	67119	35231.9	90091.6	25629	-27.5	23.1	2.03549
6544.5	64005.4	6701	1590.6	62196.6	1676	-39.6	-12.1	2.03789
156445	98325.2	104274	34238.6	102647	21860	14.3	4.4	2.0415
256211	156312	107420	161648	164891	64247	170.5	129.8	2.0415
135019	102831	86050	226213	97354.8	152279	557.7	283.8	2.04391
14598	68822	13901	6516.4	112060	3811	40.7	-19.8	2.04511
130369	91782.5	93088	65083.7	93141.6	45794	-52.8	4.4	2.04511
130166	88053.9	96879	90330.9	86723.6	68262	258.5	72.6	2.04632
10458.8	68187.9	10052	5135.9	70122.2	4800	26.4	14.3	2.05113
8644.5	67187.6	8432	4143.7	65075.9	4173	-20.9	-28.6	2.05113
5307.75	62947.6	5526	2047.1	61315.7	2188	3.3	7.7	2.05474
28756.5	80465.6	23421	16450.5	90429.5	11922	-5.5	11	2.05594
15231	69140.3	14437	3203.2	67262.1	3121	2.2	-24.2	2.05714
13483.5	64993.7	13596	8529.4	65485.3	8536	157.3	86.9	2.05714
5769.75	68800.3	5496	3779.6	68767.3	3602	-18.7	27.5	2.05835
117305	93332.6	82369	40165.4	89977.1	29255	44	16.5	2.05955
7009.5	71665.3	6410	4122.8	72965.7	3703	-25.3	14.3	2.05955
17910.8	69669.9	16848	27058.9	71086.8	24946	319	201.3	2.06195
71243.2	81504.7	57285	127987	80305.7	104448	10818.5	4910.4	2.06316
145388	103402	92147	86313.7	93746.4	60340	-57.2	-23.1	2.06316
74678.2	78150.8	62624	88424.6	78942.3	73408	3887.4	1994.3	2.06436
195621	123605	103719	262143	104376	164596	4567.2	2211	2.06436
150586	97091.7	101644	72806.8	108923	43806	71.5	9.9	2.06556
9958.5	64547.5	10111	12420.1	64314.5	12656	73.7	55	2.07158
10552.5	66497	10400	4881.8	65870.6	4857	25.3	11	2.07398
6123	64952.6	6178	2577.3	64938.8	2601	-19.8	-3.3	2.07639
27717.8	77446.6	23455	33057.2	77923.8	27802	4407.7	2083.4	2.0788
129682	100353	84689	119943	91209	86182	695.2	321.2	2.08241
111769	86034.3	85139	58743.3	79967.6	48142	-81.4	44	2.08241
19022.2	67002.2	18606	20362.1	66960.2	19929	706.2	381.7	2.08361
110152	90893.6	79422	105217	95817.6	71965	356.4	204.6	2.08842
12594.8	66303.3	12449	3725.7	66548.8	3669	-6.6	-60.5	2.08962
146123	90086.1	106302	130049	91266.9	93384	119.9	62.7	2.08962
95086.5	91877.5	67825	49264.6	87477.1	36908	1.1	-15.4	2.09083
96924.8	106571	59604	77726	86062.2	59188	8.8	7.7	2.09203
112371	92998.3	79188	50211.7	90752.2	36260	-4.4	-3.3	2.09323
8729.25	65643.2	8715	3428.7	66030.9	3403	-55	-20.9	2.09444
129430	106124	79929	51329.3	105900	31765	-16.5	-9.9	2.09444
122137	102312	78235	94268.9	96137.8	64262	419.1	113.3	2.09684
65778	90911.2	47418	90162.6	90191.5	65515	7487.7	4104.1	2.09805
161447	99059.2	106811	170867	151794	73771	324.5	127.6	2.09925
67338.8	75557.9	58407	67892	74648.9	59604	7729.7	3748.8	2.09925
6918.75	71665.4	6327	26293.3	89218.1	19314	4.4	33	2.10045
66258.8	94790.1	45810	100686	100296	65791	5724.4	2646.6	2.10045
117132	93055.9	82492	65078.2	90300.1	47231	-18.7	6.6	2.10045
8021.25	67803.5	7753	7830.9	66728.1	7691	57.2	39.6	2.10286
8384.25	70130.2	7835	20891.2	72425.2	18904	1544.4	643.5	2.10286
127156	95059.3	87664	90915	105076	56704	112.2	-1.1	2.10526
213800	121011	115788	262143	128201	134007	5132.6	2477.2	2.10526
127600	88623.9	94358	74277.5	86591.9	56216	22	5.5	2.10647
6054.75	63743.6	6225	2972.2	62632.2	3110	11	-17.6	2.10767
27023.2	70825.7	25005	24779.7	68360.1	23756	137.5	39.6	2.10767
62089.5	82681.7	49214	77530.2	82580.6	61528	6543.9	2919.4	2.10887
118557	83713.1	92814	71850.9	102815	45799	106.7	4.4	2.11008
172580	120208	94089	115170	108893	69314	6.6	73.7	2.11128
13786.5	67532.1	13379	29518.5	67804.3	28531	27.5	174.9	2.11248
18442.5	66809.3	18091	8232.4	74860.4	7207	42.9	24.2	2.11609
160122	100326	104597	139157	110879	82250	90.2	-42.9	2.11729
133496	92576.1	94504	57839.1	92510.9	40974	276.1	100.1	2.1197
8991.75	68078	8656	11792	69496.4	11120	45.1	11	2.12331
6694.5	65180.6	6731	10543.5	71760.2	9629	25.3	13.2	2.12451
131575	89435.1	96415	42826.3	88953.6	31552	-7.7	-9.9	2.12451
262143	148852	115415	250158	131282	124879	244.2	101.2	2.12451
129544	104616	81152	104394	92590.3	73891	158.4	44	2.12451
36202.5	74126.5	32007	19540.4	72960.3	17552	-24.2	-20.9	2.12692
148679	96150	101340	148477	89564.8	108643	764.5	661.1	2.12932
6273.75	71307.1	5766	18238	71387.8	16743	1545.5	650.1	2.13293
126317	90814.9	91156	81555.1	86904.4	61502	148.5	25.3	2.13293
10443.8	79089.6	8654	15362.6	82844	12153	63.8	24.2	2.13534
161016	109912	96007	81857.6	111814	47978	30.8	-16.5	2.13534
5367.75	65362.5	5382	3029.4	67574.8	2938	23.1	22	2.13774
71295	97662.9	47842	83185.3	92057.3	59220	3131.7	2302.3	2.13774
6816	67691.1	6599	16451.6	95472.6	11293	-7.7	26.4	2.13895
262143	128133	134078	262052	129925	132183	9430.3	4403.3	2.14015
101022	87544.8	75625	48076.6	83961.7	37526	122.1	46.2	2.14376
133408	91975.1	95059	106944	108670	64495	401.5	205.7	2.14376
7761	69097.3	7361	4444	69080.2	4216	7.7	-17.6	2.14376
32168.2	80520.1	26182	26884	85233.9	20671	2157.1	1364	2.14617
151911	105022	94796	163780	95059	112914	2697.2	1182.5	2.14737
85234.5	89028.7	62743	120040	83049.2	94726	6046.7	2792.9	2.14737
48201	101010	31273	59710.2	91116.2	42947	933.9	1310.1	2.15098
6672	64951.9	6732	4481.4	62621.1	4690	-2.2	-2.2	2.15098
69951.8	83953.4	54606	58374.8	90240.4	42394	5100.7	2964.5	2.15459
16356	68226.5	15711	5978.5	67599.5	5796	63.8	-20.9	2.15699
89811.8	82246.7	71564	109559	82130	87423	3351.7	1723.7	2.1594
89872.5	86551	68051	123518	87156.9	92877	8663.6	4313.1	2.1594
103692	86442.1	78614	40069.7	84748.2	30986	12.1	49.5	2.1606
120625	92512.2	85451	43984.6	90072	32003	6.6	-64.9	2.1618
32853.8	101032	21311	57619.1	104304	36203	1042.8	403.7	2.16421
54691.5	86641.3	41369	63952.9	91797.9	45657	6739.7	3430.9	2.17023
161046	100527	104990	98220.1	120664	53346	191.4	105.6	2.17023
40296.8	72809.9	36271	24998.6	78313	20920	1939.3	1272.7	2.17143
96418.5	90329.1	69954	49757.4	78353.1	41618	59.4	12.1	2.18346
262143	168159	102164	262143	186439	92147	331.1	173.8	2.18466
123677	95161.8	85174	52767	93362.3	37040	12.1	-38.5	2.18466
54487.5	83670.6	42678	62940.9	86599.2	47632	3193.3	2290.2	2.18586
11604	67014.4	11348	8815.4	68434.7	8442	116.6	88	2.18707
11973	74865.2	10481	6340.4	75426.5	5509	12.1	29.7	2.19068
12432	67619.2	12049	6415.2	70814.6	5937	14.3	-1.1	2.19068
106545	88597.3	78812	56895.3	84403.4	44177	45.1	2.2	2.19068
13869	70931.7	12814	6784.8	81169.9	5478	-29.7	0	2.19308
13767	67796.4	13308	8858.3	64112.4	9055	-9.9	28.6	2.19549
152116	91777.1	108623	120377	104941	75176	194.7	35.2	2.19789
81003.8	92938.8	57120	145845	95483.3	100102	7957.4	3628.9	2.19789
8434.5	66654.2	8293	3876.4	68567.8	3705	-40.7	2.2	2.1991
10545.8	72834.5	9489	20452.3	82251	16296	-35.2	-8.8	2.2003
143455	98039	95895	81587	101991	52425	105.6	14.3	2.2003
5370.75	69028.7	5099	108968	68876	103684	29.7	-4.4	2.2015
9861	64878.1	9961	5297.6	65395.3	5309	-11	58.3	2.20391
132257	95152.3	91092	105415	85875.2	80448	191.4	133.1	2.20391
258979	156474	108468	262143	114984	149410	8483.2	3637.7	2.20632
22011	72071.6	20015	29176.4	75610.1	25289	2789.6	1185.8	2.20632
37368.8	119598	20477	83053.3	133129	40885	8520.6	4294.4	2.20752
8730	65799.8	8695	3217.5	64880.6	3250	-7.7	-7.7	2.20872
6873	66631.5	6760	4088.7	66689.2	4018	-20.9	13.2	2.20992
8283	68255.3	7953	2061.4	67751.2	1994	4.4	-37.4	2.21113
116600	95127.7	80329	51592.2	87494.7	38644	-42.9	1.1	2.21113
40756.5	113040	23629	79806.1	94164.4	55543	6592.3	3371.5	2.21353
145808	93983.6	101674	92407.7	90537.2	66890	217.8	151.8	2.21353
46099.5	120481	25076	136790	121946	73514	2476.1	1560.9	2.21474
5783.25	65743.5	5765	14480.4	68169.5	13921	2458.5	1027.4	2.21594
118990	87836.9	88780	46732.4	82126.3	37292	92.4	38.5	2.21714
5452.5	67434.4	5299	2006.4	61617.4	2134	15.4	-22	2.21714
155590	96198.8	105997	108563	118993	59792	12.1	-35.2	2.21835
20888.2	69225.4	19775	4766.3	68561.1	4556	-45.1	-20.9	2.21955
10913.2	67824.6	10545	4115.1	64564.8	4177	-9.9	-19.8	2.22316
24168.8	69668.9	22735	35092.2	71965.5	31957	34.1	13.2	2.22316
143317	91690.5	102436	101010	97579.2	67840	40.7	-38.5	2.22677
6696.75	70832.5	6196	6941	69142	6579	-2.2	-13.2	2.22677
8589	63388.4	8880	3247.2	61081.7	3484	113.3	78.1	2.22677
18402	70732.8	17050	8783.5	73695.5	7811	-6.6	26.4	2.22917
16428	67255.5	16008	5289.9	66836.1	5187	16.5	-6.6	2.22917
72698.2	99936.1	47674	108827	116422	61261	8153.2	4035.9	2.23158
109055	87305	81863	36140.5	79140.1	29928	-48.4	-11	2.23158
121772	90593.9	88090	56436.6	96716.4	38242	73.7	-7.7	2.23398
7925.25	69539.3	7469	41632.8	101705	26827	198	95.7	2.23519
6306	64392.3	6418	3515.6	66054.6	3488	-27.5	-30.8	2.23519
259327	141067	120476	234040	125989	121741	5839.9	2729.1	2.23759
8088.75	65075.4	8146	3435.3	66549.2	3383	5.5	13.2	2.24
148158	93607.2	103728	101842	88447.6	75461	58.3	91.3	2.2412
9522.75	74083.9	8424	30021.2	77065	25530	4321.9	1888.7	2.24361
132489	90027.6	96446	93126	88368.8	69064	154	117.7	2.24722
143827	94500.2	99744	77834.9	94489	53985	3.3	16.5	2.25083
111918	92549.7	79251	111844	93448	78437	574.2	539	2.25083
58863.8	83379	46267	59848.8	82331.1	47640	1540	928.4	2.25203
141844	93240.3	99698	63096	96645.1	42786	-6.6	-38.5	2.25444
44985	87562.4	33669	57691.7	97170	38910	6912.4	3201	2.25564
127220	86315.3	96593	80791.7	90188.1	58708	50.6	37.4	2.25564
101478	82855.3	80266	62873.8	84019.8	49042	90.2	56.1	2.25684
159162	98773.2	105604	104400	97999.8	69816	140.8	57.2	2.25805
127190	94384.2	88315	42053	90413.5	30482	74.8	33	2.25925
6239.25	69646.7	5871	11590.7	70964.9	10704	2010.8	861.3	2.25925
16738.5	68475.3	16020	6120.4	72271.4	5550	-20.9	-42.9	2.26045
91077	83126.6	71804	141567	84040.3	110396	6101.7	2762.1	2.26045
165430	108816	99632	177131	122713	94598	7878.2	3323.1	2.26045
6841.5	65512.1	6844	2676.3	63479.5	2763	44	13.2	2.26165
215076	149523	94268	262143	134637	127601	15733.3	6652.8	2.26165
120933	82742.2	95785	62405.2	103702	39438	-31.9	7.7	2.26165
114103	91450.8	81769	65949.4	106794	40471	35.2	73.7	2.26165
156526	103672	98947	181256	116365	102082	1142.9	495	2.26286
222693	122978	118675	132931	122492	71121	18.7	86.9	2.26406
69512.2	81834.4	55668	66019.8	81191.1	53290	6279.9	2966.7	2.26647
15189.8	72162	13795	25099.8	72473.9	22697	2696.1	1159.4	2.26647
7758.75	66528.5	7643	3957.8	70159.1	3697	181.5	59.4	2.26647
12727.5	70729.2	11793	9006.8	68066.1	8672	-19.8	-24.2	2.26767
129431	92312.5	91888	83578	90026.1	60842	136.4	72.6	2.26767
125566	98929.8	83181	103237	98399.5	68758	116.6	22	2.26887
110728	88432.7	82059	65091.4	88213.5	48358	262.9	106.7	2.26887
59052	80267.8	48214	48623.3	83294	38257	1350.8	1094.5	2.27008
70206.8	83189.9	55308	89113.2	81007.1	72094	889.9	1034	2.27128
8688	73620	7734	14780.7	72706.5	13323	48.4	17.6	2.27248
163117	108228	98773	105472	111324	62091	23.1	-12.1	2.27368
20707.5	67312.5	20161	18921.1	65849.6	18831	251.9	184.8	2.2785
7518.75	68238.3	7221	3355	70721.5	3109	-13.2	24.2	2.2785
7195.5	63596	7415	7801.2	62038.5	8241	374	156.2	2.2785
125318	89981.7	91272	67098.9	84241.2	52200	35.2	-37.4	2.2797
32748.8	66646.7	32203	18341.4	64337.7	18683	108.9	311.3	2.28571
6998.25	65426.2	7010	8149.9	65664.1	8134	59.4	41.8	2.28812
133937	94174.4	93207	75457.8	92337	53556	658.9	277.2	2.28812
62046	112039	36293	77443.3	119428	42497	13167	6989.4	2.29053
67117.5	80353.2	54741	61130.3	81833.4	48956	39.6	443.3	2.29173
5379.75	64395.9	5475	5866.3	62209.4	6180	268.4	129.8	2.29173
8070.75	74538.4	7096	15786.1	79901	12948	1299.1	665.5	2.29534
77502	89105.1	57002	95396.4	81342.4	76859	2924.9	1443.2	2.29654
17499.8	75317.8	15227	14947.9	73090	13403	-2.2	-16.5	2.29774
5890.5	68422.5	5642	5492.3	72118.5	4991	0	-31.9	2.29774
123415	87761.6	92160	76786.6	86970.5	57862	30.8	-47.3	2.29895
9517.5	75303.5	8283	6741.9	71925.3	6143	200.2	114.4	2.29895
21231.8	74182.6	18757	7604.3	70111.9	7108	9.9	27.5	2.30015
129285	94232.5	89914	47678.4	88670.3	35239	-8.8	24.2	2.30135
149965	100790	97511	154888	121762	83365	1224.3	460.9	2.30376
133434	121269	72110	262143	111134	154586	20441.3	9149.8	2.30496
9177	70210.6	8566	5889.4	66523.2	5802	-12.1	-18.7	2.30617
58545	84890.7	45197	90658.7	86860.2	68402	3791.7	1752.3	2.30737
107780	92797.1	76117	51272.1	86160.4	38999	105.6	29.7	2.31098
130636	90688.4	94404	66275	94526.5	45949	74.8	-15.4	2.31218
44085.8	84388.3	34237	39722.1	82110.4	31704	1434.4	691.9	2.31218
8740.5	66068.9	8670	4902.7	67585.9	4754	-14.3	8.8	2.31218
5340.75	67052	5220	1566.4	70167.9	1463	9.9	51.7	2.31459
7861.5	67987.8	7578	194269	68068.1	187042	50.6	8.8	2.31699
108862	94637.8	75386	65477.5	89138.6	48140	40.7	0	2.3182
15138.8	66724.9	14869	5051.2	66193.9	5001	23.1	26.4	2.3206
126659	87160.6	95235	59005.1	87448.2	44220	-5.5	-27.5	2.3206
27050.2	92751.8	19113	47031.6	83602.7	36868	2168.1	1343.1	2.3218
41189.2	72243.5	37365	30401.8	80547.1	24736	1151.7	975.7	2.32301
133826	92672	94639	72743	89164.8	53466	11	74.8	2.32421
140119	93230.4	98496	106816	89428.2	78278	42.9	38.5	2.32662
17914.5	69203.9	16965	12075.8	67832.3	11667	23.1	11	2.32662
5292.75	65224.8	5318	3405.6	75427.3	2959	22	-15.4	2.32782
142474	107099	87183	99388.3	107622	60522	-9.9	3.3	2.32782
135219	92099.4	96219	69601.4	93084	49003	39.6	23.1	2.32902
26498.2	76266.5	22770	19331.4	88917.9	14248	1498.2	629.2	2.33744
92507.2	83188.9	72877	107511	81203.9	86767	12079.1	6135.8	2.33744
74146.5	105966	45857	140432	96938.3	94940	4705.8	2852.3	2.33744
6804.75	71835.7	6208	4451.7	72465.6	4026	-20.9	-17.6	2.34226
103257	85670.8	78989	45819.4	93522.5	32108	-8.8	22	2.34226
143050	105696	88697	202168	189311	69987	1567.5	671	2.34586
25976.2	86419.6	19699	19116.9	89278.5	14033	-15.4	42.9	2.34707
125340	92062.6	89225	85250	88709.8	62980	55	27.5	2.34707
35506.5	71653.7	32475	28524.1	80620.9	23187	2.2	5.5	2.34827
29979.8	81080.9	24232	12848	76379.4	11024	4107.4	2365	2.34827
100612	89153.3	73959	55035.2	80726.7	44679	2604.8	1085.7	2.35068
42657.8	71149.8	39292	42163	70534.6	39175	1602.7	931.7	2.35068
137889	96128.9	94006	64883.5	90781.5	46840	37.4	27.5	2.35188
140752	110513	83468	66551.1	107718	40490	39.6	-16.5	2.35789
171956	101842	110654	142878	103194	90738	67.1	35.2	2.3591
22058.2	68179.5	21203	7626.3	64382	7763	-15.4	18.7	2.3603
5802	64876.3	5861	5782.7	62796.2	6035	-17.6	23.1	2.3603
79260	81858	63456	85704.3	79707.1	70467	5874	2587.2	2.3603
130010	95904	88842	84252.3	107042	51583	61.6	13.2	2.36271
6862.5	64748.2	6946	4206.4	66894.1	4121	22	-39.6	2.36271
153183	98943.5	101462	66574.2	99405.5	43891	30.8	14.3	2.36391
10914.8	65063.6	10994	6026.9	68099.8	5800	-13.2	1.1	2.36391
139125	94199.8	96791	128127	132027	63600	119.9	28.6	2.36511
122874	88530.8	90959	64978.1	92937.7	45820	33	13.2	2.36752
29214	94612	20236	41230.2	99472.2	27164	2901.8	1778.7	2.36992
146171	89424.2	107124	95549.3	107953	58006	39.6	-26.4	2.36992
167996	105099	104756	149638	100705	97381	771.1	382.8	2.37233
235628	127516	121099	238809	141773	110392	273.9	116.6	2.37474
6034.5	66724.6	5927	5494.5	67280.9	5352	287.1	133.1	2.37714
118347	84736.2	91531	57000.9	79504.8	46986	78.1	6.6	2.38075
10945.5	71057.4	10095	10983.5	76187	9448	0	35.2	2.38436
78181.5	86730.7	59076	96004.7	81148.5	77534	7973.9	3389.1	2.38436
8406	65606.2	8397	3078.9	76114.2	2651	114.4	8.8	2.38797
61362	78204.3	51422	60924.6	75383.4	52966	4527.6	2272.6	2.38797
144338	99937.2	94653	96065.2	120596	52205	35.2	23.1	2.38917
8771.25	68858.7	8348	7334.8	68641.1	7003	116.6	61.6	2.39038
120506	88151.6	89590	74685.6	83139.6	58872	70.4	27.5	2.39278
104396	90988.7	75193	65484.1	83517.9	51385	42.9	11	2.39278
127294	98129.4	85014	66513.7	101319	43023	170.5	90.2	2.39519
130648	86712.6	98742	44386.1	87786.3	33136	4.4	25.3	2.39639
13905	72484.7	12572	6699	73403.4	5981	11	28.6	2.4
60666	80935.8	49123	51735.2	81350.3	41678	2637.8	1333.2	2.4012
108968	94452.2	75608	56514.7	84942.5	43603	-33	4.4	2.4012
8580	66980.2	8395	12937.1	68718.2	12338	590.7	284.9	2.40241
26902.5	93960.9	18764	45769.9	90088.2	33296	661.1	407	2.40361
74065.5	85866.7	56529	86864.8	90038.5	63226	888.8	900.9	2.40722
33632.2	93466.3	23582	64281.8	100228	42032	4849.9	2580.6	2.40962
175582	112280	102485	105751	145275	47706	5450.5	2615.8	2.41083
55342.5	87087.3	41647	63369.9	88292.4	47037	5577	2603.7	2.41203
139978	93232.7	98395	86715.2	94511.4	60130	534.6	204.6	2.41684
132000	93787.3	92238	49067.7	90397.2	35573	63.8	-48.4	2.41805
81065.2	87139	60968	123442	85456.3	94667	6107.2	2801.7	2.42045
18804	83735.8	14717	41552.5	83239.6	32715	2361.7	1052.7	2.42165
121178	87084	91194	38746.4	91023.6	27897	174.9	128.7	2.42406
118372	100791	76967	71762.9	92898	50626	1497.1	665.5	2.42526
34757.2	97339.9	23401	82175.5	110114	48908	4362.6	2425.5	2.42526
120105	91887.8	85661	46328.7	87683	34627	49.5	48.4	2.42767
9098.25	66163.2	9012	6069.8	66642.7	5969	-14.3	13.2	2.42887
140056	95164.8	96451	44132	93885.4	30806	-7.7	-24.2	2.42887
134416	94047.7	93666	83507.6	83132.1	65832	84.7	62.7	2.43248
142368	101384	92029	84474.5	99670.9	55544	19.8	12.1	2.43248
5677.5	67369.3	5523	3383.6	64033.4	3463	6.6	37.4	2.43248
52698	83878.6	41174	62120.3	81276	50090	4670.6	2264.9	2.43729
21387	78364	17886	36100.9	78152.4	30273	4011.7	1712.7	2.4385
56142	77885.7	47240	54807.5	76790.3	46775	5027	2424.4	2.4385
16998	76720.5	14520	7339.2	70962.2	6778	7.7	37.4	2.4397
7469.25	66881.4	7319	5401	65150	5433	14.3	20.9	2.44331
16623.8	64636.9	16855	5692.5	63478.6	5877	99	105.6	2.44451
16700.2	68468.4	15985	19486.5	66073.4	19328	29.7	18.7	2.44571
10179.8	65637.6	10164	6547.2	65448	6556	297	212.3	2.44571
143758	95438.5	98716	72073.1	89344.6	52867	46.2	-7.7	2.44692
95522.2	91390.3	68499	61858.5	81393.4	49807	82.5	82.5	2.44692
22623	85120	17418	9797.7	146699	4377	-8.8	-26.4	2.44692
8953.5	65878.1	8907	9274.1	64418.4	9435	162.8	107.8	2.44812
262143	169860	101141	195700	160325	79996	573.1	272.8	2.45293
123878	102192	79443	179453	100281	117277	279.4	101.2	2.45414
140986	94975.5	97285	75112.4	92428.7	53258	44	25.3	2.45534
121211	89798.9	88461	51236.9	93552	35893	-24.2	7.7	2.46015
18778.5	66490.2	18509	6232.6	67861.7	6019	15.4	1.1	2.46496
14194.5	70175.8	13256	8265.4	75611.6	7164	22	-35.2	2.46617
176187	100911	114424	256931	109809	153342	605	297	2.46617
126784	92414.5	89909	92301	88023.1	68721	-5.5	4.4	2.47338
67928.2	76561.5	58146	57776.4	80066.7	47291	1534.5	1303.5	2.47459
17373.8	65343.2	17425	23832.6	65944.4	23685	248.6	119.9	2.47459
41118	76322.2	35307	58630	74069.9	51875	4254.8	1855.7	2.47459
5942.25	67329.1	5784	19235.7	73318.1	17194	7.7	18.7	2.47699
114875	93326.5	80668	36479.3	87854.9	27212	-15.4	11	2.47699
74469.8	88268.4	55291	87322.4	85215.9	67156	4072.2	2227.5	2.4782
49926.8	73425.8	44562	45408	70372.9	42287	2132.9	1015.3	2.4794
7898.25	65546.4	7897	7231.4	65322.8	7255	-27.5	2.2	2.4806
11976	67654.4	11601	5944.4	68889.9	5655	8.8	-40.7	2.4806
29372.2	88870.7	21660	112146	86798.9	84674	9165.2	3887.4	2.48541
6669.75	64242.9	6804	13024	66464.8	12842	-14.3	6.6	2.48662
99756.8	103173	63366	178504	96724.3	120946	9942.9	4585.9	2.48782
97186.5	86526.5	73610	51746.2	86952.6	39001	-9.9	-9.9	2.48782
11409.8	66567.2	11233	4700.3	67463.6	4566	24.2	-16.5	2.48902
129968	96784.8	88005	109948	88470.5	81446	59.4	81.4	2.49143
12132	77508.6	10258	15452.8	80978.3	12506	3015.1	1569.7	2.49383
20535.8	68295.5	19706	8484.3	69651.4	7983	-3.3	27.5	2.49504
58423.5	81411	47031	70939	79091.2	58781	917.4	541.2	2.49624
46451.2	72672	41890	55443.3	73590.5	49375	7.7	79.2	2.49624
7405.5	67858.9	7152	3249.4	75461.6	2822	11	27.5	2.49624
136526	94540.7	94640	82889.4	98463.7	55170	308	150.7	2.49744
122842	92511.8	87022	74641.6	90116.7	54282	56.1	52.8	2.49744
140230	89956.6	102162	71050.1	89244.6	52175	-22	16.5	2.49865
131972	86316.2	100200	68454.1	83610.6	53656	9.9	92.4	2.50226
56963.2	94268.9	39601	46549.8	99458.4	30673	2842.4	1778.7	2.50346
7210.5	68012	6948	5806.9	76679.6	4963	22	-4.4	2.50466
8294.25	63464.3	8565	2772	60656.4	2995	15.4	-11	2.50586
231138	123133	123020	167841	120817	91044	480.7	237.6	2.50827
61470.8	82955.1	48563	105608	80552.9	85920	5988.4	2512.4	2.51429
128504	90527.2	93029	83593.4	86675	63206	58.3	-37.4	2.51429
9198.75	66650	9045	17476.8	82907	13815	73.7	12.1	2.51429
34087.5	105659	21143	67005.4	112096	39174	6374.5	3162.5	2.51549
127247	103248	80769	103671	99925.8	67992	72.6	-13.2	2.51789
29853.8	75971.6	25753	8973.8	73439.9	8008	-41.8	-33	2.51789
81892.5	124505	43106	154286	142549	70932	13633.4	6966.3	2.5191
117206	92753.9	82813	65941.7	91058.7	47459	36.3	22	2.5203
8927.25	80199.6	7295	7057.6	76691.6	6031	-67.1	11	2.5203
55775.2	78427.9	46607	64218	78468.7	53634	4027.1	1727	2.5215
9161.25	67687.9	8870	3968.8	65931.4	3945	12.1	-6.6	2.5215
120790	91137.1	86859	43076	89546	31526	26.4	11	2.52271
9359.25	74728	8208	38768.4	90016.9	28225	26.4	37.4	2.52391
6522.75	64710.1	6606	2396.9	63340	2480	0	-27.5	2.52752
143259	110310	85111	261757	117819	145601	1601.6	686.4	2.52872
8880.75	65482.5	8888	7312.8	72471.1	6613	-33	-4.4	2.52872
140104	100346	91502	142383	102819	90754	115.5	66	2.52992
35873.2	84464.7	27834	128196	88539	94890	1375	1018.6	2.53113
123286	87739	92088	66753.5	80743.4	54181	-7.7	19.8	2.53474
115078	94025.5	80210	70880.7	99193.6	46830	31.9	-4.4	2.53955
117776	89326.6	86408	56323.3	88224	41839	-24.2	-45.1	2.54436
72813.8	76614.3	62285	48169	72216.6	43713	-47.3	-17.6	2.54436
7664.25	66003.2	7610	2748.9	64455.1	2795	42.9	-7.7	2.54556
120426	93525.5	84386	72853	107148	44560	322.3	170.5	2.54556
116502	92790.4	82283	126098	104776	78873	48.4	-14.3	2.54677
6896.25	64833.3	6971	5971.9	62310.9	6281	294.8	132	2.54797
165086	101488	106605	94714.4	103681	59868	108.9	37.4	2.54917
123740	89268.8	90843	46290.2	83258.1	36437	-27.5	3.3	2.54917
174554	94081	121593	89500.4	109331	53649	166.1	67.1	2.54917
10296	66636.2	10126	12094.5	65349.6	12129	171.6	42.9	2.55038
23121.8	66721.3	22711	28630.8	66159.5	28361	250.8	141.9	2.55158
123521	93450.9	86624	90813.8	82975.4	71727	221.1	79.2	2.55278
40317	89581.8	29495	114846	91079.2	82637	2538.8	1518	2.55519
149815	92795.8	105805	129901	92519.8	92015	196.9	99	2.55759
146092	91178.8	105006	63344.6	90086.2	46082	81.4	-13.2	2.5612
14498.2	78376.4	12123	44616	80845.9	36167	3631.1	1584	2.5612
130762	100343	85404	152080	95846.1	103987	321.2	107.8	2.5612
104119	92582.7	73702	37503.4	89093.5	27587	67.1	-26.4	2.56481
148074	105229	92220	68658.7	100615	44721	-7.7	30.8	2.56722
99557.2	84400.5	77305	93652.9	101246	60621	982.3	400.4	2.56842
6171.75	65226.9	6201	2411.2	61702.6	2561	-4.4	-1.1	2.56962
113134	87031.9	85191	55004.4	83287.5	43281	26.4	-5.5	2.57083
12849.8	76382.9	11025	104831	103941	66097	3407.8	1437.7	2.57203
106486	94094.4	74167	87225.6	96108.2	59479	179.3	52.8	2.57564
54133.5	75298.6	47115	66512.6	76587.4	56915	5561.6	2374.9	2.57684
162602	106405	100148	177307	106277	109337	202.4	55	2.57805
104937	86942.5	79100	60749.7	96313	41337	56.1	26.4	2.58045
112834	90113.6	82060	82139.2	98034.5	54910	42.9	49.5	2.58165
5204.25	64327.8	5302	2597.1	74814.8	2275	-18.7	-1.1	2.58165
148424	95448.7	101909	92298.8	90895.2	66548	-39.6	23.1	2.58286
7356	66329.5	7268	3771.9	63124.4	3916	-8.8	-23.1	2.58406
74332.5	98262.4	49576	134116	98017.8	89672	62.7	81.4	2.58406
158756	107781	96531	75477.6	101531	48719	99	-14.3	2.58526
25044.8	100069	16402	39091.8	96643.4	26509	3438.6	2471.7	2.59008
38488.5	107670	23427	93176.6	91946.2	66413	1245.2	951.5	2.59008
50889.8	78072.7	42718	53949.5	74934.5	47183	4137.1	1952.5	2.59008
10611.8	65745.1	10578	2556.4	64165.6	2611	2.2	1.1	2.59128
8438.25	68374	8088	4062.3	68845.9	3867	117.7	-6.6	2.59128
47948.2	91021.5	34523	87862.5	93778	61402	1074.7	800.8	2.59368
136990	91900.5	97690	51091.7	91539.9	36578	-31.9	70.4	2.59368
123452	98069.2	82498	84144.5	95902.6	57501	38.5	30.8	2.59609
70940.2	76950.9	60417	60171.1	76771.6	51365	4510	2240.7	2.60211
26072.2	81473.9	20972	49695.8	79319.6	41060	3154.8	1395.9	2.60211
120596	89874.1	87938	107684	94087.4	75007	25.3	95.7	2.60211
27098.2	78869.8	22517	71119.4	78788.3	59157	2237.4	946	2.60692
48488.2	91645.8	34674	41946.3	94211.3	29179	5386.7	2999.7	2.60692
52944.8	73546.7	47178	69474.9	76080.4	59846	4270.2	2006.4	2.60692
22426.5	69798.3	21057	24469.5	80751	19859	56.1	-7.7	2.60812
133321	105351	82935	76730.5	102008	49296	14.3	9.9	2.61053
19274.2	89949.2	14043	40423.9	83426.9	31755	4625.5	1928.3	2.61053
42699.8	80526.3	34751	41201.6	119019	22687	4691.5	2396.9	2.61414
61390.5	73654.2	54624	42589.8	70361.4	39669	66	233.2	2.61654
145819	97248.1	98268	74460.1	122954	39688	-14.3	2.2	2.61654
123320	89176.3	90628	68042.7	101409	43973	140.8	83.6	2.62015
13916.2	75435.5	12090	10302.6	78255.8	8628	15.4	5.5	2.62135
5926.5	65863.8	5897	4636.5	65430.2	4644	-30.8	5.5	2.62256
123326	94417.8	85601	82657.3	98504	54993	-7.7	40.7	2.62256
31864.5	67492.1	30941	26948.9	66119.7	26711	669.9	310.2	2.62376
110320	84343	85721	53408.3	81884.8	42745	30.8	-22	2.62496
50419.5	80113.8	41245	51932.1	79532.2	42793	6572.5	3360.5	2.62857
10205.2	68176.5	9810	4758.6	72458.1	4304	-6.6	-16.5	2.63098
5070	64731.6	5133	4670.6	64713	4730	2.2	25.3	2.63218
6459.75	67336.8	6287	19589.9	66975	19169	-24.2	13.2	2.63338
45079.5	108015	27351	125419	131492	62509	1160.5	1327.7	2.63699
6188.25	66104.8	6135	7363.4	64428.3	7490	1402.5	636.9	2.6382
6085.5	66759.2	5974	4783.9	67249.6	4662	2.2	3.3	2.6418
118416	86525.9	89690	71805.8	86918.7	54141	42.9	46.2	2.6418
177223	112539	103204	144657	97544.1	97189	4061.2	1974.5	2.64421
144991	100699	94362	137840	112485	80308	214.5	101.2	2.64421
13392	76007.5	11547	62383.2	103171	39627	452.1	220	2.64662
14674.5	71571.6	13437	7928.8	74030.8	7019	35.2	-23.1	2.64782
17242.5	67306.2	16789	19110.3	69830.6	17935	31.9	7.7	2.64902
88564.5	104283	55658	148702	108960	89440	6501	2953.5	2.65023
16425.8	66346.9	16225	12394.8	65046.9	12488	1008.7	443.3	2.65143
117224	93172.1	82454	68836.9	87304.7	51673	51.7	23.1	2.65263
6638.25	64052.5	6792	10307	63923.5	10567	-27.5	-28.6	2.65383
123905	91630.1	88620	73452.5	104005	46284	13.2	52.8	2.65504
57465.8	76324.4	49343	22008.8	79719.7	18093	-28.6	13.2	2.65504
5145	65497.8	5148	14670.7	83460	11520	225.5	99	2.65744
80169.8	85214.8	61656	86824.1	82477.2	68990	905.3	882.2	2.65744
120272	89954.4	87624	44171.6	85683.9	33785	-16.5	-11	2.65865
141590	104414	88870	154629	96850.7	104633	4724.5	2380.4	2.65865
103586	92835.3	73125	113284	111872	66363	578.6	225.5	2.65985
118562	85376.3	91010	59714.6	92991.5	42084	36.3	35.2	2.66105
132033	95180.1	90911	75234.5	88416.9	55765	51.7	20.9	2.66105
48991.5	114656	28003	123914	135079	60119	9988	4840	2.66105
141739	93629.6	99210	67707.2	93920.2	47245	0	58.3	2.66346
9411.75	67175.8	9182	3456.2	65426.2	3462	11	-3.3	2.66346
26863.5	93302.6	18869	65817.4	90462	47682	2883.1	1718.2	2.66346
71290.5	82975.4	56307	61518.6	81836.7	49265	2908.4	1331	2.66466
63039.8	94489.7	43723	112985	95421.5	77599	2613.6	1522.4	2.66586
9408.75	74031.9	8329	26933.5	93165.5	18946	-12.1	-1.1	2.66586
16364.2	64180	16710	6034.6	63767.1	6202	72.6	201.3	2.66947
118310	90438.1	85733	63189.5	96139	43075	1.1	-16.5	2.66947
152724	99798.8	100291	122100	102515	78056	86.9	35.2	2.67308
149648	101860	96282	102746	127045	53001	1040.6	469.7	2.67549
8952.75	63361.5	9260	6062.1	68075	5836	19.8	8.8	2.67669
155950	97374.9	104959	179246	95976.7	122395	823.9	421.3	2.67669
114502	85674.2	87588	38643	79920.1	31688	-75.9	-6.6	2.67669
17291.2	75612.1	14987	21704.1	73665.1	19309	854.7	407	2.6791
128119	103700	80968	127058	88871	93696	361.9	103.4	2.6803
123526	99462.3	81392	111291	101352	71963	18.7	26.4	2.6815
15625.5	73602.6	13913	8940.8	75625.2	7748	5.5	53.9	2.6815
136070	88753.4	100475	76430.2	93479.8	53583	8.8	66	2.68271
[truncated: 18,001 more rows]
