# Supplementary material for: N-chlorination mediates protective and immunomodulatory effects of oxidized human plasma proteins
Source: eLife. 2019 Jul 12;8:e47395. doi: 10.7554/eLife.47395 (PMC6650281; doi:10.7554/eLife.47395)
Supplement: Figure 8—source data 1. [file elife-47395-fig8-data1.zip › Figure 8 Source Data 1/scale values/Ag85B + HSAHOCl 2.csv]

FSC-A	FSC-H	FSC-W	SSC-A	SSC-H	SSC-W	FITC-A	PE-A	Time
74023.5	90012.1	53895	71896	93895.6	50181	9677.8	4838.9	0.00116279
130284	115076	74197	63694.4	96428.1	43289	5.5	33	0.00465116
159709	119361	87689	57990.9	102716	37000	-26.4	9.9	0.00697674
5400.75	66170	5349	7932.1	78124.2	6654	12.1	26.4	0.00930233
17630.2	68570.7	16850	6141.3	66338.6	6067	1292.5	644.6	0.0104651
176866	115092	100712	58232.9	106961	35680	24.2	37.4	0.0127907
17001.8	100318	11107	53105.8	105843	32882	5139.2	2204.4	0.0174419
20916	135557	10112	231824	188142	80752	106.7	49.5	0.0174419
83738.2	94178.4	58271	129250	86912.9	97460	6485.6	3817	0.0197674
114924	96222.9	78273	231671	94918	159957	7538.3	3521.1	0.0197674
32299.5	74655.4	28354	5522	82566.7	4383	-16.5	-12.1	0.022093
71804.2	82166.6	57271	149054	85298.2	114521	2433.2	1318.9	0.0232558
143592	90884.4	103543	69579.4	97360.1	46836	19.8	5.5	0.0244186
147472	98412.1	98207	58588.2	92534.7	41494	58.3	35.2	0.0244186
151812	106446	93467	55805.2	93766	39004	-27.5	-70.4	0.0255814
136126	91380.7	97626	55664.4	88076.1	41419	13.2	0	0.0302326
71720.2	98233.1	47848	122132	90549.6	88394	3845.6	2711.5	0.0325581
68949.8	77639.4	58201	59640.9	79526.1	49149	4518.8	2241.8	0.0337209
78039.8	93682.6	54593	74378.7	95041.4	51288	9285.1	4854.3	0.0418605
146603	103646	92698	57018.5	87878.4	42522	2.2	-7.7	0.0476744
131621	92902.8	92849	75220.2	85966	57344	19.8	4.4	0.0523256
76590	80396.6	62433	71881.7	80867.2	58254	855.8	1018.6	0.0534884
120711	99842.4	79234	65734.9	88580	48634	-2.2	-13.2	0.0534884
10647.8	69823	9994	69021.7	72791.5	62142	146.3	70.4	0.0616279
70109.2	78014.8	58895	77698.5	77481	65720	3664.1	2040.5	0.0627907
60865.5	110624	36058	107251	118658	59236	10639.2	5316.3	0.0674419
8430.75	71830.2	7692	21369.7	73140	19148	238.7	111.1	0.0674419
85946.2	94300.6	59730	112867	86700.2	85315	8875.9	5017.1	0.0709302
6654	73786.2	5910	57492.6	79744.2	47249	24.2	-19.8	0.072093
70457.2	81160.9	56893	75816.4	79957.2	62142	9779	5124.9	0.0767442
6206.25	74302.7	5474	64065.1	78406.1	53549	136.4	57.2	0.0825581
30729	66655.3	30213	19229.1	67480.5	18675	1243	650.1	0.0837209
8904.75	75184.5	7762	13077.9	73197.8	11709	223.3	167.2	0.0848837
11540.2	66202.9	11424	3788.4	82511.3	3009	20.9	-34.1	0.0883721
262143	132594	129567	262143	137418	125019	2652.1	1392.6	0.0906977
69191.2	92643.3	48946	116926	104198	73541	13754.4	6697.9	0.0906977
6908.25	82421.1	5493	113331	88059	84344	44	46.2	0.0918605
165062	100015	108159	77632.5	99724.1	51018	48.4	-9.9	0.0941861
48261	73195.1	43211	39736.4	72624.4	35858	892.1	639.1	0.0941861
140926	113545	81340	62652.7	117004	35093	-33	30.8	0.0953488
8247	88981.8	6074	54373	98490.6	36180	2728	1113.2	0.0953488
122576	92594.3	86756	77647.9	108319	46979	50.6	-7.7	0.0953488
30037.5	107676	18282	262143	99511.7	172641	225.5	123.2	0.105814
99734.2	83455.9	78319	34278.2	84555	26568	30.8	12.1	0.10814
58894.5	161501	23899	262143	108631	158148	526.9	203.5	0.10814
26934	130356	13541	226261	150295	98661	169.4	97.9	0.110465
126423	94152.8	87998	64445.7	87544.8	48244	196.9	140.8	0.110465
126272	94980.1	87127	50661.6	88707.9	37428	8.8	39.6	0.111628
19815	107349	12097	262143	68368.9	251281	22	36.3	0.112791
76764.8	89518.6	56199	148122	117583	82557	8754.9	4554	0.112791
118280	90054.4	86077	49682.6	84234.5	38654	-5.5	19.8	0.115116
128413	86018.9	97835	54204.7	85696.1	41453	-45.1	-2.2	0.115116
130442	92562.1	92356	85125.7	88102	63322	49.5	39.6	0.122093
6419.25	83140.7	5060	66085.8	83781.5	51694	71.5	42.9	0.122093
106805	84258.3	83073	34730.3	82643.5	27541	-17.6	31.9	0.125581
152579	114583	87268	112030	94217.1	77926	13.2	0	0.125581
168185	119482	92250	50692.4	108327	30668	19.8	-25.3	0.134884
147459	120906	79929	61447.1	123995	32477	107.8	71.5	0.139535
148520	95061.3	102391	72447.1	95717.9	49603	23.1	4.4	0.139535
150793	92970.1	106296	67617	87406.8	50698	14.3	-18.7	0.143023
76607.2	100814	49800	99464.2	100519	64848	3507.9	2575.1	0.144186
96640.5	96135.9	65880	98544.6	123296	52380	10202.5	5438.4	0.146512
55588.5	96348.9	37811	87904.3	95911	60065	8391.9	4538.6	0.147674
100108	84283.5	77841	37710.2	81844.5	30196	-22	7.7	0.147674
111480	88682.8	82383	54201.4	84890.1	41844	7.7	9.9	0.15
63478.5	114261	36409	81446.2	106398	50167	11309.1	5552.8	0.153488
168853	124320	89012	61268.9	99129	40506	37.4	8.8	0.154651
143400	103382	90904	262143	68368.6	251282	773.3	404.8	0.155814
98605.5	81283.6	79502	26495.7	80445.8	21585	-24.2	12.1	0.163953
6399	64428.5	6509	1895.3	62891.3	1975	-5.5	40.7	0.165116
80448	87519.1	60241	85561.3	82011.1	68373	6892.6	3956.7	0.166279
80364	81293.1	64787	29770.4	77572.8	25151	11	44	0.166279
23399.2	121715	12599	262143	130071	132080	325.6	157.3	0.168605
114440	91569	81905	64565.6	100220	42221	18.7	6.6	0.168605
148528	98279.2	99044	64540.3	90945.9	46508	48.4	-14.3	0.168605
5504.25	66042.9	5462	38962	68434.1	37312	69.3	37.4	0.168605
61925.2	99102.2	40951	56988.8	96736.9	38608	6690.2	4018.3	0.169767
6335.25	71918.8	5773	11185.9	77846.4	9417	4126.1	1743.5	0.169767
111157	90182.6	80778	36914.9	80687.6	29983	36.3	30.8	0.172093
73553.2	77524.3	62179	59239.4	77655.6	49994	4375.8	2224.2	0.172093
152115	93466.2	106659	88809.6	95598.5	60882	-20.9	-26.4	0.173256
77013	109945	45906	143188	127422	73645	12159.4	6065.4	0.175581
8321.25	65076.5	8380	7053.2	63818.7	7243	239.8	111.1	0.175581
5361.75	65557.4	5360	30254.4	67050.6	29571	68.2	82.5	0.181395
76036.5	130033	38322	262143	68368.1	251284	687.5	284.9	0.184884
227699	129020	115660	262143	68368.1	251284	8657	4673.9	0.184884
147931	100778	96199	65829.5	82278.7	52434	13.2	12.1	0.187209
66070.5	90357	47921	78589.5	109173	47177	5401	3291.2	0.188372
125630	100286	82098	75159.7	97621.1	50457	2.2	55	0.188372
88239	94427.4	61241	105042	88898.8	77437	10477.5	5656.2	0.190698
88578	86933.2	66776	57037.2	83480.1	44777	10265.2	5456	0.193023
94643.2	161226	38471	262143	68368.4	251283	1157.2	559.9	0.193023
158941	104127	100035	39134.7	103835	24700	-41.8	0	0.196512
7200.75	75336.6	6264	64782.3	81862.9	51862	85.8	41.8	0.2
6795.75	70816.7	6289	51080.7	79608.7	42051	22	14.3	0.209302
7780.5	64659.2	7886	2119.7	63143.9	2200	15.4	4.4	0.216279
135452	90703.8	97868	49495.6	83560.7	38819	-69.3	-3.3	0.218605
159456	107560	97156	48499	90112	35272	-14.3	6.6	0.222093
217951	121710	117358	167389	133256	82323	4198.7	2180.2	0.222093
93918.8	93877.2	65565	94969.6	84016.3	74080	18.7	5.5	0.223256
5557.5	64508.7	5646	1904.1	62175.9	2007	48.4	49.5	0.223256
262143	162072	106001	262143	68368.4	251283	14151.5	6998.2	0.225581
5464.5	70275	5096	64523.8	72943.9	57971	59.4	28.6	0.22907
10644	79603.5	8763	95817.7	85343.8	73579	75.9	8.8	0.231395
137785	100449	89895	53033.2	86954.8	39970	-59.4	20.9	0.232558
147678	115528	83774	49778.3	102262	31901	20.9	11	0.233721
152536	101758	98239	59269.1	94839.8	40956	8.8	15.4	0.234884
147792	108982	88874	51454.7	100571	33530	62.7	7.7	0.234884
43607.2	77047.5	37092	50677	74290.8	44705	5010.5	2201.1	0.238372
13205.2	66275	13058	12426.7	66688.2	12212	1390.4	668.8	0.238372
138362	93155.5	97339	59963.2	96694.2	40641	35.2	-4.4	0.239535
8985	83099.2	7086	91677.3	89415.2	67194	99	61.6	0.24186
129092	86846.4	97415	41817.6	82316.4	33293	22	17.6	0.246512
150436	97812.9	100794	81156.9	87229	60974	45.1	58.3	0.247674
87029.2	98125.6	58125	117196	93839.4	81848	48.4	205.7	0.248837
79140.8	101261	51220	81976.4	90719.4	59220	6627.5	3991.9	0.253488
145880	92687.2	103147	61074.2	84403	47422	-23.1	-4.4	0.259302
76845.8	81673.7	61662	77686.4	85139.5	59799	8306.1	4154.7	0.261628
191860	104602	120206	140933	120293	76781	46.2	59.4	0.262791
120622	87458	90387	62384.3	86366.5	47338	33	-30.8	0.263954
130973	124434	68980	229616	128554	117057	22217.8	11313.5	0.274419
11340.8	64899.4	11452	3671.8	62035.3	3879	117.7	132	0.283721
181862	106622	111782	97764.7	85881.6	74604	-4.4	1.1	0.283721
59267.2	78180	49682	43766.8	73978.7	38772	4023.8	2031.7	0.283721
6819	69188.7	6459	10832.8	72487.1	9794	1417.9	594	0.286047
6563.25	81156.4	5300	80804.9	92725.2	57111	78.1	-6.6	0.287209
123049	97756.4	82492	54600.7	86786.9	41231	-2.2	39.6	0.288372
118994	85225.7	91503	34571.9	80773.8	28050	-25.3	44	0.288372
9951	110797	5886	130580	124808	68567	97.9	55	0.288372
21374.2	71754.1	19522	22360.8	70477.4	20793	1678.6	740.3	0.290698
133124	93774.8	93036	53421.5	88447.9	39583	-4.4	34.1	0.293023
151168	92293.6	107342	59024.9	91671.4	42197	-24.2	-50.6	0.309302
83724.8	103563	52982	59548.5	96591.1	40403	39.6	111.1	0.310465
80183.2	103248	50896	162860	108337	98519	13262.7	7231.4	0.310465
155969	121004	84473	85247.8	87736.6	63677	56.1	-17.6	0.312791
16995	90323.9	12331	7620.8	88994.4	5612	-9.9	-31.9	0.315116
114705	99260.7	75733	194149	102879	123677	11269.5	5489	0.315116
143869	112559	83766	48041.4	94171.7	33433	22	-33	0.318605
18898.5	67649.8	18308	34029.6	67394.9	33091	435.6	253	0.32093
108674	84187.7	84597	57932.6	79117.1	47988	-20.9	-2.2	0.324419
70908	97573.3	47626	96391.9	100647	62765	7924.4	3670.7	0.330233
122096	92009.5	86966	52674.6	82451.6	41868	39.6	-29.7	0.331395
73524	85549.1	56324	93690.3	81100.1	75710	4501.2	2332	0.332558
172237	108793	103754	64614	94671.1	44729	44	56.1	0.337209
176384	103581	111598	136248	100085	89216	1929.4	1101.1	0.339535
56603.2	100348	36967	123787	99747.1	81331	8053.1	4364.8	0.34186
137798	101017	89398	125774	115642	71278	33	9.9	0.34186
64596	133718	31659	262143	68368.6	251282	1028.5	455.4	0.344186
51751.5	97605.2	34748	74297.3	91515	53206	33	124.3	0.345349
130090	108170	78816	56795.2	104581	35591	53.9	30.8	0.347674
52101.8	82044.8	41618	62836.4	81025.6	50824	3445.2	1709.4	0.348837
83356.5	95906.8	56960	100947	92988.4	71145	8630.6	4703.6	0.360465
127409	98043.7	85165	43099.1	97965.5	28832	13.2	9.9	0.362791
131806	101831	84827	55561	97657.2	37286	4.4	-6.6	0.367442
5655	66014.6	5614	1824.9	63211.8	1892	-39.6	16.5	0.368605
191525	110872	113210	101908	92327.1	72337	-1.1	-22	0.37093
182254	106265	112400	94766.1	96072.3	64645	-18.7	4.4	0.373256
21015	100148	13752	223245	117336	124690	245.3	44	0.375581
117988	96742.6	79928	41974.9	87682.6	31373	41.8	7.7	0.375581
122842	90122.5	89329	68307.8	87481.8	51172	0	-35.2	0.377907
6197.25	72551.4	5598	72458.1	80452.2	59024	140.8	49.5	0.382558
69225.8	105935	42826	102627	104006	64667	108.9	169.4	0.386047
23086.5	67214.4	22510	25815.9	66166.2	25570	612.7	409.2	0.387209
126933	94614.3	87922	62951.9	84332.2	48921	42.9	0	0.389535
145990	118128	80994	43478.6	103770	27459	-19.8	19.8	0.39186
133994	89692.6	97906	54579.8	85825.3	41677	4.4	27.5	0.395349
100253	85998.5	76399	53354.4	76625.1	45633	-63.8	-44	0.397674
132661	98155.8	88574	58312.1	84243.6	45363	64.9	-11	0.401163
55227.8	77298.1	46824	34519.1	74948.4	30184	191.4	101.2	0.401163
12513	127179	6448	153628	154955	64975	201.3	28.6	0.402326
54012.8	127353	27795	262143	70622.6	243262	731.5	301.4	0.402326
79789.5	93284.9	56055	73243.5	93201.9	51502	7287.5	4216.3	0.402326
10358.2	65613.6	10346	2865.5	70413.7	2667	9.9	25.3	0.403488
108390	86352.6	82261	49049	90195.4	35639	24.2	63.8	0.409302
58004.2	82677.9	45978	63596.5	83235.7	50073	4054.6	1969	0.413953
114398	102617	73060	58666.3	90091.7	42676	-34.1	74.8	0.416279
62671.5	89638.6	45820	58038.2	85739.9	44362	7775.9	4241.6	0.417442
86310.8	98491.4	57431	97501.8	111625	57244	8475.5	4720.1	0.423256
26826	97367.6	18056	262143	102697	167286	325.6	117.7	0.423256
191052	128362	97543	63625.1	101269	41175	-15.4	-36.3	0.424419
135536	98882.9	89828	68449.7	82773.7	54195	-41.8	9.9	0.426744
69630.8	99174.6	46013	149678	111958	87616	8683.4	4739.9	0.426744
80610	78792.2	67048	61997.1	77456.2	52456	5027	3154.8	0.42907
117170	91903.1	83554	53865.9	87291.5	40441	5.5	9.9	0.430233
123370	90126.1	89710	53678.9	78330.5	44911	29.7	-11	0.434884
32111.2	74118.4	28393	22913	71899.8	20885	3560.7	1698.4	0.434884
153124	101099	99261	75309.3	86739.4	56900	6.6	7.7	0.436047
5860.5	64866.4	5921	3283.5	66766.2	3223	-19.8	8.8	0.437209
85542.8	105051	53366	124307	110001	74059	10223.4	5445	0.44186
202165	112300	117979	262143	147038	116839	3344	2069.1	0.448837
147425	102920	93875	69762	92953.6	49185	59.4	3.3	0.455814
75140.2	83133.1	59235	96299.5	83719.1	75384	7698.9	3744.4	0.45814
155180	100679	101013	50619.8	107789	30777	7.7	13.2	0.461628
21921	69127.8	20782	17570.3	67842.3	16973	237.6	166.1	0.462791
9854.25	89571.2	7210	88195.8	108183	53428	6.6	23.1	0.462791
10999.5	77562.2	9294	146168	81575.7	117428	44	47.3	0.465116
144936	99956.1	95027	58768.6	86641.1	44453	26.4	14.3	0.472093
20132.2	82077	16075	26632.1	83362.5	20937	1117.6	642.4	0.475581
160250	116162	90409	94569.2	98221.6	63099	-1.1	27.5	0.47907
7940.25	66272.6	7852	3088.8	68295.4	2964	44	34.1	0.481395
197189	121577	106295	184992	134105	90404	4750.9	2246.2	0.482558
71835.8	87062.7	54074	64230.1	87425.9	48148	546.7	903.1	0.487209
180806	99873.7	118643	93989.5	96932.9	63546	55	-4.4	0.488372
99700.5	85815.2	76140	31093.7	79065.6	25773	8.8	33	0.49186
166647	105142	103873	69251.6	96672.3	46947	7.7	23.1	0.496512
9998.25	83449.5	7852	119265	97932.3	79812	78.1	37.4	0.498837
64345.5	72405.1	58241	119794	73726.6	106486	3549.7	1777.6	0.502326
52506	87862.2	39164	27574.8	75094.2	24065	-18.7	37.4	0.504651
144530	89962.2	105288	65884.5	86532.7	49898	-8.8	4.4	0.506977
5991	74971.6	5237	61750.7	87802.3	46091	24.2	33	0.510465
11581.5	69019.3	10997	15094.2	69394.1	14255	718.3	413.6	0.511628
146921	102866	93604	64883.5	90597.8	46935	23.1	19.8	0.512791
39738.8	69759.2	37333	7364.5	66894	7215	-27.5	49.5	0.517442
12198	69622.7	11482	3080	70062.8	2881	68.2	13.2	0.517442
64720.5	90706.4	46761	75694.3	92407.3	53683	2415.6	2095.5	0.517442
137119	101003	88970	95156.6	86919.1	71747	22	33	0.518605
71366.2	98640.9	47415	80567.3	93439.1	56508	6040.1	3687.2	0.519767
116727	86033.3	88917	37428.6	79967.4	30674	-46.2	-31.9	0.519767
115404	104722	72221	233124	146573	104235	10084.8	5508.8	0.519767
9083.25	77118.8	7719	83331.6	91120.6	59934	48.4	44	0.522093
119777	87499.1	89712	52791.2	81799.8	42295	-18.7	-8.8	0.524419
162891	117125	91144	70655.2	95065.7	48708	227.7	121	0.525581
166706	129887	84113	67848	105115	42301	72.6	28.6	0.527907
201395	200776	65738	262143	68368.1	251284	10033.1	5245.9	0.531395
112781	85880.6	86064	50837.6	79545.7	41884	-6.6	20.9	0.543023
103666	84849.4	80070	40338.1	81746.4	32339	5.5	61.6	0.546512
194842	109332	116793	75252.1	104928	47001	15.4	-24.2	0.546512
140914	99785.8	92548	67490.5	89629.9	49348	4.4	19.8	0.548837
143988	93807.7	100593	54626	83560.2	42843	-16.5	-30.8	0.55
60330	86370.6	45777	84430.5	92186.8	60022	13849	6646.2	0.552326
130154	98707.8	86414	68390.3	90778.9	49373	-30.8	-22	0.553488
147122	114835	83962	68449.7	122003	36769	-22	-14.3	0.55814
38085.8	139060	17949	262143	125219	137198	266.2	136.4	0.55814
25281	114247	14502	242443	126027	126074	151.8	77	0.562791
136952	95501.7	93980	53221.3	83327.2	41858	20.9	-12.1	0.563953
163288	117295	91234	76782.2	118632	42417	29.7	-50.6	0.568605
140553	101770	90511	71605.6	104330	44980	63.8	44	0.569767
262143	123480	139130	262143	69014.9	248929	7933.2	3859.9	0.57093
105603	82978.2	83405	45046.1	80068.9	36870	-20.9	-1.1	0.572093
46494	111254	27388	262143	68625.9	250340	393.8	178.2	0.572093
86658.8	89938.7	63146	141362	89038.8	104048	3951.2	2118.6	0.574419
117628	87406.5	88196	37226.2	87177.3	27985	38.5	-9.9	0.583721
116532	92349.7	82697	85193.9	90885.3	61432	91.3	2.2	0.584884
115349	88589.6	85332	49681.5	85529.2	38068	-17.6	-31.9	0.587209
18249	68446.5	17473	29331.5	68920.8	27891	467.5	243.1	0.587209
121390	98997.6	80360	59045.8	109550	35323	27.5	79.2	0.598837
69882	90119.6	50819	94922.3	85563.8	72704	1426.7	693	0.604651
162070	98128.7	108240	74749.4	95804.6	51133	-8.8	-25.3	0.606977
10343.2	85221.9	7954	125655	104821	78562	62.7	45.1	0.611628
91317	86573.3	69127	87499.5	82939.7	69139	12588.4	6290.9	0.613953
167600	96459.6	113870	67826	85361.8	52073	1.1	14.3	0.613953
39816	108947	23951	125464	113389	72515	12510.3	5962	0.613953
107393	93265.9	75463	154751	143393	70727	127.6	86.9	0.615116
6690	78250.2	5603	79978.8	89842.3	58341	53.9	13.2	0.615116
43902.8	74958.6	38384	47080	73100.7	42208	924	510.4	0.617442
26044.5	68386.2	24959	25245	68287	24228	2102.1	908.6	0.619767
152291	98867.4	100949	84202.8	105971	52074	23.1	-6.6	0.619767
166318	111622	97650	40971.7	111075	24174	-13.2	-8.8	0.626744
187034	111826	109612	91325.3	98453.6	60791	14.3	-29.7	0.62907
69589.5	80147.2	56903	66518.1	75501.9	57738	2915	1742.4	0.631395
109630	92527.3	77650	250721	93175.1	176348	11959.2	5127.1	0.636047
143125	97687.2	96019	54305.9	97330.6	36566	-23.1	-8.8	0.637209
213417	119848	116702	144323	116524	81171	5507.7	2660.9	0.640698
45815.2	85350.6	35179	50037.9	77885.3	42104	4181.1	1920.6	0.640698
189327	105412	117707	95822.1	95294.3	65899	-81.4	19.8	0.64186
75607.5	97915.5	50605	99755.7	109414	59751	9495.2	5014.9	0.644186
11182.5	89536.5	8185	121779	103313	77250	88	25.3	0.644186
76043.2	84744.5	58807	74870.4	87123.5	56319	5173.3	3339.6	0.646512
17889	75583.4	15511	9333.5	76127	8035	-4.4	1.1	0.647674
57255	153229	24488	262143	76095	225768	627	293.7	0.648837
115580	86275.2	87796	51616.4	86303	39196	-19.8	3.3	0.651163
120148	90166.9	87327	72116	88237.8	53562	-77	-1.1	0.655814
109873	90605.8	79472	49066.6	92859.4	34629	99	47.3	0.659302
55674	99496.9	36671	120670	120022	65890	14958.9	7108.2	0.662791
171137	107916	103929	55954.8	111356	32931	-1.1	-42.9	0.665116
167675	126743	86701	76456.6	108156	46328	-35.2	-16.5	0.666279
59102.2	99392.5	38970	64972.6	100411	42406	8585.5	4541.9	0.674419
47397.8	99419.4	31244	262143	68367.5	251286	490.6	214.5	0.674419
14169	87626.6	10597	126931	98181.9	84726	37.4	-12.1	0.675581
130550	96149.7	88983	39605.5	96695.1	26843	16.5	24.2	0.677907
23329.5	71545.3	21370	5027	68138.5	4835	26.4	6.6	0.684884
73289.2	84018.5	57167	111949	104064	70502	8937.5	4699.2	0.688372
94948.5	104552	59516	114425	100161	74869	6708.9	4183.3	0.688372
49187.2	113075	28508	262143	68367.8	251285	608.3	233.2	0.689535
124931	91561.2	89421	49641.9	85907.9	37870	8.8	11	0.694186
127205	92551.9	90074	52199.4	85851.9	39847	-17.6	45.1	0.695349
7211.25	77158.6	6125	69284.6	82017.2	55362	72.6	-15.4	0.696512
64733.2	76156.2	55706	80777.4	76226.1	69449	2273.7	1061.5	0.7
156072	96690.8	105784	63076.2	91170.5	45341	2.2	4.4	0.70814
11743.5	147890	5204	161494	151193	70001	147.4	102.3	0.710465
125480	95360.6	86235	59060.1	87759.9	44104	-20.9	13.2	0.715116
80030.2	84010.6	62431	57071.3	83720.8	44675	6616.5	4074.4	0.715116
49245	76704	42075	49985.1	75372.1	43462	1420.1	833.8	0.719767
176487	106808	108290	93952.1	87848.9	70089	1.1	6.6	0.725581
85728	103773	54140	166728	140636	77695	147.4	177.1	0.726744
75942	75516.8	65905	89129.7	72437.4	80638	342.1	767.8	0.731395
72240	86037.9	55026	57998.6	84024.1	45237	6311.8	3787.3	0.731395
115258	88432.9	85416	60691.4	84580.3	47026	-9.9	31.9	0.736046
104102	92674.2	73617	65011.1	82411	51699	-2.2	9.9	0.739535
156032	152089	67235	180198	141337	83555	14819.2	7805.6	0.739535
58333.5	83105.7	46001	47507.9	78647	39588	5005	2552	0.740698
6111.75	70480.3	5683	77729.3	74960.2	67957	79.2	55	0.74186
39159.8	75557.1	33966	6733.1	73129	6034	-24.2	26.4	0.743023
16134	81341.5	12999	142896	95444.2	98118	49.5	12.1	0.744186
10615.5	65422	10634	3128.4	64513.2	3178	9.9	5.5	0.745349
136744	98559.7	90926	77410.3	92439.3	54881	70.4	-28.6	0.747674
15744.8	104937	9833	171976	124356	90632	133.1	63.8	0.748837
141422	123698	74926	246635	124789	129527	6660.5	5544	0.75
83344.5	94339.4	57898	106939	93749.5	74756	4774	2367.2	0.752326
262143	115007	149380	262143	87101.9	197238	38863	19351.2	0.754651
52836	107163	32312	262143	68367.5	251286	469.7	200.2	0.758139
160214	99459.6	105568	55018.7	86846.8	41518	-29.7	58.3	0.761628
114622	93162.8	80632	38579.2	87415.8	28923	5.5	-30.8	0.766279
60872.2	94085.6	42401	92748.7	94403.8	64387	2978.8	2347.4	0.766279
63573	157797	26403	262143	94868.3	181091	762.3	327.8	0.767442
7605	75767.9	6578	6880.5	87591.4	5148	18.7	6.6	0.767442
122750	91049.7	88353	45349.7	86341.2	34422	50.6	6.6	0.768605
16702.5	106688	10260	242019	129026	122928	189.2	102.3	0.775581
63751.5	101635	41108	122043	97618.8	81933	11312.4	5726.6	0.783721
47959.5	130148	24150	262143	109048	157544	383.9	176	0.783721
131180	95448.3	90070	52410.6	84465.3	40665	-6.6	-66	0.784884
197032	129191	99951	141616	123184	75342	2733.5	1397	0.786047
135275	87414.5	101418	88971.3	90978.7	64090	-57.2	-33	0.79186
133973	95154.2	92272	54452.2	80068.6	44569	16.5	35.2	0.794186
134086	90190.1	97433	62561.4	82843.8	49491	-18.7	12.1	0.802326
5771.25	64920.1	5826	44931.7	64282.3	45808	6.6	-37.4	0.810465
92273.2	122043	49550	99754.6	134475	48615	11299.2	5943.3	0.813953
6297	65504.8	6300	1978.9	72250.2	1795	3.3	38.5	0.819767
160604	105337	99921	106885	96784.8	72375	256.3	198	0.832558
148186	99146.5	97951	71558.3	90091.9	52054	50.6	78.1	0.834884
153715	104719	96199	262143	68370	251277	1322.2	636.9	0.848837
102643	89819.9	74892	149546	87631	111840	6476.8	3472.7	0.85
151262	100683	98458	52748.3	100058	34549	8.8	-15.4	0.852326
147796	95716.1	101195	83985	94703	58119	46.2	59.4	0.861628
119953	88614.1	88713	50411.9	91398.9	36147	14.3	11	0.866279
10294.5	68250.9	9885	4375.8	66800	4293	-14.3	13.2	0.868605
122956	90858.7	88688	51949.7	81962.9	41538	-17.6	52.8	0.87093
139018	98102.4	92869	49034.7	89696	35827	2.2	46.2	0.872093
121852	90822.7	87926	47257.1	86203.7	35927	24.2	-4.4	0.875581
96226.5	100936	62478	57074.6	98430.1	38001	3449.6	2313.3	0.876744
7397.25	72388.6	6697	86215.8	80695.8	70019	51.7	41.8	0.87907
24834.8	99759.1	16315	262143	80096.1	214490	584.1	266.2	0.882558
96780	86567.9	73267	107687	83394.7	84626	11	64.9	0.884884
130840	96315.4	89028	43756.9	93202.4	30768	-2.2	7.7	0.888372
34787.2	94917.2	24019	262143	87958.6	195317	185.9	123.2	0.889535
9646.5	71539.3	8837	13931.5	73316.9	12453	325.6	202.4	0.889535
142501	90722.9	102939	46981	86170.2	35731	-13.2	31.9	0.890698
167009	105669	103579	124436	112560	72451	930.6	467.5	0.890698
89405.2	89509.1	65460	105862	83434.7	83152	4235	1983.3	0.890698
147127	94409.1	102131	50746.3	85533.4	38882	-3.3	-18.7	0.89186
61821	86979.4	46580	79878.7	84419.4	62011	2888.6	2083.4	0.895349
72068.2	88543.1	53342	76785.5	86236	58354	8023.4	4558.4	0.896512
118561	99391.1	78176	65110.1	87091.6	48995	47.3	-26.4	0.897674
81490.5	90002.4	59338	73818.8	87800.2	55100	7042.2	4075.5	0.897674
60927.8	81414.2	49045	72400.9	81875.8	57952	2305.6	1208.9	0.897674
20343	70648	18871	8429.3	67781.9	8150	155.1	699.6	0.902326
65681.2	100408	42870	71223.9	93138.5	50116	6106.1	3721.3	0.903488
194033	138195	92016	90948	93812.4	63535	80.3	-5.5	0.912791
83064.8	80686.1	67468	107358	86584.9	81259	2436.5	1465.2	0.912791
35553	128085	18191	262143	92631.5	185464	429	203.5	0.926744
122170	91001.8	87982	76150.8	85758.3	58194	35.2	40.7	0.926744
262143	124897	137552	262143	180872	94983	1694	1219.9	0.930233
65620.5	93153.1	46166	84152.2	92270.4	59770	8484.3	4679.4	0.931395
135157	96137.6	92135	61552.7	87558.7	46071	-62.7	25.3	0.932558
82763.2	98730.8	54937	116603	88767.3	86087	2224.2	1476.2	0.933721
67695.8	77252.1	57429	81249.3	74986	71010	243.1	463.1	0.939535
172474	98954.2	114227	86680	90457.8	62799	-22	-75.9	0.954651
89106.8	113157	51607	154113	107732	93751	4046.9	2789.6	0.956977
145155	96660.9	98415	72164.4	84849.9	55738	24.2	-16.5	0.959302
121477	91129.8	87360	42614	85316.5	32734	-9.9	4.4	0.960465
120352	87296	90352	52123.5	83004.5	41154	28.6	-14.3	0.961628
91218	87476.6	68339	100911	84441.4	78318	9753.7	5017.1	0.968605
140528	108264	85067	47396.8	102650	30260	-73.7	-29.7	0.969767
176579	107550	107599	59183.3	100405	38630	61.6	-35.2	0.972093
122919	92592.3	87001	60123.8	87950.6	44801	59.4	23.1	0.973256
112774	91262.4	80984	121903	85873.2	93033	53.9	19.8	0.974419
119240	87774.6	89029	37233.9	83077.8	29372	41.8	-33	0.975581
52689	105807	32635	105726	115094	60202	5276.7	3069	0.980233
133298	105624	82707	83223.8	92871.5	58728	37.4	-70.4	0.987209
17679.8	70349.7	16470	3476	72687.7	3134	57.2	-14.3	0.989535
150572	106414	92731	44397.1	95163	30575	36.3	-3.3	0.989535
74742.8	86017.3	56946	58726.8	106198	36241	1.1	26.4	0.997674
5822.25	67283.9	5671	12837	81725.8	10294	1835.9	788.7	0.998837
152724	97767.2	102375	88994.4	116351	50127	22	8.8	1
17982.8	73860.5	15956	28290.9	81315.4	22801	8017.9	3491.4	1.00233
7012.5	65671.8	6998	2896.3	66717.7	2845	-2.2	22	1.00233
13054.5	92560.8	9243	166154	115459	94311	374	135.3	1.00698
144871	101645	93406	103038	86753.3	77838	46.2	-36.3	1.00698
126724	101066	82174	177284	95221.6	122015	11376.2	6151.2	1.00698
127872	118470	70737	85336.9	103324	54127	-8.8	46.2	1.0093
144143	97577.5	96811	67654.4	92930.3	47711	2.2	30.8	1.0093
123131	92404.8	87328	53303.8	86485.4	40392	39.6	5.5	1.0093
141921	93176.1	99821	58118.5	89108.5	42744	68.2	-19.8	1.01977
93129	88505	68960	89477.3	86962.7	67431	9546.9	4494.6	1.02209
32463	73455.6	28963	6762.8	79442	5579	-39.6	-16.5	1.02907
134260	93885.4	93719	44178.2	87847	32958	-20.9	19.8	1.03023
128078	96525.8	86958	44685.3	91492.6	32008	31.9	66	1.0314
13719.8	66652.2	13490	20411.6	66598.4	20086	1028.5	487.3	1.03256
65769	138803	31053	262143	68369.4	251279	616	251.9	1.03837
145464	98587.6	96697	66738.1	88830.5	49237	28.6	103.4	1.03953
77564.2	91037.3	55837	109105	92680.2	77150	99	162.8	1.0407
34597.5	116737	19423	262143	95715.6	179488	277.2	118.8	1.04186
9299.25	81301.4	7496	94497.7	88670.3	69843	97.9	51.7	1.04651
94655.2	91655.4	67681	97521.6	89527.3	71388	8496.4	4765.2	1.05
76213.5	85164.5	58648	77306.9	82123.9	61692	4772.9	3037.1	1.05698
8829	66492.5	8702	13469.5	64513.4	13683	673.2	333.3	1.06047
14282.2	64246.1	14569	7276.5	64009.8	7450	72.6	154	1.06163
110828	91572.3	79317	57935.9	81170	46777	3.3	-6.6	1.06279
126370	93502.2	88573	66049.5	84041.1	51506	24.2	-4.4	1.06512
201844	115241	114786	88011	97960.1	58880	28.6	27.5	1.06628
90057.8	88369.5	66788	30091.6	85582.7	23043	-20.9	-22	1.06744
131876	106364	81255	73882.6	96849.1	49995	-26.4	-13.2	1.07791
136018	96322.4	92544	58451.8	93088.8	41151	5.5	-36.3	1.07791
155609	105695	96485	62582.3	104633	39198	29.7	42.9	1.0814
166396	145445	74976	73510.8	120188	40084	49.5	36.3	1.08256
149150	104090	93906	95867.2	92727.5	67755	-26.4	34.1	1.08256
68441.2	95847.3	46797	99305.8	90443.1	71958	2548.7	2349.6	1.08372
23138.2	96468.5	15719	262143	86707.6	198135	248.6	85.8	1.08372
9291.75	64657.5	9418	3197.7	88089.3	2379	40.7	12.1	1.08488
94400.2	87650.2	70583	89482.8	80909.8	72480	6110.5	2836.9	1.09302
132298	97727.3	88719	47186.7	89293.9	34632	-25.3	27.5	1.09651
134337	97323.8	90460	63207.1	97906.9	42309	-12.1	47.3	1.09767
68019	85036.4	52421	119862	147875	53121	8463.4	4481.4	1.09767
151347	98882.2	100308	75424.8	107903	45810	654.5	229.9	1.1
61152	104951	38186	114942	109845	68577	4029.3	2783	1.10814
176374	99434.2	116246	82820.1	98299.4	55216	13.2	12.1	1.11279
118684	89649.8	86761	71473.6	91124.9	51403	-17.6	-67.1	1.11512
129771	96156.7	88446	51811.1	87950.2	38607	42.9	34.1	1.11744
75408.8	83519	59172	50130.3	84842.1	38723	6638.5	4111.8	1.12209
6892.5	64199.4	7036	1652.2	61521.9	1760	18.7	-17.6	1.12674
8007.75	63906	8212	6594.5	62944.5	6866	45.1	62.7	1.13023
127082	93982.1	88617	58978.7	89870.2	43009	12.1	12.1	1.1314
43674	71361	40109	22481.8	69007	21351	324.5	507.1	1.13256
6899.25	74513.7	6068	61779.3	77215	52435	39.6	-14.3	1.13372
13106.2	66229.6	12969	3066.8	65595.9	3064	42.9	31.9	1.13488
69391.5	92411.1	49211	82571.5	90534.1	59772	5580.3	3355	1.13605
35437.5	79402.1	29249	34960.2	75277.7	30436	5469.2	2597.1	1.13605
129355	89477.8	94743	64853.8	88033.5	48280	47.3	-41.8	1.1407
140536	104052	88515	52094.9	90679.7	37650	16.5	-28.6	1.1407
6065.25	64371.2	6175	2385.9	65975.7	2370	25.3	-7.7	1.1407
72294	82837	57195	65270.7	78199.3	54701	1912.9	1034	1.14419
20277	105912	12547	187652	144118	85333	210.1	83.6	1.14419
92047.5	89700.2	67251	97636	86196	74234	4087.6	2711.5	1.14419
26447.2	117900	14701	262143	104712	164067	268.4	80.3	1.15
66289.5	92879.6	46774	94121.5	100324	61484	12980	6337.1	1.15116
150077	93642.5	105032	81294.4	96791.8	55043	61.6	9.9	1.15116
17701.5	64780.3	17908	11217.8	65342.6	11251	253	231	1.15814
140596	94931.8	97060	47722.4	85808.2	36448	-20.9	67.1	1.15814
40932	73280.9	36606	33904.2	71740.5	30972	889.9	455.4	1.1593
90975.8	103595	57553	83619.8	92531.9	59224	1783.1	1200.1	1.16163
8410.5	94285.1	5846	111591	116737	62647	68.2	38.5	1.16163
172676	108955	103864	96685.6	91032.2	69606	-14.3	17.6	1.16977
9215.25	78811.2	7663	121030	90399.2	87742	144.1	78.1	1.17326
175334	130458	88080	53605.2	106809	32891	-33	-3.3	1.18256
128180	105494	79629	34261.7	88599.4	25343	15.4	66	1.18488
145307	104050	91522	73639.5	90706.5	53205	12.1	29.7	1.18837
38603.2	153999	16428	262143	95428	180029	514.8	210.1	1.18953
145739	105455	90571	91749.9	91925.2	65411	36.3	9.9	1.19535
8337	70219	7781	5412	71797.7	4940	487.3	291.5	1.20233
146429	99880.2	96079	102379	90007.6	74544	-60.5	-13.2	1.20698
132594	94245.1	92203	115623	131105	57797	-27.5	53.9	1.20814
155853	114694	89054	48217.4	109010	28988	44	-37.4	1.21163
124685	88096.3	92755	47566.2	83105.8	37510	53.9	-18.7	1.21744
158072	96591.8	107249	79325.4	86352.3	60203	-9.9	-5.5	1.2186
7137	92583.2	5052	94055.5	110712	55676	82.5	39.6	1.2186
116600	90422.5	84509	115518	102427	73912	91.3	-3.3	1.22442
149782	96385.5	101842	53348.9	87448.4	39981	67.1	6.6	1.22558
62411.2	94844.8	43125	53541.4	86528.1	40552	5395.5	3368.2	1.22558
74166.8	93739.7	51852	105213	93654.6	73624	12630.2	6363.5	1.22674
107680	109022	64729	76879	91969.1	54783	26.4	-9.9	1.22791
134162	104055	84498	262143	99120.7	173322	15195.4	8347.9	1.23372
146907	114216	84294	75801	81886	60666	-91.3	-18.7	1.23488
148806	105055	92829	45299.1	112725	26336	27.5	40.7	1.23605
83828.2	84823.6	64767	63669.1	82104.2	50821	6020.3	3589.3	1.24651
126835	93513.7	88888	51099.4	85613.3	39116	-29.7	-26.4	1.25233
14103	97330.9	9496	151584	116047	85605	108.9	59.4	1.25233
9480.75	65033.5	9554	7673.6	66406.6	7573	1037.3	463.1	1.25581
150428	88911.9	110879	60205.2	84778.9	46540	-2.2	22	1.25698
34725	139325	16334	262143	98145.6	175044	369.6	166.1	1.25698
157319	96300	107062	78269.4	88023.2	58274	88	-20.9	1.2593
168159	101890	108160	69656.4	88112.1	51809	18.7	37.4	1.26047
173332	118514	95849	149718	118186	83021	3080	1456.4	1.2686
20119.5	70977.6	18577	10986.8	89311.7	8062	15.4	-3.3	1.27093
150452	98279	100327	59874.1	89228.4	43976	19.8	-2.2	1.27907
150573	99006.2	99670	63079.5	88440.6	46743	18.7	28.6	1.28256
86479.5	95806.4	59156	76517.1	91706.9	54681	4970.9	3132.8	1.28488
18324	96448.6	12451	195611	105604	121393	30.8	40.7	1.28721
160537	93506.1	112516	56965.7	86483.2	43168	86.9	79.2	1.30581
142821	95213	98305	49544	91907.7	35328	19.8	11	1.31047
27624.8	87060.1	20795	201680	105047	125823	399.3	187	1.31395
114873	100595	74838	161112	105033	100527	4546.3	3788.4	1.3186
115287	96672.6	78155	193384	96082.3	131904	2363.9	1511.4	1.32209
43805.2	120425	23839	262143	79238.6	216811	319	99	1.33023
150031	114732	85699	72850.8	101688	46951	4.4	-90.2	1.33721
90261	86322.6	68526	89062.6	81551.5	71572	8869.3	4352.7	1.34302
111088	86394	84268	58010.7	84257.7	45121	-46.2	4.4	1.34651
94723.5	84889.5	73128	67980	83806.2	53160	30.8	6.6	1.34651
60594	98155.8	40457	70798.2	99186.2	46779	10767.9	5467	1.35233
254036	139481	119360	216460	117869	120353	35.2	67.1	1.35349
13419.8	79597.9	11049	136180	94928.4	94015	391.6	161.7	1.35349
20997	86856	15843	192883	100669	125568	369.6	161.7	1.35349
124868	94525.6	86573	66638	85851.7	50869	18.7	-20.9	1.35465
84814.5	80715.7	68864	124785	82794.2	98774	238.7	166.1	1.35465
141796	98957.2	93907	51181.9	93042	36051	7.7	16.5	1.35465
10311.8	83112.9	8131	119185	102082	76516	264	143	1.35465
10212	64264.8	10414	4145.9	67253.9	4040	-35.2	18.7	1.3593
16239	70409.5	15115	22873.4	67786.5	22114	2033.9	848.1	1.36977
17701.5	81990.6	14149	167452	85537.6	128296	89.1	62.7	1.36977
75279.8	86769.4	56858	124352	86107	94644	4387.9	2297.9	1.37442
143001	97592.5	96029	61716.6	83943.7	48183	-78.1	-4.4	1.3814
69360.8	115178	39466	113412	116071	64035	9221.3	4892.8	1.38256
172804	99036.9	114350	78237.5	88115.8	58189	91.3	-16.5	1.39186
152698	117539	85140	49464.8	99662.6	32527	62.7	33	1.39302
54300.8	95588.2	37229	262143	70921.5	242237	345.4	195.8	1.40233
27359.2	94653.2	18943	262143	80238.2	214110	298.1	141.9	1.41047
137836	93831	96271	49825.6	85566	38162	-24.2	26.4	1.41512
19672.5	118640	10867	231843	135194	112387	110	45.1	1.41512
5410.5	64201.1	5523	6748.5	63326.1	6984	51.7	74.8	1.4186
59499.8	95129.9	40990	69866.5	108571	42173	9522.7	4206.4	1.42674
128743	99860.2	84491	37529.8	88073.9	27926	-12.1	-13.2	1.42791
64310.2	105056	40118	174305	134856	84707	12432.2	6438.3	1.4407
112822	85726.8	86250	34568.6	82417.3	27488	-19.8	3.3	1.44186
126187	94920.7	87123	66940.5	89936.5	48779	-16.5	-30.8	1.45465
14913.8	66552.3	14686	4012.8	70789.5	3715	-24.2	-6.6	1.45698
66867	107562	40741	107767	104981	67275	8138.9	4483.6	1.4593
62958	91340.1	45172	87345.5	92843.6	61655	8225.8	4365.9	1.4593
150928	104122	94996	74768.1	86175.1	56861	3.3	-41.8	1.4593
88701.8	82643.7	70340	40735.2	77384.8	34498	5148	3325.3	1.46047
158152	112046	92504	67505.9	96374.4	45905	-27.5	-19.8	1.46163
5550	72759.5	4999	63108.1	83598.2	49473	39.6	22	1.46512
60825	180470	22088	262143	98966	173593	874.5	355.3	1.46628
149869	120119	81767	42172.9	111329	24826	-46.2	60.5	1.46744
127606	93100.7	89825	44088	85111.1	33948	-26.4	23.1	1.46744
124375	93271.8	87390	40939.8	90962.5	29496	36.3	66	1.46744
5859	64740.4	5931	2427.7	66849.5	2380	-1.1	-19.8	1.46977
103688	89381.4	76026	46973.3	89656.4	34336	19.8	-24.2	1.47093
134562	86139	102377	50234.8	79835.8	41237	4.4	25.3	1.47093
70762.5	145737	31821	262143	79336.7	216543	541.2	313.5	1.47209
118909	84634.5	92076	54734.9	85032.8	42185	-3.3	-13.2	1.47558
128608	90882	92741	57280.3	85368.8	43973	6.6	31.9	1.48023
8396.25	96384.1	5709	91031.6	116858	51052	41.8	42.9	1.48023
153599	97726.1	103005	100772	90205.3	73213	424.6	135.3	1.48256
110792	85935.1	84492	35688.4	82189.8	28457	-51.7	-9.9	1.48256
23086.5	70352.3	21506	4623.3	69160.6	4381	-33	23.1	1.48605
20098.5	115532	11401	226444	153020	96982	177.1	125.4	1.4907
142900	117355	79801	73035.6	108902	43952	-7.7	40.7	1.49186
171284	98313.9	114178	82341.6	96308.2	56032	39.6	14.3	1.50233
6435	81132	5198	93003.9	89785.7	67885	99	44	1.50581
113598	100633	73979	58965.5	91825	42084	4.4	-51.7	1.5186
121173	95241	83380	62557	89912.4	45597	39.6	-6.6	1.52326
49870.5	79291.4	41219	7293	74867.5	6384	-7.7	-35.2	1.52326
7827	82854.2	6191	100257	94038.4	69870	104.5	31.9	1.52442
128440	94188.9	89368	64383	86214.1	48941	-6.6	5.5	1.52558
91821	97558.1	61682	134401	97798.5	90064	11569.8	5985.1	1.5314
165328	118261	91619	80029.4	101296	51777	51.7	17.6	1.53605
102008	86771.4	77044	141494	84427.8	109833	3961.1	2434.3	1.53953
145645	108723	87792	48661.8	109441	29140	14.3	-13.2	1.54302
157356	111029	92881	74521.7	97880.7	49896	45.1	-22	1.54419
92123.2	89824.7	67213	70082.1	85752.4	53560	7318.3	4167.9	1.54651
156956	107995	95248	51789.1	86010.3	39461	2.2	61.6	1.55465
6185.25	74913.4	5411	71123.8	80584.5	57842	29.7	27.5	1.55698
88136.2	102610	56292	127799	100972	82948	9585.4	5278.9	1.56395
80050.5	81081.1	64703	87110.1	77014.4	74127	1931.6	1809.5	1.57209
17562	102043	11279	196841	136348	94612	322.3	119.9	1.57442
10873.5	82870.8	8599	112940	98544.2	75110	27.5	5.5	1.57907
15044.2	107156	9201	158531	140750	73815	374	148.5	1.58023
22822.5	91056.6	16426	262143	99768.9	172196	322.3	147.4	1.58256
5706	69160.1	5407	6760.6	68766.5	6443	794.2	414.7	1.58256
137734	97369.2	92704	70810.3	115542	40164	68.2	61.6	1.58605
17958.8	86661.1	13581	7295.2	97154.7	4921	51.7	30.8	1.59651
262143	146614	117177	262143	117734	145921	4428.6	2240.7	1.6
106372	94339.6	73895	113592	95392.5	78039	11258.5	5810.2	1.60698
27443.2	115349	15592	262143	112683	152461	314.6	104.5	1.60814
122946	91659.1	87906	43726.1	88604.1	32342	0	23.1	1.6093
120201	87344.3	90189	41714.2	84186.3	32473	61.6	17.6	1.61395
173376	110417	102904	59391.2	109709	35478	55	60.5	1.61395
141928	95509.4	97387	61485.6	87368.5	46121	5.5	-23.1	1.61977
125540	99281.5	82869	67377.2	96404.9	45803	51.7	-4.4	1.62326
72837.8	77999.6	61199	63181.8	75415.4	54905	5574.8	2525.6	1.62442
24010.5	94718.1	16613	204255	116178	115220	181.5	40.7	1.62674
6999	64933	7064	4123.9	79442.7	3402	-19.8	15.4	1.62907
60745.5	91234.5	43635	127171	90178.3	92420	1861.2	1778.7	1.63605
156234	93439.8	109578	60724.4	91961.5	43275	69.3	-1.1	1.63953
4958.25	63022.5	5156	4925.8	63409.4	5091	28.6	37.4	1.64419
137240	106852	84174	72829.9	87316.5	54663	18.7	15.4	1.64419
182332	108887	109741	158444	102320	101483	-15.4	70.4	1.64651
136534	100131	89362	51338.1	98141.7	34282	29.7	-28.6	1.65
104059	84616.7	80594	36489.2	79656.1	30021	-1.1	20.9	1.65116
133070	95603.9	91219	52352.3	92138.5	37237	11	53.9	1.65349
141238	93352.8	99153	46618	88177	34648	-37.4	-28.6	1.65698
117807	84595.4	91265	40786.9	85604.8	31225	-13.2	24.2	1.6593
70830	83940.6	55300	57202.2	83903.4	44680	6660.5	3826.9	1.6593
132220	83048.5	104339	72094	89333.4	52889	431.2	204.6	1.66512
120976	98002.6	80899	56643.4	87060.7	42639	9.9	-15.4	1.66628
124430	90511.8	90095	57523.4	88287	42700	-20.9	8.8	1.6686
152758	94926.4	105462	152341	83786.5	119158	3738.9	2077.9	1.67791
7806	74573.5	6860	73772.6	90006	53716	37.4	58.3	1.68256
147070	112963	85323	47232.9	113474	27279	2.2	15.4	1.68256
129318	91466.2	92657	85155.4	86737	64341	60.5	20.9	1.68605
151936	100315	99260	130585	97038.8	88192	22	-50.6	1.68721
208455	118908	114890	140797	108827	84788	48.4	-1.1	1.69419
77913.8	98386.4	51899	90168.1	98489.3	59999	8595.4	4704.7	1.69767
100970	96585	68511	130871	93125.8	92099	6655	4011.7	1.70116
47558.2	72941.2	42730	41314.9	70632.2	38334	2002	939.4	1.70116
138145	97342.7	93006	58242.8	88804.6	42982	67.1	-14.3	1.70233
12962.2	80765.7	10518	122679	82442.4	97521	82.5	39.6	1.70581
103814	154314	44089	262143	68369.4	251279	931.7	411.4	1.70814
44934.8	80096.9	36766	10314.7	70495.8	9589	19.8	2.2	1.7093
122747	89764.8	89616	61616.5	88316.6	45723	46.2	7.7	1.71279
5590.5	70934.9	5165	16912.5	71402.3	15523	190.3	70.4	1.71512
10763.2	116534	6053	148314	140176	69341	99	30.8	1.72907
165139	92560.4	116924	93236	107705	56732	11	80.3	1.73023
258601	135323	125239	191693	144021	87229	326.7	386.1	1.7314
12139.5	88525	8987	140186	94994.9	96713	41.8	33	1.75
132121	94329.2	91792	45125.3	88511.1	33412	-12.1	-23.1	1.75116
45008.2	77893.2	37868	43246.5	73936.4	38333	169.4	270.6	1.75814
52713.8	87998.6	39258	15020.5	83415.3	11801	18.7	1.1	1.75814
83874	159873	34382	262143	69100.9	248619	723.8	337.7	1.76279
120950	88095.8	89977	51650.5	87960.1	38483	52.8	23.1	1.77442
170830	116114	96418	71329.5	106725	43801	40.7	14.3	1.77907
12222.8	67110.4	11936	10913.1	66641.9	10732	176	181.5	1.78023
71604.8	84041.1	55838	89199	90035.7	64927	5095.2	2269.3	1.78837
128504	94082.5	89513	67939.3	84134.3	52921	-3.3	-1.1	1.79419
126463	99150.2	83589	40385.4	94356.4	28050	11	-51.7	1.79884
256538	127672	131685	193805	112928	112471	4.4	-22	1.8
34740.8	89019.8	25576	262143	90806.2	189192	193.6	72.6	1.80814
134832	97362.7	90757	56425.6	87861.4	42088	-3.3	-46.2	1.81047
13638.8	124143	7200	182333	144414	82744	101.2	79.2	1.81977
132868	95024	91636	51744	88229.4	38435	-2.2	12.1	1.82093
5618.25	72651.5	5068	57358.4	79303	47401	171.6	61.6	1.82326
7020.75	76379.8	6024	80612.4	83797.5	63045	79.2	6.6	1.82442
175073	110816	103537	97713	89473.7	71571	15.4	9.9	1.8314
61452.8	85630.4	47032	64321.4	87473.9	48190	7348	3342.9	1.8314
133447	90318.8	96830	72645.1	86208.6	55225	-45.1	9.9	1.83372
135886	102077	87242	60009.4	98630.1	39874	60.5	34.1	1.83372
116841	90562	84553	53142.1	84030.3	41446	6.6	-31.9	1.83721
12301.5	66010.9	12213	5572.6	82926	4404	0	-29.7	1.83953
237374	127903	121628	212510	121164	114944	2968.9	1501.5	1.83953
173309	101438	111970	66942.7	106047	41370	20.9	26.4	1.8407
218234	119760	119424	70544.1	106976	43217	16.5	42.9	1.84302
108782	96420	73938	167309	98669.6	111126	2130.7	1337.6	1.84419
181643	100684	118233	78661	104773	49203	-22	36.3	1.84767
166720	113521	96248	92466	92845.7	65268	17.6	19.8	1.85349
87814.5	94687.5	60779	109784	90671	79351	3665.2	1791.9	1.85465
19482.8	70216.8	18184	6805.7	78413.9	5688	-24.2	40.7	1.85581
14439	64831.1	14596	2957.9	63370	3059	-15.4	30.8	1.85814
131768	108413	79654	72057.7	91322.4	51711	29.7	-63.8	1.8593
122963	86889	92745	52455.7	78693.8	43685	-13.2	-27.5	1.86047
8028.75	98663.5	5333	91443	94667.1	63304	112.2	63.8	1.86512
8467.5	69978.1	7930	65474.2	74848.5	57328	69.3	40.7	1.87674
72043.5	90615.8	52104	57085.6	86834.1	43084	4330.7	3196.6	1.88023
16452	65226.8	16530	5457.1	65333.7	5474	100.1	292.6	1.88372
27267.8	112831	15838	259743	126321	134756	225.5	75.9	1.88372
6229.5	81326	5020	84012.5	91284.8	60315	14.3	25.3	1.88372
118526	90081.6	86230	71214	92185.6	50627	48.4	24.2	1.88605
144282	98255	96236	83283.2	87111.3	62656	7.7	19.8	1.88837
7361.25	72610.9	6644	68099.9	85269.3	52340	39.6	20.9	1.89302
63288.8	83255.2	49819	56131.9	79628.1	46198	4612.3	2323.2	1.89302
8010.75	72956.2	7196	90401.3	76186.2	77764	46.2	57.2	1.89419
58719	110270	34898	262143	69556.4	246991	391.6	189.2	1.89535
115952	89489.5	84915	53698.7	83702.7	42044	-6.6	17.6	1.89535
8376.75	71268.2	7703	84041.1	74476.9	73952	40.7	14.3	1.90698
158330	98130.6	105740	80407.8	89894.3	58620	-28.6	-18.7	1.90814
55776.8	83787.2	43627	59181.1	79478.9	48799	3019.5	1513.6	1.91395
62601.8	92136.8	44528	90280.3	102944	57474	11094.6	5585.8	1.91628
21267	88475.5	15753	262143	68369.2	251280	16.5	1.1	1.91744
103920	82941.6	82112	74275.3	93218.9	52218	26.4	-33	1.92093
147484	102990	93849	61756.2	97376.4	41563	-23.1	-19.8	1.92442
69226.5	95057.9	47727	121692	94802.9	84124	9130	4769.6	1.92791
64062.8	79483.9	52821	64770.2	77791.7	54566	2623.5	1258.4	1.92907
169888	112554	98920	130026	96361.6	88431	-77	3.3	1.94884
114941	209419	35970	262143	68368.9	251281	1007.6	442.2	1.95
59295	93491.1	41565	107512	98708.2	71381	9354.4	4813.6	1.95
158583	97000.2	107143	66265.1	96473.4	45015	1.1	52.8	1.95116
123372	86046.9	93964	43318	82360.6	34469	61.6	-8.8	1.95349
140743	105893	87104	45556.5	102302	29184	12.1	3.3	1.95465
94621.5	93814.1	66100	149469	85233.3	114927	8609.7	4800.4	1.95698
111720	94260.5	77675	50204	84188.5	39081	-37.4	4.4	1.96047
64596.8	117350	36075	262143	68368.6	251282	554.4	199.1	1.96163
262143	151824	113156	124879	190026	43068	876.7	431.2	1.96163
122648	88973.1	90340	88023.1	84140.6	68560	30.8	22	1.96395
143278	97234.1	96570	62682.4	83964.3	48925	-34.1	48.4	1.96744
104493	132974	51499	262143	68368.9	251281	914.1	346.5	1.96744
134455	93450.4	94292	46655.4	87161	35080	41.8	12.1	1.96977
106547	98382.3	70975	48840	87950.4	36393	25.3	-18.7	1.96977
130443	90131.6	94847	64189.4	80710.6	52121	-23.1	7.7	1.97209
127075	93180.1	89375	54893.3	86318.3	41677	39.6	-49.5	1.97326
9971.25	94106.5	6944	131814	122531	70501	104.5	37.4	1.97442
7292.25	94428.9	5061	114584	97199.7	77257	77	41.8	1.97558
121369	91981.7	86474	54893.3	82866.6	43413	24.2	71.5	1.97791
73198.5	83617.5	57370	76082.6	84172.9	59237	3625.6	1890.9	1.98256
17229	74186.6	15220	125789	85475.1	96446	80.3	46.2	1.98488
262143	194579	88292	95607.6	215978	29011	2.2	-18.7	1.98605
70224.8	81187	56687	77441.1	79977	63458	5185.4	2560.8	1.98721
48361.5	72673.1	43612	33387.2	71881.2	30440	1930.5	1042.8	1.99419
84971.2	91170.2	61080	83364.6	96521.1	56603	8058.6	4485.8	1.99419
182985	117407	102141	79248.4	106379	48822	2.2	-9.9	1.99419
122217	94732.3	84550	262143	78732	218206	12500.4	5733.2	2.00116
24378.8	69419.3	23015	20933	68816.9	19935	265.1	321.2	2.00233
132646	94395.5	92092	74797.8	94659.6	51785	23.1	8.8	2.00581
138226	99454.5	91085	91430.9	89935.1	66626	11	85.8	2.00581
14725.5	79186.9	12187	134301	86482.3	101773	61.6	16.5	2.00698
48843.8	89018.7	35959	68819.3	92385	48819	6732	3725.7	2.00698
67917	129998	34239	262143	68367.3	251287	632.5	312.4	2.01163
12706.5	78530.1	10604	138219	83719.3	108199	189.2	104.5	2.01163
112706	92050.5	80242	37681.6	86325.1	28607	19.8	-9.9	2.01163
262143	262143	62374	262143	262143	54275	487.3	966.9	2.01512
30354	72766.1	27338	31808.7	71823.8	29024	1120.9	566.5	2.01628
39218.2	74326.4	34580	8647.1	72756	7789	-40.7	-50.6	2.0186
19421.2	96175.8	13234	213362	122972	113708	161.7	59.4	2.02093
17002.5	81787.7	13624	131359	85728.9	100418	88	38.5	2.02791
6098.25	73036.4	5472	50671.5	77366.6	42923	161.7	55	2.03023
152616	93069.8	107466	75042	82100	59902	-46.2	6.6	2.03721
129503	96205.2	88219	89280.4	104980	55735	419.1	234.3	2.0407
73086	81248.5	58952	72406.4	85276.8	55645	9586.5	5084.2	2.04651
139432	100364	91047	48985.2	92202.1	34818	-5.5	-28.6	2.05465
138534	108488	83686	61914.6	103503	39203	36.3	6.6	2.05698
85592.2	94117	59600	127789	90262.1	92783	6493.3	3514.5	2.05814
114516	124217	60418	180320	139363	84796	14287.9	7788	2.06047
40262.2	80167.3	32914	59437.4	75363.1	51687	9500.7	3990.8	2.06395
109213	90754.7	78865	46821.5	83496.4	36750	-11	7.7	2.06512
36200.2	119511	19851	262143	68368.9	251281	127.6	37.4	2.06628
133500	102643	85238	98056.2	88707.1	72443	45.1	37.4	2.07326
127441	102416	81549	55325.6	89843.6	40357	41.8	49.5	2.07674
115082	89227.8	84525	49575.9	86102.9	37734	137.5	61.6	2.08023
116538	89073.6	85743	41323.7	85024.2	31852	28.6	7.7	2.08256
8272.5	74358.3	7291	19004.7	73367.8	16976	5951	2571.8	2.08953
66051.8	90917.6	47612	80346.2	90702.8	58053	873.4	1192.4	2.09767
26846.2	87886.3	20019	7846.3	94351.4	5450	27.5	27.5	2.10814
74802	104249	47024	111788	109407	66962	301.4	937.2	2.10814
209646	115402	119056	208471	121759	112208	2244	1150.6	2.11163
163077	121035	88300	69265.9	115030	39463	13.2	6.6	2.11279
77624.2	112898	45060	137009	112060	80127	6206.2	3867.6	2.11512
5212.5	64490.5	5297	1414.6	67423.4	1375	2.2	16.5	2.1314
13089	87148.3	9843	174955	103139	111169	115.5	57.2	2.1314
8402.25	71171	7737	2882	64025.3	2950	-12.1	13.2	2.13372
151100	103511	95666	48507.8	87429	36361	35.2	-37.4	2.13605
123668	92383.6	87729	52048.7	86542.3	39415	29.7	-5.5	2.13721
247507	134001	121048	262143	123432	139184	5721.1	2585	2.14186
153508	98877.9	101745	210112	152841	90093	155.1	80.3	2.16628
8430	89338.4	6184	101483	104203	63825	82.5	88	2.16977
89304.8	86374.9	67759	127840	87478.8	95773	15569.4	6988.3	2.17209
129351	103039	82271	84991.5	91640.5	60781	-48.4	-79.2	2.17326
120689	103141	76686	76230	91816.2	54411	49.5	46.2	2.17442
137341	92306	97510	64482	86820.3	48674	14.3	-39.6	2.17558
6630	63738.3	6817	1920.6	63441.8	1984	0	-23.1	2.17674
200388	114063	115135	90420	108150	54792	-4.4	-28.6	2.17791
76381.5	90312.3	55427	66156.2	93552.8	46344	7573.5	4182.2	2.18023
6943.5	84034.9	5415	98541.3	91319.2	70719	68.2	40.7	2.18837
114291	92317.4	81135	43711.8	79769.9	35912	-8.8	49.5	2.2
200990	131655	100050	86418.2	104771	54056	18.7	18.7	2.20814
257405	141018	119625	237193	146953	105780	4017.2	2213.2	2.21279
7820.25	70544.8	7265	76876.8	77810	64750	68.2	27.5	2.21395
135920	97088.4	91748	62653.8	89219.9	46022	-13.2	-37.4	2.21744
14073.8	117901	7823	154466	134849	75070	174.9	11	2.2186
155128	113400	89651	103443	113803	59570	47.3	8.8	2.22326
142721	111714	83726	49692.5	107633	30257	58.3	47.3	2.22442
119089	85138.9	91669	44553.3	78929.7	36993	29.7	9.9	2.22442
136022	93988.1	94845	63079.5	92025.7	44922	31.9	23.1	2.22558
68781	93121.3	48406	105437	88913.8	77715	2710.4	2341.9	2.22558
144157	96114.3	98294	86138.8	98532	57293	-4.4	62.7	2.22674
14566.5	106782	8940	213344	137362	101787	212.3	95.7	2.2314
16298.2	86698.2	12320	125269	99098.7	82843	103.4	41.8	2.23372
26602.5	99114.4	17590	199608	121361	107790	145.2	74.8	2.24535
130124	100323	85003	105198	86296.2	79891	-17.6	6.6	2.25
8121	64865.1	8205	10957.1	63468.7	11314	60.5	72.6	2.25349
69072	79038.7	57272	91831.3	83896.9	71734	15609	7691.2	2.2593
148736	97498.2	99977	65754.7	86317.2	49924	4.4	29.7	2.26163
8138.25	64742.5	8238	3479.3	64503.4	3535	-22	27.5	2.26512
150192	115370	85317	88099	109199	52873	42.9	28.6	2.26977
22865.2	90418	16573	262143	92364.5	186000	235.4	133.1	2.28488
122035	86694.7	92251	60918	82111.1	48621	1.1	-12.1	2.28721
116270	116801	65238	55834.9	106576	34334	3.3	11	2.29186
9395.25	74192.9	8299	55851.4	76284.4	47982	17.6	-6.6	2.29302
89769	106713	55130	103135	102418	65995	5377.9	3759.8	2.29419
124598	92009.6	88748	42084.9	78325.5	35213	11	60.5	2.29419
143740	94128.4	100078	65871.3	86209.5	50075	-9.9	20.9	2.30349
35546.2	100533	23172	262143	73044	235198	330	152.9	2.30581
31449	94262.1	21865	262143	83338.8	206144	348.7	200.2	2.30698
183087	121640	98642	70362.6	106716	43211	33	2.2	2.30698
231198	120836	125391	109220	117301	61021	-1.1	13.2	2.3093
139579	97098.3	94208	54974.7	86056	41866	-44	40.7	2.31047
152648	112235	89134	53879.1	96131.9	36731	57.2	34.1	2.31163
105679	84256	82199	41712	78890.6	34651	48.4	8.8	2.31512
166683	131273	83214	61385.5	132239	30422	152.9	96.8	2.31744
151234	102717	96491	47890.7	107221	29272	-12.1	-24.2	2.3186
126472	97158.6	85309	51804.5	83548.1	40636	-28.6	58.3	2.31977
12444	86620.3	9415	126667	101913	81454	83.6	4.4	2.32209
122454	92171	87068	91889.6	82598.3	72908	23.1	60.5	2.32558
142022	110691	84086	85352.3	87114.9	64210	44	-23.1	2.32791
9815.25	68011.4	9458	2776.4	69687.5	2611	3.3	-4.4	2.33023
78846.8	89761.5	57567	79192.3	85211	60907	7661.5	4369.2	2.3314
168976	127660	86746	81671.7	120247	44512	-23.1	-3.3	2.33256
70735.5	82511.1	56183	122041	83537.6	95742	5465.9	2766.5	2.33721
132347	88336.6	98187	35883.1	76203.3	30860	-17.6	1.1	2.34419
75827.2	114648	43345	203816	227486	58717	8956.2	4777.3	2.34535
112994	97910.8	75632	174580	102405	111726	3126.2	2380.4	2.34884
30654.8	71298.9	28177	19881.4	67374.1	19339	630.3	365.2	2.35
42424.5	105371	26386	262143	74455.3	230740	493.9	228.8	2.35116
7281	76776.8	6215	55434.5	77838.5	46673	25.3	8.8	2.35814
23732.2	118006	13180	177503	138674	83886	95.7	33	2.36628
127424	93248.6	89555	69505.7	84313.6	54026	11	55	2.3814
124920	88657.9	92341	40621.9	82617.9	32223	-4.4	75.9	2.3814
139450	91181.5	100229	72378.9	86997	54524	41.8	62.7	2.38372
10454.2	109411	6262	122519	140365	57204	125.4	38.5	2.38488
102764	86845.2	77549	35081.2	84487.8	27212	0	50.6	2.38605
114862	93389.1	80605	50789.2	85309.5	39017	-6.6	4.4	2.40349
99137.2	85683.8	75826	53718.5	88704.3	39688	-3.3	-8.8	2.40581
6376.5	75814.6	5512	80237.3	96081.3	54729	96.8	-15.4	2.4093
7909.5	65739.6	7885	1910.7	65320.6	1917	-9.9	-8.8	2.41163
134144	99954.8	87952	59510	101514	38419	48.4	9.9	2.41163
36855.8	122995	19638	262143	87180.6	197060	390.5	223.3	2.41279
150179	92794.4	106064	93937.8	82166.3	74925	-23.1	34.1	2.41395
14151	133094	6968	154194	174931	57767	325.6	104.5	2.4186
161586	104790	101056	61591.2	96897.1	41657	-20.9	22	2.4186
202134	123934	106888	62288.6	122220	33400	40.7	20.9	2.41977
62935.5	90755	45447	76227.8	86943.1	57459	8993.6	4734.4	2.42326
11636.2	96433.1	7908	113504	119564	62214	115.5	24.2	2.42326
147802	96519.8	100356	60390	82344.4	48063	-24.2	-97.9	2.42558
148662	97219.1	100214	67795.2	91952	48319	12.1	41.8	2.42791
106051	87986.5	78991	60336.1	81862.1	48303	46.2	-30.8	2.43605
120652	100043	79037	56103.3	89765.3	40960	-61.6	-4.4	2.43721
8892.75	73022.8	7981	14111.9	75416.9	12263	284.9	163.9	2.43837
58350.8	78623.2	48638	65458.8	75181.1	57061	4913.7	2095.5	2.43837
154346	116982	86468	67597.2	93105.5	47581	24.2	-53.9	2.4407
24000	67863.1	23177	20471	67980.1	19735	96.8	117.7	2.4407
82029	90892.8	59145	137719	159394	56624	9454.5	5188.7	2.44884
137672	105586	85451	68198.9	102657	43538	57.2	66	2.46512
8922.75	65970.4	8864	2538.8	80572.8	2065	16.5	-1.1	2.46512
155364	103696	98190	80250.5	91870.3	57247	305.8	155.1	2.47326
146713	93190	103176	70757.5	92069.3	50366	-1.1	44	2.48023
5674.5	71474.9	5203	58701.5	73497.2	52343	17.6	-15.4	2.48256
223452	107800	135846	121864	100105	79781	-34.1	-3.3	2.48256
129172	97837.6	86525	72802.4	84508.5	56458	132	26.4	2.48372
143806	112102	84070	68173.6	93277.9	47898	59.4	-5.5	2.48488
69967.5	86415.7	53062	100397	91668.8	71776	10408.2	5322.9	2.48488
11181	88593.6	8271	128253	100466	83662	84.7	6.6	2.48605
157984	125546	82469	55600.6	89573.3	40680	-16.5	-27.5	2.4907
86208.8	106457	53071	103621	98504.7	68940	8331.4	4689.3	2.49186
74697	77191.7	63418	82392.2	79748	67709	1613.7	1383.8	2.49186
95916	86273.2	72861	111672	82801	88387	2564.1	1497.1	2.49651
142481	110419	84566	84442.6	96334.5	57446	77	-5.5	2.49767
262143	133724	128472	262143	116796	147093	69.3	36.3	2.5
123621	86652.1	93496	54720.6	81680.2	43905	-13.2	-28.6	2.50349
262143	129760	132397	262143	114145	150509	110	-36.3	2.50465
33491.2	82402.9	26636	7223.7	79699.1	5940	-16.5	-11	2.50465
8788.5	75122.4	7667	103390	82318.2	82312	29.7	12.1	2.50581
173169	107540	105531	64565.6	99571.1	42496	48.4	19.8	2.50814
12427.5	120320	6769	183488	144659	83127	128.7	70.4	2.50814
7870.5	91340.7	5647	87280.6	104536	54718	67.1	29.7	2.51512
125752	87999.8	93651	56887.6	83445.7	44678	9.9	-20.9	2.51628
120022	95425.7	82428	59158	96360.8	40234	8.8	38.5	2.51628
77028	96433.6	52348	85093.8	94730.8	58869	9333.5	4992.9	2.51744
6426	65977.5	6383	6876.1	65814.5	6847	1083.5	437.8	2.52209
123360	99219.7	81481	62768.2	88555.4	46452	8.8	35.2	2.52326
112603	110588	66730	62232.5	105262	38746	6.6	-22	2.52442
115646	88706.9	85438	36920.4	81200.6	29798	-11	14.3	2.52442
23079	67791.9	22311	81231.7	71325.6	74638	3004.1	1208.9	2.52674
57642	100568	37563	106758	94779.3	73819	9447.9	4915.9	2.52674
8773.5	65079.8	8835	6251.3	66734.8	6139	171.6	104.5	2.52791
66364.5	86265.8	50417	125958	113240	72896	9278.5	4783.9	2.5314
9675	78932	8033	106763	79205.8	88337	53.9	19.8	2.5314
7923.75	89425	5807	121962	96675.5	82678	156.2	67.1	2.54186
168229	130804	84287	262143	101164	169821	3888.5	2180.2	2.54302
119147	84614	92283	42336.8	85735.9	32362	17.6	-39.6	2.55116
151128	96079.2	103085	78751.2	85834.2	60128	28.6	9.9	2.55233
109606	94895.6	75695	63164.2	79960	51770	6.6	-31.9	2.55349
25674	106096	15859	262143	97541.6	176128	305.8	67.1	2.55349
146698	102329	93952	49261.3	109948	29363	-34.1	6.6	2.55814
20406	90617.1	14758	221927	114671	126834	359.7	158.4	2.5593
6377.25	63028.1	6631	3308.8	67427.1	3216	46.2	97.9	2.56279
7178.25	66690.4	7054	2013	70321.9	1876	20.9	-40.7	2.56279
132545	88900.7	97710	50926.7	86493.7	38587	1.1	2.2	2.56395
160669	97619.1	107864	95452.5	90793.4	68899	324.5	97.9	2.56628
57475.5	94517.6	39852	102694	94880.3	70933	8408.4	4624.4	2.57558
134243	95124.4	92487	62213.8	86624.5	47068	-33	38.5	2.57674
118551	90431.8	85914	46557.5	80642.6	37836	-16.5	-12.1	2.57791
157128	111577	92291	69850	104190	43936	83.6	33	2.5814
143054	92933.3	100881	57387	91204.6	41236	14.3	24.2	2.5814
108774	84707.1	84156	52118	86617.9	39433	34.1	27.5	2.58372
245337	126761	126840	262143	106075	161959	5122.7	2406.8	2.58488
139576	92214.7	99195	48996.2	82660.1	38846	27.5	-35.2	2.59302
68865	80831.3	55834	92018.3	84707.7	71192	34.1	20.9	2.6
135938	101293	87951	50064.3	104348	31443	6.6	-19.8	2.60349
120789	88953.1	88991	58379.2	88549.1	43207	13.2	25.3	2.6093
85451.2	88458.5	63308	93860.8	83198.2	73935	951.5	1074.7	2.61163
166003	122337	88928	68823.7	106340	42415	77	-20.9	2.61977
78541.5	94016.2	54749	139160	95059.2	95940	9172.9	5031.4	2.61977
12681.8	68364.8	12157	4056.8	68948.8	3856	12.1	35.2	2.62326
10506	66620.3	10335	3539.8	69104.7	3357	-38.5	-13.2	2.62674
92159.2	97069.3	62221	98439	98035.1	65806	10101.3	5435.1	2.62674
170843	100980	110877	100063	103404	63418	20.9	16.5	2.62907
127225	93466.8	89206	135521	89274	99486	1761.1	2212.1	2.63372
132118	106373	81397	75843.9	98037.6	50700	30.8	18.7	2.64302
141255	94267.8	98202	97650.3	86081.1	74344	-4.4	-67.1	2.64302
27808.5	79701.6	22866	49756.3	87949.9	37076	2252.8	1359.6	2.64767
124586	112776	72399	77898.7	100980	50556	-4.4	31.9	2.65
112739	87055.4	84871	42540.3	81906.1	34038	-15.4	29.7	2.65233
262143	81238.8	211473	262143	68368.4	251283	23068.1	11823.9	2.65465
92823	85327.4	71293	148646	78280.4	124446	8790.1	4032.6	2.65581
60175.5	187001	21089	262143	84447	203439	525.8	226.6	2.65814
66798	84142.3	52027	66869	85739.7	51112	1622.5	1173.7	2.65814
91578	171026	35092	262143	68368.1	251284	856.9	414.7	2.6593
126214	99148.3	83426	31623.9	86466	23969	24.2	22	2.66279
58867.5	195408	19743	262143	86585.2	198415	492.8	238.7	2.66279
9508.5	103824	6002	145586	119267	79998	148.5	36.3	2.66628
91067.2	100196	59565	85539.3	103750	54033	4929.1	3033.8	2.66628
137864	91272.1	98990	69878.6	82010.8	55841	72.6	6.6	2.67209
13183.5	71375	12105	10205.8	70935.1	9429	885.5	416.9	2.67674
9406.5	65055.3	9476	2940.3	77356.7	2491	-23.1	-15.4	2.68256
162837	129744	82252	41786.8	108849	25159	13.2	-22	2.68488
69760.5	85382.8	53545	70312	110418	41732	7027.9	3987.5	2.68721
9675	89493.4	7085	104678	123656	55478	78.1	27.5	2.6907
12420	73574.7	11063	99002.2	87920.9	73796	83.6	28.6	2.69767
175137	109505	104815	72100.6	97262.1	48582	8.8	31.9	2.70814
20246.2	96858	13699	192567	125623	100460	144.1	59.4	2.71047
130612	102580	83445	46719.2	95125	32187	-57.2	39.6	2.71163
217350	134108	106215	262143	68368.6	251282	976.8	446.6	2.71512
127978	104962	79907	53551.3	92065.5	38120	-5.5	2.2	2.7186
166758	99434.5	109908	82910.3	102831	52840	-39.6	0	2.7186
130807	90296.3	94938	59210.8	84458.4	45945	26.4	-1.1	2.72326
147403	94095.2	102664	63845.1	83983.7	49821	36.3	6.6	2.72442
28522.5	87626.6	21332	262143	93438.6	183862	151.8	77	2.72791
126764	87608.6	94826	50257.9	83258.4	39560	20.9	-31.9	2.72907
148778	106035	91954	42183.9	89147.9	31011	-35.2	-3.3	2.73605
41079.8	101954	26406	19506.3	120215	10634	18.7	-34.1	2.74186
21797.2	77283.3	18484	6510.9	76771.9	5558	-25.3	-13.2	2.74302
186436	137067	89141	190434	120636	103454	2224.2	1148.4	2.74884
57133.5	83286.3	44957	52353.4	77829.4	44084	3499.1	1741.3	2.7593
8565	104082	5393	114800	136252	55218	106.7	27.5	2.76163
35948.2	98400.5	23942	262143	82576.6	208047	349.8	126.5	2.76395
17203.5	72239.9	15607	3117.4	70619.4	2893	35.2	37.4	2.76512
132281	92680.9	93538	83364.6	84605.2	64575	61.6	-2.2	2.77093
130019	101304	84113	76043	111349	44756	-13.2	29.7	2.77907
143794	100303	93952	45898.6	108225	27794	-12.1	-8.8	2.78256
41331.8	109355	24770	262143	74600.1	230292	547.8	213.4	2.78372
135052	101566	87143	205223	95226.2	141237	12428.9	6012.6	2.78488
138271	96402.2	93999	61267.8	86763.6	46278	17.6	17.6	2.78488
118202	84695.9	91462	34497.1	81285.8	27813	11	-2.2	2.78488
8407.5	89694.6	6143	92384.6	97804.9	61904	95.7	39.6	2.78605
116938	84254.2	90959	43708.5	76783.4	37306	-2.2	-26.4	2.78721
177256	106893	108676	86143.2	116086	48632	18.7	44	2.78953
177428	102709	113212	75115.7	98872.9	49789	24.2	13.2	2.78953
156647	104366	98366	98530.3	86722.7	74459	-14.3	31.9	2.7907
140828	104571	88258	86776.8	84214.5	67530	68.2	89.1	2.79186
170961	118666	94417	59456.1	120237	32407	-13.2	1.1	2.80116
69414	93576.3	48614	179572	115603	101800	10094.7	5131.5	2.80465
169677	98971.6	112355	103513	104812	64724	-36.3	-3.3	2.80581
161452	96923.1	109168	69566.2	86196.2	52892	38.5	24.2	2.80698
61639.5	95859.3	42141	58822.5	92257.8	41785	5650.7	3375.9	2.81395
195986	110468	116270	150938	103674	95413	-1.1	-8.8	2.81512
76383.8	145978	34292	262143	71887.4	238982	1295.8	507.1	2.8186
49191.8	81922.9	39352	53695.4	83497	42145	2443.1	1259.5	2.82558
132579	96881.2	89684	56382.7	95954.1	38509	36.3	7.7	2.82791
230096	116407	129541	155106	103130	98565	-35.2	24.2	2.82907
7963.5	66747.1	7819	4002.9	67681.6	3876	33	20.9	2.83023
14603.2	81826.1	11696	51542.7	135954	24846	3221.9	1366.2	2.83372
79224.8	89050.2	58305	78293.6	83165.3	61697	6349.2	3813.7	2.83488
77269.5	101121	50078	112160	88057.9	83474	1052.7	1337.6	2.83605
12112.5	111741	7104	173014	148415	76398	119.9	23.1	2.83605
78853.5	87204.6	59260	73388.7	91466.9	52583	9154.2	4871.9	2.83837
116036	91521.3	83090	56439.9	95683.7	38657	-25.3	-1.1	2.84186
30789	103027	19585	262143	95634.6	179640	259.6	123.2	2.84302
114685	85709.8	87691	58022.8	80962.8	46967	-17.6	-27.5	2.84767
175900	107384	107351	108205	92041.1	77045	13.2	25.3	2.84884
76889.2	84648.1	59529	78633.5	86794.3	59374	7304	4050.2	2.85116
8760	90938.6	6313	98230	108404	59385	72.6	24.2	2.85349
7785	70713.5	7215	68130.7	74467.8	59959	50.6	34.1	2.85465
36453.8	97679	24458	262143	90570.7	189684	276.1	158.4	2.86395
67212.8	89962.9	48963	80705.9	90726	58298	7741.8	4287.8	2.86395
70695.8	93370.1	49621	91496.9	82764.1	72451	6768.3	3041.5	2.86977
22846.5	66791.6	22417	15242.7	67821.7	14729	91.3	140.8	2.88023
224068	111859	131277	137503	107596	83752	51.7	33	2.88721
6943.5	65521.8	6945	2383.7	65090.9	2400	-5.5	19.8	2.88953
77271	104943	48255	111456	111048	65777	10413.7	5336.1	2.88953
82098	92584.7	58113	106126	102416	67910	14087.7	6865.1	2.89535
145299	113071	84215	41748.3	99658.2	27454	-8.8	-25.3	2.89767
107240	93387.3	75257	146736	100238	95936	4071.1	3369.3	2.90698
127443	90776.8	92007	59203.1	85481.8	45389	30.8	4.4	2.9093
64245.8	79425.2	53011	73376.6	78693.6	61108	1777.6	1151.7	2.91047
138014	120960	74776	52880.3	100071	34631	12.1	37.4	2.91163
157720	101295	102042	55811.8	98457.1	37150	14.3	-18.7	2.91744
131352	87843.2	97996	68814.9	82190.1	54871	37.4	-8.8	2.91977
12803.2	65450.4	12820	16052.3	65816	15984	185.9	71.5	2.92093
10298.2	90908.7	7424	106568	98785.6	70699	47.3	18.7	2.92326
12855	83181.8	10128	109321	86332.6	82987	123.2	28.6	2.93488
12628.5	74379.6	11127	6848.6	70085.9	6404	-37.4	-2.2	2.9407
166600	105997	103006	75208.1	101321	48646	12.1	13.2	2.94186
153532	104782	96027	58708.1	93528.8	41137	27.5	14.3	2.94419
180707	125013	94733	95511.9	110024	56892	33	66	2.95
107329	84711	83034	39168.8	76685.4	33474	-50.6	1.1	2.95116
205966	133473	101131	262143	76270.3	225249	655.6	294.8	2.95349
150302	94571.7	104156	86683.3	93816.6	60553	46.2	26.4	2.95698
83276.2	79286.3	68834	29997	73400.4	26783	2.2	-28.6	2.95814
193492	141732	89470	83171	129532	42080	96.8	44	2.96744
51291.8	73810	45542	8440.3	69108.4	8004	16.5	5.5	2.97209
50254.5	72182.7	45627	47454	73036	42581	5194.2	2492.6	2.97442
25398.8	148130	11237	262143	196164	87579	185.9	104.5	2.97442
65304	96029.9	44567	63449.1	106307	39115	7848.5	4304.3	2.97791
94362	96199.8	64284	92995.1	93684.1	65054	4013.9	2143.9	2.9814
35741.2	73584.4	31832	40013.6	74938.7	34993	765.6	334.4	2.9814
128310	104759	80269	69866.5	95858.4	47766	2746.7	1104.4	2.98605
106542	87162.6	80107	40099.4	88257.5	29776	31.9	27.5	2.98605
262143	126241	136087	261775	149937	114419	1630.2	1387.1	2.9907
55459.5	88265.4	41178	62687.9	81687.6	50293	8913.3	4686	2.99535
158475	98554.9	105381	118582	83154	93458	25.3	41.8	2.99535
117182	86827.2	88447	39458.1	79940.8	32348	-34.1	37.4	3.00116
113969	104966	71157	70192.1	95871.6	47982	222.2	73.7	3.00349
73051.5	100622	47579	89960.2	91595.4	64366	5314.1	3513.4	3.00349
71122.5	80037.9	58236	94399.8	78007.1	79308	2622.4	1180.3	3.00581
127058	96467.6	86318	50304.1	95369.4	34568	29.7	55	3.00581
138584	89480.8	101499	50237	85231.8	38628	2.2	26.4	3.0093
74083.5	91855.9	52856	87547.9	93997.9	61039	4189.9	3014	3.01628
32526	72026.5	29595	6563.7	69537.5	6186	-24.2	23.1	3.01744
10249.5	97803	6868	125731	109320	75374	88	11	3.0186
32710.5	94105.1	22780	176647	97016.8	119327	7995.9	3403.4	3.0186
22323.8	69997.1	20901	23602.7	69742.8	22179	498.3	262.9	3.01977
133611	88939.2	98453	50130.3	86604.4	37935	18.7	-59.4	3.02326
154976	92449.3	109860	81396.7	90493.6	58948	-7.7	0	3.02791
196336	104182	123505	104242	95736.6	71358	-16.5	26.4	3.02907
107452	134526	52347	179398	137348	85600	17921.2	8738.4	3.03488
14841	78914.4	12325	8672.4	78350.5	7254	-1.1	-19.8	3.03488
139953	91783.9	99930	52582.2	88860.9	38780	-13.2	20.9	3.04186
78941.2	89797.3	57613	80142.7	89498.7	58685	9805.4	5183.2	3.04186
24333.8	123451	12918	262143	159261	107872	269.5	169.4	3.04651
4838.25	62887.7	5042	3855.5	66545.7	3797	3.3	-24.2	3.05116
6705.75	64589.7	6804	8383.1	64894.3	8466	151.8	28.6	3.05116
44769	138690	21155	262143	128684	133504	239.8	95.7	3.05581
89535.8	142057	41306	262143	68368.4	251283	2013	878.9	3.05698
117296	101127	76014	52308.3	90716.3	37789	46.2	59.4	3.0593
140499	102419	89903	91041.5	84734.5	70414	35.2	-2.2	3.06047
182296	103657	115255	80668.5	98597.3	53619	52.8	2.2	3.06512
122416	96038.7	83536	43288.3	90977.2	31183	13.2	-17.6	3.06512
135196	98701	89768	78656.6	87210.5	59108	25.3	34.1	3.06512
157168	98952.8	104092	63908.9	88408.1	47375	-5.5	-6.6	3.06744
117316	91353.5	84161	47586	82315.3	37886	-41.8	14.3	3.06977
132068	99925.8	86616	66123.2	92376	46911	35.2	-33	3.07442
151911	95177.3	104601	82414.2	94148.3	57368	17.6	-18.7	3.07674
155821	114535	89159	69645.4	101179	45111	42.9	-18.7	3.07791
153631	104575	96279	52530.5	95642.1	35995	-6.6	11	3.07907
197176	126278	102331	211776	124683	111314	2553.1	1246.3	3.09302
129592	89375.7	95025	57237.4	84930.2	44167	-31.9	22	3.09419
240962	214663	73565	262143	68368.4	251283	18718.7	9062.9	3.09767
7888.5	75848.1	6816	92336.2	100427	60256	151.8	96.8	3.09767
144020	102883	91740	51443.7	95092.6	35454	23.1	12.1	3.09884
130180	101318	84205	48660.7	88645.7	35975	4.4	35.2	3.10233
138143	97985.4	92395	66342.1	93428.6	46536	15.4	29.7	3.10465
160778	100703	104632	85758.2	89564.3	62751	-12.1	26.4	3.10581
19584	70936.7	18093	3686.1	69980.4	3452	7.7	31.9	3.1093
157283	111674	92302	93606.7	99691.4	61536	60.5	19.8	3.11163
136533	88462.7	101148	66616	88152.4	49525	3.3	72.6	3.11163
171811	100572	111957	89934.9	95625.5	61636	-1.1	69.3	3.11395
79372.5	92391.9	56301	76787.7	84146.1	59805	4281.2	2930.4	3.11628
178270	110974	105278	185967	123085	99017	2867.7	1314.5	3.1186
140000	95096.5	96481	74178.5	99890.3	48667	8.8	1.1	3.11977
53571.8	86283.6	40690	14056.9	81597.3	11290	16.5	49.5	3.11977
177456	109488	106219	262143	97841	175589	246.4	148.5	3.12209
214131	115655	121338	99728.2	119244	54810	0	40.7	3.12326
19749.8	85007.2	15226	180598	103441	114420	173.8	69.3	3.12442
10293.8	89924.2	7502	124499	104792	77861	135.3	44	3.12907
116071	89830.1	84680	34711.6	85095.6	26733	-5.5	33	3.1314
17295	86226.3	13145	179353	108759	108074	171.6	83.6	3.13372
14419.5	78273.5	12073	151244	92082.6	107642	95.7	60.5	3.13605
102943	82769.5	81509	39120.4	76162.9	33662	22	-28.6	3.1407
118885	94706.6	82267	65902.1	90776.4	47578	-4.4	19.8	3.14419
110330	83937.2	86143	46768.7	87554.9	35007	-30.8	-16.5	3.14419
182585	125015	95716	61345.9	115392	34841	-8.8	23.1	3.14767
114302	93096.5	80464	68057	87743.6	50832	2.2	20.9	3.14884
15117.8	68093.3	14550	14736.7	76789.7	12577	332.2	270.6	3.15233
16591.5	148159	7339	173614	153010	74361	239.8	121	3.15465
147202	96144.7	100339	50473.5	86036.1	38447	58.3	15.4	3.15698
156024	94922.9	107721	80228.5	90868.9	57862	-50.6	-64.9	3.15814
82632.8	89675.6	60389	82794.8	92838.5	58446	8004.7	4466	3.16047
94152.8	98678.9	62530	88325.6	96258.5	60135	2350.7	2325.4	3.16512
262143	168898	101717	262143	132593	129568	149.6	103.4	3.16628
9688.5	86187.8	7367	124636	93633.4	87235	45.1	51.7	3.16628
125300	92402.5	88868	220240	89404.5	161442	5012.7	2433.2	3.16977
126352	86697.4	95512	60314.1	82726.3	47781	13.2	-30.8	3.17442
23238	100278	15187	262143	113094	151907	826.1	352	3.17791
117286	95059.2	80860	50127	88938.5	36937	46.2	23.1	3.18256
121079	89852.5	88312	60275.6	80428	49115	9.9	11	3.18488
88169.2	91792.7	62949	76519.3	94845.6	52873	9951.7	5449.4	3.18605
197956	118555	109428	93410.9	117471	52113	18.7	44	3.18721
6711	65409.3	6724	2938.1	69238.2	2781	48.4	13.2	3.18953
225136	154354	95589	262143	68367.8	251285	1024.1	453.2	3.18953
76501.5	97185.4	51588	82129.3	90925.5	59196	52.8	127.6	3.1907
66050.2	84860.9	51009	91760.9	78843.7	76273	5776.1	2503.6	3.19884
13556.2	91874.1	9670	161514	113359	93376	68.2	25.3	3.2
10484.2	80749.3	8509	107545	86454.8	81523	60.5	29.7	3.20349
161997	100224	105929	104821	90110.3	76235	22	-12.1	3.20349
12543.8	69308.4	11861	22741.4	69987.3	21295	4.4	6.6	3.20814
154476	98190.5	103103	66198	93291.9	46503	25.3	57.2	3.21163
11125.5	97138.4	7506	167720	108253	101537	75.9	66	3.21512
87999.8	95173.8	60596	71551.7	90246.6	51960	7815.5	4363.7	3.22442
17037.8	76337.3	14627	148727	84485	115369	111.1	49.5	3.23023
26682.8	72737.4	24041	43787.7	70973.5	40433	1150.6	507.1	3.23372
6439.5	78282.2	5391	75548	85110.2	58173	50.6	20.9	3.23837
138560	99283.1	91462	72639.6	90279.1	52731	-5.5	9.9	3.2407
144958	96964.5	97974	68720.3	81713.8	55115	51.7	26.4	3.24535
158828	104193	99901	72586.8	89850.6	52944	68.2	46.2	3.24884
65211.8	100731	42427	150385	112300	87762	10869.1	5688.1	3.25233
169952	117038	95165	68251.7	118939	37607	-31.9	68.2	3.25233
121359	86832.1	91595	43903.2	74532.2	38604	-110	1.1	3.25349
7721.25	95045.1	5324	115800	124989	60718	57.2	38.5	3.25814
46425.8	138563	21958	262143	93121.5	184488	559.9	212.3	3.26163
190192	109690	113633	144944	98963.7	95985	26.4	81.4	3.26744
149348	99465.3	98403	71527.5	90981.2	51523	-9.9	14.3	3.27326
12411.8	125392	6487	133217	139431	62615	154	52.8	3.27442
83478.8	82151.3	66595	59489.1	76459.7	50990	61.6	2.2	3.2814
166282	104485	104297	59538.6	89113.5	43786	-3.3	-29.7	3.28256
7006.5	64673	7100	2739	65273.9	2750	17.6	18.7	3.28721
56376.8	76061.9	48575	62107.1	75030.4	54248	1126.4	675.4	3.28953
31242	78375.3	26124	235756	86666.8	178275	171.6	91.3	3.29186
8488.5	66187.1	8405	3841.2	71475.6	3522	-3.3	40.7	3.29535
72411.8	88385.2	53692	67581.8	84961.5	52130	5089.7	3100.9	3.29884
5895	64701.8	5971	5984	65165.7	6018	317.9	158.4	3.30814
23961	92354.8	17003	208704	106279	128696	156.2	96.8	3.3093
118844	99794.7	78046	59127.2	83692.5	46300	-13.2	63.8	3.31395
136730	89715.6	99879	55761.2	79181.1	46152	12.1	41.8	3.32093
14257.5	84246.6	11091	138546	87674.6	103562	107.8	39.6	3.32209
6815.25	70260.2	6357	9086	71880.7	8284	3149.3	1331	3.32209
163781	107806	99564	67265	112005	39358	-7.7	-17.6	3.32791
78633.8	93799.5	54940	65260.8	93411.3	45786	6117.1	3870.9	3.32907
147154	105477	91431	58961.1	126762	30483	-28.6	18.7	3.33023
51234.8	127239	26389	262143	115439	148822	490.6	213.4	3.33488
141570	98843.3	93865	53043.1	90444.5	38435	-3.3	27.5	3.33488
56102.2	89822.8	40933	85031.1	86350	64535	3645.4	1706.1	3.33605
141853	109058	85243	66034.1	89431.9	48390	-12.1	-35.2	3.33605
126476	113381	73105	183980	108219	111416	6710	3934.7	3.33953
262143	94558.2	181685	262143	104090	165048	21623.8	11535.7	3.34302
131194	92546.7	92904	70584.8	83772.7	55219	-37.4	11	3.34651
114884	88546.9	85029	35124.1	83420.1	27594	9.9	-5.5	3.34651
35667	77574.4	30132	43934	73755.3	39038	259.6	177.1	3.35116
46845	119652	25658	262143	68369.4	251279	518.1	242	3.35116
16242.8	137211	7758	211339	158548	87357	97.9	62.7	3.35465
126384	96376.6	85941	64234.5	113800	36992	-55	16.5	3.35465
19770	134417	9639	262143	156395	109849	152.9	52.8	3.35814
124211	94752.8	85911	79880.9	93450.1	56020	369.6	173.8	3.3593
123808	110621	73349	70996.2	95233.2	48857	26.4	-6.6	3.36047
5041.5	65869.2	5016	31746	70523.2	29501	190.3	62.7	3.36279
59643.8	89874.3	43492	67658.8	92100.5	48144	7592.2	4103	3.36279
104456	92967.9	73634	133943	92796.3	94595	566.5	1243	3.36395
262143	150859	113880	262143	94878.3	181072	21319.1	11136.4	3.36628
128156	92191.7	91102	54539.1	88645.5	40321	-22	-30.8	3.37209
5778.75	72412.3	5230	53804.3	76084.1	46345	18.7	29.7	3.37209
113346	89896.6	82631	58500.2	82622.9	46402	33	16.5	3.37674
78653.2	102596	50242	119161	147940	52787	5558.3	3450.7	3.38023
7839	91185.1	5634	65325.7	101546	42160	17.6	20.9	3.38372
139140	109092	83587	44511.5	93320.5	31259	8.8	18.7	3.38605
138400	91762.4	98844	70766.3	84241.4	55053	73.7	75.9	3.38837
66703.5	169905	25729	262143	83846	204897	845.9	413.6	3.38953
125359	104506	78613	197679	118720	109123	2457.4	2830.3	3.39302
89704.5	95079.7	61831	101086	96834.6	68413	611.6	969.1	3.39302
144840	99218.5	95670	85308.3	92285.8	60581	19.8	45.1	3.39302
26702.2	69371.2	25226	19114.7	68018.7	18417	45.1	132	3.39419
9047.25	102581	5780	95986	118455	53105	101.2	12.1	3.39651
139982	100697	91104	38925.7	88642.2	28779	45.1	6.6	3.39884
39006.8	114542	22318	262143	90763	189282	195.8	41.8	3.40465
139778	108165	84690	60049	99398.1	39592	24.2	7.7	3.4093
144103	109166	86510	50784.8	96269.6	34572	22	12.1	3.4093
119023	91688.1	85074	59712.4	106375	36788	34.1	25.3	3.41047
122852	97233.7	82803	64406.1	91269	46247	8.8	-28.6	3.41279
15217.5	66195	15066	5471.4	83603.1	4289	9.9	-20.9	3.41512
138302	89689.7	101057	48112.9	82622.6	38163	35.2	12.1	3.41744
97195.5	84452.2	75425	128760	81114.7	104031	13123	5990.6	3.42674
5323.5	67338.5	5181	3960	124412	2086	-15.4	36.3	3.43488
39621.8	69199.7	37524	29261.1	67029.8	28609	443.3	478.5	3.43605
6798	63790.6	6984	2979.9	63571.2	3072	80.3	113.3	3.43837
173634	127998	88902	63806.6	101155	41339	6.6	-29.7	3.43953
150008	109648	89659	144696	114408	82886	45.1	77	3.45233
75029.2	253264	19415	262143	113120	151872	695.2	359.7	3.45349
85710	85950	65353	110216	79586.3	90758	655.6	948.2	3.45465
7231.5	65350.7	7252	3386.9	66218.4	3352	31.9	2.2	3.46163
74868	91115.1	53850	74187.3	91391.5	53199	5293.2	3247.2	3.46744
151144	113762	87071	49775	93206.9	34998	39.6	-8.8	3.47093
20896.5	66151.7	20702	13398	65370.1	13432	169.4	259.6	3.47326
22881.8	139652	10738	262143	174719	98328	218.9	44	3.47442
6222.75	80057.7	5094	5749.7	89228.6	4223	6.6	-11	3.47558
138144	93711.8	96609	44456.5	85327.3	34145	-68.2	33	3.4814
66160.5	152888	28360	262143	78044.3	220129	693	315.7	3.48372
148932	101225	96423	61506.5	92802.8	43435	-52.8	23.1	3.4907
148491	121978	79781	46313.3	89404.4	33949	27.5	1.1	3.4907
5697	68923.5	5417	10425.8	69849.2	9782	1104.4	435.6	3.49535
161301	106132	99603	120806	88296.2	89666	13.2	25.3	3.49884
8410.5	66528.7	8285	11217.8	67255.5	10931	702.9	319	3.49884
140851	98091.4	94104	189373	108884	113981	163.9	71.5	3.5
118041	87926.4	87982	55237.6	85201.7	42488	-3.3	3.3	3.50233
61646.2	79288.2	50954	70697	76251.6	60762	2091.1	1175.9	3.50465
127822	93352.4	89735	39024.7	94258.8	27133	46.2	-18.7	3.51047
168106	111685	98643	82117.2	102945	52277	-5.5	-46.2	3.51163
194906	112826	113213	70349.4	120386	38297	23.1	-2.2	3.51163
23508	101967	15109	262143	106398	161467	390.5	148.5	3.5186
129948	88623.5	96095	45876.6	82814.2	36305	23.1	-24.2	3.52093
8256	74537.2	7259	77723.8	82766.6	61543	28.6	-14.3	3.52209
124048	90282.2	90047	68277	84530.1	52935	4.4	-25.3	3.5407
127675	93731.2	89269	43356.5	87010.4	32656	27.5	48.4	3.54186
88564.5	95551.2	60744	76442.3	93505.1	53577	5405.4	3454	3.54419
36167.2	99977.1	23708	262143	68368.6	251282	323.4	148.5	3.54419
6003	75685.4	5198	53128.9	79205.1	43960	73.7	33	3.55
115226	90325.8	83602	68094.4	82271.2	54243	84.7	14.3	3.55698
6086.25	66890.6	5963	3256	66871	3191	2.2	19.8	3.56047
8267.25	69072.2	7844	2280.3	73689.2	2028	13.2	-9.9	3.5686
5873.25	69932.7	5504	7318.3	66455.9	7217	1604.9	708.4	3.5686
75040.5	80009.3	61466	101810	78446.3	85055	1047.2	1203.4	3.56977
56063.2	87785.2	41854	80896.2	83252.7	63681	8162	4266.9	3.57791
125914	97490.4	84643	58807.1	93552.3	41196	88	-44	3.59535
153386	120749	83250	52098.2	98287.4	34738	-12.1	13.2	3.59651
138303	102502	88426	53826.3	92613.6	38089	15.4	22	3.59767
22949.2	99675.4	15089	230218	115158	131016	198	71.5	3.59884
168892	99847.9	110854	99446.6	89653.1	72695	56.1	3.3	3.6
9906.75	79779.9	8138	94829.9	82791.9	75065	39.6	20.9	3.60233
97756.5	130570	49066	112742	142126	51987	15609	7950.8	3.60465
152582	97429.1	102635	57237.4	88365.4	42450	137.5	6.6	3.60581
28008.8	109797	16718	262143	122798	139903	295.9	102.3	3.61047
158852	100752	103328	62850.7	93310	44143	11	-24.2	3.61163
155756	102717	99376	61922.3	88844.3	45677	31.9	19.8	3.62093
154497	94556.6	107080	70141.5	93760.4	49027	40.7	-42.9	3.62093
36276.8	106249	22376	262143	114800	149650	346.5	94.6	3.62791
31661.2	98605.3	21043	262143	90946.1	188901	265.1	92.4	3.63023
144796	110527	85855	83404.2	90293	60536	-4.4	-23.1	3.63023
6738.75	71380.4	6187	6112.7	72206.5	5548	1344.2	667.7	3.63256
92885.2	103706	58698	98407.1	102307	63038	6365.7	3969.9	3.63488
5946.75	64943.6	6001	4263.6	66910.8	4176	506	223.3	3.63605
137021	97772.6	91844	41347.9	92857.8	29182	-1.1	-7.7	3.63721
184336	124311	97181	54215.7	96814.2	36700	-31.9	38.5	3.63953
66072.8	191701	22588	262143	72192.2	237973	503.8	277.2	3.6407
118455	85749.4	90532	43135.4	81498	34687	11	17.6	3.64651
165086	113711	95145	110106	103897	69452	-4.4	86.9	3.64767
7707.75	78534.7	6432	80063.5	89783.6	58441	145.2	36.3	3.65465
211963	212095	65495	262143	68369.2	251280	9940.7	5077.6	3.66512
177010	136540	84961	262143	68369.2	251280	849.2	387.2	3.66628
196624	149694	86082	70764.1	131739	35203	-1.1	-22	3.6686
163684	100187	107072	74561.3	92751.9	52683	6.6	18.7	3.6686
20973.8	71803.6	19143	8598.7	68563.6	8219	40.7	-12.1	3.67907
47568	71515.1	43591	23631.3	69953.5	22139	3107.5	1516.9	3.68023
26976.8	78179.4	22614	64273	77354.7	54453	1323.3	686.4	3.6814
123637	89644.1	90387	77218.9	91078.9	55563	1.1	-2.2	3.68488
178838	96045.9	122028	75502.9	96157.3	51459	23.1	-14.3	3.68721
8926.5	78969.6	7408	69863.2	86746.3	52781	97.9	24.2	3.68837
141098	100753	91779	63178.5	92966.9	44537	7.7	-44	3.69302
5139	63521.2	5302	1533.4	59218	1697	-23.1	27.5	3.69884
6834.75	83645.6	5355	122895	87926.5	91600	73.7	68.2	3.70698
21362.2	105208	13307	212864	120124	116132	115.5	36.3	3.71047
92396.2	102927	58831	110635	103702	69917	11819.5	5971.9	3.72326
31848	123678	16876	262143	119798	143407	198	97.9	3.72558
67974.8	95106.6	46840	57426.6	93260.1	40355	8115.8	4382.4	3.72791
63189.8	84134.9	49221	69335.2	83863.1	54183	1648.9	783.2	3.72907
10375.5	89012.8	7639	116257	108857	69991	117.7	60.5	3.73256
19931.2	146914	8891	225731	192953	76669	299.2	116.6	3.73372
54939	72950.7	49355	53211.4	72355.9	48196	2640	1181.4	3.73605
77450.2	108911	46605	246066	157560	102349	7398.6	4154.7	3.73837
95447.2	95378.9	65583	80921.5	86359.8	61409	75.9	69.3	3.73837
29940.8	131391	14934	262143	116330	147682	220	96.8	3.74419
25464	66467.9	25107	7917.8	66551.4	7797	107.8	431.2	3.74767
66350.2	77991.4	55754	71979.6	76664.7	61531	2587.2	1230.9	3.74884
132559	93262.2	93150	62619.7	86747.4	47308	-27.5	44	3.75116
117244	102726	74798	177314	102503	113367	7956.3	3797.2	3.76512
77048.2	82447.8	61244	90996.4	76186.1	78276	842.6	1604.9	3.76744
6696.75	75421.6	5819	80039.3	75235	69721	110	20.9	3.77209
167428	120418	91121	64744.9	108698	39036	-15.4	-5.5	3.77674
9551.25	103412	6053	122328	108711	73745	72.6	36.3	3.78256
163773	106832	100466	86878	97450.4	58426	48.4	60.5	3.78256
127192	87963.9	94762	38933.4	86639.7	29450	37.4	-23.1	3.78837
158445	110647	93847	119527	99772.4	78512	31.9	42.9	3.79419
123131	111601	72307	72897	109422	43660	59.4	-28.6	3.79767
12664.5	64852.4	12798	4357.1	62743.8	4551	27.5	25.3	3.80581
8676	84335.6	6742	79789.6	90142.8	58009	77	45.1	3.80698
56769.8	109384	34013	262143	68369.2	251280	408.1	205.7	3.80698
156084	100654	101627	55320.1	90950.2	39862	14.3	-17.6	3.81744
262143	137151	125262	262143	68369.2	251280	4116.2	2053.7	3.8186
10078.5	73585.6	8976	99651.2	79284.5	82371	85.8	4.4	3.82326
11112.8	75376.2	9662	88398.2	85130	68052	104.5	24.2	3.82442
9341.25	65432.7	9356	2923.8	69324.9	2764	4.4	11	3.83372
115143	84662	89131	47555.2	84307	36967	68.2	106.7	3.83953
136136	92386.6	96570	66314.6	80717.5	53842	-3.3	8.8	3.8407
112818	89136.9	82947	69031.6	80595.3	56133	-23.1	38.5	3.8407
8364	63656.2	8611	5705.7	64648.8	5784	203.5	200.2	3.84419
153437	92995.2	108131	59579.3	87189.1	44783	4.4	12.1	3.84535
16082.2	114103	9237	178688	137166	85375	160.6	75.9	3.84651
144494	102267	92597	65431.3	89991.7	47650	34.1	13.2	3.85
5972.25	76609.4	5109	47671.8	78409.3	39845	-18.7	-19.8	3.85465
143488	95879.9	98077	70667.3	102023	45394	-22	6.6	3.8593
83778.8	112658	48736	96806.6	127992	49568	8752.7	4921.4	3.86279
71113.5	94804.5	49159	77052.8	90359.4	55885	7275.4	4191	3.86279
94026.8	104321	59069	98983.5	102751	63133	6919	4398.9	3.86395
114104	88263.8	84722	61084.1	86863.9	46086	-47.3	-69.3	3.86512
152668	123839	80792	82041.3	93187.8	57697	2.2	45.1	3.86977
8044.5	69141.6	7625	64649.2	74013.9	57244	89.1	-9.9	3.87442
187764	110896	110963	94979.5	100117	62173	-34.1	46.2	3.88023
100528	90924.2	72458	168737	90678.5	121951	5173.3	2427.7	3.88023
136104	100614	88653	76403.8	90748	55177	-29.7	27.5	3.88256
159436	103858	100606	63412.8	92222.5	45063	-11	73.7	3.88372
110173	87227.8	82775	28446	80185.7	23249	-84.7	4.4	3.89186
10411.5	68817.8	9915	90305.6	74147	79818	157.3	82.5	3.89535
39941.2	76365.8	34277	37305.4	76604.9	31915	4132.7	1958	3.91047
145982	95579.6	100095	59411	83320.3	46730	-24.2	-31.9	3.91047
134995	115560	76558	235401	116436	132495	10102.4	4853.2	3.91395
53385.8	75453.2	46369	54352.1	73828.8	48247	954.8	528	3.93488
194492	106342	119860	89424.5	96665.2	60627	26.4	44	3.93488
156668	103972	98751	72355.8	91145	52026	36.3	-25.3	3.94186
10937.2	67595.6	10604	2123	61754.5	2253	-12.1	-15.4	3.94186
117817	99103.3	77911	77893.2	92530.4	55169	55	-12.1	3.94302
155530	95874	106315	169782	119229	93323	2990.9	1376.1	3.94302
133606	87190.7	100424	61496.6	99956.4	40320	58.3	44	3.94767
40778.2	167007	16002	262143	102371	167819	356.4	150.7	3.95116
111662	101002	72453	63682.3	90062.2	46340	51.7	62.7	3.95233
81414.8	102277	52168	81952.2	103196	52045	8287.4	4635.4	3.95349
11227.5	65544.8	11226	7720.9	66948.5	7558	860.2	511.5	3.95698
7343.25	72259.4	6660	90095.5	77202.2	76481	111.1	60.5	3.96047
48401.2	90198.9	35167	78514.7	102687	50109	6389.9	3514.5	3.96279
143980	106855	88306	62277.6	96344.1	42363	58.3	-38.5	3.96395
10077.8	117456	5623	138145	130050	69615	101.2	49.5	3.9686
44912.2	102585	28692	262143	75752.4	226789	326.7	137.5	3.97093
119388	98147.4	79719	46260.5	81885.5	37024	18.7	57.2	3.97326
9516.75	108111	5769	111945	148390	49440	79.2	39.6	3.9814
75924	88635.9	56137	70230.6	89020.6	51703	6241.4	3704.8	3.9814
218366	120890	118379	234406	96587.8	159047	6144.6	3146	3.98256
13626	64813	13778	6299.7	65057.9	6346	36.3	183.7	3.99302
164890	106704	101273	135597	122899	72307	638	623.7	3.99651
123211	85134.4	94847	66514.8	84697.3	51467	-61.6	-26.4	3.99767
73244.2	93226.4	51489	97205.9	101257	62914	7972.8	4456.1	3.99884
110558	89091.5	81327	57579.5	88663.8	42560	20.9	-20.9	4.00581
6923.25	72607.2	6249	70258.1	76835.3	59926	45.1	27.5	4.00581
138982	99622.2	91429	46614.7	88145.3	34658	-39.6	-67.1	4.0093
77874	92620.1	55102	262143	78092.5	219993	13598.2	6626.4	4.01163
143264	96718.2	97075	80854.4	81201.3	65256	73.7	59.4	4.01163
129459	97391.1	87115	44983.4	91916.3	32073	-16.5	24.2	4.01395
133432	96527.6	90592	51177.5	92033.3	36443	16.5	-20.9	4.01512
71727	95747	49095	67292.5	94270.8	46781	6198.5	3724.6	4.01628
8789.25	83492.1	6899	116512	92775.9	82303	69.3	74.8	4.01744
140627	96983.5	95028	53252.1	116529	29949	-30.8	22	4.01977
164051	116176	92543	61228.2	94488.7	42467	83.6	-12.1	4.04186
25470.8	84012.8	19869	10072.7	96074	6871	35.2	-25.3	4.04651
66081.8	98970.1	43758	78265	95049.9	53963	8368.8	4560.6	4.06628
80466	126652	41637	101554	118771	56036	5709	3823.6	4.07558
96953.2	84588.2	75116	46278.1	84933.3	35709	31.9	-30.8	4.10116
154972	112906	89953	89334.3	89222.7	65618	3.3	13.2	4.10349
107552	88325.9	79801	72282.1	82824.8	57194	25.3	-2.2	4.10349
140369	102518	89733	87012.2	98032.1	58169	14.3	33	4.10465
39582	73875	35114	45061.5	72278.4	40858	3781.8	1632.4	4.1093
138307	112345	80681	46659.8	116151	26327	-33	-19.8	4.11395
5400.75	68223.5	5188	30957.3	69113.2	29355	24.2	19.8	4.11512
74350.5	165691	29408	262143	87865.4	195524	542.3	250.8	4.11512
262143	136747	125632	102046	165010	40529	12.1	34.1	4.11512
103422	87272.8	77663	54665.6	82052.2	43662	34.1	16.5	4.12326
50187.8	71968.5	45702	42420.4	70599.4	39378	433.4	675.4	4.12326
127638	88188.8	94852	43083.7	87038.6	32440	-30.8	-44	4.12907
80681.2	85138.5	62105	125340	107173	76645	1498.2	1041.7	4.13023
145106	112583	84468	54979.1	96998.6	37146	56.1	-11	4.1314
164956	97769.7	110572	71109.5	89492.5	52074	-17.6	6.6	4.13372
63906	89377.6	46859	48701.4	86031.8	37099	5518.7	3227.4	4.13837
74844.8	109838	44657	137740	108894	82896	11339.9	5919.1	4.14186
4972.5	63561.1	5127	3969.9	64382.9	4041	34.1	37.4	4.14884
182024	122190	97628	59516.6	111112	35104	36.3	34.1	4.14884
116637	93310.7	81919	51917.8	88046.9	38644	3.3	-18.7	4.16512
80362.5	91657.4	57460	129964	139013	61270	6678.1	3942.4	4.1686
69240.8	108086	41983	109578	99931.5	71862	6728.7	3943.5	4.17442
162781	115910	92037	56204.5	98801.5	37281	13.2	9.9	4.17442
134876	93604.9	94431	73026.8	87030.3	54991	-30.8	-6.6	4.17791
9834	84777.8	7602	128053	95073	88270	62.7	20.9	4.17907
106955	86960.1	80605	45989.9	83815.2	35960	-22	34.1	4.17907
154672	103167	98254	60699.1	100502	39581	-46.2	-45.1	4.18023
120638	90412.3	87445	46855.6	86273.4	35593	48.4	39.6	4.18023
54275.2	91073.9	39056	74254.4	88552.9	54954	11683.1	5711.2	4.18023
152360	99514.5	100338	100340	86557.6	75971	13.2	-44	4.18488
151420	102527	96789	51813.3	90048.4	37709	17.6	-16.5	4.18837
10143.8	78200.3	8501	114513	90135.2	83261	37.4	33	4.18953
29162.2	70789.6	26998	11114.4	88741.9	8208	-24.2	18.7	4.1907
167940	113779	96732	130881	127156	67456	3203.2	1816.1	4.19186
72138.8	90440.5	52274	99386.1	85444.8	76229	3374.8	1411.3	4.19419
132743	99397.4	87522	56310.1	116731	31614	-11	49.5	4.19535
133128	94987.3	91851	81294.4	106497	50027	169.4	121	4.19535
26430	131460	13176	262143	97419.3	176349	258.5	152.9	4.20116
195455	115674	110737	103832	96980.8	70166	1.1	26.4	4.20349
73550.2	87096.6	55343	101912	83465.2	80020	349.8	530.2	4.20814
146779	101058	95186	49485.7	85418.8	37967	-48.4	15.4	4.21279
137743	91215.2	98965	66130.9	85681.8	50582	14.3	38.5	4.22326
153824	99365.5	101454	48276.8	95222.7	33226	25.3	19.8	4.22442
145587	90323.1	105634	56707.2	82133.2	45248	4.4	-41.8	4.23023
109219	93914.1	76216	115480	95728.6	79058	9656.9	5084.2	4.23023
91369.5	143024	41867	262143	68369.2	251280	1157.2	503.8	4.23256
149113	93856.6	104119	65268.5	93412.2	45791	-11	-46.2	4.23372
168282	113421	97235	64113.5	111853	37565	-4.4	3.3	4.23488
135185	103902	85268	230534	93239.5	162037	15372.5	6990.5	4.23953
8872.5	65201.6	8918	13053.7	68620.1	12467	124.3	49.5	4.23953
151768	96960.9	102580	75487.5	82079	60273	44	26.4	4.24651
126884	102878	80829	72169.9	91487.6	51698	29.7	-25.3	4.24767
96693	82931.4	76411	51331.5	85017.6	39569	29.7	20.9	4.25233
184253	112386	107444	95038.9	102948	60501	13.2	-37.4	4.25349
45067.5	95574.7	30903	81821.3	100400	53409	9637.1	4942.3	4.25349
139568	93618.3	97702	63462.3	87987.2	47269	-15.4	44	4.25465
15379.5	66227.1	15219	20740.5	65210.6	20844	63.8	11	4.25465
59619	94963.8	41144	64507.3	91773.6	46065	6421.8	3582.7	4.25698
61995.8	104823	38760	182086	136839	87206	14505.7	7423.9	4.25698
200720	118381	111119	215145	110889	127152	12553.2	5493.4	4.25814
176368	104594	110508	66699.6	111148	39328	47.3	29.7	4.25814
175226	137568	83476	67101.1	135392	32480	4.4	-2.2	4.26047
121711	91172.8	87487	55214.5	86038.9	42057	-33	36.3	4.26395
15534	67491.1	15084	2435.4	65385.7	2441	-15.4	-24.2	4.26628
10645.5	69343.4	10061	17154.5	69504.6	16175	471.9	262.9	4.26977
185287	117086	103710	105054	109783	62713	59.4	-5.5	4.27209
130532	106966	79974	262143	74987.3	229103	18833.1	9359.9	4.27442
158499	102655	101187	74734	89306.9	54842	-47.3	24.2	4.27442
109828	105772	68049	131954	95958.9	90119	4495.7	4017.2	4.2814
134255	92547.2	95071	59455	84670.3	46019	4.4	34.1	4.28721
67893	86485.8	51447	102870	90154.7	74779	1383.8	683.1	4.29419
210722	122816	112443	87236.6	115561	49473	12.1	40.7	4.3
5950.5	71884.2	5425	61039	78302.7	51087	105.6	19.8	4.31047
9917.25	67722.9	9597	2484.9	68223.9	2387	-3.3	28.6	4.31279
65094	89417.1	47709	60684.8	85956.6	46268	4727.8	3016.2	4.31395
66552	89555.9	48702	262143	105916	162202	5013.8	2688.4	4.31744
139832	94927.8	96537	94556	134363	46120	52.8	6.6	4.3186
186958	128061	95677	85870.4	137581	40904	39.6	57.2	4.32442
110951	146785	49537	262143	73003.6	235328	7695.6	4332.9	4.32442
131313	85491.3	100662	59625.5	94691.1	41267	1144	592.9	4.32442
61073.2	72885.3	54915	56678.6	69946.1	53105	2857.8	1718.2	4.32558
144886	115026	82549	49435.1	121104	26752	-19.8	2.2	4.32791
21831	92519.2	15464	188033	108920	113137	431.2	204.6	4.3314
58078.5	81879.1	46486	103962	82524.9	82560	5665	2482.7	4.33488
107399	93684.5	75130	60437.3	88759.8	44624	-44	23.1	4.33721
129914	113173	75230	46015.2	91797.9	32851	-40.7	-38.5	4.33837
190419	117779	105955	192606	105558	119580	25.3	19.8	4.34186
151502	93110.6	106635	71322.9	90426.1	51691	40.7	4.4	4.34535
139060	91654.8	99432	86768	81387	69869	-3.3	26.4	4.34535
133483	88754.7	98563	52687.8	81877.7	42172	-61.6	-15.4	4.35465
10455	69759.6	9822	7812.2	70365.6	7276	983.4	446.6	4.35698
176649	104189	111114	71154.6	93488.1	49880	3.3	-17.6	4.35814
84528.8	88494.6	62599	92754.2	88262.7	68871	5177.7	2479.4	4.3593
22135.5	66971.6	21661	20636	67966.7	19898	77	277.2	4.36395
63459	79059.6	52604	62741.8	86108.4	47752	6323.9	3611.3	4.36628
101083	91556.3	72355	95041.1	91044.3	68413	7626.3	4646.4	4.37093
67332.8	121868	36209	123080	140769	57301	15171.2	7260	4.37093
120924	91419.4	86687	43164	91180.9	31024	1.1	-41.8	4.37791
14950.5	94913.9	10323	188301	99454.5	124082	173.8	55	4.3814
11849.2	99176.6	7830	163753	117501	91333	145.2	34.1	4.38488
10087.5	84001.8	7870	89063.7	91040.5	64113	151.8	68.2	4.38488
13278	102459	8493	169622	113566	97885	141.9	70.4	4.38953
142560	109144	85601	38244.8	91588.5	27366	44	27.5	4.39186
129182	112349	75355	37360.4	117404	20855	-12.1	-30.8	4.40116
153718	96953	103907	59499	87497.5	44565	47.3	-20.9	4.40814
85161.8	82360.5	67765	65923	80888.4	53411	4702.5	2629	4.41628
111516	86935.4	84066	42038.7	86484.4	31856	2.2	27.5	4.41977
67538.2	86979	50888	69561.8	90384.3	50438	5596.8	3435.3	4.42209
155706	96094.3	106191	95994.8	107220	58675	-6.6	27.5	4.42326
61759.5	103622	39060	72898.1	92273.3	51775	8314.9	4600.2	4.42558
171266	131986	85040	67509.2	94338.4	46898	11	-5.5	4.42558
151567	109604	90627	55720.5	105364	34658	905.3	1236.4	4.43023
178552	108038	108310	82508.8	100734	53679	45.1	-29.7	4.43488
160370	110779	94874	91757.6	97909.8	61418	38.5	-11	4.43488
115728	92566.6	81934	55179.3	90841.8	39808	2.2	-12.1	4.4407
155679	94378.3	108103	68127.4	86685	51506	-12.1	4.4	4.44186
152206	95505.8	104444	63243.4	89039.9	46549	-14.3	-4.4	4.44884
59924.2	92742.8	42345	59895	90352.6	43444	1629.1	1606	4.45
6810	82525.9	5408	74091.6	90275.9	53787	50.6	51.7	4.45349
262143	146543	117234	231481	186698	81256	238.7	221.1	4.4593
154172	94054.3	107425	65071.6	91161.4	46780	79.2	-24.2	4.4593
143146	115020	81562	51173.1	105698	31729	57.2	12.1	4.46046
12056.2	75725.4	10434	98745.9	77692.7	83295	42.9	29.7	4.46395
129826	89232.4	95350	43099.1	87312	32350	-30.8	8.8	4.47093
133275	95823.5	91150	64579.9	84029.4	50367	33	3.3	4.47674
27384.8	101768	17635	258381	113953	148599	226.6	23.1	4.48837
14511	84450.1	11261	150676	96054.5	102803	168.3	89.1	4.49186
62633.2	100431	40871	81617.8	96758.5	55281	8992.5	4656.3	4.49651
75891.8	82369.6	60382	112627	80313.3	91904	2926	1897.5	4.50465
5573.25	66084.4	5527	1659.9	68245.4	1594	18.7	22	4.50698
165712	106718	101765	86469.9	109892	51568	69.3	-34.1	4.51163
109252	85793.8	83455	42940.7	83488.9	33707	-5.5	-57.2	4.51512
60516	132828	29858	159320	145934	71547	11748	5931.2	4.5186
75505.5	94549.2	52336	70184.4	87992	52273	4403.3	2918.3	4.51977
52492.5	72955.6	47154	40311.7	70972.2	37224	1245.2	838.2	4.51977
125030	86131	95134	64546.9	85355.8	49559	-9.9	18.7	4.52326
8530.5	97226.9	5750	97581	132832	48144	135.3	74.8	4.52326
171584	92503.4	121562	101180	83131	79765	-22	-14.3	4.52558
13533.8	65592.9	13522	15391.2	67833.1	14870	412.5	216.7	4.52674
27215.2	101791	17522	261258	120679	141879	182.6	63.8	4.52791
57688.5	73535.4	51413	67846.9	75535.8	58865	3637.7	1739.1	4.52791
185335	118806	102235	262143	97720.2	175806	-44	28.6	4.53256
148152	102674	94564	63866	95108.2	44008	-13.2	19.8	4.53372
171122	101051	110980	71487.9	92206.9	50810	-38.5	37.4	4.53488
10161	105366	6320	157868	129464	79914	199.1	77	4.53721
38232	71786.7	34903	48998.4	71749.7	44755	2898.5	1387.1	4.5407
160342	130103	80768	49271.2	121906	26488	34.1	44	4.54186
166336	113920	95690	67356.3	103098	42816	3.3	15.4	4.54302
154821	95446.5	106304	74437	90220.3	54071	-45.1	28.6	4.54419
122173	92017.4	87013	37164.6	85622.6	28446	48.4	-24.2	4.54767
124858	90051.1	90867	52361.1	82049	41823	-30.8	-26.4	4.55
8345.25	79205.6	6905	100078	103489	63376	41.8	11	4.55116
167901	106018	103790	59070	106786	36252	-14.3	25.3	4.55349
135196	89841.3	98621	58350.6	81849	46721	-5.5	28.6	4.55465
56654.2	117008	31732	113755	116496	63994	10725	5404.3	4.55698
7134	70011.1	6678	55122.1	73835.6	48926	73.7	11	4.55698
12228	80604.9	9942	87720.6	84723.9	67854	83.6	6.6	4.56279
126553	105650	78502	74783.5	92806.4	52809	42.9	28.6	4.56395
37557.8	120120	20491	116752	168817	45324	10252	5188.7	4.56744
149872	96080.7	102227	59704.7	88080.7	44423	-25.3	26.4	4.56977
34953	68460.2	33460	12633.5	71758.5	11538	-47.3	23.1	4.57093
53738.2	135929	25909	262143	68368.1	251284	650.1	319	4.57558
13477.5	78743.1	11217	3905	73794.1	3468	-1.1	-15.4	4.57791
122218	92207.7	86866	81089.8	91822.2	57876	322.3	221.1	4.5814
92690.2	109597	55426	95460.2	98569.1	63469	7492.1	4525.4	4.58488
67615.5	115310	38429	122693	113842	70631	5078.7	3382.5	4.58721
197747	128167	101115	86803.2	141857	40102	0	6.6	4.5907
151108	98154.4	100892	59123.9	90939.4	42608	-8.8	17.6	4.5907
70754.2	89196.1	51986	82641.9	88246.2	61374	166.1	544.5	4.59535
11643.8	113944	6697	262143	114906	149512	80.3	55	4.59884
109295	94511.9	75787	136224	89205.3	100079	59.4	28.6	4.60349
144054	98899.2	95458	70670.6	94040	49250	36.3	-4.4	4.61512
19266.8	76238.7	16562	26941.2	77997	22637	265.1	163.9	4.62326
153561	99007.1	101647	68228.6	100137	44653	6.6	1.1	4.62791
226832	129407	114875	183988	159882	75417	3251.6	1593.9	4.63256
5629.5	64521.7	5718	2990.9	88293.5	2220	-48.4	-11	4.63488
162907	156456	68238	226746	144618	102754	10690.9	5967.5	4.63721
175500	97468.4	118003	121871	96322.3	82919	79.2	71.5	4.63721
11940	73329.6	10671	4012.8	70128.8	3750	0	-25.3	4.64419
55866.8	172686	21202	262143	112372	152883	1830.4	746.9	4.65814
38808.8	72921.9	34878	27850.9	89573.4	20377	1980	1157.2	4.66046
16987.5	68523	16247	6099.5	67295.8	5940	784.3	564.3	4.66395
144548	91783.1	103212	50448.2	87011.4	37997	-25.3	33	4.66512
70167.8	173065	26571	262143	76132.7	225656	499.4	179.3	4.66628
8820.75	108356	5335	105324	118095	58449	176	74.8	4.66977
154554	103271	98080	72134.7	88699.5	53297	-5.5	56.1	4.67326
177158	98028.9	118437	110637	90406.6	80201	451	187	4.6814
141747	89267.5	104064	51614.2	85388.7	39614	102.3	-29.7	4.68721
153430	111982	89793	66834.9	98868.9	44302	49.5	-27.5	4.68721
11791.5	77821.5	9930	142656	86023.2	108681	106.7	27.5	4.68837
12243	84175.1	9532	124397	93989.6	86738	125.4	57.2	4.6907
7975.5	80760.6	6472	102182	101209	66166	88	13.2	4.69186
33231.8	138269	15751	262143	101756	168834	621.5	271.7	4.69651
13826.2	73578.3	12315	5882.8	84141.2	4582	-30.8	-38.5	4.69651
148894	94820.2	102910	62617.5	90979	45106	-2.2	-30.8	4.70116
80805.8	92138.9	57475	70098.6	82746.1	55519	37.4	17.6	4.70698
77652	109582	46440	199285	161320	80959	4071.1	2720.3	4.70698
159779	114503	91450	66247.5	108253	40106	8.8	27.5	4.70698
8236.5	78094.2	6912	100844	81362.2	81228	97.9	0	4.71046
41397	125928	21544	262143	116726	147181	235.4	119.9	4.71395
9154.5	88618.8	6770	109858	100631	71545	88	31.9	4.72326
121748	83527.6	95524	49357	82660.2	39132	60.5	0	4.72674
188387	107190	115180	109126	104431	68482	20.9	-11	4.73023
25786.5	107963	15653	69029.4	96604.9	46829	2215.4	1685.2	4.73023
5825.25	62481.8	6110	5041.3	62102.8	5320	7.7	58.3	4.73372
189044	107968	114749	82149.1	93499.9	57580	-17.6	-30.8	4.74651
129304	87819.5	96494	64942.9	84916.5	50121	-14.3	-28.6	4.74767
132171	101215	85580	72796.9	88115.1	54143	34.1	51.7	4.74767
166810	116985	93449	68050.4	103763	42980	83.6	5.5	4.74884
115204	91770.9	82270	45567.5	82858.7	36041	23.1	-35.2	4.75
117170	90686.9	84674	53033.2	89894.3	38663	1.1	-40.7	4.75698
139057	101084	90155	51635.1	100316	33733	4.4	3.3	4.75814
174001	112264	101576	87090.3	113531	50273	-13.2	20.9	4.7593
15262.5	66302.7	15086	5216.2	69200.2	4940	980.1	504.9	4.76047
138393	101798	89095	90973.3	94013.1	63417	-36.3	35.2	4.76279
143674	98569.5	95525	80000.8	87937.7	59621	-1.1	41.8	4.76395
164396	102440	105173	90217.6	96365.4	61355	7.7	-11	4.76512
126475	119121	69582	114315	103546	72352	20.9	36.3	4.76744
10219.5	87651.5	7641	96340.2	102863	61380	83.6	44	4.76744
121622	86053.7	92624	70207.5	76574.3	60087	56.1	53.9	4.77209
166503	96006.8	113658	89837	95388.3	61722	371.8	133.1	4.77209
11393.2	74711.6	9994	122896	80347.8	100241	194.7	70.4	4.78023
73992	90697.5	53465	68050.4	88652.5	50306	9776.8	5077.6	4.78023
56217.8	104888	35126	100816	104433	63266	12313.4	6150.1	4.78372
143059	93083.9	100721	61609.9	85709	47109	22	20.9	4.79302
77797.5	91112	55959	69672.9	89010.9	51298	8564.6	4589.2	4.79302
69496.5	96145.8	47371	99449.9	106513	61190	8934.2	4786.1	4.79767
141933	95136.9	97772	72942.1	86961	54971	-3.3	-4.4	4.79767
136527	104610	85531	56441	100201	36915	11	25.3	4.80465
74451.8	87793	55577	60702.4	88997.6	44700	9091.5	4481.4	4.80814
110785	88853.4	81712	59016.1	86711.5	44604	-13.2	-35.2	4.80814
119919	89303.9	88003	55820.6	79805	45840	-26.4	52.8	4.81628
133918	96192.8	91238	51220.4	84079.3	39924	35.2	41.8	4.8186
44267.2	149379	19421	262143	107061	160468	275	221.1	4.82209
86619.8	78684.8	72145	73690.1	74182.5	65101	1101.1	1276	4.82326
8223.75	64871.4	8308	6877.2	64487.6	6989	105.6	58.3	4.82558
123084	89183.1	90448	54093.6	91093.3	38917	-23.1	14.3	4.82791
8902.5	100350	5814	119134	111389	70093	30.8	29.7	4.83256
135862	109925	81000	52791.2	104707	33042	40.7	9.9	4.83372
22371	66550.4	22030	12422.3	67611.3	12041	147.4	273.9	4.83837
149796	106158	92476	95802.3	94344	66549	24.2	23.1	4.8407
125888	98899.7	83420	46736.8	92146.3	33240	-12.1	35.2	4.84651
180069	118077	99943	85824.2	118206	47583	-13.2	14.3	4.84767
118658	99723.5	77979	63155.4	91204.5	45381	14.3	2.2	4.85116
9376.5	64325.2	9553	12079.1	66595.1	11887	50.6	82.5	4.85233
135098	92808.5	95398	76380.7	97815.1	51175	24.2	-7.7	4.85698
5551.5	66548.9	5467	3377	70258.8	3150	9.9	-22	4.8593
10205.2	97665.2	6848	119457	132620	59031	147.4	28.6	4.86047
36988.5	136222	17795	262143	89552.3	191841	348.7	150.7	4.87674
176204	108710	106225	96379.8	92624.6	68193	45.1	83.6	4.87791
26892.8	78438.9	22469	31199.3	72671.2	28136	125.4	242	4.88023
157670	103620	99721	51876	103119	32969	-13.2	2.2	4.88488
8833.5	81964.1	7063	118380	100146	77468	40.7	26.4	4.88721
129586	96268.7	88217	67604.9	86399.3	51280	44	-67.1	4.88837
49346.2	75079.1	43074	52171.9	71352.4	47919	577.5	361.9	4.8907
105046	90434.5	76125	44654.5	92201.6	31740	17.6	-34.1	4.89186
179401	120038	97946	163446	145696	73520	2440.9	1662.1	4.89186
129626	100738	84329	48662.9	99434.8	32073	42.9	-47.3	4.89419
147040	102424	94084	71707.9	101325	46380	-7.7	53.9	4.89535
134852	112902	78277	147321	102954	93778	12136.3	7365.6	4.90116
128686	90583	93103	55748	84230.6	43375	31.9	1.1	4.90233
155716	112121	91018	62862.8	123743	33293	13.2	5.5	4.90349
35532.8	109005	21363	262143	102751	167199	367.4	173.8	4.90465
77885.2	93235.8	54746	112384	93438.3	78824	11958.1	6166.6	4.91395
257861	151142	111810	262143	68368.6	251282	2502.5	1125.3	4.91628
7462.5	81933.7	5969	83255.7	90413	60348	8.8	41.8	4.91977
51810.8	202678	16753	262143	93586.2	183572	548.9	177.1	4.92209
114596	89069.7	84318	68021.8	85408.1	52195	-20.9	1.1	4.92326
179950	107471	109734	101792	96536.1	69104	31.9	-20.9	4.92907
76460.2	103829	48261	24928.2	103300	15815	-9.9	-36.3	4.93953
124852	85635.3	95548	50988.3	76562.5	43645	40.7	40.7	4.94651
125980	92647.2	89115	51376.6	86336	38999	13.2	15.4	4.95581
142671	111532	83833	58456.2	117418	32627	7.7	6.6	4.95814
144053	98502.5	95842	64128.9	94219.4	44606	27.5	39.6	4.96046
23868.8	131109	11931	262143	148025	116060	369.6	167.2	4.96163
162648	103595	102894	262143	107161	160318	277.2	135.3	4.96279
125234	86585	94789	46041.6	80549.5	37460	-16.5	-15.4	4.96512
50568	114316	28990	262143	87681.6	195934	268.4	108.9	4.97791
224900	116225	126815	105162	108906	63283	34.1	12.1	4.97791
26025.8	87177.3	19565	223842	94416.2	155373	185.9	46.2	4.97791
126009	89381.4	92392	44520.3	81342.7	35869	-22	-48.4	4.98023
126297	94813.2	87298	262143	75950.3	226198	233.2	121	4.9814
8809.5	97146.1	5943	189998	102040	122028	137.5	70.4	4.9814
146676	97387.7	98704	51517.4	88044.6	38347	8.8	-40.7	4.98721
104060	88397.5	77148	53810.9	81871.9	43074	15.4	-11	4.98953
156902	100938	101872	68520.1	92785.4	48397	37.4	-6.6	4.99651
128166	101326	82896	45842.5	81029.6	37077	19.8	-47.3	4.99884
86414.2	90419.5	62633	73962.9	88304.9	54892	8308.3	4486.9	5
9245.25	70005.4	8655	4450.6	71296.6	4091	-29.7	9.9	5.01163
9557.25	108929	5750	121267	122429	64914	27.5	11	5.01279
165352	97081.6	111623	90627.9	87734.9	67697	31.9	31.9	5.01395
217325	113402	125594	109391	117533	60996	499.4	237.6	5.01395
107124	85180.3	82419	35118.6	78892.6	29173	-71.5	48.4	5.01977
6906	87541.9	5170	84123.6	95325	57835	70.4	40.7	5.02209
15640.5	105076	9755	147363	139560	69200	91.3	31.9	5.02442
74835	101789	48182	66144.1	96389.3	44972	7848.5	4425.3	5.02791
17271.8	129986	8708	186546	159016	76882	159.5	97.9	5.02907
84439.5	120319	45993	238433	178480	87550	3609.1	3481.5	5.02907
20282.2	79403.7	16740	174220	88396.2	129165	216.7	61.6	5.0314
19149	90925.1	13802	195819	95528.3	134339	119.9	62.7	5.03605
89540.2	139910	41942	225651	142009	104136	17340.4	8864.9	5.03721
86956.5	107842	52844	87774.5	95082.4	60499	5867.4	3707	5.03837
6348	73593.2	5653	3957.8	72109.6	3597	-23.1	19.8	5.04302
153668	104118	96725	61625.3	95472.5	42302	-20.9	3.3	5.05
72906.8	102793	46482	91512.3	97861.6	61284	10184.9	5321.8	5.05349
146167	94381.8	101494	48045.8	90597.9	34755	-6.6	80.3	5.05814
262143	112607	152564	262143	68369.4	251279	14281.3	8140	5.06279
60887.2	76207.6	52361	63501.9	74151.2	56124	3613.5	2024	5.06279
79771.5	87511	59740	69210.9	84024.4	53982	6527.4	3212	5.06395
79690.5	111972	46642	137147	120897	74345	5799.2	3430.9	5.06512
129776	101653	83667	55238.7	90019.2	40215	15.4	-16.5	5.06977
127104	94734.2	87929	48967.6	96821.3	33145	46.2	-15.4	5.07093
241478	114808	137843	215758	133867	105627	8321.5	3671.8	5.07093
15085.5	87544.8	11293	152660	102619	97494	69.3	50.6	5.07558
5957.25	67208.5	5809	5683.7	76976	4839	16.5	5.5	5.07674
134415	123324	71430	90614.7	98777.9	60120	-1.1	20.9	5.07674
67302	83398.6	52887	98487.4	77835	82925	9918.7	4316.4	5.08256
129076	91705.2	92243	78057.1	80462.3	63577	17.6	-33	5.08256
128241	102136	82286	61876.1	90103.6	45005	57.2	17.6	5.08372
7980	80606.9	6488	77105.6	91881.2	54997	53.9	31.9	5.08372
39093.8	123294	20780	262143	128959	133219	83.6	29.7	5.08488
171478	117526	95621	112011	146379	50149	4732.2	2108.7	5.08605
9750.75	93905.2	6805	116452	109465	69719	99	14.3	5.08837
11393.2	66435.5	11239	5751.9	67506.5	5584	683.1	408.1	5.08954
181478	113566	104726	86166.3	94751.4	59598	-13.2	72.6	5.0907
106224	118988	58506	148641	112253	86780	4353.8	3837.9	5.09302
47733.8	75794.8	41273	69504.6	74385.2	61236	2906.2	1194.6	5.09535
42878.2	81026.2	34681	34444.3	84706.4	26649	2718.1	1508.1	5.09535
144944	111409	85263	46117.5	102882	29377	-6.6	40.7	5.09651
62085.8	78960.8	51530	79891.9	74689.3	70101	3051.4	1299.1	5.09767
159739	101799	102836	93134.8	93329.9	65399	44	-14.3	5.10116
114463	95493.9	78554	64204.8	85488.1	49220	-6.6	12.1	5.10233
20313.8	70423.3	18904	21223.4	67828.8	20506	476.3	288.2	5.10233
161521	105591	100249	105598	93667.8	73883	313.5	210.1	5.10465
15712.5	83204.1	12376	152745	94561.6	105860	271.7	126.5	5.10465
176292	117615	98231	145548	114227	83506	6147.9	2787.4	5.11047
114650	85686.4	87688	56929.4	80880.3	46129	-20.9	5.5	5.11744
95857.5	85968.1	73075	79443.1	84636	61515	12076.9	5905.9	5.11977
130921	92617.8	92639	76110.1	113828	43820	33	30.8	5.12209
68728.5	88503.1	50893	74283	95462.6	50996	8143.3	4433	5.12791
6177.75	65028.1	6226	6491.1	64660.4	6579	272.8	137.5	5.13023
152290	98796.9	101020	82856.4	91566.5	59302	30.8	24.2	5.13488
150477	98197.3	100427	164190	95825.9	112291	4121.7	2152.7	5.13605
176318	99542.1	116083	93935.6	100348	61348	41.8	-39.6	5.1407
49561.5	135083	24045	262143	68427.7	251065	441.1	238.7	5.14535
60261.8	93490.4	42243	68739	91715.5	49118	7576.8	4040.3	5.14884
137718	94392.1	95617	60482.4	81619.6	48564	-3.3	-14.3	5.15349
262143	113995	150707	262143	118757	144663	6501	2997.5	5.15465
147135	112552	85673	44525.8	92860.3	31424	-2.2	4.4	5.15465
83410.5	84697.7	64540	102090	88101	75942	4221.8	2216.5	5.15814
122579	89667	89591	66785.4	86182.2	50786	-15.4	51.7	5.15814
137971	92034.8	98246	52836.3	95548.6	36240	18.7	15.4	5.16046
146835	111827	86052	66541.2	96459.6	45209	6.6	48.4	5.18023
122606	90550.9	88736	42224.6	81962.9	33762	64.9	-61.6	5.18488
12006.8	69919.5	11254	29474.5	69551	27773	1371.7	625.9	5.18488
6756	71993.7	6150	4132.7	68256.2	3968	779.9	378.4	5.18953
121850	88896.6	89830	77072.6	92172.1	54800	-7.7	47.3	5.20116
131122	94850.8	90597	46077.9	88382.4	34167	-35.2	33	5.20465
160869	99773	105667	82416.4	94316.8	57267	-12.1	57.2	5.20581
68886	92542.8	48783	105708	115463	59999	9753.7	4912.6	5.21046
72017.2	95029.2	49666	80525.5	90292.4	58447	3953.4	2645.5	5.21395
8646.75	107753	5259	130062	111042	76761	95.7	36.3	5.21744
82248	91526.9	58892	59453.9	86997.8	44787	4449.5	3003	5.2186
174841	106048	108049	87767.9	89498.2	64269	-33	33	5.2186
68481	116725	38449	149388	142616	68648	15151.4	7420.6	5.21977
20087.2	113613	11587	204119	129038	103668	24.2	-29.7	5.22558
136730	91259.8	98189	49002.8	81893.3	39215	33	45.1	5.22791
262143	134261	127958	262143	79126.9	217117	5835.5	2966.7	5.23023
85462.5	98639.9	56781	92346.1	90966.4	66530	1164.9	471.9	5.23488
71685	100771	46620	105663	102695	67430	7709.9	3803.8	5.24302
139367	95224.7	95916	68107.6	90854.5	49128	66	-25.3	5.24535
5238.75	63042	5446	5370.2	62936.6	5592	59.4	67.1	5.25116
14296.5	65699.1	14261	10894.4	64033.7	11150	425.7	195.8	5.25465
159948	107178	97803	90687.3	91835	64717	64.9	59.4	5.25698
142489	99590.9	93765	93483.5	89662.3	68329	64.9	41.8	5.26977
132843	95274.6	91378	54685.4	88298.6	40588	-28.6	-7.7	5.27326
171668	106559	105580	73783.6	98092.8	49295	-55	51.7	5.27674
11042.2	105784	6841	117372	114337	67276	160.6	63.8	5.2814
155368	253031	40241	262143	68369.7	251278	500.5	228.8	5.2907
5610	70270.8	5232	49909.2	77387.2	42266	52.8	17.6	5.29651
15305.2	91468.6	10966	161163	95053.7	111116	106.7	-7.7	5.30349
84217.5	81251.9	67928	60911.4	77775.2	51326	7416.2	4371.4	5.30814
101668	123546	53931	184667	156709	77228	9587.6	5094.1	5.3093
134230	90970.9	96700	57975.5	82387.9	46117	-17.6	9.9	5.31395
167219	107841	101621	113777	101159	73711	52.8	57.2	5.3186
46355.2	145565	20870	262143	109317	157156	302.5	190.3	5.32209
6212.25	76671.6	5310	73047.7	93034.1	51457	25.3	19.8	5.32907
154829	98796.5	102705	94163.3	82984.9	74364	-16.5	68.2	5.33488
139725	96594	94799	64432.5	89696.6	47077	-20.9	-22	5.33721
155344	150163	67797	262143	126074	136268	12659.9	8072.9	5.33954
146720	101165	95047	82094.1	92909.6	57907	33	26.4	5.3407
175744	105531	109139	127178	90805.9	91786	-37.4	-5.5	5.34535
9357	81893.8	7488	112101	83381.4	88109	108.9	73.7	5.35233
93566.2	80715.5	75970	49284.4	90369.7	35741	17.6	-37.4	5.35349
38355	111198	22605	262143	97688.6	175863	310.2	165	5.35465
214405	145247	96740	262143	68369.7	251278	1634.6	695.2	5.35814
7894.5	81463.4	6351	93586.9	90631.6	67673	80.3	34.1	5.36279
78243.8	103610	49491	181150	92296.1	128628	15306.5	7397.5	5.36395
144921	91564.6	103725	59686	85690.1	45648	112.2	104.5	5.3686
127378	113248	73713	53245.5	97057.2	35953	-4.4	28.6	5.37209
114502	95992.1	78173	43743.7	96165.4	29811	5.5	35.2	5.37442
45746.2	73710.5	40673	6202.9	74289.7	5472	7.7	-42.9	5.38721
134499	97812	90117	57238.5	108369	34615	23.1	15.4	5.38837
141646	90448	102633	55772.2	86627.8	42193	35.2	17.6	5.39302
5403	64054.1	5528	2176.9	77662.1	1837	-1.1	9.9	5.39419
169563	105497	105335	82518.7	88667.9	60991	22	34.1	5.39419
136346	113518	78715	173588	105642	107687	123.2	103.4	5.40116
66951	78980.8	55554	60817.9	75886	52523	3769.7	2107.6	5.40814
85704.8	95858.7	58594	90488.2	96231	61625	4592.5	3153.7	5.4093
43122.8	106899	26437	92189.9	108602	55632	8759.3	4532	5.41046
78345	83097.3	61788	117462	82074.5	93793	11299.2	4846.6	5.42093
117897	85559.1	90306	38670.5	84432	30016	-4.4	1.1	5.43605
12032.2	71072.1	11095	3526.6	79696.3	2900	28.6	23.1	5.44302
130256	100541	84905	45476.2	84740.6	35170	-18.7	14.3	5.44419
116422	94860.5	80432	72200.7	89059.8	53130	-16.5	23.1	5.44535
31352.2	99237	20705	262143	84974.1	202177	441.1	143	5.44651
7085.25	91657.9	5066	137896	89921.9	100500	36.3	12.1	5.44767
66163.5	86276.6	50258	76013.3	84760.2	58773	8760.4	4750.9	5.45814
7401	82278.5	5895	74594.3	97639.5	50068	42.9	25.3	5.45814
94730.2	86493.5	71777	126894	82150.7	101230	9603	4338.4	5.46163
19736.2	121370	10657	209152	133438	102722	151.8	53.9	5.46163
110582	94965.7	76313	81561.7	84772.2	63054	14.3	31.9	5.46279
83289	91002.6	59981	64125.6	96917.5	43362	7795.7	4151.4	5.46512
8397.75	77788.7	7075	74043.2	76405.2	63510	73.7	31.9	5.46512
31157.2	112391	18168	262143	82110.5	209228	372.9	146.3	5.46744
98472.8	96810.9	66661	95317.2	86002.5	72634	3990.8	2222	5.47674
149513	102057	96010	55422.4	101138	35913	-28.6	-17.6	5.48023
176480	94444.8	122461	89991	88718.5	66476	24.2	-68.2	5.48721
149626	105837	92651	68764.3	92822.6	48550	29.7	-20.9	5.48837
161311	97259.9	108695	75795.5	102684	48375	7.7	-14.3	5.49302
9457.5	65085.2	9523	8979.3	65831.5	8939	433.4	194.7	5.49419
57045	85004.6	43980	49395.5	104729	30910	1904.1	1822.7	5.49535
8170.5	69540.5	7700	6570.3	103757	4150	-1.1	34.1	5.50581
72915	82737	57756	18023.5	83364.2	14169	23.1	4.4	5.5093
209055	182621	75022	262143	127556	134684	8240.1	4471.5	5.51047
132070	95923.5	90232	65688.7	87327.3	49297	30.8	20.9	5.51047
18092.2	83818.3	14146	212357	95716.9	145398	171.6	107.8	5.5186
115289	84124.9	89814	34369.5	79667.5	28273	11	-11	5.52209
10457.2	70038.5	9785	4051.3	68306.1	3887	13.2	-25.3	5.53023
36585.8	71061.4	33741	32815.2	71048.8	30269	365.2	427.9	5.53372
136542	97575.1	91708	48952.2	90250.4	35547	30.8	-9.9	5.53605
122878	88468.3	91026	63803.3	96372.6	43388	7.7	50.6	5.5407
11990.2	80503.3	9761	21813	79920.4	17887	4008.4	1707.2	5.54535
61085.2	105583	37916	75332.4	104305	47332	6935.5	3793.9	5.55116
7875.75	99201.5	5203	114303	138453	54105	183.7	99	5.55233
128772	89952	93819	59825.7	85971.6	45605	-13.2	-29.7	5.55465
119080	93834.3	83168	49035.8	81819.1	39277	13.2	69.3	5.55698
151226	96417.1	102790	62120.3	89021.2	45732	26.4	-27.5	5.55814
8418.75	65139.5	8470	13747.8	65558.9	13743	361.9	196.9	5.5593
133012	90768.2	96037	62045.5	83412.9	48748	2.2	6.6	5.5593
84057	106429	51760	92240.5	110925	54497	12038.4	6427.3	5.56163
14949.8	68298.8	14345	7788	68777	7421	421.3	235.4	5.56279
64780.5	100282	42335	94143.5	96668.8	63824	9752.6	5105.1	5.56977
130984	90540.1	94811	56859	97325.8	38287	3.3	68.2	5.57209
138943	92079.6	98890	75725.1	86838.3	57149	14.3	12.1	5.57442
123650	95399.2	84943	67608.2	87443.7	50670	33	-5.5	5.57674
213061	115584	120805	139918	109798	83514	55	0	5.57674
97109.2	83321.1	76381	117672	81569.1	94543	8881.4	3704.8	5.57674
160088	98077	106972	76271.8	89745.4	55697	40.7	-25.3	5.57674
83437.5	200431	27282	262143	96001.8	178953	511.5	269.5	5.57907
8350.5	72083.6	7592	80451.8	73960.4	71288	66	12.1	5.58488
8552.25	66032.1	8488	3005.2	72728.5	2708	80.3	19.8	5.58605
10539.8	66815	10338	12269.4	65490.1	12278	102.3	99	5.58954
134838	104096	84890	77561	92708.8	54828	27.5	29.7	5.59302
18295.5	67603.4	17736	7279.8	68725	6942	17.6	45.1	5.59419
69087	95247.5	47536	112908	96607.6	76594	8471.1	4056.8	5.60465
132435	92097.4	94240	44844.8	83828.7	35059	41.8	13.2	5.6093
119692	86615.6	90563	41466.7	84719.9	32077	-18.7	28.6	5.61395
5101.5	62820.7	5322	3611.3	63095.2	3751	44	83.6	5.61512
209000	136123	100622	262143	123662	138926	2512.4	1353	5.61628
78005.2	98614	51840	117926	140585	54973	8628.4	4573.8	5.61744
176331	100400	115100	83521.9	94400	57984	53.9	57.2	5.62093
156091	103973	98387	68523.4	98446.8	45616	8.8	11	5.62558
76630.5	108757	46177	117980	114328	67630	5885	4106.3	5.63721
201750	125381	105454	139337	105410	86629	-57.2	48.4	5.63953
112478	85453.3	86262	62117	77582.3	52472	-31.9	-23.1	5.6407
126604	94300.8	87986	48560.6	91125.5	34924	-49.5	26.4	5.64186
262143	179592	95660	137290	139077	64694	-52.8	23.1	5.64767
229978	131802	114352	262143	106186	161789	5753	3103.1	5.64884
109555	94843.9	75701	49699.1	84360.6	38609	-42.9	-22	5.65116
76597.5	105157	47737	87646.9	117969	48691	13660.9	6589	5.65349
39271.5	135322	19019	262143	114672	149817	325.6	97.9	5.65349
8088	85245.3	6218	103363	103776	65275	79.2	8.8	5.65465
105049	97282.3	70768	160930	110605	95355	14368.2	7957.4	5.65465
136362	100210	89179	58056.9	85382.6	44562	36.3	-5.5	5.66163
165063	96333.4	112293	65143.1	88847.6	48051	-37.4	-27.5	5.67442
18569.2	66493	18302	11797.5	65969.4	11720	26.4	221.1	5.67907
97343.2	86854.8	73450	31123.4	83120.9	24539	-26.4	-45.1	5.68488
102469	90992	73802	57028.4	87634	42648	-17.6	-7.7	5.68837
144839	100400	94544	75094.8	90056.6	54648	52.8	47.3	5.69302
7984.5	65270.3	8017	3226.3	94518.9	2237	16.5	38.5	5.69884
51345.8	80317.8	41896	50414.1	88710.6	37244	5034.7	2972.2	5.69884
180806	114475	103510	58844.5	107722	35800	19.8	48.4	5.70116
6422.25	74705.1	5634	63503	81750.1	50908	89.1	2.2	5.70349
142585	94839.4	98529	71615.5	88213.4	53205	69.3	74.8	5.70698
21016.5	75740.3	18185	4133.8	75024.3	3611	2.2	24.2	5.71395
114791	88448.2	85055	58995.2	79343.1	48729	210.1	167.2	5.71628
121421	98387.3	80879	194315	94078.3	135362	232.1	134.2	5.71628
76297.5	75894.5	65884	59098.6	76294.4	50765	2064.7	1603.8	5.72326
159655	109807	95287	58550.8	104507	36717	-22	8.8	5.72674
122627	102441	78450	143499	110533	85082	88	40.7	5.72907
9591.75	91928.2	6838	6460.3	93855.5	4511	16.5	-11	5.73256
9600.75	65269.2	9640	7245.7	65227.2	7280	97.9	91.3	5.73372
18679.5	66658.3	18365	6699	67355.9	6518	1012	533.5	5.73372
6374.25	65900.4	6339	1188	59843.8	1301	-36.3	14.3	5.73605
162290	114325	93032	57741.2	98655.5	38357	58.3	-9.9	5.73837
18578.2	129375	9411	252981	149416	110961	477.4	194.7	5.73953
57868.5	84774.5	44736	88946	86556.8	67345	6684.7	3117.4	5.75
147755	101728	95188	262143	106131	161874	699.6	355.3	5.75814
58512	116441	32932	262143	74075.8	231922	466.4	243.1	5.76047
111641	110672	66110	262143	68369.2	251280	13019.6	6365.7	5.76163
8024.25	99938.7	5262	111383	134055	54452	121	37.4	5.77326
123109	95657.7	84343	50464.7	99796.5	33140	-8.8	-8.8	5.77558
146267	101545	94399	138589	109737	82767	95.7	52.8	5.77791
5120.25	63099	5318	2685.1	62356.7	2822	104.5	90.2	5.78023
73662.8	78185.5	61745	58492.5	80313.5	47730	8380.9	4403.3	5.78256
167996	107365	102545	79231.9	96718.8	53687	-25.3	-24.2	5.78372
5712.75	63954.7	5854	9465.5	65866.5	9418	380.6	216.7	5.78488
69902.2	79454.6	57657	110338	80589	89728	2796.2	1356.3	5.78605
160546	99961.3	105256	75941.8	95916.6	51888	88	-19.8	5.8093
99879	128319	51011	262143	69717.3	246421	3553	2212.1	5.8093
143975	116987	80655	40483.3	109819	24159	-16.5	19.8	5.81047
58425	72327.4	52939	32486.3	75572.3	28172	30.8	-14.3	5.81163
34633.5	81015.9	28016	11510.4	87612.7	8610	1.1	8.8	5.81279
125261	93024.4	88247	37332.9	88145.3	27757	40.7	-14.3	5.81279
7526.25	64551.8	7641	6784.8	63313.2	7023	105.6	49.5	5.8186
113204	89089.8	83275	122216	89039.1	89955	1842.5	2076.8	5.82209
119254	88066.5	88745	53659.1	79546.8	44208	-28.6	-17.6	5.82791
156436	114984	89162	49376.8	108680	29775	13.2	20.9	5.83023
122646	141380	56852	262143	68369.2	251280	6540.6	3473.8	5.83256
115870	108202	70181	203834	115309	115850	16975.2	9373.1	5.83837
142402	90216.5	103445	63902.3	83748	50006	35.2	40.7	5.83837
100817	106047	62304	155129	101215	100445	4406.6	2557.5	5.84419
134037	96126.7	91382	62970.6	94409.8	43712	-47.3	31.9	5.85698
81091.5	113950	46638	126049	166185	49708	4094.2	2560.8	5.86279
64881	74242.9	57272	62097.2	71596.2	56841	2071.3	1684.1	5.87093
150105	98445.7	99926	60310.8	87732.6	45052	83.6	-34.1	5.89186
17478	66467.7	17233	25443	68239.5	24435	38.5	88	5.89186
128781	94165.7	89627	71241.5	86483.2	53986	13.2	4.4	5.89302
7786.5	71903.1	7097	66159.5	73189.7	59241	89.1	-7.7	5.90349
125710	91390.8	90146	46098.8	82024.6	36832	-5.5	16.5	5.90698
143284	102981	91184	95158.8	86778.4	71865	-20.9	-8.8	5.90814
21685.5	122421	11609	235484	164678	93714	172.7	46.2	5.91046
123026	90587.5	89004	58567.3	84672	45331	-6.6	22	5.91163
186662	119334	102511	76019.9	101434	49116	42.9	-8.8	5.91512
20172	112405	11761	211245	159701	86688	146.3	88	5.91628
133028	89991.8	96877	62459.1	86746.8	47187	-6.6	-20.9	5.92442
60000	115877	33934	85705.4	123991	45300	10991.2	5661.7	5.92442
106612	90192	77467	39404.2	84119.8	30699	-30.8	9.9	5.92558
150958	95107	104022	79993.1	86726.2	60448	33	-7.7	5.92674
6973.5	85519.3	5344	128609	104973	80292	82.5	9.9	5.92674
14967.8	113995	8605	174709	113287	101068	89.1	25.3	5.92907
17554.5	88660	12976	178260	114517	102015	163.9	95.7	5.9314
33499.5	138164	15890	94471.3	165392	37434	5546.2	3311	5.93256
101282	91834.8	72278	58311	88482.5	43189	22	4.4	5.93605
151996	94203.7	105741	78670.9	86791.7	59404	28.6	33	5.94884
128068	85166.7	98549	49349.3	81339.9	39761	-23.1	74.8	5.95116
119220	87952.8	88834	64036.5	97636.2	42983	1.1	-9.9	5.95814
53993.2	110464	32033	142673	138771	67379	11574.2	5855.3	5.96395
129673	103717	81937	44869	91822.9	32024	-1.1	15.4	5.9686
13318.5	95937.7	9098	187297	100421	122232	116.6	36.3	5.96977
194957	117393	108837	66178.2	125280	34619	23.1	-6.6	5.97093
144177	92538.1	102107	71432.9	91120.9	51376	124.3	41.8	5.97674
164820	100241	107757	66697.4	96827.4	45143	23.1	18.7	5.97907
72260.2	76706.8	61737	67445.4	76715.2	57617	1625.8	1469.6	5.9814
158254	100435	103264	105580	94413.8	73287	-34.1	42.9	5.98256
178726	137966	84898	68031.7	122202	36485	24.2	-24.2	5.98488
130750	90279.4	94915	59199.8	86240.9	44987	19.8	30.8	5.98488
205634	262143	50909	262143	68368.9	251281	1522.4	658.9	6.00698
81898.5	80383.7	66771	134265	76312.3	115305	5824.5	2678.5	6.02209
64819.5	80567.7	52726	85626.2	77658.4	72260	5846.5	2549.8	6.02442
36942.8	98498	24580	262143	91914.9	186910	304.7	97.9	6.02907
45249	180753	16406	262143	136964	125433	326.7	107.8	6.03256
65465.2	85189.8	50362	61264.5	88002.6	45624	2658.7	1493.8	6.03256
79699.5	80254.2	65083	84637.3	79055.8	70163	1387.1	1320	6.03488
170011	103517	107633	105906	95818.9	72435	55	-22	6.03605
124133	88516.5	91906	53557.9	83740.2	41915	34.1	-25.3	6.03605
59472.8	106954	36442	75098.1	104598	47053	6898.1	3857.7	6.03954
8017.5	67675.8	7764	2412.3	67045.2	2358	29.7	5.5	6.03954
146729	108828	88360	68176.9	87598.3	51006	-4.4	2.2	6.0407
5913.75	73877.9	5246	28974	70891.9	26785	91.3	46.2	6.04767
40552.5	78076.6	34039	41609.7	73754.7	36973	1343.1	629.2	6.05698
149232	106231	92064	60868.5	106617	37415	-37.4	1.1	6.06163
6430.5	66861.7	6303	4496.8	75778.4	3889	489.5	327.8	6.07093
137020	106620	84222	102248	102951	65089	-18.7	27.5	6.07093
32028.8	99532.3	21089	262143	98688.6	174081	177.1	125.4	6.07326
38148.8	98951.8	25266	262143	83256.9	206347	270.6	112.2	6.0814
140826	97794.6	94373	76346.6	92009	54380	-17.6	-14.3	6.08256
9968.25	106138	6155	128278	132418	63487	146.3	53.9	6.08954
153731	97603.6	103223	84044.4	85206.7	64642	45.1	-3.3	6.09186
135178	95952	92328	64993.5	84203.1	50585	977.9	420.2	6.09186
181499	102268	116309	109701	97737.2	73558	-44	11	6.09419
72231.8	81166.3	58322	96763.7	81277.4	78023	1357.4	808.5	6.10465
7815.75	66746.5	7674	2006.4	66009.8	1992	-17.6	-24.2	6.11047
132946	96296.7	90478	54894.4	87884.7	40935	24.2	11	6.11279
152154	99921.5	99794	71209.6	91173.2	51186	59.4	6.6	6.1186
158015	121489	85240	45123.1	105750	27964	22	25.3	6.12093
105161	111560	61777	143970	156875	60145	11330	6680.3	6.12326
161438	94325.9	112164	71274.5	87938.8	53117	366.3	167.2	6.12442
184888	119839	101109	95377.7	104446	59846	29.7	47.3	6.12558
15082.5	91880.2	10758	158807	106751	97494	61.6	38.5	6.12791
155176	102914	98816	43095.8	94855.6	29775	-11	-23.1	6.13372
72920.2	77583.4	61597	80374.8	76008.2	69301	9429.2	4142.6	6.13721
58973.2	73761.3	52397	57797.3	73834.9	51301	1894.2	1029.6	6.14186
21800.2	109028	13104	262143	116955	146893	289.3	116.6	6.14767
120968	91820.9	86339	55009.9	80154.9	44977	16.5	-2.2	6.15116
126256	94722.5	87353	75365.4	109234	45216	15.4	55	6.15814
126747	95778.6	86726	45046.1	87803.9	33622	2.2	26.4	6.16279
68507.2	106687	42083	145856	105351	90733	4591.4	2106.5	6.1686
7491.75	75004.5	6546	83142.4	91487.6	59558	68.2	17.6	6.17093
5679.75	65326.1	5698	3509	79904.7	2878	-38.5	3.3	6.17093
61089	128273	31211	262143	69446.7	247381	655.6	268.4	6.17209
14114.2	73394.5	12603	29594.4	82356.6	23550	4057.9	1698.4	6.17326
193171	111378	113664	177394	124308	93523	4684.9	2223.1	6.17674
21358.5	93062.4	15041	238672	101460	154166	212.3	82.5	6.17791
122189	89280	89693	43069.4	82467	34227	-41.8	-2.2	6.17907
11203.5	71250.1	10305	17403.1	71925.9	15857	-20.9	-5.5	6.17907
176367	110033	105045	118979	110060	70847	6009.3	2537.7	6.18023
112193	87716.9	83823	53089.3	88752.1	39202	-14.3	-2.2	6.18256
12700.5	81307	10237	102439	83915.6	80002	150.7	53.9	6.18256
141723	88481.2	104971	46128.5	82799.1	36511	14.3	24.2	6.18721
162386	102297	104031	76630.4	87664.7	57287	22	-59.4	6.18837
21523.5	75718.7	18629	8860.5	83768.3	6932	14.3	27.5	6.2
262143	142603	120473	262143	147900	116158	533.5	968	6.2
81791.2	119577	44827	138184	123485	73337	15571.6	7746.2	6.20116
14039.2	66125.9	13914	6397.6	79846.3	5251	-25.3	13.2	6.20349
150618	93159.5	105957	60759.6	91735	43407	-28.6	3.3	6.2093
26583	84238.8	20681	13400.2	86864.1	10110	57.2	22	6.21628
5988	66819.3	5873	50317.3	69919.1	47163	60.5	47.3	6.2186
168638	96458.1	114577	79556.4	86696	60139	41.8	22	6.23721
11094.8	117541	6186	140938	128115	72095	157.3	53.9	6.24535
132299	116289	74559	39447.1	113541	22769	25.3	-25.3	6.24884
164746	99394	108626	75562.3	86837	57027	70.4	23.1	6.25
63813	78014.6	53606	105839	75903.8	91382	2241.8	1069.2	6.25116
74088.8	81806.8	59353	90263.8	77592.9	76238	1894.2	931.7	6.26395
134910	98270.1	89971	67188	84950.4	51833	16.5	-12.1	6.26628
90523.5	87922.2	67475	82977.4	85567.8	63552	4626.6	2627.9	6.27209
22003.5	109236	13201	260615	125125	136501	167.2	75.9	6.27326
79769.2	84826.3	61629	44390.5	79150.5	36755	33	1.1	6.27674
118987	100476	77610	105785	94858.2	73085	52.8	12.1	6.27907
36864	173296	13941	262143	148481	115704	389.4	198	6.2814
122909	93491.9	86157	47971	88020.5	35717	33	58.3	6.28256
115744	90010.2	84273	61430.6	79836.5	50427	36.3	-26.4	6.28837
180712	126827	93380	71502.2	131245	35704	-8.8	66	6.29302
151604	92515.2	107393	82387.8	90794.5	59468	36.3	11	6.29302
27020.2	106329	16654	262143	100004	171791	236.5	35.2	6.30233
208101	114339	119278	134685	134269	65739	1910.7	837.1	6.3093
15666.8	97367.1	10545	162244	110659	96087	366.3	166.1	6.31395
15302.2	117128	8562	225790	140290	105477	181.5	68.2	6.31512
103870	87750	77575	56276	84671.1	43558	13.2	-53.9	6.31744
96702	124915	50734	262143	137661	124798	9784.5	4901.6	6.32209
82036.5	86695.7	62014	83946.5	114417	48083	10088.1	5271.2	6.32674
16685.2	118036	9264	201456	122378	107884	233.2	121	6.32791
135416	108940	81463	262143	68370.8	251274	14133.9	7489.9	6.34302
132014	95127.8	90948	78761.1	91035	56700	-1.1	2.2	6.34419
14424	92043.9	10270	157030	103773	99170	141.9	86.9	6.34535
177310	129458	89760	91997.4	105281	57267	18.7	-22	6.34651
139613	93831.5	97512	38467	88226.1	28574	85.8	-20.9	6.34884
6828	85773.4	5217	67083.5	98417	44671	59.4	28.6	6.35814
24535.5	90845.1	17700	35228.6	90351.1	25553	68.2	74.8	6.36279
127115	99052.6	84103	68306.7	82846.9	54034	-19.8	12.1	6.37558
71406.8	89044.1	52555	56794.1	86777.5	42892	5511	3340.7	6.37674
63933.8	89607.6	46759	126185	105059	78715	1574.1	1391.5	6.37791
8919	64281.9	9093	11348.7	64837.3	11471	398.2	209	6.37907
[truncated: 18,001 more rows]
