# Supplementary material for: N-chlorination mediates protective and immunomodulatory effects of oxidized human plasma proteins
Source: eLife. 2019 Jul 12;8:e47395. doi: 10.7554/eLife.47395 (PMC6650281; doi:10.7554/eLife.47395)
Supplement: Figure 8—source data 1. [file elife-47395-fig8-data1.zip › Figure 8 Source Data 1/scale values/Ag85B + HSAHOCl 3.csv]

FSC-A	FSC-H	FSC-W	SSC-A	SSC-H	SSC-W	FITC-A	PE-A	Time
77958.8	109838	46515	134428	131027	67237	14037.1	6692.4	0
167926	99760.5	110316	92620	96513.8	62892	50.6	-12.1	0.00121222
106131	93714.6	74219	54897.7	84294.6	42681	18.7	1.1	0.00242443
98325.8	89044.4	72367	34571.9	94483.1	23980	28.6	36.3	0.00242443
91110	85496.4	69839	45424.5	82429.5	36115	-1.1	5.5	0.00363665
262143	146196	117512	262143	96075.9	178815	9308.2	4240.5	0.00484886
62440.5	125233	32676	262143	68365.6	251293	577.5	194.7	0.0109099
69995.2	86826.3	52832	80857.7	95616.9	55420	14384.7	6694.6	0.0121222
162349	106982	99453	75326.9	89805.8	54970	-41.8	-19.8	0.0133344
135087	95004.2	93186	40750.6	86352.8	30927	-3.3	31.9	0.0133344
44714.2	112560	26034	262143	119775	143434	204.6	99	0.0145466
8670	87806.7	6471	100824	106124	62263	184.8	116.6	0.0181832
140344	87981	104541	51715.4	83626.6	40528	7.7	18.7	0.0181832
108911	89518.9	79733	40816.6	84370.2	31705	-13.2	56.1	0.0181832
51036.8	85723.1	39018	52151	80003.9	42720	2057	969.1	0.0193955
94189.5	83815	73648	41870.4	83628.5	32812	25.3	-2.2	0.0218199
91503	88002.3	68143	146615	86579.8	110979	4381.3	1931.6	0.0242443
124904	91507.6	89454	47012.9	86770.2	35508	2.2	7.7	0.0242443
70380.8	80200.2	57512	70150.3	81199.8	56618	1717.1	1472.9	0.0254565
14701.5	102991	9355	133891	122307	71743	64.9	36.3	0.0266688
74084.2	99687.6	48704	52677.9	116730	29575	11385	5610	0.0266688
148171	103737	93607	56977.8	106164	35173	16.5	27.5	0.0290932
123006	86972.7	92688	71363.6	97945.2	47750	-3.3	40.7	0.033942
8352.75	85639.2	6392	98997.8	98519.8	65854	95.7	39.6	0.033942
61401	77925.1	51639	61979.5	72851.1	55756	2822.6	1186.9	0.0363665
8079	69147.9	7657	67475.1	74386.4	59447	24.2	-26.4	0.0363665
104786	89112.4	77063	50684.7	80831.1	41094	-20.9	14.3	0.0363665
131830	105229	82103	42817.5	89465.6	31365	20.9	-36.3	0.0400031
63684	80029	52151	86826.3	79830.6	71279	2464	1039.5	0.0412153
138392	104173	87063	77300.3	90570.2	55934	28.6	-30.8	0.0412153
106073	90434.6	76869	51947.5	84153.5	40455	25.3	-2.2	0.0424276
14310.8	75683.4	12392	117232	81324.3	94473	74.8	66	0.0424276
123604	100295	80767	50561.5	87559.4	37844	19.8	82.5	0.0436398
91287	93548	63952	82013.8	89476.6	60070	112.2	330	0.044852
116359	97638.8	78101	56426.7	93541.6	39533	2.2	7.7	0.044852
7077	85241.4	5441	71754.1	101011	46554	62.7	-6.6	0.0472764
140793	98836.8	93356	64114.6	96742.4	43433	6.6	22	0.0484886
121275	97212.2	81758	161653	95309	111155	1455.3	1464.1	0.0521253
147551	96391.7	100319	93127.1	85808	71126	-25.3	36.3	0.0533375
124676	102190	79956	63236.8	87591.1	47314	19.8	51.7	0.0545497
102128	101574	65893	40925.5	90998.6	29474	-25.3	34.1	0.0557619
117781	86882.2	88843	46944.7	86134.9	35718	24.2	-4.4	0.0557619
117168	90516.8	84832	57719.2	88374.3	42803	-2.2	5.5	0.0593986
116012	92172.4	82486	50013.7	89726.2	36530	-60.5	-36.3	0.061823
76357.5	86299.5	57986	188383	91297.2	135227	9258.7	4517.7	0.0630352
49842	85348.2	38272	55334.4	84225.1	43056	5947.7	2844.6	0.0666719
142808	109206	85701	90284.7	95461.6	61982	41.8	-40.7	0.0678841
78270.8	76161.5	67351	38888.3	71859.9	35466	385	116.6	0.0678841
66231	107420	40407	140620	122542	75204	13630.1	6419.6	0.0690963
148203	108397	89602	58436.4	97517	39272	46.2	-50.6	0.0703085
148142	106270	91358	70742.1	97978.7	47318	-13.2	29.7	0.0703085
95948.2	92035.7	68322	65884.5	85839.4	50301	220	1160.5	0.0715207
148124	97049	100026	66504.9	84215	51754	-41.8	36.3	0.072733
148204	103476	93864	48778.4	97762.7	32699	-22	22	0.0739452
84369	85835.9	64416	85302.8	83302.1	67110	7219.3	3919.3	0.0763696
136383	102327	87347	85030	88419.1	63024	15.4	-35.2	0.0763696
62302.5	105905	38554	105620	101122	68451	10135.4	4969.8	0.0775818
163842	97207.6	110460	73165.4	94085.4	50964	19.8	17.6	0.078794
148997	106808	91423	262143	94144.7	182483	166.1	144.1	0.0812185
138979	91357.9	99697	67773.2	86272.8	51483	7.7	28.6	0.0812185
136182	101035	88334	97187.2	92622.2	68766	40.7	48.4	0.0824307
87015.8	80924.4	70469	117258	91144.9	84312	6659.4	2861.1	0.0836429
5767.5	68350.6	5530	140779	71668.5	128733	66	-34.1	0.0848551
6682.5	78009.3	5614	77399.3	85648.4	59224	33	5.5	0.0848551
128530	93633.1	89961	60617.7	86801.4	45767	-14.3	8.8	0.0860673
7122	78669.7	5933	72712.2	97652.9	48798	27.5	9.9	0.0860673
125633	110348	74614	34567.5	107682	21038	49.5	8.8	0.0872796
81201	118405	44944	84518.5	106751	51887	57.2	408.1	0.0872796
101788	108359	61562	130726	105253	81397	13534.4	6802.4	0.0872796
130808	95055.2	90186	62994.8	83774.9	49280	73.7	80.3	0.0884918
7987.5	73356.1	7136	80226.3	77529.1	67816	38.5	35.2	0.0921284
8111.25	88611.2	5999	92899.4	92909.3	65529	272.8	126.5	0.0921284
29352.8	68835	27946	22584.1	69725.9	21227	40.7	93.5	0.0957651
104522	92339.4	74182	46358.4	78677.8	38615	-23.1	45.1	0.100614
130230	97148.1	87853	58249.4	85401.2	44700	-3.3	20.9	0.100614
138556	111463	81466	52691.1	104366	33087	12.1	36.3	0.100614
157323	109404	94241	151643	103251	96251	4797.1	2209.9	0.101826
152687	105213	95107	95247.9	88561.5	70484	29.7	-11	0.104251
24267.8	101488	15671	55325.6	94715.9	38281	1579.6	702.9	0.104251
55012.5	80677.1	44688	58405.6	83716.1	45722	6352.5	2929.3	0.106675
118942	91126.6	85540	76150.8	89686.8	55645	12.1	-22	0.109099
79935.8	121041	43280	129601	121345	69995	20341.2	9312.6	0.110312
148840	90767.4	107466	59260.3	83215.8	46670	13.2	-37.4	0.111524
7392	89150.2	5434	98419.2	112164	57505	70.4	-7.7	0.111524
81060.8	91059.3	58340	146513	98277.4	97702	5369.1	3641	0.112736
146254	101703	94244	68148.3	91623.1	48745	25.3	35.2	0.112736
10166.2	71980.9	9256	83860.7	80767.4	68046	121	-25.3	0.112736
18042	108957	10852	184543	138652	87227	410.3	146.3	0.113948
5735.25	66068.8	5689	6626.4	71602.3	6065	40.7	44	0.116373
101528	91318.7	72863	46924.9	104929	29308	14.3	-22	0.117585
6537.75	70784.4	6053	3950.1	75297.8	3438	0	-17.6	0.117585
136010	93172.9	95667	48345	98027.2	32321	2.2	25.3	0.117585
16836.8	82239.9	13417	142215	90107.5	103434	78.1	50.6	0.118797
16270.5	70813.1	15058	15403.3	67904.7	14866	60.5	233.2	0.118797
146638	99486.5	96597	140038	87823.1	104500	5360.3	2542.1	0.121222
161276	95287.2	110921	78310.1	89597.3	57280	49.5	-4.4	0.121222
113560	92973.5	80047	103283	114976	58871	38.5	12.1	0.122434
143661	128882	73051	262143	83074.9	206799	7316.1	3485.9	0.122434
30313.5	68058.4	29190	32663.4	68923.6	31058	180.4	209	0.123646
10704.8	67618.9	10375	7276.5	90729.2	5256	27.5	53.9	0.12607
150373	94022.1	104814	83637.4	92412.5	59313	37.4	56.1	0.127283
94798.5	92463.5	67191	135330	110171	80502	61.6	71.5	0.128495
11022.8	81359	8879	113108	92028.4	80547	75.9	46.2	0.128495
6234	74471.6	5486	78722.6	83538.4	61758	119.9	47.3	0.135768
124341	87300.6	93342	62910.1	85114.8	48439	18.7	29.7	0.138193
67997.2	108971	40894	141750	128735	72162	13352.9	6452.6	0.139405
204605	221439	60554	262143	68365.1	251295	1903	822.8	0.140617
91563.8	76974.8	77957	136963	73714.7	121767	1536.7	1052.7	0.140617
114274	88720.1	84412	43245.4	88624.7	31979	0	-28.6	0.141829
124344	134341	60659	262143	68365.1	251295	1270.5	478.5	0.141829
134949	103687	85295	46956.8	107206	28705	-13.2	-24.2	0.143041
159039	103184	101012	256199	106204	158094	159.5	70.4	0.144254
132169	94881.3	91291	61530.7	85940	46922	-16.5	24.2	0.146678
68935.5	79139.5	57086	134744	79782.2	110684	1716	925.1	0.146678
195794	110802	115806	73696.7	109668	44040	30.8	-35.2	0.146678
144361	116974	80880	32475.3	98940.1	21511	19.8	-14.3	0.14789
111121	91861.5	79276	39508.7	88578.6	29231	33	49.5	0.153951
20451	115233	11631	224196	120971	121458	138.6	95.7	0.155164
109733	95096.5	75623	221607	108304	134097	4258.1	2130.7	0.155164
6259.5	77211.1	5313	15418.7	75470.9	13389	3811.5	1603.8	0.155164
6229.5	63690.6	6410	4648.6	62569.4	4869	36.3	56.1	0.155164
51869.2	90832.2	37424	57691.7	98424.6	38414	10451.1	5019.3	0.156376
89157.8	83510.2	69968	26769.6	102884	17052	-8.8	-35.2	0.156376
21126.8	97182.8	14247	231689	122287	124166	121	29.7	0.161225
54141	112341	31584	262143	68365.6	251293	794.2	330	0.162437
122474	103574	77495	55311.3	96689.3	37490	-15.4	-9.9	0.164861
121352	94842.7	83854	70460.5	85601.7	53944	30.8	64.9	0.164861
135392	101310	87583	62781.4	106457	38649	-34.1	9.9	0.167286
118605	92372.8	84147	50256.8	83971.9	39223	18.7	13.2	0.167286
81151.5	79797.5	66648	53715.2	84950.9	41439	31.9	59.4	0.16971
15411	94293.3	10711	165253	103415	104724	155.1	68.2	0.170922
129467	95828.7	88541	29109.3	87573.8	21784	-1.1	22	0.173347
120344	89347.5	88272	50894.8	82113.3	40620	91.3	31.9	0.174559
10539	65980.5	10468	1409.1	59387	1555	39.6	9.9	0.178196
24300.8	77441	20565	184250	81051.7	148979	158.4	74.8	0.179408
88234.5	86150.9	67121	59862	92237	42533	59.4	-46.2	0.179408
159550	105742	98885	56822.7	97426.5	38223	-53.9	7.7	0.18062
55752.8	86372.4	42303	63497.5	81041	51349	2311.1	1100	0.18062
26374.5	82544.4	20940	209441	87070.8	157641	1776.5	728.2	0.183045
150811	96857.5	102042	66409.2	94963.9	45830	26.4	27.5	0.184257
123074	129150	62453	49765.1	118960	27416	11	63.8	0.184257
151559	100190	99138	79774.2	86215.1	60640	103.4	-7.7	0.185469
154878	95686	106077	72512	82245.5	57780	74.8	7.7	0.185469
62481	100811	40618	262143	126763	135527	39.6	4.4	0.185469
26683.5	128441	13615	262143	86905.4	197684	852.5	346.5	0.187893
116677	87127	87763	45464.1	82467.1	36130	-13.2	-67.1	0.19153
178519	95428.2	122599	82232.7	90425.9	59598	40.7	17.6	0.192742
113877	91653.2	81427	45499.3	85658.1	34811	-68.2	-9.9	0.195167
129998	100414	84844	51142.3	90833.4	36899	-26.4	6.6	0.196379
165431	96577.6	112259	70726.7	93208.1	49729	28.6	-27.5	0.196379
11675.2	88528.2	8643	136912	102016	87953	70.4	67.1	0.196379
165389	99742.8	108669	85785.7	92089.3	61050	-40.7	-55	0.197591
262143	166353	103273	140515	136295	67565	-64.9	47.3	0.198803
151380	101894	97364	108183	92983.1	76249	-42.9	55	0.200016
118754	94792.8	82102	148604	101493	95957	29.7	26.4	0.200016
128600	98870.2	85242	63250	85023.5	48753	-24.2	-37.4	0.201228
132632	139795	62178	65431.3	119810	35791	12.1	-6.6	0.20244
205286	136442	98603	85527.2	127490	43965	30.8	15.4	0.204865
163870	108467	99011	67937.1	95430.8	46655	-3.3	6.6	0.206077
54522	107045	33380	262143	68364.8	251296	651.2	282.7	0.206077
10156.5	128597	5176	42959.4	155512	18104	2163.7	887.7	0.210926
6214.5	75771.8	5375	68207.7	79573.8	56175	44	7.7	0.21335
125058	87101.3	94095	42606.3	86945.2	32115	14.3	-15.4	0.216987
148142	104922	92532	57745.6	99224.3	38140	63.8	13.2	0.218199
30897	68412.2	29598	27119.4	68402.3	25983	1158.3	557.7	0.218199
139873	95069.5	96421	51085.1	88082.1	38009	1.1	29.7	0.219411
132758	96340.3	90309	89028.5	89612.4	65109	-42.9	17.6	0.221836
134677	94894.9	93010	47099.8	82800.8	37279	-25.3	-5.5	0.22426
84572.2	102575	54034	83606.6	105940	51720	3126.2	1600.5	0.225472
55284.8	93662.4	38683	82582.5	93237	58047	8596.5	4255.9	0.226684
119491	89178.5	87812	43178.3	83264.2	33985	-11	-3.3	0.227897
153990	100825	100093	64621.7	90986.3	46546	-18.7	-3.3	0.229109
117698	88392.8	87263	43887.8	83214.6	34564	70.4	55	0.232745
10563.8	91200.9	7591	160575	113228	92940	152.9	60.5	0.232745
25349.2	113655	14617	262143	132268	129886	133.1	63.8	0.233958
81868.5	91015	58950	89192.4	91600.7	63813	4720.1	2285.8	0.23517
87965.2	105795	54491	126342	106199	77966	5766.2	2635.6	0.23517
46073.2	78110.9	38656	45750.1	102579	29229	5984	2600.4	0.236382
12297.8	100105	8051	191454	135692	92468	173.8	56.1	0.238807
143708	103469	91023	68346.3	98499	45474	34.1	-19.8	0.241231
17766	90523.4	12862	184543	97865.2	123580	101.2	41.8	0.242443
85818.8	92758.4	60633	102238	95222	70365	5253.6	3364.9	0.242443
71715.8	96468.9	48720	69469.4	92317.8	49316	1137.4	1122	0.24608
105722	91707.8	75551	46693.9	85043.8	35983	29.7	-20.9	0.248504
53402.2	76672	45646	68113.1	74487.1	59928	536.8	524.7	0.249716
128512	88150.8	95543	57735.7	88140.1	42929	40.7	1.1	0.249716
90876.8	89661.9	66424	50751.8	84106.4	39546	1390.4	1296.9	0.252141
123088	92925.5	86808	67313.4	83799.4	52643	24.2	18.7	0.252141
140452	94119.5	97798	86817.5	94971.9	59909	-26.4	17.6	0.253353
10218	83905.1	7981	121175	93028.9	85364	113.3	38.5	0.253353
210988	139231	99312	114250	135330	55328	-11	-23.1	0.253353
44045.2	75498.9	38233	5778.3	75435.6	5020	-28.6	-15.4	0.255778
85632.8	83704.1	67046	78780.9	88513.4	58330	2403.5	1391.5	0.258202
121486	101963	78084	73232.5	90142.5	53242	5.5	36.3	0.258202
126167	104818	78884	86570	89481	63404	28.6	-4.4	0.259414
6899.25	73270	6171	58978.7	80665.1	47917	69.3	19.8	0.264263
43340.2	135928	20896	262143	125544	136843	364.1	138.6	0.266688
137020	93024.3	96531	36857.7	88570.9	27272	-6.6	31.9	0.269112
14649.8	110890	8658	195626	116950	109624	166.1	69.3	0.269112
118771	92696.9	83970	56289.2	82660.4	44628	-4.4	-5.5	0.270324
113426	90366	82260	39365.7	87314.1	29547	-2.2	-28.6	0.270324
121236	103390	76848	32409.3	105929	20051	-25.3	-41.8	0.271536
67556.2	90537.3	48901	60380.1	89095.1	44414	5798.1	3628.9	0.273961
11142.8	69224.7	10549	30592.1	76715.5	26134	45.1	-15.4	0.273961
122558	92523.6	86810	42346.7	90884	30536	4.4	-74.8	0.273961
262143	130485	131661	262143	80037.8	214646	2850.1	1346.4	0.275173
30836.2	72166.7	28003	10813	74032.7	9572	25.3	-4.4	0.275173
227150	117516	126676	177621	102335	113750	283.8	110	0.27881
12490.5	99523.1	8225	163599	98677.4	108653	119.9	71.5	0.280022
131406	98098	87788	73986	94539.6	51288	-93.5	-25.3	0.280022
168588	104250	105982	82692.5	96152.3	56362	55	-41.8	0.280022
44340.8	76608.6	37932	64042	78693.8	53334	6095.1	2916.1	0.281234
107976	102132	69286	52310.5	90133.3	38035	-29.7	-38.5	0.281234
112036	85486.4	85890	59255.9	82586.8	47022	-16.5	-6.6	0.284871
112716	89068.1	82936	66519.2	89196.8	48874	-27.5	47.3	0.284871
6989.25	68879.3	6650	75873.6	72649.9	68444	49.5	36.3	0.286083
160570	112739	93341	86357.7	104909	53947	8.8	20.9	0.286083
135748	96906.1	91804	62624.1	89082.8	46071	-9.9	66	0.287295
32548.5	106698	19992	262143	105475	162880	213.4	91.3	0.292144
16251	108909	9779	154419	144061	70248	83.6	46.2	0.292144
154357	105091	96259	131053	103211	83215	11	-7.7	0.292144
134202	98322.7	89451	70853.2	86744.6	53530	-34.1	58.3	0.293356
106424	88855.5	78494	70926.9	94467.3	49205	160.6	-1.1	0.295781
172558	123024	91923	66650.1	97105.1	44982	-2.2	17.6	0.296993
138036	91708.7	98642	81792.7	106693	50241	1832.6	789.8	0.296993
70967.2	88718.9	52423	75302.7	88466.9	55784	4941.2	2829.2	0.296993
12065.2	65914.3	11996	14873.1	66177.2	14729	619.3	278.3	0.298205
74752.5	81977.6	59760	86053	80457.2	70094	4103	2498.1	0.30063
115068	85378	88326	51280.9	80606.9	41693	42.9	1.1	0.30063
176885	105258	110133	86057.4	89606.9	62940	-26.4	14.3	0.301842
241175	138176	114388	262143	104898	163777	12372.8	6030.2	0.303054
33266.2	85603	25468	147385	86535.4	111619	99	15.4	0.304266
82902.8	80219.6	67728	114171	79176.4	94502	4342.8	2286.9	0.304266
50601.8	98724	33591	55597.3	102724	35470	6752.9	3504.6	0.306691
92824.5	119429	50937	145653	124545	76643	11419.1	5445	0.306691
79589.2	98273.4	53076	91479.3	97595.4	61429	3614.6	3012.9	0.307903
68334	94535.5	47372	78900.8	91449.8	56543	61.6	264	0.312752
120369	87050.4	90620	54759.1	82156.8	43681	210.1	161.7	0.312752
20364	94483.2	14125	227835	99222.6	150484	95.7	39.6	0.313964
89889	86558	68058	127540	81713.9	102289	7832	3439.7	0.316388
130229	96352.4	88578	41107	98045.2	27477	19.8	-14.3	0.317601
164432	103704	103913	122832	92326.8	87189	-90.2	-25.3	0.318813
74714.2	90791.4	53931	11645.7	89025.1	8573	-40.7	1.1	0.318813
137682	96503	93501	67974.5	92294.5	48267	-19.8	4.4	0.320025
46425.8	131678	23106	262143	94179.3	182416	313.5	100.1	0.327298
61335.8	98379.8	40859	72562.6	92856.6	51213	5489	3119.6	0.329723
26245.5	115044	14951	233355	130150	117504	173.8	45.1	0.330935
14309.2	64651.6	14505	7268.8	64313.2	7407	79.2	187	0.330935
126043	91100.3	90673	66217.8	91879.5	47232	13.2	61.6	0.330935
114363	112482	66632	72805.7	107899	44221	22	19.8	0.333359
140726	95841.5	96228	58773	89809.4	42888	15.4	12.1	0.333359
64364.2	81417.8	51809	60743.1	83107.7	47900	7761.6	4225.1	0.334572
81885.8	91825.5	58442	87072.7	87945	64886	830.5	910.8	0.334572
115971	95174.8	79856	59376.9	86060.8	45216	-47.3	-46.2	0.334572
125215	92637.1	88583	58087.7	84519.3	45041	9.9	-63.8	0.335784
109546	87665.5	81893	31185	84347.5	24230	6.6	-6.6	0.335784
57835.5	91266.7	41530	70163.5	86701.9	53035	3685	2329.8	0.335784
80694	92215.3	57348	75323.6	87633.7	56330	8783.5	4507.8	0.336996
92389.5	80703.2	75026	79500.3	75404.2	69096	2546.5	1559.8	0.336996
5379	64059.3	5503	6088.5	64555.2	6181	105.6	59.4	0.338208
106980	88173.7	79514	67208.9	82339.8	53493	29.7	1.1	0.338208
140936	98308.2	93953	52136.7	95189.6	35895	25.3	22	0.338208
144045	97149.7	97171	81422	94966.5	56189	1.1	4.4	0.340633
148478	93774.7	103766	83002.7	85525.3	63603	19.8	90.2	0.341845
7596.75	88351.5	5635	91367.1	110607	54136	-25.3	-61.6	0.341845
33190.5	134727	16145	262143	129579	132582	454.3	178.2	0.343057
106677	81553.6	85725	59295.5	102249	38005	22	30.8	0.344269
138322	104283	86928	81106.3	93942.9	56581	-13.2	71.5	0.345482
119078	85399.2	91381	45790.8	80842.3	37121	-7.7	42.9	0.346694
48508.5	159255	19962	262143	86278.2	199121	78.1	51.7	0.351543
51593.2	78041.2	43326	43535.8	74361.1	38369	1685.2	1059.3	0.352755
81088.5	94037	56512	109490	92613.5	77478	9060.7	4820.2	0.355179
34955.2	94168.1	24327	262143	82336.7	208653	347.6	178.2	0.355179
40243.5	117134	22516	262143	101024	170057	248.6	112.2	0.357604
5099.25	64093.7	5214	10619.4	64458	10797	137.5	53.9	0.358816
91785	98960.6	60784	75996.8	84038.2	59265	15.4	67.1	0.36124
162454	98698.1	107870	73595.5	88245.7	54656	-34.1	-25.3	0.36124
14113.5	69382.8	13331	5506.6	69829.8	5168	-7.7	40.7	0.364877
130648	99655.2	85918	45815	98518	30477	4.4	0	0.366089
7962.75	79103.6	6597	96122.4	81290.9	77493	51.7	-4.4	0.366089
131926	105882	81656	91985.3	89207.1	67577	16.5	-64.9	0.367301
133596	94721	92433	109444	126511	56695	24.2	57.2	0.367301
11087.2	84637.6	8585	144514	93235.3	101580	141.9	34.1	0.367301
74910.8	109846	44693	121729	109248	73023	13306.7	6319.5	0.367301
37653	104698	23569	262143	83509.8	205722	212.3	155.1	0.373363
169452	100664	110320	63902.3	112234	37314	-17.6	-24.2	0.374575
59619	79057.7	49422	70502.3	78957.6	58518	2121.9	949.3	0.374575
114312	87858.9	85268	46828.1	87498.6	35074	-5.5	45.1	0.376999
104252	87652.2	77947	35632.3	81704.6	28581	-8.8	-27.5	0.376999
102466	85863.9	78208	65012.2	81845.7	52057	28.6	14.3	0.376999
87029.2	80355.4	70979	70767.4	74209.7	62496	1039.5	1443.2	0.376999
128108	91011.8	92248	38582.5	81014.5	31211	8.8	25.3	0.376999
122528	92013.9	87269	67527.9	82471.6	53661	-31.9	20.9	0.378211
105351	94991.7	72683	70917	79956.2	58127	37.4	56.1	0.378211
110348	84083.7	86007	40800.1	84469.3	31655	-5.5	23.1	0.379424
134966	95329.5	92785	57957.9	85648.3	44348	6.6	42.9	0.381848
21818.2	89986.2	15890	188320	99423.5	124133	114.4	44	0.384272
135484	91764.3	96760	58621.2	86773.3	44274	49.5	29.7	0.384272
76682.2	169595	29632	262143	80337.3	213846	598.4	273.9	0.385485
34980.8	113890	20129	262143	117597	146091	259.6	77	0.389121
149471	96289.7	101732	70035.9	97166.9	47237	39.6	25.3	0.389121
60924.8	84210.7	47414	165088	123337	87721	8725.2	4511.1	0.390334
119925	87126.3	90207	97026.6	85780.5	74128	28.6	103.4	0.390334
105042	100139	68745	74300.6	85420	57005	41.8	-47.3	0.390334
7539.75	64105.5	7708	4858.7	63228.7	5036	41.8	37.4	0.392758
124135	92354.2	88088	60338.3	91743.6	43102	37.4	-5.5	0.392758
117303	90245.6	85185	48808.1	82344.9	38845	26.4	12.1	0.395182
121604	112527	70822	64423.7	92790.8	45501	14.3	-34.1	0.396395
79329.8	93273.2	55739	83405.3	88149.3	62009	10773.4	5324	0.397607
9673.5	88989.7	7124	129935	104624	81391	47.3	4.4	0.400031
81806.2	94970.1	56452	91488.1	91772.4	65333	9565.6	5061.1	0.401243
15802.5	106722	9704	170651	125858	88860	103.4	73.7	0.401243
12988.5	66309.4	12837	3668.5	69344.9	3467	17.6	27.5	0.402456
156368	105214	97399	67311.2	87326.7	50515	44	28.6	0.402456
168718	100190	110361	61864	89596.2	45251	59.4	-22	0.403668
40281.8	161068	16390	262143	97217	176716	366.3	167.2	0.40488
125474	94191.7	87301	56553.2	92017.2	40278	24.2	37.4	0.407305
176318	98436.7	117387	104198	85293.6	80061	18.7	51.7	0.407305
69849	83314.4	54944	68197.8	84330.1	52999	380.6	509.3	0.407305
14154	107063	8664	161697	131481	80597	156.2	26.4	0.408517
89455.5	96541.1	60726	73320.5	95599.8	50263	6598.9	3796.1	0.410941
7731.75	75391.8	6721	84346.9	75394.3	73318	157.3	94.6	0.412153
87059.2	82169.4	69436	53779	76454.2	46099	1245.2	1502.6	0.413366
63165.8	87374.5	47378	68072.4	87057.9	51244	6769.4	3826.9	0.414578
126723	107964	76923	68785.2	93482.4	48222	-5.5	9.9	0.41579
76241.2	84952.2	58816	102100	84271.1	79401	3897.3	1870	0.419427
70630.5	98666.5	46914	64802.1	95405.3	44514	4403.3	2724.7	0.420639
103334	83761.5	80850	46182.4	81170.6	37287	34.1	12.1	0.421851
57099.8	73453.5	50945	51344.7	72020.2	46722	1489.4	751.3	0.421851
55524	76778.1	47394	15975.3	86848.4	12055	3.3	-22	0.423063
193025	128189	98683	156448	103075	99471	5727.7	2740.1	0.424276
7698.75	64150.7	7865	3775.2	64179.4	3855	18.7	-17.6	0.425488
159374	99903.9	104548	96820.9	90988.4	69737	17.6	83.6	0.4267
132302	93591.1	92643	58206.5	81625.9	46733	23.1	38.5	0.4267
96615	99742.6	63481	230219	171616	87915	144.1	56.1	0.427912
14100	100376	9206	170391	138504	80624	170.5	81.4	0.429124
47325	74479.9	41642	76046.3	75449.9	66054	2883.1	1268.3	0.429124
76100.2	106539	46812	112040	119537	61426	13895.2	6549.4	0.430337
133066	91089.6	95737	68372.7	91414.7	49017	31.9	23.1	0.430337
100520	92597.2	71143	75850.5	78278.8	63503	-4.4	-23.1	0.431549
60286.5	80936.9	48815	79858.9	80559.6	64966	2307.8	1894.2	0.432761
119396	94135.8	83122	69091	86069.6	52608	39.6	12.1	0.432761
110240	86257.4	83757	35061.4	84350.2	27241	-17.6	20.9	0.435186
168144	129411	85151	66055	99773.7	43388	-3.3	15.4	0.436398
34147.5	75258.6	29736	79336.4	75191.1	69149	4459.4	2520.1	0.43761
10221.8	109263	6131	117017	132089	58058	198	108.9	0.438822
196604	117518	109639	81371.4	113639	46927	24.2	34.1	0.438822
138518	104623	86768	45009.8	87756.6	33613	44	-4.4	0.440034
148389	95348.9	101992	56229.8	83081.4	44355	39.6	-14.3	0.440034
74461.5	82969.1	58816	95432.7	107905	57961	6413	3569.5	0.441247
112260	87596.7	83988	35097.7	80809.5	28464	-17.6	9.9	0.442459
112861	90610.5	81629	57745.6	82679.7	45772	-25.3	7.7	0.443671
170018	99096.5	112439	67932.7	88809.9	50130	15.4	-7.7	0.443671
66787.5	97130.4	45063	105488	96435.2	71688	10132.1	5215.1	0.443671
131408	98853	87119	52483.2	94604.6	36357	-22	6.6	0.444883
68889	99633.9	45313	101858	129305	51625	2260.5	1688.5	0.446095
183071	108683	110392	80718	115169	45932	30.8	8.8	0.44852
22922.2	77594.6	19360	9438	86206.1	7175	39.6	53.9	0.44852
59805.8	101074	38778	78381.6	117744	43627	8859.4	4446.2	0.44852
81666.8	82292.1	65038	41253.3	78171.9	34585	-3.3	16.5	0.449732
61916.2	75197.7	53961	61138	73897.8	54220	767.8	1091.2	0.449732
105664	85902.1	80613	46798.4	83274	36830	-5.5	17.6	0.452157
7417.5	67798.2	7170	4714.6	78840.5	3919	-12.1	-19.8	0.453369
137812	102761	87890	57952.4	100097	37943	2.2	-41.8	0.453369
144958	100983	94075	68391.4	83649.3	53582	62.7	-11	0.454581
110681	91664.6	79132	71373.5	97416.1	48016	30.8	55	0.455793
6693	74597.4	5880	81056.8	83369.5	63718	81.4	6.6	0.455793
155690	95111.9	107277	69219.7	89950.5	50432	38.5	6.6	0.455793
115083	93956.5	80272	64202.6	87894.2	47871	79.2	56.1	0.458218
138488	93393.8	97179	46029.5	85429.2	35311	-31.9	40.7	0.45943
129272	94294.5	89846	75784.5	84026.1	59108	-9.9	-14.3	0.464279
168905	127204	87021	88715	118857	48916	83.6	-4.4	0.465491
122868	97428.6	82648	79351.8	89770.4	57930	25.3	-27.5	0.465491
154327	111163	90983	64662.4	92676.3	45726	38.5	-41.8	0.466703
111896	89376.8	82048	51981.6	84185.9	40466	14.3	64.9	0.471552
5166	63412.4	5339	3325.3	62140.5	3507	265.1	144.1	0.475189
30915.8	75900.8	26694	35016.3	73855.2	31072	60.5	165	0.478825
112643	95891.2	76985	43286.1	84150.5	33711	-19.8	12.1	0.482462
167020	100184	109257	101262	109329	60700	31.9	74.8	0.486099
133762	112974	77595	47467.2	101438	30667	-71.5	13.2	0.488523
162560	95357.2	111722	69793.9	84205	54320	24.2	20.9	0.490947
107007	85254.9	82257	31568.9	80523.9	25693	-3.3	45.1	0.490947
88295.2	84550	68439	54352.1	76591	46507	37.4	-30.8	0.499433
8184.75	72125.3	7437	86823	73453.9	77464	57.2	6.6	0.499433
107162	90990.2	77184	42870.3	82826.2	33921	71.5	45.1	0.50307
61501.5	75188.6	53606	59126.1	74261.4	52179	7326	3127.3	0.504282
73668	152146	31732	262143	68366.2	251291	829.4	349.8	0.505494
9999	86370.7	7587	95484.4	89564.1	69868	53.9	64.9	0.505494
192690	154026	81987	262143	83309.8	206216	13432.1	7326	0.505494
7095	65315.1	7119	4290	77837.6	3612	-41.8	-16.5	0.506706
78828	77091.7	67012	44385	80578.8	36099	139.7	83.6	0.506706
5579.25	72648.9	5033	66121	72118.4	60086	30.8	-31.9	0.507919
84771	88779.5	62577	87590.8	83469.3	68772	4312	2299	0.509131
23174.2	121306	12520	262143	132154	129998	300.3	152.9	0.510343
148868	102867	94843	82285.5	91732.2	58787	8.8	35.2	0.510343
146092	89393.9	107102	60379	85591.9	46231	48.4	53.9	0.511555
71361	158527	29501	262143	71083.8	241684	867.9	405.9	0.51398
17886.8	124944	9382	185292	162343	74800	156.2	75.9	0.515192
7099.5	81598.2	5702	72399.8	89206.3	53189	42.9	11	0.516404
120310	86372.3	91287	54512.7	79806.6	44765	42.9	55	0.516404
113578	89870.5	82824	43998.9	86353.4	33392	23.1	16.5	0.517616
71747.2	96725.7	48612	101167	99315.1	66758	6952	4026	0.517616
123212	93966.7	85933	44762.3	86611.8	33870	8.8	24.2	0.522465
124729	92774	88109	71527.5	89230.3	52534	67.1	-31.9	0.522465
37476.8	91090.6	26963	72298.6	89724.3	52808	6465.8	3318.7	0.523677
10939.5	103081	6955	106561	128567	54319	95.7	17.6	0.523677
43661.2	99908.6	28640	262143	88414	194311	773.3	337.7	0.52489
125407	94410.9	87052	55575.3	85650.1	42524	-28.6	28.6	0.52489
82564.5	93629.6	57791	85330.3	87822.8	63676	273.9	392.7	0.527314
88981.5	85873.4	67908	45384.9	80840	36793	58.3	55	0.527314
157190	103249	99774	83692.4	99704.9	55011	119.9	57.2	0.528526
15898.5	68647	15178	17304.1	69662.9	16279	-11	-33	0.528526
63759.8	97013.3	43072	112422	107005	68854	12483.9	6007.1	0.529738
153907	107252	94044	55023.1	91141	39565	9.9	-39.6	0.529738
73518.8	95521.9	50440	126243	88093.1	93917	14757.6	6241.4	0.533375
124102	92191	88221	47843.4	88221.1	35541	-17.6	-61.6	0.533375
51997.5	110852	30741	96163.1	138939	45359	9334.6	4463.8	0.534587
12180.8	67132.9	11891	19825.3	66070.2	19665	448.8	182.6	0.537012
117351	97656.2	78753	166999	118982	91984	22	19.8	0.538224
54994.5	83521.5	43152	38251.4	83154	30147	4895	2558.6	0.538224
125546	92161.9	89275	74206	92154.3	52772	-20.9	34.1	0.539436
197761	123625	104837	182895	140766	85150	3070.1	1587.3	0.539436
55876.5	164168	22306	262143	104090	165048	338.8	161.7	0.539436
5794.5	68300.1	5560	74528.3	78871.7	61927	52.8	44	0.540648
113734	85224.6	87459	115256	134488	56164	73.7	7.7	0.540648
115548	92223.4	82111	69705.9	81304.3	56187	2.2	-2.2	0.540648
148983	158464	61615	262143	68364.5	251297	10168.4	5379	0.541861
186454	111349	109740	114265	139963	53503	2359.5	1281.5	0.541861
253595	158537	104831	262143	116193	147856	8297.3	4390.1	0.543073
62214.8	86228.3	47285	88035.2	88969.2	64848	8717.5	4332.9	0.544285
262143	117284	146480	262143	68364.3	251298	23984.4	12324.4	0.544285
146735	98384	97744	62423.9	84616	48348	4.4	-18.7	0.546709
90245.2	90999.2	64993	58307.7	82580.6	46273	9.9	-3.3	0.547922
143182	95321.2	98442	80842.3	84278.5	62864	-9.9	-38.5	0.547922
6342.75	63734.8	6522	2570.7	71085.8	2370	-15.4	7.7	0.547922
86737.5	124795	45550	262143	68364.3	251298	772.2	320.1	0.549134
27659.2	103310	17546	262143	90059.8	190760	302.5	150.7	0.55277
10013.2	65076.2	10084	2288	65593.3	2286	13.2	-3.3	0.55277
73392.8	79682.4	60363	115559	78325.6	96690	1004.3	919.6	0.55277
46646.2	106331	28750	103358	100766	67222	11180.4	5463.7	0.55277
29694	121452	16023	242862	131971	120604	158.4	75.9	0.553983
61517.2	79567.3	50669	61631.9	79919	50540	6471.3	3513.4	0.556407
105776	86440.6	80195	33688.6	80439.3	27447	34.1	-7.7	0.556407
52888.5	80962.9	42811	42465.5	78313.3	35537	7993.7	3583.8	0.561256
136032	92981.7	95879	69840.1	85754.1	53374	-52.8	-14.3	0.562468
166918	102497	106727	80609.1	91573.8	57689	20.9	9.9	0.56368
147760	109827	88171	71222.8	106436	43854	60.5	-6.6	0.567317
124033	89568.5	90753	62394.2	88293.9	46312	46.2	5.5	0.568529
75813	90790	54725	77233.2	96520.9	52440	11968	6404.2	0.570954
104926	101279	67896	78460.8	89063.8	57734	-3.3	14.3	0.572166
56911.5	94555.8	39445	64726.2	83426.4	50846	9909.9	4976.4	0.573378
62983.5	88966.4	46396	58216.4	84635.2	45079	2438.7	1954.7	0.573378
10807.5	82377.3	8598	152582	93488.5	106961	106.7	68.2	0.57459
176482	98877.1	116973	101237	87485.1	75838	0	-28.6	0.57459
170623	102280	109327	67791.9	103683	42850	26.4	-45.1	0.578227
261500	196459	87233	262143	68364.3	251298	3014	1324.4	0.579439
137410	213806	42119	262143	68364.5	251297	998.8	535.7	0.581864
112388	89508.5	82288	56934.9	93991.8	39698	-12.1	42.9	0.583076
121033	96995.5	81777	38413.1	93169.5	27020	-31.9	-48.4	0.584288
123450	102992	78554	75111.3	94785.5	51933	-34.1	22	0.584288
119923	99882.5	78685	60067.7	96066.1	40978	-11	-25.3	0.584288
163259	114702	93280	161413	103066	102637	70.4	51.7	0.584288
158847	97277	107016	79400.2	89695.1	58014	53.9	8.8	0.586713
152791	97629.7	102564	65595.2	95776.8	44884	-35.2	-8.8	0.589137
110461	101036	71649	72050	90514.5	52167	38.5	68.2	0.590349
90126.8	94281.5	62648	83369	87894.1	62162	6295.3	3670.7	0.592774
39864	81565	32030	11715	77692.2	9882	-4.4	-13.2	0.59641
122512	88853	90362	55487.3	85333.8	42614	-28.6	-31.9	0.59641
124854	90470.6	90443	39479	94148.5	27481	-26.4	-17.6	0.597622
10758	66494	10603	1747.9	62459.3	1834	16.5	39.6	0.597622
16472.2	67631	15962	9523.8	66491.1	9387	9.9	6.6	0.598835
125004	97335.7	84165	262143	210225	81721	119.9	85.8	0.601259
139264	99398.7	91820	56552.1	88886.2	41696	42.9	-44	0.602471
155810	102969	99167	49126	96309.2	33429	45.1	35.2	0.606108
142132	98432.8	94631	54857	90125.6	39890	36.3	64.9	0.606108
21404.2	84671.3	16567	169234	92131.8	120381	113.3	84.7	0.609745
156860	92448.9	111196	60060	85830.3	45859	34.1	67.1	0.612169
125422	93326	88075	58806	84725.5	45487	-31.9	27.5	0.61823
112198	88186.5	83380	39363.5	81523.4	31644	30.8	18.7	0.61823
159188	98594.3	105813	109879	104352	69007	113.3	-2.2	0.620655
116629	94851.1	80583	45199	83676.9	35400	6.6	-2.2	0.621867
78849	97545	52975	121970	94990.4	84150	2038.3	1658.8	0.625503
96416.2	88987.5	71007	34536.7	85048.6	26613	-9.9	-2.2	0.626716
13105.5	85888.2	10000	136766	93492.4	95870	95.7	66	0.627928
19764.8	92350.1	14026	10418.1	101375	6735	-34.1	1.1	0.62914
100522	82507.3	79845	48133.8	86341.8	36535	52.8	-11	0.62914
129154	99324.3	85218	85514	83469.8	67141	-11	0	0.62914
216048	136982	103363	150976	124112	79721	-14.3	-15.4	0.631564
5963.25	70798.5	5520	59888.4	73725.4	53236	93.5	12.1	0.632777
54122.2	139419	25441	262143	87123.1	197190	481.8	122.1	0.632777
187190	117939	104017	131207	97686.7	88024	17.6	42.9	0.633989
122413	95056	84397	76693.1	83578.5	60137	-13.2	2.2	0.633989
105358	99671.2	69275	199916	168104	77938	11779.9	5886.1	0.635201
28614	70817.5	26480	7115.9	72605.9	6423	-14.3	-6.6	0.635201
169872	122217	91090	262143	112083	153278	315.7	162.8	0.635201
73443	85026.2	56608	71324	83074.9	56266	7291.9	4051.3	0.636413
38483.2	90088.9	27995	53757	87875.6	40091	5896	3040.4	0.637626
110477	87222.3	83009	46807.2	84505.7	36300	970.2	407	0.642474
126095	107884	76599	41894.6	94175.9	29154	33	-41.8	0.647323
146777	95053.2	101198	68341.9	89394.7	50102	155.1	96.8	0.649748
45294.8	80356.1	36941	38490.1	78788.3	32016	3901.7	1694	0.649748
133729	97957.3	89468	63555.8	93583	44508	36.3	25.3	0.65096
122415	95249.6	84227	51775.9	89532.3	37899	9.9	-7.7	0.653384
132967	97265.5	89591	61185.3	94835.6	42282	50.6	-5.5	0.653384
105896	87810.5	79034	43825.1	83601.3	34355	26.4	46.2	0.653384
131627	92964.1	92792	55653.4	84583	43121	30.8	38.5	0.655809
20039.2	68701.2	19116	3180.1	68175	3057	15.4	3.3	0.655809
112504	92419.5	79778	50701.2	88701.4	37460	-38.5	4.4	0.657021
210410	110670	124599	105792	102156	67869	63.8	-4.4	0.660658
135450	105445	84185	63752.7	107978	38694	-12.1	-64.9	0.660658
6447.75	82757.5	5106	60652.9	97408.5	40807	36.3	-6.6	0.660658
106712	86397	80946	44374	82489.8	35254	-25.3	-14.3	0.66187
11429.2	75590.6	9909	105756	86660.4	79977	73.7	74.8	0.663082
124574	90411.8	90299	38650.7	87048.1	29099	11	-5.5	0.665507
17542.5	84230.7	13649	29569.1	85794.5	22587	4701.4	1993.2	0.665507
57699.8	179802	21031	262143	100803	170430	771.1	343.2	0.665507
122994	86978.2	92673	58531	92598.4	41425	104.5	4.4	0.666719
141919	106396	87417	55227.7	99603.8	36338	-13.2	26.4	0.666719
75338.2	85746.5	57581	68439.8	89032.3	50378	4671.7	2228.6	0.669143
9975	100019	6536	131098	124477	69022	162.8	29.7	0.670355
13690.5	64870.3	13831	4090.9	64262	4172	889.9	459.8	0.67278
115252	101945	74091	62747.3	84998.1	48380	-34.1	3.3	0.673992
153177	98496.9	101918	68234.1	91761	48733	-26.4	23.1	0.675204
8913	82960.1	7041	107164	91906.3	76416	88	49.5	0.676417
70109.2	94706.4	48515	97298.3	90242.6	70660	2271.5	2071.3	0.678841
37567.5	110321	22317	262143	98117	175095	295.9	172.7	0.680053
156096	102353	99947	67790.8	93289.8	47623	53.9	-17.6	0.682478
123122	92884.2	86871	44350.9	86087.8	33763	20.9	-30.8	0.68369
105429	87045.3	79377	47702.6	91788.9	34059	17.6	18.7	0.684902
87921.8	88463	65135	70714.6	83884.2	55247	993.3	1564.2	0.684902
122709	108552	74083	57963.4	103287	36778	146.3	11	0.684902
42495.8	96829.2	28762	97769.1	91529	70004	10575.4	5197.5	0.686114
166378	109174	99875	50275.5	105706	31170	90.2	12.1	0.687326
262143	154648	111090	262143	105539	162781	3190	1531.2	0.688539
74946	91305	53794	85363.3	86519.8	64660	9004.6	4719	0.688539
8092.5	86306	6145	109392	94860.7	75575	185.9	70.4	0.690963
86302.5	151337	37373	262143	68366.4	251290	9650.3	4785	0.690963
94821	88976.2	69841	68280.3	88987.4	50286	-25.3	-36.3	0.693388
84210.8	78900.2	69947	83525.2	74221.5	73751	2605.9	1732.5	0.695812
68508	80051	56086	78294.7	80588.1	63671	4802.6	2318.8	0.695812
144628	93197	101702	75072.8	86928.4	56598	1.1	-28.6	0.697024
115105	133226	56622	262143	68366.7	251289	1192.4	536.8	0.698236
128734	90273.1	93458	80593.7	88959.4	59373	-2.2	15.4	0.700661
13593	71858.6	12397	114096	76582.3	97639	118.8	28.6	0.701873
126330	88309.2	93752	52741.7	84246.9	41028	55	45.1	0.704297
4940.25	63695.5	5083	6122.6	62921.6	6377	119.9	88	0.704297
109676	88755.6	80983	70480.3	84609.4	54592	18.7	-16.5	0.706722
262143	137274	125150	262143	113671	151136	10741.5	4774	0.709146
133149	94271.5	92563	64004.6	86248.4	48634	-4.4	48.4	0.710359
12432	103197	7895	113193	117133	63332	85.8	31.9	0.715207
114518	87712.9	85564	42368.7	78916.4	35185	34.1	-52.8	0.71642
139742	97953.9	93494	68808.3	90220.9	49982	57.2	-11	0.71642
23532.8	139330	11069	262143	159769	107529	338.8	99	0.717632
68036.2	92414.7	48248	69709.2	88066.8	51875	5066.6	3034.9	0.717632
168181	107690	102348	79844.6	103448	50583	26.4	19.8	0.718844
139856	141670	64697	45282.6	146355	20277	16.5	25.3	0.720056
12219.8	64656.4	12386	9766.9	65175	9821	238.7	163.9	0.721269
27043.5	125714	14098	262143	164012	104747	222.2	112.2	0.722481
79305	95611.3	54359	112708	92489	79863	10688.7	5613.3	0.723693
126614	93049.6	89176	52989.2	83548.7	41565	14.3	46.2	0.723693
127540	113027	73951	125200	132629	61865	2273.7	1182.5	0.726117
23314.5	105608	14468	223696	134252	109199	264	135.3	0.728542
111233	84666.5	86100	50954.2	86576.3	38571	6.6	25.3	0.730966
61800.8	99991.9	40505	115010	109346	68931	391.6	512.6	0.730966
127786	100194	83584	85527.2	91101.5	61526	37.4	25.3	0.732178
21956.2	99710.7	14431	219111	114885	124992	184.8	64.9	0.733391
26164.5	81754.4	20974	44645.7	84887.5	34468	7289.7	3161.4	0.733391
149876	103121	95250	64474.3	106487	39680	29.7	25.3	0.735815
153553	97824.8	102870	58623.4	93868.5	40929	-4.4	25.3	0.737027
108049	100549	70424	154380	96543.9	104796	12193.5	5899.3	0.73824
108213	99857	71020	65519.3	92894.7	46223	-24.2	-64.9	0.73824
120985	117143	67685	49300.9	107588	30031	-13.2	-66	0.739452
50748.8	82846.4	40145	59326.3	80615.6	48229	475.2	399.3	0.740664
72366.8	84272.9	56277	65084.8	85869.5	49673	6331.6	3638.8	0.740664
11480.2	67278	11183	2178	60252.2	2369	-46.2	-5.5	0.741876
19335	107321	11807	191600	136606	91919	155.1	102.3	0.741876
19545.8	67061.9	19101	10145.3	81301.3	8178	64.9	-52.8	0.744301
125879	90299	91359	44823.9	80900.5	36311	-1.1	26.4	0.745513
113710	110812	67250	50561.5	103285	32082	-19.8	-44	0.747937
169382	99220	111879	70953.3	86967.8	53468	-19.8	34.1	0.749149
140804	105125	87778	57674.1	94763.3	39886	40.7	26.4	0.750362
78446.2	85232.5	60318	93137	78978.2	77285	2148.3	1161.6	0.751574
71433.8	83481.6	56078	79707.1	84498.3	61820	9840.6	5042.4	0.755211
24426.8	128385	12469	262143	127680	134554	275	130.9	0.757635
134039	88202.9	99593	59541.9	79940.5	48813	-36.3	52.8	0.757635
121162	96596.9	82202	88232.1	104390	55392	57.2	49.5	0.758847
122127	93005.9	86056	53002.4	83481.1	41609	33	44	0.763696
44056.5	73681.6	39186	42942.9	72847.2	38633	2088.9	1061.5	0.76612
101160	83882.1	79035	30904.5	79785.6	25385	22	24.2	0.767333
183035	111134	107936	72718.8	104234	45721	177.1	91.3	0.767333
94368.8	87868.7	70384	53726.2	79054.3	44539	1149.5	1442.1	0.768545
15684	70561.3	14567	21475.3	70114.4	20073	1468.5	684.2	0.772182
98893.5	82960	78123	38145.8	79595.1	31408	1.1	18.7	0.772182
133301	110977	78719	40602.1	116583	22824	22	28.6	0.773394
113266	93846	79098	69718	82249.4	55551	90.2	79.2	0.774606
6942	80508	5651	79818.2	83401.9	62720	80.3	39.6	0.775818
8130.75	72655.7	7334	77768.9	75547.5	67463	431.2	231	0.775818
148946	93100.8	104847	64526	88987.5	47521	7.7	20.9	0.77703
146208	91209.2	105054	69723.5	87900.1	51984	5.5	-16.5	0.778243
11817	126192	6137	156188	150995	67790	31.9	55	0.779455
11861.2	72216.6	10764	3460.6	73277.5	3095	6.6	7.7	0.784304
161484	103827	101929	100833	95787.2	68988	34.1	-6.6	0.786728
175079	103795	110545	120568	92237.5	85665	19.8	-3.3	0.789153
17792.2	70995.7	16424	20321.4	70971.7	18765	174.9	102.3	0.789153
96872.2	84923.4	74757	39450.4	85024.4	30408	8.8	19.8	0.789153
53808	135457	26033	262143	94779.9	181260	272.8	144.1	0.790365
133783	99329.2	88268	60955.4	85566.8	46686	-3.3	17.6	0.792789
108658	146661	48554	262143	68366.2	251291	1672	760.1	0.796426
79739.2	83584.6	62521	62646.1	83992.9	48880	5766.2	3504.6	0.797638
67546.5	88236.3	50169	124771	166741	49040	9374.2	4821.3	0.79885
71608.5	85451.9	54919	93863	84498.5	72799	1443.2	771.1	0.79885
137641	98707.9	91385	59243.8	108784	35691	630.3	291.5	0.801275
156222	100485	101887	105509	92635.9	74643	57.2	-19.8	0.801275
5584.5	66062.4	5540	46944.7	69431.2	44311	74.8	-17.6	0.803699
5938.5	67008.5	5808	42163	68785.8	40171	29.7	-8.8	0.804911
16367.2	65968.3	16260	21687.6	65489.5	21703	327.8	156.2	0.806124
80905.5	83203.5	63726	65580.9	88598.4	48510	6542.8	3729	0.806124
126447	98744.5	83922	43169.5	87171.7	32455	2.2	12.1	0.806124
58783.5	77831.7	49497	45273.8	77050.6	38508	6382.2	3027.2	0.807336
8571	65429.1	8585	2905.1	64934.7	2932	40.7	-11	0.807336
66217.5	99514.5	43608	147937	102385	94693	11157.3	5461.5	0.808548
125113	105081	78029	39275.5	111829	23017	14.3	30.8	0.80976
7476	65977.3	7426	8869.3	67392.3	8625	478.5	260.7	0.810973
27264	103139	17324	246404	127841	126316	370.7	145.2	0.814609
117602	91331.4	84387	49283.3	102923	31381	39.6	18.7	0.817034
120162	87084.2	90429	56679.7	84072.2	44183	-5.5	6.6	0.818246
37632.8	128293	19224	262143	118097	145472	249.7	61.6	0.818246
23994	77176.5	20375	6717.7	76846.1	5729	5.5	17.6	0.818246
92732.2	97101.7	62587	73554.8	94148.3	51201	-9.9	-64.9	0.819458
8358.75	85848.5	6381	99106.7	101705	63862	75.9	30.8	0.82067
140819	93447.9	98758	108468	99389.5	71522	3.3	4.4	0.824307
76769.2	90535.5	55571	80789.5	93405.9	56684	9504	4701.4	0.824307
86556.8	104435	54317	262143	161619	106298	8306.1	4453.9	0.825519
20327.2	82420.8	16163	9981.4	85924.2	7613	-4.4	19.8	0.826731
113678	92219.2	80786	54436.8	94295.4	37834	5.5	-4.4	0.826731
161854	101203	104812	117708	89481.3	86209	-15.4	18.7	0.83158
187330	111088	110515	262143	84575.8	203129	3823.6	1713.8	0.83158
65844	81803.8	52750	44928.4	76383.4	38548	6945.4	3765.3	0.834005
89943	106549	55322	100274	104279	63019	8105.9	4383.5	0.834005
33855	73861.4	30039	36724.6	73864	32584	1936	784.3	0.835217
262143	172833	99401	262143	68366.2	251291	4103	2050.4	0.835217
51241.5	69772.8	48130	49254.7	70324.3	45901	1067	939.4	0.836429
109991	86096	83725	64869.2	78522.2	54141	-26.4	22	0.837641
148227	97723.5	99405	69436.4	83901.8	54237	11	17.6	0.838853
18201.8	98478.5	12113	141885	120448	77200	122.1	26.4	0.840066
115223	88297.3	85521	54123.3	82627.3	42928	-20.9	11	0.840066
135783	103501	85977	49161.2	88499.6	36405	-7.7	-33	0.841278
130031	96388.7	88410	78888.7	86646.9	59668	12.1	47.3	0.84249
10156.5	74537.1	8930	92159.1	85987.2	70240	99	26.4	0.843702
124404	96049.2	84883	42108	94519.4	29196	84.7	12.1	0.846127
146192	118155	81087	59569.4	100932	38679	53.9	47.3	0.846127
59204.2	79519.8	48793	73992.6	76559.1	63339	3649.8	1799.6	0.850976
17243.2	65601.6	17226	8202.7	64433.9	8343	46.2	181.5	0.8534
63945	94814.3	44199	115490	106604	70999	4240.5	2825.9	0.855824
17598.8	81279.2	14190	53238.9	78340.8	44537	77	73.7	0.859461
128087	88412.5	94945	59386.8	87525	44467	29.7	34.1	0.859461
38025	105286	23669	262143	79054.9	217315	837.1	380.6	0.859461
13581.8	95065	9363	179787	121492	96982	135.3	95.7	0.861886
74668.5	93264.1	52469	91155.9	86523.2	69045	9257.6	4846.6	0.86431
137588	97268.5	92702	79156	90519.2	57309	-20.9	-67.1	0.865522
7914	64597.3	8029	2563	62534.9	2686	-26.4	-14.3	0.867947
74824.5	86512.4	56682	48287.8	87465.5	36181	2.2	17.6	0.867947
201029	147516	89310	183514	90074.1	133521	20.9	55	0.869159
7121.25	83398.5	5596	92272.4	90869.2	66548	128.7	20.9	0.869159
82149	88813.8	60618	37037	78389.6	30964	12.1	-36.3	0.871583
11710.5	73687.9	10415	41594.3	109735	24841	70.4	135.3	0.871583
175472	100460	114471	82753	108314	50070	27.5	24.2	0.872796
182496	107555	111199	87824	96736.6	59498	6.6	34.1	0.874008
150322	96018.4	102600	65949.4	84547.3	51120	9.9	-34.1	0.877644
51768.8	85993.9	39453	75703.1	89413.3	55487	4893.9	2316.6	0.877644
221889	173297	83912	222229	189630	76802	10165.1	5285.5	0.877644
98770.5	82225.3	78723	31194.9	75636.9	27029	82.5	49.5	0.877644
159488	183446	56977	262143	122813	139886	29718.7	15616.7	0.880069
8611.5	71692.5	7872	87978	81146.8	71053	27.5	22	0.881281
142033	100729	92409	85189.5	93038.8	60007	42.9	-9.9	0.884918
55189.5	86605.4	41763	76892.2	83327.1	60475	4375.8	2536.6	0.884918
141794	98901.9	93958	90592.7	97999.2	60583	55	4.4	0.884918
96770.2	191253	33160	262143	68365.9	251292	739.2	308	0.884918
20814	74973.4	18194	19674.6	79838.7	16150	4834.5	2106.5	0.884918
60473.2	78548.7	50455	62586.7	79794.6	51403	5183.2	2355.1	0.88613
58188.8	89012.1	42842	82814.6	89492.1	60646	7245.7	3685	0.887342
105731	83080	83404	52035.5	81150.8	42023	-53.9	-35.2	0.889767
7777.5	63027.9	8087	7552.6	63833.8	7754	22	70.4	0.890979
58505.2	166386	23044	262143	90706.9	189399	610.5	222.2	0.892191
151598	98276.8	101093	65441.2	91417.4	46914	-30.8	11	0.893403
72544.5	80117.9	59341	72796.9	77280.2	61734	1689.6	777.7	0.895828
11121.8	96578.1	7547	119868	109653	71641	688.6	264	0.895828
114220	93256.4	80268	57238.5	87952.7	42650	9.9	-34.1	0.898252
57785.2	106174	35668	106553	108679	64254	11628.1	5544	0.898252
127016	93594.3	88938	59565	85832.3	45480	12.1	26.4	0.898252
112898	85593.2	86442	35550.9	84372.6	27614	-11	12.1	0.898252
138424	98363.7	92227	53543.6	97036.5	36162	-11	5.5	0.900676
147746	94883.8	102048	36748.8	90499.4	26612	29.7	22	0.900676
134403	94867.3	92848	66676.5	82986	52656	0	-30.8	0.901889
123746	95531.2	84892	124179	124546	65343	67.1	-7.7	0.903101
137680	90951.1	99207	52262.1	85800	39919	-23.1	-12.1	0.903101
199439	143243	91247	61288.7	115736	34705	36.3	5.5	0.910374
7417.5	65267.6	7448	2530	64541.1	2569	1.1	-37.4	0.910374
64755.8	81573	52025	80302.2	85866.7	61289	1687.4	1030.7	0.911586
9822	78672	8182	17411.9	81917.2	13930	4734.4	1964.6	0.912799
8959.5	89019.1	6596	141522	100427	92353	146.3	26.4	0.915223
162140	117825	90185	65415.9	103431	41449	2.2	17.6	0.916435
13956.8	80177.9	11408	59852.1	70249.8	55836	-37.4	4.4	0.917647
6323.25	76260.7	5434	78224.3	89026.6	57584	90.2	25.3	0.924921
223220	143513	101935	71962	136977	34430	45.1	45.1	0.924921
128927	92894.2	90957	97476.5	91377.8	69910	15.4	14.3	0.926133
65448	95216.1	45047	77488.4	116522	43582	11540.1	5557.2	0.928557
118764	97007.7	80234	69573.9	95747.6	47621	267.3	59.4	0.928557
204734	143229	93678	91089.9	113150	52759	44	-1.1	0.928557
136408	95942.3	93177	75209.2	84997.3	57989	30.8	22	0.930982
158883	95111	109478	64480.9	86100.7	49080	12.1	-17.6	0.930982
90262.5	104057	56848	146907	109933	87578	3038.2	1596.1	0.935831
74183.2	81071.1	59968	131594	76612.8	112568	3619	1706.1	0.937043
158296	107693	96330	63509.6	93736.1	44403	29.7	33	0.938255
36378.8	99883.4	23869	262143	83446.5	205878	209	84.7	0.938255
48695.2	151981	20998	262143	102093	168276	452.1	232.1	0.941892
7515	88531.9	5563	94623.1	98148.5	63182	93.5	1.1	0.943104
85520.2	88838.7	63088	161840	89079.4	119066	4032.6	1875.5	0.944316
129914	98239.4	86666	77820.6	86250	59131	-1.1	-33	0.944316
144436	107479	88071	110422	100043	72335	-5.5	-3.3	0.946741
114528	95857.1	78301	107284	98340.8	71496	17.6	-26.4	0.946741
10470	69232.4	9911	2488.2	68314.5	2387	-3.3	-26.4	0.947953
9042	73933.4	8015	13633.4	75950.2	11764	704	319	0.950377
13795.5	88334.3	10235	142022	115934	80283	138.6	64.9	0.954014
62207.2	76409.2	53355	48441.8	74561.6	42578	6063.2	2740.1	0.954014
76998	79010.1	63867	114030	80010.9	93401	316.8	561	0.956438
145632	94325.5	101183	64837.3	91947.7	46213	3.3	-27.5	0.957651
135938	88533.4	100627	64736.1	83437.5	50847	8.8	28.6	0.958863
54090.8	90421.7	39204	98920.8	88424.9	73315	10463.2	5113.9	0.958863
163612	93231.9	115009	75642.6	89243.8	55548	23.1	70.4	0.960075
148780	113757	85713	262143	98120.4	175089	5786	2943.6	0.960075
94880.2	82957.4	74955	36096.5	79393.9	29796	22	28.6	0.960075
35014.5	78400.7	29269	56852.4	77314.8	48191	2528.9	1179.2	0.963712
190028	100293	124173	110619	95393.8	75996	-5.5	-5.5	0.963712
123153	98457.5	81974	63874.8	87210.4	48000	-12.1	56.1	0.963712
136174	93095.1	95862	57102.1	89711.9	41714	7.7	51.7	0.964924
26151	93667.4	18297	262143	105265	163206	114.4	7.7	0.964924
5979.75	71577.9	5475	16791.5	73289.9	15015	14.3	-11	0.964924
218802	107668	133182	96813.2	107748	58885	42.9	-28.6	0.966136
18047.2	154769	7642	262143	182527	94122	195.8	106.7	0.967348
119050	90681.4	86038	33738.1	88744.1	24915	-15.4	2.2	0.972197
99060	197235	32915	262143	68366.4	251290	818.4	392.7	0.977046
6450	72692.6	5815	2832.5	74941.8	2477	-5.5	-50.6	0.977046
149296	116148	84240	58955.6	96617	39990	17.6	-30.8	0.977046
12762.8	96617.7	8657	124215	119107	68347	111.1	63.8	0.979471
145056	106877	88947	51483.3	95238.4	35427	35.2	12.1	0.979471
54851.2	74420.5	48303	46532.2	76787.4	39714	2575.1	1191.3	0.980683
122666	101535	79175	60661.7	95936.8	41439	-1.1	-4.4	0.983107
11149.5	67531.8	10820	4247.1	68878.5	4041	27.5	-12.1	0.983107
141229	92820.2	99715	58621.2	92091.9	41717	-2.2	60.5	0.986744
204729	125571	106849	111362	117142	62302	-8.8	-48.4	0.986744
124918	86770.9	94348	51939.8	83158.5	40933	-13.2	78.1	0.987956
157303	113772	90611	44062.7	97974.3	29474	27.5	83.6	0.987956
6008.25	62550.7	6295	3440.8	63448.6	3554	41.8	100.1	0.989168
68716.5	100236	44928	203996	93715.6	142656	45.1	37.4	0.989168
103456	83264.7	81428	42825.2	76228.8	36818	52.8	-6.6	0.99038
144229	107153	88212	130868	101833	84222	74.8	14.3	0.997654
153381	101753	98788	76895.5	107423	46912	44	-27.5	0.997654
7175.25	93375.1	5036	80823.6	121683	43530	150.7	71.5	1.00008
189608	119447	104030	154806	114460	88637	4166.8	1907.4	1.00008
134945	98867.2	89451	34423.4	90210	25008	-16.5	-17.6	1.00008
11953.5	64881.9	12074	11207.9	63732.8	11525	-2.2	83.6	1.00493
128036	96698.7	86774	89981.1	89734.6	65716	3.3	44	1.00614
40716.8	117277	22753	262143	83894.8	204778	295.9	80.3	1.0122
148918	134607	72504	207375	130799	103904	5013.8	2565.2	1.0122
63650.2	104240	40017	72528.5	95846.7	49592	7484.4	3958.9	1.0122
226451	137659	107808	97655.8	117362	54532	-16.5	-20.9	1.01341
66980.2	83289.7	52703	118505	79364.4	97857	5369.1	2445.3	1.01341
159024	111636	93355	65825.1	99956.3	43158	-12.1	42.9	1.01462
18873	74523.2	16597	189344	86152.9	144033	114.4	46.2	1.01462
138206	98457.3	91994	83064.3	91074.5	59772	20.9	17.6	1.01462
58446	88843.7	43113	56538.9	83064.3	44608	28.6	-31.9	1.01705
133312	89799.9	97291	71899.3	85874	54871	16.5	13.2	1.01826
191337	97221	128979	95186.3	88390.1	70575	-29.7	41.8	1.02069
213504	155358	90064	149787	157222	62437	1690.7	771.1	1.0219
29592	93887.6	20656	262143	79235.3	216820	330	130.9	1.02311
15271.5	87908	11385	163466	109196	98107	97.9	53.9	1.02675
18944.2	95005.4	13068	187490	106140	115765	111.1	102.3	1.02796
71424	98566.9	47489	117735	98089.2	78662	509.3	756.8	1.03038
88888.5	91234.2	63851	137273	97863	91928	4622.2	2492.6	1.03038
109325	94008.2	76214	49359.2	86880	37233	28.6	29.7	1.03402
186016	123257	98905	82929	113160	48028	-2.2	-6.6	1.03644
94527.8	90528.7	68431	63223.6	82617.3	50152	9.9	68.2	1.03644
110362	84453.3	85641	45581.8	82273	36309	4.4	38.5	1.03644
119238	90549	86300	79993.1	113271	46282	67.1	28.6	1.03644
64889.2	75403.1	56398	82898.2	73157.4	74262	4930.2	2473.9	1.03766
59181	94535	41027	83394.3	95036	57508	10149.7	5034.7	1.04008
132804	96773.7	89936	37609	100569	24508	42.9	26.4	1.04008
126048	95046.5	86912	59137.1	88731.4	43678	-27.5	1.1	1.04129
110740	98646.1	73571	83085.2	89642.6	60742	-13.2	19.8	1.04493
148034	99442.1	97560	85728.5	88545.5	63451	72.6	36.3	1.04614
58156.5	93773.9	40644	64472.1	96703	43693	7598.8	4074.4	1.04978
175651	116382	98911	85488.7	120333	46559	-53.9	-3.3	1.04978
57765.8	101836	37175	110992	102245	71143	11581.9	5622.1	1.0522
23322.8	70365.5	21722	9953.9	71348.4	9143	820.6	493.9	1.05342
124108	90040.4	90332	62674.7	86323.6	47582	-60.5	-56.1	1.05463
8164.5	64481.6	8298	5551.7	64395.8	5650	123.2	104.5	1.05584
107293	92187.9	76274	59758.6	79843.8	49050	-36.3	1.1	1.05826
28451.2	93561.2	19929	262143	85786.2	200263	227.7	78.1	1.05948
140351	98772.2	93124	84464.6	102949	53769	324.5	173.8	1.06069
66627	96836.8	45091	55462	96290.1	37748	8239	4241.6	1.06069
147186	94252.4	102342	66966.9	85251.4	51480	89.1	41.8	1.06069
107396	86646.2	81230	46088.9	89799.1	33636	-6.6	12.1	1.0619
134945	87510.1	101060	109077	123826	57730	61.6	49.5	1.06433
54305.2	89585.1	39727	77920.7	90135.2	56655	7968.4	4013.9	1.06554
110708	86237	84133	45163.8	85517.8	34611	37.4	-11	1.06796
141472	107568	86192	75978.1	94228.2	52843	-2.2	-34.1	1.06917
143938	95312.8	98970	70544.1	125545	36825	100.1	12.1	1.06917
37899	93910.7	26448	262143	79640.5	215717	276.1	145.2	1.0716
18353.2	64806	18560	6634.1	64315.4	6760	5.5	229.9	1.0716
7794.75	79347.1	6438	71249.2	86268.8	54126	29.7	0	1.07281
17669.2	75227.2	15393	147749	82990.7	116674	114.4	35.2	1.07645
117173	85616.9	89691	47994.1	80819.7	38918	-12.1	34.1	1.07645
108060	87010.9	81390	56774.3	88142.5	42213	1.1	-46.2	1.07766
159178	100395	103909	66832.7	99866.6	43858	6.6	-22	1.07766
146546	98144.8	97856	115459	87556.7	86421	-72.6	-35.2	1.07766
152488	112003	89225	49384.5	105148	30780	-45.1	39.6	1.07887
88590.8	145412	39927	262143	68367.5	251286	926.2	465.3	1.08008
90189.8	82027.8	72057	37514.4	76824.7	32002	4.4	5.5	1.0813
140393	96080	95762	67689.6	86133	51503	-7.7	0	1.0813
57097.5	82662	45268	94309.6	96245.2	64218	2036.1	1279.3	1.08493
93618.8	98789.1	62106	71564.9	92200.9	50868	7802.3	4238.3	1.09099
6542.25	63368.7	6766	2605.9	60070.4	2843	7.7	-16.5	1.09221
119785	84914	92449	39432.8	78981.3	32720	0	-37.4	1.09463
67966.5	77141.9	57741	68954.6	77274.4	58480	2550.9	1306.8	1.09706
158694	100748	103230	70298.8	90575.1	50865	-31.9	42.9	1.09827
201221	122998	107215	143882	119339	79014	3245	1489.4	1.09948
99615	86590	75394	36977.6	80302.3	30178	2.2	0	1.09948
25974	67136	25355	5245.9	64200.8	5355	-9.9	18.7	1.10069
52212.8	93620.1	36550	102446	102493	65506	11257.4	5502.2	1.1019
167654	93228.4	117854	100920	88925.9	74375	9.9	-2.2	1.10312
73323	82433.5	58293	37417.6	80672.4	30397	-8.8	6.6	1.10312
7833.75	85083.3	6034	83279.9	95368.3	57229	67.1	40.7	1.10433
9279	101250	6006	148823	128631	75824	165	66	1.10554
129699	91883.4	92508	62581.2	85431.8	48007	-12.1	-18.7	1.10554
140767	94125	98011	60797	87754.2	45404	42.9	18.7	1.10797
123797	88690.9	91477	69296.7	86917.3	52250	7.7	-39.6	1.10918
13401	67272.9	13055	11327.8	68252.2	10877	73.7	49.5	1.10918
114370	93103.4	80506	53742.7	95263.5	36972	12.1	41.8	1.11039
153883	98696	102181	70343.9	93334.2	49393	12.1	-12.1	1.11281
139376	103391	88345	72024.7	92614.9	50966	25.3	25.3	1.11403
120417	86186.3	91565	32277.3	89651.4	23595	45.1	20.9	1.11403
206334	127317	106210	82875.1	111384	48762	45.1	25.3	1.11524
86806.5	85387.6	66625	90992	84699.3	70405	9619.5	5124.9	1.11645
56823.8	113530	32802	85759.3	104531	53767	7824.3	3980.9	1.11645
103504	90923.7	74604	129446	86453.7	98126	10281.7	4418.7	1.11888
195438	122369	104669	76839.4	94052.3	53542	-45.1	-23.1	1.11888
152126	93863.8	106215	85877	82270.4	68409	59.4	30.8	1.11888
130220	98214.1	86893	98778.9	85859.8	75397	12.1	61.6	1.12009
186158	123900	98467	69589.3	127171	35862	26.4	-2.2	1.1213
111492	94831.1	77050	59248.2	89040.8	43608	690.8	271.7	1.1213
6957	65602	6950	7249	68910.7	6894	1094.5	532.4	1.12251
104867	87461.9	78578	45767.7	80336.2	37336	-26.4	13.2	1.12372
75899.2	97005.2	51277	129891	99370.3	85665	157.3	512.6	1.12494
70609.5	90248	51275	106412	94928.2	73464	3062.4	2159.3	1.12615
10254.8	73328.5	9165	107268	79677.8	88229	58.3	13.2	1.12736
94248.8	97615	63276	101290	90398.7	73432	7080.7	4270.2	1.12736
109462	154545	46418	156933	165968	61968	11305.8	5965.3	1.12857
108233	88101.9	80511	58693.8	78863.3	48775	-66	36.3	1.12979
117064	95201.3	80586	61607.7	91954.1	43908	-29.7	8.8	1.12979
171680	125300	89794	203867	131549	101564	8022.3	3617.9	1.13221
26112.8	109392	15644	220798	136059	106352	202.4	104.5	1.13221
144845	92154.7	103007	59812.5	94429.7	41511	-14.3	-7.7	1.13221
185707	119385	101943	74683.4	118766	41211	27.5	70.4	1.13463
138946	131447	69275	97584.3	124067	51547	117.7	89.1	1.13706
152874	186080	53841	262143	173747	98878	13382.6	6781.5	1.13706
118108	88563.5	87399	54434.6	82911.3	43027	15.4	-38.5	1.13706
129543	107071	79291	56555.4	90055.5	41157	4.4	19.8	1.13827
149804	119589	82094	51284.2	112595	29850	37.4	2.2	1.1407
50763.8	113906	29207	262143	73425.2	233977	524.7	242	1.1407
196180	106885	120287	125804	116430	70812	1565.3	1135.2	1.1407
154417	120431	84030	103062	107356	62915	-36.3	8.8	1.14312
137285	88065.5	102164	59352.7	90006.9	43216	12.1	33	1.14433
83929.5	85981.4	63972	43292.7	80814.4	35108	3031.6	1882.1	1.14797
81784.5	82121.6	65267	73964	77870.9	62248	4158	2011.9	1.14797
61881.8	85292.4	47548	50322.8	85565.6	38543	8410.6	4260.3	1.14918
11554.5	64627.1	11717	5801.4	96204.6	3952	47.3	35.2	1.14918
114238	86904.9	86148	58534.3	82573.2	46457	16.5	-64.9	1.14918
8810.25	65345	8836	3081.1	69845.4	2891	67.1	-5.5	1.14918
184627	130678	92592	71265.7	121830	38336	80.3	-81.4	1.15403
156254	111092	92178	82904.8	91885	59131	47.3	91.3	1.15403
89205	83077.1	70370	68303.4	77810	57529	6950.9	3289	1.15645
29080.5	96810.9	19686	262143	88459	194212	316.8	126.5	1.15645
160808	102720	102596	90114.2	91233.5	64732	-5.5	-2.2	1.15767
114064	100578	74323	50901.4	87576.4	38091	55	-17.6	1.15767
109726	87859.5	81847	61142.4	82783	48404	47.3	18.7	1.15888
86060.2	82983.3	67966	93228.3	82123.3	74398	9849.4	4470.4	1.15888
7944	65734.6	7920	7122.5	65038.3	7177	25.3	75.9	1.15888
158248	101840	101836	89036.2	93716.6	62263	80.3	33	1.15888
172831	105114	107756	74231.3	98936.8	49171	68.2	56.1	1.1613
83874.8	152961	35936	262143	68365.4	251294	979	390.5	1.1613
146726	118285	81294	53372	92180.5	37945	29.7	49.5	1.16252
115614	93441.4	81087	40753.9	91674.6	29134	-1.1	-8.8	1.16373
28527	79339.1	23564	4897.2	81977.8	3915	-29.7	-4.4	1.16736
129224	89898.9	94204	76312.5	88212.6	56695	26.4	25.3	1.16979
54499.5	91056.2	39225	79194.5	100021	51890	11086.9	5306.4	1.17221
121104	100316	79117	39446	99497.1	25982	4.4	14.3	1.17221
61495.5	99729.5	40411	104454	105599	64825	11990	5832.2	1.17343
17175	105077	10712	162294	112141	94846	101.2	44	1.17343
88439.2	96877	59828	133916	96597.1	90855	12601.6	6110.5	1.17464
198492	115707	112425	77804.1	98907.3	51553	36.3	-18.7	1.17464
15093	65832.6	15025	15397.8	64311.4	15691	64.9	81.4	1.17585
6966	87641.3	5209	99951.5	98119	66760	84.7	47.3	1.17706
22158.8	103418	14042	207161	112417	120769	232.1	53.9	1.17706
12554.2	66668.5	12341	12167.1	65097.8	12249	599.5	297	1.17949
90485.2	86568.7	68501	83218.3	88809.6	61410	8670.2	4467.1	1.17949
5919.75	63505.8	6109	2984.3	61990.2	3155	232.1	155.1	1.1807
53418	81720	42839	39164.4	85399.4	30055	2273.7	1304.6	1.1807
149116	103743	94199	262143	70746.5	242836	273.9	115.5	1.18433
8023.5	76019.7	6917	15447.3	76751.6	13190	5751.9	2427.7	1.18918
22938	103175	14570	262143	108891	157771	160.6	51.7	1.18918
146591	102284	93925	102752	97780.7	68868	63.8	-1.1	1.19282
29543.2	73122.8	26478	4830.1	68904.1	4594	-3.3	46.2	1.20009
5190	65878.7	5163	13388.1	66661.8	13162	1567.5	655.6	1.20131
84099.8	91168	60455	79663.1	85850.1	60813	6306.3	3047	1.20252
5361	67241.8	5225	39924.5	71520.1	36584	27.5	11	1.20373
90993	85547.1	69708	45437.7	84275.9	35334	-8.8	-3.3	1.20494
101200	85027.5	78001	46647.7	83017.1	36825	-33	1.1	1.20737
13089.8	70160.3	12227	2107.6	65648.1	2104	5.5	-1.1	1.20737
8478	65297.2	8509	2274.8	71811.8	2076	18.7	27.5	1.20979
7684.5	73810.9	6823	82909.2	80837	67216	61.6	28.6	1.211
23787	113317	13757	240660	131477	119959	150.7	67.1	1.21464
47240.2	97100	31884	78328.8	96473.5	53210	3808.2	2158.2	1.21706
129314	91138.4	92987	41690	85702.5	31880	-1.1	40.7	1.21706
128167	94678.9	88716	54186	87080.3	40780	-3.3	12.1	1.21706
147983	95656.5	101386	72219.4	93766.8	50476	66	7.7	1.21828
84945.8	84979.5	65510	52232.4	79438.9	43091	-12.1	-14.3	1.21949
65916.8	78940.1	54724	59332.9	72488.7	53642	3797.2	1812.8	1.2207
168857	113157	97795	61108.3	116081	34500	-37.4	-3.3	1.22313
33482.2	74246.9	29554	37089.8	76093.1	31944	2332	1134.1	1.22313
12966.8	96808.9	8778	157618	108309	95372	89.1	66	1.22434
190948	102080	122590	144925	93766.6	101292	-50.6	-42.9	1.22434
4935	64069	5048	2659.8	62860.7	2773	-6.6	39.6	1.22555
115489	86449.7	87550	43338.9	90336.1	31441	-14.3	34.1	1.22555
60261	96021.4	41129	68889.7	90195.9	50055	6649.5	3569.5	1.22797
110561	99669.1	72698	69744.4	82026.6	55723	42.9	-37.4	1.22919
118841	90186.1	86359	38549.5	91267.7	27681	-17.6	-24.2	1.2304
8220.75	66702.4	8077	8015.7	67426.1	7791	279.4	223.3	1.23161
157437	105419	97874	109105	90789.1	78757	-33	-23.1	1.23282
10092.8	86882.8	7613	111716	79791.4	91757	-11	47.3	1.23525
131305	93125.7	92404	56432.2	85414	43299	-14.3	81.4	1.23767
6357.75	80034.9	5206	72840.9	91045.6	52432	60.5	50.6	1.2401
101895	91921.1	72647	171030	93963.6	119287	6515.3	2937	1.24131
156872	98258	104630	81250.4	97019.6	54884	-5.5	-31.9	1.24373
94320	106481	58051	76536.9	112502	44585	4.4	33	1.24373
130751	104018	82379	29058.7	91795.6	20746	5.5	-31.9	1.24737
144032	110674	85289	53060.7	97400.3	35702	38.5	11	1.24858
46566.8	148709	20522	262143	85425.8	201108	470.8	221.1	1.24858
132574	99308.5	87489	42082.7	87899.4	31376	20.9	19.8	1.25343
129118	92044.8	91932	36854.4	87371.2	27644	-19.8	-27.5	1.25343
51993	100280	33979	75582.1	93274.6	53105	7377.7	3725.7	1.25464
152981	95313.9	105187	64027.7	88570.6	47376	29.7	-12.1	1.25828
8177.25	72951.8	7346	15585.9	72013.4	14184	393.8	242	1.25828
6669	78382.3	5576	70426.4	87588.3	52695	57.2	45.1	1.2607
133967	94968.8	92448	58986.4	88248.7	43805	-19.8	18.7	1.26192
73652.2	84738.5	56962	76748.1	79165.2	63535	1887.6	1662.1	1.26192
159005	102060	102102	90318.8	99419.4	59537	-4.4	-25.3	1.26434
18799.5	100370	12275	202650	122268	108621	322.3	155.1	1.26434
164856	100720	107268	88195.8	89375.5	64671	-30.8	-5.5	1.26677
133252	88890.6	98242	57470.6	91306.5	41250	38.5	48.4	1.26919
123679	93035.2	87122	100510	127038	51851	111.1	11	1.27161
76497.8	81869.4	61236	35539.9	102547	22713	51.7	3.3	1.27525
15012	102900	9561	155258	127519	79792	103.4	80.3	1.27525
133372	90983	96069	61097.3	84531.2	47368	50.6	-14.3	1.27646
143131	95889.7	97823	56068.1	81160.9	45274	-2.2	-36.3	1.27646
10929.8	79060.9	9060	5925.7	78169.6	4968	-35.2	11	1.27646
65649	77993.8	55163	57367.2	79074.9	47545	11431.2	5614.4	1.27889
142115	113634	81962	205336	99290.9	135530	4088.7	2245.1	1.2801
120586	92255.1	85662	45472.9	89878.8	33157	70.4	-39.6	1.28252
33690.8	72872.3	30299	29651.6	71561.3	27155	875.6	611.6	1.28252
124598	97464.5	83781	77514.8	90648.1	56041	-31.9	48.4	1.28374
15555	82436.7	12366	29227	96126.7	19926	4075.5	1673.1	1.28737
132566	85644.8	101440	82302	84776.6	63623	162.8	49.5	1.28737
13641	64379.7	13886	3850	64185.6	3931	138.6	234.3	1.28737
14429.2	68693.5	13766	27969.7	84862.1	21600	282.7	201.3	1.2898
43868.2	103946	27658	81819.1	125532	42715	6185.3	3064.6	1.29101
19181.2	81882.6	15352	99738.1	91792.3	71209	3209.8	1498.2	1.29343
87475.5	92452.5	62008	74153.2	89655.8	54204	94.6	57.2	1.29465
6569.25	74279.2	5796	67553.2	87677.1	50494	66	49.5	1.29586
145196	90236.1	105452	68724.7	89988.9	50050	28.6	23.1	1.29707
7791.75	65838.1	7756	4878.5	71333.6	4482	40.7	-3.3	1.2995
14002.5	162161	5659	203280	204165	65252	138.6	34.1	1.2995
14710.5	65139.7	14800	6759.5	63739.7	6950	102.3	86.9	1.30071
103146	86071.2	78537	36225.2	85653.4	27717	19.8	27.5	1.30071
13413.8	67249.4	13072	21893.3	67807.1	21160	260.7	184.8	1.30192
155320	103431	98414	68206.6	102853	43460	18.7	1.1	1.30192
135978	97542.2	91360	75027.7	99556.9	49389	61.6	13.2	1.30192
94257.8	96083.1	64291	82871.8	91588.2	59299	-5.5	16.5	1.30434
12383.2	65909.9	12313	9329.1	65007.1	9405	661.1	289.3	1.30434
115553	85418.9	88656	42924.2	86647	32466	14.3	46.2	1.30434
6336.75	65317	6358	1585.1	67543	1538	11	5.5	1.30434
153794	92862	108538	57178	90921	41214	16.5	-42.9	1.30677
130660	110565	77447	74097.1	95936.7	50617	6.6	28.6	1.30677
143266	109993	85361	49718.9	101697	32040	-5.5	12.1	1.30677
147028	97757.5	98567	57289.1	86579	43365	19.8	-5.5	1.30677
23568	138401	11160	262143	149749	114724	278.3	145.2	1.30798
6940.5	66421.2	6848	5867.4	66561.5	5777	11	-15.4	1.30919
15570.8	98148	10397	165828	110050	98753	69.3	49.5	1.31283
91686.8	84883	70789	80460.6	77715.4	67851	3737.8	2190.1	1.31647
135803	94957.7	93726	49336.1	83814	38577	-9.9	5.5	1.31768
174096	105679	107964	86351.1	93363	60614	-12.1	60.5	1.31889
104782	107987	63591	176404	105901	109166	7808.9	5296.5	1.3201
129745	90635.3	93815	49226.1	85880	37565	46.2	26.4	1.3201
9947.25	76174.7	8558	95425	80942.4	77262	58.3	30.8	1.32132
135197	97599.6	90782	59700.3	100919	38769	33	-9.9	1.32253
133930	98899.9	88749	50067.6	107645	30482	232.1	135.3	1.32253
34814.2	96562.8	23628	8387.5	85928.3	6397	61.6	23.1	1.32253
62020.5	76606.3	53058	58623.4	75709.3	50746	1799.6	907.5	1.32738
10352.2	92456.4	7338	119170	114350	68298	412.5	198	1.3298
135382	92207.4	96222	55636.9	90331.2	40365	-18.7	14.3	1.33101
35081.2	130326	17641	262143	98499	174416	284.9	90.2	1.33223
9385.5	92759.5	6631	143270	103861	90403	72.6	33	1.33223
76241.2	88605.4	56391	114766	116011	64833	7931	4383.5	1.33344
119900	84619.1	92860	47436.4	82612.5	37631	-11	-22	1.33344
79100.2	84998.9	60988	79379.3	81726.2	63654	2141.7	1239.7	1.33465
56327.2	174785	21120	262143	112907	152159	403.7	123.2	1.33707
106147	86847.9	80099	41768.1	79402.3	34474	64.9	3.3	1.33707
170354	108220	103163	78360.7	92704.3	55396	29.7	-15.4	1.33829
132124	91963.5	94156	63753.8	84679.5	49341	17.6	15.4	1.3395
145973	94945.3	100758	64247.7	92358.6	45589	11	29.7	1.3395
23255.2	116884	13039	262143	116936	146916	273.9	72.6	1.34314
5562	63815	5712	5223.9	63991.3	5350	948.2	397.1	1.34435
156442	105445	97232	74957.3	86025.5	57104	6.6	-33	1.34798
136456	93994.9	95141	68974.4	95970.5	47101	-12.1	-1.1	1.3492
14082	78038.1	11826	112985	80725.3	91726	0	-15.4	1.3492
110606	92721.5	78177	41901.2	84496	32499	14.3	0	1.35283
115761	101210	74958	55035.2	88271.8	40860	-26.4	17.6	1.35283
47593.5	79712.9	39129	56793	86860.8	42850	7123.6	3564	1.35526
151349	114183	86868	90706	119890	49583	51.7	37.4	1.35647
152813	108215	92545	77601.7	98522	51620	-71.5	74.8	1.35889
9307.5	81460.5	7488	93671.6	98116.6	62567	194.7	83.6	1.36132
9594	72604.2	8660	24467.3	71757.3	22346	234.3	111.1	1.36374
129472	87161.8	97349	67053.8	78343.4	56092	46.2	57.2	1.36374
85602	108827	51550	114658	137826	54520	10912	5385.6	1.36496
151683	106313	93504	76052.9	100113	49786	3.3	23.1	1.36496
53931	84679.1	41739	51158.8	88753.3	37776	8382	4122.8	1.36617
138158	103001	87905	68392.5	103290	43394	59.4	18.7	1.36738
105324	90903.9	75932	172460	87955.4	128501	3760.9	2030.6	1.36859
119351	90443.3	86483	36435.3	81612.7	29258	-1.1	-27.5	1.37344
9839.25	71456.7	9024	2866.6	78703.6	2387	-22	-3.3	1.37344
128960	90265.7	93629	57946.9	89342.9	42506	37.4	28.6	1.37465
64121.2	88981.7	47226	82083.1	85767.1	62721	3391.3	1640.1	1.37465
62415.8	78982	51790	54154.1	77304.4	45910	4579.3	2146.1	1.37587
138093	114326	79160	52184	116182	29436	-31.9	33	1.37708
13629.8	75666.2	11805	117192	99304.2	77341	101.2	3.3	1.37829
133581	88365.4	99070	47965.5	80498.5	39050	18.7	23.1	1.37829
165445	123145	88047	89027.4	121229	48128	16.5	44	1.37829
142452	95599.2	97655	57596	87121.2	43326	-22	23.1	1.38193
75768.8	80553.9	61643	74561.3	75590.1	64644	1996.5	1631.3	1.38193
61251	76129.3	52728	59765.2	73082.3	53594	226.6	639.1	1.38193
6401.25	64037.9	6551	4120.6	61753.4	4373	300.3	104.5	1.38314
23531.2	70958.6	21733	24576.2	69600.5	23141	184.8	258.5	1.38314
103018	96838.3	69718	65632.6	85797.7	50133	19.8	4.4	1.38435
262143	107813	159348	262143	86392.8	198857	297	196.9	1.38556
138106	97505.5	92825	82005	88420.4	60781	0	25.3	1.38556
106820	86037.4	81366	40252.3	80252.4	32871	3.3	4.4	1.38678
106961	113237	61904	80833.5	105020	50443	-3.3	31.9	1.3892
70287.8	91709.4	50228	86149.8	116605	48419	8180.7	4260.3	1.3892
18726.8	91478.6	13416	237072	97937.2	158640	184.8	93.5	1.3892
262143	152008	113019	218164	188322	75921	7451.4	3450.7	1.3892
124192	102308	79554	83845.3	85252.8	64454	16.5	-25.3	1.39041
15054.8	68658.9	14370	43439	67583.5	42123	69.3	7.7	1.39041
18428.2	93454.6	12923	202205	98509.7	134522	368.5	84.7	1.39041
59049.8	98799.7	39169	83787	104749	52421	7357.9	3847.8	1.39162
117224	93793.1	81908	56193.5	82315.1	44739	-15.4	-31.9	1.39284
107390	91516.9	76903	32269.6	86765.4	24374	-36.3	9.9	1.39405
124324	108369	75185	68886.4	88054.2	51270	-27.5	-20.9	1.39405
137317	104979	85724	69822.5	97923.9	46729	36.3	36.3	1.39526
18677.2	110612	11066	188911	137978	89728	165	101.2	1.39647
119938	94315.3	83340	59587	86944.1	44915	42.9	-13.2	1.39647
84224.2	78620.7	70207	56999.8	86044.6	43414	-3.3	15.4	1.39769
88717.5	84340.6	68937	37400	86344	28387	3.3	-28.6	1.39769
17555.2	101294	11358	162041	113164	93842	101.2	57.2	1.3989
129376	92589.3	91574	54545.7	87563.9	40824	-3.3	-28.6	1.3989
9231	64173.4	9427	3258.2	77788.5	2745	30.8	39.6	1.40011
83691.8	105829	51827	70136	99571.8	46162	4816.9	2843.5	1.40132
110279	89631.5	80633	52443.6	79813.9	43062	25.3	-29.7	1.40253
136650	90412.1	99052	51418.4	82195.2	40997	9.9	66	1.40496
117722	89750	85961	53719.6	95709.2	36784	-79.2	-17.6	1.40617
131974	99561.2	86872	53676.7	97020.1	36258	56.1	17.6	1.40738
111543	86861.4	84158	77710.6	122891	41442	20.9	23.1	1.40981
123503	86712.4	93342	46280.3	79663.4	38073	-20.9	-78.1	1.40981
116957	118511	64677	262143	71404.6	240598	12164.9	5897.1	1.41102
6321	82274.7	5035	80149.3	84552.7	62123	-7.7	-3.3	1.41102
239154	155585	100737	124077	138618	58661	167.2	106.7	1.41223
20397.8	65416.5	20435	11836	64705	11988	214.5	146.3	1.41466
63156.8	98930.2	41838	262143	68365.9	251292	452.1	190.3	1.41829
8843.25	85466.9	6781	99297	90267	72092	29.7	70.4	1.42193
15513	94944	10708	169745	98543.1	112889	397.1	157.3	1.42314
12130.5	84456	9413	106726	93369.8	74911	566.5	217.8	1.42314
11331	84529.1	8785	121243	101878	77993	116.6	69.3	1.42314
21253.5	67268.9	20706	11156.2	68541.6	10667	150.7	270.6	1.42435
14755.5	68422.6	14133	2644.4	63249.4	2740	0	1.1	1.42435
149742	107486	91300	70815.8	91840.7	50533	-16.5	28.6	1.42435
59941.5	103773	37855	59100.8	111137	34851	6835.4	3557.4	1.42435
5814	73021.5	5218	75288.4	79331.5	62196	171.6	85.8	1.42435
14878.5	69499.5	14030	3278	68416.2	3140	12.1	4.4	1.42678
10040.2	81124.1	8111	122023	91763.3	87147	108.9	67.1	1.42799
9355.5	81445.5	7528	5557.2	111477	3267	14.3	39.6	1.43284
19709.2	108071	11952	201963	122933	107667	214.5	82.5	1.43405
153603	96354.4	104474	58982	87779.2	44036	-40.7	19.8	1.4389
102304	88393.2	75850	163041	101550	105220	141.9	82.5	1.4389
116196	91814.7	82939	73454.7	81064.4	59384	36.3	40.7	1.4389
76830	81090.2	62093	95660.4	80342.4	78031	3531	1845.8	1.44011
144745	92658.4	102376	52669.1	97313.9	35470	6.6	34.1	1.44254
114137	95444.7	78371	68203.3	82434.7	54222	-28.6	59.4	1.44254
93048	91542.2	66614	84533.9	96936.4	57151	12699.5	6473.5	1.44496
12690.8	66197.1	12564	15640.9	65206.2	15720	349.8	233.2	1.44617
172233	112700	100155	59473.7	106997	36428	-34.1	9.9	1.44617
145084	98251.2	96775	42453.4	95958.7	28994	-40.7	28.6	1.4486
87966.8	80728.6	71412	100178	78270.7	83879	7242.4	3290.1	1.44981
64463.2	82838.2	50999	84042.2	86690.4	63534	3066.8	1445.4	1.45102
138715	106449	85401	63576.7	117663	35411	29.7	-11	1.45223
8360.25	80043.4	6845	76626	88647	56649	17.6	17.6	1.45223
137056	102478	87649	77867.9	84751.6	60213	-35.2	-11	1.45345
80960.2	104097	50970	89845.8	100132	58804	5809.1	3474.9	1.45708
162222	108736	97772	57791.8	120592	31407	-37.4	-30.8	1.4583
26559	100281	17357	29133.5	102446	18637	7276.5	3185.6	1.46193
65406.8	82655.2	51860	57182.4	84041.8	44591	213.4	636.9	1.46314
122884	90330.9	89154	56276	78731.6	46844	-29.7	-17.6	1.46557
16614	69831.7	15592	22559.9	67470.7	21913	206.8	104.5	1.46799
146967	98536.3	97747	60991.7	91336.3	43763	12.1	-3.3	1.46799
121034	88077.1	90058	42433.6	92190.6	30165	53.9	11	1.46799
10203	114851	5822	141660	126510	73384	130.9	34.1	1.46799
51396	90037.1	37410	92841.1	113552	53583	10982.4	5405.4	1.46921
8003.25	66721.9	7861	72960.8	68509.6	69794	70.4	13.2	1.47042
144140	94119.7	100365	62381	86607.1	47204	-75.9	55	1.47405
159274	110966	94066	60394.4	92858.7	42624	44	31.9	1.47527
87510.8	106553	53824	104971	112447	61179	9271.9	4464.9	1.47527
213728	127867	109542	62068.6	114214	35615	-48.4	-7.7	1.47527
6795	65593.9	6789	2269.3	64159.1	2318	19.8	39.6	1.47648
19296	87915.9	14384	159352	105385	99096	958.1	383.9	1.47648
168647	107890	102442	57630.1	92685.6	40749	-17.6	81.4	1.47769
138044	94059.4	96182	69346.2	90353.1	50299	-66	-7.7	1.47769
162852	134620	79280	262143	88677.3	193734	499.4	209	1.4789
107746	113744	62080	120438	105911	74525	7973.9	5168.9	1.4789
138480	101161	89713	117796	137130	56296	28.6	49.5	1.48133
83871.8	96447.1	56991	76794.3	95884.6	52488	8674.6	4576	1.48618
67393.5	79686.4	55426	70863.1	78034.8	59513	3533.2	1577.4	1.48618
145903	121499	78699	38284.4	109368	22941	6.6	-74.8	1.48739
148921	101516	96139	65205.8	90609.6	47162	14.3	-29.7	1.49103
51063	119206	28073	262143	100659	170674	1221	511.5	1.49103
79647.8	86234.8	60530	80043.7	83350.5	62936	10937.3	5481.3	1.49345
150392	99285.9	99270	59502.3	93370.9	41764	-19.8	30.8	1.4983
138969	97669.4	93248	60734.3	89789.6	44329	-2.2	13.2	1.49951
26040	111927	15247	157541	111692	92438	51.7	48.4	1.50072
135156	90506.3	97867	53419.3	96165	36405	38.5	-3.3	1.50194
129606	113600	74770	81782.8	87448.5	61290	53.9	18.7	1.50194
58118.2	105048	36258	91146	99011.2	60330	1672	1504.8	1.50194
100756	88898.2	74278	55952.6	83604.9	43860	55	41.8	1.50315
23331.8	144443	10586	230057	167146	90203	146.3	45.1	1.50315
183404	129433	92863	87606.2	106274	54024	5.5	-104.5	1.50678
187187	125074	98082	57717	126574	29884	74.8	23.1	1.50678
129090	88253.2	95861	37166.8	83510.9	29167	18.7	83.6	1.50678
262143	127276	134981	261364	200264	85531	4001.8	1669.8	1.50678
188884	115691	106998	86715.2	93134.4	61019	46.2	28.6	1.508
106823	161935	43232	262143	68367	251288	908.6	425.7	1.50921
187090	110688	110772	93167.8	103302	59107	445.5	222.2	1.50921
183350	125761	95546	80966.6	121652	43618	-33	-8.8	1.50921
24990.8	101758	16095	262143	107054	160478	236.5	82.5	1.51042
192075	126902	99193	221951	112371	129444	5724.4	2973.3	1.51163
77944.5	111352	45874	116577	115084	66386	13568.5	6558.2	1.51527
7375.5	69219.6	6983	262143	72715.4	236261	26.4	11	1.51527
8306.25	64178.1	8482	2102.1	62733.7	2196	8.8	-3.3	1.51527
52140	88816.8	38473	73056.5	86839.9	55134	3308.8	1996.5	1.51648
125130	99574	82356	57317.7	89375.8	42029	3.3	-16.5	1.51769
78069.8	80804.5	63318	90064.7	80678	73161	4461.6	2352.9	1.52012
158846	105589	98591	75705.3	91451.4	54252	59.4	63.8	1.52012
4900.5	62555.4	5134	1850.2	62956.8	1926	29.7	41.8	1.52012
81142.5	99160	53628	146083	141633	67595	12492.7	6281	1.52133
10522.5	65570.3	10517	4401.1	69052.1	4177	52.8	-15.4	1.52133
157818	93263.7	110898	69149.3	82888.6	54673	-4.4	-4.4	1.52133
28148.2	66869.3	27587	29297.4	67038	28641	1757.8	750.2	1.52376
115295	190116	39744	262143	68367.8	251285	942.7	332.2	1.52376
76945.5	89826.9	56138	108952	82134.2	86934	4635.4	2439.8	1.52376
14234.2	63789.4	14624	10014.4	65006.3	10096	16.5	127.6	1.52497
191174	119660	104703	172391	107097	105491	3.3	-60.5	1.52618
102874	89237.5	75551	45491.6	88958	33514	2.2	23.1	1.52618
114881	101875	73903	38365.8	105738	23779	22	-31.9	1.52618
50664	111574	29759	71018.2	110911	41964	10600.7	5177.7	1.52739
5263.5	68306.7	5050	56684.1	74802.6	49662	29.7	0	1.5286
6522.75	63357.8	6747	5665	63801.6	5819	34.1	83.6	1.53103
144946	92577.7	102608	262143	68607.8	250406	684.2	258.5	1.53224
241225	146957	107575	236229	132756	116616	10752.5	4765.2	1.53224
126934	120273	69166	108945	98852.6	72227	-7.7	35.2	1.53345
156212	108727	94158	54967	110406	32628	39.6	23.1	1.53951
145208	97844.1	97260	74314.9	93983.2	51821	1.1	26.4	1.54073
7719	64270.4	7871	6749.6	64443.7	6864	85.8	108.9	1.54436
7190.25	82757.3	5694	78271.6	96785.1	53000	-17.6	-5.5	1.54558
85626.8	104191	53859	106681	100840	69332	2390.3	1301.3	1.54679
35721	80613.3	29040	10503.9	79297.7	8681	24.2	13.2	1.548
125462	91802.5	89565	67687.4	84051	52777	56.1	11	1.54921
37225.5	86523.3	28196	69360.5	90051.3	50478	3304.4	1494.9	1.54921
139354	116809	78185	130893	96631.1	88773	38.5	36.3	1.55042
26136.8	103373	16570	216461	117034	121213	79.2	45.1	1.55042
179158	115855	101345	68439.8	105533	42501	-40.7	18.7	1.55164
5167.5	65088.8	5203	2465.1	62207.5	2597	-25.3	3.3	1.55164
7755	65409.5	7770	2240.7	59452	2470	-18.7	7.7	1.55285
62318.2	77211.2	52895	66581.9	74811.2	58327	5512.1	2396.9	1.55649
5508	68198.1	5293	49087.5	69170.9	46508	24.2	8.8	1.5577
17465.2	71933.3	15912	27250.3	93359.6	19129	16.5	5.5	1.55891
98147.2	85573	75166	165322	77999.8	138905	3985.3	2093.3	1.56255
9876	69956.1	9252	80674	70182.4	75333	26.4	8.8	1.56497
107759	88215.7	80055	52465.6	82417.7	41719	73.7	18.7	1.56618
70599	80546.9	57442	89707.2	80653.2	72893	5271.2	3175.7	1.5674
147093	99559.9	96825	54815.2	105484	34056	-27.5	14.3	1.57103
22674.8	70480.6	21084	10631.5	66496.1	10478	529.1	563.2	1.57224
104100	87602.4	77878	148522	86476.5	112557	10793.2	4840	1.57346
10992.8	76763	9385	83518.6	79487	68860	71.5	27.5	1.57467
46924.5	91468	33621	83253.5	88889.1	61381	667.7	710.6	1.57709
8920.5	64363.5	9083	5071	62728	5298	105.6	73.7	1.57952
102160	82713.2	80944	56125.3	93348.9	39403	41.8	6.6	1.58194
150764	118359	83479	109969	103920	69351	8.8	19.8	1.58558
126053	86552.7	95445	46857.8	80982.9	37920	12.1	22	1.58679
130034	101482	83974	64262	101921	41321	-6.6	-7.7	1.588
63102	79762.6	51847	70081	79147.1	58029	6512	2893	1.588
71999.2	82070.2	57494	72431.7	78257.8	60657	4866.4	2153.8	1.588
7636.5	93266.1	5366	74532.7	96508.3	50613	77	59.4	1.588
151388	117292	84587	57732.4	91279.9	41450	15.4	48.4	1.59043
63962.2	99817.4	41995	96734	106381	59593	9746	4820.2	1.59285
103364	87515.3	77404	40440.4	82540.8	32109	-31.9	70.4	1.59528
111323	91093.5	80090	50867.3	76794.3	43410	39.6	23.1	1.5977
94584.8	86983.5	71263	75856	85940.2	57846	-11	44	1.59891
101999	80531.8	83006	48266.9	88410	35779	-23.1	-12.1	1.60013
142815	92334.9	101365	57539.9	86011.9	43842	27.5	-12.1	1.60982
64050	80489	52151	61682.5	89680.2	45076	4955.5	2838	1.61346
99713.2	86360.4	75669	47492.5	84057.2	37028	-34.1	52.8	1.61346
8548.5	69036.9	8115	9035.4	71636.1	8266	1040.6	457.6	1.6171
114054	100051	74708	58803.8	83870.5	45949	33	23.1	1.6171
117994	89353.1	86543	62957.4	79709	51763	-15.4	-14.3	1.61831
89986.5	88082	66953	148932	84817.2	115076	5248.1	2392.5	1.61831
18001.5	117986	9999	199486	136008	96123	163.9	14.3	1.62195
142106	99108	93969	58664.1	95116.5	40420	61.6	50.6	1.62437
12066	83228.9	9501	127217	93186.5	89469	93.5	-16.5	1.62679
130084	92950.3	91718	78888.7	83174.6	62159	18.7	-67.1	1.62679
112540	86579.6	85187	41246.7	81834.1	33032	-27.5	-4.4	1.62801
205703	124135	108599	73924.4	124851	38804	31.9	23.1	1.62922
132086	101093	85628	95991.5	92012.6	68370	28.6	8.8	1.63164
51633	96087.6	35216	86796.6	95393.3	59630	3797.2	2345.2	1.63649
143324	128093	73329	60604.5	98663	40256	-27.5	-74.8	1.63649
184078	99293.1	121496	90616.9	91282.7	65058	15.4	-18.7	1.6377
145720	115193	82904	262143	105346	163080	7086.2	3477.1	1.63892
24762.8	78874.9	20575	69080	84938.6	53300	4062.3	1786.4	1.64013
58005	85172.4	44632	16702.4	92614.3	11819	-12.1	2.2	1.64255
126705	90753.2	91498	53292.8	86523.2	40366	2.2	46.2	1.64255
59458.5	84511.8	46108	93359.2	84697.7	72238	2259.4	1274.9	1.64255
15169.5	78638.5	12642	4866.4	72351.3	4408	4.4	-1.1	1.64376
191486	114034	110048	94443.8	114165	54215	-15.4	17.6	1.64498
129310	85263.7	99391	78664.3	98161.5	52519	34.1	60.5	1.64983
142744	104564	89465	55805.2	98642	37076	27.5	-103.4	1.65104
88046.2	98224.5	58745	115252	96149.1	78557	4930.2	3355	1.65225
63166.5	143475	28853	262143	68367	251288	733.7	313.5	1.65225
7158	78275.8	5993	4818	111850	2823	3.3	-17.6	1.65589
117892	94780.8	81516	95058.7	91039.9	68429	27.5	-39.6	1.6571
132562	99636.6	87193	106891	90398.3	77493	64.9	14.3	1.66074
123357	87745.3	92134	51356.8	83612	40254	60.5	-27.5	1.66558
74055	86708.9	55972	198260	148951	87231	3536.5	1811.7	1.66558
131374	97232.1	88548	47767.5	89104	35133	-12.1	34.1	1.67043
126414	91265	90776	75408.3	84356.8	58584	-11	9.9	1.67407
127044	86358.1	96412	78527.9	79904.4	64407	5.5	-5.5	1.67528
76783.5	92414.9	54451	94469.1	90162.9	68666	3999.6	2101	1.67649
26725.5	71541.6	24482	8435.9	71818	7698	22	-4.4	1.67771
165355	97462.8	111188	118185	139579	55491	42.9	9.9	1.67892
186277	148209	82369	262143	68366.7	251289	12027.4	5844.3	1.68134
109813	93227.4	77195	44804.1	90698.8	32374	-13.2	30.8	1.68134
151883	108118	92064	57579.5	109594	34432	37.4	-16.5	1.68256
8095.5	66743.8	7949	60820.1	69600.9	57268	35.2	34.1	1.68377
21134.2	111267	12448	217577	142994	99718	144.1	68.2	1.68619
133276	95604.8	91359	53278.5	111612	31284	-12.1	19.8	1.68862
116461	105905	72068	43474.2	123929	22990	-13.2	11	1.68983
123088	88395.2	91257	42374.2	81768.9	33962	-18.7	9.9	1.69225
75431.2	78318.5	63120	109871	78832.1	91340	1134.1	931.7	1.69225
178605	111672	104816	62973.9	119138	34641	35.2	-28.6	1.69468
108191	84358.6	84051	46830.3	83607.7	36708	9.9	-44	1.6971
82904.2	88041.4	61712	144133	86038.4	109787	9793.3	4249.3	1.6971
133839	107640	81487	51785.8	92956.3	36510	-30.8	-28.6	1.69831
5967.75	69246.2	5648	55398.2	78881	46026	17.6	17.6	1.69953
10182	72484	9206	92327.4	97169.9	62270	59.4	19.8	1.70316
142960	92774.4	100987	56090.1	83642.5	43948	-15.4	14.3	1.70801
15580.5	96337.7	10599	214894	117618	119737	116.6	63.8	1.70801
53076.8	105895	32848	61765	92933.9	43556	3549.7	2418.9	1.70922
148944	109011	89543	54490.7	92140.9	38757	18.7	-6.6	1.71044
114588	100571	74670	96212.6	93217.1	67642	-5.5	8.8	1.71286
179018	131192	89427	244881	109364	146744	16462.6	7187.4	1.71286
112546	92262.1	79944	44859.1	79693.3	36890	-23.1	48.4	1.71286
52497	93844.8	36661	61393.2	103759	38777	3128.4	2146.1	1.71286
61440.8	96332	41799	111219	114190	63831	4199.8	2910.6	1.71407
57192.8	88033.1	42577	74714.2	81957.5	59744	10774.5	4788.3	1.71407
141426	100994	91773	49181	92501.6	34844	-1.1	2.2	1.71407
233201	142230	107453	196364	123836	103919	3212	1716	1.71529
59116.5	128662	30112	262143	78019.4	220199	453.2	174.9	1.71529
11064.8	68896.9	10525	82347.1	76437.3	70603	78.1	-17.6	1.7165
138268	102372	88516	59334	114516	33956	22	23.1	1.71771
143949	98480.5	95794	77036.3	97828.8	51607	-8.8	6.6	1.71771
98181.8	100141	64254	95418.4	92787.8	67394	37.4	39.6	1.71892
94793.2	94262.5	65905	61921.2	119180	34050	-18.7	37.4	1.72013
71511.8	103329	45356	97881.3	100194	64023	14483.7	6850.8	1.72135
6630.75	77765.4	5588	77687.5	87365.8	58276	62.7	25.3	1.7262
34806	75416.5	30246	55464.2	72332	50253	567.6	308	1.7262
102317	86923.6	77142	108415	89021.6	79813	5743.1	2819.3	1.72862
127228	87163.8	95659	62569.1	84317.5	48632	-13.2	14.3	1.73104
96607.5	87148.8	72649	27668.3	78920.2	22976	-12.1	8.8	1.73104
10840.5	75458.6	9415	80737.8	82186.3	64381	101.2	63.8	1.73104
152830	98346.5	101843	93382.3	87054.1	70300	-36.3	34.1	1.73104
140632	107107	86049	125000	88719.2	92336	892.1	418	1.73104
166216	99985.9	108947	73684.6	93207.6	51809	206.8	155.1	1.73347
7548	86389.4	5726	79233	93927.9	55283	119.9	33	1.73468
166108	99100.9	109848	95020.2	97044.4	64169	-7.7	23.1	1.73832
75715.5	88215	56250	48083.2	93676.4	33639	1955.8	1355.2	1.74074
131270	93553.8	91957	83875	81441.8	67494	33	7.7	1.74074
63592.5	72729.1	57303	54176.1	81265.4	43690	24.2	-3.3	1.74317
120010	100152	78531	155563	99207.7	102764	9605.2	5547.3	1.74317
118126	92991.4	83250	55283.8	91100.8	39770	-5.5	36.3	1.74438
126907	124930	66573	211128	129958	106469	2215.4	2862.2	1.74559
26886.8	68669.1	25660	12986.6	67940.4	12527	1882.1	917.4	1.74802
115180	103243	73113	59411	89128.1	43685	6.6	8.8	1.75044
14859	103431	9415	134351	122262	72016	647.9	163.9	1.75286
122945	101520	79367	187603	143553	85646	100.1	102.3	1.75286
7780.5	87118.2	5853	83403.1	107194	50991	42.9	16.5	1.75771
110563	92346	78464	41794.5	85723.7	31952	-3.3	-50.6	1.75771
158956	96167.8	108325	67184.7	84587.2	52053	16.5	-40.7	1.75771
168877	101383	109165	67570.8	95898.8	46177	26.4	8.8	1.75893
145070	107601	88357	70109.6	92891.7	49463	4.4	14.3	1.75893
48409.5	80489.3	39416	50941	78056.3	42770	463.1	419.1	1.76014
17025	78161.1	14275	195473	98808.6	129650	168.3	80.3	1.76256
5845.5	67875.7	5644	52801.1	71104.5	48666	78.1	2.2	1.7662
199599	111258	117573	128887	98260.2	85963	42.9	16.5	1.7662
8073	80663.5	6559	90145	99370	59452	52.8	39.6	1.7662
147052	104659	92082	66292.6	89005.8	48812	-23.1	49.5	1.76862
113648	87696.8	84929	37910.4	89515.3	27755	-19.8	15.4	1.76862
65423.2	121200	35376	262143	77279.6	222307	520.3	189.2	1.76984
100097	107933	60778	187799	113825	108127	16958.7	8730.7	1.77468
149756	123264	79621	64788.9	113194	37511	26.4	20.9	1.77832
90595.5	84812	70005	70105.2	90228.1	50920	31.9	50.6	1.77832
167692	136415	80562	262143	100270	171335	16847.6	11470.8	1.77832
103764	89466.8	76009	38812.4	84147.5	30228	16.5	-5.5	1.77953
19674.8	84379.6	15281	161847	97093.9	109243	73.7	53.9	1.78075
114896	91028.6	82719	63470	85732.5	48518	29.7	-5.5	1.78075
175702	103146	111636	86489.7	89147.7	63582	70.4	0	1.78075
23001.8	104033	14490	262143	105760	162442	255.2	111.1	1.78075
148891	97835.3	99736	70305.4	86314.1	53381	37.4	22	1.78438
5763.75	65193.8	5794	2192.3	63657.3	2257	24.2	1.1	1.78438
86346	94080.8	60148	73577.9	89828.6	53680	36.3	9.9	1.78923
162804	101534	105083	82757.4	94857.8	57176	27.5	35.2	1.79287
117656	92955.1	82951	31145.4	94153.1	21679	27.5	-25.3	1.79408
7905.75	65122.1	7956	9961.6	64421.1	10134	341	172.7	1.79529
151926	210633	47270	262143	68367	251288	927.3	398.2	1.79529
69113.2	82319.9	55022	80704.8	83393.6	63423	2310	1255.1	1.79529
5646.75	67077.3	5517	4097.5	79003.8	3399	19.8	11	1.79529
100425	95032.2	69255	153487	93373.6	107728	627	911.9	1.80014
90173.2	81731.5	72305	66487.3	84738	51421	-3.3	2.2	1.80135
7412.25	91879.9	5287	87100.2	104071	54849	50.6	9.9	1.80257
109210	89856.6	79651	72190.8	81277.8	58209	15.4	15.4	1.80378
140204	99808.6	92060	47173.5	92252.4	33512	40.7	-5.5	1.80378
49152	116715	27599	141180	130537	70879	15258.1	7121.4	1.80378
75266.2	102877	47947	92117.3	92200.3	65477	13.2	71.5	1.80499
7183.5	71297.6	6603	69176.8	77331.7	58625	59.4	57.2	1.80741
7286.25	64694.7	7381	4544.1	63456.7	4693	273.9	134.2	1.80863
5715.75	66819	5606	5790.4	63756.7	5952	115.5	67.1	1.80863
135820	95006.7	93689	44575.3	86826.8	33645	-28.6	-53.9	1.80863
5165.25	65437.8	5173	6491.1	68991.4	6166	171.6	102.3	1.80984
134294	92432.1	95217	62793.5	82487.8	49889	-49.5	-24.2	1.81226
65705.2	90858.5	47393	55555.5	92865.5	39206	5254.7	3018.4	1.81226
12047.2	66313.5	11906	6006	81627.8	4822	-5.5	40.7	1.81348
78686.2	98959.5	52110	94331.6	97549.7	63374	15585.9	7351.3	1.81469
142983	113299	82706	262143	68365.9	251292	599.5	226.6	1.81469
128786	118526	71209	167879	130598	84244	11299.2	6562.6	1.81469
14664.8	88864.5	10815	222892	102490	142525	237.6	74.8	1.81469
23477.2	89766.9	17140	262143	108891	157771	220	127.6	1.81711
60755.2	84998.2	46844	77249.7	87519.2	57846	4063.4	1860.1	1.81832
11375.2	71188.7	10472	5117.2	75311.2	4453	-6.6	12.1	1.81832
70917.8	83999	55330	48926.9	79486.2	40340	1514.7	1417.9	1.81954
142820	100471	93160	87874.6	92783	62069	-1.1	33	1.82075
189868	110487	112621	86989.1	106380	53590	66	-58.3	1.82439
123428	87693.6	92241	61912.4	95819.8	42345	7.7	-28.6	1.82681
115164	87895.2	85868	44534.6	81455.2	35831	39.6	50.6	1.83651
136249	89098.6	100217	55110	81960.9	44066	-45.1	-56.1	1.83893
159598	111190	94068	45151.7	99729.1	29671	12.1	-14.3	1.83893
186654	108249	113004	89114.3	115155	50716	779.9	523.6	1.84014
167366	125344	87507	57575.1	94145.1	40079	-42.9	16.5	1.84136
156974	97589.7	105415	80250.5	87573.2	60056	17.6	6.6	1.84136
15823.5	67535.6	15355	22227.7	69308	21018	169.4	128.7	1.84136
95226	90658.2	68838	66468.6	92607.8	47038	5921.3	3169.1	1.84257
9617.25	67430.9	9347	4153.6	73253.6	3716	-34.1	-16.5	1.84257
63447.8	79123.8	52552	83234.8	75553.3	72199	5578.1	2765.4	1.84257
7329.75	73393.8	6545	84109.3	70214.5	78505	20.9	-50.6	1.84499
131266	105437	81591	262143	88168.5	194852	222.2	110	1.84742
117134	101384	75717	67504.8	105860	41791	-25.3	-7.7	1.84742
96809.2	85816.4	73931	53120.1	87502.3	39785	45.1	-37.4	1.84984
69959.2	97989.9	46789	105899	109162	63577	1664.3	1446.5	1.84984
28926.8	80848.8	23448	7278.7	78033.2	6113	13.2	-26.4	1.84984
5820	61798.4	6172	4816.9	62884.5	5020	47.3	89.1	1.85105
45735.8	74116.3	40441	24510.2	72290.8	22220	5043.5	2245.1	1.85227
68082.8	88912	50183	118093	101045	76593	6321.7	3474.9	1.85227
117056	106924	71746	100848	100613	65689	-1.1	-22	1.85469
71725.5	76098.5	61770	84758.3	77396.1	71770	4266.9	1969	1.85711
74421	87766.2	55571	241757	95178.4	166464	7254.5	3708.1	1.85711
199492	128873	101448	184193	106125	113746	5627.6	2567.4	1.85711
106752	89114.3	78507	74383.1	84802.2	57484	-18.7	53.9	1.85833
147031	99106.3	97227	96726.3	147826	42882	28.6	-51.7	1.85954
64224	78019.3	53948	63320.4	75447.5	55002	6220.5	2961.2	1.86196
147440	92115.9	104896	52289.6	86197.1	39756	-1.1	-18.7	1.86681
82896.8	82024.4	66233	88488.4	78794.2	73599	8096	3806	1.86802
147975	108664	89245	54763.5	90186.7	39795	11	-72.6	1.87166
25503.8	116597	14335	262143	143484	119733	181.5	132	1.87409
90451.5	91828.9	64553	87478.6	99284.7	57743	8992.5	5166.7	1.87651
16528.5	79665.5	13597	26473.7	81588.5	21265	1120.9	514.8	1.87893
130084	95590.3	89185	55181.5	85445	42324	50.6	-8.8	1.88015
118898	90869.1	85751	37026	91432.8	26539	4.4	-2.2	1.88015
89937	96974.5	60780	79836.9	99761.5	52447	5329.5	3280.2	1.88257
5388	69060.8	5113	8946.3	68413.6	8570	1421.2	589.6	1.88378
139015	104177	87452	71390	94112.5	49713	745.8	314.6	1.88621
163816	104858	102385	262143	83730.8	205179	9971.5	4725.6	1.88863
62867.2	90233.6	45660	48782.8	80541.9	39694	4253.7	2626.8	1.88863
135301	105158	84321	63622.9	112488	37067	12.1	67.1	1.89106
149380	107980	90663	48363.7	113336	27966	0	17.6	1.89106
153850	102483	98385	189088	138946	89186	504.9	242	1.89591
121777	88801.4	89872	55540.1	81688.5	44558	37.4	-12.1	1.89712
12915	83388.9	10150	121835	94769	84253	1128.6	456.5	1.90197
18279	112471	10651	198744	140786	92515	190.3	75.9	1.90318
85171.5	91960.2	60698	94966.3	116025	53641	8739.5	4690.4	1.90318
161287	109681	96371	59458.3	105216	37035	-5.5	-26.4	1.90439
52443.8	153271	22424	262143	97202.2	176743	1265	514.8	1.9056
66693	88983.7	49119	123619	91957	88101	8076.2	4214.1	1.90803
203983	120021	111382	223923	136704	107349	2388.1	1199	1.90924
12649.5	93303.1	8885	178400	116192	100623	137.5	47.3	1.91045
107274	90981.3	77272	48071.1	82067	38388	13.2	-48.4	1.91166
182305	109444	109166	117018	97593.4	78580	34.1	-63.8	1.91166
92404.5	91727.1	66020	169265	94585.8	117279	2908.4	1428.9	1.91288
165122	97324.4	111189	53243.3	100764	34629	-3.3	14.3	1.91409
119920	91879.1	85537	49361.4	81889.1	39504	14.3	16.5	1.91651
80765.2	116800	45317	66358.6	121358	35835	4.4	26.4	1.91773
128098	92022.9	91228	67300.2	81706.3	53981	-23.1	-13.2	1.91894
58866.8	106342	36278	99845.9	110409	59266	9236.7	4626.6	1.92015
101475	209649	31721	262143	68369.2	251280	836	322.3	1.92136
199996	121990	107443	75291.7	98432.4	50129	-5.5	6.6	1.92257
18336.8	75149.6	15991	38417.5	76274	33009	2618	1125.3	1.92257
10239.8	88333.9	7597	118071	111777	69226	249.7	145.2	1.92864
7669.5	92073.3	5459	92694.8	113159	53684	72.6	20.9	1.92985
5661	69036	5374	54978	73675.7	48904	17.6	41.8	1.93227
110429	99637.8	72634	65802	80470.2	53590	5057.8	2464	1.93348
8491.5	85457.5	6512	102258	97257	68906	111.1	78.1	1.93348
145274	103561	91933	42475.4	92159.2	30205	0	33	1.93348
8491.5	74239.5	7496	86981.4	82614.7	69000	34.1	29.7	1.9347
77898	92795.1	55015	79099.9	89137.7	58156	6220.5	3649.8	1.9347
128380	88352.9	95226	42083.8	88970.7	30999	-26.4	63.8	1.9347
10096.5	80194.4	8251	27574.8	95012.7	19020	2908.4	1249.6	1.93591
7037.25	74856.9	6161	96713.1	89997.9	70426	147.4	50.6	1.94318
11559	74788.3	10129	118691	82837.7	93901	145.2	88	1.94561
122033	82430.5	97022	50801.3	80671.5	41270	62.7	44	1.94924
25860	74969.5	22606	45189.1	74676.3	39658	3621.2	1545.5	1.94924
99279.8	85734.6	75890	38277.8	83065.4	30200	-11	-11	1.95167
115802	86711.5	87522	81139.3	83523.9	63665	89.1	14.3	1.95409
7612.5	90707.8	5500	87147.5	99980.7	57124	94.6	15.4	1.95409
147647	118639	81560	51249	106122	31649	-4.4	7.7	1.95409
18741	66998.2	18332	12250.7	67626.5	11872	1578.5	732.6	1.95773
8651.25	80707.2	7025	37336.2	92442.7	26469	34.1	-15.4	1.96137
156578	95964.3	106930	91701.5	94463.2	63620	292.6	126.5	1.96137
13535.2	84239.9	10530	151404	90259.5	109932	74.8	26.4	1.96258
132235	98938.7	87591	69988.6	95821.3	47868	84.7	40.7	1.96379
102638	143427	46898	262143	68368.9	251281	1119.8	464.2	1.965
8797.5	65869.2	8753	3870.9	67902.4	3736	0	-17.6	1.96621
81453	102406	52127	121011	98318.6	80662	3650.9	1768.8	1.96743
108919	153577	46479	262143	68369.2	251280	1028.5	430.1	1.96743
153164	92204.3	108864	69196.6	84354	53760	3.3	-11	1.96864
64363.5	138608	30432	262143	73255.8	234518	502.7	232.1	1.96985
16526.2	97776	11077	167375	100002	109689	37.4	41.8	1.96985
162178	101332	104888	90118.6	97883.8	60337	26.4	-44	1.97106
37484.2	104964	23404	72793.6	96140.8	49621	7702.2	3969.9	1.97349
157778	108210	95556	99687.5	92081.9	70949	-13.2	6.6	1.97349
131653	101254	85211	36329.7	85481	27853	47.3	38.5	1.9747
120961	104254	76038	37622.2	98553.4	25018	56.1	-57.2	1.97834
135940	88474.2	100696	66278.3	85996.9	50509	35.2	-5.5	1.98197
40827	81190.7	32955	11519.2	71064.9	10623	7.7	-30.8	1.98319
126264	98320.4	84162	64905.5	85615.7	49683	-1.1	-30.8	1.98319
107852	87509.2	80771	44757.9	85873.1	34158	2.2	6.6	1.9844
166578	105609	103371	78606	96010.2	53656	77	-30.8	1.98561
61113	93081.3	43028	85537.1	90956.8	61631	259.6	506	1.98682
15663.8	102490	10016	188294	116186	106209	80.3	68.2	1.98803
125059	93532.2	87626	52124.6	105717	32313	8.8	-3.3	1.98803
65712.8	75850.3	56777	48372.5	70669	44859	151.8	772.2	1.98925
228528	148562	100812	99929.5	154079	42504	-27.5	-5.5	1.98925
159170	108055	96538	63052	99159.5	41672	2.2	-58.3	1.98925
59045.2	78110.4	49540	75389.6	87075.2	56741	5580.3	3062.4	1.99167
16091.2	69967.9	15072	19624	72178.6	17818	903.1	433.4	1.9941
107536	87340.6	80690	80091	85167	61630	-38.5	57.2	1.9941
110362	90832.5	79627	57256.1	104044	36065	75.9	-34.1	1.99652
10423.5	64408.3	10606	10569.9	65147.1	10633	44	78.1	1.99773
46548.8	101735	29986	70646.4	102472	45182	11543.4	5558.3	1.99894
104635	85883.2	79845	37681.6	79756.5	30963	49.5	-24.2	1.99894
122288	89340.4	89705	102130	86770.9	77136	2486	2766.5	2.00016
162238	141349	75221	53556.8	139609	25141	-29.7	7.7	2.00137
116915	91342.3	83884	44441.1	94996.3	30659	49.5	-12.1	2.00137
29179.5	136379	14022	262143	171445	100206	211.2	62.7	2.00864
126766	88410.1	93968	39010.4	87038.6	29373	25.3	6.6	2.00864
51746.2	75532.1	44898	36553	74975.4	31951	869	713.9	2.01349
172482	97983.6	115364	75232.3	95013.2	51892	33	-61.6	2.01349
111317	85813.8	85013	33169.4	83210.5	26124	-12.1	51.7	2.01349
159728	98526.5	106245	70041.4	87772.4	52297	-41.8	58.3	2.0147
74989.5	95870.5	51262	80333	95185.4	55310	3213.1	1606	2.01592
92465.2	87097.4	69575	103547	83717.8	81059	3875.3	1857.9	2.01592
8335.5	92369.9	5914	98661.2	113864	56786	68.2	48.4	2.01713
183338	117878	101929	122810	102653	78404	-14.3	-23.1	2.01834
115873	96185.4	78950	37711.3	86879	28447	25.3	-24.2	2.01834
63615	86601.3	48141	80653.1	92352.1	57234	9193.8	4699.2	2.02198
88392.8	99690.4	58109	92610.1	87038.7	69731	5011.6	2264.9	2.02319
154814	112446	90229	114059	91621.9	81585	23.1	-6.6	2.0244
26247.8	66878.1	25721	22632.5	66480.4	22311	244.2	161.7	2.0244
109335	85894.2	83421	43318	83093.5	34165	-17.6	25.3	2.0244
128924	96425.9	87623	59610.1	87300.4	44749	-11	13.2	2.02561
17113.5	69257.1	16194	5432.9	65558.9	5431	-4.4	-8.8	2.02561
39009	74963.9	34103	49974.1	73422.9	44606	4822.4	2026.2	2.02925
14378.2	76385.6	12336	5679.3	72019.9	5168	25.3	-6.6	2.03046
6401.25	65426.1	6412	1371.7	63846.4	1408	0	66	2.0341
72167.2	91087.8	51923	93770.6	88925.1	69107	2307.8	1130.8	2.0341
132773	101693	85566	56523.5	96001.8	38586	-16.5	40.7	2.03895
128992	92404.3	91485	43894.4	86633.4	33205	-47.3	2.2	2.04016
126060	102102	80914	61353.6	89721.5	44815	57.2	-1.1	2.04137
125673	89740.4	91777	59826.8	82606	47464	-15.4	2.2	2.04258
126444	92176.1	89900	58812.6	92648	41602	-13.2	34.1	2.04258
101992	93115.2	71784	48781.7	83914.1	38098	20.9	11	2.04501
6976.5	67495.1	6774	4860.9	89484.3	3560	159.5	48.4	2.04622
8226	83181.5	6481	102599	96889.6	69398	58.3	37.4	2.04622
127941	89765.7	93407	47309.9	83774.7	37010	-8.8	-20.9	2.04622
134750	92051.3	95935	62619.7	84835.8	48374	34.1	-2.2	2.04743
152561	97513.5	102532	61470.2	86066.4	46807	4.4	-44	2.04865
7482	67623.8	7251	58610.2	70013.5	54862	9.9	55	2.04986
9374.25	66625.2	9221	6606.6	65691.1	6591	553.3	223.3	2.04986
70921.5	80861.4	57480	11421.3	73737.2	10151	-12.1	-40.7	2.04986
65521.5	91344.6	47009	59065.6	87312.7	44334	8419.4	4264.7	2.04986
89053.5	79153.3	73733	88485.1	73147.2	79278	11093.5	4922.5	2.05107
77486.2	88243.3	57547	138393	85685.6	105849	3020.6	1416.8	2.05228
15644.2	83941.5	12214	142466	89803.4	103968	122.1	23.1	2.05228
131978	83941	103040	52163.1	85712.6	39884	31.9	2.2	2.05349
135039	94503.9	93646	55488.4	88937.8	40888	47.3	8.8	2.05592
96101.2	93792.8	67149	55845.9	83477.8	43843	48.4	-40.7	2.05592
179690	108918	108119	69734.5	101331	45101	25.3	12.1	2.05713
144445	93941.8	100768	62046.6	99056.9	41050	-1.1	9.9	2.05713
116621	94732.1	80679	64989.1	82464.5	51648	52.8	23.1	2.06198
129102	86785.8	97491	68656.5	81544.7	55178	-33	-5.5	2.0644
124826	87693.9	93286	54132.1	78450.3	45221	1.1	61.6	2.06683
161533	106042	99830	55349.8	119855	30265	30.8	-18.7	2.06683
98472.8	85665.3	75334	45773.2	89543.4	33501	-24.2	-9.9	2.06683
12783	150349	5572	137971	150498	60081	96.8	77	2.06804
24165	95030.2	16665	262143	102764	167177	216.7	101.2	2.07046
75436.5	89859.6	55017	49360.3	81196.7	39840	712.8	1035.1	2.07046
134992	90588.5	97660	58914.9	87255.3	44250	2.2	29.7	2.07289
154508	101341	99918	61959.7	89509.3	45365	12.1	-13.2	2.0741
11573.2	65919	11506	2225.3	59574.1	2448	6.6	14.3	2.0741
36129.8	115435	20512	262143	124602	137877	248.6	84.7	2.07653
125503	113471	72485	70923.6	95329	48758	-38.5	31.9	2.08016
86800.5	78064.5	72870	104085	75025.7	90920	2748.9	1427.8	2.08137
111937	84534.3	86780	45288.1	86081.4	34479	-2.2	6.6	2.08259
139438	121124	75445	57084.5	99844.9	37469	25.3	16.5	2.08259
115816	88472	85791	65935.1	89651.7	48199	42.9	-6.6	2.08501
146740	103267	93125	58878.6	93738.9	41164	13.2	30.8	2.08501
124348	93260.1	87382	70882.9	85294.3	54463	79.2	29.7	2.08622
75983.2	87554.1	56875	98870.2	81106	79890	6174.3	2616.9	2.08622
13380	78076	11231	153703	88867.8	113349	104.5	28.6	2.08986
124425	93667.5	87056	75165.2	87927.1	56024	103.4	15.4	2.09107
73095	90312.5	53042	102094	102255	65433	10287.2	5247	2.09228
120122	90769.8	86728	78900.8	83693.6	61783	26.4	34.1	2.09228
113992	88520.7	84394	42021.1	87112.7	31613	-67.1	6.6	2.09592
155448	98026.9	103925	151464	111169	89291	4.4	42.9	2.09713
7583.25	81645.5	6087	54452.2	73322	48670	638	335.5	2.09713
13437	68727.6	12813	16237.1	67293.7	15813	26.4	74.8	2.09835
170370	97291.5	114762	72498.8	91095.8	52157	35.2	7.7	2.09835
120900	86771.8	91312	57715.9	83720	45180	48.4	-9.9	2.09835
142365	118206	78930	230157	122759	122872	16426.3	8891.3	2.09956
56341.5	97373.3	37920	56509.2	92048.5	40233	6773.8	3438.6	2.10077
64362	153322	27511	262143	70922.6	242233	1078	467.5	2.10198
54909	108356	33210	262143	68367.5	251286	536.8	231	2.10198
136324	97613.9	91525	63853.9	86050.7	48631	18.7	12.1	2.10319
116352	82699.7	92204	37547.4	90430.6	27211	6.6	-63.8	2.10319
8180.25	88582.4	6052	86655.8	97361.1	58330	36.3	18.7	2.10441
39892.5	174841	14953	262143	126957	135320	273.9	147.4	2.10441
69556.5	100555	45333	115606	106680	71019	962.5	918.5	2.10562
38948.2	74339.3	34336	37407.7	73045.4	33562	518.1	536.8	2.10562
126624	101991	81364	54139.8	98320.9	36087	50.6	46.2	2.10562
105534	123865	55837	46392.5	120378	25257	31.9	-48.4	2.10683
84564	85815.8	64580	136517	81639.9	109588	9080.5	3979.8	2.10683
10548	102320	6756	154832	133903	75779	162.8	70.4	2.10804
14790	95242	10177	186229	115541	105631	116.6	66	2.10926
71015.2	82237.3	56593	70648.6	76993.9	60135	4886.2	2625.7	2.11047
117670	175720	43886	262143	68367	251288	1644.5	770	2.1141
10737	66634.5	10560	4101.9	68999.5	3896	23.1	27.5	2.1141
87045.8	113586	50223	126499	117150	70766	11280.5	5501.1	2.11532
10281	69619.3	9678	16304.2	67859.3	15746	101.2	53.9	2.11532
59401.5	86296.8	45111	65886.7	89057.5	48485	10140.9	4995.1	2.11653
135269	95321.6	93001	69925.9	89868.5	50993	-30.8	45.1	2.11774
67950.8	94361.9	47193	118075	100066	77331	7902.4	4257	2.11895
98859.8	89082.4	72729	65641.4	87319.4	49266	2.2	53.9	2.12138
170244	114012	97859	62750.6	100066	41097	-14.3	-26.4	2.12259
56142.8	71527.4	51440	44975.7	72542	40632	4887.3	2330.9	2.1238
184203	128689	93807	61317.3	108123	37166	22	29.7	2.12623
134452	90620.9	97234	75666.8	84901	58408	11	77	2.12623
120823	89268.9	88701	48176.7	100404	31446	-17.6	37.4	2.12744
151124	103470	95719	65015.5	96299.2	44246	38.5	-8.8	2.13229
128744	92234	91478	45580.7	81607.9	36604	-9.9	4.4	2.13229
61818	80714.5	50193	62401.9	76645.5	53357	2208.8	1312.3	2.13592
55041	95922.5	37605	63699.9	92092.3	45331	6329.4	3393.5	2.13714
112167	86886.9	84604	42460	79127	35167	-38.5	70.4	2.13956
36617.2	97420.1	24633	76168.4	124387	40131	10327.9	4937.9	2.14077
95964	86502.8	72704	88493.9	86361.7	67154	17.6	-3.3	2.14199
21170.2	74193.2	18700	30189.5	75976.3	26041	157.3	94.6	2.1432
80620.5	155079	34070	262143	68367.5	251286	618.2	236.5	2.1432
64947.8	84287.1	50499	65263	89630.5	47719	7056.5	3601.4	2.1432
167348	103772	105686	131381	115497	74549	1688.5	799.7	2.14562
138099	94261.8	96014	56213.3	88777.4	41497	58.3	-13.2	2.14926
138740	94975	95735	68057	80859	55160	57.2	4.4	2.15047
132448	92753.4	93583	43692	89750.5	31904	56.1	45.1	2.15168
112265	98635.5	74592	62935.4	87601.4	47083	40.7	2.2	2.15168
6226.5	64059.6	6370	3817	61356.6	4077	148.5	119.9	2.15774
4960.5	64285.4	5057	1507	61726.7	1600	18.7	-2.2	2.15896
123301	95238.9	84846	47979.8	89064	35305	-17.6	-14.3	2.16017
12140.2	110780	7182	182953	136401	87903	152.9	62.7	2.16259
94183.5	93188.1	66236	103514	91158.4	74419	5157.9	3785.1	2.16502
119855	90970.3	86345	69032.7	80692.9	56066	-3.3	7.7	2.16502
116043	94533	80448	45406.9	91069.5	32676	80.3	-3.3	2.16623
67809	77858.5	57077	103752	76673.6	88681	6145.7	2890.8	2.16744
106934	107058	65460	37818	101968	24306	50.6	-7.7	2.16744
124057	86759	93710	58645.4	87712.5	43818	61.6	13.2	2.16744
125064	95234.8	86063	90852.3	115852	51394	41.8	34.1	2.16744
52047.8	82397.3	41397	54851.5	81985.8	43846	4303.2	1911.8	2.16865
142845	97471.9	96043	81112.9	84898.2	62614	-59.4	-36.3	2.16987
106649	99003.7	70597	50188.6	91297.1	36027	39.6	44	2.16987
217541	132165	107871	262143	68367.3	251287	10723.9	5535.2	2.16987
121638	95418.8	83544	61681.4	88074.4	45897	23.1	-9.9	2.17108
16102.5	83541.3	12632	177190	95316.7	121829	134.2	112.2	2.17229
156430	131911	77718	82238.2	114132	47222	31.9	-33	2.17593
116931	88626.6	86466	66049.5	88512.6	48904	19.8	11	2.17714
79053.8	82399.5	62875	65286.1	83066.5	51508	8025.6	4351.6	2.17835
176381	103631	111543	117117	92512.4	82966	15.4	-13.2	2.17956
52502.2	73598.2	46751	42029.9	74152.6	37146	3944.6	1838.1	2.18078
70176	109099	42155	91757.6	101472	59262	5844.3	3469.4	2.18078
99280.5	84448.9	77046	40478.9	81235.5	32656	33	45.1	2.18199
127538	88885.9	94034	64801	86466.4	49115	14.3	-6.6	2.18441
20276.2	82000.9	16205	11086.9	86160.5	8433	-17.6	2.2	2.18441
196808	125995	102369	166012	114360	95136	6240.3	2772	2.18563
10061.2	82021.9	8039	131188	94651.2	90834	59.4	51.7	2.18805
146240	107294	89324	262143	83237.9	206394	125.4	108.9	2.18805
108154	97919.7	72386	151180	132096	75004	73.7	18.7	2.18805
65223.8	81722.7	52305	64042	82689.2	50757	3492.5	2687.3	2.19047
12795.8	65051.8	12891	11919.6	64687.2	12076	121	125.4	2.19411
56218.5	81474	45221	77804.1	80029	63714	4032.6	1925	2.19532
5304.75	62946.2	5523	3455.1	60334	3753	194.7	147.4	2.19775
137393	96688.4	93126	50955.3	91500.6	36496	60.5	-18.7	2.19896
33236.2	149016	14617	262143	124070	138469	334.4	132	2.2026
61905	91644.4	44269	81329.6	88913.6	59946	6887.1	3588.2	2.20381
89791.5	90538.9	64995	70134.9	86691.1	53020	1065.9	1505.9	2.20502
61811.2	190101	21309	262143	98353	174675	96.8	29.7	2.20623
110744	90244.5	80423	34854.6	80669.3	28316	4.4	-28.6	2.20987
137036	103670	86628	94922.3	82354.7	75537	-15.4	7.7	2.21229
5912.25	65974	5873	2261.6	71326.4	2078	15.4	13.2	2.21351
146529	103159	93089	39528.5	93534.8	27696	-35.2	50.6	2.21351
100403	90790.3	72475	34444.3	85596.2	26372	44	-2.2	2.21351
121930	86978.9	91871	59427.5	85296.6	45660	19.8	24.2	2.21351
113002	93551	79162	43633.7	84271.3	33933	26.4	63.8	2.21351
195060	143256	89235	71090.8	143442	32480	26.4	-28.6	2.21593
127358	97133.7	85928	49451.6	89509.2	36207	58.3	-11	2.21593
138284	94348	96055	71594.6	86410.9	54299	47.3	12.1	2.21836
41085	68328.3	39406	26689.3	67958.3	25738	1306.8	653.4	2.22078
166194	110077	98946	62885.9	112607	36599	-24.2	-79.2	2.22199
15825	66091.5	15692	12234.2	63937.8	12540	858	445.5	2.2232
104239	96521.3	70776	65947.2	86970.6	49694	245.3	52.8	2.22442
147359	98590.5	97954	65888.9	88811.3	48621	57.2	53.9	2.22684
13092.8	70090.4	12242	16006.1	67545.1	15530	644.6	342.1	2.23169
187727	112353	109502	66500.5	105604	41269	14.3	29.7	2.2329
174968	112731	101717	78174.8	101340	50555	-9.9	108.9	2.23411
7817.25	64030.9	8001	5325.1	61909.8	5637	35.2	74.8	2.23533
12335.2	79278.5	10197	4930.2	79056.9	4087	-9.9	16.5	2.23533
130600	89537.6	95591	61276.6	83967.4	47826	47.3	40.7	2.23533
151499	98353.2	100949	74998	99078.2	49608	-2.2	27.5	2.23654
145938	97979.7	97614	77611.6	89652.7	56734	-48.4	38.5	2.23775
9705	86877.1	7321	99188.1	98737.6	65835	99	75.9	2.23775
107229	87570.5	80248	41940.8	84816	32407	-8.8	73.7	2.23775
99321.8	98352.3	66182	74155.4	105762	45951	6065.4	3722.4	2.23896
11613	74548.9	10209	7489.9	86908.3	5648	-12.1	-4.4	2.2523
8567.25	108078	5195	133411	136101	64241	96.8	6.6	2.25351
12333	105228	7681	127076	116113	71724	90.2	15.4	2.25472
202078	110468	119884	137770	103543	87199	81.4	68.2	2.25593
87147	84581.3	67524	79789.6	92445.6	56564	58.3	3.3	2.26078
64731.8	98896.4	42896	81348.3	95506	55821	598.4	642.4	2.26321
7976.25	65893.3	7933	10617.2	66501.9	10463	25.3	15.4	2.26321
114589	89307.5	84088	28640.7	85101.4	22056	-22	22	2.26321
44336.2	75908.4	38278	58173.5	84086	45340	4875.2	2340.8	2.26321
138444	105408	86076	57517.9	97470.9	38673	99	22	2.26684
14702.2	109330	8813	151837	121543	81871	71.5	3.3	2.26684
15042	92069.9	10707	31919.8	114612	18252	4545.2	1964.6	2.26806
11958	83458.9	9390	99039.6	84590.9	76730	31.9	-15.4	2.26806
38408.2	139229	18079	262143	93569.4	183605	823.9	331.1	2.27048
100805	130780	50515	262143	68367.5	251286	776.6	304.7	2.27048
128518	94391.9	89230	42551.3	94562.3	29490	37.4	-2.2	2.27048
133398	93485.3	93516	55566.5	86632.7	42035	4.4	82.5	2.2729
40233.8	132215	19943	262143	95223.8	180415	352	194.7	2.27533
71437.5	89191.1	52491	79666.4	88093.2	59267	6928.9	3344	2.27533
133502	91980.7	95120	206305	104965	128809	298.1	150.7	2.27533
88925.2	86969.2	67010	56201.2	79155.9	46531	11	-27.5	2.28018
44811.8	75889.8	38698	48114	79821.8	39503	4987.4	2370.5	2.28139
145061	93394.6	101791	68455.2	88448.4	50722	-9.9	13.2	2.2826
142989	100463	93277	45490.5	99471.7	29971	5.5	40.7	2.28381
128204	91888.3	91437	51399.7	82769	40698	51.7	20.9	2.28503
32386.5	79627.9	26655	34046.1	77765.4	28692	2468.4	1038.4	2.28745
116980	93493.1	82000	36384.7	83191.1	28663	26.4	-41.8	2.28745
152850	95520.9	104869	81414.3	84221	63352	-27.5	70.4	2.29109
119629	97619.2	80312	62385.4	149357	27374	69.3	16.5	2.29109
177208	113996	101877	262143	108059	158985	431.2	260.7	2.29351
115087	88637.3	85092	60819	86892.2	45871	-6.6	60.5	2.29351
135436	98863	89780	56849.1	89090.2	41819	37.4	58.3	2.29472
125526	98130.5	83832	52261	83483.1	41026	-20.9	11	2.29472
120718	92674.7	85367	67350.8	86550.5	50998	-2.2	45.1	2.29594
25170.8	114547	14401	262143	107197	160264	246.4	121	2.29836
12442.5	77704.6	10494	186771	84681.2	144545	83.6	20.9	2.30079
53699.2	100166	35134	146561	129103	74398	8376.5	4266.9	2.302
129452	97425.7	87079	72509.8	84618.4	56158	-37.4	-37.4	2.30442
126526	109838	75493	128512	101534	82949	13.2	55	2.30442
60685.5	92011	43224	59133.8	86390.5	44859	7597.7	4100.8	2.30563
203351	117972	112966	138659	128513	70710	2677.4	1219.9	2.30685
122033	84637.6	94492	42350	88204.7	31466	22	9.9	2.30927
125398	95782.2	85800	45617	94272.1	31712	8.8	12.1	2.30927
123504	97365.1	83130	53802.1	86902.3	40574	39.6	-31.9	2.31048
95407.5	81561	76662	36612.4	80474.6	29816	37.4	-25.3	2.3117
6215.25	75472	5397	55314.6	74651.9	48560	40.7	-14.3	2.31291
140497	120868	76179	48094.2	111323	28313	27.5	-11	2.31291
16430.2	85921.9	12532	202802	96411.5	137855	204.6	79.2	2.31654
57867	92639.2	40937	100840	95364.6	69299	3549.7	2509.1	2.31776
12087.8	78597.4	10079	110582	83364.2	86933	20.9	42.9	2.31776
15819.8	75084.2	13808	121034	76710.5	103403	13.2	39.6	2.31897
26642.2	71793.9	24320	11688.6	66755.9	11475	1067	588.5	2.32018
149773	102504	95757	60110.6	84323.1	46718	7.7	9.9	2.32382
99403.5	96924.8	67212	74419.4	100516	48521	189.2	102.3	2.32745
118980	88103.1	88504	40508.6	88999.7	29829	7.7	8.8	2.32745
66299.2	85445.5	50851	37131.6	80283	30311	2328.7	1613.7	2.34079
94249.5	86476.2	71427	43276.2	88690.6	31978	9.9	-23.1	2.34079
63868.5	84327.6	49636	45846.9	82605.9	36373	5310.8	3055.8	2.34321
22485	105233	14003	242067	128591	123369	232.1	60.5	2.34443
9256.5	90031.8	6738	90775.3	94970.6	62641	382.8	167.2	2.34564
245610	173011	93036	128828	163834	51533	9.9	-16.5	2.34564
109364	86630	82734	41913.3	84523.1	32498	23.1	42.9	2.34806
23446.5	92806.1	16557	234218	117390	130758	260.7	156.2	2.35049
106690	90081.9	77619	76385.1	86034	58186	53.9	99	2.35049
119480	84275.2	92913	56411.3	78054.5	47364	-24.2	44	2.3517
38429.2	81304.9	30976	90500.3	83950.6	70649	4988.5	2752.2	2.3517
61188.8	84298.2	47570	81780.6	85247.2	62871	1837	968	2.3517
154479	106307	95233	262143	81240.3	211469	488.4	245.3	2.35291
8070.75	65558.3	8068	3661.9	70336	3412	-3.3	-27.5	2.35291
122193	99286.4	80656	146748	83298	115456	440	309.1	2.35412
14063.2	70178.1	13133	24065.8	72004	21904	24.2	72.6	2.35655
62129.2	106539	38218	77694.1	107188	47503	10710.7	5249.2	2.35655
208246	114692	118994	194175	109444	116274	4224	1904.1	2.35897
9018.75	66380.6	8904	3283.5	63967.7	3364	-8.8	6.6	2.36018
17995.5	89075	13240	168884	100007	110672	136.4	72.6	2.3614
171638	107095	105033	66151.8	100012	43348	-16.5	-7.7	2.36382
64216.5	86833.9	48466	80138.3	85984.7	61080	7354.6	3978.7	2.36625
108907	110433	64630	262143	74146.8	231700	9106.9	4550.7	2.36746
23027.2	72383	20849	6311.8	82879.2	4991	18.7	-23.1	2.36867
145518	93902.7	101559	66106.7	86187.1	50267	37.4	22	2.36988
66805.5	141973	30838	262143	68366.4	251290	488.4	243.1	2.37109
79652.2	83098.6	62818	100467	80538.1	81753	3493.6	1709.4	2.37109
78521.2	113337	45404	114486	114782	65367	7225.9	3839	2.37109
70353.8	107064	43065	90872.1	108410	54934	7414	3888.5	2.37109
19647.8	101381	12701	262143	105837	162323	195.8	26.4	2.37473
124756	90191	90652	54226.7	81614	43544	24.2	29.7	2.37473
50517	81146.2	40799	68158.2	86636.7	51558	4064.5	1886.5	2.37594
6945.75	69804.7	6521	2257.2	73449.8	2014	-16.5	-9.9	2.37594
97063.5	109262	58219	93951	129666	47485	-17.6	20.9	2.38079
123124	88981.3	90683	64479.8	90380.7	46755	-25.3	-38.5	2.382
60886.5	93703.2	42584	113719	113714	65539	3093.2	2215.4	2.382
236674	137658	112676	215462	125674	112359	2944.7	1494.9	2.38322
136440	95793.3	93344	50746.3	83182.3	39981	-34.1	70.4	2.38564
19393.5	131407	9672	262143	156040	110099	290.4	111.1	2.38564
169455	108236	102604	61053.3	113589	35225	8.8	-8.8	2.38564
144968	102072	93077	52555.8	97522.4	35318	3.3	-23.1	2.38685
105703	86201.6	80362	34347.5	79335.9	28373	5.5	-31.9	2.38685
11525.2	67784.1	11143	3883	66287.1	3839	-11	-16.5	2.38685
105835	119118	58228	204725	159615	84058	14225.2	7773.7	2.38807
40736.2	105234	25369	262143	97438.1	176315	294.8	148.5	2.38928
150584	94573	104350	262143	68366.2	251291	955.9	460.9	2.3917
81572.2	150078	35621	262143	68366.2	251291	770	353.1	2.39291
60166.5	77561.5	50838	56919.5	85745.6	43504	9202.6	4651.9	2.39291
14601.8	71977.5	13295	113908	82747.8	90215	64.9	15.4	2.39655
142037	108567	85740	74083.9	121422	39986	161.7	85.8	2.39776
116666	100722	75910	46037.2	108380	27838	-1.1	-31.9	2.39898
135172	102048	86808	180255	161614	73095	100.1	30.8	2.39898
20625.8	86821.8	15569	9465.5	106167	5843	13.2	14.3	2.39898
133046	93226.3	93528	49085.3	86717	37096	14.3	-9.9	2.4014
141294	93614.1	98915	104575	77424.8	88517	42.9	-16.5	2.4014
8156.25	78044.7	6849	83509.8	90844	60245	91.3	58.3	2.40261
19581.8	87916	14597	85907.8	101966	55215	157.3	68.2	2.40261
81801.8	83492.3	64209	94493.3	78249.1	79141	6528.5	3087.7	2.40625
114968	83551.5	90178	41115.8	80811.1	33344	-33	30.8	2.40746
5665.5	67129.7	5531	44016.5	74412.2	38766	73.7	33	2.40746
10242	63846.6	10513	5291	62635.7	5536	19.8	55	2.40746
77961.8	98707.6	51762	103763	100923	67380	2306.7	1018.6	2.40867
32859.8	67957.2	31689	20513.9	66210.2	20305	2009.7	833.8	2.40989
6984	65856.6	6950	9307.1	65193.5	9356	62.7	68.2	2.4111
9447.75	73649.1	8407	82574.8	87059.6	62160	71.5	5.5	2.4111
21141.8	67584.3	20501	21719.5	66651.5	21356	795.3	369.6	2.41231
9506.25	68680.6	9071	3183.4	67473.3	3092	1.1	4.4	2.41352
126795	98613.1	84265	55281.6	94401.4	38378	-29.7	4.4	2.41595
120586	92430.4	85499	158812	88567.6	117514	4319.7	2361.7	2.41595
16187.2	109944	9649	139812	138867	65982	74.8	68.2	2.41716
145849	98347	97190	54715.1	93928.4	38176	25.3	-20.9	2.41716
62746.5	115682	35547	128163	138511	60640	13576.2	6492.2	2.41958
148824	96250.3	101333	115930	98238.8	77338	3.3	29.7	2.42322
136441	95772.3	93365	80074.5	88331.3	59410	48.4	27.5	2.42443
76305.8	87203.5	57346	93586.9	82273.3	74548	5410.9	2413.4	2.42564
181726	106132	112215	81040.3	100341	52930	-7.7	8.8	2.42564
48117	134353	23471	262143	81323	211254	463.1	265.1	2.42807
158719	119700	86899	46200	114958	26338	17.6	3.3	2.42928
137104	100225	89651	157115	99824.5	103148	-12.1	41.8	2.43049
6485.25	79131.9	5371	73603.2	81621.4	59098	51.7	20.9	2.43292
198164	115348	112589	141916	95759.5	97125	44	-6.6	2.43292
5493	65655.5	5483	2010.8	63264.4	2083	24.2	80.3	2.43292
80544	86462.4	61050	104117	94959.7	71856	10530.3	5321.8	2.43534
116261	89694.7	84947	56566.4	82065.3	45173	14.3	53.9	2.43777
12619.5	78952.9	10475	110231	85844.8	84153	123.2	108.9	2.43777
87876.8	86114.7	66877	122044	79973.9	100011	4878.5	2893	2.43898
137714	104746	86163	88723.8	97624.3	59561	-35.2	4.4	2.44262
16429.5	67014.6	16067	9823	99253.8	6486	3.3	50.6	2.44262
149240	94756.3	103218	68592.7	88836.2	50602	31.9	8.8	2.44504
51866.2	87185.6	38987	85959.5	94555.8	59578	9985.8	4809.2	2.44504
11405.2	66387.3	11259	7844.1	62991.2	8161	1053.8	515.9	2.44625
17884.5	129698	9037	203830	154033	86723	311.3	135.3	2.44625
41698.5	107445	25434	262143	88227.3	194722	346.5	144.1	2.44746
126772	101020	82242	52019	89796.3	37965	17.6	23.1	2.44868
14476.5	99354.1	9549	186650	135128	90524	284.9	129.8	2.4511
96983.2	89485.6	71027	66853.6	87140.1	50279	-15.4	46.2	2.4511
84076.5	89101.5	61840	77839.3	94136.9	54190	10005.6	5135.9	2.4511
105443	85798.9	80541	57009.7	84363.1	44287	-25.3	37.4	2.4511
45447.8	179264	16615	262143	133669	128525	344.3	141.9	2.45353
7971.75	95492	5471	102719	110224	61074	81.4	48.4	2.45474
117274	113558	67681	57695	101449	37271	14.3	-22	2.45716
38665.5	84839.4	29868	58017.3	79209.7	48002	271.7	239.8	2.46444
130110	101488	84019	49845.4	95157.7	34329	11	33	2.46565
106777	88830.6	78776	43732.7	81189.4	35301	-18.7	-22	2.46686
151831	125239	79451	46697.2	110462	27705	-45.1	27.5	2.46686
79830.8	87187.8	60006	134559	81133.8	108690	5611.1	2631.2	2.47171
146123	101518	94331	69683.9	90288.7	50580	29.7	-17.6	2.47413
146536	98985.4	97018	71490.1	91119.4	51418	-26.4	27.5	2.47413
68122.5	85677.4	52108	70965.4	85804.7	54202	2901.8	1502.6	2.47656
11543.2	89178.2	8483	128190	91099.7	92218	255.2	100.1	2.47777
137048	96954.7	92637	52653.7	88273.8	39091	-44	19.8	2.48262
55246.5	72667	49825	23854.6	70426.8	22198	3474.9	1673.1	2.48504
13720.5	81073.5	11091	149753	89188.4	110039	127.6	64.9	2.48626
106704	86919.7	80453	42098.1	80048.2	34466	63.8	-31.9	2.48868
145342	99927.8	95320	74962.8	92649.9	53025	-4.4	20.9	2.49474
56133.8	85840.5	42856	55784.3	81739.5	44726	6686.9	3484.8	2.49838
146438	98742.5	97192	67472.9	89333.2	49499	-3.3	-5.5	2.5008
88449	100197	57852	113998	105840	70588	4627.7	2542.1	2.50201
117270	94095.1	81677	54203.6	87342	40671	19.8	6.6	2.50323
16188	104821	10121	161570	124947	84745	306.9	144.1	2.50444
5622.75	65058.7	5664	1828.2	74095.8	1617	22	-7.7	2.50565
38082.8	75079.4	33242	21070.5	76456.2	18061	1740.2	1206.7	2.50686
9180	78092	7704	97274.1	82414.9	77352	40.7	86.9	2.50686
168496	100773	109579	85270.9	90225.8	61937	15.4	71.5	2.50686
28303.5	68119.7	27230	23620.3	68052.1	22747	333.3	227.7	2.50686
8476.5	109032	5095	138708	130402	69710	25.3	22	2.50929
134530	96655.1	91217	64491.9	92310.8	45786	62.7	30.8	2.51414
56961	83353.7	44785	55847	79947.3	45780	3702.6	1760	2.51535
30459.8	70485.2	28321	4805.9	69435.5	4536	20.9	-7.7	2.51656
26583	71681.4	24304	29722	71665.2	27180	5478	2379.3	2.51777
171352	107506	104457	75059.6	96507.9	50971	9.9	37.4	2.51777
128153	89040.4	94324	60434	88518.9	44743	-49.5	-20.9	2.51777
57515.2	74714	50450	61142.4	74678.6	53657	2872.1	1278.2	2.5202
70851.8	100802	46064	90182.4	83927.8	70420	8400.7	4448.4	2.5202
131578	97488.3	88453	45227.6	88799.4	33379	-1.1	18.7	2.52141
18198	116093	10273	164440	120177	89674	95.7	56.1	2.52262
231257	112519	134694	195672	101131	126802	28.6	51.7	2.52383
12764.2	97724.1	8560	158371	122517	84715	182.6	58.3	2.52383
55026	96784.3	37260	65287.2	106878	40033	6347	3318.7	2.52505
82026.8	90140.4	59637	106698	84896	82366	1507	982.3	2.52626
124828	88472.6	92466	71159	80981.4	57587	16.5	-5.5	2.52626
72468	76783.1	61853	86586.5	77867.7	72874	6847.5	3469.4	2.52747
168088	103298	106641	88826.1	91789.8	63420	34.1	64.9	2.52747
145530	98068.5	97253	72151.2	86540.8	54639	72.6	29.7	2.52868
47184.8	109068	28352	82178.8	101647	52984	11721.6	5481.3	2.52868
119195	91944.2	84960	59334	88566.5	43905	-30.8	22	2.52868
72537.8	91993.1	51676	88359.7	87139.1	66454	5043.5	2345.2	2.53111
75810	89990.5	55209	104764	95645.5	71784	2286.9	1095.6	2.53232
150216	93685.4	105081	70189.9	90011.8	51104	50.6	26.4	2.53232
246322	126740	127371	206447	116385	116250	-15.4	-22	2.53232
55209	76636.8	47212	49490.1	74075.2	43785	4979.7	2134	2.53232
64369.5	119926	35176	262143	68700.5	250068	416.9	158.4	2.53353
170757	115914	96543	74943	95928.9	51199	35.2	4.4	2.53596
14631.8	87141.6	11004	164327	100180	107500	88	73.7	2.53717
150184	95728.2	102817	58817	95227.8	40478	30.8	15.4	2.53959
141536	94888.9	97753	46729.1	86064.6	35583	14.3	-17.6	2.54323
22210.5	67733.2	21490	28540.6	73491.7	25451	803	517	2.54565
131681	101809	84765	57446.4	91069.4	41340	29.7	64.9	2.54565
31316.2	104011	19732	262143	80335.8	213850	299.2	163.9	2.54687
13700.2	86825.2	10341	136627	113530	78869	138.6	36.3	2.54808
133378	98389.8	88841	49100.7	90851.3	35419	-24.2	50.6	2.5505
114145	86253.5	86728	78350.8	85229.1	60247	55	17.6	2.5505
126983	101589	81918	67866.7	88973.8	49989	29.7	5.5	2.5505
32530.5	84315.6	25285	27645.2	92408.2	19606	4560.6	1976.7	2.5505
126407	104785	79059	46979.9	89108.4	34552	-11	5.5	2.55171
143168	92487.5	101448	82517.6	89294.8	60562	-17.6	36.3	2.55171
108312	88967.2	79786	58724.6	92427.2	41639	-48.4	49.5	2.55171
53958	103256	34247	86031	107097	52645	7189.6	3666.3	2.55414
140176	93560.4	98189	76464.3	88431.8	56667	-12.1	27.5	2.55535
13856.2	102748	8838	186128	115332	105765	298.1	177.1	2.55778
73842.8	97618.9	49574	139065	91647.4	99444	8721.9	4500.1	2.55899
84825	150185	37015	262143	68365.4	251294	893.2	349.8	2.55899
135416	95414.4	93011	91632.2	86696.5	69267	-8.8	22	2.56141
148501	92403.7	105322	54248.7	92411.2	38472	35.2	5.5	2.56262
130971	88458.6	97032	65023.2	80582.4	52882	-14.3	15.4	2.56384
7604.25	64245.5	7757	4379.1	73248.8	3918	-20.9	7.7	2.56384
91929.8	81482.1	73939	62409.6	81001.2	50494	2084.5	1827.1	2.56505
5508	64252.8	5618	12481.7	82936.3	9863	-29.7	-8.8	2.56505
164440	125613	85793	140138	96764.1	94912	16.5	55	2.56626
256667	135874	123798	262143	115466	148787	6402	3171.3	2.56626
153502	87034.2	115586	82882.8	119554	45434	31.9	-3.3	2.57111
100154	90647	72409	56666.5	84673.5	43859	38.5	-18.7	2.57475
133536	104283	83920	82363.6	94310.8	57234	8.8	14.3	2.57475
62895.8	89157.6	46232	59992.9	80406	48898	6341.5	3628.9	2.57717
245158	113566	141474	161102	104414	101116	12.1	15.4	2.57838
173146	118129	96058	262143	85321	201355	271.7	173.8	2.58081
109712	87410.7	82256	37358.2	82086.3	29826	5.5	-62.7	2.58081
15111.8	66324.9	14932	13612.5	65548	13610	25.3	37.4	2.58202
101787	94528.9	70568	49733.2	89418.8	36450	6532.9	3770.8	2.58566
65267.2	79364.6	53895	73055.4	83906	57061	7211.6	3900.6	2.58808
10916.2	122167	5856	156251	165199	61986	114.4	7.7	2.58929
105800	92247.3	75164	59268	100317	38719	51.7	13.2	2.59051
5805	74289.5	5121	7582.3	73584.1	6753	3462.8	1475.1	2.59293
107086	98866.9	70984	58601.4	81655.5	47033	-11	-35.2	2.59293
12275.2	69482.7	11578	8386.4	115537	4757	44	-27.5	2.59535
109297	102791	69684	34548.8	101479	22312	16.5	20.9	2.6002
108048	91463.8	77419	44525.8	87001.9	33540	-50.6	-35.2	2.60263
111262	87919	82936	48077.7	86670.5	36354	-4.4	-25.3	2.60263
157039	97467.5	105591	71228.3	84458.4	55270	48.4	-8.8	2.60869
123493	93296.8	86747	76332.3	84003.9	59551	39.6	-17.6	2.6099
118392	98640.2	78659	56004.3	85361.7	42997	22	34.1	2.6099
56990.2	96097.2	38866	76560	99404.4	50475	10300.4	4876.3	2.6099
61599	100650	40109	72319.5	102114	46414	10945	5318.5	2.61233
106485	89511.7	77963	38544	81732.3	30906	-14.3	-18.7	2.61354
23940.8	82287.8	19067	67164.9	85840.3	51278	1952.5	820.6	2.61596
178420	103272	113224	79879.8	90233.8	58016	88	6.6	2.61717
151804	113219	87871	86325.8	92049.4	61461	-2.2	19.8	2.61839
133035	92243.5	94517	47407.8	85100	36509	6.6	0	2.6196
76398.8	90285.4	55456	81556.2	83955.6	63663	6349.2	3774.1	2.62081
146378	92730.3	103451	60395.5	85847.4	46106	-38.5	77	2.62202
88746	95285.9	61038	89567.5	90668.8	64740	8522.8	4578.2	2.62202
132926	93183.1	93487	85950.7	83191	67710	47.3	3.3	2.62324
41625.8	151681	17985	262143	104024	165152	1092.3	455.4	2.62445
122054	94126.8	84980	75851.6	91055.8	54593	-8.8	30.8	2.62445
212686	121944	114303	213248	132674	105337	102.3	72.6	2.62566
91129.5	100675	59322	74210.4	98929.1	49161	1008.7	1087.9	2.62687
22474.5	102440	14378	231680	111765	135851	185.9	83.6	2.62687
134420	96281.4	91496	73954.1	91109.4	53196	-15.4	-39.6	2.62687
190188	108050	115355	119956	111564	70466	63.8	70.4	2.62808
25521	111214	15039	262143	114099	150569	333.3	137.5	2.62808
158508	121196	85712	52973.8	108947	31866	45.1	62.7	2.6293
166346	110454	98699	116070	91208	83400	-30.8	53.9	2.63172
224086	152295	96429	70134.9	160729	28597	-16.5	-22	2.63172
26946	102195	17280	186495	112421	108718	99	69.3	2.63293
89516.2	93927.7	62458	100133	95832.4	68477	8849.5	4844.4	2.63536
118772	90888.3	85642	70588.1	86585	53428	0	29.7	2.63657
75736.5	109006	45534	114785	107347	70077	12543.3	6239.2	2.63778
134524	97488.2	90433	42982.5	92306	30517	-52.8	-62.7	2.63899
146696	97349.9	98756	64095.9	89277.4	47051	3.3	-5.5	2.63899
10161.8	69683	9557	4131.6	67422.4	4016	187	125.4	2.63899
166994	93837.2	116629	106759	90731.6	77113	-29.7	-2.2	2.64021
141325	103439	89539	89599.4	141627	41461	0	26.4	2.64142
8858.25	63508.8	9141	2871	61750.5	3047	-11	124.3	2.64384
123829	88425.4	91775	52813.2	87956.2	39351	-11	0	2.64627
6962.25	65547.8	6961	1335.4	58618.1	1493	-2.2	39.6	2.65112
149515	99513.5	98465	62847.4	89353.9	46095	6.6	37.4	2.65233
60098.2	85495.3	46068	72724.3	82768.5	57583	5916.9	3261.5	2.65233
75771	97714	50819	76192.6	87429.5	57113	4853.2	3085.5	2.65354
124753	93803.2	87159	41927.6	87120.1	31540	27.5	33	2.65475
58318.5	71374.5	53548	56653.3	70079.9	52980	2281.4	1103.3	2.65597
101634	96298.6	69167	104845	135285	50790	58.3	-26.4	2.65597
74988	96782.3	50778	142805	107738	86867	5016	2986.5	2.65597
109170	90293.2	79237	41501.9	86093.6	31592	-30.8	-22	2.6596
148114	113182	85763	66559.9	112645	38724	28.6	42.9	2.66081
59151.8	88914.2	43599	67593.9	90163.7	49131	7401.9	3954.5	2.66203
110134	90939.5	79369	48292.2	86208.3	36712	-33	-16.5	2.66324
69497.2	87505.5	52049	71910.3	98073.2	48053	8952.9	4599.1	2.66324
60441	130892	30262	144659	133472	71029	13808.3	6468	2.66324
85806.8	84087.4	66876	71969.7	85235.8	55336	35.2	5.5	2.66566
108274	84270.1	84204	47373.7	80401	38615	37.4	-12.1	2.66688
9108.75	76778.3	7775	92180	85938.2	70296	37.4	48.4	2.66809
121574	107474	74134	262143	85880.1	200044	234.3	111.1	2.6693
124702	84671.1	96520	61282.1	83311.2	48207	12.1	-3.3	2.67051
111680	91545.7	79950	76496.2	83420.8	60096	48.4	19.8	2.67172
145708	106227	89893	74050.9	100159	48453	33	3.3	2.67536
147835	99570.4	97303	128752	93094.2	90638	105.6	75.9	2.67778
6279.75	72227	5698	73531.7	77364.8	62289	48.4	7.7	2.67778
167938	103134	106715	97650.3	88014.3	72711	-60.5	-35.2	2.679
23373	78584.7	19492	6704.5	83485.9	5263	-6.6	38.5	2.68021
155984	116110	88042	56141.8	121566	30266	18.7	5.5	2.68021
98752.5	84473.4	76614	191277	81855.5	153142	4484.7	2205.5	2.68263
118815	86658.1	89855	53647	86750.1	40528	16.5	36.3	2.68263
75391.5	82110.9	60173	118056	77178.8	100247	5929	3043.7	2.68385
110908	96677.4	75183	70363.7	85507.9	53929	2118.6	798.6	2.68506
120489	93532.3	84424	59901.6	90393.8	43429	31.9	-27.5	2.68506
123989	101225	80274	82870.7	107713	50421	-4.4	60.5	2.6887
107798	96982.2	72845	61737.5	93847.1	43113	-31.9	-31.9	2.68991
[truncated: 18,001 more rows]
