# Supplementary material for: N-chlorination mediates protective and immunomodulatory effects of oxidized human plasma proteins
Source: eLife. 2019 Jul 12;8:e47395. doi: 10.7554/eLife.47395 (PMC6650281; doi:10.7554/eLife.47395)
Supplement: Figure 8—source data 1. [file elife-47395-fig8-data1.zip › Figure 8 Source Data 1/scale values/Ag85B + HSAUT 4.csv]

FSC-A	FSC-H	FSC-W	SSC-A	SSC-H	SSC-W	FITC-A	PE-A	Time
18360.8	68540.1	17556	4147	70830.8	3837	5.5	12.1	0.00225457
40026.8	98735.1	26568	127340	99602.3	83787	7590	4174.5	0.00450913
143882	92777.8	101635	89507	85641.5	68494	80.3	19.8	0.00789098
6511.5	63549.9	6715	3441.9	62346.2	3618	61.6	90.2	0.00901826
10896.8	63659.2	11218	4320.8	59879	4729	20.9	-18.7	0.0124001
78352.5	83876.3	61220	61569.2	79288.7	50890	7794.6	4197.6	0.0124001
127263	101300	82333	86399.5	94944.1	59638	1095.6	564.3	0.0146547
9228	66721.8	9064	5032.5	64961.6	5077	-9.9	-9.9	0.0180365
128812	87953.4	95981	54109	82992.1	42728	47.3	-11	0.0180365
8921.25	68214.1	8571	8434.8	73100.1	7562	58.3	6.6	0.0225457
6780	69623	6382	7618.6	68574.7	7281	-17.6	-16.5	0.0259275
6884.25	70340.8	6414	3164.7	68973	3007	6.6	11	0.0315639
134002	101656	86389	58386.9	89211.1	42892	-25.3	45.1	0.0326912
149278	93631.3	104485	93839.9	110463	55674	1205.6	564.3	0.0383276
124021	88768.5	91562	62374.4	86473.4	47272	78.1	-13.2	0.0405822
43953.8	72789	39574	49771.7	72968.5	44702	5716.7	2323.2	0.0417095
14010.8	76193.6	12051	51351.3	79570.6	42294	1985.5	861.3	0.0450913
119361	89576.4	87327	86354.4	99838.1	56685	477.4	179.3	0.0450913
139033	94428.1	96493	77492.8	94293.8	53859	58.3	8.8	0.0462186
127130	87360	95371	59572.7	91949	42460	12.1	6.6	0.0484732
120383	91397.6	86320	70345	92669.6	49748	38.5	40.7	0.0496004
7993.5	69083.8	7583	6546.1	66533.1	6448	19.8	-48.4	0.051855
50675.2	80902.6	41050	52694.4	79351.6	43520	3894	2498.1	0.0529823
82254.8	84799.9	63569	39163.3	78398.4	32738	29.7	-4.4	0.0552369
20289	68741.1	19343	12398.1	67401.2	12055	248.6	232.1	0.059746
13537.5	67344.3	13174	3293.4	68519.5	3150	9.9	46.2	0.0620006
130893	91090.8	94172	70577.1	101340	45642	45.1	-30.8	0.0642551
103896	88212.3	77188	46913.9	92406.5	33272	-4.4	2.2	0.0698915
6628.5	64024.4	6785	3366	62226.8	3545	24.2	24.2	0.0710188
12955.5	66843.9	12702	6284.3	68017.8	6055	16.5	0	0.0721461
99827.2	87206	75021	131646	81535	105814	9604.1	4043.6	0.0721461
181721	116695	102055	176092	157387	73325	8937.5	4308.7	0.0744007
5859	68165.4	5633	3085.5	66582.6	3037	0	4.4	0.0755279
26465.2	66470.9	26093	8595.4	69007.5	8163	166.1	258.5	0.0800371
116760	100834	75887	109083	97339.9	73442	61.6	8.8	0.0811644
9604.5	69444	9064	6363.5	68591.8	6080	49.5	13.2	0.0811644
5442.75	65436.8	5451	5387.8	65631	5380	41.8	-11	0.0856735
99927.8	92964.2	70445	93089.7	89456.1	68198	14205.4	6477.9	0.0856735
107505	96561.9	72963	33315.7	97424.4	22411	13.2	2.2	0.0890553
58404	77750.2	49229	88036.3	73706.8	78277	4831.2	2271.5	0.0946917
132519	89844.9	96664	68766.5	85284.4	52843	70.4	95.7	0.0946917
6066	64462.7	6167	8550.3	66479.1	8429	-5.5	-12.1	0.0980736
133298	88494.6	98716	55056.1	84617.1	42641	37.4	-18.7	0.0992009
151007	96906.8	102123	140845	91258.4	101146	223.3	37.4	0.102583
186212	114055	106997	188321	121762	101360	1216.6	1329.9	0.10371
13041.8	67485.5	12665	4499	72586.5	4062	20.9	23.1	0.104837
13315.5	69444.9	12566	8256.6	75195.2	7196	-5.5	-19.8	0.104837
141613	90697.7	102326	62992.6	91982.9	44881	-24.2	23.1	0.105965
16854.8	86417.9	12782	108041	87788.3	80655	536.8	258.5	0.110474
6017.25	64194.4	6143	5289.9	62986.7	5504	-2.2	80.3	0.111601
77072.2	86546.2	58362	69098.7	78518.1	57674	10696.4	4734.4	0.114983
5316.75	64549.6	5398	4275.7	63858.8	4388	-23.1	-7.7	0.11611
27534.8	71398.2	25274	24160.4	71662.2	22095	1566.4	668.8	0.119492
127510	92289.4	90547	121298	90521.2	87818	33	34.1	0.120619
173422	104432	108830	182300	101776	117387	300.3	146.3	0.121747
29228.2	82868.4	23115	42098.1	76035.3	36285	11	20.9	0.122874
146746	102333	93979	87642.5	102231	56184	-30.8	-33	0.122874
61602	88740.2	45494	197342	126864	101944	10191.5	5245.9	0.122874
32510.2	74831.1	28472	60332.8	78416	50423	515.9	214.5	0.124001
132723	87608.6	99284	47386.9	89935.1	34531	44	11	0.12851
107428	90626.8	77686	89122	95794.7	60971	205.7	100.1	0.12851
113154	94192.2	78729	180575	87710.4	134923	12149.5	5666.1	0.130765
6890.25	65244.8	6921	8322.6	63755.7	8555	148.5	158.4	0.130765
117278	96325.4	79791	191811	86483.5	145352	12204.5	5343.8	0.133019
13297.5	66712.5	13063	4945.6	69210.9	4683	48.4	14.3	0.139783
5596.5	66120.8	5547	20842.8	78125.9	17484	234.3	201.3	0.14091
10356.8	68942.6	9845	5656.2	67643.2	5480	13.2	2.2	0.145419
104150	89490.1	76272	67380.5	87958.1	50204	118.8	93.5	0.145419
160691	98621.1	106783	165867	110758	98144	207.9	118.8	0.145419
134894	90893.9	97261	87645.8	88235.5	65098	119.9	73.7	0.148801
133396	96824.9	90289	63297.3	105931	39160	26.4	22	0.151056
75751.5	88122.2	56336	112159	88444.8	83108	8595.4	4068.9	0.152183
122943	87617.2	91959	63884.7	83225.6	50306	23.1	27.5	0.152183
18132.8	72394	16415	10832.8	71638.6	9910	223.3	246.4	0.155565
7441.5	66100	7378	9841.7	66651.4	9677	1191.3	498.3	0.156692
112328	87159.5	84460	56669.8	88612.1	41912	96.8	-27.5	0.160074
61854	81351.5	49829	68360.6	79324.4	56478	10246.5	4928	0.162329
137510	96832.1	93067	79536.6	93474.5	55764	103.4	74.8	0.162329
4909.5	63511.4	5066	4065.6	65707.3	4055	4.4	-24.2	0.164583
140058	90881.4	100998	58439.7	87285.3	43878	24.2	-9.9	0.166838
8921.25	66333.5	8814	4276.8	69001.6	4062	27.5	2.2	0.180365
132688	89836.2	96797	116117	104728	72663	771.1	368.5	0.183747
156164	98903	103479	143464	90196.4	104240	143	14.3	0.187129
145114	99457.5	95621	108754	98426.8	72412	269.5	141.9	0.189383
247378	107358	151010	262143	120354	142744	2350.7	1068.1	0.190511
122454	86421.1	92861	88173.8	90236.4	64038	23.1	13.2	0.190511
197939	107513	120656	262143	96860.2	177367	163.9	57.2	0.191638
127180	91277.4	91314	108123	93649.3	75665	202.4	96.8	0.192765
10704	67816.8	10344	14958.9	74579.4	13145	86.9	20.9	0.196147
77438.2	112090	45276	171865	114635	98254	9526	5031.4	0.196147
6001.5	64828.5	6067	11917.4	71745.3	10886	64.9	49.5	0.197274
139274	92172	99026	68470.6	88608.1	50642	22	34.1	0.200656
66447.8	75563.4	57630	60668.3	77452.7	51334	5408.7	2488.2	0.201784
79969.5	76008.8	68951	104250	87236	78318	3920.4	2208.8	0.204038
9363	63259.1	9700	7582.3	68370.1	7268	191.4	127.6	0.20742
8778	64507.2	8918	5272.3	64033.6	5396	97.9	161.7	0.209675
6681.75	86421	5067	73262.2	122774	39107	122.1	34.1	0.210802
83940.8	83921.5	65551	128152	80880	103840	10131	4474.8	0.213056
123256	94604.2	85384	73362.3	84581.6	56843	121	22	0.213056
58011.8	77717.4	48919	88579.7	76837.6	75551	2635.6	1142.9	0.214184
86622	95713.4	59311	124962	90200.9	90792	10215.7	4557.3	0.216438
185086	102778	118020	220261	96294.4	149905	250.8	83.6	0.220947
7448.25	65538.2	7448	1811.7	66108.9	1796	0	-31.9	0.224329
115606	90009.7	84173	123846	87504.1	92754	17862.9	8548.1	0.225457
163936	107850	99617	173478	110746	102659	228.8	31.9	0.229966
148448	93706.5	103821	65993.4	88857.1	48673	29.7	-25.3	0.231093
7646.25	64809.2	7732	8342.4	63617.4	8594	-22	-9.9	0.23222
262143	146247	117471	182145	157416	75831	501.6	165	0.23222
10294.5	64573.2	10448	10462.1	64531.2	10625	149.6	67.1	0.233348
248959	121506	134279	262143	103766	165563	11411.4	4774	0.234475
66247.5	105846	41018	232492	158881	95899	10302.6	5380.1	0.234475
123081	92994.3	86739	78893.1	97402.9	53082	4760.8	2086.7	0.245748
6360	66402.6	6277	6062.1	71454.3	5560	30.8	-28.6	0.248002
23859.8	90800.3	17221	25764.2	83501.4	20221	5082	3119.6	0.251384
113888	91261	81785	72239.2	83978.2	56375	57.2	23.1	0.253639
216146	126838	111680	167306	135555	80886	240.9	88	0.254766
238404	141819	110169	262143	122344	140422	8945.2	4766.3	0.258148
167266	107698	101784	105700	106452	65073	64.9	-4.4	0.258148
155590	106372	95859	235996	110294	140228	17301.9	8988.1	0.258148
57555	72734.2	51859	62222.6	71980.2	56652	4827.9	2541	0.259275
63683.2	79343.5	52601	74456.8	76734.2	63591	7084	3260.4	0.259275
141218	108239	85504	204895	99570.6	134859	1570.8	722.7	0.260402
190383	117503	106184	262143	95230.7	180402	451	182.6	0.260402
120352	92101.9	85638	86810.9	95177.6	59775	47.3	39.6	0.26153
5282.25	66598.2	5198	12113.2	82170.7	9661	47.3	39.6	0.262657
262143	140912	121919	262143	137414	125022	7346.9	3378.1	0.262657
189300	122396	101359	262143	117264	146505	5007.2	2505.8	0.263784
8646	62348.6	9088	3734.5	62450.7	3919	347.6	239.8	0.263784
59519.2	74728	52198	52115.8	76098.7	44882	6273.3	3319.8	0.270548
8856	66642.2	8709	6215	67501.9	6034	7.7	14.3	0.271675
9584.25	66221.8	9485	7850.7	68977.5	7459	30.8	-19.8	0.276184
39543	73024.4	35488	29786.9	67349.1	28985	52.8	-6.6	0.276184
5181	67570.6	5025	5760.7	66233.9	5700	-3.3	-39.6	0.276184
126074	92236.4	89578	76059.5	99186.9	50255	116.6	62.7	0.279566
95883	91366	68776	148802	81395.6	119809	3212	2161.5	0.280693
126776	87547.2	94902	90702.7	85503.6	69521	41.8	-14.3	0.288584
123610	92026.3	88028	59941.2	88387.8	44444	191.4	81.4	0.294221
145451	92248.3	103333	143954	84982.4	111013	343.2	155.1	0.296475
5957.25	63824.5	6117	3533.2	61452.2	3768	4.4	-18.7	0.299857
59682	94590.6	41350	116499	96334.1	79254	2946.9	1574.1	0.300985
32344.5	78680.4	26941	42805.4	74409	37701	1883.2	814	0.305494
31479	97078.1	21251	71863	129609	36337	7997	4257	0.305494
66597.8	85270.1	51185	92364.8	82819.9	73089	2462.9	1675.3	0.305494
106074	86647.8	80229	59387.9	79727.3	48817	44	-39.6	0.307748
20334.8	68295.9	19513	17298.6	70564	16066	-29.7	14.3	0.308875
15456	70695.5	14328	12820.5	72947.1	11518	-6.6	-24.2	0.31113
7335.75	73353	6554	18173.1	80007.5	14886	37.4	25.3	0.315639
11405.2	68617.9	10893	17000.5	67177.9	16585	104.5	2.2	0.320148
34932	78527.2	29153	20075	85748.2	15343	86.9	-4.4	0.322403
24879	68778.8	23706	21521.5	67253.2	20972	18.7	-39.6	0.322403
9256.5	77693.9	7808	11930.6	82853	9437	14.3	15.4	0.325785
13008	69608.2	12247	8647.1	81798	6928	6.6	11	0.326912
219185	134744	106606	235598	137101	112619	3361.6	2185.7	0.328039
151425	96832.6	102484	65546.8	94731.1	45346	-20.9	-17.6	0.330294
105141	89380.5	77092	39311.8	86684.1	29721	185.9	108.9	0.330294
194384	133358	95526	248636	111954	145548	12312.3	5710.1	0.330294
6081	63247.8	6301	6490	66718.2	6375	-16.5	-15.4	0.333676
150446	94430.2	104412	94719.9	95801.6	64796	42.9	-4.4	0.333676
262143	133374	128809	262143	106759	160921	4909.3	2434.3	0.333676
262143	131836	130312	262143	117780	145863	5731	3243.9	0.33593
262143	145566	118021	262143	123181	139468	11100.1	5007.2	0.338185
155601	105694	96481	126111	98623.9	83801	6.6	18.7	0.339312
7087.5	64173.3	7238	6356.9	64841.4	6425	211.2	114.4	0.341567
11187.8	75987.2	9649	27643	80973.1	22373	992.2	464.2	0.343821
124426	86767	93980	81339.5	84224.7	63291	4.4	-34.1	0.343821
246736	179899	89884	172590	190268	59447	199.1	139.7	0.344949
140732	92169.5	100066	73729.7	98526.8	49042	70.4	23.1	0.344949
7926	65198.7	7967	3426.5	65297.8	3439	-7.7	11	0.347203
4865.25	62008.8	5142	3320.9	64542.9	3372	2.2	-16.5	0.351712
69369	75441.3	60261	79310	73615	70606	2572.9	1543.3	0.353967
50192.2	73461.8	44777	58130.6	72597.9	52476	4576	2037.2	0.353967
115463	89342	84697	103190	86058.5	78582	171.6	29.7	0.355094
108208	90124.1	78686	58069	94518.8	40263	117.7	58.3	0.357349
127742	93947.1	89111	105860	101653	68248	906.4	327.8	0.36524
51374.2	79270.7	42473	51858.4	78596.5	43241	3243.9	1448.7	0.366367
38871	69890.8	36449	18417.3	68540.4	17610	36.3	-1.1	0.368621
4899.75	63687	5042	10873.5	62967.7	11317	270.6	89.1	0.369749
262143	127100	135168	262143	141958	121020	713.9	251.9	0.373131
135525	93493.2	94999	104797	93122.6	73752	1125.3	412.5	0.376512
113314	88978.9	83460	31386.3	85169.7	24151	51.7	17.6	0.385531
27102	73868	24045	13765.4	83491.8	10805	14.3	-11	0.385531
234172	162770	94285	206326	178214	75874	280.5	129.8	0.386658
217510	135315	105345	240057	121606	129372	18895.8	8118	0.388913
5544	70811.1	5131	4314.2	68825.6	4108	-26.4	29.7	0.394549
62179.5	84485.6	48233	72248	87752.2	53957	11976.8	5936.7	0.401313
130556	89776.3	95305	84444.8	81588.9	67830	-12.1	47.3	0.40244
163882	96035.7	111835	114994	104972	71793	117.7	46.2	0.411458
15506.2	67554.2	15043	6211.7	80611.9	5050	6.6	1.1	0.411458
5927.25	66401.4	5850	4669.5	66166.6	4625	9.9	13.2	0.413713
133350	90393.3	96680	84264.4	95004.9	58127	467.5	287.1	0.417095
121434	89445.2	88974	50884.9	84510.7	39460	81.4	30.8	0.419349
144384	89977.1	105164	75578.8	85868.1	57683	195.8	59.4	0.419349
37694.2	92269.5	26773	67592.8	96061.1	46114	13979.9	5684.8	0.421604
114750	83787.4	89754	46372.7	86227.3	35245	-50.6	6.6	0.424986
63167.2	99740.5	41505	155297	119313	85301	3781.8	1898.6	0.42724
11757	73472.6	10487	14100.9	76102.8	12143	748	316.8	0.42724
6156	66475.5	6069	4109.6	67080.1	4015	35.2	-3.3	0.428367
262143	136913	125480	262143	91561.2	187632	15381.3	7291.9	0.430622
9244.5	64616.8	9376	5987.3	65288.5	6010	227.7	172.7	0.432877
78444	89284.4	57579	89206.7	84986.9	68790	9865.9	4557.3	0.436258
117976	86880.4	88992	58818.1	85513.8	45077	-41.8	16.5	0.437386
28304.2	70074.7	26471	10331.2	72359.2	9357	3.3	-4.4	0.43964
141624	90585.4	102461	63244.5	91912.4	45095	1.1	27.5	0.440768
50971.5	100212	33334	64549.1	102317	41345	4166.8	2728	0.443022
241595	135868	116534	165635	145492	74609	124.3	183.7	0.444149
126291	94149.7	87909	93124.9	88392.1	69045	104.5	51.7	0.446404
79833.8	81090.9	64520	61447.1	83378.1	48298	1321.1	1248.5	0.446404
31632.8	67865.4	30547	17190.8	66498.4	16942	189.2	355.3	0.447531
5193.75	64698.3	5261	5036.9	61016.3	5410	19.8	-9.9	0.447531
12570	67313.9	12238	33892.1	73753.2	30116	58.3	-6.6	0.447531
15820.5	67743.4	15305	7379.9	69589.8	6950	-6.6	-15.4	0.447531
189406	115049	107893	222732	119671	121976	3485.9	2002	0.457677
5313.75	64417.7	5406	3468.3	65941	3447	28.6	-23.1	0.458804
132566	93256.9	93160	87291.6	94843	60318	68.2	51.7	0.459931
144492	95860.9	98783	144769	112214	84549	1327.7	566.5	0.461059
155218	99742.6	101986	87237.7	105990	53941	19.8	18.7	0.465568
102032	88269.1	75754	26392.3	89083.5	19416	25.3	37.4	0.470077
142191	98862	94259	262143	73462.2	233859	979	393.8	0.473459
129464	90237.4	94025	85478.8	88276.5	63459	30.8	42.9	0.475713
48129	74665.8	42244	57824.8	73508.9	51553	337.7	503.8	0.475713
7248	63605.4	7468	6286.5	62546.2	6587	8.8	38.5	0.475713
67688.2	99650	44516	209282	96984.7	141419	5450.5	2403.5	0.476841
131084	89784.3	95682	88972.4	95273	61202	133.1	106.7	0.480222
105542	88644.7	78028	34614.8	80318.5	28244	-18.7	11	0.48135
120618	85481.6	92474	59920.3	83968.1	46767	44	-12.1	0.483604
140616	99381.1	92728	118382	96149.2	80690	42.9	2.2	0.484732
7393.5	78240	6193	63188.4	99297.8	41704	3793.9	1580.7	0.485859
19993.5	67167	19508	8129	94107.4	5661	-16.5	-9.9	0.488113
125328	90963.9	90294	60174.4	90151.6	43744	6.6	17.6	0.488113
93767.2	91517.6	67147	211791	89085.8	155804	4722.3	2340.8	0.489241
6515.25	65258.1	6543	3505.7	71262.3	3224	6.6	30.8	0.490368
173542	134987	84254	262143	114232	150394	12646.7	7007	0.490368
12949.5	67327.1	12605	4855.4	70774.8	4496	31.9	33	0.490368
141056	94188.4	98146	75111.3	91094.9	54037	51.7	-12.1	0.492623
145514	105155	90689	91461.7	120653	49680	67.1	101.2	0.496004
158619	92330.9	112587	85662.5	103676	54149	9.9	37.4	0.497132
129106	92526.9	91445	61677	92508.4	43694	-2.2	39.6	0.497132
134588	91204.4	96710	82069.9	89908.9	59822	66	36.3	0.499386
20312.2	90816.2	14658	28581.3	81720	22921	113.3	94.6	0.502768
153442	126359	79583	262143	127589	134650	12169.3	6321.7	0.502768
7020.75	65720.9	7001	4317.5	68694.3	4119	14.3	8.8	0.502768
262143	121757	141099	262143	80049.4	214615	9507.3	4951.1	0.503895
134159	93823.1	93711	127322	95202.9	87646	237.6	122.1	0.50615
19102.5	69693.3	17963	30146.6	73527.6	26870	1208.9	682	0.50615
151574	94707.8	104886	96250	104667	60266	306.9	213.4	0.50615
262143	142286	120741	262143	146119	117574	493.9	236.5	0.50615
27065.2	76682.7	23131	10755.8	80338.7	8774	24.2	6.6	0.507277
262143	111012	154756	262143	78129.8	219888	13260.5	6235.9	0.508404
38587.5	86631.9	29191	34422.3	120888	18661	213.4	71.5	0.509532
55557.8	85756.1	42458	97792.2	84208.1	76108	6536.2	3649.8	0.511786
32235.8	73656	28682	12712.7	71711.1	11618	25.3	-2.2	0.511786
13959.8	68869.8	13284	29848.5	70967.6	27564	27.5	58.3	0.514041
65625	75905.4	56660	59774	74373.9	52671	2488.2	1723.7	0.515168
129762	90189.8	94291	65451.1	87188.3	49197	16.5	-74.8	0.519677
144805	90917.9	104379	93815.7	89246.9	68891	97.9	46.2	0.529823
10111.5	72517.8	9138	7360.1	75532.7	6386	-23.1	-42.9	0.534332
82696.5	101654	53314	67112.1	91529.3	48053	4720.1	3175.7	0.535459
13073.2	67155.4	12758	8969.4	66721.8	8810	315.7	226.6	0.536587
44231.2	77100.3	37597	43489.6	77032.8	36999	2734.6	2109.8	0.538841
6307.5	66340.6	6231	14532.1	79991.2	11906	47.3	-25.3	0.539968
135450	90737.5	97830	57190.1	91276.9	41062	-19.8	-17.6	0.542223
125881	90463.4	91194	108222	89188.7	79522	111.1	36.3	0.542223
17343	72013.6	15783	36476	74880.7	31924	4864.2	1986.6	0.54335
105920	87272.8	79539	50606.6	89539.8	37040	-12.1	-69.3	0.544478
135832	90530.1	98331	54233.3	91767.1	38731	-15.4	9.9	0.545605
190474	109732	113758	262143	115001	149388	3180.1	1805.1	0.545605
65841.8	92849.7	46473	113368	98859.7	75154	5577	3500.2	0.545605
262143	149163	115175	262143	149881	114623	537.9	229.9	0.548987
150605	91652.6	107690	72362.4	97209	48785	-4.4	25.3	0.548987
7333.5	67901.7	7078	10767.9	71752.4	9835	1956.9	817.3	0.551241
262143	99083.6	173387	262143	127918	134303	2971.1	3865.4	0.553496
140589	89992.8	102382	96287.4	86591.8	72874	63.8	53.9	0.55575
262143	153598	111849	242122	173516	91448	311.3	176	0.556878
201749	121983	108391	167914	111975	98276	15360.4	6510.9	0.558005
64214.2	79470.2	52955	58042.6	77089	49344	5644.1	2993.1	0.56026
110692	96954.7	74822	58089.9	93196.4	40849	-20.9	92.4	0.561387
5627.25	64439.5	5723	2514.6	67181.8	2453	-42.9	-9.9	0.561387
55614.8	88697.8	41092	59393.4	86421.1	45040	8647.1	4517.7	0.563641
8927.25	66940.1	8740	3975.4	67723.4	3847	-9.9	1.1	0.565896
14383.5	72116.7	13071	7363.4	80697	5980	1014.2	446.6	0.567023
86551.5	107343	52842	196832	103876	124182	8290.7	4552.9	0.567023
129164	96812.6	87436	92133.8	105766	57089	1733.6	735.9	0.568151
54497.2	78085	45739	44701.8	77528.7	37787	2905.1	1321.1	0.570405
8165.25	67736.4	7900	8814.3	74305.9	7774	24.2	-7.7	0.570405
81133.5	82948.5	64102	125370	78196.6	105072	7506.4	3483.7	0.578296
93246	97619.3	62600	130797	95582	89681	19852.8	9025.5	0.578296
11942.2	64745.8	12088	15923.6	64561.3	16164	278.3	155.1	0.582805
11949.8	70680.4	11080	7140.1	75558.5	6193	-2.2	1.1	0.586187
12630	91541.7	9042	133590	82083.3	106659	118.8	26.4	0.589569
78702	78856	65408	80932.5	75591	70167	6869.5	3049.2	0.592951
135198	90617.8	97777	116581	92119.2	82939	215.6	45.1	0.592951
136252	91339	97761	77774.4	93060.6	54771	141.9	42.9	0.592951
160411	99065	106119	117875	97122.8	79539	127.6	38.5	0.599714
14343	66354.9	14166	3281.3	65522	3282	-3.3	2.2	0.599714
44460	70477	41343	34328.8	68032.7	33069	884.4	779.9	0.599714
144140	94969.9	99467	68477.2	100432	44684	-9.9	5.5	0.600842
54558	85673.9	41734	128775	87059.6	96938	6034.6	3554.1	0.604223
123284	88986.8	90795	57637.8	88078.9	42886	61.6	-72.6	0.605351
135246	91291.4	97090	66848.1	91072.6	48104	45.1	39.6	0.605351
119508	126139	62091	186974	147483	83084	4061.2	4021.6	0.605351
252076	147106	112300	259809	164285	103642	100.1	61.6	0.606478
147133	97790.1	98604	147943	123354	78600	70.4	34.1	0.610987
172170	99423.1	113488	131092	106133	80948	117.7	31.9	0.612114
147288	92014.3	104904	71281.1	84898.9	55024	27.5	-7.7	0.612114
262143	142326	120707	262143	168722	101823	687.5	398.2	0.613242
115741	88904.9	85318	55422.4	87330.5	41591	26.4	1.1	0.616624
10299	66583.3	10137	10311.4	67033.8	10081	-18.7	-3.3	0.62226
64135.5	75132	55944	70371.4	74995.7	61495	6963	3448.5	0.62226
147098	97044.7	99338	102854	94810.8	71096	161.7	11	0.627896
49523.2	105300	30822	90106.5	107655	54853	4782.8	3264.8	0.629024
137938	96165.5	94004	85426	96341.1	58111	317.9	171.6	0.629024
151837	96098.2	103548	136014	89333.7	99781	103.4	102.3	0.630151
96240	82784.5	76188	39052.2	79764.5	32086	-1.1	17.6	0.630151
240389	139276	113115	246282	120339	134124	8247.8	3973.2	0.631278
191450	112855	111177	166042	122716	88674	6606.6	2845.7	0.631278
94770	79891.5	77741	42974.8	75776.8	37167	-37.4	13.2	0.632406
153208	95418.7	105227	72892.6	101716	46965	9.9	-39.6	0.632406
6108	62331.7	6422	4816.9	63022.6	5009	162.8	143	0.63466
20820.8	74113.8	18411	92083.2	89919.5	67113	1211.1	624.8	0.638042
9147.75	85181.4	7038	45844.7	97251.2	30894	4489.1	1817.2	0.638042
17581.5	74732.2	15418	5918	80248.7	4833	-48.4	-22	0.639169
6246.75	64308.4	6366	4457.2	69367.6	4211	2.2	-8.8	0.639169
8396.25	65506.7	8400	12317.8	64814.1	12455	578.6	290.4	0.639169
9747	64594.9	9889	9931.9	62286.8	10450	451	172.7	0.640297
131861	93862.7	92067	108073	90014	78684	179.3	125.4	0.642551
5235.75	63743.3	5383	1311.2	62359.1	1378	-18.7	38.5	0.642551
5955.75	66538.7	5866	2192.3	68514.3	2097	0	15.4	0.645933
8499.75	71608.1	7779	6927.8	77306.4	5873	52.8	30.8	0.650442
7622.25	70070.4	7129	42177.3	79226.5	34889	800.8	333.3	0.651569
145102	92839.3	102429	139734	103720	88292	138.6	50.6	0.656079
190251	112531	110799	161285	133969	78899	7390.9	3110.8	0.657206
9026.25	63716.5	9284	7982.7	62488.6	8372	229.9	144.1	0.658333
12288	66708.6	12072	5264.6	78898	4373	13.2	-13.2	0.662842
6021.75	71312.1	5534	14655.3	74292.2	12928	2445.3	1035.1	0.665097
110138	92200.7	78286	54553.4	92643.7	38591	24.2	-20.9	0.665097
117020	100628	76211	200247	100189	130987	6670.4	3154.8	0.665097
12804	82802.7	10134	3202.1	81973.8	2560	-35.2	-14.3	0.67186
158301	105392	98436	127471	119756	69758	4822.4	2195.6	0.674115
146405	91841	104472	66866.8	94670.1	46289	55	-2.2	0.677497
150012	97327.9	101011	115544	96483.2	78483	128.7	80.3	0.677497
146957	91607.7	105133	108952	84684.5	84316	-11	99	0.685388
101866	91340.9	73088	154997	84067.4	120830	2448.6	2015.2	0.687642
247412	125373	129329	262143	101398	169430	11484	5577	0.687642
148594	93522.3	104128	101277	91643.6	72425	44	-6.6	0.68877
231844	134104	113301	262143	124082	138455	14505.7	6847.5	0.691024
37752	83982.2	29460	51196.2	93218	35993	3183.4	1342	0.691024
17085.8	64758.1	17291	9991.3	65127.3	10054	256.3	151.8	0.692152
15375	65655.6	15347	6460.3	67075.8	6312	16.5	24.2	0.692152
114182	90330.7	82840	71212.9	89983.8	51865	135.3	70.4	0.694406
102132	83866.8	79809	54696.4	89135.5	40215	46.2	72.6	0.694406
178022	124192	93942	147030	149948	64261	9590.9	4216.3	0.695533
33954	70030.2	31775	31154.2	69583.6	29342	37.4	28.6	0.698915
210531	128733	107178	262143	136548	125815	9867	4145.9	0.700043
36918.8	70205.9	34463	27491.2	69645.6	25869	349.8	514.8	0.70117
20306.2	69773.5	19073	14127.3	74647	12403	-14.3	-9.9	0.711315
108582	87557.1	81273	68157.1	86871.2	51418	82.5	49.5	0.712443
132401	90252.4	96142	64310.4	88578.4	47581	-4.4	4.4	0.71357
112797	86816.6	85148	109534	83767.8	85694	309.1	242	0.714697
5598	73213	5011	46658.7	82793.8	36933	478.5	199.1	0.715825
31254	75298.2	27202	11878.9	81577.7	9543	40.7	-11	0.716952
173941	102448	111270	193645	123523	102740	1457.5	935	0.718079
90093	84499.8	69874	111815	79468.9	92211	4882.9	2428.8	0.718079
103529	91874	73850	85984.8	94051.6	59915	136.4	49.5	0.720334
28165.5	67787.5	27230	13614.7	67046.4	13308	-30.8	-40.7	0.722588
110204	91464.9	78963	70644.2	98983.1	46773	118.8	55	0.724843
105136	87079.2	79126	47664.1	91876.7	33999	58.3	37.4	0.728225
102397	81822.5	82015	45776.5	78616.6	38160	48.4	-28.6	0.731606
239586	165439	94908	262143	125267	137145	2306.7	1959.1	0.731606
173384	100781	112748	180745	88540.7	133784	4568.3	2545.4	0.733861
31170.8	72447.7	28197	43565.5	67237.6	42463	16.5	22	0.734988
53514.8	72819.7	48162	43093.6	71527.3	39484	1443.2	836	0.737243
5144.25	66377.9	5079	4785	64724.4	4845	17.6	-38.5	0.737243
80234.2	95989.9	54779	107451	91052.8	77339	3527.7	1774.3	0.73837
105242	84918.8	81220	44478.5	89696.1	32498	16.5	-8.8	0.739497
72017.2	90805.8	51976	142107	92382.8	100810	11870.1	6125.9	0.741752
81146.2	77841.9	68318	33867.9	76129.9	29155	62.7	114.4	0.742879
214115	135936	103227	174964	167908	68290	3814.8	1760	0.744007
27943.5	73887.6	24785	262143	70832.6	242541	339.9	159.5	0.744007
123856	85834.3	94566	126485	92958.5	89172	96.8	113.3	0.744007
200766	123423	106604	262143	126426	135888	4437.4	2274.8	0.749643
16032	73258.5	14342	6905.8	78997.8	5729	-42.9	17.6	0.749643
20687.2	67886.4	19971	11779.9	69194.9	11157	-18.7	-13.2	0.749643
111864	90320.3	81168	85570.1	97864.4	57303	62.7	40.7	0.749643
125542	92495.8	88950	49861.9	90204.5	36226	-41.8	-5.5	0.756407
144480	91004.4	104046	97444.6	99755.2	64018	46.2	11	0.756407
83039.2	105724	51474	31653.6	93896.3	22093	-38.5	-6.6	0.762043
203614	117295	113765	179820	104626	112636	5776.1	2739	0.76317
24735.8	71372.4	22713	6277.7	70472	5838	-9.9	-52.8	0.764298
113156	94759.2	78259	65125.5	86991.5	49063	99	-35.2	0.765425
55760.2	82231.9	44439	67898.6	87958.1	50590	6914.6	2901.8	0.765425
28269	69120.5	26803	30092.7	69203.3	28498	1215.5	663.3	0.766552
7508.25	67730.3	7265	4460.5	70422.4	4151	8.8	46.2	0.768807
130994	98730.2	86952	94297.5	109652	56359	1727	709.5	0.768807
107116	87814	79941	38089.7	82918	30105	-35.2	50.6	0.771061
21252	67672.7	20581	16487.9	68195.1	15845	77	50.6	0.773316
11057.2	63699.7	11376	3548.6	63523.9	3661	27.5	-15.4	0.775571
146844	95105.8	101188	166439	101983	106956	305.8	113.3	0.778952
7674.75	68431.6	7350	3115.2	69417.8	2941	27.5	2.2	0.789098
8298.75	66912.8	8128	9397.3	66385.8	9277	25.3	-5.5	0.795862
149170	99778.4	97977	154984	97195.9	104501	184.8	130.9	0.796989
15671.2	74320.2	13819	21871.3	71718.1	19986	1449.8	663.3	0.798116
7506.75	64928.4	7577	4472.6	64322.2	4557	13.2	18.7	0.800371
114405	93492.7	80195	86985.8	97033.2	58750	20.9	7.7	0.800371
174038	103766	109918	137720	111091	81245	1001	551.1	0.800371
28915.5	117651	16107	60481.3	173976	22783	2025.1	946	0.801498
200858	117619	111916	202840	110114	120723	3353.9	1595	0.802625
7510.5	66685.8	7381	4009.5	69441.5	3784	7.7	3.3	0.80488
134180	90446.7	97224	91341.8	102209	58568	90.2	39.6	0.80488
20224.5	68646.8	19308	5087.5	71532.8	4661	-11	12.1	0.806007
63787.5	76478.3	54661	91762	84251.7	71378	1287	617.1	0.806007
111122	88710.5	82093	53433.6	83265.8	42056	150.7	75.9	0.806007
209782	146193	94042	200890	147693	89141	2843.5	1800.7	0.807134
90619.5	81374	72982	101140	82663.4	80184	9782.3	4349.4	0.808262
134393	88467	99558	67102.2	89566.2	49099	55	47.3	0.811644
139276	90903.1	100410	154686	109514	92568	240.9	97.9	0.812771
68187.8	77472.2	57682	69379.2	76240.6	59638	9653.6	4477	0.812771
24907.5	104557	15612	66562.1	117154	37235	5294.3	3151.5	0.81728
13669.5	70678.1	12675	6415.2	76469	5498	-26.4	9.9	0.820662
20110.5	73432.2	17948	4473.7	73702.5	3978	23.1	11	0.824044
95043	80782.5	77105	43923	77503	37141	3.3	-26.4	0.825171
127110	92452.9	90103	96509.6	104293	60645	57.2	64.9	0.827426
190161	105171	118496	240261	143899	109422	444.4	286	0.828553
108482	89301.2	79612	52265.4	96131.6	35631	49.5	-3.3	0.82968
198038	107306	120950	220476	114277	126440	194.7	106.7	0.82968
147254	100148	96362	101950	99189.6	67360	9.9	-18.7	0.830807
80412.8	107088	49211	59402.2	121390	32070	2427.7	919.6	0.831935
144361	94153.5	100483	78268.3	98462.3	52095	-2.2	-1.1	0.833062
67641	81637.6	54300	81989.6	80759.8	66534	4880.7	2406.8	0.833062
5892.75	62927.7	6137	2228.6	59540.8	2453	11	-33	0.834189
182989	116013	103371	154949	119294	85124	5014.9	2569.6	0.834189
126676	91774.4	90459	87817.4	78878.4	72963	14.3	60.5	0.835316
133150	93408.2	93419	101751	110048	60595	119.9	49.5	0.839826
56558.2	105613	35096	63130.1	121396	34081	7306.2	3950.1	0.84208
75617.2	85052.2	58266	76777.8	81880.3	61452	3668.5	1651.1	0.847717
37796.2	80144.1	30907	39106.1	80911	31675	4493.5	2867.7	0.847717
77593.5	86975	58467	85268.7	90692	61617	5585.8	2814.9	0.853353
54656.2	106758	33552	89115.4	116354	50194	9858.2	5875.1	0.855608
186949	115793	105808	160279	143052	73428	5511	2519	0.857862
142148	92813.9	100371	90820.4	90568.9	65718	22	99	0.857862
161862	106312	99780	156982	94438	108939	2083.4	892.1	0.858989
142570	91310.2	102327	126985	88419.1	94121	1288.1	550	0.860117
52390.5	103191	33273	159888	112570	93084	1885.4	1864.5	0.862371
92699.2	84503.7	71892	96735.1	82924.1	76451	1053.8	1265	0.863499
146246	95377.5	100489	128878	84917.6	99463	150.7	24.2	0.864626
197293	128413	100689	156325	150896	67894	5853.1	3004.1	0.865753
108547	92878.1	76592	69482.6	101153	45017	1096.7	515.9	0.865753
148570	95813.1	101622	172614	92456.7	122354	231	159.5	0.869135
13269	69886.5	12443	11237.6	109496	6726	35.2	-41.8	0.87139
6326.25	64418.4	6436	2680.7	69275.4	2536	15.4	-44	0.874771
103282	86450.9	78295	41833	92695.7	29576	34.1	-28.6	0.874771
26186.2	71360.2	24049	8340.2	74123	7374	-17.6	-24.2	0.875899
119164	87540.4	89211	45421.2	80021.6	37199	53.9	3.3	0.877026
50941.5	77269.4	43206	52737.3	74530.3	46373	3065.7	1431.1	0.877026
14634.8	70913.3	13525	8637.2	68962.9	8208	19.8	-23.1	0.878153
9707.25	70938.3	8968	5420.8	73339.7	4844	7.7	-15.4	0.881535
120485	91489.8	86306	88740.3	100217	58031	78.1	36.3	0.881535
114274	87857.3	85241	62867.2	83312.7	49453	52.8	14.3	0.886044
11490.8	64369.4	11699	11624.8	65450.4	11640	368.5	214.5	0.887171
87393	87653.8	65341	121422	83074.5	95788	14011.8	5965.3	0.888299
262143	130774	131370	262143	106106	161912	5036.9	2510.2	0.888299
84936.8	87955.1	63287	106704	82849.3	84406	6407.5	3097.6	0.890553
53221.5	83878.6	41583	67095.6	81563.6	53911	7562.5	3056.9	0.891681
8554.5	74710.5	7504	17554.9	80678.7	14260	1350.8	596.2	0.893935
137627	98715.5	91369	123487	95760.9	84511	118.8	62.7	0.895063
10293	64465	10464	6229.3	65528.6	6230	64.9	134.2	0.895063
18804	71693.5	17189	16611.1	70552.5	15430	178.2	257.4	0.897317
16621.5	74974.6	14529	5997.2	74777.9	5256	-25.3	17.6	0.90859
21720.8	66181.2	21509	17286.5	65326.3	17342	280.5	289.3	0.911972
61589.2	75234.2	53650	47604.7	77522.6	40244	1086.8	892.1	0.915354
117824	97096.9	79526	197738	92876.5	139529	13043.8	5942.2	0.916481
118226	88518.5	87530	102377	86558.1	77513	722.7	330	0.917608
16047.8	66521.5	15810	9033.2	67711.3	8743	-1.1	-2.2	0.917608
134261	96529.4	91153	105357	101608	67954	513.7	247.5	0.918735
155962	98558	103707	105136	100425	68610	124.3	-4.4	0.92099
67140.8	98261.2	44780	64527.1	94806.6	44605	1038.4	376.2	0.92099
262143	123617	138976	262143	159493	107715	16674.9	8027.8	0.923245
171301	104485	107445	133492	109618	79809	22	9.9	0.923245
146390	92890.6	103281	121477	87336.3	91155	63.8	37.4	0.926626
111664	85548.1	85543	60471.4	83918.6	47225	7.7	-35.2	0.930008
36884.2	74937.1	32257	51387.6	75351	44694	143	121	0.930008
136738	95079	94251	87102.4	97077.4	58802	259.6	82.5	0.930008
10334.2	65613.8	10322	4725.6	70385.7	4400	-2.2	23.1	0.932263
7770	67046	7595	10778.9	65651.1	10760	144.1	68.2	0.934517
9822	64732	9944	10065	64655.9	10202	185.9	75.9	0.943536
5912.25	65383.9	5926	5832.2	68083.2	5614	-1.1	-30.8	0.946917
122231	90218	88791	44888.8	96257.9	30562	68.2	6.6	0.948045
21955.5	66240.5	21722	13789.6	67006.4	13487	438.9	323.4	0.952554
68397.8	75579	59309	63495.3	75373.6	55208	8825.3	4225.1	0.959318
147144	93051.7	103633	86521.6	96564.7	58720	-8.8	-3.3	0.961572
117450	92904.2	82851	101529	91592.1	72646	566.5	295.9	0.962699
138015	135410	66797	204307	123540	108382	5654	2592.7	0.968336
56094	90241.7	40737	92793.8	86865	70009	5134.8	3114.1	0.977354
65280	99657.4	42929	146715	98571.9	97544	369.6	250.8	0.979609
134278	96464.6	91226	111335	95053.2	76762	93.5	74.8	0.981863
11685.8	69634.2	10998	6931.1	69828.8	6505	-30.8	13.2	0.981863
122473	88089.6	91116	61158.9	85431.6	46916	33	37.4	0.982991
7702.5	67639.2	7463	5998.3	67765	5801	-17.6	6.6	0.982991
6015.75	72312.6	5452	24418.9	72573.4	22051	963.6	413.6	0.982991
136761	96373.9	93000	171340	115597	97139	5700.2	3303.3	0.984118
18134.2	68887.4	17252	12580.7	69854.2	11803	1.1	44	0.984118
202226	123821	107034	212434	159882	87077	7071.9	3279.1	0.984118
159580	96934.1	107890	115773	106323	71361	206.8	117.7	0.986372
50823.8	72845.4	45724	58449.6	73291	52265	6472.4	2899.6	0.9875
6639	63111.9	6894	5784.9	65750.8	5766	-12.1	26.4	0.988627
87562.5	88111	65128	92266.9	81844.1	73882	3705.9	2048.2	0.988627
20142	103434	12762	62552.6	96932	42292	2697.2	1906.3	0.995391
53205.8	95072.9	36676	97165.2	95671.8	66559	7065.3	3847.8	0.996518
142709	93511	100016	74530.5	89216.6	54748	-40.7	-46.2	0.998772
110205	84065.4	85914	39103.9	83142.9	30823	6.6	24.2	0.9999
131074	90606.2	94807	46527.8	90257.1	33784	-1.1	-14.3	1.00554
129518	89587.5	94746	71288.8	91951.9	50809	1.1	23.1	1.01681
60187.5	101622	38815	103484	100822	67266	416.9	367.4	1.01794
15228.8	79020.7	12630	24373.8	74010.2	21583	55	68.2	1.01794
23378.2	69427.1	22068	21689.8	73188.3	19422	25.3	22	1.01906
99142.5	109980	59078	35561.9	97665.2	23863	12.1	39.6	1.01906
107637	88716.3	79513	47207.6	87697.6	35278	26.4	42.9	1.02019
103890	125327	54326	145335	135647	70217	19072.9	9186.1	1.02357
145322	93724.3	101615	82744.2	101297	53533	47.3	24.2	1.02583
54076.5	77429.7	45770	90214.3	74596.4	79257	7821	3239.5	1.02583
13575.8	69323.7	12834	12471.8	70693	11562	2345.2	1024.1	1.02921
8280.75	66391.9	8174	4782.8	65588.1	4779	23.1	-8.8	1.03034
155499	97318.3	104716	85930.9	95534.5	58948	64.9	16.5	1.03485
137884	92349.9	97849	72624.2	102300	46525	13.2	6.6	1.03597
117298	89716.6	85684	93836.6	85508.4	71919	69.3	-2.2	1.04048
127808	91089.9	91953	60405.4	90268.6	43855	148.5	47.3	1.04274
147106	93180.9	103463	81683.8	96284.6	55598	809.6	272.8	1.04612
141847	101777	91338	148851	116107	84018	887.7	777.7	1.05063
23254.5	66197.9	23022	15808.1	74650.5	13878	-2.2	-6.6	1.05288
40294.5	89042.7	29657	98154.1	89147.7	72157	381.7	346.5	1.05514
29212.5	70147.7	27292	10529.2	78538.8	8786	170.5	44	1.05514
56621.2	95327.8	38926	79032.8	90383.1	57306	7862.8	4287.8	1.05626
145037	99265.4	95755	109706	97116.3	74032	532.4	195.8	1.05739
127684	86237.5	97033	45092.3	83834.6	35250	34.1	-35.2	1.05852
6630	73819.9	5886	25507.9	74369.9	22478	80.3	3.3	1.05852
25975.5	66823.6	25475	19629.5	66039	19480	1288.1	673.2	1.05965
124633	97968.5	83373	166536	91961.5	118681	181.5	84.7	1.0619
16646.2	87660	12445	77634.7	91886.9	55371	7235.8	3004.1	1.0619
62415	93866.7	43577	94663.8	92337.6	67187	3812.6	1944.8	1.0619
262143	131274	130870	262143	123042	139626	8020.1	3721.3	1.0619
129650	101581	83645	97223.5	95732.1	66557	-17.6	27.5	1.06415
5889.75	64246.1	6008	5517.6	62788.9	5759	93.5	81.4	1.06754
21426	75790.7	18527	29836.4	81283.6	24056	834.9	389.4	1.07092
8886	68335.2	8522	5451.6	74479.1	4797	8.8	14.3	1.07205
61894.5	80867.6	50160	26503.4	86855	19998	13679.6	6386.6	1.07317
149663	99722.8	98356	145378	121500	78416	607.2	282.7	1.0743
5443.5	69622.4	5124	4122.8	80104.3	3373	27.5	4.4	1.07881
128821	93445.2	90346	60905.9	93640.7	42626	-4.4	3.3	1.08445
8104.5	63563.5	8356	8244.5	64170	8420	210.1	101.2	1.08557
15247.5	66965.6	14922	5927.9	66865.9	5810	-4.4	-6.6	1.09459
12019.5	66709.9	11808	4660.7	75943.2	4022	-13.2	-3.3	1.09459
262143	124288	138226	262143	125141	137284	8698.8	3711.4	1.09797
7206	70919.4	6659	8473.3	79854.2	6954	13.2	29.7	1.0991
97212	99301.5	64157	189079	94298.5	131407	8004.7	4073.3	1.0991
118958	87403	89196	76486.3	91747.2	54635	37.4	20.9	1.10248
12209.2	64279	12448	5282.2	62317.6	5555	133.1	163.9	1.10474
262143	142540	120526	262143	140287	122462	491.7	228.8	1.10586
45928.5	81144.4	37094	49944.4	87059	37597	1937.1	1006.5	1.11037
134438	94481	93252	89931.6	91316.6	64542	123.2	57.2	1.11263
6195	76186.1	5329	46939.2	83095.8	37020	402.6	204.6	1.11939
142514	92832.3	100609	64774.6	94004.8	45158	15.4	35.2	1.12052
64886.2	87571.5	48559	144574	109643	86415	3649.8	2746.7	1.12503
10214.2	71978.6	9300	6059.9	75473.5	5262	18.7	-29.7	1.12616
117518	92374.5	83374	65670	83397.9	51605	39.6	17.6	1.12841
5170.5	64580.5	5247	3303.3	67273.2	3218	52.8	-15.4	1.12954
179197	121760	96451	234291	121321	126561	6409.7	2861.1	1.13066
133802	91081.9	96274	90211	89115	66342	91.3	17.6	1.13405
142671	93194.3	100329	132763	95078	91512	66	-35.2	1.1363
115395	92721.2	81562	54635.9	88935.2	40261	30.8	18.7	1.13743
37428.8	80035.6	30648	49163.4	78983.5	40793	491.7	258.5	1.13856
47995.5	72527.2	43369	57921.6	69949.5	54267	2645.5	1311.2	1.13856
187502	118251	103915	142918	128983	72616	3427.6	1857.9	1.13968
25791	74351.8	22733	30233.5	78638.8	25196	1009.8	475.2	1.14081
5595.75	65898.1	5565	11694.1	69299.6	11059	-8.8	-20.9	1.14081
12092.2	84449.9	9384	17288.7	90606.3	12505	3784	1588.4	1.14306
103552	88881.5	76353	59614.5	82245.2	47503	3297.8	1353	1.14532
62512.5	73625.5	55644	54704.1	73478.5	48791	5633.1	2344.1	1.14532
13278	69007.7	12610	10486.3	68204.7	10076	-1.1	-16.5	1.14757
8053.5	66792.5	7902	2538.8	72879	2283	136.4	89.1	1.14757
139086	91094	100063	100297	94165.8	69803	183.7	115.5	1.1487
117497	90547	85042	68072.4	88969.4	50143	5.5	-2.2	1.15096
34265.2	71545.8	31387	45098.9	71947.5	41080	40.7	2.2	1.15434
148317	98333.8	98848	123031	90889.9	88711	37.4	66	1.15434
26662.5	86682.9	20158	38102.9	92974.6	26858	2654.3	2059.2	1.15546
13926.8	67159.9	13590	3747.7	68338.7	3594	-39.6	15.4	1.15997
8499	65636.4	8486	13403.5	72042.3	12193	13.2	29.7	1.16448
11256	70916.5	10402	7893.6	79586.9	6500	281.6	167.2	1.16448
4935.75	63264.1	5113	6059.9	62502.6	6354	710.6	309.1	1.16561
52440.8	133591	25726	133163	131708	66260	22569.8	9675.6	1.16674
10529.2	66929.7	10310	5713.4	68565	5461	-26.4	-1.1	1.17125
16539.8	67238.3	16121	11180.4	81685.5	8970	-5.5	-33	1.17125
124496	94728.7	86130	93395.5	94864.7	64521	18.7	22	1.17237
148193	93123.1	104292	75209.2	93116	52933	26.4	11	1.17463
130800	94146.2	91051	89800.7	86804.6	67798	563.2	203.5	1.17801
25644	68225.8	24633	7471.2	84550.6	5791	-16.5	2.2	1.17914
15810.8	70073.3	14787	16769.5	74032.1	14845	12.1	-20.9	1.18026
53642.2	81006	43398	121679	87952.9	90666	213.4	123.2	1.18026
109377	88728.8	80787	50594.5	88425	37498	36.3	88	1.18139
132436	97504.4	89015	90093.3	107475	54937	226.6	92.4	1.18928
138642	91218.9	99607	84940.9	87988.6	63266	46.2	-6.6	1.19041
35979	69955.5	33706	33033	67840.3	31911	4161.3	1788.6	1.19717
5582.25	64681.5	5656	4495.7	65575.4	4493	20.9	13.2	1.19717
148570	92039.4	105788	70243.8	96074.4	47916	136.4	119.9	1.19717
39601.5	90178	28780	61602.2	86560.1	46640	5174.4	3131.7	1.19943
158851	98879.6	105284	123560	96984.3	83494	63.8	-30.8	1.20168
15826.5	64583.2	16060	9953.9	66079.7	9872	215.6	187	1.20168
64408.5	76638.1	55078	56452	71907.5	51450	4469.3	2107.6	1.20281
19231.5	68020.7	18529	8223.6	78723.6	6846	-13.2	23.1	1.20507
5314.5	64606	5391	2811.6	64880.6	2840	12.1	-2.2	1.2107
152485	93966.5	106349	62896.9	87797.6	46949	12.1	22	1.2107
19874.2	70101.1	18580	10945	72571	9884	320.1	383.9	1.21296
6162	68411.5	5903	19558	74594.3	17183	41.8	30.8	1.21747
56203.5	74890.8	49183	68072.4	73489.7	60705	4483.6	2046	1.21747
141150	101402	91225	188562	119090	103767	533.5	203.5	1.22085
7536	68881.4	7170	158006	70275	147351	48.4	-16.5	1.2231
5341.5	63416.8	5520	3309.9	61224.3	3543	6.6	37.4	1.22423
124609	90163.3	90573	81824.6	87290.9	61432	103.4	14.3	1.22648
162687	100553	106032	92978.6	97252.4	62656	-3.3	19.8	1.22874
12216.8	69991.9	11439	4774	74298	4211	-15.4	34.1	1.23099
5706	65216	5734	5128.2	70163.2	4790	-18.7	-3.3	1.23099
99742.5	80247.6	81457	95943.1	78406.5	80194	11649	5252.5	1.23099
84074.2	78001.8	70638	39706.7	72227.7	36028	-5.5	15.4	1.23325
92243.2	85995.9	70297	103632	82926.9	81899	8936.4	4199.8	1.23325
107841	87581.4	80696	111240	105626	69019	264	158.4	1.23437
13812	77069.7	11745	20586.5	82110.5	16431	1280.4	542.3	1.23663
106344	86841.3	80254	50655	92150.6	36025	75.9	55	1.23776
150346	94438.6	104333	84311.7	85123.5	64911	48.4	39.6	1.23888
108375	140393	50590	118288	148216	52303	17231.5	9081.6	1.24114
108117	101970	69487	113396	116848	63600	2075.7	1817.2	1.24565
108961	83858.1	85154	40805.6	83257.7	32120	-18.7	-3.3	1.24677
12504	75925.3	10793	43296	83297.5	34064	4666.2	1974.5	1.24677
123424	86526.4	93483	56716	90659.3	40999	97.9	2.2	1.24903
126377	90090.2	91933	76222.3	94520.3	52849	222.2	117.7	1.25128
39327	69408.2	37133	21195.9	70376.7	19738	1221	1025.2	1.25128
6114	69624.2	5755	3611.3	72287.8	3274	0	6.6	1.25128
15496.5	64736	15688	8297.3	63273.4	8594	211.2	268.4	1.25128
9065.25	69828.4	8508	20881.3	69363.7	19729	366.3	182.6	1.25354
133008	90205.3	96633	100537	92216.5	71449	117.7	140.8	1.25354
129339	88229.3	96072	57103.2	93420.1	40059	49.5	-13.2	1.25467
262143	93969.1	182824	262143	68369.2	251280	1725.9	746.9	1.25692
54238.5	75918.4	46821	49282.2	73331.9	44043	5586.9	2333.1	1.25805
98856.8	102802	63021	214485	88092.4	159565	10336.7	5525.3	1.26143
13858.5	65666.3	13831	12203.4	67673.2	11818	194.7	193.6	1.26368
16766.2	70986	15479	8198.3	72832.3	7377	16.5	-38.5	1.26368
44197.5	72833.8	39769	39340.4	79064.5	32609	2994.2	2168.1	1.26594
20937.8	67303.1	20388	10653.5	71477	9768	44	44	1.26932
149790	96188.7	102056	92577.1	102428	59233	214.5	102.3	1.2727
16224	65540	16223	9263.1	67753	8960	117.7	30.8	1.2727
103752	98112.5	69303	192428	135846	92833	246.4	97.9	1.27496
66438	107463	40517	143836	101046	93289	12144	5989.5	1.27496
136490	90221.6	99145	77396	92306.2	54950	104.5	77	1.27496
127610	88410.5	94593	78907.4	95963.4	53888	106.7	27.5	1.27608
191457	120476	104148	172907	104226	108722	7051	3206.5	1.27608
157552	94035.3	109803	71788.2	95183.1	49428	11	93.5	1.27721
262143	114342	150249	233677	137649	111256	816.2	350.9	1.27834
94744.5	80943.5	76710	124253	78685.7	103488	8514	3886.3	1.2851
8747.25	64995.4	8820	5408.7	77648.3	4565	36.3	42.9	1.28623
151626	96216.6	103277	107056	101051	69431	72.6	34.1	1.29074
55158	93860.1	38513	97355.5	91731.5	69554	269.5	216.7	1.29299
28279.5	71814.8	25807	38240.4	72590.8	34524	1371.7	651.2	1.29412
5809.5	63656.8	5981	4716.8	77648.9	3981	49.5	24.2	1.29412
150618	98213	100505	119700	91224.2	85993	17.6	20.9	1.29525
55521	82527.2	44090	55811.8	94582.2	38672	3732.3	2673	1.29638
5850.75	64725.6	5924	5185.4	64046.4	5306	998.8	435.6	1.29976
157246	95865.5	107497	82707.9	93389.8	58040	47.3	-8.8	1.30088
92912.2	84983.9	71650	96945.2	80715	78714	11546.7	5021.5	1.30201
261489	145706	117613	216439	158824	89310	250.8	135.3	1.30427
57587.2	77699.9	48572	30764.8	76635.5	26309	33	45.1	1.30427
225569	145719	101448	262143	140320	122433	1678.6	713.9	1.30427
6204.75	64107.6	6343	2817.1	69932.4	2640	-23.1	-23.1	1.30652
68088	83084.4	53707	69295.6	79305.6	57264	5156.8	2556.4	1.30878
126258	91001	90927	83954.2	97162.5	56627	22	57.2	1.3099
146298	97589.6	98246	99733.7	95272.2	68605	47.3	-22	1.31103
54991.5	78593.9	45855	49771.7	73158.4	44586	7034.5	2992	1.31554
63378	71952.7	57726	49413.1	72078.4	44928	3711.4	1965.7	1.31667
11783.2	67103.5	11508	7907.9	66519.3	7791	25.3	-23.1	1.3223
223120	137067	106681	151437	146046	67955	158.4	79.2	1.32343
6443.25	65620	6435	4078.8	73964.6	3614	13.2	35.2	1.32681
5190.75	65193.8	5218	8109.2	66165.9	8032	86.9	17.6	1.32681
38019.8	69910	35641	47383.6	71672	43327	1937.1	932.8	1.32794
12162	66348.9	12013	15275.7	65607.7	15259	27.5	30.8	1.33132
14045.2	71984.8	12787	28130.3	80846.7	22803	66	8.8	1.33245
160145	101541	103360	91383.6	96249.2	62223	79.2	47.3	1.33358
105580	87363	79202	51634	81791.7	41372	55	22	1.33921
94148.2	89636.1	68835	155116	86138.5	118016	6202.9	2795.1	1.34034
99135.8	97036.2	66954	70415.4	96932.1	47608	38.5	-1.1	1.34034
121904	92674.1	86206	44193.6	90763.8	31910	19.8	20.9	1.34936
107724	111283	63440	169684	124920	89020	10531.4	6177.6	1.35161
127915	87856.7	95417	58874.2	85426.6	45166	23.1	-57.2	1.35274
100769	89716.2	73610	120128	95666.6	82293	628.1	1192.4	1.35387
7536.75	67467.4	7321	5282.2	66533.6	5203	11	37.4	1.35725
14299.5	68393.8	13702	12723.7	67366.3	12378	248.6	103.4	1.35838
65099.2	80599	52933	91424.3	84930.4	70547	6538.4	3702.6	1.3595
10024.5	66159.7	9930	4702.5	67303.6	4579	6.6	15.4	1.3595
180220	133769	88293	262143	92815.6	185096	20461.1	11426.8	1.36288
166985	101809	107491	82134.8	101875	52837	45.1	5.5	1.36288
12301.5	65315.7	12343	12601.6	66451.4	12428	-17.6	180.4	1.36288
21078	71554.9	19305	11607.2	71412.8	10652	25.3	-16.5	1.36401
10759.5	65906.6	10699	5605.6	64746	5674	-28.6	3.3	1.36739
12215.2	67260.9	11902	5331.7	70376.3	4965	6.6	-5.5	1.37303
150308	95707	102924	113303	91630.3	81037	183.7	79.2	1.37416
120478	87483.3	90253	64617.3	88838.6	47668	-8.8	26.4	1.37528
109919	88916.6	81016	55927.3	92965.4	39426	37.4	-47.3	1.37641
135951	91695.5	97166	114088	95101	78620	80.3	14.3	1.37867
193558	117373	108075	144720	116658	81301	1140.7	603.9	1.38318
152041	93009.8	107130	176023	83507.8	138141	174.9	89.1	1.38543
262143	128863	133318	262143	159100	107981	3718	1949.2	1.38543
132965	88926.6	97991	70772.9	90136.9	51457	-6.6	18.7	1.38543
195246	122904	104111	262143	103012	166774	5718.9	2743.4	1.38656
27551.2	67925.6	26582	26695.9	66651.8	26249	165	316.8	1.38881
125200	91197.6	89971	98021	84112.2	76373	135.3	-1.1	1.38881
5390.25	66301.7	5328	3425.4	68253.9	3289	-4.4	-7.7	1.38881
15219.8	75558	13201	12643.4	88242.6	9390	106.7	409.2	1.38994
6834	66440.1	6741	6007.1	66489	5921	37.4	3.3	1.39219
5302.5	64917.7	5353	3691.6	65617.8	3687	-11	-27.5	1.39558
154338	93044.6	108708	75131.1	93906.4	52433	14.3	-1.1	1.3967
72171.8	82724.4	57176	78733.6	80877.2	63799	4754.2	2251.7	1.39896
131000	89279.3	96161	53760.3	91545.9	38486	-39.6	3.3	1.39896
85916.2	78220.3	71984	124900	76669	106763	6865.1	2884.2	1.39896
140884	89710.5	102920	138999	101898	89398	217.8	115.5	1.40121
5464.5	66938.6	5350	9178.4	68014	8844	278.3	146.3	1.40347
45175.5	70752.1	41845	66621.5	68686.2	63566	1129.7	765.6	1.40459
155566	99569.9	102392	190575	93207.5	133997	200.2	144.1	1.40459
122248	88494	90533	59104.1	90029.9	43024	106.7	81.4	1.4091
157896	97686.9	105929	89115.4	92738	62976	244.2	46.2	1.41361
111758	101623	72072	143526	96510.5	97462	9637.1	4584.8	1.41812
63306	90219.2	45986	99498.3	89320.1	73004	17363.5	8349	1.41812
25074	74254.4	22130	50114.9	75340.8	43593	2426.6	1024.1	1.41925
5707.5	66004.4	5667	3209.8	65593.2	3207	0	29.7	1.42376
136246	92562.6	96465	115434	93910.9	80556	92.4	86.9	1.42601
128239	89035.7	94392	52742.8	89355.8	38683	44	1.1	1.42827
7226.25	68396.8	6924	7774.8	67335.7	7567	-25.3	24.2	1.42827
106330	103332	67437	96933.1	102818	61785	14.3	-34.1	1.43278
6957	65086.9	7005	9288.4	68265.6	8917	640.2	368.5	1.43278
75013.5	100880	48732	70287.8	91519.9	50332	6942.1	3448.5	1.4339
67794.8	100088	44391	54443.4	96568.2	36948	1724.8	1560.9	1.4339
162454	104407	101972	71559.4	103400	45355	46.2	28.6	1.4339
11820	67097.1	11545	7206.1	68842.4	6860	40.7	16.5	1.44067
47389.5	92037.6	33744	47334.1	98301.1	31557	4282.3	2981	1.44292
6411	63333	6634	4447.3	62237.5	4683	277.2	181.5	1.44405
11666.2	63464.7	12047	9729.5	64148.1	9940	0	114.4	1.45081
98627.2	101862	63455	175821	96688.7	119172	10673.3	4642	1.45194
5176.5	63529.4	5340	3989.7	62403.1	4190	45.1	85.8	1.45307
80362.5	82975.8	63472	80593.7	79701.1	66270	10553.4	4546.3	1.45532
138634	113930	79747	198764	126980	102585	13054.8	6496.6	1.45532
153624	97597.9	103157	118422	94560.7	82073	-17.6	41.8	1.45983
190220	119444	104369	172781	128175	88343	1523.5	883.3	1.46096
11568.8	63781.4	11887	3825.8	61197.9	4097	127.6	139.7	1.46209
59424.8	82370.2	47280	70030.4	83935.6	54679	4875.2	2205.5	1.46209
13764.8	65697.1	13731	11834.9	65640.8	11816	403.7	227.7	1.46434
154269	99448.9	101662	141920	104752	88789	59.4	17.6	1.46547
96618	90826.3	69715	172524	85037.8	132959	7386.5	3353.9	1.46772
108964	89496.9	79791	45695.1	87650.7	34166	45.1	3.3	1.46885
4849.5	63411.2	5012	3548.6	72112	3225	-17.6	0	1.46885
121778	99544.2	80174	160218	96501.8	108807	950.4	1784.2	1.46998
118162	96772.7	80021	45813.9	95965.1	31287	-12.1	61.6	1.47561
127300	95611.4	87257	51805.6	103387	32839	796.4	797.5	1.47561
175073	114574	100141	262143	95128.9	180595	530.2	270.6	1.48238
107848	85301.5	82858	48281.2	80054.6	39525	22	0	1.48238
118105	86298.5	89690	69031.6	84034	53836	18.7	25.3	1.48463
8147.25	67561.5	7903	4330.7	72792.2	3899	7.7	-18.7	1.48689
21120.8	77302	17906	21136.5	83195.3	16650	-16.5	-31.9	1.48914
9102.75	65404.9	9121	10969.2	66012.6	10890	114.4	110	1.48914
11584.5	65777.3	11542	10399.4	65690.1	10375	127.6	143	1.4914
12851.2	67691.7	12442	5782.7	66185	5726	-12.1	-52.8	1.49365
174948	112909	101545	101792	119026	56047	3851.1	2015.2	1.49478
87027	82268.1	69327	104347	78891.7	86682	7642.8	3742.2	1.49929
15512.2	65524.4	15515	7125.8	68234.4	6844	-1.1	-6.6	1.50041
50986.5	86213.2	38758	65078.2	87145	48941	6754	3825.8	1.50492
128048	88823.4	94477	104037	104932	64977	110	70.4	1.5083
262143	140649	122147	262143	101568	169146	953.7	457.6	1.51056
6198	63161.6	6431	4618.9	62658.7	4831	140.8	96.8	1.51169
58029	100274	37926	95931	97902.9	64216	342.1	388.3	1.51169
45970.5	73271.9	41117	42823	72197.2	38872	401.5	442.2	1.51394
66888	74596.2	58764	58470.5	73388.8	52214	4767.4	2065.8	1.51507
45111	84971	34793	41762.6	88089.9	31070	4286.7	2967.8	1.51732
54890.2	73568.7	48897	50958.6	74541.8	44802	5214	2608.1	1.52296
9959.25	66853.4	9763	12581.8	66939.5	12318	729.3	344.3	1.5331
28385.2	74175.8	25079	44102.3	76977.9	37547	70.4	33	1.53423
68586.8	79426.4	56592	77533.5	80312.9	63268	1687.4	1199	1.53649
39075	102159	25067	72128.1	109733	43077	7629.6	4220.7	1.53761
8068.5	65850.2	8030	7571.3	62658.5	7919	47.3	33	1.53874
9099	67364.7	8852	4279	69568	4031	-4.4	41.8	1.53874
262143	119623	143616	262143	69227.6	248164	1405.8	1384.9	1.54325
95259.8	104616	59675	235494	119786	128841	11382.8	5437.3	1.54663
10624.5	64614.6	10776	7689	64102.1	7861	74.8	110	1.54889
262143	198781	86426	178306	180889	64600	107.8	99	1.55114
37788	71467	34652	14140.5	84731.8	10937	189.2	100.1	1.55452
157713	102734	100608	140109	126339	72679	77	-8.8	1.55565
6642	63778.8	6825	5537.4	65164.1	5569	23.1	29.7	1.55565
140954	91480.6	100978	60108.4	91026.5	43276	350.9	128.7	1.5579
5181	62936.4	5395	7057.6	65981	7010	831.6	335.5	1.56241
41119.5	107504	25067	82740.9	110395	49119	4807	3415.5	1.56918
153212	97223.6	103276	110428	107132	67552	84.7	-40.7	1.56918
131560	89256.9	96597	101519	92064.7	72266	59.4	85.8	1.5703
18370.5	65105.4	18492	15662.9	65227.4	15737	775.5	460.9	1.57369
262143	105896	162233	262143	80874.7	212425	13777.5	6524.1	1.57481
139009	91222.1	99867	74002.5	90293.2	53712	85.8	-16.5	1.57594
71841	86658.8	54330	68271.5	89687.5	49887	7682.4	3548.6	1.57707
6542.25	66763.1	6422	4290	67844.9	4144	-20.9	-6.6	1.57707
106443	110097	63361	163881	120894	88839	15818	6910.2	1.57707
92895.8	110530	55080	210758	128078	107842	5280	3525.5	1.57707
66608.2	98520.3	44308	114208	97004.9	77158	111.1	34.1	1.58045
40443.8	88616.6	29910	134330	108828	80893	128.7	74.8	1.58158
148066	136612	71031	248318	126793	128349	6568.1	2785.2	1.58496
141736	91696.8	101299	101480	87105.9	76351	254.1	95.7	1.58609
189544	106000	117189	212920	107123	130261	-13.2	68.2	1.58721
57661.5	71077.5	53166	51441.5	68325.9	49341	1769.9	1087.9	1.58834
137403	91905.8	97979	95869.4	86377.1	72738	50.6	-4.4	1.58834
123996	90453	89839	53229	93483.1	37316	2.2	62.7	1.5906
130448	90140.9	94841	78928.3	89790.4	57608	55	33	1.59285
158432	95759.1	108428	156053	89816.7	113866	129.8	85.8	1.59623
54520.5	72634.9	49192	61296.4	70878.7	56676	4442.9	1853.5	1.59736
67327.5	86583.4	50961	84448.1	78948.8	70101	5967.5	2536.6	1.59736
8019.75	64575.8	8139	3363.8	62663.4	3518	-29.7	4.4	1.60187
136047	100414	88792	69602.5	100491	45392	67.1	88	1.603
14465.2	63894	14837	5451.6	62581.2	5709	16.5	22	1.60525
102474	88003.7	76312	85750.5	98178.6	57240	28.6	28.6	1.60751
5830.5	67237	5683	5296.5	72284.8	4802	7.7	33	1.60751
154338	99980.2	101167	163490	113086	94746	386.1	117.7	1.61089
5535	66181.7	5481	4353.8	68424.6	4170	-41.8	22	1.61314
109611	94830	75751	113428	89774.4	82803	6669.3	4115.1	1.61991
120968	95630	82900	119190	112189	69626	1673.1	1014.2	1.61991
133784	93702.9	93569	107315	91619.5	76763	141.9	71.5	1.61991
11318.2	67383.1	11008	6173.2	67371.7	6005	28.6	-53.9	1.62216
9957	67189.2	9712	9564.5	65794	9527	-2.2	9.9	1.62441
16079.2	70689.6	14907	4856.5	70917	4488	3.3	4.4	1.62892
97485	94078.5	67909	138746	90899.7	100032	6315.1	2675.2	1.63569
134461	96584.9	91236	187453	84892.9	144711	288.2	104.5	1.63681
8613.75	67227.7	8397	3701.5	66297.2	3659	33	-3.3	1.64696
66259.5	79110.6	54890	92662.9	76747.9	79126	4742.1	2482.7	1.64809
6487.5	65510.8	6490	3841.2	70043.7	3594	20.9	3.3	1.64921
20541.8	65797.9	20460	10676.6	65879.1	10621	75.9	66	1.6526
67319.2	84586	52158	65584.2	79895.3	53797	3470.5	1819.4	1.65372
86421.8	77102.7	73457	38350.4	77857.9	32281	36.3	-38.5	1.65485
157055	99527.9	103416	137828	88239.1	102366	256.3	105.6	1.65598
78918	89364.5	57875	168909	95620.1	115767	9656.9	5217.3	1.65823
148504	100552	96789	129527	95439.7	88943	45.1	28.6	1.66049
115666	86118.5	88022	70647.5	86877.4	53293	-15.4	19.8	1.66274
64986	77024.6	55293	79907.3	77119.6	67905	1589.5	1289.2	1.66274
154186	129670	77927	167248	104153	105237	3881.9	1766.6	1.66387
8868.75	67255.5	8642	4617.8	66207	4571	24.2	24.2	1.66725
11316.8	67374.1	11008	20577.7	71293.1	18916	16.5	35.2	1.66838
27868.5	73963.9	24693	23888.7	71542.7	21883	1477.3	772.2	1.67063
53867.2	88025	40105	53475.4	84500.3	41474	1982.2	1630.2	1.67176
73763.2	78542.7	61548	77154	77872.9	64931	5628.7	2651	1.67289
16986	65240.3	17063	9713	64657.3	9845	150.7	38.5	1.67401
9753.75	65494	9760	7299.6	66972.8	7143	-18.7	5.5	1.6774
12837.8	67022.6	12553	4137.1	65490.1	4140	4.4	45.1	1.6774
51424.5	92168.9	36565	140680	92916.2	99225	4315.3	2316.6	1.67965
136594	92215.4	97075	76989	113088	44616	72.6	27.5	1.68191
21582.8	66343.7	21320	32371.9	63755.4	33276	624.8	452.1	1.68416
112137	91404.5	80401	82897.1	91034.3	59678	178.2	135.3	1.68416
66225.8	76942.5	56408	61860.7	75636.2	53600	5900.4	2578.4	1.68529
58737	111547	34509	149126	113268	86283	12560.9	6384.4	1.68754
11453.2	71772.8	10458	51186.3	79070	42425	2137.3	938.3	1.69092
28510.5	66309.3	28178	21214.6	66490.7	20910	764.5	470.8	1.69092
50659.5	85288.4	38927	89855.7	86723.5	67903	6917.9	3245	1.69656
34207.5	70303	31888	23645.6	69375.4	22337	508.2	423.5	1.69769
152060	102559	97168	135139	94979.9	93246	86.9	42.9	1.69881
41570.2	71565.3	38068	36889.6	69317.8	34877	2557.5	1265	1.7022
7835.25	66765.2	7691	7464.6	67916.2	7203	6.6	3.3	1.7022
9847.5	65294	9884	11564.3	66172.9	11453	152.9	170.5	1.7022
14731.5	77032.1	12533	82166.7	91002.3	59173	181.5	79.2	1.70445
142364	98489.2	94731	208470	143308	95335	271.7	144.1	1.70671
5576.25	69648.4	5247	7090.6	69637.3	6673	67.1	-2.2	1.70896
148408	95354.4	101999	110069	99109.7	72783	927.3	366.3	1.71234
9527.25	67551.4	9243	4405.5	66356.9	4351	-8.8	-38.5	1.71234
5214.75	67142.2	5090	2988.7	70304.2	2786	1.1	20.9	1.71347
262143	140788	122026	262143	129040	133135	226.6	90.2	1.71347
155790	99273.2	102846	125338	112761	72846	7.7	42.9	1.7146
8523	66598.7	8387	6428.4	66776.3	6309	-23.1	55	1.71911
76926	89442.4	56365	92076.6	94878	63601	3944.6	2073.5	1.72136
106140	86533.5	80385	46174.7	86096.1	35148	20.9	15.4	1.72136
154918	105049	96648	173892	113480	100425	353.1	218.9	1.72136
15919.5	70062.5	14891	5577	70517.9	5183	8.8	8.8	1.72249
165483	103722	104559	203348	98666.8	135067	377.3	171.6	1.72362
81948	81908	65568	106280	79057.8	88102	7141.2	3473.8	1.72812
158656	104683	99325	132943	140172	62156	255.2	266.2	1.74729
14679	64746.5	14858	12769.9	66382.8	12607	680.9	392.7	1.74954
131990	88020.8	98273	85536	86798.2	64583	47.3	-9.9	1.75518
10032	66062.8	9952	9860.4	68650.9	9413	1243	518.1	1.75969
8744.25	64201.6	8926	3784	64345.7	3854	8.8	125.4	1.76082
84555	84812.5	65337	114143	81967.6	91261	8967.2	4020.5	1.76307
102398	97218.1	69028	165100	89204.8	121294	7790.2	4089.8	1.76307
128672	94413.8	89316	98679.9	82284.7	78594	83.6	4.4	1.76307
10170	63816.7	10444	8983.7	64330.8	9152	204.6	169.4	1.7642
35389.5	73796.8	31428	20718.5	75627	17954	5089.7	2873.2	1.76758
9918	70162.6	9264	5857.5	79035.9	4857	31.9	56.1	1.77209
133555	92065.2	95070	89523.5	102420	57284	58.3	39.6	1.77322
112418	90423	81477	66719.4	84301	51868	99	0	1.77547
95007.8	96070.6	64811	120150	99554.1	79094	6758.4	3511.2	1.77772
229835	145607	103446	262143	151996	113028	729.3	365.2	1.77885
5221.5	63229.2	5412	16660.6	62158.1	17566	53.9	38.5	1.77885
21197.2	93447	14866	23291.4	99688.2	15312	-34.1	67.1	1.77885
140632	103249	89265	70671.7	115084	40245	59.4	-14.3	1.77998
169418	110251	100706	149590	110462	88750	501.6	454.3	1.78111
9255.75	66701.7	9094	3733.4	68286.9	3583	-22	-20.9	1.78111
172376	98102.5	115153	250381	134558	121947	9897.8	4661.8	1.78449
146282	104211	91994	124824	108135	75650	387.2	180.4	1.78562
48894.8	103024	31103	110100	105291	68529	2897.4	1499.3	1.78562
247340	152107	106568	259870	157411	108193	12988.8	5710.1	1.78787
86355	83117.1	68089	137530	85144.5	105857	4605.7	2689.5	1.79013
262143	132670	129493	262143	113986	150718	10035.3	4774	1.79238
42085.5	74330.7	37106	37002.9	72457.9	33468	6803.5	2972.2	1.79351
20178.8	68858.9	19205	20853.8	80307.6	17018	39.6	-8.8	1.79351
6596.25	69177.8	6249	15954.4	94120.8	11109	-1.1	8.8	1.79689
22509.8	71486.7	20636	14756.5	70507.6	13716	100.1	29.7	1.8014
142066	91721.5	101508	106630	93773.3	74521	177.1	83.6	1.80365
8601	76503.1	7368	202466	73046	181650	203.5	126.5	1.80365
6222.75	67991.7	5998	1967.9	69151.9	1865	15.4	-7.7	1.80591
127994	91889.6	91286	89306.8	90173.6	64906	108.9	60.5	1.81042
16650	81522.2	13385	25304.4	83426.4	19878	2424.4	1096.7	1.81154
30816.8	70489.9	28651	36297.8	75830.8	31370	0	0	1.81493
73795.5	86676	55797	132918	86691.6	100482	1155	1563.1	1.81605
13175.2	75781.4	11394	6207.3	82115.8	4954	25.3	-41.8	1.81831
37686.8	91788.3	26908	92569.4	95156.8	63754	385	386.1	1.81943
129230	90101.5	93996	95841.9	101516	61873	57.2	-24.2	1.82056
24294.8	66095.8	24089	17968.5	64373.5	18293	1780.9	709.5	1.83071
162667	108923	97872	226553	106785	139040	9061.8	4910.4	1.83409
161628	109889	96392	223171	102734	142365	1876.6	875.6	1.83634
10011.8	69037.2	9504	7667	71565.9	7021	4.4	44	1.83747
8607.75	69404.2	8128	14546.4	68851.1	13846	2449.7	1058.2	1.84311
58834.5	89556.8	43054	61804.6	85743.3	47239	4407.7	2080.1	1.84311
24640.5	75888.9	21279	9716.3	83730.1	7605	217.8	83.6	1.84874
139712	96943.6	94448	109289	91224.4	78514	2228.6	867.9	1.84874
108106	88961.7	79639	60013.8	87535.7	44931	386.1	125.4	1.84874
86254.5	81863.8	69051	25198.8	83973.8	19666	-7.7	5.5	1.85551
5823	64126.4	5951	3842.3	64187.9	3923	6.6	-13.2	1.85551
117403	101099	76105	88845.9	93663.7	62165	-1.1	78.1	1.85776
142723	92830.2	100759	65239.9	86672.7	49330	-16.5	-13.2	1.85776
22446.8	65253.3	22544	14326.4	65822.7	14264	229.9	309.1	1.85889
231901	129982	116923	220293	159533	90496	6304.1	3042.6	1.85889
67332	97274.7	45363	150635	105368	93691	9630.5	5111.7	1.86114
11089.5	65151.2	11155	5177.7	66339.4	5115	-8.8	29.7	1.8634
72830.2	157629	30280	255316	171679	97463	17476.8	9322.5	1.8634
116764	92147.3	83044	82086.4	87764.5	61296	63.8	-8.8	1.86565
9467.25	68846.6	9012	5967.5	71640.6	5459	15.4	22	1.86903
132904	88679.7	98219	71201.9	89895.4	51908	34.1	-22	1.87016
5911.5	64601.6	5997	3955.6	69073.9	3753	12.1	51.7	1.87242
67618.5	95548.5	46379	138939	113988	79881	507.1	407	1.87354
142073	93393	99696	157979	95735.3	108145	271.7	83.6	1.87467
133877	92426.6	94927	70144.8	83484.9	55064	30.8	22	1.8758
13383.8	67016.9	13088	27887.2	67061.1	27253	1092.3	515.9	1.87693
51497.2	82522.5	40897	63230.2	82791	50052	4371.4	1960.2	1.87918
138593	89823.4	101119	66700.7	95362	45839	101.2	-30.8	1.87918
24585.8	68172.3	23635	23134.1	68036.1	22284	20.9	12.1	1.88369
65333.2	74356.7	57583	85533.8	74535.9	75206	3150.4	1449.8	1.88707
53681.2	112845	31176	143190	124898	75134	397.1	376.2	1.88933
262143	152510	112647	262143	115580	148640	8313.8	3831.3	1.89158
115912	86631.3	87687	37470.4	80903.4	30353	22	4.4	1.89383
160285	93804.5	111982	114815	103484	72712	398.2	242	1.89496
48190.5	114748	27523	110490	131105	55231	498.3	354.2	1.89496
120448	88309.9	89386	52045.4	87799.8	38848	35.2	45.1	1.89496
202546	125116	106094	185469	145074	83784	9466.6	4164.6	1.89834
140600	92284	99848	116490	86720.8	88033	-11	16.5	1.90398
150509	94924.3	103912	78340.9	97211.9	52814	27.5	47.3	1.90398
165573	109275	99300	126863	121329	68525	2090	1410.2	1.90398
109264	92924.4	77060	95079.6	85768.1	72651	148.5	59.4	1.90511
134469	91116	96718	62053.2	91789.2	44305	-26.4	-2.2	1.90962
71195.2	81499.6	57250	126691	84216.8	98589	1991	1203.4	1.90962
26164.5	66907.9	25628	16011.6	65546.6	16009	526.9	412.5	1.90962
122902	89203.9	90293	79198.9	94718.4	54798	145.2	59.4	1.91187
72119.2	80201	58932	51749.5	74521.1	45510	5896	2927.1	1.91187
134211	92540	95047	54418.1	90209.6	39534	26.4	24.2	1.913
81219.8	79429.6	67013	73462.4	83260.1	57824	12163.8	5331.7	1.91413
76083.8	90317.1	55208	106939	91632.6	76483	1525.7	768.9	1.91638
6316.5	63529.5	6516	3391.3	65541.8	3391	44	6.6	1.91864
4989	64046.8	5105	2406.8	62992	2504	8.8	-25.3	1.91976
95565.8	88174	71030	140018	84713.1	108321	23340.9	10711.8	1.92314
45975.8	71567.6	42101	44129.8	69489.7	41619	7367.8	3146	1.92427
75032.2	85657	57407	92918.1	80555.1	75594	8127.9	3611.3	1.92427
14796.8	66845	14507	7257.8	74099.9	6419	-18.7	-17.6	1.92427
96373.5	91416	69090	104694	84047.3	81635	4902.7	2754.4	1.92765
132088	88216	98129	68455.2	90378.1	49639	-18.7	11	1.92765
6959.25	63966.5	7130	8376.5	64873.8	8462	238.7	140.8	1.93104
9018	68017.5	8689	5098.5	75188	4444	-8.8	-4.4	1.93216
14883.8	67624.9	14424	8859.4	78919.4	7357	15.4	-27.5	1.93216
53508	79930.3	43872	53194.9	77278.4	45112	2996.4	1469.6	1.93554
135758	92226.6	96469	81149.2	123811	42954	-2.2	73.7	1.93554
133958	88895.4	98757	57055.9	86887.8	43035	18.7	16.5	1.93667
146569	94683.3	101449	75048.6	100531	48924	67.1	73.7	1.94005
10128	68725.3	9658	4801.5	72891.2	4317	36.3	15.4	1.94118
5185.5	66439.3	5115	2142.8	65468.8	2145	574.2	300.3	1.94794
262143	128163	134047	259344	115184	147558	7781.4	3155.9	1.94794
10195.5	69644.8	9594	2634.5	67814.1	2546	-12.1	-7.7	1.94794
118843	92565.7	84140	66682	96064.5	45491	184.8	82.5	1.94907
24855.8	70860.7	22988	7275.4	71005.3	6715	-31.9	-7.7	1.94907
8952	75263.4	7795	29648.3	87119.7	22303	1315.6	576.4	1.95133
8081.25	67968.8	7792	7414	69194.5	7022	-15.4	27.5	1.95245
19959	67742.1	19309	25701.5	65311.1	25790	267.3	220	1.95358
120286	90722.9	86892	72202.9	87481.8	54090	48.4	38.5	1.95471
132238	90589.5	95666	56119.8	87777.3	41900	49.5	-41.8	1.95696
120017	85994.1	91465	62016.9	85507.4	47532	89.1	33	1.95809
8402.25	68753.9	8009	6299.7	68615.1	6017	-33	2.2	1.96034
151595	94285.4	105371	117129	95871.9	80067	310.2	141.9	1.96598
104684	89500.7	76654	72727.6	89175.9	53448	77	51.7	1.96711
157210	111216	92639	141291	109096	84876	5823.4	2360.6	1.96824
120865	86557.8	91511	70607.9	83490.2	55424	3.3	-63.8	1.96824
133832	89609.3	97878	73946.4	87532.5	55364	81.4	68.2	1.96936
22734	76166.6	19561	12183.6	77596.2	10290	8.8	1.1	1.96936
262143	153871	111651	262143	126730	135562	18491	8685.6	1.97049
148675	99116.5	98304	140158	98161.6	93574	145.2	67.1	1.97274
20978.2	74267	18512	8758.2	98587.7	5822	17.6	-16.5	1.97274
190852	137472	90984	243518	137444	116114	231	146.3	1.97387
70055.2	100368	45743	83999.3	107793	51070	4582.6	3554.1	1.975
99093.8	95472.2	68022	134212	92267	95329	5456	2600.4	1.97838
68988.8	81783.7	55283	82871.8	80478.4	67485	8440.3	3971	1.98176
28014	72943.9	25169	26672.8	77572.9	22534	493.9	364.1	1.98402
64249.5	99634.5	42261	167624	93966.8	116907	468.6	405.9	1.9874
14671.5	67446.1	14256	11251.9	67583.6	10911	429	243.1	1.99416
143574	101962	92282	108256	98741.8	71851	52.8	48.4	2.00318
7584	68151	7293	5337.2	70110	4989	13.2	-37.4	2.00431
215982	130796	108219	262143	101349	169512	3148.2	1607.1	2.00544
156472	108514	94500	99510.4	95431.7	68337	44	3.3	2.00544
13007.2	63877.3	13345	5201.9	64664.6	5272	211.2	240.9	2.00656
43782	108275	26500	133720	120502	72725	353.1	325.6	2.00769
9510	68286.1	9127	8237.9	125641	4297	-40.7	-13.2	2.00882
75939	109765	45340	159136	111806	93279	422.4	440	2.00995
121473	86721.4	91798	119066	97473.2	80054	17.6	-11	2.00995
4982.25	63747.9	5122	3938	63208.6	4083	-52.8	96.8	2.0122
14184.8	65226.8	14252	3323.1	64566.5	3373	16.5	3.3	2.01333
63311.2	82254.5	50443	68904	77626.6	58172	227.7	101.2	2.01333
6871.5	65789.7	6845	3917.1	67555.5	3800	-3.3	11	2.01445
5160	64523.1	5241	3886.3	67881.8	3752	27.5	1.1	2.01445
115414	86438	87505	43003.4	87312.5	32278	34.1	11	2.01784
98089.5	85678.8	75029	51763.8	90773.6	37372	39.6	30.8	2.01784
114806	88568	84951	47889.6	96482.9	32529	3.3	13.2	2.02009
16110.8	68690	15371	24225.3	67492.6	23523	-2.2	35.2	2.02235
19913.2	80073.3	16298	9508.4	81809.4	7617	37.4	6.6	2.02347
16752	75397.2	14561	13955.7	74436.5	12287	1.1	-19.8	2.02573
15453.8	69890.1	14491	8103.7	66652.1	7968	-23.1	20.9	2.02685
7008.75	65319.3	7032	3215.3	69612.8	3027	47.3	9.9	2.02798
6846.75	64842.3	6920	5473.6	79065	4537	12.1	11	2.03362
82457.2	78777.8	68597	71167.8	81208.6	57433	3979.8	2202.2	2.03475
135159	90709.5	97650	55673.2	89365.1	40828	48.4	55	2.03813
14224.5	63938.1	14580	5502.2	71207	5064	4.4	207.9	2.04151
6480.75	79685.3	5330	86312.6	80585	70194	207.9	77	2.04151
124195	95341.7	85369	71307.5	97950.3	47710	62.7	-2.2	2.04264
135647	124213	71569	194774	138923	91883	3945.7	1969	2.04489
9042.75	64803.2	9145	14459.5	63398.5	14947	139.7	39.6	2.04489
5778.75	68608	5520	3375.9	72993.4	3031	-13.2	8.8	2.04715
84083.2	94119	58548	166996	96090.1	113896	6655	3538.7	2.05053
5938.5	63644.4	6115	4119.5	61977.9	4356	453.2	185.9	2.05616
15975	82899.5	12629	10660.1	88725	7874	-8.8	19.8	2.05729
45385.5	69333	42900	22165	70456.7	20617	114.4	35.2	2.06067
89881.5	83993.6	70130	119847	78695.7	99806	8478.8	4353.8	2.06293
140419	92799.7	99165	127703	96602.7	86635	161.7	49.5	2.06293
8809.5	64341.8	8973	4788.3	62648.4	5009	103.4	119.9	2.06518
23127.8	70213.6	21587	4763	66273.5	4710	31.9	-8.8	2.06631
6694.5	67115	6537	6459.2	71192.4	5946	-8.8	-16.5	2.06969
22842	74747.8	20027	18180.8	76168.1	15643	95.7	251.9	2.07195
8283	69531.8	7807	31641.5	78074.5	26560	-1.1	-3.3	2.07195
17190	71710	15710	42912.1	75800.9	37101	5058.9	2135.1	2.07645
32189.2	75630.3	27893	49769.5	74723.8	43650	1439.9	757.9	2.07984
131810	89853.7	96137	83252.4	109206	49961	84.7	24.2	2.08209
154924	95964.4	105801	262143	79704.4	215544	1441	613.8	2.0866
45457.5	95490.2	31198	51917.8	89231.5	38131	10542.4	5540.7	2.0866
128329	88097.6	95464	51162.1	89300.3	37547	64.9	-29.7	2.0866
129427	87598.9	96829	106807	83882.8	83446	83.6	115.5	2.08885
12256.5	70054.2	11466	5854.2	71193.3	5389	30.8	0	2.09224
6049.5	66464.4	5965	2684	63547.2	2768	-30.8	12.1	2.09562
134598	97525.8	90448	95535	110031	56902	99	53.9	2.09675
148522	92179.2	105594	88243.1	91441.1	63244	89.1	111.1	2.099
134410	106340	82835	144172	105864	89251	77	60.5	2.10013
187833	119138	103324	164332	127883	84215	3631.1	3495.8	2.10013
137686	90385.6	99832	55470.8	98395.9	36946	316.8	169.4	2.10238
145910	96995.8	98585	143290	126515	74226	100.1	72.6	2.10351
116305	87485.2	87125	42169.6	85247.1	32419	25.3	-16.5	2.10464
6318	64990.8	6371	8797.8	66082.8	8725	149.6	78.1	2.10689
28115.2	77188.3	23871	21060.6	87789.6	15722	2.2	41.8	2.10802
68559	77210	58193	71474.7	74308.2	63037	4948.9	2456.3	2.11478
39570	72455.6	35791	41415	70670.6	38406	317.9	440	2.11478
141798	101386	91658	199345	104757	124711	226.6	60.5	2.11591
13306.5	67779.8	12866	9330.2	66543	9189	42.9	36.3	2.11591
221623	124022	117110	221264	154093	94104	3862.1	1893.1	2.11704
107728	89439	78937	65888.9	90524.2	47701	78.1	45.1	2.11704
133940	92284.9	95117	62511.9	88888.5	46089	-1.1	13.2	2.11816
188077	104700	117725	205797	129736	103958	188.1	33	2.12155
96536.2	110690	57156	250652	109487	150033	566.5	410.3	2.12267
10173.8	66060.3	10093	7080.7	66835.8	6943	-22	4.4	2.1238
180094	110707	106611	144211	109740	86122	5614.4	2684	2.12493
230210	142707	105720	200607	143073	91890	678.7	660	2.12831
93274.5	86831.3	70399	154564	83809.3	120864	3858.8	1983.3	2.12831
8219.25	65086.6	8276	3891.8	65064.5	3920	27.5	6.6	2.12944
132258	86951.4	99684	58122.9	87203.6	43681	19.8	0	2.13169
5768.25	65675.5	5756	6868.4	66616.5	6757	23.1	11	2.13507
29666.2	81555.7	23839	54338.9	95376.1	37338	86.9	0	2.1362
42243.8	74055.4	37384	54960.4	83758.9	43003	7984.9	3371.5	2.13733
8754	65693.6	8733	5427.4	72917.2	4878	23.1	-16.5	2.14071
127183	93485.2	89159	46554.2	95069.7	32092	5.5	18.7	2.14409
10641.8	67981.1	10259	13392.5	68478.6	12817	100.1	121	2.14409
86196.8	88464.5	63856	107794	90684.6	77901	2149.4	1146.2	2.14522
42282	72442.4	38251	44705.1	69660.8	42058	2789.6	1268.3	2.15198
12377.2	66038.9	12283	7317.2	66965.5	7161	30.8	-19.8	2.15649
58675.5	78711.2	48854	48041.4	77490.6	40630	4131.6	2359.5	2.15649
130296	90733.1	94112	87369.7	97684.3	58616	59.4	22	2.15875
252253	131124	126076	191111	154427	81104	10946.1	4922.5	2.15875
131093	90744.5	94676	64762.5	88260.6	48088	46.2	61.6	2.16213
181622	120912	98441	262143	114383	150196	4439.6	2830.3	2.16326
134298	89091.5	98790	47636.6	85300.5	36599	3.3	-40.7	2.16551
62432.2	83102.7	49235	85928.7	81204.1	69349	6615.4	3789.5	2.16889
70017.8	86990.9	52749	90035	84223.5	70058	8842.9	3862.1	2.17002
138972	96900.4	93990	130330	107496	79457	91.3	15.4	2.1734
41021.2	79058	34005	61810.1	83142.5	48721	5704.6	2381.5	2.17453
76779.8	91946	54726	140076	100267	91556	475.2	445.5	2.17678
132982	89420	97463	65848.2	87328.6	49416	228.8	139.7	2.17904
57805.5	82742	45785	79515.7	83647.3	62299	11859.1	5007.2	2.18129
11100	66567.5	10928	3483.7	72709.5	3140	41.8	56.1	2.18355
113415	93890.7	79164	104751	81908.9	83812	57.2	20.9	2.18806
127864	92321.8	90766	58419.9	83528.4	45836	-4.4	22	2.18918
12852	68150.2	12359	31013.4	68524.1	29661	4086.5	1712.7	2.19031
114443	89500.6	83800	52611.9	89071.9	38710	35.2	58.3	2.19144
5763.75	68060	5550	3583.8	71107.5	3303	-28.6	3.3	2.19144
9651	80193.7	7887	32175	77207.8	27311	-13.2	-18.7	2.19144
118390	86485.1	89713	53430.3	84710.9	41336	3.3	16.5	2.19482
125984	108824	75870	262143	86403.2	198833	4263.6	5094.1	2.1982
5382.75	63298.8	5573	2267.1	63251	2349	-33	-47.3	2.1982
31308.8	87216.3	23526	38528.6	88871.3	28412	5241.5	2319.9	2.20158
9003	67162.3	8785	11332.2	67009.6	11083	-16.5	20.9	2.20158
125604	90197.3	91262	49360.3	90622.9	35696	26.4	61.6	2.20609
131092	91562.2	93830	125975	93975.3	87852	143	79.2	2.20835
182992	112699	106413	198860	113853	114468	172.7	125.4	2.2106
155629	96021.3	106219	107702	100210	70436	45.1	-2.2	2.21173
92461.5	85366.3	70983	115763	81069.4	93582	13014.1	5916.9	2.223
82873.5	80544.5	67431	112046	80074.2	91703	580.8	1007.6	2.22751
64422	80547.2	52416	81374.7	75961.8	70206	5660.6	2723.6	2.23878
13708.5	72422.4	12405	21437.9	73673.5	19070	1889.8	811.8	2.23991
8183.25	67577.8	7936	6469.1	67018.5	6326	-39.6	14.3	2.24104
140063	107186	85638	131284	118744	72457	2414.5	1005.4	2.24104
17961.8	68031	17303	18341.4	73352.2	16387	31.9	-8.8	2.24329
34654.5	98701.3	23010	67912.9	103455	43021	386.1	402.6	2.24893
102247	87757.9	76356	70097.5	93235.7	49272	6.6	-29.7	2.24893
121098	93892.7	84525	84687.9	91902.9	60391	4.4	67.1	2.24893
129491	90379.2	93897	63753.8	93231.5	44815	16.5	-8.8	2.25118
27447.8	79229	22704	13436.5	83474.7	10549	215.6	88	2.25231
98797.5	85009	76166	106434	88260.7	79030	14.3	16.5	2.25457
136706	106668	83991	113984	108463	68872	70.4	66	2.25457
262143	116256	147776	262143	72017.9	238549	31620.6	15950	2.25569
112709	125450	58880	166550	124712	87522	469.7	361.9	2.25569
134168	90457.7	97204	60776.1	88900.8	44803	830.5	328.9	2.26246
113512	86169.2	86332	45832.6	90987.7	33012	34.1	51.7	2.26246
12451.5	67445.4	12099	19219.2	71427.3	17634	764.5	327.8	2.26358
9346.5	66169.6	9257	3361.6	70475.3	3126	-4.4	14.3	2.26584
18348.8	70120.9	17149	7229.2	78857	6008	-42.9	8.8	2.26697
5467.5	64457.3	5559	4343.9	68548.5	4153	3.3	-15.4	2.26809
5946.75	66347.7	5874	2610.3	72764.2	2351	-7.7	-1.1	2.2726
9799.5	69459.2	9246	7078.5	69958.8	6631	35.2	-2.2	2.2726
7090.5	66544.9	6983	15196.5	87185.3	11423	-2.2	-2.2	2.27598
127137	87071.6	95692	43089.2	87674.1	32209	77	8.8	2.285
5929.5	64529.3	6022	3314.3	63752.9	3407	-1.1	11	2.29289
63638.2	93822.5	44452	76877.9	106770	47188	4877.4	2283.6	2.29515
11069.2	70478.4	10293	22064.9	76978.7	18785	19.8	-29.7	2.29966
101486	95565.9	69596	115914	101226	75045	9214.7	4752	2.30191
8598	70523	7990	4002.9	71189.7	3685	-8.8	-18.7	2.30417
46735.5	73430.5	41711	54081.5	71503.5	49568	86.9	78.1	2.30642
120334	91001	86661	76644.7	91273.9	55032	156.2	22	2.30642
89389.5	85187.1	68769	116208	86569.1	87974	5574.8	2689.5	2.30868
119181	91018.3	85814	83234.8	93713.5	58208	40.7	26.4	2.31206
71576.2	83414.6	56235	91858.8	82899.2	72619	7931	3930.3	2.31318
220888	133727	108251	156850	160152	64185	444.4	377.3	2.31431
158066	99111.5	104519	172438	93413.7	120977	229.9	136.4	2.31431
47218.5	69211.4	44711	45735.8	67235.1	44580	646.8	620.4	2.3222
144843	93645.1	101366	86465.5	93066	60888	88	24.2	2.32671
45672	78964.8	37905	129125	73518.8	115104	58.3	2.2	2.32671
119828	93545.1	83949	56981.1	93784.6	39818	50.6	-34.1	2.32784
138579	91374.7	99392	67991	97538.7	45683	78.1	13.2	2.32897
25595.2	99608.7	16840	51568	107230	31517	5109.5	3139.4	2.33009
7438.5	69561.9	7008	7606.5	70769.4	7044	-9.9	24.2	2.33348
45673.5	80942.6	36980	39088.5	81326.5	31499	4933.5	2190.1	2.33348
100277	101449	64779	157838	108629	95224	10287.2	4698.1	2.3346
8909.25	67461.2	8655	9507.3	68454.2	9102	13.2	20.9	2.33911
246133	153126	105342	145499	180319	52881	114.4	22	2.34475
10796.2	74651.1	9478	8111.4	72910.3	7291	-5.5	-4.4	2.34926
101805	94174.6	70846	114392	97490.4	76898	15801.5	6710	2.35038
12839.2	64935.4	12958	11370.7	64157.6	11615	206.8	179.3	2.35038
141929	108959	85367	156961	101658	101188	2396.9	927.3	2.35377
262143	139379	123260	262143	163191	105274	3511.2	1775.4	2.35489
262143	131389	130755	217168	147254	96651	7518.5	3247.2	2.36166
73547.2	92324.6	52207	91558.5	93754.4	64001	7060.9	3927	2.36391
134140	93832.1	93689	117634	92896.1	82988	112.2	69.3	2.36955
136520	93768.7	95415	104248	93550.6	73030	48.4	-12.1	2.37406
8793.75	65743.5	8766	5001.7	63587.1	5155	-6.6	30.8	2.37518
186452	107746	113408	173298	121472	93497	148.5	84.7	2.37969
13855.5	69368.5	13090	9670.1	75490.1	8395	28.6	-16.5	2.38195
7123.5	63916.4	7304	4645.3	64104.9	4749	73.7	48.4	2.3842
7788	68619.8	7438	3898.4	67984.5	3758	4.4	7.7	2.38533
11649.8	65087.6	11730	9647	65124.2	9708	1504.8	660	2.38871
140204	94074.3	97672	118983	99122.2	78667	207.9	95.7	2.39209
10812.8	68872	10289	5979.6	72745.3	5387	-3.3	37.4	2.39322
119672	96550.4	81230	125252	91978	89244	10693.1	4802.6	2.39435
126231	95704.2	86440	67952.5	96622.6	46090	31.9	-42.9	2.39773
79151.2	81034.4	64013	66654.5	86177.9	50689	26.4	36.3	2.39886
40987.5	70929.1	37871	43090.3	69550.7	40603	1145.1	489.5	2.40111
76258.5	89506.4	55836	103618	86110.8	78860	5372.4	2662	2.40224
11627.2	83921.1	9080	73978.3	82727.5	58605	1831.5	699.6	2.40337
132004	90716.5	95363	82500	104464	51757	102.3	89.1	2.41013
8709	66158.9	8627	6283.2	67415.8	6108	37.4	-8.8	2.41238
6313.5	69645.1	5941	16519.8	74158.6	14599	23.1	11	2.41351
128098	88960.9	94368	57660.9	85197.8	44354	60.5	48.4	2.41464
51672.8	79780.1	42447	52871.5	77740.8	44571	12153.9	5069.9	2.41802
17997.8	75093.9	15707	8209.3	79917.5	6732	35.2	35.2	2.41915
74026.5	76437.3	63469	83035.7	74702.2	72847	11551.1	5072.1	2.41915
15929.2	68558.4	15227	5885	70047.1	5506	49.5	15.4	2.42253
12098.2	70402.3	11262	6471.3	70204.1	6041	0	-16.5	2.42366
13311	67982.4	12832	7231.4	68160.1	6953	63.8	70.4	2.42591
9105.75	65005.9	9180	9424.8	63415.2	9740	23.1	58.3	2.42817
203635	127950	104302	180079	179482	65754	4318.6	2002	2.43042
140872	91649.5	100734	81903.8	85956.6	62446	38.5	13.2	2.43155
127703	99906.4	83770	77501.6	107225	47369	2156	1189.1	2.43155
50358	94816	34807	116777	93650.3	81720	8647.1	4490.2	2.4338
20693.2	67665.5	20042	15525.4	65673.1	15493	-9.9	-5.5	2.4338
153843	98810.8	102036	142590	110862	84292	125.4	22	2.43831
16558.5	70361	15423	35134	70496	32662	1997.6	833.8	2.44057
64566.8	116897	36198	164932	130194	83022	559.9	421.3	2.44733
35190	111255	20729	72975.1	105593	45292	6525.2	3536.5	2.44846
223748	128407	114196	262143	132665	129498	6151.2	2912.8	2.45184
118544	87865.2	88418	44965.8	83282.8	35384	23.1	-19.8	2.45297
131534	90802.8	94933	63743.9	87310	47847	74.8	-11	2.45297
87654.8	81862.6	70173	100330	80790.6	81386	7383.2	3503.5	2.45297
160935	122165	86334	192694	135899	92925	28127	12368.4	2.45409
9480	67567.3	9195	5501.1	67881.8	5311	156.2	121	2.45409
137386	91682.4	98206	90915	135824	43867	94.6	39.6	2.45522
157051	97032.9	106072	130458	98091.8	87160	992.2	424.6	2.4586
262143	114010	150687	262143	79892.7	215036	5979.6	2878.7	2.45973
8715.75	65624.5	8704	8699.9	71189.5	8009	20.9	52.8	2.46199
19952.2	76876.4	17009	28627.5	90986	20620	773.3	335.5	2.46649
9093	65449.6	9105	4090.9	64602.7	4150	-4.4	12.1	2.46988
262143	149379	115008	234869	138757	110930	713.9	403.7	2.47213
145060	95698	99340	97826.3	96218.6	66631	-16.5	47.3	2.47326
60380.2	100941	39202	149909	119730	82055	9644.8	5076.5	2.47326
186594	126531	96645	158268	147105	70509	3261.5	1699.5	2.47664
16147.5	67757.9	15618	6602.2	69085.4	6263	-18.7	5.5	2.48228
12627.8	70455.7	11746	8625.1	68874.7	8207	41.8	-34.1	2.48228
147628	94593.5	102279	133584	97024.9	90230	161.7	46.2	2.48566
7149	88751.1	5279	12870	86454.3	9756	1519.1	705.1	2.48904
5339.25	64523.9	5423	11360.8	64190.1	11599	23.1	15.4	2.48904
84825	77359	71861	66466.4	79161.5	55026	6598.9	3292.3	2.49242
16844.2	73183.8	15084	14878.6	108632	8976	46.2	-11	2.49468
11007	69474.6	10383	7927.7	70841.3	7334	7.7	-8.8	2.4958
138656	99618.8	91217	112269	95779.4	76819	49.5	22	2.49693
201867	118274	111855	154911	172057	59005	6257.9	2743.4	2.50031
21194.2	70517.7	19697	13971.1	68070	13451	-15.4	13.2	2.50144
66686.2	94494.1	46250	139801	119386	76743	5563.8	3135	2.50482
7871.25	65314	7898	11672.1	65001.9	11768	2128.5	973.5	2.50595
8875.5	66804.3	8707	6883.8	66578.6	6776	-12.1	-1.1	2.50595
6021	65351.5	6038	4898.3	71495.5	4490	262.9	126.5	2.51271
46950	79677.7	38617	96346.8	86251.1	73207	2928.2	2163.7	2.51609
195417	120929	105904	240616	134726	117045	4606.8	2592.7	2.51835
5123.25	63807.9	5262	3136.1	65143.4	3155	3.3	3.3	2.52511
19781.2	71985.3	18009	8302.8	72754.7	7479	-15.4	53.9	2.533
7650	67622.1	7414	3820.3	65370	3830	18.7	59.4	2.53413
104704	89427.6	76731	48367	82621.6	38365	40.7	-5.5	2.53413
123920	87149	93188	74677.9	79843.6	61296	282.7	123.2	2.53526
104924	89594.9	76749	83352.5	97412.3	56077	45.1	6.6	2.53751
120822	89807	88169	45096.7	88049.1	33566	22	8.8	2.53977
77776.5	76854.8	66322	27799.2	71377.9	25524	34.1	-11	2.53977
114434	92374.5	81186	67378.3	89370.4	49409	56.1	5.5	2.54202
122173	86413.3	92656	52184	94619.6	36144	-6.6	-4.4	2.54428
211911	142727	97303	262143	147051	116829	7879.3	4598	2.54428
19914.8	87988.5	14833	21292.7	106020	13162	-46.2	17.6	2.5454
154955	97858.3	103774	108285	90044.3	78812	74.8	-9.9	2.5454
122536	85785.9	93611	49027	78420.2	40972	31.9	30.8	2.54991
72041.2	106085	44505	147824	108409	89363	11800.8	5968.6	2.55104
124707	87275.2	93644	82749.7	93028.3	58295	122.1	31.9	2.55217
129238	90065.1	94040	90918.3	95565.6	62349	247.5	101.2	2.56006
183158	108294	110841	147332	114337	84448	111.1	-6.6	2.56006
133690	87628.5	99985	85009.1	97760.2	56988	121	52.8	2.56119
136338	91338.9	97823	80476	89608.3	58857	1.1	0	2.56344
5345.25	63761.6	5494	3449.6	69711.1	3243	14.3	-12.1	2.56457
7533.75	65752	7509	2732.4	66126.5	2708	61.6	-2.2	2.5657
51145.5	106686	31418	130379	109881	77761	8069.6	4317.5	2.5657
31403.2	72699.3	28309	50597.8	72303.4	45862	2611.4	1390.4	2.56908
131965	93364.4	92631	125337	89068.8	92222	589.6	271.7	2.57246
50422.5	84963.6	38893	21413.7	99121.9	14158	30.8	-30.8	2.57584
5458.5	62980.3	5680	4329.6	62719.9	4524	19.8	77	2.57697
58750.5	86249.7	44641	83937.7	83060.7	66228	7689	3797.2	2.57697
103147	88270.3	76581	71839.9	83862.1	56141	77	59.4	2.58035
127762	105423	79423	250032	95502.4	171578	12457.5	6276.6	2.58599
138568	91453.3	99299	73043.3	93008.6	51468	53.9	4.4	2.58824
109132	89567.6	79851	92106.3	93517.6	64547	93.5	64.9	2.59162
105317	92204.6	74856	183708	91368.7	131768	7232.5	3316.5	2.59162
41160	74332.8	36289	26332.9	75730.8	22788	34.1	14.3	2.595
109000	85524.8	83525	64482	81666.1	51746	12938.2	6369	2.595
167126	104243	105069	171954	117370	96014	148.5	121	2.59613
62271.8	88219.7	46260	95316.1	94567.2	66055	4602.4	2197.8	2.59726
135012	92382.8	95777	45834.8	94665.4	31731	3.3	44	2.59839
144464	97533.8	97070	95273.2	111923	55787	64.9	-27.5	2.6029
36432.8	89365.1	26718	68022.9	93994	47428	403.7	332.2	2.60515
115072	87851	85843	41352.3	80707.1	33579	35.2	20.9	2.61191
69707.2	79519.8	57449	107364	78896.6	89183	1031.8	991.1	2.61868
79272	91554.5	56744	113320	83302.8	89151	3534.3	2571.8	2.6198
120726	89825.3	88081	74588.8	90957.8	53742	-13.2	-22	2.62431
8810.25	67864.2	8508	4621.1	66516.2	4553	-18.7	9.9	2.62544
99507.8	86069.8	75768	83358	83295.7	65585	20785.6	8978.2	2.62882
192977	111253	113677	146061	131231	72942	4250.4	2016.3	2.62882
137146	90822.2	98963	68102.1	87029.6	51283	12.1	48.4	2.62995
131664	94489	91320	146495	85971.3	111673	569.8	255.2	2.62995
133088	95974	90879	71456	94191.9	49717	126.5	359.7	2.63108
15117.8	71866.9	13786	27665	75124.5	24134	1628	737	2.63108
169827	111386	99921	154901	130154	77997	4889.5	2058.1	2.63559
58181.2	74107.3	51452	72191.9	74179.5	63780	6198.5	2730.2	2.63559
51600.8	80400.1	42061	88678.7	76693.1	75778	3300	1714.9	2.63671
41531.2	87382.6	31148	50367.9	89074.2	37058	4177.8	2550.9	2.63897
140026	95356	96237	95727.5	90341.7	69443	39.6	60.5	2.63897
11393.2	65137.2	11463	4319.7	64692.8	4376	33	-3.3	2.6401
36582.8	76560.3	31315	48081	84326.7	37367	5218.4	2290.2	2.64122
8327.25	70037.8	7792	4536.4	67675.3	4393	-14.3	25.3	2.64235
71091	79095.1	58904	64224.6	77201.5	54520	12119.8	5770.6	2.64348
18126	90479.5	13129	35552	87598.2	26598	9727.3	4811.4	2.64461
12875.2	68573.1	12305	5060	72357	4583	34.1	6.6	2.64799
13624.5	65108.3	13714	8762.6	65072.6	8825	167.2	152.9	2.65024
114201	102877	72750	222631	103947	140363	566.5	493.9	2.65024
139330	94292.7	96838	76703	100253	50141	85.8	59.4	2.65137
14023.5	66573.3	13805	7506.4	66694.6	7376	196.9	251.9	2.6525
100484	87746	75050	122682	81241.7	98965	2198.9	1721.5	2.65588
76286.2	82404.7	60670	85949.6	77919.4	72290	457.6	788.7	2.66151
119414	88507.1	88421	46217.6	83602.5	36230	-1.1	8.8	2.66264
185116	111782	108531	254114	107816	154464	166.1	103.4	2.66264
75252	77268.1	63826	63840.7	73541.8	56891	1358.5	1127.5	2.66264
109446	95023.4	75483	170884	87485.7	128010	10061.7	4584.8	2.66941
5370.75	65630.7	5363	3220.8	65818	3207	-31.9	-8.8	2.67166
15422.2	66885.9	15111	5348.2	66319.7	5285	-2.2	-5.5	2.67166
101358	90412.4	73470	142630	83279.2	112242	5322.9	3103.1	2.67279
72642	88122.9	54023	110940	83827.3	86733	9298.3	5027	2.67279
108335	86972.9	81633	37172.3	82362.7	29578	-46.2	37.4	2.67504
104947	89777.8	76609	86775.7	109148	52103	1012	423.5	2.67842
123679	89359.1	90706	75588.7	82627.8	59953	33	60.5	2.68068
61497.8	77367.7	52093	56460.8	72536.2	51012	4647.5	2128.5	2.68068
87525	84541.2	67849	103420	82789.4	81867	9870.3	4456.1	2.68068
12043.5	64499.7	12237	11224.4	65497.5	11231	379.5	192.5	2.68519
7071	64957.3	7134	2070.2	61979.3	2189	-17.6	13.2	2.68857
16584	88261.2	12314	17095.1	85029.2	13176	-20.9	-8.8	2.68857
14444.2	67126.5	14102	5008.3	70103.4	4682	16.5	9.9	2.68857
24429.8	66150	24203	6318.4	71827	5765	11	27.5	2.6897
134857	92018.1	96046	93553.9	90776.7	67541	59.4	33	2.69082
140530	94312	97652	104712	91850.5	74713	46.2	7.7	2.69082
5269.5	63681	5423	15469.3	71444.4	14190	33	13.2	2.69195
119191	86223.9	90593	44314.6	80255.4	36187	-33	-12.1	2.69195
130395	92341.6	92543	97509.5	85330.2	74890	58.3	48.4	2.69308
104210	85984.9	79427	98736	82637.5	78303	111.1	33	2.69308
133826	92022	95308	126888	96291.7	86360	350.9	174.9	2.69421
11019.8	72465.4	9966	4580.4	82580.8	3635	2.2	3.3	2.69533
149071	100948	96778	143191	109965	85338	589.6	194.7	2.69646
131407	105658	81507	92249.3	105402	57358	687.5	324.5	2.69759
99693.8	105293	62051	195024	101621	125772	7339.2	4508.9	2.69759
16180.5	75441.5	14056	5699.1	70764.7	5278	-12.1	-50.6	2.69759
123797	90407.6	89740	71617.7	86867.5	54031	121	15.4	2.69759
92850	100112	60782	112482	103689	71093	4108.5	1892	2.69871
197978	122965	105515	180496	130345	90751	8526.1	3789.5	2.69871
5977.5	66217.3	5916	12843.6	67607.9	12450	123.2	63.8	2.69871
131042	97493.2	88088	112540	99274.7	74293	27.5	53.9	2.7021
234493	135140	113717	191837	135998	92444	398.2	119.9	2.70322
110495	88958.7	81402	48362.6	91755	34543	57.2	35.2	2.70548
128080	92400.9	90842	71793.7	100564	46787	67.1	55	2.70886
262143	122699	140016	262143	102788	167138	231	146.3	2.70886
145526	93978.4	101483	84915.6	94399.3	58952	23.1	-2.2	2.71111
20127	67024.5	19680	17208.4	69019	16340	317.9	265.1	2.71337
14791.5	70361.9	13777	3292.3	76187.9	2832	20.9	18.7	2.7145
103678	85048.2	79892	59687.1	92838.4	42134	38.5	18.7	2.71562
133272	91068.6	95907	103983	90327	75444	166.1	64.9	2.71562
5739.75	64743.6	5810	3449.6	69305	3262	2.2	20.9	2.72013
168140	104346	105602	133240	111848	78070	112.2	25.3	2.72013
137534	94582.2	95297	92389	102919	58831	114.4	30.8	2.72126
196186	118348	108640	262143	136634	125736	8420.5	4511.1	2.72239
151795	91641.2	108554	82452.7	95849.7	56376	173.8	88	2.72239
5425.5	63630.2	5588	1447.6	66715.8	1422	20.9	-20.9	2.72464
131891	93887.1	92064	114363	91975.1	81488	189.2	110	2.72802
116750	86630.5	88321	73802.3	85335.1	56679	106.7	64.9	2.72802
101827	91483	72946	67575.2	85064.1	52062	-22	-49.5	2.73141
14241	65595.9	14228	16234.9	76106.6	13980	-11	6.6	2.73253
6442.5	64776.9	6518	4405.5	63190.8	4569	338.8	170.5	2.73592
54303.8	79036.4	45028	74906.7	81820.8	59998	4571.6	2173.6	2.73704
71145.8	87058.8	53557	101555	89076.5	74717	4451.7	1949.2	2.73817
140502	96113.3	95803	85147.7	97428.9	57275	667.7	316.8	2.74268
149191	104645	93434	93515.4	127944	47901	1444.3	661.1	2.74268
44893.5	78252.6	37598	115484	80483.3	94036	14.3	6.6	2.74493
75024.8	85066.1	57800	86295	84045.6	67290	2291.3	1478.4	2.74493
7913.25	66598.5	7787	4941.2	69238.1	4677	-30.8	1.1	2.74944
5433.75	67253.3	5295	4594.7	71592.5	4206	33	-19.8	2.74944
214856	134043	105047	159831	146741	71382	16814.6	7540.5	2.75057
82782.8	97434.5	55681	105380	88496.6	78039	30.8	93.5	2.75508
41153.2	68431.4	39412	22129.8	75698	19159	269.5	541.2	2.75508
89034	90648.2	64369	125242	86680.2	94691	3933.6	2138.4	2.75733
79067.2	88472.6	58569	77400.4	85175	59554	2399.1	1710.5	2.76072
98109	86606.6	74240	117547	88036.7	87504	4847.7	2681.8	2.76522
56127	77690.6	47346	55356.4	78044.9	46484	2747.8	1480.6	2.76748
62032.5	75529.2	53825	52891.3	75011.6	46210	2358.4	1701.7	2.77199
15730.5	71427.6	14433	10914.2	73739.5	9700	554.4	436.7	2.77199
26838.8	70347.7	25003	10943.9	87316.7	8214	35.2	9.9	2.77424
100408	95829.5	68667	93194.2	84403.1	72362	8501.9	3789.5	2.7765
156068	96277.1	106236	216894	117005	121485	16745.3	7491	2.78777
7769.25	67970.3	7491	4503.4	77018.5	3832	23.1	-25.3	2.78777
14322	67696.1	13865	23072.5	66395	22774	160.6	115.5	2.7889
21707.2	73828.8	19269	29356.8	73705.2	26103	6128.1	2497	2.79341
121824	91718.9	87047	74069.6	94849.9	51178	111.1	82.5	2.79566
120841	87349.1	90664	56338.7	95861.8	38516	5.5	15.4	2.79904
12725.2	66781.1	12488	8559.1	74236.3	7556	4.4	5.5	2.80242
166076	98202	110832	159796	103444	101237	2957.9	1596.1	2.80242
146651	107314	89559	195153	124421	102793	806.3	394.9	2.80693
135970	91250.4	97654	82511	104196	51897	174.9	74.8	2.80806
71658	98702.8	47579	116070	101176	75183	418	344.3	2.81032
126458	87461.7	94756	49336.1	89396.5	36168	59.4	3.3	2.81482
212172	125112	111140	262143	107636	159610	4456.1	2240.7	2.81708
47133	73954	41768	56867.8	74080	50309	386.1	238.7	2.81708
144214	94831.5	99663	175677	97520.2	118059	309.1	119.9	2.81821
108590	97188.4	73224	92571.6	106433	57001	46.2	-6.6	2.82046
158330	106766	97188	153727	104526	96384	91.3	-11	2.82272
11556.8	71919.4	10531	13662	75138.7	11916	16.5	1.1	2.82497
7833	68227.5	7524	3719.1	70079.1	3478	1.1	-35.2	2.82722
129916	97413.2	87403	122043	123723	64646	1838.1	787.6	2.82835
8022	65536	8022	3071.2	69404.9	2900	18.7	31.9	2.83399
122636	87184.4	92185	45833.7	84503.4	35546	-14.3	-52.8	2.83399
8151	64336.3	8303	6653.9	73289.1	5950	2.2	-27.5	2.83512
120044	84655.1	92932	41874.8	79750.9	34411	-36.3	49.5	2.83624
8360.25	71676.8	7644	10096.9	85591.8	7731	14.3	24.2	2.83737
12014.2	74153.9	10618	6204	77092.4	5274	23.1	56.1	2.83737
17091	66738.7	16783	12565.3	66933.2	12303	498.3	299.2	2.8385
40728.8	96017.8	27799	70552.9	92159.9	50171	363	291.5	2.83963
9378	67066.4	9164	7247.9	68770.6	6907	-3.3	-15.4	2.84301
6490.5	63524.7	6696	1954.7	61796.1	2073	17.6	2.2	2.84639
96312.8	91851.6	68719	173564	92334.3	123190	3033.8	1395.9	2.84864
34014.8	74537.4	29907	13252.8	76120.6	11410	-29.7	18.7	2.84977
188152	116415	105920	199094	114578	113878	5696.9	2754.4	2.8509
128416	93137.5	90360	79128.5	91686.1	56560	93.5	-5.5	2.85428
77414.2	80393.9	63107	91702.6	80680.7	74489	291.5	390.5	2.85428
156086	98058.1	104318	101467	95102.6	69922	151.8	67.1	2.85428
149567	96131.4	101965	121843	101651	78554	587.4	223.3	2.85653
11250.8	65610.4	11238	7684.6	80066.4	6290	30.8	-28.6	2.85766
262143	111115	154613	262143	114255	150364	640.2	644.6	2.85992
11882.2	72688.8	10713	4903.8	69727.8	4609	-9.9	11	2.85992
176624	112019	103333	116646	133011	57473	-16.5	-35.2	2.86104
134385	92845.6	94857	56398.1	99133.8	37284	-17.6	12.1	2.86104
98181	91090.9	70637	142035	89322.9	104211	7396.4	3583.8	2.86217
78707.2	79607.4	64795	99587.4	80228.2	81350	948.2	1170.4	2.86217
61461.8	81078	49680	56205.6	76522.6	48136	8518.4	3665.2	2.8633
17716.5	67445.2	17215	17178.7	70851.1	15890	1422.3	662.2	2.86893
94854.8	83679.7	74288	32413.7	86779.1	24479	36.3	-4.4	2.87344
11345.2	81410.5	9133	10507.2	87076.4	7908	17.6	19.8	2.87344
146419	95727.2	100240	123566	104635	77393	81.4	89.1	2.87683
125793	94426.2	87306	75368.7	95236.8	51864	145.2	88	2.87795
9857.25	67159.2	9619	9447.9	67758.5	9138	-22	28.6	2.88133
74691.8	96550.2	50699	129074	95166.8	88886	11636.9	5792.6	2.88133
124927	94269.4	86849	81186.6	92000.2	57833	149.6	61.6	2.88246
121014	91412.6	86758	80581.6	97358.1	54243	154	37.4	2.88584
142408	91420.4	102087	68022.9	87687.6	50839	16.5	-14.3	2.88584
34260.8	72734.5	30870	19210.4	72019.5	17481	1727	819.5	2.8881
6568.5	68145.2	6317	6831	69807.6	6413	11	-20.9	2.89035
7274.25	66313.1	7189	6506.5	66069.1	6454	8.8	-7.7	2.89599
57267.8	83791.4	44791	90004.2	94939.8	62129	5041.3	2994.2	2.89712
147359	93290.5	103519	109119	96871.1	73822	548.9	201.3	2.89937
135768	95559	93112	101427	106040	62685	1256.2	519.2	2.89937
138094	100406	90135	262143	78535.9	218751	19987	8982.6	2.9005
123251	90162.6	89587	93010.5	90457	67386	525.8	202.4	2.90163
130973	94584.7	90749	103245	91979.1	73563	162.8	94.6	2.90163
110274	87867.4	82248	47232.9	86395.2	35829	-19.8	-15.4	2.90275
120506	86169.6	91650	110043	95917.8	75187	25.3	46.2	2.90726
7665.75	65722.5	7644	4732.2	65886.9	4707	-9.9	19.8	2.91064
137094	90535.8	99238	76942.8	96349	52336	26.4	-63.8	2.91064
9103.5	66637.7	8953	5440.6	67338.1	5295	9.9	36.3	2.91741
262143	148361	115797	205049	166504	80707	139.7	229.9	2.91966
8633.25	69158.9	8181	74681.2	67606.5	72394	485.1	196.9	2.91966
42148.5	71436.7	38667	47647.6	70774.3	44121	1441	661.1	2.92304
14331.8	70145.3	13390	6846.4	76307.1	5880	-13.2	44	2.92304
21986.2	76205.4	18908	33908.6	77943	28511	2420	1040.6	2.93094
114736	86125.1	87307	40356.8	84947	31135	-39.6	-16.5	2.93544
67463.2	82511	53584	96861.6	80931.2	78436	9770.2	4148.1	2.94108
7312.5	64517	7428	2103.2	65417.8	2107	13.2	58.3	2.94221
5885.25	63984	6028	1960.2	65044.9	1975	-34.1	-40.7	2.94446
8477.25	66217.5	8390	5934.5	67381.1	5772	0	-1.1	2.94559
46076.2	90044.8	33535	66517	113451	38424	1955.8	1808.4	2.94784
22690.5	76576.8	19419	4260.3	71116.4	3926	-25.3	24.2	2.95123
47368.5	102514	30282	162368	110362	96418	367.4	408.1	2.95235
164797	108290	99733	157322	127944	80584	3688.3	1527.9	2.95574
10182	66588.9	10021	4125	68770.3	3931	475.2	323.4	2.95574
25858.5	79602.7	21289	162801	104597	102004	5366.9	2255	2.95686
104059	89516	76183	78472.9	85250.1	60326	23.1	-46.2	2.95912
8747.25	68351	8387	6917.9	77446.5	5854	-14.3	2.2	2.96475
200432	136003	96582	257588	103420	163230	21201.4	9661.3	2.96475
7626	65501.6	7630	9302.7	75443.8	8081	-9.9	2.2	2.96588
141419	100395	92316	117047	99995.7	76711	69.3	38.5	2.96588
7529.25	65020	7589	7473.4	66654.4	7348	41.8	45.1	2.96701
119929	89588.1	87731	61301.9	88547.3	45371	33	63.8	2.96926
124079	89027.2	91339	47775.2	87066.4	35961	61.6	-6.6	2.96926
16953	69201.6	16055	3742.2	74725.4	3282	-6.6	55	2.97039
172548	102737	110069	189071	106577	116263	199.1	67.1	2.97603
6450.75	67264.3	6285	2718.1	66666.7	2672	14.3	2.2	2.97715
145492	94714.9	100670	94881.6	99763.5	62329	9.9	28.6	2.97828
5314.5	64142	5430	2647.7	76609.1	2265	-18.7	4.4	2.97941
194306	122657	103818	209827	130998	104973	5660.6	2933.7	2.98054
12374.2	67783.3	11964	5278.9	66556	5198	51.7	355.3	2.98054
5641.5	66270.2	5579	17329.4	69500	16341	41.8	11	2.98166
262143	124230	138290	262143	125045	137389	7403	4167.9	2.99294
5021.25	64982.8	5064	3504.6	68315.7	3362	29.7	6.6	2.99406
176098	103685	111306	180072	118697	99423	4054.6	1833.7	2.99406
159524	121603	85973	262143	110784	155075	2620.2	1232	2.99744
17452.5	68905.8	16599	6528.5	70231.7	6092	6.6	-14.3	2.99857
145684	89332.8	106876	84297.4	92043	60021	89.1	-5.5	2.9997
175653	104948	109689	172963	117208	96711	6366.8	2838	3.00083
34204.5	86077.3	26042	43015.5	94368.3	29873	5601.2	3273.6	3.00646
135698	90830	97909	122546	94584.2	84910	334.4	161.7	3.00872
7177.5	67274.7	6992	16120.5	69377	15228	-26.4	5.5	3.00984
47438.2	71132.4	43706	26123.9	74889.8	22861	2.2	-2.2	3.01323
71710.5	101840	46147	85210.4	95031.7	58763	3592.6	2382.6	3.01548
8361	75329.5	7274	22137.5	75315.5	19263	3176.8	1334.3	3.01886
76085.2	84503.9	59007	106226	82624.6	84256	10396.1	4786.1	3.01886
99351.8	87330.7	74557	32399.4	80925.6	26238	19.8	37.4	3.0245
160524	95421.3	110249	88865.7	95857.2	60756	-9.9	3.3	3.02675
16978.5	64835.3	17162	15485.8	64469.4	15742	194.7	224.4	3.02788
146342	96494	99391	132180	104840	82627	62.7	9.9	3.03014
40122.8	77742.5	33823	56918.4	101510	36747	2152.7	1622.5	3.03126
122691	87357.8	92043	65343.3	90177.3	47488	12.1	67.1	3.03352
178587	113066	103514	169330	107296	103426	388.3	150.7	3.0369
9340.5	68957.9	8877	8124.6	73411.5	7253	2025.1	840.4	3.03803
11557.5	66523.1	11386	13783	65636	13762	105.6	118.8	3.03803
38490.8	77352.1	32611	69946.8	73808.6	62107	1251.8	931.7	3.04141
128471	89454.9	94120	76191.5	106820	46745	39.6	45.1	3.04366
72430.5	112040	42367	98204.7	115160	55887	11953.7	5978.5	3.04366
111187	88140.3	82672	55429	92623.3	39219	33	-46.2	3.04817
35766	77053.3	30420	25749.9	83525.3	20204	3246.1	2272.6	3.05043
113968	88261.5	84624	49871.8	85508.7	38223	23.1	6.6	3.05155
130744	87922.3	97455	96708.7	109103	58091	156.2	101.2	3.05268
146302	94713.4	101232	96200.5	92396.7	68234	-16.5	25.3	3.05268
120214	95142.6	82806	70101.9	89628.9	51258	-36.3	1.1	3.05719
12972.8	69317.7	12265	22337.7	68761.1	21290	67.1	15.4	3.0617
79031.2	79843.9	64869	77358.6	78018.1	64982	9303.8	3832.4	3.06395
76934.2	79567.6	63367	77210.1	84759.2	59699	2501.4	1835.9	3.07072
262143	125759	136609	245696	134516	119703	7088.4	3942.4	3.07861
14646.8	72746.5	13195	7829.8	71616.7	7165	9.9	-28.6	3.08425
55332.8	81410.9	44543	50418.5	81505.4	40540	7437.1	4008.4	3.08537
142419	93790.6	99515	78514.7	88514.8	58132	51.7	34.1	3.08763
48220.5	91184.4	34657	148281	105989	91686	3052.5	2257.2	3.09439
16834.5	68589.7	16085	21897.7	68905.2	20827	36.3	20.9	3.09439
8079.75	66181	8001	13501.4	56065.6	15782	-9.9	19.8	3.0989
7965	68207.8	7653	7937.6	76041.3	6841	-30.8	-5.5	3.0989
68242.5	98453.3	45426	82239.3	90527.3	59536	4957.7	2325.4	3.10115
16941	67537.3	16439	16855.3	70068.4	15765	872.3	455.4	3.10228
37715.2	91351.8	27057	49606.7	99158.9	32786	4646.4	2890.8	3.10341
14766.8	69303.5	13964	8881.4	69234.1	8407	61.6	-14.3	3.10566
154784	104039	97501	159760	107737	97181	104.5	61.6	3.10679
12890.2	102014	8281	108613	136752	52051	99	25.3	3.10905
52480.5	76489.8	44965	81463.8	75010.7	71174	14427.6	6274.4	3.11243
68133	85759.7	52066	52578.9	81413.1	42325	2351.8	1831.5	3.11806
67344	104229	42344	144473	107310	88232	481.8	354.2	3.11806
6612	64550	6713	4661.8	64550.1	4733	-22	1.1	3.11919
5247.75	64103.7	5365	2963.4	65456.5	2967	34.1	33	3.12032
7575	65726.9	7553	5104	66158.2	5056	349.8	136.4	3.12145
18246.8	67836.3	17628	10571	65245.9	10618	233.2	294.8	3.12145
53337.8	95997.1	36413	85862.7	94887.2	59303	308	218.9	3.1237
68498.2	78343.8	57300	117392	81494.4	94404	3415.5	1730.3	3.12821
84711.8	96004.8	57827	109077	93942.7	76094	9876.9	4251.5	3.13046
157300	99338.9	103774	166037	97649.9	111433	103.4	44	3.13272
124319	93626.6	87020	117071	92301.2	83123	182.6	80.3	3.13723
11039.2	69390.8	10426	27101.8	70700.7	25122	128.7	42.9	3.13948
115641	88952.3	85199	62355.7	97275.5	42010	60.5	23.1	3.14061
7071.75	69420.9	6676	17451.5	68093.7	16796	511.5	189.2	3.14399
120785	92082.5	85964	63639.4	99686.2	41838	15.4	-13.2	3.14512
130133	92722.3	91978	82441.7	96765.5	55835	42.9	-22	3.14625
232193	129034	117930	192304	143039	88108	5237.1	2281.4	3.1485
142898	103328	90633	108042	101424	69812	44	-7.7	3.1485
6468.75	64203.5	6603	7370	66981	7211	17.6	3.3	3.1485
262143	135645	126653	262143	68369.7	251278	11066	5398.8	3.14963
115063	84694.2	89035	46611.4	83799	36453	62.7	15.4	3.14963
6568.5	65292.5	6593	5265.7	68991	5002	2.2	16.5	3.14963
89240.2	90498.2	64625	119442	82076.3	95372	5514.3	2734.6	3.15865
120950	89831	88239	52472.2	87082.9	39489	82.5	-30.8	3.15865
158128	98517.5	105190	101954	107581	62108	226.6	35.2	3.15977
15914.2	68029.2	15331	8697.7	79058.6	7210	19.8	16.5	3.15977
131896	87371.1	98934	64486.4	101136	41787	42.9	-70.4	3.1609
138855	92625.6	98245	123368	95812.8	84384	176	90.2	3.16203
126521	89401.2	92747	50810.1	89369	37260	11	31.9	3.16203
62276.2	75114.3	54335	43925.2	73508.9	39161	9.9	18.7	3.16316
53022	76179.5	45614	53924.2	76994.6	45899	179.3	753.5	3.16428
5582.25	63184.5	5790	6246.9	63110.4	6487	202.4	84.7	3.16654
106950	88975.9	78775	38143.6	88484.6	28251	38.5	-9.9	3.16766
146414	94729.6	101292	61518.6	102687	39262	37.4	-20.9	3.16992
115011	90397.7	83380	63792.3	94419.2	44278	133.1	86.9	3.17443
11598.8	65035.6	11688	6015.9	65600.3	6010	222.2	176	3.17556
77941.5	85457.6	59772	97297.2	80075.2	79631	7792.4	3644.3	3.17668
12229.5	73300.9	10934	15996.2	72498.4	14460	28.6	36.3	3.18232
148209	103732	93636	139834	95963	95497	64.9	-23.1	3.1857
20565.8	76194.1	17689	12650	79945.1	10370	39.6	23.1	3.18796
71319.8	81095.4	57636	69892.9	86673.1	52848	10387.3	4741	3.19246
191027	131765	95011	202211	139843	94764	9713	4403.3	3.19585
26850.8	97798.6	17993	44620.4	92355.2	31663	2612.5	1111	3.20036
67066.5	102363	42938	147465	106425	90808	501.6	466.4	3.20036
7638	96746	5174	48533.1	105892	30037	2956.8	1280.4	3.20486
7584.75	67081.5	7410	7186.3	73749	6386	446.6	315.7	3.20825
11659.5	68988.5	11076	3443	74077.6	3046	4.4	11	3.20825
6256.5	63344	6473	6095.1	63074.1	6333	603.9	259.6	3.21276
20541.8	86892.4	15493	131151	93669.3	91760	4384.6	1867.8	3.21501
19496.2	68741.9	18587	7132.4	74920.5	6239	-19.8	-31.9	3.21952
8617.5	67757.2	8335	5338.3	77246.8	4529	14.3	-2.2	3.22065
115516	93683.1	80809	204025	107626	124236	269.5	90.2	3.22628
57955.5	109306	34748	126736	126948	65427	12172.6	6205.1	3.22741
262143	148619	115596	262143	75225.3	228378	11309.1	5292.1	3.22967
124346	88534.9	92044	80031.6	94177.8	55692	30.8	14.3	3.23079
166475	121132	90068	175194	115593	99327	221.1	53.9	3.23417
12907.5	68980.3	12263	6106.1	75078.7	5330	-8.8	38.5	3.23643
72365.2	77455.6	61229	77097.9	79908.4	63231	4167.9	2338.6	3.23643
9459	72048.5	8604	8206	69706.9	7715	1.1	-20.9	3.23756
6871.5	64823.8	6947	5031.4	64276.4	5130	9.9	-12.1	3.23981
132788	92287.2	94297	90187.9	87144.2	67825	81.4	49.5	3.24094
130194	90278.4	94512	113636	95408.6	78056	239.8	128.7	3.24094
134035	113956	77083	177760	103776	112258	1497.1	1004.3	3.24207
143732	91172.2	103317	79744.5	85369.3	61218	37.4	66	3.24432
92670	109885	55269	226244	112907	131321	756.8	602.8	3.24545
145284	93112.7	102256	96063	92535.9	68034	101.2	20.9	3.24545
95316.8	84010.4	74356	114277	81207.1	92224	12901.9	5629.8	3.24657
262143	123047	139620	199803	163425	80124	5284.4	2380.4	3.24657
34065	107290	20808	83802.4	111501	49256	5970.8	3533.2	3.24996
14468.2	66586.5	14240	1943.7	63185.7	2016	-22	16.5	3.25334
128755	101335	83269	138008	94420.1	95790	88	50.6	3.25559
137540	98038.3	91942	99801.9	101957	64151	337.7	146.3	3.25672
8354.25	64268.6	8519	2825.9	65441.1	2830	9.9	-11	3.25672
141638	92082.8	100805	86288.4	102626	55103	74.8	30.8	3.25897
154906	93769.9	108264	115675	98542.5	76930	53.9	89.1	3.2601
6804	65411	6817	7143.4	71418.8	6555	25.3	15.4	3.27025
74790.8	104804	46768	153449	122200	82295	7315	4275.7	3.2725
9925.5	68797.2	9455	9181.7	68123.2	8833	37.4	-27.5	3.27363
97497	84218.4	75869	38154.6	90996.8	27479	58.3	25.3	3.27588
31141.5	69522	29356	8608.6	68919.3	8186	-7.7	20.9	3.27701
188129	112940	109166	208127	115010	118597	259.6	117.7	3.28039
108227	93212	76093	49721.1	90469.3	36018	114.4	24.2	3.28152
5505	64447.2	5598	5579.2	97895.2	3735	-16.5	-15.4	3.28152
179636	113909	103351	134718	110903	79609	3788.4	2231.9	3.28377
72807	83782.2	56951	106504	85794	81356	4875.2	2550.9	3.2849
10842	68085.6	10436	14920.4	69789.7	14011	321.2	127.6	3.2849
132854	89186.4	97624	66279.4	89597.5	48480	7.7	27.5	3.28941
135224	97665.3	90739	121862	131430	60765	62.7	57.2	3.29279
15676.5	64826.8	15848	5392.2	63432.6	5571	112.2	269.5	3.29617
40645.5	91396.2	29145	64482	104418	40471	7012.5	3867.6	3.30068
129500	92787.8	91466	96968.3	114513	55495	187	100.1	3.30519
7432.5	66552.3	7319	4551.8	68861.2	4332	-30.8	-15.4	3.30632
27645	73714	24578	24008.6	71934.7	21873	194.7	117.7	3.31083
6323.25	67142	6172	34975.6	72094.1	31794	234.3	73.7	3.31308
70254.8	84995.7	54170	98853.7	90992.4	71198	6043.4	2831.4	3.31421
137429	103645	86898	96022.3	103488	60808	81.4	-15.4	3.31872
88819.5	88856.1	65509	109558	89022	80654	3082.2	2346.3	3.31872
53403	92752.2	37733	94702.3	98572.3	62963	5382.3	3252.7	3.31985
70553.2	79647.5	58053	69769.7	82475.2	55440	8153.2	3911.6	3.31985
137397	88735.6	101475	88845.9	91003.8	63982	37.4	74.8	3.3221
77723.2	79908.2	63744	93009.4	77903.3	78244	8631.7	3809.3	3.32661
61187.2	99480.7	40309	171299	98892.1	113520	266.2	337.7	3.32774
77790	106844	47715	194691	146430	87136	15645.3	7695.6	3.32887
115186	103637	72839	216904	101923	139468	8816.5	4152.5	3.32999
6263.25	65822.4	6236	5299.8	64787.9	5361	2.2	15.4	3.32999
5252.25	68323	5038	8881.4	74804.2	7781	9.9	-8.8	3.33112
140669	95478.2	96555	85078.4	104927	53139	-11	45.1	3.33225
187660	106215	115788	143064	102840	91169	15.4	-13.2	3.33225
18543.8	69081.6	17592	20617.3	74965.3	18024	20.9	-51.7	3.33338
155680	103122	98938	131794	105421	81931	1823.8	916.3	3.33563
259507	154521	110063	262143	134340	127883	394.9	158.4	3.33788
125577	129126	63735	85276.4	128546	43476	190.3	85.8	3.34352
126548	95746.5	86619	108784	105499	67577	0	40.7	3.34465
14228.2	73823.3	12631	12822.7	74314.5	11308	5.5	20.9	3.34465
50484.8	79309.8	41717	69979.8	85264.3	53788	1375	915.2	3.34465
5347.5	64983.1	5393	2603.7	66837.5	2553	15.4	6.6	3.3469
119752	88380.9	88798	54937.3	90466.1	39798	-12.1	22	3.35028
142416	90319.8	103337	97421.5	86540.5	73776	72.6	49.5	3.35818
83577	81554.8	67161	72759.5	79520.5	59964	8660.3	3859.9	3.36156
173091	115216	98456	184701	125819	96206	2472.8	1104.4	3.36156
181410	104720	113530	145867	103141	92684	-14.3	12.1	3.36268
65952	74029.8	58385	70049.1	74540.7	61587	5143.6	2392.5	3.36381
58580.2	97045.4	39560	170127	103771	107443	6633	3727.9	3.36381
162679	105903	100671	108632	114027	62435	1933.8	931.7	3.36494
17112.8	66310	16913	13460.7	65744.6	13418	343.2	247.5	3.36494
8750.25	73813.4	7769	23375	100770	15202	1662.1	712.8	3.36719
142669	91480.4	102207	71406.5	90626.8	51637	53.9	-14.3	3.37058
136335	97604.9	91541	117905	97478.2	79269	34.1	42.9	3.3717
120584	94126.3	83957	103135	92920.7	72740	103.4	82.5	3.37396
136748	100336	89319	262143	89892.5	191115	211.2	90.2	3.37508
129872	89779.3	94802	55766.7	88868.7	41125	-23.1	-22	3.37621
138068	96854.5	93423	120905	110437	71748	6271.1	2655.4	3.37734
123866	87105.4	93194	55717.2	84691.7	43115	253	113.3	3.37847
18696.8	66333.4	18472	13608.1	66643.3	13382	402.6	163.9	3.37959
144674	99711	95088	137719	99084.9	91089	27.5	12.1	3.37959
262143	142538	120528	262143	107837	159312	8275.3	3669.6	3.38185
122828	91922.1	87570	61336	89960.8	44683	78.1	28.6	3.38185
262143	135599	126696	262143	96784.4	177506	11465.3	5438.4	3.38298
146978	101390	95003	95913.4	99605.1	63107	75.9	72.6	3.38298
168703	103161	107173	138015	99645.7	90771	1076.9	926.2	3.3841
262143	151277	113565	262143	119593	143652	9654.7	4232.8	3.38523
262143	130045	132107	262143	127041	135230	9785.6	4474.8	3.38861
125560	92619.5	88844	86098.1	85067.5	66330	111.1	-27.5	3.39087
116890	176433	43419	262143	136196	126140	8142.2	4562.8	3.39087
46838.2	108697	28240	87628.2	106791	53776	486.2	385	3.39763
129838	90765.1	93748	94512	91311.6	67833	159.5	116.6	3.39876
116348	90034.7	84689	74709.8	95918.9	51045	45.1	41.8	3.39988
8211.75	68573.6	7848	57783	74280	50981	545.6	201.3	3.39988
5478	64861.1	5535	2778.6	70145.8	2596	-18.7	79.2	3.40101
9195	85258	7068	36284.6	81691.1	29109	2209.9	950.4	3.40214
8820	66955.6	8633	3163.6	68516.1	3026	-11	7.7	3.40214
11967.8	68607.3	11432	34230.9	68351.3	32821	376.2	180.4	3.40327
148142	93074.5	104310	76806.4	89659.7	56141	11	47.3	3.40778
15448.5	73615.4	13753	24241.8	72997.2	21764	2838	1356.3	3.40778
6321.75	71505.4	5794	24660.9	76920.5	21011	2774.2	1229.8	3.41116
42425.2	71578.1	38844	34063.7	73930.3	30196	695.2	301.4	3.41454
10131	80410	8257	21447.8	90989.3	15448	2718.1	1134.1	3.41454
13585.5	68661.9	12967	6811.2	69324.2	6439	42.9	4.4	3.41792
44618.2	85490.1	34204	64293.9	105276	40024	7297.4	4096.4	3.41792
19969.5	71374.4	18336	29001.5	74307.7	25578	74.8	-8.8	3.42807
14378.2	66952.8	14074	4481.4	73570.4	3992	18.7	12.1	3.43483
179675	107002	110047	262143	92932.6	184863	10688.7	5387.8	3.43483
87545.2	93998.1	61037	102996	97038	69560	3623.4	2895.2	3.44047
152325	96250.1	103717	166946	113476	96417	642.4	194.7	3.44159
35142.8	89023	25871	34430	94870.7	23784	4060.1	2646.6	3.44385
191609	112776	111347	262143	105692	162546	663.3	325.6	3.44498
121308	86698.1	91698	79718.1	96942.1	53892	234.3	77	3.44723
156361	102780	99701	188705	100345	123244	403.7	108.9	3.44836
133263	92224	94699	83140.2	95631.1	56976	-5.5	-18.7	3.44949
157342	100867	102230	201984	105330	125674	50.6	29.7	3.45287
118851	93739.7	83092	113287	96516.8	76923	155.1	104.5	3.45399
12802.5	68626.3	12226	12652.2	67139.6	12350	170.5	176	3.45963
41553	69308.9	39291	40404.1	69629.1	38029	254.1	379.5	3.46752
138641	91220.2	99605	83868.4	96512.7	56950	31.9	104.5	3.46865
19716.8	76795.2	16826	42352.2	74255.4	37379	96.8	17.6	3.46865
141670	92986	99848	49800.3	95606.3	34137	-48.4	14.3	3.46865
129922	88225.1	96510	90115.3	95659	61738	73.7	67.1	3.46865
262143	134178	128037	262143	106065	161974	3928.1	2566.3	3.46978
15789	66680.5	15518	13618	66656.9	13389	281.6	146.3	3.4709
40864.5	93021.7	28790	56735.8	90386.7	41137	368.5	383.9	3.47654
150036	100858	97491	86557.9	108820	52129	15.4	718.3	3.47654
5553.75	64821.1	5615	5261.3	62657.6	5503	38.5	4.4	3.47879
5750.25	69388.4	5431	6725.4	69828.2	6312	-5.5	22	3.48669
17796	69891.5	16687	8090.5	68994	7685	0	39.6	3.48781
125940	90674	91025	55982.3	88935.5	41253	47.3	31.9	3.48781
21563.2	73415.2	19249	19629.5	69379.7	18542	661.1	396	3.48781
127843	88288.4	94897	71038	85246.1	54613	53.9	28.6	3.49007
7566	71272.9	6957	6260.1	76087.2	5392	6.6	4.4	3.49119
7400.25	75731.2	6404	71014.9	80323.6	57941	350.9	132	3.49458
5531.25	64045.2	5660	3637.7	62968.9	3786	67.1	41.8	3.4957
119986	95216.8	82584	62037.8	96478.7	42141	42.9	52.8	3.4957
8362.5	65783.8	8331	6779.3	65849.8	6747	620.4	237.6	3.49683
22990.5	76192.4	19775	40564.7	75877.6	35036	5545.1	2286.9	3.50134
159611	103308	101253	112307	91345.1	80575	343.2	1293.6	3.50359
7934.25	66029.1	7875	11136.4	65134.8	11205	75.9	2.2	3.50359
84251.2	81618.5	67650	91946.8	75347.3	79974	3714.7	1818.3	3.50472
12266.2	68619.8	11715	8023.4	74279.1	7079	537.9	286	3.50585
137282	91434.1	98398	200530	99612.9	131930	338.8	198	3.51036
110270	86476	83568	48090.9	82832.3	38049	40.7	-6.6	3.51149
128336	99706.5	84354	231167	104269	145295	606.1	266.2	3.51374
161712	98930.8	107125	154168	112704	89647	512.6	172.7	3.51825
54459.8	76622.5	46580	39726.5	75252.6	34597	3689.4	2091.1	3.52163
149867	97887.1	100337	184429	103943	116283	514.8	238.7	3.52276
262143	129473	132690	262143	81473.8	210863	5379	2624.6	3.52276
142492	95835.4	97442	128403	102439	82147	26.4	30.8	3.52389
34800	69129.6	32991	35178	69492.9	33175	3469.4	1426.7	3.52389
7929.75	70066.6	7417	9004.6	81105.8	7276	-7.7	24.2	3.52501
155566	96091	106099	125746	91910	89663	46.2	79.2	3.53065
33092.2	75920.1	28566	12595	69986.9	11794	14.3	-13.2	3.53629
143294	95566.4	98266	97005.7	107077	59372	58.3	20.9	3.53967
262143	142864	120253	252057	167217	98787	23100	11459.8	3.5408
136256	92520.8	96515	75149.8	86496.4	56939	2.2	-3.3	3.5408
69358.5	86327.3	52654	77726	90657.3	56188	1844.7	1331	3.54305
112781	89686.4	82412	65846	93047.9	46377	60.5	55	3.54756
12225.8	68125.7	11761	7981.6	67538	7745	6.6	18.7	3.54756
37495.5	75856.8	32394	35886.4	80482.2	29222	683.1	501.6	3.54869
153141	104348	96181	136485	112487	79517	94.6	22	3.54981
13562.2	65474.4	13575	14095.4	66457.3	13900	1092.3	468.6	3.55207
192614	157832	79978	131244	148833	57791	74.8	56.1	3.55432
262143	127565	134675	262143	68368.6	251282	677.6	392.7	3.55658
223635	141301	103723	241752	178450	88784	15030.4	8180.7	3.5577
127322	88492.2	94293	87419.2	89978.4	63672	136.4	56.1	3.55996
49059.8	76171	42210	43300.4	77356.2	36684	188.1	522.5	3.56334
42633.8	73215.4	38162	33518.1	70041.5	31362	2633.4	1214.4	3.5701
48504	76537.6	41532	42629.4	77576.4	36013	3763.1	1805.1	3.57349
44702.2	70430	41596	13484.9	75052.8	11775	11	28.6	3.57461
261646	155297	110416	144496	139250	68005	48.4	51.7	3.57574
77163	75905.2	66622	73403	71498.2	67282	4962.1	2332	3.57912
114750	89843.4	83704	79478.3	83033.5	62730	108.9	78.1	3.57912
78189	77687.6	65959	27671.6	71186.9	25475	23.1	1.1	3.58025
14771.2	65885	14693	11647.9	65339.1	11683	785.4	375.1	3.58025
113834	143421	52016	262143	154163	111439	9796.6	6216.1	3.58138
29718	85533.5	22770	38117.2	87234.5	28636	2435.4	979	3.58814
47594.2	84417.4	36949	63523.9	85968.3	48426	9455.6	4866.4	3.58927
5670	64635.4	5749	1877.7	66661.4	1846	26.4	12.1	3.59378
12027.8	73682.1	10698	5407.6	73586.5	4816	70.4	36.3	3.59378
6087.75	69289.1	5758	14352.8	72905.4	12902	184.8	80.3	3.59603
119136	87280.7	89455	42332.4	84981.2	32646	42.9	8.8	3.59603
120941	87621.8	90457	84031.2	84422.8	65232	66	-6.6	3.59829
14956.5	66444.5	14752	14814.8	64826.3	14977	452.1	193.6	3.59941
8858.25	64871.4	8949	3769.7	65775	3756	11	6.6	3.6028
68541.8	77458.1	57992	50143.5	81168.9	40486	1338.7	1125.3	3.6028
138986	96304.8	94581	134455	88881.8	99139	108.9	28.6	3.6073
12470.2	65753.5	12429	5726.6	67005.6	5601	40.7	42.9	3.60843
61634.2	75762.2	53315	57491.5	72870.4	51705	4628.8	2370.5	3.60956
93457.5	91996.2	66577	160772	87986.8	119749	7452.5	3414.4	3.61069
132071	94737.7	91362	82824.5	92897.2	58430	182.6	107.8	3.61407
8689.5	66879	8515	7891.4	68147.4	7589	-1.1	31.9	3.6197
10653	86813.6	8042	29893.6	88264	22196	3716.9	1514.7	3.62196
9750	64536.5	9901	9588.7	64458.4	9749	8.8	-19.8	3.62421
135958	97157	91709	121276	113941	69755	150.7	18.7	3.62534
75299.2	78221.1	63088	105602	82666.4	83719	5131.5	2629	3.62647
22475.2	68397.4	21535	19090.5	71606.9	17472	503.8	540.1	3.62872
120408	88406.3	89259	94595.6	82793.6	74878	204.6	64.9	3.63098
15606	67114.3	15239	13811.6	66516.5	13608	793.1	399.3	3.63098
62502.8	77439.8	52895	43692	80290.5	35663	1235.3	942.7	3.63211
153460	99099.3	101486	101436	97736.5	68017	48.4	35.2	3.63436
210534	142491	96831	262143	122417	140338	12335.4	5736.5	3.63774
131764	88985.4	97042	101720	78643.1	84767	-9.9	3.3	3.63774
131675	93096.3	92694	102577	92738.2	72489	682	309.1	3.63774
262143	94047.3	182672	262143	68369.2	251280	17426.2	7887	3.64
86350.5	82885.2	68276	81319.7	80247.1	66412	5555	3210.9	3.64225
137661	95901.6	94073	77316.8	97207.4	52126	81.4	53.9	3.64225
6405.75	65687.3	6391	4434.1	70876.4	4100	34.1	-35.2	3.64225
175370	102684	111926	193626	97823	129719	59.4	90.2	3.64338
127040	93144.4	89385	73077.4	94948.5	50440	88	49.5	3.64563
8454	67574.3	8199	4595.8	68452.4	4400	18.7	-34.1	3.64563
17046	75964	14706	17683.6	77209.4	15010	7.7	17.6	3.64789
11037	70837.4	10211	6096.2	72337.6	5523	-16.5	16.5	3.65127
174640	121391	94284	128323	110783	75912	5421.9	2391.4	3.65916
58038.8	76528.7	49702	58911.6	77445.9	49852	701.8	643.5	3.6648
8768.25	67240.4	8546	2796.2	72004.6	2545	-31.9	17.6	3.67269
17168.2	71683.1	15696	28084.1	71495.9	25743	4422	1850.2	3.6772
146506	96414.6	99585	113115	100011	74123	210.1	107.8	3.6772
6492	65647.2	6481	9307.1	73284.9	8323	-3.3	-23.1	3.67832
16415.2	67821.8	15862	6982.8	66399.4	6892	-34.1	-7.7	3.67832
124330	86282	94436	85424.9	79625.7	70309	19.8	29.7	3.68058
97821	82296.3	77899	81304.3	85636	62221	3443	2589.4	3.68509
129763	87852.6	96800	78856.8	92217.5	56041	278.3	156.2	3.68734
6556.5	65501	6560	5878.4	65910.5	5845	-19.8	-11	3.68847
103916	89425.1	76156	92337.3	85949.1	70407	8088.3	4023.8	3.69523
11074.5	70897.6	10237	17772.7	69132.9	16848	2099.9	873.4	3.69523
56561.2	92841.7	39926	149824	100409	97789	4546.3	3098.7	3.69636
55749	76239.9	47922	39834.3	74556.1	35015	3018.4	1853.5	3.69861
132992	88372	98626	72338.2	85604.1	55380	25.3	23.1	3.69974
180075	113582	103902	174050	156655	72813	3450.7	1486.1	3.69974
122066	86920.6	92035	75059.6	84374.3	58301	213.4	193.6	3.70087
5690.25	65758.5	5671	24083.4	75079.9	21022	46.2	28.6	3.70312
76158	83187.6	59998	66254.1	83684	51886	2118.6	1826	3.70425
8727.75	69406.9	8241	3990.8	73694.3	3549	67.1	-24.2	3.70651
34499.2	67070.4	33710	32000.1	66372.1	31597	861.3	523.6	3.70763
109534	91689.9	78290	131782	105817	81617	173.8	79.2	3.71214
123029	89254	90336	54420.3	88342.8	40371	94.6	50.6	3.71327
112798	90140.9	82009	152806	85354.7	117326	13175.8	5611.1	3.7144
126169	92121	89758	148457	102921	94532	141.9	-40.7	3.71665
7470.75	64805.2	7555	7144.5	69562	6731	33	-13.2	3.71891
5599.5	64675.5	5674	6607.7	70333.3	6157	40.7	-55	3.71891
150979	96989.2	102017	116564	105925	72118	539	227.7	3.72003
53245.5	78250.4	44594	50184.2	76184.2	43170	877.8	856.9	3.72003
232941	137961	110655	262143	91753.8	187238	3837.9	2170.3	3.7268
6318	74177.1	5582	18009.2	81156	14543	168.3	67.1	3.7268
27024.8	88461.8	20021	42626.1	81071	34458	1254	509.3	3.73243
18928.5	75857.5	16353	32598.5	76630.3	27879	4765.2	2015.2	3.73694
5880	66808.5	5768	5579.2	73539.5	4972	27.5	13.2	3.73807
126689	86844.8	95604	44905.3	87409.8	33668	-47.3	13.2	3.74145
143218	94882	98922	84091.7	90622.6	60813	28.6	-26.4	3.74145
21595.5	83163.9	17018	10976.9	81775.8	8797	23.1	-6.6	3.74258
135388	91469.5	97003	78031.8	92187.1	55473	210.1	137.5	3.74596
257109	143690	117266	256306	152192	110369	344.3	83.6	3.74596
135126	91744.3	96525	62917.8	90819.4	45402	-36.3	38.5	3.75047
9741.75	69177.1	9229	5174.4	71166.7	4765	36.3	24.2	3.75047
118652	90083.8	86319	71424.1	86485.4	54123	118.8	92.4	3.7516
107014	95191.8	73675	107776	91599	77110	11894.3	5152.4	3.7516
69500.2	80719.7	56427	115431	78455	96423	2523.4	1144	3.75385
133673	94138.2	93059	110617	121163	59832	405.9	149.6	3.75498
170978	105870	105839	232012	113255	134256	806.3	388.3	3.75611
78279	86253.4	59477	91314.3	80022.1	74784	6733.1	2975.5	3.75723
74957.2	91534.8	53667	98253.1	94867.3	67875	640.2	774.4	3.75949
262143	141867	121098	262143	92411.7	185905	4279	2742.3	3.75949
148039	92473.6	104915	84285.3	90293.8	61175	36.3	9.9	3.75949
262143	146962	116900	262143	128544	133649	10952.7	4555.1	3.76062
60462	82010.9	48316	68425.5	79882	56137	4669.5	2324.3	3.76174
121204	87441.3	90841	75838.4	89479.6	55545	19.8	67.1	3.764
68257.5	81134	55135	78899.7	81180.2	63695	7018	2839.1	3.764
5976.75	68477.7	5720	6461.4	67076.6	6313	19.8	-13.2	3.76851
252346	144937	114103	132294	144327	60072	238.7	66	3.76963
7993.5	72246.9	7251	17442.7	78093	14638	1107.7	500.5	3.77076
51054.8	100908	33158	127662	91435.4	91501	264	151.8	3.77302
195332	124626	102717	181906	138147	86295	4347.2	1925	3.7764
7786.5	65414.2	7801	1903	67632.9	1844	-23.1	-20.9	3.77865
5760	66435.7	5682	1837	68833.4	1749	12.1	33	3.77978
139431	95831.8	95352	142556	95064.2	98276	237.6	92.4	3.77978
121741	96323.8	82829	101726	86424.5	77139	58.3	17.6	3.78316
9492	66304.4	9382	5978.5	73234.9	5350	44	-1.1	3.78316
76784.2	81663.9	61620	95207.2	81220.2	76822	9078.3	4327.4	3.78542
28722	71192.3	26440	9762.5	76003.2	8418	5.5	6.6	3.78992
118390	89821.1	86381	51547.1	94991.7	35563	11	2.2	3.79105
21024	78895.4	17464	12480.6	74901.9	10920	55	8.8	3.79105
137598	89700.8	100530	62778.1	87781.4	46869	14.3	-17.6	3.79556
32805	68171	31537	17959.7	77221.3	15242	-20.9	-36.3	3.79556
86834.2	82587.4	68906	35251.7	75733.7	30505	-47.3	-9.9	3.79782
144625	97708.6	97004	96198.3	92125.9	68433	102.3	58.3	3.79894
16768.5	66313.1	16572	8875.9	66153.9	8793	315.7	270.6	3.8012
5374.5	65750.1	5357	3521.1	65855.8	3504	-13.2	-9.9	3.80345
10857	68580.7	10375	6443.8	70161.3	6019	8.8	13.2	3.80571
134207	93877.8	93690	107258	92073.2	76344	333.3	112.2	3.80571
18241.5	69022.8	17320	10080.4	69547.2	9499	-26.4	16.5	3.80683
123406	89634.2	90228	67945.9	93311.2	47721	49.5	68.2	3.80683
8295	66335.7	8195	4383.5	66995.6	4288	-7.7	-6.6	3.80683
32351.2	76687.2	27647	77031.9	78086.4	64651	1620.3	679.8	3.81134
7041.75	65524.4	7043	3205.4	67546.3	3110	-3.3	-11	3.81247
119712	94097.2	83376	67230.9	89530.1	49213	44	-5.5	3.82036
9315	72648.8	8403	8070.7	87875.3	6019	13.2	50.6	3.82149
7051.5	68341.8	6762	3900.6	64880.6	3940	-18.7	22	3.82825
107248	85836.5	81884	70893.9	84229.6	55160	171.6	39.6	3.83051
28804.5	69944.5	26989	15543	70187.1	14513	-14.3	52.8	3.83163
85773.8	82293	68308	132459	81945.5	105934	7493.2	3358.3	3.83163
150915	105261	93960	165109	116205	93116	308	209	3.83276
9983.25	69212.1	9453	10964.8	75103.4	9568	-15.4	-11	3.83389
119207	105929	73751	198294	114857	113144	10466.5	5462.6	3.83614
152398	100543	99336	98927.4	100958	64218	29.7	41.8	3.83727
163973	109733	97930	100312	112993	58181	250.8	154	3.83727
69212.2	76309.2	59441	80411.1	76896.9	68531	1161.6	905.3	3.8384
59880.8	88094.5	44547	86786.7	86879.5	65466	7465.7	4176.7	3.84065
144382	93589.3	101104	81764.1	95778	55947	118.8	90.2	3.85531
164548	99946.7	107896	166525	95462.4	114321	58.3	127.6	3.85756
12582.8	68235.3	12085	5787.1	68053.7	5573	6.6	2.2	3.85982
124279	86809.6	93823	48199.8	78654	40161	26.4	24.2	3.86094
138812	91397.4	99534	77785.4	87051.6	58560	75.9	74.8	3.8632
60320.2	94649.9	41766	123191	92502.8	87278	11710.6	5999.4	3.86996
138301	92517.7	97967	63605.3	94282.9	44212	14.3	-44	3.87222
10710	67966.5	10327	3770.8	69241.6	3569	9.9	16.5	3.87334
5730	67992.3	5523	5715.6	69507.8	5389	6.6	4.4	3.87447
15518.2	112190	9065	22179.3	121809	11933	3019.5	1337.6	3.87447
192257	122023	103257	208318	103958	131326	5222.8	2282.5	3.87447
81285	93238.6	57134	166796	89467	122181	9864.8	5208.5	3.87673
237850	140108	111255	262143	106273	161658	8122.4	3986.4	3.87673
135175	91586.7	96726	71742	94314.7	49851	40.7	37.4	3.88011
135280	91232.4	97177	76309.2	86771.7	57634	4.4	19.8	3.88236
110350	107076	67540	151480	109492	90668	12518	5596.8	3.88462
123238	87811	91976	57824.8	92585.2	40931	3.3	12.1	3.88574
19602.8	72120.7	17813	10898.8	68376.8	10446	22	27.5	3.88687
22492.5	70465.5	20919	38871.8	81514.9	31252	16.5	22	3.89025
7504.5	66246.6	7424	4336.2	68164.4	4169	-6.6	-5.5	3.89138
25509.8	70020.4	23876	19090.5	67474.7	18542	-44	-4.4	3.89589
35535	97611.8	23858	78192.4	96736.4	52973	6158.9	3485.9	3.89927
109087	86882.3	82285	44414.7	92390.5	31505	20.9	27.5	3.89927
223576	124270	117907	205478	113613	118527	9769.1	4341.7	3.90265
10257.8	69873.4	9621	34843.6	75338.5	30310	1491.6	752.4	3.90378
16023.8	72834.8	14418	10960.4	77495	9269	-8.8	25.3	3.90378
242025	136962	115808	262143	114254	150365	15177.8	6739.7	3.90491
135538	96259.1	92278	118678	96980.9	80198	23.1	82.5	3.90491
129931	94577	90034	104137	96159.4	70973	264	160.6	3.90603
262143	130781	131363	262143	93443.7	183852	14655.3	7218.2	3.90603
55670.2	101089	36091	170731	107706	103885	5058.9	3340.7	3.90829
146782	97004.4	99166	141050	104217	88698	804.1	409.2	3.90942
229030	132515	113268	262143	68369.2	251280	17569.2	8805.5	3.91167
17058	70362.1	15888	19805.5	67002.5	19372	27.5	-34.1	3.9128
7467.75	66558.8	7353	13366.1	69814.4	12547	284.9	132	3.91505
55679.2	70106.9	52049	55732.6	73453.8	49725	1797.4	994.4	3.91843
5998.5	64732	6073	4189.9	64609.2	4250	13.2	7.7	3.91956
10422	69068.3	9889	8224.7	71194.5	7571	-3.3	31.9	3.92069
160641	95180.9	110608	146843	118099	81487	1705	715	3.92182
197006	118763	108712	158996	140738	74038	5659.5	2739	3.92407
10224.8	68762.4	9745	8346.8	68919.7	7937	52.8	20.9	3.92633
8568.75	80510.6	6975	36774.1	86935.6	27722	1364	562.1	3.92858
130797	144593	59283	262143	117070	146748	8203.8	4590.3	3.92858
141147	95396.4	96966	108924	100290	71178	22	22	3.92971
174468	105093	108798	128373	126733	66384	7087.3	3312.1	3.92971
14509.5	69398.2	13702	6857.4	68423.7	6568	-13.2	7.7	3.92971
44153.2	95178.9	30402	87481.9	90801.6	63140	6675.9	3709.2	3.93196
135813	92895	95814	106513	96018.3	72699	408.1	134.2	3.93309
155650	94635.5	107789	96083.9	98822.3	63720	46.2	47.3	3.93534
252311	151996	108789	262143	135080	127182	12629.1	5515.4	3.93647
8050.5	68262.1	7729	4389	70551.3	4077	4.4	2.2	3.9376
117274	88969.8	86385	133044	87939.1	99150	136.4	86.9	3.93873
120228	89642	87897	86825.2	94777.8	60037	112.2	-1.1	3.94098
7243.5	63168.3	7515	6431.7	62696.4	6723	-2.2	63.8	3.94211
13485.8	64029.7	13803	8087.2	64642.4	8199	122.1	198	3.94211
40056.8	77543.5	33854	45800.7	76320.1	39329	2702.7	1404.7	3.94323
10365.8	64568.9	10521	11493.9	65438.6	11511	588.5	297	3.94323
127866	91670	91413	131048	112021	76668	278.3	127.6	3.94774
97470	87288.8	73180	174051	84086.5	135653	8517.3	5318.5	3.94887
5184	66680.8	5095	4889.5	65933.8	4860	-14.3	-29.7	3.94887
262143	125358	137046	262143	95515	179865	502.7	287.1	3.95
137199	93825.4	95832	93776.1	93520.7	65715	103.4	61.6	3.95225
139040	93851.6	97091	57148.3	88843.1	42156	61.6	44	3.95451
132199	111709	77557	125152	161695	50725	308	232.1	3.95564
139103	109104	83556	221184	124035	116866	11556.6	5949.9	3.95902
121560	91917.2	86671	111943	100213	73207	148.5	84.7	3.96014
120058	91144.7	86326	70749.8	89062.1	52061	105.6	92.4	3.96014
57723	102719	36828	153801	94952.5	106153	8118	4393.4	3.96014
122396	99573.7	80557	88750.2	100477	57887	97.9	44	3.96014
136542	89816.5	99630	95004.8	95456.3	65226	191.4	88	3.96127
138719	97408.2	93330	115364	93655.9	80726	415.8	213.4	3.96804
108134	89373.4	79293	49040.2	85152.2	37743	15.4	-50.6	3.97029
234994	118574	129881	236240	129644	119421	1560.9	656.7	3.97367
13800	65697.9	13766	22654.5	65243.7	22756	171.6	75.9	3.9748
10791.8	70205.3	10074	7363.4	69524.2	6941	-20.9	-2.2	3.97705
119514	86218	90845	43671.1	81340	35186	50.6	-23.1	3.97705
110799	91971.4	78952	88104.5	91789.5	62905	360.8	115.5	3.98044
225436	155191	95200	262143	115213	149113	12129.7	6246.9	3.98269
8263.5	65611.4	8254	22180.4	68602.3	21189	903.1	403.7	3.98494
140542	94432.2	97536	210680	99632	138581	226.6	86.9	3.98494
139496	97102.2	94148	93711.2	106294	57778	34.1	14.3	3.98494
144892	130764	72617	238443	136247	114693	11356.4	4865.3	3.98607
119734	91253.9	85990	50054.4	89315.1	36728	6.6	45.1	3.98833
52362	105164	32631	99324.5	110039	59155	8603.1	4472.6	3.98833
13887.8	73345.8	12409	7946.4	66731.8	7804	-15.4	29.7	3.98833
16257	69431	15345	25279.1	68674	24124	341	177.1	3.98945
120542	86241.5	91601	70119.5	86801.4	52941	8.8	16.5	3.99058
262143	128328	133874	262143	77096.9	222834	7263.3	3160.3	3.99284
150203	111910	87961	71105.1	116214	40098	37.4	15.4	3.99396
185927	125757	96893	262143	135886	126428	18176.4	9517.2	3.99509
262143	156052	110090	262143	96271.3	178452	14730.1	7130.2	3.99622
155929	116258	87899	113979	105384	70881	97.9	48.4	3.99622
6422.25	67634.4	6223	7439.3	67247.2	7250	101.2	40.7	3.99734
262143	135579	126714	262143	107228	160218	9270.8	5365.8	3.99734
[truncated: 18,001 more rows]
