# Supplementary material for: N-chlorination mediates protective and immunomodulatory effects of oxidized human plasma proteins
Source: eLife. 2019 Jul 12;8:e47395. doi: 10.7554/eLife.47395 (PMC6650281; doi:10.7554/eLife.47395)
Supplement: Figure 8—source data 1. [file elife-47395-fig8-data1.zip › Figure 8 Source Data 1/scale values/Ag85B + HSAHOCL 1.csv]

FSC-A	FSC-H	FSC-W	SSC-A	SSC-H	SSC-W	FITC-A	PE-A	Time
149989	92458.8	106314	54293.8	88655.8	40135	94.6	41.8	0
118216	88040.1	87999	38036.9	84524.2	29492	-27.5	7.7	0
202287	137482	96428	114156	133602	55997	826.1	431.2	0.00247137
164445	99081.2	108770	95326	94247.4	66286	116.6	52.8	0.00247137
135782	92145.9	96571	68997.5	86149.6	52488	20.9	23.1	0.00247137
113746	83342	89444	40033.4	84214.8	31154	-1.1	-44	0.00247137
72939	79248.8	60318	81962.1	77984.1	68879	4528.7	2431	0.00370706
42899.2	111814	25144	95087.3	117251	53148	9639.3	4942.3	0.00494275
158018	106445	97289	165586	93712.9	115799	5210.7	2440.9	0.00617843
170839	104675	106961	106435	90923.9	76716	24.2	-39.6	0.00617843
31440	73344	28093	12481.7	69439.8	11780	763.4	943.8	0.00741412
74157	88936.8	54645	93448.3	97219.2	62994	4106.3	2154.9	0.00741412
131804	125475	68842	65081.5	116015	36764	-27.5	8.8	0.00741412
141445	100532	92207	49485.7	100123	32391	-35.2	19.8	0.0111212
105873	89809.4	77258	37285.6	82750.8	29529	18.7	-2.2	0.0111212
138999	97522.1	93409	80298.9	85070.6	61860	1.1	22	0.0111212
212230	131573	105711	262143	113471	151402	29128	15778.4	0.0123569
82521.8	93888.2	57602	86260.9	85954	65770	15.4	86.9	0.0135926
73615.5	96022.6	50243	76696.4	103042	48780	9709.7	5218.4	0.0160639
262143	128902	133278	262143	116775	147119	8560.2	4049.1	0.0172996
143689	94474.9	99675	62980.5	92195.3	44769	26.4	-4.4	0.0185353
112422	125207	58844	209456	141834	96782	19324.8	10380.7	0.0185353
113149	85334.5	86897	47059.1	84162.9	36644	125.4	114.4	0.0185353
133611	94701.9	92462	100947	101007	65497	83.6	31.9	0.0185353
121858	90015.9	88719	43351	85458	33245	-48.4	4.4	0.0210067
129573	85354.8	99487	54803.1	83488.1	43019	-4.4	33	0.0222424
131372	89783.5	95893	82581.4	93001.8	58193	27.5	-24.2	0.0271851
117779	88920.9	86805	46706	80957.6	37809	-9.9	-62.7	0.0271851
52845	80792.5	42866	56898.6	84884.9	43929	2982.1	1306.8	0.0271851
135091	106175	83384	57035	95460.4	39156	30.8	-4.4	0.0296565
124894	85534	95694	55574.2	86896.9	41913	23.1	27.5	0.0296565
164942	101334	106674	162523	150263	70883	100.1	56.1	0.0308922
117627	94387.3	81672	61151.2	84381.3	47494	29.7	5.5	0.0345992
137797	92372.9	97763	61763.9	92766.2	43634	15.4	19.8	0.0345992
86496.8	109145	51937	258453	108856	155600	18089.5	8739.5	0.0358349
150105	88752.9	110839	60864.1	84185.4	47381	-14.3	37.4	0.0370706
129626	94819.8	89593	79823.7	104110	50248	3831.3	1750.1	0.039542
65017.5	99922.3	42643	99367.4	92893.9	70103	7437.1	4326.3	0.043249
69231.8	84672.4	53585	142244	92450.2	100834	35.2	4.4	0.043249
131066	87228.4	98472	57212.1	80519.1	46566	112.2	72.6	0.0444847
149552	97173.9	100861	65437.9	90116.2	47589	-30.8	-1.1	0.0457204
113608	88016.4	84591	45351.9	85604.3	34720	52.8	-16.5	0.0494275
75404.2	85449.1	57832	79998.6	75451	69486	1521.3	1609.3	0.0494275
175576	120263	95678	115424	141457	53475	7609.8	3407.8	0.0506632
196256	117596	109373	90224.2	100036	59108	4.4	14.3	0.0506632
148001	120288	80635	100805	120186	54968	15.4	6.6	0.0518988
11994.8	65344	12030	10084.8	65599.7	10075	342.1	253	0.0531345
66382.5	77194.4	56357	91802.7	77788.3	77343	5401	2366.1	0.0568416
118338	102659	75545	55897.6	90440.8	40505	68.2	14.3	0.0580773
77391.8	88210.8	57498	120981	92857.4	85385	7439.3	3406.7	0.0580773
113558	89696.9	82970	52036.6	86934.6	39228	57.2	2.2	0.0642557
25017.8	100568	16303	70500.1	103443	44665	11308	4786.1	0.0642557
118002	88647.9	87237	50459.2	82093.6	40282	96.8	23.1	0.0642557
97968.8	101069	63526	139659	97454.3	93918	1136.3	1226.5	0.0654914
107299	89217.3	78818	31208.1	83384.5	24528	2.2	-11	0.0667271
136630	89771.5	99744	61408.6	80882.6	49757	78.1	13.2	0.0667271
155326	104750	97178	105773	99021.8	70004	171.6	88	0.0691985
175460	121925	94312	76120	107049	46601	78.1	67.1	0.0691985
119967	105539	74495	158562	102380	101499	202.4	48.4	0.0691985
8741.25	67419.9	8497	2926	66398.3	2888	0	18.7	0.0716698
105579	91281.5	75801	46175.8	78649	38477	38.5	55	0.0729055
147787	97063.2	99784	46253.9	92714.4	32695	-72.6	-6.6	0.0729055
96393.8	83025.7	76088	49792.6	76759.7	42512	1203.4	1287	0.0741412
184045	105800	114003	109170	99904.1	71614	-33	77	0.0741412
117748	93302.5	82707	61305.2	89644.7	44818	0	51.7	0.0741412
125147	104328	78614	84660.4	90336.8	61418	50.6	60.5	0.0741412
146785	107594	89407	114721	127757	58849	77	89.1	0.0753769
14379.8	75742.8	12442	3452.9	79539.3	2845	34.1	-6.6	0.0753769
262143	106714	160989	262143	74816.5	229626	7555.9	3580.5	0.0766126
144344	99759	94826	72926.7	82934.1	57628	14.3	19.8	0.0766126
128204	91607.8	91717	57021.8	97607	38286	88	-5.5	0.0790839
248162	134408	121001	195424	119174	107467	8710.9	4830.1	0.0790839
69546.8	80407.4	56684	68326.5	83961.7	53332	11783.2	5613.3	0.0790839
64440.8	90023.6	46912	70695.9	86832.6	53357	8926.5	4781.7	0.0803196
109261	91914.6	77904	36859.9	87406.4	27637	33	12.1	0.0803196
258977	146975	115478	262143	129429	132735	8177.4	4114	0.0803196
87229.5	103012	55495	120516	104209	75791	12959.1	6572.5	0.0815553
113648	95650.3	77867	55028.6	88319.6	40833	-20.9	7.7	0.0852624
132122	93266.4	92839	122930	116156	69358	8.8	55	0.0864981
118741	87675.3	88757	81499	79769.4	66957	-14.3	16.5	0.0889694
61901.2	81068.7	50041	78509.2	77809.9	66125	9957.2	4830.1	0.0889694
163893	105097	102200	76466.5	93091.6	53832	48.4	25.3	0.0902051
107602	97563.4	72279	58841.2	89602.4	43037	-6.6	58.3	0.0926765
107836	95049.5	74352	36906.1	84139.7	28746	-17.6	-19.8	0.0976192
6138	63618.5	6323	4693.7	62230.7	4943	141.9	122.1	0.0976192
113596	89295	83371	73668.1	80352.7	60084	167.2	37.4	0.0988549
134998	86098.4	102757	38120.5	87917.6	28416	-59.4	15.4	0.100091
66185.2	79810	54348	78353	75895.6	67658	7216	2975.5	0.101326
59220.8	90304.1	42978	86802.1	85383.3	66625	3949	2623.5	0.102562
11795.2	65548.5	11793	3067.9	67469.1	2980	-8.8	-20.9	0.103798
115827	84712.6	89607	55772.2	73235	49909	-45.1	-33	0.10874
124321	101239	80478	44713.9	86600	33838	-5.5	-23.1	0.10874
117683	87174.4	88472	31669	82674.5	25104	-29.7	44	0.10874
109216	83400.7	85822	55980.1	79375	46220	-19.8	-1.1	0.111212
154101	97316	103777	71914.7	86268.2	54632	37.4	19.8	0.111212
161743	99177.3	106879	61648.4	94976.1	42539	-8.8	-6.6	0.112447
123501	92861	87160	35396.9	83538.2	27769	72.6	-23.1	0.114919
164930	112232	96308	64376.4	98895.3	42661	-25.3	-2.2	0.114919
135837	93042.5	95679	53373.1	88191.7	39662	-4.4	29.7	0.116155
127504	92074.6	90754	60876.2	87766.1	45457	16.5	-31.9	0.116155
53675.2	76331.5	46084	55317.9	73468.7	49345	5188.7	2215.4	0.118626
8422.5	66431.2	8309	3336.3	66417.9	3292	-14.3	-3.3	0.119862
137772	90244.2	100051	76357.6	89135.8	56141	101.2	14.3	0.119862
139006	95070.9	95822	66411.4	100328	43381	41.8	-22	0.119862
196618	128674	100141	70161.3	116514	39464	2.2	4.4	0.121097
58518	89855.6	42680	181362	108755	109289	13706	6587.9	0.121097
141151	87712	105464	77839.3	100007	51009	280.5	134.2	0.121097
137952	101112	89414	106153	93054.7	74761	15.4	0	0.123569
136391	91393.3	97803	75339	84517.3	58419	14.3	-16.5	0.123569
131874	90310.1	95698	40592.2	89849	29608	27.5	22	0.127276
60372.8	82404.9	48014	53510.6	79912.3	43884	1232	1336.5	0.128511
128051	108917	77049	49969.7	87077.6	37608	-44	26.4	0.129747
156307	101556	100868	137115	119815	74999	99	113.3	0.130983
127532	94893.1	88077	50352.5	88847.9	37141	35.2	4.4	0.132218
139051	121054	75279	81638.7	113236	47249	25.3	-23.1	0.132218
91209.8	91973.2	64992	87264.1	89871	63635	6523	2893	0.13469
186227	112410	108572	79121.9	93358.8	55542	-27.5	13.2	0.135926
55905	91546.7	40021	73552.6	99893.1	48255	9994.6	5119.4	0.135926
151114	120706	82046	63354.5	119568	34725	509.3	290.4	0.137161
7370.25	64817.1	7452	4348.3	64269.3	4434	412.5	239.8	0.137161
147874	112763	85942	52800	95996.8	36046	30.8	40.7	0.139633
122038	96189.5	83147	93217.3	108408	56353	33	9.9	0.142104
72845.2	91666.4	52080	262143	75911.4	226314	-1.1	85.8	0.144575
38242.5	113885	22007	117710	109722	70307	13593.8	6903.6	0.147047
142479	111617	83657	52159.8	102857	33234	1.1	-9.9	0.149518
121430	88837.4	89580	39034.6	83907.5	30488	29.7	17.6	0.153225
17129.2	67361.7	16665	2554.2	63310.2	2644	4.4	-3.3	0.155697
69354	87115.9	52174	81530.9	82073.2	65103	7601	3479.3	0.155697
77403.8	83565	60704	53150.9	77655.1	44856	3269.2	1975.6	0.155697
75566.2	80246.1	61714	79410.1	79981.3	65068	-31.9	-3.3	0.155697
139985	93918.7	97681	60055.6	86996.4	45241	58.3	86.9	0.156932
262143	160644	106943	114649	160438	46832	-12.1	-15.4	0.160639
63647.2	78743.2	52972	88776.6	79541.5	73145	708.4	565.4	0.160639
137054	96815.3	92774	49183.2	89223	36126	41.8	-2.2	0.160639
117086	89853.6	85398	33950.4	80144.6	27762	31.9	-55	0.160639
119510	85234.8	91890	34144	80860.8	27673	-44	58.3	0.163111
141198	102868	89956	78993.2	100991	51261	20.9	50.6	0.163111
10641	64631	10790	8567.9	84755.6	6625	-34.1	26.4	0.165582
132706	89992.5	96642	49329.5	83034.3	38934	17.6	48.4	0.165582
67944.8	85290.1	52208	65104.6	87324.9	48860	12060.4	6001.6	0.168053
163997	104876	102480	81679.4	102625	52160	30.8	5.5	0.169289
83142	84554.8	64441	32923	79468.2	27151	20.9	3.3	0.169289
115532	88268.8	85778	55608.3	87864.3	41477	-1.1	45.1	0.170525
85500.8	90192.3	62127	55194.7	79304.6	45612	-12.1	2.2	0.17176
132760	110853	78488	207050	129757	104574	5281.1	2476.1	0.17176
104870	84885.2	80965	42879.1	78056.9	36001	30.8	-8.8	0.172996
100040	86043.7	76196	37379.1	81300.9	30131	105.6	26.4	0.172996
74804.2	88672.9	55286	56732.5	88253.2	42129	7290.8	4182.2	0.172996
112407	96511.3	76330	52582.2	87188.2	39524	50.6	16.5	0.172996
127756	86908.6	96338	56868.9	83269.1	44758	49.5	69.3	0.172996
77382	77002.5	65859	74066.3	75149.9	64591	4613.4	2566.3	0.175467
147350	90654.1	106523	105554	94688.7	73056	-49.5	-39.6	0.175467
160742	106380	99026	71240.4	93578.4	49892	-13.2	19.8	0.176703
123794	89121.8	91032	47007.4	82658.4	37270	22	30.8	0.177939
136985	95573.1	93933	47209.8	90268.2	34275	-16.5	14.3	0.18041
137606	97357.4	92629	56631.3	92242.8	40235	16.5	-16.5	0.181646
127557	88544.5	94411	50575.8	79058.7	41925	38.5	23.1	0.181646
67968.8	83211.6	53531	165477	89051.1	121781	4292.2	1875.5	0.181646
132395	89719.2	96709	59398.9	82073.9	47430	6.6	66	0.181646
77603.2	96970.4	52447	99052.8	96584.3	67211	13657.6	6821.1	0.182882
5093.25	65979.7	5059	8804.4	65331.2	8832	1194.6	508.2	0.182882
60665.2	94800.8	41938	82305.3	89697.5	60135	557.7	866.8	0.182882
146862	114189	84288	148194	142010	68390	3325.3	1477.3	0.184117
116849	90157.9	84938	88817.3	85321.7	68221	8664.7	4571.6	0.185353
9984	64604.2	10128	5412	65475.5	5417	1017.5	535.7	0.185353
88257	89865.5	64363	138965	107386	84808	13181.3	6796.9	0.185353
118982	85533.5	91164	62869.4	91399.8	45079	18.7	-80.3	0.185353
120224	105809	74464	80282.4	96137	54728	-8.8	45.1	0.185353
126837	91208.6	91136	41371	85700	31637	1.1	-30.8	0.186589
175652	117245	98183	55072.6	112486	32086	39.6	-2.2	0.187824
188057	103086	119556	111291	101322	71984	6.6	-27.5	0.187824
118692	101329	76766	72908	90125.6	53016	15.4	45.1	0.196474
122480	92437.6	86835	63089.4	94948.5	43546	67.1	13.2	0.203888
227602	128744	115859	262143	103112	166613	14241.7	6790.3	0.208831
127866	90793.9	92295	47281.3	85003.4	36453	20.9	7.7	0.211302
101770	87078.2	76593	45201.2	78146.7	37907	-9.9	0	0.213774
133571	91986.6	95163	62440.4	82615.2	49532	0	-42.9	0.216245
101870	100835	66209	123111	93067.4	86692	58.3	59.4	0.221188
124430	91537.4	89085	63079.5	81744.4	50572	26.4	39.6	0.221188
111504	95208.3	76753	48914.8	83010	38618	-9.9	55	0.221188
96415.5	81335.2	77687	29749.5	77000.9	25320	-18.7	-11	0.221188
144418	92482.9	102339	74108.1	85679.6	56685	72.6	-25.3	0.221188
5296.5	67452.7	5146	1369.5	64662.5	1388	-37.4	-17.6	0.221188
148334	99276.8	97920	74602	91773	53274	-48.4	-59.4	0.223659
132028	91659.1	94400	57344.1	94836.9	39627	187	151.8	0.226131
138458	94835.4	95681	119897	95443.2	82327	3150.4	1479.5	0.227366
8473.5	83381.3	6660	120658	93110.8	84925	85.8	24.2	0.227366
119060	87449.1	89226	60020.4	80564.8	48824	356.4	127.6	0.228602
80956.5	91368.1	58068	78164.9	112146	45678	1034	1361.8	0.229838
131266	104739	82134	76459.9	90972.9	55081	73.7	-52.8	0.229838
255742	133266	125766	199682	112050	116790	25.3	64.9	0.231073
121418	92927.2	85629	76480.8	85623.8	58538	3.3	-18.7	0.231073
121036	88578.4	89550	56817.2	85100.5	43755	8.8	-22	0.231073
159060	97168.7	107279	86592	87439.2	64901	1.1	-30.8	0.231073
74409	98468.8	49523	76769	89936.4	55941	1708.3	873.4	0.233545
7614	73543.3	6785	79158.2	81603.7	63572	66	28.6	0.233545
124837	90414.1	90487	71696.9	85017.2	55268	33	6.6	0.23478
137858	108538	83239	73581.2	92795.6	51966	67.1	9.9	0.237252
124237	92101.8	88402	55955.9	90416.8	40558	97.9	11	0.237252
138910	108151	84175	60124.9	95667.3	41188	36.3	23.1	0.238488
62305.5	83483.3	48911	72378.9	84867.7	55892	9918.7	5099.6	0.238488
7546.5	63881.1	7742	7426.1	66304.8	7340	83.6	171.6	0.238488
126857	101876	81606	39582.4	101772	25489	-7.7	42.9	0.239723
22552.5	93467.4	15813	216234	104773	135255	155.1	56.1	0.240959
97638.8	88368.5	72411	49311.9	85703.4	37708	1.1	3.3	0.242195
129788	93659.7	90816	62648.3	90584	45325	3.3	20.9	0.24343
112974	95218	77757	77590.7	92669.9	54872	-14.3	-5.5	0.244666
132615	109858	79112	96437	94514.6	66869	68.2	-9.9	0.245902
122228	94472.8	84790	68032.8	90865.7	49068	42.9	42.9	0.247137
77872.5	80925	63064	74812.1	77135.5	63562	4551.8	2092.2	0.247137
82153.5	83524.8	64460	31636	97622	21238	26.4	7.7	0.248373
159604	109341	95663	78652.2	95482.9	53984	40.7	-6.6	0.249609
129740	86948.1	97790	262143	68365.9	251292	1025.2	1292.5	0.25208
140104	94531	97131	49854.2	90116	36256	49.5	8.8	0.25208
120637	83834.9	94305	50345.9	83068.2	39720	9.9	42.9	0.253316
116449	92010	82943	36369.3	87657.6	27191	-25.3	9.9	0.257023
167459	104281	105241	74651.5	90495.4	54062	19.8	-7.7	0.265673
60498.8	92366.8	42925	70791.6	92756.4	50017	7266.6	3955.6	0.265673
143018	92980.4	100804	54113.4	81165.8	43693	41.8	-26.4	0.265673
136624	92349.3	96956	55387.2	86832.4	41803	145.2	59.4	0.265673
134130	93780.7	93733	72250.2	85609.8	55309	-29.7	38.5	0.266908
76332.8	88059	56809	112656	99172	74447	17298.6	8628.4	0.268144
133872	92233.5	95122	105365	134933	51175	49.5	-15.4	0.268144
7144.5	67438	6943	3989.7	77980.6	3353	1.1	-37.4	0.268144
66123.8	78944.2	54893	72196.3	77131.2	61343	9940.7	4887.3	0.26938
137020	90270.8	99476	73873.8	87460.8	55355	31.9	40.7	0.26938
6735	64492.2	6844	5200.8	65195	5228	852.5	425.7	0.26938
171899	96278.9	117010	72944.3	89419.9	53461	88	-16.5	0.270615
171095	106712	105076	87722.8	98379.5	58437	-1.1	24.2	0.271851
158517	98820.2	105126	57090	86770.3	43119	36.3	13.2	0.273087
74874	106119	46240	108738	104220	68377	12714.9	6328.3	0.273087
110810	94081.5	77189	48639.8	86306.9	36934	19.8	1.1	0.274322
175876	117081	98446	74493.1	100709	48476	48.4	-55	0.274322
133144	94621	92218	40458	84363.3	31429	-19.8	-41.8	0.274322
159135	107564	96957	93157.9	90564.1	67413	5.5	-2.2	0.275558
95919.8	86081.6	73026	43727.2	86454.5	33147	-41.8	13.2	0.275558
78090	92968.1	55048	153414	86677.9	115994	8223.6	4868.6	0.275558
49230	122899	26252	104259	133681	51112	9860.4	5052.3	0.276794
134260	95615.2	92024	50714.4	86146.5	38581	-51.7	4.4	0.279265
241829	131107	120882	201830	118406	111710	3511.2	1818.3	0.280501
7989.75	63902.4	8194	1874.4	64653	1900	18.7	30.8	0.281737
7966.5	63561.3	8214	4489.1	62542	4704	1101.1	447.7	0.282972
112784	87254.1	84711	38847.6	84745.2	30042	9.9	8.8	0.284208
262143	128992	133185	262143	118843	144559	16149.1	7835.3	0.289151
172978	111912	101297	117340	100549	76480	-28.6	-51.7	0.289151
157826	106814	96834	77242	99720.9	50763	47.3	-41.8	0.290386
164219	99334.3	108344	78164.9	90512	56596	96.8	-53.9	0.290386
182966	106992	112073	101344	101799	65243	7.7	39.6	0.290386
131290	90246.2	95342	57241.8	85373.5	43941	-34.1	-8.8	0.290386
108418	90631.9	78397	38500	79319	31810	-80.3	-15.4	0.291622
262143	124178	138348	242949	165044	96471	3716.9	2196.7	0.291622
188866	114465	108134	68756.6	122520	36778	34.1	40.7	0.292858
152866	105666	94810	48196.5	100724	31359	37.4	67.1	0.294093
72757.5	93667.5	50906	113045	102439	72321	8784.6	4782.8	0.295329
113381	91563.4	81152	38731	90958	27906	2.2	12.1	0.295329
100727	85791.9	76945	44606.1	88730.2	32946	3.3	17.6	0.296565
155386	97201.5	104766	64005.7	88676.8	47303	56.1	-58.3	0.299036
156641	97718.7	105053	77495	85449.9	59435	-52.8	38.5	0.299036
87093.8	123982	46037	159739	147197	71120	14912.7	7268.8	0.300272
60075.8	107203	36726	80735.6	109701	48232	8835.2	4656.3	0.30645
73023.8	86716	55188	92851	83816.6	72600	1039.5	1269.4	0.30645
119949	89436	87895	43450	87708.4	32466	5.5	14.3	0.307686
75095.2	98159.9	50137	241636	110743	142997	12633.5	6495.5	0.308922
152458	104587	95533	61114.9	87662.8	45689	35.2	15.4	0.308922
136692	90990.1	98453	61422.9	95348.2	42218	0	67.1	0.308922
66855.8	73541.6	59578	62396.4	70307.3	58162	3698.2	2381.5	0.310157
172795	102872	110081	103590	89250	76066	1.1	42.9	0.310157
167385	101544	108029	84890.3	92454.7	60174	12.1	-9.9	0.311393
122632	88866.2	90437	57530	81918.2	46025	-30.8	-12.1	0.311393
102659	91319.5	73674	50025.8	79978.8	40992	228.8	95.7	0.311393
120186	83344.9	94505	53234.5	78678.8	44342	6.6	-38.5	0.311393
156835	144875	70946	59892.8	125472	31283	8.8	-18.7	0.311393
58014	91418.5	41589	117095	129463	59275	11885.5	5974.1	0.312629
61726.5	84874.9	47662	66633.6	84944.3	51409	4620	2316.6	0.3151
155677	95227	107138	72823.3	90681.1	52630	-13.2	0	0.316336
54223.5	112147	31687	138852	113925	79875	15301	7510.8	0.317571
151018	95431	103710	38451.6	95823.4	26298	30.8	-11	0.320043
124764	94106.5	86886	76015.5	91519.1	54434	48.4	-66	0.321279
148304	95864.5	101385	74118	85863.7	56571	22	0	0.326221
132375	98458	88112	246213	92977.2	173546	2372.7	2833.6	0.327457
242347	148022	107298	186054	172111	70845	9290.6	5894.9	0.327457
262143	124717	137750	262143	210436	81639	4304.3	2062.5	0.328693
127577	91457	91419	51131.3	95697.4	35016	355.3	170.5	0.331164
130529	92842	92139	41694.4	82472.7	33132	72.6	-81.4	0.3324
14634	91635.2	10466	144036	102428	92158	480.7	231	0.3324
70170.8	86738.7	53018	69942.4	86427.1	53036	8287.4	4373.6	0.334871
60649.5	86395.8	46006	95813.3	84000.7	74752	8581.1	4794.9	0.336107
126404	87112.3	95096	50344.8	83229.8	39642	-18.7	-5.5	0.336107
181196	117401	101148	145366	143151	66550	13686.2	5871.8	0.337342
110782	91022.1	79763	76418.1	82185.5	60937	49.5	44	0.338578
106131	84607.4	82208	45688.5	83340.1	35928	-35.2	7.7	0.338578
74868	82058.9	59793	67283.7	80752.8	54605	6435	2805	0.34105
55535.2	74503.2	48851	57225.3	74841.7	50110	2622.4	1179.2	0.342285
77426.2	86180.2	58879	59979.7	80408.1	48886	4294.4	2867.7	0.343521
131009	91979.5	93345	66368.5	87787.6	49546	28.6	-59.4	0.344757
137876	98312	91910	71163.4	87220.5	53471	4.4	7.7	0.345992
7599	76640.2	6498	94582.4	86636.1	71547	89.1	63.8	0.345992
136713	104588	85666	54288.3	100007	35576	-27.5	28.6	0.345992
103905	86286	78918	39689.1	84824.7	30664	-55	19.8	0.349699
114328	89480.8	83734	50308.5	83462.5	39503	-15.4	-12.1	0.349699
35810.2	80122.2	29291	45098.9	79522.2	37167	4471.5	2015.2	0.350935
75831	83357	59619	70648.6	83739.2	55291	3380.3	1929.4	0.354642
115682	85565.8	88602	52329.2	84663.1	40507	57.2	-28.6	0.355878
114808	101006	74491	40428.3	88146.5	30058	-22	-40.7	0.355878
151068	101530	97512	61281	94697.3	42410	16.5	-34.1	0.355878
14568	70893.9	13467	14532.1	75161.8	12671	35.2	-7.7	0.357113
101547	118227	56290	149101	137698	70963	7598.8	4203.1	0.359585
108765	83944	84914	56439.9	83914	44079	8.8	66	0.359585
145154	97208.6	97860	76639.2	93567.8	53679	-27.5	7.7	0.360821
121480	95055.2	83755	61997.1	85363.4	47597	28.6	30.8	0.362056
70332	91162.7	50561	118288	86600.8	89516	1631.3	1123.1	0.362056
41708.2	105802	25835	86777.9	104258	54548	11042.9	5571.5	0.363292
115215	87185.9	86605	40453.6	84620.7	31330	30.8	-39.6	0.364528
131086	100079	85841	39437.2	94797.4	27264	38.5	-39.6	0.365763
144398	92036.5	102821	64409.4	85023	49647	39.6	-49.5	0.365763
60646.5	96963.4	40990	102732	96072.5	70079	11095.7	5615.5	0.366999
122554	87522.6	91767	47917.1	81538.6	38513	9.9	41.8	0.366999
148967	88553.1	110247	41812.1	98324.2	27869	29.7	14.3	0.368235
124027	94764.3	85773	49990.6	91134.2	35949	487.3	216.7	0.36947
116788	93698.4	81686	59624.4	83930.3	46557	-34.1	15.4	0.373177
141768	103763	89540	120762	122813	64442	2763.2	1305.7	0.373177
124368	93758.1	86932	48880.7	88765.2	36089	25.3	-18.7	0.374413
69020.2	105502	42874	106197	114347	60865	7093.9	4233.9	0.375649
70792.5	79869.5	58088	44207.9	70911	40857	37.4	-23.1	0.376884
112053	88318.5	83148	48783.9	88574.6	36095	66	-12.1	0.37812
210364	142008	97082	114007	133354	56028	-8.8	51.7	0.379356
138142	90831.9	99671	60660.6	91769.5	43320	7.7	39.6	0.379356
122642	89330.6	89974	48382.4	87926	36062	41.8	4.4	0.379356
133013	88079.7	98969	87414.8	120490	47546	61.6	-17.6	0.379356
78885	127335	40600	160347	130610	80457	13369.4	6739.7	0.381827
56246.2	75204.6	49015	66030.8	75960.5	56969	6917.9	2932.6	0.381827
14174.2	84895.2	10942	132794	98033.2	88774	105.6	72.6	0.388006
100570	87236.6	75553	45906.3	83679.1	35953	7.7	27.5	0.388006
92861.2	88260.7	68952	45455.3	82185	36247	-26.4	12.1	0.388006
141068	92459.7	99990	69639.9	88472.1	51586	7.7	31.9	0.389241
75519	81699.8	60578	115705	81879	92610	2393.6	1216.6	0.391713
22809.8	71802.7	20819	5335	69234.6	5050	-19.8	-13.2	0.394184
132922	92389.4	94288	46842.4	93653.4	32779	-38.5	7.7	0.394184
73008.8	81006	59066	89364	79314.2	73840	5581.4	2751.1	0.394184
115052	86013.9	87661	44976.8	78899.3	37359	-7.7	-25.3	0.39542
19822.5	68047.1	19091	14573.9	66791.3	14300	173.8	177.1	0.396655
151438	95229	104219	69829.1	89945.2	50879	2.2	-44	0.396655
97698	83580.1	76606	37876.3	81135.6	30594	-9.9	13.2	0.397891
133048	91438.8	95358	54965.9	86604.9	41594	-5.5	28.6	0.397891
73256.2	85446.9	56186	91148.2	82686.1	72243	7584.5	3371.5	0.401598
7450.5	87709	5567	127219	96800.8	86130	162.8	59.4	0.402834
107853	88720.3	79669	66176	84891	51088	53.9	20.9	0.405305
58389	93111	41097	85649.3	94764.9	59232	7000.4	3810.4	0.405305
128541	94475.1	89167	54557.8	86421.1	41373	-8.8	18.7	0.406541
157797	114029	90691	72769.4	98097.6	48615	-22	-31.9	0.409012
13151.2	77744.9	11086	32085.9	78155.8	26905	5888.3	2455.2	0.409012
57321	92292.7	40703	90174.7	100786	58636	10959.3	5651.8	0.410248
121905	87563.1	91239	40921.1	81298.9	32987	4.4	-3.3	0.412719
127821	89709.3	93378	55733.7	85797.3	42572	1.1	72.6	0.412719
120091	94118.3	83621	46825.9	88506.4	34673	29.7	38.5	0.412719
231432	139258	108914	204689	148088	90585	5038	2647.7	0.413955
15876	65166.6	15966	8303.9	64334.4	8459	542.3	596.2	0.413955
9252	66630.7	9100	13988.7	66035	13883	1145.1	529.1	0.417662
161158	94121.3	112213	84639.5	92117.3	60216	72.6	-1.1	0.417662
96341.2	134029	47108	86675.6	137353	41356	8478.8	5738.7	0.417662
144062	98147.6	96194	65332.3	87003.5	49212	28.6	-17.6	0.420133
114049	92757.4	80579	38892.7	84341.1	30221	3.3	11	0.421369
125230	93275.8	87987	67769.9	87925.3	50513	40.7	52.8	0.421369
6679.5	79030.1	5539	71914.7	84480.6	55788	63.8	19.8	0.422605
168548	103418	106809	64292.8	95968.4	43905	6.6	26.4	0.422605
40597.5	74891.6	35526	41242.3	70681.4	38240	1068.1	903.1	0.42384
165022	102294	105724	134266	82582.6	106551	-14.3	60.5	0.42384
170358	129492	86218	53055.2	117261	29652	8.8	13.2	0.425076
113120	90350.6	82052	40233.6	85417.4	30869	-19.8	62.7	0.425076
172100	99621.6	113216	79941.4	89093.3	58804	31.9	-40.7	0.426312
127090	98534.3	84529	39063.2	88131.6	29048	71.5	14.3	0.427548
154550	93673.6	108126	62444.8	84913	48195	22	-44	0.428783
162189	104370	101842	68470.6	92908.4	48298	31.9	2.2	0.430019
58581.8	77089.5	49802	43866.9	74516.9	38580	1587.3	1226.5	0.431255
70144.5	83749.1	54890	79050.4	94661.7	54728	12096.7	6177.6	0.431255
90629.2	85789.7	69233	55613.8	88027.9	41404	16.5	25.3	0.431255
140401	105027	87609	60309.7	87877.3	44977	15.4	51.7	0.431255
178886	121938	96143	56387.1	119229	30994	-57.2	14.3	0.433726
130270	97724.5	87362	55166.1	84534.4	42768	-42.9	1.1	0.433726
160530	103933	101224	71280	89164.3	52391	-12.1	53.9	0.433726
218726	149233	96054	202905	180072	73846	6409.7	3410	0.434962
132993	91594.2	95157	49160.1	83148.5	38747	51.7	0	0.438669
119470	93570.1	83676	52123.5	86440.8	39518	-11	-14.3	0.439904
105826	91635.7	75685	93853.1	93650.2	65678	42.9	42.9	0.44114
69515.2	86540.5	52643	51680.2	84577.7	40045	6551.6	3778.5	0.44114
85924.5	108373	51961	135968	112955	78888	3803.8	1771	0.442376
123896	89585.4	90636	90153.8	94278.2	62669	63.8	-40.7	0.443612
220820	116794	123907	138689	107462	84580	4847.7	2585	0.443612
20580.8	64992.1	20753	12971.2	63848.6	13314	71.5	145.2	0.443612
141805	105713	87911	41743.9	103333	26475	14.3	-11	0.444847
126434	88773.1	93339	64698.7	88717.9	47793	13.2	66	0.446083
10713.8	65810.9	10669	2401.3	61666	2552	-6.6	5.5	0.447319
117891	88850.7	86956	47208.7	82757	37385	-15.4	44	0.447319
245704	145814	110431	262143	109491	156906	5478	2697.2	0.448554
117245	92400.9	83157	40981.6	86562.4	31027	-7.7	29.7	0.451026
131424	88655.8	97151	61994.9	83382.5	48726	7.7	40.7	0.452261
54681	103524	34616	112637	109333	67516	6297.5	3533.2	0.452261
121401	89164.4	89230	41350.1	82801.3	32728	33	19.8	0.457204
7740	65876.5	7700	5484.6	66317.1	5420	456.5	244.2	0.45844
227794	124214	120186	149783	102985	95316	170.5	80.3	0.45844
30113.2	72914.4	27066	64904.4	92543.5	45963	3327.5	1753.4	0.462147
141974	96251.3	96668	64220.2	90723.1	46391	13.2	41.8	0.462147
146905	95787.9	100509	40967.3	87897.6	30545	50.6	56.1	0.463382
9763.5	76146.7	8403	9588.7	87387.7	7191	20.9	14.3	0.463382
127576	91002	91875	67604.9	87465.3	50655	-5.5	-11	0.46709
116238	84668.3	89972	41383.1	81884.1	33121	24.2	14.3	0.468325
128750	90431.2	93306	57411.2	87121.1	43187	59.4	73.7	0.468325
102568	92884.7	72368	56192.4	83726.5	43984	-13.2	-44	0.468325
123746	95939.7	84530	81510	95933	55683	6.6	-5.5	0.469561
127923	84866.8	98785	46262.7	85176.9	35595	-41.8	67.1	0.470797
126753	88039.6	94354	86508.4	104978	54006	63.8	57.2	0.470797
96972.8	83219.3	76367	50325	81202	40616	20.9	47.3	0.470797
114424	83153.2	90182	52273.1	78500.7	43640	28.6	12.1	0.473268
167585	91016.5	120669	71063.3	83384.8	55852	-38.5	1.1	0.475739
97725	89344.8	71683	35729.1	87004.1	26913	14.3	13.2	0.475739
26751	76784.9	22832	9486.4	72688	8553	-15.4	-24.2	0.476975
76675.5	100716	49893	110032	98295.4	73361	15975.3	7938.7	0.476975
49247.2	74460	43345	66942.7	71753.6	61142	3525.5	1658.8	0.478211
128734	92382	91324	54715.1	90279.4	39719	-31.9	-22	0.479446
134356	98803.7	89118	70892.8	86823.9	53511	-2.2	28.6	0.479446
127902	88404.8	94816	53777.9	85637	41155	-8.8	16.5	0.483153
129650	90180.9	94219	47381.4	82944.3	37437	0	-16.5	0.485625
169532	99881.9	111236	56791.9	89411.1	41627	-3.3	-6.6	0.488096
59772.8	79700.2	49150	57486	79019.3	47677	6518.6	3588.2	0.488096
168810	102007	108455	63455.7	105982	39239	-4.4	36.3	0.490568
134200	99380.4	88498	64757	90614.2	46835	45.1	23.1	0.490568
100856	99631.7	66341	59074.4	86845.8	44579	49.5	25.3	0.493039
170895	112983	99128	152930	115055	87110	3485.9	1666.5	0.494275
152040	98824.6	100826	78186.9	84678.4	60512	22	-29.7	0.49551
110048	88048.3	81911	46003.1	83797.3	35978	-4.4	15.4	0.496746
60884.2	78381.9	50906	51681.3	76180.5	44460	1123.1	1149.5	0.497982
160588	99673.5	105588	72888.2	88552.8	53943	8.8	-13.2	0.500453
111433	89820.5	81305	54116.7	81805.4	43354	15.4	11	0.500453
7301.25	67251.5	7115	24215.4	68921.2	23026	1258.4	556.6	0.502924
131812	88924.7	97143	40654.9	89198.5	29870	84.7	24.2	0.50416
193736	109647	115796	110772	98589.9	73634	-2.2	50.6	0.50416
112018	97851.3	75024	44804.1	89227	32908	69.3	11	0.505396
147510	100987	95727	84892.5	91224.6	60987	42.9	68.2	0.506631
72797.2	87100.5	54774	101123	82470.9	80358	5263.5	2791.8	0.506631
109827	90661.6	79390	53326.9	89636.4	38989	14.3	12.1	0.510339
110956	85019.6	85529	44687.5	78684.6	37220	25.3	-35.2	0.511574
95497.5	100324	62383	171053	117850	95122	22407	10778.9	0.514046
7752	83298.1	6099	96589.9	93291.6	67853	52.8	29.7	0.514046
47478	75161.1	41398	31387.4	72778.3	28264	3136.1	1600.5	0.518988
15200.2	67331.1	14795	12943.7	66003.6	12852	1953.6	897.6	0.518988
45568.5	73004.1	40907	37302.1	71856.5	34021	3318.7	1501.5	0.520224
158172	110647	93685	51343.6	97918	34364	14.3	-2.2	0.52146
14549.2	85924.1	11097	204356	94665.9	141473	159.5	91.3	0.52146
110102	92912.3	77661	45441	84720.8	35151	-6.6	4.4	0.523931
122672	90477.7	88855	62252.3	86914.5	46940	-33	6.6	0.523931
55643.2	91056.6	40048	69599.2	86155.7	52942	8910	4661.8	0.525167
129156	96880.7	87369	49546.2	85010.5	38196	3.3	-38.5	0.525167
118033	84762.2	91260	36655.3	77155.7	31135	22	-33	0.526402
160786	108624	97007	85155.4	95475.7	58452	-6.6	48.4	0.527638
14781.8	67620.9	14326	3032.7	64972.5	3059	-19.8	13.2	0.53011
65716.5	100968	42655	102309	98208.8	68272	4215.2	3397.9	0.531345
86538	92741.9	61152	95082.9	98756.7	63098	11476.3	5978.5	0.532581
29693.2	77879.6	24987	5135.9	79178.2	4251	35.2	7.7	0.532581
144689	105114	90210	49613.3	101250	32113	-9.9	16.5	0.533817
103147	87626.1	77144	61455.9	75831.7	53112	-30.8	16.5	0.533817
111683	85678.7	85427	45395.9	81716.9	36407	49.5	-27.5	0.536288
119054	89348.8	87324	44261.8	85363.6	33981	45.1	-22	0.536288
160351	100796	104258	83822.2	92113.5	59637	19.8	85.8	0.536288
153992	96438.4	104647	63450.2	97451.9	42670	-5.5	-8.8	0.536288
116835	92753.5	82551	53328	92506.7	37780	36.3	25.3	0.537524
116290	91473.6	83316	31907.7	86771.4	24099	6.6	-17.6	0.537524
74093.2	80801.7	60095	66867.9	77632.1	56449	5751.9	2938.1	0.537524
151370	97220.6	102038	81910.4	84317.6	63665	24.2	71.5	0.539995
213438	114018	122681	74437	117703	41446	-24.2	47.3	0.542466
156930	101619	101207	81199.8	103673	51330	-16.5	13.2	0.543702
134295	90922.9	96798	80929.2	96022	55235	-9.9	60.5	0.543702
116627	87091	87762	56954.7	81282.7	45921	851.4	354.2	0.543702
148129	97848.7	99212	77486.2	97620.8	52019	20.9	37.4	0.546174
85391.2	84286.5	66395	27710.1	78652.6	23089	-8.8	1.1	0.549881
158452	109762	94608	91957.8	97099	62066	47.3	-2.2	0.551116
147998	96644.7	100359	109331	93556.7	76586	79.2	57.2	0.551116
143766	90481.6	104130	96862.7	90073.1	70476	41.8	7.7	0.552352
128980	94314.2	89624	49039.1	84407.8	38075	46.2	41.8	0.553588
140742	92195.2	100045	66281.6	82120.2	52896	-16.5	73.7	0.556059
115065	84765.4	88962	42406.1	79501.3	34957	29.7	37.4	0.556059
98112	88694	72495	55650.1	84731.2	43043	339.9	123.2	0.557295
103430	87205	77729	63595.4	80927.9	51500	2.2	1.1	0.557295
74400	82328	59225	91267	76005.8	78695	7568	3631.1	0.557295
159530	98372.4	106279	77066	87297.5	57855	13.2	39.6	0.557295
130418	96422.6	88642	49971.9	84775.4	38631	31.9	34.1	0.559766
178325	99594.6	117343	81115.1	96132.9	55298	-4.4	45.1	0.559766
135832	92335.9	96408	59899.4	82598.3	47526	-24.2	37.4	0.562237
90572.2	115571	51360	171613	126436	88953	20373.1	10694.2	0.562237
210150	119437	115311	132800	120554	72193	-57.2	25.3	0.563473
101702	84341.8	79025	54165.1	85664.5	41438	-9.9	30.8	0.565944
174310	101817	112198	96156.5	91620	68781	188.1	81.4	0.56718
19521	71937	17784	21045.2	71046.1	19413	808.5	371.8	0.56718
122630	92540.1	86845	56168.2	83812.4	43920	3.3	-9.9	0.568416
116564	90090.2	84794	55609.4	83430.7	43682	58.3	23.1	0.572123
117083	91598.1	83770	40360.1	86962.1	30416	-42.9	15.4	0.572123
142436	127072	73460	52762.6	110326	31342	-8.8	-6.6	0.573359
156518	94626.2	108401	64576.6	88445	47850	44	11	0.574594
119858	84048.8	93458	62048.8	81169.5	50098	44	18.7	0.57583
5589.75	64010.1	5723	4648.6	63376.5	4807	645.7	275	0.57583
131278	94360.1	91177	68621.3	91876.4	48948	24.2	20.9	0.57583
16994.2	72893.2	15279	187609	78147.9	157332	228.8	69.3	0.577066
68841	107762	41866	139703	127331	71904	15492.4	7450.3	0.577066
77709	94576.2	53848	62191.8	86320.7	47217	2902.9	1668.7	0.578301
111842	86000	85229	45376.1	85512.1	34776	48.4	4.4	0.578301
126421	99409.8	83343	262143	82519.8	208190	12409.1	5676	0.578301
100764	85429.1	77300	29784.7	86001.2	22697	-3.3	26.4	0.579537
170524	123670	90365	142484	160202	58288	9187.2	4709.1	0.580773
129970	97351.8	87494	46909.5	87232.9	35242	38.5	52.8	0.583244
129205	92017.7	92021	53764.7	85958.5	40991	-8.8	-44	0.58448
89637	89379.2	65725	50370.1	85859.9	38447	0	-7.7	0.585715
262143	157427	109129	248666	140227	116216	5710.1	2728	0.585715
23394.8	69570.7	22038	30956.2	70858.4	28631	2385.9	990	0.586951
256010	152411	110083	262143	101469	169311	15569.4	7603.2	0.588187
64363.5	96313	43796	89422.3	97793.6	59926	9845	5276.7	0.588187
144363	114986	82279	110512	108438	66789	15.4	42.9	0.589423
147307	98601.7	97908	72646.2	87451.4	54441	39.6	55	0.589423
153447	104335	96385	54708.5	102801	34877	42.9	11	0.59313
151388	107902	91948	58158.1	101810	37437	-17.6	22	0.59313
55150.5	127887	28262	262143	115004	149385	995.5	1312.3	0.59313
5761.5	67007.2	5635	2245.1	68371.2	2152	57.2	16.5	0.596837
14499	73969.1	12846	130524	75781	112878	111.1	28.6	0.596837
116890	87624.5	87424	58271.4	83387	45797	25.3	53.9	0.599308
147722	98685.3	98101	70284.5	87940.8	52378	36.3	-12.1	0.604251
117440	98179.9	78392	85091.6	122355	45577	-15.4	5.5	0.604251
150759	107401	91993	155978	109660	93217	148.5	66	0.606722
86020.5	113407	49710	111896	143640	51053	11419.1	6055.5	0.606722
102600	99295.5	67717	262143	78003.1	220245	15387.9	7581.2	0.606722
8809.5	77766.6	7424	60327.3	77097	51281	1556.5	644.6	0.606722
262143	160246	107209	124106	152483	53340	77	60.5	0.606722
35493	74479.5	31231	30166.4	73156.6	27024	127.6	403.7	0.609194
134247	95839.9	91799	51255.6	94298.1	35622	-13.2	53.9	0.609194
96612.8	84885.5	74590	42980.3	86419.5	32594	-36.3	-26.4	0.610429
132730	88888.5	97860	45933.8	85181.6	35340	16.5	-4.4	0.615372
108532	92237.9	77113	37822.4	81240.5	30511	38.5	-23.1	0.615372
105376	89116	77494	179280	86134.8	136406	14326.4	6240.3	0.625257
48696.8	82188.8	38830	60980.7	80458	49671	772.2	750.2	0.626493
79787.2	82244.5	63578	88576.4	75625.6	76759	2103.2	1278.2	0.626493
139442	89925.4	101623	72576.9	81573.7	58308	31.9	49.5	0.627729
140802	97137.7	94995	56502.6	95775.1	38663	-15.4	2.2	0.6302
132463	94534.2	91830	39196.3	90028	28533	86.9	38.5	0.631436
63699	94492.4	44179	113462	103611	71767	12218.8	6342.6	0.632672
135584	93746.8	94783	42535.9	87408.5	31892	-46.2	1.1	0.632672
5830.5	65083.9	5871	1580.7	69246.5	1496	17.6	-23.1	0.633907
43074	93008.4	30351	81701.4	102263	52359	11191.4	5542.9	0.635143
160899	112161	94014	36375.9	112710	21151	20.9	29.7	0.635143
126749	98494.6	84336	131481	92630	93023	19586.6	9541.4	0.63885
143687	98860.8	95252	59556.2	90554.4	43102	35.2	-45.1	0.642557
105844	82754.2	83822	36991.9	80917.9	29960	-12.1	11	0.642557
125176	86203.1	95165	41977.1	84128.8	32700	0	-53.9	0.645028
126927	109193	76180	49891.6	116132	28155	3.3	-1.1	0.645028
11961	67222	11661	10018.8	67136.2	9780	1203.4	488.4	0.646264
130119	91526	93170	46431	87086.9	34941	-18.7	-74.8	0.649971
30144.8	73419.3	26908	20585.4	73906.2	18254	1851.3	995.5	0.649971
64014	83040.8	50520	132010	78146.8	110707	4450.6	2489.3	0.651207
8736	66961.7	8550	7552.6	66716.2	7419	374	260.7	0.652443
58572	104153	36855	102915	101133	66691	11237.6	5750.8	0.652443
6921.75	67755.6	6695	2790.7	67712.4	2701	-17.6	-23.1	0.653678
49902.8	97482.1	33549	91571.7	94044.2	63813	7546	4299.9	0.654914
43545	77472.2	36836	76976.9	77339.2	65229	787.6	442.2	0.659857
125876	88687.7	93016	34736.9	83757.1	27180	-9.9	5.5	0.661092
150069	104485	94128	85702.1	95524.8	58797	127.6	49.5	0.661092
50377.5	79211.6	41680	5613.3	77512.3	4746	-15.4	33	0.662328
118019	89403.9	86512	42466.6	80480.4	34581	50.6	52.8	0.663564
143136	96184.2	97527	61377.8	93967.2	42807	-4.4	5.5	0.666035
119809	93226.2	84223	51461.3	82233.7	41012	1.1	-3.3	0.666035
150934	107191	92280	100160	121969	53818	-9.9	52.8	0.668506
180827	113885	104058	77286	99331.6	50991	-7.7	33	0.668506
148808	94735.4	102942	56535.6	84628.4	43781	14.3	11	0.668506
18247.5	67017.9	17844	3379.2	62541.5	3541	-13.2	1.1	0.669742
100824	90023	73399	81271.3	111569	47739	-8.8	3.3	0.670978
23575.5	76902.3	20091	5786	77307.1	4905	23.1	-17.6	0.670978
82536	87286.9	61969	63972.7	82823.3	50620	3212	2591.6	0.670978
72661.5	82060	58030	95848.5	75867.5	82796	5185.4	2629	0.672214
153046	115036	87190	56981.1	116810	31969	2.2	-20.9	0.675921
87200.2	92438.9	61822	119761	92475.6	84873	5294.3	2647.7	0.677156
150976	107572	91979	82974.1	103211	52686	74.8	2.2	0.678392
150809	102838	96107	66517	88238.7	49403	-38.5	17.6	0.678392
130403	90656.6	94269	61635.2	91474.4	44158	35.2	25.3	0.679628
106282	90430	77024	46104.3	83475.9	36196	-20.9	17.6	0.680863
125474	92513.7	88885	51315	87205.2	38564	73.7	61.6	0.680863
85447.5	88238.6	63463	90341.9	89106	66445	7387.6	4229.5	0.68457
102976	91207.4	73992	36031.6	85637.5	27574	57.2	45.1	0.68457
8799.75	63971.2	9015	3171.3	65356.7	3180	586.3	436.7	0.685806
124516	97978.2	83287	52782.4	91294.5	37890	29.7	47.3	0.688277
140934	94256.1	97991	53252.1	89810.1	38859	-52.8	-63.8	0.689513
45540.8	97761.4	30529	80588.2	89930.3	58728	6253.5	3506.8	0.691985
131048	98044.8	87596	47077.8	88436.7	34887	7.7	-79.2	0.69322
9312	80341.1	7596	97289.5	90031.8	70819	151.8	62.7	0.694456
155024	100243	101350	106532	114611	60916	79.2	61.6	0.694456
20383.5	79738.1	16753	10572.1	96029.5	7215	-47.3	-8.8	0.695692
179751	115637	101872	67723.7	100867	44002	2.2	61.6	0.696927
78231.8	91809.2	55844	98457.7	100770	64032	10841.6	5688.1	0.696927
24867	67624.5	24099	12150.6	70927.4	11227	1210	680.9	0.698163
126355	100820	82134	54931.8	88123.2	40852	-20.9	14.3	0.698163
14389.5	71751.5	13143	6061	68016	5840	-40.7	0	0.699399
12024.8	68306.7	11537	4441.8	68493.6	4250	31.9	28.6	0.699399
161998	94848.2	111934	84489.9	92622	59782	-14.3	30.8	0.699399
6714	71557.8	6149	4394.5	91080.9	3162	-11	7.7	0.70187
152068	93729.8	106326	68799.5	85698.3	52613	11	-6.6	0.703106
9312.75	88132.9	6925	116875	99562.2	76932	584.1	288.2	0.703106
124096	92856.4	87584	56378.3	84078	43945	1.1	-31.9	0.704341
212998	117384	118918	262143	91992.6	186752	12675.3	6518.6	0.705577
139141	94123.9	96880	50972.9	92260.3	36208	68.2	42.9	0.711755
42111.8	73538.8	37529	50604.4	77159.9	42981	4122.8	1876.6	0.711755
83349.8	90672.9	60243	54047.4	87898.6	40297	11	48.4	0.712991
180102	116378	101421	151455	103629	95781	3553	1705	0.717934
140617	110702	83246	44568.7	108586	26899	-39.6	12.1	0.717934
55152	97640.1	37018	98261.9	95881.5	67163	5799.2	3295.6	0.717934
6959.25	66165.9	6893	15745.4	49878.7	20688	27.5	170.5	0.720405
137849	100215	90147	55452.1	103879	34984	14.3	105.6	0.721641
126616	114660	72370	46429.9	115635	26314	6.6	56.1	0.721641
24466.5	89015.5	18013	66298.1	103715	41893	6967.4	2998.6	0.724112
117122	87943.1	87280	64098.1	92651.6	45339	-22	-19.8	0.725348
78780	83037.3	62176	67007.6	85053.8	51631	3020.6	1365.1	0.725348
97044	94043.4	67627	98644.7	100439	64365	12216.6	6055.5	0.729055
64494.8	101694	41563	160735	118429	88947	12181.4	6022.5	0.730291
130310	106774	79982	49940	95647.6	34218	18.7	0	0.731526
112286	89613.5	82117	48678.3	80670.1	39546	31.9	-47.3	0.732762
101304	84850.7	78244	42461.1	82839.1	33592	-27.5	50.6	0.732762
141034	99018.6	93344	46885.3	92522.6	33210	15.4	25.3	0.735234
45369.8	83650.4	35545	81254.8	93200.7	57136	4303.2	1985.5	0.735234
80837.2	99164.2	53424	107122	95498.4	73513	11075.9	5935.6	0.736469
179742	121010	97344	79330.9	97445.9	53353	16.5	7.7	0.738941
160039	96484.1	108705	63750.5	96664.9	43221	35.2	-30.8	0.740176
69128.2	115548	39208	116851	118914	64399	12453.1	6355.8	0.740176
118876	87970.2	88560	60843.2	98217.2	40598	28.6	13.2	0.741412
133066	91598.6	95205	51790.2	90875.9	37349	-7.7	12.1	0.742648
148033	115326	84122	46576.2	125356	24350	-34.1	5.5	0.742648
262143	146652	117147	262143	75049.2	228914	14870.9	7581.2	0.742648
125470	109490	75101	45118.7	92949.2	31812	-1.1	39.6	0.742648
117088	102971	74521	232189	97587	155930	13559.7	5858.6	0.742648
50961.8	111216	30030	107434	113338	62122	10799.8	5709	0.743883
90446.2	82947.1	71461	38220.6	78944.4	31729	-9.9	5.5	0.743883
191041	113791	110027	105996	96030.4	72337	-31.9	-13.2	0.745119
186580	166722	73342	51482.2	127012	26564	-28.6	70.4	0.745119
113360	85430.1	86962	42748.2	79218	35365	7.7	-53.9	0.746355
156000	95168	107427	49423	81712.1	39639	17.6	-4.4	0.74759
100143	95351.8	68829	166086	87061.4	125022	8393	5679.3	0.748826
109370	91920.6	77977	65094.7	104190	40945	-37.4	-47.3	0.748826
102812	113098	59576	193219	133635	94757	20673.4	10899.9	0.750062
114690	87807.5	85600	52760.4	85767.2	40315	-6.6	78.1	0.750062
129448	88761.3	95577	52994.7	86032.9	40369	5.5	6.6	0.752533
101083	90070	73549	95403	90698.9	68935	8327	5362.5	0.753769
147368	101542	95112	65732.7	103764	41516	-49.5	-5.5	0.753769
123360	88531.5	91318	54034.2	80430.3	44028	34.1	-17.6	0.758712
140323	93496.2	98359	66284.9	81394.9	53370	4.4	59.4	0.758712
119546	89338.4	87695	42430.3	80722	34448	73.7	6.6	0.761183
76323.8	91366.6	54746	101247	92111.5	72036	14705.9	7221.5	0.763654
166468	124424	87681	48359.3	130022	24375	28.6	-17.6	0.76489
88567.5	88115.7	65872	116333	96578.2	78941	4492.4	2954.6	0.766126
204697	136581	98220	92522.1	110491	54878	6.6	8.8	0.768597
25329.8	72708.6	22831	8494.2	74213.6	7501	2.2	29.7	0.771068
9729.75	64663.7	9861	8237.9	64103.4	8422	344.3	204.6	0.772304
99297.8	93863.8	69330	46827	80767.8	37996	18.7	8.8	0.772304
142076	105680	88107	101728	93896.6	71002	207.9	100.1	0.77354
17584.5	68445.6	16837	14344	71459.4	13155	1219.9	658.9	0.774776
139016	104994	86772	54540.2	104847	34091	-35.2	24.2	0.778483
13405.5	65260.9	13462	8765.9	65326.6	8794	344.3	161.7	0.778483
128428	100823	83479	73278.7	84929	56546	28.6	0	0.779718
160258	97204.5	108047	76621.6	89426.4	56152	11	-31.9	0.780954
7907.25	70562.3	7344	71442.8	74293.9	63021	85.8	-2.2	0.780954
8017.5	65336.3	8042	6999.3	65464	7007	554.4	294.8	0.780954
115834	116893	64942	203145	121148	109893	19885.8	10374.1	0.78219
133688	90208.3	97124	61340.4	88185.1	45586	79.2	20.9	0.785897
127669	100157	83538	40282	85213.7	30980	19.8	88	0.788368
209372	127795	107370	138717	107563	84517	4.4	-20.9	0.789604
106911	90527	77397	39509.8	83330	31073	16.5	33	0.792075
11111.2	65911.2	11048	10149.7	66298.3	10033	1417.9	696.3	0.795782
186879	114694	106782	121870	125738	63520	39.6	-82.5	0.797018
172546	105687	106995	89137.4	101281	57678	-60.5	7.7	0.798254
109292	85963.1	83321	35251.7	79191.6	29173	14.3	12.1	0.799489
106316	88372.9	78842	52330.3	81316.4	42175	6.6	83.6	0.799489
149414	92734.4	105592	76908.7	86930	57981	27.5	-59.4	0.799489
128703	89120.1	94644	57554.2	85338.4	44199	23.1	-9.9	0.805668
54558.8	79596.7	44921	60236	77237.9	51110	4704.7	1993.2	0.808139
130034	94120.2	90543	67259.5	85492.7	51559	18.7	24.2	0.809375
70344	89271.4	51641	149348	118614	82517	9944	5264.6	0.813082
147353	92952.6	103891	61254.6	92640.3	43333	-36.3	-26.4	0.813082
104747	128207	53544	157412	135857	75934	16428.5	7955.2	0.814318
262143	137092	125316	262143	110340	155699	13253.9	7048.8	0.815553
121210	98853.9	80357	44804.1	111042	26443	-17.6	17.6	0.815553
58425	81923.5	46738	55443.3	84546	42977	2845.7	1455.3	0.816789
156429	101476	101026	59501.2	91901.5	42431	18.7	28.6	0.816789
129368	92640	91518	72262.3	80809.9	58604	-12.1	25.3	0.818025
58222.5	88910.2	42916	79037.2	88402.8	58593	1782	1929.4	0.820496
144064	95044.2	99337	42642.6	96975	28818	26.4	-41.8	0.822967
138542	93122.2	97501	79764.3	87302.9	59877	50.6	12.1	0.824203
151522	98666.4	100644	71119.4	89867.4	51864	41.8	40.7	0.824203
40027.5	70083.9	37430	52804.4	70715.2	48937	541.2	361.9	0.826674
130720	95073.1	90108	56296.9	87391	42218	6.6	81.4	0.82791
105376	85216	81040	55198	92395.2	39152	-31.9	27.5	0.832853
14948.2	93379.9	10491	217207	106852	133221	425.7	162.8	0.835324
177802	127795	91181	57497	112130	33605	14.3	23.1	0.83656
125722	88657.5	92934	67500.4	81442.4	54317	-2.2	55	0.83656
5964.75	72848.6	5366	69091	79546.5	56922	70.4	23.1	0.839031
122810	101105	79605	63044.3	96089.9	42998	5.5	17.6	0.840267
126230	88807.8	93152	51624.1	79663.7	42469	-31.9	-6.6	0.841503
17175	68872.4	16343	18484.4	70487.2	17186	169.4	101.2	0.841503
124273	93401.6	87197	32792.1	88271.7	24346	-35.2	-2.2	0.842738
122333	94564	84781	69912.7	86535.6	52947	-20.9	86.9	0.843974
73831.5	103871	46583	140897	104865	88054	14932.5	7375.5	0.846445
64317.8	90610.9	46519	83389.9	90943	60093	9110.2	4816.9	0.846445
24343.5	72388.8	22039	5929	71598.1	5427	0	-24.2	0.847681
115358	86356	87546	41861.6	77914.3	35211	28.6	-63.8	0.847681
155916	124279	82219	262143	117297	146464	18786.9	9623.9	0.847681
115246	92119	81989	54432.4	89436.9	39886	6.6	16.5	0.847681
29322	70371.9	27307	19226.9	69470.4	18138	3460.6	1650	0.848917
20220.8	104949	12627	262143	118329	145187	275	147.4	0.852624
148241	100516	96653	107571	101290	69600	-26.4	-2.2	0.853859
11163.8	64941.2	11266	10191.5	74064.1	9018	233.2	156.2	0.855095
169933	114165	97549	70452.8	101110	45665	11	26.4	0.855095
155225	101052	100669	89505.9	97049.4	60442	-4.4	20.9	0.855095
115708	86120.8	88051	44051.7	84097.2	34329	50.6	86.9	0.856331
124911	88055.5	92966	47839	84858.4	36946	39.6	41.8	0.858802
182564	117156	102125	77020.9	110529	45668	19.8	44	0.860038
81260.2	92176.1	57775	79582.8	81899.7	63682	77	25.3	0.862509
7037.25	65352.6	7057	4750.9	64690.4	4813	-22	-20.9	0.863745
143104	96197.1	97492	55972.4	85645.8	42830	9.9	45.1	0.864981
233498	146617	104371	262143	102740	167216	7187.4	3232.9	0.864981
144945	97984.6	96945	81075.5	82794.9	64175	68.2	-9.9	0.867452
125259	102976	79717	56474	105468	35092	4.4	36.3	0.867452
198556	133502	97471	262143	88757.4	193559	23053.8	12155	0.868688
147092	96302.6	100099	70985.2	91965.7	50585	-13.2	24.2	0.869923
86340.8	81499.5	69429	66110	83519.7	51875	41.8	19.8	0.872395
129105	89789.3	94232	61531.8	81049.7	49754	86.9	-13.2	0.876102
144428	89904.2	105281	99305.8	115222	56483	30.8	64.9	0.878573
11275.5	65544.7	11274	5000.6	63820.7	5135	1411.3	698.5	0.879809
151775	124507	79889	258101	142716	118521	23257.3	11344.3	0.879809
150427	110675	89075	151276	100349	98796	911.9	789.8	0.881045
112704	104249	70851	156133	124973	81876	7700	3933.6	0.883516
106487	82185.1	84915	58938	77211.1	50026	-5.5	15.4	0.885987
77668.5	97732.1	52082	84705.5	96853.6	57316	4990.7	2405.7	0.887223
139140	108324	84180	111536	97229.2	75179	41.8	-22	0.887223
114447	84993.2	88247	36383.6	82001.4	29078	3.3	2.2	0.888459
166940	101139	108174	93541.8	90406.2	67809	14.3	97.9	0.889694
14062.5	64362	14319	8519.5	62776.5	8894	91.3	216.7	0.889694
133936	94875.7	92517	72088.5	84756.1	55741	57.2	24.2	0.89093
156502	99256.8	103333	68819.3	90910.1	49611	18.7	-27.5	0.89093
131066	103633	82884	188735	96528.9	128137	9599.7	4736.6	0.895873
176495	120772	95774	173325	94751.6	119882	10698.6	4587	0.895873
144069	94733.5	99666	51605.4	81349.2	41574	39.6	0	0.897108
100145	87388.2	75103	56444.3	88532	41783	55	-64.9	0.903287
124616	86007.1	94955	51173.1	93404.3	35905	-26.4	-13.2	0.903287
48941.2	93565.2	34280	64064	86138.9	48741	8185.1	4334	0.904523
101648	87867.3	75814	38170	82771.1	30222	-7.7	-23.1	0.904523
44730.8	74753.9	39215	46187.9	71175.9	42528	3704.8	1620.3	0.905758
151522	97585.2	101759	88914.1	91652.4	63578	2.2	50.6	0.906994
127448	94610.4	88282	96552.5	132519	47749	39.6	63.8	0.90823
107996	94167.7	75160	47081.1	88215.3	34977	9.9	74.8	0.90823
137994	93985.6	96223	46423.3	87132.3	34917	-26.4	3.3	0.909465
5268	63428.9	5443	2469.5	63120.6	2564	160.6	144.1	0.909465
117013	88780	86377	49339.4	84844.5	38111	30.8	56.1	0.910701
143517	104711	89824	80589.3	93562.3	56449	-13.2	-1.1	0.913172
160689	101232	104028	78936	94666.6	54646	-18.7	7.7	0.914408
101240	86804.7	76434	44746.9	83952.2	34931	1.1	5.5	0.915644
132482	107141	81037	38001.7	98011.8	25410	64.9	-1.1	0.915644
135310	89376.4	99217	51969.5	86973.3	39160	47.3	-8.8	0.915644
116578	119047	64177	189330	113709	109120	6396.5	4780.6	0.916879
118524	90616.9	85719	44658.9	84843.6	34496	25.3	68.2	0.918115
218002	144753	98699	262143	121777	141076	20909.9	12494.9	0.918115
118902	91000.4	85630	58236.2	84290	45279	4.4	0	0.919351
73939.5	78713.8	61561	75766.9	84107.6	59037	9233.4	4874.1	0.920587
158351	99609.4	104184	52886.9	85921.7	40339	41.8	68.2	0.920587
240227	160602	98028	172862	165893	68289	1934.9	894.3	0.921822
169875	104819	106211	58679.5	111361	34533	16.5	14.3	0.923058
116207	91584	83156	46431	87296.7	34857	57.2	39.6	0.924294
62225.2	80048.6	50944	82820.1	79353.5	68399	468.6	508.2	0.924294
70262.2	87747.1	52477	47767.5	98678.9	31724	3146	2530	0.925529
126193	85676.4	96528	85200.5	95987.7	58171	12.1	2.2	0.925529
152478	133072	75093	65924.1	116761	37002	36.3	0	0.926765
78132.8	91454	55990	15428.6	81793.3	12362	-41.8	15.4	0.928001
6170.25	63153.8	6403	4449.5	62804.7	4643	756.8	343.2	0.929236
149899	89832.9	109356	62019.1	84717.3	47977	15.4	-26.4	0.930472
20591.2	70950	19020	20379.7	70521.4	18939	442.2	305.8	0.931708
172069	119863	94080	262143	107623	159630	504.9	210.1	0.931708
59562	102415	38114	95045.5	97208.1	64078	7415.1	4307.6	0.931708
112292	98428.2	74767	67259.5	86727.4	50825	35.2	48.4	0.931708
124477	90982.9	89662	41050.9	81273.4	33102	68.2	-52.8	0.932943
150349	90626.3	108724	75768	98152.4	50590	31.9	-14.3	0.935415
75090	85302.4	57690	45453.1	73132	40732	-2.2	12.1	0.937886
137469	92287.2	97621	50967.4	80882.4	41297	-16.5	12.1	0.940358
10671.8	71351.1	9802	12235.3	72684.2	11032	1896.4	845.9	0.941593
123799	92332.7	87870	97220.2	82275.6	77440	-18.7	-22	0.941593
58227.8	77701.8	49111	67138.5	75450.8	58316	4369.2	1964.6	0.941593
108344	98246.2	72272	183451	95490.8	125904	11968	4886.2	0.944065
88350	86440.1	66984	72998.2	88295.2	54182	29.7	31.9	0.944065
240902	134862	117066	261965	117836	145695	4807	2673	0.944065
146402	91036.6	105393	53831.8	83025.5	42492	81.4	47.3	0.944065
58198.5	85077.2	44831	54301.5	82390.7	43193	5093	2680.7	0.946536
211736	112567	123271	150384	105094	93779	-9.9	14.3	0.950243
10251	65818.5	10207	3368.2	64600	3417	-5.5	34.1	0.951479
132700	93487.8	93024	53911	83053.9	42540	20.9	11	0.951479
9586.5	89355.8	7031	130915	101586	84457	335.5	160.6	0.952714
174544	105043	108897	93976.3	94431.6	65220	6.6	-15.4	0.952714
105026	87004.8	79110	42765.8	85281.8	32864	29.7	8.8	0.952714
124704	96520.7	84672	49343.8	96098.1	33651	-25.3	44	0.95395
143058	92734.4	101100	77818.4	90026.4	56649	-9.9	4.4	0.95395
50727.8	74731.2	44486	48447.3	80368.6	39506	3567.3	2086.7	0.955186
102004	83543.7	80017	29077.4	75628.7	25197	29.7	8.8	0.956421
135586	98160.7	90523	32337.8	101431	20894	34.1	25.3	0.956421
167324	107617	101896	85441.4	102147	54818	11	46.2	0.956421
145420	103508	92073	262143	77707.8	221082	12897.5	6274.4	0.957657
133899	94307.4	93049	48585.9	86914.9	36635	52.8	23.1	0.957657
117994	83233.8	92905	40417.3	77647.5	34113	14.3	-16.5	0.958893
154678	98540	102872	80628.9	97456.6	54220	-3.3	17.6	0.9626
132515	97844.9	88758	89731.4	86170.8	68244	5408.7	2315.5	0.965071
117980	90347.7	85580	81418.7	87292.7	61126	-13.2	58.3	0.965071
99817.5	85288.7	76700	61155.6	83066.9	48249	64.9	39.6	0.966307
148762	110309	88381	58075.6	93837.4	40560	37.4	1.1	0.967543
22926.8	80426.5	18682	21764.6	83677.4	17046	2159.3	979	0.972485
123530	88418.4	91561	38641.9	85883.1	29487	49.5	37.4	0.972485
87124.5	94578.4	60371	58263.7	84145.8	45378	2343	2103.2	0.972485
117184	85597.5	89720	48409.9	80551.2	39386	11	-13.2	0.974957
61002	79479.7	50300	75803.2	79264.7	62674	3248.3	1644.5	0.977428
127362	89154.2	93622	69289	86039.8	52777	-6.6	-35.2	0.977428
109771	87089.4	82604	37721.2	80073.1	30873	1.1	-7.7	0.981135
75918.8	76813	64773	69139.4	75370.4	60118	11500.5	5161.2	0.981135
121300	123422	64409	114498	119410	62840	28.6	58.3	0.982371
81216	85776	62052	130969	81921.9	104773	530.2	607.2	0.986078
6950.25	66427.2	6857	4543	82748.8	3598	24.2	9.9	0.988549
167603	95137.9	115454	67127.5	88578.8	49665	-18.7	-25.3	0.989785
52401	78357	43827	90602.6	75789.5	78345	1912.9	865.7	0.992256
133992	99414.7	88330	47395.7	87165	35635	-4.4	62.7	0.994728
143448	91137.4	103152	72278.8	83339.7	56838	14.3	5.5	0.994728
112916	89838.4	82371	63960.6	80757.6	51905	-56.1	4.4	0.995963
31974	67928.2	30848	16611.1	68548.9	15881	140.8	303.6	0.998435
64750.5	87853.3	48302	112945	120494	61430	9428.1	4965.4	1.00091
5539.5	64885.9	5595	9020	63741.1	9274	163.9	198	1.00214
100353	83869.8	78416	38561.6	80660.5	31331	-20.9	19.8	1.00461
116467	90474.2	84364	61818.9	86012.6	47102	-4.4	57.2	1.00461
59158.5	79435.6	48807	53177.3	75246.2	46315	3898.4	2024	1.00461
151529	107379	92482	64445.7	94435.1	44724	42.9	9.9	1.00461
67994.2	88162.2	50544	83965.2	96255.7	57168	9018.9	4854.3	1.00585
57352.5	85127.9	44153	88337.7	96086.4	60251	5933.4	3373.7	1.00585
7494	89900.6	5463	62812.2	118521	34732	61.6	-11	1.00585
184454	131418	91984	217513	112046	127224	8355.6	3759.8	1.00832
200294	128636	102043	65443.4	99505.8	43102	5.5	27.5	1.01079
128427	98743.4	85237	39812.3	87566.8	29796	-3.3	-20.9	1.01326
153706	103032	97769	256902	104290	161438	9202.6	5409.8	1.01697
39116.2	81423	31484	8594.3	74699.7	7540	0	0	1.01697
8836.5	65340.1	8863	11855.8	64975.9	11958	117.7	26.4	1.01821
187079	127730	95987	58828	106188	36307	7.7	34.1	1.01944
67293.8	83853	52594	73055.4	82529.1	58013	8872.6	4560.6	1.02191
115588	88206.3	85880	67145.1	85020.8	51757	-44	31.9	1.02315
130125	93848	90869	60520.9	84650.5	46855	64.9	13.2	1.02438
154928	108406	93660	53273	98183.3	35559	28.6	16.5	1.02686
125426	87267.3	94192	60557.2	82703.2	47987	27.5	-14.3	1.02686
125462	92370.2	89014	54827.3	83786	42885	7.7	30.8	1.02809
135082	92878.5	95315	59358.2	85853.3	45311	-16.5	-25.3	1.02809
9537.75	63938.8	9776	18236.9	64015.7	18670	181.5	192.5	1.02933
69837	92131.9	49677	66533.5	91068.1	47880	9744.9	5289.9	1.02933
159210	99381.7	104989	103562	115992	58513	53.9	28.6	1.02933
127289	86745.2	96167	45683	85686.3	34940	26.4	19.8	1.03056
134014	97173.9	90382	59605.7	85434.5	45723	-35.2	6.6	1.03056
163294	96163.2	111286	69657.5	90333.1	50536	52.8	0	1.0318
138622	97755.5	92933	55668.8	90585	40275	-4.4	67.1	1.03303
137373	92270	97571	60921.3	87603.7	45575	-52.8	-31.9	1.03427
137498	92475.5	97443	53576.6	88130.2	39841	-18.7	-41.8	1.03427
150377	95218.6	103500	54846	89909.1	39978	-15.4	1.1	1.03427
107868	89184.9	79265	142134	80117.9	116265	2536.6	3231.8	1.03427
6724.5	81444.6	5411	94925.6	83897	74151	113.3	52.8	1.03551
78762.8	116270	44395	139798	119237	76837	10186	6208.4	1.03798
196536	139850	92100	67846.9	103518	42953	-2.2	13.2	1.03798
104501	87181	78556	38599	78633	32170	-6.6	13.2	1.03921
131358	109303	78760	202541	113811	116629	7003.7	3397.9	1.04045
77272.5	92441.5	54782	111165	97436.2	74770	10960.4	5696.9	1.04168
4737.75	61471.6	5051	3469.4	59865.9	3798	52.8	118.8	1.04416
139874	90703.8	101063	43178.3	82784.3	34182	17.6	27.5	1.04539
127328	109493	76211	71428.5	104747	44690	-18.7	4.4	1.0491
159273	105018	99394	79543.2	87547.8	59544	28.6	48.4	1.05033
95474.2	89731.8	69730	51363.4	94379.9	35666	9.9	-17.6	1.05033
95721	92758.6	67629	51730.8	153362	22106	8.8	39.6	1.05157
195784	122441	104792	122536	132911	60420	3120.7	1667.6	1.05157
124736	87207.6	93738	52899	78121.3	44377	-9.9	-19.8	1.0528
229222	120820	124336	140595	126629	72764	4214.1	1868.9	1.0528
199780	114071	114777	61562.6	114651	35190	13.2	58.3	1.05404
57366	105664	35580	96020.1	106536	59067	8508.5	4775.1	1.05404
127324	94789.2	88030	57546.5	93113.3	40503	37.4	24.2	1.05404
122752	98455	81709	45156.1	91191.6	32452	31.9	78.1	1.05528
122941	95419.7	84438	65687.6	85765.3	50194	-23.1	11	1.06269
108398	101331	70107	51870.5	94619.2	35927	25.3	6.6	1.06393
132446	99736.3	87029	98562.2	87626.3	73715	-17.6	36.3	1.06393
116146	82784.8	91946	51942	82949.2	41038	14.3	50.6	1.0664
165388	101074	107237	94640.7	94561.4	65591	-17.6	61.6	1.06763
140117	93680.2	98022	145895	104185	91773	99	29.7	1.06763
9077.25	64339.9	9246	6316.2	62737	6598	92.4	69.3	1.0701
47573.2	101721	30650	78186.9	98075.6	52246	9273	4892.8	1.07134
145123	95170.5	99934	55029.7	86855.8	41522	17.6	16.5	1.07134
117084	83510.8	91883	49370.2	79454	40722	-61.6	5.5	1.07258
63122.2	81347.8	50853	42651.4	85800.3	32578	10159.6	5232.7	1.07381
180293	105180	112338	95822.1	92904.7	67594	29.7	41.8	1.07381
172990	105823	107133	122165	106729	75014	124.3	140.8	1.07505
53188.5	83451.3	41770	58033.8	88490.1	42980	4250.4	2321	1.07505
120269	87941.9	89627	81646.4	101974	52472	38.5	3.3	1.07505
120404	90442.7	87246	192680	108500	116382	107.8	42.9	1.07628
84001.5	85262.2	64567	54216.8	91642.2	38772	19.8	-16.5	1.07628
46350.8	75797.1	40076	42733.9	73522.2	38092	2666.4	1411.3	1.07628
104067	88452.6	77105	45489.4	80804.3	36894	16.5	59.4	1.07752
179510	99548.4	118177	80414.4	99707.5	52855	14.3	-29.7	1.07999
69964.5	90459.1	50688	104328	86660.7	78897	1802.9	910.8	1.08123
151096	93855.4	105505	78654.4	87809.7	58703	-13.2	9.9	1.08246
153518	112512	89421	51673.6	96657.2	35036	61.6	-5.5	1.0837
221493	130256	111440	262143	104810	163913	15140.4	7272.1	1.0837
15021.8	69299.3	14206	20799.9	69537.4	19603	823.9	408.1	1.08493
127220	96946	86001	74286.3	93365	52144	44	39.6	1.08493
105466	100797	68572	149464	109810	89202	9586.5	4478.1	1.08617
67060.5	87104.9	50455	89714.9	91753.4	64080	2682.9	1499.3	1.08864
144330	100679	93950	78833.7	94486.8	54679	-14.3	6.6	1.08988
117602	91913.5	83852	40456.9	82855.7	32000	-31.9	15.4	1.09111
20619.8	68474.1	19735	5248.1	68242	5040	-6.6	-20.9	1.09111
136732	97128.2	92258	87199.2	88045.6	64906	16.5	20.9	1.09358
71406.8	95723.1	48888	146418	97977.6	97937	15373.6	7827.6	1.09605
40435.5	89608.1	29573	59455	89183.9	43690	6042.3	2728	1.09853
171632	100474	111950	76509.4	116659	42981	891	375.1	1.101
147784	95729.6	101172	59343.9	91015	42731	-7.7	-12.1	1.10347
107188	87577.2	80211	45866.7	81876.2	36713	-26.4	-6.6	1.10347
163924	107896	99568	87640.3	122446	46907	2558.6	1216.6	1.1047
65895.8	89099.1	48469	60184.3	88070.5	44785	8013.5	4343.9	1.10594
108538	84043.4	84637	56258.4	87820.1	41983	73.7	24.2	1.10594
54844.5	96158	37379	97106.9	102156	62297	9826.3	4995.1	1.10594
6069	66880.4	5947	4474.8	66559.4	4406	788.7	364.1	1.10594
96034.5	117580	53527	262143	103283	166337	17913.5	9491.9	1.10718
105098	86234.9	79871	42322.5	82647.4	33560	-33	-12.1	1.11459
53517.8	87633.1	40023	55095.7	93296.3	38702	6462.5	3562.9	1.11706
63210.8	112598	36791	93027	104518	58331	3529.9	2828.1	1.11706
127324	88983.5	93774	78235.3	99330.3	51618	115.5	52.8	1.1183
15224.2	96520.9	10337	208140	113159	120544	180.4	48.4	1.11953
262143	113600	151231	262143	68968.9	249095	8646	4096.4	1.11953
27042	69948.9	25336	19671.3	67218.2	19179	1169.3	600.6	1.122
189118	101723	121841	75207	95693	51506	70.4	-18.7	1.12324
71804.2	80966.3	58120	33408.1	74865.2	29245	-5.5	27.5	1.12324
17152.5	95433.1	11779	38841	94627.6	26900	4522.1	1875.5	1.12324
236737	159070	97534	101445	129377	51387	-18.7	67.1	1.12818
142696	97281.9	96130	42900	87634.6	32082	91.3	4.4	1.13312
144893	100865	94143	77113.3	93708.5	53930	46.2	59.4	1.1356
148362	97452.7	99772	59425.3	89730.8	43402	16.5	72.6	1.1356
182659	112637	106277	82880.6	102041	53230	-9.9	121	1.13807
176510	107350	107758	77511.5	88905.5	57137	51.7	36.3	1.1393
129128	89629.5	94417	64343.4	82170.2	51318	17.6	-4.4	1.14177
160766	99535.9	105851	88705.1	89275.9	65117	24.2	-18.7	1.14177
128392	96869	86863	53467.7	85690.6	40892	34.1	-2.2	1.14301
125138	101474	80819	66140.8	97190.6	44599	22	34.1	1.14425
66589.5	79270.7	55052	59656.3	78782	49626	2066.9	1750.1	1.14425
42538.5	92094.9	30271	70403.3	95209.6	48461	12135.2	5288.8	1.14425
157310	103018	100074	42215.8	101024	27386	4.4	38.5	1.14548
135245	96340.6	92001	42942.9	89957	31285	-30.8	14.3	1.14919
143782	91272.1	103240	55430.1	89182.4	40733	37.4	11	1.15166
131643	89716.9	96162	41280.8	78841.8	34314	45.1	-3.3	1.15784
13247.2	66308.1	13093	2653.2	65393	2659	97.9	30.8	1.15784
138088	86830.8	104223	58702.6	81269.5	47338	62.7	23.1	1.15907
84070.5	85266.2	64617	100231	87016.9	75488	3083.3	1802.9	1.16155
137345	91094.6	98810	56647.8	87331.7	42510	18.7	40.7	1.16155
76479	101271	49492	129530	99372.7	85425	3248.3	1717.1	1.16278
185631	123990	98117	163132	109274	97837	2187.9	969.1	1.16402
11404.5	69076.3	10820	22753.5	69208.8	21546	694.1	290.4	1.16525
152146	99997.2	99713	88784.3	88391.8	65827	47.3	-1.1	1.16649
106525	102562	68068	32425.8	103223	20587	-26.4	-9.9	1.16649
119414	86124.2	90868	46758.8	84068.6	36451	42.9	23.1	1.16772
176300	105160	109871	178181	101759	114754	110	57.2	1.16772
134007	87821.1	100002	67228.7	85623	51457	74.8	11	1.16772
11790.8	65640.4	11772	12155	64553.5	12340	294.8	223.3	1.1702
214313	137623	102056	236991	143085	108547	6028	2752.2	1.1702
38086.5	83810.2	29782	69210.9	86488.6	52444	7948.6	3573.9	1.17143
78510	90259.3	57005	103401	107364	63117	6051.1	2905.1	1.17267
121431	91416.8	87053	52878.1	89819.6	38582	34.1	47.3	1.1739
20358	68584.9	19453	12334.3	128901	6271	18.7	-13.2	1.1739
129772	87521	97174	53561.2	82805	42391	-2.2	-17.6	1.1739
122620	89069.3	90222	40906.8	88594.5	30260	-42.9	13.2	1.1739
119015	89332.3	87312	40769.3	84187.4	31737	40.7	-22	1.17514
159165	105570	98807	109008	103643	68928	67.1	-11	1.17637
10690.5	76261.3	9187	101232	81186.7	81717	52.8	52.8	1.17637
262143	158131	108643	232276	161135	94470	6406.4	2735.7	1.17761
133263	88923.4	98214	39955.3	82532.6	31727	61.6	-45.1	1.17761
125421	96857.2	84863	46445.3	85826.6	35465	22	-27.5	1.18008
194647	154404	82617	229769	203126	74132	6407.5	3731.2	1.18132
179370	111103	105804	141808	107848	86172	6433.9	3028.3	1.18502
124954	88208	92837	40417.3	86397.9	30658	-27.5	24.2	1.18502
68713.5	96449.1	46690	89122	96965.2	60235	10753.6	5523.1	1.18626
88283.2	88323.7	65506	113137	86247.9	85968	8498.6	4730	1.18626
76889.2	105553	47739	131008	115314	74455	17688	8628.4	1.18873
195870	129407	99195	204393	96663.3	138575	7854	3389.1	1.18873
80301.8	94853.4	55482	84443.7	89055.8	62142	8741.7	4759.7	1.18997
6306	74342.5	5559	5687	77148.2	4831	16.5	-1.1	1.18997
166630	104519	104481	91472.7	107734	55644	1.1	70.4	1.19244
92886	79644.4	76432	97632.7	76285.6	83875	9967.1	4714.6	1.19367
82074.8	123991	43381	183676	126991	94789	12177	6441.6	1.19614
70086	97067.9	47319	114436	89441.8	83850	4775.1	3179	1.19738
148617	98919	98462	74274.2	91861.2	52989	-41.8	49.5	1.19738
115773	93455.8	81186	37931.3	84651.2	29366	24.2	-15.4	1.19862
132187	95905.9	90328	47113	89755.7	34400	75.9	25.3	1.19985
62232.8	109042	37403	169966	127738	87201	15269.1	7532.8	1.20109
119148	89273.5	87467	81280.1	90826.2	58648	5.5	38.5	1.20109
100467	83320.1	79023	31197.1	78842.1	25932	-6.6	-47.3	1.20232
141625	99279.3	93489	124169	110236	73819	71.5	20.9	1.20356
155731	107508	94932	77653.4	107662	47269	-2.2	-33	1.20727
129974	98938.9	86093	92096.4	94227.2	64054	88	5.5	1.2085
204604	118010	113625	151380	103910	95475	-13.2	18.7	1.20974
106111	84197.9	82592	44233.2	84631	34253	-20.9	46.2	1.21344
139438	92923.1	98342	57118.6	82736.4	45244	27.5	18.7	1.21715
110291	88423	81744	62301.8	102050	40010	67.1	6.6	1.21839
262143	122143	140653	262143	164105	104688	5879.5	3471.6	1.21839
135084	94113.3	94066	51871.6	82082.8	41415	67.1	0	1.22086
235018	129442	118989	224319	149070	98618	3304.4	1727	1.22086
156488	94350	108697	70392.3	88003.5	52421	18.7	48.4	1.22209
112402	88077	83636	58613.5	82841.9	46369	-5.5	7.7	1.22333
85124.2	88731.1	62872	93019.3	89007.3	68490	8569	4396.7	1.22457
105226	84008.9	82088	54358.7	79872	44602	48.4	-18.7	1.22457
211208	114951	120414	169544	107398	103459	51.7	40.7	1.22704
14160	67593.4	13729	3214.2	72686.6	2898	14.3	-3.3	1.22704
262143	137438	125000	262143	80496.9	213422	25905	13572.9	1.23074
5665.5	63350	5861	2593.8	65861	2581	18.7	-11	1.23074
16208.2	65187.1	16295	20958.3	65427.7	20993	772.2	335.5	1.23198
160736	97136	108446	77470.8	88400.9	57433	28.6	35.2	1.23445
39057	78719.4	32516	10280.6	77719.4	8669	16.5	53.9	1.23692
123790	102739	78964	158045	93153.3	111189	6.6	17.6	1.23692
134026	92001.9	95471	93128.2	85747.5	71177	-24.2	8.8	1.23939
100669	89676.7	73569	41049.8	92978.5	28934	-15.4	-2.2	1.24063
137254	89628.9	100359	43052.9	86369.4	32668	15.4	16.5	1.24434
124944	91396.8	89591	61580.2	88041.2	45839	-4.4	15.4	1.24557
31422	115101	17891	262143	92431.6	185865	404.8	217.8	1.24557
75941.2	88155.1	56456	102973	82231	82067	5032.5	3457.3	1.24681
193749	123802	102563	183663	105513	114076	83.6	-29.7	1.24681
54308.2	106574	33396	93127.1	100375	60804	11709.5	5859.7	1.25175
130756	93015.7	92127	67701.7	84523.6	52493	38.5	-51.7	1.25669
122936	134386	59952	262143	68364.3	251298	10126.6	5298.7	1.25793
125836	90597.5	91027	46560.8	83226.3	36664	-14.3	33	1.25793
128938	89392.2	94528	67555.4	89708.8	49352	71.5	6.6	1.26164
97820.2	84551.1	75821	38079.8	89173.1	27986	35.2	11	1.26287
56353.5	74889.6	49315	66597.3	74411.3	58654	3784	1680.8	1.26411
120059	125811	62540	262143	167919	102310	16469.2	8721.9	1.26411
20869.5	68933.2	19841	8682.3	97482.1	5837	30.8	-29.7	1.26534
128587	93972.3	89676	65869.1	82683	52209	38.5	11	1.26905
27163.5	66793.8	26652	14855.5	66555.2	14628	418	534.6	1.26905
197230	116820	110646	109096	109081	65545	-9.9	-46.2	1.26905
120866	94283	84014	85827.5	93920.3	59889	61.6	-35.2	1.27276
204246	138321	96771	194696	99266.2	128539	5579.2	3061.3	1.27646
142534	92290.1	101215	59123.9	87430.5	44318	-36.3	2.2	1.27646
143570	95206.5	98827	80065.7	83165.9	63093	-24.2	78.1	1.2777
115616	88464.4	85650	54714	85030.5	42170	-5.5	-7.7	1.2777
71424.8	83870.4	55811	87022.1	79949	71334	8329.2	4442.9	1.28017
67299	80685.4	54663	93924.6	79521.5	77406	5232.7	2856.7	1.28017
105586	91586.4	75554	74242.3	103368	47070	-2.2	14.3	1.28141
7489.5	74924.7	6551	59284.5	80327.3	48368	49.5	59.4	1.28141
129595	92876.8	91445	78465.2	94255.5	54557	30.8	80.3	1.28264
189878	119431	104193	94405.3	118806	52076	40.7	-26.4	1.28635
93882	84083.6	73173	52207.1	84507.2	40487	-19.8	-81.4	1.29006
112857	91797.2	80571	37603.5	82124.2	30008	-38.5	61.6	1.29376
133693	101738	86120	41776.9	89979.3	30428	74.8	73.7	1.295
30042	79382	24802	41173	80737.1	33421	4269.1	2095.5	1.295
154260	113671	88937	179712	105606	111524	10293.8	5242.6	1.29624
12913.5	66215.4	12781	10253.1	72455	9274	1464.1	726	1.29747
94627.5	82809.3	74889	81186.6	77549.1	68610	51.7	-16.5	1.29871
109316	83235.7	86070	54578.7	81435	43923	82.5	5.5	1.29994
45783	72157.1	41582	45557.6	73345.2	40707	3726.8	1607.1	1.30118
19363.5	65040.6	19511	10607.3	68596.8	10134	726	517	1.30241
111405	83782.3	87143	55193.6	77581.7	46624	31.9	70.4	1.30489
103126	91320.5	74008	39191.9	83794.9	30652	66	61.6	1.30736
65032.5	88057.2	48400	58685	94100.5	40871	9769.1	5057.8	1.30859
79713.8	93600.4	55813	79464	82906.2	62815	1739.1	2007.5	1.31106
69788.2	83301	54905	73188.5	80274.5	59751	3826.9	1861.2	1.31106
57807	79415.6	47704	28554.9	73973.2	25298	4046.9	2173.6	1.31106
158911	100161	103976	50013.7	92352.9	35491	-26.4	-14.3	1.31106
7768.5	63887.1	7969	8327	64958.7	8401	294.8	179.3	1.3123
125697	87118.7	94557	59497.9	83113.2	46915	59.4	33	1.3123
155840	103083	99076	59096.4	94697.6	40898	-31.9	-3.3	1.31353
143960	91473	103140	81291.1	95116.8	56010	-37.4	0	1.31353
94287.8	84802.8	72866	56622.5	80425.1	46140	52.8	-13.2	1.31601
148341	103574	93862	120491	87758.2	89980	88	13.2	1.31601
105075	89220.2	77182	67265	95299.7	46257	63.8	72.6	1.31724
119039	97581.6	79947	99209	86682.1	75007	23.1	15.4	1.31848
64695	90123.3	47045	73840.8	86302.3	56073	3471.6	2567.4	1.31971
70353	81293.7	56716	100196	74146.6	88560	1211.1	1487.2	1.31971
182660	110096	108731	91251.6	103637	57704	30.8	15.4	1.32095
101136	84098.4	78813	47851.1	85172.6	36819	4.4	3.3	1.32218
148219	95590.9	101617	85276.4	101292	55174	29.7	-22	1.32342
150557	96571.7	102172	62078.5	90686.5	44862	2.2	18.7	1.32466
130534	94709.8	90325	78307.9	99754.8	51446	28.6	-17.6	1.32713
129928	90131.9	94472	43973.6	82871.4	34775	-11	5.5	1.32713
32068.5	67304.2	31226	16429.6	70076.8	15365	449.9	488.4	1.3296
144853	98095.2	96774	73444.8	108954	44177	3971	1762.2	1.33083
170666	99335.1	112596	84911.2	92108.6	60415	150.7	53.9	1.33331
179914	100094	117798	130044	90876.5	93782	77	103.4	1.33578
72897.8	94251.6	50688	66815.1	100871	43410	2956.8	1980	1.33578
131851	104847	82415	88027.5	90661.5	63632	11	49.5	1.34072
112793	88094.6	83910	53284	88738.1	39352	-31.9	-29.7	1.34072
7692	69140.4	7291	224.4	58825.1	250	-5.5	31.9	1.34196
135601	93009	95547	82854.2	121649	44636	34.1	57.2	1.34319
71238.8	87008.5	53658	135593	126146	70444	8083.9	4453.9	1.34566
101942	87833	76063	36122.9	82082.8	28841	-19.8	-11	1.34566
109792	95079.9	75677	47361.6	96110.5	32295	-86.9	0	1.34813
103378	86052.7	78731	30105.9	80524.9	24502	-34.1	-50.6	1.34937
124598	90463.3	90265	60806.9	82997.5	48014	42.9	-6.6	1.35061
137900	100333	90074	110662	93847.6	77278	1361.8	602.8	1.35184
50142	78811.1	41696	58455.1	77040.5	49726	7546	3228.5	1.35184
121262	86034	92371	36338.5	79768.2	29855	49.5	-8.8	1.35431
90841.5	82531.2	72135	30971.6	82530.5	24594	-17.6	-11	1.35431
155410	100634	101208	75172.9	96538.1	51032	-36.3	-14.3	1.35555
117587	90942.5	84737	47256	83808.3	36953	19.8	-19.8	1.35678
140249	109942	83602	129492	108408	78282	44	77	1.35802
177944	99862.2	116778	69884.1	97723.8	46866	7.7	-72.6	1.35802
149511	102613	95488	81507.8	91141.2	58609	62.7	42.9	1.35802
133378	104028	84026	68369.4	90135.9	49710	48.4	-12.1	1.35926
119222	89449.8	87349	34229.8	82909.6	27057	-41.8	17.6	1.36173
23105.2	67191.4	22536	25549.7	66321.8	25247	464.2	275	1.36543
130622	86182.9	99329	48414.3	83003.2	38226	42.9	44	1.36667
127457	90783	92011	49940	94186	34749	44	-12.1	1.36667
130450	91199.7	93741	40835.3	86062	31096	33	-31.9	1.36667
108752	87318.8	81622	46655.4	79625.2	38400	50.6	-3.3	1.36914
82854.8	84745.3	64074	85460.1	82974.8	67499	5394.4	2984.3	1.36914
12779.2	65180.2	12849	13860	64843.6	14008	1190.2	612.7	1.37038
137664	105122	85824	67568.6	108956	40642	71.5	55	1.37161
5181	65296.5	5200	1694	62651.2	1772	-18.7	19.8	1.37779
77859.8	90973.6	56089	92609	93737.5	64747	12463	6333.8	1.37779
21097.5	66800.9	20698	14845.6	67442.2	14426	2440.9	1046.1	1.37779
136914	93324.7	96146	51365.6	87987	38259	-48.4	16.5	1.38026
104756	87903.4	78100	232860	88204.6	173015	19288.5	8592.1	1.38026
102610	89907.5	74795	42317	86977.8	31885	-48.4	24.2	1.3815
115267	103190	73206	55826.1	92531.9	39539	-16.5	8.8	1.3852
122681	94572	85015	51113.7	86705.7	38634	12.1	-12.1	1.3852
105151	88509.3	77858	67380.5	98003.7	45058	20.9	12.1	1.38891
84771	96618.3	57500	76792.1	94133.3	53463	11506	5803.6	1.38891
114655	88459.5	84943	64608.5	116375	36384	59.4	-9.9	1.39138
65593.5	95459.6	45032	99050.6	103637	62636	15328.5	7431.6	1.39138
6469.5	84308	5029	79222	98230.9	52854	397.1	182.6	1.39138
74365.5	88493.8	55073	47337.4	89488.7	34667	2196.7	1570.8	1.39509
79303.5	79999.3	64966	47884.1	77848	40311	4228.4	2554.2	1.39633
212528	131080	106257	172657	100873	112173	15499	6999.3	1.39633
135164	93117	95129	51615.3	98493.5	34344	18.7	-4.4	1.39756
131257	90110.5	95461	45713.8	85876.8	34886	23.1	17.6	1.39756
116328	84905.6	89790	51465.7	80208.7	42051	23.1	-28.6	1.39756
5874.75	67771.1	5681	3271.4	70664	3034	-11	18.7	1.3988
127769	101113	82813	40920	98596.8	27199	19.8	-14.3	1.40127
105748	89168.2	77722	52233.5	77394.9	44230	-24.2	7.7	1.40127
109040	84457.8	84611	69463.9	93664.7	48603	53.9	59.4	1.4025
141752	107526	86396	42863.7	91125.2	30827	12.1	62.7	1.4025
150917	101964	97000	63641.6	93865.4	44434	12.1	-6.6	1.40374
47201.2	78042.8	39637	39211.7	74309.7	34582	2493.7	1476.2	1.40498
124024	89831.8	90481	75685.5	105228	47137	70.4	6.6	1.40498
78706.5	92283.8	55894	72620.9	85311.7	55787	9902.2	5160.1	1.40621
48233.2	94820	33337	72008.2	90773.4	51988	3703.7	2503.6	1.40745
96548.2	102215	61903	92912.6	101037	60266	7542.7	3696	1.40745
150700	98205.3	100568	53352.2	89316.9	39147	17.6	-7.7	1.40992
103061	89137.6	75773	53968.2	82111.2	43074	-11	46.2	1.40992
22327.5	71503.9	20464	5057.8	77157.4	4296	15.4	8.8	1.41239
157288	98618.1	104525	69976.5	93644.9	48972	9.9	48.4	1.41239
88073.2	87520.4	65950	40665.9	82392.9	32346	28.6	26.4	1.41239
10816.5	67646.7	10479	2615.8	65706.8	2609	-12.1	-17.6	1.41486
134693	97329	90695	70549.6	85949	53794	-15.4	-3.3	1.4161
104141	89388.6	76352	65382.9	83251.1	51470	1247.4	543.4	1.4161
135200	89296	99226	47201	80491.4	38431	23.1	-22	1.41733
166412	99165.2	109978	79159.3	92743.3	55937	56.1	30.8	1.41733
160752	101534	103759	54490.7	91788	38906	-11	49.5	1.41857
69606.8	98515.2	46305	134477	101356	86952	17085.2	8215.9	1.42104
8571.75	63482.7	8849	6829.9	78403.3	5709	-7.7	-12.1	1.42104
94894.5	92528.2	67212	59247.1	84526.7	45936	30.8	12.1	1.42104
129575	89762.9	94603	46326.5	86610.8	35054	29.7	8.8	1.42228
229989	106825	141096	134725	117589	75086	126.5	80.3	1.42351
82983.8	93798.3	57980	52912.2	86137.9	40257	45.1	8.8	1.42475
68151	95133.8	46948	129292	99977.2	84752	6906.9	3887.4	1.42475
124110	91664.6	88733	133018	105583	82565	101.2	44	1.42598
56510.2	75037.1	49355	58787.3	74150	51958	4667.3	2355.1	1.42722
166514	101151	107885	69955.6	103684	44217	14.3	16.5	1.42969
139418	94683.5	96499	82964.2	90032.3	60391	8.8	37.4	1.43093
144170	94779.6	99687	63983.7	87224.6	48074	2.2	-9.9	1.43216
8609.25	70668.3	7984	9946.2	71867.1	9070	4173.4	1739.1	1.4334
67908	77641.6	57320	53446.8	76266.5	45927	4254.8	2261.6	1.43463
20505.8	89549.2	15007	8468.9	83839.6	6620	-25.3	-17.6	1.43587
116785	101790	75190	53396.2	99309.6	35237	3.3	-33	1.4371
135718	98080.2	90685	52140	87120.7	39222	-23.1	-20.9	1.4371
119227	94054.2	83076	49875.1	82544.9	39598	18.7	37.4	1.43957
109232	84442.3	84775	48194.3	83883.4	37653	268.4	110	1.44081
86264.2	83764.2	67492	43250.9	80688.1	35129	-27.5	39.6	1.44575
43362	78743.4	36089	27173.3	84144.3	21164	1083.5	919.6	1.44699
105849	81673.3	84935	37349.4	80472.4	30417	50.6	-42.9	1.4507
119327	87237.5	89643	47532.1	82977.6	37541	-35.2	42.9	1.45193
100878	85190.7	77604	44697.4	79582.9	36808	4.4	-61.6	1.45193
99705	116318	56176	221512	122018	118975	12450.9	7496.5	1.45564
23475	75381.3	20409	82376.8	81141.2	66534	2940.3	1339.8	1.45687
11039.2	67519.2	10715	3536.5	72112	3214	3.3	3.3	1.45811
176699	101157	114477	119681	96292.6	81454	392.7	144.1	1.45811
42663	71645.4	39025	47264.8	69953.6	44280	567.6	320.1	1.46305
140839	93072.6	99170	52672.4	93642.4	36863	20.9	-11	1.46305
9916.5	65308.8	9951	3099.8	68515.5	2965	0	-5.5	1.46429
6012	65689	5998	3337.4	62941	3475	297	169.4	1.46429
7554.75	68074.8	7273	4066.7	69206.8	3851	-14.3	6.6	1.46429
51639.8	97921.4	34561	75741.6	107360	46235	7939.8	4385.7	1.46429
97738.5	87259.8	73406	52153.2	84974.1	40223	2.2	-30.8	1.46552
123819	87280.1	92972	40250.1	81339.2	32430	17.6	-20.9	1.47047
17280	78224.9	14477	126098	86264.8	95798	104.5	55	1.47047
117442	85315.2	90215	50999.3	81182.7	41170	18.7	16.5	1.4717
166596	100655	108470	83323.9	88916.5	61414	231	127.6	1.4717
129504	89366.9	94970	46549.8	86505.1	35266	28.6	-17.6	1.47417
139482	104483	87489	61162.2	96770.4	41421	-26.4	40.7	1.47541
161147	98011.6	107752	69470.5	87488.6	52039	12.1	22	1.47541
82970.2	82924.7	65572	31234.5	76763.8	26666	-12.1	-18.7	1.47541
7714.5	83126.8	6082	122038	90480.2	88394	118.8	61.6	1.47665
66334.5	75296.1	57736	50459.2	74875.9	44165	4843.3	2711.5	1.47788
156289	95140.5	107657	99394.9	91717.3	71022	6.6	-28.6	1.48035
163453	129556	82683	50976.2	106881	31257	-11	-1.1	1.48159
9265.5	86376.1	7030	106041	89071.1	78022	687.5	271.7	1.48159
143920	95189.3	99086	66404.8	91897.7	47356	6.6	-3.3	1.48653
6859.5	63593.7	7069	5978.5	62629	6256	130.9	156.2	1.48777
105550	84007.6	82342	40888.1	85729.4	31257	12.1	-20.9	1.49024
18285	71231.4	16823	21533.6	69994.3	20162	322.3	270.6	1.49147
45227.2	72073.3	41125	24051.5	70161.1	22466	365.2	497.2	1.49147
6610.5	67333.8	6434	1604.9	63322.5	1661	-9.9	5.5	1.49147
167741	100007	109923	85996.9	89244.7	63151	5.5	49.5	1.49395
77763	95656.2	53277	153331	89869.1	111815	13592.7	6791.4	1.49518
66810	105153	41639	88968	108370	53803	10356.5	5383.4	1.49642
130970	86174.3	99603	51564.7	83896.3	40280	-7.7	-25.3	1.49765
145582	99015.1	96358	50542.8	93240.6	35525	-17.6	-58.3	1.49889
122532	89223.1	90002	63721.9	84623.4	49349	47.3	45.1	1.49889
106713	87365.8	80049	45063.7	81409.6	36277	-5.5	18.7	1.50507
124745	91661.7	89190	52434.8	87366	39333	-11	14.3	1.50507
146880	107393	89633	51284.2	92486.6	36340	42.9	8.8	1.5063
80374.5	89609.5	58782	65140.9	84309.1	50636	7738.5	4288.9	1.50754
146185	95488.5	100330	65961.5	82546	52369	-22	-24.2	1.50877
121748	88407.3	90251	41104.8	81525.4	33043	30.8	31.9	1.51001
71036.2	82581.2	56374	80095.4	81586.8	64338	4272.4	2305.6	1.51001
110452	92338.1	78392	35505.8	83810.3	27764	7.7	47.3	1.51001
121186	87111.4	91171	44485.1	85048.4	34279	-20.9	30.8	1.51001
32876.2	71426.4	30165	20879.1	72425.4	18893	1175.9	994.4	1.51248
148778	96507.4	101032	126851	88313.5	94134	14485.9	8851.7	1.51619
154683	98047.3	103392	64304.9	101478	41529	23.1	-19.8	1.51742
67098.8	96174.4	45723	87091.4	99326.9	57463	11715	6012.6	1.51742
129345	90677	93483	61901.4	86816.7	46728	-7.7	-13.2	1.52113
12036.8	67198.3	11739	24831.4	66417.1	24502	81.4	77	1.52237
153524	101446	99179	113277	92344	80392	35.2	6.6	1.52237
51645.8	90489.1	37404	65274	90193.7	47429	8301.7	4336.2	1.5236
129591	99413.3	85430	62603.2	94044	43626	42.9	-39.6	1.5236
145897	90711.1	105406	71088.6	115921	40190	-6.6	-13.2	1.5236
27417	71903.7	24989	15668.4	71897.8	14282	850.3	572	1.52484
19145.2	70208.9	17871	20857.1	70432.9	19407	283.8	265.1	1.52484
117097	92530.9	82935	55838.2	83196.8	43985	-24.2	-5.5	1.52731
134750	94135	93812	49952.1	83671.9	39125	-2.2	40.7	1.52978
38353.5	76939.5	32669	7757.2	78465.2	6479	90.2	44	1.53102
115291	90291.6	83681	51081.8	81319.9	41167	20.9	-19.8	1.53349
80753.2	82922	63822	91385.8	82240.2	72824	2016.3	1752.3	1.53719
64758	113822	37286	76672.2	111645	45007	7933.2	4409.9	1.53719
5043.75	64146.6	5153	4049.1	63651.2	4169	429	222.2	1.53719
89765.2	85416	68873	29162.1	78746.1	24270	15.4	-1.1	1.53967
136488	98616.1	90704	70948.9	90105.4	51603	101.2	15.4	1.53967
116626	89002.1	85877	51473.4	90076.4	37450	62.7	-7.7	1.5409
133648	122564	71463	262143	86643.7	198281	34430	16564.9	1.5409
53204.2	103395	33723	127808	119451	70121	11535.7	5910.3	1.54214
134904	98781.8	89501	50033.5	89112.8	36796	25.3	27.5	1.54214
144197	119306	79209	92272.4	122044	49549	15.4	-20.9	1.54214
115734	88828.9	85386	52930.9	85274.5	40679	-26.4	13.2	1.54214
23769	69457.6	22427	23590.6	70747	21853	196.9	185.9	1.54337
114687	144783	51913	226057	182789	81049	15491.3	7862.8	1.54337
104743	86697.2	79177	38634.2	78375.8	32305	38.5	-17.6	1.54708
46067.2	141987	21263	150256	134546	73188	7562.5	3405.6	1.54832
167170	112479	97402	54396.1	110670	32212	0	9.9	1.54955
159962	97524.4	107494	102791	92849.2	72553	11	-44	1.55079
8869.5	81892.3	7098	136641	113631	78807	204.6	73.7	1.55202
121484	99799.3	79776	44926.2	89803.1	32786	-50.6	29.7	1.55202
11197.5	90185.5	8137	160863	107751	97840	139.7	3.3	1.55326
115557	91396.9	82860	53689.9	89135.4	39475	0	2.2	1.55573
5415.75	63109.3	5624	3038.2	62105.9	3206	97.9	80.3	1.55697
91117.5	100260	59560	59869.7	90370.6	43417	2.2	24.2	1.5582
134218	95725.7	91889	49846.5	92325.1	35383	49.5	-7.7	1.56067
101033	101669	65126	60098.5	96629.4	40760	57.2	-19.8	1.56067
5593.5	62609	5855	4595.8	62591.5	4812	203.5	114.4	1.56191
123932	93467.8	86896	66425.7	91953.8	47342	20.9	-6.6	1.56191
122252	96262.4	83230	61092.9	91435.7	43788	-7.7	-39.6	1.56314
135359	95359.4	93026	42416	87953.6	31605	-39.6	-16.5	1.56314
173523	101976	111517	68638.9	92539	48610	33	84.7	1.56561
194682	120147	106192	77872.3	110400	46227	-17.6	0	1.56932
62741.2	94961	43300	80174.6	89612.2	58634	10943.9	5592.4	1.57056
114728	89071.9	84413	41197.2	88926.6	30361	25.3	7.7	1.57179
125410	102305	80337	173120	105970	107064	14192.2	8308.3	1.57303
75063	107482	45769	101710	115411	57756	12213.3	6233.7	1.57303
119171	95165.1	82068	59255.9	100907	38485	40.7	25.3	1.57303
177010	103111	112505	99431.2	100441	64877	-30.8	-9.9	1.57303
182098	113845	104827	196885	95687.2	134846	4200.9	2176.9	1.57426
133293	97921.6	89209	49451.6	86804.9	37335	-101.2	13.2	1.5755
133424	91284.9	95789	67922.8	84074.1	52946	-29.7	-45.1	1.57921
104631	88723.7	77286	183989	90618.1	133063	13951.3	7716.5	1.58044
8151.75	67233	7946	4002.9	66413.7	3950	-14.3	-39.6	1.58044
116606	94018.9	81280	40386.5	85075	31111	31.9	18.7	1.58168
129659	92917	91451	41940.8	88460.1	31072	13.2	-63.8	1.58291
44555.2	107629	27130	107576	102302	68914	10278.4	5491.2	1.58415
132340	90757.1	95563	85000.3	119210	46729	127.6	48.4	1.58539
117422	91286.8	84299	46440.9	90909.3	33479	1239.7	558.8	1.58786
64248.8	97244.9	43299	81276.8	104230	51104	3097.6	2074.6	1.58909
115295	92115.9	82027	55680.9	86306	42281	61.6	80.3	1.58909
116372	90254.2	84501	39594.5	86414.9	30028	-8.8	-14.3	1.59527
140545	90952.3	101270	68367.2	84350.2	53118	1.1	39.6	1.59527
120400	92183.8	85596	47953.4	82135.6	38262	-9.9	26.4	1.59651
141268	95316.4	97131	63043.2	81273.1	50836	33	-31.9	1.59774
97959.8	87807.8	73113	44609.4	88500.4	33034	35.2	36.3	1.59898
143542	98805.8	95209	111581	88281.7	82832	72.6	22	1.60021
7191	64672.6	7287	1728.1	61751.8	1834	22	-38.5	1.60269
65157.8	74450.4	57356	61121.5	72138.9	55527	739.2	968	1.60269
104925	89473.1	76854	47374.8	85990	36106	36.3	-25.3	1.60269
106768	89729.3	77981	44152.9	88058.6	32860	-2.2	-6.6	1.60392
68130.8	99561.1	44847	87939.5	118733	48539	10496.2	5342.7	1.60392
114289	87170.4	85924	39083	83244.3	30769	8.8	-5.5	1.60886
117640	85915.2	89736	64429.2	84948.1	49706	55	35.2	1.60886
143293	93929.9	99977	69183.4	89596	50605	55	-16.5	1.6101
119198	84959	91947	61760.6	108478	37312	484	202.4	1.61257
124523	101436	80452	59216.3	95720.6	40543	17.6	82.5	1.61504
8463.75	75910.8	7307	5777.2	91254.4	4149	13.2	12.1	1.61751
158798	94392	110253	55673.2	91215	40000	6.6	16.5	1.61999
92709	86323.3	70384	95223.7	79615.5	78384	1838.1	1534.5	1.62122
131877	94791.3	91176	52995.8	88334.4	39318	101.2	-14.3	1.62122
151256	94156.8	105279	64342.3	84973.8	49624	22	36.3	1.62246
70278	83850.5	54928	48965.4	84923.3	37787	592.9	635.8	1.6274
118922	90651.7	85974	45315.6	83971	35367	28.6	1.1	1.6274
129319	94314.8	89859	37159.1	89729.5	27140	61.6	23.1	1.6274
161625	107427	98600	120003	91692.3	85771	42.9	8.8	1.62864
102838	82312.4	81878	40557	83164.7	31960	-1.1	15.4	1.62864
112054	83935	87491	46642.2	82325.4	37130	58.3	12.1	1.62864
109864	83176.8	86563	49973	85436.3	38333	-1.1	46.2	1.62987
36360.8	73688.5	32338	34743.5	70651.3	32228	1239.7	772.2	1.63358
105789	85784.1	80819	46146.1	82733.2	36554	-3.3	-28.6	1.64099
106444	84942.4	82125	44281.6	90898.9	31926	1.1	-15.4	1.64223
100539	85805.6	76789	44070.4	81259.3	35543	8.8	-1.1	1.64223
161281	107954	97909	114775	116536	64546	3974.3	2097.7	1.64223
81008.2	92947.2	57118	86538.1	104211	54422	5822.3	3511.2	1.64346
201478	137215	96229	175316	144526	79498	8257.7	4208.6	1.6447
144062	94008.4	100430	47005.2	85703.7	35944	-23.1	-44	1.6447
84447	80917	68395	76258.6	79103.6	63179	4328.5	2524.5	1.64593
128276	93602.4	89813	56227.6	84639.1	43537	-15.4	16.5	1.64841
129824	94941.3	89615	34987.7	90501.8	25336	-27.5	4.4	1.64964
115788	89374.9	84904	39298.6	82024.1	31399	5.5	5.5	1.64964
67200.8	81899.6	53774	72344.8	82822.8	57245	3458.4	1806.2	1.65211
111404	87050.7	83870	138670	88203	103034	101.2	48.4	1.65211
127299	88692.3	94063	44416.9	79757.4	36497	13.2	-12.1	1.65335
157926	108029	95806	85338	91427.5	61171	-17.6	4.4	1.65335
64842.8	79003.8	53789	90961.2	74355.6	80172	4197.6	1978.9	1.65458
117588	86754.7	88828	37370.3	82575.3	29659	-42.9	40.7	1.65582
70224	74371.8	61881	64979.2	77847.2	54703	1926.1	1136.3	1.65706
5965.5	67733	5772	64579.9	78479.3	53929	73.7	33	1.65829
201884	116648	113424	185402	138429	87774	5819	2479.4	1.65829
120810	121154	65350	51859.5	99547.9	34141	-40.7	15.4	1.65829
11803.5	68846	11236	18133.5	74638.7	15922	2283.6	1119.8	1.65953
133736	97232	90140	55917.4	93800.6	39068	31.9	-35.2	1.66076
62580.8	80591.3	50890	84916.7	77989.6	71357	4514.4	2117.5	1.66571
86322.8	89661	63096	95680.2	98039.3	63959	2087.8	1471.8	1.66571
133916	94061.7	93304	65567.7	87471.6	49125	566.5	216.7	1.66694
71227.5	86862	53740	50649.5	84126.1	39457	5910.3	3645.4	1.67188
12078	85387.7	9270	153514	88783.5	113317	135.3	74.8	1.67436
9198	68562.3	8792	5032.5	72950.7	4521	6.6	-2.2	1.67436
138892	112096	81202	57898.5	110948	34200	59.4	36.3	1.67436
138568	92379.5	98303	82463.7	87896.9	61485	-8.8	52.8	1.67559
162579	95175.3	111949	99971.3	91653	71484	59.4	31.9	1.67559
123884	92932.7	87363	72405.3	86377.6	54935	56.1	1.1	1.67559
89671.5	84402.8	69627	190763	82291.3	151922	7285.3	3422.1	1.67559
111586	101216	72251	49952.1	89691.8	36499	-44	40.7	1.67683
181960	103499	115218	97362.1	92591	68913	50.6	33	1.67683
137033	93215	96343	77204.6	105732	47854	101.2	39.6	1.6793
176935	112449	103119	141417	126869	73051	4477	2186.8	1.68053
163771	101730	105504	51151.1	94195.8	35588	8.8	-41.8	1.68053
96803.2	85075.7	74570	31854.9	88272.4	23650	6.6	-18.7	1.68177
133382	86438.4	101128	48636.5	81393.3	39161	-26.4	33	1.68301
116102	88219.3	86249	44260.7	83836.8	34599	-16.5	13.2	1.68301
37119.8	81357.8	29901	15055.7	76600.5	12881	-27.5	45.1	1.68424
115099	88442.8	85288	33827.2	80197.5	27643	-5.5	-34.1	1.68671
73615.5	138261	34894	105180	138151	49895	5406.5	3829.1	1.68795
63019.5	87701.6	47092	84511.9	90876.7	60946	9062.9	5014.9	1.68918
148190	92139.7	105403	46390.3	89169.5	34095	37.4	25.3	1.69289
136093	95856.6	93045	68013	86455.5	51556	19.8	55	1.69289
118998	94285.7	82713	35821.5	90091.2	26058	77	7.7	1.69536
155524	98756.9	103207	79105.4	86828.2	59707	50.6	-9.9	1.70525
101992	86960	76865	45522.4	79596.5	37481	-60.5	23.1	1.70525
107643	86547.6	81510	54621.6	88271.7	40553	37.4	39.6	1.70525
74465.2	103306	47240	138794	96982.4	93790	3859.9	3158.1	1.70772
6798.75	82741.5	5385	85496.4	107597	52075	191.4	58.3	1.70772
131934	93372.9	92601	63885.8	88467.6	47326	22	-14.3	1.70895
35343.8	70696.1	32764	35054.8	70455.8	32607	698.5	445.5	1.71019
166205	103199	105548	75619.5	105395	47021	40.7	-14.3	1.71019
147811	95785	101132	81138.2	87480	60785	-2.2	-6.6	1.71266
120838	87294	90719	85760.4	111571	50375	77	23.1	1.7139
6750.75	73078.5	6054	5275.6	74337.1	4651	48.4	-1.1	1.71513
158558	106944	97166	69735.6	99879.6	45757	-2.2	30.8	1.71513
18611.2	72018.6	16936	26034.8	71208.1	23961	271.7	178.2	1.71513
67216.5	84414.8	52184	85094.9	80821.7	69001	4183.3	2308.9	1.71637
137794	106609	84706	50773.8	89382	37228	6.6	-2.2	1.71637
106189	89269.5	77957	47777.4	79091.1	39589	4.4	24.2	1.71884
90246.8	96456.3	61317	95553.7	103753	60357	1031.8	957	1.72008
9726	91200.9	6989	35081.2	88020	26120	2501.4	1069.2	1.72131
124667	89457	91331	54426.9	86615.7	41181	-40.7	-64.9	1.72255
128026	91243	91956	64175.1	85180.3	49375	23.1	41.8	1.72255
115391	92443.9	81804	76032	88282.4	56442	86.9	-41.8	1.72378
20209.5	67972.8	19485	26625.5	67959.5	25676	553.3	207.9	1.72378
149146	94307.2	103645	63166.4	83609.5	49512	5.5	40.7	1.72378
95556	89338.5	70097	39883.8	86171	30333	-44	58.3	1.72502
6593.25	75029.6	5759	14740	78409.1	12320	5298.7	2247.3	1.72625
188072	102406	120359	103177	95106.5	71097	-7.7	52.8	1.72749
143016	105861	88538	75623.9	98726.9	50200	48.4	69.3	1.72749
87759	82917	69363	33700.7	80547.4	27420	9.9	-28.6	1.72873
143391	90543	103788	67841.4	89813.8	49503	77	23.1	1.72873
75966.8	94649.4	52600	100502	94550.3	69661	11101.2	5627.6	1.72996
262143	151177	113640	159502	175424	59588	5495.6	2429.9	1.73367
106370	90932.7	76662	45072.5	85305.4	34627	8.8	30.8	1.7349
182150	99113.7	120441	88741.4	92252.1	63042	-20.9	-18.7	1.73861
24570.8	66592.3	24181	23662.1	65700.1	23603	864.6	422.4	1.73861
10944	65782.4	10903	6476.8	64264	6605	1389.3	658.9	1.74108
66326.2	90013.6	48290	70391.2	84704.2	54462	6655	3690.5	1.74108
129350	85649.2	98974	42171.8	80118.6	34496	-24.2	17.6	1.74232
144990	98480.3	96487	58985.3	86142.9	44875	25.3	-6.6	1.74355
144088	102337	92273	97861.5	112064	57230	-6.6	4.4	1.74479
136716	93540.9	95785	60351.5	93722.8	42201	7.7	-37.4	1.74479
172601	104151	108608	93766.2	95974.6	64028	50.6	-17.6	1.74603
8347.5	65033.5	8412	5216.2	64953.2	5263	425.7	223.3	1.74726
119086	91043.8	85722	96585.5	78930.5	80195	152.9	503.8	1.7485
118588	104224	74568	138962	95213.8	95648	88	37.4	1.7485
10256.2	65150.1	10317	6557.1	65288.1	6582	143	191.4	1.74973
68451	97526.1	45998	95513	91803.6	68184	6928.9	3998.5	1.75097
5571.75	63815.1	5722	5500	63954.6	5636	240.9	124.3	1.75097
109106	104526	68407	47798.3	84153	37224	-41.8	24.2	1.75344
6219	66792.6	6102	4057.9	66484.6	4000	15.4	6.6	1.75468
136359	96644.5	92467	52853.9	87792	39455	40.7	-40.7	1.75591
160106	106962	98097	108268	93443.2	75933	15.4	-11	1.75838
262143	130452	131694	262143	106253	161687	5758.5	2704.9	1.75838
55494	98586.5	36890	125400	122998	66816	12950.3	6694.6	1.76085
139700	94287.8	97100	50078.6	92715.7	35398	-9.9	0	1.76209
13182.8	109443	7894	184810	136838	88511	154	53.9	1.76332
42849.8	93482.1	30040	107006	98931.1	70885	8542.6	4513.3	1.76456
15392.2	140260	7192	208771	154061	88809	94.6	34.1	1.7658
202587	117927	112584	214405	110017	127719	10269.6	4554	1.76703
7773.75	64423.4	7908	7042.2	63552.4	7262	228.8	169.4	1.76827
67589.2	78872	56161	81492.4	72923.3	73237	832.7	853.6	1.76827
112638	93859.3	78648	58251.6	84633.8	45107	6.6	-1.1	1.7695
62203.5	77965.2	52287	97449	78715.4	81133	6132.5	2755.5	1.77074
148467	95109	102303	55305.8	89755.9	40382	-15.4	59.4	1.77321
125227	102561	80019	44253	100742	28788	19.8	11	1.77445
186608	138935	88023	66411.4	140010	31086	-24.2	3.3	1.77568
98848.5	91618.1	70708	85850.6	119510	47078	75.9	60.5	1.77568
153608	104144	96663	69798.3	95240.4	48029	5.5	8.8	1.77815
116076	90638	83929	54374.1	85792.1	41536	-4.4	3.3	1.77939
131648	99928.8	86338	45174.8	105769	27991	25.3	3.3	1.78062
80350.5	94740.2	55582	80910.5	99165	53472	6057.7	3782.9	1.78186
48145.5	108324	29128	116049	128060	59389	12430	6187.5	1.78433
112666	93722.1	78783	54598.5	82975.9	43123	51.7	-19.8	1.78433
222908	151351	96521	200782	153087	85954	6347	2776.4	1.78927
130615	87057.9	98325	76587.5	96327.5	52106	56.1	-12.1	1.78927
9312	84349.9	7235	102717	83584.6	80537	55	64.9	1.79051
8008.5	81599	6432	3041.5	84425.1	2361	22	39.6	1.79175
96972.8	86338.5	73608	44715	86108.4	34032	-18.7	2.2	1.79298
25333.5	83266.8	19939	36218.6	89574	26499	6983.9	2995.3	1.79422
6409.5	66983.4	6271	2019.6	65881.8	2009	-17.6	-12.1	1.79545
149011	98584.4	99058	76473.1	86382.5	58018	57.2	59.4	1.79545
116202	93388	81546	46601.5	93254.2	32750	-1.1	31.9	1.79669
66341.2	92530.7	46987	82880.6	94767	57316	9267.5	5106.2	1.79792
158320	110671	93753	50862.9	103953	32066	-27.5	-78.1	1.79792
100900	83115.9	79559	42002.4	75799.8	36315	-73.7	3.3	1.79916
137693	100320	89951	81134.9	92041.8	57770	23.1	5.5	1.8004
28872	70790.4	26729	10115.6	76112.1	8710	-12.1	-18.7	1.8004
102217	99194.1	67533	138659	106146	85610	1144	1591.7	1.8041
78783.8	78930.7	65414	93454.9	73705.8	83096	5645.2	2944.7	1.80781
183794	104043	115770	80430.9	96149.7	54822	-26.4	-28.6	1.80781
65928.8	76046	56817	72752.9	74637.8	63881	1315.6	1059.3	1.80905
17356.5	66240.1	17172	7191.8	67524.6	6980	490.6	321.2	1.81152
126686	94225.1	88113	41845.1	81180.6	33781	-16.5	47.3	1.81275
123915	89094.7	91149	40268.8	80808.9	32658	13.2	19.8	1.81399
136162	84550.9	105540	68261.6	86459.6	51742	-4.4	-45.1	1.81646
112267	103734	70927	40331.5	101004	26169	-13.2	-61.6	1.81893
110931	87493.1	83092	51789.1	93048.9	36476	-12.1	20.9	1.81893
124605	101513	80444	60657.3	85527.6	46479	30.8	-15.4	1.81893
185906	119260	102160	168447	119403	92455	6999.3	3303.3	1.82017
71411.2	80822.2	57905	115720	76983.8	98512	3548.6	1755.6	1.8214
165680	99333.3	109309	101402	95933.5	69272	3.3	-18.7	1.8214
75918	80018.1	62178	100172	75989	86392	4306.5	1999.8	1.8214
128710	97335.3	86661	42440.2	83932.7	33138	-46.2	3.3	1.82264
94161.8	91389.5	67524	72923.4	83653.2	57130	1828.2	2083.4	1.82264
42809.2	79868.7	35127	38549.5	85605.2	29512	3340.7	2169.2	1.82387
107387	89084.1	79001	38304.2	79467.7	31589	7.7	-16.5	1.82758
99911.2	98017.8	66802	148765	90698.7	107493	4518.8	2237.4	1.82758
120282	88073	89503	43608.4	82006.3	34850	47.3	48.4	1.82758
8647.5	64687	8761	7643.9	64965.7	7711	165	75.9	1.82882
162470	97900.4	108760	67454.2	85607.4	51639	-31.9	3.3	1.83005
115517	89331	84747	37307.6	87971.5	27793	-2.2	-7.7	1.83252
64256.2	110830	37996	122475	118679	67632	14125.1	7033.4	1.83499
88662.8	97392	59662	150240	90205	109153	4108.5	2444.2	1.83623
156536	92954.3	110363	61667.1	95428.9	42350	39.6	-5.5	1.8387
109084	87565.2	81641	49451.6	90119	35962	11	-15.4	1.83994
123296	94028	85935	61154.5	85514.8	46867	8.8	-15.4	1.84241
184227	140412	85986	68109.8	124207	35937	36.3	5.5	1.84364
117202	93179	82432	52974.9	90445.8	38385	-15.4	-24.2	1.84364
96835.5	85702.9	74049	107957	83281.4	84954	5824.5	3471.6	1.84364
15536.2	65314.2	15589	8224.7	63818.8	8446	129.8	210.1	1.84612
11722.5	92104.8	8341	152360	96013	103997	172.7	57.2	1.84612
143310	113249	82932	96517.3	103649	61027	46.2	-38.5	1.84612
102178	91137.4	73475	34221	84700.8	26478	-11	-14.3	1.84982
99189	83407.5	77936	52211.5	85867.5	39849	18.7	5.5	1.85106
124882	85045.8	96234	78816.1	132682	38930	48.4	71.5	1.85477
106623	90817	76942	37754.2	89553	27629	19.8	27.5	1.856
167989	96849	113675	81647.5	92276.7	57987	-28.6	-7.7	1.85724
152924	104954	95490	62123.6	98303.4	41416	94.6	16.5	1.85847
120368	84981.1	92826	43984.6	80270	35911	-9.9	6.6	1.85971
120055	106659	73767	91837.9	108731	55354	90.2	16.5	1.86094
14692.5	67875.9	14186	2517.9	63515.4	2598	0	39.6	1.86218
119848	93283.1	84199	66662.2	90336.7	48361	81.4	56.1	1.86218
69952.5	85953.3	53336	74090.5	92003.9	52776	5210.7	2989.8	1.86465
96102.8	83520.4	75409	65476.4	92866	46207	-15.4	53.9	1.86465
95801.2	90511.6	69366	123204	85609.3	94316	12742.4	5291	1.86589
12596.2	70315.8	11740	19547	67811.8	18891	214.5	44	1.86589
149517	95885.7	102192	88614.9	96570.6	60137	45.1	40.7	1.86589
9871.5	71264.4	9078	6967.4	71603.5	6377	-12.1	-7.7	1.86712
136292	95608.1	93423	61908	85924.9	47218	13.2	23.1	1.86712
70467	80114.6	57644	69386.9	80843	56249	9435.8	4898.3	1.86836
67593.8	94410.3	46921	85899	92768.6	60683	16316.3	7015.8	1.86959
169684	101928	109101	109211	99804.4	71713	1.1	30.8	1.87083
62358.8	75991.4	53779	102851	74669	90271	1712.7	935	1.87083
95607.8	100658	62248	101281	109886	60404	1328.8	1230.9	1.87207
176215	107961	106968	78141.8	95734.1	53493	35.2	16.5	1.8733
119235	99537.4	78505	42589.8	97215.9	28711	-49.5	-31.9	1.8733
71505	82109.5	57072	89016.4	89564.4	65135	9562.3	4976.4	1.87454
262143	148273	115866	262143	145407	118150	12117.6	5449.4	1.87577
24466.5	96604.2	16598	262143	91432	187897	265.1	57.2	1.87577
157520	101027	102183	91817	91527.9	65743	35.2	-23.1	1.87701
113330	89161.6	83300	50050	85121.6	38534	-19.8	28.6	1.87701
157642	113759	90817	89686.3	91765.7	64051	-34.1	14.3	1.87948
76467	82840.3	60494	96431.5	81505	77538	6213.9	3323.1	1.88072
76182.8	79184.1	63052	69019.5	74269.9	60903	4381.3	2006.4	1.88195
62684.2	82392.2	49860	50253.5	81058.7	40630	5882.8	3391.3	1.88566
61775.2	85651.8	47267	73552.6	82690.2	58294	4227.3	2148.3	1.89307
132991	93993.9	92726	72415.2	87306.4	54358	2222	933.9	1.89554
140018	96185.4	95401	84657.1	89034.4	62314	-8.8	-33	1.89554
119927	99197.9	79231	47114.1	89381.1	34545	16.5	-57.2	1.89554
117823	97796.7	78956	51775.9	90378.9	37544	25.3	-3.3	1.89678
19155.8	82924.3	15139	10855.9	87230.5	8156	-42.9	8.8	1.89678
124630	90051.8	90701	55335.5	84823.7	42753	-23.1	-8.8	1.89801
10323.8	69017.4	9803	20277.4	68023.1	19536	409.2	150.7	1.89925
54003.8	77670	45567	48345	77708.7	40772	1672	1021.9	1.90049
132619	103056	84336	46459.6	113598	26803	201.3	55	1.90172
118679	92234.5	84326	56551	81264	45606	42.9	27.5	1.90419
148322	95325.1	101971	95256.7	92123.4	67765	-6.6	57.2	1.90419
145467	99562.7	95752	57571.8	88367.5	42697	66	-6.6	1.9079
69083.2	88780.3	50996	87417	92616.2	61857	9727.3	5071	1.9079
115208	86708.2	87077	57750	87540	43234	33	-2.2	1.90914
38538.8	81557.6	30968	97545.8	80401	79511	3185.6	1708.3	1.91037
101203	90399.4	73368	45446.5	88758.5	33556	34.1	-25.3	1.91037
121624	99586.2	80039	58615.7	83462.4	46026	-26.4	-39.6	1.91037
24739.5	69370.5	23372	8156.5	79086.3	6759	-25.3	35.2	1.91161
26389.5	74878.2	23097	8032.2	83901.5	6274	1.1	24.2	1.91284
83617.5	94915.7	57735	123527	89698.2	90252	101.2	48.4	1.91284
169352	115578	96027	72268.9	112097	42251	51.7	-39.6	1.91284
86781	89269.6	63709	93740.9	87614	70119	3471.6	1860.1	1.91408
143279	102783	91357	98621.6	86144.7	75028	-33	-14.3	1.91531
162110	101664	104502	105378	95465.1	72341	23.1	-18.7	1.91531
99148.5	91735.3	70832	40851.8	86421.9	30979	85.8	52.8	1.91531
262143	140788	122026	262143	106002	162071	15336.2	7090.6	1.91655
59410.5	78950.6	49316	83645.1	81785.7	67026	2172.5	1015.3	1.91779
145733	91650.2	104209	75181.7	87244.1	56475	9.9	4.4	1.91902
153657	96474.1	104381	85157.6	95173.7	58639	59.4	63.8	1.92026
57823.5	115295	32868	121469	115329	69025	13877.6	6853	1.92026
112868	84832.1	87195	41830.8	83738.3	32738	-5.5	-23.1	1.92149
90744.8	89161.1	66700	92541.9	90933.7	66695	13256.1	6849.7	1.92273
114190	87445.5	85580	63134.5	87764.8	47144	388.3	154	1.9252
134409	93462.2	94248	55057.2	84839.6	42530	-30.8	14.3	1.9252
51437.2	108423	31091	86926.4	102544	55555	2555.3	1860.1	1.92644
114272	87290.3	85793	46296.8	83893.9	36166	-30.8	-33	1.92891
160042	96858.3	108287	79880.9	84453	61988	27.5	51.7	1.93014
80361.8	100738	52280	141764	103243	89988	4435.2	3577.2	1.93138
156444	126349	81146	41831.9	112670	24332	20.9	-11	1.93138
17774.2	94205.7	12365	165368	105775	102459	220	80.3	1.93509
115716	89404.6	84823	56849.1	83178.8	44791	34.1	49.5	1.93632
178009	105755	110311	86210.3	97925	57696	3.3	58.3	1.93879
140497	106376	86557	59138.2	99811.5	38830	9.9	-52.8	1.94003
130030	99094.5	85995	39853	93811.5	27841	27.5	16.5	1.9425
116120	86644.7	87830	61774.9	87459.1	46290	39.6	-9.9	1.94374
103654	87379.4	77742	50616.5	92447.5	35882	12.1	-5.5	1.94497
160582	96706.4	108823	72682.5	85582	55658	-40.7	52.8	1.94497
77379	85712.8	59164	91722.4	85570	70248	8277.5	3509	1.94744
110870	85443.5	85038	36417.7	77326.1	30865	-12.1	38.5	1.94868
82336.5	85134.7	63382	121592	87862	90695	3076.7	1593.9	1.94991
167631	112323	97806	122136	112387	71221	5492.3	2697.2	1.95238
61486.5	97424.6	41361	98002.3	99550.2	64517	12296.9	6421.8	1.9598
8050.5	67805.9	7781	2805	63127.9	2912	-25.3	39.6	1.96103
133997	96583.3	90923	50691.3	86904.7	38227	35.2	7.7	1.96227
124810	104994	77905	69759.8	101803	44908	23.1	4.4	1.96227
116033	84864.4	89606	32783.3	79403	27058	-13.2	-5.5	1.96351
116072	96087.5	79166	39813.4	92051.9	28345	23.1	8.8	1.96598
81636.8	126016	42456	262143	68365.9	251292	770	266.2	1.96598
136733	99927	89675	66447.7	94915.4	45880	39.6	-18.7	1.96598
7788	68325.9	7470	262143	68365.9	251292	8.8	11	1.96598
19281	71709.9	17621	6652.8	71486.8	6099	3.3	0	1.96721
84286.5	99037.2	55775	132662	112522	77266	2352.9	1820.5	1.96721
131885	93584	92358	67877.7	92201.2	48247	-5.5	67.1	1.96845
136731	101930	87911	62594.4	93798.6	43734	-16.5	-33	1.96968
262143	127868	134356	262143	151829	113152	9794.4	4231.7	1.96968
8675.25	70172.9	8102	17208.4	73981.2	15244	302.5	288.2	1.97092
128184	85399.5	98369	59878.5	80362.8	48831	100.1	61.6	1.97092
63321	91343	45431	95783.6	87418.7	71807	5941.1	3556.3	1.97216
50649	91940.6	36103	83487.8	85555.7	63952	8419.4	4635.4	1.97339
37368.8	72158.8	33939	31132.2	75827.1	26907	632.5	558.8	1.97339
58142.2	89878.8	42395	70360.4	89418.6	51568	12023	6264.5	1.97339
104584	83336.4	82245	42782.3	81564.5	34375	0	20.9	1.97463
20172	129951	10173	262143	118401	145099	275	88	1.97463
67113	75127.1	58545	66933.9	70397	62312	7469	3468.3	1.9771
9080.25	66961.1	8887	1862.3	72260.3	1689	2.2	-36.3	1.97833
102306	92263.9	72669	57687.3	84311.1	44841	-8.8	9.9	1.97957
126882	87990.2	94503	63417.2	78599.6	52877	42.9	57.2	1.97957
134084	92647.6	94847	88244.2	115161	50218	103.4	12.1	1.97957
142399	87342.1	106847	61200.7	104135	38516	17.6	-17.6	1.98204
112828	98296.2	75225	46523.4	90907.8	33539	44	42.9	1.98204
164416	118970	90570	64752.6	115718	36672	-11	-24.2	1.98451
67773.8	88964.1	49926	84047.7	90917.6	60584	3766.4	2820.4	1.98451
112358	91932.4	80097	34060.4	84716	26349	-3.3	4.4	1.98575
10249.5	66618.2	10083	2444.2	65088.6	2461	34.1	-16.5	1.98575
136474	96746.2	92448	67999.8	88302.2	50468	1.1	18.7	1.98698
6396	62609.1	6695	2318.8	61424.8	2474	189.2	204.6	1.98698
60120	74926.8	52585	54369.7	72979.9	48824	4101.9	2084.5	1.98698
109738	90116.8	79805	36677.3	82495.9	29137	60.5	2.2	1.98822
131878	102394	84407	49065.5	90492.4	35534	83.6	42.9	1.98822
139353	95821.4	95309	64389.6	82997.4	50843	72.6	-20.9	1.98946
174292	100009	114214	101009	94313.8	70188	79.2	89.1	1.98946
9799.5	63642.9	10091	3119.6	63003.4	3245	56.1	34.1	1.98946
139483	105918	86304	59425.3	95238.6	40892	62.7	1.1	1.99069
162121	97398.8	109085	87296	93044.6	61487	71.5	-12.1	1.99069
76974	100738	50076	87110.1	91221.9	62582	4302.1	2373.8	1.99069
144936	96981.1	97942	71384.5	91486.5	51136	66	-47.3	1.99316
262143	160786	106849	145102	159666	59558	63.8	37.4	1.99316
136068	98892.7	90172	76660.1	93209.6	53900	16.5	3.3	1.99316
117054	94556.2	81129	47268.1	89556.6	34590	-53.9	-44	1.9944
104911	100304	68546	82166.7	102885	52339	72.6	34.1	1.99687
136694	91612.7	97785	54173.9	88306	40205	26.4	-29.7	1.99687
27417.8	70170.2	25607	26550.7	71467.8	24347	4040.3	1674.2	1.99687
120287	99603.8	79145	262143	84342.5	203691	8697.7	4029.3	1.99687
39599.2	87603.8	29624	72714.4	84164.8	56620	3777.4	2477.2	1.99811
115719	91509.5	82874	50395.4	85595.8	38585	-39.6	38.5	1.99811
7047	63135	7315	24169.2	64833.7	24431	14.3	15.4	1.99934
19297.5	75001.8	16862	26356	78562.1	21986	3164.7	1526.8	1.99934
147825	92256.5	105010	99195.8	88292.6	73629	104.5	67.1	2.00181
113272	86091.1	86227	44205.7	80284.5	36085	-37.4	-14.3	2.00305
11725.5	64743.7	11869	5650.7	64125.4	5775	1029.6	623.7	2.00428
125035	96360.2	85038	55100.1	89925.3	40156	-35.2	-17.6	2.00552
8353.5	90548.3	6046	79659.8	100157	52124	60.5	22	2.00552
169177	108271	102402	78554.3	102389	50280	-17.6	-6.6	2.00923
141036	93344.1	99020	96130.1	116679	53994	128.7	14.3	2.01046
105626	86699.6	79842	56025.2	100712	36457	70.4	-27.5	2.01293
57452.2	95631.2	39372	102632	99752.4	67428	9821.9	5233.8	2.01417
147568	98836.5	97849	50854.1	86669.1	38454	41.8	41.8	2.0154
145496	103296	92310	60869.6	100137	39837	-67.1	45.1	2.02035
126242	94283.9	87750	56416.8	86503.5	42742	-6.6	-11	2.02282
136741	90604.7	98907	77376.2	83928	60420	-2.2	33	2.02405
76749	81144.5	61986	81714.6	79548	67321	5558.3	2798.4	2.02405
70955.2	75743.5	61393	45278.2	77094.1	38490	5106.2	3173.5	2.02405
128405	93784.2	89729	52627.3	93090	37050	-8.8	-44	2.02529
62079.8	82928.2	49060	41286.3	76072.3	35568	220	132	2.02529
132238	88973.6	97404	127462	83819.7	99659	128.7	47.3	2.02529
192288	116342	108317	181378	116014	102460	145.2	86.9	2.02776
173868	101635	112113	100354	92896.7	70797	-5.5	14.3	2.029
117632	105300	73211	138747	96260.4	94462	10876.8	7146.7	2.0327
22452	90498.4	16259	62958.5	117297	35176	10821.8	4584.8	2.03518
92196.8	80964.3	74628	48433	81314.3	39035	317.9	106.7	2.03765
137690	88181.6	102330	52479.9	81610.8	42143	-19.8	18.7	2.03765
158442	95543.4	108680	72641.8	85431.2	55725	-18.7	12.1	2.03888
31672.5	73229.5	28345	31914.3	73526.5	28446	3568.4	1547.7	2.03888
135909	116511	76447	108440	100514	70704	52.8	-51.7	2.04012
121893	90196.9	88566	60934.5	88367.2	45191	319	111.1	2.04012
191119	123305	101579	151622	130801	75968	-4.4	53.9	2.04259
140525	100216	91896	41784.6	105885	25862	7.7	-16.5	2.04506
14547.8	74200.4	12849	6339.3	84014.6	4945	39.6	-6.6	2.04506
262143	133169	129008	262143	68365.1	251295	2305.6	1837	2.04506
135786	99129.7	89770	58682.8	84588.9	45465	-37.4	-5.5	2.04506
136059	93064.2	95813	68285.8	86173.8	51932	50.6	38.5	2.04753
127408	88409.6	94445	110238	114806	62928	121	-15.4	2.04877
114991	103818	72589	84108.2	90950	60606	11	-26.4	2.05
62851.5	82773.1	49763	76109	79909.6	62419	3109.7	1777.6	2.05
129678	90678.6	93722	40805.6	87142.7	30688	-13.2	-6.6	2.05124
138721	97780.1	92976	76646.9	88051	57048	81.4	-20.9	2.05124
112721	93958.5	78623	146612	85387.4	112527	7620.8	3549.7	2.05124
128009	96096.4	87300	54380.7	84428.5	42212	-18.7	46.2	2.05371
17948.2	66534.1	17679	14334.1	68255.4	13763	695.2	272.8	2.05371
175431	118687	96869	164355	186421	57779	3515.6	2451.9	2.05371
151185	92881.7	106674	68469.5	89422.4	50180	47.3	-27.5	2.05495
109058	86594.8	82536	62806.7	93162.4	44182	-37.4	-17.6	2.05618
146983	104720	91985	121133	100058	79340	475.2	246.4	2.05989
101468	90054.8	73842	75070.6	98317.9	50040	-19.8	-53.9	2.05989
152777	98746.6	101395	73522.9	94898.9	50774	49.5	-51.7	2.05989
158134	99615.1	104035	61424	93010.2	43280	30.8	29.7	2.06113
21457.5	66580.1	21121	12124.2	66380.2	11970	115.5	154	2.06236
57792	92923.2	40759	67394.8	93183.1	47399	12419	6153.4	2.0636
140740	100724	91572	67190.2	98650.8	44636	-42.9	-3.3	2.0636
149206	101427	96408	97473.2	85789.9	74461	33	19.8	2.06483
97690.5	88455.7	72378	35352.9	81072.4	28578	-26.4	3.3	2.06607
117805	91372.8	84494	48012.8	85425.6	36834	-46.2	25.3	2.06854
101012	85733.8	77215	115621	86173.7	87931	4948.9	2678.5	2.06854
13758	66758.8	13506	2813.8	66190	2786	-38.5	-4.4	2.07101
159777	104507	100196	63185.1	91153	45428	-45.1	-31.9	2.07101
174311	107184	106580	108460	93266.6	76212	14.3	14.3	2.07225
60863.2	73662.2	54149	39317.3	71400.4	36088	4672.8	2508	2.07225
9734.25	63578.2	10034	6249.1	63142.3	6486	211.2	188.1	2.07225
154004	97352	103673	72449.3	89556.9	53017	74.8	-33	2.07348
130569	96164.1	88983	42478.7	86544.7	32167	-9.9	48.4	2.07348
168668	100906	109546	87876.8	99238.3	58033	426.8	239.8	2.07348
42306.8	70999.9	39051	17494.4	73311.1	15639	4076.6	2140.6	2.07472
183110	106599	112574	97347.8	94358.8	67612	50.6	9.9	2.07595
182932	111469	107551	89617	90103.7	65182	3.3	60.5	2.07842
118304	142572	54381	190255	149008	83677	18219.3	9502.9	2.07966
125457	93805.4	87649	57766.5	82619.4	45822	33	34.1	2.07966
143595	103064	91309	65490.7	90082.9	47645	71.5	30.8	2.07966
26924.2	90441.2	19510	37603.5	101323	24322	7913.4	3378.1	2.0809
168718	110152	100380	52541.5	100150	34382	-8.8	30.8	2.0809
57222.8	89489.6	41906	63285.2	88345.3	46946	6455.9	3665.2	2.08213
12373.5	66250.8	12240	4368.1	86173.3	3322	-15.4	-5.5	2.08213
64456.5	99960.3	42259	83882.7	101838	53981	9966	5247	2.08213
115825	87997.8	86260	79955.7	82744.8	63327	-26.4	-46.2	2.08213
59030.2	74432.1	51975	80976.5	73155.9	72542	5506.6	2701.6	2.08337
117172	88766	86508	48313.1	86571	36574	-11	-46.2	2.08337
262143	129711	132447	202233	176655	75025	4699.2	3461.7	2.08337
19763.2	72301.2	17914	30031.1	73519.5	26770	1070.3	455.4	2.0846
108819	91721.9	77752	39282.1	84514.4	30461	-17.6	7.7	2.08955
152522	103280	96782	108167	93216.8	76047	108.9	104.5	2.09202
134114	103736	84727	65709.6	102794	41893	28.6	59.4	2.09202
60926.2	83889	47597	92895	89831.4	67771	1919.5	981.2	2.09572
7628.25	64984.4	7693	2004.2	63361	2073	179.3	74.8	2.09696
135707	93430.2	95191	58964.4	89147.8	43347	8.8	19.8	2.09696
148076	93135.7	104195	69347.3	82735.5	54931	26.4	-52.8	2.0982
108464	95298.5	74590	43435.7	89823.7	31691	6.6	39.6	2.0982
150868	100931	97961	72094	91912.3	51405	39.6	-18.7	2.0982
262143	118721	144707	262143	103183	166499	2906.2	1500.4	2.09943
16710.8	68520	15983	20501.8	88523.3	15178	1337.6	627	2.10067
84103.5	97083.3	56774	130344	124619	68547	10689.8	5651.8	2.1019
10086	64437.1	10258	12310.1	65113.4	12390	168.3	85.8	2.10808
7912.5	78592.5	6598	103269	88942.9	76092	67.1	55	2.10932
116121	88400.2	86087	86484.2	104582	54195	40.7	17.6	2.11179
133789	98413.8	89093	42474.3	101281	27484	-68.2	27.5	2.11179
149348	101709	96232	77020.9	101816	49576	38.5	33	2.11426
94835.2	87341.3	71159	33261.8	83305.1	26167	9.9	-4.4	2.11426
19678.5	71290.8	18090	6323.9	70942	5842	27.5	-25.3	2.11673
92508.8	88784.6	68285	34695.1	79057.7	28761	-7.7	-6.6	2.11797
126010	88821	92976	49375.7	82554.4	39197	24.2	53.9	2.1192
195866	116632	110058	198987	110097	118448	3393.5	1661	2.1192
136838	92774.2	96663	41336.9	84787.8	31951	4.4	-34.1	2.12167
106456	86668	80499	51665.9	79608.2	42533	0	1.1	2.12167
110994	89971.5	80849	45939.3	85455.4	35231	18.7	26.4	2.12291
128380	96533.2	87157	39404.2	86140.1	29979	150.7	35.2	2.12415
84768.8	93732.1	59269	102709	90819.1	74116	63.8	133.1	2.12415
175251	96613	118879	72220.5	91190.2	51903	6.6	4.4	2.12538
118388	92522.3	83857	33650.1	93353.6	23623	41.8	68.2	2.12538
144287	102384	92358	234265	135817	113040	172.7	11	2.12662
53085	75841	45872	49916.9	74257.8	44054	5709	2652.1	2.13032
62877	82259.5	50094	74996.9	79657	61702	1005.4	697.4	2.1328
23968.5	74389.1	21116	7694.5	73444	6866	46.2	-28.6	2.13527
178444	101148	115618	101100	87841.2	75428	19.8	-39.6	2.1365
12945.8	67131.9	12638	15423.1	67294.8	15020	229.9	118.8	2.13897
131561	95801.1	89999	64872.5	94681.5	44903	-1.1	-29.7	2.13897
122381	92812.3	86415	48241.6	87740.7	36033	1.1	-26.4	2.14268
138043	90427	100045	56403.6	87525.6	42233	19.8	39.6	2.14268
160912	109414	96382	79072.4	108548	47740	-20.9	30.8	2.14392
147348	94021.8	102706	77755.7	87244.9	58408	-24.2	-27.5	2.14515
126608	92520.7	89681	61958.6	90719.6	44759	-24.2	41.8	2.14515
149481	100223	97746	49786	97764	33374	-12.1	27.5	2.14515
186090	110563	110304	97270.8	101407	62863	40.7	27.5	2.14762
20586	66030	20432	15348.3	63662.4	15800	178.2	270.6	2.14762
133177	97941.6	89113	104556	81287.2	84296	-3.3	-46.2	2.14886
10139.2	64707.9	10269	2470.6	66713.3	2427	5.5	67.1	2.15009
98850	90922.6	71250	157296	84478.8	122025	4747.6	2365	2.15133
129854	93262.2	91249	35943.6	87115.4	27040	16.5	-8.8	2.15257
169852	117706	94570	57849	131233	28889	-11	-40.7	2.15257
107336	88436.6	79541	83523	85340.9	64140	7021.3	4310.9	2.1538
110162	88289.3	81772	50237	86281.6	38158	-17.6	-11	2.1538
180298	106961	110471	136051	106913	83397	29.7	-17.6	2.1538
120959	87036.4	91079	39299.7	83924	30689	1.1	58.3	2.15504
89566.5	123886	47381	99113.3	135512	47933	6299.7	4117.3	2.15504
133593	95618.9	91563	37362.6	92630.5	26434	-1.1	8.8	2.15504
136519	92347.4	96883	62316.1	88932.3	45922	57.2	56.1	2.15504
7503.75	66916	7349	8103.7	66121	8032	1600.5	691.9	2.15504
144277	96597.2	97884	89207.8	92437.8	63246	55	60.5	2.15504
176380	99036.8	116717	127880	103598	80897	84.7	26.4	2.15627
101530	85844.6	77511	45991	80123	37618	16.5	-17.6	2.15874
59207.2	80308.9	48316	51617.5	76496	44222	1238.6	870.1	2.15874
98493.8	86506.9	74617	59350.5	79911.1	48674	1093.4	484	2.16122
57144	97257.3	38506	139291	101145	90252	5110.6	3410	2.16122
154112	96322.1	104855	65470.9	92741.8	46265	-7.7	17.6	2.16245
108709	85834.4	83001	51700	79245.3	42756	-18.7	15.4	2.16245
209911	120926	113761	157736	106055	97472	36.3	-8.8	2.16369
74533.5	85391.1	57203	75307.1	87426.7	56451	7936.5	4503.4	2.16616
58560	77076.4	49792	43549	77810.9	36679	655.6	907.5	2.16616
118555	84845.1	91574	51082.9	82834.8	40415	3.3	4.4	2.16739
8292	86271.6	6299	108833	87298.6	81702	46.2	12.1	2.16739
94831.5	86505.2	71844	44289.3	82475	35193	-26.4	41.8	2.16863
125805	94215	87510	73959.6	86301.1	56164	26.4	-6.6	2.17728
156658	114610	89580	46314.4	100098	30323	49.5	37.4	2.18099
16582.5	66926.4	16238	2687.3	63556.4	2771	-11	22	2.18222
171110	102727	109162	110176	93218.2	77458	74.8	12.1	2.18469
142936	133057	70402	262143	126048	136296	13028.4	8278.6	2.18717
151502	114901	86412	46008.6	124973	24127	1241.9	510.4	2.1884
103024	90148.5	74896	58947.9	84615.6	45656	9.9	42.9	2.18964
101377	107108	62029	163493	108584	98676	15976.4	8259.9	2.19334
127216	92966.2	89680	62554.8	83726.6	48964	-15.4	-44	2.19458
113850	87466.9	85304	41536	82223.9	33106	-31.9	2.2	2.19458
12316.5	66113	12209	11160.6	64853.8	11278	244.2	113.3	2.19829
71128.5	88055.4	52938	99166.1	83074.9	78230	1057.1	1327.7	2.20199
111890	88076.9	83255	53095.9	80998.4	42960	102.3	97.9	2.20323
22923.8	66749.5	22507	14401.2	66647.6	14161	478.5	464.2	2.20323
49169.2	139424	23112	262143	68367	251288	663.3	328.9	2.20323
55185	90365.4	40022	69681.7	89523	51011	9593.1	4840	2.20446
75299.2	94772.6	52070	75070.6	86993.4	56554	5671.6	3548.6	2.20446
61754.2	109016	37124	88938.3	101802	57255	10566.6	5533	2.20446
107758	93074.3	75875	52946.3	91515.2	37916	11	37.4	2.2057
102851	86621.6	77815	58891.8	90782.6	42514	36.3	25.3	2.2057
126497	92530.9	89593	40585.6	85897.6	30965	29.7	-7.7	2.20694
80945.2	87693.2	60493	103798	82458.8	82496	11108.9	5711.2	2.20817
91924.5	88835.3	67815	50444.9	102253	32331	11	9.9	2.21064
36336	74593.3	31924	34254	73103.8	30708	3326.4	1564.2	2.21929
109773	88192	81573	35917.2	92854.8	25350	-25.3	-17.6	2.21929
117896	93314	82800	46844.6	89971.5	34122	-31.9	-52.8	2.22671
69748.5	76294.6	59913	68927.1	72494.5	62311	9394	4450.6	2.22918
157306	97027.7	106250	79714.8	87576.3	59653	29.7	-55	2.22918
165438	97009.3	111764	65759.1	92645.5	46517	45.1	18.7	2.23041
202744	119230	111441	120360	107925	73087	-101.2	-58.3	2.23165
100640	87418.6	75448	37335.1	86517.2	28281	-20.9	29.7	2.23289
8174.25	67879.8	7892	3250.5	64494.3	3303	-15.4	0	2.23289
29109	67376.1	28314	15539.7	65505.2	15547	1412.4	748	2.23289
133828	92039	95292	47693.8	82869.2	37718	-34.1	9.9	2.23536
94187.2	91797.6	67242	34073.6	83369.3	26785	-9.9	27.5	2.23536
44180.2	71748.2	40355	33085.8	69803.7	31063	2251.7	1185.8	2.23659
202580	120573	110110	167490	118631	92528	2915	1636.8	2.23906
138608	94497.7	96127	55647.9	83322.5	43769	3.3	39.6	2.24277
6175.5	65161.4	6211	4200.9	63966.1	4304	1642.3	672.1	2.24277
131684	88427.7	97594	43587.5	79551.9	35908	-7.7	75.9	2.24277
68859.8	92554.9	48758	93930.1	98470.8	62514	10440.1	5332.8	2.24401
33395.2	70039.4	31248	37210.8	68160.5	35778	2797.3	1224.3	2.24771
161218	102621	102957	82240.4	89904.9	59949	29.7	-22	2.24895
111589	83465.5	87618	42593.1	87512.4	31897	-7.7	15.4	2.25266
134497	98633.5	89365	79775.3	98074.5	53308	16.5	-52.8	2.25266
28500	82092.8	22752	49875.1	81936.6	39892	10400.5	4441.8	2.25389
121345	90449.9	87921	54454.4	82009.5	43516	-22	-9.9	2.25884
65481.8	82184.2	52217	60879.5	80572.7	49518	6965.2	3408.9	2.26007
62867.2	81638.9	50467	70514.4	77087.3	59948	9805.4	4301	2.26131
64153.5	83157.6	50559	103507	80058.2	84731	3098.7	1530.1	2.26254
87559.5	84358.2	68023	46207.7	91938.4	32938	-18.7	-34.1	2.26872
148954	95202.1	102538	93428.5	88189.8	69429	-5.5	-7.7	2.26872
67768.5	92515	48006	116684	95001.8	80493	18241.3	8708.7	2.26872
155309	114860	88615	92056.8	86560.9	69697	11	20.9	2.26996
74561.2	80011.2	61072	67481.7	80474.6	54955	2024	1430	2.26996
78842.2	84727.2	60984	76857	85825.1	58688	884.4	1116.5	2.27119
220976	121582	119112	157501	111011	92982	34.1	37.4	2.27243
9158.25	65803.6	9121	3088.8	66023.4	3066	40.7	0	2.27366
111537	95784.4	76314	48189.9	88842.5	35548	6.6	-2.2	2.27366
235278	112388	137196	169766	112655	98760	-27.5	57.2	2.27613
16169.2	72081.4	14701	3658.6	68978.7	3476	-17.6	9.9	2.27737
7069.5	82659.6	5605	104688	102544	66906	112.2	33	2.27984
139189	88235.5	103381	51396.4	84780.1	39730	53.9	-13.2	2.27984
63651	91218.7	45730	58836.8	91807.8	42000	12122	6211.7	2.28108
124280	98727	82498	43334.5	95243.5	29818	9.9	35.2	2.28231
172900	99464.6	113922	106444	94327.5	73954	-49.5	-20.9	2.28355
12321.8	78036.2	10348	131109	89974.2	95498	162.8	64.9	2.28602
137340	104192	86386	60766.2	86661.9	45953	1.1	-3.3	2.28602
42993	77853.3	36191	7899.1	77299.6	6697	19.8	20.9	2.28973
144901	91287.8	104025	66434.5	84468.6	51544	12.1	38.5	2.2922
147853	99398.6	97483	60475.8	93758.1	42272	39.6	0	2.29467
8637.75	63748.1	8880	8456.8	64235.6	8628	223.3	95.7	2.29467
11712.8	64804.3	11845	9227.9	64165.5	9425	123.2	134.2	2.29467
125869	93237.8	88472	45034	86284.1	34205	-36.3	4.4	2.29467
154193	105101	96148	117247	100351	76570	828.3	1005.4	2.29591
159733	108281	96677	74476.6	116562	41874	31.9	58.3	2.29591
120774	105979	74685	48934.6	96320.1	33295	62.7	-1.1	2.29714
138100	96189.4	94091	139322	94120	97010	4965.4	2351.8	2.29838
66283.5	79308.3	54773	51141.2	79173.9	42332	10681	5537.4	2.29838
212828	116673	119547	89504.8	121927	48109	38.5	-15.4	2.29961
138464	96464.8	94069	45949.2	85495.6	35222	6.6	33	2.30085
8570.25	68162.6	8240	66643.5	81241.6	53760	106.7	105.6	2.30208
148416	98485.2	98762	68407.9	88123.2	50874	11	17.6	2.30208
164620	98160.4	109907	72062.1	88444.3	53397	-7.7	-48.4	2.30456
110009	121715	59233	67897.5	99364.3	44782	56.1	4.4	2.30703
104244	89237.2	76557	35174.7	81724.7	28207	-8.8	12.1	2.3095
131355	93091.8	92473	61914.6	87613.3	46313	122.1	58.3	2.31073
128478	91948.8	91572	62057.6	88752.8	45824	-7.7	20.9	2.31197
146072	101448	94364	134056	95496.5	91998	2241.8	1526.8	2.31197
53727.8	82705.5	42574	83398.7	85413.6	63990	7742.9	4071.1	2.31321
107325	89819.2	78309	40092.8	79851.8	32905	-18.7	5.5	2.31444
132226	93637	92544	50328.3	88972.9	37071	-29.7	81.4	2.31444
158858	100883	103198	45984.4	96359.2	31275	-23.1	15.4	2.31568
175160	120968	94895	186668	134666	90843	8883.6	4067.8	2.31568
83390.2	90306.3	60517	97010.1	87296.8	72828	36.3	22	2.31568
198944	161605	80678	262143	126684	135612	37926.9	20077.2	2.31568
14408.2	78083.1	12093	5528.6	82911.3	4370	-18.7	-7.7	2.31568
145372	107970	88239	87090.3	91185.1	62593	36.3	20.9	2.31691
126437	96877.1	85533	48859.8	86304.7	37102	-27.5	-39.6	2.31691
56024.2	72064.3	50949	9504	70149.1	8879	31.9	39.6	2.31938
167550	96570.6	113705	208722	89820.1	152291	5069.9	2365	2.31938
200464	125488	104692	156546	140296	73127	6036.8	2854.5	2.32062
136509	96324.7	92876	67351.9	83718.5	52724	4.4	-57.2	2.32062
262143	126523	135784	262143	123861	138702	10408.2	5042.4	2.32309
65392.5	91382.5	46897	108893	93134.6	76625	10741.5	5561.6	2.32309
142097	94205.4	98853	56025.2	93308	39350	-39.6	11	2.32309
146204	100598	95246	72446	87175.2	54463	0	51.7	2.32556
117673	95976.4	80351	57567.4	78720.1	47926	36.3	-45.1	2.32556
218865	123387	116248	151693	120903	82226	5195.3	2503.6	2.32803
89426.2	84788.1	69121	41692.2	79988.9	34159	74.8	6.6	2.32803
7842.75	68806.2	7470	5523.1	91775.3	3944	-8.8	29.7	2.32927
111389	125548	58145	161794	140380	75533	9560.1	5014.9	2.33051
13358.2	68856.9	12714	5067.7	77779.1	4270	-2.2	5.5	2.33051
141782	91710.1	101317	213885	144897	96739	279.4	64.9	2.33051
141004	96693.7	95568	61304.1	93845.6	42811	30.8	-31.9	2.33421
158012	102374	101154	54489.6	98443.3	36275	14.3	38.5	2.33792
23496.8	69264.3	22232	22748	69469.4	21460	330	292.6	2.33915
134146	98850	88937	77037.4	99419.5	50782	41.8	37.4	2.34039
77093.2	95232.8	53053	107601	87869.9	80252	20.9	77	2.34286
168413	109417	100872	49696.9	121668	26769	-30.8	-12.1	2.34286
149470	95725.1	102331	58667.4	83014.7	46315	66	16.5	2.34286
75869.2	80123.9	62056	113331	80650.3	92092	6419.6	3063.5	2.3478
44949	72676	40533	50410.8	73999.8	44645	2405.7	1324.4	2.35151
136468	98829.8	90495	58891.8	93544	41259	3.3	16.5	2.35275
73691.2	84359.8	57248	92614.5	81598	74384	1741.3	831.6	2.35398
46225.5	100044	30281	83127	96489.8	56460	11719.4	5865.2	2.35645
151141	110522	89622	58626.7	94790.9	40533	-5.5	26.4	2.36016
138644	97956.4	92757	55139.7	85804	42115	-3.3	-17.6	2.36263
158443	111486	93139	137941	108370	83419	4159.1	2018.5	2.36387
120458	94894.3	83191	43620.5	90778.7	31491	35.2	38.5	2.3651
237328	142664	109022	262143	100983	170125	9695.4	5101.8	2.36634
100520	81710.9	80622	40857.3	80939	33082	14.3	6.6	2.36634
161611	122839	86221	43048.5	105997	26616	14.3	-28.6	2.36881
153513	99396.6	101217	61077.5	89367.6	44790	-5.5	18.7	2.37005
112828	84737.1	87262	44861.3	77160.1	38103	106.7	51.7	2.37005
77695.5	98429.4	51731	137326	104476	86142	11632.5	5861.9	2.37005
141280	89982.8	102897	59056.8	87211.2	44379	19.8	-2.2	2.37005
70425	99505.7	46383	101209	94508.9	70182	3279.1	2778.6	2.37128
130257	90645.3	94175	71066.6	84514.4	55108	52.8	1.1	2.37128
140220	94946.1	96786	70110.7	90883.1	50557	407	192.5	2.37375
69011.2	75875.7	59607	74144.4	79073.2	61451	6190.8	3010.7	2.37375
133874	95413.2	91953	66117.7	91247.9	47487	-5.5	-3.3	2.37375
173406	145859	77913	262143	129092	133082	9880.2	5292.1	2.37499
98040	97777.4	65712	149527	96439.7	101612	84.7	179.3	2.37499
57342	98275.7	38239	84041.1	102382	53796	118.8	185.9	2.37499
120378	95228.3	82844	56320	88035.8	41926	17.6	28.6	2.37623
132772	93052.4	93510	77411.4	85015.8	59674	36.3	30.8	2.37746
174254	98304	116169	66322.3	85723	50704	-3.3	14.3	2.37993
113405	85429.7	86997	56205.6	80810.2	45582	-8.8	62.7	2.38117
150298	109051	90324	97869.2	92681.9	69204	150.7	94.6	2.38117
135813	93935.2	94753	58625.6	84105.1	45682	23.1	8.8	2.38364
54116.2	94346.1	37591	75260.9	92906.2	53089	9040.9	4882.9	2.38364
120574	88751.3	89035	42553.5	87048.9	32037	-13.2	-49.5	2.38611
39719.2	90267.4	28837	45720.4	87825.2	34117	5209.6	3093.2	2.38858
105847	89586.5	77431	51848.5	83305.4	40789	49.5	-57.2	2.38982
9881.25	66214.5	9780	4321.9	68831.1	4115	-4.4	19.8	2.396
12630	64318.9	12869	12795.2	63981.9	13106	348.7	190.3	2.396
5565.75	65639.2	5557	9873.6	66564.8	9721	393.8	176	2.39723
160834	109725	96062	98553.4	149891	43090	-5.5	-31.9	2.39847
101996	87447.8	76439	50004.9	80683.5	40617	3.3	-26.4	2.3997
216495	105773	134138	104658	134789	50886	100.1	84.7	2.40094
15156	69236.3	14346	3859.9	79348.3	3188	17.6	69.3	2.40217
42577.5	91087	30634	9662.4	87234.5	7259	-29.7	1.1	2.40217
119984	94806.9	82940	63914.4	87721.3	47750	-25.3	27.5	2.40341
77018.2	95075.6	53089	174630	99429.9	115102	8270.9	4396.7	2.40465
61359	74918	53675	19892.4	75204.4	17335	-37.4	-1.1	2.40588
121604	90149.6	88402	86383	121717	46511	63.8	22	2.40588
112769	86500.7	85438	56284.8	81570.1	45221	36.3	-7.7	2.40588
15048	64957.6	15182	16948.8	64808.7	17139	963.6	457.6	2.40588
13344	64956.7	13463	7146.7	82955.4	5646	20.9	19.8	2.40835
133472	95742.6	91362	50174.3	88609.9	37109	105.6	17.6	2.40959
9586.5	63021.5	9969	4007.3	65475.5	4011	181.5	277.2	2.41082
101733	124996	53339	215674	148508	95176	19884.7	10596.3	2.4133
38886	95261.4	26752	12394.8	114072	7121	37.4	17.6	2.41577
160894	99469.7	106006	161202	149624	70607	227.7	160.6	2.41577
106472	88622.3	78736	39827.7	79028.3	33028	25.3	-7.7	2.41824
131630	88789.9	97156	55225.5	87940	41156	19.8	0	2.41824
6767.25	67844.4	6537	2082.3	71075.8	1920	19.8	3.3	2.42318
139301	94901.6	96197	58281.3	88365.8	43224	23.1	-27.5	2.42565
147141	94745.8	101778	52595.4	83947.7	41060	-17.6	39.6	2.42565
97230.8	85551.3	74483	34007.6	78747.9	28302	20.9	-28.6	2.42689
183729	108577	110897	116472	106620	71592	49.5	25.3	2.42689
121646	95705.3	83299	41709.8	100404	27225	48.4	-30.8	2.42812
170669	97698.2	114485	103935	93160.9	73115	46.2	-17.6	2.4306
6980.25	71803.1	6371	2735.7	72118.6	2486	8.8	42.9	2.43183
15391.5	72085.9	13993	5634.2	79509.7	4644	-8.8	25.3	2.43183
77682.8	97883.5	52011	86687.7	96137.8	59094	15387.9	7586.7	2.43307
112320	105156	70001	71833.3	89114.8	52827	-26.4	20.9	2.43307
40144.5	101823	25838	117081	103611	74056	11827.2	6089.6	2.43307
124700	97887.2	83487	45291.4	88397.7	33578	20.9	24.2	2.43307
119198	85815.4	91030	48923.6	82648.3	38794	0	42.9	2.43925
144119	90822.5	103994	75805.4	86021.2	57753	34.1	-4.4	2.44048
126016	89009.1	92784	47819.2	82942	37784	11	12.1	2.44419
194068	104556	121643	140136	119077	77126	6567	3454	2.44542
178145	126530	92270	55245.3	123928	29215	-9.9	58.3	2.44666
78643.5	81649.8	63123	84014.7	82255	66938	10605.1	5177.7	2.4479
165034	95160	113658	84905.7	94201.4	59069	97.9	90.2	2.4516
157696	104964	98460	106655	101201	69068	-27.5	31.9	2.4516
33071.2	81969.6	26441	31543.6	77882.7	26543	2183.5	1006.5	2.45284
28697.2	76445.1	24602	8674.6	80444.1	7067	-8.8	41.8	2.45284
68820.8	86262.5	52285	61530.7	87681.6	45990	9667.9	4896.1	2.45284
50414.2	88440.2	37358	79832.5	86845.2	60244	5590.2	2589.4	2.45778
140164	104447	87947	55415.8	91329.8	39765	24.2	15.4	2.45778
11481	75385.1	9981	5040.2	75088.6	4399	27.5	-13.2	2.46025
157191	98507	104578	73849.6	89945.9	53808	15.4	-7.7	2.46149
146656	97218.2	98863	98430.2	91095.2	70813	3228.5	1843.6	2.46149
60666.8	89216.8	44564	104677	93120.8	73669	9112.4	4777.3	2.46149
116242	91842.6	82947	54637	86796.2	41254	36.3	-30.8	2.46272
102184	84035.6	79689	41418.3	90840	29881	69.3	-1.1	2.46396
109907	82948.1	86836	77810.7	85553.3	59605	25.3	17.6	2.46519
6130.5	71122	5649	62767.1	86150.3	47748	101.2	24.2	2.46643
13653	66753.4	13404	7284.2	64641.5	7385	16.5	9.9	2.46767
145579	102570	93016	70038.1	86364.6	53147	12.1	2.2	2.47014
137678	93961.4	96027	55000	87538.4	41176	20.9	5.5	2.47137
152538	97494.8	102536	72559.3	97744	48650	24.2	30.8	2.47261
120724	98197.9	80570	156132	93590.5	109330	18741.8	9053	2.47508
59576.2	125487	31114	119911	121729	64557	11624.8	5773.9	2.47632
101038	86000.5	76995	33487.3	80066.5	27410	-38.5	-14.3	2.47755
143321	89602.8	104826	47704.8	84783.2	36875	68.2	-2.2	2.47879
162568	102900	103538	61402	92307.2	43594	41.8	-20.9	2.48002
155635	95188	107153	66899.8	96143.7	45602	15.4	11	2.48373
142942	95394.9	98201	48838.9	97141.2	32949	35.2	-12.1	2.4862
[truncated: 18,001 more rows]
