# Supplementary material for: N-chlorination mediates protective and immunomodulatory effects of oxidized human plasma proteins
Source: eLife. 2019 Jul 12;8:e47395. doi: 10.7554/eLife.47395 (PMC6650281; doi:10.7554/eLife.47395)
Supplement: Figure 8—source data 1. [file elife-47395-fig8-data1.zip › Figure 8 Source Data 1/scale values/Staurosporine + ZVAD-FMK 1.csv]

FSC-A	FSC-H	FSC-W	SSC-A	SSC-H	SSC-W	FITC-A	PE-A	Time
50115	79425.8	41351	76022.1	79186.6	62917	548.9	238.7	0
117232	88691.5	86625	60227.2	90150.3	43783	59.4	11	0.0198977
5369.25	69158.6	5088	3583.8	66818.8	3515	2.2	11	0.0221086
10693.5	65655.7	10674	4535.3	67200	4423	37.4	19.8	0.0375846
122729	91227.7	88166	62376.6	86343.1	47345	27.5	41.8	0.0508498
21704.2	68487.2	20769	6729.8	74740.6	5901	11	7.7	0.0508498
32467.5	89286.6	23831	32588.6	98484.1	21686	4885.1	2781.9	0.0519552
127888	101764	82360	39047.8	103033	24837	-5.5	11	0.0840127
14578.5	68331.9	13982	5360.3	79748.6	4405	33	-2.2	0.0851181
19256.2	69649.4	18119	4928	76767.6	4207	26.4	19.8	0.1017
45210.8	70829.3	41832	38237.1	72097.9	34757	161.7	407	0.120492
20115	66018.5	19968	7256.7	67745.8	7020	-37.4	5.5	0.121597
9537.75	65596.2	9529	3129.5	64576.5	3176	-26.4	1.1	0.122703
101590	81563.5	81627	60775	90949.5	43793	1.1	-7.7	0.129335
21027	68994.4	19973	8721.9	79223.6	7215	-4.4	-5.5	0.150339
11311.5	67428.6	10994	3503.5	71019.3	3233	20.9	11	0.164709
105062	83076.7	82879	37835.6	82570.6	30030	12.1	9.9	0.184607
10364.2	70343	9656	6362.4	68817.7	6059	-30.8	-13.2	0.198977
12928.5	86598.8	9784	16773.9	93493.3	11758	757.9	310.2	0.207821
113969	88667.6	84237	44317.9	87667.3	33130	45.1	14.3	0.231035
7531.5	64749.4	7623	2821.5	69462.8	2662	25.3	59.4	0.254249
6111.75	64468	6213	5684.8	71770.2	5191	-15.4	-9.9	0.271936
16527	66538.5	16278	5647.4	70698.8	5235	-4.4	0	0.274147
33201	97668.6	22278	28134.7	90744.4	20319	2566.3	2204.4	0.279674
5022.75	64103.4	5135	5449.4	64441	5542	78.1	68.2	0.291834
135962	91698.8	97170	62002.6	91938.4	44197	-9.9	-14.3	0.292939
70481.2	78342.3	58960	58602.5	77332.7	49663	364.1	490.6	0.303993
28458	70024.2	26634	14813.7	73397.6	13227	-6.6	24.2	0.306204
113496	84407.5	88121	44783.2	89266.7	32878	-114.4	44	0.306204
9595.5	67386.5	9332	3076.7	64771.8	3113	44	5.5	0.30731
94140	82978.8	74351	20748.2	78317.8	17362	17.6	8.8	0.318364
33969	67211.9	33122	18559.2	71061.9	17116	23.1	-20.9	0.319469
15835.5	69016.1	15037	5146.9	83326.9	4048	2.2	30.8	0.334945
99310.5	92151.9	70627	80821.4	92245.1	57420	38.5	33	0.334945
11342.2	66079.3	11249	8815.4	71598.2	8069	6.6	22	0.342683
8899.5	67731.7	8611	2352.9	76336.5	2020	-2.2	29.7	0.350421
16732.5	79198.4	13846	22752.4	76837.1	19406	1680.8	856.9	0.352632
22581.8	71812.8	20608	7913.4	70149.1	7393	-12.1	2.2	0.363687
146349	97425.3	98446	55587.4	99290.7	36690	1.1	4.4	0.367003
12877.5	65696.7	12846	4611.2	70525	4285	-12.1	19.8	0.371425
121447	88634.7	89797	53944	98712.1	35814	50.6	-3.3	0.374741
8616	68121.4	8289	6204	66446.4	6119	33	11	0.376952
15963	73439.9	14245	7400.8	83165.1	5832	44	-3.3	0.382479
52760.2	102954	33585	81110.7	116998	45434	5748.6	2361.7	0.389112
56850.8	76854.9	48478	81268	75117.5	70902	2043.8	1036.2	0.403482
14999.2	68159.1	14422	4026	74386.2	3547	41.8	39.6	0.414536
19610.2	78026.7	16471	15180	84279.6	11804	-14.3	-12.1	0.424485
107437	86532.5	81368	54039.7	98499.4	35955	63.8	33	0.428907
37988.2	70554.8	35286	22050.6	72064.4	20053	1751.2	1067	0.432223
13818.8	67584	13400	2636.7	71022.9	2433	-3.3	-11	0.441067
103970	81874.3	83222	34408	80176.5	28125	-20.9	-26.4	0.490811
6742.5	64819.8	6817	2720.3	66471.9	2682	15.4	-12.1	0.506287
5452.5	63458.5	5631	4428.6	64083.2	4529	23.1	81.4	0.508498
43971	69194.7	41646	22419.1	68862.9	21336	184.8	206.8	0.508498
139228	91472.6	99751	63583.3	91927.8	45329	28.6	22	0.509603
15613.5	65270.5	15677	4023.8	65516.5	4025	15.4	31.9	0.529501
165819	98277.3	110576	109509	106193	67583	-3.3	28.6	0.536134
49474.5	75178.2	43129	12475.1	83724.4	9765	15.4	2.2	0.542766
135603	90292.7	98423	53821.9	91868	38395	52.8	49.5	0.543872
117286	93849.2	81902	145008	101950	93214	93.5	52.8	0.548293
24192	71256	22250	7095	89195.8	5213	31.9	-14.3	0.550504
125686	91121.6	90395	42938.5	87145.6	32291	19.8	55	0.571508
6851.25	66088.2	6794	4277.9	80608.5	3478	9.9	39.6	0.577035
6453	64872.5	6519	3968.8	64492.8	4033	1.1	-1.1	0.581456
47851.5	71117.5	44096	21110.1	74624.9	18539	-61.6	-48.4	0.588089
161617	98868.8	107129	110113	106438	67799	112.2	90.2	0.592511
119760	89912.9	87291	50559.3	94683.6	34995	-9.9	-9.9	0.603565
30708	74489.4	27017	14553	98425.7	9690	7.7	12.1	0.610198
25794	69550.9	24305	16603.4	83515.3	13029	-13.2	-15.4	0.622357
5380.5	68217.5	5169	3225.2	68204.8	3099	-22	-13.2	0.644466
10108.5	67716.5	9783	3092.1	74638.6	2715	-7.7	11	0.648888
15348.8	67915.4	14811	6267.8	86150.7	4768	-6.6	-9.9	0.65552
110151	85558.8	84373	34032.9	94845.2	23516	11	9.9	0.659942
119215	85901.8	90951	71493.4	79910.5	58633	-16.5	37.4	0.691999
10109.2	69453.8	9539	3862.1	73556.1	3441	6.6	18.7	0.708581
127090	85726.4	97158	62452.5	94795.4	43176	15.4	-5.5	0.717424
6132	66042.2	6085	2610.3	69511.8	2461	-2.2	-19.8	0.722952
9207.75	65548.5	9206	3487	73456.8	3111	3.3	-41.8	0.727373
15693	69424.6	14814	14815.9	69774	13916	3085.5	1401.4	0.738428
113560	86527.8	86010	40738.5	83783.3	31866	1.1	31.9	0.764958
9810	71817.3	8952	7762.7	120098	4236	-24.2	19.8	0.77159
24091.5	73934	21355	11576.4	77132.1	9836	23.1	0	0.773801
108817	87533.2	81471	33761.2	84006.9	26338	18.7	-20.9	0.777118
140330	92357	99577	64596.4	94689.8	44708	117.7	26.4	0.781539
22469.2	70490.4	20890	7873.8	81609.6	6323	4.4	-2.2	0.78375
31562.2	94597.3	21866	44016.5	97376	29624	2217.6	1614.8	0.78375
19399.5	65547.8	19396	12124.2	67114.8	11839	-16.5	-59.4	0.785961
106513	86094.1	81079	38711.2	82818.4	30633	6.6	11	0.788172
34003.5	69938.6	31863	10093.6	77585.5	8526	-23.1	-24.2	0.797015
17061	65930.2	16959	16657.3	67812.9	16098	46.2	52.8	0.819124
8636.25	64758	8740	4162.4	66630.9	4094	25.3	-9.9	0.827967
13259.2	65591.6	13248	5934.5	68496.5	5678	-36.3	-4.4	0.829073
42213	71899.3	38477	18971.7	82932.9	14992	-19.8	-7.7	0.840127
38646	111470	22721	76979.1	123085	40987	4799.3	3060.2	0.841233
18159	67702.1	17578	9331.3	71216.5	8587	-19.8	-28.6	0.845654
8233.5	71223.7	7576	4114	69975.4	3853	23.1	30.8	0.867763
17135.2	72245	15544	27530.8	71851.3	25111	121	114.4	0.869974
40047.8	81070.3	32374	48534.2	78756.5	40387	1573	1003.2	0.877712
97099.5	96539.7	65916	40180.8	96425.7	27309	-17.6	27.5	0.895399
7260.75	65434.6	7272	3289	66200.2	3256	7.7	-1.1	0.898715
12184.5	69130.2	11551	5171.1	68160.3	4972	-1.1	-16.5	0.902031
21025.5	80623	17091	6999.3	79788.9	5749	-3.3	-20.9	0.907558
9384.75	64959.8	9468	5993.9	67973	5779	29.7	22	0.929667
9680.25	66506.4	9539	5858.6	89519.5	4289	-12.1	-41.8	0.930772
20806.5	69287.3	19680	11757.9	68985.3	11170	-23.1	20.9	0.940721
169300	104760	105911	105821	111355	62279	36.3	28.6	0.941827
12129	67403.2	11793	9198.2	67724.2	8901	326.7	144.1	0.951776
117365	86491	88930	44526.9	81951.1	35608	9.9	-25.3	0.956197
130350	88853.2	96143	70974.2	88594.1	52502	-7.7	0	0.957303
5670	67709.4	5488	4019.4	73910.1	3564	19.8	16.5	0.957303
9376.5	67364.4	9122	2180.2	65302.4	2188	12.1	-7.7	0.966146
7338	69575.1	6912	15374.7	70215.8	14350	721.6	390.5	0.968357
34268.2	83085.6	27030	17136.9	77310.1	14527	35.2	-36.3	0.997098
6677.25	66303.1	6600	3047	74399.5	2684	0	14.3	1.00705
7248	64573.8	7356	3620.1	63810.4	3718	-19.8	7.7	1.01036
60295.5	77202.4	51184	25570.6	82030.2	20429	-19.8	8.8	1.03137
24901.5	68710.6	23751	10853.7	68421.3	10396	-33	2.2	1.04684
129204	92372.5	91667	65076	95568.1	44626	-1.1	48.4	1.04684
14655	69455.5	13828	6795.8	74864.6	5949	15.4	9.9	1.07227
8246.25	67790.6	7972	6613.2	66381.2	6529	1281.5	546.7	1.07669
117463	86666.2	88824	59103	86216.8	44926	68.2	-56.1	1.08553
106026	85858.4	80930	39851.9	85731.8	30464	11	8.8	1.10101
11766	72186.5	10682	6410.8	71209.9	5900	3.3	-3.3	1.13196
45487.5	70782.3	42116	19033.3	78917.3	15806	-7.7	4.4	1.14965
118173	84321.4	91846	61334.9	91067.9	44139	27.5	-8.8	1.15407
15551.2	66025.3	15436	3764.2	66154.6	3729	-33	-18.7	1.17176
17756.2	69077.1	16846	6583.5	85369.3	5054	-22	13.2	1.18613
104502	89739.4	76317	131887	87919.1	98310	8940.8	4140.4	1.19608
7561.5	66758.8	7423	5815.7	71508	5330	-14.3	22	1.2215
133730	91200.5	96097	71557.2	104736	44775	74.8	12.1	1.22482
33147.8	75713.5	28692	29659.3	79463.3	24461	23.1	64.9	1.2425
9506.25	65407	9525	1501.5	68240.1	1442	-12.1	28.6	1.24471
137667	89423.8	100892	90867.7	97999	60767	90.2	24.2	1.25577
59948.2	90704.4	43314	33082.5	98549.8	22000	4295.5	2437.6	1.26351
21014.2	67499.4	20403	7341.4	71351.9	6743	-6.6	13.2	1.26682
55926.8	72412.2	50616	18851.8	80639.1	15321	-36.3	27.5	1.27014
28251.8	69344.8	26700	8756	82589.7	6948	41.8	41.8	1.2823
11019.8	79074.8	9133	11831.6	81870.5	9471	-2.2	12.1	1.28562
36822	69250.3	34847	18815.5	73793.7	16710	27.5	37.4	1.28672
185558	103727	117238	88388.3	106765	54256	33	94.6	1.29225
45664.5	75969.6	39393	10102.4	79024.9	8378	30.8	22	1.29667
38724.8	83097	30541	15389	79688.2	12656	2676.3	2054.8	1.3022
16416.8	70847.4	15186	6960.8	68403.5	6669	16.5	-23.1	1.30883
12901.5	83681	10104	7312.8	88783.2	5398	1.1	6.6	1.31104
5226	63802.4	5368	1918.4	62642.9	2007	-5.5	37.4	1.31436
28297.5	69327.3	26750	10088.1	76097.4	8688	-39.6	-45.1	1.31988
5558.25	65633.4	5550	3616.8	65988.5	3592	-2.2	-6.6	1.31988
4906.5	63901.5	5032	1637.9	61690.5	1740	56.1	82.5	1.33094
8099.25	68207.7	7782	4554	70075.4	4259	-6.6	2.2	1.33204
87594	124432	46134	117906	120534	64107	6661.6	4405.5	1.33204
109801	83608.1	86067	31749.3	91339.9	22780	-17.6	50.6	1.34752
101262	118223	56134	63918.8	116061	36093	35.2	47.3	1.35636
28030.5	71710.5	25617	22669.9	72444.6	20508	12.1	3.3	1.3641
21090.8	68283.9	20242	4330.7	67688.2	4193	-26.4	-24.2	1.36631
153817	96787.7	104151	80660.8	98294.6	53779	25.3	16.5	1.37294
26550.8	72383.6	24039	8083.9	80270.7	6600	-11	-40.7	1.38068
27852.8	67348.9	27103	7771.5	67200.6	7579	-16.5	-8.8	1.38842
11424.8	71731.4	10438	11982.3	71026.8	11056	18.7	20.9	1.38953
7226.25	68043	6960	2491.5	71709.7	2277	1.1	-8.8	1.41937
20398.5	68955.3	19387	6815.6	71857.7	6216	6.6	27.5	1.4249
22867.5	68738.9	21802	10420.3	70453.4	9693	19.8	36.3	1.42601
17570.2	65799.1	17500	4093.1	64981.9	4128	-2.2	-8.8	1.42822
8924.25	68597.2	8526	2425.5	69413.8	2290	-17.6	-4.4	1.43374
22524.8	67973.6	21717	7565.8	68693.9	7218	13.2	-4.4	1.44811
20863.5	67608.3	20224	8212.6	76321.8	7052	14.3	50.6	1.44922
34997.2	69873	32825	21348.8	70155.7	19943	-14.3	-29.7	1.4647
53188.5	74574.5	46742	14382.5	73649.9	12798	2.2	-39.6	1.47354
6520.5	63571.5	6722	3987.5	65527.8	3988	5.5	18.7	1.49123
28485	74454.3	25073	24522.3	77016	20867	-27.5	29.7	1.50339
123347	89075.4	90751	34642.3	85103.9	26677	-16.5	50.6	1.51002
60185.2	75502	52241	9860.4	72550.9	8907	20.9	-18.7	1.51112
8741.25	66814.4	8574	8946.3	71939.2	8150	-6.6	-34.1	1.53102
67794	82139.9	54090	43937.3	90740.7	31733	34.1	59.4	1.53765
135687	104807	84845	205515	99917.2	134798	577.5	1640.1	1.55424
27884.2	67502.3	27072	13922.7	66972.8	13624	491.7	380.6	1.56197
122703	86076.8	93422	57239.6	93708.7	40031	16.5	27.5	1.57634
13986.8	65652.2	13962	6351.4	69351.1	6002	144.1	42.9	1.58187
116104	88581.1	85899	37402.2	86094.3	28471	3.3	24.2	1.59403
58944.8	93728.1	41215	52301.7	102812	33339	6935.5	3760.9	1.60287
128619	94407.5	89285	46693.9	101608	30117	-11	-16.5	1.61724
46545.8	73838.6	41312	57036.1	70007.6	53393	4358.2	1834.8	1.64377
121561	86946	91627	62263.3	87028.1	46887	34.1	24.2	1.64377
120579	87067.7	90760	54976.9	91009.3	39589	1.1	2.2	1.65815
109292	93138.4	76902	52305	101242	33858	9.9	-9.9	1.66367
48812.2	73112.4	43754	11858	88380.1	8793	18.7	-18.7	1.66588
6453	67319.9	6282	2371.6	67080.4	2317	28.6	-15.4	1.69794
120382	88630.3	89014	65418.1	96029.6	44645	9.9	44	1.72116
19602.8	73951.5	17372	12730.3	77587	10753	7.7	24.2	1.72337
40134.8	70763.3	37170	6415.2	68596.3	6129	-28.6	0	1.72779
8313	67501	8071	6297.5	99809.7	4135	-25.3	-27.5	1.74326
123254	96855.3	83398	60541.8	88148.8	45011	3.3	-31.9	1.74326
118284	87416.8	88677	40218.2	87137.7	30248	-14.3	16.5	1.76869
16634.2	68283.3	15965	8996.9	67881.8	8686	-48.4	-46.2	1.7709
19799.2	75435.4	17201	15506.7	75394.8	13479	-9.9	-46.2	1.80075
13526.2	74926.6	11831	21882.3	77001.6	18624	691.9	321.2	1.80738
117414	93352.3	82428	202514	94577.6	140329	2134	1351.9	1.81401
6377.25	64988.3	6431	3886.3	85096.1	2993	-7.7	-20.9	1.81512
38305.5	99543.6	25219	102952	111526	60498	452.1	380.6	1.81733
10565.2	66976.6	10338	3099.8	75548	2689	6.6	36.3	1.82175
8517.75	65534.1	8518	2971.1	69047.5	2820	22	-27.5	1.82175
103972	83433.6	81669	43851.5	81115.8	35429	29.7	16.5	1.82507
59747.2	85596.1	45745	45645.6	84296.5	35487	1683	875.6	1.83833
12541.5	69307.7	11859	3999.6	69879.4	3751	-2.2	-15.4	1.84717
131388	94672.4	90952	59987.4	90315.3	43529	17.6	-24.2	1.84939
85208.2	77145.9	72385	32375.2	76796.8	27628	-39.6	-16.5	1.85602
61260	83722.3	47953	73573.5	80566	59848	7959.6	3380.3	1.86154
110691	85808.4	84540	31010.1	81154.8	25042	-51.7	28.6	1.86265
8148.75	65987.5	8093	3647.6	74563	3206	-17.6	8.8	1.86597
11976.8	66681.5	11771	4879.6	67267.5	4754	26.4	16.5	1.88476
12507.8	69643.8	11770	5687	89916.3	4145	-18.7	0	1.88697
20023.5	72584.8	18079	10936.2	75356.4	9511	40.7	7.7	1.8936
15459	72917.9	13894	13348.5	72537.9	12060	1082.4	584.1	1.89692
146780	95536.1	100688	64818.6	98041.7	43328	53.9	-26.4	1.90245
76049.2	86927.1	57335	90025.1	88600.2	66590	4984.1	2427.7	1.90355
8793	65805.4	8757	3416.6	64714	3460	-6.6	36.3	1.90797
15231	68707.2	14528	5841	74837.9	5115	-34.1	15.4	1.9135
25788	78322.5	21578	14316.5	85032.3	11034	11	-3.3	1.91461
101679	82323	80945	33046.2	81338.4	26626	22	-11	1.91792
6987.75	64291.6	7123	4294.4	74258	3790	-35.2	23.1	1.91903
6337.5	67578	6146	6506.5	64863.1	6574	42.9	14.3	1.93008
13705.5	65442.9	13725	8977.1	65631.8	8964	152.9	84.7	1.9334
10087.5	67061.7	9858	4826.8	71325.6	4435	-47.3	-66	1.9345
233968	128473	119351	171883	112180	100415	3633.3	1851.3	1.93671
6005.25	68564.5	5740	4607.9	75363.9	4007	29.7	56.1	1.94003
16401	69986.7	15358	8157.6	71808.8	7445	0	-15.4	1.94556
41625	70662.8	38605	22229.9	73036.5	19947	-31.9	-23.1	1.97983
30555.8	68940.1	29047	8466.7	69350.5	8001	-11	-28.6	1.98425
7912.5	65906.7	7868	9002.4	66193.3	8913	401.5	159.5	1.99309
15434.2	68372.2	14794	4167.9	88569.2	3084	33	-24.2	2.00083
29871	75027.8	26092	14968.8	94828	10345	24.2	7.7	2.00636
92375.2	91133.5	66429	117488	92541.9	83202	4351.6	2281.4	2.00746
15225	68912.6	14479	3976.5	68543.9	3802	-8.8	-6.6	2.00857
11685	75210	10182	8609.7	70504.2	8003	-7.7	44	2.00967
15588.8	66965.4	15256	4854.3	68785.2	4625	19.8	22	2.01188
123180	87299.1	92472	45552.1	85787	34799	2.2	38.5	2.02294
12642	72822.9	11377	7777	81222.9	6275	-7.7	4.4	2.0362
13492.5	69961.6	12639	9412.7	66466	9281	15.4	25.3	2.04062
17852.2	72327.2	16176	20731.7	75031.6	18108	172.7	134.2	2.04394
8985	65528.7	8986	6157.8	66560.7	6063	44	17.6	2.04836
10166.2	67943.6	9806	4567.2	80482.9	3719	-12.1	-1.1	2.06494
68836.5	76826.8	58720	34745.7	84530.9	26938	-8.8	14.3	2.06715
27985.5	92312.1	19868	47517.8	90303.8	34485	1677.5	1364	2.08484
63263.2	82898.9	50013	66403.7	82871.5	52513	2544.3	1324.4	2.08595
9139.5	74852.1	8002	2792.9	77426.2	2364	16.5	-1.1	2.09258
107528	81778.9	86171	53684.4	86663.1	40597	267.3	97.9	2.09258
9531.75	69764.7	8954	6262.3	74497.4	5509	35.2	8.8	2.09258
47978.2	72203.1	43548	17238.1	73177.6	15438	-44	8.8	2.09369
14697	70910.9	13583	8158.7	76635.9	6977	-2.2	-6.6	2.097
40644.8	70803.4	37621	12455.3	72985.6	11184	12.1	0	2.10474
202322	127565	103942	262143	109204	157319	16010.5	8728.5	2.10916
7867.5	65908.8	7823	2933.7	66115.2	2908	23.1	24.2	2.118
67348.5	77356.9	57057	31759.2	76566	27184	-26.4	23.1	2.12022
15549.8	67287.5	15145	6163.3	83592.3	4832	-3.3	11	2.12243
8793.75	82412	6993	5430.7	78967.5	4507	12.1	5.5	2.12464
114017	84328.2	88609	42760.3	83627	33510	16.5	49.5	2.12464
130540	87814.9	97422	57858.9	99980	37926	-1.1	19.8	2.12795
141321	103402	89569	84481.1	140625	39371	56.1	101.2	2.13127
159716	100098	104569	65078.2	107753	39581	-7.7	41.8	2.13127
5795.25	65067.2	5837	4056.8	65890.1	4035	-28.6	-29.7	2.1379
93866.2	86930.2	70765	109905	80790.1	89154	3059.1	1734.7	2.15669
74781.8	77617.1	63142	72684.7	77833.1	61201	218.9	700.7	2.16554
29790	75791.7	25759	29000.4	71955.9	26413	28.6	-2.2	2.16554
18945	70118	17707	6619.8	79881.3	5431	31.9	-25.3	2.17107
110050	92180.7	78240	33970.2	92889	23967	112.2	0	2.17107
44602.5	82985.2	35224	45476.2	81778.3	36444	2241.8	1729.2	2.1788
17419.5	67275.9	16969	9792.2	74777.6	8582	-18.7	-4.4	2.1788
119498	85426.1	91675	46249.5	89500	33866	-16.5	5.5	2.18101
7439.25	65388.8	7456	6009.3	74208.7	5307	-14.3	2.2	2.18323
99152.2	83970.3	77385	33134.2	82553.3	26304	57.2	-13.2	2.18765
116190	87983.6	86546	36549.7	92426.3	25916	39.6	1.1	2.18875
16507.5	65729.1	16459	5237.1	66003.6	5200	-30.8	-29.7	2.19317
34335.8	74028	30397	7066.4	81489.3	5683	40.7	2.2	2.19649
8139.75	66564.3	8014	5148	76192.3	4428	-8.8	24.2	2.1976
108994	91758.3	77846	35076.8	91037.7	25251	24.2	-19.8	2.20533
131842	90833.8	95123	58460.6	93168.5	41122	15.4	-1.1	2.20865
39687	74121.6	35090	13795.1	87782.9	10299	-7.7	58.3	2.20865
16603.5	68012.2	15999	7967.3	93540.9	5582	19.8	-6.6	2.21086
137855	107954	83688	103003	104224	64768	-26.4	14.3	2.22081
7434.75	64853.4	7513	6068.7	64606.6	6156	534.6	244.2	2.22192
24960	70647.8	23154	9157.5	87344.8	6871	-4.4	-4.4	2.22744
20098.5	80462.8	16370	6905.8	74327.2	6089	-2.2	-22	2.22855
45648	70344	42528	47482.6	69814	44573	104.5	264	2.23076
125555	88818.3	92643	54022.1	80624.7	43912	57.2	9.9	2.23629
84756.8	80034.3	69403	18510.8	74124.6	16366	-69.3	11	2.23629
6711.75	66134.6	6651	3318.7	69956.4	3109	-18.7	19.8	2.23629
24714.8	67997.7	23820	18030.1	68132.4	17343	104.5	3.3	2.2385
13883.2	66340	13715	6172.1	73853.3	5477	25.3	28.6	2.24513
112495	87100.6	84643	36889.6	82766.1	29210	73.7	51.7	2.24734
134922	119511	73987	51401.9	101365	33233	41.8	-17.6	2.24734
38948.2	75175.6	33954	50553.8	73188.4	45268	557.7	301.4	2.25066
16386.8	67178.9	15986	5610	75032	4900	-13.2	-29.7	2.2595
17867.2	67149.2	17438	4171.2	67463.9	4052	-4.4	45.1	2.26392
7695	66732.8	7557	4884	67427.4	4747	-8.8	15.4	2.26503
15476.2	65587.9	15464	6206.2	69872.8	5821	0	23.1	2.26613
6408.75	68853.1	6100	2598.2	72211.9	2358	-19.8	-20.9	2.26945
125126	91609.3	89513	56690.7	87453.4	42483	-38.5	-26.4	2.27055
7215	65138.8	7259	7379.9	64780.2	7466	71.5	26.4	2.27277
125447	94811.7	86712	71689.2	93379.9	50313	30.8	33	2.27498
5335.5	65925.2	5304	1763.3	66952.3	1726	-25.3	-11	2.2805
18107.2	68152.8	17412	6496.6	69534.7	6123	28.6	12.1	2.28603
13171.5	65340.1	13211	11584.1	64544.8	11762	26.4	29.7	2.28714
149750	96552.5	101644	93381.2	92402.7	66230	15.4	34.1	2.28824
6887.25	68099.4	6628	5221.7	68291.6	5011	-36.3	1.1	2.28935
11741.2	67980.8	11319	4708	69980.4	4409	-2.2	33	2.29156
139523	90385	101165	46446.4	97402	31251	-16.5	37.4	2.29266
18338.2	71290.5	16858	8514	74976.3	7442	36.3	37.4	2.29487
97087.5	85422.9	74485	45974.5	82703.9	36431	-5.5	-38.5	2.29598
114517	85419.6	87860	66360.8	87039.6	49966	35.2	-8.8	2.30261
6916.5	63860.2	7098	2706	64370.4	2755	-25.3	20.9	2.31256
7032.75	72571	6351	4483.6	73221.3	4013	-5.5	-2.2	2.31588
102656	81070.1	82986	43341.1	87604.6	32423	-14.3	49.5	2.31919
48029.2	87714.8	35885	45783.1	86805.8	34565	2368.3	1826	2.31919
5625.75	65036	5669	2098.8	70392.5	1954	4.4	15.4	2.32361
13917.8	65132.4	14004	3953.4	61909.2	4185	15.4	-26.4	2.32472
169306	101690	109112	118017	110182	70196	38.5	-53.9	2.32693
6938.25	66283.6	6860	5492.3	76146.3	4727	12.1	-19.8	2.33577
6211.5	67085.8	6068	3858.8	69859.2	3620	13.2	12.1	2.33909
27404.2	68031.6	26399	12306.8	68970.3	11694	35.2	1.1	2.34241
15418.5	73142.7	13815	10598.5	78448.5	8854	-69.3	-11	2.34241
81456.8	101103	52801	43972.5	101668	28345	45.1	-37.4	2.34351
11517.8	71615.5	10540	7359	91950.3	5245	17.6	-23.1	2.35015
114035	86519.9	86378	54553.4	93286.7	38325	-1.1	16.5	2.35236
122198	87903.2	91104	58716.9	91585.9	42016	-33	53.9	2.35457
122484	87897.1	91324	56171.5	87378.5	42130	55	5.5	2.35457
100024	94269.3	69537	167779	86060	127766	5251.4	2306.7	2.35457
139975	94957.7	96605	66914.1	102441	42808	16.5	8.8	2.35678
113426	87781.8	84681	42836.2	82309	34107	-20.9	26.4	2.35788
115235	94938.3	79547	70117.3	94471.9	48641	63.8	-3.3	2.3623
26327.2	66953.2	25770	9124.5	68789.1	8693	13.2	15.4	2.36452
134562	105393	83674	66838.2	87177.3	50246	80.3	37.4	2.36562
21882.8	66301.8	21630	8246.7	72563.9	7448	15.4	-13.2	2.36894
111949	87415.2	83929	49402.1	91972.5	35202	3.3	23.1	2.37115
8982.75	64571	9117	4689.3	65554.2	4688	40.7	17.6	2.37778
16663.5	67846.6	16096	4169	85783.2	3185	-1.1	-23.1	2.37999
15072.8	66469.8	14861	5793.7	69388.9	5472	-25.3	-8.8	2.3822
91569	91081.2	65887	41182.9	82767.4	32609	-6.6	-14.3	2.38331
84741	87849.6	63217	21518.2	83193.7	16951	12.1	7.7	2.38662
23064.8	66907.4	22592	2733.5	66275.5	2703	24.2	13.2	2.38662
9204	66292.3	9099	8484.3	64236	8656	1.1	35.2	2.38884
8223	65432.6	8236	9075	69584.6	8547	22	-19.8	2.39105
133004	93065.1	93661	67449.8	95382.2	46344	-17.6	-36.3	2.39215
143279	93862.9	100039	78477.3	87187.2	58989	16.5	-2.2	2.39215
132144	94643.8	91503	59887.3	96695.5	40589	22	-30.8	2.39436
8573.25	66178.6	8490	2717	66317.1	2685	12.1	-12.1	2.39768
87298.5	99734.9	57364	37576	96063.2	25635	13.2	-8.8	2.39768
58926.8	77624.6	49750	36537.6	78028.2	30688	-9.9	29.7	2.39989
5414.25	63634.9	5576	3065.7	64354.2	3122	26.4	52.8	2.40431
10368	69003.5	9847	7337	76371.9	6296	-7.7	-17.6	2.40431
111895	85931.5	85337	47401.2	85263.4	36434	68.2	-25.3	2.40542
46083.8	76533	39462	15590.3	74758.6	13667	-11	-14.3	2.40984
51159	95094.8	35257	58272.5	100403	38036	5170	3073.4	2.41094
9556.5	65759.6	9524	2604.8	68310.6	2499	97.9	16.5	2.41205
15683.2	75023.2	13700	4923.6	74331.5	4341	-4.4	8.8	2.41205
97520.2	91388.7	69933	248184	87910.8	185017	2823.7	1410.2	2.41315
105704	98079.2	70631	140220	89751.5	102388	2673	2027.3	2.41426
19038.8	67546.8	18472	12577.4	69570.6	11848	17.6	90.2	2.42531
6163.5	80320.4	5029	4073.3	89160.9	2994	315.7	157.3	2.42753
7881	66946.1	7715	5005	65418.4	5014	36.3	-8.8	2.43084
9735.75	69999.1	9115	3022.8	78394.2	2527	-4.4	-1.1	2.43305
20399.2	67437.7	19824	4183.3	67995.2	4032	19.8	9.9	2.43416
127266	87118.9	95737	33718.3	81244.3	27199	-8.8	53.9	2.43526
17298	65836.7	17219	5010.5	66918.3	4907	25.3	20.9	2.44079
10805.2	67108.9	10552	10903.2	68052.6	10500	932.8	426.8	2.4419
92283	79754.4	75831	25410	77138.7	21588	14.3	-15.4	2.443
109592	86782.9	82761	37006.2	84497.2	28702	40.7	-1.1	2.44411
53910	79846.5	44248	40625.2	81474.2	32678	1482.8	1255.1	2.44632
7187.25	65529.2	7188	5673.8	69037.9	5386	11	9.9	2.44853
12123.8	67979.3	11688	5842.1	76011.1	5037	12.1	-17.6	2.45074
11244	70092.9	10513	6157.8	77831.7	5185	2.2	3.3	2.45295
12594.8	70899.3	11642	4183.3	66998.2	4092	26.4	-22	2.45516
138545	89597.3	101339	72185.3	94829	49887	151.8	72.6	2.45627
22182.8	68726.4	21153	11576.4	76179.4	9959	60.5	0	2.45737
103228	88314.9	76603	36220.8	87868.5	27015	60.5	18.7	2.45848
117950	97311.5	79435	199333	123916	105422	4330.7	2546.5	2.45958
262143	251996	68175	262143	68371.6	251271	282.7	123.2	2.4629
122027	89257.2	89597	54575.4	93949.4	38070	3.3	75.9	2.46511
107759	92815	76088	37371.4	92655.9	26433	23.1	25.3	2.46511
27040.5	69878.8	25360	4109.6	71212.8	3782	-26.4	-48.4	2.46732
24600	75949.8	21227	32524.8	79794.3	26713	0	9.9	2.47506
16341.8	67471.4	15873	11112.2	67706.3	10756	46.2	13.2	2.47616
14459.2	65451.1	14478	3943.5	64209	4025	19.8	-1.1	2.47837
46684.5	73397.8	41684	18912.3	72035.1	17206	-19.8	24.2	2.48169
106794	83513.5	83805	26579.3	82410	21137	-14.3	-14.3	2.4828
126045	93683.9	88174	59708	92338.4	42377	2.2	36.3	2.48611
7285.5	65748.1	7262	5355.9	65485.9	5360	44	18.7	2.48611
36482.2	96766.3	24708	61628.6	101664	39728	4618.9	2708.2	2.48722
7869	70712	7293	4108.5	78729.4	3420	16.5	40.7	2.48943
103344	91466.8	74046	55900.9	86338.6	42432	33	7.7	2.49053
8532	64086.3	8725	5658.4	64346.5	5763	28.6	13.2	2.49053
7068.75	67996.1	6813	4980.8	77498	4212	37.4	29.7	2.49275
18699	69199.7	17709	6000.5	74408.5	5285	-8.8	34.1	2.49606
5772.75	67269.4	5624	5085.3	73133.7	4557	1278.2	535.7	2.49717
47631	72239.6	43211	23452	72617.5	21165	181.5	17.6	2.50159
7067.25	66689.6	6945	2516.8	64784.4	2546	-30.8	7.7	2.50712
6654.75	66890.4	6520	3126.2	71988.3	2846	-11	-12.1	2.50933
11529.8	67707.3	11160	2543.2	76314.6	2184	-17.6	7.7	2.51154
34455.8	72444.4	31170	6151.2	70698.9	5702	124.3	35.2	2.51375
8334	66291.7	8239	3049.2	69749.5	2865	-25.3	-19.8	2.51928
10062	64897.5	10161	3474.9	66471.4	3426	-29.7	-31.9	2.51928
4947	64750.7	5007	1919.5	73780.9	1705	14.3	-4.4	2.5237
133543	110368	79297	140638	111563	82616	17618.7	8229.1	2.5248
18568.5	66807.9	18215	10321.3	65322.7	10355	-3.3	-6.6	2.5248
13362.8	69086.6	12676	8397.4	95709.9	5750	-46.2	5.5	2.52701
29082	84381.2	22587	16627.6	148098	7358	-3.3	11	2.52812
77153.2	75978.8	66549	98640.3	76635.3	84354	2328.7	1514.7	2.53254
37788.8	84238.4	29399	10828.4	75599.2	9387	-25.3	-74.8	2.53254
71528.2	76330.3	61413	65556.7	78025.6	55063	8486.5	3960	2.53475
9197.25	66250.9	9098	3551.9	69032.4	3372	-4.4	-1.1	2.53586
16558.5	67281.2	16129	6069.8	68301.9	5824	13.2	9.9	2.54028
75017.2	79859.8	61562	84734.1	75792.1	73268	2929.3	1339.8	2.54249
147074	94639.1	101846	73947.5	92543.5	52367	33	1.1	2.5436
118235	87820.5	88233	71572.6	97250.4	48232	24.2	24.2	2.55023
122007	90803.1	88057	62551.5	91667.6	44720	38.5	45.1	2.55023
113470	86697.1	85774	50758.4	87058.4	38210	25.3	12.1	2.55354
5235.75	65085.4	5272	1389.3	65882.2	1382	-5.5	-13.2	2.55465
9669	65849.3	9623	4682.7	69431.1	4420	-42.9	3.3	2.55576
95511	83372.1	75078	38692.5	74748	33924	-39.6	30.8	2.55576
111134	85859	84828	48636.5	89479.6	35622	-7.7	-18.7	2.55576
38472.8	73455.2	34325	14711.4	83786.1	11507	46.2	24.2	2.55797
11450.2	68330.3	10982	7324.9	74264.3	6464	11	-13.2	2.55797
12034.5	65175.9	12101	5056.7	66558.7	4979	34.1	-29.7	2.55907
129828	97873.2	86933	79763.2	94453.9	55343	-3.3	47.3	2.5646
12796.5	66770	12560	5198.6	78087.4	4363	-17.6	79.2	2.5657
153222	97856.6	102615	100890	106169	62277	19.8	27.5	2.57013
22137	83091.1	17460	11151.8	88319.6	8275	-29.7	8.8	2.57676
29522.2	68674.6	28173	14146	75445.3	12288	30.8	-26.4	2.57786
25392	100035	16635	44121	106600	27125	4017.2	2456.3	2.57786
19249.5	68383.3	18448	21572.1	69034.1	20479	-14.3	9.9	2.57897
11085.8	71171.2	10208	1953.6	72786.3	1759	52.8	13.2	2.58007
56124	77349.9	47552	84396.4	78033.3	70880	3553	1596.1	2.58007
9470.25	67689.2	9169	3267	69402.3	3085	27.5	6.6	2.58007
164408	99032.3	108799	86871.4	113855	50004	347.6	126.5	2.58229
71589	75309.9	62298	28376.7	78398.7	23721	-8.8	25.3	2.5845
8614.5	71418.1	7905	6646.2	70082.9	6215	25.3	-11	2.58892
5833.5	66708.1	5731	1695.1	65501.2	1696	8.8	-7.7	2.59002
5217.75	66917.9	5110	2476.1	70800.1	2292	-31.9	20.9	2.59002
8477.25	64465.7	8618	4765.2	62898.7	4965	14.3	-7.7	2.59223
135196	89342.1	99172	58777.4	84335.8	45675	24.2	2.2	2.59334
7524.75	68596.7	7189	5047.9	74998.7	4411	12.1	-26.4	2.59666
51563.2	73074.3	46244	17435	79453.5	14381	8.8	12.1	2.6055
60851.2	79135.4	50394	55254.1	75446.6	47996	5703.5	2633.4	2.6055
33282	73166.6	29811	27876.2	72441.2	25219	5.5	15.4	2.60771
146255	100378	95489	62274.3	107559	37944	-24.2	19.8	2.60882
98620.5	82461.8	78378	33280.5	82254.9	26516	56.1	15.4	2.60992
122145	87077.9	91928	38377.9	90080.4	27921	-13.2	40.7	2.60992
71682.8	76394.5	61494	30141.1	94803.6	20836	24.2	-7.7	2.61103
124187	88671.7	91785	65375.2	97258.5	44052	16.5	-31.9	2.61876
26224.5	67095.4	25615	10375.2	69574.2	9773	7.7	-19.8	2.62208
152590	95328.2	104902	104994	103385	66556	143	44	2.62429
6820.5	65579.3	6816	3232.9	66065.3	3207	-28.6	-57.2	2.6265
29090.2	70183.3	27164	5991.7	69845.6	5622	-2.2	-42.9	2.62982
119116	86022.1	90749	60296.5	92897.8	42537	20.9	-52.8	2.63535
29729.2	70967.3	27454	22107.8	74110.3	19550	-5.5	-16.5	2.63756
10038	66915.9	9831	9328	73115.6	8361	-29.7	12.1	2.64419
9425.25	69054.6	8945	6231.5	85294	4788	-19.8	-17.6	2.6453
135602	94334	94206	71765.1	94878	49571	0	-27.5	2.64861
5052.75	65963.6	5020	5366.9	67548.5	5207	35.2	44	2.64972
94351.5	93963	65807	42639.3	89544.3	31207	41.8	-16.5	2.65856
120888	83784.7	94558	55546.7	86945.2	41869	24.2	49.5	2.65856
20875.5	69284.8	19746	10382.9	96944.5	7019	26.4	12.1	2.66188
114788	89020.9	84505	53062.9	90346.6	38491	144.1	122.1	2.66519
40067.2	71732.7	36606	11135.3	82974.8	8795	-16.5	7.7	2.67072
11547	64912	11658	8635	66616.1	8495	79.2	-6.6	2.67183
119271	86730	90125	31064	93210.5	21841	7.7	-31.9	2.67183
28622.2	71762	26139	26890.6	71478.5	24655	1.1	17.6	2.67293
7032	65433.6	7043	3785.1	74047.9	3350	22	-24.2	2.67404
30581.2	69536.2	28822	14908.3	69584.1	14041	11	-33	2.67514
25417.5	75373.8	22100	10158.5	74543.4	8931	12.1	51.7	2.67514
30447.8	69929	28535	43399.4	66894.6	42518	80.3	244.2	2.67514
113902	86662.4	86135	48781.7	87804.4	36410	-15.4	16.5	2.68067
6294	64855.9	6360	5274.5	66783.2	5176	-5.5	12.1	2.68067
140661	96777.6	95253	78305.7	105844	48485	29.7	-53.9	2.68288
130776	101074	84795	89179.2	94063.5	62133	-15.4	-25.3	2.68288
19877.2	65520.3	19882	7474.5	65795.7	7445	9.9	33	2.68288
126828	90511.9	91831	58770.8	87874	43831	-3.3	66	2.68509
7922.25	65529.8	7923	4420.9	69279.8	4182	0	5.5	2.6862
13281.8	66107.1	13167	3922.6	68699	3742	-3.3	-17.6	2.6862
25948.5	68654.1	24770	7187.4	73438.3	6414	-5.5	31.9	2.68841
120771	90314	87637	54419.2	97079.7	36737	124.3	69.3	2.68951
16483.5	80912.5	13351	11682	82401.4	9291	-42.9	33	2.69172
6115.5	65541.4	6115	8297.3	66638.7	8160	1497.1	590.7	2.69172
14259.8	71859.1	13005	6179.8	76820.8	5272	-12.1	-56.1	2.69614
5610	64991.5	5657	2928.2	74903.4	2562	-2.2	-14.3	2.69725
176279	100952	114437	144201	110683	85382	645.7	248.6	2.69836
27769.5	69340.2	26246	12322.2	77956.2	10359	11	24.2	2.71052
7023	65610.7	7015	4165.7	64555.1	4229	20.9	4.4	2.71052
9970.5	65460.5	9982	9169.6	65043.7	9239	312.4	129.8	2.71162
5928.75	64714.6	6004	2949.1	65360.9	2957	30.8	19.8	2.71273
36407.2	69475.2	34343	11697.4	70272.3	10909	16.5	-8.8	2.71383
28809	95630.2	19743	11077	93815.2	7738	-7.7	25.3	2.71936
22605	73013.4	20290	7438.2	95751.3	5091	35.2	34.1	2.72046
22890.8	69775.3	21500	10074.9	75989	8689	14.3	19.8	2.72378
9980.25	72900.8	8972	5566	74246.6	4913	20.9	2.2	2.72489
29282.2	67029	28630	14895.1	70283.3	13889	79.2	49.5	2.7271
113502	89054.6	83527	43572.1	87889.9	32490	2.2	-6.6	2.72931
14499	69525.6	13667	6814.5	83836.1	5327	-7.7	18.7	2.72931
91262.2	81148.4	73704	25396.8	76753.7	21685	29.7	5.5	2.73262
17616.8	68138.1	16944	7077.4	70095.9	6617	-29.7	-35.2	2.73373
5499.75	68640.6	5251	3605.8	73869.9	3199	24.2	15.4	2.73705
72516.8	88501.8	53699	116776	98982.5	77317	1459.7	741.4	2.73926
35917.5	85020.9	27686	33188.1	85014.7	25584	2948	2006.4	2.73926
87187.5	80979.6	70560	32557.8	83498	25554	-8.8	-9.9	2.74036
8849.25	69131.5	8389	9037.6	77595.7	7633	-15.4	-11	2.74368
78166.5	85822.1	59690	90596	83132.2	71420	2493.7	1487.2	2.75252
16655.2	78554.8	13895	7312.8	84271.4	5687	22	-9.9	2.75473
38444.2	74824.3	33672	29752.8	73766.9	26433	-8.8	-3.3	2.75584
19067.2	67816.7	18426	8974.9	75952.9	7744	-4.4	13.2	2.75584
92319	87797.6	68911	120783	86952.7	91034	3029.4	1673.1	2.75805
7710	66624.8	7584	5672.7	72145.6	5153	17.6	26.4	2.75805
37524.8	72462.2	33938	6436.1	73534.9	5736	-28.6	-38.5	2.75915
107841	85049.8	83098	47967.7	82874.9	37932	-49.5	-35.2	2.75915
10235.2	69052.6	9714	3248.3	69274.5	3073	-5.5	12.1	2.76358
20526	80531.1	16704	11154	89308.3	8185	1177	1019.7	2.76358
78971.2	79535.6	65071	75185	81621.5	60368	15130.5	6873.9	2.76579
8409.75	65627.7	8398	3529.9	66020.4	3504	53.9	8.8	2.76689
27616.5	95096.4	19032	25143.8	92976.6	17723	2744.5	1821.6	2.76689
38270.2	68474.4	36628	20760.3	67655.2	20110	-24.2	6.6	2.7691
129044	87621.4	96518	62147.8	90328.6	45090	-30.8	9.9	2.77021
6939.75	64925.5	7005	24985.4	66859	24491	12.1	13.2	2.77463
134122	97844.4	89835	86087.1	90396.1	62412	2.2	23.1	2.77574
122810	94153.7	85482	42005.7	95179.8	28923	14.3	-16.5	2.78237
22258.5	69226.1	21072	7337	72078.8	6671	23.1	6.6	2.78347
130421	90837.8	94094	61851.9	100704	40252	26.4	-12.1	2.78458
8299.5	65642.8	8286	12262.8	66308.2	12120	495	251.9	2.78458
156171	102088	100255	174006	114124	99923	64.9	19.8	2.78458
106180	87336.2	79676	29085.1	82799.2	23021	34.1	-33	2.78458
174458	117165	97583	128952	113307	74585	2360.6	1284.8	2.78568
5346.75	64757.8	5411	2037.2	70120.8	1904	-6.6	-11	2.78679
162526	101712	104720	132812	113065	76982	56.1	-2.2	2.78679
92806.5	89545	67923	45680.8	87572	34186	37.4	-5.5	2.78679
5991.75	71958.1	5457	5408.7	73939.2	4794	277.2	126.5	2.78679
17860.5	67301.4	17392	4502.3	72142.5	4090	-4.4	28.6	2.79011
12122.2	68104.9	11665	4145.9	87930.6	3090	15.4	30.8	2.79232
10177.5	65616.6	10165	4838.9	71199.4	4454	-15.4	-13.2	2.79563
123280	87471	92365	37877.4	84502.1	29376	-42.9	-42.9	2.79674
12636.8	72158.4	11477	7414	74442.1	6527	-12.1	-40.7	2.79895
14779.5	68919.1	14054	8115.8	76408.1	6961	84.7	128.7	2.80116
6330.75	68328.7	6072	2621.3	72823	2359	6.6	-40.7	2.80116
30710.2	68617.7	29331	4473.7	69115.6	4242	-2.2	4.4	2.80116
11310.8	68093.1	10886	9170.7	79111.6	7597	33	-2.2	2.80448
10502.2	67247.2	10235	7665.9	66331.2	7574	2.2	0	2.8089
121400	89501.3	88893	45317.8	98489.4	30155	51.7	12.1	2.8089
7743.75	67164.4	7556	3867.6	90718.3	2794	40.7	14.3	2.81664
6563.25	64915.4	6626	4662.9	63426.3	4818	-33	15.4	2.81664
101789	82348.2	81008	43025.4	86108.6	32746	-31.9	20.9	2.81774
5930.25	65362.4	5946	3589.3	69676.6	3376	-17.6	36.3	2.81774
37775.2	81898.9	30228	46855.6	75362.7	40746	1896.4	1554.3	2.83211
112270	85258.9	86299	60410.9	89430.5	44270	47.3	0	2.83432
6816	66225.9	6745	2382.6	71462.7	2185	-37.4	18.7	2.83432
59641.5	84650.8	46174	83396.5	84351.5	64794	6879.4	3029.4	2.83432
106866	105786	66205	141514	86559.6	107143	1886.5	849.2	2.83543
40944.8	75349.8	35612	14548.6	73303.4	13007	105.6	64.9	2.83764
185614	105116	115723	100816	116224	56848	77	66	2.83985
6085.5	66748	5975	2119.7	63957.9	2172	-27.5	-15.4	2.84538
135248	95106.4	93197	70963.2	103316	45014	46.2	78.1	2.85312
14274.8	67751.3	13808	3219.7	73012.5	2890	27.5	14.3	2.85422
40797.8	74547.5	35866	8358.9	74980.7	7306	30.8	-27.5	2.85643
50699.2	78882.9	42121	44304.7	77568.7	37432	3635.5	1758.9	2.85975
155568	101131	100813	116897	98408	77849	8.8	-12.1	2.85975
27449.2	74538.6	24134	10311.4	82280.3	8213	-19.8	38.5	2.86528
32914.5	68270.8	31596	19459	69981.1	18223	19.8	46.2	2.8697
8137.5	72096.7	7397	8943	73160.5	8011	174.9	86.9	2.87633
11207.2	67290.7	10915	5680.4	73921.9	5036	-6.6	12.1	2.87744
95610	82307.4	76128	36694.9	82762.8	29057	33	6.6	2.87854
19851.8	73623.7	17671	14029.4	76402.8	12034	1800.7	1070.3	2.88517
116937	87863	87222	37664	84936.8	29061	-17.6	29.7	2.88517
104820	85702.5	80155	37470.4	82964.3	29599	-6.6	22	2.88628
87538.5	84115.4	68203	72708.9	87836.6	54249	36.3	44	2.8896
13061.2	66753.7	12823	6024.7	77984.3	5063	-17.6	22	2.8907
5610	65477.6	5615	881.1	65173.6	886	1.1	-4.4	2.8907
8919	66985.5	8726	3133.9	75815.2	2709	-3.3	30.8	2.8907
11177.2	66829	10961	8985.9	68349.6	8616	41.8	20.9	2.89181
88012.5	83482.7	69092	40533.9	89511.4	29677	-55	46.2	2.89291
65174.2	73811.7	57867	23009.8	75296.9	20027	-2.2	60.5	2.89623
102788	81182.1	82978	40022.4	78504.3	33411	9.9	-45.1	2.89733
17652.8	77795.1	14871	17750.7	75120.1	15486	-2.2	38.5	2.89844
113840	83723.3	89110	39008.2	82266.8	31075	31.9	-14.3	2.90175
14347.5	64415.8	14597	9937.4	62590.8	10405	19.8	-42.9	2.90286
26213.2	83710.7	20522	14736.7	83516.5	11564	2225.3	1875.5	2.90618
6615	68152.9	6361	2427.7	72715.6	2188	20.9	-40.7	2.90839
6147	71011.8	5673	2499.2	81689.6	2005	-2.2	31.9	2.90949
109004	83963.6	85081	41649.3	84288.9	32383	-52.8	-20.9	2.91281
79671.8	85941.4	60755	85144.4	85496.6	65266	8685.6	3994.1	2.91502
150292	104189	94535	113895	99948.2	74681	-49.5	-29.7	2.91723
20748	66054.9	20585	4592.5	66104.6	4553	-13.2	35.2	2.91723
142587	98734	94644	89293.6	93342.9	62693	-18.7	8.8	2.91834
109371	88700.9	80808	21903.2	80893.1	17745	17.6	-30.8	2.91834
17065.5	69695.6	16047	18802.3	70570.3	17461	5.5	-6.6	2.91834
5493.75	65760.4	5475	3108.6	64408.9	3163	-6.6	-29.7	2.92276
8185.5	68783.8	7799	6315.1	71528.9	5786	5.5	19.8	2.92276
6420	69109.9	6088	4517.7	67766.5	4369	18.7	1.1	2.92497
14705.2	66344.7	14526	7266.6	76122.8	6256	16.5	-15.4	2.92497
111543	87234.6	83798	75196	93591.2	52655	-1.1	2.2	2.92607
155839	96681.5	105636	86247.7	90161.7	62691	-38.5	75.9	2.93271
89353.5	88988.2	65805	45014.2	85461.6	34519	-8.8	28.6	2.93271
11102.2	75791.4	9600	6414.1	77185.9	5446	-24.2	25.3	2.93381
41464.5	79566	34153	8016.8	80297.9	6543	-19.8	-25.3	2.93381
15052.5	65208.9	15128	4908.2	64591.1	4980	13.2	-6.6	2.94155
21246.8	67082.3	20757	10918.6	67928.8	10534	-20.9	29.7	2.94487
30160.5	68579.5	28822	10561.1	67459.3	10260	-8.8	-24.2	2.94487
6378	63678.9	6564	3859.9	62941.6	4019	4.4	-13.2	2.94929
8156.25	65674.9	8139	5322.9	67188.3	5192	1.1	30.8	2.94929
15886.5	65562.8	15880	10632.6	70144.8	9934	-7.7	26.4	2.9526
48861.8	85682.3	37373	62359	84431.9	48403	1155	574.2	2.95371
106628	84441.3	82755	52463.4	84011.2	40926	40.7	4.4	2.95592
70644.8	90890.4	50938	76088.1	89575.9	55668	3490.3	1907.4	2.95703
10052.2	70526.1	9341	14363.8	69791.4	13488	2801.7	1118.7	2.95703
91709.2	79781.5	75334	31462.2	81925.7	25168	22	-68.2	2.96034
8693.25	64910.7	8777	6460.3	65195.9	6494	22	73.7	2.96034
19117.5	67287	18620	6279.9	67490.9	6098	-1.1	-2.2	2.96145
4896.75	63901.5	5022	3414.4	65716.9	3405	-29.7	-13.2	2.96145
113695	84589.9	88085	48365.9	86243.5	36753	-2.2	0	2.96255
5556.75	70438.5	5170	5061.1	96955.4	3421	31.9	-5.5	2.96476
7765.5	66403.9	7664	1852.4	68125.1	1782	20.9	9.9	2.96808
93707.2	91350.2	67227	37571.6	93605.5	26305	45.1	8.8	2.96919
15983.2	68615.1	15266	5437.3	68711.7	5186	-2.2	-1.1	2.9725
11434.5	65607.7	11422	6928.9	71286.1	6370	18.7	9.9	2.97582
93075.8	87930.3	69371	138283	86825.8	104376	2175.8	1489.4	2.97803
22143	68493.1	21187	6097.3	77186.1	5177	-3.3	2.2	2.98245
37655.2	67276.6	36681	12193.5	68347	11692	11	-5.5	2.98798
125661	93293.8	88273	54512.7	92078.3	38799	-11	3.3	2.99129
21329.2	74226.5	18832	6419.6	74239.4	5667	-27.5	5.5	2.99351
27299.2	67573.8	26476	7755	73924.6	6875	3.3	4.4	2.99461
18024.8	66554.2	17749	1955.8	69284	1850	-58.3	-4.4	3.00345
9139.5	68018	8806	2057	66902	2015	-62.7	7.7	3.00677
28613.2	69482.7	26988	12560.9	72171.8	11406	4.4	-5.5	3.01119
18141.8	67232.4	17684	11250.8	68941.8	10695	13.2	23.1	3.01119
23719.5	71381.8	21777	12090.1	79178.3	10007	3.3	-6.6	3.0123
41721.8	72110.3	37918	14558.5	84501.5	11291	17.6	31.9	3.0134
14468.2	70951.2	13364	9387.4	74095.2	8303	-3.3	23.1	3.0134
6394.5	64009.5	6547	4512.2	64145.7	4610	15.4	29.7	3.01561
111230	96335.8	75668	40113.7	94523.6	27812	-30.8	-18.7	3.01783
13922.2	66487.5	13723	6494.4	67504.7	6305	-23.1	-78.1	3.01783
43881.8	99088.1	29023	65039.7	97800.6	43583	3624.5	2663.1	3.02004
133365	90547.7	96526	68973.3	96171.1	47002	48.4	93.5	3.02004
107158	92736.4	75728	57453	88673.2	42462	19.8	12.1	3.02225
122171	89165.5	89795	62491	88920.5	46057	-13.2	-9.9	3.02335
5289.75	67262.1	5154	13017.4	67306.4	12675	751.3	371.8	3.02335
43619.2	88085.3	32453	23509.2	80631.1	19108	6120.4	3450.7	3.02556
12042	68481.8	11524	5896	80349.4	4809	-31.9	-8.8	3.02667
6528	65037.9	6578	6562.6	66762.9	6442	-26.4	18.7	3.02777
7544.25	68280.6	7241	3679.5	66650	3618	1.1	-8.8	3.02888
7593.75	66989.4	7429	2929.3	83286.2	2305	29.7	-8.8	3.0322
14346	66387.5	14162	6068.7	67238.9	5915	-17.6	3.3	3.03441
5940.75	69798	5578	3306.6	78886.6	2747	6.6	-2.2	3.03551
7498.5	68981.1	7124	2813.8	80176.2	2300	17.6	45.1	3.03662
135027	118897	74427	44805.2	121277	24212	-24.2	-13.2	3.03772
42204	74761.6	36996	56489.4	69752	53075	-7.7	-33	3.03772
32919.8	70060	30794	3643.2	83191.9	2870	24.2	14.3	3.03883
62602.5	76633.3	53537	44415.8	71690.1	40603	385	422.4	3.03993
9919.5	65099.6	9986	4430.8	65815.3	4412	23.1	-4.4	3.04104
5969.25	66986.4	5840	2395.8	70503.4	2227	1.1	55	3.04325
8901.75	67311.1	8667	4868.6	76533.6	4169	14.3	22	3.04878
46264.5	72572.1	41779	16234.9	79229.3	13429	33	-7.7	3.04878
209347	108326	126652	154042	108591	92966	68.2	9.9	3.0532
23385	75276.8	20359	14653.1	93424	10279	44	-6.6	3.0543
27285.8	82504.3	21674	10347.7	102208	6635	-5.5	-16.5	3.05541
16590.8	66468.5	16358	3463.9	67522.4	3362	20.9	7.7	3.05652
96486	79667.7	79371	34543.3	78341.3	28897	-53.9	22	3.05652
12821.2	66877.9	12564	1540	66485.8	1518	3.3	-36.3	3.06204
140150	96456.1	95223	99816.2	96222	67984	68.2	46.2	3.06204
35172.8	71102.8	32419	14100.9	71020.3	13012	-14.3	24.2	3.06425
26368.5	67490.2	25605	13185.7	76008.3	11369	8.8	-29.7	3.06425
103617	83939.8	80899	42298.3	80543.4	34417	17.6	17.6	3.06536
4982.25	63623.7	5132	2995.3	62795.9	3126	25.3	-7.7	3.06536
123503	87791.2	92195	63082.8	81987	50425	85.8	-13.2	3.06536
31072.5	67036.5	30377	10945	67567	10616	-12.1	6.6	3.06646
8368.5	71672.5	7652	5560.5	72018.4	5060	34.1	3.3	3.06757
8962.5	72657.9	8084	12119.8	71178.7	11159	1461.9	656.7	3.07089
113120	93171.2	79568	39723.2	98289.6	26486	49.5	20.9	3.07089
5827.5	75105.4	5085	6351.4	76798	5420	48.4	67.1	3.0731
7433.25	65353.6	7454	2337.5	67843.4	2258	-29.7	8.8	3.0731
108403	83596.5	84983	38421.9	86399.2	29144	-8.8	13.2	3.0731
19578	66569.7	19274	7495.4	66896.2	7343	-18.7	13.2	3.0731
119556	89218.1	87821	43281.7	87581.7	32387	38.5	12.1	3.0742
8175.75	65230.8	8214	5467	75033.6	4775	-7.7	7.7	3.07641
8637.75	67916.5	8335	3861	82020.9	3085	-1.1	26.4	3.07641
8139	64412.2	8281	3920.4	65475.9	3924	-9.9	-20.9	3.07641
117424	89390.9	86088	41895.7	81285.9	33778	9.9	38.5	3.07752
5678.25	63961.8	5818	6333.8	66013.4	6288	-12.1	1.1	3.07862
5301	63176.3	5499	2258.3	63464.8	2332	5.5	-23.1	3.07973
7992	68136.3	7687	7175.3	70164.2	6702	15.4	22	3.08526
5335.5	65151.4	5367	1322.2	66399.8	1305	31.9	-8.8	3.08636
14658	69610.6	13800	2319.9	70224.9	2165	20.9	-1.1	3.08747
9214.5	65150.7	9269	3713.6	66459.4	3662	-14.3	8.8	3.09078
41968.5	79492.7	34600	35097.7	84917.6	27087	3381.4	1820.5	3.09189
111812	85520.8	85683	43778.9	81873.5	35043	-56.1	-52.8	3.09189
28641.8	68254.5	27501	10120	68749.3	9647	82.5	9.9	3.0941
113465	92350.5	80520	48532	86206.6	36895	0	-5.5	3.10737
21442.5	78510.3	17899	9402.8	85968.5	7168	1015.3	880	3.11068
24020.2	69040.4	22801	10951.6	67297.2	10665	-8.8	-8.8	3.11289
104268	83254.8	82077	27537.4	79821.8	22609	-33	14.3	3.12395
5097	65063.7	5134	3295.6	84698.2	2550	29.7	-17.6	3.12505
13815	68506.4	13216	6697.9	72089.6	6089	56.1	8.8	3.12726
148756	97967.6	99511	69379.2	109415	41556	125.4	33	3.12726
113152	87164.4	85075	52248.9	100611	34034	17.6	-9.9	3.12837
62400.8	80735.5	50653	17391	88324.3	12904	-8.8	-22	3.13168
16665.8	75387	14488	5251.4	90258.5	3813	1.1	0	3.13279
15090	68978.1	14337	7005.9	89675.5	5120	27.5	-4.4	3.135
131317	90950.1	94623	43016.6	88663.2	31796	290.4	100.1	3.13942
14070.8	68140.2	13533	2916.1	69292.8	2758	7.7	34.1	3.13942
16405.5	68333	15734	3436.4	66649.3	3379	-34.1	6.6	3.14163
123692	93673.2	86538	53117.9	95688.2	36380	103.4	48.4	3.14274
138536	91889.6	98804	55110	98287.9	36746	33	-4.4	3.14274
15153.8	67384.7	14738	5896	69210.1	5583	34.1	-23.1	3.14716
33778.5	77073.6	28722	17697.9	75550.4	15352	-14.3	-9.9	3.15158
5324.25	63801.4	5469	2370.5	63151.7	2460	-6.6	-7.7	3.1549
105871	108970	63672	26408.8	107606	16084	-41.8	40.7	3.15711
26813.2	71785.3	24479	11215.6	73627.7	9983	-46.2	-24.2	3.15711
21962.2	66734	21568	8939.7	64445.3	9091	-3.3	24.2	3.15821
85655.2	83632.6	67121	101814	78910	84558	12492.7	5296.5	3.15821
5809.5	66678	5710	2391.4	72456.2	2163	31.9	12.1	3.15932
7813.5	66158.3	7740	4824.6	74712.9	4232	-41.8	-19.8	3.16043
7956.75	77608.8	6719	4963.2	78340.1	4152	46.2	-14.3	3.16374
9784.5	75121.5	8536	8334.7	77030.4	7091	-33	1.1	3.16485
21355.5	67689.8	20676	5853.1	71873.5	5337	18.7	-7.7	3.16927
262143	127041	135230	195698	119186	107607	306.9	383.9	3.17811
11101.5	67453	10786	8025.6	68086.2	7725	37.4	16.5	3.18143
98847	87973.8	73636	31685.5	87699.2	23678	48.4	-17.6	3.18253
199772	110828	118131	148788	118625	82200	28.6	55	3.18364
150850	113555	87060	67116.5	145691	30191	1720.4	726	3.18585
123713	114040	71095	36802.7	115540	20875	-78.1	-42.9	3.18696
77073.8	83032.3	60833	100131	78051.4	84075	3579.4	1574.1	3.19138
99354.8	93179.8	69879	36677.3	90489.9	26563	-1.1	-34.1	3.19248
6399.75	64934.8	6459	4240.5	68839.6	4037	-17.6	13.2	3.1958
142255	97755.1	95369	64280.7	102526	41089	8.8	8.8	3.19912
20490.8	67322.5	19947	12472.9	71722.7	11397	11	12.1	3.20243
13141.5	67247.7	12807	3876.4	69811.4	3639	-34.1	3.3	3.20354
103058	84610.8	79824	29769.3	88631.7	22012	15.4	44	3.20464
48568.5	72684.2	43792	18489.9	70059.8	17296	-17.6	2.2	3.20906
54101.2	77690.9	45637	19226.9	81225.7	15513	-5.5	-1.1	3.21459
22692.8	70453	21109	6838.7	86806.3	5163	3.3	48.4	3.21459
35063.2	98639.5	23296	33308	101416	21524	7109.3	3815.9	3.21459
6646.5	65531.1	6647	3458.4	67475.4	3359	-7.7	15.4	3.21459
121859	88432.6	90308	54782.2	87687.9	40943	-59.4	-20.9	3.21901
125396	88819.9	92524	56113.2	87831.9	41869	11	-56.1	3.21901
8319	81959.4	6652	6177.6	87593.1	4622	-1.1	8.8	3.22233
60366.8	80091.4	49396	60058.9	76451.3	51484	6067.6	2996.4	3.22344
16164	67857.5	15611	7854	69802	7374	-20.9	-4.4	3.22565
4933.5	64227.6	5034	9856	65998	9787	374	234.3	3.22565
4938	64082.5	5050	2582.8	65052.4	2602	7.7	37.4	3.22675
20921.2	69003.3	19870	6470.2	83454.2	5081	-5.5	67.1	3.22786
9348.75	66257.1	9247	2316.6	70385.1	2157	-5.5	-6.6	3.23228
34487.2	70398.9	32105	14522.2	80826.1	11775	2.2	-50.6	3.23449
31082.2	86607.4	23520	8420.5	90362.9	6107	20.9	-27.5	3.23559
109094	90081.6	79368	65668.9	93574.5	45992	42.9	-6.6	3.23559
12424.5	68672.7	11857	2807.2	68544.2	2684	28.6	-20.9	3.2367
19439.2	65258.2	19522	9328	63395.2	9643	29.7	114.4	3.23781
13752.8	67251.2	13402	6250.2	85999	4763	1.1	-37.4	3.24333
18957	71208	17447	21745.9	83679.1	17031	89.1	-13.2	3.25439
23226.8	74004	20569	5938.9	73353.1	5306	9.9	-29.7	3.2577
104997	87393.3	78737	41151	82427.8	32718	67.1	20.9	3.25881
95321.2	87349.5	71517	67966.8	83237.2	53513	68.2	60.5	3.25881
14123.2	66819.3	13852	7845.2	70363.1	7307	-6.6	35.2	3.25991
108544	85823.6	82886	27872.9	84291.4	21671	13.2	24.2	3.25991
10779	66504.7	10622	2343	67584	2272	-11	-3.3	3.26213
120673	95125	83137	60206.3	84170.9	46877	-17.6	38.5	3.26323
75015	81419.4	60381	63432.6	76705.3	54196	4579.3	2206.6	3.27097
153842	97324.7	103593	56432.2	112061	33003	35.2	-1.1	3.27207
61087.5	73706.3	54316	59033.7	72282.2	53524	749.1	570.9	3.27429
23223	66928	22740	4908.2	67590.6	4759	25.3	6.6	3.27539
12069.8	66830.3	11836	4037	78834.6	3356	-5.5	1.1	3.27539
15733.5	67212.7	15341	2292.4	66800.7	2249	2.2	15.4	3.27981
9871.5	66502.7	9728	4895	83825.1	3827	36.3	-9.9	3.28092
224553	132440	111117	262143	68372.2	251269	14061.3	6796.9	3.28202
120261	86480.8	91135	68013	91975.2	48462	61.6	2.2	3.28534
57046.5	84710.2	44134	68812.7	83595.2	53947	3256	2185.7	3.28534
157496	94494.4	109230	90603.7	105342	56367	113.3	74.8	3.28755
112461	87638.8	84098	38863	82945.5	30706	-5.5	-7.7	3.28976
99449.2	88104.2	73975	39704.5	84193.2	30906	46.2	41.8	3.29308
132454	91982.1	94372	60963.1	97277.3	41071	0	-15.4	3.2975
136282	88230.6	101228	45666.5	85943.2	34823	64.9	-22	3.2986
50822.2	130217	25578	166278	145257	75020	108.9	2.2	3.29971
7419.75	67904	7161	3000.8	70792.1	2778	-3.3	-26.4	3.29971
93959.2	92449.8	66606	51785.8	86120.4	39408	11	-9.9	3.30413
4845	63025.4	5038	1915.1	64002	1961	12.1	2.2	3.30745
72933.8	75997.5	62894	30708.7	72544.4	27742	-3.3	0	3.30745
102824	83899.1	80319	31473.2	82232.1	25083	56.1	-41.8	3.31187
114994	85809.6	87825	57542.1	86273	43711	-16.5	-51.7	3.31187
9213	66037.8	9143	5617.7	89839.3	4098	-11	19.8	3.31408
54629.2	73319.3	48830	20445.7	72120.6	18579	29.7	-24.2	3.31519
110239	87690	82388	36457.3	83409.5	28645	-27.5	-58.3	3.31519
23250	70509.6	21610	12753.4	69685.4	11994	4.4	-6.6	3.31629
6523.5	63847.7	6696	3250.5	64396.8	3308	-23.1	-20.9	3.31629
94527.8	77876.2	79549	31827.4	83788.9	24894	35.2	-50.6	3.31629
7537.5	68427.4	7219	4865.3	70200.9	4542	73.7	9.9	3.3174
10018.5	65591.6	10010	3566.2	89994	2597	158.4	71.5	3.31961
6746.25	64252.6	6881	3752.1	68552.5	3587	-19.8	23.1	3.32071
14940	73177	13380	8807.7	75159	7680	23.1	27.5	3.32182
10586.2	75632.9	9173	19354.5	73621	17229	1168.2	546.7	3.32182
6837.75	71756.4	6245	2769.8	71437.1	2541	13.2	-5.5	3.32735
8125.5	71767.2	7420	10499.5	72104.7	9543	-2.2	8.8	3.32735
85014	80530.1	69185	27002.8	83762.8	21127	-36.3	-4.4	3.32735
9494.25	65926.6	9438	3105.3	79807.4	2550	50.6	4.4	3.32845
31354.5	71620	28691	8699.9	74133	7691	8.8	36.3	3.32845
9929.25	69388.3	9378	5627.6	67584.8	5457	-60.5	13.2	3.32956
16314.8	67517.3	15836	10506.1	73765.6	9334	2.2	18.7	3.32956
130243	94859.9	89981	68608.1	96688.4	46503	28.6	-12.1	3.33066
6583.5	64841.6	6654	6587.9	64613.1	6682	532.4	251.9	3.34393
8649.75	72900	7776	12672	75511.2	10998	744.7	336.6	3.34503
11928.8	76314.2	10244	17934.4	72723	16162	1426.7	642.4	3.34503
115506	86995.2	87014	39978.4	82362.2	31811	23.1	59.4	3.34614
32412.8	78021.1	27226	16359.2	79533.9	13480	75.9	64.9	3.34614
19080	70165.9	17821	13200	77149.3	11213	1.1	-13.2	3.34835
7203.75	70201.5	6725	6358	78603.6	5301	-9.9	-8.8	3.35167
15163.5	66529.8	14937	8556.9	71684.1	7823	-36.3	-33	3.36161
19264.5	68820.8	18345	3430.9	69077.6	3255	-15.4	-28.6	3.36272
24435.8	68928.7	23233	7900.2	73669.3	7028	4.4	1.1	3.36493
133693	92842	94372	74896.8	95608.4	51339	58.3	15.4	3.37156
15084.8	84035.5	11764	25286.8	91200	18171	2850.1	1823.8	3.37598
8118	67216.8	7915	4552.9	71059.5	4199	-11	7.7	3.37709
6705.75	65038.9	6757	3040.4	69524	2866	-9.9	14.3	3.38041
15400.5	73025.6	13821	3235.1	71772.4	2954	-19.8	-49.5	3.38041
12177	67338.8	11851	4461.6	82808.1	3531	3.3	-19.8	3.38041
116724	83058.7	92099	32114.5	84738.7	24837	0	-31.9	3.38372
126460	92487.5	89609	44146.3	92611.1	31240	-31.9	67.1	3.38593
115753	91691.1	82734	40166.5	88592.6	29713	11	-34.1	3.38593
22974.8	66507.9	22639	8383.1	66999.4	8200	-2.2	-16.5	3.39146
37740	82980.9	29806	39450.4	76106.7	33971	2775.3	2058.1	3.39478
10404	64961.6	10496	3173.5	63062	3298	25.3	46.2	3.39478
8415.75	65792	8383	2900.7	77182.4	2463	-6.6	2.2	3.39588
23140.5	65605.5	23116	8681.2	64813.3	8778	4.4	49.5	3.39809
107648	93440.9	75500	36020.6	105424	22392	-4.4	27.5	3.40251
16569	69862.1	15543	4644.2	70372.8	4325	-35.2	23.1	3.40362
8658	66848.6	8488	6730.9	70163.2	6287	27.5	4.4	3.40583
14854.5	66045.1	14740	8781.3	66569.3	8645	326.7	251.9	3.40804
133225	104965	83180	56710.5	112637	32996	9.9	17.6	3.41025
6732	67111.1	6574	3847.8	72151.5	3495	-4.4	-16.5	3.41136
8260.5	66148.6	8184	2813.8	67622	2727	31.9	7.7	3.41246
120152	93435.2	84275	52765.9	88279	39172	7.7	14.3	3.41246
16292.2	67424.2	15836	6927.8	69063	6574	14.3	13.2	3.41357
6243	71130.3	5752	2902.9	70408.8	2702	18.7	-52.8	3.41578
91933.5	81899.7	73565	22722.7	75107.4	19827	-30.8	-12.1	3.4191
8821.5	68587.7	8429	3693.8	70886.4	3415	72.6	31.9	3.4191
13107	69479.9	12363	3536.5	75005.8	3090	-4.4	-24.2	3.4202
6624	65894.1	6588	11071.5	66542.7	10904	772.2	305.8	3.42241
18080.2	66549.1	17805	16911.4	66906.5	16565	399.3	231	3.42352
150560	95894.1	102896	63983.7	96564.9	43424	47.3	-18.7	3.42462
100664	82570.5	79897	48425.3	86117.5	36852	-23.1	8.8	3.43015
62092.5	95597.4	42567	67896.4	90092.3	49390	4645.3	2312.2	3.43126
14433	65745.5	14387	6805.7	65562	6803	81.4	193.6	3.4412
127958	92876.1	90291	75399.5	97601.8	50628	-30.8	-2.2	3.44231
152542	96166.9	103955	66016.5	95915.4	45107	48.4	-16.5	3.44452
5790.75	64794.7	5857	3466.1	78627.3	2889	15.4	16.5	3.44563
35988.8	70488.9	33460	6279.9	67724.1	6077	5.5	8.8	3.44784
114400	86378	86797	48915.9	79953.9	40095	14.3	19.8	3.45005
126200	89305.4	92611	46765.4	85628.6	35792	17.6	36.3	3.45115
7515	73982.7	6657	4045.8	83774.3	3165	-15.4	-30.8	3.45558
38126.2	73078.9	34191	13117.5	86061.5	9989	-18.7	-40.7	3.45558
22131.8	65653.9	22092	11583	66164.3	11473	0	40.7	3.45779
12320.2	73295.2	11016	5281.1	76368.5	4532	11	29.7	3.4611
11980.5	66696.7	11772	4638.7	67421.1	4509	11	26.4	3.46663
18827.2	66283.2	18615	4972	66894.9	4871	-42.9	-9.9	3.46884
107596	84908.5	83047	44090.2	79789.5	36214	-34.1	5.5	3.46884
12062.2	90520.1	8733	14492.5	83718	11345	29.7	-40.7	3.46995
7574.25	69347	7158	1181.4	65836.9	1176	1.1	-13.2	3.47105
131667	94613.4	91202	63445.8	93197	44615	26.4	-22	3.47105
119621	88388.1	88694	52324.8	87061	39388	11	58.3	3.47658
23331.8	68466.8	22333	7717.6	71297	7094	-1.1	-8.8	3.47879
7451.25	78800.2	6197	5854.2	74773.1	5131	-3.3	6.6	3.48211
10560.8	69128	10012	3872	78928.6	3215	17.6	-17.6	3.48321
5205	64288.5	5306	1977.8	65364.1	1983	-37.4	-22	3.48542
7846.5	66386.3	7746	3182.3	70553.2	2956	3.3	22	3.48763
11873.2	66711.7	11664	2932.6	71076.5	2704	30.8	-5.5	3.48874
94092.8	81575.6	75592	28686.9	78553.7	23933	4.4	-36.3	3.48874
86661.8	90043	63075	161939	82803.9	128168	4821.3	2246.2	3.49095
131547	93884.8	91826	80128.4	94901.8	55334	58.3	25.3	3.49205
108762	84894.5	83961	32465.4	88596.8	24015	24.2	71.5	3.49427
13530.8	67132.3	13209	8965	91844.6	6397	15.4	-40.7	3.49537
135448	95274.8	93170	59279	108550	35789	75.9	-2.2	3.49537
7791.75	64695.3	7893	5581.4	68090.6	5372	8.8	-11	3.49537
7835.25	73926.1	6946	6558.2	78891	5448	9.9	0	3.49758
15434.2	67936	14889	3438.6	68082.2	3310	-3.3	19.8	3.49758
35808	69709.9	33664	13303.4	73382	11881	-28.6	-1.1	3.49758
20662.5	65373.1	20714	10036.4	63896	10294	19.8	146.3	3.49758
5511.75	64850.6	5570	6843.1	77282.3	5803	34.1	14.3	3.49979
6273	64005.5	6423	2378.2	64805.7	2405	14.3	15.4	3.50311
4993.5	64483.6	5075	2139.5	64824	2163	27.5	-19.8	3.50421
112504	154959	47581	102460	152661	43985	14667.4	8343.5	3.50643
6492.75	66155	6432	6745.2	96161.3	4597	-17.6	36.3	3.51416
26468.2	67856.8	25563	11294.8	70003.4	10574	-18.7	-12.1	3.51527
11001	67759.5	10640	2203.3	66266.9	2179	-2.2	30.8	3.51969
5867.25	66216	5807	5898.2	98809.9	3912	-20.9	-3.3	3.5219
15072.8	66703.2	14809	6959.7	66103	6900	7.7	-38.5	3.52853
55305.8	73501.7	49312	14326.4	71150	13196	-33	-7.7	3.53406
113643	83879.1	88791	50125.9	85461.4	38439	35.2	-3.3	3.53517
29625.8	68410.3	28381	8309.4	66621.6	8174	42.9	-4.4	3.53627
28145.2	71987.2	25623	20981.4	77879.3	17656	-20.9	-38.5	3.54069
24715.5	68491.5	23649	12074.7	75855.8	10432	28.6	1.1	3.5418
8063.25	65110.1	8116	1764.4	65513.7	1765	-7.7	1.1	3.5429
7260.75	67919	7006	8299.5	66836.6	8138	-9.9	-31.9	3.54954
77352	78195.6	64829	92473.7	76533.2	79186	5223.9	2327.6	3.55175
76603.5	77885.8	64457	87154.1	78538.8	72725	4156.9	2117.5	3.55285
13731	66143	13605	3360.5	72018.9	3058	-1.1	-42.9	3.55285
148532	103873	93713	133681	99799.6	87785	63.8	-19.8	3.5617
21846.8	73547.5	19467	7609.8	85572.4	5828	6.6	-29.7	3.5617
15972	68240.5	15339	5766.2	88313.6	4279	-47.3	-42.9	3.5628
19676.2	66363.2	19431	6744.1	70412.8	6277	1.1	-56.1	3.56722
16273.5	68651.4	15535	6483.4	89527.2	4746	8.8	7.7	3.58049
137460	98872.6	91113	98659	99500.1	64982	-31.9	-11	3.58159
89089.5	78408	74464	48859.8	76635.9	41783	16.5	24.2	3.58159
168885	96837.5	114295	71690.3	92364.3	50867	14.3	86.9	3.5827
85096.5	79824.9	69864	110616	78581.8	92252	5696.9	2790.7	3.58491
7077	64318.2	7211	7770.4	68909.5	7390	-1.1	31.9	3.58823
27341.2	74666.1	23998	10473.1	79348.6	8650	-5.5	1.1	3.58823
122861	88260.6	91228	84715.4	100834	55060	6.6	24.2	3.59044
9305.25	67458.9	9040	1564.2	67220.6	1525	28.6	20.9	3.59154
26201.2	67017.6	25622	10760.2	67890.7	10387	7.7	22	3.59375
12571.5	67108.1	12277	7861.7	110492	4663	9.9	-46.2	3.59597
118232	95773.6	80904	46813.8	99710.4	30769	-30.8	57.2	3.60149
13419.8	74336.6	11831	11421.3	73570.5	10174	-4.4	-20.9	3.60149
20146.5	67508	19558	6120.4	77809.2	5155	8.8	-19.8	3.60149
109197	81888.7	87391	35532.2	95844.5	24296	-16.5	48.4	3.6037
6840.75	67042.8	6687	2007.5	69171.2	1902	19.8	50.6	3.61144
20992.5	69158.2	19893	5888.3	68143.3	5663	16.5	-8.8	3.61144
19853.2	66042.5	19701	6612.1	69510.8	6234	26.4	-6.6	3.61255
167301	104511	104910	133980	102110	85991	64.9	12.1	3.61255
8932.5	66244.2	8837	5366.9	67926.8	5178	19.8	2.2	3.61365
94719	80286.4	77317	28409.7	77664.8	23973	-23.1	-14.3	3.61807
8265.75	65132.2	8317	2226.4	67023.1	2177	-26.4	-12.1	3.62028
141274	99092.6	93433	127862	94542.1	88633	-13.2	9.9	3.62692
11048.2	65913.4	10985	4750.9	69607.6	4473	-60.5	7.7	3.62802
20796	72928.4	18688	8297.3	76630.8	7096	-51.7	16.5	3.63023
10275.8	65649.4	10258	5110.6	67039.3	4996	-4.4	14.3	3.63244
127810	97847.5	85604	40088.4	112684	23315	163.9	69.3	3.63244
28701.8	70831.4	26556	7025.7	74637.1	6169	18.7	-17.6	3.63355
39817.5	105952	24629	128998	125600	67309	4895	2819.3	3.63576
192760	123330	102430	86341.2	139694	40506	31.9	60.5	3.63576
111250	90031.3	80982	102875	85526.3	78830	15598	6867.3	3.63687
67065	84391.1	52081	31353.3	80108	25650	6.6	-20.9	3.63687
32547	68049.1	31345	13107.6	69618.3	12339	-12.1	29.7	3.64129
6048.75	64625.2	6134	2000.9	68120	1925	-8.8	8.8	3.6446
111550	97328.3	75112	59318.6	94632.5	41080	6.6	23.1	3.6446
108923	88633.9	80538	56019.7	97638.6	37601	29.7	60.5	3.64571
5294.25	65489.6	5298	4609	80871.6	3735	11	-4.4	3.64903
19145.2	65846.4	19055	7760.5	66136.8	7690	-26.4	20.9	3.65345
11299.5	66804.2	11085	2982.1	71771.9	2723	-2.2	-14.3	3.65676
9288.75	65696.9	9266	4415.4	84216.4	3436	3.3	-18.7	3.65787
21282.8	66825.7	20872	6658.3	71114.5	6136	-15.4	25.3	3.65897
12429	66958.2	12165	8757.1	68788.9	8343	24.2	-25.3	3.66119
8301.75	65875.2	8259	4648.6	77895.9	3911	14.3	0	3.6634
64643.2	94450	44854	61887.1	100701	40276	5954.3	3347.3	3.67113
5168.25	64380.6	5261	7592.2	67247.3	7399	1576.3	693	3.67113
116542	89923.4	84936	80491.4	97032.7	54364	178.2	74.8	3.67113
72381	79844.5	59410	15581.5	82731	12343	15.4	-42.9	3.67224
118937	101995	76422	252760	92990.7	178135	6256.8	2964.5	3.67224
26577.8	71297.6	24430	11642.4	72089.6	10584	-47.3	17.6	3.67887
10187.2	68021.6	9815	13337.5	79246.3	11030	-7.7	-40.7	3.67998
103039	86301.5	78246	39249.1	95479.9	26940	49.5	7.7	3.68219
54610.5	103161	34693	116188	96540.8	78873	236.5	279.4	3.6844
120027	91530	85940	45010.9	86972.1	33917	-29.7	5.5	3.69214
19853.2	82862.2	15702	13065.8	83222.9	10289	28.6	31.9	3.69435
92502.8	88531.2	68476	120282	89077	88494	2742.3	1966.8	3.69988
18219	71729	16646	8131.2	82222.9	6481	12.1	39.6	3.70209
104525	85889	79756	29587.8	83458.1	23234	-1.1	-28.6	3.70319
60455.2	72416.8	54711	23714.9	76677.7	20269	-33	23.1	3.7043
71265	79334.5	58870	28679.2	78140.8	24053	4.4	20.9	3.7043
36989.2	71847.3	33740	17026.9	73071.5	15271	-7.7	16.5	3.7043
12114.8	65491.4	12123	7623	67914.8	7356	30.8	8.8	3.7054
18320.2	66876.6	17953	4952.2	74608.6	4350	-15.4	-7.7	3.70651
15402	79267	12734	40275.4	77340.9	34128	1476.2	698.5	3.71314
126916	90662	91743	69375.9	98605.9	46109	36.3	-7.7	3.71535
6792.75	65350.8	6812	2347.4	68403.4	2249	-8.8	-3.3	3.71646
26232.8	74705.1	23013	10712.9	75999.2	9238	25.3	-2.2	3.71756
24405.8	66323.4	24116	7581.2	67763.4	7332	-41.8	40.7	3.71867
11454	64599.8	11620	12487.2	65821.7	12433	-2.2	-20.9	3.71977
7115.25	68423.3	6815	4131.6	74427.9	3638	-2.2	-16.5	3.72309
9436.5	64239.2	9627	3759.8	64723.5	3807	-24.2	4.4	3.7242
83658	90771.7	60400	35417.8	79890.6	29054	-2.2	-15.4	3.72751
22752	66978.5	22262	6686.9	65998.9	6640	3.3	-1.1	3.72862
72649.5	79843.7	59631	38071	91901	27149	-5.5	5.5	3.72972
13571.2	66912.8	13292	3533.2	66961.2	3458	4.4	-33	3.73193
5223.75	63668.2	5377	1667.6	65915.5	1658	-12.1	-16.5	3.73304
118034	84789.2	91232	50795.8	88018.7	37821	-2.2	57.2	3.73414
82384.5	93220.6	57918	109882	111639	64505	10601.8	4799.3	3.73525
121934	98045.3	81504	59785	98476.1	39787	237.6	90.2	3.73857
31535.2	77917.9	26524	24538.8	86247.7	18646	23.1	-24.2	3.74078
6690	66926.6	6551	2766.5	75987.2	2386	8.8	-14.3	3.74078
104605	82421.1	83175	45228.7	86098.4	34427	53.9	-9.9	3.74188
106553	86217.2	80994	32154.1	83300.4	25297	-6.6	40.7	3.74409
54507.8	77424.7	46138	50028	77545.8	42280	6154.5	2896.3	3.74409
80748.8	84786.5	62415	70741	87028.3	53271	2652.1	1531.2	3.74741
44679	82458	35510	78511.4	81823.8	62883	2743.4	1912.9	3.74962
24593.2	67774.4	23781	6145.7	72925	5523	35.2	-4.4	3.75073
65087.2	77471.1	55060	72788.1	77262.1	61741	3661.9	1812.8	3.75625
13554	65969.2	13465	6722.1	71009	6204	-1.1	11	3.75625
130850	94445.3	90797	67684.1	102081	43453	59.4	12.1	3.75736
19521.8	67918.3	18837	9578.8	79292.2	7917	-39.6	3.3	3.75957
147552	93576.1	103338	108743	97357.4	73200	-11	1.1	3.75957
5721.75	69044.5	5431	9071.7	69681.5	8532	641.3	308	3.76067
106076	84951.2	81833	33452.1	88553.4	24757	-14.3	26.4	3.76178
118706	95932.9	81093	50200.7	92886.7	35419	17.6	18.7	3.76289
98580	82855	77974	29980.5	81009.4	24254	8.8	9.9	3.76289
8745.75	67036.4	8550	7926.6	68732.2	7558	-6.6	36.3	3.76399
11532	66149.8	11425	6425.1	67082.3	6277	-4.4	44	3.7651
121806	84226.8	94776	51873.8	90213.4	37684	5.5	-55	3.7662
18427.5	69892	17279	4449.5	69379.6	4203	-23.1	-30.8	3.76841
5420.25	64375	5518	1705	63777.9	1752	22	-14.3	3.76952
87604.5	83205.3	69001	27350.4	82437.4	21743	26.4	40.7	3.77062
36681.8	72239.2	33278	11496.1	72144.8	10443	81.4	57.2	3.77173
5898	65613.9	5891	2096.6	70535.3	1948	42.9	-20.9	3.77173
15141.8	65422.6	15168	4801.5	61967.5	5078	53.9	13.2	3.77394
100444	80989.7	81278	32279.5	81145.7	26070	58.3	12.1	3.77504
5218.5	63758.3	5364	1591.7	63917.7	1632	336.6	225.5	3.77504
18431.2	67466	17904	4368.1	71620.7	3997	2.2	-5.5	3.77504
9697.5	65844.9	9652	5553.9	67167.4	5419	0	-8.8	3.77615
12114	66563.5	11927	3070.1	67022.7	3002	37.4	-19.8	3.77615
137486	92677.1	97222	92580.4	97941	61949	62.7	29.7	3.77615
131791	106203	81326	51614.2	106558	31744	31.9	-41.8	3.77726
10041.8	71284.2	9232	5582.5	77544.5	4718	-16.5	6.6	3.77836
120056	88661.6	88742	45241.9	93311.5	31775	148.5	29.7	3.77947
15261	73784.2	13555	9524.9	86818.3	7190	61.6	-14.3	3.78168
8577	66403.1	8465	11611.6	66899.1	11375	63.8	30.8	3.78168
54222.8	75062.7	47341	23871.1	88131.2	17751	-46.2	25.3	3.78499
135362	95849.4	92552	48263.6	89522.4	35332	15.4	-5.5	3.79163
55674.8	81947.2	44525	58796.1	79254.2	48619	6873.9	2873.2	3.79384
126179	87362.4	94655	60762.9	86630.8	45967	1.1	8.8	3.79494
145168	99734.4	95391	100738	110517	59737	-36.3	18.7	3.79605
11049.8	64668.4	11198	5481.3	64434.5	5575	24.2	113.3	3.79826
9381.75	69868.5	8800	5828.9	69203.4	5520	-2.2	26.4	3.80047
116038	88039.2	86378	116782	85457.4	89558	-29.7	-39.6	3.80268
35989.5	87210.5	27045	20654.7	79765.9	16970	3674	2313.3	3.8071
5003.25	63177.8	5190	3577.2	66224.7	3540	6.6	-25.3	3.80931
34736.2	69753.5	32636	19959.5	71222.1	18366	0	24.2	3.81152
120020	86117.2	91336	70977.5	91132.4	51042	30.8	-17.6	3.81152
20268.8	72586.5	18300	7887	82306.1	6280	-24.2	8.8	3.81263
30785.2	77481.5	26039	21093.6	81002.6	17066	100.1	798.6	3.81595
17860.5	67631.9	17307	3291.2	66695.1	3234	-9.9	-31.9	3.81816
155268	101527	100226	70129.4	99056	46398	36.3	38.5	3.82037
70337.2	80129.7	57527	73383.2	83698.7	57459	9038.7	4207.5	3.82368
111910	89052.8	82357	69172.4	86653.6	52315	71.5	12.1	3.827
122128	94053	85099	42864.8	88517.4	31736	-40.7	1.1	3.83253
14430.8	68991.4	13708	4447.3	104503	2789	1.1	9.9	3.83363
5330.25	64154.9	5445	1986.6	72329.9	1800	45.1	1.1	3.83584
16731	66120.9	16583	6135.8	65363.4	6152	19.8	-20.9	3.83916
132968	93627.1	93073	71674.9	95685.3	49091	139.7	89.1	3.84248
92397.8	89113.9	67951	48981.9	82307.6	39001	33	29.7	3.8469
10518	68026	10133	2924.9	67164.1	2854	-2.2	16.5	3.86016
44028.8	70774.3	40770	14533.2	72253.7	13182	42.9	33	3.86127
102770	83025	81122	41598.7	83459.7	32665	46.2	46.2	3.87232
138534	91071.1	99691	56753.4	89492.3	41561	-48.4	11	3.87453
133904	95393.1	91993	55781	93603	39055	-56.1	16.5	3.87785
98478.8	91894.1	70232	40804.5	86475.4	30924	6.6	-26.4	3.87896
32715	69170.5	30996	15357.1	71272.8	14121	-6.6	39.6	3.87896
21789	72989.4	19564	7373.3	72982.4	6621	-7.7	3.3	3.88117
19914	97656.7	13364	110231	100254	72058	-11	9.9	3.88338
9996.75	70788.4	9255	8190.6	70480.5	7616	0	-6.6	3.88338
20604	73266.6	18430	9262	71419.5	8499	11	6.6	3.88448
11265.8	65078.2	11345	5717.8	69495.9	5392	236.5	118.8	3.88559
14394	70576.5	13366	5372.4	72684.9	4844	33	18.7	3.88669
37184.2	68641.4	35502	17880.5	75547.4	15511	11	35.2	3.89001
9635.25	65105.2	9699	4271.3	70121.2	3992	17.6	15.4	3.89112
25209	74704.8	22115	7683.5	74478	6761	-41.8	35.2	3.89222
21177.8	69008.8	20112	6298.6	69515.8	5938	31.9	37.4	3.89664
6317.25	69768.7	5934	2836.9	69684.8	2668	13.2	18.7	3.90328
28812.8	68230.3	27675	10025.4	81335.1	8078	20.9	20.9	3.9088
44439	88247.8	33002	36500.2	87216.1	27427	6007.1	3337.4	3.9088
22761.8	68764.8	21693	8129	79336.1	6715	20.9	49.5	3.90991
124186	86857.1	93702	71118.3	96811.8	48143	12.1	62.7	3.91101
7601.25	65331.9	7625	1967.9	67878.1	1900	2.2	-29.7	3.91322
102778	93132.8	72323	37705.8	90162.6	27407	-9.9	3.3	3.91322
14521.5	66190.1	14378	3745.5	67361.4	3644	7.7	-11	3.91322
8771.25	70888.2	8109	13154.9	68997.2	12495	1350.8	646.8	3.91765
57669.8	73940	51115	19204.9	76548.6	16442	0	9.9	3.91986
118043	90620.4	85368	64243.3	85176	49430	-26.4	-20.9	3.91986
150022	94128.6	104451	109157	93470.2	76535	-24.2	34.1	3.92207
46025.2	79581.8	37902	19457.9	95256.1	13387	45.1	7.7	3.92207
19386	65607.1	19365	4426.4	67305.9	4310	12.1	39.6	3.92428
6591	64672.5	6679	4027.1	67292.2	3922	-6.6	-9.9	3.92428
50567.2	70366.4	47096	18052.1	70462.3	16790	9.9	27.5	3.92428
70564.5	79779.8	57966	78320	78291.3	65560	4072.2	1702.8	3.92538
7931.25	65127.5	7981	3064.6	63799.8	3148	24.2	-34.1	3.9287
75683.2	75624.4	65587	38845.4	85658.6	29720	29.7	64.9	3.92981
86091	79098	71330	22795.3	81341.2	18366	7.7	3.3	3.92981
6821.25	64479.7	6933	4519.9	75124.6	3943	28.6	-3.3	3.93091
7382.25	66740.7	7249	5160.1	68930.4	4906	28.6	7.7	3.93202
18423.8	73332.5	16465	7125.8	80447.3	5805	3.3	16.5	3.93202
36125.2	70629.6	33520	31869.2	70691.5	29545	1833.7	752.4	3.93754
6310.5	67366.8	6139	1706.1	68637.8	1629	36.3	-34.1	3.93865
112972	83368.2	88808	40401.9	84216.9	31440	47.3	-9.9	3.93975
6508.5	68819.2	6198	4274.6	94642	2960	-11	15.4	3.93975
71886	93237.8	50528	96919.9	86811.6	73167	1515.8	806.3	3.94528
6323.25	65466.1	6330	3747.7	71481.2	3436	-19.8	-2.2	3.94639
13080.8	66202.8	12949	6376.7	66492.2	6285	20.9	-1.1	3.9497
8173.5	66723.8	8028	4444	70655.5	4122	-14.3	77	3.95191
15574.5	77407.1	13186	11570.9	100438	7550	7.7	-4.4	3.95744
39649.5	92945.2	27957	26625.5	101799	17141	2369.4	1827.1	3.95855
7970.25	77682.7	6724	5604.5	83419.6	4403	-60.5	13.2	3.96076
17871.8	67890.3	17252	8929.8	73052.5	8011	-11	8.8	3.96076
14451.8	72029	13149	4876.3	70608.3	4526	-13.2	-7.7	3.96186
44233.5	72477.6	39997	13766.5	69678.8	12948	-22	-16.5	3.96297
149832	98189	100005	84355.7	89878.5	61509	-15.4	16.5	3.96407
51076.5	72757.4	46007	22680.9	77806.5	19104	29.7	6.6	3.96407
49110.8	74092.9	43439	42505.1	72110.1	38630	46.2	52.8	3.96739
14610.8	67185.7	14252	8961.7	69406.1	8462	3.3	-29.7	3.97071
9070.5	70649.4	8414	3705.9	72585.1	3346	-15.4	4.4	3.97513
107732	83711.3	84341	43879	83892.1	34278	66	14.3	3.98176
130458	86407.7	98946	38493.4	85689.7	29440	57.2	31.9	3.98176
42419.2	69558.8	39966	11041.8	69307.1	10441	-9.9	16.5	3.98508
24156	70262.6	22531	5039.1	70115.2	4710	-37.4	63.8	3.98508
107307	95331	73769	64080.5	89117.6	47124	18.7	-12.1	3.98618
6634.5	65669.6	6621	8541.5	79570.1	7035	-5.5	41.8	3.98729
19995	67178.9	19506	10490.7	71512.2	9614	-26.4	14.3	3.98729
14122.5	67355.5	13741	3941.3	88035.8	2934	-6.6	4.4	3.9895
8670	66471.4	8548	5698	73422	5086	18.7	-14.3	3.9906
17265	70374.4	16078	5990.6	84612.1	4640	-4.4	-34.1	3.99171
6931.5	68495.6	6632	3151.5	71244.1	2899	11	1.1	3.99724
16503	67474	16029	6958.6	70945.7	6428	19.8	0	3.99724
79935.8	79915	65553	20499.6	76372.1	17591	0	16.5	3.99724
5893.5	65397.3	5906	2822.6	83664.4	2211	11	13.2	3.99834
29070.8	89714.7	21236	31689.9	82900.7	25052	2305.6	1734.7	3.99945
5919.75	70091.5	5535	3817	85288.4	2933	-48.4	-38.5	4.00055
37505.2	69681.5	35274	29640.6	69609.6	27906	2962.3	1436.6	4.00497
14317.5	71512.2	13121	9238.9	73722.2	8213	-38.5	8.8	4.00608
125486	86472.8	95103	58096.5	87605.3	43461	-6.6	-19.8	4.00719
118706	101473	76666	53043.1	92212.7	37698	90.2	99	4.00719
21695.2	67854.3	20954	6565.9	69786.4	6166	16.5	13.2	4.0105
9779.25	97281.9	6588	96706.5	99557.9	63659	5.5	-2.2	4.01161
98398.5	82415	78246	31765.8	86644.3	24027	7.7	18.7	4.01603
23501.2	69549.7	22145	5552.8	79473.3	4579	-19.8	-37.4	4.01935
28763.2	80508.6	23414	7525.1	121380	4063	-37.4	47.3	4.01935
14082.8	65881	14009	10699.7	68304.6	10266	-23.1	3.3	4.02266
46918.5	75946.6	40487	38935.6	73966.1	34498	839.3	572	4.02598
6123.75	75764.8	5297	4236.1	101394	2738	-11	-1.1	4.02598
126380	90985	91031	30915.5	85308.6	23750	-8.8	-5.5	4.02598
14861.2	67625.8	14402	3518.9	70416.7	3275	-2.2	22	4.02708
112330	90640	81219	43788.8	88099.2	32574	38.5	-1.1	4.02708
5327.25	66323.5	5264	3672.9	83232.1	2892	-46.2	-12.1	4.02819
122567	92109.2	87207	70412.1	94141.4	49017	24.2	-24.2	4.0304
18948	67968	18270	5395.5	69922.8	5057	-17.6	31.9	4.03372
14925	69242.9	14126	4426.4	72831.7	3983	-3.3	38.5	4.03372
12089.2	65711.3	12057	5051.2	62874.7	5265	13.2	40.7	4.03593
25592.2	69297.8	24203	9739.4	69085.5	9239	-25.3	-57.2	4.03703
16366.5	69450.6	15444	9116.8	69978.8	8538	86.9	52.8	4.03703
19764.8	67781.4	19110	7629.6	76221.6	6560	-22	13.2	4.04145
8895	65543.4	8894	1433.3	69169.9	1358	2.2	3.3	4.04256
21163.5	73470.2	18878	14820.3	81728.6	11884	12.1	-7.7	4.04588
7179	66218.6	7105	1985.5	65387.8	1990	1.1	-29.7	4.04809
120658	88559.9	89289	57500.3	86058.7	43788	72.6	34.1	4.04809
7621.5	64300	7768	4518.8	74017.5	4001	52.8	-31.9	4.04809
41583	69948.2	38960	12783.1	70559.5	11873	31.9	17.6	4.0503
16558.5	69128.4	15698	6265.6	95073.5	4319	47.3	18.7	4.0514
5128.5	64387.2	5220	2989.8	65465.9	2993	-35.2	-22	4.0514
133723	92381.2	94864	88383.9	97713	59279	88	-24.2	4.05361
5544.75	66516.7	5463	2574	67287.5	2507	4.4	-19.8	4.05582
83928	87563.6	62815	19715.3	83949.2	15391	6.6	41.8	4.05693
19059.8	70087.5	17822	8699.9	78103.7	7300	24.2	42.9	4.05804
10523.2	73555	9376	8507.4	90407.2	6167	-15.4	-11	4.05914
126965	92996.8	89474	60075.4	96637.3	40741	1.1	6.6	4.06025
6629.25	70746.5	6141	6385.5	71829.8	5826	-28.6	13.2	4.06356
5846.25	65371.1	5861	5057.8	64362.7	5150	30.8	24.2	4.06577
122170	88710.5	90255	57839.1	89746.7	42236	8.8	-20.9	4.06688
5261.25	65902.4	5232	3660.8	67657.7	3546	11	31.9	4.06688
58353	77327.3	49455	56303.5	79705.9	46294	2856.7	1496	4.06688
24183	66267.6	23916	9298.3	65956.6	9239	19.8	0	4.07351
73284.8	77977.5	61592	54424.7	74323.3	47990	5659.5	2825.9	4.07351
119070	86891.4	89806	62233.6	82486.4	49445	29.7	-42.9	4.07572
5696.25	63879.1	5844	2949.1	64856.4	2980	22	-22	4.08346
113548	84718.1	87838	39053.3	87027.7	29409	26.4	95.7	4.08457
6885	69977.6	6448	7653.8	84458.6	5939	16.5	1.1	4.08567
40765.5	76318.6	35006	11664.4	94386.7	8099	61.6	39.6	4.09341
129182	91196.5	92833	89820.5	111463	52811	511.5	225.5	4.09451
7917	67938.8	7637	4684.9	66615.2	4609	0	8.8	4.09562
31799.2	68035.5	30631	9940.7	69092.6	9429	29.7	-45.1	4.09673
6644.25	70084.9	6213	4218.5	69393.5	3984	16.5	-31.9	4.10004
89307	84253.3	69467	41723	82320.5	33216	18.7	-8.8	4.10225
31075.5	69469.4	29316	8353.4	77597.2	7055	6.6	11	4.10446
18579	66411.8	18334	7542.7	68266.6	7241	28.6	4.4	4.10667
8556	74564.6	7520	2719.2	76026.2	2344	45.1	28.6	4.1111
35499	83679.7	27802	22541.2	79696.8	18536	14.3	-20.9	4.1122
20516.2	72381.2	18576	13805	103480	8743	30.8	-7.7	4.11331
5217	64364	5312	1194.6	66799.8	1172	27.5	-22	4.11552
104365	83840.8	81579	31725.1	84593.4	24578	41.8	37.4	4.11552
9780	66124.2	9693	5251.4	71594.7	4807	11	-12.1	4.11662
9999	69741.9	9396	6298.6	87789.2	4702	19.8	23.1	4.11883
18253.5	66073.5	18105	5847.6	68531.5	5592	42.9	-28.6	4.11994
5292	65081	5329	1445.4	64571.1	1467	11	-2.2	4.12104
43821.8	70592.2	40683	36679.5	70392.3	34149	53.9	250.8	4.12436
21009.8	70490.7	19533	7838.6	86746.1	5922	-15.4	-6.6	4.12547
51588.8	71763.5	47112	16192	72682.1	14600	-22	1.1	4.12878
10789.5	70646.5	10009	3522.2	71222.1	3241	34.1	25.3	4.1332
47411.2	76863.8	40424	11411.4	79088.2	9456	45.1	2.2	4.1332
44751	75153.8	39024	19765.9	70909.7	18268	821.7	960.3	4.13652
62249.2	73022.8	55867	42946.2	71898.1	39146	5014.9	2283.6	4.13652
132108	92998	93097	45811.7	100857	29768	-17.6	14.3	4.13984
97456.5	85623.4	74593	28537.3	82837.4	22577	7.7	2.2	4.14094
39126	70692.6	36272	14875.3	77579.8	12566	20.9	30.8	4.14426
13895.2	75135.2	12120	16811.3	72664.9	15162	17.6	4.4	4.14536
111032	88069	82624	37710.2	88908	27797	56.1	24.2	4.14647
10203	83229.3	8034	5267.9	81060.6	4259	-36.3	-13.2	4.14758
10660.5	65471.5	10671	8651.5	75962.6	7464	62.7	-49.5	4.15089
8765.25	68919	8335	11016.5	68891	10480	1229.8	578.6	4.16305
108565	86083.6	82651	55657.8	84691.8	43069	-3.3	-27.5	4.16416
11559.8	88761.5	8535	14236.2	88636.1	10526	3573.9	1490.5	4.16526
122823	88237.9	91223	47934.7	87163.2	36041	6.6	-6.6	4.16968
35310.8	70486	32831	12135.2	72549.9	10962	-2.2	9.9	4.17079
37303.5	92358.2	26470	16724.4	84866.5	12915	4455	2887.5	4.173
5799.75	73647	5161	3939.1	81027.3	3186	-4.4	29.7	4.17411
150818	98193.2	100659	68092.2	104286	42791	48.4	92.4	4.17411
51230.2	78050.6	43016	27134.8	85755.2	20737	4713.5	2487.1	4.18184
18252	68332.7	17505	10712.9	106553	6589	50.6	-6.6	4.18405
262143	161495	106380	262143	113865	150879	15204.2	9213.6	4.19069
15660.8	69871.5	14689	6100.6	71934	5558	-12.1	12.1	4.19069
22044.8	68515.8	21086	5937.8	82901.5	4694	12.1	5.5	4.19179
20150.2	69782.6	18924	6488.9	72693.4	5850	-42.9	3.3	4.194
88634.2	82762	70186	45525.7	87990.2	33908	58.3	-2.2	4.19732
102380	82581	81248	30024.5	86518.3	22743	24.2	56.1	4.19953
40317	70241.8	37616	6598.9	71529.2	6046	41.8	-39.6	4.20064
26516.2	68559.1	25347	15990.7	73717.4	14216	-41.8	-1.1	4.20285
15090	69185.6	14294	11008.8	72670.5	9928	6.6	-4.4	4.20506
16700.2	66432	16475	6944.3	64234.5	7085	23.1	-11	4.20506
7940.25	67397	7721	4241.6	70249.6	3957	-6.6	-17.6	4.20837
147561	95660	101093	128782	102162	82613	69.3	7.7	4.20948
5230.5	65180.8	5259	2422.2	69048	2299	-7.7	-12.1	4.2128
24557.2	72849.2	22092	7437.1	79666.2	6118	29.7	2.2	4.2139
11933.2	65144.3	12005	13011.9	65480.1	13023	8.8	81.4	4.2139
16041.8	68952.1	15247	14358.3	80952	11624	2.2	-16.5	4.21722
11582.2	67375.7	11266	4326.3	76443.4	3709	13.2	4.4	4.21722
129553	94015.7	90308	79410.1	91234.9	57042	93.5	-9.9	4.21943
129022	98359.5	85966	86237.8	100097	56462	50.6	45.1	4.22385
17805	67987.5	17163	7511.9	69849.6	7048	13.2	5.5	4.22717
114993	85185.4	88468	64340.1	99057.8	42567	52.8	5.5	4.23269
10401.8	65127.5	10467	5647.4	66375.2	5576	18.7	-22	4.23269
28536	67119	27863	12026.3	71741.8	10986	-7.7	23.1	4.23601
9411.75	67102.8	9192	8302.8	67982.5	8004	55	37.4	4.23711
91361.2	91949.1	65117	92787.2	81902.1	74246	2923.8	1949.2	4.23711
126506	88882.7	93277	52518.4	91025.2	37812	70.4	94.6	4.23933
22188	71758.4	20264	12040.6	88811.8	8885	-13.2	25.3	4.24375
17382.8	67861.8	16787	7220.4	71125.2	6653	-4.4	-4.4	4.24375
18840.8	70016.9	17635	17330.5	70144	16192	1696.2	909.7	4.24596
5449.5	66185.8	5396	3008.5	68365.1	2884	13.2	-11	4.25038
187594	128866	95403	166177	102559	106188	6201.8	2858.9	4.25149
11925.8	69189.6	11296	6740.8	72172	6121	-1.1	37.4	4.2537
16569.8	69325.5	15664	12760	68809.3	12153	7.7	-9.9	4.25591
9827.25	66857.5	9633	7808.9	84116.4	6084	-31.9	12.1	4.25701
109900	85263.6	84472	25679.5	91369.3	18419	-5.5	-31.9	4.25701
32871	70275.8	30654	14832.4	73735.6	13183	-3.3	-7.7	4.25812
6807	69184.8	6448	5115	69003	4858	27.5	17.6	4.25922
126467	101874	81357	50138	99652.6	32973	-37.4	0	4.26143
12853.5	66322.9	12701	7047.7	66342.7	6962	-38.5	-25.3	4.26254
43028.2	70702.5	39884	16249.2	80092.3	13296	-22	25.3	4.26254
6540.75	66160.6	6479	4669.5	67494.6	4534	19.8	22	4.26254
18519	77729	15614	17263.4	80922.3	13981	19.8	-18.7	4.26365
12358.5	70416.2	11502	8374.3	93975.7	5840	-4.4	-42.9	4.26365
5846.25	64632.2	5928	2989.8	67449.1	2905	-7.7	19.8	4.26586
14886.8	67751.2	14400	8204.9	89055.4	6038	57.2	1.1	4.26586
106237	84314.2	82576	50321.7	84394.5	39077	26.4	15.4	4.26696
15986.2	67613.7	15495	2598.2	81902.7	2079	7.7	29.7	4.26807
13667.2	69358.6	12914	5286.6	73294.4	4727	-15.4	26.4	4.26917
5093.25	66558.6	5015	1955.8	69209.1	1852	18.7	23.1	4.26917
5943.75	68748.6	5666	24750	69536.8	23326	674.3	310.2	4.26917
7281	65071.3	7333	5867.4	70542.3	5451	15.4	-3.3	4.27028
114823	88103.7	85411	49855.3	94262.2	34662	63.8	23.1	4.27359
120799	90046	87918	45446.5	90704.8	32836	266.2	100.1	4.2758
37334.2	68205.5	35873	32050.7	68426.1	30697	184.8	258.5	4.27691
6060	65395.7	6073	1986.6	76584.6	1700	-27.5	3.3	4.27802
133870	93120.9	94214	67822.7	102058	43552	59.4	12.1	4.27802
25746	67860.8	24864	6250.2	67985.6	6025	-18.7	27.5	4.28133
21246	69231.2	20112	13075.7	88736.6	9657	-6.6	48.4	4.28354
7236.75	64578.9	7344	6297.5	68217	6050	12.1	2.2	4.28575
36015	71118.4	33188	19463.4	70204.9	18169	-7.7	-4.4	4.28686
130849	88988.7	96364	53364.3	97130.6	36006	35.2	9.9	4.28686
68619.8	78709.4	57135	30041	74128.1	26559	12.1	22	4.28907
9288	66495.3	9154	4111.8	80970.8	3328	11	19.8	4.29681
5732.25	65699.3	5718	2520.1	77941.1	2119	16.5	-15.4	4.29681
10758.8	65122.9	10827	4843.3	66445.6	4777	-40.7	6.6	4.29791
45892.5	77575.7	38770	30291.8	73300.7	27083	-7.7	17.6	4.30234
113340	87189.5	85192	38902.6	84995.4	29996	9.9	-11	4.30344
6636.75	66699.3	6521	3248.3	73230.3	2907	19.8	-22	4.30455
30727.5	69032.9	29171	14152.6	68612.6	13518	28.6	-7.7	4.30565
25998.8	68403.1	24909	8500.8	71424.2	7800	49.5	15.4	4.30565
13341.8	67534.2	12947	6308.5	68848.3	6005	1.1	27.5	4.30786
47582.2	108995	28610	60141.4	104094	37864	4978.6	2857.8	4.31007
16430.2	66055.6	16301	6563.7	65383.6	6579	-11	-4.4	4.3145
167678	125091	87848	62708.8	127836	32148	-13.2	8.8	4.32113
117033	85049.8	90181	43123.3	85461.6	33069	20.9	-23.1	4.32113
13750.5	66334.4	13585	10187.1	70513.5	9468	25.3	-22	4.32887
10852.5	66914	10629	4131.6	73418.8	3688	-6.6	-45.1	4.32997
38367.8	71692.4	35073	39208.4	76191.6	33725	2394.7	1042.8	4.33218
122720	103756	77514	150743	109713	90045	12849.1	5535.2	4.33218
27912.8	71403.6	25619	14287.9	68684.2	13633	-9.9	-40.7	4.3355
5187	65284.3	5207	4557.3	67056	4454	-26.4	-26.4	4.3366
13285.5	66734	13047	11488.4	68890.5	10929	532.4	261.8	4.33881
15267	74896.2	13359	5492.3	115071	3128	-35.2	5.5	4.34213
44745.8	82374.7	35599	64282.9	80699.6	52204	3594.8	1672	4.34655
8304.75	65708.1	8283	3155.9	68439.8	3022	7.7	19.8	4.34766
61552.5	100084	40305	41193.9	90806.7	29730	0	16.5	4.34876
164708	100944	106934	112643	104916	70363	8.8	-14.3	4.35871
7801.5	67522.3	7572	5625.4	78140.4	4718	18.7	11	4.36092
29131.5	68213.6	27988	13351.8	75996.5	11514	24.2	6.6	4.36092
25518.8	70212.7	23819	8032.2	72198.4	7291	223.3	-14.3	4.36092
5417.25	65394.2	5429	3561.8	65995.5	3537	9.9	-24.2	4.36313
8123.25	66896.9	7958	2482.7	65979.8	2466	14.3	-12.1	4.36424
25053.8	77401.7	21213	9786.7	81455.6	7874	34.1	39.6	4.36645
12446.2	73220.6	11140	8126.8	72610.5	7335	-28.6	15.4	4.36645
66742.5	78267.1	55886	48246	79018.6	40014	6905.8	3553	4.36645
125819	86717.3	95087	55988.9	95047	38605	28.6	40.7	4.37198
117048	89013.9	86176	53510.6	96228.9	36443	128.7	41.8	4.37308
134302	92842.4	94802	59030.4	92193.3	41962	26.4	17.6	4.38082
16392	65596	16377	6751.8	71127.8	6221	-31.9	24.2	4.38193
5508.75	64896.9	5563	1549.9	68724.1	1478	14.3	23.1	4.38856
68265.8	76126.3	58769	77303.6	74375.6	68116	4274.6	2134	4.38856
65196	74037.2	57710	63184	73516.7	56325	3429.8	1809.5	4.38856
17820.8	66936.1	17448	5981.8	70813.5	5536	-3.3	47.3	4.39409
115149	93315.3	80870	88632.5	93070.5	62411	235.4	110	4.39519
10154.2	77209.5	8619	20857.1	76469.4	17875	998.8	480.7	4.39519
104113	87055.3	78377	34973.4	82160	27897	-20.9	-27.5	4.3963
160453	107750	97591	92854.3	97046.5	62705	33	27.5	4.40182
156093	94804.7	107903	90393.6	98776.7	59974	17.6	-19.8	4.40293
18045	66004.2	17917	7550.4	66276.9	7466	22	5.5	4.40625
12687	64185.2	12954	4799.3	63285.1	4970	-11	-1.1	4.40735
156660	98280.5	104465	84342.5	108819	50795	73.7	-5.5	4.40735
10941	70070.3	10233	4667.3	72499.7	4219	38.5	24.2	4.40735
14892	66450.7	14687	5179.9	74152.5	4578	17.6	24.2	4.41067
10086	66706.6	9909	4241.6	69616.2	3993	-7.7	-26.4	4.41288
130568	92066.8	92942	58028.3	98757.2	38508	39.6	39.6	4.41509
26291.2	66226.8	26017	11910.8	69219.3	11277	20.9	9.9	4.41619
115271	88034.5	85812	40775.9	89440	29878	99	50.6	4.42172
14616.8	72203.5	13267	26574.9	73063.4	23837	-8.8	17.6	4.42504
8509.5	72042.2	7741	4239.4	74446.2	3732	-19.8	23.1	4.42946
45005.2	85867.5	34349	27149.1	86936.6	20466	5275.6	2968.9	4.43167
46227	77404.5	39139	54310.3	75986.4	46841	1.1	-20.9	4.43388
140845	92922	99335	94889.3	99730	62355	20.9	6.6	4.43499
12079.5	67003.1	11815	4048	75067.8	3534	-5.5	3.3	4.43499
64070.2	74504.2	56358	24323.2	81270.8	19614	6.6	74.8	4.4372
124710	91650.2	89176	63782.4	93190.1	44855	179.3	59.4	4.4383
16039.5	67175.7	15648	7052.1	77845.1	5937	-15.4	-4.4	4.44051
32034	92329.2	22738	44262.9	90407.5	32086	4115.1	2504.7	4.44272
26713.5	69704.4	25116	7214.9	93742.2	5044	-13.2	-13.2	4.44272
8495.25	65933.8	8444	3473.8	90412.6	2518	3.3	-14.3	4.44715
74865	76256.6	64340	55627	74948.5	48641	3363.8	2120.8	4.44825
38326.5	77983.4	32209	19756	73841.1	17534	16.5	12.1	4.45267
86454.8	80767.2	70151	116132	79242.6	96045	2531.1	1710.5	4.4571
13551.8	65870.2	13483	11646.8	66726.5	11439	3.3	17.6	4.4582
23009.2	74924.7	20126	17050	73901.4	15120	35.2	-8.8	4.46483
36752.2	71463.2	33704	15121.7	74261.2	13345	25.3	5.5	4.46704
117681	88570.2	87076	44660	89219.3	32805	30.8	58.3	4.46704
98048.2	81941.5	78418	29408.5	80986.4	23798	-26.4	27.5	4.47036
15630	66592.6	15382	9571.1	67395.7	9307	38.5	77	4.47036
10692	67395.5	10397	7812.2	68556.6	7468	1232	531.3	4.47147
114542	87907.4	85392	46587.2	82390.3	37057	1.1	-52.8	4.47257
10947.8	64191.8	11177	4425.3	64967.9	4464	7.7	107.8	4.47368
15823.5	69060.3	15016	15464.9	68098.4	14883	-19.8	22	4.47589
84600	80921.6	68515	17294.2	74870.7	15138	0	0	4.47589
72717.8	86848.4	54873	92738.8	81253.1	74800	15676.1	6671.5	4.4781
58280.2	74489.6	51275	28218.3	73528.5	25151	-7.7	-16.5	4.4781
29836.5	71202.6	27462	14135	74748	12393	3.3	33	4.48031
6399	68590.9	6114	4985.2	68752.1	4752	-35.2	13.2	4.48584
12867.8	65529.6	12869	6548.3	70700.1	6070	68.2	-2.2	4.48694
111498	97683.7	74804	46467.3	97066.9	31373	88	20.9	4.49247
5064	63822	5200	4224	100663	2750	-4.4	-6.6	4.49357
46927.5	124957	24612	159682	261819	39970	1101.1	815.1	4.49357
148375	93497.1	104002	68622.4	90954.3	49445	-5.5	17.6	4.50021
6951	64597.4	7052	9975.9	64711.5	10103	42.9	34.1	4.50242
5641.5	64783.8	5707	1989.9	67535	1931	33	6.6	4.50905
15170.2	69660.7	14272	6625.3	95406.7	4551	-1.1	24.2	4.50905
6324.75	65793.5	6300	3174.6	86941.3	2393	13.2	-23.1	4.51016
50854.5	74688	44623	17098.4	85084.3	13170	-9.9	-15.4	4.51126
34736.2	82543.8	27579	28332.7	78648.5	23609	-44	-7.7	4.51237
10092.8	67680.2	9773	1743.5	67173.4	1701	-11	-13.2	4.51347
19154.2	69223.2	18134	3980.9	67623.7	3858	-25.3	22	4.51789
9948.75	65161	10006	4402.2	67787.3	4256	-6.6	44	4.51789
8395.5	65082.5	8454	3116.3	64385.2	3172	-23.1	56.1	4.52453
13377	69357.2	12640	12989.9	80868.8	10527	-4.4	23.1	4.52784
10148.2	66983.2	9929	9776.8	66784.7	9594	93.5	133.1	4.53226
122588	89112.6	90155	44957	91853.8	32076	-33	-18.7	4.53337
27237.8	97008.5	18401	14495.8	103059	9218	2.2	62.7	4.53337
7315.5	64884.1	7389	7399.7	65844.8	7365	26.4	12.1	4.53448
5951.25	66251.2	5887	16203	65673.8	16169	310.2	172.7	4.53669
36531	84228	28424	22748	78712.4	18940	1952.5	1551	4.53779
6654.75	64870.7	6723	1576.3	70466.9	1466	18.7	3.3	4.5389
11610.8	67183.7	11326	5170	74335.5	4558	24.2	-8.8	4.5389
55012.5	73839.7	48826	58039.3	76443.3	49758	794.2	675.4	4.54
21920.2	73462.8	19555	10087	78315.6	8441	6.6	-8.8	4.54
14067	64871.9	14211	4316.4	66922.1	4227	20.9	13.2	4.54221
8709	69173.8	8251	10452.2	81055	8451	-13.2	-8.8	4.54442
95513.2	92069.9	67987	29254.5	84526.2	22682	-34.1	0	4.54664
43356.8	74556.6	38111	26989.6	76090.1	23246	-1.1	11	4.54774
110882	88876.6	81762	46574	87420.1	34915	34.1	29.7	4.54885
12904.5	81577.1	10367	5570.4	80694.5	4524	24.2	-4.4	4.55106
16722	67398.1	16260	8836.3	71973.1	8046	6.6	-12.1	4.55106
12676.5	68647.1	12102	15374.7	81732.3	12328	-13.2	19.8	4.55327
7883.25	67711.2	7630	3405.6	72370.1	3084	3.3	-36.3	4.55437
7247.25	65883.7	7209	5391.1	65138.5	5424	14.3	-20.9	4.55437
25275.8	68913.4	24037	8451.3	91714.6	6039	30.8	6.6	4.55548
133293	103324	84545	96346.8	99067.8	63736	28.6	19.8	4.55658
111928	84097.8	87224	49527.5	84008.4	38637	188.1	108.9	4.56101
7763.25	64166	7929	5061.1	75882.9	4371	-28.6	-2.2	4.56101
16927.5	66021.6	16803	6266.7	68233	6019	16.5	11	4.56211
18660	71194.1	17177	3946.8	73503.1	3519	-34.1	0	4.56322
65250	74366.5	57502	22030.8	80641.8	17904	-25.3	3.3	4.56322
24419.2	71148.4	22493	26471.5	71474.8	24272	776.6	387.2	4.56432
10548.8	72595.1	9523	4669.5	72089.6	4245	0	-3.3	4.57538
11125.5	65533.1	11126	8396.3	67334.8	8172	2.2	-53.9	4.57538
41703.8	72451.7	37723	29793.5	71642.6	27254	34.1	-16.5	4.57648
109560	88693.9	80954	43264.1	94197.9	30100	25.3	12.1	4.57869
36330	74609	31912	28279.9	77432.7	23935	30.8	-55	4.57869
52647	91946	37525	50244.7	113421	29032	-2.2	9.9	4.5798
108816	92037.8	77483	243795	88954.4	179613	4684.9	2264.9	4.5798
11103	68278.7	10657	2843.5	78463.8	2375	11	14.3	4.5798
141539	93336.9	99381	55203.5	87964.8	41128	7.7	26.4	4.5809
81316.5	79521.9	67015	26071.1	75248.6	22706	-38.5	-24.2	4.58201
7821.75	71864	7133	4174.5	99123.2	2760	-36.3	-31.9	4.58643
134756	93082	94877	57013	91549.4	40813	46.2	3.3	4.58975
7497	65861	7460	2621.3	70463.3	2438	-25.3	-3.3	4.59085
123123	88705.3	90964	41515.1	85906.2	31671	47.3	-6.6	4.59306
30428.2	67192.7	29678	10874.6	67796.6	10512	13.2	6.6	4.59417
115141	85777.7	87970	32161.8	86989.5	24230	-17.6	-51.7	4.59638
15189.8	68304.9	14574	4764.1	78843.4	3960	18.7	4.4	4.59749
18789	73888.8	16665	12117.6	98773.5	8040	2.2	4.4	4.59859
60503.2	73272.5	54115	18173.1	74919.3	15897	28.6	-28.6	4.59859
6629.25	71152.1	6106	7143.4	75265.3	6220	-6.6	2.2	4.60301
131872	92006	93933	77958.1	99199.3	51503	165	68.2	4.60964
9469.5	67824.4	9150	5605.6	70001.6	5248	34.1	2.2	4.61296
100346	93873.9	70054	51813.3	84474.9	40197	-12.1	-2.2	4.61407
131793	93737.8	92142	93339.4	89253.7	68536	24.2	18.7	4.61959
117600	88552	87034	50343.7	84741.5	38934	26.4	13.2	4.62291
14945.2	66112.2	14815	5171.1	67900.9	4991	-41.8	-39.6	4.62402
38979	69941.1	36524	11405.9	74802.1	9993	-1.1	-13.2	4.62623
117662	91080.6	84662	40322.7	90704.6	29134	-46.2	-12.1	4.62954
105088	89283.1	77137	54600.7	84802.2	42196	0	-7.7	4.62954
25238.2	77850.6	21246	26505.6	75557.7	22990	24.2	15.4	4.63286
169780	99238.2	112121	66838.2	110402	39676	89.1	6.6	4.63507
145046	99959.5	95096	71225	99353	46982	-12.1	35.2	4.63507
36957.8	78386.5	30899	42390.7	79634.1	34886	4065.6	1730.3	4.63618
27725.2	70524.8	25764	28106.1	70986.6	25948	264	304.7	4.63728
11829.8	72775.2	10653	6605.5	80032.9	5409	16.5	-16.5	4.63839
144956	100480	94545	91858.8	104693	57502	177.1	111.1	4.63949
8065.5	75189.3	7030	29658.2	73067.9	26601	1415.7	619.3	4.6406
87844.5	80030.3	71935	26598	81245.7	21455	-30.8	-4.4	4.64391
17268	68366.8	16553	7757.2	76945	6607	-6.6	40.7	4.64612
85399.5	95465.2	58626	162015	84652.5	125428	2997.5	1764.4	4.64833
123027	97843.5	82404	74727.4	92645.5	52861	18.7	35.2	4.64944
112640	88191.6	83704	43287.2	88071.5	32211	52.8	27.5	4.65165
5016.75	63877.5	5147	3718	67440.6	3613	16.5	-4.4	4.65497
6033	65050.8	6078	3928.1	62773	4101	7.7	-14.3	4.65607
6091.5	70557.2	5658	2055.9	67233.3	2004	-16.5	18.7	4.65939
110622	91982.9	78816	57517.9	88359.2	42661	-7.7	-8.8	4.6616
8736.75	68407.6	8370	2229.7	67122.5	2177	-11	7.7	4.6616
9810.75	72881.1	8822	20799.9	72693.2	18752	125.4	118.8	4.66271
139577	94151	97156	60199.7	97986.9	40263	-13.2	-5.5	4.66492
15309.8	67374.4	14892	6363.5	116785	3571	-15.4	1.1	4.66713
91651.5	84497.1	71085	124203	80179.1	101520	1964.6	1843.6	4.66713
7446.75	64434.9	7574	2599.3	64282.2	2650	-2.2	9.9	4.66713
5759.25	64985.9	5808	2763.2	64767.2	2796	-4.4	9.9	4.66713
9273.75	65803.9	9236	4604.6	66177	4560	11	3.3	4.66934
5302.5	64929.9	5352	2159.3	65454.2	2162	-29.7	20.9	4.67376
97138.5	80988.1	78605	33546.7	80561.2	27290	-15.4	42.9	4.67818
100440	83893.3	78462	28519.7	82084.6	22770	-64.9	33	4.67929
10576.5	78321.1	8850	7414	116212	4181	-18.7	13.2	4.67929
14628	68726.1	13949	5935.6	95388.8	4078	14.3	-19.8	4.68039
91596	88373.2	67926	88950.4	77184.7	75526	545.6	239.8	4.6815
116138	89031.2	85489	49951	93890.6	34866	18.7	-35.2	4.6826
132596	99354.9	87462	228044	90046.5	165971	21079.3	9201.5	4.68592
102366	84713.8	79192	33136.4	83280.7	26076	35.2	0	4.68924
20492.2	66270.9	20265	6953.1	68338.1	6668	-26.4	-16.5	4.68924
18261	67041.2	17851	7487.7	66900.3	7335	3.3	24.2	4.69697
29166.8	67500.2	28318	13704.9	66402.8	13526	-14.3	29.7	4.69918
7518.75	64920.8	7590	2578.4	69367	2436	15.4	-14.3	4.69918
6137.25	65051.1	6183	4310.9	64812.8	4359	-13.2	-18.7	4.70029
88936.5	92587.1	62952	23139.6	94815.4	15994	-15.4	-15.4	4.7014
26861.2	101521	17340	31566.7	111837	18498	5066.6	3048.1	4.70582
86623.5	77468.4	73281	29349.1	75698.5	25409	-9.9	-8.8	4.70582
63570	74691.2	55778	17994.9	79953.5	14750	18.7	15.4	4.70803
107812	85060.1	83066	47580.5	74711.5	41737	23.1	19.8	4.70913
10116	66329.4	9995	8265.4	70660.2	7666	11	-22	4.71024
34417.5	68121.9	33111	16661.7	70479.7	15493	13.2	-6.6	4.71024
89405.2	98965.7	59205	67171.5	87552.7	50280	8.8	8.8	4.71245
154060	132742	76061	70792.7	149400	31054	-5.5	61.6	4.71466
41507.2	70848.3	38395	12703.9	69647.2	11954	12.1	-4.4	4.71577
16946.2	69468.3	15987	7790.2	80717.6	6325	3.3	-11	4.71577
9377.25	70508	8716	3366	74149.3	2975	11	25.3	4.71687
6786.75	66823.4	6656	2281.4	65923.2	2268	3.3	-5.5	4.71798
5584.5	64604.7	5665	6275.5	65645.8	6265	99	18.7	4.71798
163941	99678.4	107787	94257.9	107048	57706	69.3	-11	4.72019
15989.2	67119.6	15612	7544.9	79406.2	6227	14.3	-11	4.72682
13772.2	64896.3	13908	6176.5	66303.5	6105	-13.2	-25.3	4.73235
116318	86461.3	88167	46136.2	85955.8	35176	-4.4	-30.8	4.73456
13710	78171.1	11494	11592.9	77093.1	9855	1148.4	458.7	4.73456
143870	96660.3	97544	74517.3	100601	48544	178.2	122.1	4.73566
97518	85699.3	74574	46839.1	82626.2	37151	7.7	26.4	4.73787
5144.25	66130.6	5098	9225.7	64768.7	9335	845.9	397.1	4.73787
19023	75237.9	16570	8990.3	80523.2	7317	1.1	37.4	4.73898
37645.5	69706.9	35393	17053.3	71816.3	15562	-3.3	14.3	4.74009
114573	85882.9	87429	37716.8	83158.7	29724	40.7	-5.5	4.7423
122797	88160.1	91284	87253.1	104058	54952	20.9	-9.9	4.74782
6890.25	66641	6776	3172.4	67854.6	3064	-7.7	4.4	4.74893
130487	90054	94961	57279.2	89815.8	41795	-48.4	121	4.75114
118408	88199.1	87983	50132.5	96700.1	33976	68.2	29.7	4.75335
125600	92753.7	88744	64199.3	90269.4	46609	-12.1	-29.7	4.75446
43596.8	73273.6	38993	10177.2	78035.9	8547	-11	-27.5	4.75556
24146.2	73791	21445	10367.5	98100.6	6926	-5.5	27.5	4.75667
17694.8	68605.8	16903	3753.2	69150.9	3557	0	6.6	4.75777
126839	87166.4	95364	71537.4	105196	44567	-48.4	-13.2	4.76109
8160	65184.5	8204	2404.6	66689.8	2363	-8.8	23.1	4.7633
9150.75	65391.3	9171	2712.6	72236.1	2461	-23.1	-69.3	4.76772
24318	74604.6	21362	7218.2	80670.5	5864	-23.1	-11	4.77214
30988.5	67722.5	29988	13733.5	66852.8	13463	-17.6	24.2	4.77435
9659.25	67624	9361	4075.5	79515.3	3359	9.9	12.1	4.77878
99026.2	81697.2	79437	45502.6	84523.1	35281	13.2	39.6	4.77988
150407	96051.5	102623	58036	89621.5	42439	56.1	31.9	4.78872
22106.2	66301.6	21851	7560.3	65090.9	7612	-13.2	8.8	4.78872
117849	85628.5	90196	39418.5	82743.4	31221	-6.6	4.4	4.79204
8304.75	65243.4	8342	4107.4	66235.9	4064	1.1	-35.2	4.79425
7212	68202.8	6930	2242.9	65915.1	2230	-4.4	-24.2	4.79757
32929.5	70350.4	30676	6987.2	88229.9	5190	-15.4	-5.5	4.79867
32580	69427.2	30754	5908.1	65670.5	5896	16.5	34.1	4.80088
32510.2	72753.7	29285	15452.8	91235.6	11100	-4.4	44	4.80531
13010.2	66162.8	12887	6883.8	68292	6606	12.1	8.8	4.80862
13449.8	68970.5	12780	6030.2	79853.6	4949	-22	-26.4	4.81968
168086	97225.1	113301	79207.7	95065.5	54604	27.5	-5.5	4.82078
5802.75	66975.9	5678	2120.8	70624.4	1968	-8.8	-27.5	4.8241
74009.2	93156.2	52066	73955.2	100075	48431	3187.8	1806.2	4.82852
121707	92550.5	86182	55520.3	83352.3	43653	26.4	-19.8	4.82963
9292.5	68921.8	8836	16537.4	69652.6	15560	58.3	53.9	4.83184
15983.2	65251.2	16053	5863	67292	5710	31.9	13.2	4.83294
9319.5	72108.9	8470	9922	78999.9	8231	-1.1	13.2	4.83405
30497.2	71513.8	27948	13619.1	95032.1	9392	4.4	-12.1	4.83515
17770.5	66900.7	17408	6613.2	72938.9	5942	33	-15.4	4.83847
14441.2	73605.7	12858	5215.1	84640.1	4038	38.5	15.4	4.84289
34581.8	68932.1	32878	9501.8	70259.5	8863	31.9	-35.2	4.84621
8125.5	69130.6	7703	4781.7	72894.5	4299	20.9	8.8	4.84621
22583.2	69914.3	21169	7574.6	76054.7	6527	9.9	-24.2	4.84731
16928.2	68613.4	16169	6678.1	75302.1	5812	-6.6	4.4	4.85063
9693.75	67938.1	9351	2224.2	65073.7	2240	48.4	-29.7	4.85395
126810	89317.3	93046	56852.4	84261.6	44218	30.8	5.5	4.85505
108289	83659.2	84830	39827.7	87742	29748	-22	12.1	4.85837
153338	96826.4	103785	57662	93900.6	40244	71.5	-2.2	4.85947
131396	93169.4	92425	48811.4	91007.2	35150	107.8	-5.5	4.86058
26816.2	66868.2	26282	7612	65778	7584	-19.8	23.1	4.86721
124959	120120	68176	61751.8	112528	35964	73.7	66	4.87053
7050.75	64871.3	7123	5412	66519.3	5332	-3.3	23.1	4.87605
7182.75	68429.8	6879	2152.7	68385.5	2063	-3.3	24.2	4.88048
107818	94925.2	74437	64631.6	88212.4	48017	-3.3	64.9	4.88048
131146	90635.3	94828	50480.1	89742.4	36864	-24.2	-4.4	4.88158
123534	90343.2	89613	42658	91027.4	30712	-4.4	18.7	4.88158
170672	100634	111147	139047	94609.1	96318	36.3	9.9	4.88269
31738.5	71497.8	29092	17029.1	76887.3	14515	2.2	20.9	4.88711
10859.2	67630.1	10523	3542	70770.9	3280	57.2	-1.1	4.88711
10886.2	66194.2	10778	5393.3	86356.1	4093	15.4	3.3	4.88932
5964.75	66993.3	5835	4395.6	70918.3	4062	33	-13.2	4.89153
14580	67704.6	14113	5009.4	79260.3	4142	-7.7	-12.1	4.89153
96509.2	82076.7	77060	31271.9	80407.8	25488	20.9	51.7	4.89153
161109	102853	102656	113353	106123	70001	0	18.7	4.89264
100607	97643.8	67525	42608.5	88280.2	31631	-4.4	-81.4	4.89595
42813.8	74388	37719	25428.7	89112.6	18701	-15.4	33	4.89816
86082	84606.4	66679	46068	83463.2	36173	-4.4	22	4.89927
12073.5	66676.4	11867	2847.9	70911.9	2632	14.3	28.6	4.90258
127529	89327.6	93563	55215.6	82849.3	43677	9.9	34.1	4.90369
21459	67408.2	20863	25682.8	66683.1	25241	353.1	159.5	4.90369
6963.75	64890.7	7033	1083.5	69344	1024	17.6	-1.1	4.9048
6231.75	66776.3	6116	2964.5	72466	2681	-18.7	-22	4.9059
113349	88555	83885	40959.6	82546.5	32519	14.3	-8.8	4.90811
15264.8	67081.8	14913	4829	72353.3	4374	-1.1	-7.7	4.91364
13574.2	70822.6	12561	13314.4	69811.4	12499	843.7	359.7	4.91364
9948.75	73299.8	8895	4348.3	81095.7	3514	5.5	25.3	4.91474
107015	89525.7	78339	43748.1	83810.6	34209	2.2	-5.5	4.91917
13387.5	71574.7	12258	8442.5	81318	6804	7.7	-8.8	4.92359
89369.2	88003.6	66553	33742.5	81389.3	27170	-7.7	-20.9	4.92469
100128	87964.7	74598	44532.4	85545.7	34116	3.3	29.7	4.9269
141858	95609.8	97237	65369.7	92035.5	46548	44	5.5	4.93464
25998	68456.1	24889	9757	71935.5	8889	-1.1	1.1	4.93906
187270	116090	105719	262143	68561	250577	9963.8	4643.1	4.94127
8619	65225.7	8660	2952.4	64690.2	2991	-9.9	3.3	4.94238
9669	66969.7	9462	3746.6	72838.1	3371	-19.8	14.3	4.94349
159782	99709	105020	89760	105201	55917	61.6	-35.2	4.94349
9545.25	74382.6	8410	5622.1	79578.8	4630	23.1	8.8	4.94349
8836.5	64944.4	8917	1577.4	64010.2	1615	-24.2	0	4.9457
14790	68364.9	14178	9915.4	76180	8530	41.8	-8.8	4.9457
63198	92727	44666	23178.1	95044.4	15982	36.3	15.4	4.9468
5650.5	64830.4	5712	1177	63854.2	1208	0	45.1	4.9468
13527.8	67945.6	13048	3631.1	72617.6	3277	11	-2.2	4.95122
109368	93516.1	76645	43712.9	89540.8	31994	33	-51.7	4.95564
9687.75	65642.7	9672	5567.1	66143.1	5516	-38.5	-9.9	4.95564
15441.8	66000.8	15333	5776.1	67428.3	5614	34.1	12.1	4.95675
7938.75	64326.6	8088	3603.6	62593.6	3773	28.6	24.2	4.95675
15997.5	65513.5	16003	9630.5	68165.5	9259	27.5	-1.1	4.95896
10065	68446.6	9637	8285.2	67821.5	8006	367.4	171.6	4.9667
21573.8	70152.7	20154	16079.8	69484.8	15166	-63.8	22	4.97223
42312.8	73978.5	37484	16303.1	76977	13880	-30.8	-25.3	4.97333
128125	89874.4	93428	52382	90142.8	38083	27.5	31.9	4.97886
8700.75	69810.5	8168	3369.3	71482.8	3089	3.3	25.3	4.98218
126701	84720.9	98010	43392.8	83532.8	34044	5.5	57.2	4.98439
118141	94913.5	81574	153942	95798.4	105312	17704.5	8037.7	4.98549
42527.2	73827.6	37751	31443.5	73079	28198	-13.2	-22	4.9877
47756.2	71791.6	43595	18547.1	74224.6	16376	-9.9	16.5	4.99544
12556.5	69000.7	11926	2594.9	72458.2	2347	5.5	3.3	4.99655
69338.2	89952.9	50517	78860.1	92606.4	55808	8048.7	3447.4	4.99655
106475	84560.9	82520	51893.6	83945.9	40513	11	-25.3	5.00318
106666	85061.2	82182	44812.9	90231.6	32548	15.4	38.5	5.00428
4985.25	63724.1	5127	1665.4	65591.1	1664	48.4	-15.4	5.00428
9898.5	66616.1	9738	2354	71754.3	2150	-25.3	-28.6	5.00981
9048	66209.2	8956	4869.7	75393.5	4233	5.5	14.3	5.01423
31188.8	70433.7	29020	19221.4	78135.1	16122	26.4	24.2	5.01644
114162	86290.4	86704	43113.4	78218.3	36123	39.6	61.6	5.01976
105570	85862.6	80578	40467.9	86438.5	30682	11	37.4	5.01976
21654	66326.2	21396	10267.4	72415.4	9292	-4.4	12.1	5.02197
71307	88251.4	52953	28677	86012.6	21850	-1.1	-18.7	5.02308
8933.25	69630.1	8408	6190.8	73861.3	5493	4.4	-37.4	5.02418
86433.8	79777.5	71004	32215.7	75929.2	27806	37.4	35.2	5.02418
10677.8	73344.2	9541	6102.8	81506.6	4907	12.1	-15.4	5.03192
167537	105961	103620	62969.5	110652	37295	80.3	7.7	5.03192
10864.5	64716.9	11002	6762.8	65350.5	6782	-7.7	0	5.03413
129427	89260	95027	52522.8	90489.6	38039	9.9	-68.2	5.03413
29129.2	71791.8	26591	4956.6	74864.2	4339	4.4	9.9	5.03745
5079.75	64106.8	5193	2983.2	64887.8	3013	6.6	-14.3	5.03966
129585	95051.6	89346	71674.9	93391	50297	1.1	34.1	5.03966
6420.75	65462.1	6428	3300	92699.9	2333	-36.3	9.9	5.04076
46249.5	80442.9	37679	114982	74941.6	100551	53.9	3.3	5.04408
117670	91622.2	84168	65026.5	87685	48601	49.5	40.7	5.04408
115222	92436.4	81691	61954.2	97848.7	41495	52.8	9.9	5.04518
10059	65909.5	10002	5945.5	66995.2	5816	29.7	18.7	5.0474
85832.2	90225.4	62345	34139.6	84020.2	26629	1.1	-73.7	5.05071
5973	64488.7	6070	2209.9	71168.6	2035	-16.5	1.1	5.05182
47576.2	73234.5	42575	7873.8	80039.9	6447	5.5	-14.3	5.05513
133460	91025.9	96087	44981.2	89454.6	32954	41.8	8.8	5.05624
30814.5	83892.4	24072	27981.8	79658.4	23021	1938.2	1570.8	5.05624
6285	67969.3	6060	2572.9	69849.9	2414	-9.9	24.2	5.05734
10543.5	65291.4	10583	4671.7	65016.9	4709	-4.4	31.9	5.05734
11834.2	65832.2	11781	5650.7	66366.4	5580	-16.5	14.3	5.05956
126396	91226.8	90801	53735	95684.6	36804	9.9	79.2	5.06066
16983.8	72299.3	15395	7362.3	72068.1	6695	4.4	46.2	5.06066
5492.25	65706.5	5478	2337.5	69223	2213	3.3	-6.6	5.06177
48606	93092.6	34218	54805.3	111920	32092	5210.7	3063.5	5.06287
7845.75	66577.6	7723	4723.4	96524.1	3207	-11	33	5.06508
169900	103948	107117	136922	104999	85461	-9.9	22	5.06619
5289	65375.3	5302	3197.7	76371.9	2744	-16.5	-9.9	5.0695
5761.5	74858.4	5044	9365.4	91909.4	6678	11	-9.9	5.07061
17604	71062.3	16235	13962.3	74623.5	12262	-15.4	60.5	5.07171
29966.2	87458	22455	8583.3	92306.4	6094	-23.1	0	5.07614
128248	90550.5	92820	60475.8	98165.7	40374	7.7	12.1	5.08056
116458	86233.4	88506	39608.8	86772.6	29915	-19.8	6.6	5.09161
39729.8	70992.7	36676	17103.9	72711.6	15416	27.5	20.9	5.09493
15772.5	65326.8	15823	4759.7	65711.3	4747	-6.6	16.5	5.09825
55197	77932.5	46417	62120.3	79224.6	51387	9958.3	4442.9	5.09935
12981	65855.6	12918	5142.5	69388.3	4857	17.6	57.2	5.10377
35430	68491.8	33901	13908.4	70544.2	12921	-40.7	13.2	5.10709
63638.2	77263.3	53979	65300.4	72992.1	58630	3686.1	1940.4	5.1093
6238.5	67645	6044	10442.3	67663.3	10114	302.5	160.6	5.11151
122348	90866.7	88241	55338.8	89026.8	40737	-23.1	-9.9	5.11262
128469	92909.3	90619	51080.7	94734.3	35337	-28.6	-14.3	5.11372
30376.5	67055.9	29688	7271	66496.3	7166	-11	-12.1	5.11704
106369	84387.3	82607	42908.8	87196	32250	25.3	-44	5.12256
7305	65303.6	7331	1889.8	69696.1	1777	6.6	-7.7	5.12367
134250	89410	98403	47829.1	84438.6	37122	5.5	15.4	5.12588
46257.8	70672	42896	13076.8	69471.6	12336	-31.9	1.1	5.12588
5942.25	63580.6	6125	3745.5	73691.1	3331	-6.6	25.3	5.12588
34515.8	72626.5	31146	15475.9	88370.5	11477	-41.8	-5.5	5.1292
17983.5	67082.2	17569	8676.8	71321	7973	4.4	-13.2	5.13251
11965.5	70716.1	11089	4363.7	76139.4	3756	17.6	-12.1	5.13362
27588.8	68166.8	26524	13425.5	73029	12048	-1.1	9.9	5.13694
24210.8	69722.5	22757	10800.9	81119.4	8726	38.5	29.7	5.13804
5255.25	64195.4	5365	3348.4	66537.5	3298	5.5	38.5	5.13915
109582	91891.5	78153	49562.7	86983.6	37342	1.1	35.2	5.14246
83589	88330.6	62018	41737.3	83907.4	32599	-28.6	-5.5	5.14246
7725.75	64779.3	7816	1837	65607.4	1835	-8.8	23.1	5.14467
144369	94161.7	100480	74015.7	97383.9	49810	207.9	108.9	5.14578
112609	85992.1	85821	69374.8	88109.7	51601	-39.6	20.9	5.14578
104746	87734.6	78243	30977.1	86849.9	23375	-23.1	24.2	5.14799
114457	91046.4	82387	37393.4	89093.8	27506	42.9	29.7	5.1502
26138.2	75836.6	22588	27318.5	79131.3	22625	79.2	34.1	5.15462
5388	67580.5	5225	3793.9	79793.7	3116	-8.8	-29.7	5.16236
28497	74915.9	24929	12419	73896.1	11014	18.7	-48.4	5.16568
49393.5	72210.5	44828	27412	71913.6	24981	-2.2	24.2	5.16678
10553.2	73140.6	9456	17580.2	78201	14733	442.2	232.1	5.16789
8954.25	66158.5	8870	2872.1	74692.8	2520	2.2	-2.2	5.1701
19863	75314.8	17284	6199.6	76746.7	5294	24.2	29.7	5.17231
8928.75	67414.1	8680	14218.6	68166.1	13670	1089	451	5.17563
113498	89579.8	83034	40997	86919.8	30911	-57.2	1.1	5.17673
14896.5	69548.8	14037	7619.7	85860.5	5816	-12.1	18.7	5.17784
122962	91907.2	87680	76465.4	90896.9	55131	26.4	-7.7	5.18336
6849	64223.2	6989	4126.1	63032.2	4290	59.4	118.8	5.18447
103011	95836.7	70442	31616.2	91000.9	22769	48.4	-4.4	5.18779
121131	89158.9	89037	50639.6	89073.9	37258	95.7	-31.9	5.1911
90974.2	85638.8	69619	107986	86597	81723	313.5	638	5.1911
53673.8	85836.1	40980	65423.6	82265.6	52119	2207.7	1883.2	5.19221
13617	65603.4	13603	8389.7	75164.4	7315	-31.9	27.5	5.19221
125942	90479.8	91222	45861.2	97630.6	30785	4.4	-24.2	5.19331
87694.5	88816.6	64708	127786	86416	96910	10892.2	4772.9	5.19331
38473.5	79177.2	31845	38198.6	78864.1	31743	718.3	519.2	5.19442
15813.8	66145.6	15668	21307	67526.3	20679	75.9	36.3	5.19552
29774.2	76464	25519	8142.2	80972.3	6590	-19.8	62.7	5.19773
6365.25	73610.9	5667	7582.3	81394.5	6105	85.8	24.2	5.19884
9666	68773.3	9211	8454.6	77765.7	7125	-15.4	0	5.19884
15927	70478.9	14810	18437.1	69394.3	17412	1543.3	616	5.19994
108435	87638.1	81088	42942.9	88583.8	31770	5.5	15.4	5.20105
32138.2	70202.4	30002	5421.9	71179.8	4992	-1.1	38.5	5.20216
32626.5	87316.7	24488	15493.5	85218.8	11915	860.2	1168.2	5.20326
13107	68189.3	12597	13379.3	75341.6	11638	380.6	132	5.20658
101303	85708.9	77460	35536.6	86783.7	26836	13.2	50.6	5.20768
103467	82990.4	81706	34604.9	84060.5	26979	26.4	-6.6	5.20879
17395.5	67846.9	16803	7549.3	69002.9	7170	1.1	-25.3	5.20879
151124	96850.5	102261	75472.1	105248	46995	14.3	19.8	5.21321
6676.5	70357.1	6219	2864.4	73242.8	2563	12.1	37.4	5.21542
24873	79933.2	20393	12775.4	106142	7888	60.5	-2.2	5.21542
116431	99019	77060	77275	93885.8	53941	-3.3	-27.5	5.21542
57162	75816.5	49411	21128.8	74111.4	18684	-14.3	-42.9	5.21984
22956	68970.1	21813	11386.1	74278.3	10046	-38.5	-9.9	5.22205
12888	65960.8	12805	6365.7	68604.3	6081	-19.8	11	5.22205
10489.5	65166.4	10549	4360.4	65317.3	4375	64.9	19.8	5.22205
6427.5	65449.4	6436	9061.8	65665	9044	15.4	14.3	5.22205
5896.5	65242.8	5923	2845.7	68716.2	2714	56.1	-24.2	5.22316
8533.5	105202	5316	7079.6	110627	4194	-5.5	18.7	5.22869
12412.5	67721.1	12012	4052.4	84930.6	3127	15.4	19.8	5.2309
12596.2	78837.5	10471	8902.3	88156.7	6618	-13.2	-24.2	5.23311
61137	73925.2	54199	35117.5	80209.8	28693	-2.2	39.6	5.23421
29418	70129.8	27491	29950.8	70124.5	27991	2777.5	1212.2	5.23532
15097.5	66222.5	14941	12190.2	70673.8	11304	-9.9	1.1	5.23642
116408	85624.1	89098	31473.2	86208.6	23926	79.2	48.4	5.23642
6824.25	67989.4	6578	12065.9	69694.2	11346	638	284.9	5.23974
23880	67017.8	23352	6943.2	69470.2	6550	4.4	12.1	5.24085
9092.25	66989.3	8895	7444.8	74330	6564	-11	4.4	5.24306
115405	86061.4	87881	46148.3	83348.3	36286	27.5	1.1	5.24637
9425.25	65656.2	9408	3690.5	106593	2269	8.8	-24.2	5.24748
76680	78600.1	63935	52811	78552.5	44060	7564.7	3875.3	5.24969
9449.25	67377.4	9191	3795	71324.7	3487	50.6	25.3	5.25632
7946.25	64563	8066	3549.7	65939.1	3528	13.2	-18.7	5.25632
10588.5	67332.4	10306	7142.3	94906.3	4932	31.9	8.8	5.25743
7401	67941.2	7139	5111.7	78143.3	4287	7.7	-40.7	5.25964
26039.2	69432.4	24578	8828.6	78346.8	7385	-5.5	-11	5.26074
94959.8	85454.1	72826	66371.8	86077.3	50533	41.8	48.4	5.26295
26087.2	74485	22953	35933.7	73303.6	32126	137.5	107.8	5.26627
16739.2	74918	14643	8651.5	99383.8	5705	15.4	-23.1	5.27069
7428	71232.3	6834	3722.4	75038.8	3251	64.9	8.8	5.2729
39299.2	80706.8	31912	37384.6	74317.9	32967	1731.4	1359.6	5.27511
9625.5	65964.3	9563	5098.5	67529.4	4948	-19.8	40.7	5.27954
11298	67287	11004	10282.8	95750.7	7038	-11	4.4	5.28175
7008.75	67054.8	6850	1239.7	65100.1	1248	-8.8	5.5	5.28285
111510	86871.8	84123	41695.5	88087.3	31021	-8.8	-14.3	5.28506
24340.5	124779	12784	262143	68371.6	251271	64.9	-52.8	5.28506
100986	84411.7	78404	39550.5	90822.4	28539	1.1	29.7	5.28838
23773.5	69476.9	22425	13907.3	93681.7	9729	12.1	46.2	5.28838
7944.75	66141.7	7872	3657.5	65760.8	3645	-2.2	18.7	5.28948
105884	90024	77082	31766.9	86248.9	24138	19.8	-47.3	5.28948
102293	89278.1	75090	145654	82688.9	115440	8155.4	3716.9	5.29059
96363	84020.7	75163	137230	78982.8	113867	3017.3	1421.2	5.29722
99036	86794.7	74779	41660.3	87933.6	31049	-5.5	-26.4	5.30164
21753	67695.7	21059	10073.8	70481.1	9367	18.7	13.2	5.30275
18346.5	73216.2	16422	4585.9	84898.7	3540	28.6	-16.5	5.30496
5138.25	63644	5291	4026	65830.3	4008	-4.4	18.7	5.30828
90791.2	84343.5	70546	27507.7	85023.1	21203	30.8	12.1	5.3127
133903	92666.8	94699	56846.9	91972.2	40507	-73.7	38.5	5.31712
5695.5	65141.4	5730	2814.9	66120.9	2790	9.9	14.3	5.32265
136993	93722.5	95793	64258.7	92563.3	45496	41.8	14.3	5.32265
28149.8	68407.8	26968	19415	71098.7	17896	40.7	-7.7	5.32375
10922.2	67528.4	10600	4225.1	67950	4075	-14.3	36.3	5.32375
16667.2	67289.2	16233	4118.4	69082	3907	-28.6	5.5	5.32707
5562	66407.6	5489	1883.2	67700.2	1823	36.3	47.3	5.32928
120292	86029	91637	53324.7	86118.5	40580	4.4	5.5	5.32928
152989	95555.6	104926	74394.1	106963	45581	-6.6	-9.9	5.33039
23310.8	67906.5	22497	7361.2	69065.6	6985	33	13.2	5.3337
7244.25	65966.3	7197	10331.2	66956.6	10112	532.4	210.1	5.33481
31608	69565.8	29777	9652.5	70193.8	9012	23.1	13.2	5.33481
130938	92696.1	92573	59162.4	95744.4	40496	55	-28.6	5.33812
32685.8	71064.4	30143	9996.8	81344.7	8054	-4.4	-5.5	5.34033
130888	91267.9	93986	76484.1	99597.9	50327	27.5	52.8	5.34255
18933	89737	13827	5462.6	82392.9	4345	33	24.2	5.34255
8845.5	64518.5	8985	5231.6	68902.4	4976	-12.1	1.1	5.34255
41955	70424	39043	12614.8	71546.8	11555	24.2	-30.8	5.34365
5196.75	66285.4	5138	7409.6	83421.3	5821	-6.6	16.5	5.34365
64286.2	122097	34506	67651.1	150026	29552	189.2	84.7	5.34697
9510	65057.1	9580	4140.4	75248.3	3606	-11	31.9	5.34807
21161.2	69875.7	19847	8683.4	85820.4	6631	-11	-9.9	5.34918
134736	93013.6	94933	94548.3	98516.9	62896	71.5	3.3	5.35028
5778	65186.3	5809	1916.2	67771.2	1853	-36.3	7.7	5.35249
118329	86173.2	89991	65137.6	98168.5	43485	38.5	-15.4	5.35249
25620	70132.1	23941	10747	83007.1	8485	27.5	-15.4	5.3547
119486	90193.5	86820	46844.6	91009	33733	8.8	69.3	5.3547
29676.8	69764.5	27878	14157	84552.4	10973	22	-23.1	5.35692
21726.8	67652.6	21047	9254.3	68895.8	8803	18.7	17.6	5.35802
133656	91654	95569	49372.4	93524.6	34597	-34.1	3.3	5.36023
64733.2	72886.5	58205	22872.3	78172.6	19175	-15.4	1.1	5.36576
5698.5	64858.8	5758	5753	84158.2	4480	5.5	16.5	5.36686
24960	75723.5	21602	15067.8	87465.3	11290	34.1	66	5.37018
32375.2	71994.3	29471	19882.5	77871.2	16733	15.4	18.7	5.37018
120857	94511.1	83805	66225.5	94841.9	45762	68.2	26.4	5.37129
19357.5	68897.7	18413	6903.6	76528.1	5912	15.4	-23.1	5.37239
11345.2	66255.8	11222	5558.3	68938.1	5284	17.6	-20.9	5.37239
39629.2	69410.8	37417	7504.2	77375	6356	9.9	13.2	5.37571
13107	65711.5	13072	6545	69429.1	6178	-3.3	12.1	5.37792
51063.8	78782.3	42478	20427	90118.1	14855	17.6	-19.8	5.37902
128438	88043.2	95604	43187.1	89496	31625	17.6	-11	5.38345
8670.75	71540.5	7943	7008.1	75317	6098	8.8	33	5.38566
12099.8	66396.1	11943	4094.2	69154	3880	11	-18.7	5.38676
28422.8	71722.8	25971	4648.6	69554.9	4380	-3.3	20.9	5.38897
6798.75	66019.1	6749	2162.6	66228.1	2140	-12.1	-67.1	5.39118
6603	85639.1	5053	3284.6	83791.2	2569	128.7	53.9	5.39339
13884.8	70033.9	12993	10325.7	69242.3	9773	20.9	22	5.39561
10948.5	72837.4	9851	6373.4	78645.7	5311	-1.1	-25.3	5.39561
26086.5	72260.2	23659	15649.7	84489.6	12139	27.5	17.6	5.39782
116433	85289	89467	54456.6	91317.4	39082	2.2	2.2	5.39892
82850.2	81180.5	66884	82376.8	79345.2	68040	3038.2	1805.1	5.40003
21204.8	72700.7	19115	6103.9	78313.5	5108	-26.4	13.2	5.40003
34245.8	68497.8	32765	15794.9	71561.3	14465	12.1	-23.1	5.40334
153290	105030	95649	74441.4	115023	42414	38.5	4.4	5.4144
88320.8	80075.7	72284	49264.6	78958.3	40890	1522.4	1248.5	5.41661
7500.75	66464.2	7396	1997.6	71188	1839	4.4	0	5.41771
109622	85741.6	83789	46548.7	91084.9	33492	-56.1	48.4	5.42435
8636.25	65409.1	8653	3272.5	66583.8	3221	16.5	7.7	5.42656
9482.25	64503.7	9634	5999.4	80272.9	4898	19.8	-16.5	5.43098
150304	97771.2	100749	107654	103893	67908	228.8	127.6	5.43209
12342.8	66861.8	12098	5087.5	71075.3	4691	29.7	24.2	5.43209
8917.5	66691.5	8763	3162.5	67997.9	3048	-6.6	-25.3	5.43209
101074	88929.1	74486	47588.2	83567.5	37320	-24.2	-6.6	5.43319
146492	107072	89664	100294	102020	64427	26.4	41.8	5.43872
7302	67315.2	7109	4389	87004.7	3306	-2.2	25.3	5.44756
7893	65164.5	7938	5330.6	64312.6	5432	12.1	-12.1	5.44756
45639	69266.5	43181	17504.3	66676.1	17205	5.5	-11	5.44977
90231.8	91809.2	64410	49007.2	88436.2	36317	158.4	48.4	5.45088
8077.5	63987.3	8273	5690.3	64844.3	5751	23.1	-2.2	5.45198
16939.5	71742.7	15474	16582.5	96147.1	11303	-14.3	20.9	5.45751
6456.75	72956.8	5800	2460.7	74281.2	2171	-2.2	2.2	5.45862
165924	100764	107915	149087	101091	96651	39.6	-49.5	5.45862
19569	75488.5	16989	16560.5	90722.1	11963	-7.7	41.8	5.46304
97234.5	83232.5	76561	27394.4	83999.4	21373	-17.6	-25.3	5.46525
34621.5	71535.2	31718	8622.9	68714.8	8224	-4.4	-31.9	5.47188
113494	85466.9	87027	34018.6	86533.3	25764	47.3	61.6	5.47299
37784.2	69073.9	35849	9307.1	67330.8	9059	45.1	41.8	5.47299
10326.8	65199.8	10380	4858.7	71107.6	4478	-1.1	-8.8	5.47409
32409.8	67166.5	31623	14523.3	68410.8	13913	-22	12.1	5.47962
5473.5	66428	5400	1493.8	68651.9	1426	5.5	-19.8	5.48183
14266.5	71976.1	12990	5228.3	77380.7	4428	4.4	8.8	5.48183
89496.8	91776.6	63908	99909.7	88870.1	73677	4043.6	2070.2	5.48625
103848	86047.9	79093	41438.1	85374.8	31809	14.3	-25.3	5.48625
39006.8	70964.3	36023	17030.2	74331.8	15015	-2.2	8.8	5.48736
5766	64353	5872	3480.4	67462.7	3381	-38.5	2.2	5.48957
5712	65227.7	5739	4545.2	90539.3	3290	-1.1	17.6	5.49178
145978	107504	88991	45575.2	113718	26265	33	-22	5.49288
9261.75	69767.6	8700	8541.5	79165	7071	209	86.9	5.4962
16842.8	66828.5	16517	7657.1	76379.9	6570	-22	6.6	5.49841
16320.8	70824.8	15102	6459.2	98927.4	4279	-23.1	-6.6	5.49841
32621.2	73064.5	29260	28422.9	72850.8	25569	2351.8	1083.5	5.49952
10039.5	70656	9312	5473.6	70089.5	5118	35.2	22	5.50062
11115.8	64570.3	11282	2917.2	64719.6	2954	7.7	-31.9	5.50173
18828.8	69044.4	17872	6948.7	67877.5	6709	-7.7	42.9	5.50173
38518.5	71154.5	35477	13002	72866.4	11694	138.6	104.5	5.50504
8668.5	64600.7	8794	6638.5	70273.1	6191	-2.2	16.5	5.50725
79792.5	91131	57382	107758	87158.8	81025	7192.9	3023.9	5.51057
19755.8	67743.4	19112	8610.8	73013	7729	-3.3	-30.8	5.51278
20187.8	70992.9	18636	8473.3	89666.8	6193	-36.3	4.4	5.51389
23778	70337	22155	3207.6	67289.8	3124	-37.4	-15.4	5.51499
22128	67616.9	21447	9546.9	74608.4	8386	19.8	-14.3	5.51499
52571.2	73765.9	46706	22310.2	94312.2	15503	62.7	30.8	5.5161
15033	76657.5	12852	17719.9	76335.5	15213	283.8	221.1	5.5161
6687.75	71756.5	6108	4711.3	71422.6	4323	45.1	-41.8	5.51831
5465.25	66401.7	5394	6986.1	85179.7	5375	1.1	15.4	5.51831
77640	78056.9	65186	20837.3	86594.4	15770	12.1	7.7	5.52384
6347.25	71880.7	5787	2797.3	78109.9	2347	12.1	5.5	5.52384
7621.5	64817.4	7706	3735.6	65024.2	3765	39.6	-2.2	5.52494
20186.2	67163.8	19697	3360.5	66116.4	3331	-4.4	-12.1	5.52715
7660.5	68914	7285	4980.8	78429.1	4162	-11	-44	5.53268
11643	66582.5	11460	18461.3	69769.9	17341	61.6	0	5.53378
55418.2	88223.3	41167	87145.3	89303.8	63952	3007.4	2250.6	5.53489
11831.2	67102.8	11555	3461.7	84305.5	2691	9.9	0	5.536
19050.8	66484.4	18779	7612	69257.3	7203	930.6	586.3	5.53821
113687	86443	86191	62661.5	95413.2	43040	0	-1.1	5.54373
133325	95214.1	91768	53897.8	93135.2	37926	-44	-18.7	5.54705
11630.2	70132.5	10868	5592.4	76132.8	4814	-22	24.2	5.54816
142599	94568.6	98821	90255	93502.2	63260	-14.3	51.7	5.54926
62216.2	74727	54564	17615.4	82079.1	14065	2.2	-6.6	5.55147
17094.8	66216.8	16919	11743.6	68606.6	11218	50.6	7.7	5.55258
28701.8	67511.2	27862	9779	68425.9	9366	18.7	4.4	5.55368
102388	94786.6	70792	54852.6	91167.4	39431	1.1	9.9	5.55589
16690.5	84746.9	12907	5311.9	106394	3272	2.2	23.1	5.55589
133767	92561.1	94711	56316.7	89065.2	41439	3.3	11	5.557
5761.5	64677.2	5838	2868.8	65806.7	2857	-23.1	2.2	5.55921
19202.2	65441.4	19230	6205.1	66741.8	6093	-22	-40.7	5.55921
140132	101779	90232	73505.3	108570	44370	78.1	-37.4	5.56142
135460	93806.2	94637	66083.6	93068.6	46534	19.8	0	5.56363
13871.2	67065	13555	9993.5	66061.5	9914	8.8	16.5	5.56805
127226	91863.5	90764	80538.7	92110.1	57303	49.5	20.9	5.57137
130375	91832.1	93042	58540.9	89852.8	42698	45.1	-22	5.57358
7987.5	65197.3	8029	5209.6	67433.6	5063	12.1	5.5	5.57469
5042.25	64870.2	5094	2168.1	64969.6	2187	29.7	47.3	5.578
111203	100084	72817	54729.4	101541	35323	58.3	3.3	5.578
122231	90084.1	88923	40170.9	86045.2	30596	14.3	16.5	5.58353
15187.5	66086.4	15061	7282	69506.7	6866	-28.6	-26.4	5.58685
7658.25	65632.4	7647	5533	79782.3	4545	-5.5	14.3	5.58685
43672.5	74331.2	38505	42435.8	70614.3	39384	26.4	28.6	5.59016
7912.5	70150.6	7392	4275.7	71501	3919	-17.6	4.4	5.59016
24569.2	73179.6	22003	16920.2	75521.5	14683	13.2	30.8	5.59237
34977	69218.9	33116	19445.8	69559.5	18321	-34.1	-1.1	5.60011
10029	80695	8145	12559.8	84491.8	9742	2403.5	1049.4	5.60122
6912.75	64278.4	7048	2033.9	64207	2076	20.9	-12.1	5.60122
36360	73292.6	32512	15782.8	108524	9531	38.5	-29.7	5.60564
86025.8	106353	53010	108847	111547	63950	6877.2	3115.2	5.60564
19725.8	65889.2	19620	6134.7	67265.1	5977	-60.5	15.4	5.60895
42148.5	71514.4	38625	6611	68782.1	6299	-16.5	14.3	5.61227
109911	84086.8	85663	61097.3	83013.5	48234	0	51.7	5.61227
20013	67384.5	19464	15357.1	66740.2	15080	17.6	-13.2	5.61227
17291.2	67520.7	16783	6903.6	81578.5	5546	17.6	4.4	5.61338
34011	75765.5	29419	7687.9	77896.5	6468	16.5	19.8	5.61669
6511.5	73322.6	5820	4728.9	74912.5	4137	13.2	25.3	5.6178
19113.8	67064.9	18678	5655.1	72940.9	5081	11	-19.8	5.6189
7664.25	65435.7	7676	3015.1	78536.4	2516	55	4.4	5.62111
7944	68873.9	7559	5999.4	96889.3	4058	-5.5	-14.3	5.62332
7167.75	65152	7210	1877.7	67465.4	1824	-25.3	6.6	5.62664
127349	86875.6	96068	42939.6	86329.7	32597	61.6	-18.7	5.62775
92385.8	84119.6	71976	36768.6	79083.3	30470	-39.6	-33	5.62775
5895.75	69468.5	5562	3227.4	65932.3	3208	59.4	18.7	5.62885
6364.5	69251.9	6023	7231.4	94594.2	5010	28.6	-27.5	5.63438
5928	63583.9	6110	5891.6	63390.6	6091	67.1	64.9	5.6377
49133.2	71142.9	45261	15843.3	72265.2	14368	-28.6	53.9	5.6388
116756	86965.4	87986	65931.8	93374.5	46275	3.3	25.3	5.64433
5838.75	65209.3	5868	2676.3	64984.8	2699	25.3	-6.6	5.64875
16384.5	65326.7	16437	11382.8	64065.9	11644	29.7	33	5.64986
119024	93441.7	83478	68127.4	92869.6	48076	45.1	28.6	5.65759
148269	100542	96646	111305	96389.4	75677	26.4	44	5.65759
113831	89828.1	83048	56899.7	99881.6	37334	18.7	3.3	5.65759
14216.2	67312.8	13841	11247.5	67644	10897	95.7	69.3	5.6587
19480.5	82493.8	15476	16366.9	82528.4	12997	40.7	16.5	5.66201
5425.5	66936.3	5312	1969	62793.4	2055	-18.7	-3.3	5.66533
126127	93545.2	88362	85411.7	94400	59296	95.7	59.4	5.67749
84643.5	103756	53464	117141	118813	64614	1222.1	852.5	5.68081
149260	95955.4	101942	71617.7	88983.8	52746	-12.1	14.3	5.68191
15375.8	68034.9	14811	11686.4	71839.4	10661	30.8	-7.7	5.68302
133767	87505.4	100183	66785.4	89043.6	49154	15.4	15.4	5.68412
21694.5	69054.9	20589	6793.6	69686.2	6389	46.2	-15.4	5.68854
12092.2	65635.1	12074	9141	65918.2	9088	8.8	-33	5.68854
24225.8	66846	23751	12667.6	66810.2	12426	224.4	280.5	5.69076
142414	91429.6	102081	64586.5	98376.4	43026	29.7	48.4	5.69628
121401	88377	90025	79101	89947.8	57633	69.3	-42.9	5.70181
7463.25	70406.2	6947	3175.7	74170.6	2806	2.2	23.1	5.70844
104188	83544.6	81730	40462.4	82657.8	32081	-9.9	1.1	5.70955
9833.25	66484.2	9693	2531.1	72309.6	2294	48.4	-18.7	5.71176
22802.2	68988.9	21661	5597.9	85595.9	4286	-5.5	-16.5	5.71176
99003.8	94489.5	68667	70875.2	83400	55694	19.8	-44	5.71397
20592.8	71183.4	18959	20643.7	69769.8	19391	1467.4	700.7	5.71508
25943.2	72463.8	23463	16071	76166.4	13828	-26.4	-17.6	5.71508
33247.5	80148.2	27186	36998.5	77071.1	31461	2789.6	1250.7	5.72171
81948	82982.5	64719	57068	77218.7	48434	72.6	36.3	5.72171
16682.2	69191.1	15801	6554.9	72675	5911	-6.6	-1.1	5.72392
7743.75	64378.3	7883	4998.4	65606.9	4993	28.6	107.8	5.72502
102954	88061.6	76619	28718.8	84460.4	22284	-28.6	1.1	5.72723
24212.2	69234	22919	11815.1	71842.1	10778	-18.7	-20.9	5.72834
6080.25	64415.7	6186	4045.8	66236.7	4003	-24.2	17.6	5.73718
70150.5	75825.6	60631	18052.1	76484.5	15468	-15.4	9.9	5.73829
17658	67753.8	17080	5486.8	86004.1	4181	7.7	6.6	5.7394
122346	90935.6	88173	46593.8	88024.5	34690	1.1	-8.8	5.7394
105677	84195.4	82257	30110.3	79469.6	24831	-25.3	3.3	5.7405
11155.5	64945.1	11257	3533.2	70209.8	3298	-1.1	3.3	5.74713
22302.8	67201.5	21750	10083.7	70527.8	9370	-4.4	-4.4	5.74713
105195	85085.6	81025	33991.1	87626.5	25422	-16.5	-37.4	5.74824
111782	96340.9	76040	60415.3	82868.6	47779	8.8	11	5.74824
30841.5	71489.7	28273	10860.3	79917	8906	15.4	-28.6	5.75377
54653.2	75564.5	47400	33004.4	74557.1	29011	13.2	57.2	5.75819
116973	85827.5	89318	52173	102252	33439	29.7	-33	5.75929
34654.5	72638.6	31266	25427.6	73371.9	22712	13.2	14.3	5.76814
40896	71354.9	37561	11245.3	82269.7	8958	221.1	95.7	5.76814
9796.5	65889.1	9744	3799.4	74084.4	3361	15.4	-1.1	5.76814
5120.25	65195.4	5147	44832.7	65007.8	45197	8.8	3.3	5.76924
8898	74399	7838	4666.2	73299.2	4172	-30.8	-15.4	5.77145
179745	115316	102152	106086	120585	57656	59.4	-13.2	5.77477
16508.2	73258.7	14768	4996.2	94008.3	3483	7.7	45.1	5.77809
31677	85859	24179	51716.5	77252.4	43873	1343.1	1401.4	5.77919
10266	70820.3	9500	4745.4	74311.7	4185	23.1	16.5	5.77919
147104	100953	95496	103804	101466	67046	84.7	-3.3	5.77919
252548	136287	121442	262143	117066	146753	-3.3	11	5.7803
12097.5	66234.1	11970	6583.5	73702.8	5854	6.6	37.4	5.78472
6197.25	66114.8	6143	4457.2	88410.1	3304	36.3	-3.3	5.78472
20676.8	66854.4	20269	8221.4	69325.5	7772	-23.1	-1.1	5.78914
93397.5	81344.1	75247	34081.3	87388.1	25559	75.9	27.5	5.79024
8706	65717.2	8682	2389.2	72189.3	2169	-4.4	25.3	5.79024
87891	82775.6	69586	25900.6	81579.4	20807	56.1	6.6	5.79135
33450	97900.1	22392	8817.6	102459	5640	-5.5	6.6	5.79909
6661.5	64314.7	6788	3130.6	65277.4	3143	9.9	19.8	5.8024
110082	84849.6	85025	59620	92422.6	42276	-30.8	33	5.80351
16667.2	67033.1	16295	5440.6	81312.5	4385	-15.4	23.1	5.80572
12707.2	66272.7	12566	8345.7	79915.8	6844	136.4	70.4	5.80793
129310	95017.2	89189	48209.7	89207.8	35417	33	20.9	5.81014
10485	67779.1	10138	17744.1	67428.8	17246	-13.2	35.2	5.81125
20548.5	70362.4	19139	6271.1	71128.9	5778	36.3	-5.5	5.81235
172420	120781	93556	75583.2	114063	43427	92.4	16.5	5.81456
116983	91271	83998	185048	90846.4	133492	948.2	2421.1	5.81788
133443	92395.4	94651	53897.8	91589.6	38566	-37.4	26.4	5.82672
23000.2	67603	22297	10687.6	70035.2	10001	-9.9	-19.8	5.83004
91716	82989.8	72427	29447	82535.2	23382	15.4	44	5.83115
43857.8	76246.4	37697	26756.4	73099.4	23988	1606	1454.2	5.83557
39456	68634.1	37675	14760.9	71145.9	13597	33	-29.7	5.83557
130442	89910.6	95079	56820.5	91793.5	40567	20.9	23.1	5.83667
9394.5	70775.7	8699	5775	70662.9	5356	-8.8	-26.4	5.84109
58703.2	73714.8	52190	31884.6	78112.6	26751	44	42.9	5.84331
38868	69333.8	36739	15105.2	74442.4	13298	28.6	-30.8	5.84662
10508.2	66997.6	10279	7137.9	71071	6582	-19.8	1.1	5.84662
9141.75	64713.1	9258	4495.7	65487.9	4499	-9.9	3.3	5.84883
114176	87113.4	85895	40928.8	88324	30369	-9.9	-16.5	5.85325
54417	78019.5	45710	89776.5	76237	77175	3953.4	1762.2	5.85325
10168.5	66157.3	10073	5001.7	74244.9	4415	-11	-17.6	5.85547
10971	75739.5	9493	2951.3	72413.5	2671	-23.1	24.2	5.85657
7690.5	65634.1	7679	3314.3	66100.4	3286	-30.8	31.9	5.85657
70854	80181.8	57912	54808.6	75446.6	47609	8621.8	3955.6	5.85768
175059	101603	112917	87093.6	100865	56588	12.1	38.5	5.86099
38312.2	72689.2	34542	10961.5	70803.6	10146	23.1	52.8	5.86099
43998.8	75529.8	38177	34214.4	75218.9	29810	1008.7	543.4	5.8621
121081	86582	91649	52383.1	84520.8	40617	-12.1	-41.8	5.86541
31340.2	83020	24740	15156.9	105125	9449	14.3	36.3	5.86762
52167	71932.7	47528	16927.9	70147.8	15815	-33	-78.1	5.86984
6378.75	65186	6413	2002	66431.9	1975	44	8.8	5.87094
27967.5	68126.6	26904	19984.8	69544.1	18833	1.1	16.5	5.87426
[truncated: 18,001 more rows]
