# Supplementary material for: N-chlorination mediates protective and immunomodulatory effects of oxidized human plasma proteins
Source: eLife. 2019 Jul 12;8:e47395. doi: 10.7554/eLife.47395 (PMC6650281; doi:10.7554/eLife.47395)
Supplement: Figure 8—source data 1. [file elife-47395-fig8-data1.zip › Figure 8 Source Data 1/scale values/Staurosporine + HSAhocl 3.csv]

FSC-A	FSC-H	FSC-W	SSC-A	SSC-H	SSC-W	FITC-A	PE-A	Time
77095.5	80809.5	62524	43656.8	81733.8	35005	7370	3775.2	0.00234981
104501	94370.9	72571	58050.3	87342.7	43557	-55	23.1	0.00234981
67061.2	79794.6	55078	51428.3	78856.5	42741	3731.2	2366.1	0.00704942
90057.8	83154.1	70977	69119.6	81240.8	55758	8192.8	4409.9	0.00822433
98539.5	90471.9	71380	39488.9	85687.9	30202	13.2	-19.8	0.0105741
102371	82960.3	80870	37593.6	78839.5	31250	75.9	-27.5	0.0129239
58671	81097.2	47413	68220.9	78974.9	56612	6569.2	2926	0.0140988
95382	108892	57405	92312	104256	58028	9359.9	4926.9	0.0152738
100863	103984	63569	101476	107324	61965	1303.5	864.6	0.0164487
30412.5	72630	27442	11364.1	73151.7	10181	3.3	-47.3	0.0176236
240956	156401	100967	262143	109230	157281	32103.5	16256.9	0.0211483
107593	92912.2	75891	81788.3	84293.9	63588	7488.8	4082.1	0.0223232
88832.2	89676.5	64919	75286.2	90383.7	54589	5515.4	3143.8	0.0223232
115486	95019.9	79652	45687.4	83206	35985	-12.1	25.3	0.0234981
102699	93959.1	71632	73752.8	95995.4	50351	5079.8	3029.4	0.0234981
44853.8	70424.9	41740	50342.6	70038.9	47106	3646.5	1637.9	0.024673
88557.8	92345.4	62848	63570.1	92307.9	45133	9856	5047.9	0.024673
8825.25	66031.7	8759	14885.2	67152	14527	722.7	289.3	0.0258479
60114.8	76895.8	51234	98090.3	75354	85310	4941.2	2164.8	0.0305475
64836	114232	37197	109846	97650.2	73721	7839.7	3416.6	0.0317224
69025.5	81347.5	55609	38034.7	83992.4	29677	1743.5	1643.4	0.0340722
122570	91361.4	87923	66282.7	83253.2	52177	492.8	216.7	0.0340722
128680	93680.4	90021	69507.9	81689.8	55763	-11	6.6	0.0352471
84303.8	80767.9	68405	161452	81013	130608	4147	1954.7	0.036422
117716	120110	64230	114936	125863	59846	13993.1	7064.2	0.036422
115790	96070.7	78988	85133.4	86348.2	64614	35.2	496.1	0.036422
25737.8	70316.4	23988	5802.5	72779.5	5225	11	-7.7	0.0375969
19536.8	67465.5	18978	26402.2	67926.6	25473	1666.5	657.8	0.0375969
5913	63092.5	6142	8404	65171.5	8451	151.8	82.5	0.0387718
110790	86051.1	84377	54132.1	80418.9	44114	74.8	-47.3	0.0411216
63684	97916.5	42624	64587.6	98616.4	42922	7692.3	4029.3	0.0422965
219476	122594	117327	132710	109584	79366	-35.2	29.7	0.0446464
88568.2	99370.1	58412	88489.5	103911	55810	8110.3	4358.2	0.0446464
51178.5	82057.9	40874	56766.6	80539	46192	5392.2	2264.9	0.0458213
24612.8	69586.8	23180	5107.3	67851.6	4933	-62.7	-5.5	0.0458213
102068	85916.3	77856	71338.3	84212.5	55517	1153.9	1192.4	0.049346
98538.8	96635.1	66827	112736	93390.9	79111	12507	6311.8	0.049346
82041	83546.6	64355	39358	74972.9	34404	-14.3	9.9	0.0505209
82438.5	83022.5	65075	40984.9	80998.4	33161	4122.8	2522.3	0.0505209
7433.25	63913.1	7622	1850.2	63584	1907	-17.6	26.4	0.0540456
8042.25	89029.9	5920	19903.4	92582.1	14089	5388.9	2231.9	0.0563954
23898	69484.4	22540	6061	70043	5671	-13.2	-1.1	0.0563954
73799.2	110091	43932	79987.6	101746	51521	447.7	887.7	0.0575703
77040	143182	35262	132310	167044	51909	2427.7	2382.6	0.0575703
147812	97843.8	99005	64926.4	88888.8	47869	0	26.4	0.0599201
15724.5	68715.1	14997	4321.9	82722	3424	123.2	84.7	0.0634448
79313.2	81428	63834	110674	79327.5	91433	3776.3	1796.3	0.0669695
60365.2	94460.4	41881	87995.6	89539.5	64406	1258.4	972.4	0.0681444
101424	90587.2	73376	75607.4	78436.8	63172	23.1	68.2	0.0693193
12827.2	64580.7	13017	3747.7	64430.6	3812	27.5	28.6	0.0704942
58515.8	95958.6	39964	81636.5	99659.7	53684	10688.7	5377.9	0.0716691
100192	82221.6	79860	80509	81103	65056	9970.4	5283.3	0.0716691
82533	90930	59484	77286	87689.2	57761	7769.3	4196.5	0.0763688
116311	97437.6	78230	46719.2	87235.4	35098	7.7	28.6	0.0763688
99560.2	95384.6	68405	73598.8	89515.6	53883	10571	5256.9	0.0775437
87323.2	106051	53963	66499.4	104042	41888	10677.7	5256.9	0.0775437
131680	93702.5	92098	217386	91027	156510	16080.9	7202.8	0.0787186
109508	104328	68790	35102.1	98175.6	23432	-5.5	-1.1	0.0822433
159793	101369	103307	54751.4	86491.5	41486	56.1	8.8	0.0822433
5944.5	65818.3	5919	3677.3	65046	3705	276.1	173.8	0.0834182
91341.8	83701.6	71518	130724	79819	107332	11841.5	5041.3	0.0892927
22654.5	71835	20668	30915.5	68379.3	29630	64.9	60.5	0.0892927
106586	85371.1	81822	37565	79850.1	30831	-15.4	41.8	0.0904676
92019	86957	69351	36616.8	80121.5	29951	-16.5	5.5	0.0951672
94999.5	90276	68965	38695.8	77254.9	32826	-12.1	-33	0.0951672
97691.2	88467.4	72369	40042.2	77069.2	34050	8.8	30.8	0.0951672
105194	98171.7	70224	90805	94200.1	63174	7056.5	3833.5	0.0963421
120477	109900	71843	106960	111025	63136	13857.8	6778.2	0.0963421
95157.8	103561	60218	93016	108648	56107	1938.2	2228.6	0.097517
104119	85249.3	80042	40427.2	77121.6	34354	37.4	18.7	0.0998668
135885	102024	87287	70869.7	90342.7	51410	-7.7	-60.5	0.101042
130940	95747.8	89624	45625.8	88074.6	33950	44	23.1	0.103392
7798.5	66703.5	7662	6879.4	66379.3	6792	623.7	320.1	0.105741
69042.8	78351.3	57750	44058.3	75616.2	38185	2403.5	1833.7	0.105741
133271	120641	72397	60076.5	100415	39209	-12.1	-5.5	0.106916
104625	90989.6	75357	61298.6	93125.9	43138	1699.5	799.7	0.108091
52921.5	80755	42948	67620.3	78562.7	56408	4169	1934.9	0.109266
106948	94094.7	74488	79289.1	91376.2	56867	5462.6	3471.6	0.111616
158625	121829	85330	262143	123533	139071	9035.4	4621.1	0.112791
69801.8	88255.1	51833	84412.9	96741.8	57184	13961.2	6628.6	0.116315
22000.5	66008.5	21843	7372.2	66429.9	7273	141.9	311.3	0.118665
7676.25	68923.2	7299	3390.2	68258.1	3255	1.1	-11	0.118665
18266.2	67720.6	17677	14769.7	67869	14262	415.8	214.5	0.12219
91413.8	91376.1	65563	60768.4	92683.5	42969	5562.7	3040.4	0.123365
137416	97953.3	91939	76701.9	89703.9	56037	23.1	-3.3	0.123365
15606	75424.4	13560	15724.5	74021	13922	418	146.3	0.12689
59907.8	74034.3	53031	30823.1	75872.2	26624	3133.9	1685.2	0.128065
92479.5	94795.3	63935	89708.3	91809.7	64036	12042.8	6108.3	0.128065
18303	67906.8	17664	5217.3	66161.2	5168	-33	41.8	0.130414
60706.5	72845.6	54615	40100.5	81625.9	32196	-35.2	56.1	0.131589
94647.8	84212.4	73657	70013.9	86828.1	52845	8620.7	4533.1	0.131589
96681	80217.8	78986	67657.7	79472.6	55793	6671.5	3903.9	0.133939
87515.2	93729.5	61191	97105.8	92339.2	68919	1661	1202.3	0.133939
14166.8	66354.5	13992	3077.8	65361.9	3086	-11	7.7	0.133939
77904.8	86707	58883	103478	86523.5	78378	3987.5	1852.4	0.136289
117940	89264.2	86589	53331.3	91979.3	37999	25.3	-13.2	0.136289
158354	106264	97661	90130.7	93398.6	63243	77	16.5	0.140988
146219	94777.1	101107	87320.2	89280.6	64097	-8.8	35.2	0.142163
117740	92383.3	83524	96069.6	84700.2	74333	6645.1	3737.8	0.142163
88785	96920.4	60035	113500	93996.9	79134	15725.6	7533.9	0.144513
134403	92120	95617	59041.4	84244.2	45930	-16.5	-39.6	0.145688
39806.2	76426.5	34134	24955.7	92568.3	17668	1936	996.6	0.146863
115702	92672.3	81822	55777.7	83495.8	43780	37.4	1.1	0.146863
199204	133577	97734	152772	137887	72611	3526.6	1686.3	0.146863
97486.5	86112.7	74192	53574.4	88062.5	39870	4235	2637.8	0.150388
18963	68456.5	18154	4057.9	64626.6	4115	-13.2	-44	0.152738
151719	99575.9	99854	59059	92535.7	41827	45.1	55	0.155087
103038	86297.6	78249	38164.5	78526.5	31851	13.2	56.1	0.155087
148541	96204.1	101189	49971.9	87521.3	37419	1.1	29.7	0.155087
130561	97276.4	87960	48979.7	85058.4	37738	29.7	-34.1	0.156262
72315	102543	46217	88586.3	98830.4	58743	8806.6	4466	0.158612
86112	95037.7	59381	152556	94369.6	105944	12513.6	5886.1	0.158612
76019.2	77765.9	64064	70749.8	74322.1	62386	4390.1	2009.7	0.160962
6213.75	67032.8	6075	6377.8	63920.4	6539	288.2	129.8	0.162137
71104.5	96147.9	48466	93016	88821.3	68631	10384	5088.6	0.162137
143543	96217.2	97771	55015.4	84576.3	42630	-25.3	9.9	0.164487
86410.5	96686.1	58571	94878.3	86575.6	71821	1248.5	1155	0.164487
118194	103825	74606	63309.4	96852.1	42839	-2.2	89.1	0.166836
100734	96068.1	68719	136841	92443.3	97011	8347.9	4534.2	0.166836
38409.8	78838.1	31929	27665	75252.3	24093	3949	1950.3	0.166836
13106.2	93048.6	9231	44019.8	94981.8	30373	1933.8	788.7	0.166836
90825.8	90974.3	65429	87371.9	88587.1	64637	580.8	1020.8	0.168011
6252.75	64108.3	6392	4914.8	65360.5	4928	199.1	140.8	0.175061
6561.75	64979	6618	1882.1	65262.1	1890	-9.9	-33	0.175061
92046	98923	60980	78270.5	100108	51240	9428.1	4859.8	0.176236
12936.8	65937.4	12858	2889.7	65848.2	2876	4.4	12.1	0.177411
122458	89038	90135	41435.9	94483.3	28741	11	19.8	0.178585
8752.5	66760.2	8592	2116.4	67724.8	2048	-11	-33	0.178585
89404.5	90365.6	64839	95216	86742.4	71938	5236	3001.9	0.17976
106083	91241.7	76196	104005	92707.9	73522	9489.7	4972	0.17976
54977.2	73410.5	49080	8518.4	70292.4	7942	11	-18.7	0.17976
5937.75	64341.3	6048	1268.3	65448.3	1270	-15.4	24.2	0.18211
108982	96281.8	74181	61541.7	81736.3	49344	35.2	-26.4	0.18211
109360	97149.4	73773	54496.2	95680.4	37327	26.4	3.3	0.185635
112196	86163	85337	33823.9	78916.4	28089	26.4	1.1	0.18681
81948	123822	43373	65305.9	124069	34496	8319.3	4301	0.187985
104021	94137.2	72417	205268	94861	141812	885.5	1438.8	0.187985
129172	99680.9	84925	54910.9	82837.8	43442	16.5	-25.3	0.18916
133064	102389	85170	107253	92548.3	75949	130.9	228.8	0.18916
104918	106917	64311	131918	96474.2	89613	4728.9	3094.3	0.190334
85678.5	86584.8	64850	73491	83370.4	57770	5810.2	3448.5	0.190334
154622	134698	75230	79293.5	123654	42025	3758.7	2335.3	0.191509
58247.2	93524.4	40816	57032.8	85981.5	43471	5293.2	2777.5	0.195034
102848	82717.2	81485	47556.3	90442.5	34460	3.3	7.7	0.195034
9210	66864.6	9027	5921.3	70620.3	5495	299.2	163.9	0.195034
141327	95236.2	97253	47818.1	89091.9	35175	-2.2	6.6	0.199734
77826	83709.3	60930	67036.2	83441.6	52651	7035.6	3883	0.203258
92149.5	95714.6	63095	72781.5	94588.4	50427	3385.8	2489.3	0.203258
147152	105574	91346	66973.5	93117.3	47136	59.4	-18.7	0.205608
116323	87935.8	86692	38435.1	86056.8	29270	36.3	-9.9	0.205608
106735	88489	79049	63225.8	83679.7	49517	37.4	69.3	0.207958
91318.5	87594.8	68322	57132.9	82933.1	45148	8320.4	4466	0.209133
86960.2	88549.2	64360	81648.6	83639.5	63976	8170.8	4150.3	0.209133
95088.8	83881.7	74292	82612.2	80779.3	67023	1856.8	1787.5	0.209133
91959.8	89911.4	67029	113846	82952.4	89943	3177.9	1642.3	0.211483
143336	92575.1	101471	46940.3	81776.8	37618	-24.2	23.1	0.213833
151166	114367	86623	121190	101629	78150	38.5	28.6	0.213833
80487	96463.1	54682	76425.8	89004.5	56274	9212.5	4714.6	0.215007
154918	98055.2	103541	80873.1	85699.7	61845	-3.3	88	0.218532
75840.8	102692	48400	71823.4	103168	45625	8130.1	4120.6	0.222057
77347.5	84844.7	59745	53430.3	91118.9	38429	380.6	863.5	0.222057
74336.2	81489.7	59783	62069.7	80090.6	50790	8675.7	4513.3	0.223232
45207	76924.9	38514	69874.2	82636	55415	4574.9	1903	0.225582
113318	96057.9	77312	50444.9	87614.5	37733	71.5	-8.8	0.226756
100702	94636.8	69736	112006	89690.5	81842	16842.1	8002.5	0.226756
69860.2	86428.2	52973	50479	82677.9	40013	-4.4	7.7	0.226756
223254	156023	93776	105779	151706	45696	6776	3758.7	0.227931
61401.8	85946.7	46820	47742.2	99164.3	31552	2641.1	1270.5	0.227931
99741.8	89004.6	73442	79286.9	84405.1	61562	7636.2	4083.2	0.227931
103859	126431	53836	56403.6	109635	33716	105.6	35.2	0.229106
149240	96158.9	101713	49239.3	82942.1	38906	18.7	84.7	0.231456
105232	96865.3	71197	112473	98440.4	74878	5689.2	3529.9	0.232631
6640.5	66370.6	6557	5144.7	68724.6	4906	1876.6	765.6	0.233806
84454.5	97252.1	56912	73486.6	89888	53578	9319.2	4743.2	0.238506
141164	103263	89590	120563	103745	76160	2062.5	2818.2	0.23968
99999	86815.6	75488	70802.6	94783.4	48955	59.4	41.8	0.24203
119704	100335	78187	66743.6	105829	41332	6.6	5.5	0.24203
32102.2	74317.5	28309	7653.8	71432.6	7022	45.1	-24.2	0.24438
97623	89994.8	71091	41325.9	81348.5	33293	4.4	-29.7	0.24438
117076	87661.7	87526	60243.7	76533.5	51587	-64.9	-2.2	0.24438
89085	95632.6	61049	86885.7	97808.9	58217	8512.9	4489.1	0.245555
182560	123484	96889	150195	109595	89814	8603.1	3685	0.24673
188484	142352	86774	262143	103643	165760	16969.7	8383.1	0.250255
185972	119370	102102	78654.4	111774	46117	7.7	19.8	0.251429
128200	90737	92594	51648.3	84044.9	40274	12.1	25.3	0.252604
24203.2	69710.1	22754	6138	67043.3	6000	-31.9	-14.3	0.252604
115612	90762.7	83479	41275.3	83116.2	32545	20.9	-40.7	0.252604
165986	107594	101103	52314.9	87346.1	39252	27.5	-14.3	0.253779
6042.75	66838.4	5925	4318.6	73455.4	3853	149.6	83.6	0.258479
79691.2	84662.3	61688	158924	84327.6	123509	7284.2	3087.7	0.260829
89348.2	88535	66138	80186.7	88018	59705	2564.1	2183.5	0.262004
78718.5	76827.6	67149	37778.4	78710.7	31455	8058.6	4202	0.264353
101882	91197.1	73214	47207.6	90650.1	34129	22	33	0.264353
126688	90934.7	91303	45193.5	80784.5	36663	-60.5	-36.3	0.265528
138578	93985.5	96630	68484.9	79881.6	56186	-8.8	19.8	0.265528
18015.8	68492.9	17238	4309.8	72571.2	3892	-2.2	37.4	0.266703
133811	97602.1	89849	57731.3	83894.6	45098	16.5	58.3	0.266703
135280	91014.7	97410	62153.3	80185.8	50798	-5.5	-14.3	0.270228
99369.8	91699.2	71018	72223.8	86618.3	54645	7412.9	4105.2	0.271403
23664	73597.4	21072	5647.4	69166.1	5351	59.4	-1.1	0.272578
49443	73873.1	43863	54686.5	72095.4	49711	3785.1	1609.3	0.273753
83546.2	88506.6	61863	99029.7	81408	79722	629.2	917.4	0.274928
82554	89356.4	60547	111568	82501.4	88625	4114	1976.7	0.276102
7861.5	66350.5	7765	2202.2	68725.4	2100	-26.4	2.2	0.276102
122958	97967	82254	51629.6	85517.8	39566	-39.6	14.3	0.277277
124652	92270.4	88535	62891.4	87478.8	47116	-14.3	49.5	0.277277
119175	94591.8	82568	45335.4	85219.7	34864	-3.3	-30.8	0.277277
16779.8	69175.2	15897	3936.9	70015.9	3685	41.8	-24.2	0.279627
44394	78098.6	37253	7381	74867.9	6461	35.2	22	0.280802
37151.2	71406.4	34097	35425.5	70231.6	33057	1617	683.1	0.280802
114640	87433	85929	58483.7	75658.6	50659	150.7	15.4	0.280802
74192.2	78551.6	61899	63967.2	75821.2	55290	2466.2	1472.9	0.280802
79836	90679.8	57699	93649.6	88982.9	68973	11216.7	5536.3	0.284327
11824.5	68999.2	11231	12203.4	68420.1	11689	700.7	328.9	0.287851
91045.5	86709.8	68813	61068.7	83299.3	48046	2030.6	1752.3	0.287851
85656	97034.6	57851	60660.6	94676.2	41990	6296.4	3594.8	0.289026
95477.2	84833	73759	75653.6	81970	60486	5382.3	3256	0.289026
77448	84202.3	60279	45444.3	83216.6	35789	2938.1	2107.6	0.291376
108923	93509.1	76339	58287.9	86708.8	44055	60.5	8.8	0.293726
12368.2	66174	12249	3865.4	67301.5	3764	2.2	14.3	0.294901
67328.2	79122.5	55767	100973	79849.8	82873	743.6	453.2	0.298426
97980	86403.1	74317	59756.4	81488.9	48058	23.1	50.6	0.299601
141240	97447.1	94988	60986.2	87666.2	45591	33	-22	0.300775
81412.5	84469.8	63164	60648.5	83464.4	47621	5009.4	2942.5	0.300775
113617	89051.9	83614	71454.9	78109	59953	-30.8	68.2	0.303125
5495.25	64321.6	5599	5034.7	66269.2	4979	177.1	83.6	0.305475
142504	93419.3	99970	75758.1	84641.2	58658	151.8	28.6	0.307825
52283.2	77565	44175	34229.8	75932.9	29543	6024.7	3264.8	0.31135
86094.8	84183.4	67024	64645.9	80481.6	52641	6142.4	3449.6	0.316049
96552	87858.1	72021	80801.6	87131.5	60775	7507.5	4029.3	0.317224
136334	91958.7	97161	45084.6	83211.2	35508	-25.3	46.2	0.317224
147316	103403	93368	113284	99156.5	74873	115.5	405.9	0.318399
66963.8	101483	43244	72586.8	102155	46567	9423.7	4691.5	0.319574
182977	104628	114611	139821	98103	93405	27.5	6.6	0.320749
87859.5	100743	57155	113611	100255	74267	7084	3980.9	0.324274
24890.2	71827.7	22710	9830.7	88026.3	7319	-6.6	-19.8	0.327798
68331	81030.3	55265	36517.8	74199.5	32254	-3.3	11	0.331323
81686.2	96102.5	55705	82970.8	89600.3	60687	4977.5	3164.7	0.331323
47189.2	81925.2	37749	49496.7	78850.1	41139	3562.9	2161.5	0.334848
114204	87953.3	85096	94767.2	89034.1	69756	16317.4	7807.8	0.334848
86879.2	86587.3	65757	81843.3	84852.3	63212	2206.6	1824.9	0.334848
104870	97730.2	70324	111192	90596.2	80435	10645.8	5674.9	0.336023
57642	74661.1	50597	62009.2	70859	57351	1534.5	907.5	0.340722
4912.5	63713.8	5053	46887.5	64328	47768	-24.2	14.3	0.341897
9750.75	64691.8	9878	3693.8	90938	2662	16.5	-1.1	0.341897
117833	113269	68177	33113.3	106020	20469	-6.6	-17.6	0.345422
13265.2	68003.1	12784	12474	68564.6	11923	862.4	385	0.345422
78914.2	102186	50611	77369.6	96680.3	52446	11466.4	5712.3	0.345422
77874.8	84857.8	60143	75488.6	89304.9	55397	9210.3	4710.2	0.346597
107074	89275.5	78602	60890.5	84737	47093	8180.7	4523.2	0.346597
5541	64056.3	5669	1516.9	60395.8	1646	-9.9	-1.1	0.347772
149027	118891	82148	53124.5	98069.6	35501	29.7	16.5	0.350121
60903.8	79430.6	50250	91494.7	75094.2	79849	5163.4	2248.4	0.350121
82503	85878.6	62960	166348	83336.5	130816	2564.1	1345.3	0.351296
5850	66364.1	5777	1625.8	64031.5	1664	-17.6	8.8	0.353646
68823	100251	44991	78021.9	91262.3	56028	5514.3	3172.4	0.355996
104614	84625.9	81015	40720.9	84145.8	31715	27.5	28.6	0.358346
83710.5	89410.5	61358	81837.8	97285	55130	984.5	719.4	0.359521
73143.8	91413.6	52438	76895.5	88383	57018	3176.8	1631.3	0.36187
107774	84729.4	83360	80334.1	84837.7	62057	9951.7	5142.5	0.36187
24674.2	68919.2	23463	9715.2	75941.7	8384	18.7	-6.6	0.36422
139408	87234.3	104732	51342.5	84092.2	40013	37.4	7.7	0.36657
7654.5	66690.4	7522	5997.2	71098.5	5528	574.2	258.5	0.36892
130363	87785.4	97322	56436.6	79694.7	46410	1.1	-15.4	0.37127
91305	106135	56379	94942.1	105533	58959	4400	2653.2	0.37127
107830	80903.2	87348	30000.3	77579.6	25343	16.5	19.8	0.373619
128625	96912.8	86981	50571.4	83983.7	39463	25.3	39.6	0.373619
88037.2	103604	55689	111778	111494	65703	7955.2	4281.2	0.374794
111316	92983.3	78457	83568.1	86179.7	63550	2996.4	2437.6	0.375969
90772.5	101304	58723	79807.2	102277	51138	9672.3	4899.4	0.377144
126016	89994	91768	42759.2	81610.7	34337	-52.8	-29.7	0.377144
125003	89627.4	91403	65348.8	81390.7	52619	34.1	15.4	0.379494
95344.5	87447.8	71454	55693	85593.9	42642	53.9	-41.8	0.380669
13299	64675.2	13476	4859.8	65926.7	4831	167.2	191.4	0.381844
73556.2	88893.1	54229	61179.8	82345.4	48691	-20.9	17.6	0.381844
96350.2	95561.4	66077	88739.2	94538.2	61516	11449.9	5856.4	0.384194
80963.2	82613.4	64227	109249	80817.7	88591	4665.1	2266	0.385369
109333	88405.1	81050	86020	84478.3	66732	11368.5	5924.6	0.386543
9249.75	64413.1	9411	1573	59623	1729	-4.4	-3.3	0.386543
61737	84032.5	48148	58152.6	86684.6	43965	7373.3	3935.8	0.392418
124611	96865.1	84308	46341.9	96338.2	31525	18.7	4.4	0.392418
6075.75	64108.9	6211	9181.7	64095.9	9388	53.9	33	0.393593
10692	76421.7	9169	10653.5	71881.8	9713	1402.5	606.1	0.394768
5661.75	69186.7	5363	10897.7	70705.1	10101	1289.2	556.6	0.398292
90878.2	80994.9	73533	97328	79672.3	80059	5999.4	2842.4	0.400642
76559.2	82578.5	60759	61435	78784.5	51104	3587.1	2343	0.405342
89223	91940.4	63599	74500.8	83489.8	58480	11532.4	5754.1	0.405342
77163	90124.1	56111	83943.2	91829.2	59908	556.6	699.6	0.406517
132903	92712.1	93946	55800.8	77214.6	47361	-1.1	20.9	0.408867
109269	86763.8	82535	35915	75631.4	31121	-1.1	63.8	0.413566
20411.2	68293.9	19587	2641.1	67036.1	2582	-14.3	-16.5	0.414741
9371.25	64552.7	9514	2443.1	65565.5	2442	8.8	-26.4	0.415916
13534.5	64777.4	13693	4313.1	65054.9	4345	12.1	7.7	0.415916
144291	93200.9	101461	60839.9	84863	46984	38.5	23.1	0.415916
8944.5	65459.2	8955	2604.8	66217.3	2578	-4.4	-33	0.419441
110300	94646.6	76375	80568.4	89789	58806	15501.2	7881.5	0.421791
113656	85191	87434	61469.1	81144.9	49645	96.8	22	0.42649
86646.8	95409.4	59517	84055.4	97277.9	56628	2853.4	2311.1	0.42649
62936.2	84791.3	48644	52792.3	84358.5	41013	36.3	50.6	0.427665
133568	104870	83470	60175.5	84036.4	46928	8.8	28.6	0.430015
38256	71755.7	34940	37885.1	69273.7	35841	457.6	300.3	0.430015
67776.8	74668.7	59487	11518.1	69011.7	10938	-16.5	38.5	0.43119
117143	89208.4	86058	80308.8	80474.6	65401	29.7	-20.9	0.432365
149188	107439	91002	82078.7	103218	52114	-11	-39.6	0.434714
9619.5	64473.7	9778	6187.5	66421.6	6105	117.7	113.3	0.435889
123595	89315.2	90689	199615	87574.4	149381	8494.2	4430.8	0.437064
70679.2	82707.5	56005	61281	75655.8	53084	-9.9	-9.9	0.437064
66062.2	82437.6	52518	51503.1	83068.1	40633	6581.3	3587.1	0.438239
174341	178676	63946	205400	171036	78703	19432.6	9620.6	0.439414
127141	83682.8	99570	53494.1	74259.5	47210	-26.4	-30.8	0.440589
7305	71861.4	6662	5953.2	71312.2	5471	388.3	188.1	0.441764
133630	92477.4	94700	60721.1	81229.2	48990	50.6	-36.3	0.442939
21159.8	70917.7	19554	36510.1	69985.3	34189	313.5	152.9	0.448813
127834	90026.8	93058	56339.8	82463.1	44775	27.5	7.7	0.448813
87558	87196.1	65808	75365.4	88372.6	55890	7902.4	4386.8	0.448813
128672	96627.9	87269	77216.7	79669.9	63518	-9.9	24.2	0.448813
79344	87085.7	59710	84730.8	89113.3	62313	178.2	355.3	0.448813
77475.8	87038	58336	103167	87127	77601	5330.6	2435.4	0.449988
80462.2	87389.6	60341	57250.6	81951.3	45783	5211.8	2883.1	0.449988
69390	93930.3	48414	111546	107373	68083	10917.5	5383.4	0.451163
120173	89817.8	87685	117203	85002.6	90362	5175.5	3384.7	0.452338
84833.2	90047.6	61741	114697	83621.1	89891	3075.6	1986.6	0.452338
130363	90052.4	94872	62484.4	89525.3	45741	4.4	18.7	0.453513
109518	103401	69413	41490.9	89999.3	30213	56.1	36.3	0.457038
5499	68422.7	5267	8797.8	71111.6	8108	2698.3	1131.9	0.458213
117993	95692.2	80809	42552.4	82601.7	33761	17.6	26.4	0.459387
41636.2	79811.4	34189	54555.6	80938	44174	3588.2	1546.6	0.460562
80533.5	83096	63515	46253.9	76735.8	39503	20.9	31.9	0.461737
62775	80336.3	51210	76518.2	81749.8	61342	1922.8	991.1	0.467612
6525.75	68570.1	6237	8082.8	70845.9	7477	414.7	154	0.467612
130156	90228	94537	54462.1	87894.7	40608	9.9	60.5	0.467612
116522	89488.4	85334	78216.6	79555.6	64433	-50.6	-63.8	0.469962
133906	103108	85111	57428.8	86812.2	43354	24.2	64.9	0.469962
73090.5	80737.2	59329	63996.9	76834.7	54586	1591.7	1123.1	0.473486
134528	89032.5	99025	47903.9	79356.7	39561	17.6	1.1	0.477011
22029.8	74855.7	19287	5332.8	73268.4	4770	35.2	52.8	0.477011
5166.75	63433.5	5338	3724.6	92776.7	2631	-4.4	-19.8	0.478186
139571	107449	85128	68305.6	96838.9	46226	72.6	15.4	0.478186
75135.8	88974.1	55343	66540.1	85838.6	50802	9964.9	5055.6	0.479361
99586.5	89229.3	73143	85861.6	85686.4	65670	11354.2	5850.9	0.482886
47379.8	72904.6	42591	8189.5	68075.5	7884	-2.2	55	0.482886
89648.2	85905.9	68391	51977.2	86002.3	39608	2763.2	1954.7	0.48406
72531	85164.9	55814	52289.6	86045.6	39826	8105.9	4218.5	0.487585
72393	86221.7	55025	54672.2	85482.5	41915	2.2	50.6	0.49111
86868	97844.4	58184	75560.1	115523	42865	11473	5703.5	0.492285
117497	88174.7	87330	44716.1	77104.6	38007	4.4	27.5	0.49346
17022	66803.6	16699	5723.3	71937.5	5214	-34.1	38.5	0.49346
12646.5	68057.2	12178	2421.1	66780	2376	0	1.1	0.49581
118533	105267	73795	56083.5	91332.4	40243	48.4	97.9	0.49581
144788	100436	94476	48370.3	89608.7	35376	80.3	37.4	0.49581
73449	102040	47173	67014.2	98308.7	44674	8358.9	4255.9	0.49581
190065	127230	97902	212812	136621	102084	11199.1	5914.7	0.49581
144145	108949	86707	55157.3	93386.1	38708	20.9	9.9	0.496984
206376	132588	102008	240938	115355	136883	13874.3	6886	0.498159
10550.2	66778.2	10354	7585.6	68025.4	7308	454.3	240.9	0.499334
88003.5	81146.4	71074	62760.5	78879.1	52144	4792.7	2984.3	0.501684
150055	90334.5	108862	43637	82206.3	34788	37.4	-47.3	0.502859
120828	106156	74594	48603.5	88728.9	35899	-22	-1.1	0.504034
81113.2	97636.8	54445	58771.9	93815.2	41056	7135.7	3603.6	0.509908
75779.2	96018.5	51722	184809	96334.3	125725	5480.2	2483.8	0.513433
129150	86314.2	98060	50911.3	79859.3	41780	42.9	28.6	0.515783
190445	134275	92951	62895.8	112797	36543	-33	14.3	0.519308
127714	98690	84810	47918.2	112514	27911	7.7	3.3	0.520482
112924	91441.3	80933	57365	84950.2	44255	23.1	38.5	0.520482
20007	86114.5	15226	156532	88865.1	115439	82.5	34.1	0.520482
111842	87999.4	83292	37851	82764	29972	63.8	92.4	0.521657
81129	82221.8	64665	85621.8	80559.8	69654	1555.4	770	0.524007
126000	92538	89234	72244.7	83259.4	56866	83.6	55	0.524007
57186.8	77885.9	48119	67987.7	77270.4	57663	7610.9	3922.6	0.525182
146927	101876	94517	62527.3	90757.4	45151	-41.8	-20.9	0.525182
105968	109185	63605	138004	115248	78476	3579.4	2548.7	0.527532
23762.2	71134.8	21892	22638	71841.8	20651	906.4	480.7	0.531057
90280.5	86403.1	68477	88069.3	82158.4	70251	10040.8	5108.4	0.532232
7953	68706.5	7586	3837.9	75509	3331	15.4	-29.7	0.533406
132274	105825	81916	51692.3	106164	31910	147.4	102.3	0.534581
102327	88298.6	75948	50504.3	84939.8	38967	35.2	44	0.535756
102435	90476.6	74198	76331.2	87714.4	57031	8989.2	4697	0.538106
65395.5	88084.7	48655	76772.3	85615.2	58767	1491.6	767.8	0.538106
87466.5	83110.4	68971	55796.4	80237.7	45573	8863.8	4665.1	0.541631
58607.2	78355	49019	86516.1	79653.8	71182	2258.3	1244.1	0.542806
110948	117780	61734	113235	128951	57549	15359.3	7505.3	0.543981
101230	90858.2	73017	51928.8	86604.4	39296	75.9	5.5	0.547505
110579	89916.6	80596	82881.7	89421.6	60743	13878.7	6743	0.549855
84863.2	98277.1	56591	73046.6	101138	47333	10409.3	5023.7	0.552205
7356.75	67506.6	7142	5442.8	67723.4	5267	990	424.6	0.55338
112796	98854.8	74778	103712	88798.4	76543	9859.3	5189.8	0.55338
126015	93239.7	88573	41484.3	85290.3	31876	-3.3	-13.2	0.554555
125270	90681	90534	45589.5	79137.4	37754	-1.1	-6.6	0.554555
129216	98600.5	85885	43444.5	92666.5	30725	-25.3	-5.5	0.556905
161766	113002	93817	102500	109214	61507	45.1	-5.5	0.558079
85137	80740	69105	96175.2	78771	80016	4761.9	2514.6	0.560429
10065	64284.2	10261	2987.6	64918.9	3016	49.5	-14.3	0.561604
6540	63932.8	6704	1709.4	61859.3	1811	12.1	-26.4	0.561604
86496	86311.6	65676	59000.7	80058.6	48298	6322.8	3489.2	0.563954
6369.75	67254.4	6207	7836.4	67203.1	7642	354.2	226.6	0.563954
121085	89216.4	88946	43226.7	84317.7	33598	34.1	25.3	0.565129
126826	112519	73869	160219	96304.2	109031	9937.4	4347.2	0.567479
164452	94256	114343	71205.2	85529.8	54560	27.5	-36.3	0.568654
85364.2	89009.6	62852	89885.4	84125.6	70023	770	1013.1	0.568654
87735	89417.3	64303	72809	87388.9	54602	4798.2	2915	0.569828
127737	103246	81082	52224.7	94048.1	36392	1.1	27.5	0.572178
129982	99239.1	85838	262143	76420.2	224807	19093.8	8851.7	0.575703
16392	70012.1	15344	3383.6	66272.5	3346	-33	-2.2	0.575703
7848.75	68840.4	7472	9329.1	67992.9	8992	576.4	306.9	0.578053
164616	120314	89668	112551	88584.2	83267	151.8	157.3	0.579228
70716.8	80686.9	57438	50561.5	78233.9	42355	4507.8	2671.9	0.579228
10421.2	64896.1	10524	4617.8	64956.5	4659	35.2	137.5	0.581577
90654.8	78761.7	75432	61085.2	77772.9	51474	10025.4	5171.1	0.582752
127953	95784.2	87546	50200.7	83522.6	39390	13.2	16.5	0.587452
137822	94574.8	95504	87121.1	88147.4	64773	-7.7	18.7	0.590977
66110.2	97171.9	44587	60201.9	92939.9	42451	7818.8	4010.6	0.590977
69120.8	93841.1	48272	58485.9	84075.8	45589	10568.8	5183.2	0.595676
89760.8	87303	67381	82384.5	80685.5	66916	8464.5	4429.7	0.595676
76203	98608.7	50645	78425.6	109813	46804	6891.5	3582.7	0.596851
79437	81683	63734	36230.7	81592.2	29101	1.1	25.3	0.602726
119568	92384	84820	52505.2	88532.2	38867	51.7	-34.1	0.602726
133614	92188.5	94985	78663.2	87662.8	58808	37.4	6.6	0.603901
88147.5	83276.9	69369	60190.9	84564.3	46647	44	30.8	0.605076
5037.75	64470.6	5121	2200	66749.6	2160	20.9	-3.3	0.607425
137428	91565.4	98361	48065.6	81872.1	38475	15.4	19.8	0.607425
139399	98546.3	92704	54866.9	102417	35109	9.9	3.3	0.6086
81744	86364.3	62030	68872.1	79450.8	56810	3738.9	2424.4	0.6086
84882	81016.4	68663	54111.2	78406.2	45229	7313.9	3800.5	0.609775
107764	85011.4	83076	76876.8	81389.9	61902	9000.2	4852.1	0.609775
103990	92975.7	73300	39781.5	82472.5	31612	52.8	27.5	0.61095
78603.8	102654	50182	116741	102291	74794	2985.4	2211	0.612125
25544.2	66098.2	25327	18969.5	66193.8	18781	322.3	132	0.614475
29386.5	70323.3	27386	4132.7	72689.4	3726	37.4	-31.9	0.61565
106694	84837.6	82420	66584.1	80485	54217	6037.9	3487	0.616825
107579	96959.5	72714	97941.8	95566.4	67165	6351.4	3657.5	0.616825
7785.75	67743.9	7532	5822.3	78480.1	4862	5.5	40.7	0.616825
190103	119851	103951	121982	112068	71334	563.2	359.7	0.617999
119269	101050	77352	58344	87515.3	43691	3.3	-28.6	0.619174
70632.8	82236.1	56289	52169.7	77445.7	44147	3900.6	2439.8	0.620349
114962	91978.8	81912	27442.8	83646.9	21501	36.3	34.1	0.621524
8520.75	64178.4	8701	2637.8	65780.4	2628	-38.5	22	0.622699
73070.2	81282.1	58915	58067.9	77915.3	48842	1413.5	1389.3	0.625049
80256	91952	57200	62610.9	104870	39127	1994.3	1654.4	0.625049
84797.2	101233	54896	63037.7	95163.5	43412	6470.2	3645.4	0.626224
79251.8	85695.7	60608	52779.1	83767.6	41292	4749.8	2961.2	0.627399
104772	92623.1	74132	100605	87649.3	75223	10032	5371.3	0.630923
124110	90928.8	89451	81286.7	89128.4	59770	12838.1	6334.9	0.632098
105576	95869.9	72171	38793.7	88268	28803	25.3	25.3	0.633273
8091.75	66354	7992	7194	65709.5	7175	559.9	275	0.635623
72487.5	79766	59556	35117.5	76843.4	29950	4375.8	1997.6	0.635623
262143	151919	113085	177731	178505	65252	5062.2	2259.4	0.636798
100444	90293.7	72903	133225	87737	99514	8756	3779.6	0.639148
117248	95738.6	80260	44138.6	80703.8	35843	22	-25.3	0.640323
126978	90624.9	91825	56005.4	76555.4	47944	67.1	-74.8	0.642673
64356.8	79609	52980	83526.3	84618.6	64690	2291.3	1816.1	0.645022
9492	65473.9	9501	5421.9	83705.5	4245	6.6	2.2	0.646197
114688	98631.7	76205	42191.6	94364.5	29302	49.5	-17.6	0.648547
122198	87978.6	91026	134228	93170.9	94415	4071.1	1800.7	0.650897
150004	89822.3	109446	43265.2	86446	32800	9.9	40.7	0.650897
135900	95254	93501	42045.3	85056.2	32396	19.8	40.7	0.654422
8466.75	65402.8	8484	1515.8	62674.8	1585	17.6	0	0.654422
100416	97181.8	67717	99295.9	90762	71698	10744.8	5364.7	0.655596
107951	87664.4	80702	40521.8	80765.1	32881	161.7	39.6	0.656771
88470.8	84610.5	68526	54770.1	83071	43209	7592.2	4062.3	0.657946
78987.8	80217.9	64531	37193.2	76967.8	31669	5505.5	2989.8	0.659121
10402.5	68640.6	9932	18284.2	70420.4	17016	394.9	227.7	0.660296
54696	84667.2	42337	45684.1	78728.2	38029	1144	806.3	0.661471
190334	116668	106916	105846	110403	62831	40.7	74.8	0.662646
88546.5	99596.4	58265	75722.9	86984.9	57051	1074.7	1161.6	0.666171
131693	116634	73998	144609	127458	74355	12513.6	6114.9	0.66852
129086	95980.3	88141	50444.9	86907.4	38040	-18.7	36.3	0.66852
123616	99179.5	81683	62576.8	88540.8	46318	4.4	8.8	0.67087
75189	82600	59656	58490.3	80469	47636	8223.6	4261.4	0.67087
124833	98147.1	83355	53504	88795.3	39489	17.6	16.5	0.67087
65873.2	86587.3	49858	77580.8	83724.5	60727	7018	3650.9	0.672045
92479.5	89571.1	67664	67965.7	80425.4	55383	7100.5	3980.9	0.67322
110210	85185.9	84788	44728.2	73400.1	39936	14.3	-30.8	0.67322
14081.2	68201.1	13531	11585.2	66309.8	11450	317.9	160.6	0.67322
73832.2	78143.9	61920	77524.7	75578.1	67224	1156.1	994.4	0.674395
9775.5	65312.2	9809	1862.3	68412.4	1784	1.1	20.9	0.67557
73701.8	86814.9	55637	110778	84831.1	85581	4045.8	1906.3	0.67792
135871	101059	88111	52004.7	98032	34766	-40.7	-17.6	0.679094
67798.5	82792.8	53667	66759	83322.9	52508	10723.9	5360.3	0.680269
130783	92335.8	92824	59115.1	78486.4	49361	20.9	12.1	0.680269
17220.8	67065.6	16828	17128.1	67829.3	16549	253	189.2	0.681444
253436	172608	96225	253940	166447	99985	13971.1	7189.6	0.681444
100247	84308.2	77926	63588.8	85947.9	48487	6019.2	3545.3	0.681444
39633	71660	36246	40643.9	73758.4	36113	150.7	266.2	0.682619
10175.2	70948.5	9399	4103	67629.3	3976	-14.3	-24.2	0.684969
54360	73233.9	48646	5778.3	70782.6	5350	-6.6	-4.4	0.684969
109249	94109.1	76079	79256.1	79603.5	65250	50.6	-5.5	0.686144
83519.2	84726.7	64602	76992.3	88643.5	56922	470.8	1002.1	0.689669
15396.8	65517.9	15401	14644.3	70506.1	13612	423.5	218.9	0.690844
75042.8	81697.1	60198	74253.3	80151.9	60713	-16.5	-20.9	0.690844
89794.5	82831.6	71045	75397.3	75895.3	65106	-8.8	28.6	0.693193
141267	114916	80564	44496.1	100272	29082	53.9	18.7	0.694368
9343.5	67878.9	9021	3891.8	70573.6	3614	-17.6	-22	0.696718
78604.5	106956	48164	116066	108817	69902	13847.9	6751.8	0.697893
17718	69937.2	16603	3349.5	68899.2	3186	26.4	-31.9	0.697893
121081	93473.5	84892	50013.7	80262.9	40837	8.8	61.6	0.700243
7524	71400.6	6906	6475.7	68318	6212	685.3	394.9	0.700243
139283	101476	89953	66842.6	85808.3	51051	59.4	66	0.700243
174184	131170	87027	79127.4	110779	46811	18.7	-9.9	0.702593
185225	144650	83919	219864	148519	97018	17271.1	9229	0.702593
107461	95334.5	73872	88629.2	89770.2	64703	8641.6	4708	0.702593
104578	101915	67248	107829	105069	67257	10736	5491.2	0.702593
77397	86780	58450	111172	87669	83105	5660.6	2542.1	0.703768
128794	87655.7	96293	45250.7	75893.8	39075	51.7	37.4	0.706117
48740.2	80595.5	39633	72059.9	82794.5	57039	3546.4	1584	0.707292
91413	79156	75684	129400	77545.8	109359	5364.7	2437.6	0.708467
57110.2	84793.3	44140	60523.1	81718.3	48538	975.7	689.7	0.709642
94615.5	82668.6	75007	87420.3	81980.1	69885	6267.8	3177.9	0.713167
49551	77160.4	42086	65023.2	74422.5	57259	3844.5	1771	0.713167
111510	91870.4	79546	54748.1	86311.6	41570	20.9	17.6	0.713167
12547.5	66481.8	12369	9766.9	67619.2	9466	300.3	275	0.714342
79809	82996.6	63019	88889.9	80480.3	72384	3503.5	1596.1	0.714342
70959	80379.7	57855	40299.6	74604.5	35401	22	4.4	0.719041
93408	99975.3	61231	87142	95660.6	59700	6134.7	3434.2	0.724916
116055	87473	86950	56127.5	83319.1	44148	-2.2	-19.8	0.726091
59154.8	83704.3	46315	43206.9	83201.8	34033	1192.4	1250.7	0.729615
95952	87550.4	71825	50462.5	80036.6	41320	110	23.1	0.729615
143701	96714.5	97375	114062	91467.6	81725	2362.8	1125.3	0.731965
11591.2	64838.2	11716	3615.7	64707.4	3662	-20.9	-12.1	0.734315
8642.25	68969.6	8212	9490.8	67395.1	9229	400.4	286	0.73549
93126.8	102160	59741	134636	106433	82902	1845.8	1101.1	0.73549
102806	100303	67171	95038.9	95844.7	64985	-4.4	33	0.736665
82866.8	96651.6	56189	67310.1	92540.8	47668	9024.4	4686	0.73784
80717.2	80984.2	65320	62861.7	84921.4	48512	10118.9	4981.9	0.741364
6307.5	73566.2	5619	11437.8	74378.6	10078	1130.8	547.8	0.747239
87195	84081.2	67963	69487	87731.9	51907	7709.9	4216.3	0.747239
125248	90555.2	90644	62434.9	85224.9	48011	23.1	-5.5	0.749589
47986.5	81245.3	38708	53678.9	78142.6	45019	3699.3	1731.4	0.754288
14921.2	71201.3	13734	4169	68977.4	3961	-1.1	12.1	0.755463
64944	85732.1	49645	76873.5	80860	62305	5120.5	2313.3	0.756638
114836	88016.1	85506	35033.9	78198.4	29361	-26.4	-24.2	0.756638
150896	120885	81806	55594	108065	33715	4.4	14.3	0.757813
31958.2	69427.4	30167	5036.9	75176.1	4391	-28.6	-15.4	0.761338
129560	92332.1	91960	66522.5	83608.9	52143	154	67.1	0.761338
88201.5	80308.6	71977	71570.4	77275	60698	170.5	336.6	0.762513
8217.75	64030.3	8411	1692.9	63470.2	1748	-4.4	8.8	0.763688
7471.5	65165.3	7514	3810.4	79150	3155	11	12.1	0.764863
122163	96383.2	83065	52690	79354.1	43515	-5.5	-9.9	0.767212
23692.5	65681.5	23640	8427.1	66164.9	8347	179.3	287.1	0.768387
135958	103711	85913	70558.4	92825.8	49815	401.5	135.3	0.770737
102308	78355.4	85570	77465.3	77979.3	65104	8030	4412.1	0.773087
104198	93765.3	72828	33991.1	87482	25464	-45.1	2.2	0.776612
92766	93367.2	65114	69535.4	92244.7	49402	5163.4	3100.9	0.778961
78367.5	89541	57358	89474	92412.7	63452	13255	6367.9	0.778961
14820	69384.5	13998	3197.7	68106.8	3077	3.3	28.6	0.780136
180428	114917	102896	89938.2	109287	53933	92.4	33	0.782486
53510.2	82096.8	42716	63868.2	77738.4	53843	6417.4	2957.9	0.782486
22902	76006.8	19747	22838.2	73981.7	20231	1459.7	715	0.782486
91404	89775.2	66725	102402	89699.4	74817	815.1	841.5	0.783661
102592	87378.3	76947	65004.5	85651.5	49738	6251.3	3622.3	0.783661
68030.2	84237.4	52927	97106.9	80203.6	79348	5810.2	2794	0.786011
252586	175872	94122	252945	156295	106062	17246.9	8556.9	0.786011
132668	100584	86441	47223	95283.5	32480	23.1	35.2	0.787186
18950.2	72016.5	17245	6536.2	76383.1	5608	-3.3	-12.1	0.789535
12447.8	67391.6	12105	5456	69255.2	5163	1320	518.1	0.79306
83868.8	82675.4	66482	53048.6	81887	42456	8390.8	4380.2	0.796585
60081.8	135538	29051	96251.1	150774	41837	5450.5	2844.6	0.79776
109734	87037.1	82626	37862	79762.3	31109	28.6	59.4	0.80011
118805	107613	72352	56591.7	100368	36952	67.1	39.6	0.801284
69617.2	80207.4	56883	101760	77893.6	85616	330	490.6	0.801284
220610	124005	116591	180552	112659	105031	7222.6	4035.9	0.801284
30651.8	71860.7	27954	4992.9	72010.3	4544	1.1	4.4	0.804809
109065	88041.9	81185	48182.2	85007	37146	53.9	37.4	0.804809
115834	96248.1	78872	50812.3	85054	39152	48.4	0	0.808334
131348	98985.1	86963	89534.5	87761.5	66860	27.5	57.2	0.808334
237620	135215	115169	195877	126220	101703	167.2	165	0.809509
114002	87562.7	85324	52844	79949.8	43317	14.3	19.8	0.809509
5849.25	64884.3	5908	2313.3	73097.6	2074	0	34.1	0.810684
127202	93864.9	88812	44929.5	86986.7	33850	1.1	53.9	0.810684
144386	96468	98089	71100.7	83821.8	55590	11	62.7	0.813034
127197	91745.4	90860	112559	90371.2	81626	9500.7	5830	0.813034
113423	86914.9	85524	196516	82584.5	155948	5240.4	2406.8	0.813034
193514	134593	94226	262143	95892.5	179157	7515.2	3551.9	0.813034
80478.8	80073.1	65868	72077.5	80427.5	58732	2734.6	1288.1	0.814209
117087	109233	70248	66448.8	104236	41778	22	-12.1	0.814209
97397.2	95801	66628	68745.6	85980.9	52399	6685.8	3855.5	0.816558
106508	98712.7	70711	63728.5	91737	45527	-25.3	64.9	0.816558
164680	102003	105805	91526.6	83048.9	72226	118.8	79.2	0.817733
141850	95559	97283	60908.1	94495.4	42242	-41.8	-19.8	0.818908
130538	97791.6	87481	73825.4	90584.7	53411	-28.6	17.6	0.820083
50821.5	70229.6	47425	18273.2	75914.6	15775	1180.3	708.4	0.821258
122475	96383.4	83277	46802.8	83741.1	36628	-8.8	30.8	0.825958
8513.25	67009.9	8326	2083.4	67127.7	2034	-23.1	17.6	0.825958
107685	91029.5	77527	35079	79366.8	28966	27.5	1.1	0.829482
84654.8	85649.3	64775	48353.8	82689.6	38323	5099.6	2956.8	0.831832
104787	86162.5	79702	45193.5	77021.9	38454	67.1	39.6	0.831832
123683	93516.2	86677	40067.5	108507	24200	55	29.7	0.831832
10871.2	64330.3	11075	3476	85479.6	2665	-9.9	22	0.833007
71922	75608	62341	89354.1	73526.1	79644	3284.6	1529	0.834182
11672.2	68275	11204	15978.6	68340	15323	113.3	53.9	0.834182
70757.2	90595.8	51185	74565.7	86943.4	56206	7269.9	3839	0.835357
88076.2	88036	65566	68407.9	88396	50717	46.2	146.3	0.844756
8597.25	64120.8	8787	3636.6	67286.3	3542	1193.5	565.4	0.844756
73428.8	78732.8	61121	71997.2	73862.5	63881	521.4	591.8	0.845931
131528	89870.9	95913	55210.1	79180.9	45696	-71.5	-9.9	0.845931
94069.5	104358	59075	93281.1	101406	60285	8706.5	4628.8	0.847106
124077	102505	79328	47171.3	91074.1	33944	42.9	44	0.847106
167776	102916	106839	76563.3	88926.1	56425	58.3	30.8	0.848281
56919	76853.6	48537	75509.5	73977.7	66893	4021.6	1916.2	0.848281
81339.8	81018.3	65796	69878.6	75015.8	61048	627	995.5	0.848281
74977.5	87142.9	56387	56030.7	82638.2	44435	6934.4	3864.3	0.850631
5703	63165.8	5917	2632.3	61022.4	2827	-3.3	-14.3	0.850631
110928	97120.7	74853	186241	91370.8	133582	4584.8	2414.5	0.851805
109273	90542.8	79093	36392.4	77984.9	30583	-46.2	11	0.854155
74250.8	99120	49093	92230.6	84574.1	71469	4433	2102.1	0.854155
19501.5	68021.2	18789	6323.9	66759.5	6208	-17.6	33	0.854155
82043.2	107203	50155	102940	102533	65796	16480.2	7818.8	0.856505
130690	94908.1	90244	63407.3	87806.9	47325	26.4	-12.1	0.856505
124638	94384	86543	58977.6	86018.5	44934	-44	-5.5	0.856505
86192.2	80022.3	70589	45449.8	77981.9	38196	2458.5	2038.3	0.86238
65349	85637.1	50010	199400	83205.9	157055	13321	6448.2	0.86238
9654.75	66694.8	9487	2308.9	61360.9	2466	7.7	13.2	0.863554
171161	106631	105197	150487	113166	87149	24153.8	12124.2	0.867079
108265	84668.7	83800	51895.8	78833.7	43142	41.8	25.3	0.872954
97125	98317.7	64741	66842.6	93474.7	46864	-29.7	33	0.874129
81654	86033.4	62200	49969.7	89040.3	36779	4628.8	2794	0.875304
92151.8	89767	67277	67893.1	96325	46192	4554	2768.7	0.875304
6330.75	67037	6189	3143.8	74839.1	2753	332.2	119.9	0.876478
172478	101676	111172	81057.9	90526.9	58681	49.5	14.3	0.876478
123895	88280.2	91975	60537.4	77822.3	50980	38.5	71.5	0.881178
137770	93377.7	96692	49124.9	92388.1	34847	28.6	59.4	0.884703
79165.5	90296.9	57457	52977.1	85239.9	40731	6033.5	3459.5	0.884703
103178	83599.2	80884	120876	84330.9	93936	11187	5221.7	0.884703
64896.8	93789.5	45347	69109.7	88097.4	51411	1052.7	1054.9	0.885878
146123	117723	81346	58592.6	96870	39640	28.6	18.7	0.885878
74169.8	100258	48483	74710.9	94041.2	52065	159.5	287.1	0.887053
6034.5	63398	6238	2703.8	65050	2724	-20.9	-27.5	0.888227
143216	93185.4	100722	57893	83848.8	45249	41.8	-35.2	0.888227
70410	93807.5	49190	59741	95543.6	40978	10093.6	5072.1	0.888227
92543.2	88240	68732	39133.6	80924.5	31692	-8.8	-1.1	0.889402
131521	92760.9	92920	51065.3	91856.7	36433	72.6	3.3	0.890577
106001	97984.4	70898	87510.5	93452.5	61369	11247.5	5787.1	0.891752
83663.2	96153.4	57023	84264.4	111111	49701	1072.5	1134.1	0.892927
5220.75	64519.5	5303	1954.7	63074	2031	-16.5	-13.2	0.892927
62379.8	78536.1	52054	61706.7	81692.2	49503	2697.2	1282.6	0.894102
63504.8	93237.6	44637	63400.7	100985	41145	8901.2	4459.4	0.894102
77789.2	83050.9	61384	46601.5	82397.8	37065	6400.9	3578.3	0.894102
6209.25	65570.3	6206	6479	67376.7	6302	632.5	293.7	0.896452
90889.5	106141	56119	77080.3	92525.7	54596	184.8	137.5	0.896452
78945	81152.9	63753	89940.4	76514	77036	5791.5	2635.6	0.897627
100338	90958.5	72294	42055.2	94355.7	29210	-18.7	-7.7	0.898802
6341.25	64182.3	6475	1669.8	65528.2	1670	6.6	40.7	0.898802
125991	97664.5	84544	63498.6	86509.3	48104	144.1	19.8	0.899976
61223.2	83491	48057	45897.5	84509.3	35593	8415	4064.5	0.901151
15267.8	64408.6	15535	9526	64122.4	9736	298.1	327.8	0.901151
107002	91378.4	76741	136364	83801.2	106642	4753.1	2149.4	0.902326
93510.8	93795.6	65337	65556.7	84750.1	50694	7840.8	4210.8	0.902326
129808	89437.6	95118	45197.9	82163.9	36051	33	27.5	0.903501
85587.8	98674.9	56844	85300.6	92108.7	60692	9172.9	4659.6	0.905851
8179.5	63747.4	8409	2110.9	66381.9	2084	-37.4	16.5	0.905851
140327	92401	99528	45094.5	82670.7	35748	18.7	29.7	0.907026
154946	109915	92385	75836.2	101156	49132	304.7	147.4	0.907026
89232	86712.8	67440	64827.4	85847.9	49489	10583.1	5475.8	0.908201
227548	123566	120685	124843	116191	70416	64.9	104.5	0.910551
6617.25	64409.3	6733	1411.3	63004.7	1468	26.4	-7.7	0.9129
8799	64603.5	8926	2450.8	65826.1	2440	18.7	-6.6	0.914075
45654	73641.5	40629	46878.7	72368.1	42453	737	489.5	0.914075
136832	95973.1	93437	45973.4	91308.7	32997	20.9	37.4	0.916425
81048.8	82303.3	64537	31561.2	76508	27035	-1.1	37.4	0.918775
146527	95687.1	100356	72750.7	85841.2	55542	20.9	-29.7	0.9223
41780.2	79640.2	34381	9605.2	76785.4	8198	-12.1	6.6	0.9223
128871	96140.9	87847	47738.9	88264.3	35446	9.9	5.5	0.924649
92025	92708.2	65053	88893.2	89402	65163	10844.9	5380.1	0.925824
123216	96867.7	83362	104661	96468.9	71101	6527.4	4335.1	0.925824
5435.25	64424.8	5529	1901.9	62666.1	1989	135.3	126.5	0.926999
126304	97473.4	84920	48254.8	89941.3	35161	-30.8	13.2	0.926999
92577.8	105814	57338	117083	100178	76595	11712.8	5837.7	0.928174
150081	101479	96924	87572.1	97907.2	58618	58.3	-12.1	0.929349
132242	94190.2	92012	79043.8	90528.4	57222	-25.3	-18.7	0.929349
114648	97083.4	77393	192484	97822.5	128954	8103.7	3658.6	0.930524
102950	91921.5	73399	56039.5	81899.2	44843	5.5	38.5	0.930524
251589	165073	99884	257328	155839	108216	21836.1	10180.5	0.930524
26941.5	67956.2	25982	23014.2	67192	22447	858	409.2	0.930524
85694.2	83474.2	67279	62796.8	82842.5	49678	5908.1	3380.3	0.931699
104276	101784	67141	46075.7	87876.6	34362	-26.4	-24.2	0.934049
17047.5	69796	16007	3462.8	66825.1	3396	-4.4	-1.1	0.935224
72688.5	74992	63523	54510.5	72044.5	49586	797.5	899.8	0.936399
21219.8	68953.7	20168	6547.2	69531.2	6171	-44	9.9	0.937573
16914	68793.9	16113	21906.5	69098.7	20777	1588.4	705.1	0.945798
85755	90260	62265	80274.7	85693.3	61392	5.5	72.6	0.945798
104491	106561	64263	82065.5	94564.2	56874	4749.8	2769.8	0.946973
143931	115023	82007	206127	118305	114186	1527.9	870.1	0.948148
15708.8	66936.8	15380	3182.3	64668.3	3225	-22	13.2	0.954022
111660	89386.9	81866	91692.7	92755.6	64785	10046.3	5013.8	0.958722
149727	98029	100098	46615.8	91440.1	33410	80.3	83.6	0.958722
159219	105975	98463	156365	108462	94480	10080.4	6297.5	0.959897
119866	90809	86506	40396.4	77808	34025	-42.9	18.7	0.959897
11088	64724.6	11227	10860.3	63605.1	11190	48.4	48.4	0.961072
18849	70745.6	17461	10333.4	74459.6	9095	465.3	367.4	0.962246
134273	110129	79904	144296	120913	78210	2578.4	1743.5	0.962246
129318	94900.4	89304	109160	90753.1	78828	11300.3	5827.8	0.963421
127318	94269.1	88512	83595.6	106495	51444	651.2	345.4	0.966946
91957.5	95386.6	63180	83293.1	87961.2	62058	7375.5	4062.3	0.966946
70812	81996.1	56597	74798.9	78547.9	62408	4706.9	2325.4	0.969296
24380.2	67329	23731	3358.3	66774.7	3296	5.5	-4.4	0.970471
47772	73299.9	42712	45356.3	72342.2	41089	4518.8	1933.8	0.97752
35019.8	79755.9	28776	25928.1	78053.5	21770	7514.1	3171.3	0.97752
63301.5	83732.5	49545	67529	79783.3	55470	3059.1	1656.6	0.978695
120368	95381.2	82704	59010.6	89006.2	43450	-22	-13.2	0.97987
84093	92595.8	59518	59412.1	89023.8	43737	6405.3	3583.8	0.97987
125840	103515	79670	63462.3	98332.4	42296	614.9	272.8	0.981045
67353.8	83714.4	52728	45590.6	95123.4	31410	2470.6	1789.7	0.981045
6093	65439.3	6102	7690.1	64979.2	7756	482.9	215.6	0.983395
141964	94808.4	98132	75209.2	86019.4	57300	38.5	-20.9	0.98457
84440.2	91266.9	60634	103748	90429.4	75188	13756.6	6409.7	0.98457
32202	68764.8	30690	6570.3	71384.5	6032	-31.9	-29.7	0.98457
74751	89446.3	54769	110955	105270	69075	775.5	759	0.986919
97097.2	95774.7	66441	104778	91875.2	74740	8819.8	4522.1	0.986919
6022.5	65716	6006	5745.3	68733.9	5478	469.7	251.9	0.988094
97473	86887.8	73520	62939.8	83730.6	49263	5913.6	3392.4	0.988094
88892.2	90464.5	64397	93811.3	89328.3	68825	6586.8	3733.4	0.989269
100912	86428.2	76519	43096.9	76978	36691	-13.2	9.9	0.990444
20030.2	70325.9	18666	15299.9	72564.4	13818	2296.8	1023	0.990444
147982	100390	96605	73691.2	93715.2	51533	53.9	72.6	0.991619
161801	119547	88700	55359.7	115562	31395	59.4	-2.2	0.992794
101378	106270	62519	81945.6	113654	47252	13009.7	6298.6	0.995144
174748	130110	88020	155833	109891	92934	3297.8	1676.4	0.998668
102552	99972.5	67227	98467.6	100318	64327	3342.9	2664.2	1.00102
74329.5	81802.5	59549	40306.2	79310.2	33306	7007	3753.2	1.00219
74748.8	86826.2	56420	95497.6	74657.4	83830	48.4	50.6	1.00337
250920	137200	119856	262143	116314	147702	19433.7	10458.8	1.00689
82626.8	100778	53732	68976.6	96233	46974	7177.5	3939.1	1.00689
28322.2	73579.9	25226	8123.5	74930.6	7105	-48.4	0	1.00807
191632	112931	111208	109320	107114	66886	51.7	139.7	1.00807
186026	122615	99428	102946	111038	60760	38.5	11	1.01277
86547.8	86513.4	65562	57637.8	83959.8	44990	8995.8	4690.4	1.01629
14165.2	74823.4	12407	14791.7	70260.8	13797	2097.7	877.8	1.01747
75878.2	92205.9	53931	69381.4	91645.3	49615	14977.6	6999.3	1.02099
105169	87397.5	78862	53582.1	81137.7	43279	2.2	-73.7	1.02334
160342	106255	98896	113086	99337.5	74606	25.3	-9.9	1.02452
142528	107000	87296	50684.7	105992	31339	-11	-70.4	1.02452
50787.8	75859.8	43876	48686	75549.6	42233	3036	1366.2	1.02569
141396	95642.6	96887	52439.2	82051.8	41884	7.7	51.7	1.02922
123379	97687	82772	63736.2	92810.2	45006	88	8.8	1.03157
148231	111140	87407	48974.2	96825.5	33148	-29.7	-11	1.03274
129533	101093	83973	53037.6	89317.3	38916	12.1	36.3	1.03392
7320.75	70961.8	6761	2981	66563.1	2935	-14.3	-23.1	1.03744
143524	104359	90131	51504.2	95142.7	35477	20.9	28.6	1.03862
144882	109586	86644	54183.8	92144.9	38537	50.6	9.9	1.03979
84796.5	86509.9	64238	58655.3	81463.8	47187	23.1	15.4	1.04096
92465.2	94578	64072	80991.9	84827.1	62573	11139.7	5559.4	1.04214
19770	70004.7	18508	5426.3	107992	3293	-19.8	-63.8	1.04331
106467	96658.9	72186	66929.5	90329.1	48559	5547.3	3394.6	1.04449
133924	106155	82680	52961.7	97324.9	35663	-30.8	-12.1	1.04684
154538	101815	99472	144943	120512	78822	16970.8	8189.5	1.04684
57020.2	81055	46103	73713.2	80068.8	60334	3407.8	1622.5	1.04801
95784	97398	64450	109451	96779.2	74117	10512.7	5319.6	1.04801
110918	90527	80298	250846	85153.8	193056	14129.5	6094	1.04801
66060	77407.2	55929	73038.9	82205.8	58228	656.7	954.8	1.04801
105102	86114.6	79986	39718.8	76622.3	33972	7.7	29.7	1.05154
122292	91068	88006	58878.6	85910.4	44915	-2.2	37.4	1.05154
72283.5	92716.6	51093	95216	88978.7	70130	14798.3	7172	1.05389
84335.2	79963.5	69119	47349.5	92093.7	33695	14.3	22	1.05624
120351	89484.3	88142	84839.7	84664	65672	10803.1	5504.4	1.05741
112514	92563.9	79661	51942	82469	41277	160.6	1.1	1.05859
107015	90357.3	77618	62092.8	88455.7	46004	24.2	11	1.05976
58201.5	81564.7	46764	83123.7	83846.6	64971	3016.2	1476.2	1.06094
75426.8	79863.8	61895	51602.1	72035.9	46946	48.4	5.5	1.06211
114880	89247.2	84359	57712.6	87217	43366	34.1	-13.2	1.06564
138322	99048.4	91522	54973.6	98740.6	36487	67.1	-5.5	1.06564
86058	109527	51493	76939.5	117386	42955	8350.1	4324.1	1.06681
97450.5	96659.9	66072	86407.2	91567.1	61843	10964.8	5498.9	1.06799
130012	104478	81553	46818.2	104852	29263	1.1	19.8	1.06916
5258.25	66745	5163	6450.4	65327.4	6471	490.6	216.7	1.07151
94105.5	94925.3	64970	85347.9	88517.9	63189	8226.9	4397.8	1.07151
135890	113571	78415	155949	115536	88460	13767.6	7774.8	1.07151
80004	95027.5	55175	76124.4	88141.4	56601	413.6	761.2	1.07386
14763.8	64832.3	14924	12859	64027.3	13162	624.8	280.5	1.07386
102227	93579.8	71592	104772	92424.6	74291	8071.8	4494.6	1.07621
88815	89753.1	64851	89530.1	83060	70641	12108.8	5919.1	1.07621
55218	98770.9	36638	62758.3	89911.9	45744	4548.5	2653.2	1.07621
131270	87420.1	98409	56818.3	82110.8	45349	40.7	-1.1	1.07739
116662	99876.5	76550	59699.2	93275.7	41945	24.2	51.7	1.07739
89273.2	86426.1	67695	119479	84467.7	92700	14634.4	7418.4	1.07739
51836.2	74756.1	45443	59238.3	73277.5	52980	2282.5	1137.4	1.07974
73814.2	78602.2	61544	82836.6	75941.9	71486	1410.2	1079.1	1.08091
41331.8	79546.5	34052	35794	75822.5	30938	1358.5	752.4	1.08209
11043.8	72820.5	9939	2681.8	75463.5	2329	-18.7	22	1.08326
5621.25	64812.5	5684	4383.5	66376.4	4328	698.5	312.4	1.08326
125794	94635.9	87113	100108	84973.8	77208	8808.8	4856.5	1.08679
130678	100626	85109	52188.4	82673.9	41370	-17.6	-11	1.08796
105106	88000.1	78275	40218.2	79404.1	33194	22	-18.7	1.08914
96519.8	88002.3	71879	37424.2	81830.8	29972	17.6	36.3	1.09266
124496	100506	81179	66646.8	89988.4	48537	51.7	30.8	1.09501
135792	105492	84360	52897.9	92480.3	37486	-6.6	34.1	1.09501
98638.5	85542.7	75569	63426	84809.6	49012	8606.4	4493.5	1.09501
72887.2	81832.7	58372	56212.2	78326.3	47033	4068.9	1997.6	1.09501
102315	101073	66341	108359	87195.8	81442	4397.8	3010.7	1.09619
262143	129485	132678	262143	131244	130900	12476.2	6705.6	1.09736
97576.5	100017	63937	116307	95865	79511	5755.2	3346.2	1.09854
68181	87299	51184	51290.8	80921.4	41539	541.2	768.9	1.09854
87171.8	83186.1	68676	34404.7	73576.3	30645	-11	33	1.10089
104995	94414.6	72880	97047.5	80602.6	78907	-16.5	-37.4	1.10089
37983.8	93445.8	26639	41533.8	91546.7	29733	2456.3	1115.4	1.10089
117280	93227.5	82444	57184.6	92268	40617	44	-63.8	1.10558
87311.2	83739.9	68331	63808.8	81059.4	51589	6833.2	3744.4	1.10793
83979.8	87115.5	63177	73295.2	89548.6	53641	9678.9	5165.6	1.10793
6744.75	64898.5	6811	2721.4	69913.6	2551	-33	-8.8	1.11146
104090	90062	75744	42985.8	80895.9	34824	-25.3	1.1	1.11146
144860	91604.4	103636	54420.3	88377.9	40355	36.3	4.4	1.11498
119661	98603.1	79532	50474.6	82828	39937	34.1	-6.6	1.11616
66228.8	86428.8	50219	65704.1	108242	39781	2358.4	1664.3	1.11733
147253	95522.6	101027	107746	98403.6	71758	10747	6278.8	1.11851
156577	115020	89214	60621	106996	37131	24.2	40.7	1.11968
84250.5	86117.8	64115	70203.1	86003.3	53496	10055.1	4939	1.12086
140458	99597.9	92422	162636	96682.1	110243	16005	7716.5	1.12203
9031.5	71466.8	8282	8685.6	73183.3	7778	309.1	161.7	1.12321
54444	72515.3	49204	51768.2	72414.3	46851	4321.9	2074.6	1.12438
241623	142310	111271	262143	149697	114764	17543.9	10144.2	1.12673
64170.8	82305.8	51096	75686.6	84472	58720	3598.1	2131.8	1.13026
140554	100785	91396	52049.8	88766.9	38428	8.8	19.8	1.13143
87042	85287.7	66884	56322.2	82792.4	44583	8287.4	4489.1	1.13143
83109	95476.2	57047	70536.4	103866	44506	12700.6	5867.4	1.13261
116217	95521.4	79735	41406.2	85865.2	31603	-14.3	-57.2	1.13378
108136	93761.6	75583	55020.9	88676.4	40663	31.9	67.1	1.13496
137957	104618	86421	70213	88123.9	52216	46.2	37.4	1.13731
119966	92119.8	85346	56100	81721.5	44989	24.2	6.6	1.14083
14007.8	66648.2	13774	2657.6	63727.9	2733	-42.9	-23.1	1.14083
76666.5	86538.3	58060	67334.3	82790.6	53301	-30.8	69.3	1.14201
112022	87910.5	83511	54272.9	82954.2	42877	-18.7	18.7	1.14436
122402	97295.3	82447	105875	94367.1	73528	192.5	342.1	1.14553
71663.2	85160.6	55149	110680	84981.5	85354	3423.2	1826	1.14553
137370	100053	89979	70127.2	89436.2	51387	6.6	9.9	1.15023
158144	116131	89245	98571	119326	54137	9938.5	4830.1	1.15141
87037.5	80999.8	70421	47873.1	80203.8	39118	6432.8	3757.6	1.15376
61371.8	82225.5	48915	62079.6	83783.6	48559	3302.2	1663.2	1.15493
6162.75	68652.4	5883	7969.5	69058.5	7563	920.7	388.3	1.15611
127165	102188	81554	45503.7	117481	25384	596.2	229.9	1.15728
82806	87948.5	61704	99249.7	87114.8	74665	1203.4	943.8	1.15846
72225	88720.7	53351	82764	88298.8	61428	8297.3	4224	1.16081
155698	129885	78561	50113.8	125110	26251	-3.3	44	1.16198
96873	86723.3	73206	87266.3	78102.9	73225	4450.6	2818.2	1.16315
77274	84457.3	59962	104733	84257.6	81462	6957.5	3173.5	1.16315
71816.2	85770.1	54874	171044	84056.2	133358	6077.5	2602.6	1.16315
103748	96361.2	70560	38526.4	84347.8	29934	-19.8	7.7	1.16433
95031.8	105590	58983	105874	110643	62711	13379.3	6564.8	1.1655
101636	85889.1	77551	64616.2	81823.4	51754	3279.1	2493.7	1.16785
91998.8	92067.6	65487	94774.9	91359.5	67986	12811.7	6361.3	1.1702
262143	156204	109983	179473	119955	98053	4414.3	2076.8	1.17255
122960	92037.8	87554	47724.6	82949.1	37706	-31.9	13.2	1.1749
97286.2	84238.4	75687	112939	84263.1	87839	12224.3	5639.7	1.17608
130492	96854.4	88297	70832.3	104820	44286	3028.3	1240.8	1.1796
52683.8	78208.8	44147	72568.1	75473.7	63013	3262.6	1436.6	1.1796
27499.5	70149.4	25691	8186.2	68482.4	7834	-33	14.3	1.1843
17093.2	65277.3	17161	12100	63642.5	12460	150.7	201.3	1.18548
143844	92775.9	101610	51476.7	82801.4	40743	-39.6	-14.3	1.18783
86389.5	85409.5	66288	71938.9	84531.7	55773	9412.7	4842.2	1.189
89603.2	95774.8	61313	74780.2	89545	54730	1435.5	1645.6	1.19018
10331.2	64464.3	10503	7983.8	63948.5	8182	621.5	254.1	1.19135
11311.5	65695.7	11284	1670.9	82769.5	1323	34.1	-13.2	1.19135
86568	89518.4	63376	114482	86157	87082	5835.5	2803.9	1.19488
93078.8	93790	65039	130830	99926	85804	10879	4957.7	1.19605
133774	98359.1	89133	71757.4	89965.8	52272	1.1	17.6	1.19605
76500.8	82929	60456	82634.2	78671.6	68837	6254.6	2805	1.1984
114112	96221.5	77721	118990	89590.6	87042	4642	3033.8	1.1984
130600	87770.1	97516	56852.4	89010.2	41859	45.1	18.7	1.19958
63285	81448.6	50921	75755.9	82641	60076	2857.8	1531.2	1.20428
20748	66173.9	20548	10549	65673	10527	148.5	209	1.20663
81261	94973.1	56074	73222.6	90577.7	52979	-68.2	28.6	1.21133
48814.5	73102.4	43762	28985	69497	27333	2539.9	1106.6	1.21485
68283	92283.2	48492	61395.4	89266.7	45074	5075.4	2825.9	1.21603
101744	99565.7	66970	111111	114143	63795	9796.6	5042.4	1.2172
29249.2	72499.2	26440	26989.6	72304.7	24463	345.4	349.8	1.21838
90975.8	86466.2	68954	88553.3	83422.2	69567	7917.8	3518.9	1.2219
104006	85978.3	79277	37034.8	77141.8	31463	39.6	8.8	1.22308
7827	64627.7	7937	5698	65135.9	5733	78.1	77	1.2266
62940.8	88475.1	46622	60407.6	90007.1	43984	6359.1	3432	1.22777
102658	84367.2	79744	36911.6	76380.2	31671	86.9	135.3	1.22777
108731	91556.1	77830	54084.8	83800.3	42297	0	58.3	1.23012
80536.5	85810.6	61508	61179.8	81016	49490	5658.4	3087.7	1.23365
123834	111424	72835	96343.5	90267.9	69947	92.4	7.7	1.236
101174	87459.9	75812	42262	84108.2	32930	57.2	-3.3	1.236
93565.5	94635.5	64795	66125.4	87909.6	49296	701.8	1101.1	1.23835
143351	107516	87379	60590.2	119320	33279	1.1	34.1	1.23835
160196	92208.4	113857	106226	89347.8	77916	25.3	-14.3	1.23835
68778.8	78261.7	57595	51301.8	77174.7	43565	4407.7	2191.2	1.23952
119668	100358	78146	48205.3	104274	30297	-24.2	-37.4	1.2407
142380	88035.1	105992	50042.3	80444.8	40768	-41.8	-56.1	1.2407
129184	101175	83679	71757.4	84673.7	55539	-13.2	8.8	1.24187
65065.5	96047.7	44396	101759	102962	64770	9846.1	4824.6	1.24187
5303.25	67121.2	5178	4844.4	66726.1	4758	798.6	339.9	1.24305
79410.8	97098.1	53598	67802.9	92456.1	48061	7409.6	3943.5	1.2454
96117	88448.5	71218	47412.2	81314.9	38212	-4.4	-35.2	1.2454
117151	86482.7	88776	51905.7	78120.8	43544	49.5	41.8	1.24775
65509.5	85595.8	50157	80913.8	86772.7	61111	2444.2	1329.9	1.25127
105794	82114.4	84435	35061.4	81380.7	28235	-59.4	-34.1	1.25245
120389	104094	75795	106888	99964.6	70075	8878.1	4681.6	1.25362
156993	100215	102666	126755	112876	73594	3252.7	1450.9	1.2548
83845.5	101693	54034	86769.1	100771	56430	9750.4	4945.6	1.2548
92835.8	89467.9	68003	96484.3	82384.8	76752	6850.8	3834.6	1.25597
117278	118134	65061	130098	126645	67323	8984.8	4854.3	1.25715
95005.5	87615.1	71064	85153.2	82781	67414	7070.8	3925.9	1.25832
41524.5	75534.3	36028	55178.2	80981.7	44654	5999.4	2689.5	1.2595
102400	92891.7	72244	131047	87673.5	97958	15669.5	6949.8	1.2595
148637	105424	92399	83955.3	97726.4	56301	20.9	64.9	1.26067
62062.5	87584.3	46439	78636.8	86280.6	59730	5528.6	2592.7	1.26185
133120	104529	83462	153491	93174.9	107960	1039.5	2103.2	1.26302
119812	89916.8	87325	59097.5	81923.5	47276	14.3	0	1.26302
96821.2	81818.6	77553	35431	76770.7	30246	-37.4	16.5	1.26537
212967	160912	86737	262143	128332	133870	12181.4	6446	1.26772
91691.2	86497.6	69471	68820.4	78743.9	57277	7250.1	3814.8	1.26772
241946	137274	115508	241879	133369	118857	12931.6	6546.1	1.2689
88614	85156.3	68197	54754.7	82621.2	43432	7234.7	3998.5	1.2689
90546	123148	48186	121762	124484	64103	15064.5	7274.3	1.27125
13696.5	65452.4	13714	11119.9	65564.9	11115	155.1	196.9	1.27712
137998	103734	87183	54234.4	101491	35021	289.3	86.9	1.27947
81955.5	86072.9	62401	63094.9	85646	48280	5196.4	3044.8	1.28065
104092	93826	72707	126853	95333.3	87204	2537.7	1377.2	1.283
180808	168760	70215	169254	172322	64369	5974.1	2615.8	1.28417
29575.5	72223.4	26837	35719.2	73276.6	31946	4213	1832.6	1.28535
13085.2	66276.8	12939	6739.7	66963.8	6596	1505.9	645.7	1.28535
98816.2	87511.4	74002	32737.1	81208.9	26419	42.9	-50.6	1.28535
126857	97317.3	85429	40103.8	89262.4	29444	9.9	75.9	1.28652
107015	88342.7	79388	57042.7	77403.4	48297	7.7	-11	1.28769
100046	93401.3	70198	82033.6	94057.8	57158	8213.7	4429.7	1.28769
134014	97075.1	90474	58115.2	87440.3	43557	39.6	-13.2	1.28887
42718.5	83020	33722	64361	79426.8	53105	3025	1472.9	1.29004
92469.8	90558.7	66919	71449.4	86995	53825	2992	2157.1	1.29122
78225.8	84812.9	60446	47346.2	85651	36227	7987.1	4114	1.29122
76830.8	82676.8	60902	54640.3	83599.6	42834	1199	1234.2	1.29239
50639.2	142986	23210	162557	136356	78129	5877.3	2525.6	1.29357
74346	73863.6	65964	72307.4	73801.8	64209	4612.3	2165.9	1.29357
68792.2	80108.9	56278	100978	75801.3	87303	1911.8	1152.8	1.29357
24933.8	73131.9	22344	27179.9	69974.1	25456	2156	1009.8	1.29474
84996	101273	55003	119813	100410	78200	10524.8	5263.5	1.29592
93902.2	89182.9	69004	65610.6	84395.3	50949	6778.2	3668.5	1.29827
9454.5	64630.2	9587	5445	64927.9	5496	163.9	86.9	1.29944
72952.5	86948.1	54987	231209	80163.1	189021	2206.6	2039.4	1.30179
133028	94555.8	92201	69155.9	85455.2	53036	16.5	15.4	1.30297
95429.2	81090.9	77124	64957.2	81253.5	52392	7456.9	3969.9	1.30414
65408.2	79993.2	53587	59699.2	76743.2	50981	4001.8	1879.9	1.30414
77520	89038.4	57058	134797	89845.7	98325	2950.2	1445.4	1.30532
94904.2	92136.1	67505	80890.7	86279.2	61443	10151.9	5126	1.30649
61470.8	77376.8	52064	69705.9	75584.4	60439	116.6	407	1.30767
75925.5	82399.4	60387	107297	82592.4	85139	4749.8	2307.8	1.30884
160073	136665	76761	71402.1	102251	45764	1.1	-5.5	1.31354
21317.2	66421.7	21033	15942.3	66218.5	15778	243.1	115.5	1.31472
39799.5	77418.3	33691	28727.6	81707	23042	5494.5	2303.4	1.31472
79891.5	83842.1	62448	50957.5	82348.2	40554	5768.4	3331.9	1.31589
81763.5	86465.7	61972	55534.6	78071	46618	342.1	721.6	1.31707
87582.8	87210.1	65816	56958	78237.7	47711	1571.9	1522.4	1.31707
113772	91999.1	81046	40073	83723	31368	12.1	-13.2	1.32294
161907	98294.9	107948	72378.9	87359.1	54298	-13.2	24.2	1.32412
77193.8	97778.7	51739	56195.7	99968.6	36840	4776.2	2990.9	1.32529
87263.2	91653.2	62397	68115.3	91020.4	49044	7036.7	3829.1	1.32647
151034	123655	80047	101253	124820	53162	5244.8	2486	1.32764
14706	67871.3	14200	9136.6	68361.3	8759	89.1	224.4	1.32999
74790	77083.6	63586	75809.8	76026.7	65349	4889.5	2220.9	1.33117
76621.5	80198.5	62613	52681.2	80017.5	43147	4781.7	2796.2	1.33469
86655.8	100859	56307	78736.9	94422.6	54649	149.6	557.7	1.33704
62166	81850.5	49775	44057.2	80368.9	35926	-29.7	38.5	1.33939
90835.5	78436.2	75896	127849	78881.2	106219	4968.7	2338.6	1.34057
75602.2	97690.5	50718	69191.1	91200.9	49720	12778.7	6118.2	1.34879
68884.5	94040.5	48005	73603.2	90124.8	53522	6381.1	3393.5	1.34879
137728	128171	70423	259104	125512	135291	23433.3	11572	1.34879
82298.2	94263.9	57217	93654	97637.8	62862	10885.6	5481.3	1.34996
134765	96389.5	91628	44579.7	86788.9	33663	-20.9	66	1.35231
49458.8	80614	40208	59382.4	76801.5	50672	5876.2	2842.4	1.35231
125512	95174.4	86426	46486	90713	33584	15.4	-4.4	1.35231
79442.2	80758.3	64468	74552.5	83723.8	58357	477.4	740.3	1.35231
107491	97620.8	72162	46102.1	82740.4	36516	6.6	66	1.35231
22345.5	89804.1	16307	174445	81454.6	140353	48.4	-3.3	1.35349
26411.2	69155.3	25029	17003.8	67614.9	16481	2372.7	1024.1	1.35701
118382	96985.4	79994	56504.8	90123.8	41089	-31.9	-13.2	1.35701
60054.8	90700.1	43393	50851.9	82027.9	40628	3193.3	2068	1.35936
121526	90875.7	87640	75972.6	87874	56660	1.1	-26.4	1.36171
87698.2	84704.8	67852	70423.1	88365.6	52229	2222	2064.7	1.36289
106821	89583.9	78146	58219.7	80872.6	47179	33	26.4	1.36406
79918.5	82068.6	63819	58131.7	78189.8	48724	112.2	372.9	1.36759
114274	92039.2	81368	41686.7	87473.7	31232	-4.4	4.4	1.36876
125476	91704.4	89671	44783.2	113668	25820	-1.1	-11	1.36876
101248	92953.9	71384	74114.7	91076.1	53331	9287.3	4923.6	1.36994
167402	98943.7	110880	70419.8	87219.3	52913	31.9	14.3	1.37229
88513.5	86386	67150	64381.9	83310.3	50646	6978.4	4005.1	1.37229
131260	95360.6	90208	45974.5	83882.8	35919	-6.6	7.7	1.37346
70530	93239.5	49574	84008.1	86455.2	63681	11047.3	5581.4	1.37581
105135	94849.2	72643	84704.4	95371.4	58206	7080.7	3831.3	1.37816
138148	100523	90066	76557.8	81529	61540	81.4	20.9	1.37934
70146.8	89304.7	51477	87338.9	87913	65108	6279.9	3312.1	1.38169
12639	66853.1	12390	2249.5	65116.3	2264	-14.3	18.7	1.38404
115132	90441.6	83427	51775.9	80080.8	42372	27.5	27.5	1.38874
108928	96338.6	74100	63487.6	86352.5	48183	8.8	29.7	1.38874
137821	128820	70115	68487.1	118499	37877	3.3	30.8	1.39109
15678	66245.9	15510	5753	68725.6	5486	1.1	18.7	1.39109
98427	85089	75809	63787.9	88992.1	46975	2189	1903	1.40049
170636	127621	87625	141810	114851	80919	4979.7	2242.9	1.40049
91785	79377.4	75780	66279.4	81931.6	53016	4292.2	2741.2	1.40166
125560	96232.9	85508	53061.8	82482.4	42160	-41.8	-5.5	1.40519
110872	90097.5	80647	57996.4	79960.7	47534	4.4	-23.1	1.40636
143301	104313	90031	54291.6	91882.4	38724	7.7	-15.4	1.40754
129955	98833.9	86172	67999.8	114470	38931	64.9	45.1	1.40988
101216	83682	79268	38824.5	78761.9	32305	-29.7	-18.7	1.41106
131902	102646	84215	57904	99676.8	38071	59.4	27.5	1.41106
135937	91254.8	97625	57830.3	81957.6	46243	41.8	30.8	1.41106
35128.5	76072.5	30263	10792.1	77229.9	9158	-30.8	-26.4	1.41223
98313.8	91724.4	70244	69907.2	86809.1	52776	3941.3	2296.8	1.41341
82038	83903.3	64079	58242.8	89718.9	42544	7473.4	3979.8	1.41341
10328.2	69867.1	9688	3819.2	68611.6	3648	16.5	8.8	1.41576
46258.5	77218.5	39260	8550.3	79123.5	7082	-5.5	-4.4	1.41693
157747	108710	95098	60641.9	93988.9	42284	29.7	45.1	1.41811
67435.5	93487.9	47273	64790	90670	46830	6102.8	3345.1	1.41811
73637.2	87576.3	55105	110238	89945.7	80321	3133.9	1917.3	1.41928
79489.5	82570	63091	57888.6	84963.4	44652	7901.3	4053.5	1.42046
20430	66991.9	19986	3655.3	65847.6	3638	16.5	-20.9	1.42046
105130	86019.7	80096	33784.3	78742.7	28118	11	39.6	1.42046
45679.5	73512.6	40723	7417.3	76251	6375	7.7	12.1	1.42163
114393	87849	85338	37156.9	83092.7	29306	270.6	116.6	1.42163
94080.8	98124.9	62835	116417	92309.1	82652	8587.7	4813.6	1.42398
106951	86095.6	81411	43571	74465.9	38346	50.6	18.7	1.42398
218731	124989	114688	262143	99902.9	171965	10098	4549.6	1.42516
99198.8	89038.9	73014	63789	82898.2	50429	5848.7	3480.4	1.42516
87047.2	90032.5	63363	80637.7	87306.7	60530	11533.5	5712.3	1.42633
91701.8	94173.3	63816	51885.9	97229.1	34973	3957.8	2334.2	1.42868
9754.5	65098.9	9820	7758.3	65428.9	7771	316.8	220	1.42868
112930	92716.6	79824	89567.5	90007	65216	6273.3	3722.4	1.42986
110703	92025.7	78837	102428	87071.6	77094	10451.1	5363.6	1.43103
51888	77100.8	44105	43462.1	76418.1	37273	3063.5	1590.6	1.43456
107602	86440.8	81580	44936.1	79167	37199	26.4	24.2	1.43456
165585	114823	94509	109324	111349	64344	4680.5	2055.9	1.43573
85008.8	100361	55511	95266.6	101885	61279	12091.2	5893.8	1.43691
161947	107885	98376	84333.7	87754.9	62981	63.8	1.1	1.43926
69931.5	81677.9	56111	93448.3	95831.8	63906	3388	1687.4	1.44043
54194.2	82824.4	42882	65802	79558.7	54204	7003.7	3554.1	1.44631
100412	85123.2	77307	47372.6	80700	38471	15.4	39.6	1.44866
102010	99704.1	67052	102101	94161.2	71062	11344.3	5837.7	1.44983
114265	91104.9	82196	45106.6	82086.7	36012	5.5	30.8	1.44983
150377	110012	89582	152770	115934	86359	6936.6	3061.3	1.44983
5701.5	64769.2	5769	1576.3	76978	1342	25.3	6.6	1.45101
68769	77578.5	58094	71002.8	74021.9	62863	2968.9	1745.7	1.45218
127867	90928.5	92159	61596.7	78244.7	51592	-35.2	7.7	1.45336
172204	100693	112079	98675.5	86877.3	74436	23.1	26.4	1.45571
117532	86391.8	89159	55116.6	80896.8	44651	50.6	0	1.45806
67652.2	81943.9	54106	122628	78536.4	102329	66	15.4	1.45806
17796	70941.5	16440	4429.7	80350.1	3613	53.9	34.1	1.46041
71642.2	84617.1	55487	101536	88176.4	75465	3944.6	1929.4	1.46041
95402.2	89418	69922	90043.8	84435.5	69889	10008.9	5123.8	1.46628
7902.75	74670.5	6936	9697.6	76858.4	8269	305.8	157.3	1.46628
101333	88994.9	74622	65549	84466.9	50858	8396.3	4489.1	1.46628
13512.8	64626.1	13703	5999.4	64837.8	6064	136.4	137.5	1.46746
262143	136055	126271	206436	119741	112985	2181.3	1177	1.47215
67458.8	78683.3	56187	49569.3	78948.5	41148	83.6	8.8	1.47333
100423	90689.1	72570	101631	87480.5	76137	238.7	397.1	1.47568
77475	82347.8	61658	41727.4	78358.9	34899	4521	2807.2	1.47803
147095	102223	94304	69884.1	105104	43575	7.7	-23.1	1.47803
223194	160225	91292	259696	144905	117452	21450	10519.3	1.4792
92657.2	104529	58093	84199.5	98311	56129	2923.8	2251.7	1.4792
28400.2	70272.6	26486	36274.7	69204.1	34352	418	250.8	1.48038
89889	97674.9	60312	92260.3	96988.7	62341	12302.4	5980.7	1.48038
169693	115462	96317	204414	120465	111206	20339	10606.2	1.48625
102682	84971.5	79196	94978.4	79960.2	77845	13339.7	6565.9	1.48743
34050	72775	30663	6024.7	80545.6	4902	-3.3	-9.9	1.4886
163178	104247	102584	92296.6	108317	55843	15.4	33	1.4933
107100	87706.7	80027	35352.9	80551	28763	-29.7	-4.4	1.49683
129953	115365	73823	51799	99510.5	34114	281.6	149.6	1.50035
146492	108635	88374	74140	100967	48123	77	31.9	1.50035
68168.2	93763.9	47646	73817.7	93894.3	51523	4210.8	2086.7	1.50153
16985.2	66923.9	16633	11519.2	67974.3	11106	631.4	313.5	1.50388
74834.2	92270	53152	52594.3	97654.7	35296	6420.7	3272.5	1.50505
90129.8	92502.4	63855	75142.1	87082.5	56550	803	959.2	1.50623
142913	107699	86964	58991.9	92656.5	41725	70.4	-19.8	1.50623
7256.25	65009.7	7315	2038.3	64877.1	2059	-17.6	5.5	1.50623
110198	86681.5	83316	73947.5	75442.9	64237	14.3	-17.6	1.50975
100523	95840.6	68738	82317.4	96878.1	55686	10753.6	5416.4	1.5121
5343.75	63328.8	5530	15326.3	64123.1	15664	104.5	69.3	1.51328
131350	90654	94956	38678.2	87329.1	29026	-30.8	4.4	1.51563
90906.8	81192.5	73377	49028.1	78014.5	41186	8880.3	4541.9	1.51563
6451.5	63493.8	6659	4797.1	64172.8	4899	126.5	85.8	1.51563
44936.2	88275	33361	73994.8	88729.3	54653	3083.3	1379.4	1.5168
140858	101078	91328	113381	96810.1	76754	111.1	213.4	1.51798
87399.8	85787.1	66768	41329.2	79017.2	34278	63.8	4.4	1.51915
157685	97313	106194	144106	95628.7	98758	8243.4	5254.7	1.52033
80481.8	83934.6	62840	105489	82693.2	83602	2581.7	1514.7	1.52268
29152.5	67819.3	28171	13686.2	66518.8	13484	552.2	404.8	1.52385
104614	87611.7	78254	59544.1	79166.6	49292	25.3	66	1.5262
120049	99552.3	79029	47709.2	95842.5	32623	80.3	74.8	1.5309
125210	95332.9	86075	50739.7	79698.9	41723	-37.4	63.8	1.53207
144318	100830	93802	103761	101223	67179	7126.9	3170.2	1.53325
63646.5	80129.4	52055	30006.9	81826.3	24033	5322.9	2746.7	1.53325
77262.8	92020	55026	72517.5	87213.2	54493	655.6	889.9	1.53442
133154	96500.5	90428	43168.4	84372.2	33531	9.9	-56.1	1.5403
12924.8	68747.4	12321	17253.5	68396.2	16532	3571.7	1487.2	1.54147
79113.8	90564.2	57250	93754.1	99072.4	62018	2691.7	1420.1	1.54382
52952.2	89130.1	38935	68939.2	94508.9	47805	1068.1	579.7	1.545
113746	96374.1	77349	38398.8	92928.5	27080	7.7	38.5	1.54735
123891	101872	79701	45882.1	87482	34372	-34.1	3.3	1.54735
29500.5	67758.2	28533	9350	71575.9	8561	-8.8	26.4	1.5497
113976	90508	82529	44051.7	83911.4	34405	55	95.7	1.55205
75295.5	80632.8	61198	45432.2	76730.4	38804	5729.9	3122.9	1.55205
262143	148025	116060	262143	85643.8	200596	26231.7	13304.5	1.55205
18475.5	65502.3	18485	8673.5	63667.8	8928	133.1	268.4	1.5544
89338.5	88274.4	66326	60319.6	91628	43143	10492.9	5232.7	1.5544
113357	86932.4	85457	47726.8	75686.6	41326	20.9	-11	1.5544
125854	100003	82477	55775.5	91250.3	40058	-3.3	1.1	1.5544
141508	92576.1	100176	67202.3	84508.7	52115	52.8	29.7	1.55792
99038.2	93780.8	69210	71573.7	87985	53312	7885.9	4215.2	1.56027
81069	91126.3	58303	70692.6	95131.6	48700	7749.5	4019.4	1.56027
85099.5	89001.2	62663	62085.1	86458.2	47061	9115.7	4626.6	1.56027
65224.5	83767.1	51029	100104	80569.4	81426	2126.3	982.3	1.56145
154460	104197	97149	67349.7	94992.6	46465	77	55	1.56145
123541	84314.3	96026	38493.4	83502.8	30211	-57.2	6.6	1.56497
129595	113025	75144	129674	107861	78789	11876.7	6608.8	1.56497
63627	77171	54034	73261.1	76066.5	63119	4314.2	1978.9	1.56615
143984	110106	85701	191802	113410	110836	22566.5	11251.9	1.56615
92490	101017	60004	73991.5	92782.8	52263	2711.5	2282.5	1.56967
94319.2	92742.8	66650	76279.5	89300.7	55980	2178	1901.9	1.56967
84948.8	88162.6	63147	61644	86594.7	46653	8451.3	4352.7	1.57202
127287	95971.9	86920	89211.1	103197	56654	11493.9	6917.9	1.57202
69240	74572.1	60850	78026.3	73670.3	69411	3620.1	1554.3	1.57555
143009	104856	89382	43105.7	98113.3	28793	6.6	14.3	1.57555
11103.8	65712.1	11074	3478.2	65672	3471	12.1	-15.4	1.57672
134800	95810.3	92206	46679.6	82360.4	37144	17.6	91.3	1.57672
155001	110120	92246	140205	105524	87075	16610	8331.4	1.5779
117749	90071.8	85674	41449.1	81256.6	33430	30.8	31.9	1.57907
5262	62643.1	5505	7030.1	64167.8	7180	308	173.8	1.57907
5391	63958.1	5524	7762.7	67435.9	7544	1584	632.5	1.57907
112621	101459	72746	134317	101388	86821	11357.5	6241.4	1.58025
122391	92892.8	86347	62146.7	79586.6	51175	11	20.9	1.58142
10215.8	63944.5	10470	1798.5	63608.5	1853	26.4	-12.1	1.5826
68994.8	82676.1	54691	88875.6	77063.7	75581	10033.1	4282.3	1.58612
13842	66061	13732	20337.9	66503.6	20042	81.4	49.5	1.58612
76769.2	99406.3	50612	119954	110159	71363	5933.4	3447.4	1.5873
134816	91876.1	96165	54678.8	78537.5	45627	-30.8	-5.5	1.58847
77196.8	85307.6	59305	62711	80499.6	51054	6254.6	3458.4	1.58965
134972	92125.2	96016	45725.9	81658.2	36698	-9.9	-1.1	1.59082
107804	88005.7	80279	35215.4	83002.2	27805	-18.7	17.6	1.59082
145318	110677	86048	58759.8	99326.4	38770	26.4	-15.4	1.59082
121937	84226.9	94878	52226.9	79860.5	42859	34.1	61.6	1.59082
18780	74066.7	16617	6502.1	70937.5	6007	-12.1	-2.2	1.59317
6528	63987.3	6686	1304.6	66175.1	1292	-23.1	-4.4	1.59552
131586	102368	84241	57898.5	82146.7	46191	-6.6	6.6	1.59669
129736	99338.3	85590	53303.8	94989.1	36776	125.4	66	1.59787
143620	100164	93969	57773.1	90484.1	41844	6.6	26.4	1.60139
5812.5	72241.2	5273	196734	73160.5	176231	52.8	6.6	1.60257
114332	93846.9	79841	39991.6	78788.2	33265	17.6	29.7	1.60257
138578	92807	97857	77933.9	88659.1	57608	248.6	135.3	1.60374
136023	85311.8	104492	41459	78177.4	34755	-18.7	9.9	1.60492
25701	68200.2	24697	4378	67005.3	4282	-7.7	7.7	1.60609
109340	92677.4	77319	87946.1	90848.9	63442	9793.3	5100.7	1.60609
117896	90725.4	85163	75373.1	80914.2	61048	-73.7	3.3	1.60727
87951.8	88915	64826	70626.6	80506.9	57493	6248	3458.4	1.60962
94458.8	105706	58563	77379.5	91881.8	55192	7003.7	3778.5	1.60962
86283.8	99398.7	56889	89064.8	97109.3	60107	7195.1	3913.8	1.60962
96594.8	95323.5	66410	59722.3	89738.9	43615	4653	2873.2	1.61079
110114	92472.9	78038	82276.7	90626.3	59498	11453.2	5718.9	1.61079
223571	122232	119870	100530	107816	61107	48.4	72.6	1.61197
56676.8	78420.1	47365	100228	76221.2	86177	4161.3	1762.2	1.61549
95574.8	89504.1	69981	58544.2	81086.1	47317	379.5	663.3	1.61784
40299.8	72881.6	36238	31619.5	75015	27624	11103.4	4768.5	1.62137
20643.8	67075.3	20170	10949.4	67536.9	10625	72.6	145.2	1.62137
12861.8	66580.4	12660	8000.3	66697.3	7861	1601.6	774.4	1.62254
152623	98807.5	101230	56302.4	90116.9	40945	-4.4	45.1	1.62489
72496.5	79749.1	59576	83384.4	78113.7	69958	3040.4	1360.7	1.62489
80748.8	85752.4	61712	71506.6	81389.7	57578	10807.5	5442.8	1.62607
5760	64144	5885	1893.1	66204	1874	-50.6	-16.5	1.62724
84439.5	84224.9	65703	70236.1	87756.3	52452	9721.8	4936.8	1.62959
76650	93502.6	53724	107816	92469.4	76413	9120.1	4713.5	1.62959
190590	114201	109373	118428	100530	77204	53.9	103.4	1.63429
63624	85277.9	48895	104179	83452.1	81813	435.6	397.1	1.63664
135968	90136.6	98859	73746.2	85669.3	56415	16.5	8.8	1.63664
97359	85447.3	74672	34120.9	78343.1	28543	8.8	23.1	1.63782
38241.8	72013.4	34802	6306.3	67796.9	6096	-55	29.7	1.63899
79878	91758	57051	68666.4	91661.5	49095	12794.1	6145.7	1.64017
96077.2	87249.3	72167	54199.2	83076	42756	235.4	126.5	1.64369
104561	83603.1	81965	51709.9	77924.5	43489	16.5	-12.1	1.64369
79686.8	81652.8	63958	52275.3	84245.2	40666	7455.8	3999.6	1.64487
5265.75	63600.5	5426	2087.8	63877.7	2142	26.4	-2.2	1.64487
97158	90250.4	70552	75410.5	95271.3	51874	29.7	-6.6	1.64604
84664.5	82024.9	67645	75986.9	75794.9	65702	8156.5	4273.5	1.64722
30581.2	70440.5	28452	5942.2	68320.7	5700	34.1	30.8	1.64722
116508	94963.8	80404	44459.8	86473.3	33695	16.5	-6.6	1.64839
86909.2	99195.1	57419	87818.5	98713.2	58303	10337.8	5314.1	1.64839
86015.2	89351.5	63089	88264	83497.7	69277	12210	6028	1.65074
10455	64107.3	10688	6154.5	62816	6421	220	238.7	1.65661
157742	102809	100553	78683	90314	57096	26.4	22	1.65661
89958.8	90906.1	64853	93480.2	88533.2	69198	8906.7	4687.1	1.65779
162712	103296	103233	69452.9	93346.4	48761	18.7	-39.6	1.65896
106240	91737.2	75897	116188	88938.4	85615	2638.9	1975.6	1.65896
70494	80006.5	57744	65892.2	74849.8	57693	5526.4	2646.6	1.65896
93423	89453.7	68444	67943.7	87163.7	51085	4825.7	3106.4	1.66014
143182	109541	85663	46214.3	90473.8	33476	-9.9	-45.1	1.66131
94112.2	94287.8	65414	142969	96021	97579	6011.5	3053.6	1.66484
6237.75	64115	6376	2247.3	66074	2229	-14.3	18.7	1.66719
71136.8	88014.1	52969	147145	91657.5	105210	7326	3396.8	1.67071
97979.2	83838.2	76590	52151	85127.1	40149	6655	3746.6	1.67071
122440	90719.8	88451	50521.9	89804.5	36869	9.9	30.8	1.67306
142731	91671	102039	81104.1	86213.6	61652	17.6	1.1	1.67306
95114.2	110328	56499	110670	101928	71157	10864.7	5557.2	1.67306
86772.8	93416.7	60875	78152.8	87810.7	58328	9160.8	4715.7	1.67306
120854	87730.4	90280	58777.4	75657.7	50914	15.4	-8.8	1.67306
117320	86645.4	88737	50061	78606.5	41737	-38.5	44	1.67424
157026	105659	97397	145847	108741	87899	2976.6	2641.1	1.67424
120787	92380.3	85688	42384.1	80986.8	34298	46.2	-20.9	1.67894
10698	63852.8	10980	7001.5	64873.5	7073	173.8	151.8	1.68011
59058	81697.6	47375	73630.7	82382.3	58574	-14.3	17.6	1.68011
142600	93613.3	99830	55977.9	83646.5	43858	4.4	71.5	1.68129
143659	116679	80690	48893.9	102867	31150	47.3	7.7	1.68364
15365.2	68218.8	14761	3015.1	64956.5	3042	4.4	16.5	1.68599
72739.5	80797.6	59000	40463.5	81431.5	32565	324.5	564.3	1.68599
132933	99797.2	87296	61518.6	85350.1	47237	-36.3	-15.4	1.68599
103880	91262.3	74597	49504.4	88897.7	36495	2.2	23.1	1.68716
118350	118449	65481	100144	124319	52792	10547.9	5317.4	1.68716
118804	97448.9	79898	59177.8	94520.6	41031	8.8	9.9	1.68716
92831.2	90002.2	67596	104589	89429.9	76645	12667.6	6197.4	1.68834
86356.5	90437	62579	55638	90667.7	40216	7654.9	4137.1	1.68951
5848.5	65856.9	5820	2756.6	65455.3	2760	-22	15.4	1.69069
35949.8	79332	29698	42587.6	81113.1	34409	2623.5	1218.8	1.69186
108233	91477.6	77540	86946.2	92287.5	61743	7232.5	4067.8	1.69304
122430	89480.9	89668	57586.1	83720.7	45078	22	12.1	1.69304
134265	91407.8	96263	42828.5	83330.1	33683	-2.2	9.9	1.69539
146336	97175.9	98690	65797.6	86261.2	49989	22	33	1.69774
97627.5	114795	55735	101691	138510	48115	9568.9	4700.3	1.69774
5487.75	64199.4	5602	1531.2	67574.9	1485	-40.7	5.5	1.69774
80323.5	102814	51200	54091.4	98015.7	36167	4669.5	2942.5	1.69891
132836	94356.4	92262	65205.8	84596.9	50514	28.6	13.2	1.69891
131452	96277.6	89479	44862.4	90212.1	32591	-23.1	22	1.70009
6483.75	65563.8	6481	2318.8	69106.4	2199	-19.8	33	1.70126
10572	65412.3	10592	1975.6	66125.1	1958	13.2	0	1.70714
73087.5	86467.4	55395	67609.3	79494.1	55738	4928	2930.4	1.70714
109970	87812.2	82073	146357	86030.1	111492	5966.4	2865.5	1.70831
114396	93918.6	79825	39553.8	82609.3	31379	9.9	18.7	1.71066
93630.8	100488	61064	80922.6	96967.4	54692	12302.4	6113.8	1.71066
80583	94745	55740	57248.4	88007.1	42631	6634.1	3549.7	1.71184
85413.8	85452.9	65506	37419.8	80328.3	30529	29.7	55	1.71418
58749.8	75405.9	51060	27661.7	73587.9	24635	3286.8	1751.2	1.71418
10170	65202.6	10222	2468.4	63141.7	2562	-1.1	5.5	1.71418
262143	141227	121647	262143	98758.9	173957	5353.7	2450.8	1.71418
243684	123302	129520	219373	156477	91878	4708	2153.8	1.71536
106016	85293.4	81458	42632.7	82047.9	34053	-28.6	5.5	1.71653
102470	86190	77915	97233.4	86064.3	74041	7346.9	4095.3	1.71888
82609.5	83100.2	65149	47958.9	82607.1	38048	6426.2	3525.5	1.72006
6240.75	68496.7	5971	4647.5	67534.1	4510	3.3	-42.9	1.72241
105506	110803	62403	82461.5	116563	46363	11733.7	5901.5	1.72476
98522.2	95803.2	67396	101892	90241.3	73997	8334.7	4566.1	1.72828
127645	92628	90311	110583	92564.7	78293	1735.8	2003.1	1.72828
60618	96740.8	41065	77405.9	90851.5	55837	5209.6	2556.4	1.73298
124509	101019	80775	156806	109728	93654	3348.4	3446.3	1.73298
30876.8	86579.6	23372	28869.5	87746.6	21562	2183.5	1148.4	1.74003
99451.5	85589.7	76150	37918.1	93147.9	26678	-17.6	28.6	1.74121
117457	86196	89304	39069.8	77423.7	33071	13.2	22	1.74356
145592	94248.5	101238	65651.3	82865.1	51922	261.8	119.9	1.74356
96209.2	84707.1	74435	31564.5	81017.2	25533	22	59.4	1.74356
15546	66071.5	15420	5380.1	67636.7	5213	71.5	-22	1.74473
79939.5	90051.3	58177	69703.7	86986.6	52515	5473.6	3135	1.74708
121526	96284.2	82717	235454	91607.9	168443	8512.9	4192.1	1.74943
151532	103155	96270	62657.1	89792.4	45731	-36.3	23.1	1.74943
72627.8	85479.1	55683	57442	89094.7	42253	1203.4	1084.6	1.75061
231418	132152	114763	262143	68367.5	251286	32477.5	14672.9	1.75061
109249	92556.7	77355	82684.8	82922.7	65348	53.9	40.7	1.75413
4968	62684.4	5194	2560.8	63569.9	2640	-2.2	26.4	1.75413
147470	102793	94020	75637.1	98528.2	50310	-17.6	36.3	1.75413
77469	87632.8	57935	48231.7	87805.6	35999	8268.7	4178.9	1.75531
90430.5	93193.5	63593	78580.7	83808.5	61448	9631.6	4964.3	1.75648
106736	83952.6	83321	32665.6	76582	27954	79.2	14.3	1.75766
201986	103283	128166	122496	93055.5	86270	-74.8	-16.5	1.75766
95249.2	90234.7	69178	76223.4	87152	57318	9390.7	4826.8	1.75883
184047	115494	104436	134828	113359	77948	88	73.7	1.76001
122026	90611.3	88257	43500.6	82020.1	34758	-33	24.2	1.76001
97728	89561.2	71512	51045.5	84949.7	39380	4048	2856.7	1.76353
14899.5	65275.3	14959	4726.7	64374.3	4812	-14.3	49.5	1.76353
75930	89389.8	55668	61471.3	84065.4	47922	669.9	955.9	1.76471
136342	110284	81021	60196.4	107629	36654	53.9	33	1.76588
109270	88111.2	81274	44445.5	72932.6	39938	-4.4	6.6	1.76823
97065	87781.4	72467	74654.8	83195.8	58808	173.8	117.7	1.76941
90140.2	82047.7	72000	68296.8	77177.3	57995	3271.4	1646.7	1.77176
87552.8	88914.9	64532	64751.5	85184.6	49816	6392.1	3470.5	1.77176
69516	84691.3	53793	52164.2	77344.6	44200	6012.6	3237.3	1.77176
65709.8	86640	49704	58715.8	80887.9	47572	9083.8	4596.9	1.77293
64500.8	83731.9	50484	57510.2	79036	47687	1116.5	875.6	1.77293
64646.2	81766.6	51814	54343.3	80522.8	44229	5162.3	2575.1	1.77411
116530	89249.4	85568	51935.4	76615.4	44425	26.4	35.2	1.77645
87326.2	91042.4	62861	66475.2	88823.4	49047	6762.8	3626.7	1.77645
93347.2	80104.8	76370	59398.9	106099	36690	6.6	4.4	1.7788
75876	77017.1	64565	56940.4	76005.6	49097	2983.2	1690.7	1.77998
16432.5	65287.7	16495	9704.2	66545.4	9557	251.9	192.5	1.78233
78539.2	93794.3	54877	52692.2	82542.2	41836	3.3	-28.6	1.78468
136035	92459.2	96423	54406	83954.6	42470	1.1	22	1.78468
89349.8	85154.2	68765	81851	83159.2	64505	-26.4	35.2	1.78585
132047	98491.4	87864	77119.9	89496.4	56473	40.7	41.8	1.78585
39525.8	85408.7	30329	67108.8	89691.9	49035	4903.8	2211	1.7882
133362	93757.8	93219	73593.3	84767.4	56897	-8.8	33	1.78938
112639	90210.1	81830	42474.3	79447.3	35037	-44	-14.3	1.78938
77538	85596.6	59366	72404.2	79068.9	60012	4912.6	3050.3	1.79173
7131.75	67434.2	6931	2830.3	67572.5	2745	337.7	124.3	1.79173
74286.8	85707.7	56803	98514.9	84712.4	76214	1661	972.4	1.79408
8568	63483.6	8845	5764	63852.2	5916	140.8	100.1	1.79525
116709	106658	71712	118307	99477.6	77941	14204.3	7289.7	1.79525
28229.2	71314.2	25942	5058.9	67994.3	4876	11	-9.9	1.79643
124764	103935	78670	157236	100423	102612	3407.8	2640	1.79995
175748	122981	93655	193255	135870	93215	15504.5	7661.5	1.79995
82116.8	96330.6	55866	61711.1	95977.5	42138	7727.5	4119.5	1.8023
109232	90183.1	79379	79102.1	89988.1	57608	7888.1	4185.5	1.80465
82127.2	91318.1	58940	63695.5	93782.4	44511	11253	5545.1	1.807
97798.5	97952.4	65433	78683	89914	57350	9603	5127.1	1.807
110503	93233.4	77675	45829.3	83166.3	36114	17.6	-1.1	1.80935
122872	91463.3	88041	49019.3	81985.7	39184	-7.7	-26.4	1.81053
30026.2	70283.6	27998	31554.6	74890.9	27613	1424.5	623.7	1.81053
9230.25	66561.8	9088	3949	66004	3921	-22	0	1.8117
98238	85926.5	74926	59470.4	76625	50864	-8.8	45.1	1.81288
128655	92222.5	91426	51496.5	83363.2	40484	42.9	39.6	1.81523
134771	99016.5	89201	58836.8	82523.9	46725	1.1	47.3	1.81523
67458	85788.3	51533	70678.3	84322	54932	7390.9	3931.4	1.81758
86804.2	84901.2	67005	33958.1	76100.3	29244	25.3	25.3	1.81875
114995	98068	76848	74840.7	83448.4	58776	581.9	317.9	1.81875
83390.2	92603.1	59016	67678.6	89491.6	49562	10016.6	4940.1	1.81993
9024.75	70418.6	8399	5876.2	72049.1	5345	655.6	270.6	1.81993
5602.5	66818.1	5495	7855.1	66934.3	7691	1730.3	762.3	1.81993
104128	88766.2	76878	67896.4	84101.8	52908	23.1	36.3	1.82698
120650	87423	90444	90865.5	83876.2	70997	7003.7	3925.9	1.82815
147056	102585	93946	47506.8	83917	37101	96.8	19.8	1.82933
92113.5	89274.6	67620	43454.4	84779.5	33591	64.9	56.1	1.83168
174658	115146	99408	219639	129213	111400	4512.2	2081.2	1.8352
114732	89158.3	84334	50301.9	79500.9	41466	-40.7	-44	1.8352
44757	73484.2	39916	37558.4	73839.1	33335	3774.1	1714.9	1.8352
85408.5	93823.6	59658	83715.5	90261.7	60783	3845.6	2010.8	1.83637
80384.2	75750.4	69545	49133.7	77699.6	41442	3363.8	2002	1.84577
99231.8	83162.9	78199	77782.1	81318.5	62686	10131	5358.1	1.84577
86519.2	98915.4	57323	78155	93355.8	54865	8910	4595.8	1.84812
122329	93289.6	85936	60537.4	96730	41015	51.7	58.3	1.8493
135202	92003.1	96308	55151.8	80852.5	44704	156.2	50.6	1.85282
132861	97429.5	89369	57978.8	83219	45659	5.5	-56.1	1.85987
16512	69653.1	15536	27589.1	71510.8	25284	162.8	144.1	1.85987
76605.8	88031.5	57030	46789.6	76331.9	40172	4.4	50.6	1.86105
110693	91452.7	79324	46977.7	81555.8	37750	0	66	1.86222
127968	92098.7	91060	43369.7	89427.6	31783	-30.8	36.3	1.86222
128874	99084.8	85239	65114.5	89678.3	47585	119.9	36.3	1.86457
10620.8	67485.1	10314	7637.3	65641.7	7625	853.6	418	1.86692
120328	92555.8	85201	45049.4	83085.4	35534	-11	20.9	1.86692
13033.5	70157.2	12175	158852	70247	148199	156.2	52.8	1.86927
90201	83487.5	70806	62210.5	82639.7	49335	6231.5	3516.7	1.87045
5711.25	64947.5	5763	2280.3	62086.3	2407	125.4	47.3	1.87162
114347	86613.2	86521	39782.6	75254.5	34645	8.8	-8.8	1.8728
82918.5	98887.2	54953	101048	94663.7	69956	10828.4	5331.7	1.87397
116855	99478.1	76984	58427.6	88053.9	43486	-31.9	-11	1.8775
97854.8	113458	56523	71500	113598	41249	13873.2	6694.6	1.8775
111184	91113.1	79973	53320.3	82951.1	42126	-29.7	-9.9	1.87867
11102.2	68927.4	10556	6036.8	68996.8	5734	407	245.3	1.87867
87909	92922.7	62000	61417.4	93399.5	43095	6121.5	3329.7	1.88102
90664.5	100998	58831	101168	95652.5	69315	9021.1	4791.6	1.88102
112161	89410.1	82212	176334	85902.2	134528	6089.6	2828.1	1.8822
118845	101845	76475	50199.6	87457.3	37617	22	-27.5	1.88572
88378.5	102085	56737	127651	87420.6	95695	3390.2	1676.4	1.88925
105813	89991.4	77058	72102.8	86523.9	54613	7667	4164.6	1.89042
44493	76192.7	38270	43118.9	74497.5	37932	3592.6	1578.5	1.89277
138716	99855.1	91041	61561.5	86227.4	46789	9.9	11	1.8963
82032.8	92425.2	58167	53895.6	86916.2	40638	5993.9	3220.8	1.89982
11145.8	66157.8	11041	14840.1	67100.9	14494	257.4	122.1	1.89982
5225.25	65476.5	5230	3153.7	66032.2	3130	883.3	380.6	1.90099
123839	92203.4	88022	63673.5	85592.8	48753	28.6	5.5	1.90099
105332	85231.8	80991	39055.5	78677.6	32532	0	34.1	1.90099
112014	104623	70166	62871.6	108562	37954	2413.4	1016.4	1.90217
7767	64481.7	7894	4385.7	64242.6	4474	110	88	1.90334
135032	98483.4	89857	53555.7	83876.8	41845	36.3	4.4	1.90334
92916.8	92388.1	65911	94495.5	93765.8	66046	8365.5	4372.5	1.90569
107486	89337.5	78849	69325.3	79233.1	57341	15.4	18.7	1.90687
98305.5	88116.5	73114	70235	83701.6	54992	5826.7	3227.4	1.90687
78450	99393	51727	87593	100314	57225	12518	5948.8	1.90804
134863	98221.5	89984	71611.1	83404.8	56269	12.1	-29.7	1.90922
100816	97030.7	68093	88049.5	93953.1	61418	8873.7	4655.2	1.91039
128179	91803.8	91503	50392.1	89612.7	36853	328.9	119.9	1.91274
162033	101868	104243	78222.1	93223.6	54990	-23.1	56.1	1.91392
74917.5	78503.9	62542	62723.1	78243.9	52536	4745.4	2415.6	1.91509
122325	87800.3	91306	49093	80421.9	40006	-7.7	-3.3	1.91627
71985	76695.4	61511	82160.1	76866.8	70049	5111.7	2288	1.92097
103354	93198.6	72677	43336.7	87967.4	32286	34.1	23.1	1.92214
97969.5	89854.2	71455	81231.7	85230.8	62461	8022.3	4305.4	1.92214
154544	92372.8	109645	40318.3	89233.7	29611	-24.2	-2.2	1.92449
130979	88918.7	96536	44205.7	88086.1	32889	1901.9	763.4	1.92449
205690	127683	105575	221988	105055	138481	6513.1	3330.8	1.92449
262143	127156	135108	262143	74189.7	231566	23069.2	10573.2	1.92567
95294.2	93384.8	66876	163263	94772.4	112898	7581.2	4144.8	1.92684
115163	105363	71632	44685.3	106918	27390	-9.9	18.7	1.92684
150445	100384	98218	73506.4	86466.6	55713	-23.1	37.4	1.92802
81825	89509	59910	69516.7	93940.8	48497	1972.3	1566.4	1.92919
7570.5	67364.6	7365	7920	69326.2	7487	513.7	324.5	1.93037
65686.5	88322.3	48740	77987.8	87711	58271	12236.4	5820.1	1.93272
18651.8	67396	18137	4816.9	68925.9	4580	-14.3	30.8	1.93389
109140	88991.5	80374	40703.3	81941.8	32554	-30.8	-6.6	1.93507
10889.2	65821.6	10842	1307.9	66240	1294	7.7	-28.6	1.93624
80649.8	97327.4	54306	135623	136155	65280	12413.5	6058.8	1.94447
154297	98751.9	102398	71227.2	83707.5	55765	9.9	40.7	1.94564
136770	102708	87270	42911	97670.1	28793	-7.7	73.7	1.94682
147982	93248.2	104004	57978.8	86053.6	44155	359.7	190.3	1.94682
101116	92409.4	71711	92315.3	89946.4	67262	7850.7	4239.4	1.94682
94740.8	105617	58787	112620	96323.3	76624	1628	1476.2	1.94917
17952.8	67101.1	17534	18585.6	68409.2	17805	462	247.5	1.95034
77222.2	86569.2	58460	105834	85831.5	80809	3187.8	1543.3	1.95152
135558	101726	87332	57114.2	92480	40474	90.2	62.7	1.95387
100696	88855.3	74269	51519.6	87018.1	38801	14.3	-37.4	1.95504
116119	87518.1	86953	56339.8	80364.9	45944	-3.3	-3.3	1.95739
117064	97380.6	78783	53399.5	89088.9	39282	4.4	8.8	1.95856
116364	87405.4	87249	50601.1	80503.8	41193	-60.5	-8.8	1.96209
95545.5	84789	73850	52242.3	88714.3	38593	325.6	771.1	1.96679
80328.8	82862.6	63532	64597.5	80064	52876	88	126.5	1.96796
81125.2	87728.7	60603	65202.5	88336.7	48373	6463.6	3692.7	1.96796
113858	92136.5	80986	57002	83462.2	44759	29.7	37.4	1.97031
14003.2	72232.8	12705	5431.8	83996.8	4238	2.2	68.2	1.97266
127106	94765	87902	38821.2	90922.2	27982	-3.3	66	1.97266
7947	68854.4	7564	4892.8	69722.7	4599	-1.1	1.1	1.97384
73199.2	101897	47079	114555	102879	72974	9945.1	4990.7	1.97384
74354.2	98921.6	49260	69943.5	98184	46686	5295.4	3025	1.97619
147268	124226	77692	171998	121646	92663	4367	3025	1.97736
96901.5	86929.3	73054	37386.8	77648	31555	11	-24.2	1.97736
111877	98804.1	74207	67632.4	84100.7	52703	-17.6	75.9	1.98089
123168	95717.3	84331	118205	91015.3	85114	15425.3	8197.2	1.98089
108516	89449.8	79505	45747.9	77429.2	38721	-23.1	-18.7	1.98911
24108	71018.2	22247	29425	70549.4	27334	1141.8	468.6	1.99146
11459.2	64685	11610	6298.6	65824.4	6271	85.8	100.1	1.99264
149760	100601	97560	45347.5	91462.6	32493	55	-13.2	1.99381
47814.8	75440.9	41537	57850.1	75681.5	50095	182.6	72.6	1.99499
168522	110497	99951	67552.1	98377.7	45001	14.3	2.2	1.99499
19611	65173.8	19720	10860.3	66048.7	10776	93.5	258.5	1.99734
73752	81641.3	59203	69360.5	83841	54217	7040	3633.3	1.99851
83799	92162.2	59589	102299	86754	77279	4324.1	2279.2	1.99969
117830	92162.1	83788	48808.1	86083.4	37158	29.7	18.7	1.99969
119020	101948	76510	38161.2	85724.7	29174	-14.3	66	2.00086
7705.5	70283.6	7185	7011.4	68459.4	6712	454.3	229.9	2.00204
65191.5	76674.7	55721	7769.3	73856.8	6894	-37.4	62.7	2.00204
138730	91558.8	99300	56978.9	80139.3	46596	78.1	99	2.00321
94084.5	99426.3	62015	113391	93910.3	79131	13191.2	6396.5	2.00439
84909	86922.4	64018	55884.4	80507.4	45492	-6.6	-2.2	2.00674
171072	107182	104601	77371.8	87090	58223	57.2	6.6	2.00674
7461.75	67852.5	7207	5044.6	66519.7	4970	403.7	163.9	2.00791
81413.2	79002.3	67536	67794.1	90263.6	49222	9661.3	5047.9	2.01261
137078	94977.2	94586	60087.5	89337.2	44079	28.6	36.3	2.01379
110560	113988	63565	148682	117748	82753	7300.7	3237.3	2.01496
138610	103539	87734	41765.9	101335	27011	8.8	-27.5	2.01731
118526	99060	78414	49187.6	92307.4	34922	-24.2	-66	2.01731
74224.5	94074	51708	61520.8	86922.8	46384	8171.9	4189.9	2.02083
78738	94567.6	54566	53683.3	93668.5	37560	9.9	79.2	2.02318
107018	82729.4	84777	84922.2	81096.1	68628	8605.3	4590.3	2.02436
141949	100755	92330	58609.1	90611.1	42390	20.9	29.7	2.02906
83171.2	96078.2	56732	56452	96515.7	38332	7957.4	4161.3	2.02906
61882.5	82989.5	48868	45515.8	84097.1	35470	7805.6	4033.7	2.03141
109706	90661.8	79302	46125.2	84804.6	35645	-36.3	44	2.03141
104984	93223.8	73803	82998.3	86701.3	62737	10560	5331.7	2.03376
123538	88467.8	91516	72928.9	85977.1	55590	25.3	63.8	2.03376
49844.2	80624.8	40516	96445.8	78498.2	80520	7005.9	2916.1	2.03493
95916	100990	62243	101524	102787	64731	8912.2	4926.9	2.03611
75717.8	90350.6	54922	66053.9	83318.7	51956	2800.6	2238.5	2.03846
79639.5	80978.9	64452	106664	84250.1	82971	3861	1816.1	2.03846
92599.5	89700.5	67654	80011.8	87027.3	60253	485.1	755.7	2.04081
116368	93507.4	81558	91703.7	93460.6	64304	11022	5647.4	2.04081
13422.8	64968.5	13540	13277	66681.1	13049	327.8	224.4	2.04316
170098	107416	103779	262143	77447.6	221825	23085.7	9879.1	2.04316
5266.5	63703.5	5418	1197.9	63825.7	1230	-23.1	-16.5	2.04668
140696	130504	70654	203305	129873	102591	18201.7	8596.5	2.05021
133726	94249.7	92986	55867.9	87533.7	41828	190.3	70.4	2.05021
80132.2	82323	63792	73286.4	79268.8	60590	3415.5	2240.7	2.05256
110400	89008.9	81286	96972.7	86618.6	73370	14074.5	6892.6	2.05726
6960.75	63935.5	7135	1879.9	65988.8	1867	-4.4	-1.1	2.05843
9096.75	64193.5	9287	1997.6	62221.8	2104	0	15.4	2.06431
11872.5	68210.4	11407	17440.5	68274.3	16741	319	161.7	2.06431
124243	94571	86098	46180.2	82923.7	36497	4.4	2.2	2.06783
194871	145124	88001	262143	77108.6	222800	17738.6	7850.7	2.06783
79082.2	91814.3	56448	60502.2	89255.2	44424	92.4	179.3	2.06901
91098.8	94336.1	63287	68310	109714	40804	2477.2	2134	2.07136
195016	143145	89284	103341	151048	44837	4622.2	2792.9	2.07136
70965	85810.6	54198	77569.8	93205.5	54542	588.5	864.6	2.07253
92270.2	92086.2	65667	56948.1	83210.4	44852	-18.7	38.5	2.07371
99130.5	90083.1	72118	69589.3	85447.8	53373	3734.5	2499.2	2.07723
132768	91098.4	95513	62269.9	83104.3	49106	11	18.7	2.07841
181328	113144	105030	206678	120870	112061	12656.6	8705.4	2.08076
142488	91985.5	101517	48295.5	81549.4	38812	13.2	38.5	2.08076
10776	73794.8	9570	22514.8	80178.8	18403	-34.1	-38.5	2.08193
122146	93559.4	85560	56388.2	81031.8	45605	1.1	30.8	2.08193
84933	84929.1	65539	46631.2	82724.9	36942	10104.6	5099.6	2.0831
75996.8	87909.7	56655	51503.1	84492.5	39948	5430.7	3102	2.0831
117152	89248.5	86026	55720.5	80924.1	45125	294.8	141.9	2.08545
160630	96300	109315	56320	84778.2	43537	14.3	14.3	2.08663
62892	87130.1	47305	67230.9	85276.1	51668	3020.6	1426.7	2.08898
101074	81093.6	81683	61824.4	79615.7	50891	2757.7	2269.3	2.09015
84720	77591.4	71557	31398.4	70224.8	29302	44	16.5	2.09133
7702.5	66254.2	7619	14315.4	66222.5	14167	68.2	64.9	2.09133
117334	86590.5	88804	47215.3	79855	38749	-9.9	12.1	2.09485
147065	95788.7	100618	86655.8	80839.8	70251	11	-12.1	2.1019
61168.5	75974.9	52764	45120.9	76114.4	38850	4446.2	2117.5	2.10308
5987.25	63256.6	6203	2736.8	65055.8	2757	64.9	100.1	2.10425
7375.5	69338.8	6971	6413	67689.2	6209	625.9	266.2	2.10425
94865.2	114717	54195	120611	105056	75239	10168.4	5310.8	2.10778
112042	92939.4	79006	40816.6	87663.3	30514	14.3	24.2	2.1113
119611	105023	74639	69770.8	86208.5	53040	30.8	24.2	2.1113
144618	96301.3	98417	55304.7	90162.7	40199	38.5	89.1	2.1113
14061.8	68690.4	13416	3727.9	65271.6	3743	22	0	2.1113
95930.2	86035.7	73073	88191.4	80783.1	71546	8813.2	4679.4	2.11483
99556.5	92734.7	70357	67651.1	91444.2	48484	11501.6	5768.4	2.116
7578	64214.1	7734	9727.3	70092.2	9095	52.8	62.7	2.11835
97446.8	102541	62280	86816.4	106133	53608	8327	4405.5	2.11953
72327.8	83714.3	56622	66423.5	80929.8	53789	7227	3819.2	2.11953
5835.75	74435.9	5138	3760.9	70160.6	3513	-13.2	0	2.11953
72509.2	84861.1	55997	53818.6	87930.2	40112	-20.9	12.1	2.1207
6550.5	69577.6	6170	3124	66150.1	3095	-20.9	13.2	2.1207
201189	111159	118615	129846	104374	81530	26.4	38.5	2.12423
176132	114947	100420	145105	104998	90570	5096.3	2225.3	2.12423
99008.2	86474.4	75035	46222	81358.1	37233	78.1	7.7	2.1254
79980	91172	57491	62689	88371.4	46490	10121.1	5038	2.1254
131824	97410.6	88689	74655.9	90995.6	53768	16.5	80.3	2.12775
128460	101434	82997	51352.4	89656.4	37537	6.6	29.7	2.12775
126772	104721	79336	52333.6	94151.1	36428	34.1	8.8	2.13128
102671	89103.7	75515	67634.6	87097.9	50891	8681.2	4662.9	2.1348
99894	77493.5	84480	51898	76512	44453	45.1	-18.7	2.13715
11946.8	132053	5929	107521	122857	57355	5854.2	2394.7	2.14068
143327	93261.3	100718	62689	78796.8	52139	-38.5	31.9	2.14185
57511.5	82933.4	45447	93699.1	87039.9	70550	11224.4	5540.7	2.14185
205660	117304	114899	219099	120692	118971	1348.6	858	2.14302
6219	68510.4	5949	7526.2	67281	7331	702.9	372.9	2.1442
67679.2	80900.1	54826	59794.9	79716.8	49158	12.1	24.2	2.1442
76767.8	85374.8	58929	82665	85852.2	63103	898.7	657.8	2.1442
26331	73603.3	23445	5702.4	71319.2	5240	-15.4	6.6	2.1442
7722	64205.7	7882	5440.6	64875.4	5496	82.5	106.7	2.14655
166927	100348	109018	88598.4	88478.2	65625	-14.3	48.4	2.14655
145738	92547.8	103202	66110	83899.8	51640	25.3	26.4	2.15007
74822.2	98544	49760	101355	84936.9	78204	668.8	937.2	2.15125
5574	63997.5	5708	7587.8	64783	7676	95.7	112.2	2.15125
5473.5	63770.9	5625	2432.1	64426.1	2474	266.2	110	2.15242
127520	98474.3	84866	68282.5	90626.6	49378	113.3	6.6	2.15242
100499	83501.1	78877	34852.4	80732.6	28292	11	15.4	2.15712
122295	93623.4	85606	39773.8	89843	29013	112.2	69.3	2.1583
180348	112700	104874	83238.1	92070.6	59249	70.4	62.7	2.1583
103531	103007	65869	78694	106006	48651	6285.4	3467.2	2.1583
90205.5	87962.7	67207	31235.6	77681.2	26352	-22	50.6	2.1583
99810.8	86824.7	75338	85152.1	86340.4	64634	6023.6	3548.6	2.15947
109945	94615.4	76154	201186	84932.9	155239	2374.9	2086.7	2.16065
181137	99321.4	119521	69918.2	90696.3	50522	-20.9	31.9	2.16182
216998	135085	105276	171726	145526	77335	13839.1	6656.1	2.16182
105160	90514.8	76140	46708.2	83271.7	36760	-46.2	27.5	2.16535
106448	87906.1	79359	81015	84924.6	62519	10037.5	5090.8	2.16535
121558	95343.3	83555	34652.2	88478.1	25667	-27.5	31.9	2.16652
80648.2	76690.6	68918	39804.6	75079.4	34745	1049.4	1140.7	2.1677
151234	101178	97959	63786.8	99142.2	42165	-57.2	-49.5	2.1677
82859.2	79695.1	68138	43485.2	77538.4	36754	2376	2051.5	2.16887
91146.8	86380.6	69152	51154.4	90521.3	37035	6245.8	3624.5	2.17005
117497	86712.2	88803	36050.3	80910.7	29200	130.9	50.6	2.17005
102949	80890.7	83407	81698.1	82114.1	65204	13665.3	6580.2	2.17122
79068	108478	47768	96642.7	106914	59240	6946.5	3888.5	2.1724
66378.8	82274.8	52874	85692.2	78805.6	71263	856.9	515.9	2.17357
6462.75	71159.7	5952	13319.9	73448.3	11885	1534.5	638	2.17475
170624	109972	101680	99884.4	113636	57605	2229.7	1140.7	2.1771
24243.8	73394.2	21648	6901.4	77833.5	5811	-17.6	-27.5	2.1771
49062	110580	29077	96077.3	112693	55873	7388.7	3843.4	2.17827
135058	92247	95951	53860.4	86957.9	40592	15.4	-23.1	2.17827
47193	80769.9	38292	52380.9	78567.2	43693	1405.8	737	2.17827
68674.5	89321.7	50387	99276.1	97480.8	66743	10931.8	5259.1	2.18062
6224.25	63478.4	6426	5259.1	63968.1	5388	137.5	116.6	2.18415
121138	97959.5	81043	72471.3	106807	44468	338.8	198	2.1865
7481.25	68143.3	7195	6714.4	67948.6	6476	610.5	269.5	2.1865
94500	92023.1	67300	62796.8	91495.1	44980	9461.1	4794.9	2.19002
85775.2	107850	52122	59471.5	111754	34876	6880.5	3711.4	2.1912
88900.5	84999.2	68544	79972.2	79756.8	65713	3314.3	2329.8	2.19355
123798	118269	68600	187486	123579	99427	14426.5	7926.6	2.19707
92099.2	89109.3	67735	44833.8	80069.4	36696	-11	2.2	2.19942
116878	89411	85669	46875.4	80681.4	38076	410.3	145.2	2.20412
91505.2	95758.7	62625	93966.4	96708.2	63678	10674.4	5456	2.20764
119447	95571.8	81908	35402.4	81591.4	28436	-14.3	-4.4	2.21117
116187	90635	84012	55232.1	87582.4	41329	-6.6	-12.1	2.21117
57411	79705.3	47205	60193.1	77557.7	50863	7085.1	2915	2.21352
126310	90437.1	91532	48825.7	86181.7	37129	-31.9	-3.3	2.21704
131908	92940.4	93014	86543.6	108367	52338	-2.2	9.9	2.21704
88551.8	86410.5	67160	63529.4	83974.6	49580	10936.2	5391.1	2.21822
44014.5	99831.6	28894	63517.3	104940	39667	5595.7	2464	2.21939
118912	93960.1	82940	46421.1	84147.1	36154	15.4	88	2.22174
109227	107056	66865	103375	109704	61755	10675.5	5355.9	2.22292
118888	90513.8	86080	38827.8	81968.1	31044	22	23.1	2.22644
152644	104216	95990	57257.2	98617.8	38050	44	9.9	2.22644
164133	95731	112363	81016.1	81424.9	65207	5.5	52.8	2.22762
45423	77830	38248	46388.1	77018.9	39472	6008.2	2539.9	2.22997
75335.2	76912.6	64192	87279.5	76540.5	74731	587.4	712.8	2.23232
50259	79569.4	41395	52099.3	77852.6	43857	7626.3	3216.4	2.23349
135933	113950	78179	59373.6	112272	34658	-92.4	8.8	2.23349
7526.25	65888.4	7486	4222.9	65410.5	4231	12.1	14.3	2.23584
150656	120515	81927	59385.7	101502	38343	15.4	-1.1	2.23584
76020.8	80706.5	61731	48566.1	77808.3	40906	4644.2	2659.8	2.23584
48043.5	73335.3	42934	60781.6	73233.4	54393	3683.9	1667.6	2.23702
81369.8	84582.1	63047	59800.4	85843.1	45654	6096.2	3344	2.24054
122103	94905.4	84317	45200.1	83923.1	35297	-20.9	12.1	2.24054
86392.5	86044.6	65801	66374	82975.1	52424	29.7	188.1	2.24172
85299.8	89945.5	62151	68239.6	87877	50891	7530.6	3924.8	2.24172
5340.75	66618.1	5254	8769.2	81046.2	7091	1013.1	448.8	2.24172
72671.2	88002.1	54119	76126.6	82608.1	60394	8589.9	4448.4	2.24289
5083.5	64664.6	5152	33812.9	67619.6	32771	33	17.6	2.24407
10902.8	66572.5	10733	14446.3	66593	14217	553.3	238.7	2.24877
90099	105317	56066	177554	104570	111277	12562	5347.1	2.25229
55073.2	82396.1	43804	87029.8	80195.5	71121	1106.6	572	2.25229
115161	94810.4	79603	56130.8	88990.2	41337	-1.1	-4.4	2.25347
78683.2	89581.6	57563	65115.6	90394.1	47209	1043.9	1222.1	2.25582
116149	105985	71821	48536.4	97352.1	32674	17.6	56.1	2.25582
78986.2	83340.5	62112	61756.2	87538.5	46234	9931.9	4793.8	2.25582
97675.5	96883.1	66072	75193.8	93319.1	52807	11553.3	5834.4	2.25817
116387	90582.1	84206	38850.9	82332.5	30925	-11	25.3	2.25934
135062	97177.8	91085	62871.6	88203.8	46714	58.3	74.8	2.25934
123712	93630.7	86591	50529.6	80821.7	40973	64.9	-18.7	2.26052
80973.8	85067.7	62382	66048.4	86709.7	49920	9676.7	4823.5	2.26052
94175.2	93525.9	65991	68816	85137.9	52972	9169.6	4720.1	2.26169
124982	95214.6	86025	38028.1	89644.6	27801	12.1	20.9	2.26404
63759.8	81119.7	51511	73495.4	78760.4	61155	3353.9	1534.5	2.26521
100269	114643	57319	109518	101998	70368	7225.9	4114	2.27461
78981.8	85174.6	60771	100485	85079.2	77403	13764.3	6515.3	2.27579
5946.75	64205.3	6070	6710	64337.5	6835	545.6	232.1	2.27579
78344.2	84618	60677	94055.5	84631.1	72834	2894.1	1377.2	2.27814
82906.5	87075.9	62398	97966	85236.9	75323	11844.8	4961	2.27931
29453.2	69518.4	27766	28101.7	68639.8	26831	100.1	184.8	2.28049
85146.8	91660.1	60879	65770.1	96421	44703	5119.4	2871	2.28166
262143	131942	130207	262143	108285	158654	13791.8	6741.9	2.28519
115674	85172.9	89005	52010.2	81308.7	41921	40.7	1.1	2.28636
99669	93317	69997	57191.2	84528.6	44341	319	67.1	2.28636
33294.8	75376.7	28948	50545	72749.8	45533	1398.1	658.9	2.28754
14944.5	65276.1	15004	14644.3	64454.6	14890	149.6	112.2	2.28989
22424.2	70950.4	20713	3862.1	70878.4	3571	7.7	2.2	2.29106
85974	88150.3	63918	75141	85465.6	57619	7761.6	4151.4	2.29341
26565	73563.9	23666	6624.2	74361.7	5838	13.2	-34.1	2.29576
39366	70189.6	36756	6441.6	71118	5936	-15.4	-13.2	2.29811
78301.5	87233	58826	83691.3	85251	64337	1980	1094.5	2.29929
11527.5	73083.7	10337	2519	80411.7	2053	-13.2	-14.3	2.30046
106316	81951.8	85020	80307.7	82439.9	63841	11077	5537.4	2.30399
127579	95668	87396	68064.7	86405.6	51625	80.3	64.9	2.30399
106116	86099.4	80772	44077	81111.7	35613	37.4	45.1	2.31339
154207	103871	97295	66885.5	97203.9	45095	60.5	66	2.31339
127186	94800.6	87924	45185.8	89284.4	33167	24.2	-19.8	2.31456
58003.5	83532.6	45507	73322.7	86634.6	55466	1636.8	949.3	2.31574
98462.2	89238.3	72310	36195.5	89123.4	26616	705.1	341	2.31809
68061	107944	41322	102513	118545	56673	12373.9	6033.5	2.31926
6663	64215.6	6800	2900.7	63451.4	2996	74.8	40.7	2.32161
153665	116866	86172	40954.1	120785	22221	-7.7	33	2.32513
95994.8	90868.7	69233	66116.6	86394.3	50154	6656.1	3410	2.32748
7243.5	64806.8	7325	1574.1	62635.2	1647	-17.6	26.4	2.32748
98037	105583	60852	101888	105510	63286	16272.3	7701.1	2.32866
79664.2	83542	62494	85285.2	83236.5	67149	619.3	1063.7	2.32983
136274	101453	88029	44986.7	102324	28813	5.5	-24.2	2.32983
95726.2	97027.6	64657	105770	89189.1	77720	5934.5	3580.5	2.33101
109724	88797.7	80980	97530.4	88264.4	72416	3751	2656.5	2.33336
95055.8	86154.5	72307	62543.8	83018.5	49373	6882.7	3897.3	2.33336
8011.5	64908.1	8089	3142.7	69300.1	2972	22	12.1	2.33336
93715.5	101872	60289	69418.8	102352	44449	7774.8	4194.3	2.33571
71895	91158.5	51687	76682.1	90875.9	55300	6287.6	3465	2.33806
84964.5	82927.3	67146	62799	78710.1	52288	25.3	-11	2.33923
132035	99876.1	86638	155401	100954	100881	15280.1	8252.2	2.34041
93785.2	96845.7	63465	149358	91947.2	106456	3565.1	1734.7	2.34041
79316.2	80178.8	64831	54785.5	77333.1	46428	3302.2	2248.4	2.34276
134937	94647.8	93433	42257.6	86719.7	31935	30.8	50.6	2.34276
83349	85171	64134	85870.4	80277.4	70102	3564	1784.2	2.34393
79996.5	86618.2	60526	51084	80725.3	41472	7381	3938	2.34393
5023.5	65166.3	5052	2779.7	64076.8	2843	360.8	200.2	2.34628
83276.2	88140.8	61919	150912	81571.9	121245	773.3	976.8	2.35098
61524	76568.8	52659	88199.1	74077.8	78029	3686.1	1684.1	2.35098
94277.2	85630.1	72154	98822.9	90534.2	71536	61.6	33	2.35098
8949	64747.4	9058	8350.1	63668.7	8595	590.7	297	2.35451
78979.5	89616.9	57757	72057.7	85423.3	55282	9711.9	4851	2.35803
26013	70014.7	24349	3776.3	66119	3743	-6.6	2.2	2.35803
97544.2	93421.7	68428	80126.2	105580	49736	7933.2	4204.2	2.35921
151340	89908.7	110314	82857.5	95835.7	56661	4142.6	1830.4	2.36626
87684	87235.4	65873	60156.8	87485.3	45064	11158.4	5556.1	2.36861
103580	83810.6	80995	52926.5	80817.1	42919	-4.4	-9.9	2.36861
93333.8	98166	62310	96402.9	96994.9	65136	15675	7548.2	2.36978
7197	64646.7	7296	2718.1	66517.3	2678	-23.1	31.9	2.37213
110158	98261.8	73470	45339.8	87368.1	34010	6.6	27.5	2.37331
128038	96396	87048	46448.6	84691.2	35943	-16.5	11	2.37566
90947.2	88239.6	67547	39926.7	86181.3	30362	-7.7	-39.6	2.37566
141934	105426	88230	58146	117624	32397	5.5	-18.7	2.37918
110127	89092.4	81009	58543.1	79406.4	48317	-16.5	20.9	2.38036
127644	90422.7	92513	46093.3	84190.9	35880	20.9	1.1	2.38036
99640.5	84356.5	77410	32847.1	78097.1	27564	30.8	40.7	2.38153
7551	66460.2	7446	2668.6	65501.6	2670	206.8	93.5	2.38271
122752	88308.3	91098	82842.1	81770.3	66395	292.6	163.9	2.38271
100290	87917.2	74759	74919.9	90569.4	54212	10481.9	5372.4	2.38271
34560	74631.8	30348	45144	74909.7	39495	2094.4	905.3	2.38388
96861.8	84715.9	74932	87426.9	82936.9	69084	7049.9	4053.5	2.38506
114709	101270	74233	204062	93415.9	143160	12868.9	5622.1	2.3874
107223	102900	68289	83914.6	91982.1	59788	441.1	896.5	2.3874
262143	130055	132096	229203	112381	133662	3989.7	1890.9	2.38858
104914	88786	77441	94613.2	85205.4	72772	8416.1	4409.9	2.39093
148454	122598	79357	59492.4	115120	33868	118.8	53.9	2.3921
50826.8	91354.9	36462	70403.3	94966.6	48585	4024.9	1800.7	2.39798
126784	97036.5	85627	49327.3	85725.6	37710	85.8	50.6	2.4015
101404	91080.5	72964	143070	84256	111283	7898	3337.4	2.40385
118404	92185.6	84175	44883.3	85205.7	34522	13.2	16.5	2.40738
103778	114055	59631	134583	106749	82624	18826.5	8983.7	2.40855
126251	100174	82596	67261.7	87934.4	50129	17.6	20.9	2.40973
102376	89427	75026	47798.3	80023.2	39145	49.5	-15.4	2.40973
99461.2	87761.3	74273	72062.1	82340.9	57355	9078.3	4744.3	2.40973
141109	111200	83163	58205.4	117263	32530	4.4	34.1	2.4109
73688.2	85685.5	56360	91155.9	77055.9	77528	-19.8	-38.5	2.4109
143104	101739	92181	68335.3	90219.8	49639	23.1	46.2	2.41208
75032.2	94396.7	52092	62768.2	98387.4	41810	2549.8	2048.2	2.41443
119059	92631.6	84233	47148.2	89833.2	34396	33	-20.9	2.41678
5730	62954.1	5965	1190.2	61514.9	1268	6.6	7.7	2.41913
82215	101613	53025	78233.1	98772.5	51908	8993.6	4588.1	2.4203
49520.2	73569.2	44113	63072.9	73769.8	56033	2713.7	1312.3	2.42148
16221.8	66068.5	16091	8312.7	66202.6	8229	1168.2	624.8	2.42265
75288.8	93030	53038	86621.7	100703	56372	3183.4	1727	2.425
105172	90682.9	76007	46153.8	88748.8	34082	-24.2	48.4	2.42618
99928.5	79869.7	81995	45739.1	77298.5	38779	20.9	3.3	2.42618
164041	108856	98760	76257.5	96482.7	51798	-41.8	31.9	2.43088
123865	91124	89083	75974.8	80897.6	61548	39.6	0	2.4344
179072	114866	102168	88732.6	102439	56767	26.4	35.2	2.43558
20128.5	66388.6	19870	12787.5	65252.8	12843	789.8	474.1	2.43558
6234	63677	6416	1626.9	62024.7	1719	125.4	39.6	2.43558
151794	97771.6	101747	51643.9	84396	40103	-37.4	104.5	2.43675
136613	97286.5	92028	77057.2	91497.5	55193	34.1	-33	2.43793
143963	141167	66834	185563	152578	79704	20718.5	9543.6	2.43793
87621.8	82375.3	69710	32364.2	73552	28837	-22	11	2.4391
117602	83576.6	92217	38736.5	74405.3	34119	11	0	2.4391
83013.8	119970	45348	121346	123242	64528	15439.6	7362.3	2.44028
113347	98457.1	75447	51319.4	83834.4	40118	-15.4	4.4	2.44145
102839	114350	58939	104093	113646	60027	590.7	968	2.44498
156224	108284	94550	54351	102899	34616	60.5	9.9	2.44615
101509	86292.7	77092	38904.8	77885.7	32736	48.4	55	2.44615
74204.2	85005	57209	25473.8	77321.6	21591	11	9.9	2.44615
101205	99325.7	66776	84001.5	100576	54736	13327.6	6488.9	2.44967
5113.5	64644.7	5184	1347.5	64132	1377	-16.5	3.3	2.45085
107050	89884.5	78052	44512.6	84895.5	34362	30.8	-3.3	2.45672
63552	97971	42512	111035	98008	74247	2757.7	2028.4	2.4579
116468	95288.7	80102	95416.2	96410.7	64860	7097.2	3492.5	2.4579
6310.5	65365.1	6327	2024	64453.3	2058	-18.7	-29.7	2.4626
6054.75	63367	6262	8969.4	64631	9095	349.8	178.2	2.46377
40973.2	88437.3	30363	45560.9	92789.7	32179	480.7	183.7	2.46495
131696	94629.7	91206	55501.6	93303.7	38984	49.5	7.7	2.46612
72711	81756.7	58285	56827.1	84543.4	44051	7488.8	4005.1	2.4673
105959	89426.5	77652	87904.3	79882.6	72117	8158.7	4544.1	2.4673
107678	92513.6	76278	45129.7	88334.6	33482	-40.7	5.5	2.4673
85484.2	97831.1	57265	111148	99883.8	72927	9440.2	4950	2.4673
71472.8	89954.8	52071	72553.8	86145.5	55196	1441	1012	2.46965
5587.5	66772.9	5484	4948.9	63644.2	5096	1074.7	490.6	2.472
142452	95735.4	97516	69839	83089.2	55085	-1.1	38.5	2.472
127854	103298	81115	65898.8	85293.4	50634	68.2	60.5	2.47435
67938.8	80257.3	55477	73944.2	79025.6	61322	10030.9	4450.6	2.47435
14972.2	66004.4	14866	2343	64544.3	2379	16.5	45.1	2.47552
92814.8	99528.9	61115	75620.6	103549	47860	11148.5	5583.6	2.4767
86382.8	87812.4	64469	89664.3	89719.1	65496	8309.4	4440.7	2.47787
56804.2	74219.9	50158	37758.6	71438.2	34639	3803.8	1702.8	2.4861
88560	91271.6	63589	37636.5	83459	29554	407	172.7	2.48727
81924.8	86973	61732	57186.8	85656	43754	7103.8	3731.2	2.4908
59493	79204.8	49226	71632	81276.9	57759	632.5	554.4	2.4955
69328.5	81910.9	55469	39810.1	80833.9	32276	5033.6	2882	2.49667
93340.5	86536.3	70689	96982.6	87719	72457	7911.2	4175.6	2.49902
167377	103436	106048	66312.4	84475.6	51445	168.3	93.5	2.49902
133436	109565	79814	53125.6	101621	34261	2.2	7.7	2.49902
147066	88689.2	108673	61363.5	92321.4	43560	48.4	8.8	2.50137
162054	122507	86692	124300	137897	59074	2730.2	1254	2.50137
149914	99341.7	98899	67134.1	85985.4	51168	48.4	41.8	2.5049
96298.5	85299	73987	65755.8	80845.2	53304	5187.6	3164.7	2.50725
6047.25	78524.4	5047	195001	84538.6	151169	36.3	8.8	2.50725
123816	104659	77532	35811.6	95497.6	24576	33	36.3	2.5096
107864	98688.3	71629	84957.4	96548.7	57668	7071.9	3965.5	2.5096
107545	93149.4	75664	34527.9	96532.6	23441	-22	47.3	2.5096
152974	119531	83872	41329.2	118376	22881	37.4	-15.4	2.51312
189326	100211	123816	112798	86204.2	85754	45.1	72.6	2.51547
17253.8	68704.7	16458	4557.3	68376.2	4368	36.3	-1.1	2.51782
7200.75	66167.7	7132	3146	65245.7	3160	279.4	125.4	2.51899
21255.8	66827.4	20845	8456.8	65947.7	8404	1036.2	499.4	2.52134
108442	82872.8	85756	37172.3	76437	31871	3.3	-17.6	2.52134
151562	116826	85022	61813.4	95385.1	42470	-24.2	34.1	2.52722
81789	88252.8	60736	71190.9	81738.8	57079	10749.2	5183.2	2.52957
149361	103621	94465	62552.6	88001.2	46584	69.3	-34.1	2.53192
65309.2	76714.1	55793	58256	73607.3	51868	562.1	653.4	2.53309
56016	75673.3	48512	56491.6	74506.6	49690	2024	977.9	2.53544
84323.2	89618.1	61664	84828.7	84900	65481	3314.3	2340.8	2.53662
97615.5	98478	64962	112109	92304.4	79597	1068.1	1551	2.53779
135756	98893	89965	56707.2	91360.5	40678	-78.1	-4.4	2.53897
114675	89761.1	83726	51577.9	85128.8	39707	-11	0	2.54132
6272.25	67719.6	6070	3162.5	64206.2	3228	514.8	236.5	2.54367
131689	88648.3	97355	60254.7	75013.3	52642	35.2	-8.8	2.54484
55019.2	72841.8	49501	66767.8	71854	60897	3050.3	1464.1	2.54602
84207	85711	64386	52683.4	91645.7	37674	6771.6	3548.6	2.54837
108454	86670.5	82008	89786.4	82052.7	71713	4797.1	2484.9	2.54954
84290.2	92310.5	59842	58542	87436.1	43879	209	398.2	2.55189
86256	95507.1	59188	198487	89093.3	146005	11035.2	4826.8	2.55307
132068	86410.9	100163	55343.2	98074	36982	94.6	29.7	2.55659
107329	86015.2	81775	32264.1	79736.8	26518	46.2	2.2	2.55894
86766.8	100057	56831	99672.1	98862	66073	8581.1	4583.7	2.56247
122217	94609.2	84660	67985.5	88082.9	50583	-2.2	-29.7	2.56599
92822.2	98649.1	61665	86967.1	103242	55205	10899.9	5303.1	2.56599
86794.5	81333.9	69936	97775.7	85039.7	75351	10840.5	5352.6	2.56834
132037	94269.2	91792	49771.7	83910.1	38873	9.9	22	2.56951
128087	97942.1	85707	43225.6	99775.8	28392	-41.8	-64.9	2.56951
5115	63536.1	5276	3773	61770.5	4003	-18.7	-1.1	2.57069
145250	104400	91179	59109.6	86109.5	44987	3.3	39.6	2.57186
71746.5	99130.9	47432	72451.5	102980	46108	1158.3	1093.4	2.57304
102310	95272.9	70377	36957.8	83032.8	29170	51.7	-16.5	2.57656
128192	91652.2	91664	50287.6	84212.3	39135	-34.1	-36.3	2.57891
103215	87819.5	77025	129815	93189.9	91293	7395.3	3768.6	2.57891
126823	88379.3	94043	88752.4	87439.5	66520	9831.8	5919.1	2.58009
51040.5	71031	47092	57198.9	71179.3	52664	2173.6	1161.6	2.58244
94559.2	91331.6	67852	72759.5	87406.4	54554	-74.8	44	2.58714
45992.2	74805.8	40293	48528.7	76107.4	41788	2825.9	1279.3	2.58831
144666	105285	90049	149581	99930.3	98098	2678.5	1414.6	2.58949
87773.2	85603.6	67197	55765.6	84036.3	43489	5498.9	3338.5	2.58949
12551.2	65506	12557	2898.5	67503.9	2814	34.1	17.6	2.59066
90722.2	80748.2	73631	70336.2	83633.7	55116	6534	3610.2	2.59184
116240	91698.7	83075	164287	89923.5	119732	9037.6	3946.8	2.59771
86995.5	86007.3	66289	61333.8	81995.3	49022	7516.3	4035.9	2.59889
129228	93172.4	90897	49030.3	87141.3	36874	-5.5	34.1	2.60124
137208	94540.9	95113	59726.7	106048	36910	27.5	26.4	2.60124
72757.5	82518.3	57784	69819.2	80380.7	56925	35.2	23.1	2.60124
83955	81342.3	67641	108351	80181.8	88560	5046.8	2536.6	2.60946
124828	89697.8	91203	45928.3	81541.9	36913	-13.2	13.2	2.61181
116124	83037.5	91649	55920.7	78789.6	46514	-37.4	17.6	2.61299
143123	97570.3	96133	53708.6	91995.7	38261	253	121	2.61534
96869.2	91983.5	69017	87411.5	88683.5	64596	410.3	889.9	2.61534
11877.8	67192.1	11585	7915.6	101777	5097	11	2.2	2.61651
9678	68280.5	9289	2975.5	70499.8	2766	-3.3	26.4	2.61886
48690.8	77333.1	41263	55163.9	74810.6	48325	3582.7	1617	2.62004
110745	90216	80449	123477	87047.6	92963	20222.4	9309.3	2.62121
76588.5	80893.9	62048	131478	76583	112512	5431.8	2400.2	2.62239
83753.2	84283.1	65124	71946.6	79334.6	59433	7497.6	4048	2.62239
124047	87042.9	93397	51526.2	78873.7	42813	-37.4	17.6	2.62474
101776	92203.1	72340	69164.7	89829.1	50460	6743	3661.9	2.62591
138117	95651.9	94631	77859.1	88634.1	57569	94.6	-3.3	2.62709
13729.5	77546.9	11603	5825.6	75437	5061	651.2	302.5	2.62709
6558	64843.9	6628	1893.1	63009.8	1969	8.8	-19.8	2.62709
81801	92102.4	58206	77225.5	84582	59836	8034.4	4242.7	2.63061
85785	87574.3	64197	59472.6	83335.4	46770	10166.2	5109.5	2.63531
13935	64412.8	14178	10359.8	65712.3	10332	387.2	211.2	2.63648
68094.8	93562.6	47697	47461.7	92177.9	33744	2299	1349.7	2.63766
165014	135649	79723	223271	125302	116776	20654.7	11501.6	2.64001
127690	100417	83335	48645.3	89970.6	35434	7.7	1.1	2.64588
55416.8	89112.8	40755	75142.1	85274.4	57749	2224.2	1004.3	2.64823
83826.8	80972.6	67846	59577.1	83576.5	46717	4870.8	3063.5	2.64823
91966.5	95846.5	62883	89108.8	92398.1	63203	12596.1	6151.2	2.64823
10485.8	65391	10509	2563	84110.5	1997	-44	17.6	2.64941
113083	106260	69744	96939.7	100848	62996	18566.9	8683.4	2.65058
148324	106192	91538	48110.7	100641	31329	-5.5	15.4	2.65411
75399	75769	65216	49942.2	80079.6	40872	8005.8	4151.4	2.65411
199556	167366	78141	262143	149422	114975	12731.4	7058.7	2.65411
103720	91733.7	74099	80274.7	86404	60887	8679	4727.8	2.65528
82302.8	87550.2	61608	57816	92639	40901	3476	2121.9	2.65528
92824.5	89203.9	68196	56698.4	88302.9	42080	24.2	28.6	2.65528
125604	89645.2	91824	66639.1	79218.9	55129	-18.7	-48.4	2.65646
9964.5	75863.6	8608	7871.6	74537.4	6921	1389.3	715	2.65763
103836	85796	79316	68779.7	81246.3	55480	4338.4	2808.3	2.65763
126058	97868.4	84413	55789.8	92226.8	39644	-6.6	34.1	2.65763
93264	89823.8	68046	87309.2	85312.3	67070	12995.4	6380	2.65881
79959	86657.7	60470	60699.1	84029.9	47340	852.5	1067	2.65881
80622.8	84487.7	62538	71321.8	78338.5	59666	7300.7	3965.5	2.65998
131884	101888	84830	48976.4	91398.1	35118	33	-34.1	2.66116
116425	88731.4	85990	84806.7	84645.2	65661	12280.4	6088.5	2.66116
109544	93566.7	76727	49583.6	96017.2	33843	13.2	12.1	2.66233
106692	88085.9	79379	32961.5	80597.1	26802	33	-2.2	2.66233
103455	92560.1	73250	54815.2	86929.7	41325	15.4	79.2	2.66468
75880.5	95275.5	52195	174919	104044	110179	6800.2	3169.1	2.66586
68223	81766.3	54681	41985.9	78065.9	35247	3495.8	2223.1	2.66586
158295	100559	103164	99764.5	81243.7	80476	132	30.8	2.67056
183010	120783	99300	117290	141266	54413	75.9	-5.5	2.67526
123732	95440.4	84963	70886.2	82660.4	56201	-5.5	29.7	2.67643
138753	121894	74600	148701	162170	60093	12921.7	6326.1	2.67761
10433.2	64099.9	10667	7218.2	65257.6	7249	486.2	216.7	2.67878
85115.2	82222.1	67842	70446.2	82644.4	55863	14205.4	6909.1	2.68113
23646.8	73880.3	20976	3461.7	73562.3	3084	38.5	26.4	2.68231
92874.8	89416	68071	117679	83857.6	91968	7284.2	4067.8	2.68231
116868	85455.8	89626	49530.8	73601.6	44103	-35.2	8.8	2.68231
111017	94426.1	77051	61673.7	99077	40795	8.8	-13.2	2.68231
17036.2	67416.7	16561	13183.5	67179.4	12861	113.3	122.1	2.68818
130638	96144.7	89048	50784.8	84802.2	39247	-45.1	-18.7	2.68818
14519.2	71592.3	13291	4034.8	71835	3681	-28.6	-23.1	2.68936
63289.5	80840	51308	65821.8	80990.2	53262	4243.8	2069.1	2.68936
262143	140058	122662	204570	187819	71381	6941	3118.5	2.69053
6928.5	72965.8	6223	9650.3	69157.1	9145	403.7	203.5	2.69053
135752	94879.5	93768	46405.7	84340.8	36059	17.6	25.3	2.69288
42945.8	71442.9	39395	51631.8	71565.1	47282	574.2	298.1	2.69288
11043	66517.8	10880	2281.4	65633.8	2278	-35.2	-60.5	2.69406
81455.2	95653.9	55808	61495.5	91663.5	43967	8233.5	4340.6	2.69406
108766	89807	79371	56713.8	77982.4	47662	0	6.6	2.6964
20270.2	98068.1	13546	41619.6	99922.4	27297	2135.1	1422.3	2.69758
85781.2	77280.4	72745	42467.7	78235.9	35574	6079.7	3369.3	2.69758
86010.8	90850.2	62045	73561.4	86974.7	55429	9686.6	4902.7	2.69758
157915	119427	86656	61976.2	99592.3	40783	71.5	42.9	2.69993
10959	64080	11208	6013.7	65293.9	6036	50.6	110	2.7011
78585	82308.8	62571	35703.8	82216.6	28460	40.7	12.1	2.7011
119024	78461.5	99416	57802.8	83818.2	45195	-2.2	0	2.7011
92209.5	85181.6	70943	89986.6	78620	75011	1804	1548.8	2.70345
119125	87995.5	88720	117244	84741.4	90672	1805.1	1754.5	2.70345
9645	64243.8	9839	3542	63095.5	3679	33	23.1	2.7058
146210	107928	88782	77511.5	96253.8	52775	56.1	-27.5	2.70933
128864	86089.4	98098	39941	81491	32121	35.2	-66	2.71168
98705.2	109421	59118	94365.7	108304	57102	8993.6	4695.9	2.71285
15333	67318.5	14927	9190.5	67379.9	8939	964.7	532.4	2.71403
12941.2	67676.2	12532	2333.1	67986.7	2249	-11	-38.5	2.7152
102146	86339.6	77534	81374.7	86380.7	61738	8075.1	4382.4	2.71638
97913.2	90440.5	70951	85884.7	88678.9	63471	7902.4	4466	2.7246
67296.8	97048.3	45445	83092.9	94001.1	57931	11987.8	5775	2.72578
67929	85550.6	52037	49454.9	80131.4	40447	2313.3	1750.1	2.72578
126094	92342.5	89490	60758.5	79672.4	49978	35.2	7.7	2.72578
111496	87931.1	83099	40093.9	85369.7	30779	-23.1	52.8	2.73283
126350	98117.6	84393	37471.5	90108.7	27253	24.2	27.5	2.73283
30886.5	69233.4	29237	9920.9	68353.3	9512	1644.5	925.1	2.73283
132436	108651	79883	44759	96982.3	30246	68.2	-19.8	2.734
73018.5	81419.4	58774	52100.4	85284.5	40036	8192.8	4165.7	2.73635
124229	91111.9	89357	56146.2	85219.3	43178	-33	63.8	2.73753
247112	120775	134090	198274	106959	121486	51.7	139.7	2.73988
132291	98412.2	88097	72003.8	91021.8	51843	-51.7	63.8	2.74105
98397	90558	71209	90486	88487.7	67016	7191.8	4008.4	2.7434
96816.8	97077.5	65360	58737.8	95871.7	40152	8398.5	4430.8	2.7434
9406.5	65925	9351	3377	68455	3233	27.5	29.7	2.74458
5346.75	65520.7	5348	2646.6	64913	2672	-39.6	-31.9	2.74575
137686	110951	81328	111075	94375.8	77132	1905.2	735.9	2.74575
234412	154156	99655	248251	139874	116315	12239.7	9494.1	2.74693
81713.2	83537.3	64105	88728.2	85095.1	68334	2842.4	1475.1	2.7481
7888.5	68023.8	7600	2244	66664.9	2206	-25.3	-12.1	2.7481
93569.2	85817.2	71456	74144.4	85974.9	56518	10609.5	5424.1	2.74928
116629	95267.2	80231	37039.2	82948.4	29264	25.3	13.2	2.75045
30579	90725	22089	262143	68368.1	251284	111.1	514.8	2.75163
19825.5	67233.3	19325	30596.5	68562.3	29246	429	179.3	2.7528
83142	84159.1	64744	80084.4	78154.9	67154	9430.3	4922.5	2.75397
77479.5	89301.7	56860	53050.8	86151.7	40356	7959.6	4131.6	2.7575
41532	72308.6	37642	56901.9	72174.7	51668	1532.3	688.6	2.75867
77320.5	100053	50646	59688.2	95566.5	40932	4371.4	2678.5	2.75985
14391	66268.2	14232	3172.4	64547.2	3221	0	-9.9	2.76102
180926	116234	102011	170467	101968	109561	6388.8	2862.2	2.76337
118976	85964.8	90702	48726.7	78256.9	40806	6.6	36.3	2.76455
119561	97339.8	80497	57522.3	92346.8	40822	16.5	39.6	2.76925
51926.2	81805.8	41599	77684.2	81946.9	62127	3504.6	1568.6	2.77277
80762.2	96966.8	54584	81639.8	95312.1	56135	10547.9	5288.8	2.77395
8607	63578.5	8872	2845.7	61774	3019	17.6	103.4	2.77512
150580	110751	89105	159428	137485	75996	3318.7	1587.3	2.7763
39679.5	68997.2	37689	4071.1	65409.1	4079	26.4	9.9	2.77747
8242.5	66812.7	8085	5590.2	72317.3	5066	25.3	-1.1	2.77982
114272	85218.9	87879	39349.2	77063.9	33463	-56.1	-27.5	2.78452
128876	99004	85310	58963.3	91404.6	42276	264	146.3	2.7857
10580.2	65961.5	10512	15266.9	65928.5	15176	953.7	359.7	2.7857
104860	92212.5	74525	59332.9	82288.1	47254	-14.3	58.3	2.7857
70394.2	98014.7	47068	82539.6	97814.1	55302	9816.4	4801.5	2.78805
89555.2	86750.3	67655	65595.2	81739.6	52592	7403	3982	2.78922
8147.25	65489.8	8153	6389.9	66970.8	6253	1486.1	672.1	2.7904
134815	95623.4	92396	50330.5	93615.8	35234	124.3	66	2.79157
117736	85809.8	89919	72968.5	81039.6	59009	20.9	63.8	2.79275
72040.5	83594.4	56478	63331.4	78782.3	52683	4447.3	2735.7	2.7951
5188.5	63238.5	5377	4029.3	62367.6	4234	96.8	79.2	2.79627
100432	108110	60882	107036	103927	67496	84.7	243.1	2.79862
144915	96230.2	98692	44796.4	88525.7	33163	17.6	-12.1	2.7998
146282	112886	84924	130964	109669	78261	4752	3865.4	2.80215
71037.8	82228.5	56617	43102.4	80301.3	35177	6012.6	3111.9	2.8045
209944	132575	103782	110201	114739	62944	160.6	34.1	2.80567
201305	100424	131371	90795.1	96494.7	61665	101.2	112.2	2.80685
77100	81335.8	62123	50968.5	78703.9	42441	1850.2	1623.6	2.80802
116684	89524.7	85418	52134.5	86559.8	39472	-15.4	19.8	2.8092
22575.8	68642.7	21554	3895.1	68991.7	3700	38.5	-22	2.81155
126482	103750	79895	56839.2	113408	32846	-11	27.5	2.81155
100727	89030.6	74146	96932	88654.5	71655	15933.5	7592.2	2.81272
61000.5	96083.1	41607	72740.8	97332.3	48978	6719.9	3545.3	2.81859
124685	96858.5	84364	43062.8	90413.4	31214	-8.8	5.5	2.81977
115628	81839.1	92594	38198.6	83014.4	30156	94.6	-15.4	2.81977
122650	103617	77574	98499.5	89722.5	71947	-40.7	20.9	2.81977
99455.2	83747.5	77828	49557.2	81836.9	39686	1.1	-7.7	2.82212
178448	99082.7	118030	101954	90492.8	73836	-31.9	18.7	2.82329
200511	143434	91615	262143	86293.4	199086	21879	10434.6	2.82329
103394	89262.4	75911	48714.6	82945.2	38490	-3.3	14.3	2.82447
48156	83694.5	37708	69708.1	85420.8	53481	3362.7	1456.4	2.82564
127851	94086.2	89055	39204	80114.5	32070	-41.8	20.9	2.82564
118204	98438.9	78695	104617	94092.6	72866	15029.3	7238	2.82682
6705	70555.4	6228	6101.7	68779	5814	1377.2	580.8	2.82682
131335	94468.9	91111	45015.3	88221.4	33440	20.9	23.1	2.82799
86177.2	96252.5	58676	82040.2	85398.2	62959	3825.8	2678.5	2.82917
100448	91685.5	71799	85132.3	89744.4	62168	14368.2	6946.5	2.82917
127726	105529	79321	55393.8	91085.1	39856	57.2	75.9	2.83034
89865	93281.1	63136	62015.8	87857.1	46260	350.9	999.9	2.83152
72085.5	121868	38765	131642	155607	55443	13753.3	6516.4	2.83269
125492	100918	81494	47028.3	91984.9	33506	67.1	8.8	2.83269
93048	85952.6	70946	55990	83347.2	44025	1083.5	1183.6	2.83387
79086.8	91419.5	56695	122244	94788	84519	1838.1	883.3	2.83504
82638	82507.1	65640	60008.3	79632	49386	3944.6	2567.4	2.83504
90920.2	95587.6	62336	64593.1	88371.5	47902	6402	3697.1	2.83974
112649	83277.9	88650	55477.4	78138.1	46530	17.6	81.4	2.84092
62873.2	99504	41410	52428.2	94500.2	36359	8448	4326.3	2.84562
203076	129674	102633	262143	68368.1	251284	22156.2	10324.6	2.84914
11180.2	67356.9	10878	11220	66024.4	11137	775.5	346.5	2.84914
86816.2	80761.8	70449	61827.7	77887.5	52023	6279.9	3492.5	2.85032
103336	95218.3	71123	78460.8	87461	58792	11849.2	5779.4	2.85737
126428	96822.1	85575	59508.9	89277	43684	40.7	28.6	2.85854
134504	97310.5	90585	62100.5	83896.5	48510	55	-5.5	2.85854
84634.5	83740.1	66236	96682.3	79682.2	79518	738.1	826.1	2.85972
76720.5	85515.2	58796	52735.1	84781.9	40764	6420.7	3522.2	2.85972
103576	90186	75266	79027.3	84919.1	60989	9328	4880.7	2.86324
24010.5	86473.2	18197	41352.3	88863.3	30497	640.2	399.3	2.86442
46839	83691.6	36678	61080.8	77633	51563	1393.7	667.7	2.86442
109977	94768.8	76053	56479.5	86488.3	42797	61.6	2.2	2.86559
152572	107578	92946	68541	103722	43307	92.4	53.9	2.86559
188863	142417	86909	262143	113391	151509	17673.7	8561.3	2.86677
110229	87512.3	82548	40914.5	79131.6	33885	-2.2	18.7	2.86912
237892	148522	104971	207538	173246	78508	167.2	86.9	2.87264
114086	98810	75668	43698.6	77426	36988	34.1	-36.3	2.87499
74902.5	89542.5	54821	126235	88173.1	93826	2819.3	1501.5	2.87499
142998	104297	89854	63049.8	114855	35976	107.8	84.7	2.87499
14935.5	66790.4	14655	5786	68187.6	5561	24.2	-2.2	2.87617
117232	90247.5	85132	40733	81319.6	32827	-35.2	45.1	2.87734
140387	91324.7	100744	41564.6	87044.7	31294	-29.7	13.2	2.87851
123970	97837	83041	117592	97368.5	79148	11938.3	6165.5	2.87851
121794	100576	79362	40371.1	93026.3	28441	-70.4	8.8	2.87851
71533.5	100850	46485	105537	101161	68371	3490.3	2363.9	2.88321
86408.2	87127.5	64995	65402.7	84579.4	50677	6109.4	3482.6	2.88439
7764	64686.2	7866	7199.5	64430.8	7323	342.1	187	2.88439
20399.2	71475.9	18704	21366.4	70429	19882	500.5	266.2	2.88556
92210.2	96456.4	62651	72574.7	96945.8	49061	8588.8	4413.2	2.88791
119982	87534.5	89829	42068.4	80135.9	34404	-7.7	44	2.89026
90537	91670	64726	91620.1	92576.4	64859	140.8	398.2	2.89261
107134	90075	77948	78357.4	89185.8	57579	22	-12.1	2.89261
83538	87943.5	62253	80880.8	83871.7	63199	7044.4	3859.9	2.89261
27733.5	73102.3	24863	6340.4	74108.2	5607	-37.4	-19.8	2.89261
157527	117680	87727	225203	98595.1	149692	3154.8	1614.8	2.89261
134543	95926.1	91919	61694.6	87166.5	46385	19.8	-3.3	2.89379
149966	120682	81438	83725.4	117099	46858	217.8	125.4	2.89966
140546	99038.1	93003	54140.9	89156.9	39797	2.2	1.1	2.90084
113346	91105	81535	101385	86017.8	77244	11434.5	5724.4	2.90084
[truncated: 18,001 more rows]
