# Supplementary material for: N-chlorination mediates protective and immunomodulatory effects of oxidized human plasma proteins
Source: eLife. 2019 Jul 12;8:e47395. doi: 10.7554/eLife.47395 (PMC6650281; doi:10.7554/eLife.47395)
Supplement: Figure 8—source data 1. [file elife-47395-fig8-data1.zip › Figure 8 Source Data 1/scale values/Ag85B + CD 1.csv]

FSC-A	FSC-H	FSC-W	SSC-A	SSC-H	SSC-W	FITC-A	PE-A	Time
18501	75998.6	15954	84257.8	89381.8	61779	140.8	68.2	0
6172.5	72507.8	5579	65683.2	75738.8	56835	282.7	171.6	0.00121242
116608	88468.6	86381	44135.3	88982.1	32506	-2.2	50.6	0.00121242
19053.8	71318	17509	7656	70341.2	7133	39.6	58.3	0.00363725
39456.8	93965.5	27519	83040.1	91057.1	59766	4117.3	2581.7	0.00484966
11021.2	65728.3	10989	10954.9	64067.5	11206	1346.4	546.7	0.00848691
90497.2	114730	51694	176867	111544	103915	16804.7	8010.2	0.0121242
113842	85679.3	87078	72871.7	78136.8	61120	116.6	73.7	0.0121242
7930.5	68611.7	7575	71949.9	73055.7	64544	-3.3	-3.3	0.014549
139722	93820.8	97599	59233.9	115349	33654	28.6	12.1	0.014549
162288	98846.7	107598	262143	88603.2	193896	808.5	367.4	0.014549
113786	92475.1	80639	63670.2	94293.8	44252	-12.1	2.2	0.014549
135540	135338	65634	262143	101325	169552	18453.6	10678.8	0.0181862
43272	69058.2	41065	40541.6	68736.3	38654	679.8	393.8	0.0181862
133870	91871.7	95495	48844.4	84318.5	37964	30.8	-37.4	0.0193986
68940.8	79474.1	56850	67218.8	76023.4	57946	7499.8	3385.8	0.0206111
16620.8	73148.7	14891	30307.2	72449.9	27415	185.9	185.9	0.0230359
5284.5	68688	5042	42270.8	72499	38211	23.1	19.8	0.0230359
109753	83728.2	85906	50111.6	88142.8	37259	-16.5	-9.9	0.0254607
26268.8	65954.7	26102	18482.2	69660.1	17388	-39.6	-18.7	0.0254607
7184.25	69834.9	6742	3778.5	67861.8	3649	23.1	6.6	0.0266731
72960	79944.9	59810	80080	77093.2	68075	5637.5	2476.1	0.0278855
131386	96235.7	89473	81805.9	94349.7	56823	150.7	68.2	0.029098
8357.25	66203.4	8273	57807.2	66805.1	56709	39.6	4.4	0.0303104
119700	98437.2	79692	188709	115295	107266	449.9	229.9	0.0303104
132178	89399.9	96895	169810	88962.6	125094	279.4	134.2	0.0315228
116056	83700.7	90870	49233.8	90314.8	35726	-15.4	9.9	0.0315228
6537.75	63306.4	6768	39684.7	68495.6	37970	25.3	35.2	0.0315228
12498.8	68362.4	11982	9000.2	77042.5	7656	9.9	50.6	0.03516
206661	143548	94350	166776	127600	85657	288.2	81.4	0.0363725
96984.8	86425.5	73543	40142.3	85703.9	30696	14.3	61.6	0.0375849
58238.2	93106.2	40993	72046.7	102471	46078	2285.8	985.6	0.0400097
134813	92660.9	95349	52390.8	85633.7	40095	52.8	-9.9	0.0412221
139042	96758.1	94176	136494	102501	87270	478.5	193.6	0.0424345
73713.8	81892.2	58991	109698	75802	94841	5330.6	2675.2	0.0424345
22465.5	69174	21284	11782.1	69600.8	11094	113.3	29.7	0.0448594
23030.2	66810.3	22591	22655.6	67384.8	22034	244.2	168.3	0.0472842
10337.2	87936.4	7704	22127.6	97555	14865	955.9	429	0.049709
114676	99645.2	75422	85041	91106.3	61173	-31.9	-19.8	0.0509214
63646.5	84572.9	49320	74802.2	81324.4	60280	9896.7	4343.9	0.0509214
184325	116159	103995	88159.5	115698	49937	15.4	4.4	0.0521339
123645	87736.8	92358	94081.9	93156.5	66187	48.4	2.2	0.0533463
116576	89010.4	85832	46777.5	82287.2	37255	-13.2	12.1	0.0581959
9151.5	97950.8	6123	81570.5	82513.5	64787	114.4	57.2	0.0606208
7087.5	71044.1	6538	37772.9	75647.4	32724	211.2	105.6	0.0618332
43635	76308.6	37475	28270	89076.5	20799	6309.6	3368.2	0.0630456
5849.25	64285.8	5963	3038.2	61359.5	3245	82.5	117.7	0.0630456
18965.2	72161.3	17224	123352	71792.5	112602	33	9.9	0.064258
52872.8	70541.5	49121	20269.7	72880.6	18227	651.2	1015.3	0.0654704
18271.5	74854.1	15997	20680	89328	15172	-8.8	3.3	0.0703201
111718	103039	71056	65083.7	110501	38600	72.6	31.9	0.0739573
146154	92597.2	103441	51141.2	92988.6	36043	-2.2	-11	0.0739573
65120.2	84457.5	50531	96141.1	80533.5	78237	4484.7	2335.3	0.0763822
177332	120089	96775	80477.1	119633	44086	-22	-2.2	0.0775946
65568	88694.4	48448	59279	96977.2	40060	3889.6	2381.5	0.078807
152474	96773.6	103257	61931.1	94021.4	43168	-1.1	-46.2	0.0800194
132254	92411.5	93791	54731.6	90009.8	39850	-49.5	-48.4	0.0800194
59270.2	84271.7	46093	63041	82725.1	49942	3843.4	1956.9	0.0812318
7151.25	66637.9	7033	12259.5	69130.8	11622	26.4	5.5	0.0812318
7920.75	67257.6	7718	6537.3	70199.7	6103	22	31.9	0.0836566
119511	89361.6	87647	84701.1	94324.1	58850	-6.6	51.7	0.0836566
46772.2	112632	27215	130478	115549	74003	3625.6	2641.1	0.0848691
128157	92481.6	90817	57344.1	81956.2	45855	24.2	20.9	0.0872939
5580.75	65509.6	5583	22353.1	66703.1	21962	4.4	23.1	0.0872939
29649	66039.4	29423	7878.2	68932.7	7490	12.1	42.9	0.0885063
152152	105218	94770	105446	99964	69130	2.2	28.6	0.0897187
97986	84100.9	76356	41922.1	82147	33445	67.1	66	0.0897187
23551.5	66785.1	23111	17266.7	65668	17232	448.8	207.9	0.0909311
15870	65032	15993	11227.7	62660.2	11743	53.9	139.7	0.0909311
262143	177477	96800	262143	116886	146979	5012.7	3074.5	0.0909311
118002	89580.3	86329	66213.4	86386.4	50232	-15.4	-53.9	0.0921435
42486	68170.7	40844	15610.1	68988	14829	2561.9	1886.5	0.0945684
74369.2	82917	58780	106158	84066.2	82758	3821.4	1756.7	0.0945684
152559	105956	94361	60436.2	104723	37821	13.2	34.1	0.104268
70368.8	85853.1	53716	79483.8	91078.5	57193	1785.3	1162.7	0.106693
113953	88302.5	84573	49740.9	84615.7	38525	72.6	24.2	0.109117
139351	94963.9	96168	62728.6	93109.8	44152	-27.5	34.1	0.117604
8241	67232.9	8033	65811.9	71747.8	60114	44	4.4	0.118817
159932	99336.8	105513	106030	110395	62945	333.3	115.5	0.120029
125784	92221.2	89387	54558.9	84839.8	42145	40.7	5.5	0.122454
47660.2	84543.6	36945	63516.2	79289.1	52499	6167.7	3395.7	0.124879
128251	93544.2	89851	108326	115834	61288	136.4	84.7	0.128516
26850	74284.1	23688	40170.9	69835	37698	1776.5	762.3	0.129728
20073.8	68826.7	19114	39088.5	71873.2	35642	15.4	29.7	0.130941
120413	89141.2	88527	84403	93266.3	59308	55	27.5	0.133366
104236	82969.3	82334	88746.9	86455.4	67273	176	78.1	0.137003
92388	82020.3	73820	130628	80404	106473	2905.1	3218.6	0.137003
152678	99282.8	100782	68893	89600.6	50390	-45.1	-57.2	0.14064
125540	88174.7	93308	63716.4	84317.1	49524	-48.4	28.6	0.144277
26586.8	78482.5	22201	247609	83851.6	193524	18.7	41.8	0.147915
60216.8	82527.1	47819	132207	85909.4	100854	8776.9	4610.1	0.152764
160959	100025	105460	78505.9	93855.4	54818	6.6	-16.5	0.155189
5672.25	73962.7	5026	38131.5	87582.3	28533	258.5	79.2	0.158826
109480	88381.7	81181	76418.1	83728.5	59814	-4.4	-30.8	0.161251
132328	98058.9	88439	78477.3	107776	47720	55	35.2	0.161251
109412	82712.6	86691	74419.4	78114.4	62436	122.1	58.3	0.162464
76894.5	85423	58993	60275.6	86187.3	45833	2439.8	1526.8	0.166101
143584	95189.5	98855	69857.7	90349.6	50672	51.7	13.2	0.172163
117644	88254.7	87360	141350	101646	91135	56.1	48.4	0.1758
117486	86260.9	89259	66031.9	84333	51314	52.8	-2.2	0.178225
12268.5	68702.8	11703	76727.2	70959.4	70863	27.5	-35.2	0.178225
98893.5	87014.3	74483	64043.1	90939.5	46153	23.1	107.8	0.18065
107799	86927.9	81271	44539	89361.6	32664	25.3	46.2	0.183075
68055.8	89327.1	49930	137876	107198	84291	7782.5	4187.7	0.184287
131420	90333.9	95343	40086.2	85467.1	30738	-7.7	60.5	0.186712
111566	92542	79008	55485.1	88899.9	40903	50.6	48.4	0.189137
69659.2	90570.2	50405	102078	94766.7	70592	6406.4	3088.8	0.190349
144095	93067.1	101469	60957.6	91651.8	43588	19.8	-12.1	0.191562
27542.2	96908	18626	43269.6	96987.4	29238	10362	4409.9	0.191562
135550	108822	81632	224532	139700	105332	3873.1	1673.1	0.193986
23762.2	66991.4	23246	18569.1	68719	17709	730.4	375.1	0.198836
17294.2	77672.4	14592	262143	68366.7	251289	90.2	30.8	0.200048
158266	99083	104681	79869.9	110914	47193	108.9	30.8	0.201261
14075.2	105253	8764	158507	130682	79490	221.1	128.7	0.204898
8823	65692.4	8802	3194.4	75577	2770	0	20.9	0.204898
103171	98216.2	68842	134875	91508.7	96594	122.1	100.1	0.214597
11877	73155.2	10640	24483.8	72733.3	22061	3342.9	1425.6	0.224297
110850	86169.2	84307	32006.7	86907.2	24136	2.2	51.7	0.225509
9292.5	67741.2	8990	55925.1	68237.6	53711	9.9	-17.6	0.231571
5877	63546.5	6061	1919.5	65314.8	1926	528	273.9	0.231571
94671	118944	52162	119670	110047	71267	3289	1915.1	0.231571
70627.5	89558.3	51683	94567	112252	55211	8834.1	4665.1	0.232784
17530.5	79178.4	14510	80199.9	78248.9	67170	205.7	72.6	0.233996
9927	72576.5	8964	12109.9	73491.5	10799	929.5	441.1	0.237633
8289	78387.9	6930	95140.1	79824.6	78110	-14.3	22	0.238846
6746.25	64271.3	6879	2965.6	65837.9	2952	6.6	28.6	0.240058
60942.8	99438.4	40165	144251	98684.9	95796	5332.8	3086.6	0.241271
90694.5	81251	73153	25153.7	86456.9	19067	39.6	-13.2	0.241271
28739.2	72265.5	26063	18975	71906.2	17294	33	71.5	0.244908
183758	119991	100364	181930	106319	112143	3444.1	1850.2	0.244908
121454	92886.4	85692	44302.5	91104.5	31869	-5.5	12.1	0.249758
13000.5	66458.7	12820	7724.2	71177.3	7112	-33	28.6	0.25097
70500	81689.7	56559	159252	97271.7	107295	4392.3	2433.2	0.252182
56100	89157.1	41237	90616.9	98626.1	60214	11234.3	5683.7	0.253395
10516.5	67430.7	10221	20802.1	67203.3	20286	1003.2	423.5	0.254607
127178	89860.6	92752	40219.3	92035.8	28639	-48.4	-38.5	0.259457
119639	92323.7	84926	40113.7	91726.8	28660	28.6	-72.6	0.260669
120074	94648.7	83141	58941.3	93007.2	41532	-25.3	30.8	0.260669
147616	105878	91371	63246.7	103159	40180	8.8	-9.9	0.260669
25894.5	91785.5	18489	45659.9	137884	21702	3078.9	2162.6	0.260669
50182.5	87163.4	37731	56639	98831	37558	7475.6	4173.4	0.263094
9024.75	64575.4	9159	1461.9	60331.9	1588	22	13.2	0.265519
41016	91351.7	29425	66666.6	96438.8	45304	8892.4	3767.5	0.266731
93635.2	87070.7	70477	59836.7	83879.7	46751	85.8	8.8	0.266731
16109.2	84696	12465	155937	94857.7	107735	729.3	344.3	0.267944
8763	66933.8	8580	2587.2	62961.3	2693	-29.7	40.7	0.270369
181853	103305	115366	104447	102543	66753	30.8	69.3	0.272793
129080	99175.3	85297	43149.7	91042.1	31061	22	25.3	0.282493
16274.2	66788.7	15969	14931.4	67240	14553	2064.7	874.5	0.282493
8294.25	83988.2	6472	119655	96087.4	81610	-4.4	41.8	0.283705
10671.8	65805.8	10628	17187.5	65511.2	17194	434.5	215.6	0.284918
125612	91746.8	89726	55209	101574	35621	24.2	7.7	0.284918
5535	64224.8	5648	17307.4	65329.9	17362	45.1	42.9	0.289767
51858	85309.7	39838	67240.8	89401.6	49291	7109.3	3044.8	0.289767
22467.8	73615	20002	12985.5	86971.7	9785	-14.3	29.7	0.289767
113570	90604	82148	82277.8	90540.8	59555	-20.9	8.8	0.289767
104830	91081.9	75428	53303.8	98171	35584	101.2	64.9	0.292192
113349	91076.1	81563	43904.3	93129	30896	-31.9	40.7	0.293404
137578	92209.1	97781	58819.2	92857.1	41513	75.9	22	0.295829
113618	93318.1	79792	57578.4	107776	35012	57.2	-35.2	0.295829
65502.8	75942.3	56527	64077.2	78658.9	53387	7910.1	3916	0.299467
31140.8	89244.4	22868	62244.6	121729	33511	4662.9	2787.4	0.300679
44505	86604.9	33678	47368.2	104872	29601	7352.4	4074.4	0.305529
122109	94796.6	84418	76993.4	85341.9	59125	88	31.9	0.307953
7364.25	66504.5	7257	3747.7	69735.7	3522	-8.8	6.6	0.307953
124136	92291.4	88149	97225.7	99805.5	63842	404.8	139.7	0.309166
36326.2	72032.6	33050	28416.3	69795.8	26682	2063.6	1122	0.309166
25875	71354.7	23765	30571.2	71615.5	27976	2209.9	988.9	0.310378
112936	85629.8	86435	51550.4	100282	33689	36.3	3.3	0.311591
13260	69940.2	12425	39512	82490.5	31391	159.5	57.2	0.312803
5358.75	67915.5	5171	8974.9	69434.4	8471	2913.9	1225.4	0.314016
16314	65773.9	16255	6035.7	68046.7	5813	69.3	25.3	0.317653
138522	90044.3	100819	67294.7	85297.6	51704	-13.2	12.1	0.317653
67167.8	81195	54214	78100	77941.8	65669	9031	4082.1	0.318865
10287.8	65439	10303	15628.8	66678.5	15361	374	243.1	0.320078
117852	88570.8	87202	52131.2	83804.8	40767	13.2	15.4	0.322502
86478	84747.8	66874	166705	80143.6	136320	6344.8	2666.4	0.323715
163176	99888.9	107058	179518	115115	102201	154	55	0.323715
117140	85890.6	89380	47137.2	83792.6	36867	-5.5	-20.9	0.323715
162176	104324	101879	262143	101712	168906	1056	444.4	0.323715
6750	63114.3	7009	4215.2	63490.6	4351	1.1	31.9	0.324927
131670	94552.3	91263	47425.4	95292.8	32616	14.3	7.7	0.32614
89871	82927.9	71023	62648.3	75004	54740	11	30.8	0.327352
7196.25	70264.2	6712	26613.4	76685.5	22744	262.9	94.6	0.327352
120243	87269.3	90298	91005.2	109484	54475	116.6	95.7	0.329777
64289.2	79002.1	53331	71621	82712.2	56748	9262	4888.4	0.337051
66081	85170.9	50847	91751	86051.1	69877	6421.8	3769.7	0.339476
131679	94786.2	91044	54059.5	93984.6	37696	39.6	17.6	0.340689
27504.8	95206.9	18933	25577.2	107217	15634	3307.7	1475.1	0.343113
14906.2	71814.8	13603	18811.1	77108.1	15988	2792.9	1223.2	0.343113
84648	141673	39157	256618	136632	123088	9905.5	6866.2	0.343113
60608.2	82867.9	47932	57832.5	97314.6	38947	8553.6	4515.5	0.344326
7238.25	68244.3	6951	18917.8	67063.2	18487	222.2	139.7	0.346751
10595.2	66907.9	10378	75660.2	67141.5	73851	169.4	88	0.350388
119336	96025.2	81445	103596	96315.2	70490	105.6	70.4	0.352813
54004.5	82158.9	43078	61717.7	77716	52045	3995.2	1717.1	0.354025
159837	100642	104083	81268	107593	49501	-20.9	24.2	0.355238
157100	104461	98560	114388	106207	70584	178.2	37.4	0.35645
105245	87117.5	79173	27613.3	80372.4	22516	56.1	25.3	0.360087
61060.5	98320.9	40700	98957.1	98738.6	65681	12624.7	6198.5	0.360087
170090	103255	107956	126770	110937	74889	64.9	15.4	0.360087
101912	87975.5	75918	44418	94718.3	30733	52.8	12.1	0.360087
138675	92342	98419	122231	95768.1	83645	977.9	453.2	0.360087
7602.75	66081.4	7540	6218.3	71395	5708	14.3	4.4	0.3613
143482	93092	101010	143723	106769	88219	179.3	118.8	0.364937
10467.8	65691.3	10443	3152.6	69076.8	2991	35.2	-28.6	0.366149
108542	88921.1	79997	190065	80333.8	155054	7764.9	3973.2	0.368574
260902	148789	114918	161728	126523	83771	170.5	104.5	0.370999
119828	85213.4	92157	47758.7	81012.4	38635	-19.8	33	0.373424
138958	89963.1	101228	102763	94981.8	70905	205.7	35.2	0.373424
7371	64160.7	7529	4903.8	66331.4	4845	44	12.1	0.374636
10150.5	65352.5	10179	7973.9	65502.3	7978	128.7	165	0.378274
10779	71855.6	9831	66411.4	72639.4	59917	162.8	64.9	0.379486
7705.5	66358.4	7610	58389.1	67801.6	56438	-19.8	19.8	0.381911
91298.2	82256.3	72740	36599.2	80868.7	29660	-39.6	33	0.383123
112648	81816.3	90233	42161.9	81265.9	34001	-30.8	-62.7	0.384336
81558	85491	62521	120791	81191.4	97500	1702.8	1045	0.384336
147242	93652.5	103037	66988.9	98172.7	44719	112.2	48.4	0.385548
129091	90034.5	93965	50824.4	88105.5	37805	48.4	-33	0.385548
12813	67134.1	12508	12375	67662.9	11986	2179.1	983.4	0.38676
116964	85798.8	89341	55629.2	90204.8	40416	15.4	-15.4	0.392823
54853.5	73942.8	48617	68311.1	77689.1	57625	3523.3	2165.9	0.392823
50454.8	90611.7	36492	262143	68369.4	251279	64.9	53.9	0.394035
184539	110567	109381	183689	114771	104889	4132.7	1766.6	0.394035
124433	93170.7	87526	67709.4	98532.3	45035	17.6	23.1	0.397672
9056.25	65443.9	9069	42510.6	65778.3	42354	23.1	42.9	0.398885
138798	94368.4	96391	98070.5	98091.5	65522	82.5	53.9	0.401309
14791.5	95533.2	10147	113434	94054	79040	280.5	160.6	0.401309
5683.5	66632.2	5590	12477.3	70945	11526	6.6	4.4	0.403734
50353.5	85838.3	38444	54686.5	81778.3	43825	1482.8	1357.4	0.403734
41028	82481.4	32599	38594.6	89183.6	28361	3858.8	2549.8	0.407371
82431	82746.7	65286	90141.7	93302.3	63316	6317.3	3644.3	0.407371
117713	88501	87168	64520.5	88633	47707	-19.8	-47.3	0.409796
218548	124027	115481	126867	116795	71188	82.5	6.6	0.409796
5225.25	64007.8	5350	43298.2	67643.8	41949	-19.8	6.6	0.411009
33044.2	70641.6	30656	22845.9	67815.4	22078	317.9	487.3	0.412221
128702	99593	84691	102026	98562.5	67839	93.5	11	0.415858
77328	92835	54589	115846	92881.3	81740	2462.9	1491.6	0.415858
12317.2	83945.9	9616	30086.1	88157.1	22366	3161.4	1388.2	0.415858
205171	123317	109037	165246	117132	92456	17.6	25.3	0.415858
44902.5	90317.7	32582	262143	68369.2	251280	30.8	22	0.417071
115747	94538.5	80238	73684.6	90264.9	53498	115.5	15.4	0.419496
7464	63420.3	7713	5067.7	61332.7	5415	556.6	323.4	0.420708
148411	113467	85719	109916	166867	43169	40.7	50.6	0.423133
50006.2	71949.1	45549	43885.6	69264.9	41523	667.7	792	0.427983
61231.5	79469	50496	118838	85078.8	91541	7670.3	4100.8	0.429195
85741.5	85243.3	65919	99151.8	83471.6	77847	14199.9	6470.2	0.43162
116478	84912.9	89898	43902.1	82603.7	34831	-35.2	22	0.432832
10639.5	64832.2	10755	41657	69750.5	39140	35.2	18.7	0.434045
5637.75	64752.1	5706	2656.5	62489.7	2786	-56.1	36.3	0.434045
113680	89674.6	83080	46609.2	86782.8	35198	67.1	-6.6	0.437682
8218.5	64127.6	8399	5021.5	63152.8	5211	84.7	66	0.437682
7170	64201.8	7319	11960.3	61821.1	12679	71.5	27.5	0.440107
34479.8	80817.8	27960	11787.6	86333.5	8948	35.2	15.4	0.441319
138254	104399	86788	116361	94284.9	80881	332.2	106.7	0.444956
150616	98348.6	100365	122710	107549	74775	464.2	227.7	0.446169
12139.5	70125.5	11345	3496.9	79990.5	2865	-22	-1.1	0.447381
161128	141876	74429	240357	114019	138152	7146.7	4295.5	0.447381
61482	92546.4	43538	253293	100307	165490	4383.5	2509.1	0.448594
12005.2	68296.5	11520	13150.5	70839.3	12166	46.2	-6.6	0.452231
6805.5	66439	6713	2840.2	70133.9	2654	-2.2	5.5	0.452231
138937	94883.1	95964	148920	101486	96167	234.3	119.9	0.453443
149296	91967.2	106389	81856.5	93418.3	57425	6.6	-19.8	0.457081
113865	94105.2	79297	63916.6	86883.7	48212	59.4	-42.9	0.459505
119475	88259.2	88715	57105.4	89361.5	41880	-35.2	-23.1	0.46193
22230	82917.8	17570	241945	82382.2	192470	28.6	-3.3	0.463143
133577	97114.8	90142	89914	90686.1	64978	58.3	83.6	0.464355
134045	97456.1	90141	126601	110840	74855	157.3	86.9	0.46678
74192.2	78778.1	61721	45067	84136	35104	3542	2270.4	0.46678
46866	93555	32830	262143	68368.1	251284	49.5	33	0.467992
14288.2	93071.7	10061	61810.1	92224.7	43923	2132.9	850.3	0.469205
105579	93682.8	73858	44992.2	92020.4	32043	2.2	-36.3	0.470417
7221	64676.2	7317	4642	64920.6	4686	44	13.2	0.47163
60719.2	80201.9	49616	55679.8	77949.1	46813	4631	2524.5	0.474054
9048.75	92702.7	6397	128033	108288	77486	321.2	128.7	0.475267
119654	91571.8	85634	82905.9	94241.8	57653	4.4	52.8	0.476479
148001	97531.5	99449	72256.8	102379	46254	23.1	53.9	0.477692
6598.5	69234.6	6246	57373.8	72618.7	51778	-31.9	-6.6	0.477692
5784.75	63079.8	6010	1717.1	58732.7	1916	-41.8	-36.3	0.477692
199016	115206	113212	132158	105822	81846	23.1	4.4	0.477692
112770	87773.1	84200	44144.1	83420.6	34680	-36.3	-12.1	0.481329
4965.75	64634.6	5035	3450.7	62731	3605	3.3	5.5	0.481329
61588.5	71245.4	56653	38610	70820.5	35729	5293.2	2215.4	0.482541
15801	65719	15757	13801.7	65100.6	13894	235.4	176	0.484966
262143	125060	137372	163217	138641	77153	92.4	8.8	0.486178
17305.5	67447.7	16815	12879.9	67500.8	12505	128.7	122.1	0.486178
165156	126321	85684	83589	120300	45537	-17.6	8.8	0.487391
13065	81685.5	10482	20573.3	77248.3	17454	2504.7	1134.1	0.489816
13389.8	65559.3	13385	14130.6	76534.1	12100	102.3	149.6	0.498303
5478.75	70903.5	5064	59224	72738.1	53360	270.6	126.5	0.500727
69719.2	81791.5	55863	71732.1	84032.6	55943	4065.6	2066.9	0.503152
93359.2	88509.4	69127	112223	83686.9	87883	6967.4	3247.2	0.50679
153510	95094.5	105794	91733.4	92417.3	65051	139.7	17.6	0.511639
133681	90005.9	97337	56646.7	86564.3	42886	-46.2	19.8	0.514064
101897	86831.3	76907	33709.5	78624.3	28098	5.5	49.5	0.516489
10449.8	71605.5	9564	25234	80356.4	20580	141.9	66	0.518914
66284.2	79947.1	54336	61721	76494.4	52879	6865.1	3415.5	0.526188
22141.5	68378.8	21221	27683.7	68075.5	26651	591.8	302.5	0.527401
7956	66042.4	7895	5248.1	81502.2	4220	12.1	-14.3	0.53225
10215	75016.8	8924	7505.3	127957	3844	35.2	-27.5	0.533463
10669.5	65897.3	10611	3975.4	64060	4067	-2.2	-2.2	0.533463
5380.5	66406.1	5310	42197.1	68539.4	40348	-6.6	-22	0.533463
76684.5	83402.7	60257	110132	76982.1	93757	5790.4	2854.5	0.540737
128122	87428	96040	97980.3	100224	64069	210.1	8.8	0.54195
147864	94770.9	102251	150450	85716	115030	1041.7	451	0.543162
135365	96438.7	91989	41228	84806	31860	12.1	6.6	0.544374
112459	88750.4	83043	83701.2	88830.2	61752	61.6	26.4	0.548012
25163.2	70996.2	23228	36548.6	72486.7	33044	1931.6	865.7	0.550436
87221.2	81048.9	70527	118193	78562.6	98595	4027.1	1861.2	0.551649
65600.2	81964	52452	64726.2	82995.4	51110	2223.1	1020.8	0.551649
45071.2	80318.4	36776	60031.4	83619.6	47049	1195.7	856.9	0.554074
6297	62793.7	6572	3204.3	59523	3528	194.7	225.5	0.555286
50277.8	81065.9	40646	67131.9	84121.5	52300	3494.7	1527.9	0.560136
88579.5	93560.5	62047	130940	87419.3	98162	2389.2	1300.2	0.560136
206617	108628	124653	161120	112451	93900	481.8	214.5	0.561348
5374.5	70010.6	5031	68998.6	74296.2	60863	7.7	26.4	0.562561
128120	95710.5	87728	120295	98857	79748	151.8	-7.7	0.562561
73875	77986.4	62081	75489.7	77076.2	64187	4502.3	2195.6	0.563773
75453	85944.2	57536	110422	87386.4	82812	9363.2	4897.2	0.563773
93326.2	84796.9	72128	49772.8	76498.8	42640	39.6	23.1	0.563773
47617.5	71365.3	43728	43357.6	85250.5	33331	170.5	647.9	0.566198
7791.75	89008.2	5737	76446.7	92860.5	53952	90.2	34.1	0.568623
135115	100426	88173	111925	94756.7	77410	17.6	-23.1	0.569835
51369.8	75738.3	44450	92280.1	89296.1	67726	217.8	93.5	0.571047
72359.2	123625	38359	262143	68368.6	251282	41.8	92.4	0.571047
45323.2	78055	38054	40849.6	78662.5	34033	5998.3	2843.5	0.574685
150808	96811.5	102089	66048.4	94244.3	45929	44	17.6	0.57711
38357.2	100371	25045	134338	104034	84626	162.8	38.5	0.581959
136010	90802.8	98164	55947.1	89546	40946	28.6	46.2	0.586809
262143	150926	113829	208924	162347	84338	475.2	213.4	0.588021
89277	86251.3	67835	125117	83502.4	98197	4787.2	2238.5	0.590446
34513.5	98492.4	22965	175375	107964	106456	278.3	82.5	0.594083
40602.8	77675.9	34257	49072.1	76629.6	41968	1965.7	979	0.597721
24371.2	70888.7	22531	73158.8	75181.3	63773	194.7	72.6	0.604995
125832	94957.9	86844	64377.5	92967.4	45382	17.6	26.4	0.608632
127156	91443.4	91131	71704.6	93057.8	50498	57.2	29.7	0.609845
153440	101561	99013	141658	113071	82105	174.9	152.9	0.609845
8070	66592.2	7942	3469.4	71343.1	3187	24.2	-12.1	0.611057
89945.2	88982.6	66245	157834	83182.8	124350	8544.8	4215.2	0.611057
117936	88906.1	86935	46938.1	91459.1	33634	17.6	19.8	0.61227
38877.8	79279.7	32138	51350.2	79134.8	42526	4068.9	2597.1	0.613482
134022	93242.6	94198	57747.8	96089	39386	-36.3	67.1	0.614694
109748	90706.2	79294	50974	86439.6	38647	34.1	-7.7	0.614694
127658	96375.5	86808	117439	96356.8	79875	41.8	27.5	0.615907
6341.25	64461	6447	2559.7	60648.1	2766	8.8	-45.1	0.617119
102718	82957	81147	48416.5	87032.3	36458	4.4	7.7	0.617119
130658	94846.8	90280	63756	95178	43900	58.3	22	0.618332
47024.2	72924.3	42260	41057.5	71945	37400	1987.7	884.4	0.618332
123994	100387	80947	96176.3	95933.3	65702	30.8	90.2	0.619544
28864.5	93341.8	20266	47098.7	105103	29368	3303.3	2357.3	0.620757
9300.75	63105.3	9659	5762.9	61490.9	6142	91.3	81.4	0.620757
8523.75	72228.1	7734	78522.4	79252.8	64932	1018.6	445.5	0.623181
15493.5	73738.7	13770	30729.6	72993.7	27590	119.9	51.7	0.626819
8763	65394.2	8782	4964.3	70741.5	4599	24.2	16.5	0.628031
6540	63837.6	6714	10010	63734.1	10293	214.5	61.6	0.628031
11662.5	67824.4	11269	92039.2	73301.2	82289	-14.3	11	0.629243
21144.8	67262.5	20602	3441.9	66013.6	3417	9.9	-2.2	0.629243
142697	117158	79822	59712.4	116105	33705	9.9	44	0.630456
107338	90259.8	77936	212035	83242	166934	9758.1	4306.5	0.632881
4863.75	63737.4	5001	31224.6	65211.5	31380	-1.1	-20.9	0.632881
131834	93290.2	92613	122626	94006.2	85488	121	64.9	0.634093
154370	98770.4	102427	62495.4	103744	39479	66	67.1	0.634093
5952.75	62983.4	6194	6026.9	62724.9	6297	79.2	56.1	0.636518
8508	103008	5413	215579	116643	121123	22	47.3	0.636518
200143	118198	110971	124990	139188	58851	90.2	77	0.638943
14707.5	74321.1	12969	143377	81173.3	115757	25.3	-11	0.638943
135350	93994.5	94370	181700	96721.8	123115	119.9	89.1	0.643792
21106.5	76438.8	18096	19551.4	90796.5	14112	16.5	-24.2	0.645005
112120	87435.2	84038	49821.2	86407.5	37787	-47.3	-34.1	0.646217
142740	100268	93296	105802	89334.4	77617	-30.8	42.9	0.648642
7929	96193.1	5402	59616.7	123138	31729	-16.5	29.7	0.654704
124279	93831.2	86802	60359.2	93765.9	42187	105.6	8.8	0.659554
103931	89554.4	76057	79398	88662.5	58688	122.1	61.6	0.660766
52967.2	101725	34124	115380	108882	69447	12013.1	5987.3	0.660766
50345.2	77139.9	42772	54770.1	73541.5	48808	6092.9	2736.8	0.666828
43256.2	88544.5	32016	80093.2	92244.5	56903	4182.2	2632.3	0.670466
53236.5	80885.3	43134	41775.8	81755.2	33488	5880.6	3271.4	0.670466
67608	76644.8	57809	55201.3	72690.7	49768	3829.1	2266	0.676528
6181.5	67026.9	6044	23568.6	66359.8	23276	196.9	96.8	0.67774
124067	92002.1	88377	63475.5	96702.1	43018	52.8	41.8	0.678952
57942.8	75630.6	50209	36063.5	74807.2	31594	4507.8	2261.6	0.681377
15157.5	71025.4	13986	25021.7	74959.9	21876	13.2	5.5	0.681377
130705	91944.9	93163	70406.6	98749.4	46726	117.7	38.5	0.683802
5634	66480	5554	48649.7	67814.7	47015	28.6	-18.7	0.685015
54175.5	79325.4	44758	48632.1	74452.3	42808	8154.3	3918.2	0.686227
119689	87144	90011	74730.7	112935	43366	1256.2	575.3	0.687439
131026	90090.7	95314	71788.2	105627	44541	41.8	20.9	0.689864
100596	126284	52205	100492	130296	50545	21478.6	11347.6	0.692289
118994	89542.2	87092	43627.1	81771.6	34965	77	1.1	0.692289
126371	88438	93646	44374	85494.5	34015	108.9	5.5	0.692289
98268	89169.5	72223	83113.8	82068.2	66371	11216.7	5337.2	0.692289
130155	96774.9	88141	82690.3	97982.1	55308	64.9	-39.6	0.693501
106064	86873.1	80013	62283.1	92310.5	44218	149.6	46.2	0.697139
101376	97220.8	68337	262143	101014	170073	13905.1	6798	0.697139
179842	109001	108128	126105	104349	79200	28.6	18.7	0.699564
72942	80313.3	59521	110430	82025.9	88230	2439.8	1224.3	0.699564
49543.5	87005.8	37318	55654.5	83772.6	43539	9692.1	4181.1	0.704413
98132.2	86683.1	74192	40608.7	91637.3	29042	49.5	47.3	0.705626
13681.5	67264.1	13330	11060.5	74851.4	9684	20.9	-27.5	0.705626
68812.5	106678	42274	157205	112567	91524	32641.4	14108.6	0.709263
134428	90543.8	97300	57550.9	91100.6	41401	24.2	31.9	0.710475
5783.25	68192	5558	29170.9	67886.2	28161	300.3	99	0.710475
15165	70217.1	14154	25094.3	69482.4	23669	490.6	292.6	0.711688
26380.5	80438.9	21493	17050	88625.4	12608	1.1	26.4	0.71775
6659.25	64674.1	6748	16553.9	63970.5	16959	27.5	15.4	0.718962
6615.75	67787.6	6396	41295.1	71533.2	37833	4.4	34.1	0.718962
10794	69536.6	10173	7373.3	68405.5	7064	16.5	2.2	0.720175
11911.5	65243	11965	7616.4	64075.5	7790	778.8	414.7	0.721387
73281	90701.3	52949	82560.5	84553.8	63991	4199.8	1843.6	0.723812
55449.8	77109.8	47127	48364.8	75320.5	42082	4721.2	2335.3	0.725024
153832	121793	82776	48736.6	145938	21886	114.4	81.4	0.726237
146498	93625.8	102545	82676	84739.7	63940	20.9	-11	0.729874
132309	94213.2	92036	78291.4	85788.2	59809	45.1	16.5	0.729874
115186	92319.9	81768	40768.2	89342.4	29905	23.1	12.1	0.732299
6103.5	65713.6	6087	11896.5	64433.8	12100	283.8	163.9	0.732299
51867.8	78432.9	43339	63406.2	79090	52540	242	207.9	0.732299
92394.8	91349.4	66286	147970	84058	115365	11661.1	5646.3	0.733511
99372	87327.4	74575	55391.6	93355.9	38885	37.4	14.3	0.735936
98694.8	85831.1	75358	46717	85671.6	35737	-13.2	19.8	0.739573
7510.5	66912.5	7356	82054.5	69061.3	77866	3.3	4.4	0.739573
8192.25	69500	7725	83220.5	75036.3	72684	-34.1	2.2	0.739573
106220	91716.1	75900	198953	87697.2	148677	10563.3	5706.8	0.740786
22582.5	74647.8	19826	27496.7	76914.2	23429	434.5	372.9	0.74321
95319	86311.9	72375	34068.1	88616.3	25195	53.9	-28.6	0.744423
25554	75035	22319	106383	83145.7	83852	2227.5	981.2	0.744423
161332	105843	99894	123593	110223	73485	52.8	-16.5	0.744423
13041.8	80276.5	10647	139974	82632.2	111014	181.5	97.9	0.745635
129425	95869	88475	140991	104323	88571	400.4	166.1	0.750485
10218	77929.3	8593	70159.1	82192.8	55941	16.5	-9.9	0.750485
117544	88846.5	86704	71515.4	85376.6	54896	111.1	27.5	0.75291
171634	107288	104841	116348	92962.7	82022	227.7	66	0.754122
133941	110984	79092	70436.3	100567	45901	195.8	53.9	0.754122
156134	96535.9	105996	93809.1	104323	58931	233.2	118.8	0.761397
111548	91244.6	80119	132564	88434.7	98239	114.4	23.1	0.761397
118348	88254.1	87883	80933.6	93230.4	56892	227.7	81.4	0.762609
150859	93219.5	106058	125407	110046	74684	165	36.3	0.763821
147523	94493	102315	70583.7	86001.7	53787	22	33	0.767459
5556	72031.3	5055	48405.5	74103.6	42809	68.2	12.1	0.768671
163718	99790.2	107520	111342	96342.8	75739	41.8	-25.3	0.769884
76267.5	83488.1	59868	98379.6	80052.2	80540	12974.5	5750.8	0.775946
95079.8	91373.8	68194	109333	107099	66903	86.9	-8.8	0.777158
125047	98919.2	82846	70819.1	96883.4	47905	77	19.8	0.77837
123714	88210.8	91913	87155.2	96894	58949	45.1	59.4	0.782008
149601	103621	94616	87584.2	94978.3	60434	37.4	29.7	0.782008
138157	94125.8	96193	216273	95568.6	148309	4682.7	2764.3	0.784433
69569.2	82805.9	55060	84059.8	80623.8	68329	3346.2	1588.4	0.785645
72786.8	76217.6	62586	65521.5	73850.2	58145	7587.8	3449.6	0.786857
13284.8	69472.5	12532	119243	70306.1	111153	-49.5	-7.7	0.789282
12449.2	64818.8	12587	7865	62553.5	8240	872.3	448.8	0.790495
154394	98358	102873	96551.4	130045	48657	107.8	57.2	0.791707
104500	102733	66663	129330	109103	77686	4921.4	2546.5	0.79292
152948	92590.9	108257	79240.7	114283	45441	40.7	101.2	0.795344
8487.75	66339.1	8385	4662.9	65185.1	4688	17.6	4.4	0.798982
15858	81294.6	12784	123069	95774.5	84213	-19.8	40.7	0.800194
6874.5	66040.3	6822	10858.1	68435.9	10398	334.4	220	0.802619
55275.8	77700.5	46622	40752.8	77443	34487	130.9	410.3	0.805044
22051.5	69509.3	20791	5120.5	67344.4	4983	-22	2.2	0.805044
120106	89969.5	87488	69457.3	92726.7	49090	38.5	-33	0.806256
60526.5	94696.9	41888	76113.4	97767	51021	8499.7	4506.7	0.807468
110350	87403.8	82741	136381	82822.6	107916	5289.9	2776.4	0.809893
43463.2	78859.6	36120	58003	78770	48258	929.5	522.5	0.812318
96763.5	114142	55558	207102	125034	108552	3692.7	1530.1	0.814743
11288.2	65001.9	11381	2896.3	62376.6	3043	23.1	-7.7	0.817168
116726	92469.5	82727	49591.3	90170.5	36043	44	6.6	0.81838
5520.75	62912.2	5751	2597.1	60463.1	2815	96.8	118.8	0.819593
117709	89025.6	86651	72912.4	84918.9	56270	-17.6	94.6	0.820805
79517.2	84470.6	61693	18374.4	79980.4	15056	19.8	29.7	0.822017
19263.8	70309	17956	19413.9	74074.8	17176	652.3	378.4	0.824442
60957.8	82161.3	48623	90592.7	77707.5	76403	3582.7	1859	0.824442
134134	127641	68870	210269	123110	111934	9001.3	4478.1	0.825655
147048	92549.9	104127	56062.6	90082.8	40786	31.9	19.8	0.825655
96420	88016.7	71793	42405	84259.7	32982	6.6	16.5	0.826867
40789.5	73441	36399	33674.3	72245.4	30547	255.2	271.7	0.82808
119768	91851.1	85455	132317	114554	75698	53.9	63.8	0.82808
29058.8	75754.6	25139	11464.2	73730.9	10190	56.1	-3.3	0.829292
94400.2	84084.7	73576	136294	79104	112917	14554.1	6596.7	0.829292
5833.5	66453	5753	4089.8	70496.9	3802	-14.3	-31.9	0.831717
10297.5	92866	7267	155580	104652	97428	174.9	88	0.831717
102219	87954.1	76165	136301	83806.7	106586	8336.9	4136	0.831717
17580.8	65057.7	17710	18326	65077.9	18455	418	194.7	0.832929
109490	90970.3	78878	35068	84599	27166	20.9	4.4	0.832929
166921	103662	105529	101652	104973	63463	88	68.2	0.835354
94782	83613.3	74290	92375.8	77428	78188	10567.7	4766.3	0.836566
127660	97029.9	86224	113336	101652	73069	113.3	86.9	0.837779
125636	86523.9	95161	58653.1	85772.4	44815	1.1	38.5	0.838991
121645	88668.6	89909	51092.8	88067.6	38021	12.1	23.1	0.838991
123575	92274.2	87767	138711	82761.2	109841	2755.5	1136.3	0.838991
49646.2	81024.4	40156	57611.4	78470.8	48115	8729.6	3683.9	0.838991
60062.2	88151.7	44653	102153	95463.6	70128	5814.6	3430.9	0.841416
98441.2	86895.2	74244	39548.3	89525	28951	-27.5	25.3	0.843841
262143	124682	137789	247205	109061	148548	272.8	81.4	0.845053
131437	91429.4	94213	66394.9	94442.6	46073	4.4	22	0.845053
116256	98323	77489	48548.5	96834	32857	28.6	-11	0.847478
9687	65787.3	9650	10798.7	66588.6	10628	135.3	23.1	0.849903
140552	98509.5	93506	63146.6	99439.6	41617	44	15.4	0.855965
5973	67432.7	5805	55133.1	71255.1	50708	-17.6	-4.4	0.86324
143336	96229.5	97617	72798	90359.5	52799	26.4	35.2	0.864452
51237.8	92298.6	36381	125076	113511	72213	7741.8	4081	0.864452
8997	66287.5	8895	15343.9	66886.9	15034	62.7	52.8	0.866877
139730	93048.4	98415	59292.2	88958	43681	-9.9	-11	0.868089
116706	90182.2	84811	120178	91913.9	85689	433.4	180.4	0.869302
152855	105646	94822	76072.7	97607.5	51077	35.2	44	0.869302
143747	111079	84810	72395.4	110799	42821	50.6	26.4	0.870514
146308	92617.6	103527	67651.1	93828.5	47252	55	-22	0.870514
146908	96881	99377	83045.6	92170.4	59048	16.5	79.2	0.876576
46809.8	95932.3	31978	55303.6	92185.8	39316	6994.9	3897.3	0.879001
17417.2	65413	17450	13541	67107	13224	440	323.4	0.879001
174073	108213	105422	96333.6	105099	60070	2.2	8.8	0.881426
147689	94280.8	102661	73621.9	105308	45817	74.8	24.2	0.885063
12191.2	70937.2	11263	109712	72788	98781	-6.6	0	0.885063
64014.8	89508.6	46870	87459.9	104803	54691	8020.1	4164.6	0.886275
242983	162387	98063	115641	185206	40920	132	123.2	0.887488
157657	100486	102822	81835.6	103556	51790	48.4	-11	0.887488
32874.8	78378.9	27488	63119.1	78344.2	52800	5617.7	2467.3	0.8887
137335	88794.3	101362	114848	96287	78169	72.6	51.7	0.889913
108709	103455	68864	239071	110753	141465	16084.2	6813.4	0.894762
107919	87953.2	80413	49702.4	85113.6	38270	-56.1	26.4	0.895975
118636	90314.6	86087	75175.1	112366	43845	82.5	-6.6	0.899612
113749	91461.2	81506	38693.6	86396.5	29351	-4.4	14.3	0.904462
19078.5	69839.1	17903	10980.2	68318.5	10533	1593.9	1028.5	0.904462
22357.5	87329.9	16778	181272	95246.1	124728	1175.9	511.5	0.905674
71860.5	80042.3	58837	101386	76277.1	87109	8207.1	3416.6	0.905674
136939	98389.7	91213	72102.8	91118.8	51859	84.7	-26.4	0.906887
7591.5	64428.5	7722	2141.7	60369.2	2325	-36.3	-3.3	0.906887
35317.5	105500	21939	87025.4	131871	43249	4097.5	2561.9	0.910524
13125.8	65251.4	13183	9116.8	64606.2	9248	4.4	36.3	0.910524
31784.2	81741.3	25483	42125.6	81270	33970	1560.9	854.7	0.910524
106625	87526.8	79836	174233	84395.6	135298	3815.9	2295.7	0.910524
71325	81119.6	57623	87686.5	85074.6	67548	5429.6	2662	0.916586
11794.5	71710.2	10779	11566.5	74608.5	10160	-5.5	19.8	0.916586
65150.2	74329.1	57443	67831.5	75073.6	59214	3880.8	1901.9	0.917798
100604	86766.8	75987	59249.3	85748.8	45283	668.8	312.4	0.920223
106553	86113	81092	134015	80943.2	108506	5650.7	2781.9	0.925073
247501	143350	113151	262143	125384	137017	2215.4	1014.2	0.925073
48372	79055	40100	50270	83610.3	39403	2956.8	1420.1	0.926285
106429	86558.9	80580	56195.7	81599.8	45133	-11	-31.9	0.92871
14486.2	75653.1	12549	128142	77825.7	107907	42.9	4.4	0.932347
133490	92151.6	94935	56455.3	90556.2	40857	22	36.3	0.93356
10935.8	63944.1	11208	11052.8	63887.5	11338	138.6	151.8	0.934772
158588	102979	100926	207045	100115	135533	6941	4994	0.937197
184374	100798	119875	136742	124722	71852	189.2	51.7	0.939622
131098	94013.1	91388	52894.6	105272	32929	45.1	37.4	0.939622
6939	63460	7166	5509.9	61916.5	5832	39.6	103.4	0.940834
140841	91922.8	100412	56995.4	86426.1	43219	7.7	19.8	0.948109
6960	68964.4	6614	54487.4	68032.4	52488	28.6	-34.1	0.948109
8504.25	72749.6	7661	90809.4	73057.8	81460	-4.4	-1.1	0.950533
37668.8	96620.7	25550	247200	91751.6	176569	456.5	201.3	0.951746
10681.5	64040.1	10931	10715.1	64780.9	10840	364.1	166.1	0.954171
83337	84797.8	64407	113029	85909.9	86224	4255.9	2042.7	0.965082
5499.75	64385.8	5598	4628.8	63054.1	4811	178.2	152.9	0.96872
16266.8	66845.9	15948	18415.1	67618.3	17848	163.9	112.2	0.969932
118421	85560.6	90706	45832.6	81593.1	36813	74.8	40.7	0.973569
137078	93286.7	96300	96003.6	88110.3	71407	41.8	46.2	0.974782
98706	86289.7	74966	51101.6	89586	37383	48.4	31.9	0.974782
149624	99982.9	98074	56850.2	91521.2	40709	46.2	-9.9	0.977207
6138	65418.8	6149	7440.4	66860.6	7293	34.1	11	0.978419
55404	76068.1	47733	42083.8	80153.6	34409	4200.9	2405.7	0.978419
11361.8	72354.8	10291	100228	72900.1	90103	-2.2	27.5	0.982056
54945.8	78578.2	45826	67378.3	80499.2	54854	3430.9	1735.8	0.985694
8427.75	64583.8	8552	10792.1	63092.9	11210	484	217.8	0.988118
39277.5	75972.2	33882	35849	74788.3	31414	5710.1	2498.1	0.991756
56447.2	97811.5	37821	150549	104021	94850	6648.4	3701.5	0.99418
7775.25	69102.1	7374	53508.4	71765	48864	-12.1	-5.5	0.99418
62988	82811.4	49848	75863.7	78777.5	63112	482.9	771.1	0.99418
7842.75	67620.4	7601	5397.7	78054.7	4532	4.4	9.9	0.995393
126246	92594.2	89354	96400.7	88001.5	71791	-12.1	29.7	0.995393
172593	104562	108176	142163	113117	82364	124.3	24.2	0.99903
125170	84634.6	96924	54455.5	84285	42342	8.8	-20.9	0.99903
113216	86635.7	85643	53902.2	85265.1	41430	83.6	79.2	1.00024
138893	88837.9	102462	71110.6	92259.5	50513	18.7	26.4	1.00145
42682.5	82967.2	33715	57315.5	82105.2	45749	2455.2	1325.5	1.00388
7565.25	65886.5	7525	1954.7	63828.2	2007	-24.2	-14.3	1.00994
124065	94384.2	86145	76431.3	102010	49103	102.3	42.9	1.00994
24684.8	70508.2	22944	23155	68817.1	22051	752.4	339.9	1.01358
57753.8	92589.1	40879	120656	92207.9	85755	3039.3	2000.9	1.01479
123698	98287.9	82479	52965	98672.9	35178	2.2	36.3	1.01843
134510	96070.8	91758	108972	93781.5	76151	80.3	-23.1	1.02085
26976.8	73240.3	24139	38459.3	69817.1	36101	233.2	343.2	1.02207
152926	99721.3	100502	143961	94022.2	100345	215.6	91.3	1.02207
14540.2	73589.5	12949	29681.3	73659.3	26408	4252.6	1793	1.0257
116664	93987.5	81348	146764	100668	95545	99	79.2	1.02934
24756	96785.1	16763	54179.4	92589.2	38349	3149.3	2289.1	1.02934
36299.2	79336.6	29985	43622.7	90835.2	31473	8628.4	4507.8	1.03055
5611.5	64236.7	5725	6878.3	64222.3	7019	5.5	77	1.03177
134101	104415	84168	52135.6	124300	27488	-13.2	-3.3	1.03177
11521.5	66228.7	11401	4497.9	63310.7	4656	24.2	9.9	1.03298
132146	92826.9	93295	46402.4	91270.1	33319	-15.4	-28.6	1.0354
28488	68578.8	27224	23699.5	66176.8	23470	1859	955.9	1.0354
120041	88649.5	88743	47402.3	83671.6	37128	-28.6	-27.5	1.0354
6808.5	84829.3	5260	44504.9	124745	23381	183.7	140.8	1.03661
7589.25	67303	7390	76523.7	71789.3	69858	44	39.6	1.03783
90522	89997.4	65918	119569	85155.2	92021	10271.8	4878.5	1.03783
115111	89174.5	84597	45728.1	91828.9	32635	9.9	61.6	1.03783
76728.8	79360.1	63363	134074	78726.3	111610	2016.3	950.4	1.04146
127231	87011.2	95829	57858.9	87912.5	43132	16.5	81.4	1.04146
7820.25	63808.3	8032	7569.1	65064.1	7624	83.6	62.7	1.04268
138761	93761.7	96989	52655.9	86150.8	40056	16.5	-42.9	1.04389
13877.2	66003.3	13779	5512.1	72757.5	4965	46.2	0	1.04389
191302	141606	88536	205356	163500	82313	94.6	46.2	1.04389
41267.2	79764.4	33906	14059.1	73887.5	12470	24.2	27.5	1.04631
147250	93895.5	102776	224739	115981	126991	937.2	400.4	1.04753
150059	95045.7	103469	69657.5	97046.6	47040	60.5	19.8	1.04995
6870.75	74909.6	6011	12615.9	88295.1	9364	-24.2	-12.1	1.04995
15562.5	67138.7	15191	9664.6	74462.6	8506	44	9.9	1.05844
5712.75	65960.3	5676	6895.9	64997.8	6953	35.2	48.4	1.05965
127949	90646.8	92505	124308	80778.1	100852	192.5	53.9	1.06329
56256.8	74061.2	49781	91884.1	74808.6	80495	2230.8	1515.8	1.06693
99232.5	94884.7	68539	34961.3	100067	22897	-9.9	-23.1	1.06935
75773.2	84876.6	58507	89113.2	82751.8	70574	6877.2	2943.6	1.07056
6285	74767.4	5509	29999.2	100569	19549	35.2	31.9	1.07056
20561.2	81238.4	16587	184623	76758.5	157630	20.9	-15.4	1.07299
217903	128718	110944	200467	117616	111701	299.2	163.9	1.07662
25446	76046.8	21929	104291	73726.5	92705	513.7	185.9	1.07784
136328	92789.4	96287	48984.1	88491.9	36277	-5.5	-6.6	1.07784
128609	91087.8	92532	59789.4	86066.7	45527	12.1	-28.6	1.07905
181804	121145	98351	262143	68368.4	251283	15668.4	8688.9	1.08026
14426.2	68213.5	13860	25372.6	75551.8	22009	75.9	38.5	1.08026
62544	79306.6	51684	100384	84278.2	78060	7935.4	4374.7	1.08269
34072.5	90246.8	24743	93207.4	88351.4	69138	106.7	17.6	1.0839
6960.75	71155.8	6411	51290.8	75508.1	44517	-30.8	-17.6	1.08511
137163	90408.3	99428	82617.7	83241.4	65045	94.6	41.8	1.08632
13759.5	66027.9	13657	13290.2	67387.8	12925	267.3	155.1	1.08754
22234.5	103030	14143	262143	110454	155538	638	311.3	1.09239
7872.75	67189.5	7679	17381.1	82884.9	13743	-15.4	16.5	1.09239
7353	66247.8	7274	9147.6	65569	9143	49.5	5.5	1.0936
10795.5	66889.8	10577	15326.3	69664.6	14418	30.8	3.3	1.09481
94307.2	87536.6	70605	102774	86148.1	78184	4315.3	2236.3	1.09845
117949	92929.7	83180	54212.4	82605.5	43010	-57.2	-4.4	1.09845
122878	98398.3	81840	54308.1	92673.8	38405	-22	-58.3	1.10209
94014.8	85232.2	72289	149110	83701.8	116749	10338.9	5359.2	1.1033
126265	97910.3	84515	97166.3	97454.8	65342	-36.3	34.1	1.113
120166	85046.1	92599	49375.7	86058.5	37601	20.9	2.2	1.113
251663	189372	87093	178900	154392	75939	169.4	36.3	1.11542
262143	153810	111695	110579	148532	48790	63.8	37.4	1.11663
10064.2	70092.5	9410	16489	74392.3	14526	341	143	1.12148
125661	88654.8	92892	56458.6	82965	44598	-45.1	-17.6	1.12391
9456.75	63630.1	9740	4494.6	62552.2	4709	23.1	66	1.12512
116876	85945.5	89121	42467.7	87888.4	31667	24.2	50.6	1.12512
18277.5	70802.4	16918	18707.7	71722.7	17094	-4.4	-33	1.12755
84759.8	86641	64113	150681	87372	113023	5801.4	3036	1.13118
197743	107005	121109	199124	137337	95020	91.3	47.3	1.1324
5068.5	64150.1	5178	3413.3	66025.4	3388	-37.4	-17.6	1.13361
107055	86048.4	81535	57335.3	100525	37379	66	51.7	1.13361
125784	86767.9	95005	56958	89109.6	41890	44	0	1.13482
82302.8	78381.1	68815	109759	77098.1	93299	8277.5	3591.5	1.13603
8017.5	83975.5	6257	98528.1	95735.1	67448	151.8	97.9	1.13603
9264	69188.1	8775	45436.6	69055.3	43121	37.4	-37.4	1.13725
118126	84708.3	91390	61491.1	84013.6	47967	34.1	5.5	1.13846
97219.5	85956.8	74123	37874.1	90124.4	27541	59.4	53.9	1.13967
122303	89455.1	89601	45529	77624	38439	58.3	45.1	1.13967
7404.75	70381.1	6895	72128.1	75450.7	62650	129.8	50.6	1.14573
130962	91632.2	93665	55026.4	83355.5	43263	34.1	55	1.14694
122001	90528.3	88320	90055.9	131052	45035	126.5	61.6	1.14694
131817	91188.7	94735	131009	160255	53576	644.6	266.2	1.14816
5540.25	63565.4	5712	1295.8	63138.7	1345	15.4	-34.1	1.14937
15954.8	75768.9	13800	30122.4	118772	16621	145.2	31.9	1.15422
120174	86896.9	90633	40537.2	82818.3	32078	-4.4	8.8	1.15543
130066	94890.8	89830	46312.2	86337.7	35154	-22	-56.1	1.15664
112555	97176.7	75907	66286	88995.1	48813	2713.7	1082.4	1.15664
148964	96237.5	101442	54973.6	88915.1	40519	89.1	-17.6	1.15786
113533	85209.4	87320	51500.9	84217	40077	38.5	1.1	1.16028
63755.2	76379.5	54704	70847.7	73880.2	62846	5440.6	2411.2	1.16392
40023	81473.2	32194	54299.3	77574.2	45873	3965.5	1823.8	1.16392
126206	97169.9	85119	145264	95909.8	99260	498.3	193.6	1.16392
137921	113440	79679	93716.7	122442	50161	114.4	15.4	1.16756
27423.8	74250.9	24205	43400.5	74871.5	37989	2080.1	1015.3	1.16998
131209	90773.6	94729	70745.4	93341.6	49671	72.6	53.9	1.17119
8664	67627.9	8396	63899	68099.1	61494	-1.1	23.1	1.17241
5478.75	65413.6	5489	6209.5	67790.4	6003	1578.5	645.7	1.17241
11310	67242.3	11023	3021.7	64758.1	3058	19.8	38.5	1.17241
70934.2	98330	47277	125948	96306.2	85707	8041	4567.2	1.17362
86445.8	85993.1	65881	102421	86238.2	77834	9394	4290	1.17726
9663	73782.4	8583	65872.4	80113.8	53886	493.9	224.4	1.17726
152446	86702.1	115230	112265	104654	70302	136.4	95.7	1.17847
7456.5	65672.5	7441	12751.2	70247.4	11896	75.9	-7.7	1.17968
8298	65885.4	8254	5564.9	68759.7	5304	-2.2	5.5	1.17968
13966.5	64200.6	14257	7158.8	64294.8	7297	1211.1	566.5	1.18089
170289	114494	97473	143068	101309	92550	66	-15.4	1.1821
74329.5	91718.4	53111	83773.8	94984.5	57801	7031.2	3504.6	1.18453
9635.25	78558.8	8038	140989	74546.9	123947	23.1	-3.3	1.18695
14091	67117.4	13759	4697	66084.7	4658	22	-41.8	1.18695
67602	76639.3	57808	55738.1	79432.3	45987	497.2	783.2	1.18817
63372	78892.7	52643	43733.8	77071.6	37188	398.2	653.4	1.18938
205617	121967	110483	160136	125447	83658	50.6	35.2	1.18938
8195.25	93324.7	5755	50641.8	84284.2	39377	42.9	9.9	1.19059
143303	102556	91575	87903.2	88311.5	65233	-3.3	19.8	1.1918
138188	91966.9	98473	119292	87760.7	89082	45.1	-6.6	1.19302
72854.2	76480.1	62429	100308	74063.2	88759	4770.7	2361.7	1.19423
25846.5	65438.5	25885	12734.7	65211.9	12798	149.6	212.3	1.19423
129850	92460.5	92038	160018	98028.1	106979	3180.1	2123	1.19423
7630.5	64144.8	7796	43255.3	63733	44479	-9.9	12.1	1.19544
7366.5	66196.5	7293	1718.2	65966	1707	-15.4	2.2	1.19787
114514	83045.5	90370	70042.5	83085.5	55248	88	41.8	1.19908
128319	93105.9	90322	50337.1	82791.1	39846	19.8	-55	1.20029
112964	91182.8	81191	48060.1	82618.5	38123	6.6	9.9	1.20272
70058.2	85622.5	53623	93281.1	84475.9	72367	3556.3	1951.4	1.20393
9821.25	64662	9954	2048.2	63376.2	2118	6.6	4.4	1.20514
127372	87685.9	95197	51862.8	85210.6	39888	-22	-2.2	1.20757
33135	87470.2	24826	42972.6	83682.5	33654	2517.9	1852.4	1.20757
19635.8	77868.1	16526	130506	77696.7	110080	-8.8	44	1.20757
7953	64418.2	8091	47808.2	69439	45121	9.9	19.8	1.20999
95112	87710.9	71066	108956	82357.4	86702	4846.6	2630.1	1.2112
21032.2	72135.7	19108	27721.1	70905.1	25622	628.1	347.6	1.21242
168224	108375	101728	82892.7	99108.9	54813	29.7	-15.4	1.21242
9576.75	75680.9	8293	63190.6	75538.7	54823	-15.4	1.1	1.21363
9889.5	67986.8	9533	6063.2	66226.3	6000	5.5	-5.5	1.21363
127503	90567.6	92263	58030.5	86447.6	43993	38.5	64.9	1.21484
7383.75	68531.6	7061	4617.8	69411	4360	12.1	2.2	1.21605
97574.2	85564	74735	32696.4	85098.9	25180	46.2	-33	1.21969
70290	107526	42841	262143	68377.1	251251	994.4	420.2	1.22211
144494	95378.7	99284	87752.5	88529.2	64961	-23.1	-20.9	1.22454
132754	91728.3	94847	78304.6	83336.4	61579	-45.1	-34.1	1.22454
134523	95555	92262	66830.5	89555.6	48906	53.9	57.2	1.22818
86277	86194.2	65599	81759.7	88296.8	60684	82.5	68.2	1.22939
33810.8	71508.1	30987	23871.1	90345.1	17316	58.3	3.3	1.2306
123381	89044.9	90807	48546.3	91586.5	34738	39.6	51.7	1.23181
23881.5	105600	14821	195513	91399.6	140188	15.4	8.8	1.23666
6006	75404.1	5220	21293.8	76165.8	18322	1804	807.4	1.23909
24001.5	65235.7	24112	5031.4	64414.5	5119	13.2	37.4	1.23909
41490	74550.7	36473	44864.6	71585.9	41073	1078	655.6	1.2403
10639.5	70331.9	9914	76646.9	75565.4	66474	2426.6	1012	1.24151
7065.75	63967.5	7239	7775.9	61044.7	8348	84.7	83.6	1.24273
21282.8	71322.7	19556	6400.9	69051.7	6075	13.2	-24.2	1.24394
86568	82985.7	68365	117718	79991.1	96445	9942.9	4227.3	1.24636
139340	93987.3	97160	76913.1	90759.1	55538	-3.3	60.5	1.24879
130065	93843.9	90831	55697.4	81401	44842	29.7	16.5	1.25121
6265.5	74038.2	5546	40827.6	75456.2	35460	-13.2	29.7	1.25242
122020	85072.6	93999	105458	90852.1	76072	129.8	64.9	1.25364
180971	99411	119304	111241	105173	69317	84.7	8.8	1.25364
38393.2	78695.8	31973	27360.3	93839.5	19108	17.6	12.1	1.25485
128046	88097.3	95254	87044.1	94846.2	60145	74.8	27.5	1.25485
10190.2	64338	10380	12309	64119.1	12581	594	306.9	1.25606
23876.2	88534.2	17674	27816.8	81653.8	22326	1771	1494.9	1.2597
105613	93297.2	74187	122817	90107.6	89326	10399.4	4569.4	1.26091
106258	89480.2	77824	32378.5	89765.1	23639	-57.2	-26.4	1.26212
156602	95884.4	107036	67818.3	88489.1	50227	31.9	78.1	1.26697
123511	83844.2	96541	47544.2	89065.2	34984	42.9	3.3	1.2694
185066	139730	86799	262143	78894.8	217756	7628.5	5333.9	1.27061
151283	103209	96062	98074.9	110232	58308	123.2	86.9	1.27304
135653	93073.3	95518	191010	90378.8	138506	9218	4446.2	1.2791
165618	108922	99649	100778	101620	64993	61.6	-63.8	1.28031
67658.2	77397.9	57289	70217.4	82538.5	55753	4471.5	2464	1.28395
31412.2	84745.3	24292	65138.7	83882.1	50892	3148.2	1304.6	1.28395
116341	85231.9	89456	101353	86111.1	77136	235.4	111.1	1.28516
44112	97265.5	29722	75254.3	102619	48060	3677.3	2366.1	1.28637
130628	90147.5	94965	60865.2	91224	43726	72.6	14.3	1.29001
48377.2	74593.6	42503	48521	87007.8	36547	9916.5	4928	1.29243
129338	98202.6	86314	53583.2	93203.5	37677	56.1	-17.6	1.29486
131943	93531.8	92450	86738.3	94417.2	60206	55	8.8	1.29486
123765	85731.6	94610	36058	84887.5	27838	-5.5	-3.3	1.29607
123212	89330.4	90393	47060.2	85918.7	35896	62.7	-2.2	1.29607
33927	86109.8	25821	41204.9	81738.8	33037	6469.1	2766.5	1.29607
119708	87795.6	89357	80102	105191	49905	93.5	-5.5	1.29728
108472	89670.5	79277	49143.6	92865.7	34681	7.7	33	1.29971
6021.75	70991.4	5559	9291.7	70511.9	8636	1349.7	566.5	1.30456
51156.8	86738.3	38652	123104	90093.3	89549	59.4	17.6	1.30698
9843.75	72169.1	8939	16227.2	70601.2	15063	3032.7	1184.7	1.3082
122182	91551.3	87463	58132.8	92964.8	40981	1.1	-8.8	1.30941
137185	104658	85904	188401	98153.9	125793	12280.4	5813.5	1.31183
66194.2	87734.2	49446	103394	96906.1	69924	7711	4128.3	1.31426
159880	103055	101673	114627	108537	69213	628.1	253	1.31547
51717	86546.3	39162	68973.3	94203	47984	4708	2860	1.31547
15804	67708.1	15297	6422.9	67597.7	6227	-15.4	3.3	1.3179
74896.5	84505.5	58084	71343.8	85942	54404	1918.4	1327.7	1.31911
135874	92398.4	96372	56118.7	95373.6	38562	-17.6	13.2	1.31911
157100	101154	101783	72254.6	111972	42290	-25.3	24.2	1.32153
39574.5	72516.5	35765	49740.9	71813.3	45393	2517.9	1163.8	1.32396
9898.5	80236	8085	81031.5	84155.8	63103	-23.1	12.1	1.32517
131867	93049.4	92876	63088.3	89461.6	46216	36.3	59.4	1.32638
154408	101012	100179	101902	109771	60838	-5.5	24.2	1.32638
103004	94368.8	71533	158522	93006.4	111701	9304.9	3909.4	1.32759
6715.5	86994.9	5059	68095.5	91070.1	49003	89.1	45.1	1.32881
66326.2	85443.3	50873	64051.9	90189.8	46543	8388.6	4429.7	1.33123
13422	64427.2	13653	9754.8	64679.3	9884	1815	782.1	1.33123
155804	102875	99254	91348.4	101243	59131	95.7	6.6	1.33244
69535.5	79035	57659	93899.3	80148.3	76780	3544.2	1838.1	1.33608
122259	86887.9	92215	133737	87119.6	100604	650.1	283.8	1.33851
66393	101302	42952	74100.4	116239	41778	129.8	129.8	1.33851
116348	84995.1	89711	45677.5	88343.5	33885	47.3	3.3	1.33972
123837	87834.1	92399	143971	95208	99102	319	154	1.34336
7469.25	64180.5	7627	3207.6	61664.2	3409	28.6	0	1.34578
8693.25	74163.1	7682	26605.7	81235.1	21464	64.9	25.3	1.34699
77340.8	82309.2	61580	59431.9	84486.9	46101	1015.3	1336.5	1.34699
6438	71282.4	5919	49581.4	69865.3	46509	-16.5	36.3	1.34821
6515.25	69496	6144	53031	69638.3	49907	-1.1	-8.8	1.35184
121130	87454.6	90771	59155.8	86386.1	44878	56.1	12.1	1.35427
53016.8	74778.5	46464	50356.9	73555	44867	628.1	546.7	1.35669
54192.8	87221.6	40719	91644.3	86313	69584	11355.3	5046.8	1.35912
129243	98484.6	86004	262143	93264.1	184206	8446.9	4394.5	1.36033
5106	64043.4	5225	4824.6	66579.3	4749	17.6	-11	1.36275
100503	87811.5	75008	156324	84933.7	120622	9149.8	4097.5	1.36397
122889	97608.2	82510	53397.3	93025.8	37618	15.4	-5.5	1.3676
126020	106230	77745	77507.1	94919.2	53514	6.6	-42.9	1.36882
46431.8	76289.3	39887	41903.4	77181.1	35581	1507	869	1.36882
121148	102006	77834	73841.9	111407	43438	42.9	77	1.36882
74071.5	95312.3	50931	77151.8	103346	48925	5624.3	2949.1	1.37124
193582	117026	108408	180759	108412	109270	9785.6	4170.1	1.37124
74564.2	81691.8	59818	124689	78727.9	103796	5915.8	2803.9	1.37367
84797.2	91578.7	60683	146828	88556.2	108660	6832.1	4119.5	1.37488
74901.8	83993.7	58442	105420	81809.1	84450	4033.7	1776.5	1.37609
113341	93690.8	79281	174033	88358.8	129081	5586.9	2719.2	1.37973
112702	88118.2	83820	49442.8	89691.5	36127	22	6.6	1.38094
84596.2	83747.7	66200	99137.5	90464.6	71819	10316.9	4462.7	1.38458
139715	95968.8	95410	75252.1	91223.4	54062	79.2	-47.3	1.38579
77562	82421.6	61672	158272	75705.3	137012	7576.8	3841.2	1.387
111244	91503.2	79675	180090	84972.7	138896	19068.5	8644.9	1.387
120146	89458.9	88017	82539.6	89012.9	60770	22	84.7	1.38943
5367.75	69535.6	5059	44293.7	66449.2	43685	-26.4	3.3	1.38943
129814	92027.9	92445	62849.6	92007.8	44767	222.2	93.5	1.39064
107841	85760.9	82409	52599.8	80656.6	42739	30.8	26.4	1.39306
94065	84580.4	72885	44161.7	85110.5	34005	40.7	2.2	1.39428
109500	90050.2	79691	67059.3	93047.1	47232	150.7	37.4	1.39549
64397.2	81555.6	51748	78211.1	82178.6	62372	3580.5	1564.2	1.40276
70547.2	96014.5	48153	141032	102074	90549	10205.8	5159	1.40276
134545	91702.1	96154	73243.5	88668.8	54135	19.8	25.3	1.40398
179764	104041	113235	138939	118385	76914	112.2	49.5	1.40761
6591.75	70784.4	6103	7610.9	68817.3	7248	29.7	19.8	1.41004
114240	93929.4	79707	47909.4	105504	29760	33	-17.6	1.41246
145166	93662.8	101573	79550.9	95085.6	54829	19.8	8.8	1.41246
77121	110557	45716	78959.1	98788.9	52381	3620.1	2066.9	1.41246
20608.5	102590	13165	177708	114203	101979	17.6	31.9	1.41246
7062.75	70419	6573	60558.3	72024.2	55103	4.4	1.1	1.41368
140519	98743	93263	67301.3	96300.5	45801	4.4	23.1	1.4161
7212.75	66352.4	7124	4909.3	65714	4896	-8.8	53.9	1.41731
118784	91613.2	84973	63037.7	89909.2	45949	23.1	66	1.41731
111272	89118.4	81827	49995	94043.4	34840	39.6	-1.1	1.41853
162373	113421	93821	85600.9	145860	38461	79.2	55	1.41974
123209	89268.9	90453	67527.9	134001	33026	34.1	62.7	1.42095
10422	64084.8	10658	15307.6	63881.7	15704	210.1	134.2	1.42459
141908	98593.2	94328	112636	106546	69282	64.9	68.2	1.42701
73211.2	87305.7	54956	48334	85415	37085	-13.2	-15.4	1.42701
46732.5	71367.4	42914	22891	70540.5	21267	492.8	905.3	1.43065
8494.5	65278.6	8528	2987.6	67702.4	2892	19.8	-20.9	1.43307
127818	104271	80336	73263.3	120435	39867	3.3	45.1	1.43429
123110	90211.9	89435	46904	92240.1	33325	-6.6	12.1	1.43671
8542.5	69823.1	8018	42188.3	71792	38512	784.3	303.6	1.43914
134273	95199.1	92435	83248	114053	47835	63.8	102.3	1.44277
124150	88566.8	91866	62357.9	85797.1	47632	23.1	-12.1	1.44277
26535	84692.8	20533	28843.1	90521.1	20882	2611.4	1984.4	1.44277
127116	95147.9	87555	72914.6	92846.5	51467	-6.6	0	1.44641
131936	90496.5	95546	59893.9	90536.4	43355	17.6	53.9	1.44762
133551	90982.2	96199	59689.3	86909.5	45010	61.6	27.5	1.44762
156091	93011.2	109982	56654.4	97168.4	38211	26.4	12.1	1.44762
118893	86013.3	90588	59473.7	85364.7	45659	13.2	-2.2	1.45005
61690.5	182806	22116	262143	68367	251288	97.9	34.1	1.45369
10971.8	68578.4	10485	21164	76579.3	18112	17.6	-6.6	1.4549
57153.8	97758.8	38315	91141.6	107177	55731	10385.1	5457.1	1.45854
19600.5	69295.9	18537	12435.5	70817.9	11508	-9.9	37.4	1.45975
123127	98795.7	81676	188522	111165	111141	313.5	124.3	1.46217
42170.2	72171.7	38293	52892.4	73472.4	47179	5009.4	2032.8	1.4646
39872.2	72476.5	36054	14615.7	77931.4	12291	40.7	-13.2	1.46702
205754	114079	118201	87202.5	117354	48698	146.3	52.8	1.46945
97871.2	87181.1	73572	116288	85224.4	89423	18645	9219.1	1.47187
43237.5	87513.9	32379	56596.1	89128.5	41615	3689.4	2392.5	1.4743
16950.8	67457.1	16468	8526.1	68017.8	8215	14.3	-8.8	1.48157
118262	91619.7	84593	114120	91310.1	81907	150.7	92.4	1.48642
115510	88848.2	85202	63250	88318.8	46934	91.3	59.4	1.48642
124321	94132.9	86553	84936.5	91285.4	60978	157.3	31.9	1.48642
5820.75	63293.3	6027	2004.2	62695.6	2095	-41.8	-42.9	1.48763
41333.2	71213.4	38038	63724.1	71592.8	58333	2349.6	1009.8	1.49006
139953	94045.3	97527	118266	120491	64326	162.8	49.5	1.49127
9200.25	79523.6	7582	90918.3	92700.6	64276	34.1	16.5	1.49248
74685	81974.9	59708	58626.7	82694.7	46462	6127	3104.2	1.49976
37141.5	72280.1	33676	36287.9	71724.3	33157	3300	1358.5	1.49976
116197	86989.6	87540	49870.7	80775.2	40462	42.9	18.7	1.50218
141272	97301.9	95151	97214.7	95631.5	66621	168.3	74.8	1.50461
125770	98606.2	83590	139796	88167.4	103912	150.7	44	1.50582
137822	91496.2	98718	85831.9	100913	55742	245.3	126.5	1.50582
50751	89155	37306	76464.3	87975.4	56961	5413.1	2222	1.50703
17789.2	79961.3	14580	23090.1	81125.4	18653	5436.2	2202.2	1.50703
43977	121167	23786	111885	120513	60844	5613.3	3208.7	1.51067
62436	80896.1	50581	72436.1	80921.4	58664	4276.8	2304.5	1.51673
70164.8	79753	57657	101685	78208.1	85209	3666.3	1915.1	1.51794
8535.75	67235.5	8320	9748.2	75801.9	8428	-36.3	-11	1.51916
69570.8	91642.3	49752	181729	114522	103996	6838.7	3811.5	1.52158
96816.8	87235.4	72734	147815	85588.7	113183	7552.6	3473.8	1.52158
108250	83085.5	85385	48087.6	81650.6	38597	44	77	1.52643
119159	87175	89581	46165.9	82943.5	36477	-36.3	-24.2	1.52764
69283.5	83124	54624	74489.8	84491.7	57778	12912.9	5731	1.53007
125282	97864.6	83896	34362.9	105180	21411	1.1	13.2	1.53855
7284	70762.6	6746	3809.3	103588	2410	-4.4	-1.1	1.53977
6417.75	65892.8	6383	13568.5	68644.8	12954	-3.3	33	1.54098
141206	104409	88633	70699.2	100365	46165	36.3	27.5	1.54098
150419	102889	95811	122375	113082	70922	46.2	8.8	1.54098
45011.2	85701.8	34420	57449.7	89956.1	41854	5370.2	3174.6	1.54704
151324	106221	93363	220680	120119	120401	407	119.9	1.54704
111281	84990.2	85809	39721	77119.1	33755	22	41.8	1.54947
8987.25	64370.3	9150	2739	60766.1	2954	-4.4	8.8	1.55189
39002.2	104551	24448	244804	108075	148448	954.8	427.9	1.55674
87885	86843.5	66322	108126	92701.7	76440	5252.5	2824.8	1.55674
102330	88644.3	75654	140295	86257.7	106592	5343.8	2647.7	1.55795
7978.5	69652.2	7507	3742.2	81074	3025	18.7	-4.4	1.56038
75190.5	86694	56840	115322	87093.7	86777	2222	1256.2	1.56038
25020	70564.6	23237	23456.4	67725.7	22698	115.5	212.3	1.56159
57324.8	75754.9	49592	120955	82966.8	95543	3560.7	2246.2	1.5628
110162	87597.3	82418	54082.6	86914.1	40780	16.5	-4.4	1.56644
128484	94927.2	88703	71175.5	98821.2	47202	13.2	39.6	1.5725
114706	89976	83549	43562.2	92993.2	30700	18.7	-15.4	1.57371
8097	79035.6	6714	74366.6	75486.2	64564	245.3	102.3	1.57735
35628.8	86177	27095	52907.8	101784	34066	5344.9	3017.3	1.57978
17219.2	66377.3	17001	16546.2	64696.1	16761	364.1	256.3	1.58099
123962	88466.8	91831	45876.6	91927.1	32706	-11	42.9	1.58705
16716.8	109435	10011	214420	108276	129781	12.1	38.5	1.58705
9864.75	66124.2	9777	5228.3	66275	5170	15.4	17.6	1.58826
11448.8	73595.4	10195	19258.8	70416.5	17924	37.4	5.5	1.58826
127862	95324.3	87906	108404	100906	70406	223.3	68.2	1.58948
115184	103223	73130	76456.6	108980	45978	85.8	24.2	1.59069
82630.5	80244.1	67485	101253	78141.6	84919	8087.2	3570.6	1.59069
9153	72700.4	8251	76829.5	76899.9	65476	-37.4	-11	1.59069
8763.75	69097.8	8312	49500	69007.3	47010	17.6	22	1.5919
9906.75	84241.4	7707	62163.2	86158.7	47284	693	300.3	1.5919
7631.25	94184.9	5310	5206.3	108352	3149	2.2	58.3	1.59433
118828	93969	82873	54139.8	86980.4	40792	-5.5	-12.1	1.59675
140370	95112.6	96720	100825	116863	56542	138.6	55	1.59796
14361.8	68312.6	13778	6894.8	68954.3	6553	-26.4	3.3	1.59796
6216.75	62883.3	6479	2866.6	65072.9	2887	169.4	129.8	1.59796
62363.2	78181.9	52276	63836.3	77439.2	54024	4543	2092.2	1.60281
123028	89580.1	90006	49660.6	89479.7	36372	18.7	12.1	1.60281
12355.5	78348.3	10335	126074	85344	96813	8.8	11	1.60403
58472.2	83694.5	45786	85251.1	87500.8	63851	6.6	53.9	1.60766
83825.2	91815.1	59833	139261	99426.1	91793	4495.7	2506.9	1.60887
159399	95631.2	109236	157357	87166.3	118309	497.2	172.7	1.61009
114941	92263.9	81644	47026.1	86279.5	35720	-22	12.1	1.6113
20731.5	68222.9	19915	11764.5	70694.9	10906	0	7.7	1.61251
155768	110212	92625	135738	93540.6	95100	328.9	121	1.61251
142763	108454	86268	59639.8	112837	34639	29.7	57.2	1.61372
163078	104574	102200	122202	96398	83079	73.7	33	1.61494
9142.5	73888.6	8109	25447.4	67480.8	24714	35.2	5.5	1.61615
142705	96829.7	96585	53047.5	87631.6	39672	64.9	24.2	1.61857
16943.2	81634.5	13602	157456	85056.5	121320	55	-4.4	1.61979
15158.2	88201.3	11263	172093	89021.2	126692	-9.9	48.4	1.62221
5864.25	69172	5556	35560.8	73956.4	31512	44	33	1.62585
41680.5	71281.4	38321	28708.9	70918.5	26530	4722.3	2163.7	1.62706
5573.25	69386.1	5264	24121.9	76513.9	20661	64.9	13.2	1.6307
7081.5	80613.7	5757	84602.1	88730.2	62487	1135.2	495	1.63434
108896	92097.9	77489	229596	86780.8	173389	18522.9	8388.6	1.63434
148674	108141	90100	95615.3	109259	57352	52.8	-14.3	1.63919
102782	89808.9	75003	49296.5	91580.8	35277	33	24.2	1.6404
13284	75075.9	11596	12340.9	79338.2	10194	40.7	-11	1.64403
99382.5	85521.3	76158	50912.4	84100.3	39674	8.8	-28.6	1.64525
116408	89063.7	85657	37285.6	85868.1	28457	-2.2	-24.2	1.64646
57225.8	74308.4	50470	60869.6	79770.2	50008	1686.3	1300.2	1.64767
14029.5	76194.4	12067	136129	84753.2	105263	2.2	6.6	1.65252
12783.8	65519.3	12787	8085	63746.2	8312	1386	617.1	1.65252
6729.75	66854.8	6597	9267.5	65405.4	9286	324.5	141.9	1.65616
108075	91043.3	77796	57321	97799.8	38411	-49.5	5.5	1.65737
127929	90412.5	92730	98802	89835.7	72077	67.1	50.6	1.65737
48636.8	84775.1	37599	70194.3	97374.3	47243	6414.1	3688.3	1.65858
8235.75	83602.6	6456	8082.8	78662.7	6734	22	-17.6	1.65858
136668	92770.1	96547	101008	88895.8	74465	61.6	19.8	1.65858
125052	95111.9	86166	95692.3	85707.3	73171	53.9	41.8	1.65858
123268	93696.1	86220	156482	88514.3	115859	194.7	112.2	1.66707
7310.25	63895	7498	8230.2	61826.5	8724	26.4	12.1	1.66828
182846	106964	112028	262143	105212	163288	359.7	171.6	1.66828
131208	89408.4	96175	46269.3	80162.5	37827	-38.5	18.7	1.67192
42957	78767.5	35741	20166.3	82808.2	15960	25.3	29.7	1.67435
127012	88832.7	93703	50697.9	87409.9	38011	-6.6	66	1.67435
145230	108098	88048	258114	129544	130579	1397	553.3	1.67556
145132	94566.5	100579	48258.1	93669.1	33764	12.1	28.6	1.67677
114155	85496.4	87504	46214.3	82755.9	36598	-3.3	58.3	1.67677
173521	120221	94591	78131.9	119827	42732	35.2	26.4	1.68041
122274	93774.9	85453	65235.5	96559.6	44276	56.1	52.8	1.68283
14389.5	66052.4	14277	7830.9	67607.1	7591	-2.2	-57.2	1.68404
6600	64108.1	6747	6486.7	64381.7	6603	143	101.2	1.68647
13881	71321.5	12755	11022	67038.3	10775	-7.7	12.1	1.68768
96752.2	86068.5	73671	139550	84152.2	108679	9208.1	4918.1	1.68889
37587.8	69822.9	35280	31673.4	68474.9	30314	1193.5	590.7	1.69132
94208.2	96561.3	63939	84079.6	98024.3	56213	83.6	50.6	1.69132
34008	78081.1	28544	46081.2	85673.1	35250	2105.4	1103.3	1.69496
5058.75	63004.6	5262	2437.6	61301.1	2606	225.5	145.2	1.69496
49449.8	87405.6	37077	84918.9	89012.6	62522	17956.4	8353.4	1.69496
23229	67488.4	22557	21396.1	76025.5	18444	41.8	12.1	1.69738
5912.25	65929.1	5877	4199.8	64458.6	4270	-5.5	102.3	1.69859
117752	88030.9	87662	143812	128064	73595	467.5	119.9	1.69981
130322	89894.1	95009	67331	87823.5	50244	42.9	-13.2	1.70102
10911	76420.1	9357	14175.7	75832.1	12251	370.7	141.9	1.70223
6364.5	78565.4	5309	63240.1	81989.8	50549	40.7	14.3	1.70344
71775	78394.8	60002	58578.3	79259	48436	7525.1	4059	1.70466
5071.5	65697.9	5059	12265	69054.9	11640	943.8	385	1.70466
149301	99419.7	98417	92068.9	104767	57593	-17.6	-2.2	1.70708
72918.8	79497	60113	88145.2	74618.7	77416	4258.1	1983.3	1.71314
155566	100820	101123	78929.4	99532.8	51970	37.4	44	1.71314
199161	114322	114171	133800	116189	75469	66	36.3	1.71435
175713	111547	103235	87664.5	102763	55907	41.8	-39.6	1.71678
5364.75	64251.5	5472	3642.1	63650.3	3750	41.8	-14.3	1.7192
114136	84473.6	88549	56733.6	80207.4	46356	16.5	30.8	1.72405
5322	64673.2	5393	42484.2	68360.2	40729	-31.9	-12.1	1.72527
5262	65585.9	5258	2641.1	66266.1	2612	44	7.7	1.72648
108586	86629.2	82147	49816.8	85938.2	37990	66	63.8	1.72769
196459	118814	108364	128913	101367	83345	77	20.9	1.7289
27574.5	81357.9	22212	183266	88881.6	135129	288.2	122.1	1.73254
136198	115597	77215	191583	115962	108273	6111.6	3363.8	1.73497
153755	109041	92410	74335.8	103400	47115	53.9	-15.4	1.73497
20199.8	67531	19603	10279.5	66040.3	10201	335.5	291.5	1.73739
134318	96076.6	91621	158597	89206.5	116514	261.8	101.2	1.73739
262143	254606	67476	262143	68367.8	251285	322.3	59.4	1.7386
20501.2	66529.8	20195	13599.3	67268.8	13249	89.1	240.9	1.73982
125560	95756.4	85934	86068.4	99148.9	56890	62.7	57.2	1.74103
119698	91620.1	85620	46863.3	92465.2	33215	6.6	13.2	1.74467
123737	89008.9	91106	76997.8	89570.4	56337	38.5	44	1.74709
53397	72344	48372	64713	72103.1	58819	3010.7	1383.8	1.74709
135305	104301	85017	116004	102172	74408	30.8	37.4	1.74952
143955	96884.6	97376	54539.1	104842	34092	31.9	20.9	1.75921
104670	86521.1	79283	42386.3	80502.8	34506	53.9	11	1.75921
111867	87982.5	83327	67796.3	81826.5	54299	112.2	19.8	1.76043
43865.2	75399.4	38127	35688.4	75352.8	31039	3098.7	2154.9	1.76285
9943.5	78702.6	8280	91742.2	101103	59468	77	40.7	1.76406
85341.8	97041	57635	123901	106991	75894	7221.5	3771.9	1.76406
110870	82785.8	87768	41358.9	83698.6	32384	68.2	82.5	1.7677
119410	110775	70645	256888	97868	172022	7718.7	4827.9	1.7677
29255.2	82973.7	23107	42839.5	94874.6	29592	10851.5	4969.8	1.76891
132110	89409.6	96835	94980.6	105118	59216	136.4	-45.1	1.77134
122034	90522	88350	132068	94330.7	91754	180.4	100.1	1.77134
6558.75	64356.1	6679	36633.3	68832.2	34879	8.8	2.2	1.77498
59439.8	82227.5	47374	80993	83035.4	63924	3853.3	2681.8	1.77619
6667.5	69746.4	6265	33694.1	74833.2	29508	30.8	-35.2	1.77619
100654	86166.1	76555	143994	88838.8	106224	11257.4	5408.7	1.7774
107044	89650.9	78251	86831.8	96055.4	59243	55	80.3	1.77861
130511	91820.6	93151	72017	98670.5	47833	-36.3	45.1	1.78104
86557.5	79672.9	71199	102746	77101.8	87333	9992.4	4633.2	1.78104
8241.75	80412.6	6717	121805	97046.1	82256	18.7	-7.7	1.78346
250438	137796	119109	252724	127258	130149	459.8	238.7	1.7871
136216	88551.8	100812	50287.6	84469.1	39016	20.9	25.3	1.78831
112394	86113.3	85537	40899.1	88437.5	30308	36.3	17.6	1.78831
63219.8	80384.3	51542	69307.7	76793	59148	3719.1	1757.8	1.78952
125788	87049.9	94700	74675.7	89708.3	54554	12.1	9.9	1.79074
137248	99985.7	89960	74069.6	94116.1	51577	22	47.3	1.79195
17916.8	71314.4	16465	9751.5	68717.7	9300	18.7	-58.3	1.79801
135972	91992.8	96867	65846	92469.7	46667	113.3	74.8	1.79922
104295	103188	66239	67549.9	110436	40086	13.2	-3.3	1.80044
123526	94583.9	85590	71658.4	99783.4	47064	116.6	38.5	1.80165
144647	98600	96142	88069.3	89316.3	64621	27.5	-5.5	1.80529
11947.5	68834.4	11375	6316.2	67537.7	6129	53.9	-5.5	1.80529
7089.75	63224.1	7349	3554.1	61832.1	3767	134.2	136.4	1.80771
118380	95369.9	81348	48535.3	106239	29940	48.4	40.7	1.80771
124336	90035.3	90503	50752.9	86622.8	38398	18.7	41.8	1.81014
110548	83660.8	86598	47110.8	77853.9	39657	-9.9	27.5	1.81135
124470	89938.8	90698	135198	93788.8	94471	138.6	93.5	1.81499
129262	86223.6	98248	75538.1	89255.5	55464	62.7	59.4	1.81741
16562.2	69117.7	15704	5814.6	71440.9	5334	-5.5	34.1	1.81741
159266	99112.4	105311	78351.9	114541	44830	117.7	92.4	1.81741
42864.8	84995.4	33051	47689.4	105366	29662	4967.6	3061.3	1.82468
85210.5	86654.4	64444	112250	80583.5	91289	6007.1	2910.6	1.82468
13257	64682.2	13432	6971.8	63099.6	7241	195.8	223.3	1.8259
133214	96054.3	90889	78981.1	103044	50232	36.3	30.8	1.82832
156314	99710.1	102740	101555	90894	73223	24.2	25.3	1.82953
116338	89528.8	85161	78305.7	95746.9	53598	53.9	17.6	1.82953
5097.75	65251.2	5120	6450.4	65754.1	6429	47.3	-1.1	1.83075
158188	106935	96947	90251.7	106837	55362	31.9	-55	1.83317
8355.75	70205.4	7800	15006.2	84992.3	11571	-6.6	18.7	1.83438
6124.5	66015.7	6080	4705.8	65925.5	4678	23.1	31.9	1.83802
146307	98774.9	97073	82945.5	99584.5	54586	28.6	-23.1	1.84045
116168	98589.2	77221	52060.8	107362	31779	27.5	18.7	1.84045
97743	120648	53094	262143	92359.1	186011	11260.7	6393.2	1.84166
8886	70562.6	8253	7773.7	84543.2	6026	-22	4.4	1.84408
151864	102753	96859	66145.2	97079.5	44653	33	35.2	1.84408
9034.5	67759.8	8738	66289.3	70259.2	61833	-9.9	3.3	1.8453
260302	143044	119258	219496	161380	89137	214.5	160.6	1.8453
173181	111360	101918	206454	101458	133357	1046.1	442.2	1.8453
113625	91085.7	81753	51346.9	92637.9	36325	-16.5	-24.2	1.84651
144030	97321.9	96989	64480.9	93468.9	45211	26.4	3.3	1.84772
36594.8	75897.1	31599	36972.1	77580.8	31232	189.2	243.1	1.85378
9821.25	70313	9154	42758.1	69640.5	40238	5.5	-19.8	1.85378
10953	73986.4	9702	80956.7	76231.8	69598	1.1	46.2	1.855
139109	96196.8	94771	62456.9	93779.1	43647	66	64.9	1.85621
7559.25	81628.4	6069	71615.5	87001.7	53946	94.6	38.5	1.85742
232276	135892	112019	121598	134595	59208	8.8	49.5	1.86227
144266	104845	90177	52528.3	103909	33130	18.7	-18.7	1.86469
50358.8	102781	32110	84318.3	108489	50935	9301.6	5159	1.86591
113902	96875.8	77054	69172.4	100541	45089	13.2	49.5	1.86591
27954	105366	17387	262143	74338.3	231103	851.4	331.1	1.86954
18226.5	94800.9	12600	49203	83077.4	38814	625.9	250.8	1.86954
55187.2	76249.7	47433	97607.4	73895	86566	4292.2	1871.1	1.87076
41606.2	71225	38283	33885.5	71035.8	31262	654.5	525.8	1.87318
99042	116023	55944	262143	68367.3	251287	1458.6	600.6	1.87561
8500.5	68547.9	8127	41306.1	75308.4	35946	14.3	67.1	1.87803
99645	107340	60838	200011	109520	119685	10758	4807	1.87803
8406.75	70742.8	7788	49315.2	75180.2	42989	460.9	237.6	1.87924
30830.2	80248.3	25178	25390.2	89245	18645	3881.9	2491.5	1.88167
7089	65388.4	7105	3429.8	66383.8	3386	-4.4	-11	1.88167
141351	98306.1	94232	262143	104346	164642	519.2	269.5	1.88288
119708	96810.1	81037	194262	87554.8	145408	8163.1	4748.7	1.88894
108722	81417.5	87514	38638.6	84788.9	29865	42.9	6.6	1.88894
19429.5	71563.6	17793	98208	81069.1	79391	147.4	72.6	1.89137
73909.5	86358	56089	158583	89370.3	116290	3261.5	1882.1	1.89379
14604.8	68220.7	14030	15844.4	68094.9	15249	463.1	255.2	1.895
9319.5	74866.7	8158	108160	82889.2	85516	60.5	50.6	1.89985
12342	88698.9	9119	30223.6	87272.4	22696	7849.6	3380.3	1.90592
28694.2	81220.9	23153	20724	80151.6	16945	2742.3	2050.4	1.90713
7169.25	66175.2	7100	9940.7	65553.8	9938	1224.3	502.7	1.90834
81581.2	88310.7	60542	92441.8	86020.7	70428	11025.3	5054.5	1.90834
142510	102822	90832	262143	68366.7	251289	117.7	11	1.91077
147093	95154.3	101308	84024.6	92164.4	59748	108.9	-2.2	1.91198
112762	91944.6	80374	156730	89514.9	114746	8332.5	3614.6	1.91683
10532.2	80796.2	8543	53729.5	96113.6	36636	401.5	205.7	1.91683
111124	88751.2	82057	124528	87942.3	92800	210.1	117.7	1.91804
159050	112864	92355	93128.2	110440	55263	63.8	40.7	1.91925
148901	94577.3	103179	81230.6	94286.8	56461	96.8	42.9	1.92047
154562	103783	97601	74537.1	118934	41072	30.8	5.5	1.92168
123748	88823	91305	51271	92810.1	36204	34.1	49.5	1.9241
6962.25	68458.8	6665	5897.1	73195.5	5280	25.3	-9.9	1.92653
10935.8	66954.9	10704	3025	69316.9	2860	27.5	66	1.92653
125625	96237.9	85548	42861.5	93457.9	30056	3.3	-15.4	1.93016
67272	78220.4	56363	50799.1	75774.9	43935	2409	1210	1.93138
139557	94959.3	96315	87776.7	96223.6	59783	22	56.1	1.93138
6001.5	67661.2	5813	8374.3	76288.3	7194	-29.7	15.4	1.93623
142281	100581	92707	62051	98464.3	41300	77	68.2	1.93623
30257.2	84441.5	23483	102682	100894	66697	288.2	86.9	1.93744
7260	70196.4	6778	40251.2	77093.3	34217	6.6	-6.6	1.93865
5972.25	77213.9	5069	39926.7	109648	23864	363	103.4	1.93865
24799.5	66770.5	24341	12971.2	65709.3	12937	154	214.5	1.93986
95436	113921	54902	262143	68367.5	251286	8525	4838.9	1.93986
210678	116215	118806	147492	121454	79586	140.8	30.8	1.93986
119912	85880.4	91506	46415.6	87639.9	34709	35.2	3.3	1.94108
83579.2	89241.2	61378	103348	92800.4	72985	10404.9	4703.6	1.94229
114914	84261.3	89377	49329.5	82597.3	39140	3.3	15.4	1.9435
14915.2	67890.4	14398	8397.4	77001.8	7147	6.6	39.6	1.9435
161280	103574	102049	150825	102887	96071	30.8	26.4	1.94471
137327	118757	75784	262143	68367.3	251287	18268.8	9154.2	1.94593
149719	97089.6	101061	92932.4	99659.9	61112	-1.1	-35.2	1.94835
11646	64878.6	11764	15624.4	65407.9	15655	187	52.8	1.94956
124166	86221.3	94377	72520.8	85745.9	55428	58.3	61.6	1.94956
137450	98214	91717	75265.3	96723.1	50997	144.1	60.5	1.95078
121156	101717	78061	126562	107785	76953	83.6	78.1	1.95078
78992.2	82791	62529	88765.6	80897.5	71910	9554.6	4442.9	1.95199
67822.5	90301.4	49222	72227.1	108417	43660	10015.5	5172.2	1.95441
8274	64978.4	8345	2899.6	64285.6	2956	-9.9	9.9	1.95563
91230	92261.9	64803	162315	93670.2	113563	7648.3	3426.5	1.95684
109258	93343.9	76709	124004	88654	91668	16197.5	6834.3	1.95684
182589	119767	99912	185445	136229	89212	6947.6	3722.4	1.95926
179761	108717	108362	147692	105823	91465	125.4	42.9	1.95926
25246.5	70325.8	23527	28022.5	70457.8	26065	360.8	210.1	1.96048
46185	80260.4	37712	30417.2	85690.7	23263	6740.8	3555.2	1.96169
147295	95443	101140	94986.1	92652	67187	37.4	31.9	1.96169
67950.8	76758.5	58016	89062.6	75449	77361	4413.2	1899.7	1.9629
116590	112952	67647	131673	122203	70615	11982.3	6003.8	1.96411
113175	88666.4	83651	59554	87625.6	44541	9.9	-66	1.96532
8861.25	65560	8858	48082.1	69925.2	45064	134.2	71.5	1.96896
131354	96106.3	89572	49149.1	92137.5	34959	-30.8	-24.2	1.96896
146408	102849	93292	75929.7	114063	43626	16.5	-4.4	1.97017
61432.5	79493.8	50646	65821.8	83715.6	51528	3072.3	1617	1.97017
118682	87755.7	88632	75840.6	93795	52991	-1.1	22	1.97017
56157	77974.2	47199	67074.7	83287.1	52779	5608.9	2409	1.97139
123370	95063.6	85050	59479.2	88898.7	43848	11	77	1.97139
6002.25	69708.2	5643	63307.2	77837.6	53302	122.1	56.1	1.9726
9535.5	71591.1	8729	66671	75506.8	57867	29.7	29.7	1.9726
6805.5	65272.2	6833	9993.5	64108.7	10216	737	304.7	1.97502
11184.8	69976.5	10475	44030.8	88091.2	32757	89.1	12.1	1.97987
88879.5	84961.7	68558	62515.2	76592.3	53491	72.6	13.2	1.97987
109089	86705	82455	44390.5	84192.2	34554	13.2	-11	1.97987
242212	148122	107166	217785	120637	118311	583	138.6	1.98109
120374	92773.4	85033	50938.8	102027	32720	15.4	29.7	1.98351
132603	94833.6	91637	58469.4	90920.6	42145	42.9	8.8	1.98351
123754	94094.9	86193	69312.1	86699.3	52393	-16.5	46.2	1.98472
15569.2	91807.3	11114	170204	104114	107137	-15.4	47.3	1.98594
17410.5	85539.7	13339	97142.1	97415.6	65352	60.5	17.6	1.98715
144946	97842.3	97087	262143	93108.4	184514	562.1	258.5	1.98836
138771	89816	101257	59143.7	89491.2	43312	30.8	73.7	1.98957
72555	91273.1	52096	69506.8	95898.9	47500	3682.8	2005.3	1.98957
146732	102193	94098	150100	125071	78651	80.3	62.7	1.99079
20529	71589.9	18793	9790	70097	9153	19.8	15.4	1.992
108151	85055.6	83331	43917.5	86741.7	33181	63.8	2.2	1.992
88634.2	84571.9	68684	38431.8	81087.8	31061	63.8	14.3	1.99321
65449.5	74817.7	57330	52911.1	73517.1	47167	1911.8	1595	1.99321
138514	94921.1	95634	73036.7	93308.4	51298	74.8	61.6	1.99321
129620	99264.3	85577	66701.8	114320	38238	91.3	-27.5	1.99442
242614	148979	106726	170132	138927	80256	138.6	20.9	1.99564
28443	88840	20982	80567.3	142170	37139	118.8	53.9	1.99564
6889.5	66890.4	6750	45646.7	68981.1	43367	3.3	-12.1	1.99564
128012	92250.6	90941	131928	93656.3	92317	501.6	198	1.99564
262143	262143	35821	262143	68366.7	251289	1453.1	534.6	1.99564
6239.25	77325.2	5288	49160.1	82177.2	39205	90.2	-14.3	1.99685
18525	71473.8	16986	122563	73401.9	109429	-16.5	-18.7	1.99685
131664	108770	79330	74992.5	110240	44582	30.8	-37.4	1.99806
13063.5	65080.2	13155	10015.5	95168.3	6897	936.1	454.3	1.99806
59119.5	80337.9	48227	74679	80987.6	60431	4651.9	2183.5	1.99806
5334.75	63222.1	5530	5402.1	66211.3	5347	4.4	24.2	1.99806
36555	93129.7	25724	64552.4	105660	40039	5637.5	3535.4	2.00048
119818	88889.7	88339	54248.7	84958.1	41847	18.7	-30.8	2.00048
109491	83101.9	86347	50369	83845.1	39370	-6.6	-7.7	2.00048
10786.5	70129.4	10080	49931.2	72156.4	45350	92.4	8.8	2.00048
97868.2	83896.6	76450	67031.8	84338	52088	57.2	47.3	2.00048
48456	82496.3	38494	36612.4	80650.4	29751	7515.2	3987.5	2.00291
137220	88698.3	101387	48334	84370.8	37544	36.3	-15.4	2.00291
29989.5	95504.7	20579	248086	97686.1	166437	510.4	222.2	2.00776
62872.5	83576.6	49301	66162.8	88800.6	48829	7806.7	3823.6	2.01746
6249.75	69350.4	5906	54953.8	70568.3	51035	0	-23.1	2.01746
130778	96901.4	88447	83721	100013	54860	31.9	-3.3	2.02231
90574.5	84237.7	70466	95777	84188.5	74557	4041.4	2079	2.02473
68613	80066.6	56161	85112.5	81902	68105	3044.8	1544.4	2.02958
10149.8	66199.6	10048	14658.6	65574.5	14650	486.2	265.1	2.0308
118019	87158.2	88741	51052.1	83610.3	40016	86.9	-59.4	2.03807
6812.25	71718.5	6225	23662.1	70922.5	21865	46.2	-1.1	2.03928
150488	91793.6	107441	82001.7	94075.5	57125	30.8	-13.2	2.04049
10268.2	75323.5	8934	109201	77428.3	92429	20.9	-14.3	2.04292
5007	63765.8	5146	3912.7	64950	3948	107.8	79.2	2.04413
23975.2	68995.8	22773	19758.2	66928.9	19347	104.5	215.6	2.04534
97742.2	87809.8	72949	66749.1	100745	43421	56.1	17.6	2.04777
5538.75	65074.9	5578	4368.1	65823.8	4349	-18.7	13.2	2.04898
31472.2	78693.8	26210	163020	92656.6	115304	244.2	134.2	2.05141
126693	99947.7	83073	40915.6	100696	26629	6.6	5.5	2.05626
138078	90644.9	99830	63825.3	88623.6	47198	28.6	-23.1	2.05626
27867	76190.7	23970	26002.9	79483.5	21440	1637.9	732.6	2.05747
17487.8	69577.3	16472	7139	76925.6	6082	-33	26.4	2.05747
112316	82483.6	89239	113166	82549.7	89842	92.4	33	2.06232
25295.2	71368.6	23228	42915.4	74406.8	37799	2746.7	1267.2	2.06353
5985	73589.7	5330	36465	69397.4	34436	82.5	44	2.06474
37989.8	74294.9	33511	35233	72378.8	31902	275	347.6	2.06474
142181	102210	91165	60186.5	101872	38719	-13.2	-60.5	2.06596
30473.2	67435.2	29615	30212.6	66786.3	29647	601.7	377.3	2.06717
48942.8	80667.8	39762	75380.8	77936.4	63387	3084.4	1403.6	2.07081
8007	64711.7	8109	2774.2	65375.8	2781	-8.8	-12.1	2.07444
134867	108378	81554	135068	105788	83675	61.6	58.3	2.07444
95813.2	84872.6	73984	92266.9	85034.5	71110	7285.3	4447.3	2.07565
13329	89017.6	9813	141068	92549.6	99893	-5.5	-22	2.07565
119182	93120.3	83878	89328.8	91270.2	64142	63.8	69.3	2.07687
8017.5	68362.6	7686	5314.1	68895.1	5055	16.5	-33	2.07929
6178.5	63715.8	6355	2648.8	64221.9	2703	-15.4	8.8	2.0805
109582	85018.5	84471	30867.1	80080.2	25261	-16.5	-25.3	2.0805
30144	80841.2	24437	23978.9	82483.8	19052	2657.6	1947	2.08172
152545	102627	97413	136921	103679	86549	92.4	12.1	2.08293
80040	76974.5	68146	48911.5	77149	41549	7780.3	4262.5	2.08535
8760.75	65827.2	8722	5559.4	64359.8	5661	27.5	199.1	2.08535
9241.5	64977	9321	7255.6	65859.1	7220	161.7	112.2	2.08657
9507.75	70806.8	8800	7140.1	71147	6577	37.4	-15.4	2.08778
76814.2	89375.9	56325	80987.5	83011.6	63938	4532	2561.9	2.0902
130946	91385	93907	112942	99298.4	74541	256.3	111.1	2.09505
125893	89092.6	92606	48603.5	90909.3	35038	-4.4	-39.6	2.09869
23748.8	70742.1	22001	5041.3	69775.4	4735	-9.9	29.7	2.10354
101202	84899.8	78120	51346.9	84636.7	39759	44	20.9	2.10475
67689	98695.5	44947	83494.4	116230	47078	11811.8	5899.3	2.10596
70896	81687.8	56878	103580	77400.4	87703	4851	2685.1	2.10718
59308.5	83417.6	46595	132522	97538.2	89042	9589.8	4888.4	2.10718
62459.2	80308.6	50970	65923	76860.5	56210	5650.7	2724.7	2.10839
129879	92660	91860	55342.1	91634.7	39580	-3.3	16.5	2.10839
8948.25	68580.6	8551	8342.4	69487.5	7868	-13.2	-23.1	2.10839
18440.2	71513.1	16899	26306.5	74889.1	23021	1654.4	727.1	2.10839
16835.2	87850.5	12559	259876	99230.6	171633	-9.9	-9.9	2.11081
131590	91172.5	94589	89911.8	90552.9	65072	38.5	55	2.11081
13559.2	66803.4	13302	4800.4	66413.1	4737	25.3	16.5	2.11445
6570.75	71271.2	6042	54417	81138.3	43953	-14.3	-9.9	2.11566
129748	90459.6	94000	93967.5	97217.7	63345	41.8	28.6	2.11809
149372	102925	95110	182257	80871.4	147696	281.6	114.4	2.1193
5750.25	71211	5292	30915.5	104907	19313	149.6	59.4	2.12051
12342	66152.4	12227	6736.4	64449.2	6850	-22	-17.6	2.12294
191266	107619	116474	230765	115942	130439	267.3	79.2	2.12536
59202	77985.6	49751	70048	76100.2	60324	5959.8	2499.2	2.12536
123082	88237.1	91416	51739.6	86610.6	39150	102.3	18.7	2.13264
8350.5	64006.8	8550	6733.1	114227	3863	41.8	17.6	2.13628
143643	99144.7	94950	89139.6	96883	60298	102.3	45.1	2.13749
14308.5	69843.7	13426	14140.5	70628.1	13121	1190.2	679.8	2.13991
118280	85013.5	91181	80934.7	101999	52002	126.5	30.8	2.13991
42560.2	73904.5	37741	35095.5	72514.6	31718	4680.5	2052.6	2.14719
5995.5	72548.2	5416	24018.5	70033.6	22476	38.5	-15.4	2.14961
121906	92910.8	85988	58513.4	109686	34961	-20.9	-51.7	2.15082
17015.2	70265.4	15870	9462.2	66758	9289	-26.4	-1.1	2.15082
262143	118977	144396	262143	95285.6	180298	149.6	81.4	2.15204
5521.5	63517.1	5697	15380.2	67789.1	14869	168.3	57.2	2.15325
8005.5	64947.8	8078	40437.1	67184.3	39445	3.3	-14.3	2.15325
243549	141856	112517	262143	85513.8	200901	11679.8	6835.4	2.15446
5613	65864.6	5585	4198.7	61779.5	4454	29.7	22	2.15689
36912.8	71501.6	33833	14764.2	72245.7	13393	19.8	12.1	2.15931
125422	91520.5	89812	56993.2	93244.8	40057	64.9	-19.8	2.15931
139947	95570	95967	109442	92672.8	77395	-29.7	-45.1	2.16052
72211.5	93487.9	50621	119453	87208.1	89768	3012.9	1331	2.16174
66999	89250.3	49197	106985	86085	81447	3835.7	1744.6	2.17386
75918	79816.5	62335	76752.5	75026.1	67044	4569.4	2140.6	2.17386
18025.5	67469.3	17509	15445.1	65659.7	15416	1273.8	564.3	2.17507
59191.5	83660.6	46368	93132.6	83879	72766	2665.3	1433.3	2.17629
130238	94734.5	90097	84694.5	96534.5	57498	36.3	20.9	2.17871
8783.25	73243.3	7859	46610.3	72945.2	41876	99	-6.6	2.17871
47365.5	85726.2	36210	262143	68367.8	251285	-23.1	47.3	2.17992
28449	71045	26243	38397.7	70871.4	35507	4649.7	1974.5	2.17992
6582	76890.9	5610	5260.2	79743.8	4323	40.7	-11	2.17992
30816.8	93392.2	21625	55028.6	99326.7	36308	8607.5	4448.4	2.18235
39963.8	70753	37017	51804.5	72839.7	46610	2901.8	1551	2.18356
76100.2	99370.5	50189	69208.7	111499	40679	778.8	899.8	2.18477
130385	102731	83178	96901.2	108973	58276	86.9	30.8	2.18841
8865.75	71802.5	8092	82998.3	70833.5	76791	15.4	28.6	2.19083
153996	98460.3	102501	64507.3	89352.8	47313	26.4	81.4	2.19205
9610.5	74106.8	8499	83354.7	73229	74598	-8.8	-8.8	2.19205
15092.2	85590.7	11556	153597	85251.5	118076	-1.1	38.5	2.19326
45479.2	112164	26573	110168	115452	62537	3878.6	2501.4	2.1969
7113.75	67060.8	6952	42986.9	72085.9	39081	14.3	12.1	2.19932
120622	99479.9	79464	179039	95238.1	123202	12371.7	5720	2.19932
224464	134022	109762	262143	107010	160544	379.5	190.3	2.20175
11718.8	81955	9371	8060.8	86587.9	6101	7.7	-56.1	2.20538
119060	88155.5	88511	85671.3	87778.2	63963	73.7	-6.6	2.20781
12072	83279	9500	119977	86131	91289	0	5.5	2.20781
117756	93085.5	82905	40235.8	91343.1	28868	11	13.2	2.20902
117890	97756.1	79034	59682.7	96369.9	40587	-3.3	-31.9	2.21145
12457.5	66483.3	12280	70260.3	67279.1	68440	-45.1	8.8	2.21266
7414.5	63978.5	7595	8528.3	62301.9	8971	348.7	193.6	2.21266
128335	85073.6	98862	93431.8	121226	50510	67.1	11	2.21387
111755	84812.6	86355	89083.5	92572.5	63066	93.5	2.2	2.21387
21939.8	85029.2	16910	23975.6	84859.8	18516	2136.2	1736.9	2.21508
76875	84662.2	59508	87546.8	85908.2	66786	4837.8	2558.6	2.21751
120384	93319.2	84543	57566.3	99090.3	38073	169.4	16.5	2.21872
141157	91097.4	101549	59826.8	100745	38918	46.2	-30.8	2.21993
8456.25	78109.8	7095	105709	82320.2	84156	-41.8	-12.1	2.22236
136430	89259.2	100170	51834.2	91635.1	37071	70.4	-12.1	2.22236
115156	91938.3	82086	37521	88970.9	27638	29.7	66	2.22721
18802.5	71264.9	17291	113247	72514.3	102349	-57.2	22	2.22842
153182	98100.8	102333	74475.5	88702	55025	41.8	-4.4	2.22842
117815	89928.1	85859	60681.5	105090	37842	14.3	36.3	2.23206
13937.2	63967.5	14279	7035.6	64200.1	7182	204.6	237.6	2.23327
135853	93404.7	95319	70493.5	114353	40400	797.5	306.9	2.23691
26693.2	91113	19200	54808.6	98084.1	36621	5443.9	2319.9	2.23691
262143	144536	118862	262143	115004	149384	682	302.5	2.24297
6106.5	70944.1	5641	11980.1	71642.3	10959	2.2	-7.7	2.24539
109468	84454.6	84946	59583.7	88291.7	44227	5.5	-13.2	2.24661
28935.8	73908.1	25658	10726.1	76573.6	9180	23.1	25.3	2.24782
84668.2	83104.7	66769	174539	95221.7	120126	9397.3	4864.2	2.25145
11333.2	64206.1	11568	3503.5	65396	3511	78.1	63.8	2.25145
11724	71513.8	10744	11158.4	70634.3	10353	18.7	29.7	2.25388
111883	82153.3	89252	48129.4	83852.8	37616	36.3	8.8	2.2563
5855.25	65808.6	5831	1480.6	65078.9	1491	26.4	-28.6	2.25752
104416	262143	24937	262143	104920	163742	293.7	77	2.25752
92882.2	96161.7	63301	64523.8	95016.9	44504	57.2	36.3	2.25873
18383.2	78460.7	15355	69795	77471.7	59042	2689.5	1135.2	2.25994
58165.5	79757.6	47794	54640.3	78732.4	45482	5448.3	2417.8	2.25994
7533.75	69432.1	7111	55534.6	72691.5	50068	-14.3	-47.3	2.26115
136326	94961.5	94083	72901.4	92364.9	51726	30.8	-33	2.26237
135542	96668.8	91890	107129	96766.6	72554	103.4	9.9	2.26358
59071.5	98286.5	39388	210664	105230	131199	10250.9	5250.3	2.266
12389.2	75508.4	10753	103884	78291.4	86959	-12.1	35.2	2.26843
26830.5	80803.4	21761	262143	75986.9	226089	6.6	5.5	2.27207
120719	90942.6	86994	80965.5	106210	49959	178.2	68.2	2.27813
115293	94878.5	79637	116337	89658.2	85037	302.5	102.3	2.27934
26299.5	69378.3	24843	27685.9	68882.1	26341	1463	712.8	2.28055
32058.8	121270	17325	56632.4	126223	29404	8797.8	4596.9	2.28298
17647.5	65623.4	17624	11268.4	67141.2	10999	248.6	220	2.28904
6927	67847.5	6691	3014	60945.9	3241	-28.6	14.3	2.28904
59691.8	72508.1	53952	54761.3	72189.7	49714	8417.2	4056.8	2.28904
128213	87368.6	96174	50429.5	82613.4	40005	103.4	81.4	2.29025
133028	90518.3	96313	57680.7	94497	40003	64.9	44	2.29025
106947	86754.3	80790	131535	86916.2	99179	2773.1	1855.7	2.29146
43497.8	86528.1	32945	71764	90606.8	51907	6446	3597	2.29268
10482	67866.9	10122	11414.7	70103.4	10671	20.9	1.1	2.29389
8586	79018.7	7121	3038.2	83977.9	2371	-6.6	-15.4	2.29753
14687.2	64492	14925	20948.4	64746	21204	250.8	104.5	2.30238
104290	87526	78088	49636.4	87192.3	37308	78.1	58.3	2.30723
140236	88369.2	104001	72287.6	90285.1	52472	-17.6	40.7	2.31086
145597	98182.1	97185	67882.1	94561.1	47046	66	8.8	2.31329
12111	67861.4	11696	6102.8	74479.2	5370	0	-15.4	2.3145
262143	118931	144452	254944	127466	131078	3092.1	1281.5	2.3145
139548	103655	88229	80439.7	102842	51260	18.7	70.4	2.31935
9646.5	79123	7990	134080	81776	107453	-34.1	27.5	2.31935
191612	141557	88710	95564.7	133498	46914	82.5	-27.5	2.32299
145379	94678.3	100631	63647.1	99162.6	42064	30.8	6.6	2.32784
57517.5	74944.2	50297	34893.1	86042.6	26577	1151.7	964.7	2.32905
143754	100955	93319	115806	96832.6	78377	119.9	63.8	2.32905
4922.25	64195.9	5025	11376.2	66018.8	11293	-22	27.5	2.32905
93759.8	87609.1	70137	115415	88632	85340	4277.9	2091.1	2.33147
172708	101520	111492	101378	97975.6	67812	48.4	9.9	2.33147
15263.2	93792.1	10665	8270.9	88136.9	6150	-40.7	-4.4	2.33147
148978	98967.1	98653	60558.3	102737	38630	29.7	18.7	2.33754
5402.25	65454.2	5409	30154.3	79079.3	24990	75.9	37.4	2.34481
127670	92513.3	90441	83157.8	88099.4	61860	96.8	8.8	2.34845
9000	91374.8	6455	86161.9	96534.8	58494	465.3	184.8	2.35451
242004	127992	123914	159929	140707	74489	130.9	34.1	2.35572
131088	89494.1	95995	57279.2	86107.4	43595	39.6	42.9	2.35572
78726	81651.4	63188	69726.8	75983	60140	4677.2	2379.3	2.35693
53864.2	114056	30950	257806	143200	117986	10271.8	5035.8	2.35815
168266	100174	110083	88159.5	90808.8	63624	20.9	3.3	2.35815
42749.2	86667.5	32326	39865.1	89167.2	29300	5139.2	2974.4	2.35936
18512.2	89589.3	13542	37271.3	87012.4	28072	11086.9	4710.2	2.36057
170136	137182	81279	70100.8	152421	30141	28.6	-30.8	2.36057
160362	110886	94777	161044	127078	83053	123.2	40.7	2.363
139094	93831.5	97149	81202	107693	49415	89.1	-8.8	2.363
55362.8	82098.3	44194	87322.4	89229.9	64135	5710.1	2943.6	2.36663
132788	94508.2	92081	77894.3	91529.6	55773	22	-55	2.36906
65902.5	83686.7	51609	65176.1	82346.2	51871	4269.1	1996.5	2.37148
127495	92221	90603	77762.3	94511.2	53922	257.4	97.9	2.3727
92357.2	85066.3	71153	114357	79892.8	93807	15243.8	7025.7	2.37391
5531.25	66598.6	5443	3861	68461.7	3696	-8.8	2.2	2.37391
119437	86717.8	90263	67292.5	81345.8	54214	7.7	0	2.37391
71416.5	90173.2	51904	113571	85487.4	87065	6537.3	3798.3	2.37512
80395.5	81078.4	64984	81142.6	73323.2	72525	4853.2	2126.3	2.37876
5569.5	66850.3	5460	49804.7	78269.6	41702	25.3	8.8	2.37876
22076.2	66479.3	21763	19060.8	67362.4	18544	1048.3	452.1	2.3824
14467.5	67449.8	14057	16448.3	71444.6	15088	632.5	323.4	2.38482
31782	98990.8	21041	55223.3	103247	35053	4877.4	2955.7	2.38725
145976	91698.3	104328	73956.3	88440.4	54803	11	-22	2.38725
99190.5	86136.5	75468	43690.9	84937.5	33711	126.5	41.8	2.38846
17130.8	70475.9	15930	13924.9	70720.9	12904	237.6	171.6	2.39088
7613.25	65997.6	7560	9831.8	78139.3	8246	-8.8	5.5	2.3921
27648	72926.8	24846	10327.9	67800.2	9983	-9.9	-23.1	2.39331
17925	79946.4	14694	262143	68368.1	251284	337.7	172.7	2.39331
193383	132481	95663	155198	142217	71518	29.7	44	2.39331
117454	81123.1	94886	62714.3	82299.6	49940	38.5	24.2	2.39452
149350	100939	96968	82020.4	99435.6	54058	-20.9	24.2	2.39452
111123	82234	88559	61998.2	79856.8	50880	48.4	22	2.39452
94767	92829.3	66904	61549.4	82010.8	49185	3209.8	1340.9	2.40301
16911.8	72825.3	15219	6644	75646.5	5756	-3.3	15.4	2.40422
36960.8	68537.7	35342	33264	106873	20398	3765.3	2340.8	2.40664
9548.25	70270	8905	33489.5	102824	21345	113.3	48.4	2.40664
14566.5	66280	14403	12570.8	65280.5	12620	78.1	9.9	2.40786
6408	65628.2	6399	3543.1	66705.1	3481	52.8	-11	2.40786
6193.5	69112.4	5873	6901.4	73674.9	6139	22	-19.8	2.40786
122223	88292.8	90721	32598.5	83143.6	25695	70.4	6.6	2.40786
79197.8	101987	50892	74985.9	95731.4	51334	18.7	30.8	2.41271
133509	93433.2	93646	75121.2	92371.9	53297	9.9	79.2	2.41392
162720	100956	105630	100660	95675.8	68950	183.7	133.1	2.41634
180883	103746	114263	118650	129000	60278	80.3	-19.8	2.41998
112076	87508.5	83935	37499	88400.5	27800	0	25.3	2.42241
125122	93611.3	87596	88811.8	86822	67038	81.4	12.1	2.42604
6996	73066.1	6275	6850.8	68924.5	6514	16.5	-50.6	2.42847
24912.8	102491	15930	186910	98294.9	124618	94.6	59.4	2.43574
11182.5	64992.6	11276	5902.6	67770.3	5708	564.3	445.5	2.43574
130554	90541.5	94498	42126.7	86790.8	31810	25.3	-7.7	2.43574
59988.8	89842.6	43759	86218	91800	61551	8200.5	4327.4	2.43817
8777.25	66661.9	8629	6333.8	67330.4	6165	14.3	12.1	2.43938
7824	70230.6	7301	4231.7	74450.7	3725	6.6	-11	2.44302
10266.8	77364.8	8697	92508.9	78086.9	77640	-4.4	-42.9	2.44423
6926.25	83074.4	5464	71121.6	110650	42124	24.2	7.7	2.44665
8714.25	85956.8	6644	82512.1	97034	55728	344.3	169.4	2.44665
147950	93232.7	103998	105557	97733.8	70782	173.8	73.7	2.4515
123218	92698.9	87112	43434.6	93734.5	30368	44	20.9	2.45393
62868	87602.4	47032	111037	90914	80042	6723.2	3710.3	2.45514
15698.2	68109.9	15105	2286.9	66610.8	2250	-2.2	4.4	2.45999
18375	75396	15972	143756	78196.3	120481	-66	3.3	2.45999
116148	85219.3	89321	59209.7	80452.1	48232	4.4	-4.4	2.4612
62393.2	76482.9	53463	61245.8	76366.1	52560	7073	3280.2	2.46363
5576.25	65374.8	5590	2548.7	67215.9	2485	-7.7	19.8	2.46848
164189	101409	106108	63189.5	109134	37946	28.6	61.6	2.46848
16498.5	84406.4	12810	133626	85953.6	101884	608.3	256.3	2.46969
67989.8	84825.1	52529	89086.8	86904.1	67182	9775.7	5030.3	2.4709
74539.5	84185.3	58027	73890.3	85429.3	56684	10034.2	5320.7	2.4709
6216.75	66977	6083	47051.4	66624	46283	-37.4	14.3	2.4709
31174.5	93460.8	21860	23069.2	119894	12610	158.4	100.1	2.47575
116484	86883.1	87864	95858.4	93036.2	67524	126.5	93.5	2.47575
154950	105581	96180	103082	106063	63694	567.6	159.5	2.47818
59733.8	94911.3	41246	93716.7	88082.5	69728	9845	4849.9	2.47818
76791.8	75490.1	66666	93432.9	81247.5	75365	4471.5	2321	2.48181
101805	86277.1	77331	63849.5	79234.3	52811	160.6	-1.1	2.48303
123904	101439	80050	237598	101136	153963	9279.6	4283.4	2.48303
132191	89290.1	97024	58525.5	90345.5	42454	260.7	83.6	2.48424
130018	87734.8	97121	71812.4	95036.4	49521	17.6	-15.4	2.48666
107284	81989.7	85754	65056.2	79390.8	53703	85.8	4.4	2.48788
145557	93846.6	101647	108063	108159	65478	145.2	96.8	2.48788
108712	86988.5	81902	61224.9	86836.1	46207	9.9	-2.2	2.48909
122277	89171.2	89867	61437.2	86291.2	46660	-49.5	1.1	2.4903
12790.5	67290.5	12457	6503.2	73684.9	5784	45.1	-7.7	2.4903
5600.25	63115.7	5815	3930.3	62141.4	4145	-1.1	-4.4	2.49394
112911	103319	71620	206687	102715	131874	14045.9	6235.9	2.5
36195	67300.6	35246	30434.8	76552.5	26055	4356	2663.1	2.50121
124513	91303.5	89373	64091.5	93842.6	44759	-8.8	25.3	2.50121
98637	86628.1	74621	77982.3	94861.2	53875	66	37.4	2.50364
35526.8	87992.5	26460	65070.5	93434.9	45641	5162.3	2714.8	2.50364
126288	95747.5	86440	241940	103997	152464	328.9	123.2	2.50364
39103.5	88170.9	29065	95144.5	100542	62018	5596.8	3146	2.50485
9535.5	66269.2	9430	3142.7	66567.5	3094	44	38.5	2.50485
4823.25	61509.3	5139	8567.9	61792.2	9087	58.3	7.7	2.50606
113952	87344.5	85500	49622.1	84323.9	38566	33	25.3	2.50606
151126	105088	94247	122335	118644	67575	77	-16.5	2.50606
73672.5	79144.3	61005	90005.3	73415.7	80345	2235.2	1326.6	2.50849
90963.8	88666.5	67234	89133	84023.8	69521	2284.7	2011.9	2.5097
13575.8	66252.2	13429	4596.9	61282	4916	-25.3	-1.1	2.51091
56867.2	80671.3	46198	53872.5	77210.1	45727	4123.9	1951.4	2.51455
18228	69239.6	17253	7349.1	74406.1	6473	5.5	-24.2	2.51455
6388.5	76863.7	5447	81385.7	87310.2	61089	3.3	17.6	2.51697
11031.8	85498.7	8456	144596	85333.2	111050	225.5	124.3	2.51697
5291.25	64840.6	5348	1450.9	63475.4	1498	19.8	48.4	2.51697
65898.8	85133.6	50729	106008	102852	67547	6648.4	3223	2.51819
58571.2	96314.7	39854	103502	92308.8	73483	6125.9	3546.4	2.52061
8906.25	64267.8	9082	3659.7	62006.8	3868	35.2	5.5	2.52061
58666.5	77834	49397	43239.9	74392.8	38092	1201.2	1394.8	2.52061
19002	70865.2	17573	151906	71460.9	139311	18.7	11	2.52061
71856	82214.3	57279	101272	80564.8	82380	4919.2	2426.6	2.52425
169600	105460	105394	175747	110076	104635	193.6	55	2.52425
136660	98117.7	91280	262143	90773.6	189260	1488.3	614.9	2.52425
9267	66952.1	9071	56865.6	67117.1	55526	-31.9	-13.2	2.53274
127448	89488.4	93335	52757.1	89546.8	38611	46.2	38.5	2.53395
129409	94698.7	89557	64211.4	93848.3	44840	2.2	-19.8	2.53637
10566	69134.7	10016	7254.5	76682.4	6200	40.7	-19.8	2.53758
32024.2	67133.9	31262	12892	66679	12671	1937.1	1464.1	2.54122
21350.2	101554	13778	35773.1	88797.3	26402	3213.1	2228.6	2.54243
37512.8	67922	36195	14388	77467.3	12172	-22	44	2.54486
153251	113402	88565	70302.1	111809	41207	13.2	17.6	2.54486
122859	93084.2	86499	61224.9	95441	42041	59.4	83.6	2.5485
54457.5	75620.9	47195	71660.6	74539.3	63005	2115.3	992.2	2.55213
41709	70329.9	38866	31834	69812.4	29884	1073.6	622.6	2.55335
130235	94922	89917	62869.4	93152.1	44231	37.4	-1.1	2.55335
128855	104042	81166	224749	158274	93061	1027.4	397.1	2.55456
130154	90521.9	94229	59237.2	95034.8	40850	-55	4.4	2.55456
112604	88440.3	83442	49717.8	87806	37108	71.5	36.3	2.55577
30038.2	262143	7388	262143	124134	138397	137.5	-17.6	2.55577
123246	91984.3	87809	64967.1	91460.8	46552	-18.7	14.3	2.55577
31430.2	75186.6	27396	38286.6	76115.6	32965	807.4	438.9	2.55941
4905.75	63002.8	5103	8012.4	64326.9	8163	97.9	83.6	2.56062
40829.2	69250.9	38639	28910.2	65133.2	29089	177.1	446.6	2.56062
42381	74311.9	37376	58047	125845	30229	2459.6	1018.6	2.56547
84885	91833.9	60577	80797.2	85813.6	61705	6573.6	3205.4	2.5679
135525	97521.4	91075	199401	109093	119787	612.7	224.4	2.56911
13832.2	65755.9	13786	15702.5	66745.3	15418	389.4	173.8	2.57032
17459.2	74275.2	15405	144028	82745	114074	-12.1	-12.1	2.57032
106550	94971.5	73526	168689	85883.2	128724	15624.4	7350.2	2.57032
7083	63500.9	7310	5596.8	64724.2	5667	201.3	138.6	2.57396
6416.25	66282.4	6344	14955.6	82488.7	11882	37.4	26.4	2.57396
116083	93213.2	81615	47520	103351	30133	24.2	30.8	2.57517
169508	101432	109521	86014.5	94066.8	59926	-27.5	16.5	2.57517
142330	103625	90014	79490.4	102780	50686	102.3	49.5	2.57517
150208	100277	98168	233212	100825	151587	11167.2	5715.6	2.57759
6887.25	63358.1	7124	2169.2	63098.4	2253	-23.1	27.5	2.57881
169186	95674.4	115891	115335	94687.2	79827	0	24.2	2.57881
6541.5	71833.7	5968	22066	76774.1	18836	4050.2	1689.6	2.58123
81762	89660.1	59763	127482	85699.6	97488	11671	5636.4	2.58123
9087	66110.8	9008	59646.4	69084.1	56583	8.8	0	2.58123
116344	94379.8	80788	41289.6	90096.4	30034	-8.8	19.8	2.58123
175755	102432	112448	88536.8	101830	56981	-5.5	11	2.58487
162224	101324	104926	93177.7	108705	56175	119.9	41.8	2.58608
8052	65155.7	8099	3230.7	67279	3147	26.4	-34.1	2.58729
142858	96374.8	97145	71110.6	95818.1	48637	49.5	58.3	2.59214
112406	91311	80676	40745.1	97058.4	27512	24.2	18.7	2.59578
90640.5	83390.2	71234	114968	82203.4	91657	10366.4	4859.8	2.59578
6410.25	72493.9	5795	34229.8	79083.6	28366	-1.1	-34.1	2.59699
109654	93590.7	76784	173742	93003.6	122429	12216.6	6161.1	2.59699
9795	66328.3	9678	32345.5	71726.2	29554	80.3	59.4	2.59821
152291	101967	97880	68798.4	94706.2	47608	57.2	18.7	2.59942
242723	158844	100143	262143	180629	95111	387.2	192.5	2.59942
114173	88984.7	84087	46844.6	87935.6	34912	27.5	-19.8	2.59942
7790.25	66781.1	7645	41739.5	66280	41271	24.2	36.3	2.59942
127850	92355.2	90723	75793.3	99469.1	49937	38.5	62.7	2.60184
133936	95207	92195	71044.6	89172.8	52213	5.5	9.9	2.60306
130030	107470	79293	128400	99405.8	84651	3494.7	1439.9	2.60306
110136	89587.3	80568	42755.9	85989.4	32586	-33	-12.1	2.60427
122866	88490.3	90995	45922.8	86804.4	34671	25.3	17.6	2.60427
6278.25	65737.6	6259	47661.9	66408.1	47036	4.4	-13.2	2.6079
12762	73767	11338	9003.5	74529.9	7917	-17.6	39.6	2.60912
132326	98705.7	87858	112472	107426	68614	134.2	165	2.61154
19053	85918.8	14533	168983	88080.7	125731	48.4	50.6	2.61154
125883	89549.8	92126	62354.6	92297.5	44275	1.1	18.7	2.61275
114327	87196.5	85927	67460.8	94377.4	46845	101.2	39.6	2.61275
111110	87276.7	83432	54885.6	81199.7	44298	58.3	56.1	2.61275
33493.5	105999	20708	12284.8	91270.5	8821	8.8	2.2	2.61397
33102	97412.3	22270	95585.6	112763	55553	6573.6	3513.4	2.61397
5188.5	65542.3	5188	11374	71943.5	10361	15.4	-3.3	2.6176
104466	87483.5	78258	114154	85294.4	87710	12399.2	5396.6	2.62367
116918	93471.9	81975	170437	90030.2	124067	7530.6	3917.1	2.62367
62063.2	77375.1	52567	55908.6	78448.7	46706	2277	1549.9	2.62488
81280.5	83810	63558	45775.4	77531.8	38693	129.8	68.2	2.62488
38921.2	75912.7	33601	14874.2	90704	10747	12.1	62.7	2.62852
5420.25	65226.1	5446	13759.9	65189.7	13833	97.9	23.1	2.62852
7783.5	75547.9	6752	14557.4	69263.4	13774	-25.3	46.2	2.63094
149735	100225	97910	72447.1	98848.5	48032	35.2	66	2.63337
45392.2	72482.5	41042	34545.5	70777.9	31987	369.6	502.7	2.63458
146836	107904	89181	45412.4	104061	28600	26.4	1.1	2.64064
134117	114447	76800	66547.8	107537	40556	15.4	5.5	2.65034
13488	77288.6	11437	28538.4	74445.4	25123	2811.6	1258.4	2.65155
36781.5	75819	31793	11462	71855.1	10454	55	17.6	2.65155
190955	112450	111289	87411.5	109158	52480	506	139.7	2.65519
7247.25	65966.1	7200	4083.2	66649.2	4015	11	-12.1	2.65761
229598	262143	55203	262143	68368.6	251282	444.4	203.5	2.66004
16461	91718.1	11762	227308	105350	141404	22	2.2	2.66125
71560.5	88488.2	52999	103502	100142	67735	24403.5	10925.2	2.66125
12992.2	65719.4	12956	8824.2	72560	7970	33	-5.5	2.6661
67848.8	78564.9	56597	78657.7	78746.6	65462	7485.5	3351.7	2.66731
11193	69052.5	10623	17094	80346.6	13943	46.2	7.7	2.66731
114618	87855	85500	46649.9	84277.4	36276	23.1	68.2	2.66853
45823.5	76807.3	39099	35897.4	79168.5	29716	3982	2654.3	2.66853
146436	97204.8	98728	64167.4	93721.3	44870	13.2	14.3	2.67459
7662	72710.2	6906	50787	73456.3	45311	13.2	30.8	2.67822
7071.75	70940.5	6533	26777.3	71174.4	24656	276.1	97.9	2.68186
16697.2	74873.1	14615	122500	79261.8	101287	-13.2	39.6	2.6855
119194	89820.8	86968	61977.3	93852.4	43278	33	72.6	2.6855
123770	88594.1	91557	83012.6	92612.1	58743	60.5	40.7	2.68914
148346	99312.7	97893	69015.1	90963.4	49723	35.2	-42.9	2.69035
12232.5	64551.8	12419	17035.7	62870.4	17758	346.5	238.7	2.69156
141270	92583.6	99999	105304	98722.7	69905	83.6	26.4	2.69399
70643.2	78741.3	58796	77914.1	78271.2	65237	2773.1	1250.7	2.69641
6278.25	66107.2	6224	4156.9	66171.1	4117	9.9	2.2	2.69762
142554	92780.3	100694	59197.6	93659.8	41422	137.5	75.9	2.70005
144624	96788.2	97926	262143	107690	159530	568.7	217.8	2.70126
13145.2	66130.9	13027	6304.1	64143.1	6441	137.5	209	2.70247
168863	115177	96084	86949.5	103343	55140	4.4	27.5	2.70247
134278	118883	74023	92899.4	122463	49715	66	-3.3	2.70854
112247	90711.3	81095	31302.7	86058.1	23838	17.6	2.2	2.70975
126670	94810.1	87559	110890	125532	57892	244.2	115.5	2.71217
160615	103632	101571	53577.7	90746.9	38693	64.9	-25.3	2.71217
169310	120455	92117	80867.6	113865	46544	29.7	11	2.71339
143999	109827	85927	116464	101833	74952	279.4	121	2.71702
100138	96268.6	68170	149293	88017.9	111160	12991	5865.2	2.71945
144818	99413	95468	130608	99709.5	85845	20.9	27.5	2.71945
139447	87512.8	104428	55657.8	87556.2	41660	110	5.5	2.72066
5402.25	66163.7	5351	6685.8	64720.9	6770	-3.3	-24.2	2.72066
122839	88166.1	91309	81725.6	87309	61345	57.2	68.2	2.72187
90061.5	83776	70453	111304	80753.5	90329	9567.8	4304.3	2.72308
40089	85245.7	30820	62565.8	81232.9	50476	2600.4	1175.9	2.7243
119348	90750	86188	75748.2	99649.4	49817	140.8	18.7	2.7243
5052	64388.9	5142	3836.8	67035.1	3751	8.8	-41.8	2.72551
34718.2	74307.5	30620	17711.1	78735.2	14742	5487.9	2995.3	2.72551
141478	107813	86000	102215	110808	60454	61.6	51.7	2.72551
95543.2	96288.2	65029	136106	99917.8	89272	6581.3	3044.8	2.72672
17005.5	88746	12558	121705	96927.5	82289	4.4	50.6	2.72793
108349	88296.8	80419	80248.3	94029.3	55931	51.7	31.9	2.72793
13113	65862.5	13048	8698.8	64148.1	8887	165	123.2	2.72793
10015.5	65947.5	9953	6942.1	65678.9	6927	341	204.6	2.72915
142578	97747.7	95593	50840.9	88101.5	37819	27.5	37.4	2.73157
136601	105987	84466	81549.6	101132	52846	79.2	17.6	2.73278
6999	64053.4	7161	11074.8	64190.2	11307	97.9	29.7	2.73521
110532	86700.5	83550	47734.5	80256.8	38979	93.5	-1.1	2.73763
52583.2	73595.2	46825	65378.5	71878	59610	3773	1673.1	2.74127
143968	96523.4	97749	43144.2	93233.7	30327	25.3	-20.9	2.7437
25002	70184.7	23346	16601.2	78226.7	13908	-36.3	3.3	2.74854
58286.2	86864.1	43975	87391.7	84090.2	68109	9158.6	4737.7	2.74854
60086.2	107268	36710	122184	119496	67010	26129.4	11710.6	2.74976
88909.5	100618	57910	134286	117166	75112	8661.4	4327.4	2.75097
8361.75	65198.8	8405	32421.4	65201	32588	-17.6	-34.1	2.75097
139984	100130	91621	67631.3	95597.6	46364	-29.7	-50.6	2.75582
131476	91003.1	94683	144680	91162.6	104009	537.9	158.4	2.75824
184947	129062	93914	131346	126165	68227	261.8	122.1	2.76067
10286.2	64441.2	10461	10408.2	63665.5	10714	756.8	360.8	2.76309
113712	88687.5	84028	58215.3	89179.7	42781	132	23.1	2.76309
127635	91068	91851	46293.5	89527	33888	29.7	28.6	2.76431
59118	77343.3	50093	75380.8	76664.1	64439	2073.5	965.8	2.77037
34481.2	69582.6	32476	34661	67799.2	33504	1910.7	902	2.77037
10379.2	74275.4	9158	77440	82144.1	61783	449.9	148.5	2.77279
131822	91184.1	94743	58161.4	85846.4	44401	-20.9	-45.1	2.77279
11214	67809.6	10838	18420.6	65928.3	18311	689.7	334.4	2.77401
60006.8	76888.2	51147	33579.7	87086.6	25270	2431	1981.1	2.77401
111183	88107.5	82700	36984.2	86382.1	28059	187	31.9	2.77401
5862.75	66451.3	5782	2110.9	66863.2	2069	42.9	11	2.77522
18605.2	68674.4	17755	14587.1	69334.2	13788	631.4	271.7	2.77886
127634	88173.6	94865	57791.8	81368.2	46547	35.2	60.5	2.78128
176770	111072	104300	262143	82961	207083	1184.7	1340.9	2.78128
125362	88719.2	92604	57652.1	87844.7	43011	216.7	71.5	2.78249
59193.8	85589	45325	53038.7	83318	41719	2325.4	1377.2	2.78613
104482	85344	80232	60229.4	79176.7	49853	19.8	-26.4	2.78855
111144	88996.7	81845	67145.1	87247.6	50436	3.3	5.5	2.78855
164650	98655.9	109375	70397.8	98684.3	46751	5.5	-15.4	2.78855
116214	108079	70469	110382	98556.9	73399	35.2	40.7	2.78977
6489.75	64755.2	6568	9026.6	64553.4	9164	57.2	36.3	2.79583
123239	90368.6	89374	76120	96136.1	51891	20.9	35.2	2.79825
137210	96362	93317	89389.3	93334.3	62766	93.5	16.5	2.79947
143772	102837	91623	78486.1	106870	48130	545.6	255.2	2.80068
46471.5	79479	38319	36803.8	84011.6	28710	1936	1415.7	2.80432
28045.5	73602	24972	30933.1	78556.6	25806	797.5	402.6	2.80432
72701.2	76941.9	61924	78896.4	75756.8	68252	7591.1	3360.5	2.80553
87759.8	98748.7	58243	121935	98240	81343	8842.9	3942.4	2.80674
137688	96422.6	93583	70627.7	91995.4	50314	35.2	3.3	2.81038
134758	90596	97482	70895	98936.9	46961	18.7	59.4	2.81402
107517	87040	80954	76063.9	110579	45080	135.3	72.6	2.81523
27123.8	90813.4	19574	135527	98183.5	90462	284.9	145.2	2.81765
103922	84833	80283	41936.4	85434.6	32169	19.8	2.2	2.81887
161405	106583	99245	62657.1	113146	36292	46.2	37.4	2.8225
30513	81387.9	24570	28987.2	90777.7	20927	4039.2	2587.2	2.82493
142058	89668.1	103826	59616.7	86010.8	45425	36.3	7.7	2.82856
50390.2	74618.2	44257	75522.7	73246.1	67573	5570.4	2736.8	2.82978
43857	95075	30231	51273.2	126391	26586	6238.1	3525.5	2.83099
153442	100212	100347	138421	121849	74449	89.1	60.5	2.83099
70422	80209.5	57539	89133	78424.1	74485	12877.7	5698	2.8322
49918.5	74491.9	43917	41233.5	72835.7	37101	1171.5	785.4	2.83341
262143	138603	123950	255881	152150	110216	246.4	224.4	2.83584
21515.2	72903.3	19341	9457.8	70683.8	8769	-4.4	176	2.83948
132238	88858.6	97530	70293.3	87634	52568	-14.3	24.2	2.83948
44052	80290.1	35957	28062.1	76785	23951	4325.2	3036	2.83948
125044	88727.4	92360	63757.1	82331.1	50751	-18.7	57.2	2.84069
105170	86724	79475	46407.9	90820.2	33488	-33	44	2.84554
157777	100298	103093	133539	106287	82339	124.3	46.2	2.84675
9579	107809	5823	107649	123223	57253	193.6	89.1	2.84675
105311	85931.5	80316	36218.6	83858.8	28305	8.8	-7.7	2.84918
124709	89339.4	91482	52278.6	88111.6	38884	14.3	6.6	2.84918
124797	97585	83811	48081	95315.5	33059	24.2	11	2.8516
5327.25	67010.9	5210	19644.9	71712.1	17953	166.1	88	2.85281
262143	141628	121302	262143	68367.3	251287	7722	4177.8	2.85524
6747.75	66911.9	6609	27197.5	66106	26963	55	29.7	2.85645
89388.8	81830.7	71589	123180	81818	98667	7371.1	3799.4	2.85645
6296.25	64716.3	6376	3075.6	66129.4	3048	-8.8	-46.2	2.85766
88942.5	85214.6	68403	100400	85207.8	77221	8302.8	3881.9	2.86251
121783	91450.4	87273	61334.9	94758.2	42420	4.4	-22	2.86372
106805	87461	80031	61882.7	85041.5	47689	94.6	70.4	2.87221
31653.8	82855.8	25037	33195.8	92441.6	23534	4086.5	2602.6	2.87221
7147.5	66480.1	7046	3594.8	63793.3	3693	-27.5	34.1	2.87464
94033.5	87069.1	70778	43247.6	90540.3	31304	-1.1	-4.4	2.87949
99993.8	84666.5	77400	166459	84371.2	129298	2592.7	1248.5	2.88434
121730	87206.2	91481	81677.2	82899.1	64570	-6.6	31.9	2.88797
29670.8	67169.9	28949	9517.2	67582.5	9229	13.2	2.2	2.88797
7707.75	69187.1	7301	5938.9	81035.1	4803	-7.7	14.3	2.89403
82689.8	78734.8	68828	88933.9	76979.8	75713	6265.6	2675.2	2.89525
83574	96042.4	57028	140371	126944	72468	3279.1	1610.4	2.89525
53627.2	100334	35028	190851	88644.9	141098	7145.6	3916	2.89525
147034	92811.8	103823	108351	100465	70680	204.6	28.6	2.89525
6419.25	66628.4	6314	11209	71098.8	10332	-14.3	20.9	2.89646
9582	74350.7	8446	7342.5	81808.6	5882	-2.2	3.3	2.89767
106121	91343	76139	57513.5	101716	37056	38.5	5.5	2.89767
48129	93005.3	33914	63943	111448	37601	14051.4	6932.2	2.89888
173211	114200	99401	262143	79297.9	216649	19310.5	11288.2	2.89888
165746	100734	107832	135351	101709	87213	216.7	173.8	2.90616
184223	108280	111500	116068	104390	72867	38.5	-17.6	2.90737
100450	85823.9	76705	49245.9	94290.6	34228	-8.8	3.3	2.90858
8032.5	67619.5	7785	24074.6	76382.3	20656	9.9	15.4	2.90858
5853	66214.8	5793	48759.7	71063.6	44967	44	-40.7	2.90858
126888	99242.6	83792	101486	104295	63771	67.1	49.5	2.9098
152974	104092	96312	95383.2	115382	54177	71.5	74.8	2.91101
138350	112314	80728	262143	88230.1	194716	11924	6358	2.91343
64815	76695.7	55384	43472	74277.3	38356	2405.7	1268.3	2.91343
6199.5	79400.1	5117	37359.3	80243.2	30512	135.3	22	2.91343
82518.8	82119	65855	128021	78893.5	106346	5855.3	2757.7	2.91465
139816	92434.8	99129	70600.2	87162.7	53083	4.4	26.4	2.9195
46150.5	80671.1	37492	34773.2	96111.4	23711	4376.9	2774.2	2.92192
5432.25	70776.9	5030	26191	85715.5	20025	260.7	118.8	2.92313
9135	64826.4	9235	11132	65436.1	11149	212.3	127.6	2.92556
64036.5	79894.5	52528	78474	80160.7	64157	13666.4	6224.9	2.92556
151525	100154	99151	61418.5	91902	43798	-29.7	47.3	2.92556
67822.5	137866	32240	121466	151708	52472	14680.6	8504.1	2.92798
143689	99108.4	95015	80056.9	96111.1	54589	11	-20.9	2.92798
10193.2	64017.7	10435	8514	63312.6	8813	77	152.9	2.92798
5593.5	65180.6	5624	50086.3	67132.8	48895	7.7	-22	2.93041
16417.5	69612.9	15456	14815.9	71727.5	13537	270.6	203.5	2.93647
6245.25	64323.2	6363	2930.4	64488.5	2978	3.3	7.7	2.94011
63650.2	97457.7	42802	262143	115271	149038	821.7	382.8	2.94496
106337	87300.3	79827	56447.6	88084	41998	-13.2	28.6	2.95102
8010	73935.7	7100	17750.7	70877.4	16413	4.4	23.1	2.95344
124847	94882.4	86233	78125.3	98109.1	52187	67.1	14.3	2.95708
9372	78452.3	7829	52655.9	74938.8	46049	92.4	69.3	2.95951
57186	73302.6	51127	55121	73533.6	49126	4822.4	2163.7	2.96193
6282	64529.3	6380	6947.6	62526.5	7282	535.7	228.8	2.96435
18837	76378.2	16163	40088.4	92884.3	28285	8202.7	3473.8	2.96557
140291	97501.8	94297	79939.2	89910.3	58268	-22	42.9	2.96678
98539.5	92663.2	69692	207457	86067.3	157968	7030.1	3622.3	2.9692
109475	82868.3	86578	145505	93164.9	102354	12740.2	6091.8	2.97042
63279.8	79629.5	52080	64650.3	77303.4	54809	5616.6	2940.3	2.97163
5397.75	70749.4	5000	55017.6	81332.5	44332	114.4	40.7	2.97284
61919.2	84853.3	47823	68985.4	82178.1	55015	12721.5	5359.2	2.97405
134515	90121.1	97819	49704.6	83766.8	38887	9.9	53.9	2.97405
145137	93584.1	101638	58261.5	97311.9	39237	-7.7	22	2.97405
7911	66605.3	7784	29366.7	67100.5	28682	-2.2	22	2.97527
126310	88645.8	93381	94699	85267.5	72785	31.9	27.5	2.97769
18783	94485.9	13028	37926.9	94699.5	26247	4783.9	2079	2.97769
119885	87486.4	89806	130887	90253.7	95041	301.4	150.7	2.98012
6521.25	67081.6	6371	41710.9	69871.1	39123	9.9	-6.6	2.98012
6470.25	64433.1	6581	1258.4	58656.1	1406	-12.1	17.6	2.98133
143632	92427.6	101843	70857.6	89460.6	51908	37.4	8.8	2.98133
13377	86576.6	10126	219846	88683.2	162464	20.9	8.8	2.98254
11544	64662.2	11700	8191.7	65814.8	8157	365.2	189.2	2.98254
111127	90477.5	80493	63372.1	85215.6	48737	41.8	13.2	2.98254
148405	99211	98032	92360.4	97142.2	62310	51.7	31.9	2.98375
63342.8	84881.8	48906	110135	86268.5	83667	3906.1	2096.6	2.98375
81222	83534.2	63722	120584	81242.4	97272	9630.5	4184.4	2.98618
156620	102987	99665	115491	149187	50734	30.8	-14.3	2.98739
73531.5	76917.5	62651	97462.2	72082.3	88611	4955.5	2325.4	2.98739
6444	71566.5	5901	33937.2	79355.9	28027	71.5	26.4	2.98739
42132	100126	27577	109904	128370	56109	8543.7	4429.7	2.98982
144604	96246.4	98464	124509	96846.7	84255	64.9	79.2	2.98982
93249	94020.8	64998	101204	83225	79694	9171.8	3964.4	2.99103
126110	89898.9	91934	51887	86576.5	39277	67.1	69.3	2.99345
41591.2	94266.8	28915	60525.3	93717.3	42325	3856.6	2207.7	2.99345
134932	95242.5	92846	73531.7	95506.6	50457	441.1	501.6	2.99467
63472.5	79554.3	52288	43538	77609.3	36765	1314.5	1229.8	2.99588
29133	98243.3	19434	56844.7	111435	33431	5445	3148.2	2.99588
122864	93934.6	85719	57416.7	112860	33341	47.3	-12.1	2.99951
73635.8	81944.5	58891	105289	80908.5	85284	8462.3	3861	3.00194
20927.2	70702.6	19398	7309.5	68926	6950	-11	-37.4	3.00921
161914	104789	101263	221082	116150	124743	225.5	116.6	3.01164
72849.8	79806.8	59823	90151.6	79597.1	74226	6993.8	3622.3	3.01406
31816.5	92590	22520	45380.5	103230	28810	4354.9	2609.2	3.01649
20184	107867	12263	45772.1	120553	24883	1789.7	1006.5	3.01649
12769.5	68032	12301	70634.3	71198.1	65017	-45.1	-26.4	3.0177
20433.8	81397.2	16452	148843	86351.3	112964	-12.1	13.2	3.01891
129387	87136.4	97313	57351.8	87146	43130	9.9	-4.4	3.02255
165382	114811	94403	63822	121748	34355	34.1	53.9	3.02255
122068	88044.3	90862	66272.8	80396.4	54023	20.9	-12.1	3.0274
10082.2	78848.5	8380	82494.5	79304.7	68172	223.3	147.4	3.0274
12345	66119.8	12236	7609.8	66513.2	7498	50.6	0	3.02861
107726	89372.6	78994	68437.6	91609.9	48959	-12.1	72.6	3.02983
145031	91757.3	103586	51948.6	90487.6	37624	-9.9	5.5	3.03104
69237.8	77736.6	58371	80074.5	74615.2	70331	9674.5	4233.9	3.03104
118324	91011.6	85203	213927	96688.4	145001	509.3	215.6	3.03104
74898	80811.9	60740	105332	79085	87286	4657.4	2337.5	3.03589
73897.5	83565.4	57954	67287	90600.8	48672	8680.1	4158	3.03589
116118	86773	87699	70093.1	94162.5	48784	-14.3	15.4	3.03589
7183.5	73524.6	6403	13754.4	74129	12160	33	2.2	3.03831
6972	69577.7	6567	21437.9	73117.6	19215	221.1	107.8	3.03952
31247.2	80413.9	25466	17194.1	105361	10695	3.3	-13.2	3.04074
74761.5	80127.7	61147	91331.9	77570.9	77162	4132.7	2035	3.04195
7134.75	70070.9	6673	38286.6	86803.8	28906	100.1	61.6	3.04195
116944	88152	86941	64182.8	90455.8	46501	82.5	52.8	3.04195
79818	85857.5	60926	154384	89928.8	112508	5811.3	2994.2	3.04801
143537	96733.6	97245	54679.9	93566.5	38299	-11	30.8	3.04922
121546	94735.8	84083	54199.2	90660.8	39179	5.5	67.1	3.05165
125872	93599.2	88133	113810	98227.1	75933	45.1	60.5	3.05771
140602	94202.6	97816	70895	85535	54319	4.4	8.8	3.05892
11869.5	65461.5	11883	9124.5	65389.1	9145	1112.1	462	3.06135
140668	95004.9	97035	79774.2	92097.2	56767	15.4	1.1	3.06256
6511.5	69796.8	6114	38564.9	76080.4	33220	112.2	38.5	3.06499
125239	92001.6	89212	58525.5	84525.8	45377	-8.8	3.3	3.0662
47691.8	69443.8	45008	28366.8	76655.4	24252	5348.2	3472.7	3.06983
113220	90756.6	81757	47183.4	93842.7	32951	12.1	37.4	3.07105
24576	66741.8	24132	17263.4	68134.5	16605	411.4	451	3.07226
96866.2	86871.6	73076	48741	85047.3	37559	50.6	1.1	3.07226
151554	95947.9	103517	77562.1	93239	54517	38.5	-31.9	3.07347
7129.5	69851.8	6689	61150.1	69926.1	57311	33	-12.1	3.07468
7364.25	71744.2	6727	48453.9	74601.2	42566	184.8	69.3	3.07711
121185	88456.5	89784	107918	84370.1	83827	309.1	193.6	3.07832
73379.2	91295.4	52675	92930.2	90020.9	67654	2574	1920.6	3.07832
80470.5	95117.9	55444	45909.6	92468.2	32538	37.4	17.6	3.08075
58131	78377.1	48607	65082.6	77591	54971	5095.2	2446.4	3.08075
31158.8	77349.2	26400	25447.4	90720.8	18383	59.4	27.5	3.08196
98952	85348.1	75982	38271.2	81775.7	30671	-16.5	17.6	3.08317
128514	93177.3	90390	41083.9	83896	32093	-2.2	-14.3	3.08438
8435.25	68358.2	8087	50334.9	69897.6	47194	207.9	91.3	3.08681
262143	126521	135786	262143	68366.2	251291	1107.7	605	3.08802
48281.2	77169	41003	47021.7	72406.3	42560	3147.1	1415.7	3.09045
4881.75	63794.7	5015	3569.5	63672	3674	140.8	67.1	3.0953
119409	88118.1	88808	82063.3	96283.4	55857	-4.4	45.1	3.0953
113778	87426.9	85289	81908.2	85274.4	62949	41.8	79.2	3.0953
56850.8	85045.8	43809	38374.6	87432.8	28764	1538.9	1233.1	3.09772
58518.8	79924.2	47984	110026	80969	89055	5831.1	2743.4	3.09772
145598	108486	87955	71013.8	95542.3	48711	77	36.3	3.09893
52701.8	88149.2	39182	67379.4	89187.8	49511	4852.1	2968.9	3.10257
63027	110718	37307	216920	96758	146924	6893.7	3668.5	3.10984
163649	100523	106691	105337	106017	65116	117.7	39.6	3.10984
23215.5	68741.3	22133	13847.9	73330.3	12376	-22	25.3	3.10984
179241	104859	112024	262143	68366.7	251289	23501.5	10580.9	3.11227
125522	89033.7	92394	65237.7	82381.2	51898	41.8	-49.5	3.11591
185620	124718	97539	215608	104070	135774	519.2	150.7	3.11591
226387	122963	120658	180126	150201	78593	427.9	221.1	3.11712
157180	121788	84581	74633.9	165490	29556	49.5	101.2	3.11954
137250	94697.2	94985	95337	90425	69096	121	-5.5	3.12318
115313	84633.4	89293	70414.3	85569.4	53929	-26.4	61.6	3.12561
7456.5	85716.4	5701	99187	91339	71167	121	57.2	3.12561
98631	85785.9	75349	111272	88227.8	82653	179.3	97.9	3.12803
116441	90155.2	84644	42571.1	82834.2	33681	191.4	84.7	3.13288
22964.2	65788.8	22876	23812.8	64092.8	24349	383.9	371.8	3.13531
6195.75	65713.7	6179	6496.6	67624.1	6296	5.5	3.3	3.13652
152167	103388	96456	103212	97601.8	69303	189.2	116.6	3.14258
142927	104293	89813	186913	97355.3	125823	224.4	91.3	3.14379
167284	100621	108954	97578.8	99516.4	64260	26.4	29.7	3.14379
5820	64944.6	5873	2598.2	64376.4	2645	-13.2	20.9	3.14379
6210.75	67985.3	5987	4545.2	99556.9	2992	16.5	-1.1	3.14622
128300	91009.6	92389	75253.2	86469.6	57035	77	13.2	3.14864
5157.75	65469.4	5163	2016.3	63928.5	2067	1.1	25.3	3.15107
8830.5	73881.7	7833	103426	78435.4	86417	-7.7	4.4	3.15107
5139	64556.2	5217	26559.5	64713.7	26897	-9.9	14.3	3.15107
144692	96949.2	97809	127695	124233	67362	194.7	95.7	3.1547
11930.2	79643.6	9817	130419	80375	106341	22	-25.3	3.15834
7545	74987.7	6594	72139.1	76600.5	61719	-36.3	-29.7	3.16077
55042.5	83297.1	43306	76586.4	92921.7	54015	2483.8	1566.4	3.16319
11601.8	70012.2	10860	11415.8	73362	10198	2260.5	992.2	3.1644
24235.5	70191.7	22628	8334.7	71928.2	7594	34.1	-5.5	3.1644
15384.8	88420.2	11403	150303	86294.4	114147	52.8	13.2	3.17047
7205.25	69146.8	6829	20091.5	84124.5	15652	830.5	334.4	3.1741
51097.5	102813	32571	116082	98993.4	76849	8069.6	4439.6	3.17532
50425.5	76201	43368	67097.8	86038.1	51109	6404.2	3213.1	3.17895
109542	88959.5	80699	62979.4	88872.5	46442	72.6	81.4	3.18259
126626	97832.3	84824	65633.7	98696	43582	-2.2	24.2	3.18259
6518.25	69212.6	6172	14402.3	82189.9	11484	3.3	-6.6	3.18259
117123	94634.1	81110	73825.4	91834.7	52684	11	18.7	3.18623
65121	84782.3	50338	78749	83115.6	62093	11581.9	4763	3.18744
130924	94294.9	90994	66925.1	94576.9	46375	3.3	-15.4	3.19108
117730	92153.3	83725	194647	94590.6	134859	266.2	93.5	3.19108
114988	86572.6	87047	38342.7	82317.6	30526	-5.5	22	3.1935
21050.2	65558.6	21043	18915.6	68390.9	18126	1590.6	771.1	3.1935
19029	90921.9	13716	18714.3	102951	11913	31.9	29.7	3.19593
142748	90739	103099	62869.4	82941.6	49676	-48.4	-23.1	3.19956
9575.25	72976.3	8599	88044	82572	69879	23.1	8.8	3.20078
29589.8	95100.5	20391	262143	101417	169397	6.6	62.7	3.20199
131967	94892.4	91141	149826	92131.1	106576	92.4	89.1	3.20441
113465	96216.1	77285	123608	99144.3	81707	3671.8	2508	3.20441
14341.5	70067.4	13414	59661.8	72077.6	54247	67.1	61.6	3.20441
82704	85632.2	63295	87736	82900.1	69359	14688.3	6383.3	3.20563
26633.2	91961.9	18980	38354.8	93805.8	26796	3668.5	2425.5	3.21047
57377.2	86258.7	43593	116614	94582.3	80802	7005.9	3982	3.21047
193274	105581	119968	128386	106269	79176	12.1	19.8	3.21169
162213	92984.2	114329	86836.2	93811.7	60663	33	42.9	3.21169
106802	85775.8	81601	100146	86824.9	75591	216.7	38.5	3.21411
151522	95928.5	103516	66000	104246	41492	-58.3	50.6	3.21654
12282	74959.3	10738	32640.3	78178.3	27362	1548.8	627	3.21775
146595	91946.8	104487	67703.9	102222	43406	41.8	59.4	3.22381
6657.75	65869.9	6624	33887.7	72423.4	30665	424.6	177.1	3.22624
148492	100562	96772	86248.8	94238.1	59980	20.9	-28.6	3.22624
116217	91447.6	83287	64223.5	89322.2	47121	-8.8	51.7	3.22624
27292.5	74202.1	24105	116365	88212.6	86451	184.8	77	3.22624
137599	94500.1	95425	85785.7	94806.9	59300	5.5	73.7	3.22745
9242.25	71646.6	8454	66072.6	73797.4	58676	7.7	12.1	3.22745
9328.5	69964.8	8738	61426.2	71510.8	56294	-19.8	11	3.22745
125090	91133.5	89955	46407.9	88463.9	34380	22	19.8	3.22866
10001.2	64014.2	10239	9156.4	64781.8	9263	205.7	159.5	3.22866
71465.2	81818.7	57243	93165.6	74527	81926	402.6	789.8	3.22987
121088	94097.2	84334	146998	90198.9	106805	4200.9	2157.1	3.23109
121764	100064	79748	155291	101747	100024	711.7	262.9	3.23351
8592	76412.7	7369	95451.4	77483.8	80733	-11	33	3.23351
88626.8	95517.7	60808	109185	98693	72503	13284.7	6230.4	3.23472
11690.2	66689.8	11488	5426.3	68985.1	5155	-31.9	17.6	3.23836
91884	112375	53586	80271.4	100924	52125	4842.2	3414.4	3.24079
136851	97085.6	92379	117706	92575.5	83326	132	-3.3	3.24321
112146	88609.2	82944	27766.2	80456.6	22617	8.8	46.2	3.24321
76244.2	84099	59415	101477	81818	81283	4940.1	2468.4	3.24442
65329.5	84591.6	50613	169343	93368.4	118863	7583.4	4200.9	3.25533
7890	64772.5	7983	3631.1	67971.4	3501	33	48.4	3.25655
8996.25	70777.7	8330	12900.8	76825.7	11005	33	42.9	3.25776
5799	68316.2	5563	42104.7	69212.8	39868	178.2	74.8	3.25897
7106.25	66645	6988	2355.1	63100.5	2446	22	7.7	3.26503
83525.2	89532.2	61139	147393	88116.3	109623	8087.2	4312	3.27473
9291.75	66529.5	9153	9269.7	65133.4	9327	-35.2	5.5	3.27716
8249.25	64451.9	8388	8317.1	64773.6	8415	124.3	37.4	3.27837
12321	68697.4	11754	85228	73793.5	75691	22	-15.4	3.27958
7732.5	65337.4	7756	1971.2	65542.7	1971	17.6	7.7	3.2808
130207	95340.1	89503	46569.6	89307.2	34174	86.9	-48.4	3.2808
19226.2	87640.8	14377	80605.8	89629.5	58938	38.5	6.6	3.2808
262143	120581	142475	262143	100860	170334	981.2	426.8	3.28322
30397.5	74802.1	26632	31841.7	73983.5	28206	1692.9	1438.8	3.28322
104216	89239.1	76535	45986.6	116772	25809	-6.6	-20.9	3.28322
176789	107359	107919	132344	114296	75885	75.9	-18.7	3.28322
19021.5	69071	18048	26703.6	76861	22769	3139.4	1546.6	3.28443
50159.2	91783.8	35815	262143	68368.1	251284	53.9	41.8	3.28443
62453.2	82945.3	49345	64548	90198.5	46899	11666.6	5920.2	3.28565
99933	107099	61151	182181	106401	112211	9039.8	4228.4	3.28686
6825	66550.1	6721	3641	65898	3621	5.5	-11	3.28807
129676	88346.8	96194	94906.9	108660	57241	166.1	99	3.29049
74609.2	78351.3	62406	22920.7	74540.1	20152	-1.1	-7.7	3.29049
8576.25	70388.6	7985	85343.5	71492.5	78233	8.8	-11	3.29292
172544	111602	101323	81569.4	143830	37167	99	-5.5	3.30019
37836	99928.3	24814	103132	100630	67165	3897.3	2460.7	3.30019
134263	110745	79453	146086	118460	80819	199.1	56.1	3.30019
71023.5	80666.1	57702	76783.3	76692	65614	7778.1	3567.3	3.30383
48243	80304.1	39371	70827.9	77771.3	59685	8543.7	3919.3	3.30504
9471.75	67325.4	9220	14171.3	78373.9	11850	5.5	16.5	3.30868
126278	89850	92106	64313.7	96076.2	43870	-12.1	2.2	3.31111
5215.5	63390.8	5392	3874.2	63379.8	4006	-18.7	27.5	3.31353
14292.8	68361.5	13702	8940.8	79310.3	7388	7.7	-9.9	3.31474
52862.2	71230.8	48636	40725.3	69033.5	38662	2777.5	1634.6	3.31959
116793	92756.2	82519	41400.7	89230.6	30407	44	-41.8	3.3208
5240.25	65539.1	5240	7059.8	65627.1	7050	-9.9	-7.7	3.3208
124511	94559	86295	68395.8	102098	43903	47.3	18.7	3.32202
108242	84277	84172	49470.3	87716.4	36961	4.4	-8.8	3.32202
104980	92362.7	74489	124673	89262.6	91534	14520	6788.1	3.32323
118166	86768.6	89250	100866	81619.1	80990	348.7	151.8	3.32687
23061.8	104971	14398	170810	113982	98210	4724.5	2592.7	3.33414
44780.2	70634.4	41548	34500.4	71043.1	31826	1493.8	1013.1	3.33535
13672.5	71063.6	12609	33727.1	82487.7	26796	36.3	25.3	3.33657
127231	89850.3	92801	38475.8	85239.3	29582	-3.3	27.5	3.34505
22485.8	73795.7	19969	22882.2	86858.3	17265	17.6	4.4	3.34627
67869.8	83861.2	53039	62398.6	80097	51055	9468.8	4671.7	3.34627
125439	85721.4	95901	59061.2	98321.8	39367	244.2	71.5	3.34748
134648	95361.3	92535	84445.9	94984.1	58265	80.3	8.8	3.34869
34045.5	68696.9	32479	12977.8	65757.9	12934	7.7	-29.7	3.34869
123003	88611.1	90972	42418.2	86921.4	31982	68.2	29.7	3.35112
8043	66478.2	7929	44690.8	67756.8	43226	-13.2	42.9	3.35112
63295.5	78658.5	52736	73822.1	74875.5	64614	6013.7	2473.9	3.35233
122478	89485	89699	120529	115882	68164	138.6	69.3	3.35354
11491.5	72233.5	10426	25824.7	91330.6	18531	2786.3	1189.1	3.35475
131104	88861.5	96690	55154	86094	41984	-37.4	26.4	3.35718
154765	107506	94345	262143	133011	129161	2060.3	798.6	3.3596
147867	94355.7	102703	90483.8	93239.6	63599	-26.4	24.2	3.36203
139713	98123.9	93313	153425	102120	98461	140.8	93.5	3.36203
150322	96343.8	102254	119020	95103.4	82017	149.6	128.7	3.36324
5982	64928.2	6038	5832.2	67974.2	5623	-45.1	-7.7	3.36445
135249	90454.9	97990	118303	93200.8	83187	236.5	100.1	3.37051
5990.25	66392.2	5913	18949.7	67677.8	18350	48.4	27.5	3.37051
121743	91011.8	87665	143561	112686	83492	544.5	249.7	3.37294
116250	84353.6	90317	47294.5	84551.6	36658	126.5	52.8	3.37294
20845.5	74489.1	18340	63247.8	77456.5	53514	3278	1366.2	3.37294
189184	126686	97867	124807	135402	60408	85.8	46.2	3.37536
228282	141435	105778	136896	140575	63821	226.6	188.1	3.37536
141202	110194	83977	54027.6	124460	28449	-3.3	-1.1	3.37658
92810.2	87161.8	69783	223631	88018.6	166509	13644.4	6743	3.379
103348	86924.2	77919	37528.7	83301.6	29525	-28.6	-2.2	3.38143
10095	67446.8	9809	28670.4	70981.2	26471	103.4	55	3.38264
16269.8	65972.9	16162	14065.7	67895	13577	1879.9	850.3	3.38385
12778.5	69880.8	11984	4582.6	67717.1	4435	6.6	27.5	3.38628
12576.8	65316.6	12619	9849.4	64458.8	10014	429	191.4	3.38749
27887.2	109125	16748	67386	108913	40548	4353.8	2557.5	3.38991
21462	72599	19374	13178	75637.9	11418	1.1	-41.8	3.38991
112726	93828.6	78735	65591.9	91324.2	47070	288.2	154	3.39113
6374.25	64586.1	6468	6756.2	64431.7	6872	-22	11	3.39113
12210.8	70332.5	11378	18345.8	76609.6	15694	1753.4	718.3	3.39597
9548.25	77723.8	8051	19589.9	72887.7	17614	3221.9	1353	3.39719
129970	91552.7	93036	97846.1	115023	55749	57.2	59.4	3.3984
92283	99194	60970	153765	101950	98844	8518.4	3956.7	3.39961
77268.8	84694.5	59790	92613.4	80275	75609	8065.2	3606.9	3.39961
70443.8	80242.7	57533	77709.5	78264.8	65071	2811.6	1216.6	3.39961
143654	91587.6	102792	72339.3	88772.9	53404	1.1	74.8	3.40082
6474.75	65961.3	6433	87138.7	65028.3	87819	28.6	36.3	3.40446
79122.8	84601.4	61292	73604.3	78959.8	61091	5106.2	2785.2	3.40567
125674	91533.2	89980	58543.1	99462.9	38574	29.7	4.4	3.40931
13077	67657.2	12667	14482.6	67161.9	14132	127.6	26.4	3.40931
129529	94127.5	90184	75317	92269.8	53495	15.4	-58.3	3.41052
11246.2	67401.4	10935	5772.8	87697.3	4314	-12.1	-40.7	3.41416
12462	66415.4	12297	6164.4	70064.2	5766	42.9	-20.9	3.41659
40164	85794.9	30680	59379.1	85119	45718	4280.1	2625.7	3.4178
67797	90390.5	49155	72490	90527.6	52478	9845	5067.7	3.4178
146555	101482	94644	113292	96785.7	76713	9.9	-14.3	3.41901
108562	85675.5	83043	31626.1	85621.9	24207	-12.1	-26.4	3.42265
128944	93103.1	90765	56285.9	90439.4	40787	45.1	-16.5	3.42629
161005	113278	93148	178665	120992	96775	167.2	93.5	3.4275
119709	87117.2	90054	64237.8	86125.3	48881	8.8	35.2	3.42992
121367	88117.5	90265	47544.2	90411.7	34463	3.3	37.4	3.43113
186887	117483	104252	166452	120331	90655	3.3	63.8	3.43235
18231.8	70123.6	17039	10782.2	68471.1	10320	28.6	-24.2	3.43356
22117.5	76830.9	18866	188331	80167.2	153959	28.6	-7.7	3.43477
5352.75	65240.4	5377	4406.6	70282.5	4109	-17.6	-11	3.43598
148827	111213	87701	139302	126343	72258	78.1	58.3	3.43598
116877	86907.2	88136	56492.7	88631.3	41772	30.8	-17.6	3.43962
5613	64019.1	5746	3696	70556.7	3433	-3.3	-23.1	3.44083
77724	84949.1	59962	81875.2	81876.5	65535	2765.4	1725.9	3.44205
8826.75	67123.4	8618	41982.6	70394.6	39085	78.1	42.9	3.44205
144635	93113.1	101799	74585.5	92281.1	52969	100.1	8.8	3.44447
[truncated: 18,001 more rows]
