# Supplementary material for: N-chlorination mediates protective and immunomodulatory effects of oxidized human plasma proteins
Source: eLife. 2019 Jul 12;8:e47395. doi: 10.7554/eLife.47395 (PMC6650281; doi:10.7554/eLife.47395)
Supplement: Figure 8—source data 1. [file elife-47395-fig8-data1.zip › Figure 8 Source Data 1/scale values/Staurosporine + HSAhocl 2.csv]

FSC-A	FSC-H	FSC-W	SSC-A	SSC-H	SSC-W	FITC-A	PE-A	Time
150122	96640.7	101804	67225.4	83834.8	52552	5.5	5.5	0
79446.8	92740.2	56142	110766	87371	83084	8413.9	3593.7	0.00473916
132298	94458.2	91790	44207.9	87204.9	33223	-31.9	0	0.00473916
87833.2	85978.2	66950	74441.4	82376.6	59223	8262.1	4452.8	0.00473916
6615	63528.8	6824	5801.4	63187.7	6017	885.5	338.8	0.00710874
97692.8	95890.1	66768	68900.7	95377.9	47343	14267	6922.3	0.00947832
75912.8	85924.3	57900	88278.3	79207.7	73041	6664.9	3556.3	0.0118479
82987.5	81623.7	66631	126008	81435.8	101406	9654.7	4293.3	0.0118479
7156.5	69236.6	6774	1508.1	64809.7	1525	-3.3	60.5	0.0177719
112841	91537.9	80788	38154.6	80953.8	30888	23.1	-4.4	0.0177719
106449	86034	81087	87843.8	82611.3	69687	7005.9	4122.8	0.0189566
131918	95938.4	90114	90974.4	80904.5	73693	45.1	111.1	0.0189566
128268	97048.8	86618	48920.3	88432.8	36254	-27.5	9.9	0.022511
84195.8	96562.2	57143	71353.7	91784.5	50948	10158.5	5201.9	0.022511
140978	91839.5	100601	60382.3	78087	50677	-6.6	-1.1	0.0236958
110832	102609	70788	112068	99001	74186	83.6	122.1	0.0248806
89343	102069	57365	77133.1	105634	47854	8578.9	4572.7	0.0248806
120721	91836.8	86148	50231.5	88589.1	37160	9.9	-30.8	0.0260654
96907.5	89028.4	71336	87094.7	91179.5	62600	12483.9	6361.3	0.0260654
262143	142424	120624	262143	81317.6	211268	16379	8916.6	0.0260654
35656.5	71319.5	32765	46069.1	72029.4	41916	476.3	320.1	0.028435
12574.5	74389.1	11078	8852.8	93066.6	6234	0	3.3	0.0296198
182561	131074	91279	177746	107061	108805	3191.1	1714.9	0.0319893
85236.8	102287	54612	98815.2	103423	62616	10942.8	5542.9	0.0343589
97283.2	84939.5	75060	42970.4	80103.2	35156	5.5	2.2	0.0343589
15729	68803.6	14982	3707	68453.6	3549	7.7	-20.9	0.0390981
109658	84491.6	85056	60529.7	86609.2	45802	90.2	117.7	0.0414677
122690	106463	75525	63785.7	95036.1	43986	57.2	61.6	0.0414677
125038	88684.4	92401	58726.8	83421.2	46136	-9.9	-37.4	0.0438372
86301	94473.1	59867	54497.3	91610.7	38986	62.7	8.8	0.0462068
75043.5	91012.7	54037	72702.3	83564.9	57017	7969.5	4309.8	0.0462068
103528	90853.4	74679	73824.3	84373.6	57342	7212.7	4110.7	0.0462068
152518	103042	97004	72385.5	83377.7	56896	-15.4	4.4	0.0462068
69006.8	79402.1	56956	61278.8	77261.4	51979	4307.6	2360.6	0.0473916
73726.5	79101.2	61083	52914.4	77636.7	44667	1141.8	985.6	0.0485764
156849	105756	97198	62803.4	111738	36835	2077.9	855.8	0.0497612
86042.2	87412.1	64509	82680.4	83912.1	64574	13140.6	6444.9	0.0533156
17531.2	66049.3	17395	7012.5	65484.6	7018	22	23.1	0.0556851
79349.2	85514.7	60811	69769.7	82793.3	55227	11078.1	5591.3	0.0592395
134698	92065.4	95884	92907.1	79744.9	76353	291.5	89.1	0.0604243
111286	87931.1	82943	41644.9	88327.8	30899	24.2	2.2	0.0604243
6261	66794.9	6143	5905.9	66640.7	5808	873.4	381.7	0.0627939
130894	111396	77007	54401.6	105282	33864	25.3	30.8	0.0627939
134108	109337	80383	41272	92053.3	29383	2.2	7.7	0.0639787
22140.8	66244.3	21904	6673.7	66651.6	6562	-11	1.1	0.0651635
136976	95250.4	94245	69023.9	87021.5	51982	48.4	-5.5	0.0722722
94224.8	82364.5	74973	51278.7	72074.1	46627	31.9	72.6	0.073457
84016.5	93724.1	58748	70121.7	98031	46878	1443.2	1166	0.0746418
13250.2	65591.7	13239	2745.6	63335.3	2841	12.1	3.3	0.0770114
68418	97191.7	46134	91010.7	96358.2	61899	5423	2975.5	0.0770114
93423.8	99398	61597	74107	91635.4	53000	4867.5	2968.9	0.0781962
91554.8	95484.2	62839	88800.8	88108.4	66051	9534.8	5105.1	0.0805657
89128.5	81943.9	71282	40685.7	76422.4	34890	20.9	44	0.0817505
123095	102674	78571	53711.9	83932.9	41939	14.3	-11	0.0817505
13359.8	65525	13362	4049.1	67902.2	3908	-13.2	36.3	0.0853049
21771	88127.5	16190	29646.1	88325.1	21997	6739.7	2957.9	0.0853049
53169.8	79642.8	43752	87057.3	83348.7	68452	979	542.3	0.0864897
9417.75	64238.3	9608	8287.4	65745.4	8261	115.5	148.5	0.0888593
75574.5	85591.7	57866	68028.4	85142.4	52363	1480.6	1337.6	0.0900441
74321.2	82836.7	58799	54375.2	78524.8	45381	6528.5	3521.1	0.0912289
115777	89024.4	85230	59650.8	75176.9	52001	-61.6	48.4	0.0924136
76726.5	91179.2	55148	133217	103351	84474	4086.5	2424.4	0.0971528
77128.5	88817.5	56911	68104.3	83663.6	53348	8846.2	4609	0.0971528
13419	66633.4	13198	13070.2	67574	12676	441.1	242	0.0983376
101725	88991.7	74913	96405.1	82282.8	76784	7893.6	4347.2	0.0995224
117746	93371.2	82644	37996.2	92022.1	27060	45.1	11	0.103077
114018	98709.2	75700	46624.6	98928	30887	-14.3	59.4	0.105446
92524.5	96840.8	62615	91113	88901.8	67166	14239.5	7066.4	0.106631
14404.5	67856	13912	17649.5	66751.9	17328	40.7	55	0.110186
192771	140217	90099	180200	124171	95107	7713.2	4449.5	0.110186
67416	85973.4	51390	81429.7	87952	60676	13509.1	6595.6	0.11137
11517.8	66622	11330	16929	65800.3	16861	55	115.5	0.112555
85235.2	95944.4	58221	76203.6	98496.7	50703	8429.3	4273.5	0.112555
136692	91314.7	98103	53142.1	87209.7	39935	47.3	-22	0.11374
77614.5	81659.1	62290	61550.5	81032	49780	6949.8	3764.2	0.116109
120585	95957.3	82356	67573	85478.4	51808	69.3	-31.9	0.119664
77898	87229.8	58525	59570.5	88996.6	43867	11205.7	5518.7	0.122033
80512.5	96924.4	54439	88240.9	95557.6	60518	742.5	1072.5	0.122033
55009.5	76118	47362	63052	75304.4	54873	5973	2794	0.122033
84843	95626	58146	99415.8	100739	64675	15807	7572.4	0.123218
94381.5	89769.5	68903	86605.2	98784.4	57456	1258.4	1298	0.124403
94077	84019.4	73381	56952.5	79271.9	47084	5936.7	3524.4	0.124403
30423	70113	28437	30098.2	69880.5	28227	2297.9	1063.7	0.124403
103027	84596.2	79814	81081	81172.7	65462	9196	4842.2	0.126773
105980	85906.3	80850	53863.7	80278.6	43972	-37.4	19.8	0.127957
10020	64683.9	10152	3063.5	62858.3	3194	-15.4	0	0.127957
121041	98798.6	80290	170349	104745	106583	16234.9	8731.8	0.129142
146932	97178	99090	74613	93297.9	52411	-45.1	30.8	0.129142
115222	92303.6	81808	59279	79371.3	48946	40.7	19.8	0.130327
8067.75	65534	8068	3984.2	67997	3840	0	-27.5	0.130327
102593	90421.4	74358	53136.6	80061.6	43496	29.7	17.6	0.131512
118564	91501.8	84919	58170.2	80762.7	47203	-13.2	-19.8	0.131512
93568.5	82191	74608	48013.9	78111.4	40284	39.6	45.1	0.132697
147832	97493.3	99374	52285.2	91204.8	37570	-17.6	17.6	0.136251
67279.5	86369.1	51051	72045.6	80730.1	58486	4503.4	2741.2	0.136251
107078	92292.8	76035	86598.6	88857.5	63870	8773.6	4695.9	0.137436
72288.8	82310	57557	39002.7	81721.4	31278	4849.9	2847.9	0.13862
7851	77070.6	6676	5445	76988.9	4635	14.3	14.3	0.139805
110515	101197	71570	55440	90228.4	40268	84.7	29.7	0.139805
80185.5	82154.9	63965	73060.9	78289.7	61159	2905.1	2057	0.139805
237719	157845	98699	252893	121662	136227	16585.8	7417.3	0.14099
145821	103917	91963	47286.8	93404.9	33178	29.7	61.6	0.14336
89590.5	100114	58647	103168	90458.2	74744	14130.6	6910.2	0.150468
81645	84289.3	63480	72849.7	88325.9	54053	16.5	-5.5	0.152838
99708.8	81974.5	79714	83226	79928.2	68240	325.6	621.5	0.152838
101494	87515.7	76004	78703.9	94721	54454	8309.4	4827.9	0.152838
69670.5	77320.4	59052	46655.4	78873.5	38766	4104.1	2587.2	0.155208
131041	94289.5	91080	46103.2	84564.9	35729	64.9	-59.4	0.156392
140624	113128	81465	125344	144325	56917	6287.6	2911.7	0.158762
66702.8	93652.8	46677	78196.8	95215.8	53822	6976.2	3824.7	0.161131
110052	98917.5	72913	49746.4	83485.2	39051	74.8	-13.2	0.161131
179155	130169	90199	163305	138605	77215	9025.5	4978.6	0.163501
143983	94267.2	100099	45461.9	83707.2	35593	-28.6	56.1	0.164686
107750	94184.3	74975	65135.4	87831.8	48601	-36.3	40.7	0.165871
122089	94078.7	85048	51775.9	84210.7	40294	33	67.1	0.165871
113057	105705	70094	113813	95675	77960	14270.3	7080.7	0.167055
118876	89668.2	86883	58855.5	84191.6	45814	23.1	5.5	0.167055
5865	64232.7	5984	3382.5	80492.2	2754	-30.8	17.6	0.167055
8129.25	69659.9	7648	7751.7	68697.2	7395	886.6	425.7	0.167055
9858.75	67506.3	9571	3987.5	68356	3823	-4.4	44	0.169425
119770	94389.4	83158	57483.8	83177.1	45292	-1.1	7.7	0.169425
85386.8	85726.9	65276	117762	80015.2	96452	3366	2148.3	0.169425
126724	95758.8	86728	53043.1	84974.8	40909	2.2	19.8	0.17061
96971.2	91212	69674	88221.1	82827	69804	8576.7	4731.1	0.17061
14375.2	67874.4	13880	4879.6	85073	3759	0	11	0.17061
123436	91673.4	88243	47162.5	82822.2	37319	204.6	63.8	0.171795
229820	133412	112895	262143	95260.2	180346	20427	10146.4	0.171795
139353	119939	76144	180858	135069	87753	9092.6	5043.5	0.174164
74305.5	84348.4	57733	100842	84066.6	78614	7529.5	3518.9	0.174164
77395.5	84202.5	60238	61080.8	81525.7	49101	5385.6	3067.9	0.174164
76209	82544.4	60506	60076.5	79728.9	49382	9183.9	4726.7	0.175349
115419	98866.8	76508	56453.1	89851.1	41176	29.7	47.3	0.177719
68258.2	93700.9	47741	96067.4	91685.7	68668	3078.9	1533.4	0.178903
100691	89983	73335	59442.9	95406.8	40832	2645.5	2061.4	0.182458
51184.5	88481.6	37911	92763	89417.5	67988	5803.6	2566.3	0.183642
75219	80554.8	61195	71707.9	80500.3	58378	415.8	838.2	0.183642
5018.25	63933.9	5144	4475.9	64710.5	4533	260.7	170.5	0.187197
109912	90021.7	80016	42441.3	83094.8	33473	-15.4	20.9	0.189566
5495.25	64959.7	5544	3643.2	65629.7	3638	-16.5	28.6	0.190751
140405	103454	88944	156839	125306	82028	2810.5	1398.1	0.190751
92202.8	96894	62363	57968.9	88960.3	42705	55	71.5	0.190751
44160	74618.3	38785	55532.4	75446.1	48238	2240.7	1098.9	0.193121
167106	106662	102674	116506	95138.9	80255	16.5	48.4	0.194306
96808.5	93712.7	67701	100094	92418.8	70979	12710.5	6404.2	0.194306
113528	87742.2	84796	43663.4	89044.2	32136	-5.5	29.7	0.20023
19398.8	66118	19228	15769.6	66376.1	15570	196.9	211.2	0.201414
103143	85666.2	78906	51883.7	78413.6	43363	-1.1	28.6	0.203784
126898	96640.2	86055	58951.2	93209.1	41449	44	-15.4	0.208523
125938	99210.9	83191	56083.5	96489.8	38092	22	33	0.208523
108352	110404	64318	95686.8	109881	57070	14212	7373.3	0.209708
119426	103273	75786	55317.9	108568	33392	57.2	22	0.210893
7785.75	65880.8	7745	2513.5	63945.9	2576	-17.6	4.4	0.212077
131468	94373.3	91296	45710.5	82950.8	36114	44	18.7	0.212077
117956	95567.2	80889	48392.3	84098.5	37711	64.9	3.3	0.212077
80235	92448.4	56878	76283.9	99538.9	50225	8214.8	4271.3	0.213262
102106	83958.4	79702	40513	76656.1	34636	18.7	33	0.213262
7288.5	64080.9	7454	6716.6	64580.3	6816	139.7	75.9	0.214447
153088	100359	99969	73700	86692.8	55714	5.5	-19.8	0.216817
71476.5	83827.6	55880	64570	82280	51430	7916.7	4130.5	0.216817
128956	98847.9	85498	39730.9	97455.1	26718	24.2	19.8	0.218001
24360.8	68209.3	23406	12838.1	67988.5	12375	8.8	-8.8	0.219186
147280	99175.2	97324	59072.2	87875.5	44055	46.2	61.6	0.229849
107418	82932.7	84885	69221.9	90848.6	49935	6.6	-3.3	0.231034
10484.2	67774.3	10138	10067.2	66642.8	9900	1887.6	829.4	0.232219
142434	101570	91903	64508.4	88718.7	47652	1.1	9.9	0.234588
75966.8	83784.5	59421	53883.5	79780.2	44263	-5.5	9.9	0.235773
15507	65053.6	15622	9889	64679.2	10020	130.9	123.2	0.238143
13520.2	66943.4	13236	2626.8	65208.3	2640	42.9	-12.1	0.240512
92398.5	82320.7	73559	49991.7	81121.5	40387	5989.5	3470.5	0.241697
89931	89175.8	66091	58005.2	89003.5	42711	7179.7	3877.5	0.242882
83988	105849	52001	55994.4	100679	36449	10155.2	5280	0.242882
112543	90041.9	81913	42189.4	83856.8	32972	-35.2	5.5	0.244067
164560	111833	96435	165191	117958	91778	12126.4	6090.7	0.245252
161312	99733.6	106000	64484.2	91072.5	46403	-12.1	13.2	0.246436
127222	88922.6	93763	87204.7	83585.1	68374	128.7	46.2	0.247621
16137.8	76916.6	13750	3960	91092.5	2849	2.2	-8.8	0.249991
6193.5	68436.6	5931	4957.7	66894.8	4857	625.9	326.7	0.251176
262143	141464	121443	142152	130280	71508	94.6	151.8	0.25236
104616	97207.1	70531	99578.6	85574.3	76261	8688.9	4576	0.253545
87049.5	89468.6	63764	54144.2	84810.7	41839	132	160.6	0.253545
86752.5	87555.4	64935	57827	82761.9	45791	7143.4	3843.4	0.258284
216022	125777	112558	110778	131944	55023	37.4	74.8	0.258284
6734.25	64570	6835	2348.5	64723	2378	24.2	-26.4	0.259469
154066	125068	80731	122814	125407	64181	3570.6	1743.5	0.259469
262143	154716	111041	262143	138148	124358	27097.4	13599.3	0.261839
102286	86237.9	77732	47870.9	78088.1	40176	-24.2	62.7	0.261839
68916	91839.4	49178	50702.3	106716	31137	6223.8	3383.6	0.263023
113398	88851.1	83642	45949.2	83349.3	36129	26.4	-38.5	0.263023
11046.8	64072.9	11299	1912.9	63379.1	1978	-13.2	-4.4	0.264208
68320.5	77870.1	57499	80439.7	77622	67915	6073.1	2597.1	0.265393
122698	89467.6	89878	54304.8	81172.3	43844	24.2	39.6	0.266578
124948	101239	80884	48625.5	91730.6	34740	-7.7	-31.9	0.267763
27414	71769.4	25033	9128.9	70918.9	8436	-5.5	-24.2	0.267763
130942	91989.7	93287	51428.3	82519	40844	-33	-1.1	0.268947
4943.25	64598.4	5015	3374.8	67512.5	3276	268.4	150.7	0.270132
147088	91553.7	105289	83862.9	81026.7	67830	5.5	-1.1	0.271317
123535	99988.6	80969	48045.8	92248.8	34133	60.5	19.8	0.272502
139096	113803	80102	81092	93059.6	57108	89.1	1.1	0.273687
135552	90671.5	97975	69118.5	84998.7	53292	82.5	61.6	0.276056
102152	108591	61650	73591.1	125107	38550	11905.3	5967.5	0.277241
113932	83321.8	89612	56577.4	76125.7	48707	29.7	28.6	0.279611
11223	67515.2	10894	2618	66968.5	2562	-27.5	4.4	0.279611
123199	93675.1	86191	49881.7	91357.5	35783	36.3	41.8	0.28435
118084	96408.2	80271	64893.4	84326.8	50433	23.1	15.4	0.285534
76620	78853.1	63680	37459.4	79008.1	31072	3487	2383.7	0.285534
164707	106573	101285	60211.8	84476	46712	35.2	23.1	0.287904
74952	91992.9	53396	104606	94059.5	72884	2440.9	1981.1	0.287904
113306	87138	85217	44678.7	81022.2	36139	147.4	84.7	0.289089
219760	164956	87309	201604	169356	78015	16892.7	8021.2	0.291458
123372	85529.8	94532	45045	83765.7	35242	49.5	30.8	0.292643
58102.5	88654.6	42951	90717	87742.1	67758	530.2	1125.3	0.292643
11256	68844.9	10715	5130.4	68338.6	4920	3.3	39.6	0.295013
123771	87055.2	93176	68273.7	76730.5	58313	47.3	0	0.297382
111542	86249	84755	39657.2	79464.8	32706	-35.2	23.1	0.300937
101704	94582.3	70471	71293.2	93271.9	50093	9808.7	5046.8	0.303306
121426	89783.8	88633	47867.6	84801.2	36993	11	-19.8	0.305676
74763	84726.8	57829	83613.2	82176.2	66682	11017.6	5597.9	0.306861
88950	94377.7	61767	81794.9	85762.7	62504	12828.2	6243.6	0.30923
64218	92861.8	45321	74142.2	87200.4	55722	9189.4	4720.1	0.310415
92706	114394	53111	89790.8	113112	52024	14124	6839.8	0.3116
6073.5	65823.2	6047	6010.4	65803.1	5986	576.4	249.7	0.313969
117124	93240.9	82323	41651.5	85706.7	31849	-39.6	-55	0.315154
124252	86702	93919	49770.6	79346.3	41108	34.1	-5.5	0.315154
107097	91875.1	76394	43554.5	80294.5	35549	15.4	-31.9	0.316339
18397.5	65484.4	18412	3968.8	66098.9	3935	-7.7	-5.5	0.318709
72312.8	83645.2	56657	53421.5	79966.9	43781	4659.6	2766.5	0.321078
19412.2	71251.8	17855	21087	85883.9	16091	2666.4	1292.5	0.321078
151862	96857	102754	62737.4	81159.9	50660	56.1	11	0.323448
12739.5	65241.5	12797	11116.6	66032.6	11033	905.3	401.5	0.324633
85079.2	82352.4	67706	48647.5	79947.9	39878	193.6	83.6	0.325817
143356	128201	73283	39902.5	109320	23921	-20.9	-6.6	0.328187
135815	95013.7	93679	36995.2	82745.2	29301	41.8	-18.7	0.330556
7110.75	66869	6969	5075.4	73572.5	4521	353.1	143	0.330556
120914	87304.4	90765	59310.9	84296.6	46111	34.1	57.2	0.337665
140369	83463.3	110219	62285.3	78675.7	51883	407	350.9	0.337665
149425	92318.6	106075	59391.2	80707.1	48227	-23.1	-3.3	0.33885
88994.2	82633.1	70581	76198.1	79811.4	62569	13170.3	6535.1	0.340035
105625	104376	66320	103548	98048.8	69212	18557	8723	0.34122
84507.8	78602.1	70460	42275.2	75395.2	36747	3731.2	2164.8	0.34122
23841.8	70691.4	22103	5648.5	69361.1	5337	42.9	11	0.34122
95629.5	80017.1	78323	56380.5	76430.4	48344	7387.6	4030.4	0.343589
118390	90485.8	85746	60207.4	87225.9	45236	-4.4	-31.9	0.343589
122717	93615.3	85909	102881	89874.6	75020	1147.3	1272.7	0.344774
85054.5	82952.1	67197	83452.6	84537.4	64695	9897.8	5204.1	0.345959
96619.5	104756	60446	108353	102954	68973	13907.3	6897	0.345959
151233	104304	95022	58502.4	91643.9	41836	38.5	-49.5	0.349513
139875	97552.9	93968	50645.1	87176.7	38073	67.1	77	0.350698
46571.2	89504.2	34100	67941.5	91042.5	48907	451	319	0.350698
116974	97339.7	78755	46228.6	87153.7	34762	96.8	48.4	0.353067
107529	86565.3	81407	79135.1	85244.6	60839	6284.3	3742.2	0.354252
131788	94740.7	91163	42154.2	92964.2	29717	12.1	44	0.357807
95112	83359.1	74776	68458.5	82056	54676	11650.1	5999.4	0.358991
114692	96600.3	77810	107797	96282.9	73373	11767.8	6663.8	0.358991
107948	99666.1	70982	74189.5	94096.9	51671	9614	5105.1	0.360176
63746.2	81676.6	51149	98106.8	85136.8	75520	356.4	468.6	0.362546
86781.8	86214.8	65967	75691	84073.2	59002	8088.3	4334	0.364915
9405.75	68059.5	9057	15507.8	70314	14454	744.7	326.7	0.3661
106831	106200	65925	84379.9	110022	50262	13673	6756.2	0.3661
167147	105996	103345	78861.2	87227.8	59250	44	-9.9	0.36847
101964	91227.4	73249	88713.9	85870.6	67706	189.2	114.4	0.373209
242334	151253	105000	199908	144131	90898	4163.5	1939.3	0.379133
65984.2	82458	52443	51449.2	79631.9	42342	1537.8	1120.9	0.381502
85478.2	99745.4	56162	92767.4	98523.7	61707	7010.3	3964.4	0.382687
106460	95178	73304	55478.5	94910.7	38308	15.4	38.5	0.382687
5175	65548.7	5174	4314.2	66075.1	4279	273.9	168.3	0.386242
76440.8	88008.5	56922	68336.4	85189.4	52571	155.1	596.2	0.387426
136106	106915	83429	46851.2	100859	30443	-24.2	19.8	0.387426
153747	103216	97620	57050.4	101638	36786	1421.2	635.8	0.387426
40428.8	73945.4	35831	39927.8	77845.8	33614	42.9	204.6	0.390981
47403.8	88164.5	35237	73455.8	86179.7	55860	1940.4	832.7	0.392166
5283	63597.8	5444	1801.8	62643.4	1885	51.7	26.4	0.39572
148719	100623	96861	36932.5	89110.1	27162	-3.3	58.3	0.396905
9435	67100.6	9215	10783.3	66795.3	10580	161.7	124.3	0.399274
125926	97353.7	84770	51623	83636.1	40451	-16.5	15.4	0.399274
90369.8	98228.2	60293	77313.5	94028.5	53886	10612.8	5520.9	0.400459
66831.8	80438.7	54450	75749.3	78065	63592	1024.1	815.1	0.400459
28719	68680.8	27404	25560.7	68825.6	24339	3197.7	1343.1	0.404013
11324.2	69081.8	10743	4018.3	65786.5	4003	-25.3	45.1	0.404013
129244	91790.7	92277	44067.1	85337.2	33842	71.5	18.7	0.404013
95464.5	92974.7	67291	75788.9	84479.7	58794	12248.5	6073.1	0.405198
152608	103541	96593	78497.1	98909.6	52011	41.8	51.7	0.405198
91865.2	104446	57642	80308.8	98636	53359	1868.9	1513.6	0.406383
87968.2	95028.4	60667	68415.6	90832.7	49362	7621.9	4112.9	0.406383
44184.8	76900.6	37655	49371.3	74460.3	43454	1268.3	723.8	0.407568
109105	93703	76308	54120	79370	44687	30.8	63.8	0.411122
110795	122282	59380	84140.1	127023	43411	10989	5580.3	0.412307
11237.2	65299.2	11278	12631.3	67088.5	12339	-15.4	-5.5	0.413492
64564.5	90418.2	46797	86077.2	83502.2	67557	3474.9	1705	0.414677
104062	100808	67651	77440	101144	50177	15236.1	7495.4	0.417046
86082	87445.7	64514	64312.6	86806.2	48554	6384.4	3630	0.418231
107039	81117.1	86479	52289.6	86479.9	39626	-11	2.2	0.418231
75087	82087.5	59947	35800.6	76855	30528	12.1	45.1	0.424155
119711	104590	75011	188068	114257	107873	3242.8	2673	0.427709
95498.2	82661.8	75713	26591.4	78312.8	22253	8.8	85.8	0.427709
134970	95966.2	92172	230640	94006.1	160790	9252.1	4390.1	0.430079
5347.5	64766.9	5411	7520.7	66623	7398	11	14.3	0.430079
139080	93087.4	97916	46821.5	81630.6	37590	6.6	45.1	0.430079
37900.5	71675.6	34654	17497.7	69909.7	16403	288.2	440	0.431264
103676	81305.4	83568	46057	74664.6	40426	6.6	19.8	0.433633
63702.8	90130	46320	41820.9	102352	26778	288.2	771.1	0.434818
112162	91014.3	80764	40848.5	86694.8	30879	-24.2	92.4	0.439557
106937	87680.8	79929	45592.8	81418.3	36699	-71.5	86.9	0.439557
91491	98907.2	60622	73388.7	98464.6	48846	2593.8	1813.9	0.440742
108145	85526.1	82868	47471.6	82894.1	37531	39.6	52.8	0.441927
124670	94389.3	86560	42212.5	83126.2	33280	82.5	39.6	0.45022
102819	106692	63157	73810	106895	45252	13.2	7.7	0.45022
142321	95729.7	97432	51004.8	83291.4	40132	78.1	63.8	0.451405
73005.8	82939	57687	93478	83502.7	73365	4672.8	2127.4	0.45259
80488.5	84094.2	62726	81560.6	82531.6	64765	12837	6257.9	0.453775
145973	91078.3	105036	60162.3	82141.6	48000	-20.9	51.7	0.453775
109758	100827	71341	97563.4	100940	63344	15818	7715.4	0.454959
97156.5	92982.4	68478	61554.9	92801.1	43470	19.8	13.2	0.456144
70500	79454.7	58150	45742.4	77097.3	38883	15.4	390.5	0.458514
8443.5	64795.5	8540	3554.1	72022.7	3234	29.7	3.3	0.458514
140346	97109.4	94715	61803.5	88534.3	45749	-14.3	12.1	0.459699
75432	89115.6	55473	49595.7	85182.4	38157	5731	3214.2	0.460883
125567	97760.4	84177	58205.4	85998.5	44356	30.8	66	0.460883
200153	118986	110242	161522	114612	92359	2847.9	1621.4	0.462068
262143	149787	114695	262143	95712.9	179493	18955.2	8889.1	0.462068
58605	81757.8	46977	81473.7	77211.2	69154	4357.1	1809.5	0.463253
96229.5	83096.1	75894	65136.5	84395	50581	3561.8	2686.2	0.463253
117022	92970.5	82490	39961.9	88343.5	29645	-1.1	-6.6	0.465623
87563.2	94103.8	60981	62755	91411.9	44991	6332.7	3527.7	0.466807
86877.8	85316.9	66735	63897.9	88279.2	47436	9284	4739.9	0.467992
21967.5	67915	21198	4868.6	66224.3	4818	-25.3	-17.6	0.471547
154912	104934	96749	69746.6	102002	44812	-15.4	8.8	0.476286
122695	94238.8	85325	80984.2	97361.7	54512	10520.4	5460.4	0.476286
103716	85819.1	79203	43551.2	75517.2	37795	44	4.4	0.478655
103623	87387.2	77712	36701.5	76625.3	31390	-30.8	-7.7	0.47984
69391.5	74911.3	60707	69588.2	76492.1	59621	3060.2	1670.9	0.47984
53543.2	75622	46402	64065.1	72933.6	57567	4540.8	2125.2	0.48221
6039.75	64920.6	6097	5428.5	67137.6	5299	510.4	213.4	0.48221
102167	82049.3	81605	40529.5	76236.1	34841	5.5	-5.5	0.48221
147314	110087	87697	77561	110732	45904	16.5	31.9	0.483394
24933	78317.1	20864	12042.8	78398.4	10067	24.2	-23.1	0.483394
128763	91847.8	91876	39464.7	81537.2	31720	-7.7	9.9	0.484579
181088	107459	110440	191404	92928	134985	93.5	26.4	0.484579
130657	92914.5	92157	42082.7	93727.5	29425	12.1	6.6	0.484579
160923	125000	84370	132279	112770	76874	2805	1466.3	0.485764
123008	84025.6	95940	39964.1	78670.2	33292	-17.6	45.1	0.486949
87345	86763.8	65975	82164.5	97989.8	54952	66	0	0.486949
5488.5	68827.8	5226	1892	87074.5	1424	24.2	12.1	0.492873
126332	101307	81725	57733.5	87462.4	43260	-20.9	45.1	0.498797
103591	94290.6	72000	43406	86563.7	32862	-5.5	-16.5	0.499982
85347	82868.6	67496	58763.1	76912.8	50071	3.3	1.1	0.501166
99792.8	88252.2	74106	81400	89269.1	59759	8310.5	4559.5	0.502351
140635	93241.5	98847	57126.3	83901	44622	24.2	23.1	0.502351
65584.5	76800.6	55965	85145.5	76540.3	72904	1774.3	1009.8	0.504721
115760	116776	64966	134588	133148	66245	12257.3	6108.3	0.505905
121604	89547.9	88996	56063.7	78034.8	47084	0	-12.1	0.50709
122854	92489.5	87052	98015.5	88122.9	72893	12538.9	6337.1	0.50709
105259	86453.8	79791	48215.2	82060.8	38506	23.1	3.3	0.508275
97768.5	82919.5	77272	51241.3	75868.1	44263	-27.5	0	0.508275
105376	89188.5	77431	39374.5	82337.2	31340	-31.9	7.7	0.510645
11009.2	63827.2	11304	4391.2	64151.1	4486	106.7	168.3	0.513014
74013.8	82400.1	58866	71409.8	81192.1	57640	11834.9	6079.7	0.514199
87003.8	86168.8	66171	51916.7	83541.9	40727	6680.3	3736.7	0.515384
68539.5	102564	43795	62557	109695	37374	8299.5	4219.6	0.515384
129122	102400	82638	58657.5	97572.9	39398	128.7	103.4	0.515384
20502	79560.6	16888	5803.6	76946.1	4943	-3.3	-9.9	0.516569
102361	83856	79998	69836.8	88942.9	51458	2124.1	1802.9	0.517753
102116	86388.9	77467	39231.5	76399.6	33653	34.1	-57.2	0.517753
76182	79841.7	62532	48803.7	74746.4	42790	3482.6	1903	0.523677
109918	85151.6	84597	38592.4	76063.6	33251	-7.7	-11	0.523677
124303	90739.3	89777	43754.7	81630.3	35128	-29.7	-15.4	0.526047
104300	96102.3	71126	36626.7	91275.7	26298	31.9	1.1	0.527232
7413	66963.2	7255	2205.5	67541.9	2140	-9.9	-17.6	0.528416
92361.8	123393	49055	73992.6	129029	37582	10882.3	5342.7	0.528416
77141.2	97395.9	51907	94729.8	96391.8	64406	10285	5229.4	0.528416
128315	100134	83980	114971	102827	73276	4150.3	1938.2	0.529601
7410	65315.6	7435	2539.9	66983.9	2485	2.2	66	0.529601
148282	110622	87847	84164.3	91437.6	60323	79.2	51.7	0.533156
87882.8	96936.5	59415	106312	95504.5	72952	13360.6	6685.8	0.533156
98705.2	85443.4	75708	34452	78007.4	28944	-7.7	-17.6	0.537895
85466.2	98391.2	56927	109171	95455.8	74952	2545.4	1148.4	0.537895
98980.5	92615.5	70040	70847.7	98681.8	47051	12412.4	6186.4	0.540264
19239.8	72170.8	17471	9529.3	72761.5	8583	34.1	-11	0.541449
95733	89164.3	70364	66969.1	86252.8	50884	213.4	113.3	0.541449
95169	86846.9	71816	102079	87381.5	76559	7279.8	4056.8	0.545004
6186.75	63750.8	6360	2325.4	60764.5	2508	-27.5	-2.2	0.546188
6433.5	64370.4	6550	1263.9	69256.6	1196	41.8	-7.7	0.553297
130805	94684.5	90537	43147.5	90143.6	31369	22	73.7	0.553297
140796	108098	85360	71077.6	95801.2	48623	-44	20.9	0.553297
145937	105046	91047	54294.9	88362.5	40269	-12.1	26.4	0.554482
103974	88652.9	76862	27304.2	82503	21689	-30.8	-15.4	0.554482
146111	104964	91227	163676	99706.7	107582	18353.5	9277.4	0.556851
74685	87150.7	56162	78042.8	93072.5	54953	1080.2	1037.3	0.556851
178364	140775	83035	241317	104131	151876	13290.2	6642.9	0.558036
87851.2	85701.4	67180	99848.1	80647.4	81139	954.8	1174.8	0.559221
89373	84487	69326	64169.6	81636.4	51514	4577.1	2839.1	0.56396
92709.8	85814.3	70802	159309	82371.1	126749	4392.3	1998.7	0.56396
46517.2	70832.4	43039	10209.1	68727.7	9735	29.7	5.5	0.571069
23287.5	92674.9	16468	25143.8	121405	13573	2761	1683	0.572254
145141	106900	88980	48571.6	101353	31407	8.8	2.2	0.572254
98327.2	92423.8	69722	58392.4	87913.9	43529	7354.6	4188.8	0.573439
95794.5	103090	60898	79380.4	100051	51996	9678.9	4980.8	0.574623
8596.5	66101.2	8523	1965.7	70782.5	1820	64.9	15.4	0.576993
7857	68400.2	7528	3683.9	74171.5	3255	6.6	-42.9	0.576993
96450.8	89936.4	70283	84462.4	87562.1	63216	8597.6	4766.3	0.592395
99794.2	101559	64397	85844	103140	54546	11463.1	5804.7	0.59595
115521	95216.8	79511	33107.8	85548	25363	30.8	30.8	0.598319
262143	119611	143631	225010	124798	118161	30.8	115.5	0.599504
9722.25	71534.5	8907	3259.3	77335.8	2762	-18.7	35.2	0.600689
78029.2	84980.9	60175	63339.1	106564	38953	5124.9	3055.8	0.601873
126911	100509	82751	55784.3	88674.7	41228	92.4	-4.4	0.605428
35179.5	70572.2	32669	5783.8	69857.6	5426	-4.4	-12.1	0.605428
106060	97095.6	71587	61326.1	83977.3	47859	59.4	35.2	0.605428
102406	84819.1	79125	81083.2	84020.4	63245	2704.9	2127.4	0.606613
10131.8	69982.5	9488	10704.1	91151.8	7696	667.7	272.8	0.606613
5358	64170.7	5472	2916.1	65493.3	2918	-9.9	-24.2	0.606613
110043	95718	75344	50673.7	84965.2	39086	84.7	64.9	0.608982
95789.2	89775.5	69926	61641.8	81140.8	49787	5142.5	3070.1	0.611352
6354.75	65451	6363	1310.1	67818.9	1266	-14.3	1.1	0.614906
122270	102244	78372	44121	88969.7	32500	35.2	38.5	0.614906
52817.2	88286.1	39207	66141.9	90708.3	47787	6843.1	3713.6	0.614906
132597	98407.5	88305	44123.2	87519.9	33040	35.2	-20.9	0.616091
104787	87654.9	78345	32213.5	83792.2	25195	23.1	-9.9	0.617276
9528	64714.2	9649	1938.2	65407.8	1942	-22	25.3	0.619645
56688.8	79000.4	47027	56527.9	81812	45282	1878.8	1054.9	0.624385
86496	84200.1	67323	28642.9	82708	22696	2877.6	2102.1	0.626754
126442	86514	95782	62364.5	78838	51842	34.1	-2.2	0.627939
148087	97194	99852	43631.5	87923.1	32522	50.6	8.8	0.629124
93225	92312.2	66184	70738.8	89557.4	51765	2018.5	1709.4	0.631493
68428.5	81617	54946	45763.3	76586.9	39160	33	15.4	0.632678
10223.2	66414.6	10088	6488.9	64374.3	6606	-35.2	33	0.632678
66336	88680.7	49023	68686.2	90353.7	49820	6319.5	3462.8	0.635048
68682.8	78719.7	57180	80369.3	79090.1	66596	2501.4	1376.1	0.636232
81234.8	93110.9	57177	51412.9	103760	32473	4229.5	2597.1	0.637417
91160.2	82630.6	72301	59998.4	79691.4	49341	11644.6	5830	0.637417
18272.2	103562	11563	149347	90585.7	108048	47.3	-5.5	0.638602
210490	120508	114471	223477	114373	128053	3911.6	1997.6	0.639787
125257	88875.7	92363	56446.5	78946.6	46858	-42.9	24.2	0.639787
97764	96291.8	66538	40503.1	82973.7	31991	161.7	47.3	0.639787
14434.5	64602.8	14643	6674.8	64825.1	6748	204.6	95.7	0.639787
110676	104149	69643	125952	118278	69788	6224.9	3588.2	0.640972
105575	88703.7	78001	31711.9	81632.1	25459	-13.2	16.5	0.642156
173650	104136	109283	57692.8	95233.4	39702	85.8	-4.4	0.64808
103557	89038.7	76222	70649.7	86461.5	53551	8408.4	4556.2	0.65045
31597.5	66152.6	31303	16995	64860.5	17172	781	374	0.652819
134962	100925	87638	64940.7	85228.2	49936	102.3	62.7	0.655189
111471	95986.8	76108	58859.9	81918.1	47089	118.8	47.3	0.656374
96648.8	86784.6	72985	38761.8	83518.3	30416	-9.9	-7.7	0.657559
125195	98457.9	83333	48195.4	93073.3	33936	9.9	-28.6	0.658743
74986.5	87446.4	56198	49463.7	87555.5	37024	6833.2	3740	0.658743
8229.75	65661.7	8214	2889.7	66355.8	2854	17.6	33	0.659928
85713	86203.6	65163	73158.8	77535.1	61837	4096.4	2682.9	0.664667
63711	90091.1	46346	55305.8	91718.2	39518	10068.3	5040.2	0.668222
5736.75	64787.8	5803	2019.6	66544.2	1989	29.7	-17.6	0.671776
114429	105571	71035	71172.2	87278.6	53442	41.8	33	0.671776
80983.5	92481.6	57388	44869	86859.3	33854	-8.8	-11	0.674146
213898	130329	107559	178628	111899	104617	12127.5	5374.6	0.67533
104667	91543.6	74931	33514.8	86959.6	25258	-1.1	5.5	0.676515
58722	87687	43888	52290.7	83945.9	40823	6372.3	3388	0.676515
89041.5	85196.1	68494	62124.7	80829.9	50370	8046.5	4253.7	0.682439
93978.8	86813.6	70945	62538.3	83747.3	48939	1042.8	1258.4	0.682439
11206.5	70327.4	10443	13060.3	72370	11827	656.7	402.6	0.683624
95231.2	92660.8	67354	59255.9	90670	42830	4737.7	2965.6	0.688363
84637.5	95879.2	57852	80492.5	92789.2	56851	10726.1	5427.4	0.689548
21812.2	69612.3	20535	30551.4	72488.9	27621	2541	1149.5	0.691918
84179.2	85186.6	64761	81299.9	79440.4	67070	6590.1	3043.7	0.691918
97137.8	91222	69786	53183.9	79890.4	43628	58.3	6.6	0.694287
111404	91450.4	79835	44589.6	81303.9	35942	47.3	42.9	0.695472
261806	145300	118085	147619	132140	73213	90.2	133.1	0.695472
42268.5	76273.7	36318	69630	74192.3	61506	1013.1	508.2	0.699026
68887.5	80271.2	56242	41087.2	76284.5	35298	2511.3	1949.2	0.702581
78701.2	86384.6	59707	97705.3	89693.4	71390	4004	2303.4	0.703765
88324.5	90499.5	63961	207628	87764.1	155042	2928.2	2608.1	0.70495
176144	137479	83967	187695	107672	114243	6189.7	2955.7	0.70732
79561.5	77975.5	66869	39315.1	76265.5	33784	4150.3	2560.8	0.70732
77625	125962	40387	67403.6	138298	31941	6974	4169	0.709689
214036	138840	101031	181335	113394	104802	4198.7	2213.2	0.709689
125224	107251	76519	55504.9	98531	36918	46.2	-20.9	0.709689
40607.2	68261.3	38986	24854.5	67264	24216	2304.5	971.3	0.710874
117098	88424.6	86787	48419.8	92879.9	34165	28.6	56.1	0.713244
116692	91779.9	83325	41163.1	84441.9	31947	9.9	31.9	0.714429
128949	94867.6	89080	51982.7	77570.4	43918	27.5	59.4	0.717983
6472.5	64820	6544	3037.1	64791.5	3072	-14.3	1.1	0.721537
128879	91481.7	92327	40186.3	85560.9	30781	-19.8	36.3	0.722722
136240	105060	84986	55559.9	85866.6	42405	53.9	20.9	0.725092
7050.75	67575	6838	2172.5	74387.1	1914	23.1	-42.9	0.726276
219645	153875	93548	113231	147134	50435	-38.5	30.8	0.728646
104757	112843	60840	95811.1	111410	56360	7356.8	4174.5	0.729831
80731.5	98263.8	53843	67255.1	96240.7	45798	7733	4276.8	0.733385
84381.8	92767.3	59612	88036.3	89160.1	64710	6604.4	3734.5	0.733385
130796	89580.9	95688	45285.9	82454.2	35994	-17.6	105.6	0.73457
14183.2	67615.7	13747	18828.7	68333	18058	190.3	111.1	0.73457
119032	87468.9	89185	53561.2	79552.8	44124	-22	-46.2	0.73457
262143	144429	118950	262143	132802	129364	5005	2334.2	0.735755
194717	131973	96694	262143	99627.7	172440	11575.3	8382	0.735755
110271	93055.9	77660	55414.7	84879.6	42786	63.8	-16.5	0.739309
103858	86761.9	78450	41430.4	77331.4	35111	-14.3	20.9	0.742864
84166.5	84253.9	65468	52209.3	77878.4	43935	4576	2898.5	0.745233
118285	92193.5	84083	49303.1	87240.5	37037	51.7	111.1	0.746418
118132	91793.7	84340	43945	83482.5	34498	-6.6	27.5	0.751157
96848.2	90847.3	69865	85654.8	87260.6	64330	11965.8	5985.1	0.751157
185915	128123	95097	102088	145653	45934	50.6	13.2	0.751157
88985.2	80692.6	72271	69349.5	76884.8	59113	3634.4	2522.3	0.753527
124612	97455.3	83798	91907.2	86554.4	69589	86.9	78.1	0.754711
6131.25	70804.9	5675	10855.9	74009.4	9613	683.1	303.6	0.754711
126998	86640.1	96063	42717.4	82872.9	33781	-8.8	-7.7	0.755896
95310.8	96062.7	65023	157819	99373	104081	11491.7	4952.2	0.755896
168570	109022	101332	85840.7	119950	46900	-14.3	-52.8	0.757081
63492.8	78405.5	53071	59438.5	75345.5	51700	4489.1	2270.4	0.757081
74684.2	89620	54614	57274.8	93523.4	40135	8966.1	4632.1	0.758266
16608	64902.9	16770	13291.3	65989.3	13200	170.5	78.1	0.760635
100723	98103.1	67286	118880	97583.1	79839	3844.5	2679.6	0.76419
121948	90775	88042	43849.3	84795.2	33890	-3.3	-45.1	0.766559
142092	98392.3	94643	47209.8	92741.3	33361	9.9	38.5	0.767744
133744	97597.4	89808	41528.3	92684.9	29364	-34.1	2.2	0.767744
42136.5	73802.2	37417	4787.2	71351.8	4397	23.1	-51.7	0.771298
117130	79374.9	96709	38882.8	79411.1	32089	25.3	59.4	0.772483
93792	99381.6	61850	79308.9	96360.5	53939	-17.6	8.8	0.772483
76342.5	78211.4	63970	48528.7	78292	40622	217.8	720.5	0.772483
166738	108090	101095	60584.7	87751.2	45247	-2.2	-19.8	0.773668
110286	91666.3	78848	44910.8	87600.1	33599	29.7	-11	0.777222
125908	95882.9	86058	53479.8	84904.4	41280	16.5	13.2	0.779592
93013.5	88920	68553	55092.4	94444.9	38229	-13.2	-14.3	0.779592
86303.2	94406.2	59911	98766.8	88930.2	72785	3514.5	1768.8	0.780777
103934	86375.3	78858	37984.1	77612	32074	-17.6	-18.7	0.780777
5586.75	64653.6	5663	1859	63553.2	1917	-8.8	-1.1	0.780777
118341	95604.1	81122	38696.9	81905.5	30963	-22	4.4	0.781962
134553	108322	81406	80325.3	87856.7	59918	-16.5	85.8	0.783146
80616.8	88494.5	59702	95294.1	88109.4	70880	3896.2	1893.1	0.784331
153770	95041	106033	71044.6	80795.1	57627	-7.7	-7.7	0.784331
100394	87391.4	75287	106242	89648.1	77667	12436.6	6133.6	0.784331
155622	103923	98138	49479.1	98119.8	33048	49.5	26.4	0.785516
89839.5	100396	58645	40338.1	93827.8	28175	-36.3	27.5	0.786701
136258	102291	87298	55980.1	93716.3	39147	24.2	-31.9	0.786701
68574	93864.9	47878	67417.9	89768.2	49219	2026.2	1565.3	0.787886
157125	103220	99761	132843	106084	82067	402.6	172.7	0.787886
78015	82549.6	61936	51194	81776.6	41027	7230.3	4044.7	0.790255
35345.2	83781.3	27648	42775.7	86002.8	32596	486.2	249.7	0.790255
156720	97442.2	105404	68635.6	85503.9	52607	41.8	60.5	0.790255
96931.5	88929.5	71433	97500.7	82136.5	77795	6206.2	3338.5	0.792625
6311.25	63147.2	6550	1454.2	61406.2	1552	-11	2.2	0.797364
182372	124843	95736	101867	93894.9	71100	-31.9	64.9	0.797364
85933.5	87526.8	64343	47308.8	84006.5	36907	7415.1	3954.5	0.797364
96914.2	97123.2	65395	67485	88766.4	49824	23.1	-14.3	0.800918
87443.2	96247.6	59541	76579.8	99631.4	50373	6692.4	3645.4	0.803288
257523	134485	125494	262143	68367.8	251285	25137.2	13906.2	0.803288
8280.75	66620.1	8146	5639.7	65532.5	5640	675.4	335.5	0.803288
142486	128589	72619	128523	162751	51753	7733	4708	0.804473
59349.8	80580.6	48269	77398.2	82402.5	61556	469.7	448.8	0.805657
11337.8	69722.3	10657	3955.6	72169.9	3592	40.7	-15.4	0.806842
141836	115490	80486	37590.3	125160	19683	30.8	17.6	0.808027
28262.2	73244	25288	10828.4	92571.1	7666	25.3	9.9	0.808027
30673.5	77179.6	26046	12475.1	85699	9540	1971.2	1514.7	0.811581
108359	93543.3	75916	78046.1	87292.7	58594	8882.5	4843.3	0.815136
95673.8	111105	56434	88437.8	125251	46274	7031.2	4115.1	0.815136
145446	95788.9	99510	48558.4	84463.3	37677	9.9	-51.7	0.816321
83487	99137.6	55190	48563.9	91873.6	34642	5932.3	3561.8	0.817505
12423	73274.6	11111	19057.5	73920	16896	4800.4	2082.3	0.82106
5933.25	64656	6014	5969.7	65510.8	5972	107.8	79.2	0.82106
68851.5	107134	42118	61014.8	100867	39643	1646.7	1203.4	0.822244
69126.8	83158.2	54478	81001.8	86107.6	61650	596.2	733.7	0.824614
128898	98533.3	85732	54830.6	88092.4	40791	48.4	41.8	0.824614
162780	93264.4	114384	74643.8	84364.2	57985	563.2	315.7	0.825799
85092.8	84347.6	66115	82736.5	83570.5	64882	1738	1516.9	0.826984
79961.2	79795.7	65672	55521.4	78775.7	46190	10058.4	5044.6	0.828168
50834.2	78617	42376	52709.8	75219.7	45924	2928.2	1390.4	0.836462
93120.8	88310.2	69106	42788.9	80778.1	34715	0	8.8	0.837647
11539.5	66442.9	11382	4092	62995.8	4257	236.5	155.1	0.838832
57695.2	79262	47704	74358.9	77881.2	62572	4593.6	2104.3	0.840016
106433	93190.4	74849	46657.6	85716.2	35673	40.7	11	0.840016
77437.5	98605.8	51467	72263.4	95509.8	49585	6074.2	3437.5	0.841201
78781.5	85858.7	60134	51560.3	85621.6	39465	7293	3997.4	0.842386
92191.5	83374	72467	56562	80713.5	45926	7970.6	4242.7	0.843571
105929	84532.9	82124	45706.1	82979.5	36098	13.2	30.8	0.844756
52387.5	85754.5	40036	70089.8	77977.2	58907	574.2	515.9	0.844756
136658	88500.1	101198	59051.3	90895.9	42576	31.9	-12.1	0.851864
88215.8	89209.4	64806	97020	84484.5	75260	7679.1	4186.6	0.851864
109202	85704.6	83504	44397.1	82570.2	35238	9.9	-50.6	0.853049
15155.2	69155.7	14362	11781	69282.1	11144	2502.5	1089	0.856603
66090.8	79008.5	54821	71142.5	78564.2	59345	2797.3	1306.8	0.857788
69531.8	100093	45526	85928.7	96806.4	58172	8685.6	4006.2	0.858973
61024.5	87606	45651	88679.8	85379.8	68069	5176.6	2234.1	0.858973
28764.8	73180.4	25760	8980.4	73687.2	7987	7.7	-15.4	0.860158
101534	90766.6	73310	71544	85449.7	54871	8093.8	4428.6	0.861342
84948	83716.6	66500	114313	80680.9	92855	8951.8	3818.1	0.863712
76071	84568.4	58951	56559.8	82796.2	44769	3852.2	2640	0.867266
6843.75	68737.5	6525	1868.9	69197.9	1770	42.9	35.2	0.869636
113856	89638.2	83242	54199.2	78055.6	45506	15.4	41.8	0.869636
54310.5	76775.1	46360	57637.8	75919	49755	790.9	687.5	0.869636
5918.25	64246.9	6037	4785	65358.4	4798	529.1	255.2	0.870821
5640	66682.9	5543	1769.9	66623.9	1741	-16.5	-1.1	0.872006
18320.2	67832.5	17700	20362.1	66314.7	20123	400.4	221.1	0.87319
60078.8	71985.5	54696	46103.2	69674.1	43365	1356.3	1097.8	0.87319
90707.2	87653.8	67819	47186.7	77632.9	39834	18.7	-17.6	0.874375
95166	95261.9	65470	81483.6	89471.6	59685	9883.5	5076.5	0.874375
134191	92606.9	94964	59983	82998.2	47363	-90.2	61.6	0.876745
80210.2	78686.6	66805	99795.3	77373.9	84527	3927	2041.6	0.876745
64427.2	81648.8	51713	34618.1	79462.4	28551	5201.9	3001.9	0.87793
60035.2	75700.7	51974	56107.7	80738.5	45543	588.5	886.6	0.87793
16842.8	67685	16308	12246.3	68026.2	11798	159.5	200.2	0.879114
5315.25	63311.6	5502	3225.2	65357.7	3234	-8.8	37.4	0.880299
98358	93716.2	68782	91598.1	89788.2	66857	2794	2191.2	0.881484
88031.2	89351	64568	76832.8	84631.4	59497	9406.1	4908.2	0.881484
132828	104625	83202	48891.7	87245.2	36726	13.2	1.1	0.882669
148237	118647	81880	56922.8	107684	34643	9.9	9.9	0.883854
90938.2	86552.3	68857	49450.5	81332.8	39846	6377.8	3741.1	0.886223
100314	98147	66983	73405.2	93366	51525	117.7	585.2	0.888593
96060.8	87917.7	71606	121363	88125.1	90254	4917	2885.3	0.888593
110486	94639	76510	49923.5	92196.8	35487	119.9	68.2	0.894517
132831	88021.2	98899	52373.2	83739.9	40988	2.2	79.2	0.894517
52645.5	76456.5	45126	82305.3	75020.3	71900	158.4	256.3	0.895701
122978	95793.1	84134	37820.2	92233.3	26873	28.6	-2.2	0.896886
141233	98323.3	94137	125503	87640.7	93849	37.4	-3.3	0.896886
5110.5	65223.3	5135	1309	63639.9	1348	29.7	35.2	0.896886
141148	110601	83637	44788.7	104399	28116	1.1	106.7	0.898071
10115.2	64136.3	10336	1246.3	61830.1	1321	-5.5	-13.2	0.899256
38691.8	95226.9	26628	32730.5	99500.2	21558	612.7	585.2	0.899256
37872.8	77892	31865	24929.3	79769.9	20481	3261.5	1996.5	0.900441
120992	87552.7	90566	67411.3	76197.7	57979	30.8	17.6	0.900441
181737	110061	108216	71482.4	92619	50580	-4.4	-6.6	0.901625
92526.8	91795.6	66058	98967	91847.5	70616	10511.6	5338.3	0.90281
57184.5	77207.3	48540	60934.5	76959	51890	603.9	702.9	0.90281
69694.5	90542.3	50446	63581.1	87114.3	47832	71.5	77	0.90281
17215.5	66083	17073	14463.9	66305.7	14296	429	211.2	0.90281
6379.5	64450	6487	3075.6	68419.1	2946	1.1	-40.7	0.90281
5137.5	62897.7	5353	2669.7	64609.1	2708	-30.8	-9.9	0.903995
111652	91152.4	80275	45367.3	87341.5	34041	-29.7	46.2	0.903995
138805	92726.1	98103	53607.4	81986.8	42851	-19.8	-4.4	0.903995
66266.2	85220.3	50960	73790.2	82260.2	58788	622.6	706.2	0.90518
144552	119054	79572	213991	120591	116295	13447.5	6850.8	0.906365
66008.2	88785.9	48723	82184.3	92225	58401	4582.6	2369.4	0.906365
123070	89973.1	89644	51224.8	85990.5	39040	-3.3	42.9	0.906365
7907.25	62775.2	8255	2087.8	66874.9	2046	-5.5	2.2	0.907549
48685.5	77790.5	41016	56067	79469	46237	2525.6	1065.9	0.907549
69578.2	92335.2	49384	72073.1	88823.8	53177	11501.6	5586.9	0.909919
171022	127909	87626	220912	122224	118452	17915.7	8996.9	0.911104
109136	98431.9	72663	95241.3	99495.2	62734	9815.3	5090.8	0.913473
84062.2	85193.2	64666	60292.1	77276.5	51132	-25.3	-61.6	0.913473
119711	98862.1	79357	53784.5	101114	34860	344.3	86.9	0.913473
88481.2	83423.8	69509	99710.6	76963.2	84906	2473.9	1455.3	0.914658
23164.5	66417.7	22857	22203.5	66985.6	21723	389.4	203.5	0.914658
14586	71405.7	13387	15628.8	71296.8	14366	919.6	459.8	0.915843
241457	129316	122368	164630	109177	98823	36.3	41.8	0.917028
76808.2	95988	52441	84312.8	100864	54782	896.5	436.7	0.918212
104525	87877.9	77951	40312.8	85939.1	30742	78.1	40.7	0.919397
6474	63591.1	6672	3269.2	62903.8	3406	-25.3	-16.5	0.920582
99331.5	90312.1	72081	53240	79125.9	44096	7.7	18.7	0.921767
75558.8	93451.7	52988	55496.1	93335.2	38967	5095.2	2792.9	0.922952
87524.2	96424.2	59487	94113.8	89863.1	68636	11225.5	5694.7	0.922952
143371	93325.8	100679	60491.2	79187.3	50063	-5.5	41.8	0.922952
248484	160987	101155	262143	102527	167564	13524.5	5897.1	0.925321
87589.5	83993.2	68342	110503	89819.9	80627	2439.8	1390.4	0.928876
72199.5	82777.9	57161	76945	79982.7	63047	1833.7	1219.9	0.931245
31317	84055.8	24417	51948.6	82758.1	41138	958.1	448.8	0.9348
133850	93319.2	94000	42688.8	83201.6	33625	13.2	36.3	0.935984
76209.8	96826.1	51582	67589.5	98596.5	44926	6567	3593.7	0.935984
92730	95727.3	63484	98562.2	94468.4	68376	9683.3	5122.7	0.937169
161678	108669	97504	48910.4	96959.7	33059	88	35.2	0.937169
87604.5	105286	54530	103310	99857.1	67802	6484.5	3562.9	0.938354
40371.8	84544	31295	81567.2	81057.6	65948	4646.4	2082.3	0.941908
74568.8	93667.9	52173	60405.4	89791.5	44088	6565.9	3433.1	0.941908
32151.8	70745.9	29784	6560.4	71681	5998	17.6	26.4	0.943093
115586	93738.5	80810	53860.4	83755.6	42144	40.7	-9.9	0.943093
117308	87364.6	87998	40585.6	81893.5	32479	-20.9	52.8	0.945463
131617	88598.9	97356	49292.1	76054.3	42475	13.2	0	0.947832
43457.2	82532	34508	29068.6	75096.2	25368	1890.9	1322.2	0.947832
82419	87685.3	61600	86857.1	80416.3	70785	11303.6	5856.4	0.949017
125078	93174	87976	60506.6	82594.5	48010	-17.6	14.3	0.949017
85846.5	130217	43205	101828	138870	48055	12954.7	6669.3	0.950202
114268	86033.9	87043	51654.9	76565.2	44214	39.6	27.5	0.950202
76921.5	83034.8	60711	60179.9	78560	50203	1793	1188	0.950202
105044	83070	82872	33294.8	81497.3	26774	46.2	-3.3	0.952571
7558.5	64981.5	7623	3857.7	95946.2	2635	13.2	22	0.953756
136556	95450.6	93759	60300.9	89100.6	44353	-23.1	-11	0.953756
99120	100108	64889	100781	98574.3	67003	8760.4	4644.2	0.954941
99783	86460.8	75634	39152.3	78729.9	32591	31.9	55	0.954941
65776.5	76949.8	56020	75760.3	75587.3	65686	1332.1	1298	0.957311
144706	100127	94714	56318.9	96940.6	38074	-41.8	-28.6	0.960865
139350	92342	98898	60155.7	81095.2	48614	24.2	18.7	0.96205
110493	86455.7	83757	40175.3	79860.7	32969	-14.3	-27.5	0.96205
125162	95473.8	85915	44375.1	86216.4	33731	12.1	12.1	0.96205
9711.75	63697.9	9992	4232.8	62016.7	4473	157.3	118.8	0.963235
136915	119480	75099	78334.3	142153	36114	114.4	68.2	0.964419
63863.2	92212.5	45388	63951.8	86108.2	48673	6195.2	3336.3	0.965604
78190.5	96724.9	52978	81158	100381	52986	1548.8	1348.6	0.965604
81310.5	87379.7	60984	46715.9	84895.1	36063	4090.9	2398	0.969159
115174	96398.8	78300	46730.2	86857.6	35259	47.3	35.2	0.971528
88686.8	79810.2	72825	68609.2	76324.9	58911	7609.8	4217.4	0.973898
90292.5	86862.3	68124	48661.8	85455.1	37319	-26.4	8.8	0.975082
94355.2	77938.8	79340	44815.1	82275.9	35697	6552.7	3784	0.975082
28873.5	67699	27951	20563.4	66810.9	20171	1728.1	724.9	0.975082
77270.2	92285.5	54873	62475.6	89789.5	45600	111.1	221.1	0.975082
142112	102882	90525	78082.4	83902.4	60990	22	-8.8	0.975082
93429.8	96501.4	63450	55982.3	92981.3	39458	2548.7	1948.1	0.976267
134541	93678.3	94123	52143.3	80191.1	42614	26.4	55	0.976267
224692	121063	121634	192315	152178	82821	6938.8	3072.3	0.977452
43362	74763.8	38010	10327.9	71761	9432	-38.5	12.1	0.978637
111485	91096.4	80204	45548.8	82138.7	36342	-28.6	34.1	0.979822
112757	91222.5	81007	46883.1	86760.4	35414	33	17.6	0.979822
5445	65608.3	5439	6198.5	64634	6285	358.6	181.5	0.982191
139467	104194	87722	64801	87613.4	48472	-23.1	59.4	0.983376
120593	90313	87509	39366.8	80497.4	32050	80.3	8.8	0.984561
103556	98705.8	68756	90752.2	93713.6	63465	2472.8	1998.7	0.98693
11341.5	71613.5	10379	3627.8	74530.2	3190	-13.2	-57.2	0.9893
102195	86460	77463	37316.4	76421.6	32001	-5.5	18.7	0.9893
124928	94883.4	86288	40444.8	87236.4	30384	0	29.7	0.996409
102973	85058.1	79339	46332	83530.4	36351	25.3	51.7	0.997593
109585	90703.8	79178	39843.1	85862.3	30411	50.6	110	1.00115
96339.8	88494.4	71346	34816.1	81857.9	27874	-4.4	3.3	1.00115
82401.8	86984.9	62083	69367.1	83757.9	54276	4372.5	2327.6	1.00115
100600	85331.8	77262	47407.8	78984.1	39336	42.9	36.3	1.00233
136986	100178	89616	90657.6	84974.6	69919	83.6	19.8	1.00352
26591.2	71339.6	24428	15505.6	72171.5	14080	487.3	302.5	1.0047
161050	104022	101465	106274	96339.8	72294	28.6	46.2	1.00826
110796	96525.5	75225	36895.1	95015.6	25448	203.5	61.6	1.01063
162238	109936	96715	206701	104056	130183	8242.3	4687.1	1.01181
115575	106784	70931	54305.9	94272.9	37752	49.5	11	1.01181
134776	88952	99297	53610.7	84697.7	41482	9.9	41.8	1.01655
83250	85805.7	63584	44654.5	82415.1	35509	8786.8	4563.9	1.01655
41339.2	96685	28021	6860.7	95118	4727	37.4	15.4	1.01655
84672.8	93941.3	59070	99411.4	84951.6	76691	8632.8	4552.9	1.01773
95635.5	98501.8	63629	74556.9	96554.9	50605	11291.5	5687	1.01773
146620	117437	81822	53367.6	102789	34026	34.1	2.2	1.0201
97329	89517.3	71255	116968	87433.5	87674	11628.1	5912.5	1.0201
170402	119952	93099	52215.9	97827.9	34980	7.7	79.2	1.02366
67489.5	88077.6	50217	80113	85320.6	61536	665.5	601.7	1.02721
72248.2	92137.6	51389	85872.6	89072	63182	5909.2	3348.4	1.0284
120748	92095.7	85925	59273.5	84468.7	45988	-9.9	27.5	1.02958
125984	109553	75365	50443.8	124661	26519	-35.2	-3.3	1.02958
109750	87809.4	81911	81392.3	85305.1	62530	10223.4	5284.4	1.03077
56485.5	77549.7	47735	64427	76713.1	55040	3999.6	1840.3	1.03195
66351.8	76462.6	56870	81132.7	75973.9	69986	3009.6	1365.1	1.03314
73404.8	99591.2	48304	82542.9	88760.9	60945	10148.6	5196.4	1.03551
18799.5	65944.7	18683	9117.9	65341.8	9145	1219.9	588.5	1.03551
123396	106587	75871	55502.7	95133.4	38235	12.1	34.1	1.03551
106227	84275.9	82606	68713.7	80889.9	55671	2660.9	2392.5	1.03788
71580	100864	46509	69756.5	105011	43534	3631.1	2477.2	1.03788
126846	96424.9	86212	50163.3	81116.8	40528	-5.5	-12.1	1.03788
71385.8	91538.2	51108	66332.2	87152.1	49880	1153.9	1162.7	1.03906
129505	87914.1	96540	58192.2	79268.5	48111	44	-11	1.04025
75939	92993.6	53517	75270.8	100412	49127	7960.7	4324.1	1.04143
98564.2	101337	63743	91657.5	93832.4	64017	4474.8	2423.3	1.04499
62292.8	79970.6	51049	51838.6	78262.5	43409	7935.4	4064.5	1.04617
92523	103381	58653	76893.3	93755.8	53749	83.6	99	1.05091
9363	65146.4	9419	5525.3	67481.6	5366	53.9	130.9	1.05209
100367	90941	72329	47335.2	85934.8	36099	16.5	29.7	1.05446
102686	85948	78299	39316.2	83321.3	30924	2.2	-2.2	1.05565
138983	100766	90392	61999.3	93606.7	43407	53.9	8.8	1.05683
61951.5	72506.1	55996	48460.5	72590.5	43751	4389	2156	1.05683
31344	70752.6	29033	26015	73564	23176	1943.7	998.8	1.05683
154496	108408	93398	51880.4	99628.9	34127	36.3	-11	1.06276
145524	92497.6	103106	59384.6	80452.9	48374	23.1	47.3	1.06276
157504	94467.4	109267	65437.9	88096.5	48680	-13.2	3.3	1.06394
137092	102722	87464	62018	86620.6	46922	-13.2	25.3	1.06513
114230	93614.9	79968	42098.1	78081.8	35334	39.6	-12.1	1.06987
7756.5	65287.7	7786	10244.3	67231.2	9986	761.2	300.3	1.07224
21005.2	68569.4	20076	26436.3	68376.7	25338	245.3	193.6	1.07342
96497.2	89525	70640	214086	95792	146467	5137	2340.8	1.07816
139964	114423	80165	55654.5	109088	33435	169.4	115.5	1.07934
99732	87871.2	74382	52883.6	80403.2	43105	12.1	50.6	1.08171
96294.8	82918.6	76108	77607.2	82527.2	61629	5265.7	3254.9	1.0829
69080.2	94692.4	47810	96710.9	92002.4	68890	8672.4	3791.7	1.0829
99925.5	91653.3	71451	56712.7	92936.7	39992	10693.1	5476.9	1.0829
86319.8	85177.3	66415	53895.6	78709.8	44875	12.1	64.9	1.08408
108892	105170	67855	169389	93567.9	118642	3056.9	2571.8	1.08645
124913	131155	62417	161351	127455	82965	16742	8555.8	1.08645
17022	65962.3	16912	11844.8	67606.8	11482	413.6	156.2	1.08645
103987	91044.7	74852	49907	93729.9	34895	7374.4	4127.2	1.08764
93530.2	83482.2	73424	63829.7	84508	49500	8016.8	4384.6	1.08882
32635.5	75148.5	28461	35884.2	77074.8	30512	5544	2468.4	1.08882
109438	89464.7	80167	133980	83884.4	104674	11772.2	5143.6	1.09001
70764.8	85603.2	54176	41952.9	83101.9	33085	5816.8	3302.2	1.09119
134482	95231.1	92548	64401.7	89350.1	47237	1.1	22	1.09356
80853.8	90766.1	58379	79113.1	89872.7	57690	3972.1	2657.6	1.09475
126568	95707.7	86668	44389.4	98094.9	29656	-48.4	-18.7	1.09593
77037	93678.3	53894	62742.9	87910.4	46774	3019.5	2070.2	1.10067
9873.75	88038.9	7350	43820.7	100452	28589	66	39.6	1.10067
149632	91624.2	107027	50506.5	86233.7	38384	47.3	31.9	1.10067
206947	113021	120000	249757	106608	153536	5365.8	2779.7	1.10186
6153	64715.6	6231	1597.2	60715.8	1724	41.8	28.6	1.10304
136232	85862.1	103982	51131.3	79274.7	42270	-37.4	-9.9	1.10541
70962	90342.6	51477	84650.5	89939.6	61682	2774.2	2086.7	1.10659
120906	93255.1	84968	92701.4	112287	54105	-13.2	18.7	1.10778
126406	107549	77027	103386	103087	65726	11855.8	5892.7	1.10896
9927.75	70299.8	9255	9546.9	77014.5	8124	895.4	369.6	1.10896
112019	92997.2	78941	44190.3	85760.8	33769	22	6.6	1.11015
74976.8	98510	49880	76403.8	94991.7	52712	7073	3792.8	1.11133
125278	95273.1	86176	95197.3	89569.2	69654	108.9	156.2	1.11133
108608	91712.3	77609	93208.5	86652.9	70494	13073.5	6585.7	1.11252
103176	84578.9	79946	41296.2	86278.6	31368	17.6	38.5	1.1137
121348	85956	92520	32731.6	79681.2	26921	9.9	13.2	1.1137
118292	88341.4	87755	50870.6	84173.4	39607	-68.2	11	1.11489
115533	103834	72920	58819.2	96203.4	40069	28.6	6.6	1.11489
133438	97494.6	89697	69015.1	93598.8	48323	75.9	30.8	1.11489
118576	99114.6	78404	69884.1	85054.4	53847	45.1	6.6	1.11607
104911	92224.5	74551	41628.4	76532.6	35647	-30.8	7.7	1.11844
13893	68654.2	13262	2610.3	68318.1	2504	4.4	-9.9	1.11844
118624	97986.2	79339	29107.1	94504	20185	19.8	45.1	1.11844
94770	84317.8	73660	52672.4	84515.2	40844	5478	3433.1	1.12081
176391	105820	109242	65716.2	104200	41332	6.6	39.6	1.12081
97494	94241.2	67798	85339.1	89044.3	62809	1045	1086.8	1.12081
10161.8	64443.6	10334	2739	65416.6	2744	44	13.2	1.122
132676	113142	76851	134914	112257	78763	3762	3412.2	1.12318
6978.75	63311.1	7224	6091.8	65234	6120	433.4	193.6	1.12318
5136	63412.4	5308	1180.3	64033.2	1208	16.5	9.9	1.12318
10915.5	65931.6	10850	12736.9	64647.3	12912	154	163.9	1.12911
9558.75	67995.5	9213	12454.2	73977.9	11033	198	184.8	1.13029
113612	95144.1	78257	38261.3	81549.8	30748	-16.5	35.2	1.13147
4935.75	64205.9	5038	2204.4	64870.9	2227	6.6	8.8	1.13266
84222.8	100006	55193	86402.8	98056.9	57747	8950.7	4704.7	1.13384
129306	92202	91909	107156	88389.2	79451	12569.7	6497.7	1.13621
97603.5	89802.5	71229	101162	86573.6	76579	14151.5	7114.8	1.13621
138144	92800.2	97558	57334.2	89633.9	41920	36.3	-66	1.1374
150568	107701	91620	171707	123622	91027	16558.3	8060.8	1.13858
138230	108951	83148	54428	101085	35287	-47.3	50.6	1.13858
118542	91175.2	85207	51753.9	79340.9	42749	-8.8	-23.1	1.13977
110554	90647.2	79928	45282.6	82462	35988	30.8	27.5	1.14332
136744	99230.9	90311	43843.8	87974.9	32661	-11	2.2	1.14569
138344	92814.9	97684	50557.1	83547.1	39658	11	-28.6	1.14569
131094	91843.2	93544	44481.8	79607.8	36619	4.4	11	1.14806
123946	100061	81180	47119.6	89337.2	34566	9.9	-6.6	1.14925
79798.5	84732.3	61720	110395	81992.4	88238	4236.1	2024	1.14925
90547.5	84220.9	70459	155657	90100.7	113219	10165.1	5858.6	1.15043
32376	71096.2	29844	33314.6	72508.6	30111	4180	1822.7	1.15162
105206	92627.8	74435	110490	87308.8	82936	11434.5	5991.7	1.15399
134654	108890	81042	46923.8	96422.4	31893	48.4	9.9	1.16109
6030.75	66784.6	5918	1871.1	65609.6	1869	-5.5	74.8	1.16228
73276.5	96473.3	49778	84950.8	96187.6	57880	3478.2	2207.7	1.16465
127916	99263.1	84453	48537.5	92972.3	34214	35.2	8.8	1.16465
125658	93471.5	88103	115193	91742.4	82288	14938	7353.5	1.16583
52490.2	79162.4	43455	51942	79713.2	42704	1999.8	1086.8	1.1682
83226.8	80949.1	67380	54265.2	85835.2	41432	88	29.7	1.1682
95193	91093.9	68485	182344	87402.3	136725	7146.7	3306.6	1.16939
119800	134579	58339	144014	137496	68643	15375.8	7795.7	1.17176
168530	103560	106651	143177	104677	89640	15726.7	8922.1	1.17294
18381	71707.7	16799	22305.8	71042.1	20577	1632.4	772.2	1.17413
17199	69966.1	16110	30651.5	68796.1	29199	104.5	40.7	1.17413
32400	71407.3	29736	42358.8	71018.1	39089	4857.6	2061.4	1.17531
106957	97480.3	71907	177905	90910.6	128249	6425.1	5520.9	1.1765
11859	68765.8	11302	2688.4	67452.9	2612	19.8	-23.1	1.17768
83548.5	89689.2	61049	173866	97043.7	117416	9428.1	4701.4	1.17768
137363	93670.9	96105	71165.6	87535.8	53280	-37.4	5.5	1.17887
6891	66005.4	6842	6440.5	67892	6217	634.7	295.9	1.17887
139089	100279	90900	54451.1	103618	34439	66	67.1	1.17887
61088.2	84717.2	47257	52973.8	80748.3	42994	2564.1	1551	1.18005
75563.2	78381	63180	62623	83979.2	48870	4022.7	2495.9	1.18005
25193.2	67275.1	24542	22515.9	66969.3	22034	578.6	271.7	1.18005
92602.5	100248	60538	91709.2	93162	64514	5882.8	3518.9	1.18124
29565	75085.1	25805	6958.6	70780.5	6443	82.5	18.7	1.18361
137936	95509.1	94648	86969.3	91630.8	62202	20.9	12.1	1.18361
78879.8	82923.7	62340	50978.4	84360.3	39603	6919	3789.5	1.18479
72598.5	90310.3	52683	92456.1	99225.5	61065	9049.7	4698.1	1.18479
77581.5	90990.8	55878	61790.3	85195	47532	8255.5	4262.5	1.18834
10635	66460.9	10487	2261.6	67833.5	2185	15.4	-22	1.1919
5972.25	66237.5	5909	5464.8	68439	5233	236.5	125.4	1.1919
17400	68172.8	16727	15219.6	70093.6	14230	789.8	412.5	1.19427
86061.8	96515	58438	92881.8	91717.4	66368	12131.9	6054.4	1.19545
66899.2	88886.2	49325	45656.6	92958.6	32188	3735.6	2222	1.19664
130790	112766	76011	39062.1	114957	22269	70.4	33	1.19664
75321.8	97876.2	50434	47987.5	130073	24178	9403.9	4538.6	1.19664
16955.2	100659	11039	144331	145362	65071	187	63.8	1.20138
24724.5	66859.7	24235	18162.1	67487.2	17637	445.5	216.7	1.20256
125957	90705.4	91006	101727	86724.5	76873	9293.9	5113.9	1.20493
123837	103758	78218	60635.3	96971.5	40979	9.9	-37.4	1.20493
112075	100646	72978	49266.8	86346.4	37393	15.4	45.1	1.20612
112665	94001.3	78548	89801.8	92768.8	63440	4743.2	3018.4	1.2073
132548	86916.7	99942	50105	77294	42483	72.6	6.6	1.20967
73060.5	91095.9	52561	48286.7	85239.5	37125	6233.7	3455.1	1.21441
162632	94749.4	112489	67854.6	86347.9	51500	-40.7	6.6	1.21559
83181.8	88400.6	61667	66833.8	80699	54276	7467.9	4039.2	1.21796
114704	95614.5	78620	41628.4	83817	32549	-13.2	-6.6	1.22033
110972	94450.4	77000	40819.9	83651.4	31980	2.2	64.9	1.2227
65106.8	74859.4	56998	50062.1	75643.1	43373	3755.4	1690.7	1.22389
103455	90580.3	74851	43191.5	81740.7	34629	259.6	159.5	1.22389
115161	98625.2	76524	88168.3	108320	53344	5529.7	2325.4	1.22507
118273	111468	69537	101663	109286	60965	12421.2	6306.3	1.22507
84990.8	84074.8	66250	66992.2	81606	53800	6614.3	3649.8	1.22626
107133	96843.7	72499	117149	91230.1	84155	4060.1	2970	1.22863
48957.8	77010.7	41663	60176.6	79711.6	49475	2759.9	1321.1	1.22863
143216	94263	99570	56146.2	87955	41835	26.4	-7.7	1.22863
80297.2	81045.4	64931	46552	81134.8	37602	7458	3934.7	1.23218
125832	92370.1	89277	56095.6	84415.2	43550	-19.8	42.9	1.23218
110140	99933.1	72230	50054.4	92217.6	35572	64.9	-42.9	1.23218
103952	91079	74799	88246.4	88863.4	65081	8453.5	4471.5	1.23218
131968	107681	80318	57413.4	106172	35439	359.7	190.3	1.23455
135872	126943	70146	129002	121444	69615	15769.6	8276.4	1.23574
74992.5	95956.7	51218	69637.7	98832.2	46177	2332	1712.7	1.23929
125814	90582.3	91026	52727.4	77645.7	44504	-49.5	11	1.24048
143183	109406	85769	59214.1	88965.1	43620	78.1	59.4	1.24285
86925	90358.1	63046	54202.5	90398.6	39295	6604.4	3726.8	1.24285
137106	101597	88441	50040.1	94753.8	34610	-19.8	30.8	1.24403
120310	109766	71831	52775.8	97308	35544	7.7	-27.5	1.24521
91387.5	84927.5	70521	39917.9	82676.8	31642	-15.4	29.7	1.24521
84270.8	83903.3	65823	36422.1	83279.6	28662	4.4	-12.1	1.2464
67525.5	85365.6	51840	85041	92033.1	60557	-4.4	41.8	1.24758
70707	76185.9	60823	91752.1	77487	77601	5135.9	2427.7	1.24758
134490	97864.1	90063	60094.1	89138.7	44182	73.7	62.7	1.25114
125869	86742.3	95097	42689.9	78559.1	35613	58.3	53.9	1.25114
96137.2	118083	53356	262143	93095.8	184539	6539.5	2838	1.25232
192412	105985	118978	110713	88351.3	82123	8.8	34.1	1.25469
100321	91014.6	72237	106928	86704.3	80822	1150.6	1306.8	1.25588
105552	95201.8	72661	46728	89263.6	34307	18.7	-47.3	1.25588
132772	93744.6	92820	53315.9	85985.6	40636	11	-8.8	1.25706
91537.5	92003.6	65204	74173	94713.9	51323	12743.5	6215	1.26062
98817	93041.6	69604	35170.3	83168.1	27714	-8.8	52.8	1.26299
8904.75	64427.2	9058	8475.5	64088	8667	180.4	179.3	1.26536
82880.2	80380.6	67574	55935	77705.5	47175	4760.8	2997.5	1.26654
98532	110929	58212	97904.4	123330	52025	14633.3	7203.9	1.26773
8528.25	63203.4	8843	4514.4	63666	4647	110	108.9	1.26891
118745	89989.2	86478	75152	89912.9	54777	3.3	51.7	1.2701
62023.5	82196.3	49452	92308.7	82631.6	73211	447.7	630.3	1.27128
5694.75	70152.5	5320	4803.7	69175	4551	1059.3	459.8	1.27246
137644	98710.1	91385	75432.5	93638.4	52794	2.2	-7.7	1.27602
96481.5	115165	54904	101212	113611	58384	18780.3	8884.7	1.27602
6419.25	68327.4	6157	10750.3	72400.8	9731	602.8	286	1.2772
87120	97292.2	58684	83026.9	96657.7	56294	11489.5	5794.8	1.2772
6447.75	64750.2	6526	6113.8	63448	6315	64.9	79.2	1.27957
196448	126182	102031	174364	113801	100413	3228.5	1523.5	1.28194
87372	93876.7	60995	88814	93217.7	62440	12562	6179.8	1.28313
92379	84497.3	71649	88723.8	82258.5	70687	5346	3129.5	1.2855
104758	93804.5	73189	81506.7	94054.3	56793	5810.2	3458.4	1.2855
105062	99985.6	68863	42408.3	84378.8	32938	15.4	-40.7	1.28668
125012	98452.9	83215	48002.9	94056.8	33447	-37.4	-14.3	1.29142
109141	87401.1	81837	64237.8	79972	52642	8.8	17.6	1.29498
81878.2	83895.8	63960	61293.1	83605.4	48046	5578.1	3294.5	1.29616
65227.5	121300	35241	101116	142285	46574	8036.6	3997.4	1.29735
94349.2	80020.6	77271	36337.4	77321	30799	7.7	20.9	1.29735
86316	93521	60487	51033.4	88343.9	37858	36.3	28.6	1.30208
96984.8	91358.5	69572	67271.6	88289	49935	10594.1	5449.4	1.30327
6292.5	64324.6	6411	3743.3	64304.3	3815	79.2	132	1.30919
91445.2	84899.3	70589	67542.2	88132.3	50225	8156.5	4488	1.30919
70708.5	82059	56471	35153.8	74744.2	30823	25.3	60.5	1.31038
9150.75	64442.7	9306	6719.9	65108.7	6764	-3.3	-3.3	1.31038
104072	94247.8	72367	59925.8	85177.9	46107	37.4	-14.3	1.31038
83257.5	88267.8	61816	50990.5	83021.9	40251	2330.9	1544.4	1.31275
129569	113764	74641	51785.8	97080.4	34959	23.1	13.2	1.31393
13882.5	66956.4	13588	17314	66162.7	17150	178.2	169.4	1.31393
132380	96044.2	90330	54919.7	87184	41283	19.8	40.7	1.31512
120547	93278.8	84694	49157.9	83983.6	38360	-8.8	-35.2	1.3163
96355.5	94376.8	66910	77933.9	93198.7	54802	8773.6	4677.2	1.3163
126650	95826.4	86616	73144.5	81094.9	59111	-23.1	14.3	1.3163
107068	108071	64928	123027	116209	69381	4910.4	3127.3	1.31749
69109.5	90675.7	49949	77334.4	91625.8	55314	42.9	68.2	1.32341
123572	95657.2	84661	52093.8	85378.2	39987	45.1	26.4	1.3246
80457.8	85234.8	61863	75171.8	78635.9	62649	3988.6	2854.5	1.32578
89988.8	89350.7	66004	68008.6	88550.5	50333	10785.5	5342.7	1.32697
7752	68459.1	7421	2919.4	66134	2893	144.1	71.5	1.32815
99642	82060.6	79577	38405.4	79486.4	31665	12.1	-55	1.32933
50992.5	72669.3	45987	50183.1	72421.4	45412	2653.2	1134.1	1.32933
93337.5	84075.1	72756	129894	87467.6	97324	2838	1640.1	1.33052
120809	105686	74914	50139.1	84386.3	38939	61.6	-45.1	1.33052
168982	108862	101729	111316	98659.5	73943	-22	-4.4	1.3317
129836	93005.1	91489	47338.5	84216.7	36838	6.6	62.7	1.33407
83382.8	90167	60605	67282.6	82474.8	53464	5135.9	3083.3	1.33407
125115	94325.6	86928	85514	81135.1	69073	33	36.3	1.33407
10301.2	65195.8	10355	3019.5	67722.8	2922	0	-6.6	1.33644
93448.5	86786.2	70567	60868.5	85707.4	46543	5324	3176.8	1.33644
82872	93641.3	57999	59670.6	85598.6	45685	1490.5	1491.6	1.33644
55934.2	84395.2	43435	56146.2	78622.2	46801	929.5	690.8	1.33881
116666	87416	87465	43081.5	92285.7	30594	3.3	25.3	1.34
99879.8	92806.3	70531	41577.8	81156.9	33575	33	41.8	1.34118
99744	105871	61743	57502.5	117146	32169	5676	3396.8	1.34237
74672.2	91132.4	53699	58899.5	102012	37839	6814.5	3619	1.34592
98974.5	85933	75482	137921	84501.7	106966	970.2	927.3	1.34592
131249	87377.7	98441	57851.2	81660.6	46428	16.5	49.5	1.34592
94470	82064.4	75443	62659.3	83064.1	49437	5625.4	3370.4	1.34829
113052	85730.2	86422	52716.4	75737.1	45616	0	48.4	1.34829
192212	116200	108406	86944	98144.3	58057	29.7	2.2	1.34948
102948	91861.9	73445	145409	84928.8	112206	14064.6	6490	1.35066
5694	69001.8	5408	5379	66425.1	5307	283.8	157.3	1.35066
34935	69806.1	32798	33859.1	70704.5	31384	526.9	387.2	1.35066
135216	118493	74785	108159	122412	57905	7750.6	4445.1	1.35185
91404.8	85256.6	70262	70185.5	85264.5	53946	8130.1	4440.7	1.35185
128514	92631.1	90923	44853.6	78349.7	37518	-7.7	0	1.35303
86766	83814.3	67844	76401.6	85354.3	58662	6034.6	3472.7	1.3554
122746	85879.3	93670	38808	77201.3	32944	6.6	-39.6	1.35658
100203	87561.1	74998	79742.3	85368.3	61217	14587.1	7080.7	1.35777
61877.2	83733	48430	65331.2	85034	50351	5913.6	2726.9	1.35777
140722	95300.2	96772	59548.5	77430.4	50401	14.3	55	1.36014
76287.8	88554.2	56458	74553.6	94782.5	51549	10194.8	5193.1	1.36132
7371.75	65206.5	7409	2720.3	66471.9	2682	-50.6	-28.6	1.36132
46038.8	72554.9	41585	33744.7	70620.9	31315	393.8	707.3	1.36251
101015	83955.4	78853	79097.7	82349.7	62948	11928.4	6121.5	1.36251
72406.5	81158.1	58469	56915.1	82796.6	45050	668.8	933.9	1.36369
129453	91902.9	92313	119264	88804.2	88015	17523	9157.5	1.36606
139316	100018	91286	81032.6	92304.5	57533	70.4	45.1	1.36606
135003	95329.8	92810	47437.5	86513.5	35935	-4.4	68.2	1.36725
106840	96729.3	72386	96932	100637	63123	280.5	1027.4	1.36962
109180	96048.2	74496	92895	86555.5	70336	10098	5230.5	1.3708
9469.5	65284.4	9506	4918.1	67401.2	4782	149.6	130.9	1.3708
114485	96443.3	77796	83655	97363	56309	10965.9	5541.8	1.37199
77247	94343.3	53660	79462.9	92556.3	56265	8580	4613.4	1.37317
136080	96595.1	92325	138907	88779.9	102539	10829.5	6481.2	1.37317
133125	106061	82259	37863.1	103495	23976	-7.7	50.6	1.37436
7458	64651.8	7560	1975.6	66057.6	1960	26.4	16.5	1.37436
76346.2	86476.2	57859	70541.9	81527.8	56705	5294.3	3126.2	1.37554
112830	95349.2	77551	106268	95444	72968	11921.8	6051.1	1.37791
155476	106021	96106	54414.8	94459.5	37753	11	24.2	1.3791
10419.8	109680	6226	123624	106266	76241	-16.5	-22	1.38265
109019	88591	80648	80382.5	85418.8	61672	4915.9	2968.9	1.38384
127240	98400.3	84744	122436	91688.5	87513	13968.9	7590	1.38384
62313	79006.1	51689	9964.9	77837.9	8390	-42.9	-23.1	1.3862
12445.5	67980.4	11998	2781.9	67101.4	2717	2.2	22	1.3862
11991.8	66975.6	11734	19910	68595.4	19022	460.9	253	1.39213
133030	113859	76571	46389.2	109976	27644	-29.7	72.6	1.39213
12533.2	66719.1	12311	2687.3	66283.4	2657	13.2	-18.7	1.39331
52302	83777.3	40914	76780	80243.9	62707	654.5	510.4	1.3945
70695	99878.6	46387	88695.2	95945	60584	3153.7	2329.8	1.3945
99729	83049.6	78698	76435.7	87696.1	57121	7475.6	4257	1.39568
53215.5	86033.3	40537	78525.7	84329	61026	4499	2003.1	1.39805
96459	88605.2	71345	64769.1	79816.2	53181	1512.5	1653.3	1.40279
103725	84105.2	80824	64997.9	84006.2	50707	6766.1	3945.7	1.40279
131224	99437.8	86485	56395.9	86538.2	42709	46.2	5.5	1.40398
115894	91378.7	83118	46772	83075.9	36897	-22	-19.8	1.41582
14711.2	72370.2	13322	22927.3	71844.9	20914	226.6	145.2	1.42056
136870	94352.9	95068	72776	95791.3	49790	-15.4	-19.8	1.42175
7077	65360.5	7096	7667	66763.8	7526	143	114.4	1.42412
17904	67769.2	17314	3512.3	68916.8	3340	9.9	-42.9	1.42649
160349	103507	101526	85134.5	113654	49091	1222.1	612.7	1.42886
21452.2	67914.3	20701	4382.4	65722	4370	18.7	-8.8	1.43004
9230.25	68136.3	8878	2157.1	66432.2	2128	-12.1	-14.3	1.43123
24042.8	70029.6	22500	5014.9	70557.4	4658	28.6	-23.1	1.4336
43677.8	70856.6	40398	32701.9	71357.5	30034	1919.5	984.5	1.43478
7817.25	66698.5	7681	4257	65892	4234	53.9	29.7	1.43478
101162	97540.4	67969	96189.5	93070.9	67732	14693.8	7036.7	1.43597
6270	65588.3	6265	1911.8	63891.8	1961	9.9	-11	1.43715
118866	92320.5	84380	40054.3	84261.5	31153	-16.5	59.4	1.43834
50784.8	73375.3	45359	54766.8	72165	49736	4583.7	1967.9	1.43834
66144	86307.9	50225	61096.2	87429.3	45797	8253.3	4295.5	1.44189
80811.8	94000.4	56341	65835	92870.2	46458	7623	4079.9	1.44307
89214	91319.5	64025	69790.6	80663.8	56702	7729.7	4116.2	1.44781
68224.5	82731.9	54044	93429.6	77826.5	78675	3451.8	1711.6	1.44781
149596	101299	96782	80264.8	85177.7	61756	12.1	20.9	1.44781
132663	89623.6	97008	49346	81344.7	39756	1.1	42.9	1.449
86558.2	96156.9	58994	110233	96065.8	75201	2288	1043.9	1.449
117997	83456.9	92659	46898.5	73355.9	41899	-44	56.1	1.45137
86349	89777.9	63033	54524.8	91753.4	38945	7460.2	4000.7	1.45492
72435.8	82134.9	57797	58922.6	79650.8	48481	6971.8	3773	1.45492
113078	84127.8	88088	48653	73731.6	43245	23.1	12.1	1.45848
100796	89271.5	73996	47634.4	77931.2	40058	-20.9	52.8	1.45966
133351	98508.4	88716	59895	87947.6	44632	48.4	-29.7	1.45966
81181.5	92042.1	57803	65292.7	89211.4	47965	6142.4	3542	1.46203
111516	89460.7	81693	40945.3	90866.9	29531	8.8	-2.2	1.46203
32218.5	68123	30995	27269	68766.4	25988	1965.7	922.9	1.46559
5688	65744	5670	3246.1	69589.9	3057	420.2	184.8	1.46677
98123.2	88762.9	72447	52462.3	80181.2	42880	12.1	-9.9	1.47032
71048.2	85957.2	54169	66510.4	82650.6	52738	6120.4	2752.2	1.47151
107562	92823.2	75942	76062.8	93417.5	53361	9947.3	5189.8	1.47269
78916.5	85013.4	60836	73865	82159.1	58920	8702.1	4593.6	1.47269
94088.2	85763.9	71897	169831	84111.5	132325	6658.3	3102	1.47388
92330.2	90964.5	66520	42936.3	82058.7	34291	-5.5	19.8	1.47506
72789.8	94093.4	50698	90467.3	93243.1	63585	11949.3	5860.8	1.47625
90460.5	84263.2	70356	74761.5	80106.8	61163	9535.9	4995.1	1.47743
90598.5	96232.7	61699	86979.2	95050.4	59971	9529.3	4853.2	1.4798
158699	99887.8	104122	78507	88820.8	57926	113.3	44	1.48099
112072	98133.2	74845	105154	90136.8	76455	6691.3	3766.4	1.48217
117198	126456	60738	119743	136068	57673	13611.4	6961.9	1.48336
144598	111939	84657	237777	102909	151424	8816.5	3942.4	1.48336
106270	95438	72974	42409.4	83639.6	33230	6.6	-5.5	1.48454
79086	89618.2	57834	59974.2	91788.4	42821	6400.9	3780.7	1.48454
67451.2	95880.7	46104	98521.5	97917.9	65940	10715.1	5687	1.48691
106704	95493	73230	40450.3	83455.1	31765	44	-5.5	1.4881
8970	65579.9	8964	6145.7	68357.9	5892	-8.8	47.3	1.48928
141351	101899	90909	58366	91993.1	41580	3.3	26.4	1.49047
188149	102496	120302	174067	105394	108238	10292.7	6415.2	1.49284
94413	86895.1	71206	67113.2	81189	54174	5707.9	3265.9	1.49757
191126	132024	94874	158680	142798	72825	14107.5	7390.9	1.49876
129986	99483	85630	60605.6	83978.5	47296	14.3	8.8	1.49994
104000	90467.9	75339	78474	85380.1	60235	1630.2	1515.8	1.49994
95688	105501	59440	135692	113398	78420	15799.3	7680.2	1.50113
57964.5	77121.3	49257	70247.1	75896.2	60658	5930.1	2541	1.50231
103382	83309.3	81326	60553.9	79981.9	49617	6244.7	3797.2	1.5035
134455	99983.3	88131	64996.8	86367.2	49320	25.3	0	1.5035
79651.5	82104.5	63578	52547	89624.2	38424	4579.3	2842.4	1.50824
89553	91821.4	63917	89302.4	93277.7	62743	1966.8	1204.5	1.50942
114488	96550.1	77712	37053.5	85157	28516	8.8	48.4	1.51061
71679	94802.4	49551	78760	89060.9	57956	4886.2	2319.9	1.51061
108439	91912.1	77320	45956.9	82760.8	36392	44	30.8	1.51061
126504	90604.3	91503	85160.9	84226.6	66263	772.2	375.1	1.51298
61844.2	76326.7	53101	84326	82647.5	66867	1439.9	743.6	1.51535
62807.2	91845.2	44816	66399.3	87931.3	49488	3994.1	1978.9	1.51653
100492	95412.9	69025	87309.2	95709.5	59784	9874.7	5055.6	1.51772
62403	76500.6	53459	46362.8	78171.1	38869	1553.2	994.4	1.5189
133859	92054.4	95298	53820.8	81150.4	43465	11	70.4	1.5189
135375	141075	62888	189450	158492	78337	15062.3	7381	1.52127
158705	117911	88210	47901.7	111914	28051	57.2	61.6	1.52127
22649.2	70377.9	21091	6426.2	87248.3	4827	246.4	110	1.52246
135475	92186.4	96310	63253.3	86992.5	47652	9.9	47.3	1.52246
130282	97111	87922	42138.8	96806.8	28527	-6.6	15.4	1.52719
83230.5	88415.1	61693	46180.2	82209.6	36814	5953.2	3390.2	1.52956
12909	70830.9	11944	18417.3	71589.3	16860	3154.8	1296.9	1.53193
86811	91773.9	61992	78096.7	85592	59797	14103.1	6725.4	1.53312
114329	90365.8	82915	69686.1	108957	41915	23.1	58.3	1.53312
88797	82977.8	70132	47039.3	80471.1	38309	1921.7	1447.6	1.53549
91502.2	90472.4	66282	65894.4	87388.1	49417	8024.5	4497.9	1.53667
119776	87163.4	90057	58768.6	90675.9	42475	355.3	140.8	1.53667
5239.5	66340	5176	15095.3	66587.2	14857	543.4	233.2	1.53904
91431.8	81729.4	73316	84206.1	79468.5	69443	8716.4	4626.6	1.53904
14240.2	68767.9	13571	4788.3	71612.5	4382	22	-41.8	1.54141
68745.8	97782.3	46075	101944	95065	70278	2685.1	1757.8	1.5426
77974.5	81260.3	62886	77409.2	78860.4	64330	3549.7	2069.1	1.5426
109413	95378.9	75179	123311	88135.5	91692	8449.1	4739.9	1.54497
138811	105334	86364	65879	112302	38445	-12.1	14.3	1.54497
71002.5	81004.5	57444	59732.2	78483.7	49878	2279.2	1498.2	1.54615
128676	100461	83942	141122	96820.6	95523	12181.4	6190.8	1.54615
93643.5	85609.8	71686	41213.7	86034.9	31394	-8.8	22	1.54734
86083.5	93813.5	60136	75270.8	93169.4	52946	1232	1309	1.54734
107287	91657.6	76711	51438.2	85230.9	39552	75.9	47.3	1.54734
67287	84246.6	52343	92365.9	80597.7	75105	3296.7	1694	1.54852
96442.5	115565	54692	114788	122963	61179	12904.1	6455.9	1.54852
65922	88459.3	48839	262143	68367.8	251285	34.1	3.3	1.55208
110906	101625	71521	89017.5	97762	59674	13676.3	6693.5	1.55444
102866	82772.9	81445	36005.2	79039.2	29854	4.4	4.4	1.55444
5799	63340.5	6000	2737.9	73961.7	2426	-4.4	16.5	1.55444
131294	93870	91664	50439.4	80416.4	41106	25.3	-16.5	1.55563
88517.2	88075.1	65865	76441.2	85529.8	58572	8772.5	4475.9	1.55918
117700	84821.4	90939	56155	81694.5	45048	51.7	20.9	1.56037
90342	89667.5	66029	132572	85675.2	101409	4561.7	1981.1	1.56037
95862.8	86016.3	73038	87675.5	80375.7	71488	5574.8	3270.3	1.56155
168247	133804	82406	247744	118854	136606	4665.1	2741.2	1.56155
97174.5	89930.5	70815	72480.1	84840.6	55988	8731.8	4692.6	1.56274
144769	115782	81943	149641	110243	88957	14322	7774.8	1.56392
111741	86253.1	84902	37517.7	79928.5	30762	15.4	2.2	1.56511
75777	89694.6	55367	67186.9	87220.7	50483	-2.2	5.5	1.56511
114139	92884.8	80532	46757.7	87524.3	35011	19.8	19.8	1.56629
113752	96482.7	77266	211648	89889.3	154307	11933.9	5269	1.56866
55394.2	76360.2	47542	46553.1	73945.2	41259	2511.3	1226.5	1.56985
149068	98643.5	99037	41751.6	97181.2	28156	-6.6	-36.3	1.57103
95928.8	91558.7	68664	60857.5	89793.5	44417	80.3	31.9	1.58051
97706.2	84746.5	75558	30991.4	77182.3	26315	14.3	25.3	1.58051
62943.8	79227.9	52066	86670.1	77417.1	73369	4115.1	1877.7	1.58051
148090	101845	95294	56534.5	86779.4	42695	-7.7	-29.7	1.58406
139284	94069.4	97036	157336	88934.8	115941	11313.5	6575.8	1.58762
162430	102715	103637	60074.3	89993.4	43748	37.4	13.2	1.5888
64150.5	81446.1	51619	47315.4	77887.6	39812	6495.5	3529.9	1.58999
36595.5	70701.1	33922	23813.9	71550.9	21812	311.3	207.9	1.59117
92334.8	89366.2	67713	69850	87360.5	52400	1807.3	1447.6	1.59117
8025.75	66060.7	7962	3669.6	67820.3	3546	907.5	427.9	1.59236
148502	96044.5	101330	49507.7	81482.1	39819	323.4	118.8	1.59236
90845.2	90045.6	66118	61330.5	88886.4	45219	7824.3	4224	1.59354
124349	109373	74510	55023.1	96265.1	37459	-26.4	-19.8	1.59591
142712	92522.2	101087	60841	87988.2	45316	202.4	118.8	1.59591
102760	89765.3	75023	64007.9	84152.3	49848	-3.3	46.2	1.60065
97473	82295.1	77623	80722.4	78682.6	67235	7573.5	4072.2	1.60302
151877	99212.8	100324	61657.2	88080.2	45876	-7.7	15.4	1.60302
5929.5	63955.8	6076	2703.8	97147.1	1824	0	5.5	1.60421
106006	86241.1	80556	46701.6	80462.6	38038	-16.5	-15.4	1.60421
105143	91712.9	75133	56920.6	82935.3	44979	7.7	28.6	1.60539
89233.5	84096.8	69539	32566.6	74929.2	28484	-1.1	57.2	1.60658
132578	90752	95740	43919.7	80661.4	35684	-11	14.3	1.61131
161529	100052	105805	60497.8	84804.6	46752	-40.7	23.1	1.61131
143484	112189	83817	56447.6	96523.2	38326	165	56.1	1.61487
92882.2	88279.4	68953	82210.7	85042.2	63354	10231.1	5305.3	1.61605
69318.8	101567	44728	155569	109193	93370	18086.2	7960.7	1.61724
6951.75	67038	6796	2313.3	67081.6	2260	2.2	15.4	1.61842
93796.5	84371.4	72857	73628.5	79845.7	60433	5508.8	3199.9	1.62198
106790	85263	82082	68189	77405.2	57733	12.1	37.4	1.62316
8907	65521.3	8909	2392.5	63351.5	2475	-3.3	-28.6	1.62435
102378	84359.5	79534	48776.2	80720.1	39601	24.2	33	1.62435
125182	95488.7	85915	43840.5	90720.9	31670	13.2	-18.7	1.62553
40281	71647.6	36845	37096.4	71204.9	34143	2612.5	1229.8	1.6279
126496	90217.8	91889	52208.2	81614.3	41923	-14.3	28.6	1.6279
69338.2	90233.4	50360	86768	81607.7	69680	2684	1327.7	1.62909
5371.5	68248.7	5158	15516.6	69214.3	14692	242	78.1	1.62909
134872	107144	82496	46312.2	110380	27497	-7.7	12.1	1.63264
86179.5	83122.8	67946	56248.5	80227.7	45948	5497.8	3208.7	1.6362
15225.8	69832.4	14289	3408.9	81564.7	2739	1.1	-30.8	1.63738
111424	96452.4	75709	43599.6	92716.7	30818	2.2	48.4	1.63738
127115	98295.3	84751	49780.5	84271.8	38713	-20.9	-16.5	1.63857
8310.75	70909.2	7681	6124.8	71537.1	5611	649	259.6	1.63857
82336.5	84785.5	63643	49088.6	81202.2	39618	5222.8	3011.8	1.63975
129014	93792.1	90147	66215.6	85806.8	50573	14.3	3.3	1.64093
76974.8	99936.9	50478	83570.3	93458.6	58602	8256.6	4387.9	1.64093
123496	97938.8	82638	51814.4	89445.5	37964	5.5	-3.3	1.6433
93769.5	119453	51445	36069	111443	21211	-15.4	7.7	1.6433
112234	94191.3	78090	90718.1	88677.6	67044	11965.8	6186.4	1.64449
14299.5	68453.8	13690	2831.4	70851	2619	33	-31.9	1.64567
132580	96446.8	90089	66501.6	94822.9	45962	103.4	34.1	1.64686
6163.5	63761.8	6335	5247	65126.4	5280	117.7	58.3	1.64686
135019	93882.2	94252	50669.3	80629.9	41184	51.7	39.6	1.64804
185818	103134	118077	78367.3	90063.6	57025	33	46.2	1.64923
109047	89446.5	79897	74031.1	89198.8	54392	5454.9	3351.7	1.65041
93077.2	93883.8	64973	122194	87659.8	91354	941.6	1196.8	1.65041
262143	178064	96481	262143	169617	101286	25943.5	13996.4	1.6516
43161.8	73645.5	38409	29308.4	69600.1	27597	1777.6	1090.1	1.6516
62579.2	87089	47092	86488.6	87508.8	64772	669.9	446.6	1.6516
85110.8	86899.5	64187	69952.3	86679.5	52889	157.3	504.9	1.65278
146366	98076.8	97803	53438	88030.4	39783	-23.1	34.1	1.65515
117824	88612.4	87140	61837.6	93006.9	43573	52.8	5.5	1.65989
7797.75	66880.4	7641	2758.8	64803.1	2790	35.2	8.8	1.66226
115842	95482.6	79510	175623	96536.1	119226	3617.9	1783.1	1.66226
90391.5	84469	70131	75559	84713.4	58454	7704.4	4171.2	1.66463
135016	100987	87620	57479.4	83835.3	44933	-16.5	-1.1	1.66818
104746	90768.9	75628	100903	86316.3	76611	15193.2	7373.3	1.66818
61271.2	75991.6	52841	75029.9	81110.5	60623	-15.4	15.4	1.67174
130195	101126	84374	52923.2	97637.4	35523	112.2	52.8	1.67411
87907.5	90327.8	63780	83523	89704.4	61020	7741.8	4269.1	1.67648
96240	97423.3	64740	79655.4	90576.7	57634	9752.6	5071	1.67885
73101	85965.1	55729	55999.9	80540.9	45567	1810.6	1644.5	1.68003
7758.75	66984.2	7591	6975.1	67862.3	6736	1887.6	825	1.68122
90335.2	87230	67869	102382	81444.7	82384	14953.4	7289.7	1.68359
107492	96700.2	72850	38661.7	85947.5	29480	3.3	-12.1	1.68477
172700	125896	89900	107713	113536	62175	2453	1037.3	1.68477
130035	93236.2	91402	56205.6	82609.8	44589	-36.3	-14.3	1.68477
262143	162725	105576	262143	88342.1	194469	21751.4	11521.4	1.68596
172341	99502.6	113510	72000.5	90377.8	52210	9.9	40.7	1.68596
108825	87340.4	81657	91391.3	85013	70453	8176.3	4293.3	1.68596
66921.8	86733.9	50566	85191.7	92212.9	60546	1354.1	1322.2	1.68714
8676	64671.3	8792	2792.9	69070	2650	16.5	3.3	1.69188
133737	89790.1	97612	55858	86639.9	42252	-1.1	-4.4	1.69307
165639	106535	101894	65564.4	90876.6	47282	22	9.9	1.69425
107894	91738.2	77077	102154	88985.6	75234	12766.6	6443.8	1.6978
31272	76508.8	26787	9119	79906.8	7479	-48.4	6.6	1.69899
5704.5	67824.8	5512	3912.7	70562.1	3634	345.4	207.9	1.70254
122876	84571.5	95219	72039	74529.5	63346	45.1	7.7	1.70373
6572.25	69887.9	6163	8552.5	79233.3	7074	841.5	391.6	1.70373
239068	150834	103873	141203	132525	69827	10808.6	5659.5	1.70491
140186	92139.7	99710	52503	80797.4	42586	-4.4	23.1	1.7061
116792	92299.2	82927	83495.5	85033	64351	7580.1	4239.4	1.70847
93903	87885.8	70023	62615.3	82023.6	50029	5238.2	3340.7	1.70847
163230	120613	88692	74795.6	120420	40706	13.2	41.8	1.70965
15231.8	67279.6	14837	4221.8	72964.1	3792	-24.2	3.3	1.71202
189001	127588	97081	196649	116559	110567	18507.5	9698.7	1.71202
174529	114455	99934	124708	129467	63127	17.6	7.7	1.71321
96121.5	91986.5	68482	40174.2	79537.7	33102	11	62.7	1.71439
133012	92097.8	94650	52483.2	78623.4	43747	-8.8	-57.2	1.71676
80935.5	104399	50807	84148.9	98903.9	55759	5837.7	3579.4	1.72032
100318	84791.4	77537	58964.4	85154.1	45380	10346.6	5282.2	1.72387
9300.75	67210.7	9069	2855.6	64510.4	2901	4.4	-41.8	1.72387
63046.5	82091.2	50332	55711.7	79928.2	45680	3465	1846.9	1.72505
76580.2	96808.8	51842	113783	98975	75341	356.4	508.2	1.72624
80161.5	93036	56467	73122.5	91547.7	52346	9938.5	4914.8	1.72624
153922	115398	87414	67745.7	87112.6	50966	-57.2	-29.7	1.72624
114628	87417.8	85935	40444.8	79133.9	33495	6.6	23.1	1.72742
167322	137034	80021	174654	135162	84684	1962.4	1542.2	1.72861
99309.8	92148.6	70629	88775.5	92138.5	63144	1124.2	1250.7	1.73216
71241.8	91353.6	51108	58195.5	87714.2	43481	7878.2	4158	1.73216
59898.8	79983.8	49079	73131.3	78827.9	60800	2094.4	988.9	1.73572
133076	110697	78785	47224.1	105225	29412	-4.4	26.4	1.7369
81692.2	90093.1	59425	97493	83753.5	76287	10594.1	5403.2	1.7369
56647.5	81128.7	45760	63363.3	81330.6	51058	3004.1	1524.6	1.73809
131059	93190.2	92167	51274.3	83719	40138	51.7	19.8	1.73809
34749.8	79400.3	28682	8013.5	80449.3	6528	4.4	-11	1.73927
88517.2	84824.6	68389	24527.8	80894.5	19871	41.8	61.6	1.74046
76070.2	102152	48803	80071.2	112464	46660	11072.6	5430.7	1.74046
87704.2	83740.6	68638	55800.8	83279.3	43912	5194.2	3106.4	1.74283
159524	98261	106396	88935	85424.7	68229	66	7.7	1.74638
155032	120230	84506	162232	117826	90235	2887.5	1455.3	1.74875
82032	97561.9	55104	73442.6	101609	47369	6150.1	3490.3	1.74994
197646	152911	84709	136170	157680	56596	5375.7	3355	1.7523
127143	90947.7	91618	99254.1	89993.3	72280	10058.4	5616.6	1.75349
89847.8	92392.4	63731	60321.8	90535.9	43665	8517.3	4453.9	1.76297
6200.25	65475.3	6206	2592.7	64022.3	2654	-2.2	11	1.76415
51514.5	85198	39626	80565.1	91069.1	57977	25.3	37.4	1.76771
107198	94340.5	74468	110256	90282.5	80035	10373	5831.1	1.76771
104786	98748.6	69543	90978.8	97880.4	60915	1850.2	1538.9	1.76771
157027	102805	100101	94876.1	92869.5	66952	70.4	66	1.76771
86490.8	82615.6	68610	68825.9	83179.5	54227	7731.9	4145.9	1.77482
79402.5	97495.5	53374	99693	89745.6	72800	4612.3	2215.4	1.77482
19841.2	95170.6	13663	47531	107662	28933	1558.7	1311.2	1.776
95617.5	92648.7	67636	83405.3	84160.4	64948	6887.1	3803.8	1.77837
79186.5	80427.2	64525	52048.7	79376.9	42973	6248	3498	1.77837
99609.8	108017	60435	86117.9	97011.2	58177	58.3	161.7	1.78548
75976.5	81797.8	60872	76406	83886.3	59692	4710.2	2940.3	1.78666
129274	95163.6	89027	58034.9	88539.1	42957	59.4	-2.2	1.78785
13253.2	68412.5	12696	11765.6	67277.8	11461	2343	1029.6	1.78785
7352.25	63676.1	7567	4633.2	64399	4715	-6.6	-27.5	1.78903
78942	83727.8	61790	92621.1	82497.7	73578	11282.7	4680.5	1.7914
39547.5	73915.8	35064	46115.3	72372.7	41759	156.2	264	1.79614
25284	75284.5	22010	13024	77750.1	10978	134.2	425.7	1.7997
9057.75	67234	8829	5075.4	86552.5	3843	28.6	-17.6	1.80088
138786	113450	80172	51302.9	92855	36209	-20.9	-17.6	1.80325
98726.2	90909.5	71171	75590.9	79905.9	61997	8695.5	4686	1.80562
111341	92255.5	79094	35256.1	86754.9	26633	-23.1	-28.6	1.80917
63252.8	81753.9	50705	80155.9	77879	67452	4873	2294.6	1.81273
107472	89022.5	79118	160718	85698.7	122905	19091.6	8193.9	1.81391
118843	91356.2	85254	66429	81314.4	53539	67.1	28.6	1.8151
118479	87943.7	88291	64347.8	76696.8	54984	45.1	29.7	1.81628
172889	102475	110568	77995.5	88607.7	57687	31.9	82.5	1.81628
152374	99785.8	100074	100807	95156.2	69428	-22	9.9	1.81865
9570	66877.8	9378	14098.7	66559	13882	690.8	323.4	1.82102
86780.2	92543	61455	81006.2	91637.3	57933	10494	5298.7	1.82102
221586	132195	109852	225702	113121	130759	14759.8	6521.9	1.82458
21947.2	68747.5	20922	6389.9	69597.6	6017	-11	-4.4	1.82576
111112	88806.5	81997	59890.6	78268.1	50148	-5.5	-12.1	1.82695
96315.8	91637.1	68882	66642.4	92140.9	47400	9176.2	4821.3	1.82813
15075	66681.6	14816	3146	65225	3161	-27.5	1.1	1.8305
112332	88693.1	83003	42105.8	79010.6	34925	-3.3	-11	1.83169
44735.2	73779.3	39737	45883.2	73311.1	41017	698.5	331.1	1.83879
150472	109218	90291	59595.8	104271	37457	15.4	-14.3	1.83879
111466	83044.2	87966	36621.2	81411.4	29480	58.3	14.3	1.83998
93915.8	89365.4	68873	61594.5	88030.9	45855	6564.8	3730.1	1.84116
11553.8	67678.5	11188	4833.4	66185.1	4786	-4.4	-15.4	1.84353
72948.8	82964.9	57624	36773	82018.7	29383	4.4	-7.7	1.84709
137950	95417.6	94749	56613.7	85286.9	43503	73.7	29.7	1.84709
96576.8	89227.4	70934	91036	82087.7	72680	7658.2	4271.3	1.84827
38450.2	80933.9	31135	30044.3	79445.7	24784	2910.6	1853.5	1.84827
52671.8	75007	46021	58124	74035.8	51451	2501.4	1400.3	1.84946
153720	99913.7	100829	68978.8	89637.4	50432	-19.8	58.3	1.85064
60004.5	80933	48589	42903.3	79449.3	35390	2134	1604.9	1.85183
115016	88762.9	84919	57735.7	81320.6	46529	29.7	-14.3	1.85538
52345.5	75864.5	45219	49413.1	74214.2	43635	721.6	383.9	1.85538
123400	93224.4	86749	69888.5	87954.2	52075	50.6	115.5	1.85657
12375	65978.5	12292	2603.7	67047.6	2545	-33	17.6	1.85775
4902	63565	5054	1188	64718.8	1203	-9.9	-19.8	1.85775
111699	89734.9	81577	30222.5	84690.7	23387	78.1	2.2	1.86131
86311.5	85006.6	66542	68919.4	81440.7	55460	3283.5	2193.4	1.86249
23575.5	69247.2	22312	5332.8	65929.1	5301	7.7	40.7	1.86249
51966	73981	46034	44916.3	71635.2	41092	4446.2	2139.5	1.86249
86671.5	95774.6	59307	61102.8	99385.3	40292	6821.1	3796.1	1.86249
169597	105665	105188	65683.2	82522.4	52163	14.3	13.2	1.86368
135203	98727.3	89749	38999.4	87679.8	29150	15.4	47.3	1.86604
106742	91016.2	76859	96952.9	94231	67429	7973.9	4508.9	1.86604
86895.8	94156.9	60482	66382.8	88573.5	49117	7431.6	4001.8	1.8696
115574	88244.8	85832	47328.6	80530.9	38516	-1.1	28.6	1.8696
19133.2	72754.1	17235	3747.7	72110.8	3406	14.3	-6.6	1.8696
6108.75	66757.2	5997	13864.4	66317.6	13701	217.8	122.1	1.87315
118292	92615.2	83705	60751.9	78507.6	50714	12.1	-2.2	1.87434
5436	69512.9	5125	5219.5	67789.4	5046	750.2	332.2	1.87552
136065	94771.6	94091	81466	89603.9	59584	70.4	52.8	1.87552
104885	89528.9	76777	75106.9	89582.6	54946	12086.8	6144.6	1.87552
17739	67331.4	17266	3307.7	73984.1	2930	-8.8	20.9	1.87671
68379.8	91021.2	49234	76402.7	93327.8	53651	8839.6	4548.5	1.87789
8232	65984.9	8176	47238.4	72736.6	42562	19.8	-2.2	1.87789
29618.2	71904.5	26995	43509.4	71548.8	39853	2053.7	938.3	1.88026
44517	83083.2	35115	46497	84410.7	36100	6383.3	2722.5	1.88026
130287	115416	73980	115100	137431	54887	6307.4	4068.9	1.88026
80523	83447.8	63239	80066.8	84764.4	61904	8026.7	4290	1.88263
57735	75437.5	50157	47329.7	72114.7	43012	6278.8	2833.6	1.88974
179131	101868	115242	77410.3	85980	59004	7.7	14.3	1.89093
88287	97586.1	59291	96948.5	92381.3	68776	8231.3	4386.8	1.89448
188510	122398	100935	262143	109660	156664	17212.8	9705.3	1.89685
146223	108187	88577	85160.9	144532	38615	5762.9	2525.6	1.89685
185954	124839	97619	227286	136234	109337	15262.5	7484.4	1.89922
56528.2	77202.4	47986	53508.4	75478.4	46460	6942.1	2901.8	1.89922
129897	90609.4	93952	55664.4	84415.6	43215	27.5	-7.7	1.9004
108058	91095	77740	110678	91609.5	79177	12184.7	6207.3	1.90159
8020.5	72933.5	7207	13831.4	70376.9	12880	682	383.9	1.90159
146420	100430	95547	61783.7	87598.3	46223	-16.5	5.5	1.90396
134529	101758	86642	48167.9	96069	32859	25.3	-27.5	1.90514
112451	114965	64103	94142.4	134241	45960	13135.1	6595.6	1.90514
88970.2	82740.9	70470	50253.5	83612.5	39389	4261.4	2758.8	1.90988
27839.2	69631.1	26202	9244.4	96563.8	6274	1.1	29.7	1.91107
83694	104440	52518	77004.4	107348	47011	2205.5	1896.4	1.91107
202073	135317	97867	165861	190282	57125	5156.8	2345.2	1.91107
105812	96958.4	71520	41643.8	81189	33615	-30.8	20.9	1.91225
21576	67144.9	21059	3395.7	68474	3250	-22	5.5	1.91462
109887	90606.1	79482	95471.2	91253.6	68565	7254.5	4291.1	1.91581
88380	102671	56414	74121.3	116436	41719	11071.5	5546.2	1.91581
111122	87051.4	83657	76566.6	83578.2	60038	6752.9	3901.7	1.91699
114074	94149.2	79405	48054.6	88188.7	35711	39.6	-11	1.91699
77558.2	79079.8	64275	78239.7	96970.7	52877	1.1	-12.1	1.91699
98469.8	116004	55630	203070	118151	112639	3819.2	1916.2	1.91699
241278	131082	120630	262143	157486	109088	6328.3	4074.4	1.91818
175970	106703	108079	92815.8	113523	53582	522.5	697.4	1.92173
133650	110159	79511	50476.8	93829.4	35256	48.4	-16.5	1.92528
76152	92324.6	54056	95535	98085.3	63832	8332.5	4406.6	1.92528
85536.8	84475.9	66359	60890.5	83386	47856	5839.9	3414.4	1.92528
68654.2	75526.2	59573	66842.6	73616.1	59506	2997.5	1509.2	1.92647
118546	90506.8	85839	31664.6	81715.8	25395	17.6	-6.6	1.92765
83388.8	78263.2	69828	48749.8	80396.3	39739	8842.9	4644.2	1.92765
6996	64331.4	7127	6735.3	63148	6990	67.1	75.9	1.92884
119290	100037	78149	91913.8	104018	57910	11931.7	6156.7	1.93121
163523	99651.9	107541	49878.4	96831.3	33758	24.2	39.6	1.93121
99724.5	87941.4	74317	87253.1	86315.4	66248	2350.7	2294.6	1.93121
14194.5	80304.8	11584	20110.2	84315.9	15631	2702.7	1134.1	1.93239
122944	105714	76218	123463	98197.3	82398	9626.1	5316.3	1.93239
140660	102280	90128	70694.8	108670	42634	129.8	46.2	1.93239
17412	68260.6	16717	11598.4	67952.1	11186	102.3	168.3	1.93358
89274.8	86272	67817	85564.6	92064.6	60909	2599.3	1694	1.93713
122602	94450.7	85069	39053.3	90387	28316	14.3	-3.3	1.93832
75735.8	85168	58278	46942.5	88139.6	34904	2808.3	1993.2	1.93832
135117	96647.4	91622	45861.2	88908.7	33805	14.3	46.2	1.93832
174988	108446	105749	84241.3	92550.8	59652	-14.3	47.3	1.9395
6891.75	65858.5	6858	2247.3	77678.8	1896	1.1	-18.7	1.94069
112757	90567.3	81593	48919.2	84243.5	38056	17.6	56.1	1.94306
160323	123345	85183	166247	112125	97170	12854.6	6703.4	1.94543
80963.2	79229.6	66970	78072.5	76667.5	66737	776.6	952.6	1.94898
94749.8	101236	61337	69333	111820	40635	7596.6	4079.9	1.95253
107444	95910.6	73417	57568.5	89295.1	42251	29.7	74.8	1.95372
58550.2	73288.2	52357	30830.8	69601.4	29030	799.7	601.7	1.95372
145521	102199	93317	54599.6	99323.8	36026	418	193.6	1.9549
30465	67120.1	29746	9197.1	66542.4	9058	1720.4	992.2	1.95964
13327.5	66204.1	13193	4748.7	66018.4	4714	-3.3	2.2	1.96083
121110	102220	77647	119699	95634.1	82027	7902.4	4370.3	1.96083
78552	84150.4	61176	58784	78756.8	48916	3083.3	1909.6	1.9632
134351	90240.4	97571	52973.8	83999.3	41330	28.6	42.9	1.96438
58244.2	89955.8	42433	57402.4	82805.2	45431	15.4	-25.3	1.96438
87461.2	92633.1	61877	120639	89813.7	88029	3214.2	1347.5	1.96438
117250	89809.3	85560	63083.9	78120	52922	56.1	-67.1	1.96557
8391	64129.8	8575	8783.5	67969.7	8469	721.6	303.6	1.97031
85879.5	82977.5	67828	88242	83242.6	69472	12.1	33	1.97149
120701	126810	62379	119869	145098	54141	16234.9	7740.7	1.97268
124883	106217	77053	76802	99041.6	50820	8792.3	5322.9	1.97386
115934	89874.6	84538	60350.4	91239.1	43349	33	26.4	1.97505
8323.5	63987	8525	1443.2	60981	1551	-2.2	-9.9	1.97623
92968.5	82186.1	74134	69513.4	80670.6	56472	4975.3	3135	1.97623
6715.5	65550.6	6714	7022.4	65260.9	7052	95.7	58.3	1.9786
11681.2	68437.6	11186	12488.3	70071.3	11680	3098.7	1381.6	1.9786
133136	95443.6	91417	57907.3	88104.5	43074	-26.4	45.1	1.98215
148015	105314	92108	53673.4	95027.6	37016	18.7	2.2	1.98452
69390	82904.2	54853	120573	74648.9	105854	1653.3	1420.1	1.98452
127548	90442.7	92423	51048.8	79394.7	42138	-13.2	58.3	1.98689
5985.75	64594.5	6073	2092.2	66625.1	2058	14.3	-3.3	1.98808
141737	98971.7	93854	72691.3	82903.7	57463	-14.3	41.8	1.98808
122185	91976.8	87060	65639.2	80520.6	53424	68.2	68.2	1.99045
106859	88574.3	79065	34852.4	80014.2	28546	8.8	-19.8	1.99282
138776	101444	89654	49540.7	94140	34488	73.7	-19.8	1.994
111950	93046.6	78850	47369.3	88567.9	35051	14.3	-16.5	1.994
109657	86450.6	83128	38615.5	75374.7	33575	38.5	-22	1.99637
110862	89356.1	81309	45372.8	76511.7	38864	17.6	35.2	1.99874
20325	68095.7	19561	5299.8	69285.4	5013	-12.1	15.4	1.99874
37323	75180.6	32535	23687.4	73673.6	21071	1591.7	876.7	2.00111
88035	77616.4	74333	50824.4	72625.6	45863	47.3	-4.4	2.00111
136040	106218	83936	123731	101247	80090	10099.1	6193	2.00111
147837	100749	96166	57664.2	88671.3	42619	61.6	-5.5	2.0023
108752	101608	70144	113861	108984	68469	4939	3345.1	2.00585
105312	85949.3	80300	50848.6	76270.6	43692	1.1	53.9	2.00585
91635.8	92699.4	64784	75044.2	93239.4	52747	2570.7	1959.1	2.00822
53633.2	81721.2	43011	10054	78891.2	8352	37.4	24.2	2.0094
125276	88131.4	93157	62260	80674.4	50577	12.1	69.3	2.01059
157587	100433	102831	76118.9	86035.8	57982	45.1	36.3	2.01177
70884	84042.6	55275	82456	78363	68959	3326.4	1977.8	2.01296
104094	89291.9	76400	38069.9	85893.5	29047	-56.1	23.1	2.01414
9595.5	67199.3	9358	7979.4	63501.9	8235	581.9	286	2.01651
113132	96827.6	76571	47742.2	78943.1	39634	-2.2	24.2	2.02244
9885.75	65780.5	9849	1311.2	66253.5	1297	-1.1	-9.9	2.02362
115938	85968	88383	56670.9	80888.2	45915	-56.1	55	2.02481
133942	89226.4	98379	53211.4	78641.1	44344	-26.4	12.1	2.02599
96014.2	83951.1	74953	85622.9	79583.9	70509	105.6	113.3	2.02718
142542	107906	86572	51030.1	98050.6	34108	28.6	2.2	2.02836
127166	100654	82798	94194.1	89257	69161	63.8	110	2.02836
102442	102623	65421	262143	98475.9	174457	1381.6	1635.7	2.02836
119186	107114	72922	125028	101107	81041	12556.5	7179.7	2.02955
230476	142866	105725	177015	127814	90764	3667.4	1926.1	2.03192
17679.8	64994.7	17827	6283.2	65674	6270	386.1	269.5	2.03192
6444.75	63465.5	6655	1782	62957	1855	34.1	17.6	2.0331
262143	143572	119660	262143	120662	142380	7147.8	3377	2.03428
86545.5	101048	56130	99157.3	98387.2	66049	768.9	1094.5	2.03547
79181.2	93135.4	55717	62044.4	91152.8	44608	5847.6	3345.1	2.03902
5298.75	66639.6	5211	3110.8	76815.9	2654	14.3	-25.3	2.04139
100212	88083.3	74560	52828.6	78012.1	44380	11	5.5	2.04613
73326.8	76784.2	62585	13237.4	79024.1	10978	-13.2	-46.2	2.04732
76637.2	86238	58240	78244.1	88182.4	58150	10483	4411	2.0485
76166.2	78023.5	63976	31230.1	85614.3	23906	-19.8	-27.5	2.05324
141434	102569	90368	50246.9	91619.3	35942	-25.3	37.4	2.05324
96796.5	89246.7	71080	99475.2	82420.4	79097	10539.1	5385.6	2.05443
105320	86670.5	79638	154189	87253.8	115811	4934.6	2520.1	2.05561
112425	101786	72386	109221	98589.9	72603	13648.8	6748.5	2.05798
92229.8	100336	60241	140210	120950	75972	2710.4	1387.1	2.05798
79748.2	79549.2	65700	82436.2	79648.2	67830	14327.5	6330.5	2.06035
90167.2	86350.2	68433	103908	80404.8	84693	5997.2	2823.7	2.06983
69297	77294.7	58755	59090.9	73458.4	52718	2734.6	1540	2.07101
147952	90756.2	106838	52696.6	83878.4	41173	40.7	-13.2	2.0722
146590	99167	96876	49270.1	99261.2	32530	9.9	16.5	2.07338
126493	100041	82864	60545.1	97522.1	40687	-15.4	3.3	2.07457
123632	94510.2	85730	48276.8	81164.4	38981	-2.2	12.1	2.07457
5604	66173.6	5550	7252.3	67985.5	6991	904.2	391.6	2.07694
142605	99788.2	93656	76300.4	97924.6	51064	83.6	1.1	2.07694
11802.8	66224.8	11680	3616.8	62017.4	3822	12.1	-11	2.07812
72348.8	80480.8	58914	69949	77432.8	59202	887.7	939.4	2.08049
118841	87122.3	89396	44101.2	79495.5	36357	-17.6	36.3	2.08168
110435	90127.2	80303	42307.1	84966.9	32632	28.6	-17.6	2.08405
57778.5	82915.2	45668	65104.6	77777.1	54858	935	971.3	2.08523
75954	87152.6	57115	74426	89691.1	54382	9160.8	4746.5	2.0876
8428.5	63791.5	8659	7315	66251.5	7236	78.1	47.3	2.08879
126254	93650.9	88351	82231.6	82600.9	65243	40.7	20.9	2.08879
5973.75	67639.2	5788	2696.1	74869.3	2360	-5.5	-13.2	2.08997
101468	86174.9	77166	107691	85352.7	82688	5102.9	3198.8	2.08997
5211	63512.8	5377	8428.2	65475.4	8436	9.9	24.2	2.09115
113584	105903	70289	51232.5	111433	30131	13.2	66	2.09115
117935	88040.7	87789	51368.9	80834.4	41647	3.3	23.1	2.09115
91743.8	94311.1	63752	119692	86667.9	90508	3886.3	1887.6	2.09234
90954	91120.8	65416	76126.6	84987.7	58703	7381	4108.5	2.09352
154064	94690	106629	51129.1	81790.6	40968	5.5	56.1	2.09708
120749	88353	89566	116242	86275.8	88299	4906	3872	2.09708
97481.2	93098.8	68621	82450.5	92192.2	58611	8200.5	4486.9	2.09708
7176.75	64429.5	7300	2009.7	64689.4	2036	-2.2	5.5	2.09826
37329	79266.2	30863	4077.7	81673.6	3272	-53.9	26.4	2.10063
262143	145880	117767	262143	112519	152683	29080.7	14521.1	2.10063
99307.5	104801	62101	60063.3	105909	37167	3614.6	2158.2	2.103
130430	89018.6	96023	58667.4	86410.3	44495	5.5	-5.5	2.103
6207	64009.8	6355	6228.2	67111.4	6082	298.1	139.7	2.103
6305.25	65736.7	6286	4961	65155.1	4990	724.9	316.8	2.10419
40798.5	73169.8	36542	52482.1	75233.9	45717	3689.4	1614.8	2.10537
221523	129680	111950	104669	128539	53366	22	-19.8	2.10656
120405	91628.5	86118	45109.9	81001.8	36497	-17.6	12.1	2.10656
17330.2	67786.1	16755	4810.3	67591.7	4664	-9.9	4.4	2.10656
8070.75	72227.9	7323	10397.2	73655.9	9251	2358.4	1021.9	2.10656
13425.8	65843.8	13363	9615.1	67560.3	9327	74.8	46.2	2.10656
145070	97113.6	97899	58014	79688.2	47711	-35.2	49.5	2.10774
9379.5	64352.5	9552	7362.3	64238.5	7511	19.8	-1.1	2.11011
111428	88456.9	82555	65087	81706	52206	5962	3758.7	2.11011
122498	97957.9	81954	42772.4	83991.5	33374	-2.2	38.5	2.1113
11728.5	65172	11794	3386.9	64114.4	3462	-15.4	34.1	2.1113
130538	97161.3	88049	56028.5	83042.4	44217	-44	-9.9	2.11367
145966	92411.8	103515	64079.4	79351.3	52923	13.2	-4.4	2.11604
101874	84303.5	79195	95025.7	83097.9	74943	9523.8	5085.3	2.11604
123781	87473.3	92738	49751.9	81148.4	40180	33	23.1	2.11604
104032	87371.7	78033	31981.4	84636.3	24764	15.4	17.6	2.11959
127540	93222.8	89661	62563.6	90066.1	45524	-14.3	24.2	2.11959
61847.2	97590.4	41533	48889.5	87627.8	36564	4376.9	2764.3	2.12077
73001.2	83622.5	57212	58388	84504.1	45282	5108.4	2995.3	2.12077
137447	99771.2	90284	47745.5	89045.2	35140	66	13.2	2.12196
87477.8	98441.6	58237	95096.1	87849.5	70942	5052.3	3204.3	2.12314
65631	81540.8	52749	47650.9	87555.7	35667	5992.8	3260.4	2.12433
7357.5	65799.8	7328	3312.1	68237	3181	46.2	8.8	2.12551
79602	86865.5	60056	115968	80442.5	94478	3591.5	1921.7	2.1267
101328	104686	63434	103717	103769	65503	3986.4	2891.9	2.1267
127710	96919.8	86356	63549.2	85965.3	48447	59.4	31.9	2.12788
117473	93192.5	82611	81426.4	89476.2	59640	10307	5725.5	2.12907
83409	84121.4	64981	63123.5	80869.2	51155	8333.6	4371.4	2.12907
9078.75	65011.5	9152	10331.2	65221.6	10381	466.4	262.9	2.12907
92083.5	86980.4	69381	61779.3	79596.8	50866	866.8	565.4	2.13144
144571	100294	94468	155950	97887.7	104409	18727.5	9628.3	2.13381
132458	94961.2	91414	67124.2	90808.8	48443	84.7	94.6	2.13381
90705.8	86079.7	69058	49834.4	75406.9	43311	-26.4	-20.9	2.13618
68694	89683.5	50198	53551.3	82552.1	42513	5963.1	3488.1	2.13973
87951.8	80927.9	71224	60132.6	79065.3	49843	6672.6	3676.2	2.14329
72218.2	103497	45730	66485.1	103366	42153	12435.5	5962	2.14566
119511	109267	71680	79114.2	118003	43938	11904.2	6008.2	2.14921
71333.2	86650.8	53951	59017.2	79415.1	48703	155.1	707.3	2.15039
125530	92007.6	89414	41874.8	89461	30676	18.7	-2.2	2.15276
62227.5	103762	39303	80440.8	106658	49427	6692.4	3606.9	2.15513
93464.2	84710.9	72308	77290.4	81029.3	62512	7860.6	4114	2.15632
158555	125847	82569	131728	131007	65897	5121.6	2349.6	2.1575
18282	66737	17953	2279.2	64999.8	2298	12.1	2.2	2.16106
10178.2	69195.2	9640	2625.7	70293.2	2448	-11	-46.2	2.16224
80860.5	85393.6	62057	84678	83799.5	66223	2180.2	1398.1	2.16343
125815	85720.8	96189	53534.8	78875.4	44481	-49.5	52.8	2.16461
110101	90052.7	80126	78301.3	89210.3	57522	12658.8	6334.9	2.1658
99099	83140.9	78115	69218.6	77627.4	58437	10723.9	5425.2	2.16698
129808	94375.3	90141	45353	86227.3	34470	-28.6	7.7	2.17172
19323.8	67290.2	18820	7566.9	70651.7	7019	44	-12.1	2.17291
16128	70975.3	14892	7829.8	82883.8	6191	-31.9	-27.5	2.17409
150378	103556	95168	245862	113784	141609	7605.4	3864.3	2.17764
156589	97103.6	105683	53840.6	93178.9	37868	36.3	-47.3	2.17764
23765.2	66104.1	23561	7962.9	66149.9	7889	223.3	321.2	2.18475
5243.25	63680.8	5396	8874.8	64956.3	8954	93.5	59.4	2.18475
117130	97835.4	78461	40922.2	90622.3	29594	11	9.9	2.18949
22302	65730.5	22236	16184.3	65038.9	16308	332.2	334.4	2.19068
15618	69162.9	14799	17009.3	65734.3	16958	82.5	72.6	2.19186
150320	103191	95467	52746.1	100176	34507	51.7	11	2.19305
9749.25	65882.3	9698	3378.1	94650.4	2339	-23.1	-22	2.19305
99317.2	93512.7	69604	48449.5	80070.3	39655	50.6	-2.2	2.19305
15919.5	68211.9	15295	2933.7	67937.4	2830	18.7	-2.2	2.19423
93765	93682.1	65594	174664	95613.5	119719	11102.3	4834.5	2.19423
79263.8	99170.1	52381	102530	99741.7	67368	5976.3	3488.1	2.19542
13856.2	65860.4	13788	5603.4	68118.1	5391	-24.2	-9.9	2.19897
7988.25	67298.9	7779	5692.5	65958.9	5656	192.5	127.6	2.19897
6981	72851.4	6280	8587.7	73569.1	7650	283.8	161.7	2.20134
114530	88584.5	84731	92701.4	80624.2	75353	9402.8	4932.4	2.20134
101492	87762.5	75788	40700	83838.3	31815	200.2	78.1	2.20371
125445	90454.8	90887	55867.9	80708.9	45365	56.1	30.8	2.20371
99414.8	95811	68001	87083.7	91611.4	62297	1525.7	1280.4	2.20371
69878.2	83314.4	54967	55432.3	82341.2	44119	9047.5	4588.1	2.20371
76327.5	83654.4	59796	53761.4	79423.5	44361	7661.5	4022.7	2.20371
111766	100358	72986	119667	95708.9	81941	9537	5031.4	2.20489
7730.25	64421.4	7864	4591.4	99834.8	3014	5.5	5.5	2.20608
129144	90502.2	93518	56059.3	84671.6	43390	-6.6	-15.4	2.21082
87513	84209.4	68107	57391.4	82937.2	45350	4352.7	2856.7	2.212
96902.2	92254.1	68838	64938.5	90171.2	47197	13494.8	6613.2	2.21319
50662.5	78194.5	42461	57238.5	76014.9	49348	2911.7	1393.7	2.21319
108518	97328	73071	86515	99668.6	56887	10470.9	5464.8	2.21319
90900	80442.1	74056	73598.8	82294.6	58611	7859.5	4249.3	2.21319
102430	89894	74675	160184	86610.1	121208	9661.3	4653	2.21556
113949	100368	74404	98673.3	122961	52591	2600.4	2272.6	2.21556
80788.5	100609	52625	75295	94531.3	52200	7629.6	4105.2	2.21793
147425	108570	88990	68536.6	88644.5	50670	37.4	14.3	2.22267
149493	106167	92281	65168.4	119002	35889	7.7	-5.5	2.22741
110354	84671	85415	45932.7	82240.4	36603	31.9	15.4	2.22741
92118	85021.6	71006	71568.2	83406.7	56234	14346.2	7051	2.22859
8093.25	66817.7	7938	9146.5	65360.9	9171	1065.9	464.2	2.22859
90180	86386.4	68414	68319.9	86580.3	51714	8991.4	4631	2.23214
79500	81139.2	64212	50508.7	80621	41058	52.8	29.7	2.23333
115441	90699.6	83413	137793	96184.5	93886	8589.9	3810.4	2.23688
126340	95001.4	87155	56131.9	90119.1	40820	141.9	63.8	2.23688
23460.8	82689.2	18594	7631.8	78802.2	6347	23.1	-61.6	2.23807
134654	113600	77682	65865.8	100594	42911	8.8	-1.1	2.24044
90742.5	83010.9	71640	57238.5	84451.8	44418	8530.5	4459.4	2.24399
77719.5	90325	56390	66995.5	86856.9	50550	3647.6	2450.8	2.24518
5373.75	64952.8	5422	1855.7	63209.5	1924	42.9	-1.1	2.24636
147949	99735.3	97217	60317.4	82930.4	47666	79.2	-66	2.24755
75846.8	88784.6	55986	53785.6	86845.7	40588	6147.9	3419.9	2.24992
98583.8	98436.6	65634	79895.2	94431	55448	48.4	147.4	2.2511
83728.5	87223.5	62910	48796	80687.7	39633	416.9	628.1	2.25821
156484	93513.3	109667	57508	100358	37554	-7.7	56.1	2.2594
58833	75727.8	50915	47722.4	73476.7	42565	3536.5	1612.6	2.2594
132270	113175	76593	43133.2	86639.2	32627	-25.3	30.8	2.26176
6597.75	66195.7	6532	9033.2	65894.9	8984	188.1	74.8	2.26532
112024	97930.9	74967	91892.9	93175.3	64634	8903.4	4732.2	2.2665
124975	86221.4	94992	56603.8	74994.2	49465	1.1	6.6	2.27124
122619	83233.6	96547	43483	78980.7	36081	-30.8	-13.2	2.27361
8635.5	67173.4	8425	1534.5	69595.1	1445	1.1	1.1	2.2748
103940	100015	68108	92574.9	95743.7	63367	5293.2	3159.2	2.27954
10947.8	65295.9	10988	2513.5	66261	2486	-23.1	18.7	2.28072
28295.2	67992.4	27273	5005	75231.1	4360	44	5.5	2.28191
104626	86467.7	79299	50387.7	84192.8	39222	14.3	11	2.28191
97241.2	81338.7	78349	75384.1	82890.8	59601	8435.9	4521	2.28191
93802.5	81300.3	75614	73129.1	84339.4	56825	1492.7	1494.9	2.28309
153046	97915.8	102435	68532.2	90214.4	49785	-29.7	6.6	2.28546
75282.8	87203.8	56577	122232	87498.7	91551	3329.7	1637.9	2.28665
104403	92509.1	73962	41352.3	83340.4	32518	15.4	19.8	2.28665
92325.8	84018.3	72016	68801.7	82184.8	54864	4955.5	3074.5	2.28783
91425.8	92839.5	64538	75310.4	98580.7	50066	8705.4	4424.2	2.28783
87153.8	86769.8	65826	79568.5	82544.8	63173	8683.4	4631	2.28901
107975	96122.7	73617	46123	82076.6	36828	70.4	63.8	2.2902
5624.25	65972.9	5587	4189.9	71192.5	3857	548.9	238.7	2.29375
5618.25	62982.8	5846	2416.7	63786.1	2483	276.1	202.4	2.29375
122015	89241.5	89604	65573.2	87368.7	49187	7.7	44	2.29375
84130.5	86834.8	63495	69601.4	85973.3	53056	7172	3757.6	2.29494
119838	97610	80460	44818.4	88489.1	33193	-37.4	-30.8	2.29494
13202.2	67892.5	12744	68924.9	66517.4	67908	88	17.6	2.29612
81964.5	83847.8	64064	50479	83277.3	39725	7411.8	4023.8	2.29968
117334	91028.5	84475	46198.9	81856	36988	50.6	2.2	2.29968
114892	93706.5	80353	40445.9	86594.7	30610	36.3	-3.3	2.30086
137786	85762.3	105290	55094.6	80224.9	45007	6.6	-15.4	2.30323
5665.5	66803.6	5558	4822.4	68097.6	4641	696.3	347.6	2.30679
146062	91049.5	105133	49405.4	85437.7	37897	-94.6	20.9	2.30797
99975	98228.8	66701	81796	92352.2	58045	8522.8	4440.7	2.30797
33450.8	73304	29906	42991.3	74169.5	37987	266.2	122.1	2.31153
122988	100647	80083	95043.3	99728.7	62457	11761.2	5941.1	2.31153
98752.5	95125.2	68035	68235.2	88537.7	50508	73.7	68.2	2.31153
5555.25	65645.3	5546	11568.7	73737.2	10282	1120.9	492.8	2.31863
110277	89211.5	81011	90542.1	89650.2	66188	9968.2	5348.2	2.31863
77949.8	82447.3	61961	123977	83700	97072	8039.9	3901.7	2.31982
74120.2	81854	59344	79322.1	77623.6	66970	7084	3026.1	2.321
72579.8	87943.2	54087	52506.3	88757.8	38769	4349.4	2674.1	2.32219
154240	112401	89931	63772.5	128585	32503	31.9	-22	2.32456
131398	93017.5	92577	44383.9	80641.6	36070	0	77	2.32456
96864.8	87863.4	72250	53671.2	83204.7	42274	6097.3	3549.7	2.32693
78221.2	91520	56013	49463.7	92491.8	35048	20.9	-2.2	2.32693
195356	167252	76548	231447	177906	85259	20201.5	10370.8	2.33048
104600	93961.2	72956	35711.5	80926.3	28920	53.9	27.5	2.33167
87736.5	90608.1	63459	65943.9	93589.9	46177	10818.5	5340.5	2.33404
15915.8	69905.1	14921	6978.4	70576.6	6480	-66	4.4	2.33404
97315.5	94794.3	67279	138362	97909.8	92613	3592.6	2008.6	2.33522
136954	110798	81007	64653.6	118867	35646	88	62.7	2.33641
124727	105955	77147	122486	121115	66278	11143	5714.5	2.33641
120779	136378	58040	128464	154228	54588	16039.1	7620.8	2.33759
114562	105234	71345	55733.7	83067.6	43971	8.8	-27.5	2.33759
107057	91914.4	76333	53771.3	83314.6	42297	-3.3	-22	2.33878
117968	96015.5	80520	46725.8	81420.4	37610	1.1	9.9	2.33996
24366.8	76729.7	20812	10423.6	73335.6	9315	14.3	-7.7	2.34233
124142	95951.6	84790	71111.7	80477.6	57909	7.7	-68.2	2.3447
6198	66004.6	6154	2640	65214.9	2653	19.8	-27.5	2.3447
48402.8	136629	23217	262143	68367.8	251285	81.4	41.8	2.3447
118084	87979.2	87961	53235.6	78374.7	44515	69.3	84.7	2.35062
79972.5	88798.7	59022	77374	82305.9	61609	498.3	937.2	2.35062
121250	105884	75046	145792	97361.9	98135	2029.5	1921.7	2.35062
78816	79099.6	65301	52286.3	77835.6	44024	7236.9	4010.6	2.35181
103726	84367.4	80574	57418.9	79672.4	47231	16.5	-29.7	2.35299
11106	67555.5	10774	5894.9	68717.2	5622	251.9	118.8	2.35299
82266.8	80267.9	67168	46107.6	80473.7	37549	4793.8	2899.6	2.35536
115336	95686.9	78994	50652.8	82235	40367	16.5	9.9	2.35536
7172.25	64134.3	7329	2207.7	66065.7	2190	-7.7	11	2.35655
142718	93948.5	99556	61737.5	80654.4	50165	1.1	20.9	2.35655
70283.2	76511.7	60201	75178.4	77273.7	63759	751.3	1193.5	2.35655
6422.25	67852.4	6203	4530.9	68958.9	4306	-9.9	-55	2.35892
99299.2	90009.4	72300	61297.5	87834.4	45736	8569	4526.5	2.36247
108724	85808.5	83038	30845.1	76402.8	26458	28.6	12.1	2.36247
86312.2	87461.3	64675	68750	83741	53804	10821.8	5383.4	2.36247
262143	137062	125343	262143	90190.3	190484	8363.3	3910.5	2.36366
18089.2	70247.5	16876	17905.8	71974.6	16304	339.9	193.6	2.36603
197820	126304	102644	262143	77238.6	222425	9796.6	6747.4	2.36721
87831.8	81034.8	71033	53328	78147.3	44722	3199.9	2242.9	2.36721
111718	106114	68997	110647	99742.1	72701	12706.1	6400.9	2.37077
104161	83889.8	81372	77894.3	83619.4	61049	4834.5	3094.3	2.37314
60953.2	76988.6	51886	72327.2	78835	60126	23.1	35.2	2.37432
6582	65032.1	6633	2711.5	63419.3	2802	22	-33	2.3755
262143	129474	132689	223763	149274	98239	2.2	62.7	2.3755
124157	97558.5	83404	55773.3	89629	40781	105.6	99	2.37669
83019	90877.3	59869	129270	104183	81317	3822.5	2636.7	2.37669
88077	85312.1	67660	61998.2	84572.5	48043	940.5	1052.7	2.37787
5178.75	64242.8	5283	1796.3	64434.8	1827	-7.7	18.7	2.37787
93177	89825.8	67981	56025.2	82502	44504	913	1160.5	2.3838
5831.25	66381.2	5757	4274.6	67978.7	4121	1349.7	586.3	2.38735
20202.8	76625.2	17279	7734.1	72367.5	7004	0	-25.3	2.39683
85173	82568.8	67603	62900.2	83892.5	49137	7781.4	4133.8	2.39683
95355.8	78883.6	79221	34290.3	70958.3	31670	-2.2	23.1	2.40039
82972.5	102457	53073	124407	117541	69364	4637.6	2286.9	2.40275
11401.5	66584.3	11222	3073.4	67590.1	2980	-11	-19.8	2.40749
145817	101599	94059	74717.5	100178	48880	9.9	102.3	2.40868
39659.2	69945.6	37159	22525.8	74284.2	19873	556.6	502.7	2.40868
60186.8	73359.6	53768	63852.8	73735.9	56752	5759.6	2536.6	2.40986
132993	92274	94456	70694.8	81344.5	56956	47.3	-14.3	2.41105
98347.5	86091.2	74866	32843.8	82872.6	25973	16.5	14.3	2.41105
87672.8	83106.3	69137	51399.7	86248.7	39056	6041.2	3372.6	2.41342
94302.8	87444.5	70676	76472	80664.2	62130	9057.4	4717.9	2.41342
125961	113588	72675	62207.2	101350	40225	69.3	23.1	2.41342
7597.5	65618.1	7588	2205.5	62788.7	2302	-8.8	-7.7	2.41342
71591.2	88619.9	52943	110612	89073.2	81383	9.9	28.6	2.4146
49203	82863.9	38914	65939.5	84801.7	50959	1884.3	1019.7	2.41579
42024	75749.1	36358	7767.1	89068.2	5715	26.4	-7.7	2.41697
13440	70396.7	12512	3404.5	71788.1	3108	9.9	16.5	2.41697
68076.8	84669.3	52693	49464.8	83627.2	38764	6526.3	3584.9	2.41816
86175.8	117634	48010	97748.2	115030	55690	14164.7	6840.9	2.42053
83239.5	89770.7	60768	57394.7	84798.8	44357	1362.9	1354.1	2.42171
113533	84909.9	87628	50953.1	79536.5	41984	107.8	2.2	2.42882
99348	86920.5	74906	55442.2	78439.2	46322	48.4	16.5	2.43001
88995	86698.4	67272	40642.8	79414.6	33540	20.9	1.1	2.43001
110448	92974.2	77853	50957.5	89378.8	37364	321.2	145.2	2.43474
116497	97183.4	78560	41027.8	84986.3	31638	16.5	-35.2	2.43593
135063	98657.9	89719	65551.2	84734.7	50699	4.4	77	2.43711
138524	116707	77787	152243	106837	93389	528	1168.2	2.44541
157288	105771	97456	73693.4	90149.3	53573	57.2	16.5	2.44659
116842	94574.2	80967	56643.4	81588.2	45499	22	-45.1	2.44659
17553.8	81646.7	14090	37516.6	77937.3	31547	48.4	121	2.44778
11239.5	65737.8	11205	4568.3	67582	4430	-9.9	4.4	2.44896
116526	95449.8	80007	63373.2	81021.2	51261	-11	-17.6	2.45015
127459	90659	92138	40632.9	78749.6	33815	5.5	46.2	2.45015
106774	85523	81821	86466.6	87647.5	64653	15.4	36.3	2.4537
104570	89248.4	76787	48199.8	79551.3	39708	-20.9	33	2.4537
131642	91191.4	94606	50375.6	89208.2	37008	-23.1	22	2.45607
25686.8	69853.8	24099	6013.7	71101.2	5543	20.9	-24.2	2.45726
115662	95972.8	78981	101109	88418.5	74942	1224.3	1768.8	2.45726
23058	70317.8	21490	4943.4	71500.9	4531	47.3	18.7	2.46081
105193	87059.7	79186	49646.3	78940.7	41216	19.8	-25.3	2.46081
110639	105778	68548	123175	102647	78642	10441.2	5556.1	2.46199
19670.2	64285.1	20053	3254.9	64445.1	3310	-11	-24.2	2.46436
76459.5	97411.5	51440	89834.8	94470.7	62320	8494.2	4503.4	2.46436
106105	105114	66154	117647	96931.5	79542	7190.7	3896.2	2.46436
6767.25	71256.2	6224	7914.5	73208.8	7085	679.8	310.2	2.4691
77126.2	88069	57393	83417.4	88317.3	61900	4524.3	2752.2	2.47029
151374	111457	89007	57279.2	103927	36120	40.7	-12.1	2.47029
6025.5	65227.5	6054	10527	66082.1	10440	194.7	150.7	2.47266
90882	87970.5	67705	73692.3	78084.1	61850	909.7	1142.9	2.47503
115252	87263	86556	58862.1	90025.4	42850	17.6	19.8	2.47503
46563	69709.9	43775	16237.1	70350	15126	8.8	-2.2	2.47621
111760	88380.2	82873	132752	86436.2	100653	11562.1	5607.8	2.47621
78108	84724.5	60418	50616.5	82210.7	40350	4490.2	2768.7	2.47858
8226	70738.6	7621	8899	74904.3	7786	577.5	299.2	2.47858
111224	103673	70309	48342.8	91373.5	34673	18.7	31.9	2.47977
8193	66634	8058	2847.9	67623.2	2760	17.6	51.7	2.48214
129497	106820	79449	64664.6	92894.8	45620	-23.1	7.7	2.48214
91107	86525.6	69006	119030	91194.1	85540	3512.3	1851.3	2.48332
46153.5	71119.6	42530	37024.9	70377.2	34478	1994.3	1078	2.48451
68432.2	84347.9	53170	83617.6	83054.9	65980	5849.8	2456.3	2.48451
148011	99531.6	97457	80423.2	106647	49421	35.2	18.7	2.48451
119474	86563.8	90452	44397.1	77480.1	37553	93.5	34.1	2.48569
6708.75	85888.8	5119	227908	79803.4	187162	58.3	42.9	2.48687
95859.8	88065.8	71336	69085.5	86609.3	52276	5230.5	3114.1	2.48806
155516	106938	95307	69263.7	96432.4	47072	16.5	-2.2	2.48924
121808	86269.1	92534	43674.4	76131.7	37596	-16.5	6.6	2.48924
73759.5	83086.7	58179	98564.4	82772.9	78039	1277.1	628.1	2.49043
77893.5	86738.6	58853	123234	85206.2	94785	4976.4	2505.8	2.49161
94416.8	97121.3	63711	74963.9	91517.3	53682	8805.5	4567.2	2.49161
181661	120556	98754	100788	124912	52879	795.3	367.4	2.4928
91933.5	85079	70816	63930.9	79421	52754	4899.4	2786.3	2.4928
132002	109629	78910	73015.8	87733.6	54542	-12.1	-17.6	2.49398
59289.8	77155.2	50361	42858.2	75724	37092	1607.1	863.5	2.49872
84830.2	86451.5	64307	55875.6	87938.9	41641	7729.7	4139.3	2.49991
90760.5	89423.3	66516	50453.7	85387.2	38724	8.8	-3.3	2.49991
8331	70741.2	7718	2161.5	69269.5	2045	16.5	-68.2	2.50465
23131.5	68111	22257	14756.5	67917.8	14239	877.8	416.9	2.50702
102817	83250.3	80939	46858.9	80347.1	38221	92.4	225.5	2.5082
66210	83029.8	52260	89233.1	81271.6	71956	9455.6	4274.6	2.50939
65220.8	82152.4	52029	60966.4	74965.2	53298	5086.4	2875.4	2.51057
123868	107017	75856	58551.9	88342.8	43436	-58.3	55	2.51176
88938.8	96570.2	60357	75984.7	94270.3	52824	7130.2	3875.3	2.51294
129581	87741.5	96787	51624.1	79012.5	42819	29.7	47.3	2.51412
212145	151816	91579	227738	166643	89563	16766.2	8691.1	2.51412
137585	98844.4	91222	55491.7	90395.6	40231	-47.3	31.9	2.51768
134606	93065.2	94789	58071.2	89303.4	42616	29.7	103.4	2.51768
24149.2	91166.2	17360	42340.1	80947.5	34279	3317.6	1600.5	2.52005
77121	87664.4	57654	77687.5	86381.5	58940	9088.2	4852.1	2.52123
8972.25	65794.5	8937	2257.2	66966	2209	14.3	-3.3	2.52123
91125.8	93967.6	63554	98908.7	85520.1	75796	10758	5522	2.52597
121906	89802.8	88964	41619.6	77422.1	35230	63.8	-14.3	2.52834
115242	92872.7	81321	46653.2	82536	37044	-28.6	8.8	2.52953
6561.75	63755.5	6745	1688.5	66741.6	1658	4.4	-11	2.53071
131130	90593.9	94860	49229.4	80869.7	39895	-24.2	-11	2.5319
92980.5	90397	67409	84172	94347.3	58468	12573	6371.2	2.53308
113004	87422.6	84713	46688.4	82040.2	37296	-5.5	17.6	2.53308
27359.2	68777	26070	22771.1	67125.2	22232	630.3	363	2.53427
116679	83690	91369	41947.4	75736	36298	-51.7	1.1	2.53901
5710.5	66237.8	5650	4203.1	63556.6	4334	816.2	305.8	2.54019
26205.8	68699.6	24999	19851.7	67714.6	19213	612.7	424.6	2.54019
80820	76546.3	69195	64128.9	75691.2	55525	2986.5	2028.4	2.54138
89242.5	87795.7	66616	88327.8	82366.7	70279	269.5	741.4	2.54374
99115.5	81704	79502	49533	77917.4	41662	-5.5	-19.8	2.54493
12042.8	73519.7	10735	3195.5	71941	2911	49.5	-4.4	2.54493
100652	80482.9	81959	42083.8	78528.6	35121	83.6	30.8	2.5473
71532.8	90323.5	51902	60987.3	94580.2	42259	11478.5	5514.3	2.55559
131079	95226.6	90210	77463.1	86370.9	58777	-14.3	-1.1	2.55559
5508.75	68362.3	5281	4858.7	65898.1	4832	187	104.5	2.55796
149660	100298	97790	56351.9	93495.7	39500	23.1	27.5	2.5627
81143.2	83828.1	63437	35324.3	73743	31393	-15.4	23.1	2.56507
66743.2	75582.1	57872	46894.1	73759.2	41666	3901.7	1965.7	2.56626
60814.5	85166.5	46797	34992.1	83172.9	27572	7475.6	3820.3	2.56863
101811	87932.1	75880	49965.3	78383	41776	-57.2	-26.4	2.56981
12358.5	66616.8	12158	17303	66881.1	16955	216.7	150.7	2.57218
9171	66368.2	9056	1734.7	65186.5	1744	-29.7	27.5	2.57218
109534	85263.3	84191	47809.3	80469.2	38937	41.8	35.2	2.57336
102623	89871.3	74835	39578	80559.8	32197	59.4	-7.7	2.57573
66789	76588.1	57151	45390.4	76251	39012	1943.7	1236.4	2.57692
115350	97657.6	77409	51626.3	84142.8	40210	16.5	-18.7	2.5781
17821.5	67031.1	17424	9867	67450.1	9587	251.9	168.3	2.5781
7137	64222.2	7283	10749.2	64777.9	10875	173.8	85.8	2.58521
72647.2	81004	58775	64462.2	79033.8	53453	7261.1	3919.3	2.5864
153689	108260	93037	76511.6	109010	45998	-35.2	18.7	2.58877
127588	91649.5	91235	46349.6	81038.5	37483	38.5	31.9	2.59114
128185	99271.1	84624	76533.6	92948.9	53962	3.3	19.8	2.59469
140323	89736.5	102480	57789.6	81408.8	46522	41.8	37.4	2.59469
78236.2	87787.1	58406	59326.3	90737.4	42849	7516.3	4093.1	2.59706
56866.5	74706.4	49886	69251.6	74250.3	61124	2338.6	1065.9	2.59943
108022	90449.7	78268	45146.2	84759.5	34907	17.6	-2.2	2.60298
75069	86488.4	56883	117053	89369.4	85837	920.7	773.3	2.60417
126200	102507	80683	52842.9	103244	33543	4.4	27.5	2.60654
60439.5	72707.6	54478	52061.9	71619	47640	2052.6	992.2	2.60772
74216.2	87594.1	55527	59316.4	88990.2	43683	4525.4	2730.2	2.61009
71097.8	79134.9	58880	90970	76280.9	78156	5909.2	2572.9	2.61128
117733	90576.2	85185	45899.7	84718	35507	-3.3	15.4	2.61365
87261	94168.1	60729	92022.7	86188.8	69972	9377.5	4919.2	2.61483
79736.2	97616.3	53532	92088.7	89907.4	67126	11564.3	5761.8	2.61602
82599	80166	67525	101096	76809.9	86257	6066.5	2751.1	2.61602
91063.5	82990.6	71911	79137.3	80321.2	64570	9329.1	4857.6	2.6172
117188	91871.5	83595	52137.8	79409.3	43029	14.3	34.1	2.61839
5130	65268.8	5151	2464	68979.4	2341	56.1	-8.8	2.61957
5178	65346.7	5193	4869.7	66102	4828	875.6	404.8	2.61957
161462	116406	90902	162160	141000	75371	11531.3	6207.3	2.62076
113739	102307	72859	54660.1	84134.7	42577	40.7	-15.4	2.62313
93631.5	88500	69336	54155.2	84342.1	42080	7620.8	4031.5	2.62431
130193	95402.8	89435	73772.6	86817.2	55689	104.5	47.3	2.6255
108128	89260.9	79388	82148	86761.7	62051	10182.7	5396.6	2.6255
117009	97630.6	78544	39186.4	85999.6	29862	-39.6	-28.6	2.62905
128234	116179	72336	146149	109452	87509	16535.2	8017.9	2.63023
132814	106006	82109	79183.5	91367	56797	-35.2	56.1	2.63142
93195.8	86154.7	70892	74562.4	87357.6	55937	1328.8	1415.7	2.63142
89385.8	79703.7	73497	44712.8	79625.5	36801	6711.1	3788.4	2.63379
132167	99226.9	87292	57306.7	93926.5	39985	-30.8	52.8	2.63379
122924	88291.3	91243	45082.4	97695.9	30242	37.4	41.8	2.63497
103602	88407	76800	57107.6	89420.5	41854	8559.1	4554	2.63497
85438.5	84808.3	66023	54172.8	78141.2	45434	23.1	41.8	2.63616
124408	90741.2	89851	55991.1	80515.9	45574	-23.1	29.7	2.63734
13233	66613.3	13019	3460.6	73135.7	3101	228.8	80.3	2.63853
87811.5	92555.4	62177	90062.5	96994.9	60852	11559.9	5898.2	2.63971
119960	90701.3	86677	54650.2	93579.2	38273	33	14.3	2.63971
262143	172601	99535	262143	167114	102803	15946.7	9137.7	2.6409
9639.75	65432.5	9655	2999.7	65770.6	2989	-28.6	15.4	2.64208
58647.8	78641.8	48874	66750.2	75238.9	58142	5876.2	2395.8	2.64327
5895.75	64066.3	6031	1021.9	59742.4	1121	-8.8	11	2.64327
113404	88110.4	84349	43488.5	82577	34514	14.3	63.8	2.64445
40467.8	104467	25387	50910.2	105115	31741	6066.5	2563	2.64564
147875	113671	85256	54750.3	97244.2	36898	34.1	4.4	2.65038
159058	108907	95715	112583	116400	63387	2966.7	1347.5	2.65275
81918.8	85829.4	62550	54700.8	81485.5	43994	5997.2	3457.3	2.65393
143137	97751.3	95964	64790	88824.5	47803	49.5	46.2	2.65393
64828.5	79084.9	53722	59635.4	82049.5	47633	5402.1	3044.8	2.65512
116919	99638.5	76902	85267.6	97020.6	57597	79.2	35.2	2.65512
145886	88701.2	107786	50532.9	83387.2	39715	-5.5	34.1	2.65512
80393.2	83002.3	63476	69197.7	78241.2	57961	6106.1	3397.9	2.6563
88950.8	85448.6	68222	81438.5	85850.5	62168	11574.2	5865.2	2.6563
91657.5	78927.6	76106	63339.1	82684.1	50203	10483	5193.1	2.65867
105432	86536.5	79846	40511.9	83640.1	31743	-35.2	-9.9	2.66104
146686	87741.3	109563	46866.6	83207.8	36913	15.4	13.2	2.66104
23034	66629.4	22656	16022.6	67510.4	15554	214.5	254.1	2.66104
8712.75	68473.3	8339	4911.5	69928.3	4603	-22	5.5	2.66222
124204	93026.5	87500	81856.5	80230.7	66864	9.9	19.8	2.66222
77507.2	85135.3	59664	90021.8	94702.3	62297	1513.6	1336.5	2.66222
116004	98187.2	77428	96074	95968.6	65608	10764.6	5497.8	2.66341
62138.2	78599	51811	82977.4	78565.8	69216	3549.7	2044.9	2.66578
111347	98413.4	74149	65334.5	89717.4	47725	40.7	-1.1	2.66696
153136	118384	84774	55007.7	100061	36028	2.2	75.9	2.66815
4894.5	62981.7	5093	1360.7	64996.2	1372	-12.1	6.6	2.6717
76703.2	89473.9	56182	41664.7	83525.7	32691	1807.3	1571.9	2.67644
157606	105990	97452	92944.5	95084.6	64061	-28.6	13.2	2.67881
108772	86510.1	82401	58356.1	83802.8	45636	-57.2	0	2.68237
115035	92685.4	81339	73409.6	94262.6	51038	4716.8	3127.3	2.68355
94264.5	87289.2	70773	39648.4	80217.3	32392	-56.1	-25.3	2.68355
52907.2	75107.3	46165	39794.7	75743.1	34432	5604.5	2717	2.68473
17377.5	70793.3	16087	6066.5	73461.6	5412	40.7	-8.8	2.68592
150825	105810	93417	60417.5	99773.7	39685	-18.7	-11	2.6871
40406.2	87809.3	30157	58983.1	90746.2	42597	2852.3	1387.1	2.69066
25134	70407.4	23395	19741.7	68209.2	18968	1159.4	575.3	2.69184
116144	96813	78622	120651	91641.4	86282	10309.2	5315.2	2.69421
129770	96645.1	87998	55466.4	90278.1	40265	-20.9	31.9	2.69421
96462.8	90560.9	69807	70475.9	83564.8	55271	6763.9	3803.8	2.69658
103598	88820.7	76439	45718.2	90249.3	33199	48.4	-8.8	2.69777
100066	86619.9	75709	73343.6	81680.4	58847	6526.3	3799.4	2.70014
102458	86133.9	77956	66515.9	76685.5	56845	2.2	53.9	2.70132
85214.2	84662.6	65963	42519.4	81058.6	34377	5085.3	2923.8	2.70132
102442	88289	76042	44568.7	82212.8	35528	158.4	44	2.70132
102248	84565.6	79239	47086.6	92730	33278	-17.6	-28.6	2.70251
114430	90956.5	82449	43627.1	80166.7	35665	-52.8	59.4	2.70251
79714.5	91687.5	56978	98855.9	90814.6	71339	8484.3	4528.7	2.70251
98060.2	86516.9	74280	93967.5	86046.4	71569	3774.1	2554.2	2.70369
119312	91234.4	85705	75929.7	90425.8	55030	37.4	8.8	2.70488
117308	92714.8	82920	53653.6	78620.9	44724	12.1	0	2.70725
92064	83951.4	71869	36975.4	73098.6	33150	60.5	-13.2	2.70725
111149	88118	82665	98645.8	87910.5	73539	5723.3	3672.9	2.70843
107612	95025.7	74216	51605.4	88620.2	38163	52.8	-3.3	2.70962
10521	69548.5	9914	15491.3	74023.9	13715	1537.8	664.4	2.71198
46565.2	75447.5	40448	45265	77911.7	38075	3050.3	1468.5	2.71435
91035.8	87546.5	68148	33908.6	78347	28364	-4.4	-4.4	2.71909
111708	84378.1	86763	70812.5	82216.1	56446	-15.4	46.2	2.71909
6547.5	72629.8	5908	10633.7	83650.2	8331	1131.9	559.9	2.71909
107015	104261	67267	55756.8	97969.8	37298	53.9	-18.7	2.71909
5256.75	65334	5273	6905.8	70069.4	6459	774.4	327.8	2.72028
81563.2	86302.7	61937	51762.7	78784.9	43058	7354.6	4006.2	2.72028
9798.75	69289	9268	16581.4	70408.1	15434	1386	616	2.72383
35276.2	78408.2	29485	43191.5	100640	28126	711.7	535.7	2.72383
103397	84993.1	79727	71232.7	81248.7	57457	12401.4	6160	2.72383
55259.2	71811.8	50430	77157.3	75255.7	67192	82.5	246.4	2.72502
146696	115467	83261	63002.5	126395	32667	13.2	-12.1	2.72739
138174	94822.6	95498	73878.2	79998.7	60522	50.6	6.6	2.72857
67818	82759.6	53704	53177.3	77952.6	44707	5773.9	3248.3	2.72976
8326.5	66336.7	8226	4409.9	67509.3	4281	1645.6	661.1	2.73331
101308	87598.5	75793	88531.3	89400.3	64899	15291.1	7453.6	2.7345
70215	96209.6	47829	61342.6	94734.4	42436	6727.6	3804.9	2.7345
252184	142377	116080	262143	102692	167294	10402.7	5201.9	2.73568
21906	70811.5	20274	4218.5	69708.4	3966	0	-37.4	2.73568
77784	90396.7	56392	71577	90416	51881	6309.6	3470.5	2.74397
98988	98592.4	65799	86620.6	103740	54721	11672.1	5929	2.74397
91817.2	85013.4	70781	78568.6	80897.9	63649	9924.2	5113.9	2.74516
92001	104016	57966	94166.6	106551	57919	15565	7451.4	2.74753
89565.8	81969.9	71609	29354.6	80699	23839	28.6	17.6	2.7499
126659	97991.2	84709	47583.8	82226.8	37925	45.1	12.1	2.75227
10207.5	66384.7	10077	3551.9	74441.1	3127	-3.3	3.3	2.75345
132752	87745	99151	52121.3	81659.6	41830	89.1	49.5	2.75464
7589.25	63431.8	7841	4295.5	65270.1	4313	151.8	96.8	2.75464
262143	137651	124807	173881	129785	87803	45.1	64.9	2.75582
262143	144080	119238	262143	146337	117399	17883.8	9046.4	2.75938
104229	83364.9	81938	40366.7	78069.8	33886	24.2	49.5	2.75938
81210	93650.9	56830	82403.2	90532.9	59651	9148.7	4673.9	2.75938
150402	90971.3	108350	88092.4	86267.9	66922	-6.6	17.6	2.75938
140888	100419	91947	175324	114723	100154	8954	4799.3	2.76056
110451	85439.5	84721	91983.1	85013.3	70909	12018.6	6138	2.76056
123493	91833.8	88129	68876.5	79052.4	57100	-34.1	13.2	2.76885
97902	88769.8	72278	65173.9	91152.8	46858	9167.4	4867.5	2.76885
36605.2	72463	33106	30822	70420.8	28684	3468.3	1557.6	2.77004
80823.8	81365.1	65100	90253.9	81907.7	72214	10303.7	5176.6	2.77122
90122.2	84952.7	69524	38668.3	78280.2	32373	-19.8	22	2.77359
17070.8	67634.9	16541	4678.3	69887.6	4387	-2.2	19.8	2.77833
53517	81177.9	43205	56552.1	75751.1	48926	2885.3	1356.3	2.77833
88182	92604.8	62406	76338.9	89671.4	55792	10704.1	5413.1	2.77833
84684.8	94583.9	58677	74155.4	89383.1	54371	10377.4	5183.2	2.78189
84981.8	93856.7	59339	79442	92660.4	56187	11965.8	5852	2.78544
18838.5	68104.6	18128	19662.5	68817.2	18725	214.5	104.5	2.78544
5163.75	67641.7	5003	6099.5	68825.2	5808	463.1	267.3	2.789
93480	82877.5	73920	76468.7	80544.1	62220	2203.3	1827.1	2.789
64594.5	83978.4	50409	53007.9	81132.4	42818	1359.6	1075.8	2.79018
20573.2	76101.4	17717	8208.2	73709.6	7298	1.1	-9.9	2.79255
125674	95852.3	85926	58411.1	93243.8	41054	9.9	3.3	2.79374
133370	103798	84207	64169.6	98126.8	42857	58.3	24.2	2.79374
104897	98932.8	69487	75375.3	102528	48180	8813.2	4904.9	2.79492
142670	101353	92252	61869.5	94126.3	43077	-9.9	30.8	2.79611
132247	96978	89370	63815.4	90320.6	46304	108.9	59.4	2.79729
98924.2	98894.1	65556	68053.7	101629	43885	2129.6	1625.8	2.79729
21473.2	68063	20676	15231.7	72566.5	13756	1777.6	805.2	2.79847
170495	112760	99092	92347.2	99447.3	60857	132	179.3	2.79847
20602.5	68566.2	19692	6672.6	67567.3	6472	68.2	11	2.80084
119345	94183.9	83044	129947	120160	70874	9158.6	4886.2	2.80203
75981.8	80513.9	61847	117213	77402.5	99243	4291.1	1998.7	2.80321
130517	98733.5	86633	57322.1	82827.9	45355	-2.2	60.5	2.80321
102100	103617	64577	100224	101665	64607	8930.9	5501.1	2.80321
60400.5	80486.5	49181	93614.4	79499.2	77172	2875.4	1325.5	2.8044
6345.75	63289.5	6571	3182.3	62033.1	3362	-7.7	135.3	2.80558
110644	91291.6	79429	38887.2	84248.3	30250	-2.2	-6.6	2.80677
105061	92185.8	74689	99204.6	93546.4	69500	8747.2	4750.9	2.80677
109607	89844.2	79952	115712	86575.5	87592	3077.8	1952.5	2.81032
130120	90816.5	93899	40767.1	76254	35037	-33	15.4	2.81151
100458	95966.9	68603	44431.2	86680.1	33593	38.5	26.4	2.81388
6344.25	64143.3	6482	1665.4	62439.2	1748	7.7	-29.7	2.81388
125300	103247	79534	66004.4	83101.1	52053	35.2	-13.2	2.81388
92082.8	92251.7	65416	100065	88911.5	73757	9906.6	4548.5	2.81625
27153	71913.5	24745	5430.7	70982.5	5014	-14.3	-4.4	2.82217
88642.5	92626.8	62717	69302.2	91695.9	49531	11075.9	5573.7	2.82336
103249	105189	64327	102230	121260	55251	8264.3	4676.1	2.83046
117895	96986.7	79664	113754	92516.8	80580	12932.7	6734.2	2.83283
97054.5	103216	61624	84472.3	104602	52924	122.1	117.7	2.84468
87978.8	91886.3	62749	219087	86405	166172	5929	2762.1	2.84587
86741.2	88355	64339	49058.9	82249.3	39090	79.2	-34.1	2.84587
74723.2	84162.2	58186	88850.3	78189	74472	3304.4	1890.9	2.84942
124751	97800.1	83596	48400	84818.1	37397	57.2	-41.8	2.85298
13005	71167	11976	5230.5	68352.2	5015	26.4	20.9	2.85298
129808	93318.3	91162	79112	83237.3	62288	44	86.9	2.85534
115268	90549.4	83426	65013.3	84679.1	50316	6054.4	3569.5	2.85534
126136	95607.2	86463	43247.6	87350.9	32447	33	1.1	2.85653
105320	98748.4	69897	95296.3	88940.9	70219	15845.5	7638.4	2.85653
6493.5	63926.4	6657	27533	63559.9	28389	24.2	2.2	2.85771
83388.8	86409.5	63245	57779.7	81790.4	46297	7635.1	4012.8	2.85771
6001.5	64785.8	6071	2503.6	65788.3	2494	1.1	-37.4	2.86127
117540	98683.1	78059	56647.8	96372.7	38522	30.8	18.7	2.86364
128086	100725	83338	56360.7	96369.6	38328	1.1	56.1	2.86364
6166.5	64485	6267	82922.4	63959.7	84966	4.4	34.1	2.86719
71317.5	87927.3	53156	60669.4	92159.3	43143	4933.5	2986.5	2.86719
81147	85420.9	62257	75582.1	92139.9	53759	2475	1795.2	2.86838
134464	88869.6	99159	39339.3	80461.3	32042	22	-31.9	2.86838
50695.5	80789.3	41124	75785.6	79259	62664	4613.4	1956.9	2.86956
125961	100075	82488	68560.8	84542.9	53147	-14.3	3.3	2.8743
112584	89174.6	82740	43018.8	78470.3	35928	-27.5	51.7	2.8743
44134.5	77567.1	37289	62697.8	76252.9	53886	1647.8	837.1	2.87786
104203	88280.6	77356	71053.4	84540.1	55081	10710.7	5452.7	2.87904
109897	93925.3	76680	85498.6	89782.5	62409	8258.8	4530.9	2.87904
229259	156731	95863	137225	126405	71146	8891.3	4714.6	2.88023
31769.2	72348	28778	3817	74828.3	3343	5.5	-24.2	2.88141
104218	95519.3	71504	76368.6	88081.7	56821	2264.9	1835.9	2.88378
136073	97560.3	91407	65287.2	94131.7	45454	31.9	23.1	2.88496
35534.2	97921.6	23782	82677.1	101283	53497	4435.2	1908.5	2.88496
91738.5	97856	61439	68582.8	109205	41158	5718.9	3363.8	2.88615
105165	91018.4	75722	56546.6	83161.4	44562	-3.3	38.5	2.88615
90486	80422.2	73737	48004	81688.6	38512	6219.4	3713.6	2.88852
7110.75	65616.8	7102	2230.8	65795.6	2222	-6.6	-5.5	2.88852
70381.5	96200.4	47947	78963.5	99877.5	51813	10331.2	5080.9	2.8897
[truncated: 18,001 more rows]
