# Supplementary material for: N-chlorination mediates protective and immunomodulatory effects of oxidized human plasma proteins
Source: eLife. 2019 Jul 12;8:e47395. doi: 10.7554/eLife.47395 (PMC6650281; doi:10.7554/eLife.47395)
Supplement: Figure 8—source data 1. [file elife-47395-fig8-data1.zip › Figure 8 Source Data 1/scale values/Staurosporine 1.csv]

FSC-A	FSC-H	FSC-W	SSC-A	SSC-H	SSC-W	FITC-A	PE-A	Time
8328.75	65534	8329	1743.5	79348.6	1440	40.7	-16.5	0
18792	68381.6	18010	8980.4	82037.9	7174	132	34.1	0.00125189
14013.8	70134	13095	15808.1	72860.2	14219	1634.6	727.1	0.00250378
162968	103711	102981	64552.4	113482	37279	-48.4	112.2	0.00250378
127976	92593.2	90579	52086.1	87097.2	39192	6.6	-9.9	0.00375567
115388	90315.6	83729	51774.8	96829.9	35042	19.8	-18.7	0.00375567
165714	116439	93270	66984.5	111973	39205	9.9	46.2	0.00500756
37975.5	68933.1	36104	15159.1	70418.7	14108	445.5	853.6	0.00751135
6110.25	66155.8	6053	2363.9	69721.2	2222	-47.3	-15.4	0.00876324
5771.25	64664.8	5849	3810.4	85902.4	2907	-58.3	-22	0.0100151
131558	104251	82702	75762.5	93008.6	53384	6.6	-11	0.0100151
68600.2	76604.9	58688	66305.8	79222.2	54851	4944.5	2591.6	0.0100151
14524.5	66939.4	14220	4987.4	71163.6	4593	14.3	-16.5	0.011267
6414.75	63494.5	6621	2413.4	63038.9	2509	8.8	-25.3	0.011267
25667.2	68188	24669	9477.6	70726.9	8782	5.5	-8.8	0.011267
147388	98443.8	98119	86345.6	90108.9	62799	5.5	36.3	0.0137708
96504	93957.8	67312	122851	93492.3	86116	2898.5	1820.5	0.0150227
100653	96224.7	68552	148864	95070.6	102618	21934	9881.3	0.0150227
83249.2	83204.8	65571	23079.1	88342.5	17121	-46.2	37.4	0.0150227
201226	118022	111738	101244	128404	51674	632.5	261.8	0.0162746
15597	69351	14739	7503.1	67590.8	7275	-15.4	23.1	0.0175265
28461.8	71283.3	26167	7007	79448.2	5780	6.6	-40.7	0.0175265
9231	64064.7	9443	4071.1	72976.9	3656	19.8	26.4	0.0187784
13962.8	77455.8	11814	6177.6	86637.1	4673	-2.2	-47.3	0.0200303
8369.25	64986.6	8440	5571.5	64993.6	5618	-9.9	45.1	0.0212821
22615.5	69145.3	21435	7271	67995.5	7008	41.8	11	0.022534
108643	94810.9	75097	115063	88582.8	85127	16.5	12.1	0.022534
5771.25	66930.6	5651	7960.7	81251	6421	49.5	-7.7	0.0237859
16616.2	70937.6	15351	8584.4	79686.6	7060	75.9	36.3	0.0237859
6139.5	65001.3	6190	8031.1	66005.3	7974	17.6	50.6	0.0237859
125869	96588.3	85403	84126.9	94586.3	58289	-4.4	-17.6	0.0250378
39798.8	85359.7	30556	13986.5	82899.5	11057	96.8	123.2	0.0262897
61584	90965.8	44368	79081.2	87648.7	59130	2521.2	1193.5	0.0262897
5808	74942.5	5079	14866.5	78464.3	12417	689.7	324.5	0.0312973
10539.8	65897.1	10482	7007	65950.1	6963	14.3	0	0.0312973
137151	95965.6	93662	53630.5	95810.9	36684	-28.6	36.3	0.0363048
155798	104854	97377	64687.7	106011	39990	-8.8	-40.7	0.0363048
7515	69415.5	7095	7044.4	87155.3	5297	17.6	-52.8	0.0375567
11373.8	66743.4	11168	6476.8	75420	5628	-18.7	-29.7	0.0375567
16600.5	70248	15487	13651	79856.5	11203	-19.8	-6.6	0.0388086
7364.25	65325.3	7388	5830	68386.4	5587	45.1	25.3	0.0388086
24451.5	73091.3	21924	8790.1	71685.9	8036	-24.2	-15.4	0.0425643
34812	71509.5	31904	14502.4	79321.4	11982	13.2	3.3	0.0438162
111362	91512.2	79751	35043.8	94957	24186	-12.1	-2.2	0.0450681
73950.8	94089.1	51509	97969.3	90885.5	70644	3623.4	1906.3	0.0450681
10621.5	64806.9	10741	12548.8	67420.7	12198	353.1	151.8	0.0450681
137929	97775	92450	68834.7	102370	44067	41.8	48.4	0.04632
19718.2	66201.6	19520	7529.5	84379.8	5848	14.3	-23.1	0.04632
8181.75	65278.7	8214	3076.7	74075.9	2722	0	-15.4	0.04632
51039.8	82715.7	40439	60923.5	78484.9	50872	6703.4	2812.7	0.04632
115389	92259.4	81966	21986.8	102513	14056	2.2	-4.4	0.04632
27812.2	70650.2	25799	8263.2	68757.9	7876	14.3	-11	0.04632
66155.2	191940	22588	262143	126709	135585	279.4	188.1	0.0475719
25947.8	70237.2	24211	11288.2	78817.8	9386	9.9	-4.4	0.0475719
6919.5	64304.6	7052	6565.9	79479.6	5414	20.9	29.7	0.0488237
20676	69151.4	19595	7353.5	75464.9	6386	19.8	-14.3	0.0500756
12616.5	66146.8	12500	3628.9	65534.2	3629	18.7	-1.1	0.0500756
5715.75	66640.7	5621	7342.5	66107.7	7279	672.1	369.6	0.0500756
115384	83621.8	90429	32378.5	83243.4	25491	41.8	17.6	0.0500756
164457	108871	98997	68869.9	130454	34598	325.6	169.4	0.0513275
49516.5	75229.8	43136	14055.8	75728.5	12164	7.7	0	0.0525794
7809	71787.2	7129	5540.7	75070.4	4837	27.5	-14.3	0.0525794
25356	67814.7	24504	7059.8	69637.4	6644	24.2	26.4	0.0525794
71334	84254.5	55486	29574.6	83152.5	23309	13.2	82.5	0.0538313
60801	80399	49561	36198.8	85925.8	27609	188.1	67.1	0.0538313
23367.8	67499.5	22688	9897.8	74464.7	8711	-5.5	-12.1	0.0563351
17167.5	70880.7	15873	5172.2	69976.3	4844	-4.4	0	0.0563351
122776	91960.6	87497	37799.3	96649.2	25631	23.1	-3.3	0.0588389
24526.5	65940.6	24376	11348.7	66560.6	11174	-51.7	18.7	0.0625945
7730.25	64950	7800	2640	65860.3	2627	-3.3	-48.4	0.0625945
64534.5	74030	57130	14602.5	71873	13315	23.1	-17.6	0.0625945
102441	82007.9	81865	42879.1	82897	33899	-38.5	-11	0.0638464
113326	89539.2	82946	74629.5	83773	58383	3.3	-3.3	0.0650983
7297.5	72199.4	6624	8688.9	99187.6	5741	650.1	265.1	0.0650983
17283.8	67778.1	16712	7781.4	73630.1	6926	8.8	8.8	0.0676021
61651.5	77402.2	52200	73168.7	75681.6	63360	7943.1	3290.1	0.0701059
41202	90115.3	29964	80296.7	81703	64408	2390.3	2026.2	0.0701059
4927.5	63895.7	5054	2921.6	63066.5	3036	200.2	123.2	0.0701059
7434	65063.4	7488	9849.4	66531.7	9702	816.2	352	0.0726097
83040.8	80107.1	67936	29518.5	77285.1	25031	-13.2	-12.1	0.0726097
91203.8	79754.6	74944	22983.4	74437.4	20235	17.6	-9.9	0.0738616
128715	93994.8	89744	55118.8	104292	34636	49.5	25.3	0.0763653
16678.5	67651.3	16157	3879.7	75314	3376	46.2	25.3	0.0763653
17003.2	74041.5	15050	11792	84228.9	9175	16.5	50.6	0.0763653
15558.8	66819	15260	5911.4	72277.9	5360	-19.8	16.5	0.0763653
92634	90570.7	67029	132378	91741.7	94565	7939.8	3906.1	0.0776172
94936.5	85334.8	72910	106668	85340.7	81914	9274.1	4513.3	0.0776172
29167.5	68619.1	27857	9231.2	68731.6	8802	25.3	-2.2	0.0776172
16238.2	66499.4	16003	7239.1	67949.2	6982	-23.1	2.2	0.0776172
7462.5	65060.8	7517	1282.6	66395.3	1266	1.1	19.8	0.080121
7697.25	69675	7240	7009.2	67304.8	6825	-23.1	7.7	0.080121
30666.8	71795.7	27993	5865.2	67553.9	5690	-31.9	-20.9	0.0813729
13231.5	67413.5	12863	3919.3	78959.5	3253	7.7	22	0.0838767
134084	107785	81526	40872.7	116074	23077	-29.7	48.4	0.0863805
10866.8	69431.9	10257	8137.8	83084.4	6419	29.7	2.2	0.0863805
82030.5	79918.4	67268	80421	76445.7	68944	5192	2681.8	0.0876324
73335.8	83653.3	57453	71421.9	79007.2	59244	1551	1426.7	0.0876324
115897	86682.8	87623	52723	97328.4	35501	14.3	45.1	0.0888842
52326	75042.9	45697	60799.2	72725.1	54789	4197.6	2035	0.0888842
9737.25	65309.6	9771	7740.7	66347.7	7646	30.8	-11	0.0901361
9165.75	66469.7	9037	7950.8	80065.1	6508	18.7	-2.2	0.091388
131033	97468.8	88104	52511.8	100342	34297	24.2	26.4	0.091388
50010.8	70973.9	46179	22292.6	72135.9	20253	80.3	36.3	0.0926399
82442.2	83621.2	64612	90405.7	82911.1	71460	5514.3	2525.6	0.0926399
7178.25	64602.3	7282	3670.7	73656.8	3266	16.5	36.3	0.0926399
7230	75282.1	6294	6169.9	84187.1	4803	12.1	-3.3	0.0938918
122481	90384	88809	44781	93951.6	31237	68.2	91.3	0.0938918
78487.5	81904.3	62802	47210.9	83270.9	37156	2.2	17.6	0.0938918
46839.8	75595.1	40607	39185.3	71679.1	35827	906.4	677.6	0.0938918
83251.5	116566	46806	152447	107542	92901	3346.2	1730.3	0.0951437
35643.8	91843.6	25434	24563	91614.6	17571	4867.5	3129.5	0.0951437
25391.2	72083.2	23085	16699.1	69706.5	15700	2.2	-28.6	0.0963956
7687.5	64932.1	7759	2944.7	66271.9	2912	-27.5	-13.2	0.0963956
75280.5	101154	48773	21874.6	121150	11833	-6.6	-8.8	0.0963956
154737	106483	95234	73244.6	107158	44795	44	3.3	0.0963956
11558.2	65120.5	11632	7604.3	69447.5	7176	1617	842.6	0.0976475
65376	78957.7	54263	27530.8	80680.5	22363	84.7	14.3	0.0976475
124014	85601.8	94944	41779.1	83008.5	32985	-4.4	24.2	0.103907
15890.2	68779	15141	5419.7	73008.3	4865	16.5	-14.3	0.103907
129932	103652	82152	164136	93413.5	115153	18568	8237.9	0.105159
95013	83794.5	74310	29544.9	81427.1	23779	5.5	16.5	0.105159
23972.2	66300	23696	7796.8	68826.9	7424	39.6	16.5	0.106411
119834	86983.7	90286	46853.4	92209.7	33300	20.9	73.7	0.106411
171278	131927	85084	55517	135467	26858	44	3.3	0.107663
32739.8	69393	30920	47294.5	69681.3	44481	16.5	31.9	0.110166
48290.2	81780.7	38698	33304.7	93279.9	23399	33	48.4	0.111418
89016.8	110510	52790	89248.5	104762	55831	11353.1	5604.5	0.11267
22790.2	70137.7	21295	7955.2	74478.9	7000	5.5	-37.4	0.113922
47988	81555.5	38562	23684.1	85959	18057	4530.9	2956.8	0.113922
17170.5	66107.7	17022	6976.2	109691	4168	26.4	-33	0.117678
106177	90881.1	76566	31396.2	87833.2	23426	29.7	-44	0.11893
5565.75	68614.9	5316	8714.2	69273.9	8244	1917.3	816.2	0.120182
5391.75	64586.7	5471	2470.6	62394.3	2595	44	-13.2	0.122685
22743.8	68338.7	21811	5762.9	75129.8	5027	2.2	15.4	0.122685
27897	73500.8	24874	8468.9	77279	7182	50.6	27.5	0.123937
7169.25	63933.1	7349	2324.3	63975.4	2381	-17.6	29.7	0.123937
128370	87658.6	95973	43197	83209.7	34022	75.9	-16.5	0.123937
28065.8	69983.9	26282	16804.7	74473.4	14788	11	-15.4	0.123937
124630	90708.3	90044	53953.9	98007.7	36078	-8.8	-22	0.126441
21129.8	67588.8	20488	6880.5	68445.7	6588	-56.1	-68.2	0.128945
8526.75	72272.3	7732	2178	67841	2104	-2.2	25.3	0.130197
12274.5	69913.2	11506	5779.4	80228.5	4721	3.3	-1.1	0.130197
97884	99188.6	64674	40450.3	104611	25341	47.3	-7.7	0.131449
31182.8	76777.7	26617	33733.7	75587.1	29248	4236.1	2026.2	0.131449
149644	118298	82902	149218	95923.1	101948	15422	8070.7	0.131449
63968.2	82797.9	50632	90223.1	81490.4	72559	5821.2	2667.5	0.131449
94016.2	84876.6	72593	80760.9	85958.9	61573	3010.7	2230.8	0.133952
21516	86907.4	16225	7253.4	86397.5	5502	-2.2	12.1	0.135204
5724	63334.1	5923	1896.4	62579.3	1986	13.2	15.4	0.135204
23484.8	66443.5	23164	9387.4	70673.5	8705	101.2	17.6	0.136456
89685.8	79713.1	73735	24900.7	78550.8	20775	-16.5	-22	0.13896
30549	68320.3	29304	8153.2	67491.2	7917	-29.7	7.7	0.13896
23175.8	69490.1	21857	10967	90714.8	7923	-14.3	-39.6	0.13896
15762	65477.8	15776	5479.1	72133	4978	-17.6	42.9	0.13896
13686.8	70032.4	12808	4724.5	70868.6	4369	6.6	-40.7	0.140212
137897	126181	71621	41648.2	158874	17180	391.6	182.6	0.140212
7876.5	64371.4	8019	2777.5	65009.4	2800	-19.8	-1.1	0.142716
6362.25	64315.4	6483	7405.2	64802.7	7489	99	68.2	0.143967
100374	78531.5	83764	41600.9	78691.8	34646	39.6	-30.8	0.143967
128186	98930.3	84916	47448.5	96911.1	32087	-9.9	31.9	0.145219
162489	106449	100037	90741.2	100443	59206	13.2	14.3	0.145219
109449	90899.1	78910	28461.4	90788.3	20545	18.7	-47.3	0.145219
6939.75	63325.5	7182	4037	63430.6	4171	-12.1	8.8	0.145219
9129.75	85463.1	7001	7530.6	78762.4	6266	9.9	27.5	0.150227
150508	115416	85462	92834.5	115764	52555	-24.2	8.8	0.150227
21377.2	70557	19856	10534.7	72044.5	9583	50.6	82.5	0.151479
18400.5	66192.5	18218	10118.9	102782	6452	-9.9	-20.9	0.152731
7878	69920.5	7384	3333	86507.5	2525	-7.7	-22	0.153983
111532	89634.1	81547	55739.2	84456.8	43252	-4.4	-1.1	0.155234
26467.5	66719.5	25998	9535.9	68404.6	9136	-24.2	2.2	0.157738
5284.5	66447.6	5212	1015.3	71933.7	925	7.7	12.1	0.160242
112634	88082.2	83803	42351.1	91330.1	30390	33	-52.8	0.160242
5500.5	66216.2	5444	2127.4	79037	1764	-17.6	-17.6	0.161494
33841.5	68437	32407	12774.3	69916.2	11974	14.3	-8.8	0.162746
17367	67723.7	16806	17017	69775.8	15983	1999.8	968	0.16525
34211.2	82669.1	27121	14709.2	89257.6	10800	-53.9	-2.2	0.16525
92723.2	83585	72701	93912.5	78688.9	78215	5245.9	2689.5	0.166501
16879.5	65060	17003	6122.6	63609.8	6308	162.8	264	0.167753
86478	86381.8	65609	88321.2	79929	72417	9947.3	4246	0.167753
145939	92764	103103	110996	98920.3	73536	602.8	226.6	0.169005
13240.5	64300.1	13495	5628.7	66179.1	5574	12.1	26.4	0.172761
160787	105856	99544	60350.4	113663	34797	140.8	61.6	0.172761
7146	66371.9	7056	2116.4	65056.5	2132	103.4	28.6	0.172761
127412	87136.2	95828	44366.3	87786.9	33121	15.4	11	0.172761
18133.5	70269.5	16912	6878.3	75029.3	6008	-26.4	-12.1	0.172761
28743	81804	23027	28976.2	79259.7	23959	3195.5	1336.5	0.174013
209866	184448	74567	103444	140851	48131	26.4	47.3	0.176517
26795.2	69100.6	25413	9064	69410.9	8558	8.8	-23.1	0.176517
138340	109625	82702	59199.8	122788	31597	27.5	60.5	0.177768
23807.2	77554	20118	21041.9	80342.7	17164	51.7	-36.3	0.177768
9634.5	75328.9	8382	4632.1	78138.8	3885	13.2	-36.3	0.17902
108878	96052.4	74287	63747.2	87605.6	47688	30.8	6.6	0.17902
77247.8	88682.1	57086	124269	93547	87059	14691.6	7133.5	0.17902
8495.25	65315	8524	4466	68145.2	4295	286	217.8	0.180272
15644.2	66124.6	15505	8859.4	69351.4	8372	19.8	23.1	0.180272
262143	166560	103145	167487	184017	59649	1439.9	564.3	0.180272
175316	108701	105698	67621.4	117510	37713	58.3	58.3	0.180272
20937	69271.4	19808	4967.6	68379.9	4761	31.9	-11	0.180272
13218	66522.4	13022	19340.2	66433.2	19079	157.3	146.3	0.181524
38679.8	70620.3	35895	39509.8	69463.3	37276	2745.6	1205.6	0.181524
9876	63955.9	10120	4126.1	62507.7	4326	23.1	179.3	0.181524
143679	108599	86706	70710.2	109340	42382	20.9	-15.4	0.181524
47019	72615.5	42435	12155	78807.9	10108	-4.4	-24.2	0.182776
135612	95821.8	92750	107955	98011.3	72185	3.3	-34.1	0.182776
86808	86243.5	65965	140650	83665.4	110173	7393.1	3703.7	0.182776
16862.2	65154.4	16961	7454.7	73643.5	6634	33	45.1	0.184028
118516	81413.9	95402	46490.4	80254.8	37964	63.8	37.4	0.184028
5017.5	63639.8	5167	2173.6	72752.3	1958	35.2	-39.6	0.184028
37209.8	72810.8	33492	44114.4	74172.1	38978	5753	2569.6	0.18528
57884.2	69555.8	54539	22983.4	69714	21606	42.9	-18.7	0.186532
7793.25	64650.4	7900	3366	72563.9	3040	18.7	15.4	0.189036
85761	81684	68807	105316	76858.9	89801	6480.1	2751.1	0.189036
151718	100180	99251	64278.5	109613	38431	28.6	-12.1	0.189036
44859.8	74263.1	39588	14884.1	77122.4	12648	34.1	18.7	0.190287
37209	86798.9	28094	19822	93276	13927	44	80.3	0.190287
132095	101326	85437	70997.3	105128	44259	190.3	62.7	0.190287
7741.5	66354.6	7646	3983.1	68748.1	3797	-3.3	-42.9	0.191539
80264.2	82238.1	63963	66079.2	78623.2	55080	8576.7	4166.8	0.191539
108196	86870	81625	32730.5	81331.1	26374	7.7	33	0.191539
239481	159802	98213	126298	175075	47277	33	28.6	0.191539
108027	87500.4	80910	59869.7	89956.2	43617	156.2	77	0.195295
22270.5	68499.5	21307	9821.9	71592.5	8991	23.1	37.4	0.195295
28910.2	71112.9	26643	11583	76314.8	9947	36.3	34.1	0.197799
66846.8	80842.7	54190	83636.3	78559.7	69771	6952	3408.9	0.197799
47826.8	103359	30325	130143	104502	81616	2365	1401.4	0.199051
109454	94528.4	75884	65424.7	95882.5	44718	20.9	-12.1	0.199051
24289.5	76142.6	20906	25550.8	72012.1	23253	827.2	380.6	0.200303
7680	63310.2	7950	3932.5	82549.8	3122	15.4	24.2	0.200303
32573.2	72307	29523	14366	75247	12512	1.1	46.2	0.200303
25575	67385.6	24873	11352	67120.6	11084	-28.6	-28.6	0.201554
5888.25	65228.6	5916	7651.6	81830.2	6128	58.3	64.9	0.202806
7155	63736.6	7357	4221.8	66096.5	4186	1.1	28.6	0.202806
79215	95460.6	54383	42347.8	91712.3	30261	8.8	49.5	0.202806
8277.75	63256.8	8576	3073.4	64495.2	3123	3.3	34.1	0.20531
77430.8	94225.3	53855	100024	98486.7	66559	8279.7	5250.3	0.206562
35378.2	67803.7	34195	13134	67536.3	12745	15.4	-3.3	0.206562
17067	77928.2	14353	7463.5	79701.5	6137	-18.7	-14.3	0.207814
98775.8	87176.4	74256	44414.7	84423.8	34478	61.6	17.6	0.209066
34047	70014.9	31869	10177.2	73092.9	9125	-13.2	11	0.209066
96497.2	84382.5	74945	35641.1	85641.1	27274	27.5	-34.1	0.209066
6180	63342.6	6394	2906.2	64694.5	2944	-20.9	-8.8	0.210318
118945	100176	77815	38899.3	101003	25240	23.1	42.9	0.210318
136578	102972	86924	46843.5	111109	27630	9.9	59.4	0.21157
36450.8	69996.4	34128	17736.4	74818	15536	-24.2	-51.7	0.214073
98825.2	80410.9	80544	34134.1	81795	27349	-6.6	55	0.214073
234343	122227	125651	89929.4	139017	42395	150.7	52.8	0.216577
11709	67472.2	11373	3588.2	71044.2	3310	-15.4	-2.2	0.216577
117880	93332	82773	40364.5	84302.5	31379	-30.8	-3.3	0.217829
131951	89625	96486	139016	96566.2	94345	22041.8	11244.2	0.217829
7707.75	65364.3	7728	16550.6	67609.6	16043	232.1	181.5	0.219081
55406.2	73493.7	49407	53687.7	73217.7	48055	3602.5	1766.6	0.219081
32042.2	70721.1	29693	9080.5	73360.4	8112	31.9	-30.8	0.220333
7575	69392.7	7154	4274.6	64952.5	4313	5.5	-44	0.220333
27567	68133.6	26516	6458.1	71204.2	5944	7.7	-31.9	0.222837
154239	103802	97380	109726	103270	69633	61.6	0	0.224088
76048.5	75586	65937	26177.8	77800.9	22051	8.8	-36.3	0.224088
35672.2	72747.6	32136	23851.3	70176.8	22274	2677.4	1570.8	0.224088
120043	88253.8	89142	49612.2	84581.2	38441	79.2	26.4	0.22534
14217.8	68684.5	13566	23893.1	68726.2	22784	579.7	250.8	0.22534
151040	109938	90038	53168.5	113830	30611	37.4	16.5	0.226592
136186	93533.1	95422	55343.2	95673.2	37910	45.1	18.7	0.226592
26410.5	68036.1	25440	8279.7	67540.3	8034	24.2	2.2	0.226592
5575.5	70309	5197	4926.9	67962.4	4751	11	11	0.226592
138998	99194.6	91833	142548	101457	92079	591.8	206.8	0.227844
6423.75	63459	6634	2687.3	66208.6	2660	-3.3	-8.8	0.227844
11620.5	66436.5	11463	3440.8	68456.7	3294	-11	9.9	0.229096
7133.25	65054.9	7186	3060.2	67777.4	2959	-71.5	-25.3	0.229096
161094	105341	100222	150528	107077	92130	99	42.9	0.229096
64251.8	82665.2	50938	75278.5	79318.5	62198	2171.4	1408	0.229096
23081.2	66254.3	22831	8872.6	70430.6	8256	-2.2	-41.8	0.2316
10842.8	71755.1	9903	4217.4	74159.2	3727	-36.3	-24.2	0.232852
6639	63909.1	6808	4306.5	66111.7	4269	-17.6	6.6	0.232852
121479	90455.4	88013	52122.4	95645.8	35714	-19.8	-6.6	0.234104
34215.8	76680.3	29243	14903.9	77623.9	12583	12.1	1.1	0.234104
5961	66962.6	5834	4286.7	69195.4	4060	-7.7	6.6	0.235355
7776	63289.6	8052	3341.8	64056.2	3419	2.2	-11	0.235355
8806.5	65140.3	8860	3906.1	80398.9	3184	146.3	48.4	0.237859
118060	93336.4	82896	78019.7	85863.7	59549	44	-2.2	0.237859
19605.8	69027.8	18614	6460.3	75766.3	5588	-2.2	-24.2	0.239111
10799.2	66187.2	10693	3394.6	68833.1	3232	62.7	6.6	0.239111
112772	92430.4	79959	48567.2	84575.1	37634	-20.9	8.8	0.240363
6211.5	67207.7	6057	4966.5	84126.3	3869	-18.7	-29.7	0.240363
33083.2	74877.2	28956	14356.1	75363.8	12484	40.7	19.8	0.241615
9792	79040.3	8119	7615.3	87974	5673	23.1	37.4	0.241615
24030	74888.5	21029	11099	74826.1	9721	-4.4	-5.5	0.241615
217179	121457	117186	126788	131679	63102	376.2	108.9	0.241615
6533.25	67247.2	6367	2696.1	68644.8	2574	38.5	33	0.242867
18598.5	69128.4	17632	15279	67248.1	14890	27.5	15.4	0.244119
11529.8	86217.9	8764	4680.5	91346.4	3358	36.3	-3.3	0.244119
123294	92316.6	87527	98469.8	86968.4	74203	-51.7	-7.7	0.244119
15675	65062.8	15789	6905.8	65392.1	6921	-6.6	0	0.244119
27045.8	70425.6	25168	7976.1	70657.2	7398	-18.7	-35.2	0.245371
119788	92974.7	84436	32551.2	86423.4	24684	-24.2	8.8	0.246623
148640	97541.1	99868	73794.6	98372.8	49162	22	-5.5	0.249126
77729.2	80265.7	63465	45332.1	86758.9	34243	91.3	74.8	0.254134
12928.5	65706.3	12895	5462.6	66197.7	5408	25.3	71.5	0.255386
15147	66072.5	15024	6699	63858.3	6875	89.1	259.6	0.255386
14300.2	66077.8	14183	9781.2	65705.3	9756	-8.8	-6.6	0.255386
27835.5	75901.9	24034	19674.6	91726.2	14057	56.1	29.7	0.256638
131674	94217.9	91590	46940.3	95111.3	32344	69.3	60.5	0.256638
16734	69348.6	15814	9737.2	72244.7	8833	-13.2	-1.1	0.25789
76464.8	81155.6	61748	72388.8	77164.5	61480	2240.7	1762.2	0.25789
108968	99060.1	72091	34394.8	95723.5	23548	42.9	38.5	0.259141
7062	65526.7	7063	3602.5	78488.5	3008	1.1	-8.8	0.259141
14187	67388.5	13797	5101.8	71672.4	4665	31.9	13.2	0.261645
6765.75	67120.8	6606	3265.9	67582.6	3167	19.8	2.2	0.261645
17489.2	69050.9	16599	10313.6	71051.4	9513	22	27.5	0.261645
7080	67138.6	6911	3196.6	68127.6	3075	9.9	-28.6	0.262897
93858.8	90175.3	68213	115475	86703.6	87283	18702.2	8519.5	0.264149
20494.5	68814.8	19518	6811.2	69302.7	6441	-9.9	4.4	0.264149
125512	88013.7	93458	48497.9	89680.3	35441	36.3	12.1	0.265401
118317	93065.4	83318	37645.3	87229.9	28283	-34.1	1.1	0.267905
77617.5	98894.6	51436	84144.5	91013.3	60590	133.1	16.5	0.270408
27966.8	70452.8	26015	9471	72291.1	8586	-41.8	-2.2	0.270408
107579	87625.1	80460	31080.5	85930.3	23704	-55	-17.6	0.272912
5898	64659	5978	2509.1	67392	2440	-17.6	-1.1	0.274164
118338	88478.4	87653	35686.2	83499.3	28009	53.9	-9.9	0.275416
5645.25	71518.9	5173	2373.8	72628.1	2142	-15.4	25.3	0.275416
128304	86704.6	96979	37538.6	94304.8	26087	-42.9	-18.7	0.276668
14406.8	66900.1	14113	7488.8	70759.2	6936	22	28.6	0.276668
106849	86596.3	80863	39659.4	87312.5	29768	2.2	31.9	0.276668
54441.8	77830.2	45842	62540.5	75428.9	54338	2302.3	1299.1	0.27792
45530.2	102479	29117	22951.5	98658.6	15246	30.8	45.1	0.27792
13906.5	69623.9	13090	7056.5	79885.1	5789	19.8	-35.2	0.27792
17337	65714.1	17290	7232.5	71137.5	6663	-2.2	-47.3	0.281675
24471	68104.8	23548	5804.7	74650.1	5096	-34.1	6.6	0.282927
130702	108679	78816	53522.7	108539	32317	-83.6	53.9	0.284179
9583.5	65341.7	9612	4624.4	78493.8	3861	-37.4	-35.2	0.284179
19980.8	68806.6	19031	3306.6	68925.4	3144	-52.8	34.1	0.285431
27077.2	76584.3	23171	11674.3	78534.9	9742	-17.6	-11	0.286683
128182	88699.7	94708	43818.5	86807.8	33081	-79.2	-27.5	0.286683
108509	92242.6	77093	59248.2	86034.1	45132	8.8	17.6	0.286683
32487.8	76573.2	27805	19418.3	76162.4	16709	1151.7	1436.6	0.287935
105154	97801.8	70463	39055.5	95662.3	26756	17.6	3.3	0.287935
11798.2	65310.4	11839	4937.9	64618.7	5008	1.1	-28.6	0.289187
4945.5	64091	5057	4316.4	65724.8	4304	37.4	2.2	0.292942
8846.25	64466.6	8993	3095.4	63058.8	3217	36.3	-6.6	0.294194
137788	92450	97675	48935.7	86299.2	37162	2.2	11	0.295446
5736.75	66109.3	5687	1427.8	64002.9	1462	12.1	-26.4	0.295446
136788	94518.8	94844	69375.9	95016.2	47851	106.7	48.4	0.299202
100174	95246.9	68926	33246.4	97356.4	22380	66	16.5	0.299202
22585.5	66557.1	22239	7835.3	72466	7086	15.4	7.7	0.299202
133250	84153	103771	62698.9	89206.6	46062	13.2	72.6	0.301706
6594	66473.5	6501	1486.1	76808.4	1268	27.5	44	0.301706
30930.8	68845.2	29444	8450.2	68879.6	8040	27.5	-5.5	0.302958
8486.25	66517.8	8361	5117.2	83861.2	3999	16.5	3.3	0.304209
17590.5	70815.8	16279	7422.8	73885.3	6584	-9.9	35.2	0.304209
131244	95027.3	90513	99680.9	91195.4	71634	352	159.5	0.305461
12951	66272.9	12807	7862.8	73341.4	7026	-15.4	-11	0.305461
40558.5	81094.7	32777	10958.2	92977.3	7724	-52.8	-2.2	0.305461
140081	102426	89629	57355.1	101291	37109	38.5	-11	0.305461
133077	101620	85823	76695.3	110868	45336	4.4	50.6	0.306713
45589.5	71128.5	42005	20506.2	71981.5	18670	1887.6	986.7	0.306713
5283.75	63350.9	5466	1922.8	66532.5	1894	-22	16.5	0.307965
7795.5	63330.3	8067	3045.9	62302.2	3204	40.7	1.1	0.307965
128356	94864	88674	54158.5	93529	37949	35.2	-13.2	0.310469
49461	75203	43103	56263.9	80218.2	45966	3243.9	1399.2	0.311721
7618.5	64052.1	7795	6352.5	65080.1	6397	634.7	264	0.312973
105844	89496.8	77507	30165.3	88070.3	22447	23.1	26.4	0.314225
154785	101208	100229	71401	102196	45788	-8.8	-4.4	0.316728
133970	103523	84811	45898.6	105585	28489	16.5	37.4	0.316728
43608	77939.7	36668	10032	79807.9	8238	-9.9	-51.7	0.319232
8232	65456.5	8242	2692.8	62314.7	2832	7.7	-5.5	0.320484
8973	65616.4	8962	3527.7	78343.4	2951	5.5	-3.3	0.322988
7831.5	64811.9	7919	2866.6	67214.9	2795	-18.7	9.9	0.322988
27516	71375	25265	7370	97753.6	4941	16.5	11	0.32424
35011.5	68863	33320	8715.3	71529.9	7985	26.4	3.3	0.32424
6213.75	62862.7	6478	1939.3	61997.1	2050	-29.7	14.3	0.32424
35520.8	87712.4	26540	59584.8	91648.3	42608	2879.8	2145	0.325492
23094	66556.2	22740	8382	70716.1	7768	-31.9	18.7	0.326744
46373.2	78350	38789	35065.8	75929.2	30266	-8.8	-7.7	0.326744
26197.5	67668.3	25372	7456.9	72442.3	6746	5.5	-6.6	0.326744
94958.2	83785.7	74275	29560.3	77933.2	24858	15.4	17.6	0.329247
112660	95641.9	77197	38159	102837	24318	20.9	33	0.329247
47171.2	70052.5	44130	11158.4	74849.2	9770	15.4	8.8	0.330499
6689.25	64677.9	6778	2911.7	67190.6	2840	-1.1	22	0.331751
19788	74827	17331	9744.9	84131.4	7591	-38.5	-3.3	0.331751
91320	100786	59381	83781.5	104358	52614	13446.4	6069.8	0.333003
33603.8	69533.2	31672	11287.1	72400.1	10217	5.5	5.5	0.333003
18896.2	70036.5	17682	6677	75044.4	5831	19.8	47.3	0.333003
100814	86181.9	76663	44027.5	81873.5	35242	-11	73.7	0.334255
8178	69505	7711	5804.7	92491.3	4113	36.3	13.2	0.334255
132088	92630.5	93452	45805.1	111408	26945	12.1	51.7	0.334255
25582.5	71928.2	23309	8509.6	79726.3	6995	15.4	16.5	0.336759
22671.8	66053.9	22494	10485.2	66870.2	10276	-6.6	6.6	0.339262
6144	65122.6	6183	3113	72680.3	2807	-26.4	-41.8	0.340514
34812	69422.7	32863	10723.9	70832.6	9922	1.1	-17.6	0.340514
5477.25	68190.9	5264	1754.5	68934.6	1668	-35.2	0	0.343018
115416	102627	73703	214478	98982.7	142005	6154.5	3168	0.343018
39588	68303.5	37984	24846.8	68502	23771	196.9	486.2	0.34427
23303.2	69091.6	22104	8703.2	74016.7	7706	6.6	4.4	0.34427
16875	69098.4	16005	7601	81051	6146	-37.4	7.7	0.348026
164942	106457	101540	94239.2	117204	52695	-6.6	23.1	0.348026
24648	68550.8	23564	10367.5	71392.7	9517	19.8	-26.4	0.349278
131588	96179.8	89663	53034.3	102754	33825	-38.5	11	0.349278
8190	64527.5	8318	2178	63636.8	2243	-1.1	3.3	0.349278
19211.2	65056	19353	13406.8	66376.7	13237	190.3	127.6	0.349278
130114	107579	79264	51613.1	114093	29647	55	24.2	0.350529
45930	76848.2	39169	9314.8	80228	7609	18.7	-22	0.351781
22520.2	73916.3	19967	19347.9	73758.6	17191	1602.7	751.3	0.353033
86413.5	83893	67505	99151.8	83886.5	77462	6340.4	3487	0.354285
91808.2	90732.5	66313	39793.6	86506.6	30147	-2.2	18.7	0.355537
26954.2	105172	16796	10109	97212.5	6815	46.2	130.9	0.355537
6303	63549.8	6500	2361.7	61688.5	2509	1.1	4.4	0.356789
15358.5	67084.4	15004	5024.8	72042.3	4571	15.4	19.8	0.356789
13879.5	70164.1	12964	7676.9	84316	5967	17.6	12.1	0.358041
73938	80350.2	60306	84557	78203.9	70860	8418.3	3811.5	0.360545
10634.2	68032.6	10244	7615.3	87927.5	5676	-3.3	-26.4	0.361796
22579.5	68666.8	21550	8065.2	71825.1	7359	-52.8	-31.9	0.361796
6659.25	66956.2	6518	4983	71662.5	4557	8.8	15.4	0.361796
4944.75	63741	5084	1652.2	66266	1634	-11	27.5	0.363048
112650	92042.4	80209	34499.3	85616	26408	-30.8	-12.1	0.3643
106690	99759.2	70089	61708.9	99372.3	40697	9.9	67.1	0.365552
8810.25	75337.8	7664	23181.4	76411.6	19882	2114.2	852.5	0.365552
29385	84530.6	22782	10720.6	91745.3	7658	9.9	15.4	0.366804
152484	99716.5	100216	60184.3	112557	35042	653.4	277.2	0.366804
150995	103724	95403	69172.4	116342	38965	96.8	-44	0.366804
30321.8	69476.5	28602	10788.8	79489	8895	59.4	-2.2	0.368056
113630	105332	70699	216231	100339	141231	3261.5	1696.2	0.369308
56364	76091.7	48545	34389.3	78818.5	28594	4310.9	2261.6	0.369308
141097	99615.6	92826	35520.1	105705	22022	72.6	-12.1	0.37056
23152.5	66813	22710	20564.5	65518.5	20570	64.9	17.6	0.371812
11730	70031.6	10977	9182.8	72489	8302	1636.8	743.6	0.373063
42134.2	70264.1	39299	13632.3	69912.1	12779	-16.5	-4.4	0.374315
131032	96533.1	88957	61163.3	102933	38942	88	-37.4	0.375567
107196	88271.8	79586	105725	81798.4	84706	12064.8	5550.6	0.376819
110942	87200.7	83379	59477	84882.4	45921	94.6	44	0.376819
9558	64723.4	9678	3658.6	63989.9	3747	20.9	-8.8	0.376819
104768	89882.6	76389	40772.6	84231.4	31723	45.1	-6.6	0.378071
127790	98134.1	85341	51273.2	96859.2	34692	259.6	123.2	0.380575
91299.8	88412.7	67676	32777.8	87085	24667	41.8	0	0.380575
7371	76013.5	6355	18324.9	72947.9	16463	1943.7	920.7	0.381827
7344	67893.4	7089	8540.4	75421.6	7421	30.8	24.2	0.383079
136617	95495.1	93757	91349.5	89803.8	66664	36.3	36.3	0.383079
147352	130169	74187	43389.5	134175	21193	72.6	85.8	0.384331
12468	67956	12024	6421.8	69208.9	6081	95.7	34.1	0.385582
133645	98189.9	89200	70068.9	88924	51640	40.7	30.8	0.386834
10912.5	70808.1	10100	6623.1	87123.9	4982	62.7	39.6	0.388086
6960	65376.3	6977	2050.4	68945.6	1949	13.2	-13.2	0.391842
262143	174707	98335	125277	172718	47535	165	138.6	0.394346
10325.2	68551.9	9871	4682.7	68000.3	4513	13.2	29.7	0.395598
107946	110549	63993	135168	103008	85997	8584.4	3822.5	0.398101
10773	65664	10752	3342.9	75156.2	2915	0	35.2	0.399353
12674.2	65573.5	12667	4777.3	72692.2	4307	-14.3	-5.5	0.400605
21275.2	70956.5	19650	8912.2	86837.6	6726	106.7	31.9	0.400605
116390	83724.8	91105	34785.3	80774.2	28223	-20.9	-9.9	0.400605
10858.5	75995.6	9364	4952.2	81319.8	3991	17.6	17.6	0.401857
122530	104339	76962	55552.2	101897	35729	-56.1	16.5	0.403109
182123	119189	100140	87078.2	130270	43807	41.8	53.9	0.403109
102176	79210.6	84537	39712.2	78424	33186	5.5	19.8	0.403109
6924	71415.1	6354	2941.4	74341.5	2593	37.4	6.6	0.403109
31434.8	72152.8	28552	4165.7	73368.3	3721	-25.3	-18.7	0.404361
142139	98453.1	94616	37360.4	102932	23787	-24.2	-8.8	0.405613
20709.8	66862.1	20299	8366.6	75525.3	7260	7.7	46.2	0.405613
155654	97590.7	104528	78751.2	99599.3	51818	19.8	-2.2	0.406865
5352.75	64914.5	5404	1810.6	67766.7	1751	-5.5	4.4	0.408116
4887.75	64154.5	4993	3410	64945.6	3441	405.9	194.7	0.409368
15817.5	66564.9	15573	4930.2	66619.7	4850	-2.2	12.1	0.41062
6848.25	68530.6	6549	4836.7	74635.7	4247	-33	14.3	0.41062
13494.8	65847.1	13431	6656.1	64633.9	6749	60.5	14.3	0.41062
168032	100215	109885	72894.8	101281	47168	66	8.8	0.411872
12310.5	65474.8	12322	2545.4	68535.5	2434	4.4	-22	0.413124
14421	71381.8	13240	14599.2	69827.3	13702	1467.4	709.5	0.413124
51050.2	82665.3	40472	54776.7	86860.2	41329	3312.1	1468.5	0.414376
100976	85958.7	76985	25945.7	77367.3	21978	-7.7	-5.5	0.414376
10914	74028.1	9662	4705.8	80020.6	3854	-15.4	-18.7	0.415628
95355.8	95225	65626	33378.4	88098.6	24830	-34.1	-26.4	0.418132
13806	66217.1	13664	8144.4	69807.9	7646	40.7	15.4	0.418132
16289.2	67094	15911	7709.9	76557	6600	-7.7	-29.7	0.419383
182530	110506	108250	108075	116990	60542	114.4	42.9	0.420635
26460	83002.2	20892	9315.9	85162.1	7169	-11	67.1	0.423139
29433	68865.4	28010	10745.9	83214.4	8463	23.1	16.5	0.423139
6962.25	64674.4	7055	6188.6	65510.6	6191	165	67.1	0.423139
9414	67648.7	9120	16721.1	68187	16071	1145.1	525.8	0.424391
7497.75	65682.7	7481	3143.8	69091.9	2982	23.1	9.9	0.426895
114676	88122.5	85284	43410.4	98335.5	28931	50.6	9.9	0.426895
76752	88918.3	56569	67266.1	90128.2	48912	10122.2	5242.6	0.429399
31065	68891.3	29552	10283.9	71176	9469	41.8	-15.4	0.43065
5460	66031.8	5419	4381.3	74696.4	3844	152.9	42.9	0.43065
13454.2	68585.7	12856	5591.3	68555.9	5345	-16.5	22	0.431902
95378.2	105335	59341	43323.5	95953	29590	-22	-39.6	0.431902
10740.8	65748.7	10706	4371.4	72417.6	3956	37.4	-4.4	0.433154
12452.2	86853	9396	8137.8	110946	4807	-3.3	-11	0.434406
89784.8	98145.8	59953	101002	97535.8	67865	4687.1	2385.9	0.434406
140282	97016.1	94763	103421	87283.1	77653	2454.1	972.4	0.434406
9287.25	66497.2	9153	4851	70647.8	4500	-27.5	-16.5	0.43691
61641.8	102306	39487	113051	95235.5	77796	10016.6	5200.8	0.438162
6446.25	66929.9	6312	3494.7	70211.1	3262	7.7	-13.2	0.438162
136088	96239.7	92671	63544.8	122107	34105	52.8	27.5	0.439414
16417.5	69063.3	15579	9098.1	70587.6	8447	14.3	-27.5	0.440666
155921	94430.8	108211	96816.5	98096.3	64681	25.3	34.1	0.440666
21177.8	73777.6	18812	6977.3	84009.6	5443	-40.7	-3.3	0.441917
15594.8	70102	14579	13189	67327.8	12838	34.1	-8.8	0.443169
15603	67984.7	15041	7695.6	89612.5	5628	-2.2	9.9	0.443169
146302	95347.8	100559	69994.1	109667	41828	37.4	2.2	0.443169
15209.2	69557.1	14330	4305.4	83553.1	3377	13.2	31.9	0.444421
21453	69680.5	20177	28235.9	68834.1	26883	276.1	177.1	0.445673
67440.8	84558.7	52269	79135.1	82542	62831	3526.6	2091.1	0.445673
112760	104317	70840	219625	94788.4	151847	6409.7	3073.4	0.449429
182428	121667	98265	52694.4	144638	23876	6.6	-2.2	0.450681
14948.2	71921.9	13621	4912.6	84501.9	3810	88	2.2	0.451933
67934.2	92855.4	47947	74531.6	102191	47798	2351.8	1514.7	0.451933
67095.8	78554.9	55976	66084.7	75685.1	57223	7223.7	3003	0.453185
147058	98871.8	97476	72813.4	108428	44010	70.4	47.3	0.453185
122235	88120.8	90907	63999.1	89519.2	46853	17.6	-17.6	0.454436
18485.2	68466.7	17694	3394.6	70356.9	3162	-23.1	-1.1	0.45694
9011.25	67193.2	8789	3324.2	74993	2905	-36.3	-14.3	0.458192
115438	96265.1	78589	47660.8	98926.3	31574	44	-3.3	0.459444
39316.5	83929.8	30700	20741.6	85642.7	15872	3592.6	2351.8	0.459444
43119	72810.5	38811	40993.7	74140.7	36236	5023.7	2159.3	0.460696
83218.5	112306	48562	130119	111660	76370	2744.5	1805.1	0.460696
9031.5	74960.5	7896	19074	73605	16983	2613.6	1137.4	0.461948
17320.5	65353	17369	4462.7	66379.4	4406	-6.6	37.4	0.4632
149500	96323.2	101716	77185.9	98618.8	51293	24.2	51.7	0.4632
195098	108005	118383	86933	116313	48982	38.5	29.7	0.464451
6502.5	64626.6	6594	4654.1	69007	4420	7.7	-8.8	0.464451
7026	69387.6	6636	4088.7	81149.9	3302	3.3	-17.6	0.464451
26782.5	69075.9	25410	8263.2	69012	7847	-36.3	-24.2	0.464451
151906	104203	95538	71317.4	104880	44564	44	-8.8	0.464451
5409.75	65508.8	5412	4195.4	65448.6	4201	11	-12.1	0.465703
87462	85366.1	67145	23602.7	80075.9	19317	5.5	16.5	0.466955
50211.8	104287	31554	54033.1	103699	34148	6353.6	3548.6	0.466955
28650	68239.4	27515	8028.9	72526.8	7255	-6.6	29.7	0.466955
17086.5	66812.7	16760	5303.1	68834.2	5049	-16.5	12.1	0.468207
132072	101857	84977	76193.7	103040	48461	199.1	53.9	0.468207
77592.8	79656.6	63838	71474.7	74549.5	62833	442.2	720.5	0.469459
13200.8	68475.9	12634	6222.7	74759.1	5455	-1.1	-7.7	0.470711
19733.2	69361.1	18645	3749.9	71027	3460	-14.3	0	0.470711
115814	94070.1	80684	174204	88181.7	129467	3406.7	1977.8	0.471963
46250.2	73778.9	41083	21587.5	75895	18641	3743.3	2371.6	0.473215
119264	94776.2	82469	37603.5	94992.2	25943	59.4	9.9	0.473215
117120	88196.6	87028	56314.5	98537.6	37454	8.8	35.2	0.474467
44616.8	93787.2	31177	39651.7	87563.2	29677	2708.2	1271.6	0.475719
161590	108225	97851	66534.6	127326	34246	-9.9	8.8	0.478222
39108.8	70432.3	36390	8563.5	80036.7	7012	78.1	45.1	0.478222
5031	64221.2	5134	2355.1	65069.1	2372	8.8	-1.1	0.480726
21738.8	75966.2	18754	7024.6	75930.1	6063	-3.3	-13.2	0.481978
71709.8	78357.5	59976	92678.3	76431.3	79467	1608.2	1260.6	0.481978
31707.8	87502.1	23748	50004.9	80838.7	40539	2611.4	2030.6	0.484482
16566.8	66404.8	16350	7375.5	67935.5	7115	-2.2	45.1	0.485734
9366.75	65318.1	9398	4130.5	65417.2	4138	46.2	5.5	0.486986
11125.5	65263.2	11172	3613.5	65094.7	3638	24.2	-2.2	0.486986
5715.75	64461.8	5811	2978.8	70197.3	2781	-7.7	6.6	0.488237
11383.5	64053.3	11647	4659.6	64194.1	4757	17.6	-7.7	0.488237
12381	66760	12154	3589.3	66523.9	3536	24.2	-4.4	0.488237
22037.2	66270.5	21793	11944.9	67097	11667	180.4	105.6	0.489489
60429.8	80763.6	49036	65364.2	83920.2	51045	7947.5	3471.6	0.490741
9018	64344.4	9185	4790.5	65969.8	4759	30.8	16.5	0.490741
12702	82005.5	10151	16573.7	84976.9	12782	39.6	15.4	0.490741
32727	85709.6	25024	60408.7	83017.6	47688	6972.9	3700.4	0.491993
24192.8	69466.2	22824	15623.3	70312.4	14562	4.4	4.4	0.491993
30776.2	71054.5	28386	7104.9	82193.6	5665	53.9	18.7	0.493245
146318	89671	106936	51451.4	86247.2	39096	-23.1	-66	0.493245
23938.5	76420.4	20529	11057.2	83571.1	8671	136.4	28.6	0.493245
5083.5	63097	5280	2770.9	62856.9	2889	18.7	18.7	0.494497
138088	89227.1	101424	57011.9	102873	36320	57.2	-8.8	0.494497
21894	65734.2	21828	6047.8	64932.6	6104	23.1	4.4	0.495749
7370.25	64094.6	7536	2770.9	68140.2	2665	-11	-9.9	0.495749
39841.5	93670	27875	66146.3	89661.7	48348	974.6	1068.1	0.495749
7812	65519.2	7814	3215.3	67086.2	3141	-23.1	-2.2	0.499504
11019.8	66438.9	10870	2890.8	70167.2	2700	1.1	-8.8	0.502008
28200.8	74900.3	24675	7978.3	77588.1	6739	-53.9	35.2	0.502008
5819.25	64914.1	5875	1823.8	67681	1766	-6.6	4.4	0.502008
85657.5	87929	63843	98423.6	86869.1	74253	7484.4	3414.4	0.50326
9116.25	66419.4	8995	1789.7	66415.5	1766	12.1	1.1	0.50326
131734	106815	80825	62823.2	103822	39656	7.7	28.6	0.50326
126052	99938	82661	57281.4	93788.9	40026	33	-29.7	0.504512
23316	70873.7	21560	10825.1	72472.6	9789	34.1	-9.9	0.504512
6705	64214.4	6843	2373.8	62402.5	2493	7.7	-17.6	0.504512
110383	86393.1	83734	52927.6	89750.1	38648	-20.9	33	0.505764
129312	86938.5	97478	43305.9	90729.1	31281	14.3	67.1	0.507016
5670	64997.2	5717	1788.6	63429.5	1848	-37.4	9.9	0.507016
105131	88259.4	78064	30880.3	88594.8	22843	6.6	49.5	0.508268
12281.2	64404.6	12497	5390	75317.5	4690	8.8	16.5	0.508268
202521	109819	120857	116841	104897	72998	-16.5	-37.4	0.508268
27244.5	68884.9	25920	13876.5	69156.7	13150	26.4	36.3	0.50952
22350.8	68579	21359	5370.2	72045.3	4885	-13.2	-19.8	0.50952
15207	67143.2	14843	2922.7	67184.2	2851	1.1	-14.3	0.510771
141674	96170.3	96545	60985.1	109773	36409	15.4	6.6	0.510771
12224.2	67084.9	11942	2762.1	69249	2614	13.2	-23.1	0.513275
39900	68074.7	38412	10344.4	82073.9	8260	44	-1.1	0.513275
36115.5	72523.1	32636	8333.6	74286	7352	11	39.6	0.514527
32315.2	95212.5	22243	71294.3	87274.8	53536	3800.5	2535.5	0.518283
15389.2	66773.7	15104	2361.7	71457.2	2166	25.3	-8.8	0.519535
19560.8	65892.2	19455	7307.3	66521.9	7199	-61.6	38.5	0.520787
87616.5	78434.5	73208	56255.1	73492.2	50165	273.9	128.7	0.52329
5586.75	66136.8	5536	5472.5	69545.4	5157	30.8	6.6	0.524542
129358	100169	84633	170344	99246.6	112484	6888.2	4297.7	0.527046
17518.5	66035.5	17386	5502.2	69909.3	5158	-24.2	-24.2	0.528298
26838.8	72338.2	24315	7148.9	84401.1	5551	18.7	-3.3	0.530802
43278	72525.8	39107	10901	72155.1	9901	-11	3.3	0.532054
99155.2	84228.6	77150	38404.3	84512.4	29781	24.2	25.3	0.533306
25011.8	68806.2	23823	24412.3	69451.5	23036	619.3	352	0.533306
113900	92881.5	80366	52078.4	99031.2	34464	49.5	56.1	0.533306
127604	95858.2	87240	52779.1	99914.2	34619	-26.4	-14.3	0.535809
9748.5	66356.2	9628	5115	78193.8	4287	6.6	2.2	0.537061
7417.5	73265	6635	14960	72206.4	13578	1136.3	565.4	0.537061
12981	65718.3	12945	3204.3	67741	3100	5.5	4.4	0.538313
18979.5	70484.5	17647	9862.6	67987.3	9507	-7.7	26.4	0.538313
164471	107256	100496	73157.7	122803	39042	217.8	69.3	0.539565
15111	68072.2	14548	8571.2	70701.3	7945	-14.3	-3.3	0.539565
21022.5	71741.9	19204	8278.6	70341.8	7713	4.4	-7.7	0.539565
76437.8	84794.8	59077	24373.8	81527.1	19593	-56.1	-49.5	0.539565
107552	91517	77019	28025.8	84527.5	21729	-16.5	36.3	0.540817
132471	96184.6	90260	64356.6	99720.4	42295	160.6	59.4	0.544573
153741	124633	80842	83974	105705	52063	69.3	18.7	0.545824
171368	108957	103075	136756	107420	83434	52.8	62.7	0.545824
7399.5	64400.2	7530	2657.6	65329.5	2666	-9.9	0	0.547076
14080.5	69413.2	13294	5571.5	90134.2	4051	31.9	-2.2	0.54958
198231	113273	114690	124332	123574	65938	-5.5	-27.5	0.550832
22287	71549	20414	8015.7	75715.9	6938	-25.3	-19.8	0.553336
63553.5	82797.4	50304	84679.1	78499.6	70695	3908.3	1832.6	0.553336
21009	71037.3	19382	12332.1	74577.5	10837	-3.3	-16.5	0.553336
105756	88336.9	78459	63533.8	92723.6	44905	116.6	69.3	0.554588
150965	114275	86578	240122	103779	151636	6714.4	3052.5	0.557091
139191	87567.8	104171	66106.7	92572	46800	94.6	22	0.559595
135365	106806	83060	58444.1	119933	31936	18.7	-6.6	0.560847
25671	67627.7	24877	13833.6	66952.1	13541	182.6	320.1	0.563351
5127	63253.6	5312	3562.9	64932.8	3596	35.2	6.6	0.564603
49572.8	75810.9	42854	13746.7	84926.8	10608	45.1	17.6	0.565855
117265	90310.5	85096	36337.4	83274.7	28597	13.2	-28.6	0.565855
6083.25	63594.2	6269	3401.2	64162.7	3474	19.8	16.5	0.568358
47312.2	74689.4	41514	10894.4	89560.4	7972	-13.2	1.1	0.572114
39499.5	77818.7	33265	23828.2	136349	11453	310.2	138.6	0.573366
112356	106421	69191	50899.2	119702	27867	80.3	11	0.574618
130154	94017.5	90725	49508.8	86835.5	37365	-15.4	-2.2	0.574618
113517	87792.5	84739	37297.7	84637.9	28880	3.3	17.6	0.574618
20779.5	74111.9	18375	9843.9	73402	8789	124.3	45.1	0.57587
5235	64031.5	5358	2214.3	72922.8	1990	27.5	7.7	0.57587
132229	102716	84366	55038.5	106631	33827	59.4	4.4	0.57587
22028.2	73945.8	19523	9578.8	74502.3	8426	-28.6	27.5	0.577122
18824.2	67417.1	18299	13251.7	67099.1	12943	1106.6	535.7	0.577122
26303.2	90808.1	18983	28961.9	82761.3	22934	6458.1	3562.9	0.577122
105296	84936.2	81245	65819.6	84257.3	51195	58.3	17.6	0.578374
23568	65655.8	23525	6625.3	68162.6	6370	11	-18.7	0.579625
67452.8	89326.4	49488	94635.2	99370.5	62413	12960.2	6284.3	0.580877
171603	104173	107957	82628.7	89438.7	60546	-61.6	-6.6	0.582129
16848.8	79691.1	13856	10748.1	79817.3	8825	13.2	8.8	0.583381
96621.8	94447.1	67045	148494	92814	104852	13503.6	5630.9	0.583381
17321.2	68145.4	16658	3914.9	65284.2	3930	-8.8	-17.6	0.584633
142947	99847.3	93825	83014.8	95656.4	56875	196.9	102.3	0.584633
25813.5	66927	25277	9605.2	69610.4	9043	1.1	-3.3	0.585885
10845.8	66834.7	10635	3118.5	69704.6	2932	-1.1	5.5	0.587137
12789	65710.7	12755	4203.1	65428.6	4210	-6.6	-13.2	0.587137
43875.8	86246	33340	28205.1	87051.4	21234	3689.4	2632.3	0.588389
27371.2	68192.5	26305	27814.6	69328.6	26293	2300.1	1014.2	0.588389
201144	116994	112674	175866	109322	105427	3118.5	1295.8	0.590892
19113.8	74054.9	16915	7081.8	81796.4	5674	44	31.9	0.592144
58154.2	95932.3	39728	12813.9	96859.5	8670	16.5	-22	0.592144
147238	106813	90339	68702.7	113869	39541	-42.9	84.7	0.592144
31658.2	78334	26486	10785.5	82209.6	8598	3.3	38.5	0.5959
150916	115086	85939	81332.9	109658	48608	-11	-4.4	0.5959
17433.8	67156.8	17013	5655.1	65863.3	5627	-6.6	-19.8	0.597152
130854	89729.7	95572	52752.7	87338.3	39584	13.2	29.7	0.597152
9175.5	72118.7	8338	13473.9	73918.1	11946	1683	821.7	0.599656
120857	86905.7	91139	55051.7	79600	45325	13.2	-4.4	0.599656
7341.75	65757.7	7317	3592.6	77144.4	3052	-15.4	9.9	0.60216
184994	114503	105881	262143	79593.2	215845	14965.5	8563.5	0.603411
7388.25	67044.6	7222	7876	69135	7466	896.5	386.1	0.604663
20788.5	72410.1	18815	4991.8	85371.2	3832	6.6	20.9	0.604663
6108	64720.1	6185	5130.4	63093.6	5329	631.4	289.3	0.607167
7158.75	77597.7	6046	2484.9	82665.2	1970	-33	-17.6	0.608419
111887	87670.1	83639	44217.8	94503.6	30664	103.4	-19.8	0.609671
9837	64707.2	9963	5579.2	70193.6	5209	31.9	27.5	0.609671
7596.75	66470	7490	3600.3	67356.3	3503	-18.7	1.1	0.610923
25372.5	67822.8	24517	11354.2	69251.6	10745	37.4	4.4	0.610923
14465.2	66859.1	14179	5123.8	68223	4922	-38.5	39.6	0.610923
7512.75	65691.2	7495	4352.7	64699.2	4409	49.5	39.6	0.613427
12402.8	72502.6	11211	12903	76256.8	11089	38.5	20.9	0.614678
32614.5	82246.6	25988	33117.7	98686	21993	3968.8	2500.3	0.61593
129640	99807.6	85125	76288.3	98584.8	50714	52.8	-18.7	0.61593
5118	64255.4	5220	2239.6	67700.4	2168	16.5	3.3	0.617182
101195	99215.1	66844	23624.7	100374	15425	5.5	1.1	0.618434
103478	85626.7	79199	30332.5	86252.9	23047	20.9	11	0.620938
9105	67015.4	8904	4230.6	72447.5	3827	17.6	-30.8	0.62219
67038.8	75222.6	58406	71098.5	70412	66175	1998.7	1287	0.623442
24270.8	73124.7	21752	6539.5	77123	5557	-4.4	20.9	0.624694
87019.5	95121.4	59954	48763	127356	25093	-37.4	67.1	0.624694
189868	111743	111356	134537	118228	74576	214.5	116.6	0.624694
25206.8	72099.8	22912	6098.4	75608.2	5286	-19.8	-18.7	0.625945
102097	87281.7	76660	65447.8	88659.9	48378	26.4	55	0.625945
4901.25	63858.5	5030	2405.7	64614.7	2440	-23.1	-25.3	0.625945
5371.5	68514.3	5138	10259.7	67718.8	9929	810.7	419.1	0.627197
24028.5	69124.8	22781	7615.3	76592.4	6516	-6.6	12.1	0.627197
63482.2	74063.6	56173	66182.6	75483.2	57461	1219.9	724.9	0.627197
42669.8	77617.5	36028	27192	77517.7	22989	302.5	216.7	0.628449
147927	98441.8	98480	97775.7	98597.2	64990	-11	15.4	0.628449
14314.5	65387.5	14347	3572.8	68988.5	3394	-31.9	29.7	0.629701
108096	96094.5	73721	25411.1	92916.5	17923	0	100.1	0.630953
26971.5	68029.3	25983	6909.1	70638.8	6410	24.2	11	0.634709
10129.5	72141.6	9202	5192	76036.4	4475	55	-7.7	0.634709
96525	106385	59462	21211.3	91816.6	15140	-2.2	6.6	0.637212
7572	69951.9	7094	3452.9	71204.9	3178	25.3	23.1	0.637212
141041	96294.2	95990	88425.7	103522	55979	47.3	82.5	0.638464
110238	91027.2	79367	46642.2	102751	29749	-42.9	23.1	0.638464
143435	97962.3	95957	84624.1	99903.2	55513	12.1	34.1	0.639716
25883.2	74012.2	22919	12655.5	77469.7	10706	-39.6	19.8	0.640968
21909	77037.7	18638	13196.7	72805.7	11879	20.9	3.3	0.640968
32615.2	69281.5	30852	11141.9	70666.4	10333	7.7	-14.3	0.640968
22009.5	68916.1	20930	7496.5	72026.2	6821	-46.2	29.7	0.640968
149683	97168.1	100955	76853.7	94376.5	53368	37.4	51.7	0.64222
9307.5	64113.6	9514	3199.9	62693.2	3345	35.2	-7.7	0.643472
108749	86808.7	82100	37334	80005.3	30582	1.1	-20.9	0.644724
10176	64421.8	10352	4224	68032.5	4069	-39.6	-16.5	0.644724
7137	63880.1	7322	3385.8	67898.3	3268	-9.9	16.5	0.645976
39954	69456.1	37699	24810.5	69326.4	23454	213.4	372.9	0.645976
108761	129204	55167	72945.4	133669	35764	12084.6	6647.3	0.645976
14145	65512.8	14150	9380.8	63800.3	9636	0	-14.3	0.647228
65876.2	107211	40269	118178	103030	75172	2999.7	2649.9	0.648479
5316	65351.6	5331	2864.4	66145.6	2838	23.1	-4.4	0.649731
82344	105978	50921	63639.4	120009	34753	22182.6	9291.7	0.652235
12220.5	67505.3	11864	10376.3	69361.6	9804	-25.3	2.2	0.652235
12602.2	65098.2	12687	5627.6	67547.7	5460	17.6	-8.8	0.652235
62041.5	83943.1	48437	76266.3	81110.5	61622	10711.8	4669.5	0.654739
77237.2	86520.9	58504	95440.4	87302.4	71645	4173.4	2213.2	0.655991
25493.2	83340.4	20047	12469.6	100038	8169	90.2	85.8	0.655991
8066.25	69850.7	7568	5878.4	72211.2	5335	-8.8	-27.5	0.655991
5998.5	77309.3	5085	7100.5	72527.8	6416	1100	755.7	0.657243
11790.8	69514.1	11116	3188.9	73175	2856	37.4	-17.6	0.658495
17373.8	67903.5	16768	5212.9	68477.2	4989	-5.5	-29.7	0.659747
12486	66896.9	12232	10960.4	73998.2	9707	328.9	184.8	0.66225
119708	95133.1	82465	68840.2	90217.6	50007	4689.3	3639.9	0.66225
5131.5	63813.7	5270	6012.6	62925.9	6262	51.7	31.9	0.663502
5178.75	66902.1	5073	2943.6	66338.3	2908	9.9	39.6	0.663502
27669	89067	20359	48241.6	79322.6	39857	3155.9	2206.6	0.664754
7219.5	64928.9	7287	5651.8	64193.5	5770	-4.4	8.8	0.664754
144948	111503	85193	72020.3	104994	44954	81.4	31.9	0.664754
122668	96928.5	82939	200409	81862.4	160440	10254.2	5233.8	0.664754
74910	90054.1	54515	123729	92288.1	87863	1395.9	1168.2	0.667258
21203.2	65925.4	21078	6230.4	65730.1	6212	-62.7	-2.2	0.667258
93203.2	88467.8	69044	157942	83550.6	123888	16032.5	7316.1	0.66851
13470.8	68991.8	12796	2823.7	68767.8	2691	-37.4	9.9	0.66851
18768	69671.4	17654	4449.5	71348.8	4087	6.6	-3.3	0.669762
23058.8	73113.3	20669	8869.3	81660.4	7118	12.1	4.4	0.671013
128977	101006	83684	50861.8	99933.4	33355	52.8	29.7	0.672265
5706	67818	5514	3308.8	96979.2	2236	-12.1	25.3	0.672265
10196.2	67151.2	9951	3817	74494	3358	5.5	16.5	0.672265
15897	68289.6	15256	3800.5	73320.5	3397	-15.4	-34.1	0.674769
127274	100692	82837	151693	101994	97470	4719	2612.5	0.674769
12261	64634.6	12432	7230.3	64111.1	7391	228.8	212.3	0.676021
126812	91853.5	90478	54145.3	92695.2	38281	56.1	66	0.676021
7684.5	68481.3	7354	2206.6	68148.8	2122	12.1	-4.4	0.676021
144735	102877	92201	88969.1	97909	59552	85.8	3.3	0.677273
42172.5	85790.2	32216	39108.3	79658.2	32175	5371.3	3118.5	0.678525
118162	84156.3	92018	55592.9	93068.1	39147	17.6	-17.6	0.679777
36172.5	76825.4	30857	53359.9	76195.5	45895	2416.7	1034	0.681029
38391	72492.4	34707	19850.6	71926.2	18087	38.5	36.3	0.681029
25320.8	68993	24052	9760.3	70781.3	9037	-25.3	13.2	0.682281
32883.8	76657.4	28113	21646.9	77281.2	18357	2.2	17.6	0.682281
21506.2	78149.9	18035	35369.4	75134.3	30851	5223.9	2323.2	0.686036
86084.2	79555.8	70914	23405.8	77194	19871	11	7.7	0.687288
13720.5	67405.3	13340	11327.8	66551.2	11155	596.2	346.5	0.691044
169804	119370	93225	62546	139058	29477	11	25.3	0.692296
126404	88441.3	93667	41772.5	90995.6	30085	-68.2	-3.3	0.693548
32436	76885.3	27648	19058.6	77449.3	16127	-33	-16.5	0.693548
145069	97585.1	97425	63272	100895	41098	40.7	-8.8	0.694799
10013.2	69354.1	9462	6855.2	82494	5446	-46.2	24.2	0.696051
137320	108306	83093	45625.8	110787	26990	41.8	15.4	0.696051
177004	111567	103975	72077.5	105781	44655	-15.4	81.4	0.697303
59771.2	82019.5	47759	27374.6	80133.2	22388	9.9	-19.8	0.699807
23799	81522.6	19132	16156.8	76490.1	13843	30.8	-39.6	0.699807
6870	62846.5	7164	3957.8	63526.4	4083	400.4	194.7	0.701059
21446.2	71435.9	19675	3513.4	97359.1	2365	-22	12.1	0.701059
121531	102580	77643	47989.7	99602.6	31576	145.2	52.8	0.702311
12478.5	67330.1	12146	2894.1	72558.4	2614	-14.3	-8.8	0.702311
5704.5	63332.2	5903	1581.8	63481.2	1633	-22	4.4	0.703563
121852	100478	79477	78455.3	98169.9	52375	28.6	49.5	0.704815
6247.5	64004.4	6397	3984.2	72976.1	3578	-28.6	-9.9	0.704815
81032.2	86789	61189	56750.1	82998.8	44810	778.8	951.5	0.707318
133393	104685	83508	54330.1	104698	34008	31.9	-6.6	0.707318
223438	132930	110158	118270	122558	63243	61.6	77	0.707318
135578	93743.6	94782	108294	89502	79296	137.5	84.7	0.70857
82706.2	85328.5	63522	185244	84984.9	142851	9596.4	4378	0.70857
74079	81039.6	59907	26821.3	77182.8	22774	1238.6	514.8	0.70857
120638	95717.8	82598	72514.2	104614	45427	57.2	75.9	0.709822
14524.5	65965.2	14430	10040.8	68911.3	9549	24.2	42.9	0.709822
6186.75	67250.8	6029	5238.2	73399.8	4677	-13.2	6.6	0.711074
38767.5	70304.6	36138	9318.1	73309.9	8330	22	-18.7	0.712326
18217.5	70569.9	16918	26769.6	75194.9	23331	487.3	312.4	0.712326
124656	94651.4	86311	65180.5	93164.1	45851	-19.8	33	0.713578
15259.5	64849.7	15421	6476.8	64089.3	6623	13.2	-33	0.713578
23421.8	68589.7	22379	7420.6	67760.4	7177	-29.7	11	0.71483
18292.5	72079	16632	19828.6	69465.3	18707	841.5	467.5	0.71483
39648.8	67826.2	38310	17779.3	68536.2	17001	-5.5	-1.1	0.71483
6521.25	63635.6	6716	2249.5	63217.5	2332	-13.2	15.4	0.71483
64918.5	106744	39857	79160.4	125006	41501	6523	4772.9	0.717333
6022.5	68977.7	5722	3102	72969.4	2786	34.1	12.1	0.717333
10141.5	71259.1	9327	4183.3	73698.1	3720	6.6	18.7	0.717333
18234	66003	18105	6631.9	68006.3	6391	31.9	36.3	0.718585
11139.8	65747	11104	3852.2	78671.8	3209	-8.8	-12.1	0.721089
49146	105966	30395	128810	117267	71987	4319.7	2827	0.722341
25086	71127.3	23114	14049.2	74162.6	12415	-29.7	63.8	0.723593
24777.8	73730.2	22024	22095.7	74149.4	19529	2904	1639	0.723593
22236.8	68395.7	21307	7118.1	71329	6540	5.5	6.6	0.724845
21675.8	71323.1	19917	8923.2	76293.6	7665	-26.4	7.7	0.724845
124218	87537.8	92997	79680.7	95666.5	54585	52.8	44	0.726097
41637.8	72294.9	37745	36727.9	71604.9	33615	544.5	544.5	0.726097
21173.2	69498.7	19966	4314.2	71851.4	3935	24.2	-20.9	0.727349
11798.2	69809.5	11076	5220.6	74523.5	4591	-50.6	4.4	0.728601
16371.8	73353.3	14627	23648.9	73543.4	21074	4591.4	1995.4	0.729852
5595	67940.3	5397	1849.1	71620.9	1692	-11	-3.3	0.729852
15881.2	67005.3	15533	23239.7	67759.8	22477	300.3	158.4	0.729852
16119.8	79899	13222	33011	79627.9	27169	6680.3	2854.5	0.729852
137713	97278.9	92776	48332.9	112889	28059	-9.9	2.2	0.731104
62935.5	80822.6	51032	42931.9	76319.2	36866	26.4	8.8	0.731104
6879	67731.7	6656	9432.5	75322.1	8207	-48.4	-7.7	0.732356
89799	84919.1	69302	113286	82425.3	90073	5889.4	2709.3	0.733608
118030	103797	74523	28717.7	97575.9	19288	18.7	-3.3	0.733608
9539.25	64864.5	9638	3578.3	64924.5	3612	28.6	5.5	0.733608
12579.8	65306.3	12624	3800.5	68238.2	3650	4.4	-60.5	0.738616
262143	144047	119265	110758	189957	38212	57.2	6.6	0.738616
86935.5	78509.1	72570	20567.8	81490.3	16541	44	14.3	0.741119
9111	64439.7	9266	9218	64832.7	9318	383.9	196.9	0.741119
117707	92239.3	83631	43942.8	103013	27956	71.5	17.6	0.741119
190756	111931	111689	121354	111611	71257	62.7	-5.5	0.743623
152231	105159	94872	90754.4	111566	53311	-36.3	73.7	0.744875
91257.8	89872.7	66546	91342.9	85200.1	70261	9510.6	4913.7	0.744875
73618.5	81490.8	59205	99346.5	81593.8	79795	3925.9	2201.1	0.746127
7600.5	63647.6	7826	4015	65585	4012	24.2	27.5	0.746127
84249.8	94929.6	58163	85794.5	91251.3	61617	1200.1	1681.9	0.747379
5275.5	64975.6	5321	2835.8	77371.8	2402	3.3	-15.4	0.749883
9723.75	64986.3	9806	4392.3	64353.6	4473	35.2	-19.8	0.749883
39633	71523.8	36315	15441.8	72847.2	13892	-61.6	25.3	0.751135
10847.2	64421	11035	4002.9	64998.5	4036	-8.8	-33	0.751135
8075.25	65700.8	8055	9794.4	78021.9	8227	50.6	8.8	0.752386
7458.75	64924.5	7529	5020.4	70212.8	4686	-27.5	-38.5	0.752386
132974	90822.9	95951	38269	92314.4	27168	-17.6	-35.2	0.753638
19848.8	68745.8	18922	10528.1	73090	9440	3.3	-22	0.753638
5892	66541.1	5803	10312.5	73079.6	9248	-14.3	-12.1	0.75489
5464.5	67851.7	5278	5074.3	66857.5	4974	-26.4	-40.7	0.757394
133109	91749.5	95079	71942.2	92059	51215	-17.6	5.5	0.757394
12408	68025	11954	15629.9	67032.3	15281	61.6	62.7	0.758646
10340.2	65524.9	10342	4093.1	69082	3883	23.1	9.9	0.758646
27793.5	68041.6	26770	19602	69070.2	18599	61.6	16.5	0.758646
34487.2	74252	30439	41274.2	75645.9	35758	4219.6	1904.1	0.759898
96641.2	78525.6	80655	27183.2	84691.1	21035	7.7	3.3	0.759898
132983	98495.6	88483	69774.1	100312	45585	90.2	27.5	0.76115
8293.5	64929.3	8371	3711.4	86282.5	2819	-17.6	-2.2	0.76115
71071.5	91660.8	50815	70064.5	103313	44445	11686.4	5757.4	0.763653
60996.8	82657.5	48362	60676	83637.5	47544	7642.8	3559.6	0.763653
64505.2	86505.1	48869	89101.1	87847.8	66471	2169.2	1305.7	0.763653
6912	63999	7078	5366.9	65340	5383	204.6	116.6	0.764905
102019	89466.2	74731	28129.2	87501.2	21068	14.3	-51.7	0.768661
12670.5	65066.1	12762	7298.5	64602.2	7404	-18.7	12.1	0.769913
106703	88114	79362	47188.9	97110.2	31846	14.3	16.5	0.769913
123958	96851.3	83878	73090.6	93801.5	51066	28.6	18.7	0.771165
58071	76282.6	49890	23145.1	78195.5	19398	63.8	50.6	0.771165
123595	97162	83365	43674.4	117137	24435	13.2	23.1	0.771165
21668.2	66212.1	21447	6145.7	82297.6	4894	13.2	13.2	0.771165
115846	88100.1	86176	48912.6	88796	36100	46.2	2.2	0.772417
36531	73891.8	32400	12257.3	75391.3	10655	-33	-9.9	0.77492
9102.75	63510.9	9393	4249.3	64344.3	4328	-28.6	15.4	0.77492
5727.75	62719.1	5985	5391.1	65830.3	5367	141.9	58.3	0.77492
5256	64025.5	5380	4755.3	64084.6	4863	92.4	19.8	0.776172
44667.8	81897.5	35744	37329.6	86132.9	28403	2288	1907.4	0.776172
24937.5	77272.1	21150	9176.2	84819.7	7090	-26.4	-1.1	0.779928
180034	99016	119160	116889	126379	60615	71.5	9.9	0.78118
109864	90389.7	79656	33952.6	99171.8	22437	18.7	33	0.783684
19843.5	73472.5	17700	8846.2	73937.6	7841	8.8	-1.1	0.783684
8745.75	65206.1	8790	3875.3	69051.6	3678	13.2	6.6	0.786187
30176.2	68062.7	29056	10379.6	69433.2	9797	38.5	16.5	0.788691
37727.2	84492.1	29263	17860.7	84137.4	13912	2791.8	1949.2	0.788691
128300	94074	89379	37121.7	85599	28421	-9.9	2.2	0.789943
5373.75	65999.6	5336	5453.8	69173.7	5167	-1.1	-14.3	0.789943
127582	89216.1	93719	32419.2	94989.3	22367	-36.3	39.6	0.791195
48540	79067.4	40233	17601.1	74859.2	15409	-1.1	46.2	0.792447
34374	68760.6	32762	18194	73061.4	16320	0	27.5	0.792447
112758	82586	89479	48643.1	89403.9	35657	4.4	38.5	0.793699
13583.2	64755.4	13747	4556.2	65944.2	4528	31.9	-15.4	0.794951
8208.75	66514.4	8088	3349.5	67376.6	3258	29.7	-9.9	0.797454
29204.2	71115.4	26913	8585.5	74249.1	7578	124.3	45.1	0.798706
26508	75234	23091	6212.8	114019	3571	19.8	-23.1	0.798706
8751.75	64713.4	8863	10149.7	65871.5	10098	79.2	72.6	0.80121
13177.5	65898.6	13105	5153.5	66262.5	5097	-4.4	3.3	0.80121
10162.5	65224.7	10211	2809.4	61825.7	2978	-19.8	29.7	0.802462
36702.8	78360.4	30696	18775.9	81033.7	15185	1918.4	1530.1	0.802462
9248.25	67568.9	8970	4507.8	69169.6	4271	36.3	-15.4	0.803714
141158	102840	89955	52738.4	107830	32053	38.5	36.3	0.803714
24528	74039.3	21711	14704.8	88819.7	10850	2605.9	1739.1	0.806218
110698	88193.2	82259	83879.4	84257.4	65242	301.4	86.9	0.80747
26876.2	76461.3	23036	30462.3	81678.1	24442	7093.9	3265.9	0.80747
6452.25	65968	6410	1922.8	66217.9	1903	13.2	25.3	0.80747
77956.5	94134.4	54273	76049.6	116746	42691	46.2	-6.6	0.80747
16497.8	73217.1	14767	8393	76014.9	7236	3.3	26.4	0.80747
5355	66872.2	5248	3489.2	70685.7	3235	13.2	4.4	0.809973
26100.8	67771	25240	6636.3	75024.4	5797	2.2	-38.5	0.809973
115519	97070.6	77991	64838.4	91634	46372	7.7	49.5	0.811225
36877.5	70095	34479	32859.2	70381.4	30597	633.6	592.9	0.811225
120648	91120.4	86773	60997.2	92601.5	43169	4.4	7.7	0.812477
18474	75036.4	16135	5793.7	79086.8	4801	-42.9	18.7	0.812477
29651.2	72338.3	26863	7218.2	84172.9	5620	35.2	-26.4	0.813729
16629	64807.2	16816	9791.1	89344.1	7182	42.9	7.7	0.816233
7652.25	68389.2	7333	8665.8	67771.1	8380	-2.2	-6.6	0.816233
13335.8	79662	10971	6345.9	90903.8	4575	35.2	-25.3	0.816233
11584.5	64634.9	11746	3417.7	64270.4	3485	68.2	204.6	0.817485
5528.25	64146.5	5648	1537.8	66216.3	1522	-8.8	-7.7	0.817485
27935.2	69991.4	26157	9645.9	71876.5	8795	-20.9	3.3	0.818737
12972	66557	12773	3377	74316.7	2978	26.4	2.2	0.82124
16710.8	66260.6	16528	7077.4	90946	5100	-14.3	-36.3	0.82124
153105	99118.7	101231	83030.2	93419	58248	59.4	12.1	0.822492
110492	83896.3	86311	29691.2	84775.1	22953	-26.4	3.3	0.822492
74508	82922.2	58886	75504	78674.5	62895	9599.7	4640.9	0.822492
63479.2	82308	50544	69886.3	78075.6	58662	1571.9	1172.6	0.823744
29992.5	68963.2	28502	15491.3	68615.7	14796	-12.1	-62.7	0.823744
9619.5	64851.7	9721	2796.2	70699	2592	27.5	0	0.824996
121160	90303.6	87929	41228	102311	26409	27.5	-36.3	0.826248
16871.2	70295.3	15729	8125.7	71145.7	7485	11	14.3	0.826248
21270.8	69201.7	20144	14484.8	70321.9	13499	394.9	176	0.826248
7937.25	66163.3	7862	2714.8	66911.3	2659	11	42.9	0.826248
5777.25	64732.1	5849	1960.2	62941.5	2041	3.3	-13.2	0.8275
8878.5	68061.9	8549	3418.8	73581.1	3045	9.9	-28.6	0.830004
30772.5	71060.8	28380	7903.5	77238.9	6706	-37.4	16.5	0.830004
11566.5	69036.6	10980	6590.1	73563.1	5871	-6.6	20.9	0.831256
95259.8	82682.5	75505	142368	80018.2	116601	3531	1986.6	0.832507
9718.5	67576.8	9425	19264.3	68059.6	18550	181.5	97.9	0.833759
11357.2	65687.8	11331	5196.4	66539.9	5118	28.6	-11	0.835011
9987	70045.8	9344	5923.5	75628.8	5133	-5.5	12.1	0.835011
48817.5	83749.2	38201	30496.4	77703.5	25721	283.8	188.1	0.835011
26846.2	67687.3	25993	10187.1	73373.1	9099	-34.1	-19.8	0.836263
5946.75	62970.8	6189	5258	64145.3	5372	-60.5	-14.3	0.836263
12305.2	74264.4	10859	6095.1	85553.3	4669	22	36.3	0.837515
24833.2	67845.2	23988	8432.6	68873.2	8024	-20.9	1.1	0.840019
11674.5	70295.9	10884	5872.9	72456	5312	3.3	3.3	0.841271
160443	102079	103006	72777.1	107151	44512	-15.4	-14.3	0.841271
7963.5	68960.9	7568	7250.1	69812.3	6806	7.7	4.4	0.843774
40693.5	80719.4	33039	11279.4	78480.4	9419	19.8	-33	0.845026
51997.5	82311.8	41400	52426	87116.6	39439	4513.3	3061.3	0.845026
8566.5	67697.4	8293	3297.8	75226.1	2873	2.2	-37.4	0.846278
8124	64425.8	8264	2329.8	65055.7	2347	39.6	-35.2	0.846278
31429.5	85538.4	24080	31517.2	83360.7	24778	39.6	25.3	0.851286
5785.5	64526.6	5876	2478.3	67985.7	2389	-29.7	8.8	0.851286
14310	68259.7	13739	4793.8	70646.8	4447	2.2	11	0.85379
120854	102817	77033	76769	109824	45811	16.5	22	0.85379
98740.5	83622.7	77384	24654.3	79963.6	20206	-13.2	19.8	0.855042
22166.2	66609.5	21809	5025.9	65744	5010	23.1	11	0.857545
168489	111825	98744	114444	115375	65007	22	23.1	0.858797
109483	86938.8	82530	42879.1	86192.2	32603	-33	11	0.858797
8592.75	70006.8	8044	4217.4	72658.1	3804	-34.1	-36.3	0.860049
17937.8	77687.6	15132	7624.1	103106	4846	-1.1	-30.8	0.861301
6694.5	72088.5	6086	29806.7	70683.6	27636	773.3	346.5	0.863805
21835.5	70151.1	20399	9194.9	78657.8	7661	-31.9	-1.1	0.863805
39108.8	85918.4	29831	25344	88221.4	18827	3225.2	2491.5	0.866308
58344	72025.8	53087	23237.5	78447.1	19413	-39.6	-26.4	0.866308
8321.25	65490.7	8327	3523.3	67318.7	3430	-22	1.1	0.86756
68243.2	80980.5	55228	85244.5	79341.4	70412	10025.4	4670.6	0.86756
9366	84083.6	7300	4180	89144.3	3073	-18.7	3.3	0.868812
143590	91205.4	103177	58395.7	91880.8	41652	48.4	-2.2	0.868812
133424	96629.4	90491	33865.7	96690	22954	-7.7	-8.8	0.868812
109494	86659	82805	33652.3	85908.3	25672	-7.7	7.7	0.870064
185769	118100	103087	81174.5	138415	38434	-3.3	84.7	0.870064
85470	77260.2	72500	26909.3	74275.7	23743	-7.7	3.3	0.871316
129806	99009.4	85921	41408.4	106288	25532	-25.3	15.4	0.871316
50748.8	99102.2	33560	98050.7	76529.2	83966	6001.6	3330.8	0.872568
32612.2	75383.6	28352	23034	83581	18061	18.7	27.5	0.87382
5742.75	64544.1	5831	3303.3	69879	3098	30.8	3.3	0.877576
19163.2	67903.9	18495	6838.7	77352.6	5794	66	42.9	0.877576
13607.2	68016.5	13111	6054.4	73532.5	5396	3.3	-13.2	0.877576
123516	91571.6	88398	70360.4	82315.3	56018	-15.4	20.9	0.880079
132147	98531	87895	59876.3	91745.7	42771	2.2	5.5	0.882583
115582	86653.9	87414	66683.1	84191.8	51907	101.2	55	0.882583
27062.2	69540.1	25504	4986.3	72666.7	4497	-22	-41.8	0.886339
31845.8	71252	29291	22436.7	67820.3	21681	194.7	248.6	0.886339
189982	105821	117658	80767.5	98630	53667	40.7	47.3	0.886339
7950	65503	7954	4318.6	67322.5	4204	-24.2	50.6	0.886339
119214	101207	77196	42273	112067	24721	68.2	36.3	0.887591
36970.5	88249.8	27455	15980.8	93293.9	11226	25.3	26.4	0.890094
18221.2	72685.4	16429	8088.3	82707.9	6409	8.8	7.7	0.891346
171250	108283	103646	112038	105697	69468	85.8	1.1	0.891346
35781.8	118237	19833	64487.5	115075	36726	4827.9	2880.9	0.891346
165805	111471	97480	262143	83822.7	204954	12598.3	8208.2	0.89385
12094.5	70562.2	11233	13608.1	76498.6	11658	2117.5	996.6	0.89385
5547.75	63022.6	5769	2637.8	60571.4	2854	13.2	-16.5	0.895102
9887.25	64474.7	10050	2876.5	67471.1	2794	-8.8	-17.6	0.895102
201830	131711	100425	107181	134563	52200	206.8	122.1	0.895102
10622.2	65593.1	10613	4044.7	65644.7	4038	24.2	23.1	0.896354
24594	69119.3	23319	10039.7	70453.1	9339	16.5	-2.2	0.896354
140870	105880	87193	69506.8	120824	37701	-14.3	-22	0.896354
89732.2	80298.9	73235	93472.5	78152.3	78383	5723.3	2951.3	0.897606
98181.8	95199.5	67589	120794	88931.1	89017	8126.8	4285.6	0.901361
129938	93584.6	90994	49771.7	99479.6	32789	-30.8	-23.1	0.901361
73085.2	79181.9	60490	24365	78044.2	20460	-39.6	-8.8	0.901361
17353.5	74201	15327	6218.3	76573.2	5322	16.5	-8.8	0.903865
84192	87727.3	62895	107966	90260.1	78392	7145.6	3624.5	0.906369
24460.5	68304.7	23469	5372.4	70206.5	5015	16.5	18.7	0.907621
152085	95732.9	104113	63232.4	99589	41611	144.1	42.9	0.907621
7149.75	70439.9	6652	9765.8	72604.8	8815	1321.1	556.6	0.907621
44878.5	85434.2	34426	33156.2	85226.1	25496	59.4	11	0.908873
45300.8	68900	43089	18880.4	68023.4	18190	17.6	7.7	0.910125
30184.5	75384.8	26241	8702.1	76427.4	7462	1625.8	1436.6	0.912628
21752.2	69634.4	20472	7091.7	79283.8	5862	8.8	-12.1	0.91388
129721	94315.2	90138	49749.7	99414.4	32796	73.7	56.1	0.91388
13846.5	67059.1	13532	6743	73676.1	5998	6.6	2.2	0.916384
103846	94726.6	71845	175242	89258.1	128668	7262.2	3506.8	0.916384
132098	94935.8	91190	47329.7	95708	32409	18.7	4.4	0.917636
6030.75	67514.7	5854	7698.9	75216.9	6708	1042.8	547.8	0.917636
85817.2	85836.9	65521	57849	83264.3	45532	64.9	8.8	0.917636
6787.5	77347.5	5751	6197.4	87325.9	4651	-14.3	-46.2	0.92014
77241	77778.6	65083	91660.8	74598	80526	3556.3	1930.5	0.92014
5070.75	64590.2	5145	2047.1	71437	1878	-45.1	17.6	0.921392
17680.5	76980.4	15052	8594.3	79914.3	7048	29.7	-6.6	0.921392
6639.75	66383.3	6555	2167	78375.6	1812	-5.5	-19.8	0.922644
137355	114947	78312	59411	110518	35230	-56.1	15.4	0.923896
8134.5	64136.5	8312	5556.1	68702.8	5300	9.9	26.4	0.925147
7452.75	68627.7	7117	8193.9	68713.4	7815	1048.3	511.5	0.925147
150769	108047	91449	49927.9	109255	29949	30.8	16.5	0.925147
78531.8	78095.6	65902	60875.1	78628.1	50739	5326.2	3140.5	0.926399
14104.5	66176.4	13968	7965.1	67450.7	7739	-4.4	-8.8	0.927651
9554.25	86568.1	7233	23529	82354	18724	662.2	432.3	0.928903
7040.25	64674.8	7134	3600.3	64696.8	3647	16.5	-17.6	0.928903
18658.5	65271.9	18734	5066.6	67516.2	4918	17.6	-6.6	0.931407
13647	76750.2	11653	23127.5	78785.9	19238	2564.1	1074.7	0.932659
134846	88842.8	99471	49858.6	88345.1	36986	336.6	190.3	0.935162
7666.5	65634.5	7655	6055.5	75161.6	5280	-26.4	20.9	0.935162
15777	67988	15208	6591.2	80126.3	5391	-26.4	7.7	0.937666
84502.5	82348.8	67250	26609	78007	22355	31.9	29.7	0.937666
11180.2	65843.7	11128	4668.4	66136.7	4626	-17.6	-8.8	0.938918
21898.5	76118.6	18854	11407	78018.1	9582	101.2	25.3	0.94017
83392.5	90046.8	60693	141860	86167.6	107894	11342.1	5355.9	0.94017
83430	97930.7	55832	26280.1	96002.9	17940	172.7	89.1	0.941422
144032	102965	91675	67603.8	98991.9	44756	160.6	56.1	0.941422
22570.5	69172.3	21384	26919.2	68336.6	25816	630.3	470.8	0.941422
50835.8	95803.6	34775	97460	97875.2	65258	7810	4242.7	0.941422
17403	71591.4	15931	6758.4	78143.7	5668	-13.2	18.7	0.942674
18861.8	72721.7	16998	10418.1	75870.7	8999	52.8	6.6	0.942674
9837.75	73515	8770	15030.4	87589.6	11246	2302.3	973.5	0.942674
183256	111299	107906	78674.2	113366	45481	-49.5	42.9	0.947681
13704.8	71737.6	12520	12042.8	92785.9	8506	22	-20.9	0.947681
154297	104280	96970	70588.1	109521	42239	6.6	17.6	0.947681
14466	72652.6	13049	11966.9	83672.5	9373	17.6	37.4	0.947681
14502.8	64943.8	14635	11753.5	68639.9	11222	1812.8	1064.8	0.950185
140262	95705.3	96047	98484.1	106121	60820	59.4	37.4	0.950185
99960	84205	77798	26358.2	77863.9	22185	0	-34.1	0.951437
13897.5	72700.1	12528	15482.5	85001.4	11937	-23.1	48.4	0.951437
31097.2	97773.4	20844	61133.6	91840.5	43624	5467	3138.3	0.951437
8847.75	65027	8917	2557.5	66963	2503	8.8	-31.9	0.955193
130933	95421.8	89925	53749.3	96404.2	36539	-55	52.8	0.956445
21110.2	67221.3	20581	5270.1	68746.3	5024	44	-12.1	0.956445
39240	81183	31677	30222.5	76930.9	25746	2473.9	1952.5	0.957696
24017.2	75332.4	20894	12358.5	79102.1	10239	2.2	-22	0.9602
15361.5	67793.4	14850	6463.6	71820.7	5898	46.2	2.2	0.9602
120732	88130.8	89779	48912.6	96776.8	33123	267.3	116.6	0.9602
38646.8	73095.3	34650	14197.7	74940.4	12416	50.6	15.4	0.962704
10028.2	68147.2	9644	16596.8	108325	10041	7.7	-11	0.962704
93506.2	83822.7	73107	26099.7	82036.9	20850	3.3	-3.3	0.962704
12315	68927.8	11709	20857.1	68502.1	19954	71.5	119.9	0.962704
45780.8	80966.3	37056	16904.8	84712.7	13078	18.7	2.2	0.963956
13228.5	66199.1	13096	3030.5	65525.2	3031	-4.4	-8.8	0.963956
154480	106530	95034	113727	104706	71182	-8.8	-20.9	0.965208
82510.5	98655.5	54811	113338	94623.5	78498	5052.3	2636.7	0.965208
33491.2	111410	19701	77223.3	96282.7	52563	4763	2895.2	0.96646
13445.2	64861.8	13585	6290.9	82621.3	4990	-4.4	7.7	0.96646
7125	78464.8	5951	7713.2	82020.5	6163	-13.2	-8.8	0.967712
26271	67644.8	25452	9055.2	71732.3	8273	31.9	-17.6	0.967712
29101.5	75550.5	25244	17327.2	73238	15505	-39.6	-18.7	0.968964
81948	84015.8	63923	139654	80707.9	113401	6328.3	3071.2	0.968964
51819	85000.1	39953	51683.5	81735.8	41440	1136.3	778.8	0.968964
44241.8	74017.9	39172	15041.4	74200.5	13285	609.4	649	0.970215
141276	99590.9	92967	44099	94548.8	30567	-2.2	-7.7	0.970215
24384	67282.6	23751	10140.9	69898.4	9508	8.8	14.3	0.970215
7570.5	63550.7	7807	2682.9	62907.5	2795	-12.1	-13.2	0.970215
15747	65531.8	15748	6183.1	67044.3	6044	-27.5	1.1	0.971467
5379.75	65974.4	5344	2856.7	80247.2	2333	-17.6	-23.1	0.971467
15276.8	64675.5	15480	5370.2	67241.4	5234	-7.7	-42.9	0.972719
25351.5	68371.9	24300	7176.4	66166.7	7108	39.6	15.4	0.973971
20307	65736.7	20245	8669.1	69565.1	8167	16.5	-13.2	0.973971
136743	92730.7	96641	80840.1	101214	52344	236.5	127.6	0.975223
179804	103325	114045	93875.1	103899	59213	46.2	55	0.975223
8931.75	63632	9199	4433	63682.8	4562	-27.5	-24.2	0.977727
45159	71333.1	41489	40268.8	71066.5	37135	3476	1519.1	0.977727
135535	87646.1	101344	46231.9	91134.4	33246	39.6	12.1	0.978979
107564	90075.1	78260	127414	90648.9	92116	2304.5	1559.8	0.978979
20612.2	69825.5	19346	37862	67480.5	36771	524.7	269.5	0.980231
8586	64462.4	8729	4033.7	66287	3988	15.4	-4.4	0.980231
116316	89203.5	85455	52015.7	98151.5	34731	113.3	57.2	0.980231
8034.75	63648.7	8273	4563.9	66688.9	4485	51.7	59.4	0.980231
6040.5	62737	6310	3842.3	63992.1	3935	9.9	-7.7	0.982734
52550.2	74131.6	46457	19225.8	80551.2	15642	-28.6	56.1	0.982734
13859.2	65212.5	13928	5760.7	65818.2	5736	-17.6	-19.8	0.983986
114096	100691	74261	86428.1	94609.1	59869	113.3	28.6	0.983986
42105.8	74250.4	37164	10162.9	74045.1	8995	-17.6	-24.2	0.98649
101336	99334.7	66856	58187.8	95785.1	39812	71.5	-3.3	0.98649
157559	125759	82108	58276.9	125295	30482	36.3	41.8	0.98649
6949.5	68159.6	6682	7253.4	77508.4	6133	2.2	20.9	0.987742
58939.5	86049.1	44889	55921.8	84868.8	43183	27.5	47.3	0.987742
8223	72355.3	7448	2897.4	70093.8	2709	51.7	-40.7	0.987742
15180.8	66726.1	14910	3524.4	68054	3394	-45.1	17.6	0.987742
9711	65745.9	9680	5091.9	69391.3	4809	-13.2	0	0.988994
42542.2	74830.9	37258	15573.8	79539	12832	13.2	-48.4	0.988994
11602.5	73488.1	10347	6471.3	90388.6	4692	6.6	-15.4	0.990246
46969.5	72960.2	42190	20373.1	78456.4	17018	20.9	14.3	0.99275
9846	64877.1	9946	4100.8	68698.9	3912	1.1	-6.6	0.99275
5460	64953.1	5509	7881.5	64889.7	7960	111.1	82.5	0.994001
14284.5	69457.6	13478	4961	84689.8	3839	-56.1	0	0.994001
25826.2	68895.2	24567	8070.7	69103.9	7654	-16.5	-46.2	0.995253
8856.75	69091.3	8401	4867.5	98455.7	3240	179.3	72.6	0.996505
134798	97757.4	90368	42124.5	97861.4	28210	-9.9	64.9	0.997757
67749	77859.2	57026	107438	78501.8	89693	7427.2	3449.6	1.00026
63846	78957.8	52993	79560.8	75582	68986	7610.9	3378.1	1.00026
109741	83873.3	85748	34181.4	83946.5	26685	35.2	1.1	1.00151
8109	64991	8177	3417.7	70634.6	3171	34.1	-2.2	1.00151
7701	64588.3	7814	2517.9	64965.8	2540	17.6	-9.9	1.00151
141760	94824.8	97974	63521.7	90420.5	46040	38.5	44	1.00402
258693	138785	122158	107380	155084	45377	94.6	15.4	1.00402
115676	84168.3	90069	59463.8	88812.9	43879	24.2	-15.4	1.00527
6448.5	63617.2	6643	2739	65848.5	2726	-19.8	-19.8	1.00527
82488.8	87688.3	61650	98800.9	84774.8	76379	2168.1	1618.1	1.00527
104692	85509.7	80238	30317.1	82288.7	24145	4.4	-29.7	1.00652
9094.5	66623.9	8946	8143.3	72177.4	7394	47.3	-6.6	1.00652
5501.25	68101.6	5294	4147	71728.1	3789	0	4.4	1.00777
29882.2	66831.5	29303	7174.2	66174.3	7105	3.3	-46.2	1.00902
29176.5	69851.4	27374	9703.1	71788.5	8858	1.1	31.9	1.00902
45479.2	83748.6	35589	16590.2	77362.7	14054	-25.3	-20.9	1.00902
4978.5	63937.1	5103	4939	65390.4	4950	911.9	392.7	1.01028
27168.8	67907.4	26220	9488.6	68933	9021	0	-20.9	1.01153
92617.5	83068	73070	34547.7	80479.1	28133	-44	38.5	1.01153
15740.2	77683	13279	9137.7	90106.6	6646	-15.4	2.2	1.01153
4876.5	63968.4	4996	4140.4	73915.9	3671	-27.5	-13.2	1.01278
28696.5	71665.8	26242	13432.1	71509.8	12310	22	-5.5	1.01528
85797.8	83395.2	67424	75462.2	80431.5	61487	168.3	303.6	1.01528
21285.8	66172.5	21081	5625.4	65634	5617	-15.4	22	1.01654
77457.8	86566.7	58640	97926.4	83318.7	77026	12197.9	5897.1	1.01654
20333.2	74909.2	17789	12733.6	73955.1	11284	22	-60.5	1.01654
78996	96677.5	53550	89173.7	91915.6	63581	36.3	8.8	1.01779
143996	103010	91612	147334	106794	90414	22	34.1	1.01779
92498.2	89437.2	67779	28835.4	85734.4	22042	5.5	-5.5	1.01904
8140.5	63330.5	8424	3506.8	62638.8	3669	-9.9	31.9	1.01904
110406	81373.5	88918	41741.7	80229.5	34097	-57.2	19.8	1.01904
167742	107559	102206	39262.3	130316	19745	49.5	12.1	1.02029
19885.5	74901.8	17399	7140.1	73057.6	6405	18.7	-22	1.02154
11832	66162.3	11720	10836.1	67801.7	10474	-4.4	24.2	1.02279
5673	67036.7	5546	5766.2	83365	4533	45.1	6.6	1.02279
44484.8	77150.2	37788	31741.6	78673.9	26441	2598.2	1415.7	1.02405
7271.25	63427.2	7513	4876.3	64055.6	4989	9.9	56.1	1.02405
10648.5	65873.1	10594	12604.9	65086.3	12692	432.3	194.7	1.0253
112205	94510.5	77806	58248.3	94079.3	40576	29.7	44	1.02655
15471	72442.7	13996	4523.2	74593	3974	-23.1	26.4	1.0278
115858	90042.7	84325	45065.9	87488.6	33758	34.1	36.3	1.02905
146759	95335.5	100886	106267	97887.3	71146	91.3	58.3	1.03156
60151.5	82408.4	47836	48104.1	79203.8	39803	8583.3	3810.4	1.03281
153940	101007	99881	137484	105537	85374	116.6	105.6	1.03531
118304	82848.2	93583	51729.7	84637.6	40055	11	-7.7	1.03531
112185	90222.7	81489	30239	91543.9	21648	-2.2	18.7	1.03531
60495	82038.7	48326	64292.8	95026.9	44340	4332.9	2821.5	1.03657
143324	89633.7	104792	46405.7	100302	30321	117.7	37.4	1.03657
11617.5	76534.4	9948	23848	82167.2	19021	2883.1	1235.3	1.03657
130560	111532	76717	200157	99950.4	131240	1133	1282.6	1.03782
24464.2	74305.5	21577	10535.8	71879.5	9606	4.4	11	1.03782
15099	67512.3	14657	12245.2	69710	11512	53.9	-20.9	1.03782
141875	98619.4	94281	55766.7	105242	34727	7.7	9.9	1.03782
32100	70819.9	29705	38800.3	69297.9	36694	4996.2	2094.4	1.03907
172012	119091	94658	58557.4	129374	29663	30.8	-35.2	1.04157
24859.5	67053.2	24297	9469.9	68751.5	9027	6.6	1.1	1.04157
11085	74091.4	9805	7874.9	85643.8	6026	36.3	-34.1	1.04283
10137.8	66658.7	9967	4131.6	63951	4234	9.9	-18.7	1.04533
10942.5	67146.8	10680	2512.4	66553.2	2474	-42.9	8.8	1.04908
125229	97129	84496	50157.8	101421	32411	28.6	37.4	1.05034
88065	81316.3	70975	22726	79074.7	18835	-2.2	59.4	1.05034
6165	68087.2	5934	3353.9	68197.7	3223	-15.4	-25.3	1.05034
64212	75357.7	55843	63490.9	72347.8	57513	2275.9	1206.7	1.05159
9570.75	65878.4	9521	3628.9	66264.6	3589	25.3	13.2	1.05409
112897	92385.7	80086	50316.2	93435.4	35292	49.5	16.5	1.05409
6796.5	71957.3	6190	4054.6	76335	3481	5.5	-8.8	1.05409
8698.5	68558.6	8315	8616.3	73852.7	7646	9.9	-26.4	1.0566
40067.2	78213.1	33573	18159.9	75205.5	15825	66	-13.2	1.05785
117886	98698.3	78277	58027.2	100618	37795	-13.2	28.6	1.0591
5299.5	67622.3	5136	3529.9	69700.4	3319	16.5	-14.3	1.0591
9492.75	65314.1	9525	1910.7	62609.8	2000	-28.6	-25.3	1.0591
4890	63022.8	5085	2470.6	61330.8	2640	28.6	-34.1	1.06035
20970	68230.1	20142	9654.7	77951.3	8117	-34.1	9.9	1.0616
76021.5	77402.2	64367	80136.1	75955.6	69143	4574.9	2020.7	1.06411
19730.2	68022.6	19009	4169	66444.5	4112	-9.9	-12.1	1.06536
142476	91860.1	101647	79223.1	88477.8	58681	118.8	28.6	1.06786
8009.25	77624.1	6762	6475.7	101118	4197	-9.9	-24.2	1.06786
9309	64736.3	9424	6441.6	62449.2	6760	-23.1	13.2	1.06786
11943.8	66244.6	11816	3461.7	64158.9	3536	-48.4	-14.3	1.06911
27001.5	69830.3	25341	13865.5	79444.8	11438	9.9	-42.9	1.07037
7687.5	64065.1	7864	4666.2	70154.6	4359	-12.1	22	1.07162
40729.5	79321.5	33651	45156.1	79943.5	37018	5145.8	2280.3	1.07162
121989	92914.8	86043	52369.9	89810.7	38215	8.8	-1.1	1.07287
127652	93581	89396	48303.2	100498	31499	41.8	22	1.07287
10275.8	66256.5	10164	6056.6	70264.7	5649	911.9	543.4	1.07287
5841	72089.6	5310	2830.3	82511.8	2248	-14.3	13.2	1.07412
71008.5	76483.1	60845	39708.9	73951.8	35190	-5.5	-42.9	1.07412
12696.8	68485.1	12150	4345	87482	3255	23.1	-22	1.07412
149259	114378	85522	62602.1	121113	33875	-8.8	27.5	1.07537
97100.2	80557.5	78994	30176.3	83929.6	23563	73.7	25.3	1.07663
6840	67826.6	6609	4954.4	66603.4	4875	-17.6	44	1.07663
9599.25	71872.1	8753	12711.6	71434.4	11662	2440.9	1076.9	1.07788
15847.5	74131.5	14010	7830.9	88575.4	5794	-7.7	-33	1.07788
23542.5	69246.5	22281	7258.9	69075	6887	3.3	-3.3	1.07913
26266.5	68133.8	25265	10806.4	68818.2	10291	8.8	-41.8	1.08038
71904.8	79400.7	59349	79410.1	77608.9	67057	5900.4	2700.5	1.08038
5492.25	64378.5	5591	1197.9	64243.5	1222	12.1	3.3	1.08163
55100.2	92226.9	39154	27337.2	95918.8	18678	24.2	-20.9	1.08289
13854	67021.2	13547	3908.3	71806.7	3567	16.5	-47.3	1.08539
15449.2	69610.3	14545	19335.8	71681.8	17678	1650	751.3	1.08664
19706.2	72375.5	17844	7113.7	75780.8	6152	40.7	14.3	1.08664
6288	64672.1	6372	6583.5	64243	6716	195.8	123.2	1.08789
47199.8	69294	44640	13090	70868.8	12105	-6.6	31.9	1.08789
17897.2	65569.9	17888	3658.6	64645.5	3709	-3.3	-6.6	1.08915
105498	118181	58503	175913	138207	83416	15737.7	7323.8	1.08915
11778	96364.9	8010	14898.4	94199.9	10365	1150.6	473	1.08915
5385.75	64811	5446	1098.9	63228.7	1139	-42.9	-16.5	1.09165
13087.5	72477.8	11834	6739.7	82405.4	5360	0	-28.6	1.09165
137996	92601.3	97663	67988.8	103063	43233	101.2	66	1.09165
87105.8	84908.4	67232	28738.6	87572.1	21507	38.5	4.4	1.0929
5897.25	63775.9	6060	4512.2	67870.4	4357	-13.2	-7.7	1.0929
116672	98902.9	77310	35255	94482.4	24454	-17.6	-13.2	1.09415
30526.5	72033.4	27773	25924.8	74147.1	22914	-14.3	28.6	1.09415
97344	82352.7	77466	30123.5	83598.3	23615	51.7	6.6	1.0954
71489.2	88470.3	52957	108666	86713.4	82127	5100.7	2239.6	1.0954
84441	83745.9	66080	65712.9	78612.7	54782	-27.5	-18.7	1.09666
5372.25	62546.8	5629	4123.9	63681.4	4244	-16.5	-14.3	1.09666
28572	67711.5	27654	6323.9	76819.9	5395	6.6	-29.7	1.09666
20726.2	75638.5	17958	7530.6	77318.7	6383	22	19.8	1.09791
23466	68962.7	22300	28871.7	71925.2	26307	2568.5	1046.1	1.09916
130538	87668.5	97583	39046.7	84577.1	30256	-9.9	16.5	1.10041
43302.8	69176.3	41024	14704.8	68556.2	14057	-7.7	7.7	1.10041
149446	105292	93019	69177.9	108616	41740	24.2	-14.3	1.10166
12810	71272.3	11779	5188.7	73842.9	4605	-5.5	-6.6	1.10166
10331.2	65997.5	10259	6067.6	65081.2	6110	6.6	-22	1.10292
107474	84670.3	83186	31370.9	85989.5	23909	62.7	-1.1	1.10292
56162.2	88928.2	41389	71123.8	84978.8	54851	8231.3	3423.2	1.10417
10194	64461	10364	4384.6	63098.2	4554	-12.1	-19.8	1.10667
85395	89718.3	62378	80100.9	93964.1	55867	2361.7	1744.6	1.10667
114414	97721.1	76731	27003.9	92000.8	19236	-16.5	-11	1.10667
142844	99514.6	94071	67037.3	98896	44424	50.6	13.2	1.10667
21043.5	65332.6	21109	14516.7	66566.4	14292	226.6	189.2	1.10792
7877.25	80600.1	6405	4315.3	78318.3	3611	-25.3	36.3	1.10792
155145	112873	90080	56607.1	118343	31348	-31.9	22	1.10792
21254.2	66437	20966	10904.3	86234.4	8287	-12.1	-3.3	1.10792
19601.2	69037.9	18607	6640.7	70092.6	6209	5.5	-13.2	1.10792
137014	104077	86276	58434.2	103723	36921	-3.3	78.1	1.10918
105119	100836	68320	61484.5	86042.3	46831	-78.1	-52.8	1.11043
50089.5	72791.2	45097	45117.6	74530	39673	552.2	468.6	1.11293
139639	101273	90363	103444	106314	63767	18.7	72.6	1.11293
7151.25	65749.8	7128	2517.9	64914.7	2542	9.9	-14.3	1.11418
11336.2	66720.5	11135	8151	70084.5	7622	-38.5	-24.2	1.11543
66921.8	92179	47579	62997	89521.9	46118	1984.4	895.4	1.11794
29296.5	67611.9	28397	9148.7	70779	8471	-42.9	13.2	1.11919
147565	95082.1	101710	52639.4	98455.3	35039	-13.2	77	1.11919
11395.5	65441.2	11412	3766.4	72195	3419	44	27.5	1.12044
47724	72206.9	43315	29728.6	72370.8	26921	469.7	308	1.12044
14429.2	64350.8	14695	7700	75610.9	6674	27.5	-15.4	1.12169
149534	98238	99756	64226.8	96963.1	43410	90.2	4.4	1.12169
30439.5	69619.7	28654	7054.3	69353.5	6666	26.4	7.7	1.12295
10351.5	79048.7	8582	9464.4	96794.5	6408	-9.9	2.2	1.12295
31418.2	70837.3	29067	8210.4	75689.5	7109	27.5	11	1.12545
29284.5	67674.8	28359	13902.9	67382.1	13522	-38.5	7.7	1.1267
104615	84647	80996	35077.9	88858.8	25871	66	25.3	1.12921
152413	105879	94339	113485	109603	67857	42.9	53.9	1.12921
72483	78654.3	60394	81957.7	86178.8	62326	5944.4	3000.8	1.13046
11733.8	65736.3	11698	2949.1	66257.2	2917	-2.2	38.5	1.13046
25221	66216	24962	10510.5	65739.3	10478	15.4	-18.7	1.13046
5540.25	65080.8	5579	5251.4	65379.1	5264	787.6	390.5	1.13296
5692.5	63349.2	5889	2692.8	66519.2	2653	8.8	-5.5	1.13296
16923.8	69376.1	15987	5879.5	68246.4	5646	-34.1	6.6	1.13547
64342.5	74556.2	56558	31603	77448.7	26742	27.5	-7.7	1.13547
20245.5	68241	19443	6933.3	66998	6782	11	3.3	1.13547
9007.5	64046.4	9217	4021.6	65578.4	4019	15.4	-2.2	1.13797
13993.5	67576.3	13571	6119.3	72323.6	5545	-31.9	-33	1.13797
169365	107344	103401	67335.4	115475	38215	20.9	28.6	1.13797
17560.5	68234.6	16866	8417.2	68644.8	8036	49.5	39.6	1.13797
144920	97279.5	97631	79756.6	98344.8	53149	156.2	55	1.13922
85989.8	92293.2	61060	17982.8	93756.6	12570	-39.6	-6.6	1.14172
159597	106843	97895	82294.3	112888	47775	55	-5.5	1.14172
87510	81686.6	70208	21987.9	77166.1	18674	-12.1	-30.8	1.14172
21611.2	68082.2	20803	8193.9	70223	7647	-20.9	0	1.14423
9912.75	66657.3	9746	13013	66647.4	12796	2085.6	875.6	1.14548
158677	107658	96593	85317.1	132114	42322	51.7	26.4	1.14673
163546	100131	107042	67732.5	108802	40798	36.3	70.4	1.14673
5791.5	65114.4	5829	4660.7	71599.5	4266	539	347.6	1.14798
59793	75205.7	52105	62762.7	73749.2	55773	3115.2	1600.5	1.14798
30326.2	78120.4	25441	8390.8	79133.6	6949	-30.8	-9.9	1.14924
10213.5	66675.2	10039	1525.7	66173.6	1511	4.4	-7.7	1.15049
121823	91265.4	87479	56514.7	87881.1	42145	-3.3	-28.6	1.15049
131908	92685.3	93270	82292.1	94365.7	57151	44	19.8	1.15174
117731	85958.5	89760	46467.3	95150.2	32005	-1.1	2.2	1.15174
83730.8	95253.8	57608	88436.7	86804.9	66768	5432.9	2829.2	1.15299
7838.25	64098.8	8014	4538.6	64633.1	4602	1048.3	531.3	1.15299
5886.75	63296.8	6095	1323.3	64335.2	1348	-22	11	1.15299
67674.8	74805.3	59289	38475.8	72816.1	34629	18.7	11	1.15424
12788.2	67257.1	12461	16071	68838.5	15300	1500.4	638	1.15424
133119	94850.7	91977	63020.1	105659	39089	41.8	18.7	1.15424
108592	92629.4	76830	40093.9	89282.8	29430	44	24.2	1.1555
101430	85638.1	77621	24369.4	83038.2	19233	18.7	-14.3	1.158
166964	105724	103497	79822.6	100941	51825	64.9	1.1	1.158
19056	76112.5	16408	17168.8	80542.2	13970	359.7	180.4	1.158
262143	100596	170780	262143	68368.1	251284	23009.8	13092.2	1.15925
4998	65157.9	5027	1701.7	67141.9	1661	11	-12.1	1.15925
10933.5	70338.5	10187	3158.1	71270.4	2904	17.6	56.1	1.16175
27917.2	68186.7	26832	5688.1	67950.3	5486	-18.7	16.5	1.16175
31990.5	74985.9	27959	9098.1	72909.4	8178	31.9	14.3	1.16175
14651.2	64511.2	14884	4325.2	62808.8	4513	23.1	20.9	1.16175
69585	83797.1	54421	104606	79852.7	85851	7276.5	3625.6	1.16426
25756.5	67004.5	25192	3839	66841.9	3764	-19.8	-18.7	1.16426
102810	95109.6	70842	133317	89397.1	97733	15239.4	6850.8	1.16426
22226.2	65895.5	22105	6350.3	67847	6134	-5.5	56.1	1.16426
33474.8	68056.5	32235	11804.1	77328.4	10004	-1.1	18.7	1.16551
115039	87113.8	86544	37821.3	84273.7	29412	-14.3	-48.4	1.16551
17526	66887	17172	4995.1	68001.4	4814	-4.4	1.1	1.16801
28377.8	76194.9	24408	5612.2	78758.3	4670	-49.5	19.8	1.16801
57419.2	74783.4	50319	66955.9	74251.2	59097	6692.4	2972.2	1.16801
8517.75	72770.1	7671	3874.2	74830.4	3393	-4.4	-37.4	1.17052
122236	91573.4	87480	50732	93243.2	35657	28.6	40.7	1.17052
18654.8	64922.6	18831	5813.5	65406.6	5825	-4.4	-14.3	1.17052
8464.5	63681.5	8711	3196.6	64698.1	3238	3.3	17.6	1.17177
191757	109784	114470	67940.4	113484	39235	1.1	30.8	1.17553
112893	89248.9	82898	83124.8	101603	53617	271.7	83.6	1.17678
152488	105857	94405	53122.3	113276	30734	-15.4	-25.3	1.17678
6538.5	64340.4	6660	1700.6	61135.8	1823	47.3	42.9	1.17803
83607.8	87582.2	62562	85765.9	83796.8	67076	6154.5	3271.4	1.18178
9822.75	69324.1	9286	6574.7	117406	3670	15.4	-15.4	1.18304
158078	106103	97639	86082.7	121167	46560	64.9	49.5	1.18304
131216	103311	83238	65198.1	113775	37555	39.6	42.9	1.18429
128388	100833	83445	35120.8	97723.3	23553	-84.7	20.9	1.18429
76585.5	79134.5	63425	102541	77661.4	86531	1355.2	789.8	1.18429
21864.8	76329.2	18773	8939.7	93904.8	6239	31.9	-12.1	1.18554
46758	74261.6	41264	22391.6	73328.8	20012	-13.2	5.5	1.18679
41490	83290.1	32646	44581.9	79650	36682	2467.3	1949.2	1.1893
105374	94004.5	73462	32712.9	97644	21956	7.7	30.8	1.1893
25785	66660.6	25350	10436.8	66348.4	10309	-24.2	16.5	1.19055
47187.8	78888.2	39201	18395.3	80720.1	14935	28.6	34.1	1.19055
140946	86330.7	106996	62162.1	93587.3	43530	68.2	39.6	1.19305
107942	94200.8	75096	88705.1	90573.6	64184	17904.7	7714.3	1.19305
5925.75	67668.6	5739	6700.1	65439.3	6710	303.6	121	1.19305
9668.25	65247.5	9711	5394.4	64665.7	5467	124.3	139.7	1.1943
8131.5	68251.3	7808	15134.9	69086.9	14357	2064.7	854.7	1.1943
5682	64059.1	5813	2324.3	81110.4	1878	5.5	-4.4	1.19556
74418	83687.5	58277	81232.8	81645.2	65205	10714	5167.8	1.19681
123448	93248.9	86760	54366.4	86856.9	41021	20.9	47.3	1.19806
32023.5	77405.4	27113	32274	75078.4	28172	1485	704	1.19806
9256.5	64749.1	9369	5289.9	64486.4	5376	133.1	179.3	1.20056
58078.5	74570.6	51042	17001.6	74172.3	15022	-36.3	-106.7	1.20056
9174	64329.9	9346	9163	64905.6	9252	190.3	90.2	1.20056
96039.8	102932	61148	20782.3	98111.9	13882	30.8	20.9	1.20182
9377.25	69890.5	8793	10469.8	75112.1	9135	1678.6	718.3	1.20307
48201.8	71738.9	44034	53549.1	68580.4	51172	1346.4	827.2	1.20307
8261.25	76115.5	7113	2979.9	82123.9	2378	-15.4	-16.5	1.20307
19854	69973.2	18595	8894.6	73332.1	7949	31.9	-38.5	1.20557
5775	64332.9	5883	2395.8	64693.5	2427	-1.1	1.1	1.20682
12762.8	65974.1	12678	4491.3	65981.1	4461	16.5	-38.5	1.20682
105002	89440.6	76938	34339.8	92857.4	24236	-5.5	27.5	1.20682
6602.25	63949.9	6766	4889.5	63857.8	5018	28.6	-26.4	1.20807
17268.8	65376.1	17311	5387.8	70086.3	5038	-5.5	14.3	1.20933
11267.2	64478.7	11452	6207.3	65655.5	6196	0	3.3	1.20933
115527	99311.1	76237	225669	95452.3	154941	8083.9	3626.7	1.21308
5568	66734.5	5468	11965.8	65903.9	11899	656.7	287.1	1.21308
17726.2	92206.3	12599	25525.5	85698.7	19520	2443.1	1367.3	1.21433
130030	94936.9	89761	65011.1	93110.9	45758	12.1	25.3	1.21559
12792.8	85366.6	9821	9018.9	83814.9	7052	-4.4	9.9	1.21684
5231.25	63902.2	5365	1258.4	64329.6	1282	1.1	4.4	1.21684
5926.5	66483.9	5842	2809.4	78148.1	2356	4.4	-2.2	1.21684
8207.25	70875	7589	17458.1	70382.3	16256	1727	754.6	1.21809
27246.8	67339.6	26517	12714.9	71135.7	11714	36.3	9.9	1.21934
13821.8	68302.1	13262	3778.5	67565.6	3665	3.3	-15.4	1.22185
40524	72360.7	36702	46866.6	74229	41378	2495.9	1162.7	1.2231
43425.8	77548.4	36699	17169.9	83154.5	13532	-14.3	50.6	1.22435
42574.5	83295.9	33497	49982.9	86466	37884	4356	2747.8	1.2256
91899	83916.6	71770	126259	80538.4	102740	11941.6	5178.8	1.2256
119068	98729.4	79037	251385	96198.6	171258	8545.9	4026	1.22685
110124	88648.9	81412	35671.9	88428.9	26437	42.9	-22	1.22685
14271	65747.9	14225	4150.3	63594.6	4277	-9.9	4.4	1.2281
24558	72045.9	22339	9434.7	70785.6	8735	-4.4	16.5	1.23186
14491.5	67963	13974	6468	85530	4956	44	6.6	1.23311
129269	95769.7	88460	46049.3	88330.1	34166	12.1	58.3	1.23311
39867	76626.2	34097	5025.9	68994	4774	50.6	-7.7	1.23436
13269.8	74456	11680	13074.6	75222.3	11391	3383.6	1470.7	1.23812
5282.25	65526.7	5283	3293.4	79880.2	2702	7.7	5.5	1.23937
6861	68532.6	6561	5804.7	84537.1	4500	20.9	-1.1	1.23937
16124.2	65382.9	16162	4691.5	66220.6	4643	-5.5	8.8	1.23937
133930	96940.9	90542	83091.8	92148.3	59095	146.3	12.1	1.24062
115739	89361.4	84881	48675	91547.3	34845	19.8	-6.6	1.24062
147974	114118	84979	67471.8	136924	32294	34.1	33	1.24188
36681	70996	33860	12019.7	75669.9	10410	-1.1	6.6	1.24313
5027.25	63456.4	5192	4224	65211.8	4245	12.1	0	1.24438
20802	76995.4	17706	20570	81920	16456	2635.6	1265	1.24438
103532	91970.6	73774	28366.8	87865	21158	70.4	115.5	1.24438
41501.2	69503.9	39132	25682.8	67355.6	24989	1170.4	897.6	1.24563
6643.5	72673.7	5991	6658.3	83963.5	5197	50.6	8.8	1.24563
140730	96927.9	95152	58285.7	90734	42099	-80.3	4.4	1.24688
139886	91553.2	100134	55204.6	94166.8	38420	-7.7	40.7	1.24688
5430	64072.8	5554	4442.9	72125.3	4037	-6.6	-36.3	1.24688
26388	68625.6	25200	8684.5	75574	7531	39.6	26.4	1.24939
6626.25	65164.8	6664	1998.7	64845	2020	-13.2	20.9	1.24939
26392.5	67739.4	25534	14738.9	73972.2	13058	176	50.6	1.25064
12277.5	65400.2	12303	6023.6	70417.9	5606	-62.7	20.9	1.25064
89654.2	85179.3	68979	39795.8	80983	32205	-23.1	38.5	1.25189
31575	68395.3	30255	9702	69649.5	9129	-46.2	6.6	1.25439
5126.25	62783.4	5351	5570.4	62542.7	5837	160.6	133.1	1.25439
15698.2	72517.1	14187	25312.1	75020.5	22112	64.9	14.3	1.25565
9613.5	66868	9422	2996.4	64766.5	3032	0	-23.1	1.25565
29850	69267.4	28242	7441.5	67509.2	7224	-9.9	-37.4	1.2569
52218.8	74693	45817	12301.3	72983.7	11046	-36.3	8.8	1.25815
140217	90825.4	101175	67661	87577.6	50632	112.2	62.7	1.25815
9311.25	67346	9061	9783.4	87963.4	7289	352	94.6	1.26065
116923	91486.7	83757	108759	93597.6	76152	12200.1	6411.9	1.26191
11606.2	66868.3	11375	5910.3	68121.2	5686	33	-50.6	1.26191
14864.2	72513.3	13434	8218.1	74813.4	7199	-4.4	39.6	1.26316
12050.2	67532.5	11694	5831.1	72748.3	5253	-7.7	34.1	1.26441
5283	68464.8	5057	2673	70409.1	2488	-44	-12.1	1.26817
104172	79744.6	85611	48785	94089.9	33980	-11	17.6	1.26817
7257.75	65121	7304	4459.4	69385.4	4212	-18.7	-14.3	1.26817
17502	66779.9	17176	19322.6	69901	18116	380.6	232.1	1.26817
8876.25	64865.5	8968	2909.5	68098.9	2800	5.5	8.8	1.26942
91548.8	92376.2	64949	49223.9	90052.1	35823	22	0	1.26942
6937.5	64417.1	7058	3356.1	64349.1	3418	19.8	52.8	1.27192
15119.2	65003.9	15243	4089.8	65677.3	4081	59.4	51.7	1.27192
14037.8	69119.3	13310	4049.1	66175	4010	-13.2	-19.8	1.27442
53462.2	90413.5	38752	63409.5	90656.5	45839	6405.3	2850.1	1.27442
147364	119501	80817	52803.3	143882	24051	24.2	5.5	1.27818
30870.8	68160.7	29682	11497.2	68163.6	11054	8.8	7.7	1.28194
5320.5	64475.6	5408	3030.5	63513.5	3127	113.3	16.5	1.28319
16467	71525.8	15088	5275.6	73188.3	4724	3.3	-14.3	1.28319
25012.5	79724.7	20561	28408.6	78685.9	23661	-2.2	2.2	1.28444
91210.5	82541.5	72419	49805.8	75578.2	43188	40.7	46.2	1.28444
94102.5	85103.4	72466	86980.3	75927.6	75076	23.1	12.1	1.28569
5198.25	67419.9	5053	2183.5	68764	2081	-3.3	13.2	1.28694
101303	91319.4	72701	54654.6	84306.5	42486	345.4	161.7	1.28694
93218.2	95900.5	63703	142943	93085.1	100638	2513.5	1636.8	1.2882
7514.25	79969.8	6158	16060	80374.8	13095	3557.4	1516.9	1.2882
7683	65982.6	7631	13921.6	69625	13104	-18.7	-11	1.28945
110337	89027.1	81223	41651.5	95333.1	28633	23.1	36.3	1.2932
7676.25	64570.8	7791	3380.3	66786.7	3317	-18.7	1.1	1.2932
34224.8	71270.5	31471	20355.5	70966	18798	48.4	18.7	1.29446
11119.5	71640.5	10172	7841.9	81498.1	6306	35.2	-41.8	1.29571
135593	98582.6	90140	65402.7	99758.7	42966	7.7	42.9	1.29571
7065	65815.5	7035	6054.4	67514.2	5877	951.5	443.3	1.29696
127644	101740	82222	42141	108359	25487	-23.1	35.2	1.29821
138522	96290.6	94279	85954	86910.1	64815	6.6	0	1.29821
10737.8	66125.7	10642	4320.8	67085.5	4221	25.3	-12.1	1.29946
29775	68578.6	28454	8082.8	67171.5	7886	3.3	34.1	1.29946
14455.5	67293.3	14078	5671.6	72201.6	5148	22	-8.8	1.30071
119520	86673.6	90372	38111.7	85414.4	29242	18.7	7.7	1.30197
13913.2	68998.8	13215	2509.1	70694.9	2326	9.9	9.9	1.30197
52975.5	74433.5	46643	29678	72017.5	27007	561	861.3	1.30322
38281.5	72038.6	34826	8896.8	72322.1	8062	16.5	-35.2	1.30447
9813	64529.9	9966	4877.4	63459.5	5037	294.8	211.2	1.30572
152128	99760.3	99938	55359.7	93007.9	39008	42.9	18.7	1.30697
17667.8	67747.6	17091	3735.6	69708.5	3512	29.7	-5.5	1.30823
18870.8	69097.9	17898	6631.9	73916.4	5880	-18.7	-33	1.30823
15246.8	67839.7	14729	4787.2	78748.5	3984	-2.2	19.8	1.30823
27097.5	66604	26663	12020.8	67936.8	11596	-19.8	-5.5	1.30823
120466	92875.6	85005	67566.4	98132.5	45123	82.5	-18.7	1.31198
6540	66316.8	6463	4183.3	75608.6	3626	11	4.4	1.31198
101136	92810.3	71415	65814.1	95163.6	45324	-26.4	-18.7	1.31198
83394.8	87852	62211	30525	83228.8	24036	-28.6	52.8	1.31574
19651.5	71928.6	17905	13659.8	86185.5	10387	1493.8	876.7	1.31699
121136	92148	86152	35687.3	94075.2	24861	24.2	14.3	1.31699
133582	104434	83828	46961.2	100824	30525	-30.8	14.3	1.31824
8655.75	65330.3	8683	2827	67395.5	2749	7.7	4.4	1.31949
21628.5	71573.7	19804	5710.1	89269.4	4192	35.2	-19.8	1.32074
152373	112072	89103	43270.7	107968	26265	4.4	-22	1.322
28982.2	69429.4	27357	10567.7	75107.3	9221	-31.9	-15.4	1.322
28475.2	66615	28014	11680.9	66642.2	11487	-14.3	-31.9	1.32325
9090.75	64171.8	9284	7108.2	65189.3	7146	292.6	127.6	1.32325
23237.2	66822.1	22790	9478.7	70136.2	8857	19.8	38.5	1.32325
13848.8	68055.8	13336	7130.2	72111.9	6480	5.5	11	1.32325
5525.25	62897.8	5757	1740.2	63712.7	1790	-25.3	-38.5	1.32575
91326	91008	65765	142280	91603.7	101791	7188.5	3411.1	1.32575
27083.2	72979.2	24321	16093	77973.6	13526	17.6	6.6	1.32575
175559	101665	113170	114672	111129	67625	130.9	26.4	1.32826
113834	90499.6	82434	29579	90766	21357	-55	-48.4	1.33201
57873	80136.2	47329	91243.9	75055.7	79671	183.7	27.5	1.33326
103954	96192.8	70824	59493.5	116641	33427	-44	7.7	1.33326
150827	96958.4	101947	78862.3	94788.1	54525	44	12.1	1.33326
108973	88350.5	80833	37138.2	89844.6	27090	-31.9	-11	1.33326
9755.25	68078	9391	3976.5	69070.7	3773	-16.5	1.1	1.33326
12901.5	73388.8	11521	6079.7	74993.3	5313	-26.4	-2.2	1.33452
114418	106313	70532	262143	76635	224177	22484	11330	1.33577
17015.2	66589.7	16746	6370.1	67431.9	6191	141.9	211.2	1.33577
184597	113164	106904	79495.9	114168	45633	50.6	-12.1	1.33577
33396.8	72701.9	30105	11955.9	79912.5	9805	-5.5	-69.3	1.33702
98710.5	85871	75335	28746.3	86129.8	21873	45.1	-53.9	1.33702
15174	64700.3	15370	3740	63581	3855	18.7	-26.4	1.33827
16027.5	73571.4	14277	13021.8	73442	11620	1.1	-37.4	1.33952
66968.2	82246.4	53362	71035.8	80922.7	57529	4580.4	2164.8	1.34078
6507.75	68216.9	6252	3587.1	68939.6	3410	4.4	-4.4	1.34203
44031.8	106278	27152	19270.9	108649	11624	17.6	61.6	1.34203
119186	87766.4	88997	58051.4	89529.3	42494	-1.1	-74.8	1.34453
82251	87086.6	61897	80826.9	85355.4	62059	2234.1	1410.2	1.34578
4831.5	62874.7	5036	1350.8	64617.5	1370	-3.3	7.7	1.34578
20780.2	70456.5	19329	14875.3	84749	11503	754.6	353.1	1.34703
10587	71140.1	9753	10447.8	71020.3	9641	6.6	39.6	1.34703
18176.2	69591.6	17117	5882.8	70870.4	5440	-13.2	-14.3	1.34703
13771.5	66656.5	13540	6141.3	75795.9	5310	-5.5	39.6	1.34829
12415.5	64989	12520	2871	66415.1	2833	-12.1	18.7	1.34829
6652.5	64010.9	6811	3340.7	63736.9	3435	-27.5	59.4	1.34829
47934.8	73827.9	42551	45780.9	74833.4	40093	3840.1	1664.3	1.34829
142633	101868	91762	60732.1	112494	35381	35.2	-6.6	1.34954
108720	91322.5	78021	136738	88472	101289	15915.9	7055.4	1.34954
11716.5	82096.9	9353	7646.1	91390.6	5483	1.1	-26.4	1.34954
163019	101204	105565	114536	110728	67790	126.5	53.9	1.35329
17738.2	67383.1	17252	2851.2	63621.5	2937	23.1	-12.1	1.35329
7270.5	67043.7	7107	3094.3	74554.4	2720	-1.1	-30.8	1.35329
130633	120617	70978	43217.9	140786	20118	105.6	18.7	1.35329
32827.5	79147.3	27182	10598.5	81590.9	8513	-28.6	-29.7	1.35455
125108	111377	73615	58128.4	124173	30679	33	-2.2	1.3558
192087	111486	112917	83972.9	107854	51025	13.2	31.9	1.3558
140238	106525	86277	39597.8	119019	21804	42.9	0	1.3583
20468.2	66020.6	20318	4683.8	63631.3	4824	-7.7	-3.3	1.3583
38936.2	75110.4	33973	17033.5	80298.3	13902	6.6	2.2	1.3583
262143	164605	104370	262143	74061.4	231967	59381.3	24867.7	1.35955
66378.8	86462.7	50313	86209.2	85416.8	66144	7630.7	3346.2	1.36081
142683	92224.1	101393	61564.8	90841.2	44415	-13.2	16.5	1.36081
129713	94404	90048	61708.9	110219	36692	-12.1	-38.5	1.36206
74036.2	99584.2	48723	62851.8	109305	37684	3984.2	2102.1	1.36206
119608	88626	88446	51760.5	91462.9	37088	-9.9	20.9	1.36331
98178	88395.1	72789	149219	84419.5	115841	9399.5	4110.7	1.36456
35615.2	81383.6	28680	29902.4	78654.8	24915	7130.2	3646.5	1.36456
67796.2	79703.9	55745	61112.7	75947.3	52735	5160.1	2662	1.36456
12693.8	64558.2	12886	8824.2	65895.9	8776	187	247.5	1.36456
125134	85746.7	95640	48416.5	94113.1	33715	-11	-11	1.36456
158528	101477	102380	102335	96570.7	69448	4.4	11	1.36581
6906	65669.1	6892	4491.3	71825.7	4098	39.6	-20.9	1.36581
5658.75	65313.8	5678	1217.7	64202.1	1243	-11	-5.5	1.36832
166025	103521	105106	90301.2	105748	55963	41.8	46.2	1.36832
59874	98764.2	39730	26247.1	120079	14325	9.9	19.8	1.36832
7397.25	62755.5	7725	2306.7	62236.3	2429	-16.5	25.3	1.36957
5980.5	71261.5	5500	4248.2	92618.1	3006	17.6	-8.8	1.36957
65715	85159.7	50572	32157.4	86577.4	24342	-14.3	2.2	1.37082
108339	89544.9	79291	40623	84062.8	31670	24.2	22	1.37082
97415.2	85096.7	75023	34252.9	81371.6	27587	-38.5	-18.7	1.37082
45740.2	81179.5	36926	35819.3	78149.5	30038	2515.7	1868.9	1.37207
209384	107204	128001	143336	124473	75467	114.4	28.6	1.37332
37011	87146.7	27833	34117.6	87649.2	25510	3767.5	2470.6	1.37458
5454	63419.7	5636	9843.9	63988.3	10082	421.3	188.1	1.37458
5740.5	64763.2	5809	4540.8	72194.5	4122	27.5	0	1.37583
42117	74384.3	37107	10127.7	76998.7	8620	-35.2	-9.9	1.37708
44661	74801.4	39129	12237.5	77947	10289	30.8	-4.4	1.37833
22931.2	77818.1	19312	17575.8	75550.8	15246	-45.1	-16.5	1.37958
165098	94817.6	114112	35294.6	96029.7	24087	19.8	15.4	1.38084
100786	88813.4	74371	33902	84986.5	26143	-9.9	56.1	1.38084
126111	90562.4	91261	44324.5	94666.8	30685	7.7	-4.4	1.38209
122771	93271.1	86264	45050.5	87164.3	33872	31.9	-7.7	1.38334
13341.8	64628.9	13529	8948.5	65117.6	9006	214.5	158.4	1.38459
56915.2	86296.6	43223	21574.3	87293.5	16197	27.5	7.7	1.38459
9876	66498.9	9733	5260.2	78312.7	4402	37.4	-6.6	1.3871
18017.2	69039.3	17103	3855.5	70148.3	3602	4.4	-20.9	1.3871
125478	93160	88271	46718.1	92379	33143	31.9	44	1.38835
18393	77463.1	15561	7889.2	89250.2	5793	0	35.2	1.3921
5566.5	66570.5	5480	1721.5	69987.7	1612	-5.5	-11	1.39461
8327.25	77784.3	7016	2396.9	75849	2071	4.4	27.5	1.39586
6592.5	67846.4	6368	12059.3	70119.6	11271	521.4	254.1	1.39586
116052	91043.4	83538	38897.1	92220.6	27642	-3.3	16.5	1.39586
19106.2	74648.1	16774	9777.9	76587.1	8367	-19.8	-3.3	1.40212
143016	109893	85289	45125.3	115584	25586	-2.2	27.5	1.40212
31782	79629.4	26157	40279.8	75276	35068	855.8	447.7	1.40462
26979.8	77033.3	22953	12202.3	84311	9485	504.9	244.2	1.40462
123410	99573.6	81224	38318.5	99078.4	25346	17.6	-3.3	1.40462
98091	87996.4	73054	150693	84132.1	117385	8328.1	4010.6	1.40587
18657	65075.6	18789	9183.9	64083.9	9392	38.5	20.9	1.40713
5853	65168.6	5886	2844.6	71536.4	2606	-12.1	8.8	1.40838
123274	87911.2	91898	40107.1	87292.3	30111	24.2	11	1.40963
18717.8	65647.4	18686	7306.2	65021.6	7364	390.5	335.5	1.41213
13866	66935.9	13576	7989.3	68505.4	7643	13.2	-8.8	1.41213
75338.2	81225.4	60786	20727.3	79081.6	17177	9.9	27.5	1.41338
92957.2	82317.2	74007	28510.9	84946.8	21996	51.7	8.8	1.41338
8520.75	64856.7	8610	3331.9	73275	2980	27.5	-3.3	1.41338
113056	83425.5	88813	45728.1	85987.5	34852	7.7	48.4	1.41338
133055	95376.7	91426	82658.4	98114.6	55212	-4.4	41.8	1.41464
9148.5	66117.8	9068	3814.8	69253.9	3610	9.9	-7.7	1.41464
117172	88075.2	87187	28659.4	85439.8	21983	391.6	66	1.41589
13665.8	65224.6	13731	16594.6	65796.1	16529	819.5	391.6	1.41589
28561.5	70289.4	26630	10120	68607	9667	-37.4	-16.5	1.41964
134341	126613	69536	85663.6	117363	47835	42.9	33	1.41964
75100.5	76569.1	64279	29902.4	72209.1	27139	30.8	1.1	1.4209
133212	105912	82429	46443.1	105651	28809	-48.4	41.8	1.4209
156693	104999	97801	98563.3	116765	55320	112.2	19.8	1.4234
5986.5	64869.6	6048	5232.7	67866.7	5053	-25.3	-22	1.4259
144578	91731	103292	57686.2	98320.5	38451	16.5	28.6	1.4259
8568	65704.7	8546	3125.1	68912	2972	-8.8	-39.6	1.42966
119362	90748.2	86200	51661.5	101398	33390	39.6	47.3	1.42966
40158	75400.9	34904	18873.8	82803.1	14938	-24.2	29.7	1.42966
22995.8	80742	18665	6815.6	81419.5	5486	31.9	6.6	1.43091
26547	67753.9	25678	7444.8	70242.2	6946	4.4	8.8	1.43091
16607.2	70344.7	15472	9628.3	80045.7	7883	29.7	5.5	1.43216
123588	88138.2	91895	76853.7	99429.2	50656	185.9	75.9	1.43342
10905.8	76851.5	9300	4758.6	76926.4	4054	18.7	-9.9	1.43342
47755.5	76759.2	40773	12621.4	79926.2	10349	-41.8	35.2	1.43467
18394.5	67626	17826	4442.9	72214.8	4032	3.3	12.1	1.43592
17913	66108	17758	18537.2	66805.3	18185	397.1	258.5	1.43592
162354	98493.3	108028	92353.8	106276	56951	220	143	1.43592
155018	100204	101385	60507.7	104288	38024	39.6	-13.2	1.43717
54592.5	95990.9	37272	68693.9	96086.1	46853	1909.6	1014.2	1.43717
145755	102739	92975	64618.4	113364	37356	983.4	391.6	1.43967
21721.5	66971.2	21256	11634.7	68415.6	11145	-37.4	-28.6	1.44093
34145.2	70511.2	31736	14210.9	71535.9	13019	-29.7	-37.4	1.44093
168550	95904	115179	105256	98581.4	69973	102.3	49.5	1.44093
6843	64102.8	6996	1840.3	66596.3	1811	-15.4	-13.2	1.44218
14151	65517.5	14155	4725.6	64980.5	4766	4.4	-12.1	1.44343
126131	96991.9	85225	35605.9	97471.5	23940	30.8	55	1.44343
5650.5	63409.4	5840	2487.1	72993.5	2233	38.5	-11	1.44468
14505	65658.2	14478	8842.9	66735.2	8684	171.6	124.3	1.44593
150343	114187	86287	77565.4	109465	46438	72.6	36.3	1.44593
5103.75	62966.7	5312	1185.8	60382.7	1287	4.4	1.1	1.44719
116300	96036.7	79364	103763	89609.7	75887	159.5	37.4	1.44719
15684	68328.6	15043	9627.2	71745.3	8794	36.3	35.2	1.44844
90607.5	84609.4	70182	37687.1	91608.7	26961	6.6	-22	1.44969
118990	96528	80786	47158.1	91612.7	33735	-37.4	-69.3	1.45094
128704	105346	80067	49106.2	96568	33326	16.5	-20.9	1.45219
52362	80168.1	42805	57112	79254.9	47226	3856.6	1687.4	1.45345
50071.5	79528	41262	55909.7	78750.4	46528	4660.7	2878.7	1.45345
60541.5	72220.5	54938	21027.6	74574.6	18479	160.6	44	1.4547
231044	166471	90957	137287	152656	58938	10916.4	7388.7	1.4547
24656.2	65256.1	24762	6290.9	67742.4	6086	4.4	-77	1.45595
20408.2	68963.3	19394	4394.5	67148	4289	0	-2.2	1.45595
115596	94063.7	80538	48217.4	89596.4	35269	96.8	80.3	1.4572
57025.5	73477.7	50862	46061.4	70308.1	42935	3282.4	1454.2	1.45845
113484	90060.5	82581	53079.4	85128.6	40863	-13.2	-8.8	1.45845
22978.5	73935.5	20368	9073.9	72564.6	8195	18.7	4.4	1.4597
46938	98879.1	31110	46663.1	87225.1	35060	2444.2	2354	1.46096
17506.5	67278.8	17053	11502.7	79443.7	9489	1478.4	1021.9	1.46096
12241.5	79478.8	10094	4104.1	79505.3	3383	-6.6	-3.3	1.46221
5205.75	63003.5	5415	3997.4	83751.2	3128	15.4	-4.4	1.46346
148732	96000.7	101534	124624	89816.7	90934	23.1	-5.5	1.46346
7946.25	72248.3	7208	2381.5	73933.7	2111	-2.2	-9.9	1.46847
18358.5	66310.8	18144	7658.2	83066.5	6042	-94.6	4.4	1.46847
10668.8	67508.7	10357	3151.5	64643.7	3195	2.2	39.6	1.46847
11144.2	66083	11052	5678.2	64988.9	5726	74.8	57.2	1.46972
42976.5	74194.8	37961	23309	72410.8	21096	23.1	12.1	1.46972
24221.2	66405.8	23904	8069.6	64699	8174	47.3	6.6	1.46972
88902.8	77326.6	75347	28172.1	72582.7	25437	18.7	58.3	1.47348
10920.8	64570.8	11084	5175.5	68729.8	4935	52.8	3.3	1.47348
17289.8	72690.6	15588	22113.3	75558.8	19180	1848	903.1	1.47473
46737.8	103620	29560	11504.9	122899	6135	-4.4	-22	1.47848
6396	63848.9	6565	4133.8	64395.7	4207	26.4	-20.9	1.47974
5496	70198	5131	9301.6	70011.5	8707	1742.4	754.6	1.47974
9150.75	64790.8	9256	5397.7	65605.3	5392	29.7	-13.2	1.47974
12011.2	66304.7	11872	5684.8	70440.4	5289	37.4	8.8	1.48099
118533	102036	76132	35279.2	106414	21727	-37.4	-19.8	1.48099
45939	78570.3	38318	55460.9	80481.1	45162	2598.2	1197.9	1.48224
162194	100690	105567	89328.8	102053	57365	11	-1.1	1.48349
28360.5	72498.1	25637	5391.1	72892.8	4847	-5.5	-46.2	1.48349
21369.8	79523.5	17611	8328.1	78769	6929	28.6	18.7	1.48474
43169.2	97044.6	29153	75332.4	95687.3	51595	4661.8	3048.1	1.48474
10543.5	65353.1	10573	6127	70818.2	5670	-11	-57.2	1.48474
40259.2	72161.2	36563	32046.3	72537.8	28953	1162.7	712.8	1.48599
117437	87298	88162	45452	85897.2	34678	-35.2	-67.1	1.48725
109261	83098.5	86169	40703.3	84295.5	31645	-5.5	47.3	1.48975
48062.2	69986.4	45006	17510.9	70682.1	16236	-18.7	-6.6	1.48975
7934.25	65770.2	7906	16650.7	65100.8	16762	95.7	77	1.491
142022	95529.4	97431	74661.4	99562.7	49145	-1.1	35.2	1.491
54621	141042	25380	108092	135951	52106	6161.1	3102	1.49225
127928	106862	78455	44309.1	106975	27145	35.2	26.4	1.49225
41586	73756.6	36951	56563.1	80044	46311	2357.3	1003.2	1.49225
117889	99501	77647	34808.4	99711.7	22878	22	-13.2	1.49476
5876.25	64237.9	5995	6198.5	64154.3	6332	256.3	149.6	1.49601
39704.2	70687	36811	7590	71850.1	6923	60.5	57.2	1.49601
29181	67880.8	28173	10341.1	68449.1	9901	96.8	44	1.49726
13793.2	68528.1	13191	4031.5	70249.5	3761	44	47.3	1.49726
19791	69374.4	18696	13615.8	74039.6	12052	50.6	5.5	1.49726
29038.5	70426.6	27022	27702.4	71168.3	25510	447.7	239.8	1.49851
22748.2	70295.6	21208	10447.8	68718.1	9964	-14.3	39.6	1.49851
35157	70305.4	32772	11320.1	69915.6	10611	19.8	25.3	1.49851
50003.2	82648.5	39650	51202.8	77176.3	43480	1168.2	658.9	1.49977
12647.2	70969.3	11679	6606.6	93574.7	4627	50.6	30.8	1.50102
33427.5	78427.1	27933	11367.4	75847.5	9822	-20.9	55	1.50602
118796	87206.8	89275	37827.9	80923.4	30635	69.3	41.8	1.50728
145738	100447	95086	65248.7	97092.3	44042	60.5	-16.5	1.50728
5421.75	63757.4	5573	1574.1	68047.6	1516	-26.4	17.6	1.50978
44394	77279.1	37648	23992.1	79315.3	19824	910.8	421.3	1.51228
10895.2	87087.6	8199	22026.4	83363.5	17316	1954.7	895.4	1.51228
27340.5	73229.8	24468	30710.9	82815.7	24303	48.4	9.9	1.51354
91556.2	87732.9	68392	138528	85172.3	106591	6367.9	2843.5	1.51354
167652	112727	97468	66850.3	110500	39648	33	-23.1	1.51354
16830	67579.9	16321	5858.6	68574.6	5599	23.1	-35.2	1.51479
30239.2	67461.9	29376	17257.9	70999	15930	15.4	-31.9	1.51479
33043.5	72544.9	29851	10103.5	72867.1	9087	-5.5	8.8	1.51604
18565.5	70784.1	17189	12104.4	102689	7725	49.5	-2.2	1.51729
9727.5	68196.6	9348	3896.2	81526.6	3132	8.8	-42.9	1.51729
136241	96994.2	92054	60204.1	105648	37346	-7.7	-8.8	1.51729
9681.75	65943	9622	8170.8	66544.2	8047	78.1	12.1	1.51854
131700	90110.9	95783	64490.8	91772	46054	42.9	-11	1.51854
151364	100262	98939	75861.5	112255	44289	74.8	100.1	1.51854
8484	64167	8665	5586.9	67716.5	5407	0	-5.5	1.5198
5943	65835.1	5916	3216.4	66348.8	3177	16.5	25.3	1.52105
17048.2	67631.6	16520	7455.8	68043.9	7181	-38.5	4.4	1.52105
140155	101724	90295	49883.9	107951	30284	97.9	-5.5	1.52105
72948	78867.6	60617	96595.4	74834.5	84593	3425.4	1945.9	1.5248
72009.8	80633.4	58527	50483.4	83322.3	39707	2289.1	1807.3	1.5248
7842.75	66534.9	7725	3546.4	70988.7	3274	-11	-37.4	1.52605
13701	67802.5	13243	5673.8	72866.6	5103	51.7	-37.4	1.52605
117385	91729.9	83865	55507.1	129890	28006	27.5	-3.3	1.52731
20492.2	65444.2	20521	5910.3	69866.1	5544	-15.4	-33	1.52856
138955	98937.9	92043	51793.5	103695	32734	56.1	50.6	1.53106
161426	108233	97745	72869.5	102335	46666	278.3	107.8	1.53231
9036.75	65016.2	9109	5042.4	65776	5024	-23.1	-14.3	1.53357
8175	64062.8	8363	4153.6	64443.7	4224	26.4	-4.4	1.53357
12101.2	66745.3	11882	6679.2	70205	6235	17.6	-57.2	1.53482
8646.75	66433	8530	5593.5	72402.8	5063	-40.7	17.6	1.53607
11171.2	64898.4	11281	3928.1	67727.4	3801	-11	-35.2	1.53607
145045	132411	71789	69127.3	127716	35472	25.3	-18.7	1.53732
115156	92219.8	81836	38394.4	94071.2	26748	84.7	28.6	1.53732
83709.8	89753.5	61123	16776.1	83939.4	13098	-22	12.1	1.53857
23157.8	65985.5	23000	6798	64792.6	6876	-3.3	12.1	1.54108
26939.2	70257.1	25129	13399.1	69609.5	12615	15.4	-25.3	1.54233
30103.5	85446	23089	25418.8	81839.7	20355	3807.1	2560.8	1.54233
109549	90192.2	79601	39933.3	87621.2	29868	-27.5	6.6	1.54483
122116	91310.2	87646	65819.6	83524.8	51644	1898.6	775.5	1.54609
25542.8	71754.9	23329	10021	75634.7	8683	6.6	11	1.54609
7588.5	78330.4	6349	17078.6	74473.6	15029	3020.6	1346.4	1.54734
71085.8	84835.9	54914	131720	85442.8	101031	2618	1753.4	1.54734
14486.2	68755.1	13808	10082.6	69584.4	9496	24.2	-14.3	1.54734
11775.8	69878.3	11044	4237.2	77566.8	3580	-36.3	-11	1.54734
25139.2	69287.8	23778	10837.2	74517.6	9531	1.1	6.6	1.54859
60950.2	80224	49791	53896.7	82344.7	42895	106.7	14.3	1.54859
148881	97633.1	99936	57461.8	104979	35872	-18.7	-7.7	1.54984
119133	88642	88079	54621.6	87670.7	40831	16.5	-51.7	1.55109
7125	72800.8	6414	3809.3	74655	3344	6.6	24.2	1.55234
108892	100818	70785	31263.1	111321	18405	-39.6	5.5	1.55234
57176.2	96448	38851	91137.2	92706	64427	217.8	178.2	1.5536
126788	96009.5	86545	42615.1	101854	27420	7.7	-24.2	1.55485
20144.2	66561.1	19834	7133.5	71178.6	6568	-23.1	-14.3	1.55485
11786.2	64784.3	11923	4236.1	62994.6	4407	-14.3	-48.4	1.5561
7870.5	65984.5	7817	4649.7	70635.8	4314	-29.7	-26.4	1.5561
25091.2	67553.2	24342	3984.2	71243.8	3665	-34.1	17.6	1.55735
16662	67823.7	16100	8309.4	72185.2	7544	3.3	24.2	1.55735
96753	86773.6	73073	36318.7	82668.2	28792	6.6	-46.2	1.5586
168776	92290.1	119849	85482.1	92790.9	60374	133.1	51.7	1.5586
98766.8	99585.8	64997	71233.8	100864	46284	74.8	-27.5	1.55986
59462.2	78193.3	49837	39800.2	74761.3	34889	2921.6	1479.5	1.55986
7991.25	71869.7	7287	5379	88372.6	3989	-58.3	7.7	1.55986
5804.25	66887.2	5687	7676.9	69615.8	7227	1351.9	553.3	1.56111
33141.8	80259.3	27062	29339.2	90338.9	21284	19.8	-12.1	1.56236
10344	69173.9	9800	10879	74671.8	9548	-11	33	1.56361
18854.2	72872.9	16956	12735.8	98939.5	8436	37.4	6.6	1.56361
18132	67713.2	17549	3682.8	74630.8	3234	-6.6	2.2	1.56361
103532	83504.7	81254	39574.7	89135.2	29097	34.1	61.6	1.56361
99930	93383.9	70130	46702.7	106615	28708	60.5	5.5	1.56361
12774.8	65632.3	12756	4052.4	68589.4	3872	-5.5	12.1	1.56612
103639	83120	81714	36566.2	80340.7	29828	17.6	28.6	1.56737
131884	114262	75643	44975.7	111691	26390	85.8	64.9	1.56987
125110	95506.6	85850	59766.3	121600	32211	71.5	20.9	1.56987
9513	66514.9	9373	2279.2	68675.7	2175	2.2	-4.4	1.56987
27651.8	70447.2	25724	5487.9	67464.8	5331	27.5	2.2	1.57112
16164	66340.4	15968	6180.9	71770.3	5644	-27.5	8.8	1.57237
44045.2	74048.3	38982	42423.7	71873.4	38683	551.1	627	1.57237
75610.5	88005	56306	90986.5	84218.1	70803	6859.6	3194.4	1.57363
131703	93295.1	92516	43786.6	100199	28639	77	33	1.57363
130287	92279.1	92529	48367	93448.7	33920	58.3	12.1	1.57363
29211	66749.4	28680	10560	70980.5	9750	22	0	1.57363
25970.2	66762.9	25493	8660.3	68151	8328	19.8	-40.7	1.57488
46064.2	87788.4	34388	37254.8	83930.2	29090	5657.3	3411.1	1.57613
13702.5	65120.2	13790	3149.3	70130	2943	41.8	-3.3	1.57738
55249.5	75531.5	47938	58237.3	75791.6	50357	6227.1	2686.2	1.57738
51977.2	79825.2	42673	60047.9	79222.5	49674	6066.5	3488.1	1.57863
66100.5	81733.6	53001	64392.9	81447.8	51813	4655.2	2109.8	1.57863
12153.8	65079.5	12239	7443.7	66743.8	7309	-20.9	-16.5	1.57863
7029	64292	7165	3533.2	71137.3	3255	3.3	1.1	1.57863
262143	167557	102531	130373	195384	43730	66	15.4	1.57989
7485	63598.7	7713	3462.8	66844.8	3395	-59.4	-4.4	1.58114
40038.8	70893.5	37013	16112.8	71810.2	14705	-1.1	-14.3	1.58114
42509.2	73949.2	37673	46115.3	73921.6	40884	938.3	431.2	1.58239
164104	103444	103967	129477	112489	75433	45.1	34.1	1.58364
222354	117674	123835	142987	121735	76977	74.8	28.6	1.58364
14295	68728.4	13631	5259.1	69868.3	4933	14.3	64.9	1.58489
34535.2	68835.2	32880	9081.6	73815.2	8063	-36.3	11	1.58489
5097.75	63130.4	5292	2764.3	64173.3	2823	22	-34.1	1.58615
124441	87210.9	93513	62363.4	87097.5	46925	49.5	23.1	1.58615
26817.8	68176.7	25779	12323.3	72328.5	11166	15.4	-28.6	1.5874
23161.5	70970.3	21388	26210.8	73656.8	23321	24.2	33	1.5899
124618	93460	87385	43302.6	96958.5	29269	93.5	69.3	1.59115
113098	89386.6	82921	46965.6	97755.8	31486	33	39.6	1.59115
7505.25	71491.9	6880	5743.1	78347.2	4804	3.3	-2.2	1.59241
111576	106298	68790	51361.2	108462	31034	-4.4	33	1.59366
117446	86537.5	88943	44125.4	85422.3	33853	-71.5	15.4	1.59366
8247	71681.1	7540	3642.1	95170.9	2508	5.5	29.7	1.59491
112358	92658.3	79469	40275.4	95744.7	27568	-9.9	38.5	1.59616
5212.5	68130.5	5014	3051.4	89435	2236	47.3	27.5	1.59866
140563	102052	90267	54334.5	101896	34946	-24.2	-20.9	1.59866
133092	102464	85126	76301.5	99084.5	50467	37.4	27.5	1.59866
91578	85374.5	70298	125452	79678.3	103185	13857.8	6120.4	1.59866
133486	93289.9	93774	42457.8	101109	27520	-3.3	-27.5	1.60117
54114	71470	49621	12194.6	72449	11031	-5.5	-18.7	1.60117
49394.2	72305.2	44770	23826	67281.1	23208	3.3	45.1	1.60242
6483.75	64597	6578	2036.1	64214.6	2078	29.7	6.6	1.60242
72033.8	88969.4	53061	139429	85814	106482	8107	3481.5	1.60367
26607	86361.1	20191	15389	88421.3	11406	2512.4	1931.6	1.60743
87293.2	91624.5	62438	121502	86693.7	91849	5273.4	2403.5	1.60868
141402	102406	90492	47016.2	96202	32029	-23.1	8.8	1.60993
6042	65373.7	6057	4953.3	75126	4321	13.2	0	1.60993
126313	95044.9	87096	65964.8	84497.7	51162	-4.4	-18.7	1.60993
9526.5	64704	9649	3273.6	79224	2708	-17.6	41.8	1.60993
116798	117433	65182	35989.8	116297	20281	-55	-26.4	1.60993
103669	87404.4	77731	56851.3	84252.3	44222	-19.8	14.3	1.61118
40811.2	72792.3	36743	33311.3	71755.5	30424	2066.9	1633.5	1.61118
8461.5	66165.5	8381	4313.1	67348.9	4197	-6.6	-34.1	1.61118
112546	91111.6	80954	64002.4	100377	41787	66	-16.5	1.61118
9411	64386.6	9579	3318.7	64385.5	3378	45.1	-42.9	1.61118
70146	80543.3	57076	82278.9	77483.5	69592	1735.8	1199	1.61118
144105	93299.6	101223	59976.4	112845	34832	35.2	-2.2	1.61244
227422	130143	114523	183139	149493	80286	222.2	74.8	1.61244
7981.5	69986	7474	6573.6	83912.6	5134	99	31.9	1.61369
44159.2	81807.5	35376	14711.4	95952.1	10048	47.3	-35.2	1.61494
20414.2	71098.9	18817	12998.7	72205.7	11798	31.9	6.6	1.61494
30951	71227.1	28478	6952	72768.9	6261	-4.4	-3.3	1.61744
15192.8	65208.7	15269	7742.9	66847.4	7591	-15.4	-59.4	1.61744
11721	67116.4	11445	1633.5	64257.5	1666	7.7	23.1	1.61744
24398.2	74153.1	21563	8121.3	75687.9	7032	24.2	-4.4	1.6212
55854	100772	36324	55537.9	96167.1	37848	9491.9	5328.4	1.6212
25757.2	82839.8	20377	9142.1	90285.8	6636	123.2	71.5	1.62245
6159.75	71196.7	5670	2487.1	76094.6	2142	-15.4	22	1.62245
39507	85543	30267	43065	87014.3	32435	4841.1	2942.5	1.6237
56473.5	79411.4	46606	34234.2	77710.2	28871	4635.4	2876.5	1.6237
98010.8	89163.3	72039	36078.9	84538.9	27969	33	39.6	1.6237
135549	100868	88069	49927.9	99512.6	32881	106.7	101.2	1.6237
65991.8	81312.2	53188	87721.7	81149.1	70844	2916.1	1535.6	1.62495
32784.8	71782.1	29932	49204.1	73054.8	44140	334.4	255.2	1.62495
126144	91053	90793	48469.3	87492	36306	18.7	31.9	1.62495
156248	110364	92782	57544.3	111154	33928	34.1	17.6	1.62621
5524.5	69585.6	5203	2590.5	71876	2362	5.5	-8.8	1.62746
6786	65584.3	6781	2354	65843.7	2343	-2.2	-5.5	1.62746
18795.8	68505.6	17981	9772.4	68599.4	9336	3.3	-13.2	1.62871
33256.5	67026.4	32517	8298.4	66096.7	8228	-4.4	-28.6	1.62996
11572.5	67909.7	11168	2700.5	69897.3	2532	-6.6	11	1.63121
8423.25	66071.4	8355	4853.2	70273.8	4526	26.4	12.1	1.63121
5698.5	73255.6	5098	5149.1	74972.5	4501	13.2	-33	1.63247
5943	63505.7	6133	2359.5	70001	2209	-9.9	-5.5	1.63247
73737	78972.9	61191	62040	75813	53630	5388.9	2568.5	1.63247
141278	93724	98788	76298.2	98611.2	50707	64.9	0	1.63372
12261.8	69024.7	11642	6317.3	70195.1	5898	35.2	19.8	1.63372
89737.5	87381.5	67303	115340	82275.2	91874	19233.5	8258.8	1.63372
11380.5	68930.9	10820	5900.4	76617.5	5047	20.9	4.4	1.63497
134900	93234.5	94823	61713.3	88660.9	45617	-11	-2.2	1.63497
69633.8	125086	36483	76072.7	136324	36571	11050.6	5847.6	1.63622
5473.5	63873.1	5616	3016.2	80484.4	2456	-12.1	18.7	1.63747
166465	108661	100399	120416	106506	74095	150.7	97.9	1.63873
8127.75	65149.2	8176	2420	63796.1	2486	0	6.6	1.63873
19200.8	69548.5	18093	22644.6	66972.2	22159	191.4	103.4	1.63998
21104.2	67375.7	20528	11515.9	69289.9	10892	-12.1	-38.5	1.63998
148859	100160	97401	58494.7	102599	37364	74.8	0	1.63998
9620.25	67545.8	9334	6673.7	67693.5	6461	441.1	207.9	1.64123
24930	68503.7	23850	6174.3	69228.2	5845	-64.9	30.8	1.64248
143734	96995.7	97115	47598.1	90375.2	34516	2.2	51.7	1.64248
66192	80468.2	53909	76997.8	84102.1	60000	1439.9	727.1	1.64248
21251.2	70084.6	19872	5874	73746.8	5220	12.1	6.6	1.64248
126261	94807.9	87278	52917.7	93530.4	37079	61.6	86.9	1.64248
120904	96942.5	81735	64894.5	101306	41981	154	146.3	1.64373
26265.8	66582.3	25853	6986.1	63325.2	7230	2.2	-15.4	1.64498
6967.5	68274.8	6688	5935.6	66077	5887	795.3	387.2	1.64624
34764	74921.7	30409	16717.8	75591.1	14494	1424.5	1335.4	1.64874
23552.2	67217.7	22963	7208.3	66582.5	7095	-38.5	-4.4	1.64874
14821.5	66809.4	14539	9175.1	72955.5	8242	3.3	24.2	1.65375
4977.75	64726.6	5040	1629.1	63099.7	1692	-15.4	9.9	1.65375
28517.2	68036.9	27469	17453.7	74343.3	15386	24.2	5.5	1.655
146074	97702	97983	90522.3	94855.8	62542	-11	-15.4	1.655
56748.8	84684.4	43917	29720.9	79204.2	24592	2404.6	1709.4	1.65625
96058.5	80960	77758	44049.5	80381.7	35914	-27.5	-11	1.65625
26172	68101.7	25186	2751.1	67450.8	2673	-27.5	37.4	1.6575
19833.8	66901.3	19429	3931.4	68687.9	3751	9.9	17.6	1.6575
18979.5	65534.3	18980	6032.4	66376.7	5956	-18.7	34.1	1.65876
32593.5	69397.3	30780	13874.3	68675.7	13240	9.9	27.5	1.66001
13515.8	72621.8	12197	9593.1	80190.5	7840	77	20.9	1.66001
15150.8	68548.1	14485	8209.3	69888.9	7698	-48.4	3.3	1.66251
51214.5	70214.5	47802	21466.5	71536.1	19666	328.9	647.9	1.66251
87289.5	82459.2	69375	91312.1	76717	78004	156.2	17.6	1.66376
76468.5	87795.2	57081	72560.4	86506	54971	2684	1370.6	1.66376
11833.5	66374.6	11684	4670.6	71167.7	4301	8.8	3.3	1.66501
29160.8	85926	22241	39207.3	88502.4	29033	4271.3	2818.2	1.66501
92228.2	83327.9	72536	38322.9	83400.7	30114	-1.1	59.4	1.66627
5461.5	64771.1	5526	3248.3	68826.6	3093	7.7	-25.3	1.66752
96739.5	85880	73823	27567.1	90223.6	20024	-26.4	2.2	1.66877
135497	108104	82143	136368	113661	78629	86.9	55	1.67002
71475.8	81588.4	57413	107938	80471.8	87904	4893.9	2544.3	1.67253
6835.5	65704.2	6818	4144.8	73793.4	3681	-18.7	-33	1.67253
8735.25	69315.1	8259	4935.7	71722	4510	34.1	5.5	1.67253
14997	66287.4	14827	6690.2	71642	6120	17.6	-23.1	1.67378
76215	84340.7	59222	83525.2	78236.7	69966	5687	2457.4	1.67503
7342.5	67870	7090	4030.4	68464.6	3858	35.2	39.6	1.67628
7993.5	66938.7	7826	5331.7	77015.3	4537	24.2	-1.1	1.67628
7235.25	66114	7172	5790.4	70732.5	5365	-20.9	-6.6	1.67879
106616	81875.8	85339	42593.1	83609.4	33386	-9.9	-83.6	1.68004
123623	91482.4	88561	46140.6	93917.8	32197	60.5	-38.5	1.68004
34581	73234	30946	12521.3	75644.9	10848	14.3	-16.5	1.68129
229316	133679	112422	97269.7	128237	49710	69.3	6.6	1.68254
6472.5	66611.5	6368	6077.5	67200.1	5927	-14.3	34.1	1.68254
135918	90292.4	98652	74302.8	84475.5	57644	-30.8	-19.8	1.68254
10866	83434.6	8535	8753.8	89123.7	6437	92.4	6.6	1.68254
130533	102059	83820	87695.3	105818	54312	90.2	56.1	1.68379
75500.2	87962.6	56251	84868.3	87194	63788	1839.2	1267.2	1.68379
11559.8	67226.9	11269	3388	76962.2	2885	-33	1.1	1.68505
60994.5	95088.6	42038	127756	103695	80743	5390	3731.2	1.6863
133697	103625	84555	55331.1	105951	34225	29.7	-14.3	1.6863
35982.8	93057.3	25341	56004.3	96419.3	38066	5156.8	3511.2	1.68755
14930.2	66499.2	14714	11121	65547.8	11119	-37.4	-29.7	1.6888
10782.8	67198.4	10516	1912.9	72801.3	1722	-26.4	22	1.6888
110614	89889.5	80646	38625.4	90370	28011	27.5	-14.3	1.6888
37081.5	79586.5	30535	30210.4	90466.9	21885	1499.3	1559.8	1.69506
89876.2	77931.4	75581	65478.6	83899.5	51147	-9.9	19.8	1.69506
173626	121887	93355	52406.2	127648	26906	37.4	-24.2	1.69506
24377.2	70081.9	22796	9533.7	71178	8778	15.4	66	1.69506
75219.8	79352.3	62123	65329	76165.2	56212	888.8	903.1	1.69631
99543.8	91805.5	71060	179648	84464.9	139388	24190.1	11319	1.69756
60883.5	72068.3	55365	19883.6	73228	17795	22	-35.2	1.69882
5811	65188.2	5842	2184.6	67949.7	2107	3.3	-11	1.70007
4945.5	62897	5153	6426.2	77588	5428	30.8	30.8	1.70007
147040	97463.9	98872	80612.4	106717	49505	-30.8	45.1	1.70007
123887	85921.6	94494	48166.8	88902.5	35507	45.1	12.1	1.70257
114667	84558.5	88871	34720.4	82830.5	27471	49.5	58.3	1.70382
108968	87663.6	81463	39721	88161.9	29527	9.9	46.2	1.70382
11910	66197.4	11791	1725.9	65192.3	1735	44	22	1.70508
139834	102578	89338	58529.9	115805	33123	17.6	41.8	1.70508
5849.25	64621.8	5932	1797.4	68644.8	1716	25.3	2.2	1.70758
26336.2	81463.8	21187	28362.4	83985.1	22132	13.2	57.2	1.70758
55439.2	83053.7	43746	40342.5	82585.3	32014	8888	4664	1.71008
116887	87577.2	87469	44817.3	87039.5	33745	28.6	-49.5	1.71008
140986	95334.6	96918	67056	104261	42150	-38.5	25.3	1.71259
119791	84449.6	92962	59803.7	98797.5	39670	24.2	12.1	1.71384
6504	65982.4	6460	2486	66417.6	2453	0	7.7	1.71384
124406	90939.5	89654	59187.7	100584	38564	95.7	-6.6	1.71509
15573	67246	15177	10699.7	67868.3	10332	1300.2	662.2	1.71509
151323	97100.9	102132	72699	91417.4	52117	18.7	-16.5	1.71634
41322.8	72602	37301	9815.3	76953.6	8359	-27.5	13.2	1.71759
33503.2	91031	24120	49085.3	82232.5	39119	2794	2091.1	1.7201
95185.5	92359.9	67541	133999	82813	106043	4987.4	2743.4	1.72135
138873	111065	81945	82218.4	106087	50791	8.8	56.1	1.72135
6030.75	67491.7	5856	3896.2	82501.3	3095	6.6	-23.1	1.72385
23316.8	70876	21560	15246	69705.7	14334	-6.6	-11	1.72511
7021.5	67000.7	6868	8146.6	72050.7	7410	146.3	152.9	1.72636
111914	91757.5	79932	44363	90033.9	32292	27.5	-40.7	1.72636
58850.2	82894	46527	18846.3	92331	13377	80.3	16.5	1.72636
132164	93611.2	92526	52646	92747.5	37200	34.1	4.4	1.72761
93038.2	99506.4	61276	69485.9	90710.1	50202	69.3	36.3	1.72761
137984	109866	82309	85067.4	108364	51447	66	23.1	1.72886
125752	95151.6	86612	70794.9	102488	45270	117.7	80.3	1.72886
34865.2	72847.3	31366	13048.2	74637.9	11457	-48.4	-12.1	1.72886
108412	97461.9	72899	34519.1	86431	26174	-7.7	7.7	1.72886
5856.75	63833	6013	3335.2	67796.4	3224	1.1	30.8	1.73011
102520	94287.4	71258	169073	89786.6	123408	6824.4	3204.3	1.73011
9179.25	77752.5	7737	4417.6	95769.7	3023	-8.8	-5.5	1.73011
17260.5	68419.8	16533	10607.3	74285.1	9358	-29.7	-13.2	1.73262
66249.8	76439.1	56800	46794	79712.3	38472	3608	1976.7	1.73262
16398.8	72906.1	14741	5066.6	85052.4	3904	-20.9	2.2	1.73387
24054	72428.4	21765	11594	75297.2	10091	-23.1	-35.2	1.73637
15351	68192.4	14753	23027.4	68224.4	22120	267.3	158.4	1.73762
5472.75	63773.5	5624	2733.5	62267.2	2877	16.5	14.3	1.73762
118077	98874.2	78264	33116.6	113452	19130	26.4	-29.7	1.73888
80407.5	79290.8	66459	18086.2	76812.7	15431	-6.6	-9.9	1.74013
6684	68167.2	6426	3238.4	66992.4	3168	-3.3	7.7	1.74013
115766	104715	72452	29079.6	103456	18421	-5.5	11	1.74013
69015.8	90487.5	49985	101804	89876.7	74233	6079.7	2780.8	1.74138
124174	94734.1	85902	84111.5	90011.9	61240	84.7	31.9	1.74263
44434.5	71686.8	40622	15090.9	72528.4	13636	9.9	-38.5	1.74514
21731.2	67146.6	21210	6807.9	66059	6754	-5.5	45.1	1.74514
18224.2	70939.9	16836	5921.3	75571.2	5135	90.2	24.2	1.74639
5578.5	63426.9	5764	6033.5	65693.9	6019	16.5	28.6	1.74764
6359.25	70877.5	5880	5574.8	80704.7	4527	-31.9	-55	1.7539
145737	94835.9	100711	91688.3	95409.4	62980	77	26.4	1.7539
7943.25	64387	8085	3470.5	70656.3	3219	-13.2	11	1.75515
16994.2	71024.5	15681	2649.9	71791.6	2419	-1.1	-1.1	1.75515
136191	99772.1	89458	62703.3	105897	38805	91.3	-64.9	1.7564
53669.2	75473	46603	49577	76222.9	42626	2640	1180.3	1.7564
93779.2	82362.9	74620	32203.6	84650.1	24932	114.4	-1.1	1.75891
83165.2	81541.5	66841	22411.4	75359.3	19490	-26.4	6.6	1.76016
12598.5	67798.9	12178	6219.4	69154.2	5894	-11	-12.1	1.76266
56221.5	79274.8	46478	75405	78493.9	62957	1387.1	799.7	1.76391
42807	83155	33737	39162.2	78468.1	32708	2281.4	1972.3	1.76517
15515.2	66401.6	15313	5327.3	74093.8	4712	-11	-22	1.76517
8462.25	65306.4	8492	4243.8	68418.6	4065	-7.7	28.6	1.76642
123424	89996.4	89878	57065.8	92687.9	40349	-26.4	22	1.76767
114741	96637.7	77813	32463.2	90872.6	23412	-20.9	17.6	1.76892
22888.5	67666	22168	23685.2	83345.9	18624	455.4	127.6	1.77143
16537.5	65144.1	16637	6890.4	61977.7	7286	97.9	244.2	1.77143
7122.75	66400.6	7030	2174.7	88742.9	1606	3.3	-17.6	1.77268
6916.5	67442.3	6721	5423	69482.3	5115	-1.1	38.5	1.77268
23696.2	66145.2	23478	9650.3	66544.8	9504	7.7	-9.9	1.77268
113468	85127.8	87354	44805.2	92439.9	31765	2.2	22	1.77268
175114	99603.8	115219	54303.7	111959	31787	75.9	26.4	1.77393
42391.5	72971.5	38072	29471.2	80583.5	23968	3821.4	2434.3	1.77518
149958	102452	95924	69806	99051.8	46186	154	39.6	1.77518
15723.8	71199.6	14473	12227.6	72559.6	11044	-24.2	-14.3	1.77894
113387	94984.8	78233	62708.8	95414.3	43072	41.8	-29.7	1.77894
9285	68983.3	8821	4060.1	79404	3351	22	24.2	1.78144
94793.2	83203.3	74665	119284	83845.3	93236	7150	3292.3	1.78269
34334.2	84508.7	26626	36232.9	85477.3	27780	3007.4	2193.4	1.78269
7287	68783.1	6943	4129.4	76947.5	3517	0	-20.9	1.78269
35493.8	76564.9	30381	56368.4	74676.2	49469	3687.2	1650	1.78895
8529	67384.8	8295	4755.3	72223.3	4315	41.8	47.3	1.79146
73877.2	78555.6	61633	78973.4	75257.4	68772	4230.6	2341.9	1.79146
50631	86426	38393	17637.4	97650.1	11837	-45.1	15.4	1.79146
98400	92263.3	69895	65755.8	84305.7	51116	-2.2	-26.4	1.79271
17707.5	66828.6	17365	5528.6	66960.3	5411	0	-20.9	1.79271
18862.5	66158.6	18685	6636.3	65966.4	6593	46.2	-7.7	1.79396
143480	100515	93549	37254.8	94311.3	25888	36.3	5.5	1.79396
43531.5	72367.7	39422	20857.1	87773.1	15573	33	28.6	1.79521
19404.8	65915.6	19293	8184	65938.9	8134	-15.4	7.7	1.79521
13451.2	66062.7	13344	6453.7	68009.3	6219	13.2	19.8	1.79646
7007.25	67187.6	6835	3103.1	72916.7	2789	12.1	-19.8	1.79772
7248.75	68225.5	6963	3422.1	75895.4	2955	-2.2	-1.1	1.79772
56736	78739.8	47222	15935.7	78992.7	13221	24.2	-2.2	1.80022
16272	65738	16222	7313.9	68153.5	7033	-12.1	8.8	1.80147
8825.25	65716.6	8801	4869.7	67916.7	4699	20.9	16.5	1.80397
21603.8	66237.4	21375	9436.9	65968.7	9375	26.4	44	1.80523
146493	103429	92823	58754.3	106011	36322	35.2	36.3	1.80648
18999	67757.9	18376	4455	71106.4	4106	-17.6	-7.7	1.80648
36214.5	73649.4	32225	15109.6	74937.4	13214	4.4	27.5	1.80773
119077	88551.9	88127	47378.1	86292.4	35982	-52.8	-18.7	1.80773
23517.8	67762.6	22745	5740.9	67245	5595	35.2	-4.4	1.80898
[truncated: 18,001 more rows]
