# Supplementary material for: N-chlorination mediates protective and immunomodulatory effects of oxidized human plasma proteins
Source: eLife. 2019 Jul 12;8:e47395. doi: 10.7554/eLife.47395 (PMC6650281; doi:10.7554/eLife.47395)
Supplement: Figure 8—source data 1. [file elife-47395-fig8-data1.zip › Figure 8 Source Data 1/scale values/Staurosporine + ZVAD-FMK 2.csv]

FSC-A	FSC-H	FSC-W	SSC-A	SSC-H	SSC-W	FITC-A	PE-A	Time
108004	91182	77627	48073.3	87236.1	36115	24.2	-38.5	0
110351	91612.5	78941	55893.2	82625.1	44333	18.7	-57.2	0.00112313
6337.5	65748.7	6317	5057.8	74908	4425	27.5	0	0.00449251
12978.8	74331.5	11443	5296.5	74359.8	4668	-18.7	-58.3	0.00673876
28255.5	81950.5	22596	11716.1	89490.2	8580	24.2	-30.8	0.00786189
135309	93909.7	94427	68933.7	95403.4	47353	14.3	-53.9	0.0101081
14926.5	68154.6	14353	9099.2	78587.9	7588	12.1	33	0.0112313
34781.2	73307.5	31094	30185.1	79734.4	24810	-37.4	-11	0.0123544
5369.25	64743.2	5435	2061.4	66879.2	2020	2.2	12.1	0.0123544
66733.5	91673.1	47707	69777.4	92250.1	49571	1322.2	1235.3	0.0123544
12687.8	72881.4	11409	3737.8	102323	2394	-30.8	-28.6	0.0134775
110460	87144.7	83070	49104	87631.2	36723	-12.1	-14.3	0.0134775
110961	87665.5	82951	40113.7	93425.2	28139	14.3	12.1	0.01797
78130.5	95915.6	53384	69147.1	104860	43216	1790.8	1243	0.01797
4967.25	64474.9	5049	3655.3	74488.1	3216	-18.7	-39.6	0.0190932
20869.5	74030	18475	38098.5	81614.2	30593	111.1	104.5	0.0202163
22401	68486.3	21436	11057.2	78467.2	9235	-3.3	13.2	0.0213394
102075	82701.9	80888	31114.6	81718.7	24953	46.2	47.3	0.0258319
129054	93730.5	90234	89753.4	86001.6	68395	60.5	6.6	0.026955
14038.5	75214.8	12232	9705.3	86220.2	7377	-53.9	-18.7	0.026955
7742.25	67833.7	7480	3829.1	73915.7	3395	-3.3	-29.7	0.026955
116525	85897.1	88904	46586.1	86702.8	35213	-46.2	-26.4	0.026955
7750.5	64590.1	7864	4346.1	74914.8	3802	-12.1	-13.2	0.0280782
119026	103004	75730	52933.1	99441.7	34885	-7.7	19.8	0.0292013
105088	89281.4	77139	41335.8	85836	31560	-24.2	-13.2	0.0303244
108184	92760.1	76433	50052.2	88587.6	37028	22	11	0.0325707
106131	92412.2	75265	32705.2	87459.4	24507	-5.5	-17.6	0.0370632
137486	91940.4	98001	58088.8	92551.2	41133	27.5	25.3	0.0370632
22729.5	68277.1	21817	13136.2	78384.2	10983	35.2	0	0.0370632
11821.5	67169.6	11534	2598.2	72426.9	2351	22	-11	0.0393094
152353	99896.8	99949	85036.6	90670.3	61464	56.1	56.1	0.0426788
12147	65600.8	12135	2741.2	68022.4	2641	-16.5	-23.1	0.0460482
11798.2	68711.5	11253	4013.9	64253.8	4094	-17.6	23.1	0.0471713
64587	80701.1	52450	89431.1	78764.7	74411	6708.9	3362.7	0.0505407
8966.25	65633	8953	3379.2	66067.8	3352	9.9	9.9	0.0516638
15456	67831.3	14933	5973	72773.1	5379	-33	30.8	0.0516638
123991	87904.1	92440	49504.4	92223.2	35179	18.7	-12.1	0.0516638
122198	91722.5	87311	59428.6	94330.4	41288	29.7	36.3	0.0539101
10224.8	75172.7	8914	6517.5	84230.1	5071	8.8	27.5	0.0550332
25744.5	72096	23402	31645.9	70398.7	29460	1487.2	600.6	0.0561563
9340.5	84223.9	7268	7772.6	133873	3805	34.1	4.4	0.0595257
12198	80374.8	9946	5742	83568.2	4503	46.2	22	0.0595257
128902	92312.1	91513	85330.3	96201.7	58130	44	40.7	0.0595257
12177.8	66556.7	11991	6367.9	73061.4	5712	4.4	-39.6	0.0606488
95584.5	88990.6	70392	41182.9	83595.5	32286	-8.8	24.2	0.061772
34608	79898.2	28387	34271.6	79485.6	28257	1115.4	485.1	0.061772
6585.75	66257.9	6514	4464.9	98755.2	2963	-31.9	-3.3	0.0628951
113004	84249.1	87904	38171.1	79708.8	31384	49.5	14.3	0.0662645
116396	89173.7	85542	36623.4	90105.9	26637	36.3	19.8	0.0685107
12107.2	68032.3	11663	8460.1	82322.4	6735	-9.9	11	0.0696339
93202.5	93073.3	65627	129313	87211	97174	3034.9	1584	0.0718801
21717	69409.7	20505	8196.1	70862.8	7580	-8.8	-18.7	0.0718801
6426	65030	6476	2901.8	75705.6	2512	4.4	22	0.0752495
6243.75	73994.6	5530	5511	72060.8	5012	-28.6	55	0.079742
13479.8	66526.8	13279	9696.5	76998.6	8253	-1.1	17.6	0.079742
132538	99050.6	87693	84331.5	110701	49925	60.5	84.7	0.0819883
7161.75	67031.2	7002	2688.4	82176.8	2144	8.8	-24.2	0.0819883
31793.2	71040	29330	7153.3	78829.4	5947	-30.8	17.6	0.0831114
22764	67808.8	22001	4706.9	75090.4	4108	42.9	-27.5	0.0853576
39151.5	71233.6	36020	16789.3	77622.8	14175	22	37.4	0.0853576
12583.5	68636.9	12015	4204.2	71976.6	3828	-11	12.1	0.0853576
20645.2	71857.6	18829	14567.3	82678	11547	-4.4	-1.1	0.0876039
7227	69112.6	6853	3906.1	76187.6	3360	-2.2	20.9	0.0920964
135905	92761.5	96017	86298.3	109472	51663	-5.5	72.6	0.0920964
9163.5	66815.7	8988	6230.4	76277.9	5353	19.8	-30.8	0.0932195
98923.5	83313.6	77815	36886.3	82484.8	29307	52.8	4.4	0.0932195
95612.2	82453.4	75995	35946.9	90061	26158	19.8	-23.1	0.0943426
11114.2	71396.1	10202	3287.9	86536.5	2490	8.8	-9.9	0.0943426
9370.5	67610.4	9083	7862.8	100644	5120	-34.1	-9.9	0.0954658
136083	90590.2	98447	73662.6	87397.1	55237	56.1	19.8	0.0965889
124004	102021	79657	171670	100300	112169	6389.9	2942.5	0.097712
122036	86114.6	92873	48911.5	87242.5	36742	30.8	5.5	0.0988352
90469.5	84854.1	69873	62992.6	83184.6	49628	-1.1	40.7	0.101081
130095	92147.1	92525	65342.2	88829	48208	1.1	-17.6	0.102205
5862	65737.9	5844	886.6	64848.5	896	25.3	26.4	0.102205
115363	89164.2	84792	49216.2	96564.1	33402	15.4	-36.3	0.104451
6691.5	65025.8	6744	4027.1	66545.6	3966	-4.4	1.1	0.105574
141219	92889.3	99634	39466.9	89551.1	28883	35.2	-16.5	0.105574
114031	86755.5	86140	39629.7	83424.5	31132	37.4	20.9	0.110066
79170.8	81932.4	63327	93526.4	82821.2	74007	5709	2841.3	0.11119
20879.2	85757.2	15956	18009.2	95266	12389	220	94.6	0.113436
8820	68747.3	8408	5459.3	71785.9	4984	2.2	19.8	0.113436
12016.5	73304.8	10743	5789.3	72781	5213	-17.6	-12.1	0.114559
48947.2	75825.7	42305	54761.3	76155.7	47125	4216.3	2512.4	0.114559
6459	65831.6	6430	932.8	75100.7	814	-20.9	15.4	0.115682
96786.8	81335.3	77986	62345.8	83358.4	49016	-3.3	19.8	0.116805
59467.5	83938.5	46430	41830.8	93468.2	29330	8993.6	4706.9	0.117928
18003	76030.7	15518	9831.8	78025.8	8258	-24.2	-17.6	0.119051
99964.5	84000.4	77991	23504.8	79275.9	19431	0	22	0.121298
18385.5	69785.2	17266	6318.4	88384.8	4685	63.8	7.7	0.122421
81192	81727	65107	134968	81706	108257	3492.5	1790.8	0.122421
135704	91826.3	96851	67144	102910	42759	24.2	28.6	0.124667
14365.5	66722.7	14110	7892.5	78668.1	6575	1.1	4.4	0.124667
8967	67882.8	8657	4628.8	75087.4	4040	19.8	23.1	0.126913
22533.8	81652.8	18086	22266.2	91276.5	15987	15.4	-46.2	0.128036
70917	76906.5	60432	87773.4	75970.3	75718	4255.9	2244	0.12916
128020	89689.9	93544	71975.2	105871	44554	11	26.4	0.12916
44973	69728.4	42269	21681	71903.5	19761	23.1	33	0.133652
5809.5	68304.9	5574	4240.5	76642.4	3626	-22	-18.7	0.134775
179851	105852	111351	116596	101003	75653	4.4	48.4	0.135898
163162	109015	98087	202921	116383	114266	3854.4	2218.7	0.137021
22875	68503.8	21884	22523.6	69157.9	21344	2807.2	1290.3	0.137021
21385.5	73857.5	18976	14713.6	105006	9183	25.3	-39.6	0.138145
5647.5	65774.8	5627	4858.7	68937	4619	-14.3	35.2	0.139268
27369	90088.1	19910	29433.8	86711	22246	4912.6	2928.2	0.139268
127096	90592.5	91943	58912.7	100021	38601	16.5	8.8	0.14376
104789	110687	62044	133322	108128	80806	5073.2	2808.3	0.148253
121955	89328.2	89473	59152.5	92846.5	41753	0	15.4	0.149376
31511.2	71117.9	29038	26868.6	70759.9	24885	594	548.9	0.149376
117395	88165.8	87263	46170.3	83952.5	36042	-46.2	-25.3	0.151622
34715.2	69953.5	32523	17024.7	75699.2	14739	53.9	-3.3	0.152745
116524	86454.8	88330	43855.9	78261.1	36725	-6.6	0	0.153868
32034.8	73383.5	28609	22475.2	76955.9	19140	-52.8	6.6	0.154991
121058	88451.1	89695	52459	84555.8	40659	-7.7	18.7	0.156115
101809	81545.5	81821	43489.6	80843.4	35255	9.9	-6.6	0.158361
139749	94400.9	97018	80622.3	108514	48691	-29.7	-24.2	0.158361
7988.25	68433.7	7650	9850.5	69177.3	9332	-25.3	26.4	0.159484
35976	71157.2	33134	17740.8	92561.2	12561	-8.8	18.7	0.159484
79823.2	80408.5	65059	85540.4	83536.6	67108	5536.3	2861.1	0.160607
5759.25	66685.2	5660	3483.7	80079.9	2851	74.8	-16.5	0.16173
8676.75	66953.9	8493	3778.5	100335	2468	-30.8	8.8	0.163977
34141.5	70448	31761	15082.1	86136.9	11475	-12.1	-7.7	0.167346
13580.2	66333.4	13417	8631.7	66945.2	8450	-11	24.2	0.167346
6271.5	66700.6	6162	5513.2	86937.7	4156	-53.9	-36.3	0.168469
123387	88502.4	91368	47463.9	88176.3	35277	84.7	-9.9	0.171838
30395.2	73542.9	27086	11193.6	70179.3	10453	28.6	-35.2	0.171838
11983.5	68565.6	11454	4918.1	109518	2943	-41.8	-30.8	0.171838
123834	88042.5	92178	41462.3	86559.4	31392	23.1	-9.9	0.171838
121248	91000.9	87319	48310.9	86342.8	36669	52.8	14.3	0.172962
11991	74297.3	10577	6686.9	78733.9	5566	-19.8	19.8	0.174085
121274	92578.1	85850	49717.8	102427	31811	121	37.4	0.174085
251565	145873	113020	262143	73431.8	233956	3716.9	2651	0.175208
29755.5	70720.8	27574	14344	87267.8	10772	-22	-23.1	0.176331
111883	85912.2	85347	49124.9	81647.7	39431	-38.5	56.1	0.177454
9729	65671	9709	4658.5	74029.9	4124	-12.1	12.1	0.177454
7148.25	68983.6	6791	6888.2	71620.7	6303	4.4	0	0.18307
14933.2	67634.1	14470	7150	100189	4677	-2.2	39.6	0.18307
156884	104490	98397	106539	97941.7	71289	18.7	34.1	0.18307
123201	89886	89826	51118.1	90788	36900	26.4	82.5	0.186439
114422	84320.7	88931	69939.1	77809.6	58907	46.2	-6.6	0.186439
130862	95000.7	90275	54590.8	93587.5	38228	50.6	-41.8	0.189808
121464	87916	90544	54748.1	85464.5	41982	-18.7	-3.3	0.195424
5265.75	64649	5338	2106.5	62438.5	2211	-12.1	6.6	0.196547
82942.5	89562.4	60692	142086	91467.4	101804	4489.1	2182.4	0.196547
48691.5	74295	42951	74135.6	74409.2	65295	903.1	382.8	0.19767
8800.5	74621.5	7729	5745.3	93849.5	4012	-6.6	14.3	0.198793
7121.25	65254.2	7152	1585.1	64602.7	1608	-29.7	-2.2	0.198793
12279.8	67372.6	11945	4983	78614.8	4154	-2.2	-15.4	0.198793
7491.75	64433	7620	2795.1	64773.6	2828	-1.1	55	0.199917
10423.5	66762.6	10232	4824.6	65219.7	4848	-27.5	-26.4	0.203286
115210	88206.5	85599	57796.2	86000.8	44043	52.8	-25.3	0.204409
5552.25	64665.4	5627	6543.9	77537.7	5531	9.9	28.6	0.204409
20847	66531.7	20535	13488.2	82061.1	10772	-33	-14.3	0.204409
13100.2	71455.5	12015	6820	77799	5745	-9.9	-33	0.204409
115986	84831.7	89604	48338.4	86806.2	36494	-19.8	-40.7	0.206655
113921	90746	82273	39347	101238	25471	26.4	-1.1	0.206655
15488.2	85998.3	11803	12310.1	83601.5	9650	7.7	-49.5	0.207778
27015	72711.6	24349	6200.7	85479.4	4754	-31.9	-3.3	0.207778
14441.2	66903.8	14146	3800.5	78744.7	3163	17.6	-48.4	0.208902
18693.8	71148.9	17219	7663.7	78098	6431	1.1	34.1	0.211148
9006.75	68731.5	8588	7610.9	79972.4	6237	42.9	53.9	0.212271
11706.8	66013.9	11622	4539.7	80846.1	3680	-6.6	46.2	0.212271
7713	65181.1	7755	2662	79989.4	2181	-11	35.2	0.213394
183702	104229	115506	148727	109899	88690	30.8	73.7	0.216763
10812.8	67462.3	10504	6065.4	70616.8	5629	-28.6	18.7	0.220133
113679	83253.1	89487	53824.1	92505.4	38132	18.7	17.6	0.220133
18660	72147.6	16950	5526.4	73167.3	4950	-51.7	-9.9	0.221256
12289.5	72854.3	11055	4019.4	82420.3	3196	-11	33	0.222379
120544	90717.5	87083	56507	85541	43292	-81.4	1.1	0.222379
100725	91780.3	71923	40661.5	91924.2	28989	18.7	-14.3	0.224625
5190.75	64330.7	5288	3254.9	64718.8	3296	-1.1	-4.4	0.226872
110668	84119.8	86219	37383.5	84721.1	28918	14.3	-19.8	0.229118
114419	86702.8	86486	52946.3	86157	40274	-4.4	6.6	0.229118
126230	88067	93935	39088.5	86398.1	29650	56.1	26.4	0.230241
37532.2	83219.3	29557	54369.7	80211.9	44422	2292.4	1772.1	0.232487
33624	74392.6	29621	29951.9	69479.3	28252	4.4	-9.9	0.232487
129967	94383	90244	69527.7	98667.6	46181	-16.5	4.4	0.23361
72152.2	81307	58157	56188	80423.2	45787	9766.9	4612.3	0.234733
14586.8	67664	14128	8759.3	70800.4	8108	27.5	18.7	0.235857
5679	64003.3	5815	3202.1	63688.3	3295	-12.1	34.1	0.235857
93689.2	79228.1	77498	39510.9	87082.1	29735	3.3	41.8	0.235857
67857	85448.4	52044	95107.1	84114.1	74101	2923.8	1537.8	0.238103
75487.5	87882.1	56293	118205	81235.3	95361	2613.6	1485	0.238103
108178	85959.4	82476	35417.8	79031	29370	31.9	14.3	0.240349
128034	90457.5	92760	51756.1	95280.4	35599	17.6	62.7	0.241472
127752	99768.3	83918	40838.6	103121	25954	-61.6	16.5	0.242595
11021.2	67680.7	10672	3082.2	72817.3	2774	-22	17.6	0.242595
8661	65227.2	8702	4140.4	69540	3902	-6.6	31.9	0.243719
6320.25	70061.6	5912	4656.3	69989.7	4360	34.1	-12.1	0.247088
5811	64525.5	5902	4805.9	73795.6	4268	-5.5	12.1	0.248211
38337.8	72012.1	34890	22023.1	78079.8	18485	-27.5	2.2	0.249334
129538	87908.8	96571	60332.8	89873.2	43995	13.2	-7.7	0.250457
28852.5	84580.3	22356	14752.1	104079	9289	34.1	23.1	0.250457
88801.5	81096	71763	27656.2	83566.6	21689	62.7	45.1	0.250457
10930.5	66383.2	10791	5846.5	71007.5	5396	-19.8	18.7	0.250457
10264.5	64925.6	10361	3493.6	65118.5	3516	-20.9	20.9	0.25158
10890.8	66704.3	10700	6094	74054.6	5393	-14.3	-13.2	0.253827
114223	88557.8	84529	40975	79961.2	33583	6.6	-38.5	0.253827
13276.5	68516.3	12699	9119	84410	7080	105.6	71.5	0.257196
7627.5	68093.7	7341	2493.7	68609.2	2382	26.4	15.4	0.262812
10851.8	68146.8	10436	5016	83412.5	3941	-41.8	-14.3	0.262812
89985	90669.8	65041	127699	89501	93506	6340.4	3051.4	0.262812
74061	77067.9	62979	38035.8	73740.2	33804	2709.3	1679.7	0.263935
5517.75	66668.7	5424	3994.1	77788.2	3365	28.6	16.5	0.265058
18255	73355.8	16309	16340.5	135952	7877	30.8	19.8	0.267304
5117.25	65990.6	5082	2189	69741.5	2057	-28.6	13.2	0.26955
75667.5	85814.2	57787	36975.4	78231.5	30975	-31.9	25.3	0.270674
10455	66085.9	10368	5130.4	75033.7	4481	-23.1	2.2	0.27292
5855.25	65371.3	5870	3824.7	64320.1	3897	35.2	-6.6	0.275166
102922	84706.3	79629	23897.5	77956.5	20090	-16.5	49.5	0.275166
8472.75	68248.5	8136	12733.6	68848.2	12121	1452	608.3	0.276289
19489.5	69484.5	18382	9752.6	88499.9	7222	-24.2	-25.3	0.279659
142780	95604.2	97875	99977.9	90691	72247	25.3	11	0.280782
9690.75	65942.6	9631	3801.6	73126.4	3407	3.3	-16.5	0.283028
101513	88630.4	75062	55313.5	90228.6	40176	6.6	17.6	0.28752
129982	96343.3	88418	69290.1	88330.8	51409	31.9	2.2	0.28752
8274	65017.4	8340	3366	72923.7	3025	7.7	-27.5	0.288644
9891	68878.6	9411	4123.9	68542.7	3943	-23.1	-25.3	0.288644
16389	69397.8	15477	9691	72908.9	8711	62.7	12.1	0.289767
14313	70997.3	13212	32958.2	71979.1	30008	157.3	89.1	0.29089
7774.5	80605.9	6321	16998.3	80190.1	13892	495	310.2	0.292013
20239.5	78859.4	16820	8944.1	80428.2	7288	30.8	38.5	0.292013
20375.2	67986	19641	9781.2	80753.4	7938	12.1	31.9	0.292013
131731	95622.7	90283	86185	93280.4	60551	92.4	-8.8	0.297629
18270	67119.4	17839	5927.9	70124.7	5540	-57.2	8.8	0.299875
131753	90037.3	95900	62154.4	90959.6	44782	45.1	46.2	0.300998
12951	68586.4	12375	7122.5	71603	6519	-1.1	3.3	0.302121
83556	86264.9	63478	107170	83783.3	83829	6460.3	2977.7	0.30549
5924.25	66243.2	5861	5373.5	69472.8	5069	-16.5	8.8	0.30549
9064.5	69921.3	8496	6180.9	73078	5543	12.1	29.7	0.307737
9243.75	66990.9	9043	4298.8	72703.5	3875	14.3	27.5	0.309983
12996	70412.2	12096	9769.1	73674.1	8690	18.7	-16.5	0.312229
108296	82836	85679	50196.3	91225	36061	29.7	-29.7	0.313352
154256	104302	96924	119423	99701.6	78499	59.4	24.2	0.315599
6132.75	75505.5	5323	6319.5	79477	5211	19.8	-2.2	0.316722
110216	84778.6	85200	35359.5	79175.9	29268	-15.4	-77	0.320091
115635	84927.6	89232	51850.7	83546.5	40673	16.5	29.7	0.325707
55071.8	75170.9	48013	68882	70516.4	64017	-13.2	5.5	0.330199
5722.5	66294.8	5657	1689.6	66865.7	1656	46.2	-3.3	0.330199
57430.5	77218.1	48742	75938.5	77030.4	64607	434.5	372.9	0.330199
7634.25	65848.7	7598	4325.2	66476.6	4264	-4.4	-5.5	0.338061
5261.25	64436.8	5351	5984	70597.2	5555	-14.3	-11	0.338061
12912.8	67248.1	12584	6804.6	73141.9	6097	26.4	18.7	0.338061
6845.25	66176.5	6779	13020.7	66190.2	12892	550	259.6	0.339184
108708	94129.5	75686	53633.8	90258.7	38943	6.6	8.8	0.341431
144538	99943.3	94778	59929.1	97021.2	40481	-13.2	-6.6	0.342554
5493.75	70804	5085	5287.7	78543.7	4412	-2.2	-12.1	0.343677
68782.5	75730.9	59523	61633	73090.1	55263	4458.3	2354	0.3448
139303	96487.4	94617	61969.6	100100	40572	-2.2	81.4	0.345923
9111	68949	8660	8041	79663.6	6615	64.9	30.8	0.347046
14560.5	67285.1	14182	6543.9	80491.9	5328	8.8	2.2	0.348169
125302	90730.8	90507	82183.2	104014	51781	0	-14.3	0.349292
7740	69533.7	7295	3382.5	71485.2	3101	1.1	-1.1	0.351539
6878.25	67059.4	6722	3036	68162.8	2919	8.8	12.1	0.351539
132386	90393.6	95981	48815.8	88588.4	36113	-5.5	9.9	0.352662
75420.8	88421.7	55900	30569	82416.1	24308	5.5	8.8	0.353785
126241	88445.9	93541	62310.6	84837.9	48134	33	-11	0.354908
30312.8	79352	25035	7902.4	84775.2	6109	-19.8	23.1	0.356031
7590.75	65933.4	7545	1948.1	66913.4	1908	-11	-26.4	0.357154
101137	92425.3	71713	52160.9	85736.9	39871	-47.3	-42.9	0.357154
111284	96118.3	75876	73711	95527.4	50569	-40.7	33	0.357154
130716	93596.5	91527	68037.2	92812.2	48042	13.2	17.6	0.360524
113785	89783.9	83055	42028.8	94315.8	29204	33	-12.1	0.360524
144563	94882.3	99851	63091.6	92234.3	44829	-37.4	17.6	0.361647
120824	95425.2	82979	52408.4	94712	36264	-22	-55	0.36277
5107.5	64001	5230	2456.3	65677.7	2451	-38.5	-29.7	0.36277
11998.5	82867.9	9489	7051	84323.8	5480	11	24.2	0.363893
9116.25	74429.1	8027	7540.5	79296.2	6232	5.5	17.6	0.367262
25247.2	68550.5	24137	9384.1	76654.2	8023	139.7	57.2	0.367262
5614.5	64883.1	5671	1950.3	61538.2	2077	9.9	38.5	0.370632
6702	65870.2	6668	5725.5	66600.3	5634	1.1	20.9	0.371755
7440.75	71743	6797	8828.6	87546	6609	34.1	30.8	0.374001
109138	86406.3	82777	54858.1	95314.8	37719	-28.6	3.3	0.375124
144138	94605.1	99849	57118.6	90198.4	41501	-16.5	-7.7	0.378494
10585.5	67215.5	10321	5932.3	81436.8	4774	-13.2	-23.1	0.38074
160474	99954.5	105216	97350	91342.8	69846	-1.1	30.8	0.38074
122873	88230.5	91268	52297.3	86112.3	39801	3.3	-1.1	0.381863
48009	76124.9	41331	25953.4	84878.6	20039	-14.3	58.3	0.385232
13446.8	67291.2	13096	2404.6	72122.6	2185	24.2	-3.3	0.386356
89726.2	81708.3	71967	31865.9	77421.4	26974	-30.8	1.1	0.387479
21719.2	99810.2	14261	29635.1	103126	18833	2714.8	1984.4	0.388602
50654.2	78375.6	42356	49269	84674.5	38133	5625.4	3182.3	0.390848
6505.5	68555.1	6219	5110.6	71796	4665	-12.1	-1.1	0.391971
9034.5	65431	9049	3793.9	79234.2	3138	42.9	-7.7	0.393094
136242	93680.2	95311	79849	99569.7	52556	107.8	36.3	0.394217
131185	88972.5	96629	56329.9	85676.7	43088	31.9	52.8	0.399833
130161	91066.8	93670	57999.7	90546.9	41979	-3.3	-7.7	0.403203
130060	90354.1	94336	65244.3	95858.2	44606	75.9	7.7	0.406572
117491	94414.8	81554	83383.3	86941.3	62854	23.1	-52.8	0.407695
7072.5	66758.4	6943	3423.2	80237.1	2796	13.2	3.3	0.408818
29155.5	71171.3	26847	8466.7	79734.7	6959	7.7	51.7	0.412188
7594.5	66202.9	7518	6671.5	90880	4811	8.8	11	0.412188
144941	95104.7	99878	78097.8	103574	49416	-2.2	55	0.413311
12361.5	64981.4	12467	2388.1	66797.5	2343	-11	25.3	0.414434
34788	88521.3	25755	38087.5	131533	18977	783.2	341	0.415557
21046.5	70661	19520	10312.5	77620.3	8707	37.4	52.8	0.41668
10440.8	65849.8	10391	12434.4	65207.7	12497	947.1	434.5	0.41668
5306.25	66721.1	5212	4395.6	68279.2	4219	-5.5	-15.4	0.41668
130551	90128.3	94929	66356.4	93480.9	46520	17.6	4.4	0.417803
98228.2	81362.6	79121	38748.6	76332.5	33268	-5.5	13.2	0.420049
8196	66493.3	8078	1696.2	64817.6	1715	2.2	-6.6	0.421173
122890	89431.9	90054	48616.7	82765.6	38496	18.7	55	0.425665
123212	90340.2	89382	57630.1	89553.9	42174	2052.6	855.8	0.425665
11551.5	67701.6	11182	5421.9	66816.4	5318	-31.9	33	0.427911
134054	93766.2	93694	77326.7	98161.5	51626	9.9	40.7	0.427911
97743	84822.2	75519	37695.9	84578	29209	1.1	48.4	0.430158
147063	112061	86006	91853.3	106668	56434	4297.7	1811.7	0.431281
11102.2	66887	10878	3005.2	70591	2790	5.5	-6.6	0.431281
120839	91622.8	86434	48514.4	88121.9	36080	37.4	17.6	0.432404
87892.5	90332.2	63766	166922	98884.4	110628	5573.7	2809.4	0.435773
15278.2	66805.1	14988	8926.5	79603.6	7349	-7.7	-12.1	0.435773
106996	88669.5	79081	45210	81471.7	36367	40.7	-11	0.435773
143593	92709.7	101505	62460.2	99795	41018	22	-50.6	0.436896
12942.8	67388.3	12587	4347.2	71011.5	4012	33	7.7	0.440266
9687	67051.9	9468	10461	66463.6	10315	-26.4	1.1	0.442512
116974	89314.5	85832	39526.3	87968.1	29447	2.2	-26.4	0.444758
32532	69982.5	30465	11301.4	95852	7727	22	-15.4	0.444758
7609.5	70159.9	7108	4423.1	74022.6	3916	-2.2	-6.6	0.445881
9044.25	72019.9	8230	5944.4	80010.7	4869	8.8	51.7	0.445881
113540	95120.3	78227	51625.2	82457.4	41031	31.9	-4.4	0.447004
6924.75	67512.7	6722	4698.1	67997.9	4528	39.6	-15.4	0.448128
142295	97257.7	95884	76002.3	112440	44298	68.2	20.9	0.448128
48636.8	78085.7	40820	40414	77988.6	33961	4755.3	2396.9	0.449251
24858.8	69011	23607	6091.8	66616.4	5993	-2.2	-14.3	0.449251
18907.5	66462.2	18644	3855.5	70187.2	3600	49.5	17.6	0.449251
7416	68250.9	7121	9603	69919.1	9001	29.7	-31.9	0.455989
5196.75	65938.9	5165	3477.1	88840.2	2565	-30.8	20.9	0.458236
8390.25	66698.6	8244	8290.7	74024.4	7340	1.1	8.8	0.459359
128313	94315	89160	75406.1	89355.6	55305	-7.7	28.6	0.462728
10422	70428.6	9698	2725.8	70916.3	2519	24.2	26.4	0.464974
5254.5	66801	5155	3028.3	67344	2947	-14.3	3.3	0.467221
13201.5	67015.8	12910	5306.4	78289.1	4442	16.5	-2.2	0.467221
30420.8	69470.1	28698	12849.1	73801.8	11410	28.6	7.7	0.467221
6536.25	66931.2	6400	3401.2	81321.1	2741	9.9	36.3	0.47059
6830.25	70973.1	6307	4349.4	69034.2	4129	9.9	24.2	0.47396
161062	109822	96114	71480.2	110401	42432	17.6	99	0.47396
6291	73952.8	5575	4248.2	78293	3556	-18.7	20.9	0.476206
10970.2	64758.3	11102	9546.9	63797.9	9807	474.1	173.8	0.476206
9505.5	70501.6	8836	5558.3	79275	4595	15.4	19.8	0.477329
120003	87205.2	90184	49498.9	82978.5	39094	19.8	31.9	0.478452
123744	96706.2	83859	69399	101058	45005	48.4	-2.2	0.479575
23901.8	75106.7	20856	9626.1	77434.2	8147	-11	-25.3	0.481821
125908	98823.8	83497	78701.7	98727	52243	26.4	13.2	0.482945
8956.5	65686.3	8936	4029.3	77757.4	3396	24.2	31.9	0.484068
10943.2	66313.2	10815	4642	70177.2	4335	-20.9	-3.3	0.487437
7260.75	65165.8	7302	1184.7	62361.8	1245	11	-11	0.490806
23783.2	67759	23003	5622.1	71363.5	5163	-28.6	-27.5	0.490806
102348	84464.3	79412	47088.8	92437.1	33385	-13.2	-77	0.490806
9516.75	64664.6	9645	9759.2	73019.6	8759	-47.3	26.4	0.497545
20113.5	68450.9	19257	11942.7	77416.1	10110	-17.6	-18.7	0.502038
30802.5	66537.2	30339	6975.1	65744.3	6953	27.5	15.4	0.503161
7284	71687.1	6659	3201	75870.1	2765	33	29.7	0.503161
17452.5	72285.1	15823	10147.5	93758.2	7093	22	5.5	0.504284
5192.25	65932.8	5161	1967.9	64195.3	2009	14.3	-12.1	0.504284
10362.8	66192.3	10260	6710	99987.9	4398	-7.7	7.7	0.504284
125644	88084.1	93481	40250.1	83120.6	31735	-28.6	-19.8	0.507653
132061	94168.4	91907	61930	101410	40022	-42.9	-4.4	0.507653
74408.2	89836.6	54281	70821.3	87071.5	53305	4275.7	2179.1	0.508776
95712	86177.2	72787	33265.1	83322.9	26164	13.2	-8.8	0.5099
16353	66669.4	16075	4071.1	67545.2	3950	19.8	-11	0.511023
11869.5	65434	11888	3294.5	65347.6	3304	2.2	31.9	0.512146
84098.2	84261.5	65409	101446	82056.6	81022	5604.5	2684	0.513269
30273	72662.3	27304	10633.7	73441.9	9489	100.1	25.3	0.515515
8458.5	65921.8	8409	11212.3	69002.7	10649	547.8	262.9	0.517761
119297	85970.8	90941	40475.6	81561	32523	8.8	-22	0.520008
7027.5	64350.2	7157	4089.8	75246.8	3562	-14.3	11	0.523377
111340	87946.2	82969	62634	84813.1	48398	20.9	12.1	0.523377
106543	85212.4	81941	34827.1	86593.4	26358	8.8	-29.7	0.52787
132977	94467.3	92252	68005.3	109158	40829	-15.4	-9.9	0.531239
101099	83799.9	79065	37616.7	84149.6	29296	-15.4	14.3	0.531239
36037.5	83230.7	28376	12987.7	83308.4	10217	67.1	38.5	0.534608
6453	66725.1	6338	4627.7	77964.3	3890	-11	11	0.534608
133481	92500.1	94571	73458	95758.1	50274	31.9	-2.2	0.534608
5381.25	64887.9	5435	2445.3	65624.6	2442	-12.1	-1.1	0.535731
15066.8	71103.5	13887	3581.6	75015.6	3129	-16.5	8.8	0.537978
8876.25	73042.9	7964	5876.2	82392.5	4674	-24.2	4.4	0.540224
112166	86453.5	85027	48545.2	83669.7	38024	60.5	-38.5	0.544716
9330	70136.6	8718	7261.1	69469.1	6850	-28.6	13.2	0.544716
7349.25	64762.7	7437	1760	64509.7	1788	-22	-2.2	0.544716
142368	94170.5	99078	77390.5	96885.6	52349	113.3	-39.6	0.546963
131979	96762.2	89388	94019.2	88965.2	69259	75.9	-31.9	0.548086
23363.2	70242	21798	17836.5	80671.7	14490	-5.5	-29.7	0.549209
127064	100422	82922	92458.3	95338.7	63556	9.9	15.4	0.550332
10651.5	69087.2	10104	7485.5	74351.3	6598	2.2	-3.3	0.551455
18395.2	78614.4	15335	13253.9	86248.4	10071	41.8	15.4	0.551455
129542	92178.9	92100	86097	99926.6	56466	13.2	27.5	0.552578
12669.8	68912.3	12049	4913.7	81360.4	3958	-29.7	-17.6	0.552578
6417	71339.2	5895	4121.7	84254.4	3206	23.1	4.4	0.553702
12502.5	67963.2	12056	9495.2	87361.7	7123	19.8	7.7	0.553702
122572	99513.9	80721	47797.2	92747	33774	-8.8	-15.4	0.554825
6597.75	64651.6	6688	2833.6	73633.2	2522	-27.5	-2.2	0.557071
6708.75	64723.2	6793	3630	68518.3	3472	36.3	-7.7	0.558194
71649.8	91795.9	51153	73335.9	92184.7	52136	5426.3	2700.5	0.558194
5605.5	66454.8	5528	5144.7	73825.9	4567	11	5.5	0.559317
120355	88417.7	89208	44708.4	86579.1	33842	-6.6	1.1	0.56044
11079.8	70102.6	10358	4589.2	74703.9	4026	-2.2	-34.1	0.562687
5544.75	65040.4	5587	1877.7	62688.2	1963	24.2	-11	0.562687
7058.25	73669.3	6279	3788.4	99310.6	2500	-31.9	-5.5	0.564933
129111	94347	89684	74542.6	103384	47253	57.2	4.4	0.567179
8336.25	64722.7	8441	5626.5	77710.9	4745	-15.4	-28.6	0.567179
15734.2	67479.9	15281	3579.4	68892.7	3405	-42.9	12.1	0.568302
13484.2	68318.8	12935	7821	96435.9	5315	-17.6	4.4	0.569425
23024.2	67095.8	22489	10145.3	73654.9	9027	39.6	-30.8	0.571672
8249.25	65158.8	8297	2615.8	74405	2304	3.3	-22	0.573918
30771.8	72898.3	27664	12640.1	75184.4	11018	12.1	-27.5	0.575041
16844.2	67147.5	16440	7280.9	84125.7	5672	-30.8	-13.2	0.576164
5390.25	64616	5467	3085.5	61914.1	3266	89.1	14.3	0.577287
8730.75	65858.5	8688	2801.7	73386.2	2502	-3.3	4.4	0.579533
7917	78458.9	6613	3110.8	90088.1	2263	22	11	0.580657
14856.8	66203.3	14707	4216.3	68924.8	4009	59.4	-52.8	0.58178
18810	66293.8	18595	11654.5	66266.6	11526	114.4	195.8	0.586272
122090	95236.6	84015	63333.6	93251.7	44510	55	80.3	0.586272
126965	89553.7	92914	81072.2	92055.2	57717	-35.2	26.4	0.587395
120264	91136	86482	60091.9	100282	39271	237.6	212.3	0.591888
13137	73534.9	11708	11992.2	100130	7849	23.1	0	0.59638
13925.2	67907.2	13439	5970.8	110381	3545	13.2	-42.9	0.597503
6533.25	65298.6	6557	3480.4	67164.8	3396	-31.9	8.8	0.598627
115978	91268.7	83279	51035.6	88406.1	37833	39.6	-1.1	0.598627
155560	121087	84194	218275	126072	113466	21374.1	9013.4	0.598627
5708.25	66387.9	5635	1776.5	63034.5	1847	9.9	-3.3	0.59975
8260.5	64509.1	8392	1812.8	71482.3	1662	-3.3	0	0.59975
8303.25	66248.1	8214	5616.6	89428.9	4116	-8.8	-4.4	0.59975
7278	65231.3	7312	1646.7	68216.3	1582	11	26.4	0.603119
20370	67878.6	19667	10828.4	78745	9012	8.8	14.3	0.604242
5063.25	64860.3	5116	3457.3	69332.2	3268	-11	20.9	0.604242
101690	90146.8	73928	36411.1	88049.8	27101	50.6	-44	0.605365
5120.25	65043.8	5159	6556	82800.9	5189	15.4	31.9	0.605365
193806	109333	116170	168646	125892	87793	91.3	0	0.606488
18643.5	69738.6	17520	10618.3	75853.6	9174	4.4	-14.3	0.609858
12744	69605	11999	8875.9	70955.2	8198	9.9	4.4	0.610981
7179.75	65762.7	7155	4177.8	93637.6	2924	24.2	-33	0.612104
114594	86411.6	86910	41719.7	90765.9	30123	42.9	5.5	0.613227
14524.5	68386.9	13919	5591.3	71750.8	5107	-5.5	-16.5	0.61435
105640	85460.1	81011	66342.1	95229.5	45656	11	11	0.616597
14184.8	72671.3	12792	10682.1	84825.2	8253	-15.4	-39.6	0.616597
104960	79587	86429	39535.1	81536.1	31777	-25.3	-5.5	0.61772
15343.5	71320.8	14099	6903.6	80361.3	5630	-11	8.8	0.61772
56980.5	74956.8	49819	56806.2	75177.2	49521	1245.2	773.3	0.621089
158042	99313.5	104290	126586	104010	79761	40.7	6.6	0.622212
33064.5	73266	29576	13685.1	72433.1	12382	-25.3	14.3	0.630074
119390	99186.3	78885	56244.1	95386.3	38643	-4.4	8.8	0.631197
6018.75	66550.5	5927	2449.7	68142.4	2356	8.8	-25.3	0.63569
65943	89437.9	48320	93707.9	92419	66450	6869.5	3778.5	0.637936
128106	91437.9	91817	57855.6	104363	36331	9.9	-23.1	0.637936
19968	67927.5	19265	13596	70187.3	12695	-11	12.1	0.639059
6235.5	64486.3	6337	2018.5	67734	1953	-3.3	-5.5	0.640182
8745.75	68282.3	8394	6111.6	92672.3	4322	26.4	5.5	0.641305
20679.8	68059.5	19913	7405.2	102950	4714	-12.1	82.5	0.641305
106086	83847.3	82918	53043.1	80468.4	43200	13.2	-1.1	0.642429
6695.25	67660.8	6485	4472.6	68166.6	4300	20.9	-7.7	0.642429
141161	90116.2	102658	66529.1	94230.6	46270	14.3	24.2	0.642429
23289.8	70085.3	21778	8668	87651	6481	-19.8	14.3	0.644675
121502	93631.2	85044	59309.8	95638.2	40642	14.3	-39.6	0.644675
98569.5	81300	79457	34098.9	77159.9	28962	-33	-67.1	0.645798
6240.75	66622.2	6139	3360.5	66676.9	3303	-22	31.9	0.649167
22726.5	73319.1	20314	8086.1	74178.4	7144	-34.1	-22	0.649167
130795	88115.3	97279	54749.2	86071.1	41687	-60.5	-9.9	0.649167
111892	88834.1	82547	37779.5	86026.1	28781	-48.4	-24.2	0.65366
112259	85777.2	85769	59436.3	83797	46484	4.4	-5.5	0.65366
119354	90577.5	86357	59233.9	88427.2	43900	26.4	29.7	0.658152
6774	65371.9	6791	1674.2	66456.9	1651	1.1	-38.5	0.660399
114940	90063.6	83638	71342.7	99044.9	47206	62.7	46.2	0.662645
118759	90463.9	86034	47005.2	87505.2	35204	-41.8	-38.5	0.664891
6818.25	67295.3	6640	4189.9	69728.1	3938	-39.6	9.9	0.664891
127843	90459.9	92619	88426.8	83742.4	69202	56.1	24.2	0.664891
109094	96790.2	73867	168617	97846.3	112937	5979.6	2790.7	0.666014
6069.75	69518.9	5722	4048	76540.6	3466	-40.7	20.9	0.666014
5671.5	65242.7	5697	2535.5	69063.4	2406	14.3	0	0.667137
127837	96163	87122	56380.5	104051	35511	-12.1	31.9	0.66826
7696.5	71172.3	7087	11997.7	69767.6	11270	1003.2	455.4	0.66826
8213.25	65402.6	8230	4149.2	68580.6	3965	-13.2	7.7	0.672753
109372	83156.4	86197	42629.4	81598.2	34238	25.3	-27.5	0.676122
128230	99114.4	84788	122327	100787	79542	46.2	61.6	0.678369
68629.5	75767.4	59362	84548.2	75183.5	73699	4204.2	2358.4	0.679492
127630	85200.5	98173	61233.7	98536.9	40726	31.9	16.5	0.687354
100404	81857	80385	29359	78855.4	24400	17.6	7.7	0.690723
76150.5	82573.9	60438	102514	76292.5	88061	3520	1668.7	0.690723
11222.2	71682.4	10260	6139.1	80968.4	4969	18.7	-1.1	0.690723
14388	67482.4	13973	12291.4	68789.9	11710	56.1	-2.2	0.692969
85725.8	84499.6	66487	100071	81351.1	80617	218.9	62.7	0.692969
86315.2	88854.7	63663	112097	82387	89169	6517.5	2777.5	0.694092
13592.2	70334.1	12665	5539.6	72637.7	4998	6.6	-12.1	0.695216
58014.8	87738.4	43334	55320.1	88494.9	40968	6848.6	3631.1	0.697462
8472.75	66643.1	8332	4174.5	65732.8	4162	15.4	13.2	0.698585
8103.75	66610.7	7973	6265.6	67304.1	6101	-23.1	4.4	0.700831
101581	84209.7	79055	58457.3	85671.5	44718	7.7	28.6	0.701954
14434.5	66557.3	14213	19974.9	67478.1	19400	201.3	125.4	0.70757
9060.75	71285.2	8330	4865.3	87959.3	3625	-9.9	-19.8	0.713185
163244	99772.2	107228	144269	90574.9	104387	74.8	-9.9	0.714309
109293	86600.3	82709	54116.7	93533.2	37918	31.9	49.5	0.714309
137557	99228.6	90850	96299.5	107804	58542	45.1	14.3	0.715432
9534.75	69399.1	9004	2356.2	79966.8	1931	27.5	-38.5	0.716555
8700	65348.2	8725	4727.8	74000.7	4187	-28.6	-11	0.721047
104718	83840.9	81855	34031.8	80685.5	27642	2.2	9.9	0.723294
135532	92154.9	96384	68183.5	95120.5	46977	3.3	-22	0.724417
130961	88751.1	96705	70068.9	101062	45438	56.1	-20.9	0.726663
150874	98243.4	100645	67606	105660	41933	17.6	-34.1	0.730032
15242.2	66781.4	14958	8324.8	83612.9	6525	-27.5	6.6	0.732279
141770	95371.1	97420	68732.4	104784	42988	63.8	-59.4	0.735648
157568	97064.9	106386	75793.3	103541	47973	27.5	22	0.735648
13365	67386.4	12998	10101.3	104482	6336	-15.4	-12.1	0.736771
109651	85193.5	84350	41621.8	80659	33818	25.3	-39.6	0.737894
18971.2	67977	18290	8448	81815.9	6767	18.7	1.1	0.740141
7935.75	65649.8	7922	3050.3	83258.8	2401	4.4	14.3	0.748002
6349.5	65603.2	6343	3637.7	65030.1	3666	-9.9	-1.1	0.750249
11485.5	65733.5	11451	3169.1	75578.7	2748	-5.5	48.4	0.754741
7822.5	65398.1	7839	5021.5	67037.9	4909	-4.4	0	0.754741
7663.5	66565.3	7545	3727.9	68224.4	3581	12.1	12.1	0.758111
9024	64746.8	9134	7502	65834.4	7468	244.2	228.8	0.76148
9549	65025.3	9624	2192.3	64485.9	2228	12.1	-7.7	0.763726
5703	65398.4	5715	3867.6	79807	3176	16.5	8.8	0.767096
115415	90808	83295	45686.3	87194.9	34338	29.7	1.1	0.772711
44007	74023.8	38961	19946.3	78884.9	16571	2.2	-12.1	0.772711
26946.8	73037.9	24179	18159.9	102624	11597	-8.8	-5.5	0.776081
14626.5	67008.9	14305	11147.4	82857.7	8817	-28.6	18.7	0.777204
122227	92800.4	86317	81450.6	89586.9	59584	18.7	42.9	0.778327
57577.5	74688.2	50522	52149.9	74916.6	45620	1531.2	987.8	0.778327
172618	108176	104577	96703.2	92509.4	68507	91.3	23.1	0.77945
112387	83825.1	87866	51097.2	84096.1	39820	-8.8	36.3	0.782819
8006.25	65941.6	7957	2440.9	67955.3	2354	3.3	14.3	0.783943
164390	99381.8	108405	100820	102727	64320	-45.1	-1.1	0.786189
124125	91016.1	89376	63959.5	82494.9	50811	4.4	8.8	0.788435
6609.75	69308.3	6250	4070	71875.9	3711	-28.6	-22	0.789558
122048	87251.9	91672	42058.5	86176.2	31985	13.2	14.3	0.789558
125932	89686.3	92022	65558.9	98391.6	43667	15.4	28.6	0.796297
151015	111600	88682	90423.3	127091	46628	30.8	7.7	0.796297
126215	92380.3	89539	73851.8	88140.1	54912	19.8	52.8	0.79742
150508	105727	93294	74539.3	100897	48416	-8.8	-6.6	0.79742
116447	91239.9	83642	58470.5	85478.7	44829	13.2	20.9	0.798543
95485.5	86111.7	72670	118068	82397.9	93907	12327.7	6081.9	0.798543
5530.5	72474.9	5001	2985.4	108877	1797	-39.6	22	0.800789
136590	96441.1	92819	46009.7	103604	29104	20.9	15.4	0.800789
9341.25	67015.7	9135	5044.6	82341.9	4015	20.9	-5.5	0.801913
76244.2	83547.8	59807	104190	80439.4	84886	6812.3	2824.8	0.804159
24994.5	69736.5	23489	11165	74481.8	9824	-18.7	-9.9	0.804159
5573.25	68604.2	5324	4578.2	83413.1	3597	28.6	25.3	0.805282
14742.8	69881.4	13826	7099.4	78672	5914	-3.3	-11	0.806405
6522	65626.6	6513	2371.6	68079.4	2283	-18.7	-6.6	0.807528
136516	93296.8	95895	74552.5	91836.3	53202	8.8	1.1	0.807528
115554	89287.8	84815	44799.7	89039.6	32974	42.9	-11	0.808651
9177.75	64695.4	9297	4029.3	67760.9	3897	-16.5	58.3	0.809774
111501	91688.9	79697	34426.7	95302.4	23674	16.5	-5.5	0.809774
18042	74788.1	15810	21739.3	82831.8	17200	-6.6	-41.8	0.812021
40620.8	74444.1	35760	14967.7	72515.9	13527	23.1	15.4	0.813144
75855.8	76805	64726	74615.2	76232.1	64146	7432.7	3581.6	0.814267
18093.8	74639.1	15887	13774.2	96278.4	9376	-12.1	2.2	0.814267
40396.5	69893.5	37878	8938.6	67387.6	8693	-6.6	-15.4	0.817636
175754	100820	114245	120974	100557	78842	40.7	34.1	0.818759
133187	89416.4	97617	73907.9	98807.2	49021	17.6	47.3	0.822129
11043	72422.1	9993	11023.1	73535.2	9824	-31.9	12.1	0.822129
7939.5	64508.2	8066	5391.1	64899.2	5444	226.6	160.6	0.827744
95329.5	87705.3	71233	50926.7	85601.9	38989	-38.5	-38.5	0.836729
102361	80371.8	83466	33551.1	82745.8	26573	23.1	-60.5	0.837853
8425.5	66438.9	8311	3163.6	70352.8	2947	9.9	23.1	0.840099
41719.5	85957.3	31808	65803.1	86394.6	49916	6407.5	3559.6	0.841222
25000.5	68055.4	24075	17356.9	67093.4	16954	-17.6	-29.7	0.841222
128811	88979.6	94873	67509.2	90778.7	48737	-53.9	-51.7	0.842345
105997	89137.9	77931	53513.9	82165.9	42683	1.1	-6.6	0.846838
13579.5	67558.4	13173	6691.3	78913.3	5557	14.3	0	0.847961
86556	85593.4	66273	127920	79571.1	105357	8024.5	3732.3	0.849084
11583.8	66915.2	11345	8089.4	91594.2	5788	-5.5	-13.2	0.85133
5135.25	64882.2	5187	2490.4	72829.5	2241	16.5	-31.9	0.854699
38071.5	79080	31551	16957.6	82211.4	13518	18.7	22	0.855823
14297.2	65868.9	14225	4340.6	65530	4341	-30.8	22	0.860315
34392.8	74805.5	30131	14577.2	79077.2	12081	55	-15.4	0.860315
5357.25	64456.2	5447	3760.9	68982.5	3573	-13.2	1.1	0.860315
5659.5	66043.6	5616	6103.9	75376.9	5307	-27.5	-14.3	0.860315
14967.8	68827.3	14252	9075	78317	7594	53.9	-9.9	0.864808
116109	91402.1	83251	48626.6	96028.2	33186	59.4	14.3	0.865931
54186	82480.9	43054	24544.3	75735	21239	36.3	-6.6	0.865931
14515.5	70790.9	13438	11020.9	92314.1	7824	14.3	13.2	0.867054
13761.8	67099.9	13441	7635.1	76544.9	6537	48.4	7.7	0.871546
8085	65293.7	8115	3503.5	75528.1	3040	-18.7	3.3	0.871546
65839.5	86487.4	49890	71009.4	84524.6	55057	5951	3007.4	0.871546
7663.5	64587.9	7776	4255.9	70844.5	3937	2.2	11	0.872669
11558.2	68612.5	11040	3653.1	86523.2	2767	19.8	45.1	0.873793
102881	83533.7	80715	39187.5	78598.1	32675	8.8	-15.4	0.874916
10472.2	67371.1	10187	2115.3	69279.5	2001	-1.1	-8.8	0.877162
9051	68164.4	8702	15492.4	66096.6	15361	213.4	118.8	0.879408
111262	85283	85500	35456.3	87891.1	26438	27.5	-16.5	0.881655
8312.25	65934.6	8262	3613.5	83561.9	2834	11	40.7	0.882778
37587.8	91465.6	26932	58786.2	81467.8	47290	3840.1	2352.9	0.883901
200103	109545	119713	190919	116701	107215	37.4	18.7	0.883901
6021	64486.4	6119	1833.7	72219.6	1664	-34.1	25.3	0.885024
200566	113074	116245	188851	130136	95105	183.7	68.2	0.88727
104816	88429.9	77680	34911.8	80659.2	28366	-22	3.3	0.88727
13037.2	67531.6	12652	6241.4	83171.3	4918	36.3	31.9	0.889516
5427.75	70704.2	5031	5797	79763.2	4763	16.5	-11	0.89064
10794	67115.3	10540	8308.3	79825.9	6821	-8.8	-3.3	0.892886
127445	89256.4	93576	71315.2	83565.1	55929	37.4	-34.1	0.896255
118096	87348.2	88606	57061.4	86262.7	43351	37.4	-4.4	0.896255
16972.5	71517.4	15553	7609.8	83663.1	5961	-9.9	-24.2	0.901871
10315.5	69501	9727	4400	99262.8	2905	41.8	31.9	0.90524
13247.2	66931.8	12971	5418.6	75076.8	4730	31.9	-5.5	0.906363
13818	83355.7	10864	7508.6	78884.8	6238	-14.3	7.7	0.910856
123829	91170.2	89012	75726.2	89861.7	55227	19.8	31.9	0.911979
15746.2	71415	14450	9093.7	84223.4	7076	1.1	5.5	0.911979
9705.75	65466.9	9716	7205	75189	6280	20.9	19.8	0.914225
24735.8	70718.6	22923	9898.9	80169.8	8092	20.9	30.8	0.918718
9555.75	67922.5	9220	8148.8	69500.2	7684	0	2.2	0.918718
118670	87924.4	88453	45722.6	91344.8	32804	39.6	-14.3	0.920964
33201.8	70719.9	30768	17278.8	77752.2	14564	144.1	67.1	0.92321
94163.2	82665.8	74651	27866.3	76965.9	23728	29.7	19.8	0.924333
6912.75	76358.3	5933	6180.9	75742.6	5348	19.8	44	0.925456
22049.2	68728.6	21025	16586.9	85479.2	12717	-28.6	-38.5	0.929949
8543.25	67619.6	8280	5415.3	68183.9	5205	3.3	5.5	0.933318
123974	87741	92599	53490.8	91042	38505	-5.5	56.1	0.934441
7332	68215.5	7044	10670	68148.2	10261	649	303.6	0.935565
7670.25	65709.5	7650	6801.3	77653.3	5740	3.3	28.6	0.936688
49125.8	74833.9	43022	52360	72528.4	47312	6552.7	2967.8	0.94118
5562	67228.2	5422	4050.2	70146.4	3784	-9.9	-13.2	0.94118
120274	85998.3	91656	57999.7	89698.6	42376	18.7	86.9	0.94118
54151.5	73085.2	48558	18601	79587.1	15317	63.8	17.6	0.942303
15562.5	66490.9	15339	5102.9	71718.6	4663	-36.3	2.2	0.943426
21571.5	66424.4	21283	19363.3	66908.9	18966	83.6	92.4	0.943426
45348	74109.2	40102	30852.8	73582.3	27479	3736.7	2168.1	0.94455
139385	92759.3	98478	70030.4	88885.5	51634	37.4	-9.9	0.945673
6081	68901.2	5784	4032.6	79988	3304	18.7	33	0.949042
103748	84520.4	80445	50925.6	89478.5	37299	93.5	26.4	0.950165
18030	67198.3	17584	6890.4	76485.3	5904	13.2	-7.7	0.952412
117942	96202	80346	76651.3	95715.2	52483	-18.7	-1.1	0.952412
139512	90753.6	100746	74368.8	92482.6	52700	8.8	-2.2	0.953535
110633	91364	79358	69919.3	99180.4	46201	0	12.1	0.953535
5664	63096.4	5883	3075.6	66412.7	3035	5.5	-15.4	0.954658
11346.8	66866.4	11121	3833.5	74704.8	3363	-2.2	-3.3	0.955781
39885	80166.3	32606	28590.1	82741.5	22645	270.6	101.2	0.95915
17867.2	69587.5	16827	6374.5	102644	4070	22	1.1	0.964766
5445	66204.7	5390	3575	72491.1	3232	16.5	11	0.965889
142585	91772.2	101822	79945.8	100921	51915	57.2	-18.7	0.967012
104397	115197	59392	133996	108405	81007	13890.8	6792.5	0.969258
22431.8	68069	21597	11082.5	66045.5	10997	1444.3	817.3	0.970382
6378.75	65257.2	6406	3493.6	82388.1	2779	-13.2	-19.8	0.970382
6150	67376.5	5982	3421	83625	2681	-6.6	-16.5	0.971505
8764.5	64077.5	8964	9857.1	65048.3	9931	181.5	95.7	0.972628
101023	83207.2	79568	40203.9	87279.8	30188	42.9	9.9	0.972628
6770.25	64858.2	6841	2790.7	66169.1	2764	16.5	-14.3	0.973751
7539	69014.7	7159	3523.3	75212.7	3070	-16.5	-33	0.974874
139247	90947.9	100340	57191.2	93760.7	39975	23.1	-41.8	0.978243
123788	95065.3	85337	57861.1	92797.5	40863	-2.2	14.3	0.978243
39080.2	70676.2	36238	24319.9	72450.1	21999	221.1	374	0.981613
6971.25	73593.4	6208	5814.6	75354.1	5057	-61.6	1.1	0.982736
121058	86278.2	91954	53410.5	93744.1	37339	33	-22	0.983859
143476	100264	93781	99482.9	99789	65335	31.9	-70.4	0.983859
116348	85614.5	89062	43421.4	85031.5	33466	-7.7	-6.6	0.988352
24141	67831.6	23324	9526	78715.9	7931	20.9	22	0.988352
11080.5	66069.7	10991	3237.3	69697.7	3044	4.4	-22	0.991721
27780	102160	17821	33493.9	104911	20923	3323.1	2215.4	0.99509
16671.8	76878.7	14212	10367.5	77971.6	8714	39.6	30.8	0.997337
25617.8	69343.9	24211	11429	102450	7311	-30.8	-7.7	0.99846
115367	88145.8	85775	63701	81002.5	51538	-38.5	-3.3	1.00183
31001.2	77628.7	26172	5872.9	68193.9	5644	29.7	-12.1	1.00969
117261	89235.9	86118	44004.4	89472.3	32232	-24.2	-31.9	1.01194
29421.8	71061.5	27134	9616.2	73579.4	8565	-29.7	-41.8	1.01306
15334.5	67424.5	14905	2473.9	66094.4	2453	37.4	17.6	1.01418
7083	68525.5	6774	7582.3	90233.1	5507	-15.4	1.1	1.01418
7596.75	72776	6841	7833.1	83417.3	6154	18.7	0	1.01643
107669	86687.8	81398	54456.6	93143	38316	41.8	23.1	1.01755
115126	91665.9	82309	42487.5	92176.3	30208	132	96.8	1.0198
29174.2	68077.8	28085	20972.6	69794.4	19693	70.4	-30.8	1.02541
8774.25	66477.4	8650	4442.9	67998.6	4282	2.2	-9.9	1.02541
6458.25	71002.8	5961	5771.7	77021.8	4911	5.5	12.1	1.02654
24524.2	69643	23078	13191.2	92737.4	9322	92.4	-3.3	1.02654
8452.5	66877.1	8283	2465.1	68833.8	2347	33	23.1	1.02878
7059.75	64926.7	7126	7804.5	65590.6	7798	202.4	53.9	1.02991
14415	66378.7	14232	3402.3	66301.9	3363	-48.4	-4.4	1.02991
113344	87280.5	85106	48345	85970	36854	-89.1	28.6	1.03215
5142	66036.9	5103	2435.4	74339.3	2147	35.2	-48.4	1.03665
6061.5	66229.8	5998	5969.7	98945.4	3954	53.9	-22	1.03665
131146	90497.5	94973	67401.4	89231.3	49503	16.5	-16.5	1.03889
114140	88159.1	84850	68063.6	94284.9	47310	50.6	39.6	1.03889
5446.5	69322.6	5149	3407.8	66906.4	3338	-14.3	2.2	1.03889
13800.8	86533.3	10452	7987.1	91735.5	5706	-27.5	-11	1.04114
60140.2	83400.7	47258	94392.1	81395.8	76000	7256.7	3364.9	1.04114
10107	67949.6	9748	8933.1	86309.9	6783	8.8	-11	1.04226
128288	90891.9	92500	42318.1	84214.7	32932	-40.7	7.7	1.04226
128680	92725	90948	76325.7	101544	49260	31.9	12.1	1.04563
87892.5	80540.9	71518	39502.1	81450.1	31784	12.1	4.4	1.04675
5179.5	63340.9	5359	3036	63024.2	3157	14.3	-22	1.04788
126685	96884.4	85694	70548.5	87428.2	52883	1659.9	719.4	1.049
14818.5	68690.4	14138	5275.6	68368.9	5057	19.8	46.2	1.049
133342	90285.9	96789	60571.5	94731.1	41904	0	25.3	1.05349
6247.5	64969.2	6302	2612.5	68266.7	2508	45.1	20.9	1.05911
5901	64909	5958	1513.6	69464.5	1428	27.5	13.2	1.05911
55272	72591.3	49900	27482.4	81467.6	22108	29.7	-63.8	1.05911
64507.5	86229.3	49027	68568.5	87783.1	51191	2217.6	1098.9	1.05911
30678	74016.6	27163	20895.6	75470.6	18145	2479.4	1316.7	1.06248
108374	84974.8	83582	48884	83452.6	38389	23.1	73.7	1.06248
8514.75	66155.6	8435	3562.9	72492.5	3221	22	20.9	1.06472
6419.25	71913.2	5850	4031.5	75509.7	3499	-23.1	-27.5	1.06472
18114.8	67315.1	17636	4660.7	76706.1	3982	-17.6	-29.7	1.06697
109126	87543.8	81693	44393.8	93243.8	31202	14.3	24.2	1.06922
5567.25	65977.5	5530	5615.5	65787.9	5594	-19.8	-5.5	1.06922
125088	89820.8	91268	76072.7	99111.4	50302	34.1	-24.2	1.07034
111570	87106	83942	49611.1	84629.9	38418	31.9	50.6	1.07146
22365	70002.5	20938	10412.6	89062.9	7662	-9.9	-8.8	1.07259
9834.75	70118.6	9192	6847.5	71870.2	6244	13.2	-13.2	1.07483
112304	85818	85762	32542.4	82919.9	25720	-1.1	-61.6	1.07596
141460	97377.8	95204	90773.1	110706	53736	114.4	-1.1	1.0782
121393	83509.3	95266	62504.2	92183.7	44436	16.5	63.8	1.07932
121252	88742.5	89544	65385.1	93835.2	45666	-24.2	3.3	1.08157
141788	101927	91166	138814	106685	85273	323.4	112.2	1.08494
143326	96558.8	97278	75524.9	107220	46163	0	-3.3	1.08831
8568	71185.7	7888	5225	72256.9	4739	-36.3	-12.1	1.08943
140554	95803.7	96148	65159.6	96223.4	44379	266.2	133.1	1.08943
41050.5	73842	36433	9290.6	73190.1	8319	-33	3.3	1.08943
102527	86184.8	77963	38828.9	86763.6	29329	63.8	1.1	1.09393
10842	78270.7	9078	6397.6	73841.7	5678	-2.2	-3.3	1.09505
96420	94067.4	67175	45618.1	86998.8	34364	-7.7	68.2	1.09954
15316.5	68813.5	14587	7359	81109.9	5946	-19.8	63.8	1.10179
20861.2	69198.9	19757	12475.1	94396.5	8661	73.7	62.7	1.10179
123086	90341.8	89289	52522.8	87586.1	39300	18.7	-11	1.10628
9684	68633.1	9247	3735.6	70188.2	3488	6.6	-6.6	1.10853
33020.2	71105.2	30434	7892.5	79331.7	6520	-27.5	40.7	1.11077
102746	85842.6	78441	37072.2	87583.4	27740	-11	57.2	1.1119
7883.25	71319.3	7244	5055.6	86259.8	3841	-8.8	5.5	1.11302
5319.75	64778	5382	3370.4	64005.4	3451	27.5	1.1	1.11526
113666	89092.9	83612	43461	90952.2	31316	13.2	48.4	1.11639
7714.5	66392.3	7615	4269.1	66408.7	4213	-27.5	-5.5	1.11863
140176	96619.2	95080	102697	107670	62509	79.2	9.9	1.11863
154909	95352.6	106469	78339.8	101669	50498	-37.4	18.7	1.11863
46135.5	77237.4	39146	34491.6	75005.5	30137	3503.5	2360.6	1.122
74224.5	82674.1	58838	93036.9	82460.1	73942	229.9	969.1	1.12313
103488	86625.7	78293	42142.1	89076.8	31005	11	-29.7	1.12537
95314.5	81151.2	76974	24543.2	76172.7	21116	-4.4	56.1	1.1265
11574	78181.2	9702	10083.7	80867	8172	-18.7	25.3	1.12762
11118	68345.3	10661	11657.8	70486.7	10839	14.3	23.1	1.12874
10401	67636.4	10078	3297.8	66397.7	3255	-27.5	4.4	1.12874
13695	67244.7	13347	5948.8	69382.6	5619	-13.2	-8.8	1.13436
8063.25	69302.7	7625	10321.3	79756.7	8481	-2.2	-6.6	1.13548
7245	64882.3	7318	1300.2	62839.2	1356	-5.5	-18.7	1.1366
15557.2	74496.6	13686	22470.8	76429.6	19268	1417.9	610.5	1.14222
20248.5	66284	20020	12724.8	74114.2	11252	15.4	16.5	1.14222
137948	98260.7	92006	72628.6	88933.1	53521	42.9	2.2	1.14222
5350.5	64731.5	5417	1580.7	67531.1	1534	17.6	-19.8	1.14334
17914.5	67801.1	17316	7126.9	79365.9	5885	-4.4	-39.6	1.14447
5187.75	66286.7	5129	4171.2	80024.5	3416	-3.3	-28.6	1.14559
7221.75	65706.6	7203	3306.6	70494.9	3074	17.6	6.6	1.14896
7761	67367.5	7550	1856.8	63810.8	1907	25.3	2.2	1.14896
94323	86120.4	71778	46229.7	82901.3	36546	-64.9	-14.3	1.14896
6335.25	66102	6281	5573.7	71990.1	5074	-12.1	8.8	1.15008
11638.5	75593.7	10090	11734.8	96083.4	8004	50.6	38.5	1.1512
142026	97454.9	95509	80559.6	100994	52276	49.5	56.1	1.15233
7256.25	66370.6	7165	3115.2	68693.7	2972	16.5	-33	1.15457
61436.2	80891.4	49774	71619.9	86020	54565	5149.1	3139.4	1.15457
5814.75	64197.4	5936	5402.1	66260.9	5343	-9.9	17.6	1.1557
6932.25	65595.1	6926	2906.2	67973.1	2802	-11	-8.8	1.15682
75262.5	88486.3	55742	118491	95242.7	81533	1626.9	799.7	1.15794
115418	89295.6	84708	54297.1	88392.5	40257	22	33	1.15907
75859.5	100148	49642	79173.6	108301	47910	5746.4	2649.9	1.16019
120830	88168.1	89814	45900.8	90982.5	33063	20.9	-26.4	1.16019
20916	77216.7	17752	11558.8	118808	6376	-27.5	-24.2	1.16244
86310	95265.9	59375	44722.7	88846.2	32989	47.3	50.6	1.16244
178350	104759	111574	111133	102300	71195	51.7	40.7	1.16468
96545.2	78283.6	80824	39297.5	80936.5	31820	2.2	-38.5	1.16468
17703	74057.4	15666	8406.2	98394.1	5599	-8.8	-27.5	1.16468
114826	87523.9	85979	36648.7	84648.2	28374	61.6	-13.2	1.16581
161832	105874	100174	135689	105412	84360	82.5	89.1	1.16805
5329.5	65309.3	5348	5494.5	73218.3	4918	-14.3	-19.8	1.17367
7557.75	66376.9	7462	4822.4	70122.2	4507	9.9	15.4	1.17479
37174.5	70526.5	34544	9819.7	92436.6	6962	5.5	6.6	1.17591
109351	91527.4	78298	54095.8	84567.1	41922	14.3	49.5	1.18041
59715.8	79815.9	49032	58225.2	75660.2	50434	3455.1	1723.7	1.18153
11920.5	66697	11713	4814.7	76475.1	4126	-3.3	-4.4	1.18153
9010.5	69398.5	8509	15727.8	74041.9	13921	26.4	-13.2	1.18265
126038	96766.6	85360	80598.1	105979	49841	-3.3	23.1	1.18265
15195	65510.1	15201	4218.5	63584.1	4348	0	15.4	1.1849
103376	84894.3	79803	42204.8	82924.1	33355	-6.6	-45.1	1.1849
121641	100595	79247	43803.1	100616	28531	-19.8	-61.6	1.18827
156053	97387.1	105015	98716.2	121826	53104	31.9	-40.7	1.18827
5425.5	64742.5	5492	5482.4	83440.5	4306	-9.9	-12.1	1.18939
35796	69560.5	33725	33404.8	68520.1	31950	881.1	436.7	1.19501
130436	91497.8	93426	69108.6	96728.1	46823	39.6	12.1	1.19613
7113.75	91234.2	5110	15545.2	116192	8768	0	20.9	1.19613
5738.25	65040.1	5782	785.4	67020.8	768	1.1	-6.6	1.19725
172054	103637	108801	165224	106244	101918	61.6	62.7	1.20062
10637.2	69580.1	10019	8443.6	67788.8	8163	48.4	-4.4	1.20175
21747.8	71563.6	19916	10645.8	75116.6	9288	39.6	4.4	1.20175
6558	65217.8	6590	2732.4	66892.3	2677	9.9	-23.1	1.20287
9850.5	67612.3	9548	7420.6	74565.5	6522	-17.6	-17.6	1.20287
6749.25	66997.7	6602	5726.6	72774.6	5157	-2.2	-28.6	1.20287
123534	88125.6	91868	55034.1	86171.7	41855	-11	-31.9	1.20399
11205	70109.9	10474	9354.4	77976.4	7862	218.9	94.6	1.20736
8762.25	71951.2	7981	8406.2	81773.6	6737	13.2	-23.1	1.20736
25257.8	68576.2	24138	11036.3	67589.5	10701	38.5	211.2	1.21073
8089.5	65137.4	8139	3702.6	72498.8	3347	7.7	0	1.21298
114604	86630.3	86698	49681.5	92658.5	35139	55	17.6	1.21298
7590.75	64388.7	7726	2286.9	64434.3	2326	7.7	-5.5	1.2141
26501.2	70713.2	24561	10866.9	107320	6636	45.1	46.2	1.21747
8187.75	65622.2	8177	10489.6	65633.6	10474	782.1	308	1.21747
40760.2	77197.5	34603	36307.7	78056.1	30484	3554.1	1559.8	1.21972
29797.5	72969.5	26762	20268.6	109210	12163	7.7	13.2	1.22645
12085.5	66613.6	11890	3611.3	75085.7	3152	-33	-40.7	1.22645
118270	87638.1	88443	60809.1	93850.8	42463	6.6	-33	1.22758
5396.25	65044.8	5437	3804.9	80179.4	3110	6.6	-18.7	1.2287
18463.5	65442.1	18490	6477.9	82386.1	5153	-36.3	-5.5	1.2287
5575.5	66459.8	5498	3478.2	71885	3171	-11	-11	1.2287
109852	86955.8	82792	44682	95579.8	30637	-42.9	-12.1	1.23656
99365.2	90070.4	72299	95533.9	90425.9	69238	6102.8	3311	1.23769
8244	65575.8	8239	5083.1	82929.1	4017	-28.6	6.6	1.24106
119865	84116.5	93388	45827.1	81404.2	36894	-4.4	24.2	1.24218
10263	69483	9680	5379	94357.1	3736	-9.9	4.4	1.24555
31909.5	68801.5	30395	13007.5	76194.1	11188	24.2	0	1.24555
123648	91002.4	89046	77914.1	86387.3	59108	30.8	41.8	1.24667
18485.2	67482.7	17952	9271.9	76936.4	7898	-35.2	-38.5	1.24667
41706	75589.6	36159	14945.7	75489.9	12975	24.2	-12.1	1.24779
23342.2	69919	21879	8845.1	92732.8	6251	-31.9	20.9	1.25229
113676	85627.7	87003	45170.4	91417.7	32382	-11	20.9	1.25229
9698.25	68652.5	9258	4287.8	70622.1	3979	22	14.3	1.25453
5876.25	71170.9	5411	4466	83743.6	3495	-14.3	11	1.25453
9267.75	68629.5	8850	3649.8	87520.4	2733	3.3	-4.4	1.25453
6205.5	67387.5	6035	2808.3	68545.5	2685	-28.6	-7.7	1.25566
19373.2	66117	19203	11279.4	65765.7	11240	1168.2	559.9	1.26015
186182	132306	92223	82812.4	137075	39593	12.1	28.6	1.26015
117392	85525.6	89954	43263	94114.2	30126	-22	-28.6	1.26127
114303	88460.9	84681	60205.2	94864.6	41592	61.6	-2.2	1.26239
5208.75	65545.4	5208	3191.1	86957.1	2405	-6.6	-2.2	1.26239
26622	88997.1	19604	65151.9	83637.8	51051	8067.4	3367.1	1.26239
6591	76654.4	5635	8529.4	71894.9	7775	-3.3	29.7	1.26576
7034.25	68846.6	6696	6893.7	71428.5	6325	30.8	-15.4	1.26689
141020	94836.4	97451	65864.7	93299.7	46265	2.2	26.4	1.26689
63514.5	77115.9	53977	41120.2	80505.9	33474	3454	2085.6	1.26801
125432	88318.9	93075	56461.9	92671.7	39929	-61.6	-17.6	1.26913
129640	88342	96173	49130.4	92142	34944	7.7	13.2	1.27026
138266	90458.6	100172	57313.3	94838.6	39605	-14.3	-3.3	1.27026
11932.5	71040	11008	8483.2	74886.2	7424	-12.1	11	1.27138
8469.75	66507.7	8346	6274.4	76021.3	5409	-6.6	-6.6	1.2725
10219.5	67829.2	9874	5072.1	71026.7	4680	33	0	1.2725
8429.25	71882.8	7685	17870.6	69887.1	16758	928.4	415.8	1.277
197426	114396	113103	94053.3	120747	51048	-27.5	1.1	1.277
14174.2	69431.5	13379	5786	71022.9	5339	-13.2	-44	1.27924
142000	111568	83412	262143	81485.8	210832	23918.4	10215.7	1.28149
13510.5	67082.7	13199	6153.4	70935.7	5685	-8.8	-11	1.28261
10140.8	65482.7	10149	11553.3	66208.2	11436	101.2	70.4	1.28373
23741.2	66562.8	23375	6099.5	65595.2	6094	7.7	13.2	1.28486
18732.8	140129	8761	7672.5	143051	3515	0	1.1	1.2871
86385	85200.6	66447	96082.8	85371	73759	1655.5	1496	1.28935
105402	83381.1	82844	35545.4	77730.4	29969	-1.1	-6.6	1.29047
21117.8	80267.5	17242	20434.7	94690.6	14143	586.3	277.2	1.29047
136760	94763.9	94579	92383.5	101559	59615	3724.6	1513.6	1.29272
10235.2	66677.7	10060	4111.8	76597.8	3518	19.8	61.6	1.29272
67719	82786.8	53608	47525.5	80939.5	38481	2713.7	1373.9	1.29609
114176	85917.7	87091	61838.7	87975.1	46066	36.3	84.7	1.29946
180190	111300	106100	115573	106826	70902	-15.4	33	1.30058
51026.2	77532.6	43131	47018.4	75051.7	41057	3143.8	1559.8	1.30058
47183.2	72328.8	42752	12581.8	78164.8	10549	-22	14.3	1.30058
6251.25	64032.8	6398	5831.1	65458.5	5838	47.3	35.2	1.3017
106582	91127.2	76651	55050.6	79670.4	45284	40.7	-8.8	1.30283
44315.2	85820.3	33841	76633.7	85881.5	58479	5441.7	2949.1	1.30395
21243	69438.9	20049	10761.3	84857.7	8311	18.7	28.6	1.30395
118867	100586	77447	262143	68371.1	251273	19859.4	9406.1	1.3062
143528	93711.3	100375	60296.5	104209	37920	-8.8	-20.9	1.3062
118954	87538.6	89055	70528.7	86528.3	53418	-9.9	26.4	1.31069
9192.75	65541.4	9192	5672.7	72511.4	5127	9.9	16.5	1.31181
102512	91476.9	73442	41371	86124.6	31481	8.8	8.8	1.31181
128518	91328.5	92223	60852	90346.8	44141	-3.3	30.8	1.31406
114594	84372.9	89010	45307.9	94015.7	31583	68.2	31.9	1.31406
102300	88077	76119	40340.3	82658.3	31984	-18.7	2.2	1.31406
21693	75512.4	18827	10309.2	99327.2	6802	429	220	1.31855
6413.25	67496.2	6227	5968.6	85219.6	4590	3.3	-9.9	1.31855
135406	94247.3	94156	83090.7	93940.2	57967	-24.2	80.3	1.31967
11145	65092.1	11221	6165.5	81283.9	4971	-14.3	24.2	1.3208
121227	89213.5	89053	56862.3	101042	36881	17.6	58.3	1.32754
6825	74959.5	5967	4692.6	77719	3957	-11	17.6	1.32866
102272	82626.7	81118	42640.4	82681.9	33798	102.3	20.9	1.32866
119264	89242.2	87583	64034.3	92706.7	45267	8.8	-8.8	1.32978
23823.8	69453.4	22480	3743.3	67395.9	3640	107.8	39.6	1.33652
128788	87945.3	95972	54923	94939.3	37913	-8.8	33	1.33877
49902.8	77932.2	41965	50833.2	77032	43247	4623.3	1995.4	1.34214
5532.75	67221.8	5394	4325.2	80231	3533	25.3	-8.8	1.34326
130624	90677.7	94407	60612.2	101473	39146	39.6	19.8	1.34551
6342	65536	6342	3729	74168.1	3295	-31.9	24.2	1.34775
25129.5	78370.9	21014	12641.2	90353.8	9169	-36.3	33	1.34888
5856	65025.2	5902	2306.7	77923.7	1940	7.7	0	1.34888
8040.75	72543.9	7264	7486.6	81691.9	6006	15.4	1.1	1.35337
5970.75	67780.9	5773	5327.3	78615.2	4441	8.8	-30.8	1.35449
6658.5	66247.4	6587	2675.2	66916.8	2620	-23.1	-3.3	1.35674
6381.75	66629.7	6277	2553.1	64009.2	2614	-23.1	16.5	1.35786
20365.5	67465.7	19783	11738.1	80341.3	9575	-2.2	-7.7	1.35898
7866	67360	7653	3609.1	77170	3065	-26.4	29.7	1.36011
6471	70027	6056	6809	77917.7	5727	35.2	19.8	1.36123
111694	84859.3	86260	35125.2	78869.5	29187	16.5	-5.5	1.36123
121098	88783.6	89389	62141.2	82700.1	49244	-8.8	-12.1	1.36348
6015.75	70126	5622	5646.3	68728.8	5384	3.3	26.4	1.36348
122032	94975.1	84206	59299.9	94322.6	41202	-14.3	-3.3	1.3646
8561.25	68952.9	8137	10932.9	66725.5	10738	1162.7	547.8	1.36685
5781	64996.3	5829	2842.4	84749.6	2198	38.5	-27.5	1.37246
116454	85326.3	89444	51187.4	89547.2	37462	313.5	107.8	1.37358
119144	94295.6	82806	63893.5	98031.7	42714	-4.4	-12.1	1.37358
19474.5	79977.5	15958	11881.1	86582.9	8993	-3.3	-16.5	1.37471
119478	84098	93107	55643.5	88179.2	41355	103.4	63.8	1.37583
11316.8	65523	11319	5717.8	82085.8	4565	-5.5	11	1.37695
39447.8	102544	25211	39328.3	116074	22205	11413.6	5625.4	1.37808
108116	88251.1	80288	43248.7	91318.6	31038	0	-29.7	1.38032
139222	101811	89617	113196	101965	72754	25.3	33	1.38032
130079	89159.3	95614	70222.9	91756.3	50156	-13.2	16.5	1.38257
116270	92168.4	82673	47588.2	94507.3	33000	11	38.5	1.38594
122544	88482.7	90764	68174.7	95543.4	46763	24.2	-17.6	1.38706
100599	86433.1	76277	147586	84527.2	114427	8006.9	3747.7	1.38818
21600	76319.7	18548	12786.4	90104.3	9300	-40.7	2.2	1.38818
132416	88991.3	97515	59940.1	88573.5	44350	57.2	14.3	1.38931
7738.5	65278.7	7769	3395.7	74828.7	2974	-1.1	-2.2	1.38931
11901	65190.9	11964	8269.8	75430.7	7185	22	35.2	1.39155
174893	97444.4	117624	90217.6	92245.9	64095	-7.7	16.5	1.3938
11730	75086.7	10238	27479.1	73462.9	24514	696.3	304.7	1.39492
141038	92837.5	99562	80436.4	102480	51439	64.9	-5.5	1.39605
6417	65109.8	6459	5349.3	78656.4	4457	-24.2	-3.3	1.39717
15588.8	67697.6	15091	10270.7	84148.1	7999	34.1	-22	1.39717
112376	92464.3	79649	46495.9	96591	31547	25.3	-70.4	1.40391
124898	90751	90195	58810.4	86450	44583	47.3	68.2	1.40503
22749.8	71206.8	20938	8325.9	89245.4	6114	25.3	-1.1	1.40728
126082	87168.3	94793	64928.6	102099	41677	33	42.9	1.4084
23748	71549.7	21752	10719.5	93419.3	7520	4.4	-12.1	1.40952
5832.75	67596	5655	3116.3	73464	2780	5.5	23.1	1.41065
97905	82842.3	77452	34647.8	79508.3	28559	-44	25.3	1.41177
91062.8	84954.6	70248	45402.5	77927.3	38183	6.6	37.4	1.41626
143369	91440.2	102754	59416.5	87495.9	44504	40.7	11	1.41626
10986.8	67582.9	10654	4954.4	80849.5	4016	-41.8	57.2	1.41739
9098.25	66251.4	9000	6661.6	88143.5	4953	-57.2	-5.5	1.41739
54993.8	96852.4	37212	81067.8	98948.8	53693	5847.6	3220.8	1.41851
4904.25	64293.8	4999	1886.5	65727.6	1881	-13.2	8.8	1.41963
12050.2	66402.5	11893	3583.8	67724.3	3468	-8.8	24.2	1.41963
156840	101274	101494	90623.5	102080	58181	27.5	41.8	1.42076
138619	93872.6	96775	45519.1	93124.2	32034	20.9	20.9	1.423
113924	91592.7	81514	40030.1	87145	30104	62.7	4.4	1.42525
18228	70059.8	17051	6675.9	91414.9	4786	-23.1	39.6	1.42862
5620.5	64306.1	5728	1784.2	67394.4	1735	17.6	37.4	1.42974
104428	88314.3	77494	45336.5	89910.2	33046	36.3	4.4	1.43199
130148	109342	78006	236917	108773	142743	12377.2	6509.8	1.43985
20599.5	73005	18492	10316.9	82094.3	8236	38.5	16.5	1.43985
9865.5	66380.4	9740	3779.6	76639.8	3232	9.9	-46.2	1.44097
159052	98744.5	105562	111454	98198	74383	28.6	41.8	1.44097
101730	86219.1	77326	57293.5	79656.9	47137	-2.2	7.7	1.44322
120172	87175.1	90342	49427.4	88917.8	36430	27.5	15.4	1.44659
24885	80956.2	20145	14238.4	94859	9837	0	-7.7	1.45108
115038	85335.5	88347	45637.9	89691	33347	1.1	23.1	1.45557
11306.2	66222.8	11189	8652.6	77077.2	7357	24.2	-16.5	1.4567
138222	94300.6	96060	83282.1	118433	46085	55	-53.9	1.4567
169081	99857.4	110967	122116	101566	78796	-4.4	9.9	1.45894
27688.5	69570	26083	25843.4	72249.5	23442	220	113.3	1.46006
74091	91773.2	52909	36918.2	89072.3	27163	8.8	2.2	1.46119
37602.8	96845.6	25446	54134.3	93868.1	37795	2301.2	1526.8	1.46568
113541	88192	84373	56672	88478.4	41977	42.9	18.7	1.4713
148553	93865	103719	82120.5	99832.1	53909	12.1	-31.9	1.47916
118799	89600.2	86893	74761.5	89504.6	54741	9.9	-34.1	1.48028
44769	89587.2	32750	65106.8	90206.1	47301	4453.9	2627.9	1.4814
15365.2	67414.9	14937	6321.7	94740.2	4373	22	-52.8	1.48253
9889.5	73424.5	8827	4902.7	76012.1	4227	9.9	-17.6	1.48365
14946	66915	14638	5163.4	78258.2	4324	-4.4	-60.5	1.4859
132384	92839.2	93451	64154.2	91241.5	46080	29.7	-15.4	1.4859
26978.2	72831	24276	26898.3	70898	24864	1683	772.2	1.48814
146038	90444.8	105819	66369.6	94818.3	45873	49.5	84.7	1.49151
70389.8	79011.1	58385	66292.6	78218.2	55544	3631.1	1725.9	1.50162
8260.5	66875.9	8095	7296.3	71593.1	6679	66	53.9	1.50274
7065	67171.3	6893	7327.1	77562.4	6191	29.7	39.6	1.50274
133877	96285	91123	65836.1	94702.3	45560	33	15.4	1.50274
99068.2	84977.5	76403	52748.3	91510.8	37776	9.9	16.5	1.50387
123106	93588.7	86206	73629.6	84654.5	57001	22	17.6	1.50611
141709	94753	98013	88269.5	102896	56220	13.2	0	1.50611
28050	72007.7	25529	19757.1	89241.2	14509	-3.3	25.3	1.51285
5790	65265.5	5814	2589.4	73209.2	2318	3.3	14.3	1.51734
15644.2	68419.2	14985	7909	93223.8	5560	11	17.6	1.51847
103549	82874.4	81885	41104.8	85307.6	31578	30.8	16.5	1.51847
141338	90585.6	102254	61721	98171.2	41203	27.5	3.3	1.52071
29193	93131.1	20543	18205	128704	9270	27.5	16.5	1.52184
7699.5	63583	7936	4821.3	62929.4	5021	38.5	112.2	1.52184
7553.25	70715.7	7000	6045.6	81742.2	4847	-42.9	46.2	1.52296
21836.2	68521	20885	9817.5	72561.1	8867	18.7	-23.1	1.52521
10511.2	68735.3	10022	6449.3	77198.4	5475	23.1	17.6	1.52521
182676	114181	104850	141084	114483	80764	-27.5	11	1.52633
37803.8	70059.3	35363	14389.1	72117.2	13076	0	13.2	1.52633
6019.5	66570	5926	3201	77409.9	2710	39.6	-1.1	1.53082
106934	85888.6	81594	36358.3	89750.2	26549	-1.1	44	1.53082
6885	71987.1	6268	3151.5	78951.4	2616	47.3	-18.7	1.53307
6721.5	65336.7	6742	2645.5	69796.9	2484	-2.2	28.6	1.53644
33759	71673.9	30868	12104.4	72844.3	10890	12.1	26.4	1.53644
13460.2	66772.5	13211	2732.4	68952.9	2597	-27.5	-12.1	1.53756
120793	92435.6	85641	45020.8	86309.3	34185	6.6	-4.4	1.53868
89307	88198.1	66360	49154.6	84764.7	38004	-8.8	7.7	1.53981
4987.5	63234.8	5169	1992.1	78223.1	1669	25.3	14.3	1.53981
6045.75	67166.3	5899	4877.4	67138.3	4761	14.3	2.2	1.53981
5079	64245.8	5181	2028.4	65678.5	2024	-6.6	25.3	1.54093
112045	84138.8	87272	54114.5	90713.6	39095	336.6	112.2	1.54093
14221.5	74111	12576	5894.9	73995.1	5221	-5.5	48.4	1.54205
117322	92162	83427	48220.7	86372.4	36588	-53.9	-16.5	1.54205
17942.2	67527.9	17413	8236.8	82501.4	6543	-25.3	34.1	1.54318
147856	99569.7	97318	80773	102648	51570	-4.4	30.8	1.54318
101446	100996	65828	134849	93544.9	94473	4193.2	2090	1.54318
37164.8	102196	23833	91675.1	121741	49351	2990.9	1952.5	1.5443
140496	97990.2	93964	68528.9	95409.4	47072	37.4	-31.9	1.5443
19208.2	67335.2	18695	9863.7	103911	6221	-1.1	-52.8	1.5443
105533	84043.9	82293	41442.5	83994.9	32335	24.2	-20.9	1.54655
115491	92538.5	81791	59794.9	83485.4	46939	19.8	-13.2	1.54991
18312.8	68186.1	17601	9519.4	86563.5	7207	-31.9	-25.3	1.55104
5288.25	64322.7	5388	3867.6	72130.6	3514	-26.4	39.6	1.55216
5051.25	64567.7	5127	1923.9	67533.3	1867	45.1	35.2	1.55441
101805	83847.2	79572	48517.7	82423.6	38577	25.3	-4.4	1.55553
114305	87582.5	85532	61396.5	93578.3	42998	27.5	1.1	1.55553
9342.75	65081.5	9408	4031.5	69785.6	3786	11	-22	1.55665
5238	64525.9	5320	4508.9	72195.3	4093	-30.8	8.8	1.55665
129314	93637.3	90506	45166	91697.6	32280	55	-41.8	1.55778
6782.25	65364.9	6800	1395.9	66099.5	1384	-11	-6.6	1.56002
113975	86994	85862	49759.6	88329.7	36919	39.6	37.4	1.56002
100586	81763.5	80623	33339.9	80596.2	27110	24.2	14.3	1.56115
8508	66197.4	8423	5683.7	72313.5	5151	-34.1	-33	1.56115
124948	91904.8	89099	50032.4	90045.7	36414	34.1	16.5	1.56339
8412.75	68201.1	8084	8088.3	69363.4	7642	6.6	3.3	1.56789
119543	98256.5	79734	199639	105459	124063	2415.6	2409	1.56901
75105	80915.4	60830	139496	79307.8	115273	3344	1592.8	1.57238
12387.8	65646	12367	3307.7	68904.5	3146	45.1	-4.4	1.57238
120097	89464.7	87975	49315.2	90535.1	35698	-13.2	-8.8	1.5735
44998.5	69506.5	42428	23085.7	67933.4	22271	-15.4	0	1.57575
129818	91867.6	92609	78425.6	95068.7	54063	-36.3	29.7	1.57687
10986.8	67633.6	10646	2487.1	68370.2	2384	-3.3	13.2	1.57687
158644	109154	95250	88486.2	121507	47726	26.4	-64.9	1.57912
6273.75	65858.8	6243	2011.9	64823.9	2034	103.4	53.9	1.57912
8958.75	68135.2	8617	6622	72077.6	6021	30.8	3.3	1.57912
8607.75	66476.2	8486	3393.5	68471.8	3248	-1.1	-19.8	1.58361
12042.8	72003.8	10961	7210.5	87137.6	5423	12.1	-12.1	1.58586
6180	64895.4	6241	5266.8	65570.9	5264	42.9	5.5	1.58586
124731	88329.6	92544	59159.1	90507.1	42837	13.2	59.4	1.58698
145986	127619	74968	262143	68371.6	251271	22224.4	13410.1	1.5881
145680	98095.9	97326	79368.3	97627.2	53279	6.6	-7.7	1.58922
17776.5	68469	17015	7349.1	70434.4	6838	-16.5	-25.3	1.59147
138351	94652.7	95792	105299	103651	66578	291.5	192.5	1.59484
37790.2	71961.4	34416	15856.5	81554.8	12742	-6.6	-9.9	1.59821
13959.8	67913.8	13471	7302.9	93404.1	5124	-66	-33	1.59821
13273.5	69082.9	12592	11781	73643.6	10484	40.7	34.1	1.60158
14490	66686.6	14240	5305.3	69873	4976	11	9.9	1.6027
7608.75	66566.1	7491	6891.5	69773.1	6473	-18.7	48.4	1.60495
69847.5	100978	45332	80430.9	114133	46184	6606.6	4376.9	1.60607
110876	83852.3	86657	54216.8	82870.4	42876	44	0	1.60832
10113.8	86869.6	7630	7436	123155	3957	44	23.1	1.61056
93026.2	108482	56199	101948	117471	56876	3869.8	2082.3	1.61281
5737.5	65644.7	5728	2467.3	72121.8	2242	2.2	-17.6	1.61281
140115	99003.5	92750	76764.6	94882.2	53022	11	-35.2	1.61393
10030.5	65999.9	9960	12559.8	69868.3	11781	-14.3	-12.1	1.61618
151456	97095.2	102228	84796.8	104705	53075	25.3	-29.7	1.61618
57367.5	77662.4	48410	58368.2	76475.3	50019	4501.2	2087.8	1.61843
106496	89169.4	78270	54150.8	93802.4	37833	29.7	2.2	1.61843
122292	96157.4	83348	76593	106575	47099	16.5	89.1	1.61955
10117.5	65332.6	10149	4801.5	67065.5	4692	-37.4	25.3	1.6218
115506	86302.9	87712	37780.6	88393.5	28011	12.1	37.4	1.62404
133242	92778.7	94118	60256.9	90598.2	43588	-6.6	30.8	1.62404
29985.8	71757.3	27386	10728.3	86811.9	8099	4.4	34.1	1.62629
22872.8	68675.9	21827	10344.4	92235.5	7350	1.1	14.3	1.62629
4971	63245.9	5151	2684	63870.2	2754	19.8	45.1	1.62966
126294	89458.6	92521	62272.1	86258.6	47312	33	3.3	1.62966
5921.25	67323.9	5764	4062.3	68668.3	3877	5.5	-16.5	1.63303
25740.8	72485.1	23273	18697.8	76710.9	15974	-2.2	59.4	1.63303
122633	89023.8	90278	62135.7	95585.3	42602	-48.4	-30.8	1.63303
20729.2	67393.2	20158	5871.8	74968.7	5133	45.1	-16.5	1.6364
83330.2	81589.8	66934	108451	79963.3	88884	7141.2	3154.8	1.63864
115658	90716	83555	51580.1	95474	35406	33	48.4	1.63864
107538	85026.7	82887	50898.1	79443.1	41988	17.6	36.3	1.6465
11313	71426.7	10380	3916	72826	3524	7.7	16.5	1.6465
18726.8	68743.4	17853	5778.3	71939	5264	-5.5	-27.5	1.65437
15528	65275.4	15590	10632.6	65232.9	10682	101.2	96.8	1.65437
40425	101428	26120	72314	102737	46129	6178.7	3323.1	1.65549
35503.5	73438.7	31683	28081.9	71741.1	25653	45.1	18.7	1.65661
14429.2	68036.2	13899	6989.4	78046.9	5869	-35.2	-16.5	1.65774
10593	68497.6	10135	7530.6	69864.9	7064	11	16.5	1.65886
5580	70325.2	5200	5330.6	75829.4	4607	-16.5	5.5	1.65998
7743	63877.8	7944	2800.6	64535.9	2844	225.5	193.6	1.6611
79986	107700	48672	114961	111003	67873	10314.7	4506.7	1.66335
107198	90057	78010	46035	90077	33493	-25.3	27.5	1.66335
22524.8	69875.1	21126	11026.4	104486	6916	-42.9	-3.3	1.66335
18739.5	67223.8	18269	13146.1	73945.8	11651	-41.8	22	1.66447
147430	97478.8	99119	75634.9	96187.1	51533	34.1	38.5	1.6656
15970.5	69044.3	15159	9282.9	86834.7	7006	-11	20.9	1.66672
52695.8	74564.8	46315	61717.7	71797.9	56335	2422.2	1161.6	1.67121
117420	101731	75643	35187.9	108440	21266	-3.3	51.7	1.67234
104442	88654	77207	37315.3	93765.4	26081	-18.7	-27.5	1.67458
37323	77952.7	31378	44871.2	76636.1	38372	28.6	-1.1	1.67458
5101.5	65083.1	5137	6884.9	65611.3	6877	985.6	374	1.67683
118653	87949.4	88415	45775.4	86859	34538	-11	-8.8	1.67907
27468	70735.3	25449	7970.6	77697.6	6723	-25.3	-24.2	1.67907
128308	97330.6	86394	116137	107320	70920	27.5	0	1.6802
120507	89408.5	88331	43821.8	87622.2	32776	176	25.3	1.68132
93543.8	81267.3	75436	45137.4	81865.4	36134	23.1	19.8	1.68357
21389.2	70239.3	19957	6592.3	78651.6	5493	-59.4	3.3	1.68806
46866.8	77605.2	39578	51444.8	79286.2	42523	4320.8	2018.5	1.69255
106154	83937.1	82882	50095.1	96469	34032	35.2	-67.1	1.69368
132297	93164	93064	55688.6	91363.5	39946	18.7	41.8	1.69592
111554	87322	83722	38242.6	81608.1	30711	2.2	9.9	1.69704
11566.5	70618.8	10734	6818.9	74468.2	6001	-16.5	-51.7	1.69929
6215.25	66123.8	6160	4206.4	70109.5	3932	-16.5	4.4	1.69929
47352	72563.7	42766	13580.6	74911.1	11881	55	7.7	1.70154
5571	68486.4	5331	2435.4	67572.6	2362	-22	16.5	1.70266
5702.25	64788.9	5768	4601.3	67673	4456	-13.2	-7.7	1.70266
66684.8	90639	48216	69382.5	88703.9	51261	4772.9	2343	1.70378
13552.5	70289.4	12636	5503.3	88074.3	4095	11	-23.1	1.70603
9363.75	67213.9	9130	2520.1	67659.7	2441	-16.5	-11	1.70603
6349.5	72469.7	5742	184957	71656.2	169160	59.4	17.6	1.70603
119496	90542.5	86493	54705.2	88358.9	40575	16.5	68.2	1.70828
41591.2	92416.2	29494	38438.4	99529.8	25310	7620.8	3996.3	1.7094
11469.8	70421.7	10674	3826.9	72885.7	3441	-25.3	-22	1.7094
5671.5	63699.6	5835	4620	63461.8	4771	372.9	160.6	1.71052
126386	88256.3	93850	48182.2	95334.5	33122	-17.6	8.8	1.71165
76004.2	82528.6	60355	96899	80335.7	79048	4572.7	2209.9	1.71277
8147.25	67647	7893	4029.3	68321.9	3865	-7.7	15.4	1.71501
142544	89907.3	103904	86792.2	119902	47439	5.5	12.1	1.71501
132985	89798.3	97054	75092.6	87248.8	56405	48.4	74.8	1.71501
5713.5	66178.9	5658	6725.4	67116.8	6567	18.7	4.4	1.71726
123830	99818.4	81301	211989	96740.4	143610	1743.5	1168.2	1.71951
130259	91276.9	93525	58274.7	91622.3	41683	44	11	1.72063
6095.25	63466.5	6294	5227.2	62364.8	5493	61.6	60.5	1.72288
6909.75	65288	6936	1761.1	67219.2	1717	16.5	-11	1.724
15898.5	66841.4	15588	6338.2	69601.3	5968	-27.5	4.4	1.72849
52484.2	91045.5	37779	62970.6	87923	46937	5913.6	3157	1.72962
14641.5	66455.1	14439	5890.5	73419.5	5258	-1.1	-20.9	1.73074
106446	91710.4	76066	62872.7	86859.2	47438	3.3	-1.1	1.73186
39162.8	73756.3	34798	22951.5	100646	14945	5.5	-26.4	1.73186
109737	84086.2	85528	51704.4	84952.5	39887	45.1	18.7	1.73523
126583	89352.2	92843	50780.4	103439	32173	11	-51.7	1.73635
145069	93207.2	102001	75596.4	99898.9	49593	-1.1	-20.9	1.73635
19710.8	71257.9	18128	7327.1	82421.7	5826	-2.2	16.5	1.74085
119098	86257.2	90488	58146	105585	36091	-4.4	39.6	1.74197
23661.8	96024.3	16149	7293	86680.1	5514	30.8	24.2	1.74422
6042	63989.7	6188	5106.2	70184.6	4768	102.3	57.2	1.74422
13898.2	67922.1	13410	8873.7	77674.2	7487	28.6	7.7	1.74759
133907	96013.7	91401	75186.1	95340.7	51682	115.5	37.4	1.74759
18863.2	67957.9	18191	11756.8	78766.5	9782	17.6	27.5	1.74871
5871.75	64815.7	5937	2747.8	81447.2	2211	3.3	8.8	1.75095
10101	72252.7	9162	5375.7	74910	4703	-28.6	-9.9	1.75208
25264.5	69364.6	23870	11342.1	86031.9	8640	2.2	33	1.75432
108577	87632.7	81199	47718	82417.4	37944	-36.3	33	1.75657
66400.5	84545.1	51471	78709.4	80521.7	64061	2927.1	1438.8	1.76106
8181	67380.9	7957	4493.5	76212.7	3864	-20.9	14.3	1.76443
11077.5	66554.4	10908	8287.4	85991.6	6316	9.9	-11	1.7678
130454	100630	84959	85141.1	92107.9	60579	-38.5	-13.2	1.7678
8412	84918.2	6492	7390.9	100242	4832	1.1	26.4	1.77679
124173	88618.1	91830	52600.9	88196.6	39086	-12.1	-30.8	1.77903
5844.75	64118.1	5974	5857.5	64441.3	5957	8.8	28.6	1.78016
110402	85928.1	84202	45316.7	89624.1	33137	49.5	-17.6	1.78016
8604.75	72530	7775	6088.5	77373.7	5157	2.2	17.6	1.78128
120475	88816.5	88896	49853.1	96101.8	33997	28.6	-19.8	1.78353
7780.5	66178.2	7705	2092.2	71825.3	1909	16.5	-24.2	1.78577
8937.75	66448.6	8815	9190.5	87748.9	6864	-14.3	-12.1	1.78689
5044.5	64607.5	5117	2174.7	61724.2	2309	-18.7	1.1	1.78802
14077.5	67062.8	13757	11181.5	82428.7	8890	-9.9	1.1	1.79139
86280.8	87606.8	64544	104066	81528.7	83652	4007.3	2015.2	1.79139
118037	87005.8	88910	44514.8	86745	33631	29.7	8.8	1.79588
5541.75	65121.8	5577	2767.6	76952.7	2357	-13.2	-23.1	1.79925
103138	85458.9	79094	36843.4	86127	28035	28.6	-25.3	1.80037
8884.5	65304.5	8916	4445.1	89884	3241	-22	31.9	1.8015
18756.8	68279.9	18003	6840.9	76584.4	5854	3.3	23.1	1.8015
27579	68478.3	26394	10151.9	72959.2	9119	41.8	60.5	1.80486
8646.75	64190.5	8828	2688.4	80340.6	2193	4.4	18.7	1.80486
143186	101165	92758	59022.7	102139	37871	-16.5	0	1.80486
96176.2	82257.8	76625	34567.5	82770	27370	9.9	-11	1.80599
115912	86958	87357	58017.3	84237.4	45137	42.9	5.5	1.80711
9897	65410.4	9916	6821.1	96093.6	4652	-19.8	34.1	1.80936
94272.8	78238.5	78967	28911.3	77494.1	24450	-3.3	46.2	1.8116
116866	89475.4	85598	47336.3	87685.7	35379	-53.9	-15.4	1.81385
45117.8	70795.3	41766	17825.5	84074.3	13895	2.2	-30.8	1.81947
17019	74238.4	15024	39168.8	71437.6	35933	1161.6	476.3	1.82171
44245.5	74903.7	38712	37847.7	73023.4	33967	332.2	678.7	1.82283
122600	86773.8	92594	61671.5	92240.5	43817	-11	-2.2	1.82283
74202.8	83946.8	57929	113099	80684.9	91864	4950	2302.3	1.82508
10935	71349.7	10044	3416.6	76576.7	2924	5.5	14.3	1.8262
110209	96233.9	75053	70324.1	93408.2	49340	-22	6.6	1.82845
129226	94111.4	89989	57544.3	104152	36209	5.5	55	1.8307
213175	116090	120343	173326	110828	102493	85.8	11	1.8307
7649.25	65943.3	7602	3709.2	72563	3350	-14.3	4.4	1.83182
149708	95612.5	102615	73819.9	100774	48007	-19.8	35.2	1.83294
29911.5	68965.7	28424	33988.9	69893.2	31870	1784.2	872.3	1.83407
131250	90675.8	94861	67769.9	86179.9	51536	-6.6	49.5	1.83519
139318	92571.1	98631	84497.6	107854	51344	-1.1	-38.5	1.83968
54368.2	74560.1	47788	22693	79966	18598	-5.5	37.4	1.8408
125994	94835.6	87068	44418	98627.1	29515	22	-1.1	1.84193
5173.5	64020.1	5296	1623.6	65560.2	1623	-4.4	-27.5	1.84305
12411.8	68735.5	11834	4667.3	66858.2	4575	-12.1	51.7	1.84417
121454	89216.5	89217	51030.1	94314.8	35459	-52.8	-20.9	1.8453
8540.25	67718.5	8265	6061	73694.6	5390	0	44	1.84642
116411	85267.4	89473	44779.9	93310.1	31451	34.1	-40.7	1.84642
10925.2	67629.9	10587	7899.1	90046.2	5749	13.2	9.9	1.84979
9873	64164.7	10084	3554.1	63674.6	3658	136.4	191.4	1.85091
9742.5	67322.3	9484	3410	66769.6	3347	-2.2	15.4	1.85316
108725	87276.4	81642	80905	92385.5	57392	96.8	7.7	1.85877
8949.75	64595.9	9080	6152.3	64398.2	6261	29.7	20.9	1.86214
13278	66048.4	13175	5863	99802	3850	13.2	-27.5	1.86551
122145	97981.5	81698	80621.2	90042.3	58679	26.4	18.7	1.87001
7519.5	89453.2	5509	5920.2	86836.7	4468	7.7	-1.1	1.87113
116671	87945.2	86942	79226.4	98936.4	52480	12.1	64.9	1.8745
8789.25	65590.1	8782	4120.6	67159.3	4021	20.9	-22	1.87562
7592.25	71213.1	6987	3718	76503.2	3185	-1.1	-4.4	1.87562
66000	84238.1	51347	63968.3	81042.1	51729	1135.2	936.1	1.87674
14280.8	69963.6	13377	7351.3	75019.4	6422	17.6	8.8	1.87787
105243	85145.4	81005	42519.4	78423.7	35532	13.2	-36.3	1.87899
8590.5	65692.8	8570	5111.7	68297.7	4905	-15.4	24.2	1.88011
134502	90061	97875	66196.9	98866.9	43880	38.5	-12.1	1.89359
13974	68348.4	13399	14910.5	67423.9	14493	697.4	294.8	1.89471
154758	106637	95110	111113	106840	68157	148.5	-27.5	1.89696
6255.75	64982.9	6309	2392.5	64312.9	2438	-7.7	-11	1.89696
127939	90080.4	93079	73535	93796.9	51379	-15.4	-17.6	1.89921
145667	102420	93209	72679.2	91473.3	52071	45.1	-36.3	1.89921
135987	89940.7	99088	75007.9	92194.5	53319	3.3	-5.5	1.89921
60284.2	78963.7	50033	86158.6	77134.7	73203	2878.7	1457.5	1.89921
162015	97099.4	109350	110459	99646.5	72647	7.7	16.5	1.90258
177130	118172	98233	90588.3	113712	52209	11	-35.2	1.90482
22462.5	73941.6	19909	13010.8	96173.7	8866	13.2	11	1.90482
155052	99889.8	101727	110032	117880	61173	-2.2	-25.3	1.90707
65076.8	81141.3	52561	60188.7	74279.3	53104	-56.1	-9.9	1.90932
7375.5	67217.5	7191	2923.8	70654.2	2712	248.6	81.4	1.91268
123832	88030.4	92189	50803.5	80146.8	41542	44	29.7	1.91268
8002.5	70576.2	7431	8275.3	78462.1	6912	-7.7	-9.9	1.91493
9792.75	66244.6	9688	3022.8	64994.2	3048	1.1	44	1.91493
113146	85270.1	86961	50169.9	87143.8	37730	8.8	2.2	1.91942
11279.2	66859.3	11056	4955.5	75351.2	4310	16.5	-18.7	1.92055
84951	83134.5	66968	83329.4	84404.8	64701	9336.8	4605.7	1.92167
99572.2	84142.2	77554	29419.5	78004.5	24717	-3.3	6.6	1.92279
141445	92269.1	100464	52301.7	89919.6	38119	-22	-24.2	1.92392
11217.8	73841.5	9956	6298.6	82672.8	4993	-31.9	27.5	1.92616
128461	87994.7	95674	58749.9	94833.3	40600	63.8	44	1.92729
8999.25	67402.8	8750	4205.3	76854	3586	3.3	-34.1	1.92841
9271.5	67475.5	9005	4650.8	67477.3	4517	13.2	-39.6	1.92953
31167.8	88336.7	23123	28055.5	82232.9	22359	2487.1	1680.8	1.92953
31838.2	68722.5	30362	8236.8	68599.2	7869	50.6	-2.2	1.93065
9930	65096.8	9997	2423.3	64821.8	2450	-22	1.1	1.93178
6576.75	65533.5	6577	1901.9	70102.9	1778	28.6	35.2	1.93515
179768	105975	111171	117062	125508	61126	124.3	51.7	1.93627
127812	91572.1	91472	71621	101588	46204	-47.3	-16.5	1.93739
50709	81033.5	41011	38286.6	74924.6	33489	-12.1	-49.5	1.94076
10182	66542.4	10028	9225.7	66705.2	9064	237.6	141.9	1.94189
129163	106224	79688	52298.4	104371	32839	-39.6	0	1.94413
24719.2	67813.7	23889	13318.8	66625.5	13101	181.5	205.7	1.9475
148376	97251	99988	83186.4	106323	51275	40.7	-5.5	1.94975
109817	82837.3	86881	46539.9	79386.8	38420	28.6	-7.7	1.95087
58869.8	97394.5	39613	108655	95962.4	74204	7838.6	4070	1.95087
33633.8	68197.8	32321	17238.1	67425.6	16755	3615.7	1713.8	1.95873
109026	87752.1	81424	66154	84980.9	51017	15.4	-39.6	1.95873
117053	91505.8	83833	57310	92767.3	40487	8.8	1.1	1.9621
11494.5	66015.6	11411	4002.9	70406.4	3726	-45.1	8.8	1.96996
103389	84324.2	80353	35964.5	86354.9	27294	42.9	1.1	1.97221
7345.5	72586.6	6632	3812.6	75899.9	3292	-11	27.5	1.97333
18925.5	67609.8	18345	16614.4	67529.2	16124	146.3	166.1	1.97558
138104	122133	74106	95231.4	139709	44672	6.6	-15.4	1.9767
106879	87278	80254	42471	88229.6	31547	-13.2	12.1	1.9812
232641	136116	112010	262143	104259	164780	4356	1992.1	1.98232
117486	97134.5	79267	38289.9	93417	26862	-5.5	-38.5	1.98569
125072	91173.1	89903	54576.5	85826.3	41674	-38.5	39.6	1.98681
129584	94002.1	90343	103367	94401.6	71760	20.9	51.7	1.98681
120999	90649	87478	52904.5	99705.2	34774	61.6	-40.7	1.99018
11352	65960.2	11279	4998.4	76198	4299	25.3	3.3	1.9913
104024	88490.8	77040	41534.9	87833	30991	20.9	41.8	1.99355
9772.5	65126.2	9834	2085.6	68649.9	1991	0	-15.4	1.99692
136878	90373.1	99260	93780.5	97502.9	63034	-22	29.7	1.99804
120598	91763	86130	62580.1	84247.4	48681	45.1	26.4	2.00141
11973	70779.6	11086	11383.9	97294.6	7668	-36.3	15.4	2.00703
55251.8	72057.8	50251	30960.6	73245	27702	4874.1	2508	2.00703
48563.2	99504.2	31985	92977.5	84462.4	72143	7104.9	3791.7	2.00815
13258.5	66664.8	13034	2264.9	68307.6	2173	33	-27.5	2.00927
100156	81528.5	80510	31665.7	88259.4	23513	36.3	-36.3	2.01152
93339.8	100562	60829	140268	97528.8	94255	5293.2	3515.6	2.01264
7620	69349.3	7201	3437.5	66908.2	3367	1.1	-8.8	2.01601
137477	94261.6	95582	55772.2	90226.8	40510	48.4	13.2	2.01826
34782	97693.1	23333	47685	90869.2	34391	3373.7	2535.5	2.01938
5960.25	64842.5	6024	2842.4	64928.4	2869	-6.6	16.5	2.02387
117679	86892.1	88756	45279.3	88959.6	33357	-38.5	-39.6	2.025
108754	93440.2	76277	57459.6	90931.9	41412	22	22	2.03061
8805.75	78239.4	7376	3546.4	78492.7	2961	29.7	-38.5	2.03061
114815	88901.5	84639	47274.7	91160.9	33986	-33	61.6	2.03286
8382.75	74582.1	7366	5209.6	85783	3980	-1.1	-29.7	2.03398
16928.2	71138.8	15595	9764.7	79190.6	8081	29.7	-8.8	2.04297
109504	87486.1	82030	52952.9	96459.5	35977	8.8	26.4	2.04746
97787.2	89572.9	71546	120040	90577.4	86853	2957.9	1421.2	2.04858
21310.5	72460.6	19274	11350.9	71894.5	10347	13.2	-12.1	2.04858
6834.75	67296	6656	3077.8	77252.7	2611	25.3	5.5	2.05308
135036	91445.4	96776	88596.2	86844.4	66858	3.3	16.5	2.05308
47862	73077	42923	18191.8	90738.9	13139	11	24.2	2.0542
11151.8	78686.6	9288	9002.4	95667.5	6167	40.7	8.8	2.05757
96537	81496.4	77631	30042.1	77841.3	25293	14.3	-27.5	2.06206
49561.5	73021.4	44481	30290.7	83171.2	23868	51.7	-23.1	2.06318
12178.5	81725.4	9766	9058.5	85393.8	6952	18.7	-2.2	2.06655
9797.25	68517	9371	5754.1	73710.1	5116	27.5	16.5	2.06768
118510	87244.2	89022	59215.2	84219	46079	34.1	-36.3	2.07105
11607.8	64605.1	11775	8439.2	63983.3	8644	17.6	61.6	2.07217
23923.5	70282	22308	10429.1	90204.8	7577	-31.9	-6.6	2.07329
115308	84632.4	89290	40839.7	81364.1	32895	-44	13.2	2.07442
120563	92120.1	85771	54395	93420.4	38159	9.9	-12.1	2.07891
121936	90768.2	88040	185864	82999.5	146757	9772.4	4860.9	2.08003
127396	94366.8	88474	58917.1	105630	36554	14.3	20.9	2.08228
13950	66561.9	13735	3702.6	69929	3470	29.7	8.8	2.08452
9952.5	68169.6	9568	5561.6	89007.3	4095	-16.5	14.3	2.08902
8666.25	69772.9	8140	7874.9	75242.7	6859	102.3	50.6	2.08902
9498.75	66543	9355	2799.5	65430.8	2804	-27.5	-12.1	2.09014
11309.2	67274.5	11017	5735.4	82428.8	4560	-55	2.2	2.09463
123778	87201.3	93025	64845	90783.8	46811	-24.2	19.8	2.09463
6462	71463.7	5926	4095.3	75880.6	3537	-8.8	12.1	2.09575
147114	93344.4	103287	104969	99161.4	69374	42.9	20.9	2.09688
5433	64503.1	5520	3490.3	66052.6	3463	17.6	46.2	2.098
36484.5	68657	34826	16835.5	76070.8	14504	29.7	37.4	2.098
12450	65368	12482	10920.8	69940.9	10233	4.4	4.4	2.10362
5986.5	65607.2	5980	1386	67084.9	1354	48.4	-3.3	2.10362
12840	69463.6	12114	12568.6	81392.9	10120	11	33	2.10586
71805.8	84015.2	56012	90359.5	80309.8	73737	6551.6	2836.9	2.10699
13758.8	72031.8	12518	4741	87008.2	3571	-24.2	18.7	2.10811
150725	100821	97975	92951.1	118222	51527	61.6	-25.3	2.11036
7059	65011	7116	2808.3	67613.8	2722	11	23.1	2.11597
30408.8	67093.1	29703	14866.5	67058.4	14529	58.3	229.9	2.11597
16096.5	66702.5	15815	12820.5	66985.9	12543	1690.7	778.8	2.11709
120716	87164.4	90762	60857.5	93181.6	42802	45.1	-9.9	2.11709
77986.5	82935.9	61625	63409.5	81313.4	51106	1719.3	1392.6	2.12159
5951.25	64766	6022	2004.2	68090.9	1929	-8.8	37.4	2.12271
12990	65359.9	13025	2788.5	65973.7	2770	-2.2	-41.8	2.12383
5059.5	64799.6	5117	2560.8	72999	2299	23.1	-31.9	2.12608
63135.8	87725.6	47166	60209.6	84987.8	46429	13222	6748.5	2.12833
129032	94718.8	89277	58207.6	91703.8	41598	1.1	-25.3	2.12945
7290	65089.6	7340	11276.1	65787.5	11233	16.5	-13.2	2.13282
6162.75	69395.5	5820	3450.7	71883.4	3146	15.4	39.6	2.13394
116248	90255.5	84410	176603	87556.6	132187	17586.8	7643.9	2.13394
121070	92583	85701	65659	87795.4	49012	34.1	-22	2.13506
47609.2	90385.9	34520	61587.9	87983.1	45875	2673	1765.5	2.13843
96808.5	81893.4	77472	49687	85687.3	38002	45.1	34.1	2.1418
15488.2	68718.3	14771	7370	88138.8	5480	39.6	-17.6	2.14405
31331.2	69084.3	29722	13380.4	75686	11586	26.4	2.2	2.1463
106362	85150.9	81861	47411.1	79241.4	39211	9.9	-39.6	2.14966
129244	86569.4	97842	51460.2	87275.4	38642	-13.2	5.5	2.15191
9911.25	67067	9685	4143.7	86402	3143	-38.5	42.9	2.15528
105551	98660.8	70113	198689	96733.2	134610	4862	2163.7	2.15753
41478	71470.3	38034	15305.4	78498.6	12778	20.9	18.7	2.15865
118618	94300.2	82436	62527.3	100303	40854	3.3	38.5	2.15977
14525.2	66142.8	14392	3341.8	70172.5	3121	-6.6	22	2.16539
138998	95598	95288	81282.3	94071.9	56626	29.7	-30.8	2.16988
6790.5	66282.7	6714	2987.6	70127.3	2792	14.3	-23.1	2.171
18853.5	75079.5	16457	21938.4	72941.8	19711	25.3	8.8	2.17213
113479	87534.6	84960	54305.9	88545.3	40194	-44	3.3	2.17213
9450.75	66476.8	9317	5369.1	84421.6	4168	-9.9	-30.8	2.17325
136518	91692	97575	77161.7	96158.3	52589	11	-38.5	2.1755
134489	90989.6	96867	75836.2	89504.4	55528	114.4	-7.7	2.1755
28935.8	69424.6	27315	15287.8	102412	9783	-1.1	22	2.17662
25286.2	82449.9	20099	15329.6	115317	8712	-5.5	-1.1	2.17774
10367.2	67203.6	10110	3804.9	69692	3578	-8.8	-19.8	2.17999
5313	66780.4	5214	4461.6	69900.9	4183	-4.4	-26.4	2.17999
103274	79329.2	85317	36208.7	84369.4	28126	57.2	3.3	2.18111
113353	82521.7	90021	48548.5	92089	34550	64.9	14.3	2.1856
70836.8	78402.3	59212	81985.2	76131.5	70575	399.3	408.1	2.1901
120964	84407.6	93919	59879.6	83211.8	47160	-15.4	-15.4	2.19347
17023.5	66514.8	16773	7658.2	69007	7273	-13.2	3.3	2.19684
7827.75	65018.9	7890	1282.6	66923.9	1256	1.1	-25.3	2.19908
26075.2	66394.7	25738	10117.8	69447	9548	20.9	15.4	2.20133
155196	111738	91025	230065	115919	130070	10773.4	5341.6	2.20133
18850.5	66766.8	18503	8320.4	74330.1	7336	16.5	-25.3	2.20245
123473	86789	93237	45087.9	81689.7	36172	-3.3	9.9	2.20694
10050.8	69095.4	9533	7170.9	82317.8	5709	1.1	6.6	2.20919
37566	82385.5	29883	54827.3	83513.4	43025	4557.3	2187.9	2.21256
16383	67624.6	15877	5998.3	73231.1	5368	11	13.2	2.21256
123298	90391.3	89394	56091.2	97802.2	37586	62.7	18.7	2.21593
11206.5	70727	10384	3459.5	74924.6	3026	-41.8	14.3	2.2193
8695.5	65038.6	8762	7432.7	64203.2	7587	27.5	48.4	2.22042
11146.5	66324.4	11014	4856.5	90239.8	3527	41.8	-5.5	2.22267
12342.8	65065.5	12432	5122.7	64302.1	5221	-52.8	-5.5	2.22379
128118	85504.2	98198	59881.8	89807.6	43698	40.7	67.1	2.22491
15195	68464.7	14545	11488.4	101813	7395	51.7	-28.6	2.22941
118578	85214.4	91195	57619.1	96423.2	39162	16.5	22	2.22941
111302	85663.2	85151	40101.6	84796.5	30993	1.1	24.2	2.23165
34351.5	100038	22504	85408.4	99006.4	56535	5016	2899.6	2.23278
120685	89534.4	88337	54902.1	83367.6	43159	-8.8	47.3	2.23502
55199.2	248406	14563	262143	78065.5	220069	211.2	177.1	2.23502
117285	86012.1	89364	43672.2	88279.2	32421	14.3	28.6	2.23615
24168.8	70137.9	22583	8246.7	77976.6	6931	26.4	17.6	2.23615
5357.25	65588	5353	5283.3	76265.7	4540	22	4.4	2.24176
11630.2	75457.9	10101	6524.1	82477.5	5184	-7.7	-1.1	2.24513
7529.25	65704	7510	3516.7	71353.1	3230	-9.9	3.3	2.24625
7560	73815.9	6712	2736.8	72850.9	2462	2.2	12.1	2.24625
155328	95167.4	106965	80711.4	91949.8	57526	39.6	-8.8	2.2485
9090.75	66079.3	9016	4412.1	69026.4	4189	-30.8	-39.6	2.2485
104302	86393.9	79121	34568.6	79821.3	28382	-16.5	18.7	2.25075
175964	112220	102762	139210	113707	80235	33	4.4	2.25187
10367.2	69357.7	9796	8981.5	86905.6	6773	18.7	-11	2.25187
113402	86198.3	86219	46909.5	93713.2	32805	0	-18.7	2.25187
139429	96801.8	94395	87814.1	105573	54512	-37.4	-23.1	2.25187
11497.5	68775.1	10956	5545.1	78269.2	4643	19.8	-27.5	2.25299
105462	83192.6	83079	30234.6	77832.3	25458	-14.3	8.8	2.25299
109502	85203.4	84226	53271.9	84905.5	41119	-38.5	6.6	2.25524
9795.75	65480.9	9804	4292.2	77619.7	3624	0	-29.7	2.25524
17653.5	68722.3	16835	6583.5	68999.9	6253	-50.6	-25.3	2.25861
40681.5	73059.9	36492	11803	91584.4	8446	-12.1	-3.3	2.25861
128096	88235.6	95142	77836	89711.1	56861	42.9	-6.6	2.25973
4823.25	62904.8	5025	4431.9	61121.4	4752	236.5	114.4	2.25973
127555	93440.1	89463	67723.7	91491.4	48511	-4.4	-38.5	2.26085
14597.2	67722.3	14126	4078.8	81100.8	3296	25.3	-16.5	2.26085
100766	84162	78465	41077.3	93156.7	28898	6.6	-50.6	2.26759
7082.25	66230.4	7008	8318.2	77226.5	7059	-46.2	-16.5	2.26872
8523	64210.1	8699	4187.7	65034.4	4220	67.1	104.5	2.27209
41627.2	71410.2	38203	10975.8	74003.1	9720	70.4	-50.6	2.27321
43497	80997.3	35194	28296.4	79097.2	23445	3072.3	1467.4	2.27433
9141.75	66783.4	8971	6328.3	68858	6023	7.7	9.9	2.2777
155330	98159.9	103705	139443	100863	90603	7.7	-25.3	2.27995
16469.2	68655.2	15721	7979.4	71980.5	7265	42.9	17.6	2.28107
68448.8	76202	58868	76783.3	81023.9	62106	3630	2168.1	2.28556
10692	66136	10595	2484.9	65349.3	2492	1.1	7.7	2.28781
77604.8	90166	56406	91201	98027.8	60972	1728.1	1273.8	2.29455
61514.2	81909	49218	68225.3	78562.3	56913	1051.6	899.8	2.29567
19642.5	67827.1	18979	4441.8	65725.4	4429	48.4	-57.2	2.29792
5547	67084	5419	4625.5	76569	3959	-38.5	-26.4	2.30466
131485	92791.4	92864	55393.8	86975.9	41739	57.2	-16.5	2.3069
134816	89726	98470	87453.3	99213.1	57768	71.5	59.4	2.30915
6489	66271.3	6417	4244.9	72806.5	3821	20.9	5.5	2.31139
19002.8	68740.1	18117	10158.5	70861.9	9395	24.2	27.5	2.31364
6073.5	64250.7	6195	2432.1	65863.7	2420	0	3.3	2.31589
120627	87880.9	89956	48948.9	88565.1	36221	-58.3	-3.3	2.31701
123912	86786.5	93571	58627.8	86530.9	44403	50.6	-60.5	2.31813
108446	102231	69520	77569.8	93354.4	54455	6.6	41.8	2.32038
44355	79830	36413	39535.1	76724.1	33770	1135.2	943.8	2.32712
116198	89468.1	85116	44392.7	83059.4	35027	-11	-41.8	2.33161
134124	89173.8	98571	56012	87904.5	41759	12.1	14.3	2.33161
10535.2	68394.1	10095	7286.4	74091.8	6445	-4.4	-38.5	2.33161
21900.8	75319.5	19056	11550	77706.7	9741	-5.5	-2.2	2.33835
6458.25	65895.7	6423	2267.1	86482.4	1718	-6.6	42.9	2.33947
21351	69095.8	20251	9687.7	80082.4	7928	-55	3.3	2.34284
69936.8	90280.8	50768	82527.5	85582	63197	10139.8	5119.4	2.34397
110996	88739	81973	52894.6	87006.2	39842	40.7	5.5	2.34509
37596.8	72738.4	33874	18233.6	74914.3	15951	-4.4	-18.7	2.34509
12691.5	72661	11447	5156.8	75825.9	4457	-15.4	-74.8	2.34733
17621.2	70155.3	16461	4142.6	72281.5	3756	7.7	2.2	2.34846
134111	95416.6	92113	68110.9	90849.7	49133	-34.1	12.1	2.34958
15621	67002.9	15279	10421.4	83534.4	8176	-7.7	22	2.34958
116508	87920.7	86845	45104.4	92486.5	31961	19.8	18.7	2.3507
8658.75	65731.5	8633	4726.7	87852.8	3526	-25.3	42.9	2.35183
129764	92846	91595	60417.5	92367.6	42867	-48.4	2.2	2.35295
121981	90127.5	88698	102233	103185	64931	17.6	-5.5	2.35407
34333.5	70407.4	31958	28738.6	69301.7	27177	165	346.5	2.3552
6111	79810.8	5018	7542.7	93214.9	5303	14.3	15.4	2.35744
149525	95985.8	102091	65560	104909	40955	51.7	13.2	2.35857
6485.25	64114.9	6629	4781.7	66252.3	4730	8.8	3.3	2.35969
132700	93691.8	92822	61998.2	90777.6	44759	-6.6	35.2	2.35969
123439	92135.5	87802	59514.4	94700.5	41186	8.8	-8.8	2.36081
21134.2	69576.2	19907	10960.4	88417.1	8124	19.8	-26.4	2.36643
37467.8	84824	28948	27238.2	94880.6	18814	2911.7	2097.7	2.36643
7699.5	71089.7	7098	6025.8	81056.4	4872	5.5	2.2	2.36643
174692	120268	95192	262143	100424	171073	16185.4	8858.3	2.37204
12681.8	68698.2	12098	3810.4	73489.8	3398	-38.5	60.5	2.37204
11736.8	74360	10344	5804.7	98222.8	3873	-4.4	-23.1	2.37204
8559.75	64979.9	8633	2735.7	65171.5	2751	11	-25.3	2.37317
7465.5	68294.1	7164	6415.2	76804.3	5474	35.2	30.8	2.37541
134168	94071.9	93469	52342.4	87720.5	39105	-14.3	19.8	2.37541
17424	71453.6	15981	10147.5	96074.3	6922	-28.6	-19.8	2.37991
27220.5	75711.9	23562	7774.8	73187.2	6962	-28.6	-4.4	2.38215
7243.5	66051.2	7187	3208.7	104620	2010	30.8	22	2.3844
128182	90329.7	92999	65576.5	92146.5	46639	-31.9	2.2	2.39451
109262	86486	82795	51516.3	90158.7	37447	20.9	3.3	2.39563
122434	92973.7	86302	77498.3	87103.7	58309	-38.5	-26.4	2.39675
63208.5	75356.7	54971	81645.3	77148.4	69356	1174.8	1096.7	2.40237
5128.5	63909.8	5259	4175.6	65702.8	4165	41.8	24.2	2.40349
65052.8	100275	42516	124534	100093	81539	5287.7	2480.5	2.40574
9853.5	66042	9778	3769.7	73287.2	3371	3.3	5.5	2.41135
39510.8	71797.5	36065	53062.9	71135.5	48886	674.3	288.2	2.41248
8384.25	68257.2	8050	5361.4	84564.3	4155	-11	-6.6	2.41248
13695	76842.1	11680	21522.6	74859.6	18842	3570.6	1471.8	2.4136
125416	92520.5	88837	40932.1	88669.8	30253	2.2	69.3	2.41585
96874.5	81739.2	77671	33542.3	76993	28551	13.2	-20.9	2.41697
8252.25	64706.8	8358	1235.3	64558.7	1254	-6.6	-17.6	2.41809
12495.8	66400.8	12333	5627.6	74976.7	4919	27.5	-29.7	2.41921
121336	90011.8	88343	59964.3	84701.7	46396	12.1	-3.3	2.42034
75183	77033.1	63962	70261.4	74041.7	62190	9178.4	4227.3	2.42146
8388.75	68506.6	8025	4499	69115.4	4266	12.1	7.7	2.42258
12975.8	65073.4	13068	9352.2	70684.6	8671	41.8	-19.8	2.42371
109799	87740.9	82012	39740.8	92596.2	28127	14.3	-18.7	2.42483
133046	115527	75474	118381	111685	69465	14978.7	7112.6	2.42595
35306.2	98675	23449	44674.3	105937	27637	4453.9	2648.8	2.4282
22224.8	77203.5	18866	34064.8	78206.1	28546	4951.1	2252.8	2.43157
12308.2	65853	12249	3668.5	71108.8	3381	-31.9	-17.6	2.43157
13620.8	66745.1	13374	5277.8	74899.5	4618	39.6	6.6	2.43494
36063.8	75708.7	31218	10184.9	85311.6	7824	-34.1	-24.2	2.43494
69759.8	76117.6	60062	30076.2	74315.7	26523	-36.3	-34.1	2.43719
13083.8	66738.5	12848	4250.4	74779.7	3725	46.2	35.2	2.43943
31427.2	69317	29713	13534.4	85369.6	10390	-11	18.7	2.44055
18675	66660.4	18360	7376.6	77090.2	6271	0	1.1	2.4428
125004	87615	93503	67160.5	103712	42439	28.6	-38.5	2.44617
124952	89833.1	91156	47562.9	82403.6	37827	30.8	-5.5	2.44729
137746	97502.4	92586	97784.5	96192	66621	40.7	52.8	2.45291
108692	88230.1	80735	33471.9	81863.5	26796	-44	-35.2	2.45516
15774.8	71757.8	14407	11031.9	72523.5	9969	-2.2	14.3	2.45852
153282	101828	98652	74713.1	106001	46192	6.6	15.4	2.45852
5684.25	65229	5711	5344.9	67479	5191	-8.8	20.9	2.45965
129958	88061	96716	46874.3	85574.5	35898	47.3	-17.6	2.46077
131656	101073	85366	115551	101130	74881	83.6	20.9	2.46077
80702.2	84352.5	62700	116528	78607.6	97151	7597.7	3403.4	2.46302
129501	90663.1	93610	79792.9	106810	48959	16.5	79.2	2.46302
12620.2	67538.9	12246	3245	70935.4	2998	36.3	-11	2.46414
100391	88927.9	73984	42276.3	86517	32024	13.2	8.8	2.46526
65451	81131	52870	83660.5	76246	71909	6578	2708.2	2.46863
122048	87440.2	91474	55973.5	92804.4	39527	-18.7	24.2	2.46863
6246.75	67712	6046	4979.7	69762.6	4678	-41.8	19.8	2.46976
9695.25	66749.4	9519	1733.6	66870.6	1699	30.8	-31.9	2.47313
113704	89620.7	83147	59239.4	86720.7	44768	-24.2	22	2.47425
6061.5	74614.3	5324	6232.6	78671	5192	39.6	-6.6	2.47425
6386.25	64181.8	6521	3478.2	71055.9	3208	-45.1	19.8	2.47649
214712	137405	102408	262143	81450.2	210924	24757.7	11418	2.47874
9313.5	65336.1	9342	3886.3	69550.1	3662	3.3	-38.5	2.47874
106436	97469.5	71565	79225.3	95196.5	54541	-19.8	-14.3	2.48099
6201	70260.8	5784	4651.9	72552.8	4202	7.7	1.1	2.4866
106451	84322.1	82735	39935.5	84279.4	31054	-25.3	37.4	2.49222
7586.25	64803.5	7672	3830.2	84659.7	2965	9.9	15.4	2.49222
95316.8	89893.2	69490	89989.9	87594.7	67328	7045.5	3965.5	2.49334
119401	89431.2	87498	41283	82299.8	32874	27.5	-12.1	2.49559
124271	90965.6	89531	51869.4	101008	33654	62.7	-12.1	2.49783
73421.2	80027.5	60126	118306	78137.1	99227	4346.1	1856.8	2.49896
13970.2	68416.9	13382	4754.2	68058.4	4578	-25.3	23.1	2.50233
119998	95885.8	82016	107703	98627	71567	-11	23.1	2.50233
13600.5	68342.5	13042	10600.7	89492.1	7763	-2.2	48.4	2.50345
100742	84277.2	78339	41621.8	82351.4	33123	-30.8	-2.2	2.50457
72038.2	82020.5	57560	70437.4	82539.5	55927	7745.1	3912.7	2.5057
6136.5	68024.6	5912	4309.8	79787.3	3540	35.2	-17.6	2.51019
138047	92194.7	98130	77818.4	87251	58451	-17.6	48.4	2.51468
64182	75617.6	55625	58881.9	73462	52529	3630	2363.9	2.51468
11118	66160.8	11013	7476.7	72656.1	6744	23.1	6.6	2.5158
39056.2	72887.5	35117	30548.1	75376.5	26560	658.9	391.6	2.5158
5604	66751	5502	2774.2	78164.2	2326	-15.4	-8.8	2.5158
109770	81285.9	88501	52188.4	83987.4	40723	12.1	-4.4	2.52142
8123.25	68401	7783	7249	88566.5	5364	-23.1	-7.7	2.52142
132357	93024.4	93246	60728.8	92511.2	43021	26.4	20.9	2.52254
6023.25	66153.8	5967	3704.8	81149	2992	-12.1	35.2	2.53153
6147	64363.3	6259	3459.5	65659.4	3453	36.3	-2.2	2.53265
11311.5	65684.1	11286	2822.6	60689.6	3048	44	-31.9	2.53377
128188	89410.9	93959	54411.5	93034.3	38329	-27.5	25.3	2.53714
99815.2	84676.2	77253	44541.2	85374.9	34191	25.3	0	2.53827
6864.75	67948.7	6621	12829.3	67570.6	12443	858	346.5	2.53827
127227	93013.9	89642	59040.3	93494.4	41385	4.4	-64.9	2.53827
8487	74698.4	7446	9576.6	75707.1	8290	-23.1	-23.1	2.53939
19055.2	69320.3	18015	4315.3	75134.8	3764	22	16.5	2.54051
138780	97877.7	92923	64887.9	99784	42617	-38.5	57.2	2.54613
16170	67497.9	15700	10155.2	68526.7	9712	24.2	16.5	2.54613
8766.75	66620.8	8624	7454.7	67844.9	7201	25.3	-1.1	2.55062
6376.5	65081.8	6421	4260.3	69574.6	4013	1.1	-12.1	2.55062
122542	89933.7	89298	53215.8	89980.4	38759	6.6	62.7	2.55174
127434	91231.5	91542	64202.6	87490.3	48092	-1.1	24.2	2.55736
127788	90017.8	93034	52434.8	94637.1	36311	26.4	-41.8	2.55736
150663	98615.2	100125	104320	97096.9	70411	-6.6	0	2.55961
113227	85830.9	86454	52081.7	89663.7	38067	12.1	11	2.56073
125445	91055.9	90287	59468.2	92370.8	42192	16.5	6.6	2.5641
114421	88929.1	84322	36601.4	88847.7	26998	16.5	19.8	2.56859
122390	89470.8	89649	52272	86665.1	39528	46.2	29.7	2.56859
73467.8	79530.6	60540	81690.4	76703.3	69797	3542	1885.4	2.56971
5437.5	64732.4	5505	2031.7	69602.5	1913	-19.8	7.7	2.56971
13104.8	68389.3	12558	10640.3	81169	8591	9.9	-53.9	2.57084
8854.5	65636.1	8841	5275.6	72149.8	4792	12.1	-38.5	2.57084
90196.5	87368.9	67657	160577	81157.2	129669	14240.6	6664.9	2.57196
108638	86578.8	82234	55926.2	79670.9	46004	55	37.4	2.57308
8691.75	64583.1	8820	4874.1	71396.7	4474	-22	48.4	2.57533
5724	66582.9	5634	2007.5	67124.2	1960	27.5	-12.1	2.57758
23669.2	70798.2	21910	11435.6	79889.5	9381	50.6	-23.1	2.5787
135385	95060.6	93336	75807.6	98952.9	50207	-51.7	5.5	2.58095
132340	98765.8	87814	76281.7	103285	48402	23.1	25.3	2.58544
131093	92690.8	92688	60746.4	95568	41657	55	-15.4	2.58544
134084	92747.8	94744	72336	98208.3	48271	2.2	46.2	2.58544
5181.75	65030.9	5222	3304.4	77954.3	2778	25.3	5.5	2.58881
158554	101582	102292	109646	101236	70980	67.1	50.6	2.58993
5523.75	65214.3	5551	2803.9	67957.2	2704	29.7	-1.1	2.59105
203131	114288	116481	198113	107328	120971	25.3	58.3	2.59218
101422	78642	84520	48252.6	79714.7	39670	17.6	-38.5	2.5933
99243.8	83683.4	77722	38493.4	80461.3	31353	20.9	5.5	2.59442
146012	102042	93775	75758.1	97036.7	51165	22	9.9	2.59892
127407	89594.3	93195	67291.4	99925.4	44133	-20.9	110	2.59892
102954	85418.3	78990	31324.7	83689.2	24530	-24.2	24.2	2.59892
9798.75	67490.4	9515	2843.5	72566.8	2568	-11	-8.8	2.60004
69712.5	79166.1	57710	81670.6	77643.6	68935	5263.5	2740.1	2.60004
247824	175790	92391	137656	174267	51768	-22	82.5	2.60228
10403.2	65956	10337	11629.2	73148.2	10419	31.9	26.4	2.60341
133638	110886	78983	177147	113685	102120	12355.2	5970.8	2.60341
9713.25	66852.3	9522	2808.3	79707.6	2309	4.4	-29.7	2.6079
10701	76352.8	9185	6774.9	110228	4028	-3.3	2.2	2.60902
99859.5	94595.4	69183	61173.2	90253.2	44420	1.1	-31.9	2.60902
113066	87712	84480	68004.2	81647.4	54585	-34.1	59.4	2.60902
138723	91117.6	99776	73730.8	99619.1	48505	22	33	2.61127
130716	90069.5	95111	72092.9	89054.2	53054	42.9	-8.8	2.61576
13935.8	76883	11879	7231.4	99688.1	4754	-2.2	-33	2.61689
17614.5	70081.6	16472	7934.3	72300.1	7192	-1.1	5.5	2.61689
25713	80336	20976	21907.6	125842	11409	19.8	-24.2	2.62025
5316	63482	5488	8544.8	63005.4	8888	995.5	437.8	2.62025
97903.5	83262.4	77060	46517.9	82640.2	36890	34.1	-23.1	2.62025
121062	85069.5	93264	79526.7	89122.1	58480	-25.3	1.1	2.62587
9479.25	71095.5	8738	11669.9	69998	10926	1351.9	570.9	2.62699
6630	67944.3	6395	4585.9	68947.4	4359	-6.6	20.9	2.62699
31327.5	93254	22016	42486.4	94610.6	29430	3010.7	2058.1	2.62812
163708	101813	105378	107044	99867	70246	170.5	84.7	2.62924
14167.5	68482.2	13558	5370.2	82075.9	4288	-1.1	8.8	2.63036
6565.5	67547.4	6370	4436.3	78344.8	3711	-7.7	-5.5	2.63149
5148.75	65279.3	5169	2024	67538.1	1964	49.5	3.3	2.63149
132865	91441.5	95224	81153.6	97588.6	54499	52.8	-23.1	2.63261
124975	91141.6	89864	67146.2	97042.6	45346	99	40.7	2.63373
76225.5	73969.3	67535	55383.9	81281.8	44655	2145	1768.8	2.63486
30156.8	69641.4	28379	33679.8	70191.4	31446	1425.6	718.3	2.64047
62393.2	81592.4	50115	51487.7	75497.8	44694	6288.7	2959	2.64272
6199.5	69498.9	5846	5997.2	68712	5720	-3.3	-30.8	2.64833
125842	88294.7	93405	48636.5	84788.2	37593	22	23.1	2.65283
14351.2	67561.5	13921	6168.8	77211.3	5236	33	-7.7	2.65507
13966.5	68465	13369	5771.7	80531	4697	15.4	12.1	2.65619
130305	89226.3	95708	57644.4	99378.7	38014	31.9	0	2.65844
9382.5	66238.4	9283	3087.7	66652	3036	20.9	2.2	2.66293
7636.5	67722	7390	3664.1	71766.4	3346	41.8	-16.5	2.66406
35022.8	72057.6	31853	16050.1	78673.1	13370	28.6	-5.5	2.66406
20737.5	68078.6	19963	9321.4	86149.7	7091	-5.5	-31.9	2.66518
5772.75	65363.3	5788	2735.7	84132.7	2131	14.3	15.4	2.6663
52066.5	87035.6	39205	69078.9	87846.2	51535	3444.1	2234.1	2.67192
14442	70369.6	13450	8597.6	91872.2	6133	-25.3	4.4	2.67304
8577.75	78567.6	7155	9303.8	80813	7545	-7.7	44	2.67304
9261	76923.8	7890	8561.3	87928.8	6381	23.1	19.8	2.67529
18487.5	68669.1	17644	7135.7	73321.6	6378	-22	-25.3	2.67529
5183.25	66710.4	5092	4677.2	100500	3050	-3.3	-6.6	2.67529
72462.8	85071	55823	76540.2	83352.3	60180	3294.5	1853.5	2.67641
5398.5	63563.8	5566	3445.2	63871.2	3535	1.1	34.1	2.67753
140172	96519.2	95176	49640.8	102896	31617	37.4	26.4	2.67866
96215.2	87597.9	71983	144411	83008.6	114014	5376.8	2547.6	2.67866
15096	66756.5	14820	6474.6	88732.6	4782	47.3	-24.2	2.68427
15996	66542.7	15754	5119.4	81631.4	4110	22	19.8	2.6854
13182	68492.5	12613	2721.4	71282.8	2502	22	13.2	2.6854
5900.25	63913.9	6050	2543.2	65105.9	2560	7.7	-9.9	2.68652
32139	83938.2	25093	14216.4	86805.7	10733	-22	26.4	2.68989
13571.2	83028.9	10712	14308.8	90271.6	10388	17.6	-27.5	2.69213
113320	87221	85146	45222.1	85026.3	34856	4.4	14.3	2.69326
9009.75	65541.5	9009	7002.6	66280	6924	5.5	41.8	2.69326
111890	90618.9	80919	50253.5	91167.2	36125	-18.7	9.9	2.69326
116154	87374.8	87122	55553.3	85147.6	42758	22	1.1	2.69326
115762	85408.8	88827	37814.7	81418.8	30438	22	35.2	2.69775
155836	99048.6	103110	136083	105038	84906	-6.6	7.7	2.69887
11618.2	66697.1	11416	3944.6	73378.7	3523	28.6	25.3	2.69887
8820.75	65675.6	8802	4373.6	76905.9	3727	-12.1	-31.9	2.69887
10659.8	66255.4	10544	6491.1	78646.8	5409	30.8	-1.1	2.70112
34449	71954.7	31376	15404.4	80217.9	12585	48.4	-46.2	2.70224
119930	87003.8	90338	55040.7	84938	42468	33	-29.7	2.70337
9580.5	64343.9	9758	11171.6	64768.4	11304	179.3	135.3	2.70337
115816	87046	87197	42465.5	85689.4	32478	42.9	53.9	2.70786
11699.2	64784.3	11835	4705.8	67365.5	4578	-6.6	-30.8	2.70786
8010.75	65517.6	8013	4373.6	84104.5	3408	-16.5	11	2.70898
123293	91859.5	87962	83035.7	96700.6	56275	4.4	16.5	2.7101
116224	87617.9	86933	51813.3	105024	32332	-4.4	23.1	2.71347
106115	81692.1	85129	33543.4	79086.9	27796	5.5	24.2	2.71572
8793.75	66903.6	8614	8060.8	75252.5	7020	-29.7	-36.3	2.71797
10115.2	65758.7	10081	4570.5	65918.2	4544	17.6	-5.5	2.71909
110014	98306	73341	36795	99739.3	24177	19.8	-20.9	2.72134
9749.25	69866.3	9145	9960.5	95700.2	6821	26.4	-24.2	2.72246
50198.2	76697.7	42893	50869.5	73621.1	45283	638	589.6	2.72358
120642	89159.5	88677	53355.5	84229.6	41514	92.4	-30.8	2.72695
109088	85932.1	83196	51102.7	89944	37235	2.2	62.7	2.72807
99875.2	83659.4	78239	33050.6	88774.3	24399	11	6.6	2.73032
9784.5	67655.3	9478	4183.3	73089	3751	11	4.4	2.73032
105544	83774	82567	45370.6	82265.6	36144	44	18.7	2.73032
156504	97295	105418	87047.4	96782.3	58944	69.3	-20.9	2.73144
6102	77320.3	5172	5651.8	74511.4	4971	-27.5	-1.1	2.73257
102099	81790	81809	34582.9	77170.7	29369	-48.4	5.5	2.73257
134357	88996.6	98939	55119.9	85468.8	42265	20.9	31.9	2.73369
122821	88395.2	91059	59573.8	89493.2	43626	25.3	-1.1	2.73481
7502.25	67722.8	7260	11563.2	68816.4	11012	-22	6.6	2.73481
116698	117449	65117	43693.1	107962	26523	431.2	172.7	2.73706
12961.5	68162.8	12462	7239.1	80125.3	5921	6.6	-23.1	2.74043
14787.8	76213.4	12716	8343.5	95594.3	5720	15.4	12.1	2.74604
12547.5	80571.5	10206	34676.4	76759.9	29606	2571.8	1072.5	2.74829
8613	67285.9	8389	6481.2	75018	5662	-11	-33	2.74829
128411	92502.1	90977	107324	100937	69683	121	46.2	2.74829
10720.5	70881.6	9912	11192.5	105238	6970	-49.5	26.4	2.75054
119116	96757.8	80680	38614.4	100354	25217	56.1	-19.8	2.75278
15403.5	72245.3	13973	14672.9	93888.2	10242	12.1	-14.3	2.75728
10594.5	69536.4	9985	6759.5	91413.7	4846	34.1	5.5	2.7584
77236.5	86137.3	58764	122485	82152.2	97711	2572.9	1142.9	2.7584
32015.2	75054.6	27955	10154.1	88609.7	7510	15.4	-12.1	2.75952
34770.8	87277.8	26109	36832.4	80809.1	29871	3920.4	2544.3	2.76065
141840	93903.8	98991	61518.6	93440.6	43147	64.9	-5.5	2.76289
117202	89253	86058	61703.4	85229.4	47446	28.6	13.2	2.76402
22359.8	69816	20989	7940.9	72632.9	7165	-18.7	6.6	2.76514
5281.5	66448.1	5209	3693.8	70576.4	3430	4.4	3.3	2.76851
9387	74163.5	8295	4736.6	85845.6	3616	30.8	19.8	2.77075
67234.5	79209.8	55628	59933.5	80815.7	48602	4866.4	2395.8	2.77412
11427	67925.6	11025	6839.8	79435.3	5643	-36.3	59.4	2.77749
17208.8	72695.2	15514	18595.5	103991	11719	-69.3	23.1	2.77974
77797.5	81818.8	62315	35363.9	80355.3	28842	23.1	14.3	2.78311
104738	84763.2	80980	65574.3	89389.2	48076	27.5	7.7	2.78423
14189.2	66736.5	13934	5063.3	71468.5	4643	34.1	24.2	2.78985
22143.8	71749.9	20226	9937.4	98765.2	6594	-27.5	12.1	2.78985
113641	85767.8	86834	47258.2	88214.2	35109	20.9	-5.5	2.79209
7179	71404.3	6589	4669.5	85052.9	3598	36.3	2.2	2.79771
6133.5	65573.4	6130	9497.4	63857.8	9747	180.4	114.4	2.80445
140411	91560.3	100502	69004.1	97877.9	46203	47.3	44	2.80445
123006	90771.5	88809	55248.6	82038.6	44135	12.1	7.7	2.80894
6218.25	65391.4	6232	3710.3	81351	2989	22	6.6	2.81343
115512	87185.1	86829	46278.1	86795.1	34943	15.4	14.3	2.8168
128498	93029.5	90522	91494.7	87287.2	68695	50.6	4.4	2.82129
12030.8	65984.4	11949	6263.4	66940.3	6132	-29.7	40.7	2.82242
143652	92813.8	101433	95382.1	98256.2	63619	36.3	14.3	2.82691
16107.8	67926	15541	3071.2	71781.1	2804	190.3	52.8	2.82916
145304	98768.4	96414	74691.1	101414	48267	24.2	-28.6	2.82916
126828	95532.4	87005	67933.8	110540	40276	6.6	-36.3	2.83028
141585	93583.7	99151	73950.8	97045.2	49940	22	-18.7	2.83477
10308.8	65738.5	10277	2060.3	65929.6	2048	16.5	1.1	2.8359
135332	91675.4	96745	59076.6	88284.9	43854	-8.8	41.8	2.83702
7454.25	65066.8	7508	3619	66379.7	3573	-3.3	22	2.83702
14222.2	72971.8	12773	12663.2	86474.5	9597	35.2	44	2.83926
16956	67848.8	16378	3965.5	79015.8	3289	-12.1	35.2	2.83926
9645	64042	9870	3393.5	64952.2	3424	42.9	13.2	2.84039
24399.8	69754.9	22924	6476.8	92435.5	4592	-20.9	-22	2.84488
114503	86130.1	87125	50358	93030.6	35475	2.2	28.6	2.84713
21407.2	74740.1	18771	24592.7	76905.4	20957	1972.3	876.7	2.85274
121595	88475.1	90069	57736.8	92900.5	40730	12.1	36.3	2.85499
7353.75	65973.4	7305	5644.1	65041.6	5687	-3.3	-7.7	2.85499
59849.2	73969	53026	28138	89652	20569	25.3	3.3	2.85723
8628.75	67570	8369	3954.5	87525.2	2961	35.2	-29.7	2.85723
12654	72395.7	11455	8329.2	92004.5	5933	19.8	-20.9	2.85948
169660	101368	109688	123913	109698	74028	51.7	2.2	2.86173
8574	65528.4	8575	4343.9	68285.4	4169	-23.1	23.1	2.86173
123986	90660.8	89626	75601.9	87463.7	56648	-36.3	-14.3	2.86397
128424	92859.3	90636	54576.5	98172.7	36433	19.8	-25.3	2.86622
148846	103953	93839	48750.9	116319	27467	7.7	3.3	2.86847
100851	87426.7	75599	62448.1	95489.8	42859	53.9	-16.5	2.86959
80455.5	87405.4	60325	103638	83683.4	81163	4847.7	2315.5	2.86959
132072	105211	82268	56789.7	116831	31856	-8.8	15.4	2.87071
134098	103105	85236	59549.6	108594	35938	36.3	58.3	2.87184
7643.25	76323	6563	2458.5	73671.8	2187	-35.2	-39.6	2.87408
5166	66332.1	5104	1881	67436.1	1828	-24.2	-29.7	2.87633
11365.5	64905	11476	3286.8	64338	3348	12.1	-3.3	2.87745
10165.5	64932.4	10260	6450.4	69175.8	6111	-3.3	-2.2	2.87857
12840	69734.2	12067	3858.8	73195.5	3455	25.3	-1.1	2.8797
20820.8	67717.6	20150	9710.8	77056.2	8259	-4.4	14.3	2.8797
116889	89770.1	85334	48875.2	87972.7	36410	-22	-37.4	2.88082
105014	92303.1	74561	54136.5	85847.1	41328	16.5	24.2	2.88419
12555	67944.2	12110	7618.6	87687.5	5694	1.1	-14.3	2.88868
25890	69432.7	24437	8859.4	69492.5	8355	5.5	-31.9	2.89205
26325	91680	18818	23536.7	98625.4	15640	-13.2	83.6	2.89767
147604	100647	96112	73818.8	102469	47212	110	36.3	2.89767
34437	77672.9	29056	47852.2	92020	34080	1051.6	926.2	2.89879
138314	95897.5	94523	81121.7	94100.4	56497	-35.2	-52.8	2.89991
140128	93485.1	98234	64394	94830	44502	-58.3	-35.2	2.90104
19071.8	69046.9	18102	10500.6	82090.8	8383	0	-1.1	2.90328
176901	106132	109236	160454	103491	101608	16.5	61.6	2.90328
64426.5	81842.5	51590	81134.9	76408.4	69590	7827.6	3603.6	2.90328
55375.5	79274.1	45779	52503	79059.7	43522	3897.3	1681.9	2.90665
122744	91885.5	87545	40267.7	91018.3	28994	-33	12.1	2.90665
5160.75	67106.1	5040	2684	73260.6	2401	-16.5	6.6	2.90778
113020	88980.9	83241	54859.2	83267.8	43177	25.3	17.6	2.91339
7820.25	87473.6	5859	5630.9	74116.6	4979	26.4	26.4	2.91451
12474.8	82206.7	9945	7544.9	81299.3	6082	53.9	-22	2.91451
18692.2	66915.1	18307	3897.3	66670.2	3831	-30.8	0	2.91676
139822	93196.5	98323	71647.4	103813	45230	39.6	22	2.91676
140436	91603.8	100472	98122.2	97013.5	66285	-29.7	33	2.92013
5287.5	64040.2	5411	6936.6	64582.6	7039	22	31.9	2.92013
126523	90005.9	92125	67383.8	93258.4	47353	13.2	31.9	2.92125
122599	88795.2	90485	58763.1	91802.1	41950	-31.9	-5.5	2.92575
8328.75	66956.9	8152	7173.1	69346	6779	-19.8	9.9	2.92687
127957	88611.8	94635	62522.9	98794.5	41475	25.3	2.2	2.92687
113864	85529.1	87247	49256.9	90160.3	35804	29.7	4.4	2.92687
11049	65977.9	10975	4134.9	68760.4	3941	-8.8	5.5	2.92799
40957.5	78639.2	34133	11636.9	75778.6	10064	378.4	183.7	2.92911
134346	92917.6	94756	72546.1	85873.4	55365	-23.1	2.2	2.92911
136550	90930.8	98415	57688.4	92443.6	40897	44	-7.7	2.92911
67926	77374.7	57533	66653.4	76483.4	57113	5229.4	2711.5	2.93024
129362	90011.6	94186	68250.6	90126.2	49629	-30.8	-12.1	2.93136
131486	93988.3	91682	70519.9	93373	49496	31.9	68.2	2.93248
27660.8	67955.3	26676	11148.5	75996.3	9614	42.9	-35.2	2.93473
141934	90593	102677	86369.8	94629.1	59816	51.7	35.2	2.93698
163546	96953.3	110550	110057	97296.8	74131	15.4	11	2.93698
5904	65669.5	5892	10074.9	69502	9500	-5.5	-17.6	2.94259
205006	112759	119150	119094	115821	67388	61.6	-5.5	2.94259
8449.5	64932.7	8528	5487.9	68414.5	5257	-36.3	9.9	2.94372
25554	74537.4	22468	19041	76948.3	16217	-20.9	-23.1	2.94596
138724	91768.9	99069	68695	102353	43985	30.8	47.3	2.94708
114698	89890.4	83622	50469.1	87387.9	37849	-31.9	8.8	2.94821
9981	67636.7	9671	12604.9	91511.5	9027	2.2	-2.2	2.94933
10676.2	65914.2	10615	1618.1	63008.8	1683	113.3	13.2	2.94933
94938.8	84067.3	74011	36348.4	88380.8	26953	38.5	24.2	2.94933
5862.75	68562	5604	2575.1	67182.2	2512	-30.8	-23.1	2.95045
117416	93506.7	82293	70296.6	100864	45675	447.7	159.5	2.95158
5794.5	64244.4	5911	2215.4	70275.2	2066	16.5	2.2	2.9527
117428	89372.5	86109	54884.5	90476.9	39755	34.1	15.4	2.9527
108010	93707.6	75539	148309	91417.9	106320	3136.1	1839.2	2.9527
49954.5	85144.8	38450	145916	77765.6	122969	625.9	240.9	2.95382
13807.5	68791.9	13154	12358.5	72295.5	11203	-16.5	5.5	2.95495
16508.2	66811.9	16193	9460	72443.4	8558	42.9	20.9	2.95719
8935.5	66948.3	8747	5003.9	95136.5	3447	-34.1	8.8	2.96056
11417.2	66421.7	11265	3714.7	66515.5	3660	-28.6	8.8	2.96169
14754	69522.4	13908	4203.1	71901.4	3831	13.2	5.5	2.96393
25216.5	69936	23630	15660.7	93058.3	11029	20.9	38.5	2.96505
127630	96839.2	86374	85946.3	91904.9	61287	33	73.7	2.9673
14207.2	71021.1	13110	10871.3	83700.8	8512	2.2	36.3	2.96955
121668	89968.5	88627	53413.8	87432.3	40037	13.2	36.3	2.97067
14597.2	69437.9	13777	8459	74692.7	7422	-22	-28.6	2.97404
64755.8	89180.5	47587	58412.2	91807.6	41697	1457.5	882.2	2.97629
16004.2	75267.6	13935	6576.9	99360	4338	-4.4	16.5	2.97853
15660.8	68050.9	15082	4973.1	78876.3	4132	9.9	36.3	2.98078
10857	66151.4	10756	4037	73308.1	3609	4.4	0	2.9819
104776	85352.2	80450	33865.7	84430.4	26287	3.3	-49.5	2.9819
12839.2	73738.8	11411	9141	74150.8	8079	-17.6	-8.8	2.98415
31344	73676	27881	20970.4	75173.2	18282	7.7	-16.5	2.98527
9102	68936.6	8653	3500.2	74260	3089	29.7	24.2	2.98639
109469	83131.6	86299	49710.1	81563.3	39942	6.6	0	2.98976
9886.5	64233.3	10087	5997.2	63474.2	6192	101.2	71.5	2.99426
12559.5	71301.1	11544	6127	99687	4028	-20.9	29.7	2.99426
61437	86396.5	46603	83138	89857.9	60635	6201.8	3674	2.99538
167069	101749	107608	122835	115854	69485	23.1	19.8	2.99538
5235.75	64413.4	5327	2209.9	64974.4	2229	6.6	11	2.9965
7226.25	65186.4	7265	4104.1	83842.4	3208	-12.1	30.8	2.9965
14121	66992.5	13814	4907.1	68365.6	4704	-55	6.6	2.99875
46683	87043.8	35148	68960.1	92111.7	49064	5619.9	3208.7	2.99875
145170	109323	87025	93053.4	125064	48762	63.8	61.6	3.00099
131538	90761.9	94979	63675.7	99731.2	41843	7.7	-2.2	3.00324
88542.8	82843	70045	145263	79990.7	119013	12093.4	5773.9	3.00661
110974	88480.9	82196	49350.4	84807.8	38136	-11	-25.3	3.00661
14424	69819.9	13539	6322.8	88616.6	4676	-3.3	-13.2	3.00773
6079.5	63809.4	6244	2428.8	66350.1	2399	27.5	7.7	3.00998
137451	95888.8	93942	88662.2	96289.1	60345	127.6	75.9	3.0111
98355	83026.9	77635	43776.7	86025.5	33350	62.7	-19.8	3.01223
15126	72745.1	13627	24053.7	76275.4	20667	3569.5	1471.8	3.0156
105920	85929.3	80782	59132.7	85950.2	45088	28.6	-13.2	3.01784
9130.5	66790.5	8959	5888.3	92585.3	4168	5.5	-15.4	3.01896
70390.5	73589.6	62687	53953.9	78749.3	44901	-5.5	2.2	3.02458
27345.8	69923.2	25630	11343.2	85211.8	8724	-3.3	-1.1	3.03132
6685.5	67792.2	6463	2899.6	72446.9	2623	11	-14.3	3.03244
116526	88395.3	86392	33524.7	84230.7	26084	49.5	-11	3.03357
5317.5	66709	5224	8311.6	71418.5	7627	20.9	-35.2	3.03693
134240	97084.1	90618	75262	98368	50142	17.6	30.8	3.03693
16932.8	69674.4	15927	6224.9	84288.2	4840	-6.6	20.9	3.03918
151336	93373	106219	72534	99578.7	47737	-45.1	-60.5	3.0403
108188	84254	84153	43450	86751.7	32824	63.8	-48.4	3.04143
112082	87717.5	83739	38830	87083.8	29222	4.4	3.3	3.04255
8253.75	66143	8178	2899.6	80146.9	2371	-3.3	7.7	3.04367
9385.5	64018.3	9608	4301	65642.8	4294	9.9	-15.4	3.04817
7968.75	68142	7664	3626.7	69659.9	3412	15.4	-14.3	3.04929
116476	89074.8	85696	43505	85432.6	33373	25.3	29.7	3.05266
34354.5	67694.7	33259	16399.9	66336.5	16202	562.1	231	3.05378
101189	80819.2	82054	40447	80886.6	32771	-18.7	0	3.05827
8989.5	66531.4	8855	2416.7	75707.9	2092	-37.4	14.3	3.0594
17368.5	71288.4	15967	10972.5	87801.4	8190	-25.3	20.9	3.06052
31764.8	70172.4	29666	12296.9	88520.4	9104	-23.1	16.5	3.06052
30117.8	68385	28863	11919.6	76818.1	10169	-36.3	12.1	3.06389
10992	68249.3	10555	2707.1	66973.4	2649	18.7	18.7	3.06726
142714	100879	92714	84190.7	94389.2	58455	41.8	-38.5	3.06838
64767	111269	38147	172995	111525	101658	7701.1	4385.7	3.07063
27099	77583.3	22891	42783.4	74234.9	37770	49.5	-14.3	3.07175
6935.25	66419.5	6843	3456.2	70169	3228	3.3	-14.3	3.074
11973.8	65688.2	11946	4141.5	65213.2	4162	-7.7	-37.4	3.07737
35328.8	70679.1	32758	11055	75468.8	9600	1.1	34.1	3.08298
100132	91830.3	71461	191102	87760.6	142707	8288.5	4560.6	3.08411
50450.2	75039.3	44061	33641.3	75341.4	29263	3425.4	2415.6	3.08411
165828	102587	105936	131354	111115	77473	442.2	198	3.08635
12926.2	71235.7	11892	9157.5	92830	6465	-8.8	-46.2	3.08635
6441.75	66904.4	6310	4868.6	73382.8	4348	13.2	-15.4	3.08748
42647.2	90383.5	30923	59140.4	89718.2	43200	3798.3	2270.4	3.0886
59193.8	73409.4	52845	31775.7	92916.8	22412	112.2	-7.7	3.09085
11142.8	67267.1	10856	3888.5	77528.7	3287	-11	0	3.09085
28145.2	72527.8	25432	12285.9	80872.7	9956	-72.6	11	3.09646
21138.8	73626.1	18816	12485	75217.6	10878	14.3	-37.4	3.09871
13158.8	68572.8	12576	6567	85256.5	5048	2.2	9.9	3.10208
6774	66023.3	6724	3738.9	66639.3	3677	18.7	-1.1	3.1032
109866	88599	81267	47173.5	82759.5	37356	29.7	-36.3	3.10657
122201	87538.9	91486	56950.3	87468.8	42670	37.4	-9.9	3.10657
159454	103786	100688	136475	99022.5	90323	20.9	-15.4	3.10769
121586	85187.6	93538	47600.3	83048	37563	2.2	14.3	3.10881
27474	68720.1	26201	11233.2	75910.4	9698	-23.1	-4.4	3.11331
13908.8	71469.6	12754	6619.8	71425	6074	-20.9	25.3	3.11555
150340	96441.1	102163	113684	94962.6	78456	36.3	-38.5	3.11555
78501.8	83919.6	61305	109660	81139.5	88572	3117.4	1956.9	3.1178
36375.8	79136.9	30124	30453.5	76767.5	25998	1222.1	768.9	3.11892
4847.25	63217.8	5025	3670.7	65210.9	3689	4.4	-24.2	3.12229
118141	86938.4	89057	80058	84535.3	62065	7.7	13.2	3.12342
5680.5	64141.5	5804	1646.7	72089.6	1497	3.3	28.6	3.12454
23241.8	71409.8	21330	7400.8	73767.1	6575	13.2	11	3.12566
5729.25	66976.8	5606	8197.2	74654.2	7196	-9.9	11	3.13914
149824	104154	94273	89646.7	129148	45491	113.3	-18.7	3.14026
7794	68077.8	7503	7610.9	78290.4	6371	3.3	17.6	3.14026
123155	89279.1	90403	54062.8	91994.1	38514	111.1	-12.1	3.14139
7485.75	67490.2	7269	8110.3	82290.9	6459	-17.6	16.5	3.14363
13701.8	66901.9	13422	7192.9	72100.6	6538	-7.7	-20.9	3.14475
8299.5	70182.7	7750	10673.3	69139.6	10117	125.4	-4.4	3.14925
73251.8	77777	61723	122602	78882.5	101858	4136	2061.4	3.15037
135857	94253.3	94464	56618.1	92029.2	40319	-42.9	25.3	3.15374
16054.5	67058.5	15690	19147.7	66062.8	18995	33	51.7	3.15711
69306	76263.7	59557	48370.3	75329	42082	3195.5	1904.1	3.15823
126793	89904.2	92426	57465.1	97951.3	38448	57.2	26.4	3.15936
16787.2	65953.4	16681	4235	63193.3	4392	5.5	2.2	3.16497
107360	88840.6	79197	36092.1	79742.8	29662	-24.2	-12.1	3.16722
14927.2	67902.6	14407	9706.4	75954.5	8375	14.3	1.1	3.16946
11098.5	67303.7	10807	5063.3	79651.6	4166	41.8	3.3	3.17396
10708.5	65692.4	10683	4343.9	78968.6	3605	-15.4	-39.6	3.17396
15414	67837.8	14891	25934.7	68289.5	24889	166.1	114.4	3.17508
40178.2	73002.4	36069	19253.3	76680.9	16455	-6.6	-6.6	3.17508
97023.8	84395.8	75342	36815.9	82355.4	29297	-12.1	-7.7	3.17508
8348.25	65443.9	8360	2079	66236.9	2057	29.7	8.8	3.1762
81366.8	86743.2	61474	125973	83726.6	98604	12673.1	5436.2	3.1762
6053.25	68610.5	5782	5866.3	80044.5	4803	-12.1	-8.8	3.17845
7883.25	65638	7871	6145.7	95441.9	4220	7.7	1.1	3.1807
6145.5	64440.2	6250	3984.2	85273.9	3062	12.1	6.6	3.1807
15374.2	70194.1	14354	8003.6	82046.6	6393	-16.5	-38.5	3.18519
12436.5	67247.4	12120	5360.3	84465.7	4159	38.5	-69.3	3.18519
10446.8	67994.7	10069	2316.6	66297.3	2290	1.1	-18.7	3.18631
8766.75	65496.8	8772	1662.1	66949.8	1627	16.5	-22	3.18743
123156	88998.1	90689	55638	94839.4	38447	-58.3	30.8	3.18968
122347	90601.2	88499	70453.9	86601.9	53316	19.8	2.2	3.18968
16355.2	66062.1	16225	5416.4	66950.1	5302	31.9	14.3	3.1908
8069.25	65603.1	8061	2136.2	65115.3	2150	27.5	-4.4	3.1908
5570.25	65362.9	5585	3371.5	91303.6	2420	-16.5	8.8	3.1908
5137.5	65504.1	5140	3500.2	67053.2	3421	-2.2	27.5	3.19642
30036.8	79747.5	24684	15502.3	79877.3	12719	-29.7	-16.5	3.20203
9083.25	64271.2	9262	4645.3	64745.7	4702	-7.7	12.1	3.20428
7255.5	66503	7150	2275.9	67035.2	2225	12.1	27.5	3.20653
126242	87457.2	94599	41133.4	87911.5	30664	69.3	33	3.20653
66912.8	74602.2	58781	24763.2	71376.2	22737	61.6	18.7	3.20765
81652.5	82920.3	64534	112399	80169.2	91883	2245.1	1434.4	3.20765
73799.2	89831.1	53840	125106	82132.6	99826	4137.1	1914	3.20765
122793	89422.1	89993	56850.2	85348.9	43653	7.7	16.5	3.20765
6364.5	64949.2	6422	3364.9	74450.4	2962	36.3	-30.8	3.2099
132302	107791	80439	250922	104056	158034	4180	2946.9	3.21102
123955	87755.2	92570	58250.5	91842	41566	-5.5	23.1	3.21439
108195	90082.5	78713	57612.5	82103.5	45987	-11	-16.5	3.21551
15367.5	67168.5	14994	3980.9	72692.2	3589	20.9	-34.1	3.21663
16394.2	70351.9	15272	4922.5	74572.6	4326	8.8	-36.3	3.21663
106150	87326.8	79662	38811.3	88142.8	28857	3.3	-6.6	3.21776
7411.5	65896.1	7371	4061.2	74994.3	3549	3.3	16.5	3.22113
10354.5	66204.1	10250	5693.6	75198.7	4962	6.6	-34.1	3.22113
11516.2	65214.6	11573	8398.5	66019.4	8337	24.2	157.3	3.22225
14895.8	67403.7	14483	6361.3	91665.4	4548	36.3	31.9	3.22337
8219.25	92696.1	5811	14153.7	132853	6982	-5.5	22	3.22337
7092.75	63955.8	7268	3498	63240	3625	-31.9	-22	3.22337
16452.8	69699.3	15470	3814.8	75828.5	3297	13.2	12.1	3.22787
7161.75	71178.7	6594	9010.1	91265.2	6470	4.4	37.4	3.22899
23123.2	75180.1	20157	17473.5	72463.7	15803	16.5	0	3.22899
16785.8	71656.5	15352	9672.3	92917.6	6822	1.1	35.2	3.23124
118784	94287.9	82562	93289.9	91210.6	67030	-48.4	64.9	3.23461
99655.5	86894.9	75160	46559.7	80235	38030	-53.9	13.2	3.23461
79044	89719.6	57738	96592.1	107367	58959	114.4	15.4	3.23573
28221.8	69741.4	26520	7491	68393.7	7178	18.7	14.3	3.23685
46999.5	71516.9	43069	21907.6	76760.9	18704	9.9	-4.4	3.23685
123772	89874.7	90254	77551.1	83772.4	60669	42.9	41.8	3.24022
119306	94493.4	82745	48258.1	98343.9	32159	29.7	-55	3.24359
5083.5	64828.2	5139	2538.8	68050.2	2445	-12.1	5.5	3.24359
28072.5	66946.6	27481	14671.8	69676.2	13800	-6.6	22	3.24471
18466.5	67369.2	17964	7465.7	69986	6991	42.9	-27.5	3.24584
96382.5	111896	56450	150386	114558	86033	1766.6	842.6	3.24808
52929	84197.2	41198	51690.1	83724.1	40461	-4.4	-24.2	3.24808
23577.8	73833.7	20928	15008.4	75399.8	13045	8.8	-3.3	3.25033
8863.5	65978.9	8804	3657.5	74788.7	3205	0	-19.8	3.25258
104038	83665.3	81494	35598.2	87966.7	26521	-16.5	3.3	3.25707
9684.75	68108.1	9319	4197.6	76351.4	3603	-17.6	-7.7	3.25819
12376.5	70347.5	11530	4110.7	70010.1	3848	-7.7	4.4	3.25931
10060.5	76319.6	8639	8580	81765.1	6877	-9.9	3.3	3.25931
133016	93763.2	92972	67612.6	100366	44149	16.5	16.5	3.26156
141722	93370.2	99474	78959.1	104805	49374	11	4.4	3.26493
8023.5	73759	7129	5757.4	78870.6	4784	1.1	-66	3.26493
128536	91805.6	91756	81420.9	85709.2	62257	111.1	90.2	3.26605
104462	83068.3	82414	33055	79131.1	27376	-20.9	37.4	3.26718
13571.2	70548.5	12607	7437.1	69449.7	7018	18.7	6.6	3.2683
14199	79697.3	11676	8386.4	97813	5619	18.7	-50.6	3.2683
12343.5	64145.9	12611	8063	63313.8	8346	13.2	-1.1	3.27055
9354	74332.9	8247	6942.1	81446	5586	-22	9.9	3.27055
9132	65998.5	9068	7256.7	70268.2	6768	-12.1	-16.5	3.27504
103422	92707.8	73110	66811.8	88854.6	49278	-1.1	24.2	3.27953
51879.8	84070.8	40442	71854.2	79480.1	59248	1838.1	910.8	3.27953
7033.5	67836.3	6795	5272.3	74226.7	4655	-3.3	18.7	3.2829
46916.2	74383.2	41336	16395.5	80643.6	13324	14.3	14.3	3.28515
12590.2	70037.7	11781	9073.9	108933	5459	-6.6	-14.3	3.28627
120968	90642.5	87462	51513	83966.5	40206	-2.2	-47.3	3.28739
133147	94343.3	92491	63613	97970.6	42553	-4.4	-18.7	3.29076
13829.2	65875.4	13758	5033.6	70957.6	4649	3.3	-18.7	3.29188
5259	65386.8	5271	4871.9	67587.8	4724	12.1	7.7	3.29413
127820	87238.1	96022	81437.4	100052	53343	-39.6	27.5	3.29413
140012	96284.3	95299	95077.4	88445.6	70450	6.6	6.6	3.29413
6081.75	65858.2	6052	1491.6	67978.8	1438	11	-16.5	3.29525
121170	88461.3	89768	67028.5	91032.6	48255	-19.8	82.5	3.2975
6912	72885.7	6215	3187.8	69988.5	2985	15.4	0	3.29862
16899.8	69368.8	15966	5879.5	89173.6	4321	23.1	-30.8	3.30199
108338	83899.6	84625	52982.6	88043.7	39438	55	-8.8	3.30312
121088	90813.4	87384	52452.4	104025	33045	31.9	60.5	3.30424
14040	66603.4	13815	5794.8	75186.7	5051	-34.1	20.9	3.30761
76904.2	82283	61252	99744.7	78966.8	82780	2329.8	1068.1	3.30985
109699	87530.3	82134	37073.3	84662.2	28698	22	4.4	3.31098
80172	87564.8	60003	115152	83051.4	90867	11358.6	4826.8	3.31098
128830	93763.6	90046	39532.9	91594	28286	4.4	14.3	3.31322
5740.5	65370.9	5755	1725.9	70825.7	1597	0	-29.7	3.31435
22536.8	74885.6	19723	19213.7	79179.3	15903	-12.1	-16.5	3.31435
127830	101164	82811	47268.1	103414	29955	14.3	23.1	3.31659
14849.2	66989.8	14527	8809.9	77033.4	7495	36.3	4.4	3.31772
132373	90125.2	96257	46924.9	87432.7	35173	-28.6	-60.5	3.32333
70183.5	80077.1	57439	78148.4	77433.6	66141	5046.8	2192.3	3.32558
27075.8	91892.1	19310	19910	92989	14032	3342.9	2159.3	3.3267
143063	91808.8	102123	67991	94586.1	47109	-15.4	-3.3	3.32782
14362.5	68182.6	13805	8160.9	74127.9	7215	17.6	-6.6	3.32895
129398	90255.2	93958	90052.6	92901.9	63526	55	35.2	3.33007
138290	91926.5	98589	76992.3	93545.8	53939	-9.9	2.2	3.33344
148374	97154.8	100086	62056.5	93550.8	43473	39.6	57.2	3.33569
13803.8	68611.5	13185	9589.8	81737.2	7689	-56.1	-5.5	3.33569
10020	67007.2	9800	9599.7	68975.5	9121	-9.9	0	3.33681
108283	83609.2	84876	35253.9	78850.5	29301	-13.2	17.6	3.33793
69831.8	83880	54560	74053.1	80752.5	60099	3923.7	2040.5	3.34018
10029	65249.7	10073	4122.8	66126.2	4086	29.7	23.1	3.3413
7347.75	67310.9	7154	3770.8	80496.1	3070	17.6	-23.1	3.34243
32537.2	71256.9	29925	14407.8	82674.9	11421	4.4	31.9	3.34243
135885	102203	87134	246575	93939.9	172020	24871	10639.2	3.34243
22217.2	73682	19761	9291.7	82501.1	7381	13.2	59.4	3.34355
125362	89184.4	92121	60770.6	91976.2	43301	19.8	90.2	3.34467
5325.75	63310.1	5513	1719.3	62597.8	1800	-1.1	7.7	3.34467
5185.5	66897	5080	6026.9	103155	3829	-15.4	15.4	3.34579
71736.8	75901.5	61940	94673.7	74560.3	83215	3323.1	1480.6	3.34916
9355.5	81553.9	7518	4926.9	88269.4	3658	-25.3	24.2	3.35029
13043.2	77273.8	11062	22074.8	75446.9	19175	346.5	266.2	3.35029
104614	86359.8	79389	32331.2	83732.8	25305	-7.7	-2.2	3.35253
124220	94527.5	86122	52125.7	89803.1	38040	47.3	40.7	3.35815
67871.2	85691.9	51907	89943.7	84132.1	70063	3626.7	1929.4	3.3604
7056	69704.9	6634	7746.2	76940.7	6598	26.4	38.5	3.36264
66055.5	82096.2	52731	68393.6	76816.5	58350	814	485.1	3.36264
41520	91621.1	29699	39028	98299	26020	3675.1	2268.2	3.36376
11339.2	67422.3	11022	4028.2	68945.5	3829	7.7	19.8	3.36489
[truncated: 18,001 more rows]
