# Supplementary material for: N-chlorination mediates protective and immunomodulatory effects of oxidized human plasma proteins
Source: eLife. 2019 Jul 12;8:e47395. doi: 10.7554/eLife.47395 (PMC6650281; doi:10.7554/eLife.47395)
Supplement: Figure 8—source data 1. [file elife-47395-fig8-data1.zip › Figure 8 Source Data 1/scale values/Staurosporine 3.csv]

FSC-A	FSC-H	FSC-W	SSC-A	SSC-H	SSC-W	FITC-A	PE-A	Time
132602	96554.8	90003	87269.6	100249	57051	108.9	62.7	0.00110014
7596.75	81124.4	6137	5775	84896.9	4458	4.4	1.1	0.00220027
140132	92732.9	99034	49010.5	89681.8	35815	-3.3	90.2	0.00550068
89820	85597.3	68769	89416.8	77760.3	75360	6032.4	2994.2	0.00660082
6291	64763.9	6366	3907.2	68447.5	3741	-53.9	-38.5	0.0110014
73567.5	107093	45020	177102	106060	109434	13919.4	6837.6	0.0132016
7005.75	66811.5	6872	4079.9	73436	3641	3.3	16.5	0.0132016
6144.75	65512	6147	4497.9	69179.6	4261	7.7	7.7	0.0154019
4974	63904.3	5101	2853.4	64305.5	2908	521.4	231	0.0187023
11099.2	64732.6	11237	12354.1	62559	12942	13.2	27.5	0.0187023
123644	93614.7	86558	60887.2	97574.4	40895	8.8	-4.4	0.0220027
72004.5	82968	56876	77419.1	83470.2	60785	4221.8	1964.6	0.0220027
9720	70834	8993	4502.3	75734.8	3896	8.8	8.8	0.024203
50909.2	92528.4	36058	87896.6	97221.8	59250	2247.3	1094.5	0.0308038
136276	88896.8	100465	47185.6	86812.7	35621	27.5	-1.1	0.0330041
137272	90815.7	99061	49749.7	87276.7	37357	63.8	-2.2	0.0341042
80590.5	101114	52234	75529.3	102306	48383	1716	1228.7	0.0352044
80421	77234.3	68240	102842	75379.1	89413	585.2	786.5	0.0363045
152842	93725.5	106872	86924.2	92514.4	61576	70.4	96.8	0.0396049
117376	85302.2	90178	39937.7	86424.2	30285	11	13.2	0.0418052
32370.8	70188.6	30225	33370.7	70867.9	30860	600.6	365.2	0.0429053
94125	86236.4	71531	136104	89636.4	99510	4363.7	1906.3	0.048406
4995.75	63071	5191	5173.3	62449.3	5429	42.9	18.7	0.0506063
54919.5	84619.5	42534	92099.7	83544.6	72247	4948.9	2263.8	0.0550068
122807	88566.4	90873	42933	86026.1	32707	6.6	42.9	0.0550068
26844.8	69271.9	25397	16145.8	69186	15294	570.9	257.4	0.0572071
76264.5	88444.2	56511	104431	86380	79231	5438.4	2528.9	0.0583073
11844.8	64926.2	11956	11883.3	64314.5	12109	434.5	158.4	0.0594074
6208.5	65330.8	6228	2629	66471.5	2592	7.7	-15.4	0.0616077
99183	81995.9	79273	37969.8	79526.6	31290	4.4	22	0.0649081
143392	95495.4	98406	262143	82393.6	208509	11020.9	5183.2	0.0704088
79524.8	77185.7	67522	82395.5	74705.6	72282	4356	1778.7	0.0715089
113485	95703.8	77712	224619	91426.8	161010	10081.5	4561.7	0.072609
139809	93509.4	97985	73604.3	96609.9	49930	-53.9	0	0.0759095
115307	84586.4	89338	50120.4	82623.3	39755	47.3	11	0.0770096
12509.2	67618.5	12124	13201.1	67653.1	12788	271.7	165	0.0847105
130494	89685.5	95356	50754	89327.9	37236	19.8	7.7	0.0858107
161090	94958.6	111177	76304.8	94088.5	53149	126.5	45.1	0.0869108
71269.5	100342	46548	136820	99235.8	90357	13708.2	6582.4	0.0869108
178876	103673	113075	136001	106201	83925	53.9	-40.7	0.0902112
11193	66752.6	10989	2587.2	65364.2	2594	-7.7	-24.2	0.0957119
6342.75	68571.2	6062	4349.4	69897.6	4078	33	34.1	0.0990123
8568	65269.4	8603	9405	65155	9460	2439.8	991.1	0.102313
9478.5	67578.7	9192	2944.7	71264.3	2708	24.2	-29.7	0.104513
7971.75	65068.7	8029	1995.4	63852.8	2048	0	33	0.105613
7405.5	64589.7	7514	5977.4	63315.8	6187	707.3	290.4	0.107813
69400.5	78465.1	57965	71552.8	72587.3	64602	1845.8	1126.4	0.111114
13940.2	69432.2	13158	7090.6	70945	6550	24.2	7.7	0.111114
146497	110120	87185	234318	115832	132573	7403	3501.3	0.115514
59087.2	89418.1	43306	76188.2	85270	58556	4918.1	3073.4	0.116615
72729.8	82048	58093	89732.5	81484.1	72170	4984.1	2207.7	0.117715
16947.8	71020.4	15639	5780.5	75120.1	5043	48.4	-11	0.122115
138977	89384.5	101897	68532.2	91779.6	48936	14.3	-30.8	0.123215
137678	93658.1	96338	59785	94238.7	41576	-14.3	-9.9	0.123215
115100	87570.7	86138	59005.1	81840.4	47250	-67.1	3.3	0.124315
21591.8	68561.3	20639	21890	68558.3	20925	586.3	310.2	0.127616
53772.8	79268.8	44457	56937.1	81284.1	45906	3624.5	1684.1	0.130916
88149.8	81534.8	70853	31623.9	78397	26436	-45.1	14.3	0.134217
61726.5	78200.4	51730	67439.9	72743.4	60758	6102.8	2773.1	0.134217
125332	94754.5	86685	75884.6	101801	48852	67.1	68.2	0.135317
104792	84824.1	80963	43810.8	81961.3	35031	15.4	19.8	0.136417
6003.75	62693.1	6276	3374.8	60928.6	3630	37.4	94.6	0.136417
135742	93440.2	95205	72334.9	100957	46956	211.2	107.8	0.140818
12198	64781.9	12340	6164.4	64145.8	6298	-2.2	27.5	0.140818
118660	90326.6	86093	58213.1	92560.2	41217	48.4	50.6	0.141918
134210	104095	84496	99638	94771.9	68901	4093.1	1640.1	0.141918
135943	97497.7	91378	89641.2	90200	65130	42.9	24.2	0.141918
19134	73624.1	17032	34807.3	76386.5	29863	3138.3	1322.2	0.143018
125862	107600	76659	163230	99103.7	107942	48.4	-20.9	0.144118
89301	82646.3	70813	22947.1	76575.2	19639	-18.7	-20.9	0.145218
5961.75	63088.9	6193	4503.4	65050.7	4537	5.5	2.2	0.145218
105368	86452.8	79875	61767.2	84724.7	47778	41.8	23.1	0.145218
145586	91765.6	103973	75152	95159.3	51757	-49.5	-2.2	0.146318
134252	93659.8	93939	84311.7	91420.5	60440	22	25.3	0.147418
183717	106411	113147	112884	106058	69754	12.1	48.4	0.147418
128509	89441.1	94162	62119.2	92992.9	43778	13.2	13.2	0.15952
14379	68009.7	13856	21264.1	68591	20317	486.2	198	0.173822
103462	89163.9	76045	50686.9	84748.9	39196	17.6	9.9	0.173822
10589.2	67758	10242	3466.1	78491.5	2894	-28.6	3.3	0.174922
104756	85586.8	80214	52591	85021.6	40538	-38.5	24.2	0.174922
99437.2	80166.3	81290	146775	80454.5	119559	7775.9	3658.6	0.177122
27708.8	75641.3	24007	8357.8	79856.7	6859	36.3	-1.1	0.179322
139411	97304.7	93895	82550.6	95180.1	56840	-6.6	15.4	0.181523
69532.5	83866.4	54335	65917.5	81226.9	53184	3853.3	2152.7	0.181523
82869	85643.4	63413	134285	81464.8	108028	3985.3	2009.7	0.181523
131502	89872.2	95893	66900.9	91540.4	47896	49.5	-24.2	0.181523
52277.2	90204.1	37981	66653.4	87465.4	49942	9423.7	4950	0.185923
179062	115130	101928	143904	147498	63939	2597.1	1125.3	0.185923
99673.5	85052.5	76802	47627.8	88770.1	35162	48.4	-9.9	0.187023
20313.8	76427	17419	16325.1	75781.4	14118	210.1	130.9	0.188123
93691.5	82038.4	74845	117029	82563	92894	6086.3	2671.9	0.189224
81546	82222.2	64997	61732	83608.9	48388	2509.1	2072.4	0.189224
58320.8	74335.5	51417	67925	72527.7	61377	4246	2027.3	0.195824
11381.2	66763.5	11172	4752	65343.5	4766	8.8	-37.4	0.196925
10545.8	68591.3	10076	4666.2	75712.8	4039	13.2	-2.2	0.198025
13848	64237.2	14128	11179.3	64710	11322	73.7	174.9	0.199125
145279	103969	91575	129096	114093	74154	9.9	-19.8	0.200225
17931	73098.2	16076	21257.5	75162.2	18535	2843.5	1147.3	0.200225
8294.25	64358.5	8446	4659.6	75887.6	4024	-9.9	35.2	0.201325
18959.2	81098.7	15321	19538.2	79319.6	16143	1277.1	557.7	0.202425
97900.5	103351	62080	130403	106373	80341	11447.7	5465.9	0.203525
151300	95670.5	103643	129498	94890.8	89437	1295.8	612.7	0.206826
146495	93324.1	102875	70260.3	94201.7	48880	14.3	8.8	0.209026
111364	91596.2	79680	57119.7	89985.5	41600	31.9	60.5	0.210126
162626	123763	86115	128424	121375	69342	1944.8	946	0.212326
94347	97537.9	63392	107183	90232.6	77847	279.4	85.8	0.212326
158525	92981.6	111733	88468.6	92743.8	62515	23.1	14.3	0.213427
145354	94742.2	100546	69529.9	92082.7	49485	-11	-64.9	0.214527
136922	94853.6	94602	247547	95993.4	169004	19540.4	9197.1	0.215627
129550	92955.4	91336	90025.1	87395.4	67508	344.3	195.8	0.221128
12349.5	65778.4	12304	1632.4	65834.4	1625	-36.3	0	0.225528
5992.5	63373.3	6197	5094.1	63602	5249	46.2	-19.8	0.225528
12970.5	64784.3	13121	2968.9	72250.2	2693	-22	11	0.226628
135536	90600.8	98040	56156.1	83395.6	44130	-29.7	-47.3	0.226628
20320.5	65741.4	20257	9306	67152.4	9082	805.2	613.8	0.231029
23082	71428	21178	7912.3	75556	6863	-40.7	1.1	0.231029
102478	101850	65940	168649	92527.2	119452	4563.9	2203.3	0.232129
139198	93403.3	97668	100311	99529.1	66051	289.3	134.2	0.234329
177398	105545	110152	128054	106750	78615	2088.9	1313.4	0.235429
104622	86569.9	79202	53279.6	88090.5	39638	-7.7	-18.7	0.235429
164749	99809.3	108176	104012	105120	64845	12.1	4.4	0.235429
6522.75	74486	5739	4321.9	72737.6	3894	3.3	19.8	0.235429
116193	85014.4	89571	52760.4	87036.7	39727	8.8	-12.1	0.236529
70518	77280.8	59801	59873	73034.2	53726	19.8	-7.7	0.23763
119534	86109.3	90975	48769.6	84416.2	37862	-19.8	9.9	0.23873
11073.8	66998.6	10832	8149.9	83233.9	6417	14.3	19.8	0.23873
10113	66496	9967	7810	66274.3	7723	33	-9.9	0.24313
127060	106529	78167	262143	95158.4	180539	11793.1	6947.6	0.24313
133698	89822.8	97548	75504	88233.6	56081	49.5	30.8	0.24423
13716.8	64709.2	13892	4294.4	68710.4	4096	-8.8	-11	0.245331
138799	93881.9	96891	68747.8	99665	45206	62.7	14.3	0.245331
167590	104667	104934	181559	112609	105664	80.3	85.8	0.247531
8012.25	64666.4	8120	2035	64025.8	2083	11	-5.5	0.248631
166816	103119	106018	149211	104218	93829	71.5	7.7	0.248631
108927	87927.3	81188	52309.4	85254	40211	61.6	30.8	0.249731
107542	86466.8	81510	51425	85314.8	39503	141.9	63.8	0.249731
27398.2	107745	16665	78140.7	107139	47798	2975.5	2081.2	0.253031
136283	94598.9	94414	71704.6	97045.5	48423	74.8	-7.7	0.253031
32408.2	71792.4	29584	36172.4	69006.9	34353	1214.4	547.8	0.254132
122572	87691.2	91604	57454.1	86172.6	43695	-73.7	-44	0.255232
5582.25	64081	5709	4122.8	67111.7	4026	2.2	2.2	0.258532
79533.8	85816.5	60738	97303.8	86926.2	73360	4009.5	1714.9	0.264033
129764	91472.3	92970	72321.7	92301.4	51350	23.1	11	0.265133
83169	82545.5	66031	136536	78565.4	113893	2448.6	1667.6	0.266233
113942	89775.7	83177	74643.8	87417	55960	15.4	3.3	0.266233
14463	70519.1	13441	4887.3	78063.4	4103	56.1	46.2	0.267333
150250	94743.8	103931	76356.5	94738.7	52820	444.4	322.3	0.270634
120534	84714.8	93246	50308.5	85539.1	38544	48.4	46.2	0.271734
118711	88691.4	87718	39948.7	80437.4	32548	-23.1	1.1	0.272834
107263	90531.3	77648	54335.6	91079.6	39097	42.9	8.8	0.275034
5218.5	64056.9	5339	7078.5	62654.9	7404	332.2	171.6	0.276134
107384	82089.5	85730	38526.4	84167.8	29998	-8.8	-50.6	0.277234
8419.5	76828.2	7182	9960.5	107754	6058	20.9	-9.9	0.280535
8726.25	64444.8	8874	11347.6	64220.8	11580	287.1	183.7	0.283835
120435	86418.1	91333	50968.5	88782.7	37623	2.2	-42.9	0.289336
122861	93866.1	85780	153425	92068	109211	5320.7	2912.8	0.290436
11943	94517.1	8281	3550.8	125583	1853	8.8	19.8	0.292636
51355.5	83305.7	40401	87721.7	86990.3	66087	4735.5	2233	0.294837
33018.8	86858.9	24913	12090.1	100334	7897	13.2	-60.5	0.300337
83031.8	83336.9	65296	87926.3	79360.1	72610	3710.3	2156	0.300337
14368.5	66299.7	14203	8528.3	67063.9	8334	247.5	199.1	0.300337
145094	93323.7	101891	90248.4	87655	67475	-27.5	42.9	0.301437
109981	91648.5	78645	44357.5	96188.6	30222	42.9	19.8	0.301437
51484.5	71635.2	47101	23536.7	71834.5	21473	952.6	1169.3	0.301437
123363	93796.8	86194	68626.8	96107.2	46797	115.5	5.5	0.305838
138388	94131	96349	73181.9	93957.3	51045	-9.9	41.8	0.306938
27179.2	68735.8	25914	21104.6	68376.1	20228	237.6	207.9	0.306938
139542	91242.2	100228	58643.2	88129.5	43609	41.8	-19.8	0.308038
12510	65218	12571	5119.4	65007.8	5161	1127.5	603.9	0.308038
117043	92863.4	82600	76200.3	86512.8	57724	-25.3	37.4	0.310239
5370	64021.9	5497	1537.8	69265.5	1455	-4.4	-20.9	0.311339
156014	96395.3	106069	109982	92935.6	77557	-28.6	-49.5	0.311339
116127	99994.7	76109	103825	106280	64022	519.2	225.5	0.312439
123780	87019.5	93221	56578.5	90333.7	41047	27.5	38.5	0.315739
143337	98478.2	95389	170452	96161.7	116166	16709	8597.6	0.31794
15625.5	65308.2	15680	11315.7	65194.4	11375	55	200.2	0.31904
119209	87304.7	89485	46917.2	83948.1	36627	7.7	-5.5	0.32234
136945	92646.1	96872	50932.2	91975.8	36291	-7.7	-31.9	0.32344
156299	95957.1	106748	75936.3	102536	48535	-6.6	17.6	0.325641
10875	69532.1	10250	6272.2	72013.8	5708	-18.7	-8.8	0.325641
6529.5	63593	6729	2813.8	64477.3	2860	27.5	24.2	0.327841
4999.5	64612	5071	3193.3	66648.5	3140	-6.6	-68.2	0.328941
35099.2	76451.2	30088	11255.2	73747.3	10002	6.6	-1.1	0.331141
171734	132926	84669	140378	138347	66498	2297.9	1144	0.333341
7398	63760.6	7604	4558.4	64466.8	4634	34.1	-52.8	0.335542
38349.8	70858.8	35469	31765.8	71124.1	29270	2457.4	1049.4	0.336642
127078	92710.9	89830	62865	93672.9	43982	59.4	-4.4	0.336642
14550	64599.2	14761	8428.2	65089.6	8486	-2.2	-23.1	0.338842
45998.2	75450.3	39954	11506	77697.8	9705	24.2	17.6	0.339942
237923	120329	129583	176550	112931	102455	138.6	64.9	0.341042
117641	90900.6	84815	55532.4	84891.2	42871	-28.6	-29.7	0.341042
262143	151260	113578	262143	89807.9	191295	2450.8	1478.4	0.342143
57121.5	133046	28137	262143	81397.3	211061	166.1	93.5	0.343243
153646	94607.7	106433	86153.1	91262.4	61867	20.9	16.5	0.344343
9216	66671.8	9059	4302.1	69052.8	4083	14.3	-15.4	0.346543
90074.2	87110.1	67766	118972	84144.6	92661	7382.1	3778.5	0.355344
55963.5	102850	35660	109557	107978	66494	3367.1	2505.8	0.355344
126436	90114.8	91951	99447.7	91078.6	71558	39.6	19.8	0.357544
5637	63617.4	5807	8003.6	66202.7	7923	38.5	60.5	0.359745
57446.2	76887.5	48965	59770.7	74791.5	52374	1487.2	770	0.363045
108394	99564.7	71348	154609	113038	89638	5175.5	3502.4	0.370746
132702	93564.8	92949	72849.7	91663.2	52085	46.2	24.2	0.372946
72498.8	82498.9	57592	95290.8	80013.6	78049	3011.8	1813.9	0.374047
185806	108542	112187	240676	111884	140976	53.9	3.3	0.374047
131091	92178.1	93202	73594.4	87208.8	55305	46.2	69.3	0.376247
9243	65607	9233	2653.2	71438	2434	33	-12.1	0.376247
44762.2	80393	36490	92326.3	81897.9	73881	5211.8	2347.4	0.376247
144007	93905.8	100501	55699.6	96498.1	37828	57.2	56.1	0.377347
10441.5	70948.1	9645	2431	78404.5	2032	29.7	-14.3	0.377347
148102	95452.5	101684	95648.3	91012.7	68874	121	34.1	0.377347
161255	100031	105648	79253.9	101602	51121	-46.2	25.3	0.379547
73252.5	89359.8	53723	95520.7	82734.8	75664	1238.6	924	0.379547
9362.25	68585.3	8946	8670.2	82889.9	6855	236.5	92.4	0.387248
9717	66913.2	9517	3276.9	67618	3176	25.3	-18.7	0.389448
140514	91438	100710	54770.1	93047.8	38576	-3.3	-42.9	0.392749
127828	88172.6	95011	47358.3	89956.3	34502	58.3	-41.8	0.393849
139202	89978.2	101388	74339.1	90730.9	53696	145.2	27.5	0.396049
137640	98294.4	91769	90257.2	102903	57482	520.3	188.1	0.397149
53078.2	81919.2	42463	52407.3	72594	47312	4015	1840.3	0.40485
131378	100467	85700	118521	91452.9	84933	-12.1	9.9	0.408151
151535	92566.7	107285	79207.7	96718.1	53671	-58.3	12.1	0.409251
73351.5	84078.1	57175	85790.1	84251.3	66733	6679.2	3483.7	0.409251
20391	67203.6	19885	24949.1	66528.2	24577	155.1	224.4	0.411451
75032.2	92617	53093	87369.7	86037.2	66551	719.4	793.1	0.414752
128054	88588	94732	46709.3	86069.3	35566	-59.4	34.1	0.414752
67880.2	80447.8	55298	77721.6	80791.2	63046	2047.1	1039.5	0.416952
10784.2	68904.8	10257	7822.1	81512	6289	-24.2	-6.6	0.419152
5696.25	67481.8	5532	2768.7	67005	2708	8.8	11	0.421352
113621	88376.9	84256	53713	95588.3	36826	18.7	13.2	0.421352
15936.8	65330	15987	12273.8	64546.3	12462	19.8	50.6	0.424653
36437.2	69680.5	34270	28821.1	68043.5	27759	640.2	638	0.424653
163894	99420.9	108035	116644	98540.5	77576	70.4	116.6	0.424653
135178	96011.3	92271	111933	86979.9	84337	88	6.6	0.432354
129210	88868.3	95286	67529	89015.4	49717	0	-6.6	0.432354
11813.2	70715.5	10948	9234.5	82238.4	7359	-7.7	16.5	0.433454
8664.75	68523.4	8287	7711	69339.7	7288	28.6	38.5	0.437854
154117	92715.9	108937	98127.7	101182	63558	61.6	96.8	0.442255
154792	93500.1	108497	80593.7	98869.2	53422	73.7	-33	0.443355
128886	93621	90222	89300.2	105232	55614	156.2	28.6	0.447756
90776.2	81007.5	73439	80055.8	78665.8	66694	4370.3	2444.2	0.448856
49885.5	70340.7	46478	51869.4	71457.7	47571	2994.2	1530.1	0.454357
26570.2	73225.7	23780	5387.8	77128.6	4578	-9.9	38.5	0.455457
32428.5	85843.8	24757	26979.7	95896.6	18438	220	565.4	0.456557
51644.2	72555.3	46648	56274.9	72570.5	50820	6405.3	2686.2	0.458757
59206.5	100335	38672	93737.6	102213	60102	9911	5061.1	0.460957
147740	96988.9	99829	87316.9	94334.1	60661	166.1	52.8	0.460957
41403.8	106330	25519	149256	112991	86570	4567.2	2786.3	0.465358
135566	91089.1	97536	77298.1	82415.1	61467	319	191.4	0.467558
18555.8	69933.3	17389	5825.6	82051.7	4653	-30.8	12.1	0.467558
122532	90571.6	88662	58724.6	94357.9	40787	-19.8	56.1	0.467558
6246.75	67101.6	6101	4373.6	68785.3	4167	15.4	-9.9	0.468658
161640	100805	105086	116008	99930.5	76080	18.7	42.9	0.469758
23122.5	68308.5	22184	13500.3	68384.3	12938	96.8	277.2	0.470859
127627	91882.4	91031	60746.4	89313.9	44574	81.4	26.4	0.470859
247366	172664	93890	118266	148135	52322	631.4	257.4	0.471959
140923	89542.6	103141	57057	89940.8	41575	106.7	42.9	0.474159
130299	93748.6	91087	68830.3	99535.8	45319	31.9	19.8	0.475259
151733	97407	102087	85174.1	101490	55000	22	-5.5	0.475259
177605	110670	105173	179329	98195.9	119684	3465	1428.9	0.476359
141658	97240.9	95471	103279	103657	65297	162.8	102.3	0.477459
104058	86316.8	79006	40384.3	85251.3	31045	38.5	-48.4	0.48076
5464.5	65928.1	5432	3235.1	65055.4	3259	1.1	-7.7	0.48076
49258.5	93911.4	34375	54786.6	91678.5	39164	7499.8	3969.9	0.48186
17131.5	69717.5	16104	7131.3	69723.5	6703	-1.1	-33	0.48296
66698.2	77193.1	56626	79316.6	72754.5	71447	2790.7	2036.1	0.486261
6869.25	63594.2	7079	4340.6	62465	4554	6.6	28.6	0.487361
131655	90218.6	95636	71483.5	98235.3	47689	28.6	-69.3	0.490661
39648.8	76758.3	33852	12458.6	81355.8	10036	22	-14.3	0.492861
113933	90446.6	82554	49108.4	84716.2	37990	34.1	5.5	0.493961
99163.5	88755.7	73221	191636	89647	140095	8939.7	4684.9	0.493961
111004	89441.2	81336	50866.2	84940.3	39246	14.3	-26.4	0.493961
5699.25	63978.4	5838	2445.3	63392.1	2528	15.4	16.5	0.496162
117160	91976.3	83480	64928.6	93141.3	45685	23.1	17.6	0.499462
119949	88745.4	88579	46076.8	88369.9	34171	91.3	-13.2	0.501662
115674	86212.2	87932	42722.9	83598.7	33492	-2.2	23.1	0.504963
177005	101620	114153	108951	100216	71248	-13.2	-19.8	0.504963
149650	99669.2	98400	74900.1	99058.6	49553	-2.2	-28.6	0.506063
68056.5	97876.9	45569	75188.3	94354	52224	4435.2	2917.2	0.512664
133174	91193.5	95705	78405.8	87663.6	58615	-37.4	-36.3	0.512664
72387	81282.2	58364	89155	81617.9	71588	1571.9	740.3	0.512664
9387	63922.1	9624	3648.7	67893.6	3522	-27.5	-18.7	0.512664
114748	86641.2	86796	41793.4	85767.1	31935	-46.2	56.1	0.513764
62991	77771.3	53081	74152.1	77684.5	62556	3573.9	1621.4	0.515964
44621.2	72489.5	40341	44088	72765	39708	167.2	159.5	0.515964
141599	90063.3	103037	61033.5	86703.5	46133	-15.4	40.7	0.517064
6327	63635.1	6516	2454.1	65592.1	2452	3.3	-17.6	0.517064
150890	101114	97797	82809.1	109151	49720	129.8	52.8	0.519265
8526.75	64654.5	8643	6322.8	67974.2	6096	15.4	14.3	0.519265
192007	108347	116139	262143	84847.3	202479	57.2	17.6	0.522565
5107.5	65223.1	5132	12168.2	65333	12206	187	144.1	0.523665
12540.8	65639.4	12521	11716.1	66117.8	11613	26.4	121	0.523665
7251.75	65362.5	7271	3817	69738.2	3587	-9.9	11	0.523665
8382.75	67924.3	8088	16923.5	68687.6	16147	27.5	-24.2	0.525865
15514.5	66922.8	15193	17278.8	66329.9	17072	207.9	115.5	0.525865
10226.2	67791.6	9886	4698.1	71288.4	4319	-25.3	-28.6	0.526966
61464	75756.1	53172	31692.1	70635.8	29404	20.9	-58.3	0.526966
5166	64084.6	5283	3958.9	62805.7	4131	13.2	1.1	0.526966
6213.75	64567	6307	1236.4	67580.2	1199	8.8	13.2	0.528066
23562	65908	23429	7660.4	65883.5	7620	69.3	-14.3	0.530266
46875.8	84538.6	36339	41831.9	84862.9	32305	7322.7	3922.6	0.532466
15120	69091.1	14342	33598.4	68682.9	32059	176	130.9	0.533566
9963.75	67568.7	9664	4407.7	72161.6	4003	9.9	12.1	0.539067
6983.25	76671.9	5969	4276.8	78204.3	3584	36.3	5.5	0.540167
116567	93041.4	82107	74638.3	89793.4	54475	52.8	-19.8	0.542367
126344	89541.7	92472	79990.9	92277.5	56810	-8.8	12.1	0.544568
5665.5	66948.1	5546	3690.5	67202.2	3599	-13.2	7.7	0.551169
7944	63801.2	8160	3270.3	62998.9	3402	19.8	-5.5	0.552269
149310	93550.4	104598	74219.2	94083.6	51699	42.9	14.3	0.552269
12208.5	68713.2	11644	10017.7	68132	9636	1826	812.9	0.552269
132348	92932.3	93332	49294.3	89932.4	35922	12.1	-91.3	0.554469
121899	86826.9	92008	45793	84877.3	35358	25.3	-11	0.557769
15284.2	66423.6	15080	6201.8	68389.9	5943	-40.7	-7.7	0.55997
6362.25	64365	6478	2675.2	63247.4	2772	121	92.4	0.56217
5034	65994.8	4999	6922.3	71106.6	6380	1.1	-20.9	0.56327
149853	96722	101536	108908	95501.2	74736	36.3	16.5	0.56437
13796.2	73009.6	12384	7877.1	80762.5	6392	-2.2	11	0.56547
5121	63514.4	5284	2374.9	66089.8	2355	-3.3	20.9	0.567671
131893	88007.3	98216	49791.5	89590	36423	24.2	38.5	0.567671
17697.8	70425.6	16469	9466.6	83668.7	7415	3.3	37.4	0.573171
88433.2	82506.1	70244	99381.7	78798.4	82655	14334.1	6059.9	0.574271
6184.5	64560	6278	5611.1	84283.5	4363	-13.2	26.4	0.574271
129866	92096.5	92413	62396.4	91977.1	44459	35.2	4.4	0.575372
139057	94249	96693	68721.4	88990.6	50609	40.7	16.5	0.576472
128815	92970.5	90803	52622.9	98463.8	35025	64.9	66	0.577572
110494	95497.3	75828	177569	93903.2	123927	2358.4	1515.8	0.577572
70176	80390.4	57209	79918.3	75567.8	69309	3606.9	1650	0.578672
86057.2	92676.8	60855	125212	89373.2	91816	5478	2752.2	0.578672
5912.25	66199.4	5853	4041.4	70572.1	3753	15.4	13.2	0.581972
138168	91010.3	99494	68990.9	87819.5	51485	20.9	50.6	0.585273
92903.2	83686.2	72754	119112	79498.9	98192	3418.8	1879.9	0.586373
68216.2	112223	39837	76611.7	125690	39946	7120.3	4313.1	0.587473
191949	111341	112982	165725	139612	77794	1100	556.6	0.587473
10679.2	72025.9	9717	3429.8	68865	3264	-37.4	-2.2	0.587473
128505	89847.8	93733	53781.2	82717.8	42610	-49.5	16.5	0.588573
114677	92919.2	80882	62252.3	91435.6	44619	38.5	44	0.589673
161028	100961	104527	193846	102295	124189	74.8	13.2	0.589673
118392	91302	84981	43591.9	91500.8	31222	53.9	30.8	0.589673
21507.8	67564.6	20862	12201.2	72057.1	11097	141.9	275	0.591874
164933	100503	107550	116164	101528	74984	38.5	-24.2	0.594074
44919.8	72102.2	40829	17957.5	76226.6	15439	-56.1	-72.6	0.594074
148135	91677.2	105895	73167.6	88806.6	53995	12.1	-28.6	0.594074
6899.25	72821.6	6209	22695.2	72809.5	20428	257.4	126.5	0.599575
141362	101739	91060	68884.2	101680	44398	-34.1	34.1	0.599575
135782	90317.5	98526	60214	92481.5	42670	-25.3	-4.4	0.600675
122297	92262.8	86870	64484.2	88986.1	47491	44	22	0.602875
123451	86899.9	93101	48994	83616.4	38400	24.2	33	0.602875
20929.5	69180.2	19827	16063.3	70176.9	15001	-12.1	0	0.603975
56817.8	75300.5	49450	56478.4	71995.7	51411	2697.2	1635.7	0.603975
9596.25	63789.4	9859	6341.5	66198.9	6278	246.4	240.9	0.606175
118149	88544.2	87448	45426.7	84752	35127	45.1	68.2	0.610576
26001	68646.1	24823	17458.1	68486.4	16706	371.8	323.4	0.611676
33027	74107.5	29207	10312.5	87589.4	7716	-20.9	17.6	0.612776
61322.2	75268.6	53393	64333.5	73062.8	57706	4635.4	2076.8	0.613876
155614	97399.4	104706	87094.7	95008.7	60077	81.4	30.8	0.614977
33816	73923.9	29979	10156.3	86678.4	7679	1.1	-26.4	0.616077
15208.5	79602.6	12521	13072.4	77678.2	11029	192.5	130.9	0.616077
140896	91035.2	101431	62333.7	96163	42481	23.1	-71.5	0.618277
5125.5	63104.4	5323	1821.6	62112.6	1922	9.9	15.4	0.620477
13891.5	70170.6	12974	30512.9	69636.9	28716	133.1	115.5	0.621577
51168.8	71475.1	46917	14658.6	67595.4	14212	71.5	5.5	0.622677
109336	85701.2	83610	45370.6	86658	34312	15.4	-41.8	0.630378
22891.5	69966.3	21442	8382	72099.1	7619	31.9	7.7	0.633679
13471.5	68802.1	12832	3160.3	71148.6	2911	20.9	4.4	0.634779
79979.2	93475.1	56074	142127	94092.6	98992	13819.3	6941	0.64028
119624	90870.2	86273	68536.6	88020.8	51029	2.2	-6.6	0.64138
14597.2	71073.2	13460	5063.3	75570.1	4391	19.8	-13.2	0.64248
153374	96107.4	104586	121946	89159	89636	61.6	-71.5	0.646881
5504.25	65042.6	5546	3454	67030.3	3377	-27.5	-6.6	0.647981
231564	133322	113828	171535	157963	71167	7751.7	3311	0.649081
19883.2	73371	17760	7991.5	81552.6	6422	-25.3	-12.1	0.650181
128504	87000.1	96800	67631.3	86876.9	51018	100.1	27.5	0.658982
132160	92927.6	93204	39123.7	85504.1	29987	38.5	30.8	0.658982
18506.2	68316.6	17753	6572.5	73895.2	5829	19.8	11	0.658982
25841.2	80114.1	21139	10761.3	123859	5694	-7.7	2.2	0.668883
9019.5	69639.7	8488	6961.9	75364.2	6054	58.3	18.7	0.669983
69374.2	84484.1	53815	86915.4	83276.1	68400	4556.2	2181.3	0.674384
77953.5	85803.8	59540	104906	83867.4	81976	9859.3	4248.2	0.674384
129931	90376.1	94219	87829.5	90059.8	63913	2.2	35.2	0.676584
143253	92661	101318	55589.6	92629.6	39330	-12.1	-15.4	0.678784
37874.2	72228.3	34365	7861.7	71489.4	7207	-6.6	3.3	0.678784
44078.2	70718.6	40848	43880.1	67380.4	42679	2064.7	940.5	0.685385
7623	64687.4	7723	1555.4	68874.8	1480	-2.2	-8.8	0.686485
138946	96087.8	94767	74866	94839.3	51734	62.7	49.5	0.687586
143688	94384.5	99770	102665	100613	66873	27.5	35.2	0.690886
122158	95982.2	83409	58821.4	91318.5	42214	-48.4	-27.5	0.691986
118942	88076.7	88502	47807.1	84265.8	37181	11	-18.7	0.691986
124512	87005.9	93787	55911.9	86598.5	42313	20.9	13.2	0.691986
19431	74140.1	17176	10370.8	82373.1	8251	-24.2	0	0.693086
108380	87818	80881	34766.6	83313.7	27348	-20.9	7.7	0.693086
171918	102727	109677	136720	99401.9	90140	-18.7	-34.1	0.697487
16438.5	67222.9	16026	21676.6	68186.5	20834	18.7	-20.9	0.697487
99570.8	91870.5	71029	155412	83848.8	121470	8889.1	4358.2	0.698587
121082	95463.3	83123	83447.1	90517.4	60417	-6.6	23.1	0.698587
10983	65877.9	10926	4616.7	65446.7	4623	26.4	5.5	0.698587
23100.8	73864.7	20496	13016.3	73977.6	11531	1739.1	1138.5	0.701887
13189.5	66872	12926	9744.9	72688.6	8786	-22	-17.6	0.702987
8625	66429.4	8509	4999.5	69490.4	4715	4.4	46.2	0.702987
94968	88619.3	70231	108116	86892.4	81543	1790.8	1857.9	0.704088
7176.75	67518.7	6966	2590.5	71482.5	2375	2.2	-36.3	0.704088
48162.8	92930.8	33965	80206.5	90732.6	57933	5063.3	2997.5	0.706288
157275	95297.4	108158	66289.3	96461.5	45037	7.7	-23.1	0.707388
8730.75	64733.4	8839	4274.6	65239.9	4294	-4.4	-7.7	0.708488
102473	86687.6	77470	44631.4	84057.9	34797	22	-20.9	0.709588
190813	107758	116048	141944	111596	83358	3.3	23.1	0.709588
176071	98978.2	116581	106730	103195	67781	33	-12.1	0.710688
206878	111588	121500	156049	119326	85705	-9.9	112.2	0.712889
90968.2	88069.6	67693	96206	83711.2	75318	4870.8	2478.3	0.716189
66329.2	86789.8	50086	65858.1	87241.1	49473	3059.1	1555.4	0.717289
228092	133970	111579	227951	117090	127586	5083.1	2398	0.717289
18097.5	70994.7	16706	26077.7	69461.4	24604	475.2	231	0.717289
17808.8	72496.1	16099	7854	73447.5	7008	-15.4	4.4	0.72059
159059	95988.9	108597	75592	98457.7	50316	28.6	66	0.72499
16531.5	66340.6	16331	11961.4	70596.4	11104	360.8	257.4	0.72609
258207	145480	116317	160900	169951	62046	-14.3	-14.3	0.72719
75198.8	90550.8	54425	88055	89243.8	64663	6465.8	3162.5	0.72719
151007	94451.2	104778	70966.5	95294.8	48805	-62.7	-12.1	0.72719
16535.2	71793.7	15094	7309.5	71927.2	6660	26.4	-19.8	0.730491
147929	95452.1	101566	91855.5	99790.2	60325	-11	27.5	0.732691
48690	84904	37583	63923.2	80450	52073	3471.6	1492.7	0.732691
8858.25	67811.5	8561	2403.5	66914.1	2354	40.7	7.7	0.732691
159393	105839	98697	170005	108355	102824	179.3	96.8	0.733791
123067	89107.6	90512	47879.7	85131	36859	24.2	44	0.733791
87162.8	80878.7	70628	97263.1	79913.7	79764	14689.4	6846.4	0.739292
34437.8	67840.3	33268	14318.7	68073.3	13785	58.3	594	0.739292
137525	91810.5	98168	47044.8	87204.9	35355	28.6	16.5	0.743693
12947.2	73330.8	11571	6380	73846.6	5662	-24.2	8.8	0.744793
77157	91230.9	55426	100905	88058.4	75097	4935.7	2489.3	0.746993
104434	82611.8	82848	55776.6	79650	45893	27.5	25.3	0.748093
75469.5	82186.3	60180	91229.6	78605.6	76061	4737.7	2036.1	0.749193
7878.75	65153.5	7925	5258	81156	4246	-7.7	-22	0.749193
114608	87837.7	85509	47039.3	87432.1	35259	2.2	-26.4	0.752494
33568.5	71957.1	30573	24743.4	71053.5	22822	1607.1	836	0.753594
5451.75	63236.4	5650	2387	64086.2	2441	320.1	169.4	0.754694
156858	95219	107960	90138.4	94703.3	62377	89.1	-15.4	0.755794
67197.8	103572	42520	106293	98842.4	70476	5307.5	3334.1	0.755794
57359.2	82679.3	45466	66077	88366.9	49005	7340.3	4230.6	0.756894
16989.8	70288.5	15841	2957.9	70286	2758	26.4	-26.4	0.756894
46228.5	105828	28628	85080.6	105641	52781	242	189.2	0.757994
102570	89913.6	74761	110638	87424	82938	850.3	1273.8	0.759094
58179.8	99205.6	38434	132350	104688	82853	5155.7	3091	0.760195
147902	91925.7	105443	60344.9	91725.9	43115	24.2	-16.5	0.765695
164631	106865	100962	127267	110266	75640	35.2	34.1	0.770096
144124	93460.4	101062	66469.7	87199.9	49956	3.3	33	0.774496
142354	103391	90234	103399	96820.2	69989	4307.6	1788.6	0.774496
76272	81518.7	61318	99895.4	85301.8	76748	706.2	688.6	0.781097
153330	96556.5	104070	92855.4	97636.2	62327	2.2	39.6	0.784398
129991	97714.8	87183	70570.5	104165	44400	34.1	12.1	0.792099
11891.2	66499.3	11719	5039.1	76374.3	4324	-13.2	-15.4	0.792099
7710.75	67994	7432	9134.4	66345.1	9023	465.3	355.3	0.796499
98238.8	86676.7	74278	53397.3	86878	40280	88	548.9	0.8031
9498.75	68520.6	9085	4092	72715.1	3688	-14.3	-20.9	0.8031
69832.5	82831.9	55251	54523.7	80611.5	44327	6749.6	3477.1	0.8053
149514	97744.1	100247	89588.4	89371.6	65695	-5.5	17.6	0.808601
9081	70032.1	8498	7635.1	69573.7	7192	-7.7	7.7	0.809701
117836	115265	66998	216599	104878	135348	3094.3	1633.5	0.809701
7974.75	64594.4	8091	4407.7	64840.2	4455	14.3	-26.4	0.813001
18208.5	68596.9	17396	14235.1	67256.3	13871	844.8	482.9	0.814101
11619	65485.3	11628	11595.1	66886.4	11361	350.9	134.2	0.817402
153258	94072.4	106768	93593.5	93168.4	65835	47.3	44	0.819602
22970.2	65218.7	23082	9073.9	66539.9	8937	199.1	268.4	0.819602
30715.5	119351	16866	41275.3	114697	23584	4415.4	2999.7	0.824003
66414.8	75742.8	57465	42608.5	71427.6	39094	1287	948.2	0.825103
107837	92806.6	76150	59132.7	86773.9	44660	-42.9	20.9	0.826203
20127	77367.8	17049	7755	84903.4	5986	37.4	22	0.828403
70454.2	104542	44167	106726	123013	56859	29181.9	16204.1	0.829503
172226	98175.7	114967	126904	95579.6	87014	63.8	99	0.833904
144379	91401.8	103521	57258.3	85161.7	44063	11	44	0.835004
73064.2	88556.5	54071	103388	102444	66140	4208.6	2084.5	0.840505
137084	87098.9	103146	69634.4	88655.9	51475	12.1	-24.2	0.841605
5980.5	62931.6	6228	3179	62526.7	3332	96.8	111.1	0.842705
14490	69922.4	13581	6849.7	81073.1	5537	18.7	28.6	0.843805
142998	93354.8	100386	90241.8	95875.6	61685	24.2	14.3	0.843805
6711	66820.4	6582	3686.1	66184.2	3650	-35.2	26.4	0.844905
9062.25	70593.6	8413	5575.9	80454	4542	-29.7	52.8	0.850406
23260.5	76772.8	19856	9268.6	83004.5	7318	28.6	11	0.850406
15188.2	69316	14360	5441.7	72396.9	4926	26.4	44	0.852606
62181.8	84371.5	48300	73128	86404.6	55466	7444.8	4148.1	0.854806
23880	111080	14089	61463.6	111634	36083	7915.6	4048	0.858107
13544.2	67260.4	13197	7254.5	76831.1	6188	-69.3	18.7	0.864708
6530.25	66207.7	6464	8804.4	66559.6	8669	317.9	160.6	0.865808
133389	93350.2	93645	132220	104575	82861	176	110	0.866908
132812	90470.9	96207	56807.3	93252.6	39923	-4.4	-26.4	0.869108
128686	99063.8	85133	93286.6	89560	68263	59.4	56.1	0.869108
132799	95312.7	91311	66821.7	98105.4	44638	0	14.3	0.871308
124899	89231.5	91732	69118.5	86785.1	52195	24.2	16.5	0.872409
5256	66626.2	5170	6226	74443.9	5481	25.3	-2.2	0.874609
128185	86624.1	96979	48126.1	83644.7	37707	44	3.3	0.874609
19051.5	67897.1	18389	7064.2	84698	5466	-27.5	34.1	0.875709
143175	95106.5	98659	100665	98793.1	66778	-34.1	46.2	0.88121
10472.2	72818	9425	7675.8	72693.8	6920	47.3	22	0.88121
41575.5	73916	36862	42636	70748	39495	1532.3	949.3	0.88451
18921.8	69045.4	17960	12552.1	70135.1	11729	22	-2.2	0.88561
138208	92046.7	98402	65844.9	84268.3	51208	6.6	-28.6	0.88781
54001.5	81928	43197	62602.1	81241.4	50500	4155.8	2070.2	0.891111
148533	95517.3	101911	58539.8	101841	37671	17.6	9.9	0.893311
123297	93588.1	86340	82699.1	90498.4	59888	12.1	9.9	0.895511
56876.2	75619.6	49292	49934.5	73913.2	44275	5306.4	2577.3	0.896612
60836.2	88524.5	45038	87842.7	84962.1	67758	7775.9	4012.8	0.898812
129314	89001.7	95220	62192.9	88950.2	45822	33	3.3	0.902112
158681	104523	99493	121639	103715	76862	24.2	57.2	0.907613
12327	69302.8	11657	7192.9	79667.7	5917	-23.1	-8.8	0.909813
159254	106911	97622	126732	105296	78878	-25.3	-17.6	0.912014
127862	87909.5	95320	60410.9	89062.4	44453	161.7	135.3	0.913114
109316	89532.8	80017	57481.6	89928.7	41890	86.9	26.4	0.918614
130579	93661.9	91367	56230.9	96306	38265	17.6	40.7	0.919714
5764.5	64722	5837	3411.1	62689.2	3566	-12.1	22	0.919714
19116.8	65429	19148	11421.3	66064.1	11330	322.3	293.7	0.919714
7208.25	80793.5	5847	6553.8	86212.3	4982	381.7	128.7	0.923015
34018.5	111695	19960	60310.8	106785	37014	8999.1	4725.6	0.924115
122349	85315.2	93984	61154.5	85953.1	46628	-8.8	41.8	0.924115
129136	94649	89415	93659.5	91655.4	66969	40.7	-11	0.926315
149230	96869.8	100960	63367.7	94898.8	43761	134.2	83.6	0.926315
137168	89363.8	100594	49578.1	89936.9	36127	34.1	12.1	0.929616
133576	91635	95532	71885	91966.1	51226	40.7	35.2	0.930716
110750	86329.6	84074	50481.2	83518.5	39612	4.4	-17.6	0.932916
17140.5	68898.4	16304	5221.7	66916.2	5114	29.7	8.8	0.934016
29377.5	75256.4	25583	9257.6	78446.6	7734	-44	13.2	0.934016
116310	87714.7	86901	49888.3	81372.8	40179	-30.8	5.5	0.934016
131326	93411	92137	69195.5	92556.3	48995	3.3	-22	0.937317
8882.25	66656	8733	7260	80958.2	5877	9.9	41.8	0.937317
10458	66328.8	10333	2311.1	63108.4	2400	-2.2	-9.9	0.937317
25277.2	68863.1	24056	33383.9	69643.4	31415	270.6	132	0.939517
30291.8	81692.1	24301	17691.3	99333.2	11672	53.9	2.2	0.947218
41614.5	77748.1	35078	12995.4	82009.3	10385	22	-14.3	0.948318
29560.5	67720.4	28607	17184.2	69261	16260	1392.6	751.3	0.959319
42143.2	81287.4	33977	59159.1	74036.1	52367	5095.2	2131.8	0.96152
10925.2	69065	10367	5640.8	74202.2	4982	13.2	-15.4	0.96152
22193.2	72321.5	20111	5034.7	95583.5	3452	4.4	-55	0.96152
5949.75	69766.1	5589	5033.6	80774.2	4084	12.1	2.2	0.975821
113830	89294.7	83543	50266.7	85779.6	38404	67.1	15.4	0.981322
262143	140729	122077	262143	129516	132646	10183.8	6261.2	0.981322
10329	64678.1	10466	5523.1	63894.4	5665	271.7	210.1	0.982422
89908.5	94428.5	62399	66865.7	87340	50173	2509.1	1037.3	0.983522
101092	90324.9	73348	57616.9	82066.9	46011	246.4	90.2	0.984623
51114.8	91031.2	36799	49596.8	88203.2	36851	6164.4	3483.7	0.985723
134111	89678.4	98007	55792	95215.9	38401	-8.8	18.7	0.987923
56753.2	73646.7	50503	74429.3	74411.1	65552	3867.6	2048.2	0.990123
8255.25	66001.7	8197	3980.9	69092.2	3776	-13.2	13.2	0.992323
10763.2	76019	9279	8985.9	87257.4	6749	-9.9	20.9	0.994524
21125.2	102873	13458	9790	103051	6226	-9.9	3.3	0.995624
117549	88677.6	86873	46357.3	87145.7	34862	18.7	0	0.995624
25040.2	76473.2	21459	11364.1	88210.1	8443	40.7	20.9	1.00002
7491.75	64272.7	7639	2333.1	63709.2	2400	20.9	22	1.00222
11039.2	67062.3	10788	5162.3	69698.5	4854	-14.3	-17.6	1.00332
14463.8	70596.3	13427	5359.2	68705.1	5112	7.7	27.5	1.00332
15882	71042.4	14651	9875.8	76485.5	8462	31.9	-9.9	1.00332
7947.75	66040.8	7887	4066.7	64987.9	4101	22	19.8	1.00443
141202	97152.7	95250	72142.4	97062.7	48710	46.2	-18.7	1.00443
48264.8	75073.7	42133	32976.9	73514.3	29398	529.1	644.6	1.00663
111974	89813.4	81706	70807	82811.2	56036	86.9	40.7	1.00773
113183	88132.4	84164	37544.1	89877.6	27376	-18.7	5.5	1.01323
169270	97667.4	113582	131718	105116	82122	-24.2	81.4	1.01433
23228.2	66990.3	22724	9627.2	67973.3	9282	1316.7	746.9	1.01543
145842	90267.7	105884	72746.3	87501.2	54485	46.2	-20.9	1.01763
32832	69789.4	30831	12510.3	70502.6	11629	7.7	11	1.01763
54287.2	87885.2	40482	41670.2	81638.8	33451	276.1	222.2	1.02313
118901	94710.6	82275	92754.2	92229.3	65909	19.8	69.3	1.02423
116135	91714.7	82986	57163.7	90979.9	41177	-24.2	2.2	1.02533
57600	79637	47401	55421.3	77283.5	46997	975.7	818.4	1.02643
74794.5	90709	54038	172941	90444.4	125313	6520.8	3485.9	1.02643
128410	89139.8	94408	63587.7	95387.4	43688	-39.6	-56.1	1.02753
7243.5	65486.3	7249	10534.7	66525.5	10378	38.5	92.4	1.02863
8265.75	64665.7	8377	4540.8	64121.1	4641	126.5	167.2	1.03413
120883	86483.8	91603	52236.8	85040.5	40256	35.2	-12.1	1.03963
4986	64679.8	5052	5259.1	64664.2	5330	-1.1	-13.2	1.04073
105096	94861	72607	90095.5	85475.8	69078	269.5	113.3	1.04073
6971.25	69793.4	6546	9028.8	76785.8	7706	0	-18.7	1.04073
6434.25	65497.8	6438	3131.7	65866.2	3116	20.9	3.3	1.04183
34916.2	74594.8	30676	13459.6	79625.2	11078	-11	-19.8	1.04513
149620	95881.6	102267	80010.7	93967.6	55802	16.5	-2.2	1.04623
59493	79558.7	49007	65784.4	78147.6	55168	4953.3	2722.5	1.04623
28560	74751.7	25039	18188.5	82714.7	14411	2578.4	1368.4	1.04843
56703.8	81019.8	45867	67339.8	77680.5	56812	4758.6	2185.7	1.05173
55590.8	85032	42845	82058.9	90213.6	59612	1150.6	709.5	1.05283
125188	87911.1	93325	49568.2	84464.4	38460	20.9	17.6	1.05283
50261.2	86126.8	38245	53728.4	86020	40934	12657.7	5924.6	1.05283
21415.5	69407.4	20221	7164.3	78950.7	5947	3.3	-35.2	1.05503
5618.25	64505.5	5708	3637.7	62392.1	3821	46.2	7.7	1.05613
81165.8	130611	40726	262143	118571	144890	23157.2	12747.9	1.05613
131493	91679.7	93996	45045	85374.2	34578	-33	-31.9	1.05833
10767.8	64169.8	10997	5743.1	64173.9	5865	37.4	20.9	1.05833
134374	89206.8	98718	64719.6	93280.5	45470	-13.2	22	1.05943
124690	94756.6	86239	79334.2	91733.1	56678	11	11	1.06053
19284.8	69687.1	18136	5250.3	71743.9	4796	5.5	-57.2	1.06163
59686.5	76086.6	51410	82162.3	75281.6	71526	6905.8	2890.8	1.06273
74853.8	75953.6	64587	72080.8	72563.6	65100	3912.7	2547.6	1.06273
119837	92174.7	85204	88057.2	85113	67803	41.8	25.3	1.06273
6153.75	64754.7	6228	3765.3	69805.6	3535	-2.2	19.8	1.06493
68514	79219	56680	67207.8	73174.7	60192	2587.2	1274.9	1.06493
155654	97307.2	104832	88817.3	98810.5	58908	119.9	-23.1	1.06823
8884.5	67273.8	8655	4180	72203.6	3794	15.4	28.6	1.07373
72459	79214.5	59947	65470.9	77354.5	55468	9872.5	4766.3	1.07703
5054.25	63212.8	5240	3763.1	67995.2	3627	19.8	5.5	1.07703
62617.5	78630	52190	66111.1	77601.7	55832	4932.4	2239.6	1.08033
21616.5	71146	19912	12153.9	78335.8	10168	68.2	30.8	1.08143
77445	81698.5	62124	96395.2	79971.6	78995	6652.8	3012.9	1.08143
122972	92518.6	87108	53253.2	92546	37711	-23.1	-42.9	1.08253
21387.8	71230.2	19678	31905.5	69701	29999	1233.1	559.9	1.08694
145676	98722.8	96705	76268.5	101162	49409	30.8	-5.5	1.09354
119265	90565.3	86304	59195.4	93078.8	41679	171.6	71.5	1.09464
48243	99276.3	31847	64549.1	98152.9	43099	6017	3534.3	1.09684
15974.2	67772.9	15447	11158.4	80236.7	9114	182.6	213.4	1.10124
37322.2	72880.8	33561	9974.8	73765.3	8862	39.6	29.7	1.10124
8395.5	64768.4	8495	7958.5	65236.8	7995	521.4	264	1.10124
16969.5	68818.9	16160	8528.3	79345.6	7044	-7.7	18.7	1.10344
84252	82720.9	66749	141767	82454.7	112678	7250.1	3267	1.10454
22464.8	79285.4	18569	21131	78208.7	17707	1300.2	535.7	1.10564
132860	88696.6	98167	56741.3	87595.4	42452	7.7	-15.4	1.10674
117676	87209.8	88431	64347.8	84044.4	50177	2.2	44	1.10784
128238	90616.3	92745	60443.9	87335	45357	-1.1	-19.8	1.11004
183073	115249	104104	150198	142888	68889	3216.4	1631.3	1.11224
124394	90990.6	89595	80087.7	92813.9	56550	-26.4	12.1	1.11334
49383.8	118654	27276	33226.6	125920	17293	5970.8	3577.2	1.11334
144685	96901.1	97853	125323	94248.2	87144	225.5	47.3	1.12324
134715	91902.2	96066	60569.3	91430.8	43415	-23.1	-9.9	1.12654
10459.5	66370.4	10328	4875.2	76674.1	4167	8.8	25.3	1.12874
42690.8	70640.3	39606	21481.9	74457.3	18908	1024.1	997.7	1.13314
30279	70577.8	28116	35394.7	71154.2	32600	5591.3	2426.6	1.13754
119312	84401	92644	52224.7	87900.9	38937	4.4	-18.7	1.13754
168176	98329.9	112088	116174	97594	78013	181.5	80.3	1.13864
11811	88290.8	8767	9526	93443.5	6681	6.6	33	1.14084
106788	89550.5	78151	38886.1	78170.6	32601	-16.5	12.1	1.14414
128301	87766.9	95803	76171.7	89864.8	55550	46.2	-55	1.14744
54770.2	78904	45491	77255.2	76019.8	66601	4249.3	2643.3	1.14744
139935	90715.4	101094	91124	89777.4	66519	26.4	-16.5	1.14854
33246	71796.6	30347	10142	88764.2	7488	-31.9	-47.3	1.14854
5749.5	65805	5726	1650	62905.4	1719	15.4	-34.1	1.14854
112697	91241.5	80947	169887	109580	101604	2275.9	2200	1.15294
63305.2	79910.1	51918	92005.1	75966.9	79372	4565	2281.4	1.15404
166461	102629	106297	119307	101155	77296	48.4	13.2	1.15404
15035.2	76466.7	12886	4633.2	76890.7	3949	27.5	4.4	1.15514
42077.2	113912	24208	93743.1	111051	55322	4734.4	2687.3	1.15514
97867.5	89078.7	72002	181716	80929.9	147151	7588.9	3480.4	1.15624
9034.5	70688.3	8376	5582.5	77560.9	4717	30.8	5.5	1.15734
12302.2	76507.9	10538	5208.5	74286	4595	16.5	-2.2	1.15954
138578	102937	88227	182519	105775	113085	139.7	104.5	1.15954
83995.5	90282.9	60972	120960	92443	85753	2786.3	1512.5	1.16064
159860	96261.8	108834	100082	95957.7	68353	2.2	22	1.16505
8629.5	65267.5	8665	5487.9	65798.6	5466	51.7	7.7	1.16835
12841.5	65697.2	12810	6453.7	69793.7	6060	-28.6	24.2	1.16945
26247.8	74142.2	23201	13307.8	82683	10548	108.9	36.3	1.17055
126133	90060.9	91785	56520.2	101092	36641	-63.8	-60.5	1.17495
74628	99802.5	49005	103001	103633	65136	7562.5	3550.8	1.17715
12631.5	64749.2	12785	8088.3	64533.1	8214	133.1	177.1	1.17825
125998	91148.2	90593	83741.9	104048	52746	47.3	-50.6	1.18155
131248	87370.1	98449	43412.6	81717.8	34816	-15.4	95.7	1.18375
44016.8	73624.5	39181	10236.6	71330.8	9405	-36.3	19.8	1.18485
127600	94253.7	88722	97383	91959.7	69401	12.1	31.9	1.18595
60187.5	75109.5	52516	58011.8	72497.9	52441	2649.9	1238.6	1.18815
125184	87653	93597	47974.3	88709.5	35442	22	-5.5	1.18925
112839	91249.2	81042	47439.7	85482.8	36370	2.2	3.3	1.19145
110148	82020	88011	47631.1	78648.3	39690	35.2	-59.4	1.19475
119606	91964.1	85234	55276.1	94105.1	38495	9.9	-11	1.19695
88824	87564	66479	129881	84721.7	100469	1047.2	908.6	1.20685
97311.8	85758.4	74365	141207	82412.1	112291	4046.9	2095.5	1.20685
111611	83482.3	87618	41555.8	82534.8	32997	23.1	40.7	1.20905
5721.75	68439.6	5479	3595.9	75147	3136	0	42.9	1.21015
142739	90627.4	103220	57835.8	90370.7	41942	211.2	229.9	1.21125
75449.2	89092.7	55500	106951	81523.3	85977	5266.8	2702.7	1.21235
61230	98797.7	40616	104164	124015	55046	5842.1	2505.8	1.21785
54566.2	72002	49666	62554.8	71702.5	57175	2776.4	1383.8	1.21895
184386	106439	113529	149234	113032	86526	63.8	55	1.22115
26521.5	75843.8	22917	11302.5	82028.9	9030	-7.7	-13.2	1.22225
123938	86907.4	93460	62244.6	84686.5	48169	27.5	-40.7	1.22225
168455	107102	103078	129066	106903	79123	184.8	83.6	1.22555
11490	64414.8	11690	4688.2	73892.7	4158	4.4	-5.5	1.22665
114851	85602.9	87928	62118.1	83972.2	48480	-24.2	29.7	1.22775
11772.8	64933.4	11882	6526.3	64181.8	6664	31.9	-29.7	1.22885
128800	88409.5	95477	59969.8	87567	44882	15.4	-9.9	1.23105
126715	89188.9	93110	85236.8	83010.1	67294	77	58.3	1.23215
101691	85559.8	77892	45593.9	83250.9	35892	92.4	56.1	1.23655
134900	88199.6	100236	54355.4	92085.5	38684	81.4	-12.1	1.23765
134662	87632.4	100707	68338.6	86965.5	51499	30.8	27.5	1.23985
13647.8	64944.7	13772	8719.7	64007	8928	124.3	184.8	1.24095
5019	63597.3	5172	27710.1	64363.3	28215	29.7	14.3	1.24205
186924	118721	103185	197931	115539	112270	44	93.5	1.24205
67071	78872.5	55730	78119.8	80627.1	63498	9015.6	4379.1	1.24976
163354	96824.1	110567	84580.1	100403	55208	159.5	40.7	1.25196
9456	69404	8929	4976.4	75686.6	4309	-14.3	14.3	1.25306
18549	72015.8	16880	8881.4	85382.3	6817	-5.5	53.9	1.25416
128988	90365.8	93546	50216.1	90577.8	36333	-41.8	-48.4	1.25526
26433	69019.2	25099	24568.5	69112.8	23297	479.6	270.6	1.25636
159850	96091.2	109021	108922	103634	68880	17.6	16.5	1.26076
18376.5	66178.8	18198	13406.8	67711.8	12976	240.9	154	1.26296
13233.8	68022.5	12750	4669.5	74858.2	4088	93.5	29.7	1.26406
21328.5	67715.6	20642	7887	73787.6	7005	-36.3	-4.4	1.26406
67200	79929.2	55099	75649.2	76294.1	64982	4984.1	2334.2	1.26516
77130.8	99807.3	50646	99987.8	93552.6	70044	2954.6	2051.5	1.26516
77523	81252.4	62528	73085.1	75745.7	63234	2499.2	1700.6	1.26626
19885.5	73391.7	17757	107712	73647.2	95849	134.2	63.8	1.26626
106518	86817.9	80407	37580.4	82591.2	29820	6.6	11	1.26736
118821	87972.4	88517	49993.9	86810.5	37742	169.4	70.4	1.26846
142323	102516	90984	150877	97057.1	101877	-15.4	38.5	1.26956
144968	91594.9	103724	75197.1	90047.5	54728	48.4	17.6	1.26956
143917	94542.3	99762	55948.2	95989.9	38198	4.4	39.6	1.26956
135893	89737.4	99244	53260.9	90613.1	38521	-2.2	16.5	1.27066
139870	94118.7	97393	76151.9	92562.5	53917	29.7	-52.8	1.27396
95513.2	91913.1	68103	117181	97080.6	79105	5342.7	2823.7	1.27396
211910	125487	110670	212672	141952	98186	6723.2	3102	1.27506
59174.2	78971.3	49107	64463.3	79822.1	52926	7361.2	3447.4	1.27836
117406	84312.4	91260	43289.4	89589	31667	15.4	6.6	1.28056
119016	86918.8	89737	59979.7	81338.2	48327	16.5	5.5	1.28276
8330.25	67067.7	8140	2240.7	72481	2026	-9.9	-14.3	1.28386
132842	89470.7	97305	71027	90536.1	51414	0	5.5	1.28496
12543	65400.4	12569	7437.1	72025.7	6767	35.2	-11	1.28606
120701	94861.1	83388	46642.2	95985.2	31846	-22	23.1	1.29046
65506.5	77054.9	55714	73142.3	77020.6	62236	3796.1	1664.3	1.29046
20739.8	73789.4	18420	7824.3	80637.4	6359	23.1	29.7	1.29046
177122	104055	111555	143522	99862.9	94188	24.2	18.7	1.29156
5541.75	67581.7	5374	1813.9	68873.6	1726	-11	41.8	1.29486
156836	112532	91337	262143	113489	151379	1833.7	1342	1.29486
9744	64778.1	9858	4384.6	64791.2	4435	148.5	127.6	1.29486
124759	87583.6	93353	46068	88664.4	34051	37.4	27.5	1.29816
147352	93102.2	103723	73676.9	89702.2	53828	93.5	136.4	1.29926
23929.5	77128	20333	50470.2	73102.9	45246	313.5	168.3	1.30036
15067.5	69427.2	14223	6091.8	83347	4790	-1.1	55	1.30256
208868	135077	101338	172228	148189	76167	3199.9	1903	1.30256
46149.8	91038.2	33222	70847.7	89830.6	51687	6185.3	3364.9	1.30366
138748	96759.5	93975	89199	99653	58661	8.8	8.8	1.30916
9177	68538.3	8775	2882	86839	2175	24.2	6.6	1.31356
12756	71782.4	11646	7185.2	86085.8	5470	-35.2	-22	1.31576
25653.8	74050.6	22704	19213.7	71483.9	17615	270.6	248.6	1.32016
133336	89751.5	97361	56378.3	89566.8	41252	79.2	-18.7	1.32126
20169	65578.3	20156	6725.4	64826.6	6799	291.5	260.7	1.32236
17647.5	68686.7	16838	5098.5	67461.2	4953	37.4	55	1.32236
160276	95250.4	110276	94349.2	98050.6	63062	105.6	24.2	1.32456
7115.25	66198.9	7044	1322.2	63855.3	1357	42.9	22	1.32677
164919	96464.1	112043	105039	93891.4	73317	34.1	39.6	1.33007
16537.5	69181.8	15666	9128.9	81286.9	7360	138.6	71.5	1.33447
113076	92259.4	80323	57473.9	96793.2	38914	46.2	-31.9	1.33667
33779.2	102247	21651	59075.5	115566	33501	7326	3087.7	1.33777
136631	89295.3	100277	97670.1	85473.1	74888	19.8	-6.6	1.33777
25520.2	71774.7	23302	6757.3	82206.5	5387	138.6	68.2	1.33887
62894.2	90428.9	45581	46660.9	90448.4	33809	7304	3952.3	1.33887
11727	69746.9	11019	9411.6	73245.3	8421	44	17.6	1.33997
72788.2	83499.6	57129	84021.3	80636.4	68287	4426.4	2207.7	1.34437
13524	71649.9	12370	5154.6	71343.6	4735	11	-13.2	1.34547
9721.5	68212.9	9340	4888.4	70940.2	4516	1.1	-23.1	1.35097
5269.5	64816.4	5328	2172.5	62748.8	2269	26.4	6.6	1.35317
174568	108408	105532	156860	100920	101863	150.7	42.9	1.35647
133549	89291.4	98019	45955.8	88042.5	34208	1.1	-26.4	1.35647
103311	96717.2	70004	156291	104668	97859	7720.9	3562.9	1.35757
17065.5	65016	17202	9633.8	66194.2	9538	248.6	237.6	1.35867
4809	62457.9	5046	4192.1	64491.4	4260	-28.6	25.3	1.36087
82896.8	80382.4	67586	103826	77793.9	87466	9335.7	4068.9	1.36307
86071.5	94831.8	59482	121047	96562	82154	4258.1	2187.9	1.36527
80016	77078.1	68034	67068.1	75209.2	58442	5467	2806.1	1.36527
47145.8	71189	43402	36173.5	69427.4	34146	691.9	536.8	1.36747
122764	86129.5	93411	70772.9	87239.4	53166	14.3	-1.1	1.36857
27739.5	75136.8	24195	7555.9	81431.3	6081	283.8	141.9	1.36967
12119.2	72001.4	11031	6581.3	71981.3	5992	-11	2.2	1.36967
84426	94855.9	58330	90938.1	86738.6	68709	4009.5	2025.1	1.37077
18236.2	68955.2	17332	5451.6	68812.8	5192	45.1	44	1.37517
29166	72537	26351	8279.7	79914.4	6790	0	-46.2	1.37847
29472.8	94101.4	20526	33775.5	89536.1	24722	3957.8	2559.7	1.38287
91299.8	83975.5	71252	129445	81719.4	103810	8434.8	3753.2	1.38287
108056	96737.5	73204	210401	91047.5	151447	10470.9	4964.3	1.38617
115829	87758.1	86499	41163.1	81269.7	33194	-36.3	-37.4	1.38617
110318	88465.7	81724	65491.8	89997.5	47691	114.4	6.6	1.38617
8977.5	65220	9021	3091	65791.4	3079	-25.3	6.6	1.38617
19911	69210.1	18854	6726.5	73495.8	5998	12.1	-33	1.38727
69414.8	80432.2	56559	48295.5	103208	30667	490.6	733.7	1.38727
132226	90733	95506	56349.7	91898.3	40185	44	-8.8	1.38837
118471	88989.9	87247	60756.3	94661	42063	202.4	66	1.38837
50544	74268.6	44601	71300.9	74812.3	62460	1282.6	715	1.39277
185371	101400	119807	102983	108559	62170	29.7	172.7	1.39277
133093	89032.8	97968	53062.9	87357.6	39808	23.1	20.9	1.39827
86574.8	85262.1	66545	134355	82491.8	106739	11316.8	4859.8	1.39827
74261.2	88200	55179	99315.7	80408.6	80946	6174.3	3176.8	1.39827
128142	89759.7	93560	58241.7	89307.9	42739	64.9	31.9	1.40047
35874.8	70100.1	33539	33981.2	67908.5	32794	2569.6	1113.2	1.40597
79050	91025.4	56914	83663.8	92300	59404	3330.8	1537.8	1.40597
42993.8	70619.3	39899	28771.6	68194.4	27650	655.6	553.3	1.40708
5298.75	67903.6	5114	2077.9	67347.8	2022	17.6	-22	1.40818
6420	68872.3	6109	7283.1	73646.9	6481	7.7	-22	1.40928
147544	94444.6	102382	79292.4	97977	53038	16.5	3.3	1.41038
35663.2	73678.4	31722	19716.4	89514	14435	5.5	29.7	1.41148
6900	67012.2	6748	4580.4	68068.3	4410	29.7	-13.2	1.41258
63649.5	80555.7	51782	52217	76265.1	44871	4435.2	2345.2	1.41368
134786	90093.9	98046	56669.8	89169.6	41650	46.2	16.5	1.41808
6512.25	63321.5	6740	5115	60464.8	5544	100.1	74.8	1.42468
126235	90034.6	91886	56457.5	92101.6	40173	-20.9	8.8	1.43018
6998.25	65896.2	6960	4842.2	68025.4	4665	14.3	-4.4	1.43348
156496	98677.1	103936	141136	101393	91224	92.4	-20.9	1.43348
136467	92682.6	96496	61394.3	93507.6	43029	-26.4	-20.9	1.43458
139959	91123.9	100658	75231.2	97491.7	50572	59.4	-49.5	1.43678
115905	89997.3	84402	51515.2	86210.8	39161	22	35.2	1.43678
145499	99083.9	96236	262143	109604	156744	380.6	419.1	1.44228
126314	87529.3	94575	72615.4	84764.3	56143	72.6	23.1	1.44228
25842	69614.5	24328	28941	69406.7	27327	995.5	550	1.44338
188750	112703	109757	262143	119876	143313	123.2	66	1.44558
23691	72103.9	21533	11214.5	82542	8904	3.3	1.1	1.44778
10206	66986.5	9985	5011.6	70059.8	4688	-7.7	24.2	1.44998
11624.2	64363.5	11836	6435	65495.3	6439	40.7	82.5	1.45548
137296	89584	100440	60024.8	91186.5	43140	48.4	64.9	1.45768
53028	104308	33317	117020	121787	62971	10169.5	5193.1	1.45878
19134	82748.2	15154	6711.1	87753.1	5012	34.1	-51.7	1.45988
6273	75878.1	5418	29801.2	79592.9	24538	1690.7	685.3	1.46098
118839	93821.7	83011	77581.9	89849.6	56588	1.1	1.1	1.46318
125664	90264.1	91238	55487.3	93864.8	38741	48.4	-7.7	1.46318
121053	90589	87575	58284.6	89984.2	42449	-8.8	5.5	1.46648
116765	89530.2	85472	49071	88561	36313	8.8	-68.2	1.46758
14005.5	70458.6	13027	5944.4	78054.9	4991	53.9	93.5	1.46758
167363	110979	98832	78145.1	122023	41970	7.7	3.3	1.47198
131314	90006.9	95613	83807.9	88002.9	62412	271.7	203.5	1.47198
125813	90952.5	90655	55671	91337	39945	7.7	17.6	1.47308
7879.5	67220.9	7682	3714.7	75487.3	3225	5.5	0	1.47418
122397	93443.9	85842	92577.1	95276.8	63679	125.4	48.4	1.47418
124485	88259.3	92435	58087.7	85720.2	44410	81.4	39.6	1.47638
50013	71179	46048	57046	73580.8	50809	363	540.1	1.48078
124431	91687.8	88940	89762.2	94379.2	62330	69.3	24.2	1.48298
70040.2	83399.8	55038	112577	79931.8	92302	3027.2	1325.5	1.48298
132400	96552.7	89868	63872.6	100605	41608	33	-15.4	1.48408
8177.25	64590.1	8297	1690.7	64084.3	1729	38.5	17.6	1.48408
46634.2	87363.1	34983	79260.5	89648.5	57942	12141.8	5967.5	1.48518
118353	84744.2	91527	38124.9	81085	30814	-18.7	2.2	1.48739
10738.5	71592.9	9830	11782.1	71185.7	10847	1101.1	412.5	1.49179
118816	85848.4	90703	53906.6	84811.5	41655	-42.9	-18.7	1.49289
143492	94385.5	99633	80920.4	94935.6	55861	33	14.3	1.49399
30464.2	69917.9	28555	15214.1	78670.6	12674	-16.5	-30.8	1.49509
56904	75579.8	49342	61616.5	77527.5	52086	1551	1193.5	1.49729
142163	94888.4	98187	75912.1	91950.4	54105	36.3	44	1.49949
15993	68769.6	15241	10132.1	72514.7	9157	184.8	375.1	1.50059
30566.2	68581.3	29209	17002.7	66803.9	16680	805.2	598.4	1.50169
49148.2	75226.7	42817	45680.8	81615.5	36681	4419.8	2184.6	1.50389
132718	92814.1	93712	52143.3	91003.3	37551	26.4	23.1	1.50499
7470.75	66323.9	7382	5606.7	69829.1	5262	26.4	36.3	1.50829
36516.8	69040.8	34663	27472.5	68113.3	26433	2220.9	915.2	1.50939
32621.2	70514.8	30318	18684.6	83539	14658	-24.2	-22	1.50939
145325	101494	93838	80133.9	99361.5	52854	-5.5	-24.2	1.51159
65704.5	74374.9	57896	63793.4	74416	56181	2555.3	1325.5	1.51159
15182.2	70113.7	14191	10289.4	78001.9	8645	-16.5	16.5	1.51159
129928	95818.4	88866	74786.8	102117	47996	88	17.6	1.51379
78136.5	86467.1	59222	83384.4	74703.1	73152	1508.1	592.9	1.51599
10883.2	70139.1	10169	10424.7	84209.7	8113	-5.5	8.8	1.51709
177796	102093	114132	103420	112527	60232	79.2	22	1.51819
6310.5	65510	6313	5720	71512	5242	-3.3	-63.8	1.52039
135772	95115.8	93549	58116.3	90976	41865	103.4	55	1.52149
128380	95068.3	88500	84918.9	92839.2	59945	794.2	277.2	1.52259
87108	79250.2	72034	66808.5	78459.7	55804	4879.6	2242.9	1.52259
7122.75	68798.3	6785	3962.2	69336.9	3745	18.7	7.7	1.52479
8375.25	67042.9	8187	5711.2	67720.1	5527	-22	-27.5	1.52589
192418	115743	108951	222969	135641	107729	10940.6	5197.5	1.52589
158331	106126	97774	150301	100717	97800	36.3	-19.8	1.52919
22692	69063.4	21533	7443.7	69541	7015	27.5	3.3	1.53139
133423	90656.4	96452	61040.1	85614.2	46725	-27.5	-6.6	1.53139
126152	95244.6	86803	75112.4	84433.7	58301	217.8	84.7	1.53469
90785.2	84715	70232	185823	84344	144386	14098.7	6865.1	1.53579
13859.2	66844.3	13588	4744.3	69635.5	4465	1.1	-12.1	1.54019
36906.8	102026	23707	100067	100515	65244	4725.6	3146	1.54899
107596	86344.9	81666	57326.5	90921.1	41321	150.7	71.5	1.54899
122160	91832.6	87179	64700.9	85979.2	49317	321.2	162.8	1.55339
8089.5	67014.7	7911	2355.1	66671.2	2315	-25.3	-17.6	1.55339
113507	88628	83933	50666	89391.5	37145	17.6	-14.3	1.55339
18981	72389.4	17184	6994.9	79489.8	5767	5.5	1.1	1.55559
128851	93628.6	90190	91642.1	89988.9	66740	17.6	-12.1	1.55779
66980.2	78033.5	56253	60582.5	75521.9	52572	939.4	710.6	1.55889
129331	91301.8	92833	60123.8	86305.4	45655	34.1	26.4	1.55999
117033	85680.7	89517	45867.8	82917.1	36253	-9.9	2.2	1.56219
128020	90210.1	93004	59246	86388.8	44945	47.3	-9.9	1.56219
130309	95152.2	89750	122356	89650	89445	532.4	235.4	1.56329
10159.5	68330.6	9744	2314.4	69258.7	2190	-8.8	-46.2	1.56439
28498.5	67613.1	27623	21022.1	67830.5	20311	122.1	248.6	1.56439
17818.5	68333.6	17089	5935.6	78935.8	4928	2.2	11	1.56659
128243	99647.3	84343	104460	84867.4	80666	30.8	50.6	1.5688
73513.5	81617.2	59029	70603.5	82490.8	56092	652.3	982.3	1.571
112113	85729.4	85705	42463.3	84064.6	33104	-45.1	14.3	1.571
6690	65950	6648	2418.9	65479.2	2421	59.4	25.3	1.5765
73384.5	90968.6	52868	67812.8	84628.5	52514	1758.9	1917.3	1.5765
13031.2	68872.3	12400	2069.1	67429.4	2011	18.7	-8.8	1.5776
143023	91527.4	102408	66390.5	95088.6	45757	-22	31.9	1.5798
11087.2	67366.4	10786	4074.4	67327.2	3966	-6.6	-5.5	1.5798
17214.8	67873.1	16622	18744	66562.3	18455	286	136.4	1.5842
13527.8	71100.7	12469	5496.7	74121.8	4860	4.4	2.2	1.5886
69994.5	86986.8	52734	44941.6	82881.9	35536	7715.4	3538.7	1.5897
122309	86654.8	92501	42980.3	81083.4	34739	61.6	-35.2	1.5897
149044	93924.1	103996	66720.5	93864.7	46584	48.4	6.6	1.593
41418.8	74516.7	36427	45746.8	75207.3	39864	4120.6	1863.4	1.5952
210858	105448	131048	141620	107299	86498	-11	-5.5	1.5985
144480	91343.3	103660	58880.8	97121	39732	-4.4	-23.1	1.5996
25944	72234.9	23538	12566.4	74080.4	11117	-24.2	-36.3	1.6029
11151	64375.6	11352	7966.2	65218.4	8005	169.4	189.2	1.6051
9192	68137.9	8841	3898.4	66205.1	3859	46.2	20.9	1.6073
5372.25	65102.8	5408	8190.6	65135.2	8241	110	52.8	1.6084
36171.8	69964.9	33882	29579	69348.2	27953	70.4	33	1.6084
78967.5	77634.8	66661	67156.1	77046.8	57123	7531.7	3263.7	1.6095
125327	87755.2	93595	57858.9	84473.4	44888	-1.1	23.1	1.6117
182584	115132	103932	171194	149861	74865	4384.6	1894.2	1.6161
9573	66501.6	9434	12284.8	67130.5	11993	434.5	193.6	1.6183
135555	94238.1	94269	72602.2	89627.6	53087	-45.1	7.7	1.6194
154506	91403.7	110780	106603	93254.5	74917	-9.9	59.4	1.6216
143587	98820.7	95224	77064.9	103732	48688	228.8	51.7	1.6227
134671	89123.2	99029	61721	92018.5	43958	46.2	44	1.6227
122051	97577.9	81973	75831.8	89008.7	55834	-2.2	50.6	1.6238
107515	92297.5	76341	122942	96786.6	83246	5482.4	2597.1	1.6282
9756.75	64948.5	9845	5122.7	65506.6	5125	-9.9	-22	1.6315
13350.8	64941.3	13473	3874.2	68197.6	3723	-4.4	15.4	1.6315
25859.2	68545.2	24724	17712.2	68109.3	17043	1919.5	894.3	1.6326
156668	97728.6	105060	87694.2	96522.2	59542	-8.8	17.6	1.6359
108078	88224.3	80284	44320.1	82138	35362	-2.2	4.4	1.6359
8526.75	68835.8	8118	15926.9	70038.6	14903	1091.2	532.4	1.6381
131017	93171.5	92156	54029.8	85473.2	41427	8.8	28.6	1.6381
6162.75	62880.6	6423	4555.1	83925.5	3557	-33	2.2	1.6392
127190	87821.5	94914	45259.5	82262.2	36057	-8.8	51.7	1.6403
13426.5	68216.1	12899	18144.5	67790.8	17541	324.5	138.6	1.6414
6202.5	64307.4	6321	2194.5	63636.6	2260	25.3	-11	1.6436
59724	86232	45390	66815.1	87155.8	50241	2505.8	1507	1.6436
61863	82672.4	49040	88794.2	80831.4	71992	5349.3	2604.8	1.6447
10029.8	66732	9850	12971.2	68022.8	12497	550	199.1	1.6458
141425	91850.5	100908	57943.6	97662	38883	35.2	-16.5	1.6469
127201	93968.5	88713	58516.7	91513.2	41906	49.5	8.8	1.64801
9414	64956.4	9498	3185.6	69106.8	3021	26.4	20.9	1.64911
144842	91364.7	103895	70838.9	96437.4	48140	66	59.4	1.64911
9153.75	65327.3	9183	8002.5	81563.3	6430	33	-4.4	1.65021
15229.5	65413.6	15258	12600.5	66105.2	12492	528	259.6	1.65131
93030.8	82078.4	74281	107935	85329.5	82898	5098.5	2874.3	1.65131
27915	70379.2	25994	8389.7	74150.7	7415	-2.2	25.3	1.65241
5385.75	63413.7	5566	6451.5	61750.5	6847	166.1	36.3	1.65241
133942	88665.8	99001	60007.2	92541.2	42496	16.5	-13.2	1.65351
74127.8	86222.5	56343	123590	79054.7	102456	6468	3164.7	1.65351
116383	87892.9	86779	45422.3	89396	33299	1.1	60.5	1.65681
156928	100926	101901	109770	90906.6	79135	-40.7	-26.4	1.65791
132331	88138	98396	59286.7	92222.2	42131	15.4	47.3	1.66011
63675.8	85004.8	49092	99693	89137.1	73297	1585.1	946	1.66231
115314	83172.5	90862	45347.5	80628.7	36859	20.9	-1.1	1.66561
10481.2	81511.7	8427	9460	137314	4515	327.8	139.7	1.66561
203985	112974	118331	262143	94621.2	181564	50.6	102.3	1.66781
138176	91480.1	98989	59398.9	87193.8	44645	-4.4	7.7	1.66781
93231.8	81980.9	74530	97663.5	79057.2	80960	8182.9	3423.2	1.66891
5826	65716.5	5810	2126.3	65730.8	2120	9.9	57.2	1.66891
169525	98915.3	112318	93285.5	99855.6	61224	412.5	232.1	1.67551
125132	104290	78633	262143	83238.7	206392	22101.2	10004.5	1.67661
126385	93888.5	88219	63666.9	92044.6	45331	-12.1	-33	1.68101
31458.8	72375.2	28486	7497.6	76097.7	6457	-26.4	27.5	1.68651
131325	96081.7	89575	69690.5	97480.1	46853	7.7	-19.8	1.69201
30302.2	73412.8	27051	29937.6	69941.2	28052	171.6	152.9	1.69421
49555.5	80344.1	40422	47678.4	80505.3	38813	7372.2	3221.9	1.70521
8065.5	68045.9	7768	6646.2	65974.8	6602	1950.3	870.1	1.70631
127054	88613.4	93966	57550.9	90041.4	41888	-9.9	11	1.71181
141856	91396.4	101718	57256.1	88344.3	42474	69.3	47.3	1.71181
58071.8	115369	32988	134680	121451	72674	6380	3777.4	1.71401
12281.2	71792.3	11211	4994	97639.3	3352	-14.3	44	1.71731
9319.5	65434.2	9334	3205.4	66247	3171	13.2	-3.3	1.71841
51084	98596.4	33955	79532.2	105314	49492	3142.7	2369.4	1.71951
128800	91258.2	92496	58010.7	96843.6	39257	27.5	22	1.72061
138286	92771.8	97688	76901	95793.4	52611	221.1	100.1	1.72171
7800.75	69047.8	7404	3580.5	70150	3345	-26.4	30.8	1.72501
134129	94729.1	92794	56226.5	91862	40113	19.8	14.3	1.72501
133921	90687.3	96779	62879.3	88377.3	46628	27.5	27.5	1.72611
40869	94051.2	28478	81527.6	98865.6	54043	3345.1	2516.8	1.72832
79760.2	82746.3	63171	60184.3	78869	50010	2355.1	1861.2	1.72942
33677.2	104884	21043	130703	114707	74675	1470.7	1289.2	1.73162
229547	130504	115273	224943	119002	123879	2977.7	2758.8	1.73382
16387.5	67215.6	15978	15315.3	66510.1	15091	429	266.2	1.73822
7187.25	66575.8	7075	2172.5	67413.3	2112	110	-12.1	1.73932
17322	65729.5	17271	9495.2	67244.2	9254	12.1	-31.9	1.74152
184210	121663	99228	108456	116704	60904	220	48.4	1.74152
83640.8	88373.9	62026	95982.7	84127.8	74771	1034	862.4	1.74262
18076.5	72301.6	16385	10300.4	84296.6	8008	18.7	-5.5	1.74702
12923.2	67142.7	12614	9491.9	84290.1	7380	20.9	17.6	1.74812
74422.5	83136.2	58667	100891	78525.3	84202	896.5	815.1	1.74812
21505.5	66486.7	21198	8812.1	68287.8	8457	162.8	177.1	1.74812
19692	69589.4	18545	7375.5	75761.9	6380	8.8	-29.7	1.74922
152980	103663	96714	95546	106560	58762	63.8	-2.2	1.75362
122993	85542.4	94228	46266	84231.7	35997	-15.4	-15.4	1.75472
125139	86486.8	94825	59599.1	87843.8	44464	53.9	41.8	1.75692
129986	87391.8	97478	58923.7	93116.2	41471	2.2	64.9	1.76022
150873	98218.1	100670	98531.4	96223.3	67108	586.3	194.7	1.76022
137317	90981.8	98912	58929.2	86936.6	44423	-19.8	53.9	1.76572
132633	92138.3	94339	53639.3	93123.1	37749	0	4.4	1.77122
62661.8	78756.5	52143	76907.6	76501.4	65884	2362.8	1439.9	1.77672
17355	65015.3	17494	4196.5	63354.5	4341	17.6	7.7	1.78002
18964.5	67199.6	18495	13918.3	65546.8	13916	72.6	64.9	1.78002
19456.5	65520.9	19461	11003.3	64702.8	11145	295.9	248.6	1.79432
116994	87937	87191	33058.3	85077.9	25465	8.8	-13.2	1.79762
5859.75	67920.9	5654	2773.1	73399.8	2476	20.9	0	1.79762
44257.5	79997.2	36257	19990.3	75605.1	17328	-22	-15.4	1.79982
127188	88090.6	94623	47032.7	85286.4	36141	57.2	48.4	1.80092
18056.2	65226.2	18142	7241.3	78557.5	6041	7.7	13.2	1.80092
17144.2	68934.6	16299	16621	69195.4	15742	840.4	420.2	1.80312
131779	95272.4	90648	64306	94259.9	44710	-22	25.3	1.80422
8414.25	66703.3	8267	2569.6	73730.9	2284	8.8	6.6	1.80532
145865	92219.9	103659	69165.8	90562.8	50052	140.8	75.9	1.80532
119720	88038.9	89119	55071.5	92249.4	39124	350.9	91.3	1.80752
134596	88364.7	99824	59008.4	88700.7	43598	63.8	-33	1.80973
75251.2	86418.9	57067	89925	81091.5	72675	3416.6	1872.2	1.81743
14500.5	68907.6	13791	4742.1	80325.2	3869	15.4	-28.6	1.81963
116786	93728.2	81658	71406.5	86891.1	53857	16.5	6.6	1.82073
16935	64582.6	17185	5867.4	65529.3	5868	101.2	194.7	1.82293
64716	108967	38922	82794.8	99690.2	54429	5467	2622.4	1.82623
82998	99441.6	54699	107534	100530	70102	6202.9	3085.5	1.82733
5189.25	63793.4	5331	3532.1	64967.6	3563	130.9	156.2	1.82733
114502	88194.6	85085	43521.5	85189.4	33481	5.5	41.8	1.82843
11219.2	74760	9835	4028.2	76276.3	3461	47.3	-4.4	1.82843
134614	90694.6	97272	78872.2	88236.3	58581	148.5	11	1.83063
9555.75	70238.4	8916	4359.3	74379.4	3841	-5.5	-31.9	1.83393
145652	95341.7	100118	100168	91270.4	71925	-57.2	-20.9	1.83503
101066	92768.4	71398	104422	87667.2	78061	5572.6	2812.7	1.83613
25806.8	69433.9	24358	15216.3	72604	13735	9.9	11	1.83613
97872	123221	52054	262143	111377	154249	14443	7984.9	1.83723
19287	70562.9	17913	34393.7	74782.7	30141	673.2	399.3	1.83723
7364.25	66121.9	7299	3086.6	71076.4	2846	19.8	-40.7	1.83833
142107	93164.8	99964	106220	97877.7	71122	96.8	-15.4	1.84053
11322	68703.6	10800	5155.7	69926.3	4832	1.1	-26.4	1.84163
62241	76512.4	53312	75418.2	76487.3	64620	2748.9	1386	1.84163
141112	92014.8	100505	65703	90259.3	47706	28.6	-15.4	1.84603
81994.5	81320.7	66079	70668.4	82267.4	56296	1039.5	1124.2	1.85043
7433.25	67220.3	7247	2625.7	64690.9	2660	26.4	-15.4	1.85043
127657	88666.4	94355	51786.9	88769	38233	18.7	26.4	1.85153
10290.8	67651.2	9969	3671.8	67197.7	3581	9.9	-49.5	1.85153
28997.2	79456.6	23917	12853.5	102841	8191	26.4	19.8	1.85263
126340	87797.2	94306	49795.9	87710	37207	-11	6.6	1.85373
28571.2	69165.4	27072	9336.8	76002.6	8051	-4.4	8.8	1.85483
130873	89146.5	96211	76358.7	90666.4	55194	49.5	49.5	1.85593
123585	86777.2	93334	42975.9	85461.5	32956	18.7	53.9	1.85813
60507	93360.3	42474	87584.2	90949.6	63111	7499.8	4070	1.86473
43893.8	76280.7	37711	55764.5	75985.2	48096	6407.5	2649.9	1.86693
71339.2	100878	46346	86163	92790.7	60855	2311.1	1223.2	1.86803
108468	88897	79964	47099.8	90674.2	34042	16.5	-9.9	1.86913
5179.5	64179.2	5289	4945.6	62691.5	5170	173.8	60.5	1.87133
27076.5	69554.9	25512	26761.9	69894.7	25093	920.7	521.4	1.87353
153109	100093	100248	80851.1	107098	49475	30.8	48.4	1.87573
158808	102156	101880	65161.8	100630	42437	19.8	2.2	1.87573
8801.25	81365.3	7089	6254.6	80752.9	5076	-28.6	41.8	1.87793
118957	85874.6	90783	59034.8	83902.4	46112	1.1	53.9	1.87903
23891.2	107485	14567	41089.4	108788	24753	5151.3	2981	1.87903
10288.5	64510.8	10452	10673.3	64917.4	10775	71.5	80.3	1.87903
120705	89827	88064	54169.5	95449.5	37193	30.8	-31.9	1.87903
154645	94440.6	107314	72661.6	94827.5	50217	-7.7	18.7	1.87903
50925.8	78342.5	42601	62463.5	76007.4	53858	1485	893.2	1.88233
4878.75	63603.3	5027	5661.7	64981.6	5710	90.2	72.6	1.88453
7026	66868.4	6886	4836.7	69880.5	4536	20.9	7.7	1.88453
133259	88358.6	98839	69162.5	84461.6	53665	14.3	-9.9	1.88563
128943	92307.8	91546	88407	93174	62183	34.1	83.6	1.89554
15362.2	72186.2	13947	8863.8	73905.6	7860	93.5	-19.8	1.89884
66653.2	76042.5	57444	65858.1	74707.5	57773	3435.3	1908.5	1.89884
100409	82567	79698	126793	83853.7	99095	4930.2	2352.9	1.90104
142880	95942.5	97598	91411.1	94898	63128	-29.7	40.7	1.90434
113847	91559.3	81489	58452.9	84120.6	45539	-30.8	-23.1	1.90544
135435	88492.3	100301	51646.1	87436.8	38710	7.7	3.3	1.90764
131960	88191.9	98060	53515	88687.8	39545	1.1	2.2	1.90764
183026	99639.5	120382	128207	104713	80240	67.1	55	1.90874
61308	75245.5	53397	48712.4	74175	43039	1356.3	907.5	1.90984
155184	94204.6	107958	109820	97861.7	73544	-31.9	20.9	1.91094
98401.5	85083.8	75794	41025.6	83529.7	32188	6.6	5.5	1.91424
9375.75	65360	9401	2851.2	72256.9	2586	2.2	8.8	1.91424
144954	97536.9	97396	78293.6	91788.2	55901	25.3	8.8	1.91534
41538	106554	25548	72645.1	104960	45359	4457.2	2765.4	1.91644
7685.25	66586.5	7564	3142.7	67505.7	3051	-28.6	-30.8	1.91754
21262.5	65747.8	21194	12596.1	65035.7	12693	326.7	121	1.91864
42621	87062	32083	55904.2	97016.7	37764	3689.4	1692.9	1.91864
119540	88880.5	88143	73335.9	87644.1	54837	-34.1	20.9	1.92084
17959.5	71371.9	16491	11775.5	136708	5645	20.9	-6.6	1.92194
30990.8	71006.9	28603	26244.9	68686.8	25041	189.2	248.6	1.92304
15724.5	66425.2	15514	19283	65621.1	19258	334.4	247.5	1.93074
112558	87371.9	84428	40516.3	83279.3	31884	-48.4	4.4	1.93294
75010.5	77472.9	63453	73904.6	77559.1	62448	8599.8	4261.4	1.93294
112055	89964.9	81628	62774.8	88713.7	46374	14.3	39.6	1.93404
10139.2	66124.6	10049	3626.7	65135.5	3649	6.6	-23.1	1.93514
134600	91492.5	96414	48697	91352.7	34935	-9.9	45.1	1.93734
92426.2	96637.6	62680	129080	95720	88376	10903.2	4835.6	1.93844
166860	97614.3	112026	160553	100390	104811	-1.1	17.6	1.93844
8136	72416.2	7363	5915.8	88515.5	4380	-22	15.4	1.94064
135070	91769.8	96458	48459.4	90217.5	35202	14.3	27.5	1.94614
77472	79978.7	63482	99749.1	85564.9	76400	7051	3206.5	1.94944
127095	86685	96087	72969.6	88052.6	54310	53.9	19.8	1.95054
15633.8	69495.6	14743	7642.8	76821.9	6520	-6.6	68.2	1.95274
164162	109000	98702	181357	109126	108915	49.5	62.7	1.95274
12063.8	68209	11591	8487.6	74116.4	7505	26.4	-4.4	1.95274
126630	89288.4	92944	50849.7	91682.8	36348	-30.8	-13.2	1.95384
11845.5	66888.4	11606	4946.7	68293	4747	13.2	19.8	1.95494
131878	90650.8	95341	61042.3	95278.7	41987	-40.7	45.1	1.95494
134384	88926.4	99037	55667.7	86404.1	42223	40.7	11	1.95714
125541	86992.1	94577	57832.5	94643.9	40046	189.2	38.5	1.95714
112494	89907.4	82000	52972.7	88901.9	39050	4.4	-34.1	1.95824
144926	93085.5	102034	64059.6	93424.4	44937	-4.4	26.4	1.95824
148756	93417.9	104358	89949.2	84255.1	69965	4.4	59.4	1.95934
142726	103616	90273	101864	107424	62144	1756.7	825	1.96044
123126	86614.6	93162	50417.4	87662	37692	17.6	8.8	1.96374
12102.8	67578.2	11737	24114.2	66794.1	23660	337.7	126.5	1.97035
117666	110776	69612	131056	112739	76184	8438.1	4062.3	1.97035
169262	102666	108047	150028	95481.7	102975	958.1	327.8	1.97145
114017	88820.9	84127	56097.8	91798.2	40049	8.8	-9.9	1.97255
6327.75	75868.2	5466	20110.2	76464.5	17236	-7.7	-24.2	1.97365
206885	128221	105743	181141	157288	75475	2284.7	1545.5	1.97475
95917.5	133109	47225	262143	136627	125742	15438.5	9031	1.97915
142998	93049.9	100715	64373.1	96358.2	43782	51.7	-7.7	1.97915
138942	92014.9	98959	48430.8	91033.1	34866	-20.9	13.2	1.97915
15396	65732.4	15350	7263.3	73617	6466	5.5	15.4	1.98025
21035.2	67024.8	20568	11496.1	67443.2	11171	8.8	7.7	1.98025
56274.8	91582.4	40270	93662.8	92116.7	66636	10299.3	5236	1.98025
7771.5	65171.2	7815	5850.9	78752.2	4869	8.8	-26.4	1.98135
11019.8	66561.3	10850	14997.4	65302.6	15051	41.8	77	1.98465
143037	92743.7	101075	76941.7	94119.5	53575	-7.7	42.9	1.98465
88260	88744.8	65178	147282	84998.8	113558	9135.5	4834.5	1.98685
74412	77645.2	62807	94442.7	75764.1	81693	4617.8	2295.7	1.98685
121953	88192	90624	47966.6	87975.5	35732	53.9	0	1.98685
117566	84962.5	90685	53471	87264.4	40157	22	22	1.98795
145463	95352.7	99977	87554.5	92583.8	61976	62.7	34.1	1.98905
41512.5	78078.4	34844	22291.5	79207.1	18444	1403.6	1216.6	1.99015
99492.8	86086.4	75742	42168.5	84535.6	32691	12.1	22	2.01765
112418	100911	73009	197953	105045	123500	18533.9	8603.1	2.01765
6002.25	67207.2	5853	3670.7	73724.5	3263	-29.7	-25.3	2.02315
6404.25	67239.5	6242	2503.6	67772	2421	11	19.8	2.02315
262143	156820	109551	262143	113116	151878	6826.6	3130.6	2.02535
122672	85091	94480	52136.7	86163.9	39655	26.4	-11	2.02645
191586	107906	116359	120708	112903	70067	85.8	94.6	2.02755
21288	69148	20176	4510	67434.9	4383	-2.2	7.7	2.02865
17856.8	64942.3	18020	5115	66909.5	5010	5.5	183.7	2.03415
153814	101192	99616	147416	106220	90954	-3.3	13.2	2.03525
129498	108079	78524	169208	110032	100781	3327.5	2533.3	2.03635
6435.75	67279.2	6269	4318.6	68929.3	4106	1.1	-1.1	2.03745
151505	94492.2	105078	85379.8	95418.7	58641	69.3	30.8	2.03745
5697.75	62969.3	5930	5278.9	63223.3	5472	113.3	111.1	2.03965
22563.8	67838.2	21798	20419.3	68067.1	19660	162.8	127.6	2.04295
26959.5	70933.8	24908	9362.1	73146.7	8388	9.9	22	2.04405
136443	95564.1	93570	59961	95755.3	41038	26.4	-12.1	2.04405
129866	89355.3	95248	61778.2	91626.4	44187	0	-13.2	2.04956
147647	96110.5	100678	66898.7	98302.1	44600	3.3	-15.4	2.05066
36428.2	94313.7	25313	63528.3	87082	47810	3594.8	2258.3	2.05066
126824	94622	87839	116886	89381.2	85703	-41.8	-5.5	2.05176
169602	101502	109506	219844	121225	118851	70.4	-66	2.05726
150364	94132.8	104685	96999.1	103905	61180	56.1	-39.6	2.06166
83816.2	85061	64577	113654	83506.5	89196	5204.1	2370.5	2.06276
159961	104358	100454	135036	112931	78364	-18.7	66	2.06606
262143	108038	159017	262143	126548	135757	4056.8	2433.2	2.06716
6062.25	68903.2	5766	3489.2	72662.3	3147	-30.8	18.7	2.06826
137468	88338.9	101983	70381.3	88424.9	52163	34.1	33	2.07376
125527	87391.6	94134	57911.7	84544.8	44891	77	-2.2	2.07596
7752.75	63383.8	8016	2933.7	61563.6	3123	14.3	-18.7	2.07926
170577	101123	110548	91053.6	106280	56147	37.4	-67.1	2.07926
114785	87647	85828	56489.4	88096.8	42023	-9.9	30.8	2.08586
109436	84057.2	85323	98499.5	80191.6	80498	4870.8	2459.6	2.08806
10171.5	67123.1	9931	2981	67905	2877	-2.2	-3.3	2.09026
46005	96052.2	31389	76961.5	99175.1	50857	7389.8	3857.7	2.09136
75545.2	82591.3	59945	108221	83285.1	85158	4074.4	1926.1	2.09356
28581	69672.8	26884	29811.1	70439.1	27736	249.7	112.2	2.09576
131278	88530.4	97181	52566.8	86052.3	40034	-23.1	5.5	2.09576
8875.5	68150.5	8535	9810.9	91590.8	7020	24.2	35.2	2.09796
10236	69071.9	9712	4393.4	68051.5	4231	38.5	3.3	2.09796
5563.5	68407	5330	1886.5	67744.5	1825	19.8	28.6	2.09906
38217	91803.7	27282	46176.9	103664	29193	12763.3	6264.5	2.10346
107804	88080.9	80211	53927.5	82574.6	42800	60.5	-8.8	2.10346
30202.5	94964.8	20843	36665.2	96023.4	25024	6938.8	3821.4	2.10346
70785.8	113830	40754	180134	120893	97650	13585	6647.3	2.11116
135456	90843.7	97720	76417	93834.9	53371	55	48.4	2.11336
40863	71455.2	37478	52582.2	74245.4	46414	2241.8	1315.6	2.11996
107263	86465.7	81299	41520.6	88531.2	30736	26.4	-15.4	2.12216
86980.5	93771.2	60790	112974	97650.9	75820	9186.1	4452.8	2.12326
8850	66673.6	8699	3283.5	69617.4	3091	7.7	-16.5	2.12326
11302.5	70585.2	10494	4085.4	75419.9	3550	2.2	-20.9	2.12436
113800	93244	79984	78585.1	89569.4	57499	-28.6	3.3	2.12436
72389.2	80189.7	59161	59068.9	79932.7	48430	5084.2	2759.9	2.12546
19070.2	75229.5	16613	19296.2	103817	12181	86.9	81.4	2.12876
17304	77413.8	14649	21556.7	102417	13794	24.2	27.5	2.12987
128927	87621	96431	56742.4	83032	44786	-28.6	14.3	2.13097
7708.5	66445.4	7603	3262.6	69624.8	3071	37.4	-27.5	2.13207
9486	72992.2	8517	5883.9	74240.9	5194	264	116.6	2.13317
14621.2	68142.4	14062	3130.6	67070	3059	27.5	18.7	2.13647
90687	90897.8	65384	108598	87115.1	81697	8729.6	3699.3	2.13647
7357.5	66978.9	7199	4978.6	83575.2	3904	3.3	12.1	2.13757
121721	86526.4	92193	52107	85402	39986	0	-49.5	2.14197
33875.2	67825	32732	21971.4	67582.7	21306	1360.7	650.1	2.14857
49550.2	80966.5	40107	81408.8	73609.4	72480	12.1	44	2.14967
115990	88199.9	86185	38665	79993.4	31677	14.3	85.8	2.15517
8420.25	73567.5	7501	6921.2	72842.1	6227	-3.3	16.5	2.15627
145942	95021	100656	93432.9	90427.7	67714	115.5	12.1	2.15847
5783.25	68008.4	5573	4741	70042	4436	40.7	-15.4	2.15957
70090.5	76169.1	60306	68835.8	75110.7	60061	3364.9	1534.5	2.15957
48828	69852	45811	17017	68134.5	16368	16.5	-8.8	2.16067
65445	94270	45497	82596.8	89090.7	60759	5317.4	3056.9	2.16397
127100	96495	86322	56663.2	90517.5	41025	69.3	18.7	2.16397
6664.5	63326.8	6897	5110.6	63481.5	5276	8.8	15.4	2.16617
131666	88988.7	96966	53729.5	87057.5	40447	2.2	27.5	2.16617
111725	85973.6	85166	71045.7	90517.7	51438	59.4	2.2	2.16727
118759	86914.9	89547	65918.6	84565.8	51085	51.7	1.1	2.16727
92923.5	118297	51479	164277	137778	78141	9341.2	4216.3	2.17057
12113.2	67401.4	11778	8310.5	78921.4	6901	24.2	-15.4	2.18047
56610	76208.7	48682	30417.2	75388.5	26442	765.6	860.2	2.18157
162484	111549	95461	262143	105082	163489	15952.2	7425	2.18377
7128	63738.7	7329	3132.8	64889.8	3164	193.6	143	2.18377
23776.5	65353.2	23843	3493.6	64008	3577	68.2	291.5	2.18707
6719.25	68409.6	6437	4070	69407.1	3843	29.7	9.9	2.18927
137244	92694.5	97033	74847.3	92194.2	53205	-1.1	11	2.19367
15508.5	72910	13940	5837.7	87606.9	4367	-6.6	13.2	2.19477
118117	88815.6	87157	43142	87269.4	32398	-12.1	20.9	2.19587
11658.8	66429.1	11502	4165.7	68853.3	3965	0	46.2	2.19697
12100.5	73996.3	10717	9802.1	75433.4	8516	-44	19.8	2.19917
10746.8	65988.8	10673	5804.7	68741.8	5534	-23.1	-73.7	2.20137
64586.2	113539	37280	93372.4	136914	44694	4528.7	2174.7	2.20357
9633.75	73285.8	8615	3833.5	68680.2	3658	14.3	25.3	2.20687
57864	92011.8	41214	88662.2	93007.8	62474	1757.8	825	2.20797
139225	92975.4	98136	53256.5	96003.8	36355	52.8	-64.9	2.21348
176512	111722	103542	154902	135498	74921	4334	2184.6	2.21458
8463	65466.4	8472	6362.4	65944.4	6323	77	59.4	2.21568
14697	64049.9	15038	5454.9	62850.3	5688	-23.1	124.3	2.21788
8052	67351.1	7835	7575.7	72079.1	6888	189.2	91.3	2.22008
5958.75	69984.3	5580	2302.3	69950.6	2157	-9.9	15.4	2.22338
12453.8	65277.9	12503	9495.2	64544.9	9641	243.1	223.3	2.22558
146798	96531.5	99662	111615	90392	80923	13.2	27.5	2.22558
17522.2	70209	16356	3842.3	74039.7	3401	12.1	22	2.22668
156371	93192	109966	68875.4	112407	40156	-2.2	-8.8	2.22888
152397	101215	98676	130403	103972	82196	529.1	284.9	2.22888
149408	94525.1	103587	77473	94487.2	53735	5.5	-58.3	2.23218
153534	93711.6	107372	121026	94117.8	84273	-44	12.1	2.23438
15931.5	69135.7	15102	17129.2	69137.1	16237	387.2	196.9	2.23658
13590.8	80993.3	10997	29756.1	77314.2	25223	2253.9	979	2.23878
17000.2	66991.1	16631	10531.4	68695.7	10047	-35.2	-5.5	2.24098
125115	88437.1	92716	55804.1	89086.5	41052	126.5	104.5	2.24098
71286.8	91085.1	51291	77093.5	84474.2	59810	5847.6	3467.2	2.24208
73695	96124.4	50244	120539	91592.3	86248	4154.7	2483.8	2.24318
132943	91142.9	95592	63361.1	88044.3	47163	-49.5	-31.9	2.24428
7597.5	65557.6	7595	3963.3	69393.2	3743	8.8	5.5	2.24538
135271	88765.5	99871	64583.2	81982.8	51627	0	-27.5	2.24758
58501.5	98158	39059	60192	96366	40935	2798.4	2175.8	2.25088
13905	67657.4	13469	10586.4	75502.3	9189	8.8	34.1	2.25748
54947.2	72555.9	49631	33254.1	71348.5	30545	-16.5	-12.1	2.25858
142109	91548.9	101730	69499.1	83623	54467	4.4	27.5	2.25968
21786	71470.6	19977	23565.3	70173.4	22008	1072.5	519.2	2.25968
11121	66797.4	10911	2994.2	70458.8	2785	35.2	29.7	2.26188
11653.5	66083.2	11557	4868.6	70419	4531	-5.5	8.8	2.26408
11590.5	71169.8	10673	7355.7	84100.3	5732	13.2	11	2.26738
125163	86914.9	94376	44174.9	85677.6	33790	13.2	5.5	2.26848
60276	75988.2	51985	74101.5	79298.4	61241	4557.3	2336.4	2.26958
139408	96302.6	94870	65369.7	93154.2	45989	-25.3	45.1	2.27068
18195	73788.8	16160	7222.6	70774.6	6688	12.1	-2.2	2.27178
131953	87208.2	99161	49262.4	89418.7	36105	-55	24.2	2.27398
36489.8	68588.1	34866	12993.2	67223.7	12667	2274.8	1204.5	2.27508
131300	97114.7	88605	95375.5	90582.1	69004	-3.3	-26.4	2.27508
26798.2	69659.3	25212	14111.9	88586	10440	45.1	8.8	2.27618
16648.5	74096.9	14725	5662.8	78015	4757	37.4	-26.4	2.27728
24531.8	67590.7	23786	7505.3	64881.6	7581	1.1	-1.1	2.28058
170098	105629	105535	137983	109237	82782	335.5	81.4	2.28168
17061	78502.4	14243	11589.6	76366	9946	-17.6	-12.1	2.28608
66708.8	78801.4	55479	83710	84330.2	65054	2357.3	1496	2.28718
77435.2	90736.4	55929	100488	98508.7	66853	4097.5	3141.6	2.28938
152942	96495.9	103872	117982	109545	70583	71.5	45.1	2.29048
102888	85517.3	78848	55982.3	88701.1	41362	-22	27.5	2.29269
17229	65768.9	17168	11754.6	66238.1	11630	533.5	245.3	2.29489
61893.8	80981.2	50089	67976.7	79256.4	56209	4002.9	2236.3	2.29599
104398	86304.3	79276	35480.5	89487.8	25984	-24.2	-73.7	2.29929
76371	81496.9	61414	92343.9	85794.4	70539	6151.2	3196.6	2.30039
114361	92254.4	81240	77456.5	96818.4	52430	16.5	63.8	2.30369
26070	84014.7	20336	36865.4	88540.7	27287	819.5	434.5	2.30369
6579.75	68154	6327	5162.3	73039	4632	25.3	35.2	2.30919
50658	96720.2	34325	52262.1	127292	26907	3059.1	1747.9	2.31139
36228	94621.3	25092	117712	93245.4	82732	26.4	51.7	2.31689
18361.5	72569	16582	5442.8	72944.7	4890	-11	-17.6	2.31799
129902	90835.4	93722	55765.6	94231	38784	85.8	-50.6	2.32459
126718	88132.4	94229	50708.9	87703.4	37892	8.8	-23.1	2.32569
13703.2	72576.1	12374	18835.3	71625.3	17234	3021.7	1328.8	2.32569
149794	93336.8	105177	78585.1	94161.3	54695	-15.4	-5.5	2.32569
12655.5	66108	12546	13107.6	66549.4	12908	147.4	101.2	2.33009
116447	84504.2	90309	41038.8	81510.5	32996	-45.1	22	2.33009
40724.2	79988.7	33366	22821.7	91370.5	16369	6.6	44	2.33119
207688	110477	123203	207270	105420	128852	1.1	27.5	2.33119
69748.5	83346.2	54844	106528	83395.4	83715	4679.4	2399.1	2.33339
37946.2	69515.4	35774	19727.4	67795.2	19070	31.9	-18.7	2.33339
8326.5	69170.4	7889	8680.1	66215.7	8591	1244.1	610.5	2.34109
18531.8	65503.3	18541	6161.1	65718.4	6144	102.3	72.6	2.34219
8012.25	68873.4	7624	6441.6	71722.2	5886	-19.8	27.5	2.34329
104114	95730.4	71275	70623.3	87913.2	52647	17.6	56.1	2.34329
64305	98448.7	42807	150528	100232	98422	7015.8	3829.1	2.34329
17485.5	71184.6	16098	6494.4	74748.3	5694	-4.4	7.7	2.34549
10673.2	83390.8	8388	35985.4	82830.1	28472	2799.5	1164.9	2.34549
130568	87562.5	97723	58929.2	84583.2	45659	-4.4	20.9	2.34879
150874	101503	97413	111626	113858	64251	1398.1	682	2.34989
16628.2	66814.8	16310	17058.8	67420.4	16582	350.9	196.9	2.35319
121120	85873.9	92435	58021.7	86801.4	43807	7.7	-29.7	2.35649
78597	93446	55122	78581.8	87287.1	59000	11162.8	5338.3	2.35979
121250	94650.7	83953	84829.8	96609.7	57545	140.8	72.6	2.36199
128679	87345.4	96549	50439.4	83941	39380	68.2	-22	2.36419
5639.25	66054.3	5595	6267.8	63635.4	6455	453.2	222.2	2.36529
17169.8	65561.8	17163	7363.4	65870.6	7326	163.9	192.5	2.36529
29104.5	79190.9	24086	159015	73446.2	141889	229.9	62.7	2.36639
262143	148267	115871	262143	98817.4	173854	18210.5	7702.2	2.36749
5852.25	66701.4	5750	8844	67829.2	8545	-12.1	-5.5	2.3708
119257	90591.6	86273	68158.2	94121.5	47458	-13.2	-31.9	2.3708
30231.8	72393.6	27368	18324.9	75549.9	15896	202.4	338.8	2.3719
11348.2	65537.4	11348	9687.7	65244.4	9731	1677.5	786.5	2.3763
64221.8	94199.6	44680	106875	91011.5	76959	7654.9	4134.9	2.3774
159920	95763.8	109441	101406	103755	64052	4241.6	1832.6	2.3785
31538.2	77368.2	26715	84508.6	76588.7	72313	245.3	413.6	2.3796
70992.8	84975.5	54752	76375.2	77348.9	64711	3349.5	1711.6	2.3796
6468	79963.6	5301	7092.8	86416.4	5379	8.8	-27.5	2.3796
128209	88318.7	95136	53504	86986.8	40310	7.7	13.2	2.3807
22514.2	68794	21448	11028.6	75603.6	9560	-12.1	30.8	2.3818
161360	100698	105016	113912	100992	73920	39.6	0	2.3829
131781	91070.5	94832	77463.1	96060.8	52848	-52.8	-60.5	2.3862
148899	93872.6	103952	81607.9	98014.4	54566	75.9	-16.5	2.3862
28187.2	80000	23091	8973.8	78919.3	7452	70.4	44	2.3862
87373.5	87271	65613	106297	85996.4	81007	9284	4525.4	2.3873
116219	89167.9	85418	73620.8	92986.9	51887	29.7	-15.4	2.3884
136480	89622.2	99801	59870.8	89612.7	43785	-30.8	-3.3	2.3917
51258	144106	23311	138712	174401	52125	9529.3	5784.9	2.3928
15651	70904.5	14466	2920.5	71657.8	2671	18.7	12.1	2.3939
9997.5	66517.4	9850	3428.7	66836.2	3362	31.9	15.4	2.3939
124371	86047.7	94724	57511.3	90156	41806	117.7	86.9	2.4005
9513.75	67741.5	9204	2592.7	66659.5	2549	-18.7	7.7	2.4115
31189.5	85175.2	23998	52070.7	90555.8	37684	7980.5	3385.8	2.4115
20754.8	120755	11264	72989.4	116826	40945	3138.3	2050.4	2.4126
147482	97880.4	98747	90757.7	114216	52076	1619.2	757.9	2.4137
98484	86274	74811	51041.1	82861.3	40369	20.9	-71.5	2.4159
21049.5	67138.8	20547	15569.4	69336.5	14716	438.9	339.9	2.417
145954	97714.5	97890	100296	89729.9	73253	666.6	302.5	2.4181
262143	110962	154826	262143	68369.7	251278	303.6	148.5	2.4192
16674	69650.5	15689	26360.4	68796.8	25111	2691.7	1100	2.4335
107494	87179.5	80807	39503.2	85676.3	30217	42.9	38.5	2.4335
5685	65953.6	5649	3185.6	92540.6	2256	15.4	11	2.4335
64309.5	87146.7	48362	102200	81576.7	82104	409.2	358.6	2.4368
138372	92949.6	97562	70292.2	87158.4	52854	-34.1	0	2.439
13478.2	68093.6	12972	8725.2	72556.1	7881	507.1	440	2.4401
5161.5	63667.2	5313	1138.5	68201.8	1094	44	37.4	2.4456
100105	87065.4	75351	51954.1	85994.5	39594	51.7	7.7	2.4456
29802	70313.7	27777	14719.1	70042.9	13772	34.1	8.8	2.4467
127060	90163.8	92354	68791.8	87615.4	51456	251.9	134.2	2.45
115809	89406.9	84889	38980.7	89154.7	28654	13.2	22	2.45551
9276	69191	8786	7770.4	68007.6	7488	17.6	18.7	2.45881
50037	71491.1	45869	21234.4	70979.2	19606	586.3	796.4	2.46541
151704	96979.8	102517	79103.2	106992	48453	92.4	26.4	2.46541
25098	96076.1	17120	38401	86598.8	29061	3491.4	2181.3	2.46651
9976.5	63843.4	10241	3359.4	64848.8	3395	-2.2	-11	2.46761
29145	78383.4	24368	30241.2	85570	23161	1797.4	1072.5	2.46871
32573.2	77021.2	27716	19625.1	78967.9	16287	473	199.1	2.48301
167450	98349.8	111581	80021.7	98508.6	53237	35.2	-1.1	2.48631
108820	92938.8	76735	160141	89528.1	117226	10968.1	5437.3	2.48741
125969	92090.2	89646	57108.7	89443.5	41844	58.3	-37.4	2.49071
126052	87116.7	94826	70643.1	87362.1	52994	118.8	68.2	2.49841
82020.8	80642.6	66656	109185	75778.6	94427	605	766.7	2.50281
44133.8	71861.4	40249	41467.8	74244.2	36604	3386.9	1428.9	2.51051
30846.8	72967.8	27705	14565.1	71586.8	13334	200.2	403.7	2.51161
66492.8	75124.5	58006	64165.2	73807.9	56974	10235.5	5060	2.51161
114656	86713.4	86654	54158.5	88016	40326	3.3	-52.8	2.51711
5550	72081.8	5046	10634.8	70386	9902	2308.9	972.4	2.52151
87337.5	88075.3	64987	157461	86496.2	119304	4150.3	1899.7	2.52261
18147.8	73624.5	16154	9409.4	74619.4	8264	96.8	67.1	2.52261
113167	88111.2	84172	59114	84947	45606	17.6	-2.2	2.52261
7912.5	66927.4	7748	2299	67837.6	2221	-14.3	-1.1	2.52481
148977	128492	75984	148348	125747	77315	9486.4	4952.2	2.52701
86886.8	84253.8	67584	106569	85354.3	81825	11977.9	5540.7	2.52701
154247	99973.8	101114	108160	91320.1	77621	332.2	117.7	2.52811
6254.25	63814.2	6423	2098.8	63975.3	2150	9.9	12.1	2.53141
146876	91690.2	104980	86628.3	97821.6	58037	34.1	71.5	2.53252
154432	95235.2	106272	81013.9	92199.8	57585	15.4	31.9	2.53472
137194	90170.6	99713	48515.5	85907.2	37011	-12.1	-60.5	2.53472
122747	88373.4	91027	54018.8	87845.6	40300	38.5	4.4	2.53692
117013	85999.2	89170	59044.7	83805.6	46173	72.6	12.1	2.53802
77770.5	78822.9	64661	62775.9	77918.2	52800	2043.8	1795.2	2.53912
5264.25	65167.7	5294	3243.9	65152.4	3263	12.1	-4.4	2.53912
71329.5	103764	45051	117879	105675	73105	13043.8	7456.9	2.54242
54621.8	73065.4	48993	47242.8	71629.3	43224	297	267.3	2.55012
115129	105589	71457	262143	71449.4	240447	13009.7	6308.5	2.55122
7492.5	72051.1	6815	6781.5	71143.3	6247	2.2	-34.1	2.55562
12174	68981.1	11566	4804.8	71679.4	4393	-25.3	-20.9	2.55672
74356.5	77848.9	62596	103873	78373.2	86859	6939.9	2962.3	2.55782
28378.5	72668.8	25593	9535.9	82240.4	7599	6.6	24.2	2.55892
125654	87852.7	93735	51465.7	86187.4	39134	-17.6	12.1	2.56112
114865	84341	89254	58744.4	81038	47507	-4.4	-28.6	2.56222
52488.8	76636.4	44886	66861.3	75819.3	57793	1584	761.2	2.56442
140074	97813.3	93851	84338.1	93988.5	58807	-22	18.7	2.56772
126105	95810.5	86258	84377.7	92854.7	59553	3.3	0	2.56772
14588.2	66466.6	14384	13734.6	66878	13459	321.2	148.5	2.57102
62375.2	75154.9	54392	87817.4	75227.5	76504	2747.8	1272.7	2.57322
6608.25	65252.1	6637	6872.8	75270	5984	-7.7	19.8	2.57322
131890	91362	94608	52624	92803.6	37162	-9.9	2.2	2.57762
93941.2	84810.1	72592	103247	79874.4	84713	5638.6	2520.1	2.57872
136857	89664.6	100029	49359.2	91835.2	35224	7.7	48.4	2.57872
54717	104430	34338	110760	108453	66930	6743	3737.8	2.57982
19043.2	68482.1	18224	8933.1	77357.2	7568	-53.9	29.7	2.58202
29387.2	71601	26898	8918.8	69106.5	8458	-30.8	-38.5	2.58422
5597.25	67072.8	5469	3968.8	69713	3731	-11	-3.3	2.58422
77626.5	86634.1	58722	60170	86364.2	45659	4169	2550.9	2.59302
10063.5	78207.2	8433	26650.8	81210.2	21507	3318.7	1411.3	2.59302
120855	90460.4	87556	49728.8	91307.2	35693	-6.6	-26.4	2.59522
124156	85654.2	94995	42285.1	84596	32758	2.2	-9.9	2.59632
141974	94325.2	98642	92886.2	92125.7	66077	64.9	-3.3	2.59632
52323.8	77746.5	44106	49974.1	79114.5	41397	6162.2	3094.3	2.59742
5828.25	68476.2	5578	11902	70132.1	11122	169.4	57.2	2.59852
50400.8	92261.8	35801	88924	90317.3	64525	8020.1	4279	2.60292
35316.8	70395	32879	31203.7	69089	29599	528	669.9	2.60622
13308	67993.5	12827	8985.9	79259.8	7430	-8.8	28.6	2.60732
17081.2	72221.7	15500	8109.2	80558.5	6597	-41.8	67.1	2.60952
88392	87509.4	66197	115274	83784.9	90167	6003.8	2921.6	2.60952
122991	86127.6	93586	54501.7	79055.9	45181	55	89.1	2.61172
6436.5	66220.2	6370	4378	67005.3	4282	-2.2	13.2	2.61503
49582.5	73787.2	44038	60478	70803.1	55979	2757.7	1169.3	2.61613
86660.2	85532.6	66400	141800	81196.3	114451	3967.7	2217.6	2.61833
34177.5	68673.6	32616	19927.6	71178.1	18348	-15.4	-1.1	2.61943
34797.8	68487.8	33298	27328.4	69903.4	25621	254.1	89.1	2.62163
124552	88529.4	92203	72244.7	92363.2	51261	271.7	150.7	2.62163
115686	86047	88110	42388.5	85318.6	32560	30.8	9.9	2.62273
121014	90214.7	87910	57255	90057.9	41665	83.6	62.7	2.62383
133792	97876.6	89584	98531.4	120990	53371	7140.1	3273.6	2.63153
141072	94335.9	98004	66959.2	89300.8	49140	136.4	138.6	2.63593
5875.5	70991.3	5424	4504.5	74023.8	3988	25.3	31.9	2.64143
123716	85765.8	94535	54574.3	87095.6	41065	22	52.8	2.64693
36414.8	72051.1	33122	39512	70291.2	36839	253	249.7	2.64693
113316	90698.2	81879	57864.4	89087.8	42567	73.7	27.5	2.65243
5241	65573.5	5238	1394.8	67015.9	1364	-1.1	-5.5	2.65353
116831	92483.9	82789	51915.6	97082.1	35046	-41.8	-7.7	2.65463
131960	92475.8	93518	37785	92915	26651	19.8	0	2.65463
7525.5	64936.3	7595	4436.3	66759.5	4355	0	-8.8	2.65683
9873	75517.9	8568	10216.8	80651.4	8302	831.6	402.6	2.66013
20026.5	72037.8	18219	9484.2	72909.9	8525	19.8	8.8	2.66013
81765	80607.6	66477	115431	72464.6	104394	3000.8	1456.4	2.66453
124265	88151.2	92385	49131.5	86955.7	37029	-80.3	-25.3	2.66453
6753	65332.8	6774	1806.2	64967.7	1822	-7.7	8.8	2.66783
107161	87041.9	80684	45042.8	87949.1	33564	24.2	52.8	2.67003
18176.2	68392.9	17417	8308.3	77233	7050	18.7	-11	2.67113
142412	92938.2	100423	72491.1	87428.5	54339	165	72.6	2.67223
133005	88672.7	98301	76667.8	93246.6	53884	99	92.4	2.67333
108426	86619.2	82035	39045.6	83878.9	30507	36.3	-7.7	2.67443
13725	67528.6	13320	8526.1	68017.8	8215	390.5	366.3	2.67663
5474.25	64478.9	5564	2064.7	61786.4	2190	-6.6	-5.5	2.67993
10437	69505.1	9841	6647.3	75684.1	5756	9.9	-19.8	2.68103
68497.5	79976	56130	75469.9	73950	66883	3823.6	1645.6	2.68213
41784	124003	22083	153728	130240	77355	7750.6	4133.8	2.68543
122992	87519.7	92098	59199.8	89164.3	43512	5.5	19.8	2.68983
11964.8	67649.2	11591	5245.9	71818.5	4787	23.1	20.9	2.68983
7419.75	66257.1	7339	2690.6	71476	2467	73.7	28.6	2.68983
189092	115254	107522	173007	114233	99255	592.9	235.4	2.69534
73726.5	81077.6	59594	76377.4	80351	62295	4749.8	2211	2.69754
25706.2	67769.6	24859	21565.5	65888.9	21450	433.4	239.8	2.69864
135574	93094.7	95440	56950.3	94998.3	39288	1.1	72.6	2.70084
24549	74469.7	21604	22933.9	76938.6	19535	3373.7	1670.9	2.70194
151407	93874.3	105701	76517.1	93399.6	53690	-11	38.5	2.70304
65145	80895.5	52776	93657.3	80267.9	76468	8725.2	3916	2.70304
8556	67411.2	8318	4524.3	68714.8	4315	-16.5	-26.4	2.70524
143254	90073.2	104230	65959.3	98005.1	44107	-41.8	118.8	2.70634
31534.5	70867.7	29162	14974.3	77805.1	12613	16.5	52.8	2.70744
111886	88060.6	83267	45740.2	85385.5	35107	41.8	-48.4	2.71074
130220	91629.7	93137	62671.4	91824.8	44729	11	-9.9	2.71294
6011.25	66534.9	5921	4173.4	69506.5	3935	-15.4	-41.8	2.71294
19034.2	64933	19211	7251.2	65321.6	7275	1.1	12.1	2.71514
143579	91697.3	102616	102126	102251	65456	55	7.7	2.71624
120080	89189.3	88234	45976.7	88898.6	33894	-23.1	-24.2	2.71624
116918	90418.1	84743	43437.9	87256.6	32625	-24.2	-53.9	2.71624
25830	77222.5	21921	18994.8	84821.7	14676	41.8	17.6	2.72284
135220	97763.9	90645	109003	96014.2	74402	189.2	67.1	2.72724
7950	66591.4	7824	7835.3	69232.1	7417	247.5	121	2.72724
7704	66336.8	7611	12718.2	68079.7	12243	27.5	17.6	2.72724
77286.8	84123.3	60210	50254.6	95148.9	34614	1619.2	1361.8	2.73274
74569.5	88781.7	55045	112295	85962.5	85611	5065.5	2350.7	2.73934
60095.2	73809.5	53359	57020.7	71410.5	52330	2839.1	1567.5	2.73934
45152.2	87268.4	33908	128408	91415.9	92056	0	28.6	2.74044
129015	90448.5	93480	73657.1	96019.6	50273	-18.7	11	2.74264
129146	94596.4	89472	77861.3	93210.6	54744	-34.1	30.8	2.74484
84755.2	77334.1	71825	88713.9	76941.8	75563	4482.5	2527.8	2.74704
114256	95155.9	78691	72936.6	90720.5	52689	33	-15.4	2.74814
99630	86376.2	75592	115532	83531	90643	7001.5	3512.3	2.75144
130708	89187.6	96046	52859.4	85381.8	40573	-2.2	9.9	2.75144
122672	87770.2	91596	57852.3	88344.9	42916	-26.4	29.7	2.75254
6465.75	62981.5	6728	6493.3	63268.7	6726	180.4	63.8	2.75474
6045.75	64498.5	6143	4924.7	65611.9	4919	283.8	124.3	2.75914
116176	106742	71328	109471	98374.9	72928	471.9	247.5	2.75914
124399	92360.8	88269	57225.3	92127.3	40708	22	-6.6	2.75914
169478	104119	106675	100354	104083	63188	29.7	73.7	2.76134
70008.8	89818.2	51082	110974	84695	85870	8650.4	4601.3	2.76134
139042	89866.6	101398	62030.1	89317.7	45514	70.4	26.4	2.76354
97266	85634	74438	63334.7	86501.8	47984	11	35.2	2.76354
129512	91064	93206	65084.8	99359.4	42929	45.1	39.6	2.76464
193518	120984	104827	138576	127755	71087	1311.2	669.9	2.76464
106909	89012.8	78712	158777	87371	119097	13620.2	6186.4	2.76904
111807	86306.1	84900	51904.6	92571.2	36746	35.2	-9.9	2.77675
189976	105833	117641	128542	103554	81350	53.9	61.6	2.77895
100637	85066.3	77532	109178	87448.3	81821	4286.7	2107.6	2.78225
79895.2	89061.5	58791	80784	85270.3	62088	3386.9	2128.5	2.78555
9771	82371	7774	29298.5	78987.5	24309	2490.4	1017.5	2.78775
14997	71189.6	13806	45480.6	70334.1	42378	598.4	281.6	2.78885
14901.8	70850.3	13784	9673.4	83327.6	7608	160.6	79.2	2.78995
5698.5	66439.6	5621	9865.9	80080.7	8074	-2.2	8.8	2.78995
136024	91463.1	97465	64527.1	91082	46429	11	57.2	2.78995
67960.5	80359.8	55424	85266.5	81090.5	68911	4678.3	2303.4	2.78995
5339.25	66675.5	5248	2875.4	80188.2	2350	-35.2	-33	2.80095
7193.25	74203.8	6353	5242.6	77018.4	4461	-11	-26.4	2.80315
131030	88962	96526	46735.7	84912.3	36071	25.3	-1.1	2.80645
143576	97014.3	96990	77429	93773.9	54113	62.7	-15.4	2.80865
110472	91039.2	79525	62793.5	84661.7	48608	22	46.2	2.80975
124736	93928.8	87031	96642.7	90748	69793	15.4	36.3	2.81085
131866	88543.7	97601	73465.7	90458.4	53225	-35.2	9.9	2.81195
50634	83526.7	39728	88939.4	84467	69006	2301.2	1036.2	2.81195
5011.5	65139.6	5042	1975.6	64063.8	2021	-5.5	-8.8	2.81195
106888	86971.7	80544	52177.4	83039.9	41179	6.6	-11	2.81195
130030	88441.4	96354	61178.7	87952.6	45586	-12.1	7.7	2.81745
143804	95614.2	98566	75974.8	103891	47926	3.3	42.9	2.81855
109675	90267.6	79626	52324.8	91290.9	37563	-22	-66	2.82295
238212	129817	120257	205256	144275	93236	4739.9	2138.4	2.82405
115167	89012.9	84792	52068.5	89438.9	38153	41.8	-26.4	2.82735
111490	90288.4	80925	36533.2	86263.4	27755	44	-19.8	2.82735
19200	68936.1	18253	4973.1	68962.6	4726	17.6	-2.2	2.82735
38928.8	85908.8	29697	45190.2	83300.6	35553	4611.2	2711.5	2.82955
50538	73552.3	45030	26495.7	75450.7	23014	653.4	882.2	2.83175
73355.2	78348.9	61359	106527	77215.6	90414	9391.8	4264.7	2.83285
46572	72602.6	42039	54032	71599.8	49456	1938.2	976.8	2.83615
13892.2	65288.1	13945	6389.9	69046.7	6065	47.3	-26.4	2.83945
111846	85766.4	85464	36907.2	86058.1	28106	-2.2	-13.2	2.84385
14367.8	70856	13289	3675.1	75360.3	3196	5.5	-3.3	2.84495
79418.2	95171.8	54688	109817	98268.6	73238	17561.5	7746.2	2.84605
96136.5	88263.2	71382	88217.8	82994	69661	30.8	86.9	2.85045
25049.2	70471.2	23295	12646.7	77604.3	10680	161.7	82.5	2.85045
8969.25	66374.1	8856	2957.9	76348.5	2539	-4.4	44	2.85155
92289.8	87049.7	69481	59504.5	82280.6	47395	7.7	-9.9	2.85486
113584	88766	83859	40254.5	89059.4	29622	-49.5	8.8	2.85486
17076	70860	15793	8504.1	86851.3	6417	-13.2	-30.8	2.85596
138154	88131.4	102734	74166.4	92987.9	52271	118.8	48.4	2.85706
127981	90131.3	93057	46471.7	89665.2	33966	68.2	79.2	2.86696
130760	87571.2	97857	48456.1	88980.3	35689	49.5	1.1	2.86916
141471	91138.7	101729	82181	91544.1	58833	14.3	-12.1	2.87026
128252	89519.7	93891	57057	87671.7	42651	29.7	18.7	2.87026
229032	113347	132424	226574	116866	127058	408.1	128.7	2.87136
5553.75	64625.5	5632	2174.7	62951	2264	-37.4	40.7	2.87246
141484	101149	91670	96428.2	97274.2	64966	66	-33	2.87356
57883.5	77961.6	48658	54316.9	74667.8	47674	51.7	95.7	2.87466
90280.5	82907.7	71364	102136	78779.6	84966	9808.7	4319.7	2.87796
15425.2	70138.7	14413	10103.5	67821.7	9763	8.8	13.2	2.87906
262143	129775	132381	262143	126775	135514	11612.7	5211.8	2.88236
169358	113476	97810	157575	122540	84273	4964.3	2282.5	2.88786
139016	94567.8	96339	64785.6	91781	46260	-16.5	-14.3	2.89666
118756	91884.8	84702	49415.3	90165.7	35917	-14.3	-19.8	2.89666
120931	91145.9	86952	65255.3	92113.9	46427	30.8	-8.8	2.89886
11548.5	65641.2	11530	2197.8	62057.3	2321	23.1	-1.1	2.89996
23310	105094	14536	46332	120164	25269	1415.7	765.6	2.90106
128059	92579.9	90651	53697.6	87736.9	40110	-42.9	6.6	2.90106
85197.8	80644.8	69236	96890.2	78068.7	81336	8753.8	3887.4	2.90436
14646.8	73498.4	13060	5934.5	77274.7	5033	22	18.7	2.91756
130458	92075.8	92855	79236.3	84785.1	61247	-31.9	38.5	2.91756
136169	88743.8	100559	64036.5	92748.8	45248	7.7	16.5	2.91976
79020	83223.3	62226	64508.4	82829.6	51040	3796.1	1948.1	2.91976
17093.2	74746.3	14987	8126.8	75620.9	7043	17.6	12.1	2.91976
111676	92531	79096	95675.8	92779.3	67582	246.4	101.2	2.92196
5840.25	65628.7	5832	3022.8	70649.9	2804	40.7	16.5	2.92416
65237.2	86873.4	49214	96750.5	85371.7	74271	4654.1	3140.5	2.92526
11204.2	70897.1	10357	7724.2	78276.4	6467	-15.4	-14.3	2.92746
163774	98062.4	109452	139820	101189	90556	238.7	148.5	2.93076
166925	100005	109391	110805	95446.1	76082	69.3	74.8	2.93076
7440.75	71965.3	6776	6046.7	130483	3037	38.5	24.2	2.93076
136141	96654.9	92309	52866	103283	33545	255.2	102.3	2.93186
89430	85958.1	68183	118308	83331	93044	9876.9	4782.8	2.93627
6419.25	64306.3	6542	2348.5	64804.8	2375	42.9	-8.8	2.94067
16657.5	72219.2	15116	5109.5	81177.3	4125	3.3	0	2.94177
51075	79544.9	42080	10629.3	81569.3	8540	108.9	30.8	2.94617
10131.8	71892	9236	11469.7	75842.8	9911	688.6	280.5	2.94617
9634.5	66324.2	9520	7979.4	82795.8	6316	-3.3	-37.4	2.95057
56178	81740.7	45041	52787.9	77930.9	44392	880	735.9	2.95057
13516.5	64833.3	13663	7613.1	64982	7678	227.7	203.5	2.95277
17177.2	68466.6	16442	9004.6	85352.3	6914	29.7	55	2.95387
137936	90357.6	100044	59032.6	91280.9	42383	69.3	-15.4	2.95717
43854	72391.5	39701	19471.1	69332.1	18405	108.9	545.6	2.95827
115610	87550.6	86540	46849	82822	37071	22	-1.1	2.96377
66849.8	78135.6	56070	68352.9	74860.5	59839	3416.6	1665.4	2.96487
8679	66470.4	8557	6749.6	68199.5	6486	-17.6	44	2.96597
59721	97166.7	40280	139760	119356	76740	9706.4	4814.7	2.96817
67740	83923.9	52898	130589	87921.3	97340	11986.7	5236	2.97477
132877	97577.5	89244	103412	87983.8	77028	3756.5	1503.7	2.97807
99053.2	83669.1	77586	55430.1	89977.6	40373	23.1	36.3	2.97917
5377.5	66974.5	5262	3419.9	71835.4	3120	25.3	-6.6	2.98357
17496.8	73194.6	15666	6278.8	78095.9	5269	-3.3	1.1	2.98467
9542.25	66719.4	9373	5644.1	66005	5604	49.5	45.1	2.99347
8420.25	68516.2	8054	6598.9	87173	4961	27.5	48.4	2.99347
71578.5	77950.3	60179	66907.5	76411.1	57385	9882.4	4789.4	2.99347
29132.2	77987.5	24481	44506	76766.5	37995	1839.2	773.3	2.99567
117848	88091.6	87673	77639.1	84424.1	60269	33	2.2	2.99677
7378.5	79454.1	6086	6772.7	98046.3	4527	14.3	18.7	2.99787
109362	87828.4	81604	95753.9	89878.7	69820	3.3	12.1	2.99787
10823.2	69588.2	10193	8534.9	91831.1	6091	-19.8	-2.2	3.00227
6148.5	68633.6	5871	3005.2	77053.5	2556	-18.7	-17.6	3.00337
12410.2	65590.2	12400	13159.3	65220.3	13223	1545.5	679.8	3.00337
5734.5	62908.6	5974	2724.7	64232.3	2780	53.9	35.2	3.00447
19354.5	68928.2	18402	9517.2	70869.1	8801	19.8	-20.9	3.00447
118270	89470.1	86632	50284.3	92094.9	35783	103.4	29.7	3.00777
109156	89548.6	79886	39658.3	81281.2	31976	49.5	-1.1	3.00997
9365.25	67939	9034	5446.1	70971.5	5029	2.2	-33	3.00997
123425	89406.6	90472	50842	95259.3	34978	53.9	39.6	3.00997
163312	99010.1	108098	90128.5	102580	57581	0	-15.4	3.00997
196657	103815	124145	219647	118232	121750	5277.8	2411.2	3.01107
10072.5	66880.6	9870	4010.6	71462.4	3678	14.3	-6.6	3.01217
51833.2	79794.8	42571	77236.5	77129.4	65627	3353.9	1369.5	3.01217
60904.5	77551.8	51468	68030.6	73280.4	60841	3897.3	2147.2	3.01438
132746	91972.3	94590	78053.8	86578.8	59083	-13.2	8.8	3.01548
6551.25	68782.9	6242	6341.5	73831.3	5629	-7.7	9.9	3.01768
40748.2	74455	35867	10404.9	76781.4	8881	8.8	-14.3	3.01878
143714	92063.4	102304	69282.4	91328.6	49716	73.7	51.7	3.01988
123700	85845.2	94435	43692	84471	33898	37.4	-31.9	3.02208
6708	65060.8	6757	2722.5	66451.3	2685	-41.8	7.7	3.03418
164569	109400	98585	191641	107855	116447	130.9	53.9	3.03418
151500	96466.4	102924	106149	96171.6	72335	100.1	86.9	3.03418
118074	86438	89522	47828	82105.4	38176	3.3	-17.6	3.03748
6869.25	65272.3	6897	4316.4	71942.9	3932	12.1	-5.5	3.04298
128470	90107.7	93437	53661.3	87214.4	40323	6.6	39.6	3.04518
125074	93906.7	87287	74291.8	95533.9	50964	22	23.1	3.05288
6848.25	67980.4	6602	3127.3	67285.2	3046	3.3	-6.6	3.05398
157519	94198.8	109589	103554	97775.7	69409	-15.4	63.8	3.05508
6009	65787.8	5986	3236.2	66215.3	3203	-1.1	7.7	3.06608
124294	88518.8	92023	43393.9	80587.8	35289	34.1	36.3	3.06718
127287	90095.8	92589	50957.5	91229.6	36606	-20.9	-4.4	3.06938
158652	94234.1	110336	86246.6	95732.8	59042	-13.2	6.6	3.07488
5721	72282.9	5187	4298.8	72034.3	3911	26.4	22	3.07708
11478	64919.5	11587	4511.1	77109.9	3834	-15.4	12.1	3.07708
14418	66229.6	14267	6755.1	65917.5	6716	-1.1	5.5	3.08368
128506	90912.3	92636	53809.8	82373.2	42811	37.4	-9.9	3.08918
12353.2	69130.1	11711	3983.1	72611	3595	8.8	-7.7	3.09909
116554	86332.4	88478	58911.6	85228.1	45300	41.8	-14.3	3.10239
55899	71473.9	51255	31950.6	71958.3	29099	2853.4	1756.7	3.10679
164255	98078.7	109755	110855	98522.8	73739	66	-14.3	3.10899
143122	98748	94986	92719	93401.7	65057	-3.3	19.8	3.11009
101541	84287.6	78951	95697.8	79960.9	78434	7536.1	3680.6	3.11229
11145.8	69566.5	10500	4541.9	78166.5	3808	18.7	14.3	3.11339
45853.5	68720	43729	34483.9	70234.5	32177	350.9	449.9	3.11339
41128.5	70584.2	38187	34079.1	68680.1	32519	1294.7	663.3	3.11449
129454	94962.3	89340	68183.5	100226	44584	68.2	39.6	3.11449
10874.2	66590.8	10702	3006.3	66628.6	2957	-15.4	-9.9	3.11669
129172	106811	79256	243520	104679	152460	20991.3	10719.5	3.11669
195362	108064	118479	249288	99019.4	164991	26.4	11	3.11889
8493.75	68241.6	8157	4228.4	70512.1	3930	2.2	7.7	3.11889
11337.8	65024.1	11427	3727.9	71227.9	3430	26.4	53.9	3.11889
87585	89354.8	64238	157931	92761.1	111579	4104.1	2093.3	3.12219
137968	91491.3	98828	61685.8	89800.5	45018	-34.1	-57.2	3.12769
46851.8	71689.9	42830	21821.8	70752.2	20213	-4.4	16.5	3.12769
34030.5	89953.7	24793	39876.1	102713	25443	5155.7	2999.7	3.12989
30225	71370.8	27754	22512.6	69983.2	21082	199.1	270.6	3.12989
8245.5	65043	8308	10664.5	67041.6	10425	1654.4	740.3	3.13209
5060.25	63059.2	5259	1304.6	61820.9	1383	-12.1	18.7	3.13319
184493	124592	97044	262143	119104	144242	24061.4	11767.8	3.13539
141891	91731.1	101372	70456.1	94634.6	48792	-36.3	-15.4	3.13539
10656.8	66711.3	10469	5291	73077.1	4745	36.3	22	3.13759
26364.8	74019.6	23343	9674.5	82341.3	7700	-13.2	18.7	3.13759
113988	88111	84783	38707.9	89461.2	28356	49.5	15.4	3.14089
143677	92715.5	101558	68599.3	94752.5	47447	368.5	130.9	3.14529
18502.5	79083	15333	7844.1	82067.5	6264	110	-20.9	3.14529
141371	98169.1	94377	91813.7	94033.4	63989	44	8.8	3.14639
5255.25	66642.4	5168	5324	68200.5	5116	-26.4	-34.1	3.14749
12118.5	66266	11985	7209.4	79594.9	5936	14.3	19.8	3.15409
49710.8	76675	42489	66955.9	80586.6	54451	2843.5	1552.1	3.15739
105848	86895.5	79830	38976.3	85903.9	29735	-24.2	-18.7	3.15739
11425.5	63758.6	11744	5661.7	63049.3	5885	95.7	207.9	3.15849
108800	86724.7	82218	47383.6	82169	37792	8.8	11	3.16069
83132.2	83672.3	65113	88385	81944.3	70687	14097.6	6177.6	3.16179
137404	92175.9	97693	79128.5	100344	51680	18.7	17.6	3.16179
47957.2	85047.4	36955	18951.9	94804.3	13101	62.7	27.5	3.16619
21540	70217.1	20104	13757.7	95978.8	9394	9.9	28.6	3.17169
4915.5	64133.4	5023	4892.8	65253.3	4914	236.5	117.7	3.17389
7154.25	66326.4	7069	4316.4	67001.3	4222	3.3	-22	3.17389
99814.5	88530.7	73889	46633.4	81244.3	37617	73.7	-14.3	3.175
55629	113864	32018	133841	148254	59165	4314.2	1894.2	3.1761
125728	90275.8	91273	71337.2	87801.3	53247	3.3	16.5	3.1783
15274.5	92311.8	10844	14605.8	110353	8674	9.9	15.4	3.1816
104560	81218.8	84370	65083.7	81594	52275	1.1	12.1	3.1882
14997	67060.8	14656	4721.2	66582.4	4647	23.1	8.8	3.1882
65122.5	76448.1	55827	81032.6	72356.8	73394	3271.4	1381.6	3.1926
16130.2	66007.6	16015	12070.3	66686.8	11862	123.2	69.3	3.1948
50585.2	74768.4	44339	38847.6	72798.7	34972	1181.4	826.1	3.197
142438	99616.4	93708	169509	109259	101675	7218.2	4104.1	3.2003
133059	91836.5	94953	62340.3	96882.5	42170	86.9	66	3.2025
143236	91178.1	102954	72605.5	94385.9	50413	51.7	96.8	3.2036
130402	87495.2	97674	59309.8	90631.8	42887	107.8	42.9	3.208
80808	83354.3	63534	113566	79867.3	93188	3990.8	2055.9	3.2113
143869	97864.7	96343	79049.3	94332.9	54918	36.3	-22	3.2113
206643	112748	120114	175607	125967	91362	41.8	-2.2	3.2157
5756.25	66733	5653	2762.1	66064.6	2740	2.2	-8.8	3.2179
149114	96307.8	101470	78948.1	94743.5	54610	112.2	143	3.2201
69592.5	88521.7	51522	115118	85045.6	88710	3414.4	1728.1	3.2212
11211	67923.1	10817	5701.3	72034	5187	14.3	-1.1	3.2223
11547.8	72768.6	10400	8746.1	108414	5287	15.4	23.1	3.2256
19801.5	66368.9	19553	16988.4	65399	17024	200.2	108.9	3.2267
115870	93238.2	81444	199267	85174.8	153322	14340.7	6123.7	3.2278
124019	88996.9	91326	41861.6	85149.8	32219	7.7	14.3	3.2278
113233	85968.7	86320	43509.4	83487.5	34154	58.3	-1.1	3.2322
161606	98796	107201	112360	97730.4	75346	14.3	-2.2	3.2322
138727	90996	99912	63720.8	90867.7	45957	-15.4	25.3	3.2333
6499.5	64197.6	6635	1855.7	66383.8	1832	-30.8	-2.2	3.2333
141014	95539.7	96729	76379.6	98195.5	50976	366.3	206.8	3.2344
19201.5	69875.6	18009	8707.6	78603.5	7260	-4.4	6.6	3.2432
52583.2	80894.3	42600	54442.3	75947.4	46979	7593.3	3301.1	3.2443
130060	87275.6	97663	54523.7	86778.2	41177	55	38.5	3.2476
145937	92212.1	103719	71020.4	94344.5	49334	-2.2	24.2	3.2487
42055.5	89832.4	30681	79323.2	89231.3	58259	3551.9	2335.3	3.2487
7548	63852.6	7747	7506.4	64814.2	7590	126.5	57.2	3.2498
119079	91840.5	84973	51441.5	91827.7	36713	51.7	-19.8	3.2498
78884.2	96001.2	53851	60315.2	97800.9	40417	316.8	416.9	3.2531
134009	109621	80116	262143	68370.8	251274	19588.8	9267.5	3.2542
131431	90118.6	95579	85208.2	100034	55823	74.8	64.9	3.25531
4977.75	65179.2	5005	1375	68060.4	1324	-41.8	8.8	3.25971
10504.5	65582.8	10497	12280.4	66179.5	12161	73.7	42.9	3.25971
37635.8	69157.3	35665	40070.8	67250.9	39049	194.7	173.8	3.26741
142979	93674.8	100030	79482.7	89453.7	58231	133.1	128.7	3.26741
126374	86735	95487	54909.8	88399.5	40708	24.2	-24.2	3.26961
121610	86737.6	91884	59753.1	85425.3	45841	-31.9	-2.2	3.27071
31788.8	88272	23601	46729.1	92172.7	33225	3323.1	1909.6	3.27071
124082	106216	76559	140895	103468	89242	5722.2	2758.8	3.27071
93660.8	99050.4	61970	93622.1	90872.5	67519	4029.3	2076.8	3.27401
111676	88954	82276	43112.3	89587.4	31538	55	50.6	3.27621
6261.75	63221.4	6491	4596.9	64496.3	4671	25.3	5.5	3.27731
14712	66886.3	14415	6307.4	78007.5	5299	26.4	-1.1	3.27841
97971	84315.5	76150	31672.3	80262.8	25861	28.6	-6.6	3.28281
69770.2	81250.7	56276	63588.8	77727.4	53615	7165.4	3334.1	3.28281
134348	91727.9	95986	63427.1	88869	46774	58.3	58.3	3.28831
73065	82256.3	58213	72234.8	80693.8	58666	8098.2	3967.7	3.28941
147374	94798.6	101882	94509.8	96454	64215	26.4	-9.9	3.28941
60152.2	75283.4	52364	59560.6	70629.9	55265	1556.5	771.1	3.29051
129827	93046.5	91442	95548.2	87998	71159	-20.9	3.3	3.29051
144344	92012.3	102809	82124.9	90472.8	59489	-48.4	1.1	3.29161
135528	116836	76021	226772	112335	132298	16428.5	7900.2	3.29271
117478	92444.7	83283	71100.7	86570.5	53825	-7.7	-41.8	3.29381
33777	99555.2	22235	103644	109584	61984	4668.4	2596	3.29711
15874.5	78133.8	13315	8795.6	88626.8	6504	-16.5	-9.9	3.30261
11766	67651.9	11398	3300	68353	3164	20.9	-5.5	3.30591
13429.5	67737.7	12993	2759.9	67314	2687	1.1	-12.1	3.31031
151207	102029	97124	90415.6	101818	58197	162.8	50.6	3.31031
20733	75315	18041	9399.5	80734.7	7630	16.5	-19.8	3.31141
7900.5	67190.1	7706	6111.6	76627.1	5227	-1.1	-6.6	3.31471
95526	83918.3	74601	172078	82600.3	136529	7954.1	3906.1	3.31691
126193	90402.1	91482	52649.3	84937.7	40623	-15.4	2.2	3.31691
154910	111527	91029	211693	108668	127669	2313.3	3435.3	3.31911
5094.75	62986.1	5301	2428.8	61362.3	2594	58.3	9.9	3.32021
57487.5	83525.5	45106	66597.3	83601.9	52206	4189.9	1958	3.32241
133505	91323.2	95807	216735	92845.4	152985	80.3	25.3	3.32241
8496.75	71025.9	7840	6537.3	68058.5	6295	29.7	4.4	3.32461
102746	95392	70588	125613	87424.1	94164	10293.8	4678.3	3.32791
116444	94969.7	80355	90871	85310	69808	44	-17.6	3.32901
23907.8	73487.1	21321	29458	73313.3	26333	3331.9	1323.3	3.33121
11543.2	71314	10608	6860.7	77321.2	5815	-1.1	51.7	3.33121
49475.2	79832.8	40615	66064.9	79876.6	54204	5184.3	3004.1	3.33121
137512	88503.2	101827	47368.2	88872.7	34930	26.4	12.1	3.33892
29294.2	76002.7	25260	10538	89679	7701	57.2	23.1	3.34002
7030.5	65151.4	7072	3304.4	62916.1	3442	47.3	18.7	3.34112
117434	94040.9	81838	75280.7	83380	59170	57.2	105.6	3.34112
106380	86388.4	80702	44250.8	88604.4	32730	26.4	50.6	3.34332
140885	91027	101432	54035.3	90511.4	39125	44	19.8	3.34442
117688	84287.7	91506	46377.1	80368.3	37818	3.3	-8.8	3.34552
124896	87946.5	93070	64634.9	92958.1	45568	45.1	14.3	3.34772
32880	76886.6	28026	41532.7	77070.2	35317	2742.3	1200.1	3.34772
149672	93821.7	104548	97045.3	89266.4	71247	49.5	-1.1	3.34882
10146.8	66744.7	9963	3165.8	68068.9	3048	7.7	-1.1	3.34882
66626.2	95234.8	45849	114287	92127.8	81299	9284	4989.6	3.35102
5146.5	63363	5323	4359.3	61784.4	4624	13.2	55	3.35322
158998	101334	102829	101906	100554	66417	40.7	30.8	3.35322
12327	71982.7	11223	6612.1	70598	6138	12.1	-22	3.35982
22699.5	69044.6	21546	5669.4	68984.4	5386	0	17.6	3.36422
142267	91153.1	102285	73161	94311	50839	52.8	74.8	3.36532
83292.8	78624.7	69427	78032.9	80537.4	63498	4040.3	2572.9	3.36752
81753	82915.7	64617	122671	81174.5	99038	4493.5	2141.7	3.36862
177268	102810	112999	153566	116763	86192	45.1	-1.1	3.37522
126578	86688.9	95692	57779.7	83974.2	45093	27.5	25.3	3.37852
7226.25	64927.3	7294	2791.8	73244	2498	11	13.2	3.38842
102192	84013.9	79716	39589	84275.5	30786	-6.6	27.5	3.39172
44085	70299.2	41098	18850.7	70881.8	17429	66	500.5	3.39392
89862	90513.9	65064	135278	87787.6	100989	4822.4	2563	3.39502
82112.2	81416.6	66096	165669	79017.1	137404	13976.6	6759.5	3.39832
46070.2	94287.1	32022	84084	101715	54176	5326.2	3059.1	3.39942
14842.5	67676.8	14373	13242.9	68978.4	12582	228.8	179.3	3.40052
11083.5	64434.3	11273	5574.8	63220.3	5779	132	60.5	3.40162
111971	87056.3	84292	40131.3	79991.6	32879	18.7	6.6	3.40272
8549.25	66955.5	8368	174784	67674.6	169261	-7.7	-40.7	3.40602
105310	83765.2	82392	42519.4	78836.4	35346	86.9	-3.3	3.40602
12006	66488.5	11834	3764.2	66314.7	3720	-1.1	-4.4	3.40712
109523	95807.6	74918	262143	83685.1	205291	13469.5	6601.1	3.40712
129538	98249.4	86407	88414.7	96299.6	60170	18.7	40.7	3.41042
147819	95746.8	101178	116927	90012.1	85132	19.8	4.4	3.41042
97317	106330	59981	158443	106823	97205	5146.9	3498	3.41372
18994.5	68445.8	18187	10736	75647.2	9301	-37.4	-13.2	3.41482
140854	90696	101780	63849.5	97290	43010	-16.5	-1.1	3.41923
70011.8	83199.6	55148	66656.7	81375.8	53682	4188.8	2013	3.41923
38674.5	70031.3	36192	34801.8	68685.5	33206	2192.3	932.8	3.42033
191032	120430	103957	217227	113292	125659	9355.5	4215.2	3.42583
133124	90392.2	96517	49710.1	88899.2	36646	-35.2	30.8	3.42693
143183	92916.7	100990	55335.5	90568.9	40041	39.6	28.6	3.43463
50875.5	81011.2	41157	88162.8	86096.3	67109	6652.8	3697.1	3.43573
131182	88965.5	96635	68038.3	94116.5	47377	-26.4	-34.1	3.43683
75254.2	81288.6	60671	101553	78492.6	84790	2256.1	1196.8	3.44013
262143	148205	115919	200990	188722	69796	-8.8	3.3	3.44343
15770.2	67665.3	15274	20087.1	70082.4	18784	112.2	85.8	3.44453
83707.5	87570.5	62645	66727.1	80931	54034	2906.2	2027.3	3.44563
14046.8	65339.5	14089	11822.8	63855.2	12134	707.3	327.8	3.45003
54693	75379.3	47551	48691.5	76696.8	41606	810.7	501.6	3.45113
67614.8	77069.7	57496	67812.8	74888.4	59344	7238	3419.9	3.45113
50080.5	82284.4	39887	69382.5	86668.3	52465	8662.5	4499	3.45223
74778	74274.8	65980	22159.5	69622	20859	70.4	56.1	3.45993
140081	92151.1	99623	95769.3	87167.7	72003	57.2	33	3.46433
12727.5	63478.7	13140	5457.1	62743.2	5700	79.2	16.5	3.46433
5277.75	64554.4	5358	1497.1	79316	1237	9.9	-2.2	3.46763
171358	113736	98738	98765.7	116451	55583	236.5	85.8	3.46873
14631.8	66888	14336	8507.4	72136.2	7729	188.1	114.4	3.47863
134788	88143.2	100217	65970.3	90047.1	48013	23.1	-14.3	3.47863
166852	98255.4	111290	88119.9	100423	57507	68.2	-9.9	3.48523
10779	79034.8	8938	21480.8	84784.7	16604	2495.9	1067	3.48633
137632	93357.6	96616	137176	90147.2	99725	-60.5	30.8	3.48963
40043.2	75732.3	34652	36250.5	73926.8	32136	786.5	711.7	3.49403
162932	97076.5	109995	76023.2	91456.1	54477	-3.3	-37.4	3.49403
8061.75	63017	8384	7962.9	63486.2	8220	94.6	94.6	3.49514
126370	90318.2	91696	58540.9	91315.7	42014	27.5	-3.3	3.49514
61285.5	79223.8	50697	47456.2	77207.9	40282	6680.3	3367.1	3.49623
18633	80079.5	15249	7541.6	99928.5	4946	-7.7	7.7	3.49623
16773	68262.8	16103	8954	68170.2	8608	9.9	12.1	3.49734
10578.8	67172.7	10321	5920.2	69769.2	5561	486.2	352	3.49734
7587	66598.1	7466	3645.4	69489.5	3438	18.7	14.3	3.49734
130966	89099.7	96330	59133.8	90221.9	42954	-2.2	12.1	3.49844
20800.5	67474.2	20203	8815.4	67037.1	8618	39.6	25.3	3.49844
14247	68217.4	13687	6662.7	67791.8	6441	1332.1	704	3.50284
164269	105830	101725	100778	105836	62404	40.7	52.8	3.50394
102884	88066.8	76562	69718	90693.3	50379	12.1	-38.5	3.50614
160918	94619.5	111456	79544.3	92554.1	56324	-24.2	4.4	3.50724
11253	69071.5	10677	5178.8	68261.8	4972	11	5.5	3.50834
140171	95942.1	95748	80722.4	96734.6	54688	19.8	18.7	3.50834
139048	98490.5	92523	95604.3	98182.6	63815	70.4	56.1	3.51054
135995	88348.4	100880	71966.4	91589.3	51495	-7.7	-11	3.51494
49539	157647	20594	188983	174430	71004	9824.1	5391.1	3.51714
135205	95360.2	92919	86550.2	96801	58596	11	24.2	3.52044
12970.5	69657.8	12203	5111.7	68283.8	4906	155.1	16.5	3.52154
138910	89021.3	102263	70782.8	88220.7	52582	25.3	26.4	3.52264
15054	71501.6	13798	7102.7	74584.6	6241	311.3	156.2	3.52374
7989	70014.3	7478	3953.4	72798.5	3559	-34.1	-39.6	3.52594
5937.75	65390.1	5951	2833.6	63553.3	2922	22	-4.4	3.52704
135937	89331.4	99727	90838	91627.9	64971	60.5	-59.4	3.53364
124877	88112.3	92881	64278.5	85423.1	49314	205.7	99	3.53474
10872	68065.3	10468	6939.9	80228.1	5669	200.2	83.6	3.53804
144590	98285.1	96412	86402.8	94005.2	60236	-3.3	-17.6	3.54354
134839	88393.6	99971	63699.9	88571.4	47133	16.5	61.6	3.54574
6453.75	64632.2	6544	7918.9	65353.6	7941	-1.1	6.6	3.54794
24177	76462.9	20722	8562.4	80891.7	6937	-25.3	44	3.54794
25490.2	70528.1	23686	6778.2	72608.1	6118	-39.6	11	3.55894
105899	91458.2	75884	71457.1	89484.9	52333	35.2	15.4	3.56004
132909	91123.6	95588	62524	86953	47124	47.3	-26.4	3.56224
115395	92666.7	81610	68949.1	86154.8	52448	-24.2	-13.2	3.56334
28452.8	78965	23614	12063.7	84358.4	9372	8.8	-3.3	3.56334
117524	91116.9	84529	60381.2	97538.6	40570	27.5	-7.7	3.56444
16119.8	75480.4	13996	9280.7	76912	7908	-4.4	-2.2	3.56554
116402	92196.7	82742	65179.4	92659.4	46100	-3.3	1.1	3.56774
126634	87168.3	95208	66185.9	84829	51133	-2.2	-15.4	3.56884
130305	85537.8	99835	54556.7	83541.9	42798	-16.5	69.3	3.57104
130648	90320.7	94797	63973.8	90953.4	46096	-34.1	34.1	3.57214
8608.5	67500.2	8358	11867.9	67768.1	11477	643.5	337.7	3.57324
131468	93077.5	92567	89713.8	90627.9	64875	124.3	207.9	3.57434
114072	84691.7	88271	50120.4	81189.7	40457	-15.4	41.8	3.57655
147595	94934.4	101889	67640.1	98514.6	44997	-27.5	17.6	3.57985
11076	77842	9325	7140.1	80831.5	5789	23.1	0	3.58315
37093.5	113126	21489	119288	115795	67513	5355.9	3001.9	3.58425
50210.2	78547.2	41893	83673.7	84679	64758	4039.2	1707.2	3.58535
6639.75	64275.1	6770	2984.3	70352.2	2780	-14.3	6.6	3.58645
7727.25	64371.8	7867	3996.3	63599.2	4118	59.4	165	3.59085
11451.8	66812.2	11233	1791.9	74751.1	1571	-30.8	-31.9	3.59195
70197.8	76645.3	60023	58809.3	74699.6	51595	1498.2	1299.1	3.59305
126741	91569.6	90708	51733	98977.5	34254	3.3	-3.3	3.59635
19270.5	72191.1	17494	7228.1	73981.1	6403	-24.2	4.4	3.59855
42429	92484.1	30066	75665.7	91036.1	54471	4229.5	2733.5	3.60185
32985.8	75346.1	28691	46110.9	72091.3	41918	227.7	239.8	3.60405
14987.2	69669.8	14098	6057.7	70041.9	5668	-45.1	-44	3.60735
121480	86501.6	92037	47644.3	89038.9	35068	4.4	19.8	3.61285
25643.2	68529.8	24523	26756.4	68459	25614	359.7	217.8	3.61395
5901.75	64950	5955	2182.4	63993.6	2235	12.1	19.8	3.61615
30258.8	71896.1	27582	44966.9	68390.6	43090	160.6	130.9	3.61725
5195.25	63509.8	5361	1960.2	62240.1	2064	11	27.5	3.61945
6807.75	64084	6962	4978.6	65781.8	4960	279.4	226.6	3.62055
5830.5	65835.2	5804	3858.8	68496.8	3692	0	-24.2	3.62825
209671	135314	101549	209484	150151	91433	6754	2926	3.63155
113635	99490.6	74853	262143	68371.1	251273	1161.6	530.2	3.63265
113932	85050.1	87791	83980.6	81298.6	67698	24.2	20.9	3.63375
176848	103626	111843	212021	106380	130617	-4.4	-7.7	3.63375
16410	66985.1	16055	8460.1	79251.2	6996	-31.9	5.5	3.63485
19130.2	76112.2	16472	5021.5	83419.3	3945	12.1	11	3.63705
21297	70501.6	19797	9959.4	69867.2	9342	59.4	20.9	3.63815
55244.2	75971.3	47656	47641	74629.5	41836	1950.3	1444.3	3.64035
5727	66382.1	5654	3498	67306.2	3406	-14.3	-12.1	3.64255
123758	92786.1	87412	78608.2	90519.9	56912	-6.6	20.9	3.64475
142960	99630.6	94038	91877.5	95234.3	63226	594	236.5	3.64585
127490	88448	94464	42519.4	86466.4	32227	14.3	22	3.64695
86022	83043	67887	102594	76764.6	87587	8144.4	3677.3	3.64805
21365.2	74092.1	18898	16396.6	84972.9	12646	0	23.1	3.64805
27963.8	84859.8	21596	20923.1	95455.4	14365	2957.9	2008.6	3.65135
10890	70445.9	10131	4101.9	68699.7	3913	11	16.5	3.65135
122194	86291.3	92803	66218.9	87951.9	49342	34.1	16.5	3.65245
44307	77320.8	37554	31973.7	82793.8	25309	3333	1953.6	3.65245
22486.5	70114.9	21018	6823.3	71421.8	6261	0	9.9	3.65575
99588.8	90861.2	71831	98094.7	98330.3	65379	5927.9	2968.9	3.65685
107648	87609.4	80526	59051.3	79069.7	48944	-26.4	22	3.65796
116661	92434	82713	72569.2	92738.2	51283	2.2	15.4	3.65796
19627.5	69919.4	18397	9060.7	73718.4	8055	40.7	16.5	3.65906
115841	107398	70688	213742	96231.9	145563	8335.8	4458.3	3.65906
12792	65352.1	12828	5623.2	70584.6	5221	-15.4	-17.6	3.66016
21768.8	71178.8	20043	6499.9	76162.6	5593	25.3	24.2	3.66346
93874.5	98241.2	62623	97738.3	96649.9	66274	3885.2	2508	3.66566
8761.5	66067.6	8691	2294.6	66392.5	2265	-8.8	0	3.66896
113573	90032.1	82672	41449.1	89282.1	30425	60.5	56.1	3.67996
143437	97735.2	96181	86520.5	95443.6	59409	5.5	-47.3	3.67996
7726.5	70094.7	7224	4001.8	67091.8	3909	-1.1	-8.8	3.68216
155494	102193	99718	123396	104964	77044	220	91.3	3.68216
204190	114130	117250	158126	113099	91627	25.3	46.2	3.68436
109993	109201	66011	104036	109727	62137	7.7	8.8	3.68656
14104.5	69736.1	13255	9254.3	72485.9	8367	55	15.4	3.68656
134872	97144.7	90988	74686.7	94019.8	52060	23.1	25.3	3.68766
143122	92354.6	101561	87170.6	90154.4	63367	-2.2	-29.7	3.68876
8448	65605.9	8439	11171.6	67224.5	10891	795.3	348.7	3.68986
122098	93968.5	85154	56368.4	95029.1	38874	79.2	-31.9	3.69536
120288	94926.8	83045	93410.9	87083.2	70298	1.1	-45.1	3.69646
127491	87168.2	95852	50800.2	86943.5	38292	-18.7	-56.1	3.69756
260092	156021	109251	213767	213017	65767	6470.2	3185.6	3.69976
33372.8	78312.7	27928	44196.9	76037.3	38093	151.8	89.1	3.69976
133400	91283.2	95773	57389.2	85490.3	43994	-6.6	-19.8	3.70196
22477.5	80255.3	18355	16652.9	89883.4	12142	396	172.7	3.70416
128089	92458.8	90791	55350.9	94058.9	38566	17.6	3.3	3.70416
125582	87261.5	94316	73374.4	88724	54198	30.8	-30.8	3.70416
127168	87533.1	95211	78955.8	88502	58467	30.8	-22	3.70526
10224	65027.2	10304	3524.4	64626.5	3574	-11	-12.1	3.71406
132438	90450.6	95958	58865.4	89431.4	43137	-4.4	-9.9	3.71406
82811.2	86344.8	62854	167274	86902.2	126147	9092.6	4636.5	3.71846
40603.5	88960.7	29912	94836.5	101509	61228	1223.2	577.5	3.72286
51619.5	103394	32719	37319.7	105444	23195	12438.8	6449.3	3.72616
57268.5	84187.2	44581	51414	85628.2	39350	899.8	393.8	3.73056
22338	66416.1	22042	10073.8	69058.2	9560	81.4	1.1	3.73166
145903	93239.4	102552	101707	92262.1	72245	14.3	-16.5	3.73166
135360	95535.5	92855	79938.1	97626.3	53662	242	37.4	3.73276
125695	91796.4	89737	76302.6	124786	40073	1725.9	718.3	3.73276
154472	95542	105958	75469.9	94730.9	52211	19.8	-25.3	3.73276
5601	65806.2	5578	2005.3	66273	1983	-28.6	14.3	3.73496
108908	86568.6	82448	42130	92441.1	29868	-15.4	22	3.73496
44511.8	72529.1	40220	27822.3	67975	26824	-3.3	2.2	3.73606
124366	85982.3	94792	54134.3	90942.2	39011	49.5	53.9	3.74157
108319	85963.5	82579	57499.2	85075.9	44293	6.6	25.3	3.74267
35766	66806.1	35086	8605.3	76531	7369	16.5	-47.3	3.74597
145767	90251.9	105848	56013.1	94469	38858	27.5	-19.8	3.74597
112376	89933.9	81890	43860.3	93960.1	30592	-19.8	47.3	3.74927
5476.5	65102.1	5513	3212	75313.6	2795	-7.7	44	3.75147
128700	90176.6	93533	49638.6	88662.5	36691	-55	45.1	3.75147
139166	93370.2	97680	67527.9	104407	42387	12.1	29.7	3.75147
119251	87149.5	89676	45202.3	90573.2	32707	17.6	-20.9	3.75257
120554	89036.4	88735	52389.7	87611.6	39189	-2.2	12.1	3.75477
129605	103430	82121	83122.6	94179.4	57842	4964.3	2043.8	3.75477
183208	101620	118153	142274	102180	91251	-37.4	-22	3.75587
114748	94871.2	79267	145262	92861.3	102517	6697.9	3159.2	3.76027
12267	64237.3	12515	9016.7	64237.2	9199	226.6	115.5	3.76027
10579.5	71692.5	9671	8585.5	66943.4	8405	-13.2	-4.4	3.76467
143228	107333	87453	155011	101286	100298	919.6	396	3.76907
119722	85722.4	91529	52026.7	86776.5	39292	-15.4	-9.9	3.76907
12578.2	63639.9	12953	7971.7	64410.5	8111	86.9	58.3	3.77237
46170.8	82398.7	36722	86991.3	78106.4	72991	9867	4727.8	3.77457
191744	103463	121455	110766	107570	67483	16.5	-12.1	3.77457
133448	91240.4	95853	63767	92399.3	45228	29.7	-17.6	3.77567
131908	90286.5	95748	77696.3	92102.8	55285	254.1	111.1	3.77567
113150	88086.8	84183	53588.7	87406.4	40180	-14.3	4.4	3.77677
122410	91499.3	87676	50201.8	84137.4	39103	45.1	-4.4	3.77787
30037.5	78212.8	25169	13451.9	77007.7	11448	183.7	397.1	3.77787
107428	88776.1	79305	46828.1	90880	33769	14.3	14.3	3.78117
134366	92539.5	95157	79663.1	92110.1	56680	36.3	30.8	3.78337
6063	64399.5	6170	7683.5	63132.6	7976	115.5	105.6	3.78557
12050.2	65148.1	12122	11548.9	64458.2	11742	289.3	166.1	3.78887
19413	83739.2	15193	10137.6	81618.9	8140	7.7	33	3.79107
135534	94581.7	93912	107576	96317.8	73196	72.6	27.5	3.79877
126184	87917.2	94061	64047.5	86526.9	48510	35.2	63.8	3.80097
118612	85942.6	90448	39043.4	82818.1	30896	-89.1	49.5	3.80097
142939	91429	102458	68740.1	91138	49430	-12.1	44	3.80427
104129	88806.1	76844	49845.4	86280.6	37861	8.8	9.9	3.80977
38496.8	101338	24896	66745.8	94031.5	46519	7430.5	4351.6	3.81307
124887	86629.6	94478	46378.2	86453.4	35157	14.3	11	3.81637
52748.2	76309.8	45301	67538.9	72163.6	61336	4277.9	2054.8	3.81637
118345	86140.6	90037	61652.8	87103.7	46387	40.7	42.9	3.81858
15896.2	69230.2	15048	9807.6	86811.3	7404	-14.3	29.7	3.81968
111845	98128.3	74697	136162	89936	99221	11239.8	5008.3	3.82078
112549	103952	70956	218573	95324.6	150270	5173.3	2469.5	3.82188
8810.25	63835.1	9045	4050.2	68446.1	3878	3.3	-49.5	3.82298
96069	82420	76389	34925	81182	28194	-16.5	3.3	3.82518
151375	91007	109008	76226.7	95352.1	52391	36.3	3.3	3.82958
38550	72639.8	34780	38066.6	71392.3	34944	234.3	342.1	3.83178
117608	87589	87997	50020.3	85040.2	38548	11	26.4	3.83728
5356.5	64851.9	5413	4193.2	73773.3	3725	12.1	-5.5	3.83838
17906.2	68972.8	17014	5847.6	70602.1	5428	23.1	-17.6	3.83948
106132	88328.3	78746	50868.4	83052.1	40140	34.1	45.1	3.84058
145190	96688.8	98410	86484.2	99081	57204	34.1	-29.7	3.84058
262143	140876	121950	224436	158294	92920	6666	3181.2	3.84168
115994	84856.7	89584	37156.9	84939	28669	-33	-30.8	3.85048
145038	92070	103239	72287.6	90398.8	52406	26.4	-16.5	3.85158
18660.8	69831	17513	4746.5	76185.8	4083	16.5	-15.4	3.85268
118963	86239.9	90403	52369.9	83824.6	40944	62.7	-60.5	3.85488
15345.8	68803.4	14617	6771.6	73498.4	6038	1.1	20.9	3.85598
132445	88407.1	98181	53068.4	95282.1	36501	66	9.9	3.86038
67221.8	89045.6	49474	82121.6	86039.2	62552	5693.6	2670.8	3.86368
6251.25	64843.6	6318	12029.6	65273.4	12078	72.6	29.7	3.86588
85170.8	86364.7	64630	100747	83026.8	79523	4474.8	2295.7	3.86808
6557.25	64748.5	6637	2761	66134.8	2736	-7.7	-46.2	3.87028
7714.5	65736.2	7691	1450.9	65803.6	1445	-7.7	-26.4	3.87358
146032	90390.2	105878	64722.9	91258.2	46480	44	-34.1	3.87468
103518	85265.6	79565	170094	83734.9	133126	9834	4350.5	3.87578
110765	84094.4	86321	43536.9	91245.1	31270	12.1	16.5	3.87688
156286	101048	101361	63723	98724.6	42301	34.1	18.7	3.88018
155144	97030.5	104787	79660.9	96743.3	53964	6.6	47.3	3.88128
128712	88461.7	95355	45211.1	82875.2	35752	64.9	36.3	3.88348
117580	89687.8	85917	55331.1	84327.8	43001	6.6	51.7	3.88458
54989.2	99999.3	36038	100563	105428	62512	7085.1	3766.4	3.89008
110537	94125.3	76963	121366	86404.3	92054	14128.4	6228.2	3.89118
19836.8	81455	15960	8894.6	87868	6634	-29.7	18.7	3.89228
17221.5	67907.8	16620	13436.5	75185.7	11712	20.9	16.5	3.89228
128157	88545.5	94854	58598.1	87856.3	43711	39.6	33	3.89228
5058.75	65339	5074	5445	67558.4	5282	1840.3	750.2	3.89778
116107	87423.6	87038	47309.9	84188.7	36828	138.6	20.9	3.89889
41496	98804	27524	89722.6	100173	58699	5562.7	3246.1	3.90109
126113	86446.3	95608	57546.5	86252	43725	34.1	27.5	3.90439
18913.5	69659.2	17794	3329.7	66326.8	3290	25.3	2.2	3.90439
94497	114940	53880	198012	120805	107420	13820.4	7746.2	3.90549
170255	98025.5	113826	96162	104599	60250	33	-26.4	3.90879
60541.5	77582.5	51141	95210.5	76270.8	81810	5275.6	2548.7	3.90879
54693.8	72173.2	49664	45148.4	69401.1	42634	338.8	453.2	3.90989
[truncated: 18,001 more rows]
