# Supplementary material for: N-chlorination mediates protective and immunomodulatory effects of oxidized human plasma proteins
Source: eLife. 2019 Jul 12;8:e47395. doi: 10.7554/eLife.47395 (PMC6650281; doi:10.7554/eLife.47395)
Supplement: Figure 8—source data 1. [file elife-47395-fig8-data1.zip › Figure 8 Source Data 1/scale values/AG85B + CD 3.csv]

FSC-A	FSC-H	FSC-W	SSC-A	SSC-H	SSC-W	FITC-A	PE-A	Time
151550	100874	98459	67243	92662.4	47558	29.7	-17.6	0.00222936
133665	91811.9	95411	76733.8	95019.8	52924	-14.3	47.3	0.0055734
83619	85765.2	63896	111034	82107.8	88624	5033.6	2348.5	0.0055734
112048	86608.8	84786	63792.3	89679.8	46618	51.7	-24.2	0.00780275
114378	88611.1	84593	66473	85963.5	50677	0	36.3	0.00891743
113278	83857.5	88529	45731.4	82063.8	36521	6.6	-3.3	0.00891743
99255	106827	60891	54869.1	97436.7	36905	34.1	-15.4	0.0156055
123095	90910	88738	48365.9	86490.6	36648	70.4	30.8	0.0167202
127544	92488.5	90376	61562.6	81105	49745	59.4	62.7	0.0167202
106886	89675.8	78113	105966	94700.9	73332	84.7	-20.9	0.0189495
139062	91631.4	99459	61406.4	98601.7	40814	8.8	-3.3	0.0267523
16691.2	82938.6	13189	61629.7	77912.1	51840	108.9	31.9	0.0267523
208039	134700	101218	106929	148878	47070	108.9	3.3	0.0289817
33669.8	89263	24720	45755.6	87063.4	34442	2710.4	1767.7	0.0300963
5176.5	63422.5	5349	27043.5	66476.2	26661	24.2	-1.1	0.0300963
104792	86810.5	79111	41950.7	82566	33298	19.8	-9.9	0.0300963
18849.8	76901	16064	38552.8	115285	21916	66	39.6	0.0323257
26049	71882.9	23749	31171.8	70509.6	28973	349.8	305.8	0.0334404
8941.5	67877.9	8633	54018.8	66896.8	52920	-13.2	-9.9	0.0356697
5872.5	66252.4	5809	6941	68403.8	6650	16.5	-13.2	0.0390138
131922	95077	90933	77640.2	85835.3	59279	61.6	90.2	0.0457018
154255	92957.7	108751	76455.5	90329.7	55470	18.7	58.3	0.0490459
142565	100948	92554	156165	102183	100158	322.3	86.9	0.0512752
18019.5	65951.4	17906	9147.6	80838.3	7416	103.4	137.5	0.055734
86637	83984.3	67606	77377.3	91769.5	55258	6.6	38.5	0.055734
111442	94231.4	77506	102937	89463.3	75406	26.4	11	0.0568486
8166.75	73047.1	7327	94728.7	84122.3	73799	349.8	170.5	0.0568486
95025.8	84418.1	73771	39961.9	93386.9	28044	15.4	-24.2	0.0601927
11429.2	66028.5	11344	8349	73257.5	7469	11	-31.9	0.0613074
129831	89703.1	94853	58077.8	80946.5	47021	34.1	-30.8	0.0635367
15221.2	67030	14882	11702.9	67094.9	11431	9.9	145.2	0.0646514
32028	68715.6	30546	20430.3	67316.2	19890	567.6	401.5	0.0657661
159427	94966.3	110020	91776.3	97035.6	61984	24.2	38.5	0.0657661
7718.25	77343	6540	54835	76358.6	47063	1265	519.2	0.0679954
138194	93843.5	96508	75306	88361.5	55853	46.2	-19.8	0.0691101
9969.75	65560.7	9966	60120.5	67808.1	58106	23.1	2.2	0.0746835
16998.8	76340	14593	120016	79255.7	99240	330	107.8	0.0769129
40233	70647.6	37322	22198	70373.8	20672	370.7	526.9	0.0802569
7320	66981.8	7162	4606.8	66354.1	4550	2.2	2.2	0.0802569
88929	93825.3	62116	106194	98528.1	70635	9036.5	4252.6	0.0847156
117866	86529.9	89269	63203.8	81238.8	50987	-27.5	68.2	0.086945
62098.5	76899.7	52922	74772.5	73554.7	66621	9629.4	4214.1	0.0880597
102302	87706.8	76442	33800.8	81961.3	27027	74.8	33	0.0880597
142896	94276.2	99334	83110.5	86721.7	62807	41.8	-41.8	0.0880597
27791.2	69521.6	26198	14806	76536.2	12678	2.2	-15.4	0.0914037
12752.2	66259.5	12613	18283.1	67182.6	17835	157.3	33	0.0925184
53955	78518.3	45034	55675.4	75227.2	48503	5644.1	3207.6	0.093633
131054	89789	95655	76070.5	85109.2	58576	62.7	16.5	0.0947477
122590	93771.9	85677	62164.3	91458.1	44545	64.9	7.7	0.0969771
115952	95105.8	79901	51074.1	90628.8	36933	26.4	14.3	0.103665
94056.8	86523.4	71242	147057	92726.4	103935	4059	2175.8	0.10478
8741.25	68353	8381	23846.9	70668.3	22115	26.4	28.6	0.10478
111356	84237.6	86634	97951.7	81436.1	78827	70.4	77	0.10478
121266	84040.5	94565	48141.5	82531.2	38228	9.9	15.4	0.10478
157406	97307.6	106012	75566.7	90930.3	54463	45.1	6.6	0.108124
33571.5	72638.3	30289	23402.5	71568.2	21430	931.7	685.3	0.109239
108151	91216.1	77703	76180.5	85017.5	58724	61.6	13.2	0.110353
18458.2	70638.2	17125	4171.2	70255.4	3891	1.1	13.2	0.111468
109210	90988.7	78660	47339.6	91026.3	34083	13.2	-11	0.111468
6345.75	76814.8	5414	51625.2	81555	41485	9.9	-17.6	0.112583
7027.5	69193.8	6656	4187.7	101085	2715	28.6	-13.2	0.115927
59568.8	103335	37779	88283.8	109500	52838	3967.7	2094.4	0.117041
5226.75	64387.3	5320	2460.7	61598.3	2618	52.8	29.7	0.125959
20053.5	82562.3	15918	11242	79726.8	9241	-14.3	-28.6	0.132647
115525	90640.6	83528	38561.6	86743.1	29134	22	-1.1	0.133762
21024	69837.7	19729	6736.4	70131.3	6295	45.1	8.8	0.134876
8780.25	66148.1	8699	11286	68605.8	10781	12.1	3.3	0.14045
123937	92056.4	88232	50326.1	92699.9	35579	73.7	-3.3	0.142679
79038.8	88595	58467	106817	87056.9	80411	5067.7	2477.2	0.142679
85102.5	84572.1	65947	92205.3	85663.2	70541	9951.7	4801.5	0.146023
6386.25	73284.8	5711	30937.5	84195.8	24081	209	55	0.149367
133237	98605.4	88553	89527.9	98761.1	59409	56.1	12.1	0.150482
5634.75	68007.2	5430	48390.1	70068.4	45260	260.7	83.6	0.151596
6411.75	66079.6	6359	3826.9	66384.3	3778	13.2	-25.3	0.152711
97836.8	84217.7	76134	53545.8	83104.7	42226	24.2	20.9	0.15494
5538	63841.4	5685	6847.5	65216.9	6881	136.4	79.2	0.158284
6334.5	64946.5	6392	5049	66806.2	4953	-25.3	-11	0.159399
111438	87719.8	83256	57486	95510.3	39445	-19.8	14.3	0.163858
42381.8	83462	33279	56581.8	87899.9	42186	4149.2	2530	0.164973
123619	88949	91080	69192.2	86138.3	52643	27.5	-47.3	0.167202
130516	97979.1	87299	92332.9	92590	65354	49.5	24.2	0.167202
8532.75	66762.5	8376	2843.5	73337.9	2541	11	-9.9	0.167202
125009	86880	94298	47752.1	85490.9	36606	46.2	17.6	0.168317
5045.25	64240.4	5147	9898.9	67937.4	9549	26.4	11	0.171661
80405.2	76316.7	69047	113678	75105.6	99194	5979.6	2842.4	0.172775
35745.8	112088	20900	119516	128399	61002	3678.4	2278.1	0.172775
62235.8	80143.9	50892	71520.9	85308.6	54944	8495.3	3974.3	0.17389
124774	93276.4	87666	68074.6	86156.1	51782	86.9	20.9	0.175005
86947.5	80665.2	70640	75483.1	88256.4	56051	6562.6	3341.8	0.177234
167945	94067.5	117006	95767.1	94115.6	66686	36.3	0	0.179463
12676.5	66648	12465	4612.3	63382.6	4769	-15.4	3.3	0.179463
74052	86796.8	55913	86091.5	84797.6	66536	6538.4	2785.2	0.188381
111176	85229.9	85487	37912.6	85742.3	28978	11	71.5	0.189495
74073.8	85183.1	56989	76595.2	77484.3	64784	4427.5	2110.9	0.191725
40740.8	93310.5	28614	72810.1	94798.5	50335	7846.3	4268	0.195069
111577	92226.8	79286	75782.3	93712.3	52997	100.1	31.9	0.196184
130739	94672.3	90503	72989.4	91575.2	52235	97.9	-44	0.196184
56253	77172.3	47771	106730	77936.4	89748	2742.3	1254	0.196184
132061	99321	87139	147284	118771	81269	111.1	72.6	0.206216
7403.25	65529.4	7404	3176.8	64797.6	3213	0	23.1	0.20733
127523	89532.9	93344	56116.5	92292	39848	17.6	-19.8	0.20956
12333.8	83788.2	9647	150921	83316.6	118713	6.6	-8.8	0.217362
132025	94589.4	91473	76489.6	93876.6	53398	46.2	68.2	0.217362
5719.5	69866.4	5365	3582.7	70214.1	3344	-3.3	14.3	0.218477
123727	88095.3	92043	59072.2	87933.4	44026	-5.5	20.9	0.218477
118037	89479.6	86452	70263.6	88873.4	51813	49.5	29.7	0.219592
11506.5	74068.4	10181	9046.4	76538.2	7746	15.4	3.3	0.219592
115289	88230.2	85635	50523	88740.2	37312	27.5	1.1	0.220706
5933.25	75547.2	5147	13079	76943	11140	4044.7	1731.4	0.220706
97186.5	88106.4	72290	152297	93137.2	107164	5421.9	3170.2	0.224051
18456	80112.1	15098	32338.9	76994.9	27526	2003.1	837.1	0.229624
8980.5	70883.5	8303	5970.8	71262.5	5491	28.6	-23.1	0.229624
140718	90556.5	101838	46291.3	89660.3	33836	-3.3	41.8	0.230739
112353	92252.9	79815	91943.5	90090.4	66884	37.4	28.6	0.230739
114628	95412.4	78735	51852.9	87868.6	38674	-30.8	47.3	0.230739
7633.5	81028.4	6174	92457.2	97774.4	61972	-14.3	0	0.231853
152691	99814	100254	127009	107758	77244	209	121	0.232968
42924.8	113067	24880	147071	182529	52805	2376	1658.8	0.234083
131362	89619.9	96061	88849.2	89529.5	65038	287.1	136.4	0.236312
6861	65660.4	6848	36406.7	69819.7	34173	-2.2	14.3	0.239656
110284	88731.3	81455	52550.3	98162.6	35084	3.3	25.3	0.243
44998.5	72856.7	40477	29214.9	81063	23619	1007.6	960.3	0.243
12878.2	67201.9	12559	14693.8	74274.8	12965	-6.6	3.3	0.246344
57609	78358.4	48182	68913.9	84963.9	53156	6201.8	3014	0.246344
177830	112707	103403	179315	129749	90572	244.2	105.6	0.247459
128134	89406.6	93924	56568.6	86249.9	42983	40.7	59.4	0.248573
92940.8	84740.3	71878	139140	79818.3	114243	10290.5	4511.1	0.250803
5860.5	64910.2	5917	70549.6	67908.3	68085	-2.2	1.1	0.257491
5109	65408	5119	8218.1	68304.6	7885	-14.3	-8.8	0.25972
46677.8	91288.4	33510	80941.3	90253.7	58774	11235.4	5629.8	0.25972
118396	87294.6	88885	37803.7	83951.9	29511	-38.5	47.3	0.260835
127091	90870	91659	99332.2	82958.5	78471	77	35.2	0.26195
141098	91019.7	101593	62284.2	87954	46409	90.2	-17.6	0.263064
15306.8	70336.8	14262	6843.1	70073.4	6400	-20.9	9.9	0.263064
139454	90365.3	101137	98616.1	87453.6	73901	183.7	72.6	0.264179
100515	97575.9	67510	143130	91558.4	102450	2553.1	1200.1	0.265294
119624	88926.8	88159	68669.7	88790.3	50685	16.5	-2.2	0.266408
113260	88281.7	84079	89719.3	85665.8	68637	161.7	67.1	0.266408
113761	85620.7	87075	43230	82726.1	34247	-3.3	-8.8	0.266408
85491	99872.3	56099	109073	106293	67250	16027	8406.2	0.267523
11228.2	80579.8	9132	65626	77718.5	55339	72.6	37.4	0.267523
36538.5	69048.1	34680	21507.2	78357.6	17988	16.5	-1.1	0.268638
90705.8	86087.2	69052	141347	91325.2	101432	4909.3	2566.3	0.270867
137303	92520	97258	59717.9	89058.4	43945	55	46.2	0.270867
156907	99667	103174	65121.1	92150.7	46313	-14.3	15.4	0.270867
18952.5	81532.8	15234	10552.3	92182.8	7502	-9.9	-26.4	0.270867
130083	89608.9	95137	131395	94282.5	91333	283.8	101.2	0.271982
124256	88398.4	92120	46759.9	93334.7	32833	44	-23.1	0.274211
6747	71237.5	6207	18894.7	84750.1	14611	26.4	-48.4	0.275326
117548	93022.3	82815	66508.2	87843	49619	4.4	-41.8	0.275326
88746.8	84006.5	69234	47333	83470.5	37163	55	17.6	0.27644
106865	88816.3	78854	111124	110455	65933	12.1	59.4	0.277555
108032	89462.9	79139	51914.5	84114.6	40448	-16.5	57.2	0.279785
18176.2	66052.9	18034	7557	68123.2	7270	-35.2	-4.4	0.280899
66909.8	81154.1	54033	84119.2	83244	66225	7134.6	3182.3	0.284243
128097	92082.4	91168	83923.4	88407.4	62212	279.4	158.4	0.286473
7824	86133.7	5953	53159.7	101924	34181	419.1	215.6	0.294275
8910	80842.6	7223	97606.3	83524.5	76585	141.9	9.9	0.297619
21267.8	73679.9	18917	39102.8	91575.2	27984	44	-29.7	0.297619
88560.8	83140	69809	51294.1	80664.5	41674	36.3	-20.9	0.298734
7272	65581.1	7267	59844.4	67319.4	58259	-41.8	-34.1	0.298734
143547	93846.9	100243	93776.1	102500	59958	58.3	13.2	0.298734
59749.5	82906.2	47231	83197.4	78835.6	69162	8098.2	3551.9	0.300963
7479.75	67177.3	7297	8299.5	69430.2	7834	158.4	140.8	0.304307
151940	96160	103552	79206.6	98791.2	52544	19.8	18.7	0.306537
136859	127142	70545	262143	83528.9	205675	15012.8	7900.2	0.306537
6981	67628.5	6765	93083.1	68359.1	89239	-28.6	-5.5	0.308766
7035	72264.2	6380	64597.5	75250.9	56258	-22	-13.2	0.308766
48376.5	81096.9	39094	54324.6	76570.4	46496	740.3	689.7	0.316569
122728	90416.5	88956	64358.8	86524.7	48747	24.2	-64.9	0.317684
10485	88515.4	7763	155612	85914.7	118701	31.9	-13.2	0.319913
85914	82685.4	68095	122298	77016.2	104068	6296.4	2852.3	0.321028
109287	83063.5	86226	42816.4	91030.5	30825	67.1	-15.4	0.321028
8292.75	66156.2	8215	4969.8	64687.4	5035	3.3	3.3	0.322142
122917	95121.6	84686	96870.4	98972.6	64144	-12.1	-1.1	0.323257
66343.5	80372.1	54097	85797.8	83703.2	67176	1882.1	998.8	0.326601
115642	93291.2	81237	41938.6	91024.6	30195	-17.6	19.8	0.32883
134698	96813	91182	72754	84349.2	56527	74.8	47.3	0.329945
8058	64244.4	8220	10090.3	64064.9	10322	306.9	155.1	0.329945
74858.2	86438.6	56756	144615	100135	94647	8926.5	4610.1	0.329945
10952.2	66700.7	10761	117818	67311.5	114710	446.6	183.7	0.332174
117428	92271.6	83403	67839.2	86289.8	51523	14.3	67.1	0.334404
6551.25	64621.1	6644	3183.4	63937.3	3263	2.2	36.3	0.337748
155764	96100.5	106224	99973.5	102036	64211	35.2	41.8	0.338862
147088	92931.9	103727	144654	101602	93306	408.1	323.4	0.341092
5694.75	64280.2	5806	6798	64408.5	6917	88	22	0.351124
119375	94298.4	82964	133349	91973.5	95018	128.7	45.1	0.356697
5556	67667.4	5381	11936.1	70778.5	11052	33	50.6	0.363385
18712.5	66768.8	18367	8030	66029.4	7970	4.4	29.7	0.3645
109959	82061	87816	80868.7	100371	52802	93.5	55	0.3645
12013.5	74471.9	10572	27387.8	76203.1	23554	4.4	8.8	0.366729
25291.5	92800.2	17861	27875.1	88111.8	20733	2220.9	1634.6	0.367844
55076.2	92399.1	39064	104804	83058.1	82694	165	130.9	0.368959
56256	84058.2	43860	71305.3	84226.7	55482	6739.7	2894.1	0.371188
7353.75	69573.5	6927	7617.5	72235.6	6911	2.2	-14.3	0.377876
16020.8	70522.3	14888	27513.2	111987	16101	699.6	311.3	0.378991
105446	91182.9	75787	50502.1	84547.7	39146	151.8	70.4	0.38345
7263	69406.2	6858	7564.7	69697.8	7113	79.2	46.2	0.389023
6803.25	72721.9	6131	63881.4	79773.9	52480	-16.5	-11	0.389023
5925.75	69910	5555	8510.7	71006.7	7855	-27.5	25.3	0.390138
6156.75	64838.3	6223	35376	66992.3	34607	39.6	-11	0.392367
6966.75	71833.4	6356	79583.9	84888.1	61441	2.2	9.9	0.393482
13184.2	79937.4	10809	114661	83288.9	90221	457.6	257.4	0.39794
117740	86808.4	88888	89907.4	81238.8	72529	3.3	-3.3	0.402399
128003	88303.4	95000	46194.5	85015.5	35610	14.3	-16.5	0.403514
165464	97467.7	111256	115125	96271.9	78370	-17.6	62.7	0.403514
6547.5	76460.6	5612	32110.1	76636.7	27459	2282.5	953.7	0.404629
140952	113467	81411	158015	111005	93290	14.3	45.1	0.404629
112258	84457.5	87108	76923	92046.9	54768	69.3	22	0.406858
104400	88826.6	77026	132815	91751.3	94867	5834.4	2842.4	0.406858
42079.5	74370.2	37081	20685.5	74010.2	18317	2052.6	1658.8	0.411317
145750	92975.7	102735	74297.3	95853.1	50798	18.7	46.2	0.412431
13077.8	67125.9	12768	8044.3	68156.6	7735	13.2	-1.1	0.412431
5344.5	62124.4	5638	3561.8	63725.4	3663	178.2	115.5	0.414661
118852	89481.8	87047	62590	86744.7	47287	-11	27.5	0.415775
150482	95820.6	102921	137575	95538.9	94371	299.2	83.6	0.419119
57595.5	77752.6	48546	62687.9	74228.3	55347	5645.2	2488.2	0.421349
45000.8	83112.6	35484	35931.5	86710.9	27157	4176.7	2534.4	0.422463
123559	90099.9	89873	62337	87354.7	46767	-6.6	1.1	0.423578
209982	166444	82679	262143	152857	112391	419.1	337.7	0.423578
11264.2	68088.4	10842	6729.8	70702.8	6238	-8.8	-44	0.424693
123147	95806.7	84238	262143	77705.7	221088	12797.4	6066.5	0.424693
49954.5	86783.4	37724	59222.9	80093.1	48459	4529.8	2004.2	0.426922
10351.5	68483.3	9906	25819.2	71132	23788	20.9	-3.3	0.428037
118398	88793.8	87386	34223.2	84783.1	26454	33	-13.2	0.429152
91102.5	88050	67808	191431	84985.3	147621	15034.8	6842	0.429152
99249.8	89611.2	72585	119241	86853.8	89974	4631	2233	0.43361
32240.2	75655.2	27928	5604.5	70606.8	5202	1.1	13.2	0.434725
145569	89558.2	106523	52891.3	91040.7	38074	8.8	39.6	0.43584
111368	86080.9	84788	49797	87247.6	37405	2.2	39.6	0.436954
111130	96945.1	75125	152262	92741.8	107596	7667	4130.5	0.440298
97982.2	97011.2	66192	130098	95139.4	89617	8302.8	3658.6	0.443642
8392.5	65775	8362	20666.8	70039.3	19338	27.5	18.7	0.446986
5964	65525	5965	2798.4	65615.7	2795	23.1	9.9	0.446986
113576	91382.5	81452	66312.4	98160.3	44273	39.6	35.2	0.446986
180652	115851	102193	91276.9	109835	54463	64.9	-11	0.448101
6279	69816.9	5894	37677.2	75467.2	32719	474.1	177.1	0.449216
6515.25	64586.8	6611	3722.4	67038	3639	-6.6	11	0.45033
7068.75	65229.2	7102	11866.8	67438.7	11532	173.8	83.6	0.45033
5559	71786.1	5075	66337.7	73674.1	59010	-4.4	-16.5	0.45256
110326	88177.7	81997	60739.8	84527.3	47093	57.2	-33	0.454789
130098	95270.1	89494	124430	93775.6	86959	229.9	90.2	0.454789
142803	93067.1	100559	73830.9	96736.8	50018	58.3	-11	0.457018
53166	104148	33455	85470	109190	51299	10532.5	5581.4	0.459248
262143	156644	109674	262143	116098	147977	2027.3	1015.3	0.463707
10689.8	72163.5	9708	6067.6	68055.2	5843	14.3	30.8	0.463707
14132.2	68860.3	13450	103721	73383.9	92629	-7.7	26.4	0.464821
92805	88312.3	68870	97627.2	91126.7	70211	-2.2	22	0.468165
134000	262143	20007	262143	68369.2	251280	608.3	290.4	0.471509
113708	82954.7	89832	42717.4	88519.8	31626	27.5	-28.6	0.471509
6303	64492.3	6405	36919.3	64306.8	37625	4.4	-40.7	0.471509
8943	66224.7	8850	69528.8	68563.2	66459	-25.3	-7.7	0.471509
90333.8	81957.4	72234	91353.9	79885.9	74944	4794.9	2334.2	0.472624
9517.5	71447.8	8730	91481.5	83882.5	71473	-13.2	18.7	0.479312
127195	89212.5	93438	115677	104023	72878	82.5	74.8	0.479312
9990	71489.9	9158	89795.2	72123.2	81594	9.9	33	0.480427
9601.5	67974.9	9257	10355.4	66868.8	10149	2275.9	1046.1	0.480427
14320.5	66622.3	14087	14973.2	66352.3	14789	328.9	119.9	0.482656
119554	90086.3	86973	80634.4	85657.3	61693	144.1	36.3	0.487115
40588.5	76111.1	34949	91578.3	74826.4	80208	3256	1806.2	0.492688
128790	89685.4	94111	51895.8	85459.8	39797	88	-44	0.496032
81378.8	88411.4	60323	87175	82820.2	68982	8219.2	3730.1	0.497147
11739	74202.1	10368	66774.4	77601.9	56392	118.8	61.6	0.499376
129554	88114.2	96357	52162	82303.8	41535	45.1	48.4	0.500491
34961.2	81514.9	28108	56730.3	80178.5	46370	3773	2301.2	0.501606
107931	87027.9	81277	54297.1	83613.3	42558	0	-46.2	0.506064
115295	90165.9	83801	67049.4	86153	51004	83.6	51.7	0.507179
6593.25	71291.1	6061	16926.8	74877.8	14815	14.3	-20.9	0.509408
119456	87694.7	89272	49292.1	80717.8	40021	-33	22	0.514982
21147.8	77691.5	17839	105821	85251.1	81349	573.1	253	0.517211
17613.8	65257.2	17689	9004.6	65467.7	9014	308	194.7	0.51944
114149	88770.7	84272	69314.3	101352	44820	23.1	-8.8	0.520555
132490	89742	96754	72514.2	82303.6	57741	5.5	26.4	0.522785
69313.5	81477.4	55752	75124.5	77789.2	63291	6133.6	2795.1	0.523899
16657.5	67834.8	16093	3091	64125.3	3159	-26.4	-20.9	0.523899
59646.8	80863.2	48341	65390.6	77283.3	55451	4576	2291.3	0.532817
110592	87894.2	82460	49342.7	85514.3	37815	77	20.9	0.533931
130430	94500.2	90453	47686.1	91035.5	34329	-6.6	7.7	0.536161
72306	107233	44190	153931	125512	80375	9363.2	4684.9	0.536161
29543.2	108050	17919	75747.1	110156	45065	3267	2156	0.53839
24860.2	74262.3	21939	19186.2	92448.1	13601	36.3	8.8	0.53839
156680	108236	94869	197586	118393	109373	238.7	99	0.53839
30194.2	72600.9	27256	23305.7	72410.9	21093	410.3	260.7	0.540619
89509.5	85796.7	68372	106936	93181.6	75210	7296.3	4746.5	0.540619
80359.5	79736.6	66048	83561.5	76183.3	71883	2926	1685.2	0.541734
180280	123782	95449	124644	108132	75544	226.6	102.3	0.546193
8546.25	63711.4	8791	7869.4	65472.8	7877	220	121	0.548422
56931.8	102986	36229	194575	115741	110174	6513.1	2753.3	0.548422
5793.75	66218.9	5734	29844.1	66883.1	29243	45.1	2.2	0.548422
127274	94229.9	88518	69523.3	92490.8	49262	37.4	-12.1	0.549537
87267	84902.7	67361	156805	82747.9	124189	4880.7	2167	0.552881
146944	100849	95491	97740.5	95163.1	67311	119.9	91.3	0.552881
26868	66915.8	26314	41487.6	67861.3	40066	730.4	326.7	0.55511
81716.2	90157.5	59400	80144.9	85628.6	61339	4222.9	2363.9	0.55511
136593	90997.2	98374	54300.4	88735.1	40104	-8.8	-8.8	0.55511
5852.25	64502.7	5946	5746.4	72408.4	5201	105.6	27.5	0.556225
112893	83214.9	88909	81087.6	92734.6	57305	119.9	77	0.560684
16063.5	72233.9	14574	43775.6	72198.5	39736	89.1	89.1	0.561798
16590	72769	14941	29700	89089.1	21848	4.4	42.9	0.562913
13158	84974.6	10148	64165.2	85274.3	49313	225.5	102.3	0.564028
17172.8	70462.9	15972	3047	67189.8	2972	-19.8	-7.7	0.566257
18366.8	67977.8	17707	5756.3	67703.7	5572	-5.5	2.2	0.568486
117408	84212	91370	49149.1	82331	39123	7.7	19.8	0.568486
193464	106374	119191	175069	106098	108139	51.7	35.2	0.568486
6983.25	76288.4	5999	8734	83172.2	6882	8.8	4.4	0.569601
80739.8	86392.4	61248	100643	78398.8	84131	5021.5	2700.5	0.569601
47913.8	74165.1	42339	62725.3	73619.5	55838	2770.9	1223.2	0.570716
41677.5	83073.6	32879	59842.2	85060.9	46106	4325.2	2678.5	0.57183
8270.25	67162.2	8070	3504.6	63888	3595	2.2	-11	0.57183
87775.5	78405.5	73368	72321.7	75094.7	63116	5949.9	2861.1	0.577404
27264	79780.9	22396	16111.7	77010.9	13711	1758.9	774.4	0.582977
8622.75	72859.8	7756	59900.5	84462.3	46478	13.2	59.4	0.582977
131049	91243	94127	72615.4	90100.4	52818	60.5	92.4	0.582977
113542	85876	86649	55379.5	98631.7	36797	-5.5	-42.9	0.585207
6489	67235.3	6325	9620.6	69591.1	9060	273.9	124.3	0.587436
109322	83808.6	85487	36918.2	78424.4	30851	37.4	34.1	0.589665
17576.2	85198	13520	224624	85832.1	171509	-33	-11	0.589665
32857.5	80172.4	26859	12122	83308.2	9536	-11	2.2	0.59078
70631.2	79610.8	58144	67931.6	76773.9	57988	4791.6	2183.5	0.591895
140944	92515.1	99842	79031.7	91554.5	56572	75.9	94.6	0.595239
100736	101381	65119	139581	111147	82302	6506.5	3190	0.596353
57777.8	76894.6	49243	59424.2	75867.4	51332	4738.8	2343	0.598583
54938.2	74968.4	48026	48336.2	75781.9	41801	3478.2	1714.9	0.599697
67900.5	96586.4	46072	111504	117808	62029	9995.7	5067.7	0.599697
140980	101180	91315	85328.1	110929	50411	115.5	40.7	0.599697
6984	66546	6878	3952.3	74195.9	3491	3.3	24.2	0.599697
19902	93571.8	13939	100542	106129	62086	1134.1	437.8	0.599697
116486	87365	87381	61567	85199	47358	-1.1	40.7	0.600812
172052	110574	101973	187520	103205	119077	126.5	53.9	0.600812
225446	147772	99984	232619	126912	120122	1101.1	504.9	0.601927
5235.75	66279.7	5177	3278	67854.4	3166	15.4	16.5	0.605271
171314	107931	104022	92738.8	107978	56287	5.5	-13.2	0.608615
122252	93691.9	85513	131175	93666.2	91780	47.3	3.3	0.60973
67900.5	84196	52852	100929	86653.3	76333	7310.6	3873.1	0.613074
126404	103136	80321	106994	109853	63830	90.2	35.2	0.617532
114223	87885.1	85176	161780	87858.7	120676	9285.1	4327.4	0.618647
65277.8	75231.6	56865	73979.4	74407.4	65159	7880.4	3368.2	0.62645
19111.5	77900.9	16078	35212.1	74101.2	31142	3570.6	1662.1	0.627564
31236	81592.8	25089	262143	76031.6	225956	17.6	57.2	0.627564
149726	96905.5	101258	234004	93944.5	163242	15283.4	7436	0.627564
6369.75	64972.4	6425	2163.7	67556.1	2099	3.3	18.7	0.628679
127311	91172.3	91513	93439.5	104271	58728	57.2	27.5	0.629794
6732.75	66732.8	6612	2852.3	76049	2458	17.6	-2.2	0.630908
14803.5	67725.1	14325	8883.6	71338.8	8161	15.4	4.4	0.633138
10972.5	66644.5	10790	18243.5	70462.4	16968	11	-2.2	0.635367
73027.5	81123	58996	76453.3	80286.6	62407	2098.8	1042.8	0.638711
106901	97053.2	72186	62749.5	95202.1	43196	255.2	81.4	0.639826
8471.25	63513.5	8741	6008.2	65018.7	6056	143	7.7	0.642055
12577.5	65150.1	12652	7947.5	65490.7	7953	215.6	151.8	0.642055
166528	120552	90530	171944	115995	97147	2715.9	1215.5	0.642055
12993	85467.2	9963	123695	100960	80294	129.8	33	0.64317
95715.8	104196	60202	141745	107853	86130	15293.3	8273.1	0.646514
12901.5	79256.9	10668	86817.5	82780.5	68732	-9.9	-36.3	0.647629
124427	92129.4	88511	87201.4	97910.3	58368	118.8	40.7	0.647629
8451	67608	8192	6597.8	74396.7	5812	-28.6	38.5	0.647629
42133.5	98662.3	27987	79979.9	97110.9	53975	10022.1	5025.9	0.648743
63138.8	84408.2	49022	70063.4	79498.5	57758	6974	3316.5	0.650973
155348	108691	93668	262143	68368.4	251283	7606.5	3870.9	0.653202
145791	93548.3	102135	135197	101273	87489	106.7	37.4	0.655431
5266.5	64779.5	5328	7549.3	66063.7	7489	713.9	320.1	0.656546
45117	95775.7	30872	91812.6	89262.9	67408	7183	3812.6	0.658775
126344	89245.4	92779	47630	88115.2	35425	48.4	-8.8	0.666578
77439	79073.9	64181	102379	75712.9	88618	4446.2	2033.9	0.666578
35831.2	76612.1	30651	26615.6	70444.6	24761	69.3	250.8	0.674381
9793.5	76217.4	8421	115651	75925	99826	46.2	24.2	0.675496
8926.5	67670	8645	4508.9	68767.8	4297	-37.4	6.6	0.67884
6186	77132	5256	70141.5	75524.4	60865	30.8	18.7	0.679954
114447	86560.7	86649	111682	101271	72273	135.3	42.9	0.679954
136492	99377.5	90012	55543.4	89936.6	40474	63.8	-12.1	0.681069
16039.5	68341.8	15381	4233.9	63786.9	4350	67.1	30.8	0.686642
134367	93747.3	93932	94259	86449.8	71456	64.9	56.1	0.687757
115179	90951.9	82993	41817.6	83860.4	32680	-13.2	-28.6	0.687757
34030.5	90460.9	24654	47295.6	97067.7	31932	4750.9	2657.6	0.691101
5917.5	76900.5	5043	10561.1	74040.7	9348	-18.7	-15.4	0.701133
112204	89635	82037	58181.2	99821	38198	-2.2	11	0.701133
131385	94820.4	90808	96434.8	91801	68844	41.8	-12.1	0.705592
43006.5	86102.3	32734	54819.6	86457.6	41554	4039.2	2585	0.706707
111472	83146.4	87862	65448.9	94151.5	45557	-6.6	-25.3	0.706707
168178	100184	110015	190093	123179	101137	3982	2337.5	0.717853
116800	91426	83725	52989.2	93935.5	36969	-27.5	30.8	0.718968
44964	75501.8	39029	32967	74352.2	29058	490.6	284.9	0.718968
18951	78755.4	15770	61078.6	75192	53235	2487.1	979	0.724541
118291	86738.1	89376	54114.5	85955.7	41259	-28.6	11	0.724541
14534.2	85053.7	11199	85561.3	85629.3	65484	-20.9	-7.7	0.724541
11765.2	66138.9	11658	14507.9	67150.9	14159	1071.4	441.1	0.724541
31896.8	68724.2	30417	23082.4	70245.1	21535	2200	1456.4	0.725656
114546	86108.9	87179	72469.1	87559.9	54241	61.6	19.8	0.726771
61471.5	77474.5	51999	62213.8	75766.9	53813	6774.9	3692.7	0.729
13843.5	130165	6970	226812	147208	100975	125.4	94.6	0.730115
143248	91834.6	102226	58114.1	85695.5	44443	58.3	-14.3	0.733459
111037	90133.2	80735	60687	105863	37569	-11	-35.2	0.734574
56802.8	78971.2	47139	116230	78737.2	96743	3203.2	1525.7	0.736803
123780	88573	91586	50096.2	84655.4	38782	82.5	1.1	0.736803
11569.5	69212.1	10955	4436.3	65911.9	4411	27.5	-5.5	0.737918
118138	92848.1	83387	100191	87827.2	74762	202.4	84.7	0.744606
126808	92758.1	89593	71391.1	103275	45303	280.5	61.6	0.746835
203354	123399	107999	134416	120226	73271	102.3	50.6	0.74795
139223	103405	88237	66368.5	101055	43041	168.3	37.4	0.74795
7627.5	76656.3	6521	104572	94882.8	72228	30.8	-8.8	0.753523
89403	87155.5	67226	145652	80947.9	117921	5744.2	2838	0.756867
19929.8	80684.2	16188	147113	80476	119802	-20.9	3.3	0.759097
153209	99760.8	100648	94482.3	97060.8	63795	77	80.3	0.759097
140602	92463.3	99656	70683.8	89890.6	51533	23.1	12.1	0.760211
122402	87753.8	91412	70398.9	83407.1	55315	29.7	-27.5	0.763555
211335	128023	108184	172342	128541	87868	184.8	133.1	0.765785
121366	86484.3	91969	48962.1	87299.5	36756	156.2	53.9	0.766899
154978	99534.2	102042	111052	98296.6	74040	179.3	97.9	0.768014
8549.25	65232.7	8589	3004.1	66266.1	2971	-16.5	-9.9	0.769129
58825.5	97634.3	39486	102593	96355.7	69778	5314.1	3368.2	0.770243
128457	90285.3	93244	69450.7	88071.2	51680	17.6	14.3	0.771358
113337	92649.9	80169	84623	91267.2	60765	-37.4	48.4	0.772473
105326	89999.6	76696	150569	83085.9	118765	17084.1	7899.1	0.773587
111068	90703.7	80250	107690	85104.8	82928	11745.8	5787.1	0.773587
138495	90822.2	99936	76459.9	102575	48851	132	62.7	0.774702
205467	153053	87979	262143	79206.5	216899	42313.7	26584.8	0.774702
36077.2	69378.8	34079	15724.5	69306.7	14869	57.2	453.2	0.774702
6413.25	69425	6054	7055.4	74867.7	6176	31.9	-19.8	0.775817
139032	95655.8	95254	84190.7	110541	49914	105.6	9.9	0.775817
52528.5	82224.8	41867	188019	105306	117011	171.6	83.6	0.775817
85759.5	89498.6	62798	148208	86222	112651	16606.7	7287.5	0.78139
139774	90440	101285	74873.7	90736.2	54079	18.7	-1.1	0.78362
66468.8	80795.6	53915	88375.1	80424.2	72015	4964.3	2308.9	0.784734
123907	92819.9	87485	87811.9	94121	61143	36.3	20.9	0.788078
55124.2	77851.5	46404	56148.4	76904.8	47848	3947.9	2157.1	0.789193
9608.25	67832.2	9283	12819.4	68688.8	12231	1.1	-27.5	0.789193
7129.5	65743.5	7107	4304.3	64817.7	4352	-27.5	-27.5	0.789193
102900	86680.5	77799	40315	84046.4	31436	22	45.1	0.790308
79916.2	78150.2	67017	92599.1	74949.4	80969	4347.2	2268.2	0.792537
9906.75	68812.8	9435	64354.4	68090.6	61940	1.1	28.6	0.793652
12693	74968.3	11096	113036	82083.2	90249	28.6	7.7	0.80034
6648.75	63360.8	6877	44357.5	64342.9	45180	11	45.1	0.801454
6956.25	85403.7	5338	72639.6	93781	50762	189.2	100.1	0.803684
142602	94981	98394	53654.7	88447.4	39756	-3.3	3.3	0.803684
15221.2	98551.7	10122	147245	96609.5	99885	-8.8	-9.9	0.807028
112960	94623.1	78236	79062.5	101044	51279	31.9	22	0.807028
58580.2	81333.7	47202	90558.6	80344	73868	6360.2	3011.8	0.811486
16552.5	82361.6	13171	171164	90736.1	123627	48.4	-50.6	0.813716
137303	97598.7	92197	66735.9	97470.6	44871	53.9	11	0.818175
98140.5	86902.4	74011	71991.7	94295	50035	105.6	44	0.821519
35700.8	203752	11483	262143	68367.8	251285	162.8	68.2	0.824863
100589	86037.8	76620	56365.1	91506.7	40368	3.3	30.8	0.825977
73132.5	77305.9	61998	69726.8	74238.7	61553	3815.9	1878.8	0.827092
120845	115498	68570	220996	117547	123212	1656.6	1534.5	0.827092
135654	91363.5	97306	75995.7	100848	49386	167.2	41.8	0.829321
116886	85853.1	89225	60479.1	80553.6	49204	71.5	31.9	0.831551
63842.2	79938.2	52340	87688.7	80874.3	71058	5937.8	2700.5	0.831551
58082.2	91471.1	41614	71630.9	88877.2	52819	280.5	399.3	0.832665
57988.5	70243.9	54102	16410.9	73163.6	14700	23.1	29.7	0.838239
134620	102182	86341	198019	96076.6	135073	14437.5	7360.1	0.838239
13521.8	67620.1	13105	12180.3	73905	10801	401.5	243.1	0.842698
25034.2	65531.4	25036	13226.4	63966.2	13551	180.4	293.7	0.846042
64717.5	76421.7	55499	98439	76512.4	84317	3043.7	1387.1	0.846042
7182	66358.3	7093	8235.7	68598.7	7868	58.3	-36.3	0.847156
107253	84926.4	82765	43921.9	82333.6	34961	7.7	28.6	0.848271
13731	71515.1	12583	24278.1	70492.7	22571	258.5	173.8	0.849386
6858	64372.1	6982	6298.6	63437.1	6507	33	18.7	0.8505
7203.75	67588.4	6985	6100.6	65456.6	6108	14.3	-26.4	0.851615
47412	76482.9	40626	70308.7	72268.2	63759	3.3	-7.7	0.854959
9730.5	64446.5	9895	11386.1	64763	11522	665.5	337.7	0.854959
80565	88743.9	59496	138904	89876.1	101286	3813.7	1794.1	0.861647
100501	88866.3	74116	96904.5	92264.3	68832	201.3	78.1	0.861647
139430	96107.9	95077	52867.1	91462.7	37881	50.6	-16.5	0.862762
121814	92568.1	86241	77407	86100.3	58919	14.3	3.3	0.862762
107297	88420.7	79527	57229.7	98472.1	38088	45.1	-39.6	0.864991
6095.25	68459	5835	3753.2	68230.2	3605	23.1	-22	0.864991
113957	92866.2	80420	58315.4	87167.2	43844	117.7	52.8	0.864991
6182.25	66693	6075	21787.7	74492.8	19168	52.8	42.9	0.86722
262143	147168	116736	262143	138471	124068	177.1	72.6	0.86722
127822	92520.3	90542	178706	117534	99645	146.3	112.2	0.86945
57734.2	75150.4	50348	76644.7	72365.9	69411	1207.8	785.4	0.870564
82358.2	84866.6	63599	123784	84120.4	96437	3267	1730.3	0.871679
129963	88223.3	96542	47161.4	81602.3	37876	16.5	-16.5	0.871679
146512	92067.3	104291	64510.6	83831	50432	37.4	-9.9	0.872794
132848	96608.3	90120	88569.8	104033	55795	102.3	15.4	0.875023
111310	87467.1	83401	44262.9	86702.7	33457	-15.4	-24.2	0.880597
138824	92026.6	98862	47372.6	87132.3	35631	44	28.6	0.885055
10115.2	79314.8	8358	52076.2	82504.1	41366	86.9	36.3	0.888399
137598	93103.4	96856	91870.9	95256.1	63207	-14.3	25.3	0.889514
148933	99348.1	98245	134989	88340.8	100142	-7.7	74.8	0.889514
76962	82910.6	60834	69668.5	77437.5	58961	96.8	51.7	0.892858
100125	86618.6	75755	66533.5	86722.9	50279	70.4	22	0.893973
189334	117471	105628	226125	132021	112250	12877.7	6295.3	0.893973
63855	82477	50739	52749.4	79385.1	43547	2057	1463	0.893973
94764.8	98902.8	62794	217073	94578.9	150415	10973.6	5333.9	0.897317
128355	87684.9	95933	62916.7	90960	45331	-52.8	30.8	0.900661
78740.2	83687.2	61662	150183	84298.1	116757	5045.7	2627.9	0.90289
122901	91132.1	88382	54180.5	86557.8	41022	34.1	-35.2	0.908464
108177	89987.5	78783	69988.6	88158	52029	35.2	7.7	0.911808
243766	146457	109079	211528	171581	80794	113.3	139.7	0.914037
119049	93680.5	83283	162344	89437.1	118959	24362.8	10584.2	0.917381
59763	107956	36280	141482	103826	89305	1466.3	760.1	0.91961
8048.25	93074	5667	34256.2	74908.7	29970	18.7	19.8	0.91961
8602.5	64211.1	8780	3505.7	62807.4	3658	59.4	92.4	0.92184
39206.2	70726.4	36329	30816.5	69454.2	29078	2565.2	1190.2	0.922954
20074.5	74635.6	17627	24040.5	74128.1	21254	68.2	3.3	0.925184
7818	66119.6	7749	6191.9	64513.9	6290	-20.9	3.3	0.928528
130742	95128.6	90071	74023.4	86682.7	55965	6.6	27.5	0.929642
72402.8	89189.8	53201	72546.1	90625.2	52462	4724.5	2175.8	0.930757
15559.5	64221.4	15878	18862.8	64291.3	19228	27.5	15.4	0.931872
116527	90642.2	84251	45727	89704.7	33407	29.7	-20.9	0.937445
8232.75	72373.1	7455	34898.6	90668.6	25225	22	6.6	0.93856
119640	89562.3	87545	59494.6	84208.9	46302	161.7	34.1	0.940789
93242.2	84632.6	72203	51209.4	81158.3	41352	108.9	56.1	0.941904
137754	92348.9	97758	66917.4	88216.3	49713	13.2	44	0.947477
74688	89282.8	54823	76167.3	88798.2	56214	4374.7	2280.3	0.95528
162211	105871	100411	109510	97386.2	73695	30.8	33	0.956395
165546	107973	100481	180800	110264	107460	231	192.5	0.964198
13963.5	71353.8	12825	101533	76261.1	87254	19.8	-27.5	0.964198
58342.5	73186.1	52244	50527.4	71184.6	46518	5327.3	2183.5	0.965312
125537	89731.5	91687	77962.5	100128	51028	85.8	-8.8	0.969771
12817.5	71320.1	11778	102939	73576.4	91690	58.3	35.2	0.970886
22102.5	90199.2	16059	208649	92769.4	147398	885.5	366.3	0.972
102816	89011.2	75700	47746.6	88709	35274	-1.1	-18.7	0.979803
142057	98402.2	94610	80478.2	96929.4	54413	75.9	56.1	0.983147
134174	89919.7	97790	94089.6	96167.4	64120	224.4	41.8	0.986491
19458	69142.7	18443	28800.2	67594.8	27923	585.2	320.1	0.986491
105421	92484.3	74703	40023.5	83822.7	31292	41.8	19.8	0.986491
126520	99297	83503	125501	108526	75787	1435.5	636.9	0.986491
19178.2	65082.1	19312	9346.7	64478.5	9500	89.1	119.9	0.98872
7108.5	65402.6	7123	6806.8	63194.6	7059	140.8	118.8	0.989835
14098.5	79651.7	11600	105237	75299.3	91592	111.1	41.8	0.99095
11341.5	65182.5	11403	3400.1	63720	3497	-2.2	-24.2	0.993179
5482.5	69176.2	5194	6090.7	78405.1	5091	110	56.1	0.993179
9173.25	68997.8	8713	9990.2	71413.4	9168	2.2	6.6	0.994294
9973.5	74199.5	8809	12862.3	81349.5	10362	3106.4	1272.7	0.995409
56320.5	80665.7	45757	56960.2	78408.4	47609	1646.7	1108.8	0.997638
128071	94653.9	88673	58110.8	93973	40526	25.3	25.3	0.997638
69126.8	84657.8	53513	106418	85688.1	81391	5231.6	2654.3	0.998753
106058	89889.1	77324	44854.7	86916.3	33821	-33	27.5	0.999867
48858.8	85437	37478	94912.4	82739.4	75178	2543.2	1357.4	1.0021
8379	80176.1	6849	32948.3	88206.7	24480	41.8	17.6	1.00321
30506.2	149377	13384	262143	103160	166536	29.7	25.3	1.00433
110488	87204.3	83034	39263.4	78455	32798	23.1	-13.2	1.00433
40296	85199.3	30996	54290.5	85813.1	41462	4626.6	2772	1.00656
126316	90907.6	91062	70287.8	153296	30049	66	-12.1	1.0099
127696	95220.8	87887	83889.3	100555	54674	29.7	99	1.01101
23870.2	73909.1	21166	50877.2	74268.6	44895	174.9	31.9	1.01659
21297	80176.9	17408	32135.4	87133.9	24170	127.6	26.4	1.0177
72986.2	81807.9	58469	85174.1	92859.5	60112	642.4	577.5	1.0177
184101	112775	106985	135512	105757	83975	100.1	5.5	1.02328
127043	90402.7	92098	56520.2	84700.2	43732	-13.2	-22	1.0255
11891.2	64330.9	12114	10403.8	64069.1	10642	542.3	284.9	1.0255
62356.5	74405.9	54923	43797.6	73958.2	38810	4160.2	1907.4	1.03108
138187	92881.3	97503	49729.9	85795.1	37987	85.8	15.4	1.03219
47493.8	81698.5	38098	75835.1	77282	64309	2390.3	1159.4	1.03331
12549	77593.3	10599	25788.4	74577.2	22662	5517.6	2330.9	1.03442
125711	86355	95404	48931.3	81210.6	39487	-7.7	5.5	1.03665
6323.25	70632.4	5867	69535.4	74421.8	61233	-36.3	-3.3	1.04111
34435.5	74687.7	30216	45533.4	74332.5	40145	5286.6	2409	1.04223
19071.8	67343	18560	7706.6	72733.3	6944	-9.9	39.6	1.04334
109226	89545.8	79939	52691.1	87260.6	39573	-9.9	-3.3	1.0478
110813	95702.1	75884	213227	91049.9	153477	7449.2	3583.8	1.05003
33678	135100	16337	262143	85232.9	201563	118.8	58.3	1.05003
141173	93287.1	99177	212072	99082.3	140271	1072.5	443.3	1.05114
9897.75	68438.4	9478	13146.1	68906.9	12503	15.4	7.7	1.05114
126082	94770.5	87189	68827	118892	37939	-13.2	56.1	1.05226
124660	88836.8	91963	81664	97398.2	54949	81.4	81.4	1.05337
16093.5	83813.1	12584	127660	82740.2	101116	-22	46.2	1.05337
74862	88464.6	55459	154218	103374	97769	10291.6	5226.1	1.05337
118900	89699.7	86870	66707.3	89122.6	49053	3.3	-9.9	1.0556
66658.5	78536.8	55624	64929.7	75690.3	56219	4297.7	2167	1.05783
10096.5	67484.4	9805	60822.3	69965.1	56972	-23.1	-26.4	1.06006
61915.5	79445.8	51075	71412	76836.9	60909	6235.9	2780.8	1.06452
16278.8	65166.7	16371	3779.6	66639.7	3717	533.5	470.8	1.06786
158564	105225	98757	139066	90478.1	100730	156.2	117.7	1.07009
158359	111606	92990	226755	149853	99168	553.3	275	1.07232
143234	106740	87943	68718.1	97150.5	46356	39.6	-64.9	1.07567
75765	82769.4	59990	186571	87883.9	139128	7498.7	4122.8	1.08124
106174	87446.5	79571	55476.3	85308.9	42618	55	29.7	1.08793
24408.8	159201	10048	262143	68367	251288	111.1	92.4	1.08793
141726	95172.4	97593	88490.6	96574.9	60050	57.2	2.2	1.08793
6839.25	64790	6918	2792.9	71275.5	2568	34.1	-8.8	1.0935
17489.2	65668.4	17454	9819.7	64277.3	10012	1360.7	629.2	1.09573
18622.5	80749.2	15114	20666.8	84109.8	16103	869	354.2	1.09573
6127.5	63509.7	6323	5769.5	64184.3	5891	347.6	134.2	1.09684
130361	90323.7	94586	48147	83970.6	37577	68.2	25.3	1.10465
171611	104280	107851	160817	105626	99779	47.3	95.7	1.10688
12768	65928.4	12692	16179.9	67094.8	15804	1975.6	843.7	1.10799
131445	93095.2	92533	84195.1	94253.9	58542	22	30.8	1.11245
49426.5	107025	30266	262143	101438	169362	544.5	203.5	1.11691
29159.2	101217	18880	46491.5	96444.3	31592	3423.2	2036.1	1.11802
153020	107363	93405	143189	93231.7	100653	314.6	85.8	1.12137
37224	89595.7	27228	69001.9	97497.1	46382	9328	4889.5	1.1236
5721.75	63957.1	5863	1499.3	62425.7	1574	39.6	1.1	1.12583
131246	95071.5	90472	70378	90403.4	51019	-67.1	15.4	1.12694
77865.8	111475	45777	72196.3	105648	44785	8679	3983.1	1.12806
163341	101871	105081	141435	115353	80354	19.8	14.3	1.12917
119495	92790.5	84397	89727	86407.1	68054	71.5	57.2	1.12917
20937	69895.9	19631	43063.9	74929.9	37665	13.2	-11	1.1314
129124	93237.2	90761	72557.1	87583.9	54292	20.9	-47.3	1.13251
150547	86530	114021	262143	97793.7	175674	619.3	227.7	1.13586
8775	75847.9	7582	71494.5	101918	45973	99	-13.2	1.13697
10684.5	70458.8	9938	79961.2	76200.9	68770	11	16.5	1.13697
6852.75	66970.2	6706	6081.9	69246.6	5756	5.5	41.8	1.13809
53178	83070.9	41953	51848.5	79793.9	42584	6840.9	3314.3	1.13809
149448	106527	91941	76314.7	106737	46857	23.1	-30.8	1.14143
129990	98008.8	86921	81613.4	93805.8	57018	86.9	8.8	1.14255
8587.5	78067.8	7209	69863.2	84190.9	54383	37.4	-11	1.14366
67425.8	77865.9	56749	70822.4	77543.1	59856	4680.5	2161.5	1.14589
26931.8	66934.6	26369	19550.3	66009.7	19410	596.2	504.9	1.14589
61577.2	76502.9	52750	62686.8	70630.8	58165	2715.9	1322.2	1.14589
6612.75	74462.7	5820	74426	76803.9	63507	-2.2	-36.3	1.147
116218	90954.1	83740	56739.1	81315	45729	-16.5	41.8	1.14923
5718.75	63760.5	5878	5932.3	62635.6	6207	130.9	75.9	1.15369
7847.25	89501.8	5746	18301.8	88839.9	13501	4931.3	2093.3	1.15481
135626	90782.3	97909	55106.7	84228.7	42877	-5.5	-5.5	1.15704
19165.5	77849.9	16134	30707.6	108330	18577	102.3	29.7	1.15815
46592.2	80221.5	38063	27964.2	73332.9	24991	2396.9	1227.6	1.16038
106696	84786.9	82471	96750.5	81477.2	77821	8474.4	4607.9	1.1615
113646	85523.6	87086	46266	85451.9	35483	83.6	8.8	1.16261
60504	77589.1	51105	83372.3	77140.9	70830	4727.8	2035	1.16373
116529	94113.6	81145	56729.2	87418.1	42529	48.4	26.4	1.16595
60291.8	83400.8	47377	81305.4	128874	41346	7543.8	4011.7	1.16595
8863.5	82370.7	7052	87407.1	86786	66005	270.6	119.9	1.16707
122076	86666.7	92312	82671.6	84152.1	64383	38.5	2.2	1.1693
64625.2	78059.6	54257	60963.1	78231.4	51070	7010.3	3026.1	1.17041
127090	207846	40073	262143	68367.3	251287	177.1	-17.6	1.17153
103556	86165.6	78763	37350.5	84157.4	29086	88	18.7	1.17153
108480	96725.8	73500	65491.8	92966.4	46168	-28.6	55	1.17153
6144.75	79131.9	5089	63298.4	93671.2	44286	201.3	96.8	1.17376
6021.75	63919.9	6174	8655.9	64192.9	8837	1617	690.8	1.17487
37138.5	73228.9	33237	50627.5	72157	45982	1289.2	772.2	1.17599
6346.5	64175.9	6481	1773.2	89667	1296	-5.5	-15.4	1.1771
142661	98411.1	95004	95148.9	100006	62353	25.3	-35.2	1.17822
14496.8	67953.6	13981	10189.3	76967	8676	29.7	7.7	1.18267
125888	87382.4	94415	47974.3	90035.6	34920	16.5	-1.1	1.18602
8963.25	71418.3	8225	3947.9	71236.1	3632	20.9	-3.3	1.18602
125789	90257.1	91336	61409.7	91338.3	44062	91.3	11	1.18713
27492	67153	26830	16430.7	67894.2	15860	190.3	356.4	1.18825
5679.75	66279.9	5616	2436.5	65711.3	2430	11	45.1	1.19494
82186.5	88605.9	60788	137905	94229.4	95912	8243.4	3740	1.19939
122890	86675.9	92918	79249.5	89753.8	57866	115.5	35.2	1.20051
82978.5	81390.1	66815	120034	76738	102512	13878.7	5971.9	1.20162
148194	93480.3	103894	82044.6	86531.2	62138	-13.2	-15.4	1.20497
105321	87182.4	79171	40429.4	85478.6	30997	-22	-6.6	1.20608
110514	87524.4	82750	50987.2	85697	38992	69.3	16.5	1.20831
12047.2	79079.4	9984	198096	87302.5	148706	25.3	-3.3	1.21166
116451	91366.3	83529	36821.4	83542.6	28885	-1.1	-19.8	1.21277
5956.5	70911	5505	29925.5	70691.6	27743	-4.4	-45.1	1.21389
198576	119976	108471	234711	133390	115316	72.6	-1.1	1.215
121320	104006	76446	117474	107891	71357	92.4	39.6	1.2228
165966	100481	108247	128861	98618.6	85633	2.2	26.4	1.2228
111616	90395	80921	59604.6	87639	44572	-29.7	52.8	1.22392
72993.8	77753.7	61524	67128.6	75695.4	58119	8811	4115.1	1.22615
63334.5	75376.6	55066	47707	72920.2	42876	1955.8	1188	1.22615
5255.25	64714	5322	37427.5	64679.7	37923	-7.7	1.1	1.22615
144103	98660.9	95721	42542.5	84653.6	32935	35.2	11	1.22726
129820	99206.1	85760	169800	105134	105846	6409.7	3768.6	1.22838
22770	65166.8	22899	7091.7	64811.3	7171	63.8	-5.5	1.22949
221933	120848	120355	258660	126312	134203	151.8	96.8	1.23061
122874	88470.5	91021	61584.6	90023.2	44833	57.2	27.5	1.23395
63747.8	78653.7	53116	57310	77979.2	48165	7263.3	3127.3	1.23506
8451.75	65642.8	8438	2696.1	66600.7	2653	-3.3	5.5	1.23841
218558	121846	117554	157333	146565	70351	134.2	74.8	1.24064
7483.5	79218	6191	48265.8	75152	42090	376.2	154	1.24175
6991.5	89108.3	5142	54301.5	78414.9	45383	44	67.1	1.24621
138609	92018.5	98718	41182.9	82602.8	32674	-2.2	-8.8	1.24621
11940.8	72619.6	10776	87915.3	72812	79130	13.2	20.9	1.24956
187810	104054	118288	116096	97358.6	78149	4.4	-67.1	1.25067
124066	88647.8	91720	52564.6	92512.1	37237	5.5	-6.6	1.25178
6203.25	76144.6	5339	45367.3	78034.5	38101	20.9	12.1	1.2529
13508.2	79992.5	11067	62857.3	77893.8	52885	144.1	26.4	1.2529
8250.75	64264.5	8414	2887.5	62044.3	3050	-22	-24.2	1.25401
24784.5	72551.2	22388	15337.3	84473.1	11899	-33	-16.5	1.25847
5809.5	72149.2	5277	22744.7	74630.6	19973	66	24.2	1.25847
9213	79939.5	7553	28406.4	81195.1	22928	3498	1400.3	1.25847
117927	87747.7	88076	70804.8	87224.6	53199	106.7	45.1	1.25959
10230.8	69422.5	9658	4879.6	78553.1	4071	-14.3	-9.9	1.26182
9540.75	68170.8	9172	6392.1	79869	5245	23.1	-6.6	1.26405
94387.5	262143	21757	262143	68366.4	251290	551.1	190.3	1.26628
76561.5	102623	48893	135612	105077	84581	1281.5	1080.2	1.26962
128392	94436.9	89100	106127	92272.5	75376	225.5	106.7	1.27073
16986	70016.6	15899	10010	70546.9	9299	-7.7	-2.2	1.27408
57060.8	83017.7	45045	46245.1	88775.9	34139	4840	2858.9	1.27631
16303.5	94412.5	11317	89915.1	112402	52425	-13.2	1.1	1.27854
106831	88699.9	78932	36383.6	85604.8	27854	-2.2	15.4	1.28188
125944	86192.2	95761	55766.7	84545.4	43228	53.9	-33	1.28411
108698	86346.2	82501	50263.4	81226.6	40554	-7.7	-4.4	1.28523
100022	87750	74701	39849.7	86841.7	30073	44	-27.5	1.28523
6227.25	67079.1	6084	1988.8	66397.4	1963	24.2	-13.2	1.28523
79154.2	81240.6	63853	140392	81158	113368	12210	5358.1	1.28634
122036	87424	91482	52488.7	86888.1	39590	55	7.7	1.28634
120314	86913.9	90721	67070.3	94417.6	46554	23.1	3.3	1.29303
8940.75	76165.5	7693	51023.5	82276.4	40642	273.9	93.5	1.29414
101674	84624.6	78740	40723.1	84028.5	31761	-14.3	-5.5	1.29749
120776	94386.9	83859	59023.8	111228	34777	94.6	86.9	1.2986
31631.2	69799.8	29699	16735.4	69114.1	15869	479.6	402.6	1.30083
75912.8	84174	59104	92671.7	95555.8	63558	6021.4	2987.6	1.30083
8076	92416.4	5727	109096	97957.2	72988	169.4	61.6	1.30306
136082	92846.1	96054	93142.5	95141.6	64159	50.6	-22	1.30417
120043	98932.6	79520	79745.6	106843	48915	1.1	61.6	1.30417
6783.75	69130.8	6431	18165.4	71707.5	16602	1926.1	807.4	1.3064
131301	92943	92583	89822.7	96075.2	61271	67.1	0	1.30863
96529.5	84371.3	74980	44856.9	88763	33119	0	7.7	1.31198
6912.75	71086.5	6373	58524.4	73942.2	51871	-31.9	19.8	1.31198
50385.8	92749.9	35602	47978.7	93049.6	33792	55	-8.8	1.31309
84034.5	93518.2	58890	137646	92169.2	97872	5813.5	2781.9	1.31421
86715	84650.9	67134	44850.3	83631.4	35146	62.7	-34.1	1.31644
8073	93740.6	5644	79750	91816.9	56923	355.3	148.5	1.31755
13782	67364.1	13408	12667.6	71802.8	11562	5.5	27.5	1.32312
130100	98319.3	86720	58679.5	106704	36040	63.8	-6.6	1.32312
107402	86857	81038	37046.9	83522.2	29069	45.1	52.8	1.33316
117706	86690.9	88983	85761.5	86662	64855	45.1	33	1.33427
126679	94131.5	88196	46801.7	91438	33544	13.2	-84.7	1.33539
8986.5	68274.9	8626	29668.1	71926.9	27032	46.2	-6.6	1.33539
7281.75	83167.8	5738	111030	83330.7	87320	27.5	1.1	1.3365
110127	91714.4	78693	47922.6	88859.7	35344	7.7	-16.5	1.33762
11504.2	71913.6	10484	6718.8	76141	5783	27.5	-24.2	1.33762
127120	90500.9	92054	84206.1	99116.9	55677	165	47.3	1.34207
119420	87389.3	89557	49046.8	85688.1	37512	68.2	18.7	1.34542
110918	106821	68050	262143	103007	166783	14160.3	6492.2	1.34653
43947.8	77446.6	37189	57138.4	70283.3	53279	100.1	57.2	1.34653
14132.2	66263.9	13977	16286.6	67307.3	15858	497.2	254.1	1.34653
45346.5	96259.8	30873	59163.5	99754	38869	7146.7	3818.1	1.34876
81268.5	90819.4	58644	126110	85815.4	96308	6210.6	2711.5	1.35099
103340	88669.7	76379	45379.4	82991.1	35835	39.6	60.5	1.35211
139486	92712.3	98599	79505.8	87690.7	59419	19.8	-41.8	1.35211
9174.75	103526	5808	151637	121353	81891	17.6	-36.3	1.35211
5831.25	75975.5	5030	70613.4	75701.7	61131	19.8	-25.3	1.35322
22833	74610.3	20056	31211.4	74140.8	27589	729.3	415.8	1.35322
70098	75089	61180	54036.4	73541.8	48154	5278.9	2578.4	1.35434
10397.2	90586.8	7522	63042.1	79877.9	51723	517	209	1.35545
115858	88686.6	85615	51330.4	89677.7	37512	6.6	-11	1.35768
144580	100604	94183	164969	107478	100592	249.7	78.1	1.35879
61695	90156.4	44847	84442.6	86067.1	64299	11806.3	5347.1	1.35879
6084	66046.2	6037	51520.7	71313.1	47347	-4.4	11	1.36102
125657	90599.9	90895	43802	85523.8	33565	35.2	49.5	1.36102
81957	81352.5	66023	101802	77913.8	85629	14088.8	6172.1	1.36214
18357.8	71260.6	16883	28622	70923	26448	216.7	176	1.3666
11747.2	63947.8	12039	10104.6	63134.2	10489	537.9	328.9	1.36771
126271	89786.7	92166	56327.7	89067.5	41446	37.4	-12.1	1.36883
149023	97499.8	100168	96235.7	91066.5	69256	38.5	42.9	1.36994
129727	95314.6	89197	67454.2	96062	46019	45.1	-9.9	1.37106
120670	88460.7	89398	71343.8	94776.1	49333	150.7	74.8	1.37328
6000.75	64459.1	6101	5097.4	67501.1	4949	-16.5	14.3	1.37886
142383	101558	91881	97249.9	95235.8	66922	51.7	50.6	1.37886
114107	87058.3	85898	69209.8	93481.7	48520	88	41.8	1.37886
7587.75	69577.6	7147	32567.7	83795.6	25471	34.1	-17.6	1.3822
109233	85837.7	83398	54175	77686.2	45702	1.1	52.8	1.38332
43866.8	109681	26211	76708.5	98175.4	51206	5684.8	3130.6	1.38332
117046	87079.1	88089	59959.9	94987.4	41369	102.3	25.3	1.38443
116170	92587.2	82229	63919.9	89663	46720	38.5	9.9	1.38555
133595	88621.8	98794	53695.4	90936.8	38697	-3.3	-36.3	1.38778
34086	101309	22050	48228.4	101506	31138	5430.7	3192.2	1.38889
88594.5	110038	52765	116450	135781	56206	7290.8	3813.7	1.39223
126028	98201.1	84107	79112	102462	50601	99	78.1	1.39558
120220	94898.7	83023	52382	87975.9	39021	-61.6	12.1	1.39669
106742	81939	85374	43678.8	79543.6	35987	57.2	-2.2	1.39781
102044	85686.5	78047	51217.1	86304.7	38892	-13.2	-9.9	1.40004
12725.2	66145.5	12608	12923.9	64932.6	13044	394.9	196.9	1.40115
189970	124854	99716	179790	99170.8	118812	595.1	279.4	1.40115
10530	75560.5	9133	39695.7	68314.8	38081	73.7	78.1	1.40338
135218	89570.6	98935	80380.3	98627.7	53411	3.3	17.6	1.40561
63369	76896.5	54007	63698.8	73400.2	56874	12980	5622.1	1.40895
100238	84069.8	78140	38673.8	78264.8	32384	39.6	-4.4	1.41007
134863	89445.4	98813	71166.7	85921.3	54282	50.6	-5.5	1.41899
130328	94349.1	90527	53122.3	97886.3	35566	3.3	33	1.42345
154381	100710	100462	76781.1	101201	49722	64.9	44	1.42345
10139.2	63935.9	10393	7674.7	64723.9	7771	191.4	129.8	1.42456
137861	91986.1	98220	145957	107304	89143	200.2	145.2	1.42679
45179.2	81721.9	36231	65916.4	82933	52089	3619	1536.7	1.4279
105408	90145.4	76632	68415.6	88475.7	50677	70.4	38.5	1.4279
124952	89154.3	91850	83606.6	88603.5	61840	12.1	30.8	1.43013
10808.2	69260.7	10227	13076.8	75420.3	11363	-63.8	-1.1	1.43236
9415.5	81978.8	7527	127530	88756.8	94165	716.1	337.7	1.43236
36156.8	69019.2	34332	30488.7	69656.9	28685	405.9	381.7	1.43348
8598.75	69933.9	8058	4191	79107.5	3472	-22	-13.2	1.43459
120645	94033.2	84083	107669	101989	69186	82.5	27.5	1.43459
5857.5	63958.2	6002	2018.5	64750.1	2043	-12.1	37.4	1.43571
75443.2	85041.9	58139	50459.2	83776.1	39473	3283.5	2044.9	1.43794
9700.5	84091.5	7560	95067.5	96187.4	64773	210.1	112.2	1.44017
8540.25	99891.8	5603	106359	105595	66010	216.7	68.2	1.44128
5972.25	65593.7	5967	21708.5	66171.5	21500	-34.1	49.5	1.44128
6937.5	66626	6824	2799.5	69076.8	2656	9.9	2.2	1.44574
94137	107284	57505	136959	115282	77859	5561.6	2913.9	1.44574
129888	95649.6	88995	71630.9	93637.1	50134	-27.5	-25.3	1.4502
6896.25	66669.5	6779	12615.9	70419.5	11741	29.7	20.9	1.4502
20896.5	80030	17112	151791	89039	111724	250.8	91.3	1.45243
59493	105342	37012	123035	121584	66318	19233.5	9110.2	1.45243
9985.5	69485	9418	13564.1	74332	11959	16.5	7.7	1.45243
16765.5	73118	15027	5667.2	72682.1	5110	-15.4	-5.5	1.45466
106076	93034.4	74723	113373	82913.8	89611	11503.8	5423	1.45577
9099	84475.4	7059	104730	79201.2	86660	213.4	47.3	1.458
8033.25	77845.2	6763	18983.8	78667.2	15815	25.3	40.7	1.45912
10255.5	66119.5	10165	27935.6	72974.6	25088	7.7	4.4	1.46023
158448	102061	101744	48921.4	90308	35502	91.3	25.3	1.46134
24779.2	75342.5	21554	137355	88344.5	101893	465.3	185.9	1.4658
91850.2	86848.9	69310	126448	85493.8	96930	9978.1	4994	1.47026
142299	95820.3	97325	118896	93785.1	83083	170.5	51.7	1.47026
117466	88438.3	87047	76028.7	95828.8	51995	38.5	42.9	1.47249
130572	90784.5	94258	80776.3	95524.1	55418	99	46.2	1.47361
5707.5	63863.2	5857	2068	60939.1	2224	23.1	8.8	1.47806
16324.5	77039.1	13887	68691.7	79580.3	56569	116.6	41.8	1.48252
60847.5	95017.7	41968	83723.2	95543.7	57428	12367.3	5028.1	1.48475
111438	89793.8	81333	49760.7	85360.6	38204	6.6	44	1.48587
10049.2	69442	9484	19045.4	70493.6	17706	521.4	211.2	1.49033
141066	91629.8	100894	121312	95788.3	82999	165	74.8	1.49256
9969.75	76204.5	8574	4989.6	73748	4434	12.1	-4.4	1.49256
12508.5	89590.9	9150	139513	85426.6	107029	227.7	114.4	1.49367
23652	69634.2	22260	5578.1	67597.3	5408	-7.7	-12.1	1.49367
141779	95884.1	96905	68961.2	86727.2	52111	37.4	16.5	1.49478
129156	91743.7	92261	189966	82527.4	150854	660	309.1	1.49478
155938	104833	97484	140699	103940	88713	83.6	28.6	1.4959
16257	65215.1	16337	11031.9	65984	10957	794.2	335.5	1.49701
38019	101232	24613	55348.7	107245	33823	6692.4	3550.8	1.49924
72670.5	94566	50362	82850.9	98323.5	55223	2413.4	1800.7	1.50147
99289.5	85636.9	75984	48402.2	85445.7	37124	86.9	12.1	1.50147
7004.25	68318.3	6719	69105.3	68274	66334	17.6	-37.4	1.50147
127910	88285.7	94950	79107.6	94987.1	54580	82.5	35.2	1.5037
8705.25	64522.4	8842	10700.8	65024.4	10785	47.3	59.4	1.50705
53350.5	110282	31704	51832	121725	27906	6163.3	3470.5	1.51151
114800	91142.6	82547	57744.5	88085.8	42962	8.8	33	1.51485
18145.5	65004	18294	12140.7	63687.9	12493	305.8	236.5	1.51596
147250	116546	82801	50714.4	120425	27599	39.6	18.7	1.51819
150055	97442.4	100921	148612	114856	84797	192.5	100.1	1.52488
117394	88307	87123	70507.8	95152.6	48562	35.2	-51.7	1.52488
139305	89808.6	101655	86504	96513.8	58739	23.1	-19.8	1.52488
138633	97456.2	93226	98044.1	88917.1	72263	74.8	68.2	1.52711
122714	88967.8	90394	40319.4	81514.5	32416	-9.9	26.4	1.53157
78534	91928.6	55987	80584.9	93199	56666	4588.1	2007.5	1.53268
5463.75	63510.5	5638	24993.1	65828.6	24882	-27.5	12.1	1.53491
119964	108387	72536	45779.8	98171.7	30561	59.4	-20.9	1.53937
94315.5	85580.6	72225	73438.2	80907.2	59486	99	67.1	1.53937
98418	89786.8	71836	36861	82386	29322	12.1	-51.7	1.5416
119284	89438.1	87406	85295.1	89294.1	62601	116.6	95.7	1.54829
96327.8	87894.5	71824	35812.7	82340.1	28504	15.4	60.5	1.56389
59044.5	109930	35200	95483.3	149750	41787	7539.4	4616.7	1.56389
89856.8	84222.7	69920	114476	83162.9	90212	6733.1	3287.9	1.56612
72480.8	95992.6	49484	80477.1	98874.2	53342	4995.1	2611.4	1.57727
134930	88586	99821	73200.6	86756.3	55296	64.9	67.1	1.57727
219983	140466	102636	128230	152144	55235	91.3	29.7	1.58396
115040	89203.2	84518	60375.7	88083.1	44921	4.4	45.1	1.58396
83106.8	84869.2	64175	94481.2	79092.6	78287	12772.1	5468.1	1.58619
108962	90266.6	79109	95760.5	85518.3	73385	41.8	25.3	1.58619
78711.8	85298.9	60475	90768.7	80306.4	74074	12966.8	5640.8	1.5873
30213.8	68555.5	28883	27308.6	71950.5	24874	3419.9	1590.6	1.58842
88098.8	80693.8	71550	30278.6	73852.3	26869	70.4	18.7	1.58842
15943.5	187421	5575	262143	163066	105355	207.9	68.2	1.58842
119820	91267	86039	50129.2	95599.2	34365	-22	70.4	1.59065
72942.8	85258.8	56069	93161.2	87408.7	69849	10005.6	4604.6	1.59956
108027	87213.7	81176	29400.8	77497.1	24863	24.2	6.6	1.60179
101872	83035.1	80403	39299.7	85586.2	30093	26.4	56.1	1.60291
125896	90435.5	91233	87994.5	95697.2	60261	74.8	20.9	1.60625
120106	102070	77117	102516	90225.5	74463	710.6	265.1	1.60737
68511	80398.5	55846	147679	81855.2	118237	6036.8	2703.8	1.60848
49908	88670	36887	79659.8	134119	38925	3385.8	2225.3	1.60848
25911	73472.8	23112	14732.3	70146.5	13764	31.9	5.5	1.6096
119718	89618.6	87547	80713.6	92403.7	57245	163.9	92.4	1.61183
113731	90930.2	81969	91516.7	82817.4	72420	117.7	60.5	1.61183
10455	75079.9	9126	146315	79467.3	120665	-71.5	16.5	1.61294
130106	91433.6	93255	106539	99611.5	70094	62.7	84.7	1.61406
8840.25	67273	8612	3254.9	67355	3167	-2.2	44	1.6174
93380.2	82511.1	74169	36308.8	86130.7	27627	55	-11	1.61851
123874	87748.1	92517	46538.8	91335.5	33393	83.6	4.4	1.62074
115412	87764.2	86181	50749.6	92546.2	35938	-13.2	55	1.62074
61054.5	89043.7	44936	102281	90872.3	73764	13797.3	5984	1.62409
10954.5	74141.7	9683	66306.9	80378.2	54063	16.5	-24.2	1.62743
218126	158409	90242	262143	68368.9	251281	2454.1	1300.2	1.62966
7683.75	63912	7879	6375.6	63365.4	6594	55	73.7	1.63189
6776.25	70267.1	6320	56328.8	81176.1	45476	42.9	62.7	1.63412
130814	88569.1	96795	52809.9	88883.6	38938	-7.7	45.1	1.63635
42290.2	90861	30503	63240.1	105878	39144	7805.6	4002.9	1.63858
40547.2	84957.6	31278	166352	96332.4	113171	250.8	119.9	1.63969
14157.8	71284.8	13016	117788	84070.5	91820	4.4	24.2	1.63969
147530	138573	69772	262143	108730	158005	326.7	398.2	1.64081
8504.25	65208.2	8547	7067.5	66224.7	6994	323.4	132	1.64192
126284	92461.8	89509	62568	85458.2	47982	-1.1	-58.3	1.64192
49110.8	74691.3	43091	39975.1	75281.9	34800	1872.2	995.5	1.64415
6719.25	79817.4	5517	87740.4	90226.8	63730	495	169.4	1.64638
11578.5	68361.1	11100	5861.9	69544.8	5524	-2.2	-46.2	1.6475
46260	73451.1	41275	51947.5	79835.7	42643	1288.1	1200.1	1.64973
70140	87584.5	52483	97683.3	91771.2	69758	1397	1081.3	1.65307
6864.75	72282.8	6224	32419.2	73041.3	29088	68.2	37.4	1.6553
126808	89896.4	92445	51681.3	97081.7	34888	-15.4	-61.6	1.65641
120488	86142.3	91666	45255.1	78755.1	37659	-31.9	34.1	1.65864
117256	84834.4	90582	49547.3	80045.6	40566	-9.9	14.3	1.65976
9602.25	69153.1	9100	3504.6	63185	3635	26.4	-6.6	1.66422
147776	96829.7	100017	67145.1	104179	42239	-11	2.2	1.66422
136323	93676	95372	82201.9	104062	51769	172.7	-12.1	1.66756
5193.75	68034.7	5003	58522.2	72009.8	53261	24.2	-18.7	1.66756
69720.8	81164.2	56296	131263	89974.4	95610	5207.4	2764.3	1.66979
258975	144883	117144	216654	157642	90069	55	145.2	1.67313
66171.8	79325.2	54669	59090.9	77385.1	50043	7308.4	3500.2	1.67425
88038	119499	48282	194858	114349	111678	7150	4494.6	1.67536
149248	102820	95129	103854	111782	60888	132	63.8	1.67536
199952	111883	117123	90500.3	103916	57075	50.6	30.8	1.67759
48780.8	87689.5	36457	78999.8	98107.5	52772	4720.1	2640	1.67871
14588.2	72051.8	13269	40436	77465.4	34209	24.2	3.3	1.6854
114644	86990	86370	37755.3	84215.4	29381	17.6	-14.3	1.68762
21534.8	90092.7	15665	39468	98009.7	26391	3566.2	2321	1.68762
32106.8	86890.8	24216	104094	89880.2	75900	6730.9	2890.8	1.68985
6834	63945.3	7004	3483.7	64804.9	3523	-2.2	23.1	1.6932
100020	90948.2	72073	115442	100735	75104	616	269.5	1.69431
25540.5	70402.6	23775	15866.4	67582.2	15386	269.5	272.8	1.69654
11055	67818.1	10683	5274.5	73908.4	4677	-16.5	1.1	1.70323
168312	104691	105362	83052.2	101303	53729	34.1	35.2	1.70434
114971	95437	78950	52750.5	90465.7	38214	-31.9	-18.7	1.7088
9558.75	65112	9621	6835.4	68224.9	6566	-12.1	-28.6	1.70992
32370	101995	20799	78772.1	113880	45332	7453.6	4088.7	1.71103
128983	101389	83372	61685.8	98177.2	41177	-4.4	-29.7	1.71326
31960.5	76707.1	27306	30385.3	90804	21930	3411.1	2399.1	1.71438
107684	84935.8	83088	78446.5	95647.8	53750	136.4	36.3	1.71549
34211.2	98198.5	22832	78719.3	96502.9	53459	3617.9	2308.9	1.71884
127079	89666.9	92880	43025.4	84615.1	33324	23.1	1.1	1.72218
155552	94393.2	107998	65651.3	97015.1	44349	8.8	1.1	1.72218
143048	90868.5	103169	68382.6	85502.4	52414	71.5	48.4	1.72329
13765.5	64590.5	13967	14304.4	64821.8	14462	136.4	134.2	1.72552
122986	99193.8	81255	72356.9	99335.6	47737	27.5	12.1	1.72552
5343.75	65483.9	5348	1958	85262.1	1505	33	5.5	1.72552
5315.25	64747.3	5380	25595.9	66130	25366	23.1	14.3	1.74001
7490.25	71380.1	6877	87916.4	77232.4	74602	14.3	-23.1	1.74001
106172	88922.6	78249	56802.9	94892.6	39230	52.8	-3.3	1.74113
9966.75	73382.9	8901	110894	74753.1	97221	11	20.9	1.74224
22167	76994.7	18868	37310.9	78071.8	31320	458.7	244.2	1.74447
72606	78870	60331	58456.2	76518.7	50066	4323	2360.6	1.74447
131162	94482.2	90978	47852.2	86124.2	36413	44	-45.1	1.74559
107780	88428.4	79878	55328.9	87116.1	41623	-2.2	-18.7	1.7467
123847	93698.2	86623	93462.6	96056.9	63766	93.5	24.2	1.74893
40535.2	73825	35984	14498	80370.6	11822	22	26.4	1.75005
39752.2	80914.5	32197	33360.8	87289.2	25047	4056.8	2612.5	1.75005
157136	121958	84439	133497	146085	59889	71.5	31.9	1.75116
11097	79585.6	9138	38496.7	84792.6	29754	3287.9	1423.4	1.75339
134794	95016.7	92972	67695.1	96604.5	45924	58.3	17.6	1.75339
144236	95981.3	98484	73910.1	92364.4	52442	22	24.2	1.75451
118186	93087.3	83206	47531	84410.3	36903	33	-3.3	1.75451
131428	94049.1	91583	84630.7	101098	54861	56.1	45.1	1.75451
11125.5	117468	6207	46198.9	92626.8	32687	231	101.2	1.75673
52845.8	72173.1	47986	45846.9	72177.9	41628	8567.9	3562.9	1.75673
5820.75	68339.1	5582	40201.7	73448.1	35871	-17.6	-4.4	1.75785
83072.2	83461.9	65230	129796	80001.2	106327	7505.3	3547.5	1.75785
11894.2	67355.2	11573	2752.2	60364.2	2988	-48.4	-3.3	1.75896
47202	87129.1	35504	47889.6	89730.2	34977	6254.6	3559.6	1.75896
113664	90206.6	82578	52098.2	83920.6	40685	59.4	-25.3	1.76119
6174.75	71244.4	5680	3441.9	78295.2	2881	27.5	-7.7	1.76119
12369	69808.4	11612	2740.1	67231.5	2671	-17.6	-4.4	1.76231
117630	86686.2	88930	55735.9	85260	42842	-19.8	28.6	1.76565
109619	90141.5	79697	47050.3	89229.1	34557	66	9.9	1.76788
13715.2	68713.6	13081	2723.6	63793.4	2798	-15.4	38.5	1.77234
7968.75	63874.8	8176	3646.5	62185	3843	53.9	101.2	1.77234
147754	103249	93785	73049.9	104158	45963	73.7	9.9	1.77457
140570	94677.1	97303	154585	91327.8	110929	162.8	77	1.77791
5681.25	67365	5527	5798.1	71104.8	5344	6.6	36.3	1.78014
30176.2	68069.8	29053	13197.8	66991.8	12911	1156.1	690.8	1.78014
28423.5	81382.4	22889	116027	86719.8	87684	6289.8	2876.5	1.78126
159076	101300	102915	85222.5	98939.6	56450	28.6	5.5	1.78349
133516	91505.1	95624	56239.7	82911	44454	0	30.8	1.78572
124024	96740.9	84019	159588	96789.3	108057	202.4	115.5	1.78572
11046	70494.8	10269	89560.9	75366.5	77879	-6.6	-4.4	1.78906
128373	92776.4	90681	74666.9	99267.1	49295	11	36.3	1.79017
17829.8	143232	8158	262143	186542	92096	111.1	19.8	1.7924
18482.2	97752.6	12391	13599.3	96549	9231	50.6	454.3	1.7924
62646	83575.6	49124	95554.8	80813	77491	755.7	764.5	1.79352
65637.8	78961	54478	76175	80040.5	62371	7846.3	3528.8	1.79463
6768	68007.9	6522	17498.8	65711.7	17452	37.4	30.8	1.79575
37644	72209.5	34165	42711.9	70611.1	39642	911.9	602.8	1.79686
102448	85808.2	78245	61747.4	86797.6	46622	180.4	79.2	1.79686
102911	86016.6	78408	36474.9	88015.7	27159	-9.9	5.5	1.79686
54444	153438	23254	187066	169744	72224	11515.9	5513.2	1.79686
10169.2	72025.5	9253	6538.4	85494.9	5012	-3.3	-5.5	1.79909
101464	83226.9	79897	42540.3	91057.9	30617	-6.6	-13.2	1.80021
16539.8	64841.1	16717	11099	63113.6	11525	369.6	338.8	1.80355
6782.25	68497.7	6489	42744.9	68366.8	40975	105.6	38.5	1.8069
152473	97462.6	102526	97980.3	97719.4	65711	72.6	36.3	1.80801
130277	89120.7	95801	44111.1	80494.1	35914	40.7	38.5	1.80912
10046.2	72534	9077	67085.7	76147.5	57737	-35.2	12.1	1.81024
12992.2	80630.7	10560	140429	87645.1	105005	430.1	233.2	1.8147
56141.2	74789.6	49195	30800	83485.4	24178	1661	1313.4	1.8147
16061.2	78446.1	13418	63583.3	90535.7	46026	1780.9	860.2	1.81693
26869.5	92083.9	19123	28865.1	96196.5	19665	2455.2	1821.6	1.81693
72855	87305	54689	75490.8	86451.6	57227	4353.8	2346.3	1.81804
125816	90807.9	90801	129974	89851	94801	276.1	125.4	1.81916
149662	94120.3	104210	111211	96530.3	75503	53.9	18.7	1.82139
121210	89553.4	88703	36430.9	81734.1	29211	-17.6	45.1	1.82139
120466	104722	75389	95132.4	92326.1	67528	-51.7	-4.4	1.8225
8749.5	76240.8	7521	66817.3	81593.1	53668	99	28.6	1.8225
96278.2	89560.1	70452	152800	87037.2	115053	14262.6	6315.1	1.82362
150660	100769	97983	142102	114376	81423	42.9	63.8	1.82473
192310	109271	115339	197522	104823	123492	992.2	425.7	1.82584
5376.75	66990.6	5260	5382.3	70140.1	5029	112.2	70.4	1.82807
8985.75	64635.1	9111	2398	63574.2	2472	16.5	4.4	1.83922
134512	92994.9	94794	65970.3	89426.8	48346	33	53.9	1.84034
124996	104450	78427	214670	104554	134559	6831	3628.9	1.84034
100018	86475.1	75800	33544.5	78228.3	28102	40.7	28.6	1.84034
117970	91392.6	84594	80803.8	86657.6	61109	205.7	60.5	1.84368
8037.75	76933.3	6847	58582.7	87439.1	43908	320.1	123.2	1.84702
7700.25	82122.6	6145	69087.7	94641.2	47841	198	63.8	1.84925
119349	85418.2	91569	83952	79519.6	69189	37.4	-13.2	1.84925
92002.5	84567.2	71298	116344	80455.6	94769	7220.4	3622.3	1.85594
31990.5	83440.6	25126	42781.2	88297.4	31753	1305.7	587.4	1.85817
118156	86888.5	89120	38781.6	85699.5	29657	-6.6	-16.5	1.86151
6186.75	72299.4	5608	22634.7	92044.4	16116	0	-22	1.86151
140607	96543.9	95447	168918	117432	94269	293.7	189.2	1.86151
9749.25	67482.8	9468	74867.1	69769.8	70324	34.1	0	1.86151
62105.2	76552.2	53168	48791.6	73934.8	43249	4122.8	2202.2	1.86263
119278	88719.1	88110	46917.2	82486.5	37276	79.2	-15.4	1.86263
127214	96137.7	86720	72536.2	89007.9	53408	196.9	89.1	1.86263
7947	67463	7720	58521.1	67849.1	56526	28.6	31.9	1.86486
20049.8	66312.4	19815	12005.4	65136.7	12079	1153.9	645.7	1.86932
13359	77663	11273	117115	76183.3	100747	36.3	15.4	1.87489
75702	82042.7	60471	78811.7	78186.6	66060	6209.5	2814.9	1.87601
164308	119979	89750	262143	68367.8	251285	34229.8	16870.7	1.87823
128303	87490.8	96107	77017.6	100271	50338	27.5	-6.6	1.88269
68954.2	89320.4	50593	106515	87907.8	79408	3529.9	1556.5	1.88381
123083	83900.7	96142	49960.9	80568.9	40639	64.9	-16.5	1.88381
14811	73539.9	13199	9143.2	69699.8	8597	16.5	-20.9	1.88938
123101	85252.9	94631	50150.1	78370.8	41937	-5.5	-5.5	1.90276
77553	78853.7	64455	100905	76511	86431	8075.1	3660.8	1.90276
85713	117301	47888	262143	68368.1	251284	97.9	130.9	1.90387
7487.25	66796.1	7346	34846.9	67770.4	33698	16.5	4.4	1.90387
67026	76418.6	57481	73409.6	74420.2	64646	5171.1	2421.1	1.90722
119606	89085.2	87989	53290.6	85841.3	40685	38.5	5.5	1.90833
121700	87005.4	91669	47868.7	81753.4	38373	-52.8	42.9	1.91279
121764	138786	57498	262143	68367.8	251285	12845.8	6242.5	1.91502
60190.5	76411.1	51624	52248.9	76961.8	44492	10171.7	4579.3	1.91613
134106	90034.1	97616	105934	126143	55037	240.9	117.7	1.91613
16091.2	82387.2	12800	12524.6	84229.1	9745	11	-22	1.91613
5160.75	63670	5312	4030.4	65315.6	4044	356.4	220	1.91725
108625	84602	84145	147832	82574.8	117328	13283.6	5834.4	1.91836
73869	75460.3	64154	95449.2	74093.7	84425	3459.5	1552.1	1.92059
6486.75	70746.5	6009	76583.1	77678.3	64612	8.8	3.3	1.92394
10020.8	69223.1	9487	3476	69771.2	3265	-4.4	27.5	1.92505
89095.5	85345	68416	143070	80525.1	116439	4494.6	2077.9	1.92951
149096	97171.9	100555	70159.1	84387.7	54486	64.9	26.4	1.93174
10598.2	72065.5	9638	7392	72175.5	6712	9.9	13.2	1.93174
113594	88975.8	83669	60668.3	84275.7	47178	27.5	-66	1.93731
16862.2	72455.1	15252	16940	72174	15382	602.8	316.8	1.93843
107688	87955.2	80239	75508.4	85777.8	57690	57.2	94.6	1.94066
191300	108653	115386	262143	95039.4	180765	17040.1	8232.4	1.94066
11885.2	71088.1	10957	6622	70348.4	6169	14.3	0	1.94066
9810	64652.9	9944	5676	69816.5	5328	145.2	119.9	1.94177
8328.75	68118.4	8013	9342.3	70642.3	8667	36.3	-48.4	1.944
131272	101518	84744	87116.7	95089.7	60041	57.2	1.1	1.94512
87648	90709.7	63324	122686	86869.4	92557	9314.8	4215.2	1.94623
11470.5	73598.1	10214	39683.6	99411.5	26161	22	6.6	1.94623
96312.8	88061.1	71677	44504.9	82494.4	35356	19.8	11	1.94734
11600.2	64333.9	11817	6861.8	63221.6	7113	134.2	48.4	1.95069
112602	92666.4	79635	63228	88448.2	46849	3.3	15.4	1.95292
15331.5	82942.5	12114	116796	85379.2	89651	119.9	122.1	1.95403
111603	88061.2	83056	94503.2	109163	56735	119.9	39.6	1.95515
10485	65479.8	10494	12915.1	64321.3	13159	15.4	6.6	1.95849
134764	97996.4	90125	49569.3	84256	38556	3.3	9.9	1.95961
6979.5	77962.9	5867	5878.4	80832.3	4766	22	-24.2	1.96072
202544	145965	90939	236567	152836	101440	526.9	515.9	1.96295
5544.75	66213.7	5488	47393.5	67802.8	45809	6.6	-13.2	1.96295
181300	109900	108114	116198	107488	70847	88	55	1.96852
130450	91153.1	93789	78219.9	98239.2	52181	135.3	149.6	1.96964
138564	89913.8	100996	57464	81620.3	46140	57.2	0	1.96964
127516	89000.9	93897	43298.2	85761.5	33087	88	34.1	1.97187
149134	91297.1	107053	75530.4	93159.9	53134	39.6	-7.7	1.9741
12127.5	85580.7	9287	23606	88458	17489	1084.6	550	1.97633
107843	90904.1	77748	207204	90090.8	150729	7859.5	3989.7	1.97967
185541	108646	111920	97623.9	107990	59245	51.7	-24.2	1.98078
6828.75	65978	6783	2422.2	63777.1	2489	41.8	-19.8	1.9819
123196	89110.9	90604	174253	97052.4	117667	13037.2	6497.7	1.98413
6614.25	76517.5	5665	67705	85607.4	51831	143	57.2	1.98524
132821	97490.9	89286	162049	93274.3	113858	159.5	74.8	1.98747
113272	85486.9	86837	45626.9	85098.9	35138	-6.6	46.2	1.99082
73094.2	94043.7	50937	118877	94293.6	82622	9985.8	4994	1.99082
19878.8	74164.5	17566	12480.6	71516	11437	-6.6	-3.3	1.99305
50551.5	79968.7	41428	58699.3	78208.5	49188	3026.1	1392.6	1.99528
6042	67698.5	5849	12006.5	82687.9	9516	28.6	28.6	1.99528
117765	90867.7	84935	72911.3	90916.8	52557	-6.6	9.9	1.99639
6993.75	63685.2	7197	2447.5	62460.8	2568	102.3	126.5	1.99639
122320	87279.9	91847	45541.1	82652.5	36110	-56.1	17.6	1.99639
100761	83734.5	78862	37438.5	82103.1	29884	17.6	-31.9	1.99862
7500	74057.6	6637	41904.5	83320.8	32960	168.3	45.1	1.99973
10100.2	79808.3	8294	24483.8	75303.7	21308	13.2	-13.2	2.00419
25013.2	68081.6	24078	25095.4	70978.9	23171	3.3	22	2.00642
112240	89119	82539	54522.6	100995	35380	52.8	105.6	2.00977
5223.75	66384.3	5157	61058.8	74060.3	54031	49.5	-17.6	2.01311
123846	87783.5	92459	48176.7	88057.7	35855	36.3	-38.5	2.01534
5270.25	67131.4	5145	44885.5	70978.1	41444	46.2	25.3	2.01757
113344	92240.7	80530	42147.6	87074.8	31722	-16.5	-14.3	2.01757
41403	76167.4	35624	28717.7	81618.6	23059	67.1	358.6	2.01868
127007	109999	75669	154138	103637	97471	108.9	50.6	2.01868
23377.5	71645.5	21384	185032	73675.6	164590	-15.4	17.6	2.02426
110922	85664.3	84859	53488.6	83886	41788	36.3	35.2	2.02426
146073	97725	97959	116281	103350	73736	204.6	69.3	2.02649
5234.25	66133	5187	7223.7	79525	5953	55	11	2.02872
147782	96602.3	100257	109471	127459	56287	181.5	93.5	2.02872
67608.8	102413	43264	150752	91308.4	108201	9500.7	4701.4	2.03095
17896.5	78284.9	14982	116261	85164.1	89466	1590.6	700.7	2.03095
140377	97614	94246	153336	118090	85096	327.8	194.7	2.03206
45696	88774.9	33734	48426.4	96317.8	32950	4698.1	2207.7	2.03652
125342	88155.1	93181	55121	87520.5	41275	-18.7	-37.4	2.03763
17514	67146.2	17094	4965.4	66316	4907	1.1	-17.6	2.03875
121382	94125.9	84513	69314.3	99176.5	45803	66	12.1	2.03986
143789	92592.1	101773	72361.3	103192	45956	45.1	-8.8	2.04098
99534	94737.6	68854	55243.1	84242.6	42976	37.4	0	2.04655
27229.5	82482.7	21635	23348.6	85241.7	17951	2200	1698.4	2.05212
7431	65846.1	7396	11380.6	65608.6	11368	183.7	81.4	2.05212
23938.5	68884	22775	29993.7	68456.8	28714	280.5	166.1	2.05324
37783.5	86813.4	28523	30322.6	86570.3	22955	4187.7	2839.1	2.05435
114252	90090.7	83112	50774.9	83801.3	39708	8.8	-28.6	2.05435
50709	75549.4	43988	45602.7	73696.6	40553	3001.9	1312.3	2.05993
70429.5	112759	40934	262143	132929	129240	11931.7	5297.6	2.06327
129740	92637.1	91784	74880.3	89224.6	55000	333.3	138.6	2.06327
43889.2	76254.7	37720	43945	74717.3	38545	6173.2	2633.4	2.06439
123583	87507	92554	43545.7	82856.1	34443	7.7	-16.5	2.06439
115816	92124.1	82390	56203.4	84793.5	43439	-6.6	20.9	2.06773
56686.5	76928	48292	47379.2	74224.7	41833	1755.6	905.3	2.06996
7476.75	70361.3	6964	77151.8	70878	71337	8.8	27.5	2.07553
70344	78915.1	58418	92158	76228.6	79231	4646.4	2135.1	2.07776
111460	93362.4	78240	52679	88855	38854	-42.9	26.4	2.08111
126562	99529.6	83336	47802.7	96109.9	32596	30.8	-18.7	2.08445
130906	89729.5	95610	52243.4	82319.3	41592	8.8	-29.7	2.08556
6958.5	71523.3	6376	6650.6	76626.9	5688	5.5	5.5	2.08556
159583	108371	96506	262143	106217	161742	13715.9	7315	2.08668
74094	80826.7	60077	94376.7	80148.7	77170	11425.7	5038	2.08779
16171.5	68146.6	15552	17946.5	67981.1	17301	1261.7	530.2	2.09002
33474.8	174430	12577	262143	140704	122099	-36.3	30.8	2.09225
113272	85202.8	87126	52820.9	81330.5	42563	2.2	11	2.10006
5605.5	64619.5	5685	3176.8	66114.6	3149	-20.9	-25.3	2.1034
130841	90862.8	94371	113513	113915	65305	91.3	28.6	2.1034
114028	96469	77465	63708.7	93424	44691	69.3	12.1	2.10451
7743	87869.3	5775	21760.2	84069.8	16963	6783.7	2839.1	2.10451
11250.8	64389.9	11451	8129	63649	8370	343.2	317.9	2.10451
66558.8	73693.5	59191	57071.3	71279	52473	4218.5	1863.4	2.10674
61494.8	73309.6	54974	43631.5	73176.2	39076	561	581.9	2.10674
10402.5	77032.6	8850	68556.4	79869.7	56253	78.1	13.2	2.10674
153347	102280	98257	98635.9	97433.1	66345	27.5	-3.3	2.10786
133484	93931.9	93131	59439.6	97371.2	40006	37.4	39.6	2.1112
11990.2	70811.3	11097	102821	74702.9	90204	77	62.7	2.11789
19184.2	84789.5	14828	67674.2	82713.5	53620	3853.3	1596.1	2.12235
142192	102286	91105	89974.5	105685	55794	44	25.3	2.12904
112343	88723.3	82983	55012.1	86236.1	41807	-11	-17.6	2.13015
29388.8	227259	8475	262143	164306	104560	291.5	137.5	2.13238
8749.5	65924	8698	5160.1	66139.7	5113	25.3	-39.6	2.13795
93478.5	89762.6	68249	124715	82436.2	99147	8438.1	3878.6	2.13907
119084	92079.1	84756	83898.1	91313.4	60214	73.7	6.6	2.1413
121831	101371	78763	42664.6	109055	25639	-19.8	11	2.14241
17945.2	88167	13339	138307	98319.9	92190	3757.6	1610.4	2.14464
132334	88269.7	98252	50231.5	85784.3	38375	73.7	-4.4	2.14576
115190	84494.9	89344	48291.1	81481.1	38841	23.1	41.8	2.14799
94662	104948	59113	155598	124603	81838	8512.9	4934.6	2.1491
75154.5	84329.1	58406	97639.3	85194.7	75109	4791.6	3050.3	2.1491
6045	77104.9	5138	22922.9	88203.1	17032	4272.4	1855.7	2.15133
153322	101134	99355	51818.8	99484.3	34136	-24.2	-36.3	2.15133
28110	69082.3	26667	7774.8	74754.9	6816	47.3	-26.4	2.15133
131269	84751.9	101506	47331.9	97502.5	31814	7.7	22	2.15579
119572	90095.2	86978	45351.9	89701.9	33134	-38.5	-52.8	2.1569
135182	92682.6	95587	61645.1	86042.9	46953	15.4	49.5	2.16248
9174	84739.6	7095	133129	86987.1	100299	42.9	19.8	2.16248
150068	92804.1	105974	83961.9	88523.4	62159	89.1	-11	2.16471
10666.5	100944	6925	176344	114449	100979	1314.5	611.6	2.16582
125008	87961.9	93137	41011.3	82526.3	32568	37.4	45.1	2.16694
6579.75	64658.9	6669	6662.7	68066.5	6415	14.3	19.8	2.16805
135440	93809	94620	88134.2	96397.8	59918	79.2	12.1	2.17028
133174	95643.6	91252	56416.8	99709.6	37081	14.3	26.4	2.1714
6822.75	65218.2	6856	4862	74814.8	4259	-9.9	11	2.1714
118180	87549.1	88465	71153.5	87887.1	53058	123.2	181.5	2.17585
14295.8	77332.8	12115	32855.9	105026	20502	57.2	2.2	2.17808
113648	86089.1	86515	77578.6	113631	44743	138.6	44	2.1792
131266	97362.2	88357	56579.6	87894.4	42187	-6.6	23.1	2.18254
12476.2	72134.4	11335	2934.8	74203.3	2592	-4.4	19.8	2.18366
72446.2	81818.4	58029	96589.9	83145.5	76133	4293.3	2336.4	2.18589
103732	90279.9	75301	60618.8	90247.9	44020	64.9	-28.6	2.18812
6807.75	66057.5	6754	2721.4	64901.6	2748	-24.2	-9.9	2.18923
142850	92363.1	101359	56410.2	88601.5	41725	-5.5	22	2.18923
7569.75	67348.8	7366	3014	69307.2	2850	73.7	13.2	2.18923
89816.2	241208	24403	262143	68368.1	251284	480.7	210.1	2.19369
36260.2	130612	18194	262143	68368.1	251284	73.7	23.1	2.19703
9187.5	89520.1	6726	97091.5	89603.2	71013	-6.6	-33	2.20595
104807	88535.2	77581	41731.8	87097.1	31401	55	-14.3	2.20595
11205	67937	10809	13239.6	69413.6	12500	1948.1	856.9	2.20706
85627.5	80279.3	69902	86328	75179	75255	11104.5	4823.5	2.20818
50031.8	84734.4	38696	88058.3	78711.8	73318	843.7	885.5	2.21152
141808	98344.1	94500	109353	91122.1	78648	114.4	79.2	2.21264
6732	65692.1	6716	3780.7	63563.9	3898	44	22	2.21264
7479	83414.5	5876	52277.5	85310.2	40160	-31.9	-33	2.21598
79689	100723	51850	136567	104368	85755	15095.3	7128	2.21933
49388.2	83655.3	38691	46011.9	83787.7	35989	5342.7	3181.2	2.22156
68177.2	114317	39085	254542	138822	120166	12540	5857.5	2.22379
131680	87295.9	98857	61652.8	86180.3	46884	12.1	39.6	2.22824
131378	88814.6	96943	80569.5	90487.2	58353	12.1	8.8	2.23159
121067	88996	89153	56017.5	92509.9	39684	14.3	40.7	2.23382
98976.8	101711	63774	154717	111909	90605	23760	11651.2	2.24273
48594.8	74616.5	42681	51868.3	74440.3	45664	2514.6	1059.3	2.24273
137243	97050.8	92677	87463.2	94692	60533	-53.9	33	2.24385
104464	86600.8	79054	43778.9	80606.1	35594	-29.7	1.1	2.24385
39735.8	100998	25784	88243.1	123205	46939	2754.4	1972.3	2.24496
124391	88804.8	91798	41410.6	81669.7	33230	-45.1	26.4	2.24608
56471.2	94870.5	39010	135348	90994.1	97481	313.5	416.9	2.24608
18260.2	68744.5	17408	12323.3	68622.6	11769	209	158.4	2.24608
58784.2	86707.1	44431	51091.7	85655.2	39091	7481.1	3924.8	2.24942
162405	100275	106142	126289	111132	74474	67.1	71.5	2.25165
119167	95424.3	81842	119827	90005.8	87250	171.6	88	2.25723
168880	98604	112244	80045.9	108802	48215	3.3	-11	2.26057
115504	94153.4	80397	69927	99015.5	46283	28.6	-3.3	2.26057
23121	109730	13809	262143	97622	175983	446.6	199.1	2.26168
121782	92986.3	85831	47088.8	82478.4	37416	-7.7	45.1	2.2628
122708	89431.9	89921	48793.8	85435.1	37429	-28.6	25.3	2.2628
8952	89953.7	6522	92681.6	100158	60644	203.5	52.8	2.26726
125638	93931.5	87658	66723.8	92835.1	47103	5.5	22	2.27172
13643.2	71165.6	12564	86754.8	70612.3	80518	8.8	-23.1	2.27172
118004	88928.4	86963	80896.2	93532.6	56682	6.6	7.7	2.27283
103804	88295.9	77047	61492.2	81977.9	49159	2834.7	1744.6	2.27283
51012.8	78454.3	42613	62111.5	78756.7	51685	7159.9	3425.4	2.27952
7972.5	63033.6	8289	5184.3	63541.9	5347	818.4	376.2	2.28175
61524	75673.5	53282	66015.4	74275.2	58248	4051.3	1982.2	2.28286
138157	92544.1	97837	145419	99126	96142	121	97.9	2.28732
123802	84984.5	95470	52743.9	86651.7	39891	2.2	-19.8	2.29735
40785.8	68766	38870	33041.8	66085.6	32767	1223.2	464.2	2.29735
8804.25	65702	8782	4618.9	65308.4	4635	1.1	-12.1	2.29847
13183.5	68397.2	12632	72318.4	69696.9	68001	52.8	22	2.30404
145285	97461.3	97694	80760.9	91396.1	57910	53.9	39.6	2.30404
262143	262143	57041	262143	68368.6	251282	778.8	331.1	2.30739
149398	95770.8	102233	90697.2	94104.7	63163	-30.8	33	2.3085
8469.75	70387.2	7886	77647.9	72962	69745	80.3	15.4	2.31073
121231	86127.2	92247	59120.6	83425.4	46443	24.2	39.6	2.31073
23867.2	75432.3	20736	183556	75649.7	159016	33	55	2.31073
33848.2	69040.7	32130	26489.1	69447.9	24997	1111	661.1	2.3163
124672	87700.1	93164	56780.9	101923	36510	64.9	25.3	2.31742
103781	98250.8	69225	79141.7	110192	47069	53.9	64.9	2.31853
69543	77077.1	59130	57197.8	74849.1	50081	4728.9	2280.3	2.31853
136130	94675.7	94231	107484	87696	80324	56.1	18.7	2.31853
7692	76344.5	6603	74789	79921.9	61327	12.1	9.9	2.31965
156675	101057	101605	186217	104114	117217	367.4	149.6	2.32076
250774	262143	35739	262143	68368.4	251283	532.4	161.7	2.32188
115526	103766	72963	66633.6	95478.5	45737	49.5	-23.1	2.32299
134290	91653.2	96023	42517.2	83565.5	33344	11	2.2	2.32856
12149.2	76061.6	10468	7865	76068.6	6776	7.7	29.7	2.32856
187642	130389	94312	262143	73419.9	233994	27699.1	12547.7	2.32856
154213	102449	98649	77880	104073	49042	-15.4	4.4	2.33191
10071	63640.3	10371	3798.3	62091.6	4009	90.2	108.9	2.33302
139354	100338	91019	73663.7	105319	45838	-36.3	0	2.33525
141278	102215	90582	101531	98466.1	67576	-72.6	41.8	2.33637
141405	96142.9	96389	175912	126176	91369	699.6	355.3	2.3386
139255	93623.2	97478	86641.5	97318.4	58346	55	30.8	2.34194
126537	95628.7	86718	70196.5	99067.5	46437	27.5	11	2.34417
37287	85468.9	28591	18158.8	92088.1	12923	-60.5	15.4	2.3464
218204	125405	114032	222907	99848	146307	218.9	56.1	2.3464
67336.5	76268.4	57861	48457.2	74646.6	42543	1355.2	1384.9	2.35532
20670.8	81730.2	16575	18081.8	91407.7	12964	3663	2376	2.35755
37883.2	84302.8	29450	74992.5	78247.2	62810	8797.8	4365.9	2.35866
10893.8	66056	10808	3633.3	73604.9	3235	-16.5	-34.1	2.36201
11081.2	78689	9229	124957	81887.5	100005	-40.7	-26.4	2.36201
49472.2	81427.9	39817	65022.1	83664.6	50933	4313.1	1976.7	2.36312
10467.8	66294.4	10348	3460.6	66920.6	3389	1.1	19.8	2.36423
46847.2	74290	41327	58274.7	92791	41158	8647.1	4213	2.36646
191729	116503	107853	73430.5	95830.9	50217	12.1	72.6	2.36646
145462	97906.7	97368	59005.1	97808.5	39536	29.7	-13.2	2.36646
128584	93949.2	89696	76379.6	96064.1	52107	57.2	-8.8	2.36869
143952	99115.8	95182	92570.5	87216.6	69559	84.7	95.7	2.37315
82776.8	86480.9	62729	100549	87273.2	75505	6986.1	3439.7	2.37315
9148.5	98546.4	6084	27155.7	76237	23344	29.7	74.8	2.37315
5288.25	65243	5312	3330.8	63659.2	3429	2669.7	1142.9	2.37427
24048	67902.2	23210	20458.9	69109.6	19401	805.2	433.4	2.37427
149418	99951.6	97970	67618.1	101790	43535	33	66	2.3765
109960	87244.7	82599	47649.8	88451.4	35305	151.8	39.6	2.3765
143804	97212.4	96946	173217	90728.5	125120	6179.8	3252.7	2.38207
94713.8	90305.7	68735	131737	103308	83571	8229.1	3808.2	2.39099
10860.8	67645.9	10522	7953	66514.5	7836	38.5	-14.3	2.39099
15243	70929.1	14084	9389.6	77500.9	7940	1.1	-11	2.39322
7097.25	71978.6	6462	5792.6	73258.2	5182	14.3	-20.9	2.39656
116916	87341.5	87727	55671	87164.8	41857	-51.7	-47.3	2.39656
136718	93526.4	95801	119700	103817	75562	73.7	-17.6	2.39656
5550	63146.7	5760	4078.8	62121.4	4303	14.3	-15.4	2.40325
61148.2	78915.6	50781	70429.7	77849.2	59290	3917.1	2006.4	2.40436
153010	103413	96967	72244.7	99821.4	47431	-49.5	-2.2	2.40771
20619.8	67631	19981	19339.1	66544.5	19046	2582.8	1151.7	2.40882
7513.5	65029.7	7572	17910.2	95825.2	12249	-15.4	6.6	2.41328
102474	85563.9	78488	146936	83797.5	114915	12195.7	5424.1	2.41328
175296	121822	94303	134126	154291	56971	283.8	56.1	2.41551
6323.25	65455.8	6331	4843.3	112917	2811	50.6	-4.4	2.41662
52620.8	76254.9	45224	88426.8	79643	72764	2469.5	1230.9	2.41662
10044	69714.4	9442	6947.6	83391.6	5460	11	6.6	2.41662
101520	86579.7	76845	37216.3	82293.3	29638	48.4	6.6	2.41885
107164	84040.9	83568	51159.9	84148.6	39844	63.8	-19.8	2.41997
9352.5	75548.6	8113	15445.1	82159.9	12320	264	139.7	2.41997
80453.2	82858	63634	117547	79838	96490	11579.7	4852.1	2.42108
109096	85087.7	84028	46916.1	82365.2	37330	-61.6	33	2.4222
122569	87553.3	91746	82501.1	86983.3	62159	126.5	61.6	2.42331
262143	108906	157749	262143	68368.4	251283	1915.1	793.1	2.42331
97545.8	86058.4	74284	42978.1	81527.5	34548	35.2	-46.2	2.42554
117957	89677	86203	69404.5	87471	52000	96.8	74.8	2.42777
54430.5	76289.8	46758	67084.6	73373.3	59919	2229.7	1108.8	2.43
63865.5	75645.9	55330	54671.1	74737.7	47940	4310.9	2170.3	2.43
12416.2	67561.6	12044	8615.2	68829.2	8203	44	2.2	2.43223
99353.2	93490.1	69646	55264	89184.5	40610	-7.7	-16.5	2.43334
6201	63807.3	6369	29903.5	64414.8	30424	25.3	17.6	2.43669
96285.8	80913.3	77987	106440	78662.1	88679	8149.9	3676.2	2.43892
69118.5	86733.6	52226	189522	102346	121358	13368.3	6066.5	2.44115
158029	95945.7	107942	95258.9	95430.7	65418	38.5	29.7	2.44226
5881.5	70959.1	5432	69692.7	74261.5	61504	105.6	42.9	2.44226
95494.5	89218.6	70146	112219	86027	85489	15292.2	7048.8	2.44449
112406	94625.1	77851	109067	103004	69394	192.5	80.3	2.44784
119042	89034.9	87623	50761.7	89317.5	37246	39.6	60.5	2.44784
149814	104682	93791	135637	92400.2	96202	48.4	71.5	2.44784
6747	73219.3	6039	42852.7	73343.5	38291	31.9	40.7	2.44895
137897	95501.7	94629	64631.6	97430.6	43474	9.9	42.9	2.45006
10482	127378	5393	107030	157537	44525	420.2	179.3	2.45564
13115.2	82093.7	10470	85608.6	81866.1	68532	18.7	-22	2.4601
102918	94942.9	71041	52825.3	98696	35077	70.4	-5.5	2.46567
81112.5	89408.6	59455	231032	86691.9	174652	4393.4	3421	2.46901
12539.2	67143.7	12239	10322.4	68959.1	9810	56.1	40.7	2.47013
7341	89824.5	5356	53664.6	79634.2	44164	51.7	56.1	2.47124
88560	87715.5	66167	162367	102228	104089	4083.2	2233	2.47236
9625.5	75447.5	8361	63102.6	73188.1	56505	0	-16.5	2.47459
141638	99406.8	93378	81342.8	90719.9	58762	59.4	44	2.47459
35072.2	76136.8	30189	43333.4	72341.2	39257	357.5	209	2.47459
6640.5	72544.1	5999	27007.2	77347.5	22883	38.5	-4.4	2.47905
147390	102779	93982	76046.3	96924.7	51419	5.5	-12.1	2.48128
113078	86907	85271	96751.6	91495.3	69301	60.5	45.1	2.48128
8902.5	73759.1	7910	47078.9	73450.5	42006	14.3	-3.3	2.48239
13492.5	69994.8	12633	9466.6	67766.6	9155	24.2	-3.3	2.48351
46324.5	85458.8	35525	57770.9	78599.8	48169	2234.1	1042.8	2.48573
74483.2	80224.4	60846	64605.2	78136.2	54187	6847.5	3121.8	2.48685
5025.75	63942.4	5151	3028.3	63752.9	3113	12.1	12.1	2.48685
71025	87672.2	53092	78573	87081	59133	2802.8	1458.6	2.48908
5976	69514.2	5634	47708.1	74193.7	42141	26.4	26.4	2.49131
58572	103773	36990	92496.8	96955.8	62522	138.6	144.1	2.49131
6329.25	68606.3	6046	55762.3	68059.2	53695	-13.2	18.7	2.49577
75592.5	80391.2	61624	82556.1	79746.4	67845	3208.7	1586.2	2.49688
115882	89262.8	85080	47251.6	79957.7	38729	13.2	67.1	2.50023
15921	66226.5	15755	10227.8	74451.8	9003	7.7	8.8	2.50134
92075.2	88664.6	68057	164025	80989.5	132728	13396.9	6237	2.50357
6060.75	64448.7	6163	5689.2	62547.8	5961	56.1	139.7	2.50357
50874	81247.7	41036	59258.1	79862.2	48628	2500.3	1588.4	2.50468
130103	94127.5	90584	58765.3	91380.8	42145	42.9	79.2	2.50691
121854	99774.2	80039	162232	100671	105612	336.6	88	2.50803
137770	95681.4	94364	68534.4	101635	44192	-12.1	-26.4	2.50914
29832	70328.8	27799	28330.5	68931.4	26935	151.8	201.3	2.51249
127238	89990.8	92661	65785.5	92962.4	46377	-1.1	-11	2.5136
115828	83851.8	90528	108967	106524	67039	127.6	75.9	2.51583
106155	89529.4	77706	83818.9	96091.3	57166	106.7	46.2	2.51806
23435.2	80163.5	19159	182766	86922	137799	35.2	-2.2	2.51918
94032	88514.7	69621	96257.7	101349	62244	4008.4	2248.4	2.52252
130636	90177.3	94939	56405.8	86927.9	42525	-41.8	57.2	2.52363
133562	89519.6	97779	67419	90787.8	48667	80.3	50.6	2.52475
105214	88355.8	78040	236538	87654.5	176851	17399.8	7679.1	2.53478
10024.5	76169.9	8625	4791.6	72656.7	4322	-22	14.3	2.53701
11886.8	77799.9	10013	107688	84857.5	83168	51.7	-23.1	2.54035
5971.5	73630.9	5315	78060.4	94761	53986	876.7	350.9	2.54035
132657	94216.3	92275	66350.9	87559.4	49662	17.6	-3.3	2.54147
238463	141632	110342	262143	98709.5	174044	816.2	382.8	2.54258
114867	87168.1	86361	41682.3	83612.1	32671	4.4	-67.1	2.5437
6246	73861	5542	60349.3	76156.8	51933	14.3	23.1	2.54481
120688	85547.6	92456	49606.7	85508.3	38020	-2.2	-14.3	2.54593
7185	74849.2	6291	75854.9	79385.9	62621	225.5	59.4	2.54593
117391	91484.8	84094	135618	103882	85557	360.8	154	2.54593
119842	85586.3	91767	49245.9	89287.3	36146	24.2	25.3	2.54816
28429.5	85223.5	21862	79493.7	86748.8	60055	1197.9	1299.1	2.54927
5625	64211.8	5741	2626.8	64815.5	2656	-20.9	4.4	2.5515
101902	85116.4	78460	39044.5	84805	30173	17.6	-28.6	2.5515
125855	91527	90116	86744.9	98880.1	57493	41.8	18.7	2.55596
137094	95202	94374	73907.9	93396.4	51861	79.2	36.3	2.55707
125783	91143.9	90443	140960	109348	84482	236.5	160.6	2.56042
145564	98119	97226	155398	127672	79768	292.6	99	2.56153
12392.2	89060	9119	173502	88290.8	128786	42.9	-5.5	2.56376
133805	93009.8	94281	69224.1	87892.7	51616	-5.5	7.7	2.56599
142450	95257.7	98004	47426.5	98324.7	31611	-35.2	9.9	2.56599
135131	90654.6	97689	60593.5	97437.3	40755	72.6	47.3	2.56711
5703.75	68261.7	5476	49904.8	70455.9	46420	-38.5	-5.5	2.57045
140540	91941.2	100177	89972.3	90162.2	65398	116.6	94.6	2.57491
12488.2	65732.1	12451	7084	66895.8	6940	18.7	34.1	2.57937
9095.25	65631.6	9082	3282.4	67476.6	3188	82.5	29.7	2.58048
108471	87513.9	81230	46774.2	83676.2	36634	-46.2	-22	2.58383
8136	75289.6	7082	66429	75035.6	58019	174.9	88	2.58494
63318.8	79577.7	52146	48413.2	75672.8	41928	5821.2	2984.3	2.58717
125458	95365.7	86216	80878.6	100219	52889	41.8	35.2	2.58829
20614.5	69331.4	19486	5248.1	69595.2	4942	30.8	-42.9	2.5894
87468.8	84829.5	67575	137606	80011.7	112710	10638.1	4758.6	2.59386
11102.2	66404.8	10957	12701.7	69235.5	12023	-4.4	-1.1	2.59609
84912	88488.8	62887	98540.2	90437.1	71408	20.9	9.9	2.59832
130640	96282.6	88922	71297.6	91033.4	51328	2.2	26.4	2.59943
31761.8	67621.9	30782	17273.3	68128.5	16616	111.1	282.7	2.60166
25687.5	77081.3	21840	55795.3	80835.7	45235	83.6	59.4	2.60166
34837.5	73442.6	31087	37912.6	72684.3	34184	3472.7	1520.2	2.60389
128091	90953.7	92295	60071	90476.5	43512	28.6	-12.1	2.60612
7949.25	65653.7	7935	4501.2	63398	4653	-2.2	5.5	2.60946
106631	89946.1	77693	227708	84842.1	175892	8893.5	3950.1	2.60946
137800	94260.8	95807	126971	128150	64933	656.7	277.2	2.61169
124086	91093.5	89272	101610	100279	66406	269.5	118.8	2.61169
12507	74467	11007	76079.3	81033.9	61529	-18.7	-4.4	2.61281
130609	91364.5	93686	66896.5	100708	43533	88	41.8	2.61504
73558.5	78577.5	61350	98495.1	76501.6	84377	4675	2412.3	2.61727
8152.5	64093.4	8336	12073.6	63774.9	12407	84.7	61.6	2.61838
108368	83053.3	85511	54542.4	81762.5	43718	36.3	-9.9	2.62395
127294	93233.2	89478	83099.5	87127.8	62506	46.2	37.4	2.62618
107950	85215.1	83021	42351.1	83612.7	33195	28.6	-38.5	2.63287
26999.2	73325.7	24131	20132.2	71294.9	18506	-11	-12.1	2.6351
62505.8	77984.6	52528	44921.8	72856.8	40408	19.8	8.8	2.63956
19025.2	74585.1	16717	36105.3	73899.8	32019	479.6	277.2	2.63956
122978	89993	89557	40892.5	92583.8	28946	62.7	24.2	2.64179
46759.5	75807.2	40424	52004.7	71380	47747	1923.9	950.4	2.64402
25157.2	78870.3	20904	50288.7	82541.6	39928	3798.3	1745.7	2.64402
68033.2	76724.7	58112	85631.7	79505.3	70586	5977.4	2526.7	2.64402
128847	92110.3	91674	80414.4	113613	46386	9.9	11	2.64625
23633.2	76838.3	20157	21113.4	77008.5	17968	96.8	9.9	2.64848
121844	89898	88825	87310.3	83765.9	68309	237.6	133.1	2.64848
114003	96871.4	77126	33661.1	92205.4	23925	1.1	-42.9	2.65851
123674	90651.1	89410	96263.2	109108	57821	102.3	47.3	2.66074
13896.8	84086.2	10831	151263	88317.4	112245	39.6	0	2.66074
115759	92909.8	81653	110044	96136.1	75017	170.5	33	2.66408
6573.75	66897.1	6440	4255.9	69815.9	3995	-27.5	23.1	2.66631
93920.2	82954.7	74199	98730.5	76988.3	84044	6700.1	3216.4	2.66743
6611.25	74254.5	5835	75909.9	81317.3	61178	162.8	56.1	2.67634
46882.5	84777.1	36242	51461.3	88342.6	38176	5309.7	3104.2	2.67969
118969	86794.3	89830	35187.9	91934.1	25084	26.4	20.9	2.6808
111218	88910.6	81979	59016.1	92417.7	41850	4.4	-7.7	2.68303
122240	93870.4	85342	65077.1	95439.2	44687	96.8	-6.6	2.68303
151863	101700	97861	65642.5	90306.8	47637	18.7	2.2	2.68415
161426	93810.8	112772	95509.7	97843.2	63973	-20.9	-53.9	2.68526
162378	102245	104079	221851	106689	136277	668.8	247.5	2.68972
207332	116753	116380	168417	128006	86225	35.2	19.8	2.69195
5678.25	67537.2	5510	30011.3	67347.6	29204	39.6	52.8	2.69307
19866	90702.1	14354	160512	95781.6	109826	29.7	-6.6	2.69641
42510.8	83545.3	33347	65897.7	82690.4	52227	1427.8	1353	2.69864
16940.2	87825	12641	122736	106585	75467	792	350.9	2.69975
107536	92339.2	76322	144181	92552.7	102094	4016.1	2106.5	2.70087
22363.5	67487	21717	28883.8	78288.1	24179	2663.1	1463	2.70087
114933	85348.4	88253	44160.6	81398.1	35555	-7.7	15.4	2.70087
15516.8	73999.8	13742	8041	78070.4	6750	5.5	-31.9	2.70087
9317.25	72006.5	8480	12855.7	70497.1	11951	2.2	4.4	2.70756
7085.25	68214.9	6807	104645	69527.2	98638	-1.1	-13.2	2.70756
7215.75	85374.9	5539	85739.5	110082	51044	240.9	88	2.70979
32063.2	81369.9	25824	223389	82533	177384	7.7	41.8	2.7109
117969	84280.5	91732	42837.3	86458.2	32471	-63.8	5.5	2.7109
71978.2	79590.4	59268	101040	72160.3	91765	4526.5	2486	2.7109
8559.75	67392.1	8324	12213.3	65174.7	12281	688.6	310.2	2.71201
116111	89884.8	84658	60106.2	88685	44417	18.7	49.5	2.71201
153220	105810	94900	152204	103175	96679	47.3	50.6	2.71424
73686.8	80361	60093	77506	82553.5	61529	2565.2	1761.1	2.71759
109052	102023	70051	262143	85155.2	201747	15386.8	7649.4	2.71759
134944	98069.6	90178	123221	90498	89233	352	157.3	2.7187
38141.2	136398	18326	111590	136899	53420	4510	3135	2.72205
14665.5	65041.5	14777	13875.4	66774.7	13618	150.7	117.7	2.73096
134510	101100	87193	41097.1	94659.3	28453	-37.4	-4.4	2.73431
41226.8	109422	24692	52358.9	112078	30616	9091.5	4755.3	2.73654
124349	91048.1	89506	75333.5	93217.1	52963	63.8	71.5	2.73654
115801	90082.8	84246	46094.4	87297.5	34604	14.3	-6.6	2.73765
138175	103293	87667	90959	100960	59044	-9.9	27.5	2.74768
28767	68645.3	27464	31100.3	66585.7	30610	2517.9	1090.1	2.75103
122618	86631.2	92760	50384.4	89859.9	36746	69.3	33	2.75995
146403	98568.6	97340	110575	96642.8	74984	89.1	61.6	2.76106
120296	85217.6	92513	59026	88211.2	43853	61.6	35.2	2.76329
107648	86661.3	81407	31725.1	80991.6	25671	8.8	-30.8	2.76552
69333.8	77134.8	58908	71104	74824.9	62277	10221.2	4550.7	2.76775
116312	90816.5	83934	51517.4	84647.4	39886	48.4	-3.3	2.77109
72362.2	78140.3	60690	68810.5	71709	62887	983.4	877.8	2.77555
5514	64795.7	5577	2979.9	69821.5	2797	-2.2	-45.1	2.77778
9899.25	80520.9	8057	123614	89084.2	90938	-17.6	36.3	2.78112
125180	83638.5	98086	80239.5	82322.2	63878	100.1	-44	2.7867
117282	85418.3	89983	45578.5	86380.4	34580	3.3	-62.7	2.78893
10109.2	68555.4	9664	67860.1	70201.7	63350	-20.9	-2.2	2.79004
142381	107765	86587	67991	117553	37905	12.1	47.3	2.79116
60213.8	85922.6	45927	83120.4	85343.3	63829	7196.2	3787.3	2.79116
121976	97347.5	82116	262143	82139.1	209155	12644.5	6263.4	2.7945
115513	94811.7	79845	257012	99977	168474	5118.3	2616.9	2.79784
27762.8	105208	17294	199191	110360	118287	258.5	116.6	2.79784
124240	92456	88066	44716.1	89508.7	32740	14.3	-16.5	2.79784
116946	85097	90064	57514.6	80814.7	46641	20.9	73.7	2.79896
85977.8	93322.7	60378	51513	86536.3	39012	6.6	4.4	2.8023
19218	201354	6255	73819.9	262143	12197	129.8	170.5	2.8023
126148	87395.9	94595	72725.4	87019.3	54771	102.3	30.8	2.80453
53705.2	74379.3	47320	66996.6	72465.6	60590	4642	1999.8	2.81122
13014	66898.2	12749	14652	78759.3	12192	42.9	-7.7	2.81234
8625.75	66725.4	8472	3642.1	65002.4	3672	37.4	-12.1	2.81234
36891	68825.1	35128	32104.6	68427.5	30748	4658.5	1944.8	2.81568
132678	97294.2	89370	68832.5	110393	40863	57.2	44	2.81679
9798.75	64997.1	9880	5057.8	63609.3	5211	91.3	47.3	2.82125
139066	95454.6	95478	67325.5	98054.2	44998	48.4	-16.5	2.82237
141066	92704	99725	72856.3	80938.3	58992	11	7.7	2.82348
18912	99663.6	12436	93797	129073	47625	74.8	30.8	2.8246
136742	93026.2	96333	77595.1	96549.7	52670	57.2	40.7	2.82683
244845	152765	105038	137502	175379	51382	59.4	59.4	2.82794
128617	89159.3	94539	73210.5	87403.4	54894	34.1	24.2	2.82794
77129.2	86299.6	58572	99391.6	82698.2	78765	4147	2121.9	2.82906
179547	112864	104256	204447	120862	110859	1386	1070.3	2.83129
70878	74655.4	62220	57175.8	71026.5	52756	4456.1	2032.8	2.8324
109579	89004.8	80685	44992.2	84034.7	35088	-47.3	12.1	2.8324
12120.8	67112.7	11836	7542.7	71125	6950	-4.4	-3.3	2.83574
126533	93267.2	88911	67701.7	106326	41729	-3.3	-13.2	2.83797
60063	88152.8	44653	58830.2	93398.6	41280	7411.8	4005.1	2.83797
139502	91765.1	99628	83735.3	89903	61040	163.9	92.4	2.8402
5310	69211.6	5028	45966.8	69762.4	43182	18.7	17.6	2.84355
165292	105711	102473	103793	99223.4	68554	36.3	23.1	2.84355
7998.75	63332.9	8277	7360.1	65350.4	7381	216.7	126.5	2.84578
116678	90085.9	84881	96726.3	100073	63344	143	73.7	2.85023
51912.8	80493.9	42266	45787.5	86648.7	34631	2578.4	1810.6	2.85358
135843	97439	91366	76827.3	93133	54062	7.7	6.6	2.85581
162248	108422	98071	47181.2	115376	26800	38.5	18.7	2.85692
79557	82431.1	63251	98260.8	81112.7	79391	5035.8	2607	2.85804
134269	96800.3	90903	47403.4	88223.9	35213	20.9	-27.5	2.86027
131552	92473.1	93231	86224.6	105235	53697	83.6	-50.6	2.86584
155119	94702.7	107345	82927.9	93491.6	58131	28.6	-1.1	2.86696
129154	97185.4	87094	96994.7	100915	62990	49.5	8.8	2.86918
45729.8	82637.9	36266	35261.6	90652.1	25492	13.2	23.1	2.86918
81136.5	93060.1	57139	262143	109827	156426	8551.4	4380.2	2.8703
233064	136429	111956	197993	122178	106203	222.2	111.1	2.87587
5509.5	65198.7	5538	6433.9	66527.6	6338	15.4	15.4	2.87699
116776	95288.7	80314	169683	92090.8	120754	10708.5	4717.9	2.88256
141435	91633.4	101154	53620.6	91279.5	38498	59.4	-2.2	2.88368
158421	102164	101624	95352.4	102227	61129	-19.8	-71.5	2.88368
114213	95969.7	77994	178844	95162.5	123165	14269.2	6915.7	2.8859
151102	96079.8	103067	237731	121854	127857	306.9	70.4	2.88702
109470	86949.8	82510	58131.7	84254.1	45217	56.1	86.9	2.88925
6297.75	68423.3	6032	2300.1	65340	2307	7.7	-9.9	2.88925
130898	110780	77437	190659	119403	104646	9587.6	4970.9	2.89148
117807	88018.1	87716	58867.6	87826.3	43927	42.9	38.5	2.89148
129704	98317.6	86457	112322	117939	62415	31.9	-12.1	2.89259
121308	88232.8	90103	50256.8	85208	38654	-31.9	8.8	2.89371
118790	98895.3	78720	80392.4	94755.5	55602	59.4	8.8	2.90485
142040	93657.9	99391	84111.5	101950	54069	80.3	12.1	2.90597
148641	99107.1	98291	74504.1	104671	46648	52.8	20.9	2.91043
5227.5	63785	5371	6572.5	65801.3	6546	536.8	205.7	2.91266
73029.8	77641.9	61643	99667.7	74647.7	87502	2861.1	1391.5	2.91377
7636.5	64137.6	7803	7148.9	63916.8	7330	220	52.8	2.91712
135825	94468.9	94226	139296	86933	105011	206.8	51.7	2.91712
6578.25	64153.6	6720	1557.6	60725.1	1681	1.1	4.4	2.91823
5964	66213.2	5903	4981.9	68118.9	4793	-9.9	12.1	2.91934
13648.5	69787.6	12817	6127	70968.4	5658	-25.3	-3.3	2.92715
99028.5	84622.2	76693	39044.5	83884.8	30504	-29.7	28.6	2.92826
43519.5	80072.3	35619	40294.1	90395.2	29213	1758.9	1713.8	2.92938
5847	65580.9	5843	11658.9	74067.2	10316	6.6	-1.1	2.93161
130318	88911.7	96056	51990.4	85144.9	40017	-13.2	45.1	2.93161
118690	92894.8	83734	55586.3	86978.1	41883	-17.6	8.8	2.93495
26055	79379.9	21511	26642	101684	17171	3392.4	2263.8	2.93606
51387	93614.8	35974	123792	92109.5	88078	2227.5	1058.2	2.93829
113242	84639.7	87683	53629.4	84135	41774	2.2	11	2.94052
9663	64521.1	9815	5506.6	64305.2	5612	63.8	42.9	2.94052
15375	87413.5	11527	205464	93989.1	143264	-8.8	2.2	2.94052
147400	98629.7	97942	100355	102035	64457	71.5	-18.7	2.94275
151396	100401	98822	112391	100799	73073	88	-8.8	2.94275
149254	105550	92672	108737	109869	64861	17.6	44	2.94498
122089	87781.6	91149	51099.4	88046.5	38035	-19.8	33	2.9461
9526.5	67096.1	9305	6913.5	70115	6462	14.3	5.5	2.94721
123443	91888.7	88041	105575	89244.4	77528	-46.2	59.4	2.94944
42534	113669	24523	73554.8	157785	30551	6714.4	3479.3	2.95056
77190	87394.2	57884	67370.6	84089.4	52506	5318.5	3132.8	2.95056
5184	64442.1	5272	2462.9	62464.6	2584	-13.2	22	2.95279
141046	94939.3	97363	132069	104081	83159	283.8	119.9	2.9539
152443	96504.1	103524	141237	116926	79162	133.1	75.9	2.95501
103451	101427	66844	169604	103822	107060	4330.7	2670.8	2.95613
128282	93085.5	90316	60944.4	85622.9	46647	51.7	39.6	2.95613
134716	98283.8	89829	59629.9	93692.3	41710	8.8	20.9	2.95836
126563	95855.2	86531	83772.7	104143	52717	91.3	35.2	2.95836
88432.5	87475.5	66253	172544	84988.7	133051	2781.9	1322.2	2.96282
201232	262143	32183	262143	68368.9	251281	353.1	122.1	2.96393
170582	122251	91445	262143	110098	156041	7712.1	4171.2	2.96393
60370.5	91671.3	43159	113791	90900.4	82039	9021.1	3991.9	2.96505
122981	91679.2	87912	50175.4	99455.4	33063	60.5	35.2	2.96616
31437	69324.5	29719	19144.4	73336.9	17108	-8.8	29.7	2.96951
128377	88631.9	94924	44160.6	81646.1	35447	34.1	-8.8	2.97731
163144	105274	101562	140584	87871.6	104850	14.3	9.9	2.97954
79969.5	91769.8	57109	238791	89359.9	175128	9603	5364.7	2.97954
51388.5	95844.9	35138	95636.2	99443.3	63027	9278.5	4820.2	2.984
105994	84923.1	81797	26306.5	88275.6	19530	-33	5.5	2.98511
108596	84740.9	83985	54116.7	79720.2	44488	-2.2	-3.3	2.99626
111144	85223.1	85469	37218.5	85749.7	28445	18.7	31.9	2.99849
209189	106153	129148	102024	101783	65691	-4.4	4.4	2.9996
10145.2	69402.8	9580	22051.7	71163.1	20308	64.9	18.7	3.00183
112186	89030.2	82581	44947.1	84209.6	34980	29.7	-7.7	3.00183
12629.2	84959	9742	37657.4	91030.1	27111	5137	2154.9	3.00406
118653	93260.3	83380	45183.6	95471.8	31016	8.8	27.5	3.00406
122510	93055.5	86280	91028.3	85697.1	69613	169.4	68.2	3.00406
73494.8	78884.9	61058	110943	77187.4	94196	2446.4	1034	3.00629
42139.5	79807.4	34604	91257.1	82750.5	72273	1874.4	878.9	3.00629
120404	94629.4	83386	133855	102438	85635	125.4	52.8	3.00629
174608	99678.8	114800	212480	98775.1	140978	281.6	192.5	3.0074
83931.8	81643.3	67373	85947.4	81337.9	69250	13044.9	5821.2	3.00852
130715	90175.2	94999	66988.9	90331.2	48601	97.9	83.6	3.00852
116355	88466.3	86196	42930.8	80929.5	34765	33	22	3.01186
8823.75	63421.1	9118	4923.6	60870.2	5301	99	104.5	3.01632
35317.5	72616.2	31874	38217.3	70088.4	35735	1868.9	840.4	3.01632
140618	94276.8	97750	50028	99025.5	33109	4.4	-79.2	3.01632
75521.2	104596	47319	84651.6	115129	48187	7399.7	3842.3	3.02412
60822.8	160878	24777	262143	68367.8	251285	270.6	123.2	3.02412
6132	65493.3	6136	5770.6	68623.1	5511	671	279.4	3.02635
137572	93486.2	96441	69865.4	85458.6	53578	-2.2	-25.3	3.03304
111412	84390.3	86521	60068.8	84913.4	46361	-16.5	26.4	3.03416
52704.8	84579.5	40838	68340.8	103892	43110	7166.5	3886.3	3.03416
8182.5	74447.9	7203	75884.6	81062.3	61350	13.2	42.9	3.03527
9633	67992.3	9285	73040	69893.8	68486	-25.3	-5.5	3.03862
9213.75	70964	8509	75282.9	68924.3	71582	-28.6	-18.7	3.04084
8651.25	66631.6	8509	4737.7	71624	4335	5.5	7.7	3.04084
18795.8	71284.6	17280	6101.7	73642.9	5430	11	-14.3	3.04753
49417.5	86712.5	37349	60006.1	90045.6	43673	231	265.1	3.04753
117614	88988.5	86617	79189	86779	59804	138.6	97.9	3.05088
117161	87951.8	87301	52559.1	86717.7	39721	4.4	20.9	3.05199
63837.8	84696.6	49396	83714.4	93938.8	58403	7975	4213	3.05311
41010.8	100096	26851	79545.4	93735.3	55615	6059.9	3396.8	3.05422
120976	83964.2	94425	45571.9	81325.6	36724	-11	18.7	3.05645
7723.5	66504.7	7611	7197.3	67682.9	6969	2202.2	919.6	3.05756
97794.8	94284.4	67976	125497	86943.1	94597	2570.7	1559.8	3.05868
36697.5	73938.8	32527	57255	75765	49525	2988.7	1340.9	3.05979
23499.8	74580.1	20650	163142	83489.6	128060	328.9	99	3.06314
87179.2	87949.6	64962	121669	95215	83744	4910.4	2506.9	3.06425
21474	80170.9	17554	37129.4	77140.3	31544	584.1	385	3.0676
128264	89863	93541	72179.8	83266.6	56810	-40.7	29.7	3.06871
87042	91422.3	62396	121484	95262.6	83575	8532.7	3745.5	3.06983
41107.5	75589.8	35640	70290	70697.8	65158	-2.2	-9.9	3.06983
164749	104924	102903	121935	96469.3	82836	48.4	31.9	3.06983
11441.2	67825.8	11055	74389.7	68790.8	70870	25.3	0	3.06983
83035.5	87138.7	62450	82296.5	81616.5	66082	10116.7	4207.5	3.07317
13980	113672	8060	120612	133073	59399	15.4	9.9	3.0754
11780.2	79812.9	9673	73384.3	84615.9	56837	184.8	130.9	3.07651
151426	101745	97537	62525.1	93976.2	43603	29.7	1.1	3.07763
13815	67389.6	13435	6402	69188.9	6064	-38.5	7.7	3.07874
132386	96092.2	90289	79096.6	96481.8	53727	36.3	30.8	3.07874
44382.8	91953.3	31632	99830.5	89915.1	72763	1917.3	1577.4	3.08097
120875	90836.6	87208	89813.9	88232	66711	58.3	77	3.08432
45417	70282.1	42350	39080.8	73729	34738	8807.7	3946.8	3.08432
161328	100580	105118	116920	100041	76593	74.8	7.7	3.08432
61758.8	77404.8	52289	41195	75738	35646	1386	1362.9	3.08543
109102	89463.4	79922	101616	93259.8	71408	46.2	14.3	3.08655
6888.75	70266.3	6425	68314.4	68664.3	65202	-9.9	-24.2	3.08655
17817.8	68619.9	17017	4928	65139.5	4958	-19.8	16.5	3.08766
111683	86963.4	84165	56480.6	85333.5	43377	-25.3	9.9	3.08766
120759	86416	91581	61563.7	82250.6	49053	100.1	3.3	3.08989
115940	91078.4	83425	60231.6	90845.7	43451	56.1	41.8	3.09323
137245	92911.4	96807	50223.8	87313.8	37697	-39.6	-4.4	3.09546
30099.8	66997.8	29443	33397.1	67588.3	32383	859.1	475.2	3.09546
6699	63830.4	6878	8489.8	62642.1	8882	616	229.9	3.09546
11676	132319	5783	70604.6	167244	27667	33	41.8	3.09658
26241.8	81719.1	21045	23557.6	99354.6	15539	3050.3	1981.1	3.09881
129302	91618.7	92491	62852.9	102128	40333	31.9	23.1	3.10104
92754	82796.1	73418	113392	80614.5	92183	3725.7	1654.4	3.10327
6063.75	71486.6	5559	39917.9	74071.6	35318	108.9	74.8	3.10438
109192	90751	78853	45997.6	84972.9	35476	48.4	34.1	3.10884
16115.2	65504.5	16123	11279.4	70454.3	10492	735.9	555.5	3.10996
17487.8	74165.4	15453	81087.6	81742.4	65011	290.4	126.5	3.1133
107647	87532.1	80596	195568	81707.1	156862	17466.9	8401.8	3.1133
49396.5	76806.7	42148	54604	71679.5	49924	4171.2	1929.4	3.11664
166397	106390	102500	108819	103854	68669	121	101.2	3.12333
29428.5	77830	24780	27512.1	77290.5	23328	922.9	540.1	3.12779
122343	88623.7	90471	68552	98015.2	45836	89.1	46.2	3.13002
168334	97623.3	113005	81236.1	100135	53167	35.2	-26.4	3.13113
57930	96148	39486	104968	97562.8	70510	12522.4	6118.2	3.13225
10671	71273.4	9812	33394.9	78867.3	27750	117.7	89.1	3.13448
5574.75	68085.5	5366	16354.8	78093.1	13725	2.2	18.7	3.13448
146362	97825.8	98052	65466.5	89033	48189	12.1	94.6	3.13448
141995	97703.8	95245	114091	94253.8	79329	100.1	50.6	3.13782
13645.5	68031.3	13145	11616	67488.1	11280	347.6	228.8	3.14117
147089	95274.1	101178	58746.6	89023.9	43247	12.1	-19.8	3.14117
159924	103452	101311	107548	95000.4	74192	108.9	121	3.14228
123842	89593.8	90588	97287.3	91521.1	69665	73.7	62.7	3.14674
8472	66637.2	8332	48668.4	68809.6	46353	6.6	16.5	3.14785
19452.8	71843.1	17745	9215.8	75761	7972	14.3	2.2	3.14785
150686	96248.9	102602	92218.5	112179	53875	111.1	24.2	3.14785
80550.8	98449.8	53621	262143	68367	251288	16492.3	7323.8	3.1512
117682	93978.5	82066	80775.2	99292.6	53314	71.5	14.3	3.15343
114360	87854.6	85308	168588	86521.3	127698	191.4	17.6	3.15454
123739	92626.3	87549	60359.2	88836.2	44528	-5.5	-4.4	3.15677
6731.25	66707.9	6613	48210.8	70860.8	44588	11	-22	3.16569
10953	67949.2	10564	12876.6	67193.3	12559	1425.6	552.2	3.16569
7089	73638.4	6309	9722.9	91789.1	6942	41.8	-18.7	3.16792
5822.25	63946.2	5967	49204.1	65541.5	49200	38.5	-11	3.17015
114411	91653	81809	63225.8	88260.5	46947	-75.9	55	3.17126
117171	86970.9	88293	47950.1	106600	29479	12.1	57.2	3.17238
31661.2	83982.3	24707	75785.6	100607	49367	3093.2	2041.6	3.17349
8910	65824.1	8871	3636.6	68367.3	3486	-24.2	-19.8	3.18018
118108	87660.8	88299	106719	89648.4	78015	145.2	49.5	3.18241
70770	89002	52111	217970	97284.8	146836	7472.3	3941.3	3.18464
125960	90648.8	91065	65479.7	93114.6	46086	24.2	49.5	3.18575
152470	99049.5	100882	74225.8	88501.1	54965	-28.6	17.6	3.18798
13416	152803	5754	114575	257936	29111	127.6	181.5	3.18798
7276.5	65558.5	7274	60710.1	67617.8	58841	-6.6	-7.7	3.18798
203215	131136	101558	218461	110049	130097	227.7	90.2	3.19021
130100	87244.7	97728	65224.5	88362.9	48375	-19.8	20.9	3.19133
115362	106558	70951	196034	105760	121476	21890	9830.7	3.19579
122492	85610.9	93769	54942.8	87932.1	40949	62.7	-35.2	3.19913
24701.2	69773.8	23201	32430.2	82250.2	25840	66	8.8	3.19913
123022	86347.5	93371	104090	109333	62393	71.5	11	3.20024
115456	89568.4	84478	119104	96586.9	80814	4606.8	3060.2	3.20136
122232	98066.9	81685	64648.1	104054	40717	40.7	-38.5	3.20582
124705	88796.5	92038	95015.8	86685.4	71834	75.9	14.3	3.20582
251976	143638	114966	197069	130295	99122	548.9	237.6	3.20582
142681	92414.9	101182	68747.8	105270	42799	9.9	27.5	3.21362
213639	129583	108047	93932.3	131114	46951	4.4	12.1	3.21585
155336	107277	94895	122439	107124	74905	213.4	85.8	3.21585
107696	86393.2	81696	49898.2	95847.6	34118	88	-3.3	3.21585
7890.75	79976.5	6466	67871.1	82257.7	54074	72.6	-3.3	3.21808
7352.25	67267.5	7163	45538.9	67245.8	44381	-2.2	53.9	3.22254
123059	95781.6	84200	61158.9	90742.8	44170	-24.2	15.4	3.23034
13278	85572.5	10169	145125	91927.6	103461	-34.1	-6.6	3.23146
12474	71874.1	11374	18371.1	68959.8	17459	3394.6	1523.5	3.23257
126968	91928.9	90515	67931.6	86957.5	51197	47.3	62.7	3.23368
28590	70710	26498	10205.8	68939.1	9702	-6.6	-6.6	3.2348
19433.2	65611.1	19411	8435.9	72287.6	7648	31.9	1.1	3.23703
79507.5	79621.7	65442	73381	81569.6	58957	2475	1642.3	3.23703
6912.75	64132.8	7064	5404.3	63449.7	5582	356.4	147.4	3.24149
23742.8	81620.1	19064	35250.6	96757.6	23876	4008.4	2471.7	3.2426
134089	93784.8	93700	68659.8	97225.4	46281	75.9	-1.1	3.24372
70096.5	75711.1	60676	53209.2	73388.3	47516	3501.3	1540	3.24483
56097.8	88673.9	41460	171098	93210.3	120299	7505.3	4032.6	3.24929
143952	96587	97674	71249.2	85421.4	54663	-9.9	-25.3	3.2504
147363	96996.8	99566	97443.5	122951	51940	111.1	-69.3	3.25375
50970.8	90208.5	37030	60127.1	86657.5	45472	512.6	269.5	3.25375
147707	102299	94626	232590	124474	122459	816.2	394.9	3.25486
138205	93835.6	96524	72981.7	87123.9	54898	39.6	-16.5	3.25709
32686.5	98182.3	21818	78362.9	105708	48583	4086.5	2373.8	3.25709
129809	111834	76070	219062	102864	139567	16930.1	7967.3	3.25821
127088	89674.7	92878	73748.4	86888.5	55625	24.2	73.7	3.25932
4815	62847.2	5021	3458.4	68103.9	3328	-12.1	18.7	3.26044
5728.5	74518.3	5038	86660.2	88502.2	64172	30.8	11	3.26378
8704.5	68220.3	8362	5283.3	72832.6	4754	-11	-6.6	3.26601
151136	94702.3	104589	80226.3	95537.4	55033	268.4	113.3	3.26712
135858	100603	88502	83480.1	102053	53609	18.7	-35.2	3.26824
110025	87755.4	82167	49946.6	86631.9	37784	-56.1	7.7	3.26935
24719.2	73526.1	22033	177500	76693.7	151677	18.7	26.4	3.27158
131096	87547.5	98135	67716	86156.5	51509	-27.5	-28.6	3.27381
25894.5	68647	24721	14263.7	72167.5	12953	-2.2	-41.8	3.27493
127785	98560.8	84968	82320.7	94408.4	57145	42.9	48.4	3.27493
27128.2	77107.9	23057	194711	76760	166240	28.6	24.2	3.27493
116456	85248.3	89527	39110.5	87739.9	29213	12.1	24.2	3.2805
46702.5	86936.8	35206	110774	93803.2	77393	2224.2	1532.3	3.28162
9698.25	85370.7	7445	36931.4	87490.5	27664	1809.5	765.6	3.28496
34843.5	84315	27083	262143	68367.3	251287	0	-5.5	3.28607
125308	88472.2	92822	59675	91126.1	42917	29.7	-33	3.28607
24383.2	74456.3	21462	117779	73328.5	105263	17.6	34.1	3.28719
12197.2	65926.5	12125	9834	66250.1	9728	1115.4	496.1	3.29053
141410	91203.9	101612	61756.2	85679.8	47237	-8.8	8.8	3.29276
89749.5	88356.8	66569	172662	85647.9	132117	3867.6	2010.8	3.29611
17916	69447.1	16907	9944	93005.6	7007	70.4	27.5	3.29722
119323	89877.1	87007	63424.9	86461	48075	52.8	36.3	3.29834
89754.8	82035.2	71703	103426	81816.3	82846	11876.7	5141.4	3.29945
159111	113352	91992	142628	107616	86858	4.4	37.4	3.30057
6363.75	66986	6226	10652.4	66741.5	10460	2.2	-29.7	3.30168
64622.2	89419.4	47362	70326.3	90317.5	51030	8530.5	4405.5	3.30502
135983	92631.5	96207	84136.8	99279.6	55540	53.9	34.1	3.30502
64666.5	89717.5	47237	88496.1	90761.8	63900	8071.8	4276.8	3.3106
124560	86471.5	94403	85750.5	85336.4	65854	141.9	61.6	3.3106
108516	88643.7	80228	40689	87352	30527	46.2	11	3.31171
37146	99987.7	24347	54514.9	105958	33718	5729.9	3217.5	3.31506
5564.25	65175.8	5595	36879.7	66498.3	36346	-11	12.1	3.31951
74854.5	78709.8	62326	93341.6	74888.1	81685	10327.9	4374.7	3.32063
150182	113249	86909	103438	107060	63319	66	4.4	3.32509
6297.75	69483.1	5940	18352.4	77691.6	15481	45.1	38.5	3.32509
10467.8	77201.7	8886	69053.6	95525	47375	403.7	145.2	3.32509
7038	63822.1	7227	6092.9	62323.1	6407	589.6	253	3.32843
7375.5	70296.8	6876	62478.9	73501.4	55708	-8.8	18.7	3.33178
27938.2	69046	26518	7197.3	68478.8	6888	23.1	22	3.33178
135023	90648.1	97618	83251.3	90106.6	60550	108.9	7.7	3.33178
129546	91977.9	92304	217960	133945	106642	188.1	92.4	3.33512
73581.8	83441.5	57792	79692.8	82635.8	63202	2236.3	1831.5	3.33623
17590.5	75185	15333	131026	75459.2	113796	-15.4	13.2	3.33958
9275.25	86503.9	7027	79142.8	102778	50465	239.8	178.2	3.34181
52369.5	93303.8	36784	166538	98173.3	111173	6626.4	3591.5	3.34292
10502.2	78239.8	8797	117413	84606.3	90948	2021.8	881.1	3.35741
129008	86628.5	97597	66419.1	90169.5	48274	130.9	26.4	3.35741
13887.8	69989.8	13004	55139.7	72147.2	50087	30.8	53.9	3.35853
25815.8	71935.9	23519	26214.1	71261.3	24108	426.8	195.8	3.36076
262143	115172	149167	262143	68367.8	251285	1954.7	733.7	3.36076
16588.5	80630.7	13483	30479.9	76792.7	26012	3795	1608.2	3.36187
6254.25	68794.6	5958	36723.5	69457.8	34650	-20.9	5.5	3.36299
14375.2	67567.7	13943	3081.1	64553.4	3128	14.3	-73.7	3.3641
95804.2	96206.5	65262	166920	94217.7	116106	10639.2	4750.9	3.36633
11570.2	69260.9	10948	16721.1	73089.7	14993	1324.4	567.6	3.36633
228470	112293	133339	186982	104064	117755	181.5	39.6	3.36633
11498.2	81236.5	9276	99819.5	79255.8	82540	-44	34.1	3.36968
41556.8	74458.3	36577	39396.5	75251.8	34310	746.9	412.5	3.36968
5469	66263	5409	5569.3	70720.7	5161	-25.3	-22	3.37079
42674.2	112834	24786	120975	120484	65803	396	443.3	3.37079
7725	65757.3	7699	21241	66781	20845	41.8	17.6	3.3719
14208	69394.5	13418	89481.7	72366.3	81036	13.2	-2.2	3.37413
128324	93357.8	90082	80514.5	108467	48647	49.5	30.8	3.37636
103444	91135.4	74387	53828.5	89139.7	39575	-8.8	-5.5	3.37636
146080	105384	90844	207686	105414	129118	18466.8	9236.7	3.37636
132820	89920.9	96802	60592.4	99798.5	39790	3.3	-37.4	3.37748
261512	139393	122951	218528	115736	123743	2929.3	1901.9	3.38417
12618.8	70888.2	11666	8186.2	75872	7071	-14.3	-18.7	3.38417
117598	88210.3	87370	40583.4	89116.2	29845	24.2	47.3	3.39197
143013	106123	88317	124255	114861	70896	3339.6	1446.5	3.39197
19605.8	65823.9	19520	19892.4	65379.6	19940	652.3	271.7	3.39531
173794	121026	94110	59181.1	107429	36103	4.4	-8.8	3.39754
132621	90542.5	95993	68652.1	92476.9	48652	18.7	-33	3.39866
39122.2	89133.2	28765	66269.5	77305.8	56180	132	49.5	3.39977
94563.8	86072.8	72001	124928	91470.9	89507	6455.9	3096.5	3.402
105993	90619.6	76654	59142.6	89900.5	43114	40.7	-16.5	3.40423
97809	93421.3	68614	44739.2	87693.4	33435	-3.3	-14.3	3.40646
14274.8	97836.2	9562	54935.1	87290.9	41244	122.1	9.9	3.40757
38842.5	109605	23225	85380.9	107693	51958	5524.2	3052.5	3.40869
46593	78765.9	38767	95514.1	83224	75214	49.5	-33	3.4098
11193	64835.1	11314	12250.7	68885.6	11655	11	3.3	3.41538
8665.5	66112	8590	3576.1	63068.7	3716	-30.8	34.1	3.41761
149090	93134.4	104910	77806.3	89773.1	56800	63.8	83.6	3.41984
115864	84893.5	89445	48000.7	88052.8	35726	35.2	-59.4	3.42318
143143	94685.9	99075	98742.6	105387	61404	176	100.1	3.42429
48741	95260.9	33532	88162.8	107197	53899	7173.1	3832.4	3.42429
58644	81610.7	47093	71183.2	78724.6	59258	5416.4	2315.5	3.42764
9405.75	69478.7	8872	14769.7	76650.9	12628	73.7	63.8	3.4321
64340.2	80328.5	52492	51858.4	74786.4	45444	165	35.2	3.43433
65157	106238	40194	85899	100645	55934	5538.5	2810.5	3.43433
81356.2	79955.7	66684	90909.5	78298.9	76091	5930.1	2605.9	3.43656
112653	94220.4	78357	188790	100417	123212	27242.6	11697.4	3.43767
9561.75	96629	6485	85868.2	99472.5	56573	201.3	90.2	3.44547
130478	89419.7	95628	74995.8	88821.3	55335	123.2	24.2	3.4477
15995.2	66224.3	15829	2986.5	65877.9	2971	13.2	-29.7	3.44882
13776.8	67982.3	13281	10846	69245.3	10265	316.8	161.7	3.45105
120461	84903.1	92983	52866	87590.1	39555	12.1	39.6	3.45885
5619.75	72542	5077	39447.1	71747.5	36032	540.1	240.9	3.45996
118872	89753.2	86798	45136.3	84412.1	35043	39.6	52.8	3.46442
147797	93942.5	103106	77096.8	87638.4	57653	134.2	12.1	3.46665
108422	88167.6	80591	120168	89773.2	87725	170.5	-1.1	3.47111
18114	80531.8	14741	5409.8	98482.4	3600	-2.2	-53.9	3.47111
115051	88824.6	84886	57553.1	83968.9	44919	19.8	-13.2	3.47446
10224.8	65862.9	10174	3307.7	59965	3615	30.8	24.2	3.47557
130458	88378.1	96740	127824	98186.8	85318	161.7	63.8	3.48114
101770	87947.4	75836	70203.1	78747.6	58425	8721.9	3896.2	3.48114
115212	85511	88299	54287.2	83492.1	42612	44	-41.8	3.48226
19512	75526.5	16931	11269.5	74324	9937	6.6	45.1	3.48226
113563	91916.1	80970	60016	89241	44074	29.7	-16.5	3.48226
5082.75	64194.1	5189	36062.4	63966.9	36947	-23.1	15.4	3.48895
112314	86987.4	84617	136280	83059	107529	15930.2	6888.2	3.49006
5765.25	69955.8	5401	48897.2	72110.7	44439	128.7	26.4	3.49118
12220.5	75927.4	10548	63494.2	78890.5	52746	1955.8	754.6	3.4934
8421	63956.3	8629	2929.3	67312.3	2852	6.6	-22	3.4934
12947.2	69373.8	12231	23445.4	111463	13785	14.3	11	3.49452
139888	102645	89315	56916.2	97786.3	38145	11	-18.7	3.49452
10914.8	63690.6	11231	5409.8	61647.8	5751	61.6	111.1	3.49563
120206	92867.3	84829	59669.5	99979.6	39113	41.8	34.1	3.49786
6169.5	66632.2	6068	2493.7	65449.4	2497	15.4	22	3.49898
14607.8	68650.7	13945	8457.9	68212.8	8126	-17.6	11	3.50232
35699.2	82339.2	28414	32532.5	82289.9	25909	3661.9	1620.3	3.50344
97572.8	91103.1	70190	46337.5	86505.5	35105	123.2	-1.1	3.50901
66184.5	84288.1	51460	92592.5	80864.4	75041	1963.5	1392.6	3.50901
108471	90255	78763	50765	92289.2	36049	31.9	-6.6	3.51124
155585	107990	94420	121957	111983	71373	5.5	35.2	3.51235
5316.75	66117.4	5270	41745	67998.9	40233	-1.1	-5.5	3.51235
82566	90070	60076	87509.4	91716.2	62530	10118.9	4860.9	3.51458
5485.5	69846.1	5147	11094.6	69578.5	10450	-14.3	-40.7	3.5157
9996.75	87656.8	7474	210166	106620	129182	35.2	50.6	3.51681
87729	88214.9	65175	136139	89313.1	99896	5429.6	2950.2	3.51793
169534	95089.3	116844	69298.9	99456.3	45664	18.7	-23.1	3.51793
50847	89652.9	37169	262143	68370	251277	28.6	38.5	3.52239
112274	90996.2	80860	57457.4	88245.6	42671	-23.1	28.6	3.5235
63876	75530.1	55424	114101	76430.3	97837	2044.9	1023	3.52796
221278	167590	86531	262143	83654.2	205367	1163.8	573.1	3.52796
167974	95551.4	115209	99086.9	90832	71492	-28.6	1.1	3.53799
59376.8	81387.8	47812	111610	89987	81284	3038.2	1804	3.53799
127436	88158.1	94735	74851.7	87426.2	56110	33	58.3	3.54022
12285	67793	11876	50730.9	74576.6	44581	11	4.4	3.54022
12078.8	65162.4	12148	11239.8	71335.6	10326	75.9	177.1	3.54691
119216	83603.1	93453	46409	83252.4	36533	7.7	66	3.54914
131870	94691.4	91267	75710.8	88549.5	56034	45.1	2.2	3.54914
104238	87573.4	78007	46038.3	87319.9	34553	30.8	69.3	3.54914
126113	88861	93010	45480.6	89029.4	33479	31.9	-3.3	3.54914
113979	89313.4	83635	48538.6	93667	33961	31.9	29.7	3.55137
77912.2	97075.2	52599	189926	94729.6	131395	3414.4	1555.4	3.55471
102084	88347.2	75726	84630.7	88155	62916	188.1	77	3.55806
14950.5	69548.3	14088	11595.1	66505.9	11426	-4.4	47.3	3.56029
145192	96919.7	98177	74439.2	89254	54658	50.6	37.4	3.56029
127351	90818.7	91898	66831.6	85683.4	51117	157.3	30.8	3.5614
18506.2	67412.9	17991	6110.5	65919	6075	22	15.4	3.56474
152773	112361	89107	262143	91789.1	187166	14479.3	8164.2	3.56586
8269.5	65389.7	8288	35935.9	65144.3	36152	6.6	-23.1	3.56586
186840	114259	107167	139197	112625	80998	-3.3	2.2	3.56697
115341	91169.9	82911	65342.2	91507.3	46797	184.8	159.5	3.5692
149583	91795.1	106793	111317	109969	66339	138.6	67.1	3.57366
155254	95410.4	106642	80754.3	100798	52504	-16.5	13.2	3.57589
116030	84810.1	89661	61891.5	80465.8	50408	44	30.8	3.57924
49246.5	74840.4	43124	54144.2	74528.9	47611	-12.1	34.1	3.58146
175856	100711	114435	125912	103831	79473	33	51.7	3.58146
58969.5	78555.7	49196	50122.6	75860.5	43301	666.6	562.1	3.58369
108576	82952.2	85780	49876.2	82678.3	39535	-15.4	2.2	3.58592
6567	72982	5897	15895	71110.3	14649	2698.3	1148.4	3.58704
74826.8	88614.6	55339	99788.7	86975.2	75191	2074.6	1311.2	3.5915
130922	102481	83724	70830.1	91362	50808	61.6	-20.9	3.59484
138682	90925.2	99958	81481.4	95344.6	56007	23.1	-16.5	3.59596
58284	78118.9	48896	56054.9	76863.5	47794	11841.5	5062.2	3.60376
8676	74903.2	7591	11629.2	77840	9791	6.6	20.9	3.60376
11589.8	78247.2	9707	114664	77742	96661	4.4	24.2	3.6071
139282	92801.6	98360	89410.2	82367	71140	129.8	67.1	3.60822
137049	92141.2	97477	53077.2	86447.3	40238	-26.4	-18.7	3.61156
14439	69410.6	13633	75307.1	73833.5	66844	78.1	13.2	3.61268
14217.8	73880	12612	37822.4	84287.6	29408	119.9	89.1	3.61379
23753.2	100283	15523	262143	68367.5	251286	90.2	45.1	3.61602
114874	98631.1	76329	73777	93777	51559	17.6	14.3	3.61936
148128	98146	98911	90785.2	95366.1	62388	88	42.9	3.62048
6792	64175.4	6936	4360.4	65287.5	4377	-2.2	12.1	3.62494
74001.8	81482.9	59519	77143	80469.3	62827	3341.8	1511.4	3.63274
29904.8	82637.8	23716	32727.2	107391	19972	3217.5	2083.4	3.63497
10324.5	71638.6	9445	32992.3	87431.6	24730	85.8	51.7	3.63831
15483.8	70936.2	14305	15967.6	69749.6	15003	6.6	-16.5	3.63831
33687.8	69542.3	31747	17585.7	74110.8	15551	233.2	90.2	3.64054
153354	111545	90100	73590	107304	44945	48.4	23.1	3.64723
131584	95699.4	90110	67776.5	88110	50412	-15.4	3.3	3.64723
128323	92490.2	90926	70892.8	85276.4	54482	51.7	-38.5	3.64723
9517.5	67445.8	9248	3726.8	67172.6	3636	-62.7	-12.1	3.64834
20298.8	77595.6	17144	26947.8	94360.5	18716	5.5	20.9	3.64834
117482	92772.3	82991	49417.5	86880	37277	27.5	28.6	3.64946
14409.8	78046.1	12100	20543.6	82689.2	16282	2899.6	1192.4	3.6528
11265	81495	9059	171992	103850	108538	-3.3	-14.3	3.65392
8995.5	71362.9	8261	67285.9	72463.9	60853	24.2	-2.2	3.65838
118473	93002.8	83484	54234.4	91539.8	38828	45.1	20.9	3.66061
8095.5	81334.8	6523	101382	94671.5	70181	200.2	67.1	3.66395
58606.5	88871.2	43218	77392.7	103999	48770	9938.5	5020.4	3.66395
49866.8	93152.5	35083	141401	100169	92512	3982	2440.9	3.66507
127820	99310.4	84350	169672	124746	89138	300.3	108.9	3.66618
59517	73686.2	52934	46786.3	72722.2	42163	5746.4	2559.7	3.66729
134662	117651	75012	241450	117212	135000	13930.4	6397.6	3.67064
66383.2	77402.6	56206	59921.4	77906	50407	180.4	398.2	3.67064
21882.8	155391	9229	262143	120378	142716	24.2	16.5	3.67287
150370	94015.3	104820	96215.9	108775	57969	170.5	155.1	3.67398
101633	84129.8	79171	26931.3	81722.9	21597	-4.4	-7.7	3.67733
11472	63974.6	11752	5353.7	61836.5	5674	205.7	158.4	3.67956
8584.5	64406.8	8735	4262.5	70134.9	3983	-2.2	-3.3	3.68179
113576	89043	83592	55685.3	91429.1	39915	62.7	-15.4	3.68624
125116	93552.4	87647	61305.2	86584.6	46402	22	59.4	3.68736
122169	86680.1	92368	62800.1	82068.8	50149	40.7	-12.1	3.69293
11445.8	81110.4	9248	64705.3	92155.3	46015	102.3	35.2	3.69405
15957.8	66867.5	15640	6558.2	69772.4	6160	-27.5	4.4	3.69851
15390	68305.5	14766	4246	66634.5	4176	4.4	16.5	3.69962
121196	99564.6	79774	125958	97731.1	84464	244.2	60.5	3.70185
98855.2	87333.6	74182	38302	90205.9	27827	33	12.1	3.70408
8684.25	65170.2	8733	2711.5	64221.5	2767	-6.6	17.6	3.70519
137806	93977.5	96100	71820.1	88254.8	53332	36.3	67.1	3.70631
7618.5	66856.7	7468	23950.3	72593.1	21622	92.4	40.7	3.70742
24103.5	69016.4	22888	6707.8	68335.5	6433	11	-16.5	3.71077
137411	90800.2	99178	81671.7	102740	52097	77	22	3.71188
110302	89561.6	80713	92110.7	95353.9	63307	237.6	146.3	3.713
110847	95184.3	76320	43006.7	90719.9	31068	-28.6	-14.3	3.71634
9168	83229.5	7219	26635.4	81752.4	21352	1915.1	821.7	3.71746
36237.8	99952.8	23760	141344	119710	77380	10230	4602.4	3.71857
96567.8	88070.6	71859	46076.8	93963	32137	31.9	-12.1	3.72191
119271	85798	91104	42053	77800	35424	31.9	19.8	3.72414
120657	88043.7	89812	51018	81043.1	41256	-57.2	31.9	3.72637
109994	90306.5	79823	51718.7	84655.5	40038	92.4	0	3.72637
113511	88451.7	84103	62206.1	96408.7	42286	31.9	-44	3.72637
148677	108640	89688	52332.5	103359	33182	25.3	-35.2	3.72972
46889.2	78754.8	39019	57976.6	75197	50528	275	386.1	3.72972
74824.5	89421.5	54838	83801.3	89696.1	61229	10884.5	5071	3.73418
12397.5	72041.4	11278	8575.6	72818.2	7718	1645.6	715	3.7364
16281	70012.6	15240	38215.1	75013.2	33387	264	95.7	3.73752
7329	64854.6	7406	3580.5	64838.8	3619	14.3	-1.1	3.73752
16492.5	81802.2	13213	174576	88545.6	129210	528	209	3.73863
114850	87670.3	85854	79327.6	120248	43234	85.8	-7.7	3.73863
191648	132708	94643	215784	133482	105944	1709.4	817.3	3.74198
130221	87479.6	97556	56489.4	84148	43995	-3.3	4.4	3.74198
11240.2	66894.4	11012	4101.9	69427.2	3872	42.9	34.1	3.74532
79947.8	81398.5	64368	124035	78495.4	103557	7684.6	3570.6	3.74755
154971	96648.2	105084	97774.6	100664	63655	73.7	71.5	3.74867
5427.75	66964	5312	49346	69258.1	46694	-18.7	23.1	3.74867
119411	99524.8	78631	185964	96586	126181	17217.2	7484.4	3.74867
119409	90564.5	86409	101384	110675	60034	158.4	64.9	3.74978
5783.25	65789.1	5761	3568.4	68923.9	3393	-9.9	30.8	3.75313
65793.8	88171.7	48903	62278.7	83415	48930	6570.3	3202.1	3.75424
10589.2	83702.5	8291	90789.6	94216.9	63152	707.3	386.1	3.75424
125935	114036	72374	142138	116904	79682	6518.6	2983.2	3.75647
159176	102641	101634	108108	97690	72525	55	13.2	3.75981
164814	101504	106412	109153	95569.2	74851	50.6	19.8	3.76093
120129	89747.9	87721	72405.3	90107.5	52661	66	62.7	3.76539
7864.5	70700.7	7290	21172.8	70896.2	19572	40.7	61.6	3.7665
68767.5	111151	40546	95370	102329	61079	342.1	337.7	3.7665
117929	87665.7	88160	70952.2	97108.1	47884	108.9	48.4	3.77096
10014.8	65079.5	10085	9471	63014.4	9850	1125.3	523.6	3.77207
48888.8	99681.8	32142	68615.8	106939	42050	3766.4	2164.8	3.77207
7766.25	80064.3	6357	39089.6	81388.2	31476	38.5	33	3.77653
30585.8	71432.5	28061	9090.4	70855	8408	112.2	-3.3	3.77653
137757	95215.4	94817	142337	100230	93068	342.1	100.1	3.77765
5509.5	72084.4	5009	60594.6	70570.2	56272	5.5	-38.5	3.77765
61014.8	81722.1	48930	59658.5	79877.8	48947	104.5	81.4	3.78211
120712	92713.5	85327	99256.3	105056	61918	157.3	58.3	3.78322
122226	91363.5	87674	58180.1	102220	37301	74.8	59.4	3.79437
118419	87022	89181	42498.5	84223.3	33069	11	13.2	3.7966
9374.25	73451.8	8364	54798.7	80298.9	44724	116.6	42.9	3.7966
8679	66361.8	8571	49443.9	66582.2	48667	0	48.4	3.79883
106606	86258.1	80996	31771.3	76954.7	27057	-39.6	18.7	3.79994
139603	94022.1	97307	73806.7	85509.1	56567	-13.2	31.9	3.79994
7620	66709.1	7486	12059.3	64552.7	12243	486.2	205.7	3.80551
93204.8	96747.8	63136	246377	91244.6	176959	8709.8	3727.9	3.80663
122372	88671.8	90443	44339.9	82797.5	35096	-1.1	27.5	3.80663
121126	88486.8	89710	54419.2	92153.1	38701	45.1	48.4	3.80774
13202.2	66402.4	13030	15499	67729.7	14997	9.9	4.4	3.80997
153882	105747	95367	63202.7	98225.1	42169	22	41.8	3.8122
5196	64116.9	5311	4329.6	64649	4389	14.3	-16.5	3.81555
119018	111884	69715	249482	108072	151288	29117	12917.3	3.81555
7587.75	64388.3	7723	4199.8	62200.7	4425	50.6	-18.7	3.81555
136171	93598.8	95344	66062.7	100993	42869	26.4	4.4	3.81555
123448	100187	80752	155934	97418.3	104901	12719.3	6266.7	3.81666
98586	92712.3	69688	135443	88496.7	100302	18437.1	7805.6	3.81666
181769	109518	108771	207766	106210	128200	237.6	113.3	3.81889
5037	65744.8	5021	4227.3	63512.2	4362	-28.6	-16.5	3.82001
121694	87901.5	90730	42952.8	89834.2	31335	-27.5	-58.3	3.82223
84063	87028.3	63303	121993	85953.4	93015	4875.2	2534.4	3.82558
58902.8	112912	34188	93944.4	114100	53959	3290.1	2203.3	3.82558
60389.2	113498	34870	121685	111012	71837	3912.7	2912.8	3.82669
8968.5	64496.8	9113	2915	61367.6	3113	29.7	13.2	3.82892
13803	64999.2	13917	9016.7	64751.1	9126	271.7	242	3.83115
62010	79363.5	51206	53727.3	82821.5	42514	5464.8	2840.2	3.83784
115805	90241.6	84101	42282.9	94189.4	29420	88	53.9	3.83784
64171.5	76966.8	54641	73089.5	75585.3	63372	5526.4	2671.9	3.84007
145378	104847	90870	67589.5	111337	39785	91.3	-91.3	3.84118
122341	89030.4	90056	68611.4	98448.1	45674	183.7	104.5	3.8423
5665.5	64371.4	5768	2062.5	63103.6	2142	0	-23.1	3.84564
37518.8	84301.7	29167	262143	77630.9	221301	27.5	39.6	3.84787
41019.8	83112.4	32345	33564.3	93750.6	23463	4689.3	2946.9	3.84787
184630	114919	105291	262143	68370	251277	7591.1	3641	3.84787
11556.8	71539	10587	81650.8	72982.4	73320	27.5	29.7	3.85122
11125.5	68391.4	10661	54954.9	68713	52414	-11	-17.6	3.85122
4979.25	64490.1	5060	10105.7	63431.4	10441	519.2	221.1	3.85122
7341.75	67719.8	7105	14170.2	67617.5	13734	915.2	521.4	3.85345
145542	94326	101120	126558	107409	77220	209	67.1	3.85345
5793	69329.8	5476	34037.3	69745.5	31983	27.5	58.3	3.85345
5577.75	64051.8	5707	2074.6	66000.5	2060	-3.3	16.5	3.85568
15497.2	68424.7	14843	21104.6	68722.6	20126	271.7	221.1	3.85679
135338	105579	84008	48710.2	98326.6	32466	63.8	29.7	3.86348
[truncated: 18,001 more rows]
