# Supplementary material for: N-chlorination mediates protective and immunomodulatory effects of oxidized human plasma proteins
Source: eLife. 2019 Jul 12;8:e47395. doi: 10.7554/eLife.47395 (PMC6650281; doi:10.7554/eLife.47395)
Supplement: Figure 8—source data 1. [file elife-47395-fig8-data1.zip › Figure 8 Source Data 1/scale values/AG85B + CD 2.csv]

FSC-A	FSC-H	FSC-W	SSC-A	SSC-H	SSC-W	FITC-A	PE-A	Time
7451.25	73854.4	6612	87857	76902.9	74871	3.3	18.7	0
7983	64998.6	8049	6760.6	64539.4	6865	133.1	110	0.00109733
112579	94316	78226	80969.9	98603.5	53816	67.1	34.1	0.00548667
101221	94307.7	70340	69309.9	86983.8	52220	7.7	53.9	0.006584
123384	86509.1	93471	57421.1	92121.2	40850	0	71.5	0.00768133
55482	74944.2	48517	65447.8	74019.1	57947	2858.9	1463	0.0109733
144826	105994	89546	100659	113071	58342	150.7	101.2	0.0109733
14259.8	81653.7	11445	31568.9	73631.6	28098	38.5	3.3	0.0109733
131834	93862.9	92048	68735.7	91821.3	49059	36.3	-5.5	0.0120707
135806	95062.2	93625	51802.3	92542.3	36685	-15.4	-22	0.0120707
6518.25	72293.1	5909	104846	73854.7	93037	-27.5	-14.3	0.013168
14297.2	68228.7	13733	13703.8	73953.6	12144	8.8	-3.3	0.01646
54521.2	78369.6	45593	78800.7	74754.8	69083	2945.8	1369.5	0.0186547
96456.8	85994.8	73509	34357.4	83894.6	26839	27.5	48.4	0.0186547
8733	76157.8	7515	15667.3	78891.5	13015	2561.9	1100	0.019752
147504	100099	96573	68844.6	94264.9	47863	38.5	0	0.0219467
31064.2	114611	17763	51859.5	118519	28676	6080.8	3264.8	0.023044
208339	112941	120892	158942	110549	94225	137.5	58.3	0.026336
262143	105303	163147	262143	85012.8	202085	794.2	401.5	0.0274333
262143	262143	34819	262143	68367.8	251285	798.6	290.4	0.0307253
60423.8	130107	30436	160428	147538	71262	3045.9	2059.2	0.0351147
19894.5	64583.2	20188	8152.1	65504.7	8156	683.1	378.4	0.036212
35589.8	88708.4	26293	130686	84709.2	101106	1174.8	456.5	0.036212
128518	87935.4	95781	41103.7	79565.6	33856	45.1	-28.6	0.0373093
30543	90852.7	22032	260347	94966.2	179665	23.1	40.7	0.0373093
77233.5	79992	63276	76183.8	76975.5	64862	12816.1	5695.8	0.039504
114095	88952.5	84060	62208.3	95134.2	42854	60.5	22	0.0449907
95823.8	86618.2	72501	136354	85427.7	104604	10153	4913.7	0.0471853
19588.5	64881.8	19786	21230	64425.3	21596	44	162.8	0.0471853
74935.5	88458.9	55517	121337	96549.5	82361	8927.6	4815.8	0.04938
126775	91191.9	91108	57753.3	90676.3	41741	5.5	52.8	0.0504773
92430.8	87785.4	69004	107108	88340.4	79459	3888.5	2229.7	0.0570613
8120.25	70142.2	7587	5129.3	65209.3	5155	-5.5	38.5	0.0581587
95640.8	89713.3	69866	139292	95172.2	95917	5236	2456.3	0.0603533
16389	68490.6	15682	112280	67525	108973	-2.2	23.1	0.0614507
116032	86866.1	87540	46832.5	84598	36280	59.4	-20.9	0.0636453
16029.8	71924.3	14606	57984.3	88573.3	42903	49.5	13.2	0.0647427
11417.2	71044.5	10532	8654.8	71355	7949	85.8	14.3	0.06584
111727	88462.4	82771	47022.8	89306.1	34507	19.8	79.2	0.06584
95691.8	84595.8	74132	56089	87660	41933	56.1	50.6	0.069132
9607.5	64824.2	9713	12903	67741	12483	157.3	112.2	0.069132
80325.8	83049	63387	111405	84958.8	85936	14039.3	6190.8	0.069132
11177.2	74922	9777	96067.4	77426.7	81314	-20.9	36.3	0.069132
39577.5	78543.8	33023	59556.2	76367.7	51109	5060	2112	0.0702293
105967	83750	82921	54879	93044.7	38654	-22	3.3	0.0713267
23091	89095.8	16985	11067.1	94710.6	7658	66	22	0.072424
165998	106366	102277	106917	107694	65063	49.5	25.3	0.0746187
107814	93881.4	75262	39670.4	103550	25107	18.7	69.3	0.0768133
135043	90894.9	97367	56860.1	89585.1	41596	51.7	1.1	0.0768133
132718	94260	92275	82351.5	92521.9	58332	88	34.1	0.0779107
8744.25	65128.2	8799	25489.2	73852.1	22619	27.5	37.4	0.0812027
74955	79867.5	61505	55149.6	78622.7	45970	-14.3	1.1	0.0812027
131032	91357.7	93997	107873	94207.8	75042	105.6	28.6	0.0833973
140208	101310	90699	78421.2	88633.5	57985	-22	56.1	0.0844947
111652	83631.5	87494	43613.9	81012.4	35282	7.7	18.7	0.088884
111178	90848	80202	72243.6	107856	43897	34.1	-7.7	0.092176
55980	100576	36477	87659	95662.5	60053	5859.7	3603.6	0.095468
194884	122688	104101	220898	125620	115242	273.9	99	0.0976627
8545.5	65417.3	8561	9991.3	65426.6	10008	225.5	126.5	0.09876
67026.8	87062.8	50454	82500	81523.5	66321	7096.1	3469.4	0.09876
85447.5	79790.9	70182	103764	76445.5	88956	4950	2471.7	0.09876
7131.75	69334.9	6741	12211.1	83118.7	9628	25.3	42.9	0.0998574
109704	88878.5	80892	59719	87379.9	44790	31.9	-18.7	0.0998574
6809.25	77975	5723	67676.4	76068.3	58306	68.2	33	0.102052
92010.8	97140.8	62075	119882	94354.5	83267	10819.6	5629.8	0.103149
70681.5	84431.8	54863	59963.2	79083.7	49691	5559.4	2662	0.105344
6320.25	69068.5	5997	4690.4	76313.3	4028	1.1	12.1	0.107539
5462.25	63969.6	5596	3118.5	68238.4	2995	-14.3	-16.5	0.108636
128800	102134	82647	54022.1	90496.2	39122	-26.4	27.5	0.108636
141814	100171	92781	71340.5	96880.8	48259	66	-40.7	0.111928
118636	84975.4	91496	45883.2	93536.2	32148	-24.2	18.7	0.113025
60177	77272.6	51037	58603.6	74086.5	51840	4946.7	2510.2	0.114123
74070	98713.8	49175	118473	100925	76931	20915.4	9543.6	0.11522
101017	87680.6	75504	92152.5	80833.4	74713	11672.1	5117.2	0.11522
30290.2	95616.9	20761	24505.8	97081.1	16543	2648.8	1743.5	0.118512
132473	90300.6	96143	63905.6	99974.2	41892	42.9	29.7	0.119609
107883	91467.1	77298	55283.8	94142.6	38485	19.8	52.8	0.120707
115613	90312.2	83896	41762.6	82321.8	33247	58.3	25.3	0.121804
203955	113245	118031	195860	122007	105206	312.4	143	0.13168
96958.5	87303.1	72784	121811	84656.1	94299	10347.7	4485.8	0.137167
97164	88320.6	72098	72756.2	83772.3	56918	-4.4	20.9	0.140459
169602	110208	100855	131963	113211	76391	22	13.2	0.140459
20006.2	69134.2	18965	8837.4	74261.8	7799	-20.9	38.5	0.140459
5139	66205.9	5087	10244.3	68014.4	9871	1659.9	734.8	0.141556
35544	76346.6	30511	25126.2	87756.9	18764	3671.8	2280.3	0.141556
110461	87925.3	82333	70436.3	88771.4	52000	38.5	27.5	0.141556
124073	93251.7	87197	55962.5	86267.1	42514	15.4	-26.4	0.141556
116273	91717.6	83082	120331	94322.5	83607	493.9	174.9	0.141556
102329	95008.2	70586	146611	86810.9	110681	6524.1	3498	0.142653
58356	82661.5	46266	56788.6	92708.7	40144	12170.4	5845.4	0.144848
68660.2	76446.5	58861	53155.3	72159.8	48276	6622	3052.5	0.147043
73988.2	80949.8	59900	156544	80417.7	127575	9080.5	4459.4	0.14814
30329.2	77816.1	25543	187992	77264.8	159455	157.3	66	0.150335
143105	93469.5	100338	68279.2	93061	48084	-16.5	20.9	0.151432
121516	87167.9	91360	44176	89419	32377	24.2	-11	0.152529
18027.8	74942.4	15765	109701	78027.2	92139	19.8	23.1	0.152529
114769	85046.2	88440	87101.3	92143.2	61950	101.2	71.5	0.152529
133674	92861.5	94339	85270.9	97333.6	57414	506	188.1	0.153627
102170	86431.8	77469	38512.1	81009.4	31156	-20.9	37.4	0.156919
68547	107402	41827	262143	120157	142978	5060	2927.1	0.160211
119986	89252.2	88103	47913.8	86675.5	36228	5.5	-15.4	0.160211
15454.5	69538.4	14565	10701.9	75871.9	9244	-31.9	-20.9	0.161308
109122	90360.7	79143	65181.6	83530.3	51140	29.7	-5.5	0.165697
6818.25	67488.4	6621	30409.5	67430.8	29555	24.2	42.9	0.166795
83691	79883.1	68660	63108.1	75658.1	54665	4073.3	2102.1	0.168989
132200	89200.6	97128	55005.5	93380	38604	70.4	-38.5	0.171184
113260	85709.2	86602	73381	81670.7	58884	116.6	-14.3	0.172281
9972.75	67226.3	9722	9301.6	71506.1	8525	29.7	-23.1	0.173379
81663	93765.7	57077	131654	88682.9	97291	8336.9	3856.6	0.175573
108586	89746.1	79294	57893	90112	42104	-5.5	30.8	0.176671
9348.75	64690.1	9471	9157.5	64636.1	9285	151.8	36.3	0.176671
130581	89302.4	95829	48868.6	88125.4	36342	63.8	13.2	0.178865
72330.8	139650	33944	153218	155979	64376	19257.7	9675.6	0.179963
94613.2	85131.8	72835	104771	79219.2	86674	12181.4	5661.7	0.184352
161970	100161	105978	114144	112742	66351	47.3	38.5	0.185449
9520.5	66214.1	9423	63328.1	67779.4	61232	-20.9	12.1	0.188741
116756	85586.5	89403	78548.8	85543.9	60177	162.8	36.3	0.189839
77095.5	105204	48026	162661	95613.8	111492	4275.7	2253.9	0.189839
139186	100436	90821	51905.7	92876.4	36626	-80.3	11	0.192033
5214	63965.7	5342	17307.4	67992.9	16682	99	55	0.192033
117468	87551.3	87930	60915.8	80228.7	49760	-44	-17.6	0.194228
154638	98013.1	103398	85808.8	94947.8	59228	45.1	6.6	0.196423
147736	99072	97727	138311	106060	85464	152.9	77	0.196423
8730	65807.4	8694	9087.1	66718.8	8926	70.4	17.6	0.19752
132875	104776	83112	65839.4	104349	41350	298.1	99	0.200812
74774.2	91555.3	53524	149256	86938.5	112512	4535.3	2163.7	0.207396
180091	103132	114440	111064	114267	63699	61.6	74.8	0.207396
101910	90200.1	74044	53413.8	90078.1	38861	380.6	124.3	0.209591
135085	90798.2	97501	63516.2	88967.2	46788	7.7	-5.5	0.209591
113769	90940.8	81987	59771.8	90571.2	43250	34.1	-19.8	0.210688
92336.2	83952.1	72081	36084.4	81647.1	28964	-45.1	-8.8	0.210688
163664	100266	106974	63959.5	96300	43527	5.5	47.3	0.210688
19602.8	68644.7	18715	6290.9	71588.9	5759	-11	6.6	0.210688
105506	85635.4	80743	49651.8	82754.3	39321	46.2	24.2	0.212883
120982	89338.6	88749	50891.5	91089.1	36615	-8.8	5.5	0.216175
9771	63319.7	10113	5343.8	64590.8	5422	151.8	193.6	0.216175
110824	95502.9	76050	228524	95107.9	157469	13047.1	5753	0.217272
20760.8	65108.7	20897	14908.3	66532.5	14685	265.1	287.1	0.217272
102484	87307.3	76928	64757	90490.5	46899	168.3	52.8	0.219467
29765.2	79828.8	24436	17494.4	83565.1	13720	2.2	28.6	0.219467
151512	102144	97211	100256	113791	57741	152.9	62.7	0.220564
130634	89779.1	95359	43531.4	85517.8	33360	-2.2	31.9	0.221661
36436.5	99487.6	24002	66088	111195	38951	5778.3	3308.8	0.226051
62370	82868.3	49325	63896.8	81564.9	51340	2536.6	1289.2	0.228245
97869.8	89564.6	71613	36775.2	84544.1	28507	36.3	44	0.229343
119404	86539	90425	39780.4	80673.6	32316	67.1	60.5	0.231537
117427	92000.8	83648	66118.8	90285.5	47994	-3.3	18.7	0.232635
8187.75	69273.5	7746	18799	69632.7	17693	3396.8	1422.3	0.233732
129194	88499.4	95671	71832.2	88777.3	53027	55	-6.6	0.237024
13194	73390.1	11782	7455.8	72004.6	6786	6.6	-38.5	0.238121
134282	89271.8	98579	83034.6	83417.7	65235	41.8	22	0.241413
65950.5	79722.1	54215	63676.8	77961.5	53528	3051.4	1387.1	0.242511
118956	84894.9	91830	44982.3	78087.5	37752	28.6	3.3	0.244705
112450	89289.5	82535	101024	83899.9	78912	156.2	96.8	0.244705
40309.5	86215.3	30641	262143	68367.3	251287	5.5	12.1	0.2469
144520	98241.8	96408	93248.1	91225.5	66989	35.2	67.1	0.2469
110201	88681.7	81439	40625.2	87585.1	30398	-17.6	-19.8	0.247997
146285	94017.4	101970	74707.6	98977.8	49466	64.9	13.2	0.247997
8189.25	75325	7125	38086.4	72021	34657	51.7	20.9	0.247997
161696	99749.4	106235	98624.9	90282.2	71592	52.8	28.6	0.251289
15762	67150.6	15383	4636.5	67629.1	4493	61.6	-12.1	0.252387
140320	91765.9	100212	58118.5	88726.6	42928	-9.9	3.3	0.254581
84827.2	87288.6	63688	100659	86259.4	76476	6649.5	3142.7	0.258971
124355	129351	63005	126576	125301	66203	73.7	112.2	0.260068
7066.5	65171.7	7106	4656.3	68697.7	4442	29.7	27.5	0.261165
113466	83007.1	89584	43650.2	86110	33221	59.4	13.2	0.26336
9505.5	73030.8	8530	105603	74289.6	93160	36.3	-6.6	0.267749
131926	89059	97081	87419.2	90581.6	63248	51.7	-46.2	0.268847
7852.5	73897.4	6964	12050.5	68930.9	11457	-18.7	-13.2	0.268847
123573	94143.2	86023	56852.4	94218.7	39545	14.3	-13.2	0.269944
242676	141586	112328	262143	68367.8	251285	9632.7	5786	0.274333
65156.2	108889	39215	123705	102550	79055	168.3	246.4	0.275431
85495.5	103213	54286	215289	87685.2	160907	666.6	882.2	0.275431
13169.2	82629	10445	51904.6	77943.7	43642	89.1	49.5	0.276528
113491	99176.3	74995	62538.3	94283.6	43470	19.8	49.5	0.277625
48848.2	91003.4	35178	62648.3	92906.4	44192	617.1	390.5	0.277625
9230.25	76581	7899	90360.6	79117.6	74849	140.8	60.5	0.278723
132806	94881.1	91731	67868.9	93152.7	47748	-18.7	33	0.27982
114508	90714.3	82726	106005	115412	60194	93.5	58.3	0.283112
19404	86442.8	14711	73078.5	101608	47135	223.3	83.6	0.283112
123508	91825.1	88148	74010.2	117200	41385	110	92.4	0.284209
117488	87261.7	88237	66364.1	81791	53175	9.9	24.2	0.284209
156076	105422	97026	68289.1	98427.4	45469	-83.6	-1.1	0.286404
135052	92128.2	96070	65457.7	89956.3	47688	23.1	80.3	0.287501
124032	89836.2	90482	49171.1	98037	32870	4.4	34.1	0.294085
12374.2	68187.9	11893	9847.2	73334.8	8800	-9.9	-45.1	0.295183
141807	93357.5	99547	55800.8	89362	40923	-11	-2.2	0.298475
123293	88589.4	91209	49482.4	92547.9	35040	-12.1	19.8	0.301767
106644	87192.7	80156	71564.9	91924.5	51021	66	3.3	0.305059
56301	76593.6	48173	51943.1	74482.4	45704	7084	3270.3	0.311643
7494	78379.6	6266	5773.9	78310.9	4832	0	6.6	0.313837
127424	88572.4	94283	50771.6	89282.2	37268	37.4	14.3	0.313837
186615	123183	99283	129936	137709	61837	6604.4	3005.2	0.314935
44350.5	84172.3	34531	37709.1	81491.3	30326	9108	4522.1	0.317129
56355	86358.2	42767	73585.6	89624.3	53808	7042.2	3751	0.318227
115579	84731.5	89395	47809.3	80273.4	39032	38.5	73.7	0.319324
108243	88250.2	80383	60824.5	91338.5	43642	-6.6	4.4	0.321519
9072	113853	5222	39100.6	162947	15726	2438.7	1014.2	0.321519
22532.2	65700	22476	18500.9	64332.5	18847	544.5	356.4	0.322616
10536	87525.3	7889	9452.3	103399	5991	29.7	24.2	0.324811
119695	90903.3	86293	56272.7	91481.4	40313	47.3	4.4	0.327005
117151	87916.7	87328	75290.6	106452	46352	130.9	57.2	0.3292
82439.2	262143	20488	262143	85880.6	200043	79.2	24.2	0.331395
83580	87596.5	62531	145288	85965.2	110761	8138.9	3916	0.331395
5133.75	66099.3	5090	38806.9	76696.3	33160	1688.5	706.2	0.333589
6498.75	72420	5881	61750.7	81610.4	49588	-2.2	4.4	0.333589
7013.25	74060.6	6206	68128.5	82859.2	53885	67.1	52.8	0.333589
7578.75	65378.6	7597	6063.2	67681.5	5871	-18.7	-9.9	0.336881
159924	95474.2	109776	129158	101717	83216	58.3	45.1	0.339076
120661	90125.6	87740	70684.9	101399	45685	14.3	-26.4	0.340173
8410.5	67989.5	8107	5414.2	71710.8	4948	1.1	15.4	0.341271
8043.75	70598	7467	4529.8	68942.2	4306	22	-28.6	0.342368
8457	68602.3	8079	3514.5	66242.8	3477	41.8	-30.8	0.343465
159867	104414	100341	122375	98427.5	81481	86.9	34.1	0.343465
262143	138560	123988	262143	133105	129070	598.4	295.9	0.34566
144702	94097.9	100780	57629	87797.2	43017	2.2	39.6	0.346757
9607.5	70809.4	8892	52890.2	84645	40950	-6.6	12.1	0.346757
49106.2	78856.9	40811	92538.6	80979.1	74891	-26.4	-15.4	0.348952
134467	88885	99144	62558.1	92417.1	44362	20.9	-6.6	0.350049
101812	86692	76966	82259.1	95878	56227	279.4	137.5	0.353341
60559.5	75235.6	52752	65750.3	76516.2	56315	5669.4	2656.5	0.353341
149281	94440.3	103592	90648.8	93518.5	63525	58.3	3.3	0.355536
7350	64621.6	7454	9005.7	62441.6	9452	647.9	251.9	0.355536
67220.2	85056.8	51793	98755.8	87066.1	74335	8967.2	4812.5	0.356633
130600	100553	85119	55227.7	103273	35047	73.7	28.6	0.359925
13163.2	65151.2	13241	15227.3	66299.3	15052	707.3	315.7	0.359925
139563	93288.7	98044	66685.3	96932.3	45086	49.5	-9.9	0.361023
148116	111894	86751	76639.2	93282.8	53843	-37.4	-18.7	0.363217
114108	94580.3	79067	168026	124590	88384	102.3	41.8	0.366509
110544	92853.4	78022	48328.5	83023.3	38149	-12.1	83.6	0.366509
102016	89168.9	74978	51212.7	83431.3	40228	64.9	25.3	0.367607
103859	90476.1	75230	42531.5	87967.7	31686	-23.1	35.2	0.367607
156449	111898	91629	174884	121480	94346	60.5	11	0.368704
97062.8	94596	67245	172116	96286.6	117148	3930.3	2712.6	0.369801
163245	113068	94619	86343.4	110957	50998	149.6	18.7	0.371996
97955.2	89128.9	72026	56622.5	95656.8	38793	81.4	80.3	0.371996
101082	84514.6	78383	60643	84270.9	47161	71.5	59.4	0.371996
6930.75	68416	6639	45805.1	70308.3	42696	187	86.9	0.373093
10164.8	70867.8	9400	90055.9	76191.9	77461	-17.6	3.3	0.375288
87710.2	91073.2	63116	51339.2	85293.3	39447	52.8	-4.4	0.375288
208129	120683	113023	132521	119843	72469	-17.6	40.7	0.376385
173906	107817	105708	151181	133005	74492	301.4	97.9	0.377483
22437	96885.5	15177	154997	99802.1	101780	31.9	17.6	0.37858
102887	90102.5	74835	49225	89896	35886	44	45.1	0.379677
140758	102542	89961	104878	101558	67679	129.8	107.8	0.381872
74972.2	76951.9	63850	86722.9	77310.4	73515	6204	2690.6	0.384067
196412	125598	102486	225931	113616	130322	313.5	136.4	0.384067
108744	92117.2	77365	124885	88688.9	92283	13664.2	6080.8	0.385164
10467.8	64378.2	10656	14054.7	65427.5	14078	154	112.2	0.391748
119236	85229.7	91685	38885	85922.2	29659	1.1	46.2	0.391748
13020	72644.2	11746	21192.6	78756.9	17635	5.5	9.9	0.392845
10120.5	65923.6	10061	9509.5	68575.5	9088	644.6	348.7	0.392845
118296	87621.3	88479	55611.6	90002.5	40494	-13.2	-13.2	0.392845
84544.5	83964.1	65989	75771.3	76088.3	65263	8209.3	4150.3	0.39504
116030	88068.6	86343	46042.7	88751.3	33999	130.9	27.5	0.400527
6402.75	73052	5744	5327.3	151008	2312	-23.1	1.1	0.400527
142932	107230	87356	60129.3	110695	35599	55	-41.8	0.400527
121513	90124.1	88361	57910.6	84447.3	44942	16.5	9.9	0.401624
21621.8	75388.5	18796	13218.7	87275.9	9926	-26.4	7.7	0.402721
6542.25	70541.8	6078	37303.2	79842.7	30619	61.6	25.3	0.406013
9637.5	67006.5	9426	7308.4	73766.1	6493	11	-5.5	0.410403
193778	107752	117858	171592	110423	101840	320.1	119.9	0.4115
100280	89959.7	73054	58672.9	101760	37787	232.1	61.6	0.412597
135860	93266.5	95465	47152.6	102003	30295	941.6	369.6	0.414792
7323.75	83385.9	5756	130903	87068.7	98530	-11	0	0.414792
29112	81971.4	23275	262143	70253	244542	-2.2	41.8	0.420279
147814	100784	96118	62674.7	98114.1	41864	-4.4	31.9	0.421376
6566.25	74865.3	5748	71646.3	79460.7	59091	172.7	78.1	0.423571
53851.5	79562	44358	71342.7	82314	56801	4263.6	2010.8	0.426863
57432	91409.2	41176	55574.2	104755	34768	11413.6	5869.6	0.42796
12889.5	66687.2	12667	16749.7	67056.1	16370	171.6	141.9	0.429057
122243	87568	91487	61037.9	85534.2	46767	110	40.7	0.431252
44278.5	72702.2	39914	34822.7	73653.1	30985	7199.5	3425.4	0.436739
100099	86421.4	75908	36613.5	99552	24103	31.9	12.1	0.436739
111922	83890.8	87434	51778.1	88333.5	38415	8.8	34.1	0.437836
82905	84211.8	64519	92043.6	81301.6	74195	6963	3520	0.437836
15726	71835.2	14347	55326.7	73572.9	49283	1280.4	576.4	0.440031
17793.8	73415.5	15884	124839	73837.8	110803	24.2	14.3	0.441128
109711	91839.3	78289	119507	85101.2	92032	431.2	231	0.442225
37510.5	69272.9	35487	17953.1	68805.5	17100	295.9	284.9	0.442225
23496	68107.1	22609	22072.6	75423.6	19179	42.9	52.8	0.44442
113309	88599	83814	61880.5	92915.7	43646	86.9	14.3	0.446615
7113	69857.3	6673	5358.1	75842	4630	-7.7	24.2	0.449907
158425	112081	92634	177115	104583	110988	86.9	14.3	0.451004
15208.5	68071.6	14642	9230.1	72382.9	8357	18.7	3.3	0.451004
119868	104039	75507	218874	107558	133361	6776	3890.7	0.452101
112930	88309.6	83807	47824.7	88512.8	35410	88	17.6	0.454296
202325	114268	116039	144152	110085	85817	176	94.6	0.454296
6668.25	63482.1	6884	4827.9	65331.7	4843	33	-20.9	0.456491
6003	76257.5	5159	5559.4	92967.8	3919	-22	4.4	0.456491
8607	63917.1	8825	8434.8	64031.4	8633	97.9	57.2	0.459783
22842	68305	21916	9091.5	74162.4	8034	16.5	-23.1	0.459783
9641.25	67519.7	9358	2836.9	67903.2	2738	-24.2	-9.9	0.461977
113242	86188.3	86107	58449.6	94186.2	40670	-4.4	-51.7	0.463075
131371	91162.9	94441	65199.2	94858.4	45045	55	-19.8	0.468561
17072.2	64553.8	17332	6339.3	61869.3	6715	157.3	216.7	0.468561
23373	65242.9	23478	13953.5	64127.4	14260	955.9	445.5	0.470756
99090.8	81187.3	79988	45779.8	80862.1	37103	9.9	24.2	0.470756
6336.75	64908.6	6398	2709.3	69876.7	2541	-27.5	-9.9	0.471853
112001	91405.2	80303	71000.6	91140.7	51054	111.1	-15.4	0.471853
108664	88583.9	80392	69857.7	90159.2	50779	44	46.2	0.474048
58404.8	74331.2	51494	38094.1	70064.4	35632	1857.9	1032.9	0.475145
57256.5	90344.3	41534	69654.2	109994	41501	7607.6	4072.2	0.476243
4828.5	63300.8	4999	16980.7	72089.6	15437	-6.6	15.4	0.476243
7382.25	72774.2	6648	67280.4	72489	60827	-30.8	6.6	0.47734
29582.2	77681.7	24957	54497.3	82613.2	43232	5148	2098.8	0.47734
127830	93174.1	89912	46489.3	89088.1	34199	-13.2	17.6	0.478437
6007.5	64574	6097	2521.2	66571.1	2482	7.7	19.8	0.479535
52618.5	81026.5	42559	51334.8	77923.7	43174	9344.5	3768.6	0.480632
5816.25	65169.1	5849	1709.4	60294.5	1858	-4.4	-27.5	0.481729
99828	87477.1	74789	38615.5	82624.5	30629	23.1	20.9	0.482827
50727.8	103897	31998	86243.3	114460	49380	8985.9	4706.9	0.485021
7308	64037.6	7479	4083.2	76000.2	3521	33	11	0.486119
136715	92349.7	97020	74818.7	86504.2	56683	56.1	40.7	0.486119
111104	87116.4	83581	50825.5	87258	38173	253	118.8	0.486119
8560.5	66361.6	8454	5394.4	66678.1	5302	1.1	46.2	0.488313
171151	116686	96126	66454.3	112664	38656	111.1	16.5	0.488313
138550	98582	92106	86177.3	104904	53837	155.1	105.6	0.490508
99093	122840	52867	262143	68368.9	251281	73.7	154	0.490508
15067.5	82022.1	12039	38646.3	83859.5	30202	1760	790.9	0.491605
94536	87665.7	70672	34047.2	83726.7	26650	-40.7	-9.9	0.495995
171490	134108	83804	54672.2	119453	29995	34.1	8.8	0.501481
6456.75	66231	6389	3313.2	67307.5	3226	33	-40.7	0.501481
8951.25	65029.3	9021	4851	69733.5	4559	70.4	17.6	0.503676
140769	111112	83028	55416.9	112308	32338	80.3	46.2	0.504773
125539	94497.2	87064	69749.9	88460.9	51674	8.8	40.7	0.504773
57123.8	87031.5	43015	77788.7	83403.6	61124	317.9	377.3	0.505871
13012.5	85423.9	9983	144133	84678.6	111550	97.9	64.9	0.506968
6130.5	62983	6379	7597.7	63413.5	7852	17.6	2.2	0.508065
33840	75814.9	29252	119083	97010.5	80447	212.3	112.2	0.508065
133224	94141.5	92743	98505	105341	61283	56.1	44	0.511357
127455	91147	91642	64347.8	88381	47715	96.8	67.1	0.513552
7143	65316.5	7167	3603.6	64738.4	3648	71.5	26.4	0.513552
16294.5	96404.8	11077	136151	114183	78145	310.2	184.8	0.514649
109871	86877.8	82881	136746	81758	109614	9858.2	4407.7	0.516844
116232	86644.8	87915	40232.5	89291.1	29529	48.4	-28.6	0.519039
238400	144644	108015	262143	136012	126311	469.7	174.9	0.520136
101855	90912.9	73424	46633.4	88630.8	34482	-8.8	17.6	0.521233
78196.5	109631	46745	105692	125903	55016	72.6	83.6	0.524525
109161	95631.2	74808	144725	94226.8	100658	10776.7	5304.2	0.524525
73569	94799.7	50859	151589	109009	91135	11038.5	5538.5	0.533304
11088	78968	9202	91230.7	86194.7	69365	539	259.6	0.534401
6897	65745.7	6875	49412	65758.2	49245	-8.8	2.2	0.534401
133664	91848.5	95372	63857.2	88087.4	47509	-34.1	6.6	0.535499
18186.8	69741.8	17090	9023.3	69415.5	8519	0	20.9	0.536596
129953	95468.1	89209	104237	92715.6	73680	66	-12.1	0.537693
124086	89879.3	90478	52357.8	85609.7	40081	67.1	31.9	0.539888
130483	95753	89306	91434.2	114904	52150	105.6	78.1	0.539888
52155	73940.1	46227	48438.5	71077.6	44662	3177.9	1749	0.540985
65682.8	100525	42821	262143	68367.8	251285	876.7	416.9	0.544277
73821	100635	48074	126500	98426.9	84228	124.3	161.7	0.545375
145516	98491.8	96826	84594.4	98777.4	56126	68.2	-30.8	0.548667
127213	89180.2	93485	62807.8	82718.8	49761	0	22	0.549764
10271.2	72952.9	9227	19871.5	71771.8	18145	2836.9	1183.6	0.551959
19187.2	65359.7	19239	8211.5	64149.3	8389	188.1	326.7	0.551959
129862	91430	93084	34213.3	83855.1	26739	-14.3	-16.5	0.553056
65245.5	78595.9	54404	62775.9	73941.1	55640	3205.4	1487.2	0.553056
64752	80814.8	52510	72366.8	77161.1	61464	8828.6	3898.4	0.556348
16736.2	66022.2	16613	3337.4	70327.9	3110	17.6	27.5	0.557445
118327	90687.2	85510	59901.6	84613.1	46396	30.8	-3.3	0.560737
70364.2	74995.4	61489	63173	75997.3	54477	4253.7	2657.6	0.561835
62070.8	76845	52936	42848.3	74592.4	37646	2642.2	1630.2	0.562932
5205.75	65357.1	5220	3210.9	67272.9	3128	-67.1	-1.1	0.564029
106649	88597.5	78889	53947.3	81410.4	43428	119.9	80.3	0.565127
5812.5	64673.7	5890	7051	68753.8	6721	9.9	-16.5	0.565127
63105.8	101709	40662	91587.1	108131	55509	3809.3	2251.7	0.565127
131596	90314.9	95491	58225.2	90365.1	42227	-3.3	30.8	0.566224
130627	97382	87909	75765.8	85866.3	57827	20.9	45.1	0.570613
171161	103897	107965	150533	92785.4	106324	77	77	0.571711
130682	98444.7	86997	84801.2	94203.4	58995	-30.8	-1.1	0.572808
262143	117144	146655	202378	136776	96969	123.2	59.4	0.5761
7467	66561.1	7352	47171.3	67231.1	45982	7.7	-26.4	0.579392
112316	88499.4	83173	56653.3	95401.4	38918	-29.7	22	0.579392
73586.2	85398.7	56471	70045.8	92474.4	49641	1243	1169.3	0.580489
27603	94706.6	19101	78421.2	86928.9	59122	6479	2742.3	0.591463
5934.75	65051	5979	6101.7	64716.1	6179	3.3	-16.5	0.596949
24914.2	91961.7	17755	238900	103512	151254	-15.4	17.6	0.600241
9027.75	87560	6757	24876.5	85765	19009	35.2	-8.8	0.602436
119177	87643.1	89116	45906.3	86873.5	34631	0	40.7	0.602436
24322.5	69900	22804	15724.5	68995.8	14936	-5.5	13.2	0.606825
14089.5	71170.8	12974	4205.3	68369.8	4031	-55	27.5	0.607923
26085	67853.7	25194	19899	66846.1	19509	278.3	326.7	0.60902
122037	96613	82782	149941	98418.9	99844	375.1	118.8	0.611215
71319.8	104172	44868	65237.7	102802	41589	152.9	105.6	0.613409
84911.2	105848	52573	60666.1	116316	34181	-2.2	-17.6	0.614507
152432	109245	91444	76349.9	114096	43855	-9.9	-19.8	0.614507
102196	85680.9	78168	44808.5	84200.3	34876	19.8	-38.5	0.614507
88015.5	90067.4	64043	159712	89580.2	116844	12725.9	5588	0.615604
156674	95461.6	107559	113910	94992.1	78588	46.2	5.5	0.616701
75617.2	87628.5	56553	120645	119530	66147	1794.1	1076.9	0.616701
57411.8	73690	51059	62364.5	70573.4	57913	3997.4	1709.4	0.618896
74786.2	80755.2	60692	89318.9	79683.1	73461	5046.8	2504.7	0.621091
114872	80828.3	93139	42196	83098.7	33278	25.3	-27.5	0.622188
113571	85772.4	86776	52781.3	90063.7	38407	20.9	17.6	0.623285
122716	88427.4	90948	39417.4	85606.4	30176	9.9	-28.6	0.628772
95180.2	87386.5	71381	110584	84331	85938	11865.7	5236	0.629869
134432	93390.2	94337	63020.1	92683.9	44561	50.6	9.9	0.629869
142408	94250.1	99022	59741	85675.2	45698	7.7	37.4	0.632064
235822	165060	93632	144905	147999	64166	7.7	25.3	0.633161
60004.5	76229.6	51587	52109.2	72787.2	46918	6998.2	3048.1	0.636453
45624	85563.4	34945	106916	95010.3	73748	5185.4	2828.1	0.638648
35703	73607.4	31788	40499.8	75392.6	35205	6754	2822.6	0.638648
10728	87785	8009	79739	84850.5	61588	1015.3	419.1	0.639745
150226	114313	86125	177032	105155	110332	488.4	209	0.639745
66168	79680.8	54422	121282	75183.4	105719	4977.5	2472.8	0.639745
100500	92526	71184	40168.7	86015.2	30605	-27.5	-67.1	0.64194
59880	83686.2	46893	72135.8	84186.5	56155	6331.6	3056.9	0.643037
132302	98561	87971	113587	91797.5	81092	202.4	83.6	0.646329
90191.2	87521.6	67535	32693.1	83508.4	25657	42.9	33	0.648524
10939.5	64640.8	11091	2244	59061.4	2490	16.5	19.8	0.648524
21723.8	77361.7	18403	24121.9	76380.8	20697	4175.6	1937.1	0.648524
119804	88719.9	88497	70005.1	82930	55322	61.6	60.5	0.649621
24390.8	68896.7	23201	11563.2	79384.6	9546	-20.9	18.7	0.650719
110713	90837.8	79875	116354	99736.4	76455	162.8	55	0.650719
8591.25	65279.6	8625	43146.4	65571.6	43123	33	14.3	0.651816
65422.5	91196.9	47014	58449.6	90698.3	42234	3170.2	2125.2	0.655108
7044.75	69124.8	6679	9593.1	68822.5	9135	-14.3	-6.6	0.655108
6741.75	71643.8	6167	5541.8	73341.6	4952	8.8	14.3	0.657303
5457	66946.8	5342	59517.7	70617.4	55235	-9.9	-2.2	0.6584
130660	92885.4	92188	80746.6	90905.8	58212	139.7	39.6	0.6584
7383	67351.4	7184	6108.3	73736.2	5429	1.1	-28.6	0.659497
6709.5	80239.8	5480	27584.7	77398.3	23357	176	102.3	0.661692
6729	71058.9	6206	11526.9	69547.7	10862	1862.3	803	0.661692
101641	92153.5	72283	50216.1	91680.5	35896	67.1	51.7	0.662789
111365	82329.6	88649	38413.1	81205.2	31001	-7.7	49.5	0.663887
8816.25	66062.4	8746	68389.2	67747.2	66157	42.9	15.4	0.667179
11257.5	64592.1	11422	4346.1	62448.2	4561	106.7	135.3	0.669373
139504	91979.4	99398	90979.9	98709.7	60404	96.8	42.9	0.670471
137191	95965.7	93689	71546.2	93735.8	50022	42.9	-2.2	0.671568
146372	113986	84156	262143	68369.7	251278	6397.6	3111.9	0.671568
105474	86675.2	79750	45136.3	89025.6	33227	50.6	13.2	0.672665
129359	90574.6	93599	69135	94803.1	47792	17.6	28.6	0.672665
133173	91083.6	95820	85163.1	103002	54186	196.9	81.4	0.678152
145203	102038	93260	144600	97740.6	96956	671	272.8	0.679249
11428.5	65521.7	11431	6983.9	80736.8	5669	33	31.9	0.679249
56237.2	76511.6	48170	66590.7	77262.4	56484	1310.1	667.7	0.679249
33455.2	73849.7	29689	32943.9	80611.3	26783	68.2	28.6	0.679249
71187.8	85180.9	54770	90830.3	86879.8	68516	8941.9	3945.7	0.680347
128194	97385	86269	50961.9	86080.5	38799	-34.1	0	0.680347
57971.2	88062.8	43142	89362.9	90219.2	64914	9941.8	5065.5	0.681444
103141	88280.1	76568	55669.9	84690.5	43079	28.6	8.8	0.682541
131997	96123.7	89994	77715	107746	47270	17.6	61.6	0.683639
110121	95337.9	75698	105369	105417	65506	102.3	75.9	0.683639
121028	87348.8	90805	64040.9	85731.5	48955	-44	-7.7	0.686931
6974.25	64730.8	7061	32633.7	67026.5	31908	-19.8	-27.5	0.686931
17886.8	80048.2	14644	7583.4	79581.4	6245	7.7	-2.2	0.686931
58276.5	79696.4	47922	111668	77799.1	94066	7372.2	3641	0.689125
14064	66683.4	13822	14661.9	67806.2	14171	1839.2	809.6	0.689125
133401	89035.4	98192	158756	99354.1	104719	139.7	61.6	0.690223
131891	92620.5	93323	54763.5	98317.5	36504	40.7	-22	0.692417
9957	68250.4	9561	5777.2	76195.3	4969	44	6.6	0.693515
81045.8	96076.8	55283	138428	87872.5	103241	268.4	569.8	0.696807
5134.5	65023.1	5175	4686	75940.1	4044	-2.2	19.8	0.700099
141230	109970	84165	54101.3	115270	30759	-16.5	45.1	0.700099
120150	89136.6	88338	72076.4	92227.2	51217	59.4	58.3	0.704488
17488.5	80075.9	14313	31379.7	78357.8	26245	4852.1	2084.5	0.708877
20940	169674	8088	262143	136147	126186	103.4	73.7	0.708877
62280	81429.7	50124	69753.2	79094.5	57796	7262.2	3190	0.709975
114109	84557.1	88440	55430.1	85466.5	42504	48.4	-39.6	0.713267
126026	92436.6	89350	54903.2	102895	34969	61.6	0	0.714364
18619.5	77881.5	15668	152799	77299.4	129546	9.9	-50.6	0.716559
131974	90631.8	95431	79794	96584.6	54143	59.4	26.4	0.718753
159596	109087	95880	142340	127009	73447	168.3	6.6	0.718753
116914	88145.2	86926	39469.1	93930.1	27538	-5.5	9.9	0.718753
125147	90834.7	90292	35548.7	84093.3	27704	46.2	-51.7	0.718753
7576.5	66239.8	7496	5525.3	65575.2	5522	48.4	-15.4	0.719851
42758.2	98023.7	28587	115258	107223	70447	1576.3	1392.6	0.722045
160202	105312	99694	191338	99478.4	126053	132	74.8	0.722045
53654.2	81586.2	43099	52886.9	75436.3	45946	3902.8	2072.4	0.725337
6167.25	67724	5968	18860.6	72368.2	17080	37.4	4.4	0.728629
102586	85959.4	78212	44683.1	84575.8	34624	-27.5	19.8	0.729727
121289	88210.4	90112	54580.9	89840.9	39815	50.6	-16.5	0.729727
114700	84526.3	88931	38912.5	96196.5	26510	-47.3	9.9	0.733019
157866	98755.4	104763	132719	112638	77220	240.9	92.4	0.734116
116651	93699.6	81589	55086.9	91028.1	39660	42.9	22	0.735213
10125	71173.7	9323	13910.6	84686	10765	12.1	-9.9	0.737408
147731	96810.4	100007	81172.3	101453	52435	49.5	-22	0.738505
113969	96048.2	77764	40629.6	90880.3	29299	-6.6	-53.9	0.739603
136557	96844.5	92410	84433.8	91223.8	60658	165	38.5	0.739603
12465	79527.5	10272	126291	79596.5	103982	1643.4	693	0.7407
126572	92419.2	89754	75704.2	88757.2	55898	-5.5	6.6	0.742895
10253.2	70163.6	9577	114980	73991.7	101840	-24.2	13.2	0.745089
30076.5	72960.2	27016	15170.1	74515.6	13342	1993.2	1270.5	0.746187
131241	94854.3	90676	81592.5	87575.1	61059	-5.5	38.5	0.749479
125789	90990.3	90600	62933.2	96339.5	42811	1.1	0	0.749479
115631	105119	72090	167532	103079	106514	3793.9	1773.2	0.753868
7853.25	73450.9	7007	64183.9	77905.6	53993	-6.6	-12.1	0.754965
140878	93588.6	98651	112399	111646	65978	156.2	94.6	0.756063
45766.5	87051.3	34455	85498.6	86068.6	65102	2534.4	1802.9	0.758257
7712.25	75606.6	6685	30707.6	74099	27159	52.8	11	0.764841
10804.5	63814.3	11096	9706.4	63931.5	9950	149.6	119.9	0.765939
124067	95613.4	85039	115415	91832.3	82366	203.5	17.6	0.767036
5556.75	65403.6	5568	9950.6	68099.7	9576	22	2.2	0.767036
79433.2	87914	59214	180956	86933.3	136416	19200.5	9429.2	0.767036
123566	86400.3	93727	46688.4	83010.6	36860	106.7	68.2	0.769231
8881.5	87343.6	6664	67120.9	88577.3	49661	68.2	-6.6	0.769231
53907.8	73181.3	48276	48940.1	71536.5	44835	927.3	751.3	0.770328
9192.75	69664.2	8648	68917.2	73101.2	61785	0	15.4	0.772523
80301	102948	51119	154534	93731.6	108048	5219.5	2541	0.77362
10059	64808	10172	4083.2	64079.6	4176	-18.7	5.5	0.77362
74667.8	81902.5	59747	86156.4	79709	70837	10195.9	4681.6	0.774717
68882.2	76939.4	58673	79223.1	73994.4	70167	25.3	36.3	0.775815
110085	99309.4	72647	244673	93319.4	171828	6450.4	4436.3	0.776912
6243.75	79671	5136	51408.5	97751.6	34466	399.3	203.5	0.778009
151717	150616	66015	262143	88299.4	194563	35095.5	17136.9	0.779107
118153	89599.3	86421	38592.4	85463	29594	-23.1	-15.4	0.780204
115874	89417.2	84927	74217	106215	45793	26.4	30.8	0.781301
103769	87807.8	77449	29877.1	83844.7	23353	5.5	49.5	0.782399
211346	131709	105162	148574	183297	53121	524.7	255.2	0.782399
144687	95998.1	98775	80084.4	125443	41839	-2.2	15.4	0.784593
5514.75	64205.8	5629	2633.4	72973.6	2365	-6.6	-15.4	0.787885
165423	110604	98018	116347	104415	73025	-53.9	28.6	0.788983
17193	66428.5	16962	28293.1	65925.4	28126	2919.4	1216.6	0.794469
143350	95885	97978	87077.1	92359.1	61788	46.2	35.2	0.796664
12049.5	83874.2	9415	18753.9	82216.6	14949	5358.1	2281.4	0.797761
5686.5	64364.5	5790	7559.2	67705.3	7317	-12.1	-1.1	0.799956
8820	80978.9	7138	18923.3	108122	11470	563.2	246.4	0.799956
6300	79906.5	5167	45048.3	91495.5	32267	92.4	44	0.80654
136634	94660.5	94595	67204.5	100244	43936	4.4	-12.1	0.807637
126458	90303.6	91774	49393.3	94850	34128	19.8	-25.3	0.807637
129898	93113.3	91426	89679.7	100838	58284	11	34.1	0.808735
98252.2	84764.6	75964	79623.5	87262.4	59799	4.4	19.8	0.815319
22032	72692.4	19863	137773	73095.1	123525	-4.4	7.7	0.816416
12061.5	70963.5	11139	13231.9	114311	7586	1.1	-30.8	0.816416
171994	106708	105632	223316	101261	144530	552.2	272.8	0.828487
6587.25	80093.1	5390	97113.5	89975.7	70735	256.3	93.5	0.829584
46521.8	75098.5	40598	44657.8	73983	39559	5445	2362.8	0.832876
137962	101057	89469	74416.1	129986	37519	57.2	15.4	0.832876
259191	145199	116987	262143	115986	148119	1159.4	484	0.832876
120969	90332.2	87763	60668.3	86321.3	46060	42.9	-22	0.833973
92687.2	90641.7	67015	132492	101349	85674	3734.5	2101	0.835071
133480	92852.1	94212	56252.9	98277.6	37512	40.7	39.6	0.836168
135364	103481	85728	89106.6	99265.5	58829	4.4	-4.4	0.840557
5556.75	66991.8	5436	44908.6	73172.1	40222	55	47.3	0.840557
129313	94172.1	89991	71713.4	89166.9	52708	2.2	2.2	0.842752
21229.5	89882.8	15479	200548	91551.2	143560	24.2	59.4	0.843849
117067	90372.5	84894	54272.9	83536.8	42578	46.2	69.3	0.846044
8717.25	74059.3	7714	6976.2	73268	6240	-37.4	28.6	0.847141
122816	89031.9	90404	46631.2	90214.7	33875	69.3	56.1	0.849336
130759	89038.3	96244	52157.6	85534.1	39963	27.5	60.5	0.849336
24451.5	69869.4	22935	32016.6	73749.3	28451	455.4	192.5	0.849336
94933.5	91245.3	68185	54024.3	85464.5	41427	-13.2	31.9	0.849336
58350	76053.1	50281	56811.7	74087.9	50254	2866.6	1461.9	0.850433
53967.8	76277.4	46368	93219.5	76602.9	79752	4248.2	1985.5	0.853725
135796	88672.8	100364	43297.1	82266	34492	2.2	19.8	0.853725
75056.2	82229.5	59819	104932	86087.5	79882	5148	2469.5	0.853725
18225.8	68441.6	17452	8798.9	67760.8	8510	53.9	-25.3	0.854823
70202.2	81171	56680	101340	79414.1	83630	6758.4	3029.4	0.854823
120371	91804.3	85929	47886.3	82764.8	37918	3.3	-12.1	0.85592
37416	74005.4	33134	57338.6	73565.8	51080	860.2	547.8	0.863601
121220	88123	90150	89449.8	89040.9	65837	39.6	28.6	0.863601
115236	91558.4	82484	68778.6	92495.2	48732	60.5	50.6	0.869088
17568	65402	17604	11743.6	65007.9	11839	642.4	389.4	0.87238
76853.2	83534.9	60294	109820	82602.3	87130	7564.7	3306.6	0.874575
100335	87272.6	75345	49458.2	89838.8	36079	3.3	-7.7	0.875672
8991.75	68085.9	8655	18698.9	67056.1	18275	1789.7	814	0.877867
93676.5	98966.4	62033	122515	96716.6	83017	5731	2845.7	0.877867
14920.5	64259	15217	7467.9	63842.5	7666	491.7	294.8	0.880061
7715.25	80360.2	6292	76665.6	104298	48173	6.6	17.6	0.881159
204269	118540	112932	131494	130589	65990	22	-12.1	0.886645
26176.5	66013.9	25987	15424.2	65282.9	15484	144.1	355.3	0.887743
102696	87902.9	76565	82691.4	89513.9	60541	119.9	70.4	0.88884
6990.75	64157.1	7141	2480.5	64637	2515	-6.6	-9.9	0.88884
8676.75	65898.7	8629	4452.8	70115	4162	-24.2	5.5	0.893229
106058	86988.4	79903	56807.3	80398.3	46306	11	16.5	0.896521
109130	86408.1	82769	98271.8	91295.4	70544	44	9.9	0.897619
11225.2	66551.3	11054	76610.6	66099.1	75958	4.4	31.9	0.900911
99321.8	92105	70671	29096.1	78136.5	24404	169.4	39.6	0.903105
5441.25	67473.6	5285	4824.6	65981.8	4792	-11	35.2	0.904203
14349.8	70364.8	13365	22028.6	89341.3	16159	-3.3	46.2	0.906397
140675	95447.7	96590	76528.1	93158	53837	11	7.7	0.906397
119353	89915.2	86992	62044.4	85814.4	47383	12.1	-1.1	0.907495
25657.5	79132.7	21249	194791	79029.3	161533	-12.1	-18.7	0.912981
19835.2	77872.3	16693	150810	79969.9	123590	26.4	-38.5	0.914079
96710.2	86612	73177	49998.3	86714.7	37787	37.4	12.1	0.917371
166481	112145	97289	123367	114449	70643	691.9	338.8	0.920663
54471.8	87440.9	40826	65906.5	93209.8	46339	8512.9	4477	0.920663
8421.75	70443.9	7835	9478.7	73881.6	8408	1477.3	589.6	0.920663
102317	92843.9	72223	55085.8	86438.5	41765	-23.1	-69.3	0.922857
111910	91871.2	79831	67302.4	89972.7	49023	-24.2	-1.1	0.922857
108739	86793.9	82106	52089.4	88652.2	38507	-17.6	-67.1	0.927247
33813	79493.8	27876	173426	86846.2	130871	-7.7	19.8	0.928344
58783.5	78357.3	49165	60068.8	74739.3	52672	3075.6	1409.1	0.928344
29808.8	74554.3	26203	54760.2	75931.8	47263	28.6	-8.8	0.930539
10173.8	68468.6	9738	7407.4	74684.8	6500	-29.7	-8.8	0.932733
191992	103615	121434	169205	103610	107027	56.1	-3.3	0.932733
143188	91767.9	102258	43287.2	89044.5	31859	70.4	3.3	0.932733
5677.5	68598.9	5424	4459.4	64443.5	4535	23.1	5.5	0.934928
10998	66052.5	10912	23556.5	77566.1	19903	11	44	0.939317
137440	97287.9	92584	62696.7	97933.3	41956	55	5.5	0.941512
125606	94524.2	87086	64365.4	100158	42116	19.8	-40.7	0.941512
8319	67658.7	8058	30105.9	73158.8	26969	27.5	0	0.941512
40356	96754	27335	66716.1	91413.5	47830	12029.6	6059.9	0.944804
22635	70015	21187	118031	69770.2	110868	13.2	-14.3	0.946999
109579	85046.8	84440	70229.5	85643.4	53741	271.7	172.7	0.949193
93300.8	86106	71012	151840	80660.8	123368	6210.6	3495.8	0.95468
123086	91950.4	87727	63198.3	99710.2	41538	-36.3	7.7	0.956875
147950	97575.4	99370	125843	148741	55447	174.9	81.4	0.956875
8325.75	67204.9	8119	2550.9	68796.6	2430	-6.6	33	0.957972
129046	104448	80970	46299	107785	28151	29.7	-7.7	0.961264
67586.2	77981.2	56800	112661	81812.6	90247	5182.1	2582.8	0.962361
57777	82011.6	46170	45109.9	78640.2	37593	1346.4	1243	0.964556
124267	87771.3	92786	62447	94925.6	43113	68.2	18.7	0.965653
118912	85446.8	91203	72871.7	84035.2	56830	270.6	102.3	0.966751
124559	86193.4	94707	84434.9	83955.8	65910	-8.8	23.1	0.970043
229513	126095	119286	210450	125143	110210	108.9	139.7	0.97114
6854.25	64744.9	6938	25804.9	66112.2	25580	-37.4	26.4	0.972237
129097	110077	76860	262143	99649.7	172402	16126	6952	0.975529
72190.5	90028.3	52551	164876	88286.5	122389	5607.8	2959	0.976627
105019	88670.4	77619	62075.2	86564	46996	69.3	56.1	0.979919
47496.8	113447	27438	78037.3	117020	43704	6710	3452.9	0.979919
7056.75	70660.2	6545	5792.6	70865	5357	-15.4	7.7	0.985406
127790	92121.5	90911	51348	88764.3	37911	18.7	-14.3	0.986503
36786.8	87138.3	27667	41083.9	88460.6	30437	3238.4	2156	0.9876
149167	99934.5	97822	90233	89938	65751	-46.2	11	0.989795
65390.2	72831.7	58840	56027.4	70978.9	51731	4402.2	2070.2	0.995281
12688.5	77017.1	10797	12156.1	84071.6	9476	110	91.3	0.996379
79250.2	110994	46793	183110	143998	83337	761.2	342.1	0.996379
111907	103407	70923	54446.7	104008	34307	5.5	14.3	0.997476
7050.75	72188.4	6401	81881.8	76561.7	70090	191.4	84.7	0.997476
111377	87195.5	83711	41593.2	84772.3	32155	-51.7	-59.4	0.997476
73726.5	79588.5	60709	84491	77183.2	71741	5339.4	2483.8	1.00406
48911.2	79395.8	40373	36791.7	77584.8	31078	3083.3	2062.5	1.00516
168572	129805	85109	81963.2	131411	40876	-33	-46.2	1.00516
63571.5	72458.6	57498	52471.1	69759.9	49294	4290	2326.5	1.00625
106208	88087.1	79018	47465	86268.4	36058	9.9	-18.7	1.00955
5853.75	66314.8	5785	51419.5	74870.1	45009	601.7	277.2	1.00955
136340	97105.9	92015	153658	97481.4	103303	997.7	386.1	1.01064
10125.8	72907.2	9102	56179.2	70910.8	51921	5.5	29.7	1.01394
14526.8	64395.6	14784	7918.9	64134.1	8092	149.6	151.8	1.01723
140966	95861	96372	51744	99273.8	34159	-8.8	52.8	1.01942
24233.2	74219.6	21398	176960	81654.2	142029	2307.8	976.8	1.02271
7719	75854.3	6669	77840.4	76724.7	66489	-16.5	-45.1	1.0304
16069.5	72380.1	14550	14191.1	84686.6	10982	26.4	-23.1	1.03369
133883	103087	85114	104020	95595.1	71312	135.3	74.8	1.03698
110810	93681.6	77518	101096	94045.3	70449	218.9	108.9	1.03698
177480	102869	113069	99382.8	105898	61504	55	52.8	1.04027
6879.75	64548.5	6985	3923.7	63807.4	4030	37.4	17.6	1.04247
10768.5	67269.5	10491	20853.8	66227.7	20636	319	190.3	1.04247
104554	88019.9	77847	70922.5	91465	50817	289.3	88	1.04466
85242.8	86575.7	64527	112346	80211	91792	10156.3	4838.9	1.04576
43101.8	88140.2	32048	51432.7	90103.8	37409	5616.6	3314.3	1.04795
130112	96711.3	88170	67037.3	95549.3	45980	28.6	1.1	1.05344
121312	89905.4	88430	59028.2	85933.6	45017	19.8	40.7	1.05673
129460	91411.6	92814	55959.2	81840.2	44811	-12.1	-70.4	1.05893
262143	173930	98774	262143	90132.1	190607	269.5	166.1	1.06002
127345	87470.7	95411	48074.4	86056.2	36611	-2.2	37.4	1.06222
14910	78827.2	12396	179505	91518.1	128543	-28.6	22	1.06332
18579.8	73475.9	16572	18359	71677.3	16786	39.6	-28.6	1.06441
100970	86451.7	76542	34014.2	81314.5	27414	8.8	-13.2	1.06771
165602	114416	94854	103017	99036.8	68170	27.5	63.8	1.0688
122361	94113.7	85206	67225.4	98323.6	44808	-25.3	8.8	1.0699
118083	93671.7	82615	94648.4	95204.8	65153	78.1	28.6	1.0699
6497.25	84417.9	5044	10029.8	72727.7	9038	2.2	3.3	1.07209
8537.25	67621.1	8274	6013.7	75966.4	5188	-9.9	20.9	1.07319
7770	71020.2	7170	37386.8	77137	31764	34.1	12.1	1.07648
11641.5	64236.5	11877	16207.4	64893	16368	214.5	125.4	1.07978
62271	79124.3	51577	44881.1	77129.4	38135	5508.8	2802.8	1.07978
145506	109383	87179	262143	68920.7	249269	9077.2	4364.8	1.08417
151665	94495.6	105185	96243.4	90047.9	70045	22	23.1	1.08526
8592	68551.9	8214	61751.8	69663.6	58093	-19.8	19.8	1.08636
138389	121386	74716	51796.8	124521	27261	18.7	-47.3	1.08855
131159	91834.9	93599	79669.7	85660	60953	23.1	-38.5	1.09843
117686	87636.2	88008	72212.8	97313.3	48632	15.4	28.6	1.1105
13950	67050	13635	54076	79346.3	44664	797.5	385	1.11489
119248	94151.8	83005	226867	109332	135989	22400.4	9471	1.11489
6335.25	66472.5	6246	1633.5	72924.4	1468	-16.5	4.4	1.11709
53970	80592.8	43887	53079.4	78183.4	44493	9633.8	4100.8	1.11818
8226	69053.3	7807	18232.5	66899.1	17861	702.9	336.6	1.12038
99179.2	89056.8	72985	226987	83483.5	178189	4930.2	2464	1.12038
110031	93760.1	76909	156602	91984.1	111574	14478.2	6714.4	1.12147
7306.5	67366.2	7108	5509.9	69361.7	5206	3.3	-36.3	1.12257
156793	102807	99950	97310.4	93736.1	68035	141.9	52.8	1.12477
6774	76515.1	5802	71960.9	80011.4	58942	-2.2	35.2	1.12696
119985	95515.8	82325	68940.3	94283.6	47920	51.7	6.6	1.12806
119270	97568.4	80113	70526.5	91238	50659	174.9	68.2	1.12806
30105.8	83383.1	23662	37545.2	89179.9	27591	4292.2	2733.5	1.12916
4839.75	63359.5	5006	2944.7	61167.6	3155	16.5	12.1	1.13245
117924	85759.1	90116	54138.7	85054.2	41715	26.4	55	1.13464
135850	121378	73350	205967	124048	108815	16118.3	8912.2	1.13464
49809	77619.4	42055	51845.2	77472.9	43857	3432	1788.6	1.13574
10148.2	74677.3	8906	96824.2	82787.2	76648	0	0	1.13793
73158.8	83851.3	57179	119316	82776.6	94465	8655.9	4128.3	1.13903
7182	64107.8	7342	6122.6	63089.7	6360	352	130.9	1.13903
21994.5	71663.1	20114	45050.5	70817	41691	776.6	382.8	1.14452
89794.5	91561.9	64271	162480	93519.2	113862	2964.5	1400.3	1.14452
64436.2	82751.5	51031	105329	82565.3	83605	7163.2	3122.9	1.14562
135713	97966.7	90787	102743	89327.1	75379	60.5	78.1	1.14891
10468.5	68565.2	10006	29527.3	71545.9	27047	135.3	101.2	1.15001
111950	88889	82538	76574.3	86698.6	57883	-3.3	23.1	1.1511
48368.2	95951.7	33036	117429	88697.7	86765	627	430.1	1.1511
96213.8	83938.6	75120	32529.2	79790.2	26718	28.6	4.4	1.1522
19960.5	65386.9	20006	16945.5	65774.7	16884	184.8	214.5	1.15659
120048	87304.7	90115	88675.4	85912	67644	-29.7	9.9	1.15659
6769.5	70926.6	6255	97301.6	70085	90986	-30.8	-2.2	1.15769
20305.5	68694.1	19372	12653.3	86587.3	9577	4.4	19.8	1.15878
118541	92895	83629	56608.2	88929.6	41717	85.8	0	1.15878
130636	88785.8	96427	48739.9	83352.1	38322	73.7	19.8	1.15878
6943.5	63572.1	7158	5066.6	63695.5	5213	9.9	12.1	1.16098
126394	89735.9	92308	53026.6	85550.6	40621	75.9	-4.4	1.17305
139838	93347	98176	90027.3	94840.5	62210	0	-24.2	1.17305
162368	100792	105574	142787	113951	82120	234.3	97.9	1.17634
13598.2	67040.9	13293	19237.9	67496.9	18679	140.8	45.1	1.17744
136950	91684.3	97892	84805.6	93847.2	59222	28.6	15.4	1.18183
122254	87071.1	92017	43543.5	78580.9	36315	-1.1	60.5	1.18293
16521.8	72319.6	14972	15494.6	81379.6	12478	702.9	367.4	1.18293
24507.8	69007.1	23275	28931.1	66940.7	28324	415.8	199.1	1.18402
98717.2	87734.4	73740	38952.1	86143.1	29634	61.6	-20.9	1.18402
8839.5	70125.3	8261	61292	70859.9	56687	115.5	97.9	1.18512
195278	106837	119788	81750.9	102570	52234	24.2	16.5	1.18622
13064.2	77884	10993	13458.5	86872.5	10153	7.7	-13.2	1.18622
136108	92713	96211	51351.3	83715.4	40200	-35.2	75.9	1.18731
47165.2	88682.3	34855	54310.3	97474.5	36515	7048.8	3847.8	1.18841
28749	77758.8	24230	42490.8	104726	26590	49.5	20.9	1.1917
113704	87890.3	84784	189035	88685.7	139691	3963.3	2400.2	1.1939
63674.2	93125.5	44810	91032.7	103301	57753	4778.4	2277	1.195
133172	93475	93368	70877.4	89648	51814	16.5	35.2	1.19609
136222	90303.3	98861	63791.2	84542.4	49450	2.2	12.1	1.19719
7041	63725.9	7241	3559.6	63895.4	3651	-24.2	18.7	1.19829
19032.8	68670.5	18164	147111	69221.1	139279	-4.4	-19.8	1.20048
135754	93617.1	95034	69223	87607.9	51783	5.5	14.3	1.20048
130738	88651.9	96648	54813	88854.9	40428	55	24.2	1.20048
14159.2	71374.6	13001	6953.1	71077.6	6411	5.5	-34.1	1.20158
69916.5	80632.9	56826	54271.8	80217.3	44339	25.3	18.7	1.20158
115193	85964.4	87819	98209.1	82196.5	78303	459.8	188.1	1.20487
150770	101126	97709	163087	135710	78757	190.3	139.7	1.20597
117006	91794	83536	57649.9	94940.2	39795	14.3	15.4	1.21036
156176	100744	101595	70770.7	98298.7	47183	88	49.5	1.21255
50535	77887.7	42521	42693.2	79584.2	35157	3282.4	2219.8	1.21365
6204	66719	6094	6504.3	73812.3	5775	584.1	227.7	1.21914
7950.75	75680.5	6885	102498	82400.8	81520	-31.9	-17.6	1.22023
136464	94838.9	94300	83262.3	90489.2	60302	67.1	73.7	1.22243
75117	95247.5	51685	187032	86456.2	141775	4930.2	2343	1.22572
6612	67213.3	6447	1866.7	65420.4	1870	26.4	14.3	1.23231
123660	88046.8	92044	88551.1	83659.4	69368	145.2	46.2	1.23779
129207	90254.8	93820	50474.6	89183.5	37091	12.1	16.5	1.23889
9574.5	72683.2	8633	32347.7	134463	15766	18.7	12.1	1.24108
120432	87290.5	90418	80039.3	93938.9	55839	196.9	13.2	1.24108
141658	94446.7	98296	70547.4	93630.8	49379	36.3	20.9	1.24218
103009	86319.4	78207	34076.9	81221.4	27496	-22	-42.9	1.24657
117202	88479.8	86810	43876.8	82722.3	34761	29.7	14.3	1.24657
175230	107639	106689	113378	94628.8	78521	20.9	48.4	1.25535
179308	104853	112072	162298	124539	85406	90.2	114.4	1.25754
5431.5	70070.6	5080	4935.7	92181.8	3509	-12.1	17.6	1.25864
123437	97676.7	82820	53362.1	89003.8	39292	88	-46.2	1.25864
5038.5	63758.1	5179	4308.7	67232.1	4200	26.4	4.4	1.25864
51266.2	81036.8	41460	48734.4	74887	42649	7430.5	3248.3	1.26084
44602.5	87488.2	33411	62319.4	94497.1	43220	5976.3	3334.1	1.26084
142856	95769.9	97757	52925.4	98130.5	35346	-1.1	7.7	1.26084
11848.5	84164.7	9226	87734.9	98272	58509	495	192.5	1.26303
153574	98229.6	102460	99987.8	83671.3	78316	105.6	79.2	1.26303
107578	87330.3	80731	76046.3	95270.1	52312	73.7	6.6	1.26413
6675.75	66358.6	6593	34349.7	65405.9	34418	-3.3	-1.1	1.26413
6396	64201	6529	6466.9	64833.2	6537	35.2	67.1	1.26413
21083.2	154243	8958	262143	117971	145627	23.1	33	1.26742
42512.2	97963.5	28440	57131.8	108008	34666	5401	3806	1.26742
33051.8	84655.5	25587	54167.3	89119.8	39833	4576	2636.7	1.26852
122613	87213.2	92137	68711.5	81287.4	55397	7.7	-14.3	1.26961
137136	91423.1	98305	59754.2	87916.2	44543	28.6	-2.2	1.274
8085	66248.9	7998	4390.1	65582.3	4387	6.6	16.5	1.2762
142632	88748.6	105326	87388.4	88838.9	64466	341	236.5	1.2762
144805	97878.7	96956	114942	89058.8	84583	29.7	51.7	1.27839
65229.8	79295.5	53911	51857.3	79267.6	42874	4510	3028.3	1.28059
7035.75	74478.3	6191	15467.1	76611.9	13231	3037.1	1291.4	1.28278
5625	66266.4	5563	4348.3	65752.2	4334	4.4	42.9	1.28278
235628	120618	128025	262143	71497.6	240285	1016.4	368.5	1.28498
6449.25	65265.3	6476	48200.9	69450.7	45484	-4.4	-15.4	1.28607
116932	86215.8	88885	50430.6	81510.8	40547	-2.2	20.9	1.28827
32604.8	94372.6	22642	59235	100331	38692	2646.6	1856.8	1.28827
102992	84806.9	79589	48022.7	87982.3	35771	-73.7	-34.1	1.29156
86961.8	88702.3	64250	194113	95627.1	133031	15899.4	7252.3	1.29376
130948	88991.9	96434	75821.9	89931.3	55254	49.5	8.8	1.29705
9861.75	67548	9568	2543.2	67670	2463	37.4	-9.9	1.29705
21849	134741	10627	173349	131460	86419	70.4	-7.7	1.29815
75290.2	80957.9	60948	67699.5	74339.9	59682	4353.8	2279.2	1.30253
131597	94364.6	91394	179161	105048	111773	244.2	128.7	1.30473
123040	88066.4	91562	45471.8	83404.4	35730	-28.6	9.9	1.30692
26010.8	76744.1	22212	49474.7	80636	40210	2703.8	1508.1	1.31131
6299.25	64838.6	6367	4722.3	64989.6	4762	240.9	93.5	1.31241
130283	92724.3	92082	97185	92987.9	68494	58.3	44	1.31241
127178	88770.9	93890	49759.6	82696.3	39434	28.6	-27.5	1.31461
188319	120490	102429	149659	151271	64838	59.4	0	1.31461
125151	85431.1	96006	33702.9	84636.3	26097	8.8	-5.5	1.31461
27237.8	72266.4	24701	20990.2	82953.3	16583	1600.5	1304.6	1.3157
6291	63147	6529	6723.2	64482.9	6833	327.8	137.5	1.3168
47297.2	109174	28392	80729	115099	45966	6446	3617.9	1.3168
20095.5	74633.3	17646	11491.7	74529.5	10105	-15.4	-13.2	1.3179
132435	94283.4	92055	68548.7	88923.4	50520	17.6	20.9	1.3179
5003.25	64903.6	5052	3184.5	118310	1764	-8.8	50.6	1.3179
128643	87971.5	95835	56761.1	83291.8	44661	11	20.9	1.31899
28775.2	76618.6	24613	10814.1	76518.3	9262	89.1	17.6	1.32338
86304	87285.6	64799	177008	90152.5	128675	488.4	212.3	1.32887
5494.5	68444.7	5261	17294.2	70362.1	16108	48.4	3.3	1.32997
108638	88755.1	80217	146419	114005	84169	320.1	154	1.33107
8928	67230.3	8703	16748.6	70605.7	15546	20.9	48.4	1.33216
128108	96206	87268	100167	82365.8	79700	-13.2	24.2	1.33326
140011	93398.5	98243	67768.8	103020	43111	12.1	-27.5	1.33326
131311	95324.2	90277	49870.7	86534.6	37769	35.2	30.8	1.33326
30809.2	68644.7	29414	30826.4	68706.3	29404	1568.6	673.2	1.33436
146297	100569	95335	74541.5	101417	48169	8.8	44	1.33545
130467	87798.8	97385	80817	92607.8	57192	5.5	20.9	1.33655
61336.5	73378.5	54781	56910.7	71302.7	52308	4082.1	1851.3	1.33765
32358	107793	19673	104267	132278	51658	3259.3	2255	1.34094
74000.2	82550.6	58748	87140.9	79721.7	71635	457.6	596.2	1.34643
41747.2	95259.5	28721	122538	120771	66495	4485.8	3113	1.34972
54924	103553	34760	66371.8	104486	41630	6288.7	3575	1.35191
5221.5	65180.2	5250	44679.8	66627.3	43948	-29.7	-7.7	1.35301
122620	88171.2	91141	54342.2	111792	31857	37.4	37.4	1.35301
106633	86652.7	80647	56305.7	93815.6	39333	19.8	77	1.3563
125218	88223.4	93017	59107.4	87317.4	44363	48.4	89.1	1.36069
16614	69139.9	15748	69402.3	83414.6	54527	107.8	226.6	1.36289
101745	84268	79128	48174.5	92287.8	34210	205.7	81.4	1.36289
6342.75	69944.2	5943	2896.3	66414.2	2858	-9.9	-12.1	1.36289
8625.75	71276.9	7931	7621.9	75057.7	6655	-18.7	-55	1.36618
71368.5	79212.9	59046	85272	76306.5	73236	4419.8	2346.3	1.36618
100485	87456.5	75299	47746.6	86523.5	36165	100.1	41.8	1.36618
16219.5	67609.8	15722	6757.3	66996.4	6610	23.1	40.7	1.36837
113675	87944	84711	40060.9	81509.8	32210	24.2	20.9	1.36947
118433	90270.5	85982	55370.7	85457.3	42463	-6.6	-6.6	1.37057
160214	102530	102407	69030.5	99944.4	45265	39.6	35.2	1.37167
91203	88816.4	67297	127733	86456.1	96825	1387.1	1163.8	1.37386
5650.5	65483.9	5655	1896.4	66002.4	1883	-22	31.9	1.37606
72582	77595.1	61302	109152	73801.7	96927	4742.1	2263.8	1.38593
154118	98310.7	102738	77998.8	100599	50813	-6.6	4.4	1.38593
134312	93156.7	94489	60014.9	89401.7	43994	11	60.5	1.38703
140852	101218	91198	61493.3	99112.8	40661	27.5	-56.1	1.38922
133124	90076.3	96856	46952.4	93329.5	32970	64.9	58.3	1.39032
136113	93835.7	95063	69592.6	85700.7	53218	-24.2	26.4	1.39361
99128.2	87395.7	74334	41926.5	86264.4	31852	6.6	-2.2	1.39361
175357	123574	92998	106086	153222	45375	4880.7	2041.6	1.39691
141926	99514	93467	85264.3	98851.6	56528	31.9	13.2	1.39691
7522.5	63793.3	7728	6794.7	63632.1	6998	178.2	171.6	1.41337
8553.75	72072.3	7778	12621.4	76588.5	10800	67.1	86.9	1.41446
82136.2	99430.7	54137	131041	127798	67199	1405.8	658.9	1.41446
5363.25	63767.4	5512	7493.2	64134	7657	324.5	133.1	1.41446
7133.25	65291.2	7160	13076.8	64547.8	13277	360.8	222.2	1.41556
45423.8	81480.5	36535	64289.5	79649.1	52898	4683.8	2824.8	1.41666
22693.5	79650.9	18672	95007	85350.1	72951	552.2	248.6	1.41775
98111.2	89642.9	71727	52488.7	93154	36927	185.9	48.4	1.41995
12600.8	67258.7	12278	6517.5	75934.4	5625	-35.2	4.4	1.42324
101895	99738.5	66953	107910	92663.5	76319	3421	2146.1	1.42544
78546.8	84161.3	61164	112482	81308.5	90662	3971	1947	1.42653
11115	80401	9060	23197.9	77836.2	19532	5230.5	2207.7	1.43092
19512.8	73769.1	17335	153776	74795.8	134738	16.5	28.6	1.43092
15417.8	65526.4	15420	6130.3	64622.1	6217	-22	28.6	1.43751
95436	84206.1	74276	29486.6	86660.1	22299	-49.5	12.1	1.4408
229247	134690	111545	247334	135310	119794	355.3	189.2	1.44409
56651.2	73556.6	50474	44776.6	75221.8	39011	47.3	39.6	1.44629
84411.8	88773.5	62316	88204.6	86343	66949	5855.3	2835.8	1.44738
104511	86908.2	78810	64880.2	116439	36517	68.2	40.7	1.44958
262143	149156	115180	262143	120732	142297	642.4	262.9	1.45067
123614	95399.5	84918	173665	85734.8	132750	14278	6810.1	1.45287
12324	66743.7	12101	83870.6	68362.4	80403	16.5	-3.3	1.45506
137833	98714.9	91506	199059	97268.5	134119	344.3	110	1.45726
11544	84116.9	8994	96409.5	97560.2	64763	1784.2	718.3	1.45726
92732.2	104256	58292	194357	106107	120043	16586.9	7673.6	1.45726
89472	103293	56767	115513	102449	73893	6752.9	2982.1	1.45836
108254	95843.1	74022	69905	92989.1	49267	28.6	-72.6	1.46055
6871.5	66587.4	6763	2604.8	67340.5	2535	13.2	2.2	1.46165
149564	103293	94893	55932.8	101285	36191	20.9	85.8	1.46165
103785	85268	79768	45221	83146.9	35643	39.6	24.2	1.46165
178664	110692	105779	180892	92260.5	128494	169.4	244.2	1.46494
97967.2	88038.5	72927	45422.3	89104.3	33408	58.3	27.5	1.46713
126956	88495.3	94018	79505.8	100713	51736	91.3	57.2	1.47262
5829.75	73884.8	5171	57729.1	96273	39298	45.1	25.3	1.47482
115106	93827.6	80398	48881.8	86964.7	36837	37.4	-17.6	1.47921
5921.25	66607.5	5826	2945.8	67126.6	2876	51.7	5.5	1.4803
36422.2	76471.1	31214	62163.2	72255.8	56382	257.4	266.2	1.4814
68487	88477.3	50729	104292	78055.9	87564	8301.7	4225.1	1.4825
8589	65254.9	8626	3306.6	63437.2	3416	-9.9	-6.6	1.48579
108429	91279.3	77849	68082.3	81597.7	54681	113.3	77	1.48689
8265	66739.2	8116	2852.3	70089.4	2667	24.2	24.2	1.48689
139886	97129.7	94385	64904.4	95378.1	44597	23.1	-14.3	1.48908
120788	96296.2	82204	44645.7	105708	27679	237.6	124.3	1.48908
6385.5	73858.1	5666	15408.8	72399.7	13948	3429.8	1375	1.49018
100070	85855	76387	39022.5	96377.6	26535	-3.3	25.3	1.49018
155282	94190.5	108042	112309	102174	72037	33	17.6	1.49018
21821.2	83644.9	17097	58303.3	81079.8	47126	48.4	11	1.49018
74852.2	83140.1	59003	104757	84704.5	81051	3236.2	1405.8	1.49128
115694	89003.2	85189	51137.9	87697.9	38215	-31.9	15.4	1.49237
34232.2	69195.1	32422	20132.2	69153.7	19079	316.8	258.5	1.49676
69853.5	79574.5	57530	82871.8	77843.8	69769	4293.3	2123	1.49676
41318.2	78915.7	34313	31986.9	80231.7	26128	2624.6	1936	1.50005
96694.5	77301.8	81977	37803.7	76421.3	32419	30.8	30.8	1.50225
9664.5	67215.6	9423	3813.7	66401.3	3764	-20.9	-19.8	1.50774
32106.8	67906.4	30986	11896.5	71488.1	10906	13.2	12.1	1.50993
79316.2	84788.9	61306	102726	81039	83074	6393.2	2788.5	1.51213
13023	68267.1	12502	11368.5	68315.2	10906	254.1	154	1.51213
128391	97619.7	86194	69235.1	89836.9	50507	-7.7	-36.3	1.51213
153882	103792	97164	153910	103244	97697	126.5	31.9	1.51322
10813.5	90681.2	7815	262143	86015.6	199729	-37.4	18.7	1.51871
8058	99433.1	5311	127494	111891	74675	223.3	113.3	1.52639
120482	92856.6	85033	159792	82727.8	126585	16130.4	6825.5	1.52968
13901.2	64333.9	14161	6812.3	64628.1	6908	39.6	102.3	1.53188
8150.25	72376	7380	46384.8	73829.9	41174	105.6	61.6	1.53407
155693	98430.6	103662	89628	86896.6	67596	29.7	-8.8	1.53407
62633.2	86981.3	47191	70343.9	88371.1	52167	9455.6	4334	1.53736
16967.2	80460.6	13820	84940.9	112531	49468	171.6	82.5	1.53846
112700	84862	87034	60537.4	86709.2	45755	-25.3	20.9	1.53846
69823.5	93863.8	48751	249467	95251.5	171641	3015.1	2081.2	1.54175
19749	65486.3	19764	14966.6	64584.9	15187	94.6	113.3	1.54614
19386	67097	18935	27132.6	66186.3	26866	371.8	152.9	1.54614
21392.2	78846.1	17781	50528.5	80380.5	41197	-46.2	-27.5	1.54614
10092.8	85600.9	7727	65116.7	90315.3	47251	158.4	55	1.54724
110119	84338.3	85569	83411.9	83633.9	65362	74.8	51.7	1.54724
139630	94486.5	96848	57709.3	89870.9	42083	82.5	-8.8	1.55053
65650.5	76694.3	56099	52441.4	73838.2	46545	3038.2	1853.5	1.55163
65576.2	87323.1	49215	62893.6	85507.3	48204	5449.4	2602.6	1.55163
47888.2	75011.5	41839	41394.1	72089.6	37631	2791.8	1353	1.55273
138193	101871	88903	193668	108870	116582	154	78.1	1.55273
160612	100507	104728	60572.6	97485	40721	38.5	46.2	1.55821
11514	66179.8	11402	3880.8	72212.4	3522	-23.1	-3.3	1.55931
20100.8	68692.8	19177	6325	70603.9	5871	41.8	-11	1.56041
140407	93702.7	98201	84115.9	92159.6	59816	41.8	-48.4	1.56041
42511.5	84471.3	32982	46217.6	87581.5	34584	3003	2043.8	1.56151
7428.75	65817.3	7397	36956.7	70005.9	34597	-36.3	-1.1	1.5648
39000.8	95796.8	26681	53847.2	103179	34202	8683.4	4459.4	1.57028
116860	90511.3	84614	54417	88256.6	40408	16.5	-6.6	1.57028
181324	124475	95467	99258.5	119505	54433	52.8	7.7	1.57028
84217.5	86666.6	63684	124681	88601.2	92223	6378.9	3381.4	1.57248
127606	88726.4	94254	65335.6	81678.5	52423	27.5	-14.3	1.57467
6702.75	63186.3	6952	6384.4	68670.3	6093	62.7	50.6	1.57577
11457.8	68226	11006	7767.1	68583.2	7422	25.3	-19.8	1.57577
69567.8	80373.6	56725	104778	77133.7	89024	4197.6	1938.2	1.57687
7077.75	68192.8	6802	17201.8	96469	11686	73.7	58.3	1.57687
10833	79805.7	8896	136511	82081.5	108994	20.9	38.5	1.57797
115490	93641	80827	64396.2	108479	38904	408.1	136.4	1.58235
115437	89252.1	84763	49871.8	85879.4	38058	-99	-24.2	1.58565
217105	121556	117050	147059	127300	75708	0	97.9	1.58784
69899.2	86500.9	52958	83288.7	96667.2	56466	12611.5	6414.1	1.58894
136018	97786.4	91159	83822.2	94368.4	58212	117.7	15.4	1.59004
12517.5	67920.8	12078	7344.7	67002	7184	25.3	30.8	1.59333
116140	83699.5	90937	66026.4	98803.7	43795	33	108.9	1.59443
114024	102962	72577	53879.1	95655.3	36914	19.8	-8.8	1.59443
59939.2	100769	38982	117555	134588	57242	166.1	140.8	1.59881
11283	65080.3	11362	7053.2	64075.2	7214	310.2	185.9	1.59991
103761	97212.1	69951	103369	104619	64753	14236.2	6185.3	1.60101
5697	63302.6	5898	3285.7	63688.7	3381	286	257.4	1.60211
34778.2	71090.3	32061	8571.2	71347.9	7873	-12.1	-30.8	1.60869
98748.8	85265.9	75899	49671.6	89327.6	36442	81.4	31.9	1.60979
15931.5	74732.4	13971	29079.6	81830.9	23289	200.2	106.7	1.61198
170936	126457	88587	188109	120419	102375	6050	3124	1.61308
20590.5	73690.4	18312	30478.8	84153.1	23736	-4.4	9.9	1.61308
124397	88906.9	91697	57339.7	84788.2	44320	24.2	2.2	1.61418
129614	93512.6	90837	68594.9	94592.9	47524	48.4	34.1	1.61747
125483	86586.8	94976	58275.8	86104.4	44355	83.6	45.1	1.61857
117578	88602.8	86968	56784.2	90135.1	41287	106.7	42.9	1.62076
224783	126012	116905	262143	97428.7	176332	2363.9	1027.4	1.62076
117460	90053.3	85481	56769.9	98157.7	37903	145.2	49.5	1.62515
12159	66349.1	12010	3797.2	68328.8	3642	9.9	-11	1.63283
140875	95072.2	97109	83384.4	87514.7	62443	64.9	52.8	1.63503
5890.5	66023.6	5847	8137.8	63679.9	8375	726	283.8	1.63612
119764	87976.2	89216	51463.5	86798.1	38857	27.5	-13.2	1.63832
12819	69395.8	12106	5757.4	73393.7	5141	28.6	14.3	1.63942
176740	104687	110642	96735.1	102926	61594	37.4	-48.4	1.64271
149948	90631.7	108428	91098.7	96382.9	61943	51.7	28.6	1.64819
33964.5	70293	31666	26467.1	76984.9	22531	1591.7	1013.1	1.65149
6109.5	65253	6136	4140.4	65368.6	4151	39.6	57.2	1.65258
13290.8	67500.2	12904	19314.9	70680.7	17909	564.3	357.5	1.65588
7905	63016.9	8221	5940	63670.9	6114	14.3	34.1	1.65697
101973	86801.1	76991	42389.6	87591.3	31716	60.5	-45.1	1.65807
6420.75	64687.2	6505	1989.9	81050.4	1609	-6.6	-7.7	1.66027
116388	87958.7	86718	50243.6	87910.2	37456	12.1	-16.5	1.66027
35399.2	79140.5	29314	33796.4	73166	30272	592.9	463.1	1.66246
143288	101803	92242	56326.6	94673.6	38991	-17.6	-74.8	1.66575
65923.5	77871	55481	58163.6	77357.9	49275	4569.4	2292.4	1.66685
39258.8	85372.2	30137	54261.9	85137.5	41769	1637.9	730.4	1.66685
7345.5	66712.1	7216	11258.5	74672.3	9881	2102.1	952.6	1.66795
110117	92311.6	78177	57953.5	89076.4	42638	14.3	48.4	1.66904
64378.5	78211.3	53945	88375.1	78507.7	73773	2646.6	1340.9	1.67014
38723.2	90884.5	27923	58682.8	98323.8	39114	5177.7	3056.9	1.67453
69246.8	77250.5	58746	82139.2	81328.8	66189	6745.2	3193.3	1.67453
67214.2	82675.5	53280	123584	78180.6	103596	4438.5	2456.3	1.67892
86296.5	94402	59909	262143	109471	156935	12157.2	6029.1	1.68002
23430.8	66815.7	22982	15518.8	66343.1	15330	191.4	354.2	1.68002
130904	92140.1	93107	49715.6	91252.2	35705	35.2	36.3	1.68111
91589.2	91165	65841	157472	83439.6	123683	5016	2645.5	1.68221
113747	101807	73222	184105	101035	119419	8379.8	3763.1	1.68331
6792.75	68235.7	6524	4596.9	69001.9	4366	18.7	1.1	1.68331
115759	90209.7	84097	51815.5	87594.6	38767	45.1	6.6	1.68989
32032.5	78346	26795	230597	76685.2	197071	3.3	36.3	1.68989
20384.2	65172.3	20498	12302.4	64402.1	12519	56.1	174.9	1.69209
10608.8	73416.6	9470	12529	123511	6648	46.2	9.9	1.69977
51752.2	97075.8	34938	103438	102023	66445	9115.7	4708	1.69977
152560	101348	98652	81550.7	91999.2	58093	122.1	52.8	1.70087
139280	89135.9	102404	46317.7	84311.8	36003	-27.5	-15.4	1.70196
6777	69603.1	6381	11209	125571	5850	4.4	-7.7	1.70196
6173.25	65944.6	6135	13063.6	77310.5	11074	-22	6.6	1.70306
136260	99647.8	89615	69763.1	99768.6	45826	25.3	11	1.70306
12210.8	72211.1	11082	29748.4	72100.3	27040	61.6	67.1	1.70635
6808.5	73207.9	6095	77403.7	78800.9	64374	20.9	-3.3	1.70855
44999.2	79489.8	37100	61564.8	83666	48224	5096.3	2236.3	1.70965
128915	94291.2	89601	66148.5	92695.9	46767	108.9	112.2	1.71403
51881.2	89949.5	37800	77718.3	102560	49662	6745.2	3659.7	1.72062
70129.5	84787.8	54206	64528.2	78332.2	53987	10433.5	4405.5	1.72391
47901	82583.3	38013	106956	91599.8	76523	69.3	36.3	1.72391
44462.2	80988.3	35979	50135.8	80616.8	40757	3744.4	2323.2	1.72611
129255	89105.9	95065	109941	122248	58938	288.2	92.4	1.73049
227232	123023	121050	173261	119067	95365	81.4	35.2	1.73269
104213	92869.6	73541	88119.9	89643.7	64422	116.6	53.9	1.73818
120960	90050.5	88031	43456.6	79974.5	35611	23.1	71.5	1.73927
5113.5	64285.1	5213	9274.1	63622.7	9553	144.1	64.9	1.73927
107677	95887	73594	185104	94272.2	128680	12769.9	7122.5	1.74147
126671	89207.1	93059	55232.1	84312.2	42932	72.6	-25.3	1.74147
140154	97940.3	93783	57643.3	87532.1	43158	38.5	33	1.74366
87880.5	103086	55869	106653	93922.1	74419	983.4	1281.5	1.74476
27155.2	76405.9	23292	43088.1	74902.4	37700	6534	2791.8	1.74915
59553	72315.5	53970	46824.8	73827.4	41566	3994.1	2135.1	1.75134
8704.5	74326.8	7675	46470.6	88852.2	34276	1122	482.9	1.75134
117375	88273	87142	57993.1	86458.6	43959	-72.6	3.3	1.75244
125518	103325	79613	65862.5	96304.4	44820	83.6	35.2	1.75244
37215.8	86021.6	28353	64718.5	91828.9	46188	2703.8	1317.8	1.75354
144490	90461	104678	58892.9	92868.3	41560	44	15.4	1.75464
156356	93479.7	109617	122600	100158	80221	57.2	26.4	1.75903
106502	86006	81154	78217.7	84165.1	60905	108.9	49.5	1.76122
106429	83617	83415	37895	94221.4	26358	-23.1	-23.1	1.76341
56580.8	78913.7	46989	48457.2	81419.6	39004	4382.4	2347.4	1.76451
71520.8	85549.7	54789	66246.4	78646.5	55203	10961.5	4808.1	1.76671
144273	96421.3	98060	194517	94300.3	135184	286	136.4	1.7689
133267	96464.2	90539	71285.5	90729.8	51491	13.2	23.1	1.7711
142670	96289.9	97103	85767	87565.4	64190	11	51.7	1.77987
145698	99275	96182	108622	95656.1	74419	68.2	9.9	1.77987
7770	76321.1	6672	46343	82149.1	36971	101.2	29.7	1.78207
111428	87909.6	83069	48409.9	94860	33445	-9.9	-11	1.78426
111393	84393.1	86503	43026.5	76793.6	36719	-28.6	20.9	1.78646
79834.5	105164	49751	82619.9	111648	48497	72.6	13.2	1.78646
7683	69738.7	7220	11765.6	87502.3	8812	63.8	63.8	1.78865
182815	125416	95530	154760	167937	60394	4046.9	1838.1	1.79195
114460	91125.7	82318	41423.8	85192.7	31866	-20.9	-66	1.79633
122481	93188.9	86136	39666	90337.5	28776	163.9	57.2	1.79853
94853.2	262143	14733	262143	174554	98421	272.8	161.7	1.79963
122373	87733.8	91411	59334	82448.4	47163	48.4	0	1.80072
63543.8	86137.5	48346	131786	94007.9	91872	6611	3558.5	1.80182
58106.2	89359.4	42615	62563.6	106506	38497	7737.4	4081	1.80292
122002	89007.1	89830	85432.6	90490.4	61873	85.8	66	1.80731
53418	79471.6	44051	58216.4	86659.5	44026	10292.7	5050.1	1.80731
107741	89112.7	79236	52409.5	88800.4	38679	8.8	44	1.80841
131300	92746.1	92779	113219	94077.5	78870	92.4	47.3	1.8095
119249	91816.2	85117	48846.6	92584.8	34576	-9.9	-36.3	1.8095
6554.25	65910.6	6517	5659.5	68419.3	5421	-24.2	-23.1	1.8117
156815	108315	94881	135214	113440	78115	5.5	-9.9	1.8117
82083	87613.7	61399	126829	87755.6	94716	268.4	119.9	1.8117
120740	105986	74659	58850	105486	36562	25.3	59.4	1.81389
127309	97882.5	85238	79365	98757.6	52667	58.3	22	1.81828
60539.2	85146.8	46596	143688	129569	72677	2942.5	2050.4	1.82048
185506	124494	97654	262143	89237.4	192518	644.6	254.1	1.82048
12587.2	74741.1	11037	13277	90845.8	9578	48.4	-2.2	1.82157
85675.5	80444	69798	97026.6	80969	78533	7862.8	3462.8	1.82157
21572.2	67411.7	20972	8646	68161.2	8313	-2.2	2.2	1.82706
9963.75	69164.7	9441	6496.6	69751.2	6104	-24.2	-11	1.83145
108014	86105.5	82211	98329	85995.7	74935	90.2	26.4	1.83255
114660	85835.2	87544	52424.9	83213.5	41288	23.1	35.2	1.83255
34986.8	72970.9	31422	51180.8	71970.5	46605	2249.5	966.9	1.83364
115599	83694	90519	38665	85488	29641	-14.3	19.8	1.83694
6370.5	66417	6286	2088.9	62883.9	2177	29.7	-11	1.84023
126870	89315.4	93092	59764.1	99849.6	39226	376.2	180.4	1.84242
117155	84730.9	90615	83766.1	110599	49636	99	38.5	1.84242
152068	94811.9	105113	56839.2	85603	43515	33	-24.2	1.84571
105445	95624.9	72266	134154	108941	80703	452.1	162.8	1.84681
143541	96152.7	97835	48204.2	87953.4	35918	-3.3	51.7	1.84791
122132	90394.4	88546	45590.6	84573.9	35328	39.6	28.6	1.84791
53079	71873.1	48399	52072.9	72153.6	47297	1480.6	927.3	1.8534
10899	68201.8	10473	69433.1	71754.3	63416	-24.2	-18.7	1.85449
6728.25	65353.9	6747	3905	64609.5	3961	4.4	8.8	1.85888
120030	95699.2	82198	64361	88391.7	47719	-4.4	-50.6	1.86108
80617.5	79578.1	66392	113907	78994.9	94500	5007.2	2192.3	1.86327
228733	139636	107352	262143	143374	119825	421.3	199.1	1.86547
144134	93931.4	100562	53200.4	88949.2	39197	4.4	1.1	1.86547
112927	87365.9	84710	45658.8	85192.3	35124	20.9	-3.3	1.86656
15893.2	70140.1	14850	13216.5	77745	11141	-9.9	9.9	1.86876
45099	88837	33270	59930.2	96579.2	40667	3456.2	2268.2	1.87205
103603	88299.6	76894	54294.9	86897.3	40948	28.6	-20.9	1.87205
56476.5	100185	36944	97637.1	108437	59009	6033.5	3820.3	1.87425
8088	76619.7	6918	97557.9	77160.9	82860	540.1	211.2	1.88083
13597.5	65960.5	13510	7342.5	66473	7239	46.2	19.8	1.88632
130896	98567.2	87031	58785.1	92172.7	41797	-3.3	20.9	1.88961
129684	91110.5	93282	74479.9	104630	46651	56.1	62.7	1.89071
105012	87012.3	79093	50912.4	88337.5	37771	39.6	-3.3	1.894
149107	204471	47791	262143	68368.4	251283	213.4	71.5	1.894
88578.8	79894	72660	100556	79829.3	82552	6121.5	3369.3	1.89509
6914.25	66568.6	6807	2659.8	63478.8	2746	0	29.7	1.90497
31563.8	83493.9	24775	40436	96262.6	27529	4134.9	2578.4	1.90497
97737	86805.5	73789	34599.4	81095.3	27961	-8.8	2.2	1.90717
12138	68516.5	11610	2483.8	70042.3	2324	4.4	0	1.90717
150645	97742.4	101007	87143.1	94228.7	60608	13.2	3.3	1.90826
11634.8	86196.6	8846	79611.4	83627.1	62389	190.3	99	1.90936
111374	86583.3	84300	36744.4	79013.1	30477	-23.1	-19.8	1.90936
8639.25	65018.6	8708	6216.1	64174.3	6348	1464.1	669.9	1.91046
135824	97843.7	90975	78305.7	88800	57791	-26.4	22	1.91046
88376.2	89995.3	64357	104818	83653.1	82117	11930.6	5094.1	1.91155
262143	134192	128024	262143	75425.1	227773	873.4	363	1.91265
9677.25	76929.7	8244	50612.1	83574.8	39688	50.6	23.1	1.91265
15957	66638.5	15693	5503.3	69801.5	5167	-15.4	-14.3	1.91265
85605	78875.9	71127	79481.6	78093.4	66701	1801.8	1652.2	1.91924
114764	87799.2	85663	49076.5	75694.9	42490	74.8	23.1	1.92253
59380.5	96768.9	40215	55462	99806.6	36418	138.6	13.2	1.92253
101070	83711.1	79126	39813.4	81560.8	31991	-59.4	17.6	1.92472
54516.8	80000.2	44660	69210.9	77414.7	58591	4687.1	2184.6	1.92692
16970.2	93451.2	11901	165443	114402	94775	-33	2.2	1.92911
57593.2	75086.2	50268	55020.9	73976.8	48743	2944.7	1449.8	1.93021
12994.5	66303.9	12844	13877.6	67514.1	13471	497.2	244.2	1.9346
28720.5	95554.2	19698	53238.9	94819.3	36797	8841.8	4071.1	1.9357
12132.8	106301	7480	79288	106419	48828	204.6	90.2	1.94009
118118	87622.8	88344	49272.3	84969.9	38003	-25.3	40.7	1.94009
9636	69039.6	9147	3752.1	67684.5	3633	33	-13.2	1.94118
108282	84514.8	83966	47934.7	83219.4	37749	-7.7	39.6	1.94118
5541.75	65687.1	5529	2743.4	69283.8	2595	7.7	39.6	1.94557
26722.5	106545	16437	76794.3	95206.2	52862	1882.1	1472.9	1.94557
125441	86145.2	95431	76096.9	85008.1	58666	70.4	14.3	1.94996
15960	87556.9	11946	8951.8	85682.1	6847	56.1	-14.3	1.95216
52725.8	78166.6	44206	57552	74334.4	50740	5267.9	2211	1.95325
10623.8	64556.2	10785	4893.9	64235.3	4993	475.2	254.1	1.95325
109510	87843.2	81701	49144.7	78386.6	41088	-38.5	-38.5	1.95435
75564.8	80522.5	61501	90021.8	83951.2	70275	4573.8	2388.1	1.95545
101534	87819.2	75771	36375.9	81888.3	29112	31.9	22	1.95984
12470.2	67703.6	12071	19825.3	69546.7	18682	877.8	391.6	1.96313
14241	71086.8	13129	3247.2	71102.1	2993	11	11	1.96313
6769.5	72944.1	6082	80557.4	77473.2	68145	39.6	5.5	1.96313
100579	86374.9	76313	52455.7	82040.4	41903	31.9	23.1	1.96532
34586.2	73887.4	30677	40000.4	72466.2	36175	383.9	386.1	1.96642
124949	89478.1	91516	51188.5	92362.3	36321	269.5	116.6	1.96752
68598	81932.5	54870	84639.5	83188.6	66679	6204	2685.1	1.96752
122740	89772.4	89603	120414	92854.6	84987	108.9	41.8	1.97081
51988.5	82146.7	41476	77133.1	100800	50149	6250.2	3492.5	1.97191
5928.75	74136	5241	60286.6	79164.5	49908	271.7	123.2	1.9752
141932	93039.5	99975	73378.8	96371.8	49900	-6.6	-74.8	1.97739
64257	87957.6	47877	52367.7	91132.8	37659	3194.4	1884.3	1.97849
160335	99381.6	105731	137160	99974.7	89912	28.6	8.8	1.97959
9837.75	65018.8	9916	7431.6	65682.7	7415	979	452.1	1.98288
8172.75	78777.7	6799	29867.2	73033.7	26801	-24.2	4.4	1.98398
115472	102173	74066	147984	177654	54591	254.1	97.9	1.98508
108454	85871.6	82771	44613.8	88194.1	33152	27.5	29.7	1.98508
6536.25	64599.6	6631	3664.1	66870.1	3591	8.8	40.7	1.98508
73352.2	79067.3	60799	77466.4	80988.4	62686	2792.9	1893.1	1.99056
98808	87077	74365	56038.4	91579.8	40102	18.7	0	1.99056
100469	89075.2	73919	43210.2	91146.3	31069	37.4	-38.5	1.99934
5213.25	65703	5200	1208.9	65584.8	1208	24.2	-7.7	2.00044
114096	86182.8	86762	48163.5	89720.1	35181	27.5	15.4	2.00483
126247	87579.3	94471	58444.1	89866.3	42621	-11	-11	2.00593
104045	88252.1	77264	56848	86625.5	43008	0	-33	2.00812
132556	103365	84044	91070.1	94064.1	63450	22	26.4	2.00922
79477.5	82916.3	62818	90411.2	85608	69213	4911.5	2520.1	2.01031
115610	86480.4	87611	34437.7	86210.7	26179	50.6	-4.4	2.01361
92860.5	89704.1	67842	115568	85076.8	89024	1491.6	1184.7	2.01361
110728	85650.5	84724	38989.5	85356	29936	33	-28.6	2.0158
110431	82782.6	87424	30525	81109.6	24664	56.1	-13.2	2.0158
141670	98280.1	94470	71748.6	103518	45423	47.3	16.5	2.018
10846.5	81988	8670	21866.9	79916.9	17932	3967.7	1642.3	2.02129
12255.8	76312.9	10525	96294	76144.7	82878	30.8	6.6	2.02129
7563	68008.9	7288	39543.9	70793.8	36607	8.8	-40.7	2.02239
113657	86975.2	85641	43529.2	79787.7	35754	-26.4	5.5	2.02458
6219.75	64568	6313	4084.3	64158.4	4172	33	-5.5	2.02568
109047	86535.1	82585	47181.2	86595.5	35707	38.5	75.9	2.02677
65194.5	82228.4	51960	97381.9	80022.3	79753	4510	2011.9	2.03116
42292.5	97776.9	28347	125451	101040	81369	2359.5	1820.5	2.03226
123482	100007	80920	208428	98075.3	139276	10464.3	5167.8	2.03336
19513.5	80714.3	15844	126841	91394	90954	343.2	161.7	2.03446
49482	85007.1	38148	41889.1	98160.1	27967	9093.7	4689.3	2.03775
174562	95890.1	119304	142118	93235.3	99896	111.1	37.4	2.04104
105589	88438.4	78245	51825.4	83091	40876	42.9	-7.7	2.04214
95249.2	83264.5	74969	85928.7	77400.4	72757	8433.7	3854.4	2.04214
121893	90487.1	88282	48099.7	85367	36926	-7.7	-9.9	2.04324
27345	68455	26179	19265.4	68170	18521	249.7	283.8	2.04872
104494	84580.6	80966	55545.6	92796.9	39228	41.8	9.9	2.04982
42486.8	88483.9	31468	31182.8	90201.1	22656	4515.5	2769.8	2.05092
26376	76242.8	22672	211308	77070.1	179684	-1.1	53.9	2.05311
7217.25	68430.2	6912	6892.6	86369.7	5230	22	-4.4	2.0597
106776	87616.6	79867	40657.1	83255.4	32004	9.9	-60.5	2.06189
127222	91985.5	90641	85173	81263.3	68689	62.7	40.7	2.06299
114220	89732.8	83420	123373	101318	79802	223.3	97.9	2.06408
124928	92487.2	88523	55337.7	92174.6	39345	-9.9	-11	2.07177
85895.2	89361.4	62994	124592	83136.3	98215	6344.8	3073.4	2.07286
137235	89245.8	100776	54699.7	86453.6	41465	-12.1	-14.3	2.07396
140909	95208.2	96994	71981.8	90992.2	51844	26.4	-31.9	2.07615
132377	92543.3	93745	66657.8	89025.6	49070	6.6	52.8	2.07725
125703	89958.9	91576	142551	122668	76159	170.5	88	2.08054
27703.5	66988	27103	16982.9	68047.9	16356	575.3	371.8	2.08274
19721.2	84275.7	15336	99078.1	83119.1	78119	916.3	392.7	2.08493
16074.8	67769.4	15545	85790.1	67887.1	82819	29.7	-27.5	2.08713
165250	102761	105388	82353.7	97380.7	55423	23.1	25.3	2.08823
74067.8	84520.6	57431	128026	79745	105214	852.5	706.2	2.08823
105298	89487	77115	60423	84910.4	46636	86.9	60.5	2.09042
129884	91502.3	93026	45371.7	88864	33461	1.1	-2.2	2.09261
101689	86061.7	77436	40924.4	85046.4	31536	4.4	-9.9	2.09481
61595.2	92004.7	43875	78647.8	87787.4	58713	1829.3	1327.7	2.09481
22255.5	78121.9	18670	8686.7	74242.5	7668	9.9	-30.8	2.097
52397.2	98022	35032	156626	100987	101643	6376.7	3602.5	2.10139
4993.5	64828.4	5048	18595.5	65931.3	18484	95.7	51.7	2.10139
125980	89867	91872	75031	85002.6	57848	67.1	39.6	2.10249
116056	92227.6	82468	88426.8	106370	54481	17.6	91.3	2.10359
77036.2	80398.9	62795	99966.9	81130.3	80752	4386.8	2200	2.10578
30341.2	87953.1	22608	31727.3	89404.5	23257	5077.6	2963.4	2.10688
41885.2	88636.8	30969	66767.8	93738.1	46680	7200.6	3800.5	2.10908
7241.25	65447.9	7251	5965.3	67149.1	5822	25.3	19.8	2.11127
8436	81183.8	6810	87304.8	95575.2	59865	-8.8	-13.2	2.11237
6360	64611.5	6451	3428.7	65112.5	3451	-36.3	-9.9	2.11346
130360	115662	73864	113500	106045	70143	938.3	401.5	2.11566
15265.5	75040.5	13332	118491	75967	102221	-26.4	-37.4	2.11676
12072	69259.4	11423	5341.6	80679.2	4339	9.9	-44	2.11785
107829	94791.2	74550	236302	103940	148992	7221.5	3925.9	2.12334
5636.25	66626.5	5544	3195.5	68979	3036	28.6	30.8	2.12334
108260	83049.2	85430	67534.5	86581.1	51119	-41.8	-3.3	2.12773
121156	90649.3	87591	87399.4	95769.9	59808	71.5	27.5	2.12883
10343.2	67028.1	10113	23289.2	85048.5	17946	34.1	48.4	2.12883
118383	87948.2	88215	61835.4	97710.5	41474	6.6	9.9	2.12992
172336	105953	106597	262143	68369.4	251279	4672.8	2703.8	2.13102
98047.5	95333.1	67402	180085	90346.7	130631	8168.6	3899.5	2.13651
144273	106006	89194	262143	91089.8	188603	1032.9	412.5	2.1387
6093.75	64569.1	6185	2726.9	62464.2	2861	-18.7	26.4	2.1398
146712	94918.1	101297	53053	97465.4	35673	28.6	-5.5	2.1409
97901.2	87817.8	73061	32129.9	94815.6	22208	-17.6	4.4	2.14199
126160	102864	80378	118373	94564.7	82036	251.9	60.5	2.14419
59905.5	83863.1	46814	63394.1	80896.4	51357	8471.1	3829.1	2.14419
67102.5	97114.4	45283	86083.8	101019	55847	7379.9	3357.2	2.14858
12012.8	69375	11348	72152.3	68939.7	68590	-9.9	1.1	2.14858
106932	87962.6	79669	48152.5	89991.2	35067	-57.2	39.6	2.14968
20847	68171.7	20041	11657.8	73201.6	10437	-4.4	13.2	2.14968
15962.2	65627.5	15940	16127.1	66522.3	15888	342.1	198	2.15297
20966.2	101465	13542	53430.3	107214	32660	12432.2	5282.2	2.15516
28476.8	76366.8	24438	16885	72590.9	15244	-7.7	9.9	2.15845
112485	92026.9	80105	101658	88542.9	75243	688.6	1521.3	2.15845
117086	97071	79049	102778	105559	63810	111.1	29.7	2.16175
140002	101029	90817	140131	109582	83806	145.2	36.3	2.16614
130928	89696.2	95662	46161.5	88286.9	34266	7.7	58.3	2.16723
108764	87537.6	81427	74989.2	85521.5	57465	52.8	17.6	2.16723
115741	91676.1	82739	86350	88325.8	64070	47.3	-13.2	2.17272
49653.8	82549.7	39420	52431.5	78780.1	43617	2578.4	1412.4	2.1793
107330	87737.9	80170	53257.6	84576.2	41268	70.4	20.9	2.18479
130773	114560	74811	230639	106124	142429	12016.4	6292	2.18699
7836	74189.6	6922	55030.8	80518.4	44791	129.8	72.6	2.18918
25602.8	65671.3	25550	5695.8	64940.8	5748	53.9	22	2.19028
88285.5	86668.1	66759	40372.2	82375.9	32119	56.1	-9.9	2.19247
13035.8	66230.8	12899	4017.2	71039.2	3706	5.5	17.6	2.19357
8312.25	63706.2	8551	6604.4	63669.6	6798	126.5	74.8	2.19467
112630	86871.6	84968	106829	91786.8	76276	298.1	121	2.19467
16467	67448.8	16000	7637.3	75029	6671	-12.1	70.4	2.19467
86505.8	80772.2	70188	41136.7	79231.6	34026	11	-8.8	2.19576
90756.8	84801.9	70138	41731.8	80614.7	33926	-22	38.5	2.20125
12753.8	67859.9	12317	4165.7	69947	3903	16.5	-17.6	2.20235
108728	112343	63427	182971	96853.7	123807	7786.9	4323	2.20564
113401	86769.8	85650	55333.3	98804.5	36702	-28.6	53.9	2.20674
68913.8	76321.6	59175	88724.9	73769.7	78822	2046	1213.3	2.20674
89619	262143	18342	262143	68369.2	251280	377.3	189.2	2.20783
111756	85126.6	86037	45941.5	81552.1	36919	26.4	3.3	2.21222
111415	93771.1	77867	59343.9	91935.9	42303	6.6	69.3	2.21222
121198	92438.4	85926	98418.1	93358.2	69088	84.7	28.6	2.21442
9468.75	65368.6	9493	7569.1	68714.3	7219	-3.3	14.3	2.21552
111673	84482.9	86628	40793.5	81661.8	32738	39.6	3.3	2.21552
124124	91958	88460	41345.7	82678.8	32773	-15.4	28.6	2.21552
54061.5	78586.1	45084	72960.8	81958.8	58341	8585.5	4473.7	2.21881
117058	90551.2	84720	54365.3	96076.1	37084	5.5	47.3	2.21991
5991	64091.8	6126	1652.2	65425.1	1655	-28.6	25.3	2.21991
128704	100674	83783	69725.7	93047.1	49110	-57.2	13.2	2.221
141710	102573	90542	65852.6	107407	40181	-13.2	-33	2.221
5630.25	63982	5767	11832.7	67227.4	11535	671	267.3	2.221
133289	89091.5	98048	65101.3	88667	48118	-9.9	-22	2.2232
119376	87941.2	88962	67296.9	86830.3	50793	-3.3	24.2	2.22539
73113	81745.9	58615	68373.8	78783.1	56877	9386.3	4445.1	2.22759
105077	87671.6	78547	39384.4	80483.2	32070	3.3	27.5	2.22978
8194.5	65110.9	8248	6482.3	63777.8	6661	16.5	35.2	2.23088
27039.8	169886	10431	262143	73132.9	234912	15.4	-1.1	2.23198
18247.5	80894.8	14783	56387.1	87042.4	42455	3137.2	1522.4	2.23307
6110.25	71265.6	5619	58616.8	73249.8	52444	44	11	2.23417
17317.5	70562	16084	9476.5	75923.2	8180	-41.8	30.8	2.23527
20651.2	190700	7097	262143	98996.2	173540	93.5	110	2.23527
20772.8	65944.7	20644	15825.7	64846.4	15994	127.6	114.4	2.23527
118668	89893.3	86514	193505	88345.6	143545	9506.2	4985.2	2.23637
123861	88161.2	92074	80755.4	87037.2	60806	143	80.3	2.23746
128868	91475.7	92325	51624.1	87039.8	38870	31.9	11	2.23746
111317	88652.3	82291	35986.5	78758.1	29945	6.6	-18.7	2.23746
13551.8	70772.8	12549	79807.2	74088	70595	391.6	169.4	2.23856
95987.2	87116.8	72209	53381.9	83788.9	41753	47.3	88	2.24185
53916	91487.7	38622	79448.6	89199.3	58372	92.4	81.4	2.24295
117415	88625.3	86825	70284.5	90038	51158	132	40.7	2.24953
7122.75	69267.9	6739	51653.8	72348.4	46790	18.7	-11	2.25392
5177.25	65551.8	5176	5094.1	72433.7	4609	15.4	-7.7	2.25612
27501.8	181178	9948	262143	68924.3	249256	84.7	70.4	2.25612
128630	90494.8	93153	71830	85178.1	55266	47.3	16.5	2.2616
51948	76369.2	44579	51541.6	81531	41430	5165.6	2873.2	2.2616
87568.5	104148	55103	262143	99924.4	171928	11058.3	5590.2	2.2638
174764	102898	111308	103744	96245.7	70642	-26.4	50.6	2.2649
11558.2	66480.7	11394	3614.6	64144.7	3693	-7.7	-11	2.2649
114674	90879.6	82695	100082	97028.1	67599	152.9	60.5	2.2649
59802	108478	36129	262143	82465.6	208327	1159.4	449.9	2.26709
16977.8	65197.1	17066	8624	62742.3	9008	198	238.7	2.26929
7569	63881.8	7765	3826.9	64705.8	3876	91.3	52.8	2.27038
56166	77803.8	47310	55457.6	81186.3	44767	12720.4	6067.6	2.27258
6606.75	68358.1	6334	12796.3	70142.1	11956	952.6	438.9	2.27477
142054	102537	90793	72668.2	118261	40270	59.4	16.5	2.27587
262143	130383	131764	262143	81140.9	211728	451	184.8	2.27697
6538.5	65182.1	6574	2624.6	64712.5	2658	-8.8	-5.5	2.28026
8345.25	64019	8543	3415.5	60398.9	3706	-5.5	1.1	2.28684
104734	87000.7	78894	44123.2	81863.3	35323	2.2	31.9	2.28684
25705.5	71476.8	23569	15261.4	71497	13989	-1.1	34.1	2.28684
118669	86563.9	89842	125337	106635	77030	237.6	94.6	2.28904
28046.2	121043	15185	82220.6	131146	41087	1488.3	580.8	2.28904
5001	63962.8	5124	7586.7	72764.8	6833	-38.5	9.9	2.29123
109685	99689.8	72107	164481	95088.4	113362	7122.5	3598.1	2.29343
33522	89177.9	24635	54216.8	95512.3	37201	5901.5	3405.6	2.29452
140718	101564	90801	56884.3	98574	37819	-17.6	-2.2	2.29562
82872.8	90688.4	59888	80583.8	88201.3	59876	12988.8	5859.7	2.29672
98775.8	91070.3	71081	122327	87419.4	91705	14914.9	6714.4	2.30111
37288.5	84967.1	28761	42028.8	89451.8	30792	10908.7	5263.5	2.30111
129248	93124.4	90958	90132.9	102131	57837	93.5	28.6	2.30221
137435	91842.1	98070	70557.3	94299	49036	3.3	18.7	2.30221
7191	65856.5	7156	7750.6	64312.9	7898	691.9	282.7	2.30221
103213	90173.1	75013	48598	102465	31083	-14.3	-6.6	2.30769
10257.8	79509.4	8455	93146.9	85353.4	71520	96.8	61.6	2.30769
74220.8	76560.7	63533	68449.7	78492.4	57151	4961	2472.8	2.30989
8553	76763.8	7302	60589.1	102665	38677	83.6	95.7	2.30989
38194.5	67365.9	37157	27633.1	72415.4	25008	860.2	457.6	2.31098
124294	85296	95500	46816	80938.4	37907	-1.1	4.4	2.31757
179474	106403	110542	70103	111401	41241	62.7	-2.2	2.31976
13004.2	65861.4	12940	4215.2	65851.6	4195	-16.5	3.3	2.31976
114437	92856.7	80767	52170.8	104821	32618	33	2.2	2.32086
31894.5	71241.9	29340	43225.6	70978.8	39911	247.5	126.5	2.32086
62645.2	72580.6	56565	49685.9	73188.2	44491	1037.3	748	2.32306
124856	93308.3	87694	52050.9	95656.5	35661	75.9	5.5	2.32306
139766	100356	91272	103111	101975	66266	132	97.9	2.32744
122410	96000.7	83565	63757.1	92061.3	45387	24.2	13.2	2.32854
34499.2	67587.7	33452	32736	67550	31760	3586	1537.8	2.32964
26451.8	95670.1	18120	210995	107588	128526	711.7	319	2.32964
158089	96614	107236	52132.3	95370.2	35824	14.3	-6.6	2.33074
10766.2	67798.3	10407	10260.8	64895.9	10362	875.6	420.2	2.33074
112196	88810	82793	62544.9	88295.5	46423	7.7	33	2.33183
227973	262143	50870	262143	68369.7	251278	536.8	276.1	2.33183
5189.25	66787.6	5092	4967.6	67347.3	4834	-33	22	2.33403
4929	64399.3	5016	3831.3	62882.1	3993	2.2	-31.9	2.34171
118198	86043.2	90027	49107.3	91020.3	35358	0	60.5	2.34281
138292	92917.6	97539	97187.2	98385.2	64738	63.8	40.7	2.3439
8607	63895.4	8828	2566.3	60738.6	2769	3.3	-35.2	2.35049
115866	92133.8	82417	91281.3	96246.7	62155	110	27.5	2.35159
54183.8	84890.9	41830	56029.6	84658	43374	2421.1	1119.8	2.35268
5612.25	68023.8	5407	27744.2	68147.5	26681	906.4	400.4	2.35378
117190	86849	88431	50920.1	98207.8	33980	140.8	41.8	2.35378
8191.5	67560.8	7946	6921.2	102321	4433	18.7	-14.3	2.35488
9108.75	63947.6	9335	3731.2	62828.3	3892	117.7	103.4	2.35707
135090	89879	98502	64515	99890.3	42327	-1.1	-1.1	2.35707
60296.2	89011.5	44394	124644	108856	75041	9831.8	5030.3	2.35707
22899	69586.8	21566	8917.7	68498.6	8532	49.5	37.4	2.36036
119404	89902.5	87042	43505	82627.5	34506	19.8	-25.3	2.36366
5832.75	65872	5803	4356	65415.9	4364	4.4	5.5	2.36805
133426	88638.1	98651	56524.6	83959.9	44121	13.2	51.7	2.37024
7252.5	70498.3	6742	3968.8	76119.2	3417	-9.9	-4.4	2.38121
98234.2	100817	63857	56381.6	110036	33580	108.9	52.8	2.38231
124599	97486	83763	93086.4	98173.6	62140	206.8	59.4	2.38231
6748.5	64339.5	6874	6021.4	67032.2	5887	9.9	5.5	2.38231
131478	96051	89708	112140	96879.4	75859	167.2	94.6	2.38341
73928.2	84380.5	57418	84164.3	78111.9	70614	10624.9	4522.1	2.3856
20245.5	81579.5	16264	147949	83080.4	116706	-13.2	0	2.3856
95496.8	86487.2	72363	51156.6	81800.6	40985	20.9	-3.3	2.3878
15206.2	66820.2	14914	10609.5	69662.8	9981	435.6	266.2	2.3878
9794.25	68372	9388	9367.6	73277	8378	15.4	-17.6	2.3889
225616	146000	101274	157306	181512	56796	189.2	112.2	2.38999
29724	70934.1	27462	20995.7	76481.2	17991	42.9	-17.6	2.39109
13498.5	68327.6	12947	9204.8	69498.4	8680	-17.6	0	2.39219
56511.8	78228.1	47343	46783	77525.3	39548	7351.3	3658.6	2.39658
120820	89266.7	88701	58505.7	86364.3	44396	18.7	13.2	2.39658
10741.5	67145.6	10484	13627.9	66196.1	13492	807.4	324.5	2.39767
24908.2	68880	23699	18714.3	66227.1	18519	455.4	374	2.39767
253953	160582	103642	220836	161308	89721	374	148.5	2.39877
107078	98290.2	71395	157895	97573	106052	5931.2	3137.2	2.40206
14330.2	73664.4	12749	19180.7	70056.6	17943	30.8	29.7	2.40755
64600.5	82700	51193	95627.4	77141.3	81241	-33	9.9	2.40865
31520.2	87771.9	23535	32562.2	94104	22677	3116.3	2197.8	2.40865
115384	84291.5	89710	108594	86120.5	82638	221.1	134.2	2.40974
15708	77887.5	13217	30770.3	77980	25860	6076.4	2546.5	2.41194
145319	93006.1	102398	64311.5	88459	47646	-26.4	17.6	2.4262
107554	89236.9	78988	63889.1	82389.5	50820	5.5	-25.3	2.4284
169226	99012.7	112010	78914	102270	50569	-18.7	57.2	2.43059
131504	89633.9	96149	53078.3	86113.1	40395	1.1	3.3	2.43059
6217.5	62958.9	6472	2532.2	63655.6	2607	8.8	41.8	2.43169
143900	97358.7	96865	74910	91330.7	53753	-27.5	-13.2	2.43279
119670	92000.7	85246	74762.6	100704	48654	64.9	133.1	2.43498
8589	63581.7	8853	3330.8	61907.9	3526	-22	-16.5	2.43718
11156.2	68362.4	10695	7870.5	72200.6	7144	49.5	-3.3	2.43828
154340	97415.5	103832	91259.3	93508	63960	4.4	26.4	2.43937
82303.5	90030.9	59911	108390	82535.5	86065	4893.9	2695	2.44157
22293	111594	13092	222558	127936	114006	169.4	104.5	2.44157
19862.2	80158.4	16239	141806	79940.7	116254	7.7	1.1	2.44596
103960	93592.4	72796	59307.6	83471.9	46564	13.2	8.8	2.45364
54367.5	75752.7	47035	92411	77765.8	77878	2784.1	1530.1	2.45474
20492.2	67169.2	19994	46829.2	66165	46384	271.7	163.9	2.45693
127358	89461.2	93298	43874.6	84719.1	33940	20.9	42.9	2.46022
95985	85881.5	73246	61336	79164.1	50777	49.5	59.4	2.46022
162465	99325.6	107196	87750.3	93302.7	61636	-31.9	58.3	2.46022
23418.8	70496.1	21771	15580.4	70731.3	14436	282.7	248.6	2.46132
103080	87917	76839	182704	84937.5	140971	994.4	876.7	2.46351
102668	83623.3	80461	37221.8	81548.8	29913	31.9	24.2	2.46461
92493	103731	58436	111354	117425	62148	9595.3	5978.5	2.46461
153778	128469	78447	181661	115525	103054	117.7	398.2	2.46461
141922	93256.5	99736	58001.9	94454.1	40244	16.5	13.2	2.46681
117856	94902.1	81387	75048.6	101475	48469	6.6	42.9	2.469
32562	234478	9101	262143	88747.4	193581	6.6	37.4	2.47119
138340	95160.6	95273	61259	88473.7	45377	28.6	-55	2.47229
87916.5	82435.9	69893	124935	80540.2	101660	11547.8	5116.1	2.47558
8036.25	79138	6655	42793.3	74506.6	37641	1020.8	663.3	2.47778
98796.8	86151.9	75155	100124	88981.2	73743	14261.5	7353.5	2.47997
76324.5	93844.4	53301	59675	85114.9	45948	490.6	757.9	2.48327
31680	78467.8	26459	34798.5	86789	26277	69.3	39.6	2.49095
158727	105530	98572	67025.2	113018	38866	-51.7	5.5	2.49204
117022	89603.2	85590	35847.9	78725.6	29842	50.6	-9.9	2.49314
16321.5	73855.3	14483	25306.6	73488.7	22568	2497	1071.4	2.49424
135092	94840.5	93350	111504	109686	66622	158.4	81.4	2.49424
137228	97427.5	92308	85811	107961	52090	146.3	42.9	2.49643
118274	90521.5	85628	51471.2	86940.8	38799	-48.4	-4.4	2.49753
152044	106559	93510	120836	94777.3	83555	247.5	139.7	2.49753
58125.8	88361	43111	76961.5	93774.4	53786	8122.4	4248.2	2.49973
127450	87771.5	95163	160129	88695.9	118317	18499.8	8383.1	2.50082
13358.2	68075.1	12860	2968.9	75297.9	2584	11	23.1	2.50412
26778.8	107839	16274	40364.5	103548	25547	4614.5	1971.2	2.50412
188096	101739	121163	94006	108971	56536	12.1	42.9	2.50741
143055	98362.8	95313	237772	102324	152287	449.9	228.8	2.5107
121782	91002.5	87702	58038.2	90984.1	41805	72.6	70.4	2.5118
135422	96116.7	92336	81779.5	94473.9	56730	133.1	25.3	2.51399
102143	89490.4	74802	72239.2	89837.7	52698	47.3	45.1	2.51399
13827.8	75067.5	12072	4654.1	70850.4	4305	20.9	-38.5	2.51728
187017	126227	97098	262143	68371.1	251273	1963.5	855.8	2.51838
106012	90844.9	76478	40802.3	92722.3	28839	11	-12.1	2.51838
132946	101481	85856	89445.4	100008	58614	14.3	28.6	2.51838
116301	87038.8	87569	72143.5	83930.9	56332	17.6	-34.1	2.52058
131267	93540.5	91968	168043	97329.6	113150	259.6	110	2.52058
6824.25	87641.4	5103	13873.2	80638.1	11275	22	35.2	2.52277
129150	92160	91840	42748.2	80869	34643	30.8	-7.7	2.52716
152826	103467	96800	109673	116567	61660	30.8	59.4	2.52716
132148	102705	84324	83219.4	103234	52830	6.6	85.8	2.52716
10019.2	63737.3	10302	10334.5	62699.7	10802	30.8	82.5	2.53155
123844	85060.2	95418	50425.1	79257.9	41695	-33	9.9	2.53155
124248	88617.6	91886	57053.7	86171.6	43391	25.3	-4.4	2.53155
158514	102983	100875	144603	110186	86006	135.3	34.1	2.53594
47795.2	83235.3	37632	43840.5	86770.1	33112	7584.5	4022.7	2.53703
5403	63548.3	5572	3531	63889.5	3622	38.5	92.4	2.53703
115383	96863.4	78066	46201.1	105119	28804	8.8	-1.1	2.53813
104991	99538.4	69126	46724.7	94336.1	32460	-1.1	-3.3	2.53813
78813.8	80445.1	64207	78312.3	74190.5	69177	935	1107.7	2.53923
115346	85834.6	88068	50150.1	78456.9	41891	-18.7	71.5	2.54252
181966	104376	114253	135094	95090	93107	-14.3	-1.1	2.54362
137494	94551.8	95300	68648.8	91466.6	49187	55	38.5	2.54472
109563	88590.2	81051	150430	84416.1	116786	14468.3	6235.9	2.54472
19137	81976.8	15299	169598	103913	106962	-29.7	60.5	2.54472
127142	91108.7	91455	37836.7	82496	30058	14.3	83.6	2.54581
13160.2	72282.1	11932	11740.3	83531.9	9211	139.7	34.1	2.54911
21260.2	73510.2	18954	184071	76545.5	157596	37.4	11	2.54911
119486	88079.9	88904	71853.1	93918.2	50139	22	15.4	2.5502
225484	121778	121347	194063	119137	106752	101.2	46.2	2.55679
104104	97387.7	70056	218994	93822.6	152969	10187.1	4688.2	2.55788
7437	70067.7	6956	43855.9	73217.2	39255	-1.1	49.5	2.56008
129642	91510.7	92844	62289.7	85362.8	47822	-16.5	-15.4	2.56557
146013	98411.2	97236	83629.7	96177.2	56986	-18.7	45.1	2.56557
126358	94718.3	87428	144827	109797	86445	718.3	418	2.56666
5490	67025.5	5368	4944.5	68205.2	4751	20.9	-35.2	2.56886
45220.5	90383.1	32789	72668.2	99892.7	47675	6642.9	3725.7	2.57105
69881.2	92548	49485	177604	118202	98471	8505.2	4386.8	2.57105
118709	95966.7	81067	61755.1	90811.2	44567	78.1	40.7	2.57105
60033.8	75485.4	52121	54915.3	74527.4	48290	4904.9	2565.2	2.57105
8556.75	66830.6	8391	6262.3	63569.7	6456	-7.7	-16.5	2.57325
5337.75	66328.2	5274	30825.3	67584.5	29891	16.5	-12.1	2.57434
18021	72526.7	16284	42389.6	71597.3	38801	414.7	234.3	2.57434
13140.8	73280.5	11752	12879.9	72873.8	11583	1794.1	903.1	2.57654
5991.75	65664.8	5980	3009.6	67919.1	2904	-23.1	45.1	2.57873
23246.2	87095	17492	233144	86650.9	176332	40.7	51.7	2.58532
130520	90731.2	94276	61330.5	90013.1	44653	16.5	-31.9	2.58532
69562.5	80925.3	56334	73208.3	79376.9	60443	4483.6	2456.3	2.593
8132.25	64577.1	8253	45762.2	66194.4	45307	26.4	18.7	2.59629
166711	104633	104418	158041	100115	103455	64.9	22	2.60068
31547.2	91982.1	22477	53956.1	89693.3	39424	2295.7	1256.2	2.60068
5197.5	64597.6	5273	47753.2	63824.2	49034	26.4	-6.6	2.60397
75337.5	96624.5	51098	124906	113828	71914	7840.8	4111.8	2.60726
79764	140281	37264	262143	89027.4	192972	3914.9	1668.7	2.60726
5783.25	65846.3	5756	4015	65503.4	4017	22	-13.2	2.60726
145090	92066.3	103280	53683.3	89880.4	39143	33	-48.4	2.60836
49956.8	73004.6	44846	35959	71920.2	32767	844.8	548.9	2.60946
131944	95186.9	90843	136693	105646	84795	159.5	36.3	2.61165
7859.25	65115.5	7910	11253	63906.1	11540	849.2	390.5	2.61165
117883	86315.3	89504	43478.6	84945.5	33544	41.8	31.9	2.61275
116254	86911.7	87662	93447.2	119272	51346	57.2	58.3	2.61275
9244.5	65412.2	9262	9585.4	74157.6	8471	-2.2	33	2.61385
81027.8	84927.1	62527	98408.2	84582.9	76248	6353.6	3033.8	2.61495
11170.5	78287.9	9351	115161	80854.5	93343	-30.8	48.4	2.61604
120533	92779.7	85140	59561.7	96385.9	40498	8.8	56.1	2.61604
144407	99190.6	95411	89054.9	96248.3	60638	13.2	-90.2	2.61824
37911	119380	20812	102880	136947	49233	1793	1485	2.62153
68357.2	78581.6	57009	80296.7	79733.4	65999	5149.1	2509.1	2.62153
140832	92544.6	99731	53455.6	92806.7	37748	20.9	-24.2	2.62263
136629	89352.6	100211	71221.7	87996.3	53043	-31.9	69.3	2.62263
9656.25	65680.5	9635	6545	65586.1	6540	187	158.4	2.62372
7617.75	63783.9	7827	9199.3	66207.5	9106	118.8	79.2	2.62482
194874	112871	113149	107590	129636	54391	233.2	55	2.62811
8334	72891.6	7493	24512.4	81886.3	19618	90.2	25.3	2.62921
120540	88597.5	89164	45093.4	83661	35324	51.7	-8.8	2.63031
155473	95147.5	107087	140548	112430	81926	260.7	126.5	2.63031
124043	94257.1	86246	43476.4	92015.8	30965	60.5	-7.7	2.6358
107632	96021.1	73461	45426.7	98185.6	30321	86.9	12.1	2.6358
186998	126534	96852	262143	68369.2	251280	1166	497.2	2.63689
133120	98131	88903	78768.8	104346	49472	113.3	49.5	2.64018
137144	91949.1	97748	61117.1	83325.4	48069	24.2	59.4	2.64018
126618	108235	76667	253905	102707	162014	8629.5	4032.6	2.64128
6256.5	63003.4	6508	3905	60088.8	4259	12.1	97.9	2.64457
113204	91750.6	80860	77534.6	96264.2	52785	27.5	-8.8	2.64457
118610	92077.6	84420	44952.6	89151.6	33045	-14.3	4.4	2.64567
187234	104822	117061	169127	110966	99886	90.2	124.3	2.64677
18984	75741.8	16426	124487	77479	105298	9.9	30.8	2.64677
121577	86916.1	91671	90977.7	102655	58081	217.8	129.8	2.64896
37907.2	73597.7	33755	40035.6	73320.5	35785	5132.6	2148.3	2.65116
62457	80622.1	50770	79602.6	78023.9	66862	5052.3	2229.7	2.65664
126813	92353.7	89989	49753	84003.9	38815	4.4	-25.3	2.66323
9930	68726.6	9469	16826.7	114846	9602	513.7	216.7	2.66323
127768	95431.9	87742	76147.5	113809	43849	55	42.9	2.66872
144854	94072.3	100913	61955.3	89847.6	45191	-60.5	-20.9	2.66872
10718.2	63880.6	10996	10489.6	65483.6	10498	433.4	283.8	2.66872
135794	90044	98834	63415	83049.6	50042	-2.2	38.5	2.66981
5381.25	70070.7	5033	23700.6	72422.4	21447	4.4	-1.1	2.66981
106141	94162.1	73873	177196	88544.5	131151	9300.5	4561.7	2.6742
126378	102170	81064	106740	112588	62132	56.1	72.6	2.6742
11280.8	71609.4	10324	6617.6	75267.5	5762	34.1	1.1	2.67969
45713.2	87134.6	34382	74267.6	90655.5	53689	1449.8	1428.9	2.68079
9572.25	67432.8	9303	2526.7	65398.8	2532	39.6	13.2	2.68188
17359.5	68419.1	16628	14402.3	79177	11921	-1.1	73.7	2.68298
40598.2	82431.7	32277	51233.6	90649.2	37040	5733.2	3414.4	2.68518
117843	95385.2	80966	62960.7	91621.9	45035	-16.5	-25.3	2.68627
12237	73825.3	10863	53094.8	84172.8	41339	132	29.7	2.68737
28397.2	80967.7	22985	184437	80666.7	149842	14.3	-8.8	2.68847
71199	83213.2	56074	134721	78824.9	112009	4324.1	2319.9	2.68847
92905.5	88261.8	68984	168218	93983.8	117300	9388.5	5001.7	2.69286
175851	128880	89421	262143	113731	151057	965.8	354.2	2.69395
10527.8	67754.8	10183	6063.2	68215.9	5825	-16.5	-5.5	2.69395
159560	102483	102035	126057	99969.2	82638	148.5	46.2	2.70273
99300	84685.3	76846	61033.5	102590	38989	73.7	34.1	2.70383
122570	91649.5	87646	71883.9	90695.2	51943	-24.2	0	2.70493
120398	91775.7	85975	59879.6	93417.2	42008	58.3	72.6	2.70493
91431.8	82871	72306	46522.3	95239	32013	64.9	17.6	2.70602
13859.2	96707.8	9392	42486.4	103302	26954	1230.9	574.2	2.70712
6462	76970.9	5502	59031.5	76580.4	50518	18.7	27.5	2.7148
138280	96368	94039	49607.8	89041.9	36512	26.4	14.3	2.71919
5083.5	66657.1	4998	34571.9	66838.9	33898	3.3	-27.5	2.72139
109228	87875.6	81460	85509.6	100329	55856	34.1	11	2.72248
18478.5	73035.8	16581	9064	70800.8	8390	-5.5	19.8	2.72578
110494	89921.4	80530	43294.9	85329.4	33252	-7.7	-45.1	2.72687
115358	94832.8	79720	135522	94571.4	93914	135.3	51.7	2.73017
15559.5	74090.5	13763	164590	81658.1	132094	11	35.2	2.73785
185197	117744	103080	179636	128921	91316	68.2	-1.1	2.73785
146261	120797	79351	262143	141132	121729	531.3	280.5	2.74004
126590	89686	92503	55591.8	88263.8	41277	-30.8	9.9	2.74114
99036.8	84564.2	76752	39745.2	85863	30336	-30.8	-16.5	2.74224
121515	90187.1	88301	101829	102478	65121	56.1	42.9	2.74333
44225.2	75645.2	38315	49244.8	76939.6	41946	656.7	479.6	2.74443
6864	67584	6656	4394.5	71198.5	4045	6.6	-29.7	2.74992
84236.2	81922.4	67387	35080.1	86367.2	26619	20.9	-3.3	2.74992
54704.2	192654	18609	262143	73529.8	233644	145.2	72.6	2.75102
14630.2	75705.3	12665	38629.8	101717	24889	37.4	38.5	2.7565
127627	92248.2	90670	189401	94206.9	131759	22	39.6	2.7565
7444.5	64929.8	7514	57164.8	64722.8	57883	-5.5	-5.5	2.7576
121165	89480.2	88742	93250.3	97650.4	62583	74.8	66	2.76089
99240.8	85837.8	75769	34965.7	86211.9	26580	7.7	-14.3	2.76089
117680	85958.6	89721	37427.5	82338	29790	24.2	4.4	2.76199
193036	109612	115415	130906	116151	73861	83.6	18.7	2.76199
129316	94606.9	89580	76481.9	99122.3	50567	127.6	57.2	2.76418
91623.8	87107.3	68934	68632.3	85230.8	52773	-19.8	-17.6	2.76418
8780.25	66932.9	8597	4900.5	78580.7	4087	-27.5	-16.5	2.76857
20540.2	70150.9	19189	6096.2	69542.3	5745	26.4	-36.3	2.76857
94166.2	86874.2	71037	62276.5	80177.4	50904	-8.8	-5.5	2.77406
213580	262143	39794	262143	68371.1	251273	290.4	73.7	2.77845
52868.2	86500.4	40055	120326	111276	70866	6321.7	3485.9	2.77845
12087	71017.9	11154	130230	76606.1	111411	22	34.1	2.78284
110231	88044.2	82051	49219.5	86529.6	37278	60.5	-17.6	2.78394
44046	81551.5	35396	49014.9	86480.7	37144	4139.3	2531.1	2.78503
66496.5	88483.8	49251	96032.2	105434	59692	7219.3	3408.9	2.78832
42893.2	72072.7	39003	29718.7	73426.8	26525	1461.9	1452	2.79162
105964	87396.5	79459	45838.1	86960.4	34545	9.9	1.1	2.79491
5298	66009.5	5260	3916	65855.5	3897	-14.3	27.5	2.79491
8024.25	70768	7431	82725.5	74757.6	72521	-15.4	11	2.79601
4851	63672.2	4993	24438.7	64280.6	24916	2.2	-22	2.7971
159787	99225.7	105535	110118	101946	70789	27.5	4.4	2.7993
97747.5	85335.7	75068	54003.4	85047.5	41614	3.3	30.8	2.7993
122859	85645.3	94012	88324.5	84056	68864	73.7	8.8	2.8004
8931	64588.6	9062	6271.1	61718.4	6659	101.2	138.6	2.8004
118166	92476.2	83742	93151.3	103166	59174	343.2	112.2	2.80149
124723	89149.3	91687	72759.5	94730.7	50336	38.5	0	2.80259
26049	96997	17600	41278.6	140080	19312	3330.8	2186.8	2.80259
124223	90755.1	89704	115745	93333.4	81273	72.6	12.1	2.80369
15474.8	88233.3	11494	30149.9	84027.4	23515	8241.2	3565.1	2.80588
37788.8	71667	34556	33407	71335.6	30691	1994.3	1105.5	2.80808
9588	71299.1	8813	11418	80219.8	9328	42.9	56.1	2.81137
136219	88917.5	100399	101432	119975	55407	134.2	22	2.81137
105850	89626.1	77399	53512.8	98758.6	35511	61.6	67.1	2.81686
170379	101715	109777	116709	98730.3	77470	100.1	84.7	2.81795
152914	101278	98949	157722	99653.9	103724	831.6	348.7	2.82234
168095	106835	103115	98538	111428	57955	100.1	48.4	2.82344
9118.5	65719.8	9093	4111.8	64807.8	4158	55	18.7	2.82563
36254.2	85346.4	27839	262143	77700.1	221104	-7.7	50.6	2.82893
118624	87052.4	89304	54166.2	89380.5	39716	59.4	41.8	2.83332
154162	101284	99751	70211.9	100150	45945	58.3	28.6	2.83441
123970	101982	79666	151742	96005.6	103583	100.1	15.4	2.83661
129913	92413.5	92129	64896.7	93677.9	45401	14.3	-3.3	2.8377
5396.25	69112.5	5117	38024.8	70492.9	35351	88	40.7	2.8377
125948	88239	93543	66708.4	91807.9	47619	24.2	19.8	2.8388
34153.5	104077	21506	78832.6	104064	49646	5395.5	3118.5	2.8388
22968	94787.8	15880	42614	98046.3	28484	1565.3	1384.9	2.8399
39375.8	69348.6	37211	33265.1	75231.6	28978	6.6	36.3	2.84319
7578.75	63750.6	7791	3363.8	62309.2	3538	58.3	132	2.84648
124123	97341.2	83567	64098.1	103413	40621	56.1	50.6	2.84648
15219	65674.1	15187	4249.3	62919.6	4426	26.4	-18.7	2.84868
146607	105330	91218	76892.2	106002	47539	116.6	22	2.85197
153229	106217	94542	100432	101443	64883	-48.4	62.7	2.85526
40860	70803.8	37820	27264.6	69004.9	25894	1032.9	669.9	2.85526
5239.5	63435.4	5413	5205.2	64097.7	5322	-44	5.5	2.85636
127706	90365.7	92616	89613.7	84385.9	69596	58.3	36.3	2.85746
69446.2	86686.8	52502	63729.6	87032.1	47989	3516.7	1612.6	2.85855
35097.8	80374.8	28618	25803.8	84124.9	20102	2286.9	1802.9	2.85965
133403	90668.6	96425	52652.6	87860.7	39274	-22	-56.1	2.86294
6517.5	75678.8	5644	14455.1	69249.2	13680	9.9	31.9	2.86624
107998	90340.2	78346	83008.2	100186	54299	60.5	18.7	2.87062
83028	84563.5	64346	183608	78821.6	152660	6347	3774.1	2.87282
118510	87344.9	88920	54502.8	91521.4	39028	-9.9	-79.2	2.87282
132972	88407	98572	85476.6	84475.1	66313	85.8	2.2	2.87282
75436.5	79441.6	62232	128623	75492.7	111659	2656.5	1257.3	2.87392
18270	76890.8	15572	144926	76974.5	123390	33	67.1	2.87721
167499	105682	103870	102562	101865	65984	22	28.6	2.87831
91908.8	87697.6	68683	65653.5	97134.5	44296	73.7	3.3	2.8794
52763.2	110243	31366	64642.6	110531	38328	3240.6	2310	2.8805
7838.25	65504.7	7842	3889.6	70867.1	3597	5.5	-8.8	2.8816
20018.2	69197.5	18959	40449.2	73301.6	36164	17.6	22	2.88599
112635	91538.3	80640	46998.6	88920	34639	42.9	-9.9	2.88928
116798	89149.8	85861	46690.6	83431	36676	-15.4	-11	2.89038
165612	97118.3	111756	74948.5	90677.6	54168	61.6	-12.1	2.89147
11823	71000.8	10913	101963	72873.4	91697	-11	18.7	2.89257
40353	70317.6	37609	37086.5	68948.4	35251	878.9	454.3	2.89477
132602	114847	75668	170331	128817	86656	11392.7	5100.7	2.90025
139881	99513	92121	51328.2	94228	35699	26.4	27.5	2.90135
129418	92906.4	91291	77722.7	95734.2	53206	22	-2.2	2.90245
75831	83298.3	59661	89829.3	81093.4	72596	1612.6	1238.6	2.90354
27644.2	68484.7	26454	23149.5	67665.4	22421	1039.5	653.4	2.91232
58386	87934.6	43514	126427	93057.3	89037	12860.1	5593.5	2.91342
61678.5	76127.9	53097	111795	85516.3	85675	6319.5	3479.3	2.91452
97966.5	99458.3	64553	134501	98131.7	89825	6851.9	3342.9	2.91452
20590.5	69539.8	19405	6057.7	72897.1	5446	16.5	-26.4	2.91562
30690.8	74541.3	26983	5754.1	69537.3	5423	12.1	0	2.92
9944.25	78443.2	8308	72172.1	89860	52636	949.3	408.1	2.92769
136874	88479.1	101382	59816.9	87809.4	44644	-1.1	-5.5	2.92769
39981.8	78349.6	33443	56498.2	75080.4	49316	4401.1	2258.3	2.92769
7031.25	75097.8	6136	67562	82089.5	53938	61.6	41.8	2.92878
121672	86854.4	91808	44166.1	82876.7	34925	-4.4	-48.4	2.93208
101834	90086.8	74082	66370.7	88250.1	49288	58.3	31.9	2.93317
35325	118339	19563	262143	117907	145706	429	239.8	2.93427
78400.5	79427	64689	52680.1	78111.3	44199	1535.6	1689.6	2.93646
154453	96548.2	104841	100551	98595.2	66836	9.9	8.8	2.93756
68078.2	83705.3	53301	68291.3	84172.6	53171	4293.3	2458.5	2.93976
124634	86976.7	93910	50822.2	84925.3	39219	58.3	25.3	2.94195
6124.5	66662.6	6021	38431.8	69493.9	36243	94.6	37.4	2.94634
55178.2	80599.2	44866	47166.9	81512.9	37922	10490.7	4854.3	2.95183
100925	90415.2	73154	108326	85867.2	82677	13839.1	6361.3	2.95402
63729.8	114214	36568	120295	114061	69118	8102.6	4482.5	2.95512
96948	100724	63079	116255	113794	66953	1406.9	1670.9	2.95841
83947.5	80407.8	68421	94226	79296.2	77875	3104.2	1965.7	2.96061
16168.5	66284.2	15986	4561.7	64933.9	4604	-5.5	14.3	2.96061
127397	95583.3	87349	74591	105807	46201	111.1	16.5	2.9639
88332	93377.3	61995	132581	93861.1	92571	6020.3	2950.2	2.965
14497.5	64721.3	14680	15294.4	63875.5	15692	63.8	37.4	2.96609
238112	132595	117689	189475	142191	87329	96.8	-7.7	2.96719
9734.25	64977	9818	2469.5	62899.8	2573	-5.5	-42.9	2.96719
115666	97638	77637	65705.2	94214.1	45705	74.8	59.4	2.97377
48081.8	78604.2	40088	49890.5	77132	42390	6647.3	3366	2.97487
64849.5	90852.2	46779	102482	89502	75040	2827	1470.7	2.97487
116072	89006.2	85465	93511	88617.4	69155	35.2	96.8	2.97707
7143	66344.1	7056	11998.8	67556.1	11640	455.4	194.7	2.97926
141026	123628	74759	90813.8	148979	39949	-14.3	47.3	2.97926
10614	66096.5	10524	2982.1	62121.7	3146	15.4	-17.6	2.97926
34732.5	73190.6	31100	18907.9	80905.5	15316	105.6	358.6	2.98036
124706	87388.9	93521	42642.6	85199.4	32801	36.3	16.5	2.98146
6923.25	65293.2	6949	3347.3	70468.6	3113	-2.2	3.3	2.98255
101291	88483.7	75022	46057	85412.5	35339	-14.3	25.3	2.98475
83283.8	82579.4	66095	108527	78386	90736	6520.8	3459.5	2.98584
187124	112009	109486	160140	113187	92722	69.3	70.4	2.98584
130884	88105.6	97356	48038.1	79364.4	39668	9.9	-8.8	2.98914
114844	85838	87682	47052.5	89677	34386	26.4	33	2.98914
130145	96287	88581	73047.7	99780.2	47978	53.9	6.6	2.98914
10255.5	67190.3	10003	37185.5	76122.6	32014	80.3	31.9	2.99023
168472	111183	99304	101006	101167	65432	60.5	25.3	2.99133
12824.2	66000.5	12734	3573.9	65552.5	3573	-23.1	2.2	2.99572
166277	97079.3	112250	89227.6	103350	56581	56.1	-36.3	2.99901
117102	86410.7	88813	55237.6	80734.4	44839	158.4	127.6	3.0023
171338	113190	99203	199781	109890	119145	31.9	-15.4	3.0045
74867.2	80093	61260	102856	77405.9	87083	7195.1	3173.5	3.00779
14118.8	67151.9	13779	13822.6	74276.6	12196	19.8	46.2	3.00999
114866	93845.1	80216	64594.2	93315.2	45365	12.1	9.9	3.01218
102283	83500.9	80277	48615.6	83488.1	38162	-46.2	-31.9	3.01218
25612.5	72579.3	23127	16991.7	86861.8	12820	3.3	-31.9	3.01438
110180	87919.9	82129	55492.8	86425.3	42080	42.9	11	3.01657
7728	84088	6023	83990.5	89065.1	61802	196.9	127.6	3.01876
119973	88914.7	88428	60397.7	87293.2	45344	77	3.3	3.02096
16053.8	67789.9	15520	21220.1	68033.9	20441	293.7	199.1	3.02206
143517	94597.3	99427	70552.9	95837.1	48246	7.7	27.5	3.02315
15462	72995.1	13882	9829.6	78084	8250	5.5	-22	3.02535
22225.5	79912.8	18227	114578	89311	84077	390.5	157.3	3.02645
140704	95344.2	96715	86599.7	89575.2	63359	-52.8	-6.6	3.02974
39384.8	83480	30919	59654.1	83418.5	46866	3107.5	1447.6	3.03632
144359	98154.6	96386	153495	94122.7	106876	209	78.1	3.03852
7225.5	74186.2	6383	82492.3	75439.4	71663	20.9	40.7	3.03961
7751.25	73964.2	6868	19739.5	84014	15398	3374.8	1420.1	3.03961
6708	64140	6854	6670.4	64391.1	6789	470.8	256.3	3.04071
55986	79576.2	46108	56752.3	78327.8	47484	3091	1595	3.04181
13637.2	68422.2	13062	2916.1	68818.7	2777	-20.9	-16.5	3.04291
117694	90556.3	85176	148564	87971	110676	19074	8120.2	3.0473
119517	101071	77497	74126.8	100253	48457	-46.2	49.5	3.04949
121842	89902.4	88819	57845.7	88182.7	42990	3.3	11	3.05168
71321.2	87495.7	53421	92547.4	85254.7	71142	5509.9	2653.2	3.05168
199018	133917	97395	197356	101943	126875	185.9	26.4	3.05278
31656	71402.8	29055	27927.9	69669.3	26271	379.5	320.1	3.05278
147998	95200.5	101882	70691.5	92274.7	50207	5.5	-41.8	3.05827
38358.8	94481.9	26607	103969	93603.7	72793	6420.7	3723.5	3.05937
110612	87586.8	82764	70918.1	83448.9	55695	56.1	40.7	3.06046
90366	90093.8	65734	64244.4	106774	39432	3502.4	2734.6	3.06046
10721.2	71029.9	9892	17648.4	75496.5	15320	80.3	17.6	3.06595
127470	93662.8	89191	51333.7	92880	36221	-25.3	48.4	3.06814
13287.8	79987.7	10887	128222	86929.5	96666	-35.2	34.1	3.06924
126544	90132.9	92011	46982.1	90190.7	34139	20.9	8.8	3.07034
57409.5	88435.2	42544	70043.6	85491.4	53694	412.5	360.8	3.07034
11779.5	68280.7	11306	13500.3	79003.1	11199	46.2	15.4	3.07253
20326.5	81624.8	16320	41747.2	81216.6	33687	8376.5	3547.5	3.07363
100958	87761.1	75391	32629.3	86156.1	24820	1.1	6.6	3.07473
58801.5	91052.5	42323	98995.6	109667	59159	4543	2644.4	3.07473
171261	101912	110132	143766	113811	82785	169.4	75.9	3.07583
136478	104270	85780	251424	118360	139214	9253.2	5091.9	3.07692
53841.8	96498.7	36566	192489	188429	66948	6680.3	3843.4	3.07802
131220	103831	82823	63237.9	109857	37725	11	-11	3.07912
23637.8	73272.3	21142	26998.4	75420.6	23460	6504.3	3094.3	3.07912
98711.2	86702.6	74613	116448	85676.5	89074	10508.3	5300.9	3.07912
60773.2	90445	44036	62564.7	102693	39927	5753	3143.8	3.08241
134607	95624	92253	115041	94038.5	80173	161.7	110	3.08351
8547	65528.3	8548	7062	69180.2	6690	-16.5	14.3	3.0868
116716	84361.4	90671	56685.2	100629	36917	46.2	92.4	3.0868
6915	70567	6422	28625.3	74340.7	25235	204.6	70.4	3.0879
145676	89314	106893	209898	101990	134874	567.6	239.8	3.08899
6428.25	65103	6471	3105.3	65373.9	3113	-7.7	6.6	3.09009
140624	92374.2	99767	100201	108334	60616	64.9	44	3.09229
82880.2	78362.8	69314	132790	80158.7	108566	8653.7	4110.7	3.09229
162268	105443	100855	94563.7	106830	58011	-20.9	-13.2	3.09448
142295	97332.9	95810	111972	95065.7	77191	23.1	-6.6	3.09558
132183	88945.4	97394	88729.3	86839.8	66962	62.7	57.2	3.09558
176420	103682	111513	202913	114240	116405	292.6	171.6	3.10216
121503	107662	73961	40967.3	115382	23269	-14.3	34.1	3.10216
10908.8	75516.6	9467	34155	81053.8	27616	4697	1978.9	3.10436
6903.75	71329.7	6343	65708.5	72092	59733	36.3	20.9	3.10545
38831.2	70552.9	36070	23249.6	69482.7	21929	13.2	8.8	3.10545
5628	68353.7	5396	9456.7	69331.5	8939	894.3	422.4	3.10765
94638	98156.2	63187	121622	93815.8	84960	4840	2707.1	3.11094
54272.2	85458.6	41620	70173.4	90572	50776	6616.5	2845.7	3.11204
122112	92079.6	86911	47280.2	92394.9	33536	38.5	-47.3	3.11643
122978	90474.3	89080	67269.4	84830.7	51969	-12.1	-23.1	3.11972
59280.8	75792	51259	64977	77327.2	55069	2220.9	1398.1	3.12411
62044.5	98242.3	41389	98440.1	95899.8	67272	3430.9	2290.2	3.12521
109323	90652	79034	49335	97721.7	33086	116.6	-5.5	3.1263
124308	88919.7	91618	46915	91102.6	33749	-37.4	-26.4	3.1263
133725	93783.7	93447	75054.1	88252.4	55735	4.4	58.3	3.1285
36133.5	86387.2	27412	75177.3	86810.1	56754	3069	2113.1	3.13179
112696	87525.1	84383	58026.1	92893.9	40937	78.1	27.5	3.13289
102568	86222.8	77960	47042.6	83806.3	36787	-2.2	-8.8	3.13398
89084.2	89528.2	65211	105608	88921.4	77834	5127.1	2592.7	3.13508
7918.5	67500.9	7688	42557.9	71253.5	39143	14.3	28.6	3.13837
134290	89903.8	97892	91162.5	100454	59474	83.6	71.5	3.13947
140900	95633.5	96556	68097.7	90870.9	49112	-15.4	-17.6	3.14057
115106	96778.6	77947	47679.5	92349.1	33836	35.2	2.2	3.14276
5691	73476.2	5076	37316.4	71994.1	33969	62.7	56.1	3.14386
30506.2	67693.4	29534	21959.3	66808.6	21541	530.2	408.1	3.14386
117332	85409.7	90030	79525.6	82917.7	62855	34.1	7.7	3.14825
58650.8	81812.9	46982	75749.3	79159.1	62713	5163.4	2550.9	3.14935
68124.8	80990.9	55125	88885.5	76743.3	75905	8685.6	3756.5	3.15154
157350	103927	99224	262143	113918	150808	96.8	56.1	3.15154
8729.25	64598	8856	2680.7	63676.1	2759	5.5	38.5	3.15264
115380	91090.9	83011	56402.5	87528	42231	70.4	60.5	3.15703
136948	90310	99380	123114	105538	76450	242	129.8	3.15813
149286	99780.8	98051	162479	118626	89763	4252.6	1722.6	3.16252
142459	117559	79417	78587.3	102983	50011	11	14.3	3.16252
9898.5	82732.8	7841	27612.2	84501.2	21415	6964.1	2974.4	3.16581
5856.75	70738.7	5426	3207.6	70399.6	2986	50.6	-5.5	3.1702
58876.5	75801.6	50903	56282.6	76068	48490	5297.6	2519	3.17239
133384	87952.6	99388	49604.5	90657.3	35859	5.5	11	3.17788
9865.5	72401.5	8930	64323.6	77375.8	54481	-4.4	7.7	3.17898
103367	88887.3	76212	49548.4	94626.5	34316	70.4	-23.1	3.18007
19079.2	67326	18572	19845.1	67769.7	19191	1216.6	606.1	3.18227
11085.8	80804.8	8991	85869.3	83591.3	67322	-8.8	2.2	3.18446
5364.75	64796.2	5426	4493.5	65528.7	4494	-5.5	-26.4	3.18556
118170	95371.9	81202	68868.8	92072.3	49020	-9.9	-1.1	3.18666
17248.5	73221.8	15438	128496	75482	111565	-34.1	0	3.18666
120690	93473.5	84618	78608.2	97324.3	52933	84.7	19.8	3.18775
133648	90967.3	96285	59312	81664.6	47598	9.9	53.9	3.18885
133736	92348.7	94907	94909.1	102774	60521	137.5	14.3	3.18885
103338	87149.1	77710	59821.3	84911.5	46171	3.3	12.1	3.18995
55162.5	78273.3	46186	64572.2	77753.4	54426	5625.4	2446.4	3.18995
40708.5	73920.7	36091	24643.3	72425.8	22299	1059.3	660	3.19105
138256	96441.5	93951	77169.4	88903.7	56886	4.4	-25.3	3.19324
39435.8	73476.5	35174	31908.8	69090.9	30267	3663	1686.3	3.19324
49119.8	100028	32182	79724.7	103315	50572	595.1	334.4	3.19544
85206.8	81943.3	68146	94726.5	79245.3	78339	8927.6	3779.6	3.20092
102131	84540.9	79172	59981.9	84366.5	46594	11	37.4	3.20421
77035.5	92223.6	54743	60716.7	109902	36206	3853.3	2118.6	3.20531
127143	87761.7	94944	57810.5	85027.8	44558	7.7	-16.5	3.20531
114182	97649.8	76631	233153	101563	150448	8625.1	4407.7	3.2097
150599	99471.6	99221	65525.9	100058	42918	27.5	12.1	3.2097
97091.2	86631.2	73449	41687.8	82337.8	33181	30.8	22	3.2108
22725.8	78969	18860	37299.9	80625.6	30319	809.6	315.7	3.2119
120087	86050.7	91458	53378.6	84178.8	41557	22	-7.7	3.21519
8049	68284.7	7725	19107	70789.5	17689	14.3	22	3.21519
135082	91415	96841	60901.5	82778.3	48216	94.6	91.3	3.21958
7371	66980.8	7212	13867.7	67591.4	13446	40.7	6.6	3.22067
108518	92068.1	77245	60300.9	86841.1	45507	44	14.3	3.22287
175496	137380	83719	262143	125475	136918	13989.8	7121.4	3.22397
123760	92154.7	88012	59812.5	87499.1	44799	9.9	63.8	3.22506
123448	90927	88976	79415.6	100057	52016	102.3	55	3.22836
128231	98393.2	85410	90204.4	91209.2	64814	19.8	4.4	3.22836
131680	86163.2	100156	64922	92500.1	45997	-8.8	60.5	3.23165
125722	91453.8	90093	51827.6	88229.6	38497	-25.3	25.3	3.23165
6604.5	66061.1	6552	3206.5	66966.6	3138	1.1	-12.1	3.23165
14195.2	116989	7952	116553	130415	58570	14.3	53.9	3.23274
119517	88733.3	88272	50548.3	83593.7	39629	-3.3	19.8	3.23494
96157.5	86867.2	72545	47324.2	97520.3	31803	60.5	52.8	3.23604
20816.2	68519	19910	21682.1	68493.1	20746	386.1	187	3.23604
13294.5	71386.2	12205	11753.5	72949.8	10559	-16.5	23.1	3.23604
6771.75	88001.9	5043	107071	94490.9	74261	19.8	-28.6	3.23713
129310	89219.3	94985	60808	87060.6	45774	50.6	58.3	3.23713
74485.5	82211.7	59377	109658	84630.2	84917	11248.6	4684.9	3.23713
125411	90233.9	91085	163507	108217	99020	881.1	315.7	3.23823
123394	86665.2	93310	66636.9	85228.6	51240	48.4	40.7	3.23823
104390	90124.1	75910	135882	84230.2	105724	14977.6	6932.2	3.23823
109706	83893.9	85700	167600	78811.4	139369	11641.3	5207.4	3.24591
6535.5	75874.3	5645	16417.5	90119.6	11939	-9.9	16.5	3.24591
136538	91842	97430	89324.4	102545	57087	63.8	14.3	3.24591
122005	88692.4	90151	124763	106481	76788	96.8	25.3	3.2503
5145.75	64952.2	5192	2467.3	61458.4	2631	22	25.3	3.2514
6418.5	67475.6	6234	7332.6	67351	7135	757.9	333.3	3.2514
13872.8	77021.7	11804	7879.3	86091.7	5998	3.3	-5.5	3.2514
6125.25	67364.4	5959	7817.7	72221.7	7094	34.1	39.6	3.25359
6086.25	72089	5533	52451.3	73515.7	46758	346.5	105.6	3.25798
5965.5	74681	5235	64078.3	77791.8	53983	73.7	22	3.25908
9705.75	69569.7	9143	56617	74529.5	49785	-14.3	3.3	3.25908
67647	104220	42538	143981	98133.8	96154	100.1	69.3	3.25908
7092	69494.8	6688	3550.8	80132.7	2904	44	-6.6	3.26128
100322	89317.6	73610	42226.8	86189.6	32108	55	35.2	3.26676
122666	89186.5	90137	40110.4	87886.2	29910	33	49.5	3.26896
50952.8	84763	39395	61073.1	82154.5	48719	13521.2	5849.8	3.26896
23670	70965.6	21859	42012.3	75071.4	36676	586.3	303.6	3.27005
121011	96171.3	82463	73986	84673.6	57264	8.8	-2.2	3.27005
115856	85804.9	88488	61328.3	83920.7	47893	80.3	20.9	3.27115
64628.2	89818.4	47156	133224	124064	70375	8270.9	4200.9	3.27444
29257.5	96512.8	19867	63625.1	127914	32598	4488	2818.2	3.27444
133500	102350	85482	82293.2	110407	48848	17.6	7.7	3.27444
52672.5	80500.6	42881	65399.4	77158.8	55548	2511.3	1130.8	3.27554
10884.8	87451.6	8157	17028	73311.5	15222	28.6	-35.2	3.27774
96658.5	85307.7	74256	45586.2	81530.9	36643	35.2	18.7	3.28212
8961	65107.3	9020	9060.7	67103.9	8849	1.1	15.4	3.28322
8746.5	66167.7	8663	8239	65936.1	8189	94.6	74.8	3.28432
141538	94399.8	98261	58342.9	85261.7	44845	40.7	3.3	3.28651
9836.25	74558	8646	15934.6	72324.3	14439	4013.9	1702.8	3.29858
111944	85341.9	85964	34244.1	81619.9	27496	-20.9	-14.3	3.29968
108418	88249.4	80514	59286.7	89680.6	43325	50.6	14.3	3.29968
94782.8	89089.6	69724	115482	85688.4	88323	11986.7	5376.8	3.30078
11217	76193.8	9648	24906.2	70733.8	23076	167.2	94.6	3.30297
105413	90843.3	76047	131182	94109.8	91352	112.2	51.7	3.30297
12294	73392.2	10978	94652.8	81255	76342	-26.4	-44	3.30297
112572	90069.7	81909	74405.1	86485.3	56382	-48.4	-3.3	3.30407
7036.5	65531.3	7037	5666.1	67453.9	5505	-17.6	15.4	3.30517
128462	93126.4	90403	76232.2	99206.8	50359	114.4	-42.9	3.30956
21702	88207.8	16124	49569.3	93500.3	34744	11544.5	4931.3	3.31066
126592	97688.2	84927	43304.8	93503.7	30352	7.7	42.9	3.31175
126895	98759.9	84206	158635	97692.4	106419	18165.4	7571.3	3.31943
10116	67780.6	9781	5336.1	72538.2	4821	1.1	0	3.31943
125250	91599.2	89612	64805.4	98512.9	43112	6.6	20.9	3.32053
64328.2	91105.5	46274	97548	107377	59537	11037.4	5633.1	3.32053
42334.5	110443	25121	106209	118190	58893	8434.8	4415.4	3.32712
7446.75	68198.7	7156	69204.3	68624.2	66090	-3.3	37.4	3.32931
115388	85620.5	88321	40021.3	83917.3	31255	5.5	24.2	3.32931
15387	69229.9	14566	31940.7	75689.4	27656	-2.2	57.2	3.3315
123863	95402.4	85087	95559.2	107964	58006	96.8	22	3.3326
116153	93304.2	81585	72452.6	82210.9	57757	41.8	44	3.34138
123254	94790.1	85215	85317.1	94424.4	59215	-12.1	39.6	3.34467
83730	90429.1	60681	55734.8	91090.5	40099	2057	874.5	3.34467
106566	88959.1	78507	42909.9	88635.6	31727	29.7	0	3.34687
6720	77850.8	5657	17681.4	74918.8	15467	1707.2	731.5	3.34687
37937.2	76959.6	32306	50591.2	77437.1	42816	462	268.4	3.35016
6931.5	65502.9	6935	8364.4	70449.7	7781	4.4	28.6	3.35345
103225	82808.2	81694	40899.1	90199.3	29716	58.3	50.6	3.35674
122494	91324.6	87904	76110.1	95019.5	52494	40.7	5.5	3.36004
125118	92678.5	88475	63239	90117.9	45989	4.4	-34.1	3.36004
87850.5	84404.1	68212	97890.1	80208.6	79983	11820.6	5286.6	3.36113
144779	97531.5	97284	87928.5	104042	55386	71.5	57.2	3.36113
118982	97408.8	80050	101968	100819	66283	83.6	14.3	3.36442
122706	93419.7	86081	77964.7	112269	45511	3.3	63.8	3.36552
55043.2	87431	41259	84918.9	105193	52905	7408.5	3967.7	3.36552
127442	91608.1	91171	49571.5	98517.6	32976	37.4	18.7	3.37101
113571	92362	80585	93911.4	86343.7	71280	418	191.4	3.37211
122905	93616.7	86039	73344.7	97369	49366	63.8	14.3	3.37211
121387	86041.2	92458	92070	90566.5	66624	195.8	63.8	3.3765
64266	75922.7	55474	58098.7	74188.1	51323	6211.7	2885.3	3.37979
87761.2	83611.1	68789	125218	81548.6	100631	14270.3	6583.5	3.38088
9045	73028.6	8117	10411.5	71061	9602	39.6	9.9	3.38527
126948	93675.1	88814	55969.1	93638.1	39172	8.8	48.4	3.38637
78066	82059	62347	85283	84306.6	66295	4017.2	2205.5	3.38966
109478	85553.4	83863	53901.1	86901.6	40649	45.1	30.8	3.39076
5505.75	65095.6	5543	4068.9	67423.4	3955	-1.1	-23.1	3.39186
128681	89000.6	94755	54320.2	81362.4	43754	-14.3	-29.7	3.39296
143757	97839.5	96293	86088.2	90484.3	62352	-26.4	7.7	3.39515
174442	111256	102756	91389.1	120632	49649	88	30.8	3.39625
79295.2	77696	66885	96143.3	76603.2	82253	5193.1	2682.9	3.39844
8322.75	71076.3	7674	83804.6	79919.4	68722	28.6	-1.1	3.39844
68502	97511.8	46039	138097	112142	80704	12806.2	6243.6	3.39844
95467.5	85375.3	73283	39384.4	79614.3	32420	-15.4	-11	3.39954
197987	109780	118194	127445	121356	68824	55	20.9	3.39954
127780	98365.2	85134	82837.7	123195	44067	665.5	376.2	3.39954
6579	74660	5775	64748.2	80833.2	52495	-27.5	11	3.40064
112473	84007.1	87743	54825.1	87042.3	41279	114.4	3.3	3.40064
140911	93079.8	99213	73751.7	91659.6	52732	178.2	26.4	3.40722
8418.75	64469.6	8558	1887.6	62986.6	1964	-5.5	8.8	3.41051
146481	93597.9	102564	81253.7	96986.5	54905	104.5	9.9	3.41161
6347.25	67748.1	6140	35663.1	71901.1	32506	31.9	52.8	3.4138
216584	129598	109523	228860	118258	126830	141.9	73.7	3.4138
114596	91750.3	81854	208823	99539.7	137487	353.1	190.3	3.4149
147242	96072	100442	79792.9	89595.1	58366	44	-1.1	3.4171
7755.75	65686.3	7738	28530.7	71527	26141	796.4	427.9	3.42039
142250	94270.1	98891	55113.3	88781.7	40683	-7.7	-1.1	3.42039
72625.5	80534.4	59100	85333.6	78339.5	71387	5307.5	2757.7	3.42149
7389.75	65989.2	7339	61058.8	67104.1	59632	-13.2	-18.7	3.42368
76439.2	88445	56640	72597.8	92628.5	51364	12168.2	6524.1	3.42478
10857	64766.5	10986	5890.5	63839.9	6047	146.3	110	3.42478
110277	87891.1	82228	51087.3	82852.2	40410	-36.3	-7.7	3.42807
102539	84158	79850	31541.4	77465.8	26684	-30.8	7.7	3.42807
129082	92213.3	91739	66228.8	92915.7	46713	82.5	35.2	3.42917
45819	75209	39926	55958.1	72829.8	50354	3363.8	1422.3	3.42917
7334.25	66343.3	7245	37821.3	69752.5	35535	-1.1	8.8	3.42917
6544.5	64293.3	6671	1739.1	59766	1907	-7.7	3.3	3.42917
10770.8	68791.7	10261	7947.5	72896.8	7145	15.4	-40.7	3.43136
123993	92955.8	87418	114148	85406.2	87591	344.3	149.6	3.43136
77604	86004.1	59135	79812.7	86648.2	60366	5138.1	2733.5	3.43246
85270.5	86794.9	64385	99242	84095.2	77340	2125.2	1307.9	3.43795
130425	87773.2	97382	95968.4	86304.9	72874	799.7	309.1	3.43904
229444	138905	108253	262143	75653.3	227086	556.6	276.1	3.44453
113722	94399.3	78951	62956.3	88506.4	46617	27.5	20.9	3.44563
140711	93269.5	98871	67163.8	87992.5	50023	52.8	-6.6	3.44782
95643	111100	56418	223445	118874	123187	14264.8	7629.6	3.44892
107820	97020.4	72831	252594	92541.5	178882	12689.6	6371.2	3.44892
129179	88373.2	95797	55057.2	86930.6	41507	34.1	14.3	3.45002
152030	111521	89341	116971	100826	76030	8.8	14.3	3.45111
107651	88837.5	79415	67652.2	90412.6	49038	110	72.6	3.45331
136478	91081.4	98200	83227.1	111035	49123	218.9	101.2	3.45331
142331	100573	92747	262143	110981	154799	1281.5	583	3.4577
9148.5	68271	8782	12065.9	71053.2	11129	244.2	124.3	3.4577
59358	91243.8	42634	61197.4	87271.2	45956	6669.3	3709.2	3.46209
62801.2	76942.7	53491	57220.9	75914.6	49398	4824.6	2517.9	3.46209
129236	101581	83378	71942.2	104116	45284	17.6	37.4	3.46757
107589	84492.1	83451	39388.8	84018.5	30724	18.7	1.1	3.46867
38736.8	69403.8	36578	29311.7	66707.4	28797	1356.3	683.1	3.46977
134521	89451.2	98556	75868.1	85246.6	58326	13.2	-26.4	3.47087
29928	70156.4	27957	27171.1	70678.9	25194	4253.7	1744.6	3.47526
71601.8	77250.3	60744	64928.6	74971.6	56757	8657	3918.2	3.48184
118249	102335	75727	70552.9	104143	44398	28.6	29.7	3.48403
104954	94918	72465	87763.5	92945.7	61882	7601	4881.8	3.48513
6379.5	65778.3	6356	4890.6	68397.4	4686	-11	-9.9	3.48623
13464	65009.7	13573	2908.4	66738.4	2856	127.6	257.4	3.48623
262143	155980	110141	123301	186130	43414	125.4	64.9	3.48623
73033.5	76044.6	62941	94922.3	75439.6	82461	5765.1	2883.1	3.48733
51597	75334.4	44886	46658.7	74990.8	40776	3136.1	1661	3.48952
109171	86028.1	83166	46566.3	82422.3	37026	55	-4.4	3.4983
12020.2	99893.4	7886	87517.1	96577.1	59388	-25.3	1.1	3.50049
136288	92422	96641	118435	99946.5	77659	427.9	176	3.50159
147098	100163	96245	41862.7	98698.2	27797	5.5	33	3.50269
80709	84709.5	62441	92771.8	80158.9	75848	8379.8	4196.5	3.50488
183515	98079.1	122624	177970	96755.2	120546	182.6	85.8	3.50488
126341	104340	79355	262143	68368.9	251281	436.7	121	3.51037
8373	69875.6	7853	5143.6	68361.6	4931	5.5	-17.6	3.51147
55886.2	82955.3	44151	71326.2	82205.2	56863	4071.1	1758.9	3.51366
57963.8	78589.7	48336	63496.4	74271.8	56028	5508.8	2376	3.51366
126108	88355.7	93538	74483.2	99497.2	49060	57.2	-15.4	3.51476
5900.25	71474.8	5410	41604.2	70895.6	38459	45.1	-1.1	3.51476
74553.8	83043.6	58836	91246.1	82359.9	72607	4279	2351.8	3.51586
60326.2	229523	17225	262143	78591.9	218595	60.5	37.4	3.52354
148031	102141	94980	94541.7	107573	57597	133.1	72.6	3.52683
41880	87484.4	31373	52131.2	97432.5	35065	9009	4560.6	3.52793
183960	109077	110527	129404	104059	81498	41.8	45.1	3.53012
8950.5	64388.6	9110	4638.7	67827.3	4482	187	196.9	3.53012
122881	91798.5	87726	39528.5	83096.7	31175	-1.1	30.8	3.53232
103097	88569.1	76286	39031.3	84594.1	30238	-20.9	-29.7	3.53341
132652	88041.3	98743	70689.3	100296	46190	59.4	-44	3.53451
28769.2	67570.6	27903	18716.5	67440.3	18188	545.6	562.1	3.54219
86665.5	81788.4	69444	154682	81398.8	124538	7588.9	3911.6	3.54329
22440.8	84390.7	17427	262143	68368.4	251283	38.5	-16.5	3.54439
68802	96836.7	46563	134001	100983	86964	10640.3	5348.2	3.54658
113984	91639.3	81516	40829.8	80655.3	33176	-28.6	33	3.54878
8802.75	85226.3	6769	98874.6	90326.5	71738	-6.6	-7.7	3.54878
146308	93196	102885	70261.4	95708.9	48111	71.5	23.1	3.55097
6408	71566.9	5868	13410.1	129470	6788	-6.6	14.3	3.55207
73624.5	91228.1	52890	81917	92932.3	57768	8594.3	5414.2	3.55207
120690	88108.9	89770	45046.1	84207.4	35058	1.1	-4.4	3.55317
121592	84713.1	94066	46217.6	82211.5	36843	-6.6	-11	3.55426
14625.8	83009.7	11547	32491.8	81660.6	26076	3918.2	1659.9	3.55536
29487	73235.3	26387	12392.6	73806	11004	44	18.7	3.55865
55254	75058.6	48244	65796.5	74549.9	57841	6744.1	2839.1	3.55975
72693.8	81607.1	58378	54690.9	77424.7	46293	1650	1189.1	3.56304
7042.5	66160.7	6976	5116.1	67886	4939	17.6	-3.3	3.56304
8995.5	95423.9	6178	147323	88343.4	109289	-1.1	29.7	3.56414
13962.8	78905.1	11597	20490.8	36191.5	37105	67.1	-20.9	3.56524
[truncated: 18,001 more rows]
