# Supplementary material for: N-chlorination mediates protective and immunomodulatory effects of oxidized human plasma proteins
Source: eLife. 2019 Jul 12;8:e47395. doi: 10.7554/eLife.47395 (PMC6650281; doi:10.7554/eLife.47395)
Supplement: Figure 8—source data 1. [file elife-47395-fig8-data1.zip › Figure 8 Source Data 1/scale values/Staurosporine 2.csv]

FSC-A	FSC-H	FSC-W	SSC-A	SSC-H	SSC-W	FITC-A	PE-A	Time
8255.25	68543.8	7893	2988.7	81884.4	2392	4.4	17.6	0
77255.2	113952	44431	110472	106035	68278	13618	6683.6	0
6155.25	66107.9	6102	6592.3	69369.5	6228	138.6	40.7	0.00772122
114814	83292	90338	37276.8	79201.6	30845	28.6	-37.4	0.00772122
10991.2	65680.9	10967	5594.6	73876.2	4963	93.5	-8.8	0.00882425
40079.2	71028.5	36980	9607.4	71834.6	8765	47.3	25.3	0.0132364
111365	84514.7	86357	40599.9	83808.6	31748	30.8	-17.6	0.0198546
98114.2	79562.7	80817	35654.3	78608.6	29725	18.7	-3.3	0.0209576
5051.25	65682.3	5040	3671.8	71788.5	3352	4.4	15.4	0.0209576
143137	91520.8	102497	56025.2	103096	35614	55	-15.4	0.0231637
8330.25	65123.6	8383	4874.1	68181.2	4685	50.6	-30.8	0.0275758
16014	66369	15813	9806.5	66550.6	9657	-24.2	18.7	0.0319879
14918.2	66297	14747	6043.4	69643.1	5687	-12.1	19.8	0.035297
120309	87019.4	90607	59200.9	87465.4	44358	16.5	-12.1	0.0364
10448.2	65726.3	10418	10133.2	72657.5	9140	40.7	14.3	0.0386061
63017.2	92144.1	44820	57050.4	95733.1	39055	4484.7	2297.9	0.0386061
16086.8	70055.2	15049	3788.4	75418.2	3292	1.1	2.2	0.0397091
16412.2	65910.5	16319	6043.4	68665.1	5768	2.2	45.1	0.0430182
27129	71074.4	25015	5106.2	68742.8	4868	-31.9	-29.7	0.0441213
8185.5	68163.3	7870	5206.3	78981.5	4320	13.2	1.1	0.0452243
12176.2	67249.5	11866	5571.5	75534.5	4834	-1.1	-23.1	0.0485334
143069	107584	87152	53380.8	104663	33425	5.5	24.2	0.0507394
8423.25	64822.2	8516	2372.7	67169.4	2315	0	0	0.0540485
122386	90320.4	88803	164332	87067.1	123694	14386.9	6477.9	0.0562546
8346	65395	8364	4800.4	65541.5	4800	9.9	-11	0.0562546
10976.2	65376.7	11003	2465.1	69544.9	2323	-18.7	-7.7	0.0573576
13278	67540.1	12884	5371.3	68793	5117	22	-15.4	0.0573576
6342	64130.4	6481	2268.2	66124.9	2248	-27.5	-5.5	0.0573576
26348.2	67655	25523	4913.7	68341.3	4712	-26.4	-35.2	0.0573576
10443.8	71932.9	9515	3151.5	72140	2863	16.5	15.4	0.0584607
17322	68959.7	16462	6146.8	83454.9	4827	-13.2	14.3	0.0606667
26253	68336.8	25177	10695.3	76129.8	9207	-42.9	11	0.0628728
23493	70075.9	21971	5283.3	68509.4	5054	19.8	29.7	0.0639758
18625.5	65927.1	18515	9103.6	68607.8	8696	40.7	-2.2	0.0650788
90760.5	79023.3	75270	22691.9	75168.6	19784	-9.9	5.5	0.069491
32118.8	71416.6	29474	5402.1	70580.5	5016	-5.5	-35.2	0.0728001
40302.8	72328.2	36518	10087	74907.8	8825	11	26.4	0.0728001
19206.8	65341.2	19264	8109.2	64433.1	8248	0	29.7	0.0750061
15886.5	65995	15776	9176.2	67320.2	8933	2.2	22	0.0750061
13309.5	64952.8	13429	7030.1	71831.1	6414	-19.8	-4.4	0.0772122
36655.5	70739.9	33959	11678.7	81937.2	9341	-18.7	-11	0.0783152
138156	93399	96941	64824.1	94214.3	45092	71.5	38.5	0.0783152
7115.25	64567.3	7222	4174.5	73130.2	3741	-2.2	-27.5	0.0783152
113280	88771	83630	47102	85181.1	36239	57.2	16.5	0.0827273
8898	65802.2	8862	3938	66808.4	3863	-8.8	23.1	0.0827273
152011	100201	99422	55941.6	103732	35343	24.2	-4.4	0.0849334
24981	72143.6	22693	9653.6	73232.8	8639	-36.3	2.2	0.0904486
6321	64485.2	6424	3587.1	70490	3335	19.8	-20.9	0.0915516
9201	65308.9	9233	2497	66984.6	2443	42.9	-28.6	0.0970668
16024.5	67177.2	15633	2883.1	66367	2847	5.5	-37.4	0.0970668
39615.8	72313.1	35903	17386.6	74038.2	15390	5.5	6.6	0.0981698
5242.5	63495.2	5411	2340.8	65726.9	2334	-18.7	14.3	0.0981698
119012	88973.9	87661	56244.1	91143.2	40442	-27.5	1.1	0.0992728
118912	100662	77418	205028	97437.4	137901	14267	6704.5	0.101479
42734.2	68982.8	40599	11077	73164.9	9922	24.2	15.4	0.102582
19236	65298.4	19306	8219.2	65729.5	8195	-7.7	31.9	0.102582
49846.5	86086.9	37947	51174.2	83044.5	40385	1058.2	532.4	0.102582
28695	69115.2	27209	9458.9	74560.8	8314	26.4	46.2	0.103685
112142	85721.2	85735	42408.3	92362.2	30091	12.1	-11	0.103685
124039	87544.2	92856	63376.5	98593.4	42127	12.1	25.3	0.104788
19046.2	67562.4	18475	15021.6	68814.2	14306	441.1	231	0.105891
6109.5	64371.7	6220	2574	63800.9	2644	-20.9	2.2	0.106994
15721.5	67152.7	15343	22280.5	67005.1	21792	1510.3	733.7	0.106994
49285.5	72330.1	44656	9868.1	71397.2	9058	-8.8	-17.6	0.1092
8098.5	65010.2	8164	3749.9	72365.6	3396	-11	-31.9	0.110303
14564.2	65406.9	14593	5285.5	66974.2	5172	5.5	-38.5	0.111406
18029.2	65873	17937	6727.6	67087.6	6572	6.6	36.3	0.114715
22343.2	70483.1	20775	6333.8	67770.1	6125	-14.3	-12.1	0.116921
6840	64966.1	6900	3075.6	73135.9	2756	7.7	-53.9	0.12023
22155.8	73181.8	19841	6725.4	73840.8	5969	-33	-14.3	0.12023
26154.8	68497.4	25024	6823.3	70833.5	6313	-36.3	30.8	0.12023
49638.8	72739.4	44723	11365.2	79951.7	9316	-15.4	15.4	0.121333
15169.5	65490.7	15180	8023.4	66966.6	7852	-16.5	-4.4	0.123539
122905	89239.7	90259	63495.3	92901.2	44792	18.7	-15.4	0.123539
5227.5	63430.7	5401	1845.8	65387.2	1850	8.8	-2.2	0.123539
129361	90300.7	93884	66760.1	101739	43004	58.3	30.8	0.125746
98427	80311.2	80319	27605.6	78549.9	23032	9.9	-13.2	0.126849
88428.8	78374.8	73943	27801.4	74085.8	24593	24.2	22	0.131261
142702	93029.8	100528	70645.3	91003.6	50875	-28.6	33	0.132364
20269.5	67259.9	19750	6838.7	70624.2	6346	-6.6	-14.3	0.132364
8930.25	74327.3	7874	5679.3	73995.8	5030	9.9	-14.3	0.13457
30486.8	71494.3	27946	23144	70370.5	21554	1602.7	812.9	0.13457
100346	80533	81659	30228	73940.8	26792	19.8	1.1	0.138982
24866.2	66472.3	24516	7964	65684.5	7946	-8.8	18.7	0.142291
79974.8	79786	65691	96309.4	76383.6	82632	1678.6	1212.2	0.143394
57229.5	114806	32669	38750.8	105697	24027	9148.7	5711.2	0.144497
16806	66042.9	16677	6817.8	73163.8	6107	69.3	-23.1	0.144497
7580.25	66149	7510	7663.7	67118.6	7483	19.8	3.3	0.144497
17068.5	67251.9	16633	2922.7	66716.2	2871	34.1	50.6	0.1456
92496	80370.9	75423	29801.2	78398	24912	-18.7	35.2	0.146703
106664	83605.6	83611	43104.6	78120.2	36161	-2.2	40.7	0.146703
16787.2	65396.7	16823	6106.1	70094.5	5709	4.4	-18.7	0.151115
21185.2	69492.8	19979	4681.6	74796	4102	-2.2	-26.4	0.152218
39067.5	83349.4	30718	34841.4	92220	24760	3567.3	2406.8	0.153321
71106.8	78534	59338	57220.9	75919.2	49395	796.4	939.4	0.158836
16582.5	66140.3	16431	16512.1	67288.7	16082	433.4	229.9	0.162146
127562	89205.8	93715	74751.6	91220.8	53704	81.4	36.3	0.162146
22912.5	66380.5	22621	9474.3	66478.3	9340	-8.8	-13.2	0.163249
31145.2	69240.3	29479	15429.7	69916.4	14463	-7.7	17.6	0.164352
9826.5	64957.6	9914	7346.9	70269.5	6852	-29.7	35.2	0.165455
148039	90225.6	107529	98320.2	94830.1	67948	13.2	-1.1	0.166558
9774	64125.4	9989	2432.1	64037.8	2489	79.2	217.8	0.167661
7566.75	65733.6	7544	4145.9	72070.5	3770	-6.6	51.7	0.167661
7026	63449.9	7257	3964.4	72069.6	3605	7.7	15.4	0.169867
201271	106556	123789	128663	109980	76669	214.5	110	0.17097
18194.2	68728.9	17349	6734.2	71045.2	6212	4.4	-14.3	0.172073
51636.8	76370.8	44311	23393.7	85716.8	17886	-2.2	-17.6	0.173176
8441.25	65452.6	8452	1645.6	72672.5	1484	-15.4	-33	0.176485
7364.25	65663.1	7350	9950.6	67319.4	9687	248.6	124.3	0.178691
65925	82161.5	52585	81369.2	80381.9	66341	5206.3	2316.6	0.182
15357.8	67513.1	14908	7476.7	70462	6954	6.6	22	0.185309
23073	69714.7	21690	19848.4	69249.6	18784	656.7	291.5	0.188618
16886.2	66867.5	16550	5677.1	74500.3	4994	31.9	44	0.190824
10253.2	65672.1	10232	4044.7	72762.4	3643	14.3	-18.7	0.190824
9795	66846.3	9603	6306.3	72813.5	5676	-9.9	24.2	0.194134
14829	70957.5	13696	11526.9	73002.2	10348	1610.4	822.8	0.195237
163965	98658.7	108917	125944	94230.1	87593	226.6	90.2	0.198546
37227	67845.1	35960	15229.5	67804.4	14720	24.2	17.6	0.204061
17982.8	66972.6	17597	5370.2	71634.7	4913	50.6	-23.1	0.204061
61965.8	75540.6	53759	18280.9	75005.1	15973	-11	-42.9	0.204061
32196	73964.9	28527	26002.9	74060.2	23010	327.8	257.4	0.208473
129703	94707.6	89752	72058.8	105894	44596	68.2	28.6	0.208473
27735.8	68985.2	26349	10138.7	76611.3	8673	27.5	-22	0.210679
124580	90507.4	90208	48802.6	88738.9	36042	12.1	-6.6	0.217297
123577	89097.8	90897	73412.9	91086.5	52820	915.2	393.8	0.219503
10009.5	66140.6	9918	2014.1	68855.5	1917	8.8	17.6	0.223915
82221	79637.5	67662	28628.6	84074.4	22316	14.3	5.5	0.227224
33316.5	75488.5	28924	9808.7	78555.9	8183	23.1	0	0.227224
49006.5	84155	38164	43584.2	101238	28214	8388.6	4334	0.230534
90422.2	93224.6	63566	41285.2	87414.9	30952	17.6	8.8	0.231637
23898.8	67661.5	23148	8446.9	67748.9	8171	-14.3	-16.5	0.231637
115554	89384.8	84723	48136	89445.2	35269	44	75.9	0.23274
122840	86806.8	92740	54720.6	85194.3	42094	39.6	31.9	0.233843
139055	89960	101302	96192.8	102139	61721	952.6	326.7	0.236049
155612	100472	101503	131485	106611	80827	924	293.7	0.237152
103228	84479.2	80081	30746.1	83304.8	24188	25.3	-19.8	0.238255
5249.25	68000.6	5059	1549.9	74852.1	1357	23.1	3.3	0.241564
115395	91097.2	83016	70293.3	90930.9	50662	70.4	6.6	0.241564
19498.5	66375.1	19252	5233.8	68313.5	5021	9.9	-12.1	0.248182
169669	101310	109756	117692	105358	73208	71.5	-6.6	0.251491
15177	66473.3	14963	7354.6	70559.4	6831	9.9	20.9	0.252594
25433.2	66100.6	25216	7030.1	65434.5	7041	-48.4	24.2	0.2548
23552.2	67579.7	22840	7163.2	67035.2	7003	41.8	13.2	0.255903
116751	83057.2	92122	42077.2	88064.8	31313	55	-29.7	0.258109
21809.2	67279.8	21244	10167.3	68870.7	9675	-28.6	19.8	0.264728
27456.8	66760.9	26953	25650.9	66277.3	25364	719.4	328.9	0.265831
24733.5	66738.1	24288	9101.4	66525.7	8966	42.9	-4.4	0.266934
29505.8	70033.3	27611	5353.7	69739.6	5031	-7.7	-12.1	0.271346
114590	84855.8	88500	46075.7	81706.2	36957	-28.6	-39.6	0.28017
94392	81613.7	75797	112797	78791.4	93821	6557.1	3026.1	0.281273
16017	66884.8	15694	6278.8	75405.4	5457	-36.3	40.7	0.282376
83819.2	81903.4	67069	25425.4	80718.9	20643	35.2	39.6	0.283479
12947.2	65704.7	12914	4634.3	67960.1	4469	35.2	28.6	0.287891
13510.5	66199.9	13375	7806.7	65525.1	7808	40.7	27.5	0.287891
9216.75	65356.9	9242	1981.1	64305.8	2019	-33	15.4	0.290097
33996	79095.5	28168	38614.4	74194.7	34108	2085.6	1753.4	0.293406
5691	70690.9	5276	21431.3	72156.3	19465	1291.4	507.1	0.293406
13980.8	65539.5	13980	4298.8	71740.8	3927	19.8	-18.7	0.295612
10332.8	65833.9	10286	4582.6	73036.3	4112	7.7	13.2	0.296715
30989.2	88597.1	22923	22443.3	80691.5	18228	5666.1	3018.4	0.304437
16227	67052.5	15860	4581.5	72877	4120	31.9	27.5	0.30554
119848	89232.6	88021	56423.4	85560.7	43218	24.2	-9.9	0.30554
73503.8	79902.2	60288	80168	82931.7	63352	1619.2	1069.2	0.306643
44201.2	73724.2	39292	17597.8	84372.6	13669	3150.4	2227.5	0.306643
11125.5	65674.7	11102	8115.8	75219.5	7071	34.1	-9.9	0.307746
7042.5	65373.5	7060	3723.5	67540.4	3613	11	7.7	0.312158
13464	65609.1	13449	3836.8	70651.5	3559	-24.2	11	0.313261
16419	73691	14602	11907.5	86486.7	9023	12.1	15.4	0.315467
8834.25	80860.5	7160	11170.5	90681.3	8073	2660.9	1137.4	0.315467
25878.8	72212.8	23486	5380.1	72789.1	4844	-27.5	1.1	0.318776
23553	67208.1	22967	7429.4	77815.8	6257	-20.9	7.7	0.324291
11998.5	65239.7	12053	6014.8	70668	5578	13.2	18.7	0.324291
8810.25	63701.3	9064	5380.1	63109	5587	9.9	-29.7	0.325394
64020	75659.4	55454	54303.7	73858	48185	6616.5	2774.2	0.325394
92787	117073	51941	107154	109700	64015	58.3	121	0.3276
5955.75	65898.4	5923	2336.4	68509.3	2235	-35.2	-12.1	0.328703
33474	88593.5	24762	40070.8	90864.7	28901	3395.7	2163.7	0.329806
14150.2	75333.1	12310	14643.2	77422.9	12395	35.2	5.5	0.334218
16611	77064.9	14126	23279.3	99383.2	15351	558.8	243.1	0.337528
73805.2	84871.3	56991	67786.4	84388.2	52643	5106.2	2541	0.338631
113906	91828.4	81292	48786.1	87737.6	36441	16.5	33	0.338631
26702.2	68801.2	25435	38409.8	69796.9	36065	634.7	339.9	0.339734
130008	89884.1	94791	70120.6	93070	49376	-5.5	27.5	0.340837
8165.25	65554.1	8163	2289.1	76540	1960	58.3	15.4	0.345249
88762.5	103646	56125	87293.8	114675	49888	8646	4175.6	0.350764
25848.8	69940.3	24221	7098.3	71392.6	6516	2.2	-13.2	0.356279
262143	115782	148380	262143	112449	152779	97.9	41.8	0.357382
5245.5	63873.9	5382	1845.8	62065.9	1949	-18.7	-17.6	0.358485
10769.2	68078.9	10367	10664.5	67980.6	10281	1212.2	611.6	0.362897
6307.5	69240.9	5970	13776.4	69327.4	13023	1064.8	434.5	0.366206
7745.25	69514.2	7302	4526.5	82747.2	3585	41.8	-6.6	0.367309
5423.25	65106.8	5459	2311.1	72642.8	2085	-14.3	6.6	0.373928
5485.5	66364.7	5417	6492.2	66438.6	6404	588.5	251.9	0.373928
17157	68215.8	16483	11612.7	84205.6	9038	15.4	-9.9	0.375031
27062.2	66547.3	26651	10169.5	70125	9504	75.9	82.5	0.375031
6442.5	67199.7	6283	4844.4	73372.5	4327	23.1	46.2	0.377237
8346.75	65369.6	8368	2725.8	66730.7	2677	-37.4	23.1	0.379443
135040	96457.4	91750	101952	86255.9	77462	52.8	25.3	0.381649
139093	93683.4	97302	89367.3	99974	58583	45.1	33	0.381649
7448.25	65520.6	7450	2477.2	63865.4	2542	17.6	1.1	0.384958
107372	82239	85564	35176.9	84690.3	27221	37.4	-22	0.387164
146094	93067.5	102876	59290	90555.1	42909	41.8	14.3	0.390473
28164	93097.8	19826	37400	91995.9	26643	5056.7	2311.1	0.390473
124379	91795.1	88799	74936.4	102604	47864	53.9	-16.5	0.405915
127545	88754.3	94179	65300.4	91721.2	46658	22	41.8	0.408122
12022.5	73049	10786	17015.9	75850.5	14702	858	360.8	0.419152
35568.8	73961.1	31517	16199.7	109281	9715	9.9	33	0.421358
102404	90080.9	74501	46662	83623.9	36569	-33	20.9	0.42577
137962	95613.6	94563	56486.1	96455.7	38379	33	26.4	0.426873
17964	66206.8	17782	4579.3	67867.3	4422	-16.5	9.9	0.427976
113421	87206.8	85236	48952.2	89018.3	36039	29.7	57.2	0.427976
7164.75	64313	7301	6399.8	64337.7	6519	-3.3	-15.4	0.429079
28692	67324	27930	7350.2	69801.9	6901	-11	-4.4	0.431285
8511	65729.1	8486	1719.3	65585.6	1718	-35.2	14.3	0.431285
55916.2	71878.9	50982	20993.5	79216.4	17368	150.7	79.2	0.431285
134844	91119.5	96984	56071.4	93377.8	39353	-36.3	4.4	0.432388
49206	69818.2	46188	28062.1	71718.5	25643	-1.1	60.5	0.432388
139366	89379.1	102188	75351.1	97949.3	50416	501.6	172.7	0.435697
40221	69375.5	37995	12285.9	68385.3	11774	25.3	49.5	0.435697
30831	69712.3	28984	6772.7	73364.6	6050	6.6	-44	0.4368
7670.25	72296.5	6953	18150	80094.2	14851	2611.4	1100	0.439006
18485.2	66938.3	18098	6784.8	69563.3	6392	-26.4	61.6	0.448934
12088.5	68437.5	11576	6482.3	73094.3	5812	-16.5	-2.2	0.45114
155509	100226	101684	90996.4	111331	53566	50.6	96.8	0.455552
262143	108811	157886	262143	100777	170473	37664	22575.3	0.459964
126452	87498.7	94712	71694.7	92656	50710	-30.8	24.2	0.461067
31898.2	91559.4	22832	39333.8	133758	19272	2019.6	1051.6	0.464376
124430	88798.3	91833	65292.7	90607.3	47226	-4.4	-26.4	0.465479
14589.8	67558.4	14153	11953.7	70021.2	11188	6.6	-39.6	0.466582
17208.8	71271	15824	6613.2	84172.2	5149	-11	-16.5	0.468788
25736.2	68340.8	24680	11720.5	70327.3	10922	20.9	-36.3	0.470994
131092	90621.5	94804	82452.7	95075.6	56835	105.6	45.1	0.475406
97170	81827.4	77824	31992.4	85462.6	24533	23.1	18.7	0.475406
29552.2	67470.4	28705	15895	67739.3	15378	26.4	5.5	0.47651
26985	70083.6	25234	6637.4	75993.8	5724	-31.9	-2.2	0.478716
139216	86841	105062	87194.8	96127.6	59446	-7.7	0	0.478716
13653.8	64282.5	13920	2724.7	70495.8	2533	-23.1	-50.6	0.479819
6281.25	70827.2	5812	6864	104541	4303	-7.7	24.2	0.480922
22590.8	76809.7	19275	40145.6	79160.6	33236	7925.5	3559.6	0.486437
145546	89763.5	106263	90779.7	87993.6	67611	30.8	-5.5	0.488643
137308	90036.4	99944	69491.4	82871.2	54955	49.5	-1.1	0.490849
9727.5	65104.3	9792	2879.8	67913.1	2779	7.7	-27.5	0.490849
43377.8	71378.8	39827	10219	74462.1	8994	30.8	31.9	0.493055
6136.5	65148.5	6173	2646.6	66736.3	2599	-3.3	-12.1	0.495261
136069	94688.7	94176	90185.7	92804	63687	95.7	69.3	0.500776
172822	105426	107432	70084.3	102047	45009	82.5	25.3	0.501879
12273	64953.8	12383	6007.1	67307.5	5849	-5.5	-5.5	0.504085
117746	98643.3	78227	41292.9	91378.4	29615	63.8	51.7	0.505188
100328	84508	77804	89351.9	87494.8	66927	70.4	0	0.508497
122032	88560.7	90305	60823.4	87528.2	45541	39.6	19.8	0.518425
8208.75	65838.8	8171	2610.3	64921.7	2635	11	-33	0.521734
109798	89399.9	80489	125916	80260.9	102815	10071.6	5060	0.521734
49645.5	74805	43494	22942.7	75957.2	19795	115.5	51.7	0.527249
63444.8	93379.6	44527	105064	87960.9	78279	3913.8	2774.2	0.529455
29798.2	66093.3	29547	13037.2	65496.8	13045	-9.9	6.6	0.530558
11308.5	65684.1	11283	2878.7	67354	2801	24.2	3.3	0.532764
35192.2	73229.4	31495	20871.4	84423.4	16202	2707.1	1955.8	0.533867
15507.8	66578.2	15265	6548.3	84196.5	5097	9.9	24.2	0.536073
89769.8	86375.9	68111	95613.1	83245	75273	6134.7	2831.4	0.541588
10020.8	66442.7	9884	3703.7	69708.7	3482	27.5	6.6	0.543794
20562	76012.6	17728	10166.2	78893.1	8445	-28.6	13.2	0.544897
12069.8	66932.1	11818	3575	69791.8	3357	-6.6	-2.2	0.547103
36490.5	68538.4	34892	8923.2	67746.9	8632	30.8	-5.5	0.547103
33747.8	76595.4	28875	29021.3	81828.5	23243	489.5	372.9	0.54931
74057.2	83176.2	58351	116848	80090.8	95613	5755.2	2647.7	0.552619
89595	82078	71538	24135.1	76256.8	20742	20.9	-24.2	0.552619
44895	73508.2	40026	10387.3	70550.5	9649	-52.8	7.7	0.552619
10601.2	66580.1	10435	7316.1	65788.7	7288	1131.9	535.7	0.554825
10616.2	65212	10669	3718	67702.9	3599	1.1	-13.2	0.554825
81833.2	82963.7	64643	85330.3	76866.7	72752	3659.7	1826	0.555928
5455.5	65989.6	5418	7403	64826.7	7484	115.5	23.1	0.563649
45145.5	71812	41200	11777.7	71132.9	10851	42.9	42.9	0.565855
13150.5	64311	13401	4554	72194.2	4134	25.3	-14.3	0.568061
56956.5	74964.4	49793	84922.2	74798.6	74406	1777.6	873.4	0.569164
27360	67479.5	26572	8552.5	71766.5	7810	3.3	-17.6	0.570267
16869	69455.7	15917	6504.3	89514	4762	31.9	-9.9	0.575782
83791.5	95225.3	57667	108941	90124.1	79219	12340.9	5264.6	0.575782
110373	86808.5	83326	51254.5	80457.4	41749	19.8	18.7	0.576885
112399	87867.1	83833	64201.5	80784.7	52083	235.4	57.2	0.576885
17155.5	67933.7	16550	6875	85853.7	5248	25.3	44	0.577988
9317.25	68840.5	8870	4783.9	73855.8	4245	14.3	-30.8	0.582401
6705	65022	6758	5424.1	67426.8	5272	-4.4	6.6	0.586813
16359.8	65699.6	16319	6506.5	67651.9	6303	-26.4	-22	0.589019
59908.5	172019	22824	124755	136834	59751	9077.2	4644.2	0.591225
13812	65970.6	13721	6623.1	71720.3	6052	0	14.3	0.592328
68619.8	78470.5	57309	16038	81414.9	12910	64.9	17.6	0.594534
6990.75	64737.3	7077	5704.6	77822	4804	7.7	-26.4	0.595637
11004.8	64781	11133	2534.4	65727.9	2527	24.2	47.3	0.601152
58721.2	75025.5	51294	17428.4	78066.3	14631	-15.4	22	0.604461
9578.25	73684.7	8519	15024.9	73532.4	13391	278.3	129.8	0.609976
129749	92043.4	92383	62421.7	91316.1	44799	0	-20.9	0.609976
35418	71464.1	32480	14615.7	71754.8	13349	-6.6	-19.8	0.613285
100576	81938.5	80443	28964.1	84991.1	22334	-20.9	-31.9	0.613285
9161.25	68203.1	8803	3357.2	74912.3	2937	-3.3	-3.3	0.615491
127552	91696	91163	81063.4	95144.3	55837	28.6	34.1	0.624316
22398	67386.3	21783	18624.1	67377.8	18115	30.8	35.2	0.626522
6234.75	63182.4	6467	3148.2	63561.4	3246	16.5	19.8	0.627625
109469	85545.4	83864	28476.8	83684.9	22301	22	0	0.628728
119639	87691.6	89412	52951.8	83343.3	41638	-33	44	0.630934
29490.8	68645.2	28155	9275.2	72098.1	8431	27.5	30.8	0.632037
65687.2	84300.3	51066	65122.2	83727.6	50973	4654.1	2083.4	0.636449
14913	64694.4	15107	6221.6	64689.6	6303	-15.4	7.7	0.636449
13650	64889.5	13786	4081	64152.7	4169	-16.5	23.1	0.637552
26289	68289.5	25229	7075.2	71456.4	6489	12.1	-23.1	0.638655
14314.5	71209.6	13174	2360.6	75172.2	2058	-11	0	0.64417
107399	82106.7	85724	42960.5	83034.8	33907	-12.1	2.2	0.64417
17019	79492.4	14031	23788.6	77420.1	20137	2514.6	1167.1	0.645273
20422.5	65234.1	20517	8078.4	65320.9	8105	-4.4	24.2	0.647479
8496.75	64726.6	8603	4741	64879.1	4789	0	-13.2	0.649685
23814	66627.1	23424	7057.6	70228.8	6586	13.2	8.8	0.652995
95895.8	81150.6	77444	117756	78262	98608	7309.5	3481.5	0.654098
8439	65396.5	8457	4100.8	67508.2	3981	-18.7	18.7	0.655201
141860	99074.5	93838	92185.5	97134.4	62197	85.8	51.7	0.655201
17400.8	66540.8	17138	14208.7	65770.7	14158	1530.1	706.2	0.664025
101467	84342.4	78842	59250.4	85888.8	45210	85.8	-40.7	0.665128
6841.5	64309.3	6972	3328.6	65686	3321	7.7	3.3	0.667334
168644	105485	104775	72895.9	97577.7	48959	-58.3	-40.7	0.66954
18444.8	66235.4	18250	9944	65162.5	10001	16.5	35.2	0.66954
5522.25	65114.5	5558	1969	66276.5	1947	8.8	0	0.670643
73405.5	100422	47905	93182.1	100632	60684	10314.7	5267.9	0.673952
15648.8	65926.8	15556	20236.7	65027.3	20395	115.5	73.7	0.676158
5270.25	65131.3	5303	5271.2	66522.9	5193	5.5	-17.6	0.679467
24769.5	67457.4	24064	9618.4	72007.3	8754	-6.6	36.3	0.679467
138278	89540.4	101208	95362.3	91594.3	68232	256.3	82.5	0.68057
11552.2	66132.8	11448	6866.2	74997.2	6000	-29.7	-8.8	0.68057
37395	74030.9	33104	17169.9	71141.6	15817	-6.6	-13.2	0.68057
68013	74645.4	59713	37244.9	80360.9	30374	-6.6	-5.5	0.684982
35313	69964.1	33078	18122.5	70552.2	16834	-22	1.1	0.686085
8262	64582.4	8384	5086.4	77503.4	4301	3.3	17.6	0.686085
197084	140413	91986	262143	78585.8	218612	11407	6458.1	0.688292
93204	78154.2	78156	25835.7	79794.9	21219	28.6	47.3	0.689395
5488.5	70750.3	5084	4044.7	74229.5	3571	-12.1	1.1	0.690498
98217.8	80537.5	79923	31363.2	75146.9	27352	-5.5	9.9	0.697116
22923.8	68074.3	22069	10723.9	76267.1	9215	-26.4	67.1	0.700425
78941.2	79815.7	64818	91572.8	75390.6	79603	1282.6	679.8	0.702631
34071.8	74403.6	30011	40483.3	73870	35916	1113.2	709.5	0.703734
28857	69965.7	27030	12335.4	73001	11074	2.2	24.2	0.709249
99963	81949.1	79942	27946.6	78588.6	23305	7.7	-24.2	0.710352
118158	84736	91385	71551.7	95868.4	48913	28.6	44	0.710352
162844	103443	103169	131810	97434.8	88657	-27.5	1.1	0.714764
140758	93160.9	99019	64076.1	86730	48418	-22	-25.3	0.715867
18283.5	69871.6	17149	4326.3	69254.6	4094	-29.7	-35.2	0.721382
126313	89241.4	92760	48741	87697.4	36424	-35.2	15.4	0.722485
132497	87785	98916	39647.3	88004.3	29525	51.7	-2.2	0.725795
8266.5	63886	8480	4627.7	63474.5	4778	33	23.1	0.726898
14644.5	73442.1	13068	14599.2	71156.7	13446	909.7	546.7	0.730207
13487.2	66759.9	13240	18575.7	66918.3	18192	1382.7	574.2	0.730207
20899.5	69678.5	19657	5797	92301.3	4116	-45.1	46.2	0.730207
5529.75	65866.5	5502	6399.8	66300.6	6326	298.1	158.4	0.732413
27265.5	68760.2	25987	8834.1	72215.5	8017	11	13.2	0.737928
5416.5	64086.6	5539	3769.7	64036	3858	-34.1	-3.3	0.739031
68953.5	79088.1	57138	55965.8	78389.7	46789	4096.4	2380.4	0.747855
11992.5	64527.1	12180	4727.8	72359	4282	-8.8	20.9	0.748958
24228.8	71428.5	22230	5766.2	72727.8	5196	-1.1	20.9	0.750061
95082	93125.3	66913	136158	87619.4	101841	2471.7	1235.3	0.750061
89660.2	81176.7	72385	18140.1	76216.8	15598	27.5	38.5	0.751164
129685	97836.1	86870	214299	103503	135690	6189.7	3734.5	0.75337
85983.8	87673.4	64273	58278	83005	46013	1.1	-13.2	0.75337
128708	96757.4	87177	130121	99830.5	85421	1.1	8.8	0.756679
142490	93136.5	100264	53683.3	91645.8	38389	-51.7	-12.1	0.757782
30845.2	69461.7	29102	8888	75598.2	7705	-42.9	4.4	0.759989
19059.8	68885.4	18133	5585.8	78220.3	4680	7.7	-45.1	0.761092
43004.2	92123.2	30593	30132.3	96437.5	20477	4078.8	2739	0.761092
6079.5	63911.8	6234	1472.9	73629.3	1311	-24.2	-23.1	0.761092
56938.5	73059.6	51075	15966.5	73855.2	14168	-11	29.7	0.765504
13529.2	73520.1	12060	3638.8	79437.8	3002	-18.7	36.3	0.765504
20853	66840.6	20446	7030.1	67298.4	6846	-16.5	18.7	0.765504
105296	83292.9	82848	28656.1	78758.9	23845	-11	-50.6	0.765504
125986	88437.9	93361	69861	94138.2	48635	148.5	112.2	0.76771
47824.5	72975.5	42949	16035.8	80678.8	13026	24.2	30.8	0.771019
24541.5	67971.9	23662	8404	75915.2	7255	-38.5	-16.5	0.772122
114328	87314.5	85812	41879.2	85167.1	32226	24.2	11	0.772122
22788	67692.6	22062	9100.3	72457.4	8231	11	25.3	0.772122
9063.75	63727.3	9321	5446.1	63917.6	5584	17.6	-30.8	0.775431
55626.8	71373.7	51077	23366.2	73146.8	20935	19.8	4.4	0.776534
14190	73433	12664	6234.8	100940	4048	26.4	-35.2	0.776534
18614.2	66234.3	18418	22033	66355.2	21761	1158.3	531.3	0.776534
9587.25	64901.4	9681	4880.7	69024.9	4634	19.8	4.4	0.791976
34380.8	79031.1	28510	53694.3	94502.9	37236	3396.8	1494.9	0.793079
127390	87565.8	95341	60628.7	96906.6	41002	38.5	61.6	0.796389
126814	91939.4	90395	69604.7	91521.5	49842	19.8	-15.4	0.799698
88876.5	81064	71852	112430	79531.6	92645	9595.3	4372.5	0.801904
5946	64281.9	6062	3147.1	64171.9	3214	24.2	-15.4	0.803007
23214	66893.2	22743	13977.7	68746.2	13325	-18.7	-16.5	0.803007
125404	105479	77916	262143	88363	194423	11401.5	6362.4	0.80411
6021.75	64663.5	6103	3859.9	65263.8	3876	14.3	8.8	0.807419
11299.5	69298.5	10686	4166.8	80743.8	3382	13.2	-7.7	0.812934
129480	88124.5	96291	60408.7	91865.5	43095	2.2	26.4	0.817346
26385	66087	26165	7639.5	67194	7451	1.1	26.4	0.819552
7375.5	64932.9	7444	2700.5	75503.4	2344	11	-19.8	0.829479
6827.25	68060.6	6574	7307.3	71200	6726	13.2	18.7	0.829479
139808	92633.5	98911	82133.7	98427.7	54687	134.2	63.8	0.837201
12787.5	65146.3	12864	4386.8	64970.2	4425	30.8	-17.6	0.838304
123259	89054.7	90707	59844.4	88919.3	44107	51.7	47.3	0.84051
120557	86710	91118	65309.2	98563.1	43425	73.7	36.3	0.841613
10084.5	68714.7	9618	3605.8	67691.1	3491	8.8	-16.5	0.844922
5523.75	64459.5	5616	7654.9	63462.6	7905	532.4	249.7	0.844922
114994	84999.2	88663	55562.1	87706.7	41517	18.7	53.9	0.847128
93195.8	78867.8	77442	33180.4	82050.8	26502	13.2	-42.9	0.849334
8229	70065.7	7697	4077.7	88518.1	3019	-49.5	17.6	0.850437
103938	80970.9	84125	40986	80276.7	33460	-37.4	-2.2	0.855952
5353.5	64011.5	5481	2251.7	66833.1	2208	-13.2	4.4	0.857055
127361	89884.3	92861	46306.7	89173.6	34032	8.8	33	0.860364
8502	81234.4	6859	3731.2	91071.9	2685	-44	-11	0.86257
16317.8	98707.8	10834	10756.9	118641	5942	-7.7	8.8	0.86257
74253	86825.9	56046	99531.3	83883.8	77761	1480.6	1170.4	0.864777
5468.25	66180.5	5415	2130.7	67653.9	2064	-5.5	-49.5	0.870292
7338	66212.8	7263	2872.1	100227	1878	-23.1	-17.6	0.870292
115907	91409.1	83100	51043.3	84672.9	39507	-18.7	5.5	0.870292
8931	66083.6	8857	5542.9	76782.8	4731	2.2	4.4	0.871395
16039.5	73729.7	14257	10212.4	80490.7	8315	-16.5	-33	0.873601
21587.2	75678.9	18694	29870.5	75805.2	25824	401.5	306.9	0.873601
9705	64323.1	9888	5142.5	63278	5326	81.4	121	0.875807
148831	95115.1	102547	82210.7	94081.4	57267	-1.1	-3.3	0.879116
8529	65713.2	8506	3201	79282.2	2646	-12.1	-3.3	0.879116
55492.5	74442.9	48853	17766.1	75747.8	15371	-20.9	22	0.879116
108583	91224.8	78006	27027	90203.8	19636	-40.7	-14.3	0.879116
84530.2	84163	65822	52543.7	82054.6	41966	14.3	-2.2	0.880219
166578	101167	107909	105092	100394	68603	26.4	-28.6	0.884631
153148	94987.3	105664	115736	99358.2	76339	179.3	64.9	0.88794
6483	69197	6140	4405.5	70868.6	4074	-2.2	7.7	0.890146
137402	96209.7	93595	52801.1	96772	35758	-16.5	-5.5	0.891249
40036.5	70293.1	37327	13734.6	72338.7	12443	24.2	59.4	0.892352
32057.2	73181.8	28708	21846	71016.8	20160	7.7	-23.1	0.893455
72879	88530.1	53950	112360	94514.1	77910	1598.3	740.3	0.89897
50140.5	73235.6	44869	16295.4	77589	13764	35.2	5.5	0.89897
117494	83456.4	92265	29209.4	76198.8	25122	-42.9	-5.5	0.90228
110544	82760.6	87537	25443	77418.2	21538	-38.5	-30.8	0.918825
8592.75	64542.6	8725	2369.4	66873.8	2322	4.4	18.7	0.921031
72867	78483.6	60846	72677	77043.1	61822	6549.4	3340.7	0.925443
112966	82211.7	90052	33199.1	78280.8	27794	-19.8	18.7	0.927649
6018.75	63517.7	6210	3232.9	64496.6	3285	25.3	-3.3	0.927649
54672	70856.2	50567	27333.9	70376.1	25454	6.6	81.4	0.928752
121628	86287.1	92378	43221.2	85920.6	32967	-5.5	-2.2	0.929855
10538.2	73722.8	9368	10738.2	78974.2	8911	20.9	22	0.929855
94685.2	84379.8	73540	45917.3	79624.2	37793	0	58.3	0.936474
116352	87359.3	87286	45994.3	86488.1	34852	-1.1	-29.7	0.937577
25528.5	70057.2	23881	6726.5	83887.3	5255	5.5	13.2	0.940886
16449.8	72187.7	14934	6039	72499	5459	14.3	-28.6	0.940886
18581.2	71758.4	16970	6209.5	84586.5	4811	-14.3	-1.1	0.943092
30372	75265	26446	5973	70734.8	5534	-45.1	-33	0.943092
33703.5	73675.5	29980	19264.3	70045.8	18024	66	-15.4	0.946401
130508	88433.1	96717	43487.4	87922	32415	-3.3	3.3	0.947504
5438.25	66854.5	5331	3234	72633.1	2918	-3.3	-16.5	0.948607
54219	72764.2	48833	17294.2	73415.8	15438	44	-12.1	0.94971
55733.2	95571	38218	96088.3	92542.6	68047	3384.7	2424.4	0.951916
11474.2	66102	11376	4884	69310.9	4618	-20.9	-7.7	0.951916
72086.2	81038.9	58296	61839.8	79036.1	51277	6584.6	3056.9	0.951916
13875.8	70433.1	12911	3407.8	67513.2	3308	170.5	93.5	0.955225
23310	72113.1	21184	13372.7	76320.9	11483	496.1	169.4	0.958534
133455	90887.5	96230	89538.9	86871.9	67548	-44	29.7	0.959637
120408	86919.3	90786	40888.1	88571.5	30254	38.5	33	0.966255
10349.2	70052.5	9682	4835.6	68937.5	4597	33	55	0.967358
16847.2	65771.2	16787	4671.7	66413.1	4610	-18.7	47.3	0.968461
11323.5	65510	11328	5860.8	64380.4	5966	-16.5	-13.2	0.970667
42813	84427.9	33233	44606.1	102450	28534	4863.1	3027.2	0.972874
25075.5	71846.6	22873	9958.3	72233.2	9035	23.1	-4.4	0.976183
6336	70283.7	5908	4825.7	88811.3	3561	-52.8	8.8	0.977286
20988.8	64858.5	21208	11393.8	63635.9	11734	40.7	17.6	0.981698
9822.75	64471.1	9985	3096.5	64545.9	3144	8.8	-5.5	0.981698
124478	87031.9	93733	49636.4	89495.2	36348	12.1	-28.6	0.981698
26665.5	68996.8	25328	15072.2	66786.5	14790	53.9	52.8	0.98611
4875	63821	5006	2313.3	63914.2	2372	3.3	-12.1	0.989419
101180	81424.7	81436	29520.7	81326.2	23789	-27.5	-22	0.990522
9769.5	66094.1	9687	5986.2	64250.2	6106	453.2	214.5	0.992728
18669	65409.9	18705	5183.2	65198.9	5210	26.4	8.8	0.996037
10258.5	66989	10036	5288.8	84332.6	4110	35.2	22	0.999346
46820.2	75368.7	40712	26631	70499.6	24756	-8.8	1.1	1.00155
5342.25	64263.9	5448	2237.4	72267.3	2029	-9.9	8.8	1.00155
72984	87454.8	54692	76081.5	78750.3	63315	4953.3	2152.7	1.00266
33116.2	70318.4	30864	9413.8	76392.1	8076	-31.9	-35.2	1.00707
13456.5	78091.3	11293	21826.2	77511.8	18454	2594.9	1266.1	1.00707
27411	71632.8	25078	8082.8	84309.2	6283	-6.6	-5.5	1.00927
9412.5	65693	9390	4046.9	70442.9	3765	-12.1	-26.4	1.01369
10387.5	64581.7	10541	3290.1	69242.1	3114	48.4	-5.5	1.0192
9542.25	64410.4	9709	2608.1	63165	2706	27.5	-11	1.0192
114069	87119.4	85809	56245.2	83042.4	44388	29.7	16.5	1.02141
46926.8	75057.1	40974	44471.9	73197.6	39817	405.9	414.7	1.02141
28469.2	67137.9	27790	8310.5	70266.7	7751	48.4	-4.4	1.02251
6751.5	64255.9	6886	5350.4	64922	5401	515.9	266.2	1.02361
143536	92289.7	101927	52027.8	97261.4	35057	-12.1	-35.2	1.02582
14568	65657.7	14541	41344.6	70019.9	38697	4.4	-42.9	1.02692
10584.8	64588.7	10740	9288.4	65574.1	9283	165	86.9	1.03023
13201.5	76952.2	11243	7691.2	89992.9	5601	-25.3	24.2	1.03133
32467.5	68987.8	30843	12336.5	72341.2	11176	7.7	2.2	1.03133
10303.5	65769	10267	3022.8	71208.6	2782	33	-7.7	1.03354
22724.2	66101	22530	9364.3	66017.5	9296	110	45.1	1.03464
8428.5	63659.1	8677	4338.4	64958.1	4377	-1.1	19.8	1.03464
9886.5	66215.8	9785	2017.4	66271.8	1995	-23.1	-51.7	1.04016
27066	72223	24560	14823.6	85766.7	11327	-16.5	-26.4	1.04347
62112	76481.4	53223	83461.4	75209	72727	3480.4	1646.7	1.04567
11307	65075.6	11387	4204.2	66729.6	4129	-14.3	58.3	1.0545
152491	92591.1	107933	76386.2	104369	47965	-20.9	34.1	1.05781
11166	66537.1	10998	7620.8	65646.3	7608	-2.2	20.9	1.05781
14900.2	66370.1	14713	6692.4	72291.6	6067	-1.1	-4.4	1.05891
125120	96572.6	84909	61242.5	98403.6	40787	732.6	431.2	1.06222
212037	105276	131997	92987.4	112871	53991	23.1	15.4	1.06553
138000	97853	92424	83947.6	111987	49127	18.7	17.6	1.06553
108136	91760.3	77232	74848.4	97590	50264	42.9	27.5	1.06773
139414	91616.8	99727	64816.4	96541.1	44000	6.6	-25.3	1.06884
27128.2	66470.1	26747	5696.9	69981.6	5335	-12.1	20.9	1.07104
19191.8	65971.7	19065	7049.9	66135.5	6986	-17.6	24.2	1.07325
161098	103999	101517	82118.3	99054	54331	34.1	60.5	1.07325
42999	70344	40060	21610.6	73207.5	19346	31.9	39.6	1.07656
5634	63605.5	5805	5208.5	63719.3	5357	-1.1	-31.9	1.08207
12672	67006	12394	2241.8	68429.7	2147	3.3	-24.2	1.08318
92074.5	81364	74163	38209.6	85674.9	29228	13.2	14.3	1.08759
5715	67302.5	5565	3017.3	78189.7	2529	26.4	-15.4	1.08759
88593	78526.7	73937	24954.6	70346.9	23248	-38.5	-15.4	1.08869
122845	91699.5	87795	175113	89460.3	128283	10828.4	5190.9	1.08979
31445.2	69699.2	29567	14540.9	73683.8	12933	-20.9	13.2	1.092
10278.8	76880.6	8762	8958.4	75288.2	7798	-15.4	0	1.092
9225	65365.9	9249	3789.5	76204	3259	-45.1	-16.5	1.0931
7599.75	64306.9	7745	3602.5	64932.2	3636	17.6	-26.4	1.0931
103982	85167.4	80014	53312.6	87526.8	39918	5.5	31.9	1.09862
29720.2	67590.2	28817	15770.7	66702.1	15495	139.7	57.2	1.09862
26426.2	68458.8	25298	11639.1	77165.4	9885	451	199.1	1.09972
8727	67365.5	8490	6747.4	86586.6	5107	-1.1	-24.2	1.09972
145924	97618.6	97966	68206.6	102188	43743	4.4	34.1	1.10413
9333.75	65569.4	9329	5875.1	67822.9	5677	35.2	22	1.10634
9810.75	69471.4	9255	5600.1	80501.9	4559	14.3	-62.7	1.10744
8140.5	67224.8	7936	14968.8	66825.3	14680	706.2	257.4	1.10965
6742.5	63901.2	6915	4178.9	62813.9	4360	106.7	68.2	1.11186
107408	86535.5	81343	64466.6	88064.3	47975	-1.1	-4.4	1.11186
22740.8	69292.2	21508	18362.3	68970.2	17448	15.4	-17.6	1.11296
117400	87482	87949	55924	85581.7	42825	-33	24.2	1.11627
5335.5	63173.9	5535	4180	63032.8	4346	28.6	31.9	1.12068
9317.25	65551.8	9315	3584.9	67901.7	3460	-7.7	8.8	1.12068
18893.2	70483.8	17567	5052.3	69898.1	4737	-29.7	27.5	1.12178
40776	82823.4	32265	14532.1	84415.5	11282	2864.4	2017.4	1.12399
11616.8	65625	11601	3076.7	72167	2794	-7.7	-26.4	1.12399
59984.2	75517.3	52056	56736.9	71730.8	51837	5468.1	2347.4	1.12509
8587.5	64201.5	8766	2722.5	65499.9	2724	19.8	-7.7	1.1284
59317.5	79301.4	49021	42922	73900.2	38064	1849.1	1051.6	1.1295
5738.25	66442	5660	4354.9	83548.8	3416	-28.6	57.2	1.13061
16354.5	66365.9	16150	4475.9	71370.5	4110	-5.5	56.1	1.13281
9966	68084.2	9593	8006.9	74389	7054	-11	7.7	1.13281
14190	69373.8	13405	8813.2	90204.9	6403	-26.4	12.1	1.13502
23797.5	68232.6	22857	8242.3	75727.9	7133	24.2	2.2	1.13943
8566.5	66510.4	8441	4788.3	85111.5	3687	6.6	0	1.14053
120909	85438.3	92744	44319	84847.2	34232	14.3	24.2	1.14053
20656.5	67867.1	19947	7384.3	70258.1	6888	4.4	-13.2	1.14274
5155.5	64002.8	5279	2258.3	62738.4	2359	-18.7	1.1	1.14495
12020.2	69967.1	11259	9995.7	76394	8575	13.2	-28.6	1.14495
46344.8	77003.5	39443	24576.2	81431.1	19779	63.8	79.2	1.14605
8378.25	71568.9	7672	8618.5	82036.6	6885	25.3	0	1.14715
6120.75	65479.8	6126	2305.6	63890	2365	-27.5	-9.9	1.14826
7821.75	64674	7926	2924.9	64758.9	2960	19.8	-15.4	1.14936
107770	87030.6	81153	36193.3	83670.1	28349	34.1	16.5	1.15267
167836	131847	83425	71767.3	121155	38821	47.3	35.2	1.15377
31230.8	70356.4	29091	9460	75440.6	8218	-1.1	-9.9	1.15377
10249.5	66910.2	10039	16326.2	66838.7	16008	42.9	37.4	1.15487
10414.5	65120.2	10481	11064.9	65182	11125	250.8	69.3	1.16039
9171.75	65734.9	9144	1788.6	85873.8	1365	27.5	0	1.16149
115574	90039.6	84121	173235	88629	128097	12152.8	5368	1.16149
21411.8	67512.2	20785	22622.6	67544.2	21950	332.2	184.8	1.16259
13424.2	65684	13394	6561.5	74371.2	5782	-4.4	-2.2	1.1637
26734.5	68619.9	25533	14309.9	74282.3	12625	70.4	28.6	1.16701
99698.2	78325.4	83419	43184.9	78231.1	36177	122.1	110	1.16811
16305.8	67229.5	15895	4070	65552.1	4069	55	8.8	1.16811
14126.2	65324.4	14172	4758.6	65751.6	4743	-25.3	34.1	1.17032
14347.5	66417.9	14157	8297.3	77098	7053	2.2	52.8	1.17363
56130	79496.4	46273	52236.8	78601.1	43554	9104.7	4196.5	1.17693
114009	82900	90129	43234.4	84144.9	33673	15.4	4.4	1.18024
20800.5	68125	20010	10821.8	82352.2	8612	0	14.3	1.18024
113972	87380.9	85479	54783.3	89110.9	40290	31.9	3.3	1.18135
125602	107886	76298	153769	106700	94446	14100.9	6495.5	1.18135
20930.2	70639.9	19418	4037	73943.2	3578	-9.9	0	1.18466
12053.2	67694.1	11669	8558	91092.6	6157	18.7	-6.6	1.18466
57324	85517.5	43930	67404.7	101032	43723	6140.2	2770.9	1.18576
5616	64502.3	5706	6292	63321.9	6512	145.2	84.7	1.18686
36308.2	70852.1	33584	16142.5	79268.3	13346	480.7	235.4	1.18686
44426.2	72637.2	40083	16126	79550.9	13285	14.3	8.8	1.18796
25783.5	68505.1	24666	5734.3	71228.8	5276	1.1	-7.7	1.18907
18756.8	66184.4	18573	5757.4	66114.8	5707	-1.1	8.8	1.19127
6780.75	67016	6631	6854.1	72755.2	6174	-4.4	-5.5	1.2001
12186.8	67896.9	11763	2571.8	66018.6	2553	-19.8	42.9	1.2012
130940	93840.1	91446	74219.2	92277.3	52711	166.1	36.3	1.20451
115240	88820.9	85029	69747.7	83336.1	54850	-11	29.7	1.20561
17221.5	71495.5	15786	6326.1	69271.1	5985	9.9	-19.8	1.20672
34526.2	83148.2	27213	14507.9	83962.4	11324	12.1	3.3	1.21444
12694.5	70852.2	11742	12972.3	76144.4	11165	3.3	-17.6	1.21775
136266	89961.8	99268	41070.7	89093.7	30211	9.9	9.9	1.21775
6493.5	66597.5	6390	2803.9	68977.6	2664	7.7	-19.8	1.21995
117040	90039.4	85189	66440	85785.5	50757	34.1	-1.1	1.21995
125128	87944	93246	37034.8	82302.9	29490	39.6	11	1.22216
4932	63068	5125	3082.2	65689.4	3075	3.3	1.1	1.22326
138713	96195	94503	74142.2	98433.7	49363	-26.4	2.2	1.22436
10536.8	65003.9	10623	5200.8	70669.6	4823	49.5	-7.7	1.23098
54738	72019.9	49810	21770.1	75696.4	18848	-1.1	-8.8	1.23098
125188	91232.5	89928	75265.3	84267.3	58535	18.7	-29.7	1.2365
63491.2	78338.8	53115	53676.7	74955.9	46931	3162.5	1678.6	1.2376
5542.5	63502.3	5720	4038.1	63784.3	4149	-8.8	-2.2	1.2387
142337	91119	102374	63984.8	86812.6	48303	13.2	12.1	1.24091
63572.2	88861.5	46885	79147.2	83796.3	61900	3050.3	2453	1.24532
15252.8	69780.4	14325	17284.3	70165	16144	105.6	84.7	1.25194
129011	89084.1	94909	58020.6	89238.2	42610	-14.3	-23.1	1.25194
14761.5	65154.2	14848	3965.5	66739.3	3894	27.5	-16.5	1.25635
33612	73226.4	30082	13934.8	84184.3	10848	74.8	52.8	1.25856
10365.8	65890.4	10310	4646.4	75261.1	4046	-6.6	24.2	1.25966
7850.25	66400.9	7748	3053.6	73465.8	2724	-37.4	-6.6	1.26076
117736	90405.5	85348	76060.6	78681.5	63353	27.5	-13.2	1.26187
31128	69080.1	29531	20621.7	71555.2	18887	46.2	84.7	1.26297
138391	101603	89265	193131	101360	124872	10127.7	5144.7	1.26518
100064	89163	73548	67381.6	80749	54687	-41.8	-9.9	1.26628
27759.8	68419.1	26590	12444.3	70336.3	11595	52.8	19.8	1.27069
262143	99542.3	172588	262143	71797.3	239282	9875.8	4665.1	1.27731
21628.5	67317.9	21056	13170.3	72011.4	11986	14.3	47.3	1.27841
104573	85386.8	80262	48997.3	76954.7	41727	14.3	0	1.28172
43925.2	69938.9	41160	19256.6	75478.5	16720	106.7	63.8	1.28283
10137.8	65839.6	10091	4941.2	67295.6	4812	-1.1	-14.3	1.28503
83683.5	112720	48654	69680.6	131081	34838	7409.6	3781.8	1.28503
12654.8	66257.2	12517	4005.1	64348.7	4079	26.4	-11	1.28834
166952	94634.3	115617	84610.9	105159	52730	154	93.5	1.28834
140166	98819	92957	110216	91660.1	78803	38.5	24.2	1.28944
9508.5	64897.8	9602	5801.4	67711.6	5615	27.5	20.9	1.29055
16458	67105.8	16073	7664.8	73968.5	6791	11	31.9	1.29055
7731	64044.9	7911	3566.2	63647.7	3672	1.1	41.8	1.29165
112662	96301.3	76670	34956.9	101639	22540	38.5	6.6	1.30158
37036.5	70179.4	34586	6399.8	70656.6	5936	36.3	-24.2	1.30158
15622.5	69365.6	14760	7859.5	109755	4693	-9.9	-36.3	1.30158
126679	88640.9	93659	51522.9	91506.9	36900	12.1	-17.6	1.30378
29352.8	67451.9	28519	12048.3	69611	11343	15.4	-34.1	1.30378
83455.5	82723.4	66116	54014.4	76745.5	46125	71.5	94.6	1.30489
41815.5	70868.7	38669	12126.4	73735	10778	-14.3	13.2	1.31261
76191.8	78327.5	63749	115927	75329	100856	3801.6	1698.4	1.31481
5810.25	65787.9	5788	4455	64436.7	4531	-27.5	23.1	1.32364
5353.5	64935.6	5403	7401.9	66523.7	7292	501.6	295.9	1.32695
31464.8	67775.6	30425	7756.1	68745.4	7394	6.6	-8.8	1.32805
8107.5	66994.5	7931	3435.3	72020.4	3126	5.5	11	1.32915
12880.5	65927.6	12804	8210.4	67008.3	8030	-24.2	72.6	1.32915
6334.5	64492.4	6437	4303.2	70947	3975	-26.4	-4.4	1.33246
158622	104148	99814	94047.8	101394	60788	19.8	41.8	1.33467
6588	64720.6	6671	1772.1	68476.6	1696	12.1	-5.5	1.33687
17578.5	96331.2	11959	45104.4	106009	27884	5877.3	3230.7	1.33798
20233.5	66866.2	19831	9416	76136.6	8105	35.2	6.6	1.33908
136136	96633.9	92326	71643	99715.3	47086	48.4	-2.2	1.34018
95790	80806.5	77688	30286.3	90322.8	21975	100.1	-7.7	1.34901
137837	91867.2	98330	80064.6	89014.1	58947	20.9	-63.8	1.35011
6370.5	63945	6529	5300.9	66221.8	5246	-7.7	2.2	1.35232
90060	90557.5	65176	149713	91590.3	107125	9665.7	4273.5	1.35232
14284.5	66653.5	14045	6189.7	72722.9	5578	-22	17.6	1.35342
5751.75	74158.3	5083	6590.1	74093.1	5829	20.9	-9.9	1.35452
43835.2	72822.8	39449	14221.9	75086.3	12413	34.1	-8.8	1.35893
10425	64284.2	10628	5357	63359.8	5541	-31.9	13.2	1.36114
8398.5	64768.7	8498	3506.8	66750.4	3443	17.6	36.3	1.36114
13152	65476.3	13164	9016.7	64822.1	9116	-20.9	19.8	1.36666
136475	89502.2	99931	76866.9	89164.9	56497	33	5.5	1.37107
18324.8	70452.4	17046	6572.5	84740.4	5083	27.5	-72.6	1.37217
14805.8	69871.8	13887	4998.4	76340	4291	44	2.2	1.37217
146126	93692.3	102212	55688.6	86843.7	42025	85.8	-38.5	1.37327
112755	84696.5	87247	50462.5	89408	36989	-29.7	17.6	1.37769
92952	81896.4	74383	38163.4	77941.9	32089	16.5	-58.3	1.39313
18383.2	66301.5	18171	7078.5	69906.1	6636	-41.8	-46.2	1.39423
35515.5	76378	30474	15562.8	85592.8	11916	8.8	-47.3	1.39644
127048	103540	80415	161275	110614	95552	11479.6	5426.3	1.39754
165736	99908.1	108717	65863.6	95241.4	45321	-18.7	-3.3	1.39754
116948	86496	88609	41163.1	86635.8	31138	69.3	84.7	1.39754
24672.8	67703.1	23883	10664.5	67677.8	10327	4.4	51.7	1.40306
70719	77455.7	59836	30723	79370.2	25368	36.3	63.8	1.40526
8190	65801.1	8157	2531.1	67184.4	2469	26.4	-3.3	1.40636
48711	74972.4	42580	78456.4	75488.1	68113	257.4	273.9	1.40747
149734	100005	98125	98374.1	90294.8	71400	-47.3	-11	1.40747
8358.75	65565.4	8355	3839	68163.8	3691	-17.6	3.3	1.40857
109635	83936.4	85601	27953.2	81907.4	22366	-73.7	-25.3	1.41519
31347	97529.3	21064	19405.1	106582	11932	3287.9	2256.1	1.4196
10702.5	68906.5	10179	3422.1	69801	3213	-30.8	3.3	1.4207
38653.5	75253.9	33662	10117.8	95696.4	6929	4.4	-41.8	1.42291
6824.25	64910.6	6890	4307.6	65257.3	4326	-17.6	4.4	1.42512
6624.75	64559.1	6725	6264.5	68780.4	5969	71.5	-20.9	1.42622
7558.5	64625.4	7665	8472.2	66091.4	8401	541.2	240.9	1.42622
30025.5	68708.8	28639	12989.9	71096.2	11974	17.6	-4.4	1.42732
41993.2	81179.6	33901	21069.4	109980	12555	36.3	47.3	1.43063
17468.2	67976.9	16841	16088.6	68959	15290	15.4	33	1.43063
81411	78438	68020	90709.3	72781.6	81679	4247.1	2175.8	1.43173
7542.75	64131	7708	3489.2	67593.3	3383	6.6	5.5	1.43284
148651	93553.2	104133	102310	102042	65708	-13.2	46.2	1.43394
7250.25	65810.6	7220	4482.5	69333.3	4237	13.2	17.6	1.43394
81683.2	93564.4	57214	37320.8	89618.1	27292	-14.3	-7.7	1.43835
70268.2	86315.4	53352	82033.6	82513.3	65155	8659.2	4043.6	1.44387
77925.8	83386.8	61244	54388.4	79073.5	45077	7415.1	3839	1.44607
11796	69878.2	11063	13921.6	78040	11691	2997.5	1265	1.44718
28035.8	68550.2	26803	7449.2	68866	7089	31.9	15.4	1.44828
7629	76308.6	6552	17122.6	81238.5	13813	1009.8	447.7	1.45049
107526	82979	84923	40253.4	81784.7	32256	16.5	-77	1.45049
16624.5	72066.6	15118	4589.2	78794.3	3817	-5.5	7.7	1.456
12749.2	65521.9	12752	3891.8	66907.9	3812	-39.6	-1.1	1.45821
138712	91715.6	99118	52664.7	85323.8	40451	66	39.6	1.46041
116076	85097.9	89393	58096.5	84644.9	44981	-24.2	28.6	1.46262
116441	86347.1	88377	39569.2	80795.3	32096	-1.1	-2.2	1.46593
6477	80256.5	5289	19860.5	152857	8515	79.2	102.3	1.46703
25730.2	67694	24910	7447	71655.6	6811	3.3	-3.3	1.46924
110315	83842.1	86229	30353.4	80585	24685	-8.8	-25.3	1.46924
128528	88931.8	94715	52242.3	86954.6	39374	19.8	110	1.47365
43635	75933.7	37660	38175.5	73808	33897	-45.1	-4.4	1.47475
118834	88017.6	88481	58498	89728.1	42726	56.1	77	1.47475
12096.8	63712.3	12443	3841.2	64349.9	3912	8.8	15.4	1.47586
32359.5	69195.8	30648	16537.4	72504.4	14948	-11	-1.1	1.47696
24685.5	67326.5	24029	17297.5	76538.3	14811	106.7	67.1	1.47916
124349	88454	92131	68289.1	86459.3	51763	93.5	28.6	1.48137
131225	89444.3	96149	60869.6	86352.7	46196	50.6	29.7	1.48689
23450.2	70031.2	21945	6822.2	71069.7	6291	-6.6	-4.4	1.4913
5841.75	63353.5	6043	4005.1	66924.6	3922	-17.6	3.3	1.4913
55092.8	93790.5	38496	80930.3	91690.7	57845	118.8	133.1	1.49571
8008.5	65214.4	8048	4539.7	67143.7	4431	-20.9	-7.7	1.49792
76214.2	79201.7	63064	87105.7	77101	74040	4845.5	2145	1.49902
6213.75	64577.3	6306	2333.1	64899	2356	30.8	25.3	1.49902
89206.5	81685.6	71570	26357.1	77192.6	22377	-23.1	-39.6	1.50012
18794.2	68408.8	18005	3611.3	72221.6	3277	27.5	-4.4	1.50123
44296.5	69342.3	41865	8530.5	68185.7	8199	-4.4	2.2	1.50343
121305	89245.9	89078	63878.1	89715.7	46662	16.5	-31.9	1.50453
5098.5	63717.6	5244	2819.3	65265.2	2831	-20.9	13.2	1.50564
116816	87413.9	87579	28254.6	83973.2	22051	-4.4	-4.4	1.50674
9252.75	65259.2	9292	5028.1	66342.2	4967	-18.7	68.2	1.50895
23348.2	65917.8	23213	8451.3	70011.9	7911	23.1	0	1.51115
42465	74084.6	37565	18067.5	77603.3	15258	29.7	24.2	1.51777
12392.2	65331.7	12431	3730.1	64911.3	3766	-37.4	8.8	1.51998
6303.75	63763.3	6479	5404.3	61757	5735	378.4	211.2	1.52329
16930.5	66127.7	16779	4758.6	67138.8	4645	-8.8	29.7	1.5277
6250.5	64990.1	6303	1665.4	66713.7	1636	-47.3	-6.6	1.5288
21069	67437.3	20475	7199.5	74268.3	6353	19.8	14.3	1.5299
25698.8	66119.4	25472	11033	71753.4	10077	25.3	0	1.53321
31270.5	70003.2	29275	7236.9	73497.2	6453	40.7	26.4	1.53321
90537.8	83095	71406	137579	78836.7	114368	9587.6	4358.2	1.53432
101105	81514.1	81287	37494.6	77834.9	31570	-51.7	-17.6	1.53542
25096.5	68653.2	23957	11317.9	96453.8	7690	-6.6	-49.5	1.53873
91217.2	80800.3	73985	23603.8	78506.8	19704	36.3	-8.8	1.53873
24986.2	78771.4	20788	12612.6	100766	8203	57.2	16.5	1.54093
12074.2	64786.2	12214	4089.8	67496.6	3971	-16.5	30.8	1.54424
31548.8	73493	28133	7539.4	75068.7	6582	29.7	27.5	1.54424
5406.75	67557.1	5245	1966.8	65763.4	1960	37.4	-8.8	1.54755
10299.8	64948	10393	2528.9	67896	2441	3.3	-22	1.54866
29778.8	67240.2	29024	7687.9	65723.2	7666	-13.2	0	1.54976
9313.5	65680.6	9293	2997.5	79307.3	2477	37.4	30.8	1.55196
200149	132387	99080	159507	164738	63455	14788.4	8008	1.55969
17156.2	67383	16686	6912.4	70332.4	6441	-23.1	7.7	1.55969
5151	64007.6	5274	5902.6	64536.7	5994	178.2	125.4	1.56189
55078.5	71807.6	50268	19613	76820.3	16732	-11	22	1.5641
92590.5	113693	53372	54026.5	117693	30084	92.4	2.2	1.5652
27246.8	68412.8	26101	6703.4	70166.8	6261	-1.1	18.7	1.56851
8616.75	67075.3	8419	4392.3	66771.9	4311	233.2	74.8	1.57072
7177.5	66570.1	7066	9143.2	66756.8	8976	620.4	258.5	1.57844
74796	77550.8	63208	18506.4	73102	16591	18.7	23.1	1.57954
8392.5	64661.5	8506	4350.5	63998.7	4455	-19.8	-26.4	1.58064
35410.5	72416.6	32046	18845.2	78710	15691	96.8	35.2	1.58506
45051.8	77276.7	38207	31648.1	87488.5	23707	1362.9	773.3	1.58506
99729.8	87248.7	74911	108702	84275.5	84531	1787.5	1397	1.58616
22181.2	65720.4	22119	6684.7	68806.1	6367	-3.3	-14.3	1.58726
93408	78996.4	77492	21051.8	74451	18531	-12.1	-38.5	1.58837
58960.5	72094.2	53597	28051.1	72259.6	25441	66	-62.7	1.59167
32991	69774.4	30987	14311	74317.4	12620	1.1	25.3	1.59167
45646.5	75443.6	39652	51102.7	76967	43513	6602.2	2938.1	1.59719
131229	93912.5	91577	79778.6	84934.1	61558	7.7	8.8	1.59719
129433	88975.8	95335	68831.4	92452.4	48792	-35.2	72.6	1.59829
16971	66807.5	16648	10996.7	69010.8	10443	49.5	-9.9	1.6016
115862	86602.1	87678	52199.4	98458.5	34745	-15.4	-42.9	1.6016
5110.5	63216.6	5298	2391.4	68140.4	2300	35.2	27.5	1.6027
39961.5	72037.3	36355	24882	77665.6	20996	11	16.5	1.60601
6863.25	65102	6909	8944.1	76462.4	7666	-14.3	-8.8	1.60601
97964.2	80001.3	80251	30878.1	79966.3	25306	26.4	-2.2	1.60932
94073.2	95917.4	64276	135915	92226.4	96581	10169.5	4731.1	1.61153
7419.75	66050.1	7362	5061.1	77369.8	4287	-36.3	4.4	1.61484
38401.5	95415.6	26376	49058.9	96599.6	33283	3723.5	2544.3	1.61594
24021	66208.5	23777	9025.5	70257.2	8419	29.7	34.1	1.61925
144860	96044	98846	86292.8	98388.7	57479	57.2	5.5	1.62146
132850	96060.5	90635	103466	111432	60851	25.3	44	1.62146
23181.8	69578.2	21835	6463.6	82701.8	5122	-14.3	-29.7	1.62366
9856.5	68347.9	9451	15686	68201.3	15073	3215.3	1293.6	1.62807
97395.8	137158	46537	68391.4	162861	27521	9802.1	6355.8	1.63138
13527	67302.3	13172	7153.3	78909.1	5941	-67.1	8.8	1.63469
9463.5	65734	9435	3939.1	69941.2	3691	5.5	16.5	1.64241
28368	67257.3	27642	11233.2	71107.8	10353	46.2	-49.5	1.64241
17442	67894.9	16836	18590	68610.4	17757	6.6	12.1	1.64352
6584.25	66375.2	6501	8758.2	67069.1	8558	520.3	253	1.64462
58945.5	75269.4	51323	28724.3	79820	23584	-5.5	-3.3	1.64683
5391	63842.5	5534	2773.1	68451.2	2655	-20.9	-30.8	1.64793
14260.5	66380.9	14079	6022.5	66727.1	5915	20.9	-4.4	1.65013
57822	72879.1	51996	46317.7	69776.3	43503	7524	3363.8	1.65124
131033	91264	94094	73582.3	102243	47165	-41.8	-6.6	1.65234
5944.5	63834	6103	2198.9	65772.3	2191	-19.8	16.5	1.65786
161843	98235.3	107971	89483.9	110808	52924	37.4	30.8	1.66558
11460	65177.7	11523	7703.3	65462.1	7712	12.1	-27.5	1.66889
6334.5	66041.6	6286	5033.6	72597.3	4544	-22	7.7	1.6722
9961.5	69421.2	9404	17299.7	90159.3	12575	33	5.5	1.6755
7137.75	73585	6357	6096.2	83880	4763	24.2	-26.4	1.6755
9485.25	72383	8588	12173.7	70803.7	11268	988.9	591.8	1.67771
6136.5	64099.7	6274	4392.3	64831.9	4440	-13.2	3.3	1.67771
128620	89015.4	94694	53898.9	99507.5	35498	-48.4	4.4	1.67881
146704	98715.8	97395	89664.3	112226	52361	48.4	-16.5	1.68212
62782.5	88037.4	46736	78333.2	84441.9	60795	2219.8	1224.3	1.68323
7497.75	64484.6	7620	3646.5	80005.7	2987	-25.3	19.8	1.68323
23105.2	68931.8	21967	15933.5	86341.8	12094	16.5	-23.1	1.68433
42759.8	71500.1	39193	49824.5	70433.5	46360	4112.9	1711.6	1.69536
5163.75	65941.5	5132	5328.4	66871.3	5222	-23.1	3.3	1.69646
32238	68996.8	30621	5922.4	72806.3	5331	-44	30.8	1.69757
58330.5	71699.8	53316	14502.4	75743.5	12548	-16.5	-11	1.69977
36879	73902.3	32704	36179	70469.8	33646	550	377.3	1.70198
11133.8	64830	11255	11546.7	63218.4	11970	75.9	93.5	1.70639
40745.2	92094.5	28995	84970.6	91800.7	60660	1126.4	1358.5	1.70749
5375.25	66667.8	5284	11419.1	68739.1	10887	1292.5	565.4	1.7108
8666.25	64379	8822	9357.7	69444.7	8831	-9.9	4.4	1.7119
25533	67451.3	24808	8185.1	73734.5	7275	16.5	-15.4	1.72404
9280.5	64716.6	9398	2943.6	66567.2	2898	8.8	27.5	1.72845
64718.2	75019.5	56537	33312.4	74945.5	29130	-34.1	5.5	1.73066
67963.5	76317.7	58362	70379.1	74395.4	61998	2787.4	1395.9	1.73286
5979	64638.7	6062	4433	77102.2	3768	-11	-14.3	1.73286
6105	64866.6	6168	5937.8	65611.1	5931	694.1	317.9	1.73617
18703.5	74668.2	16416	6674.8	81764.4	5350	34.1	-24.2	1.73948
12820.5	65584.6	12811	4786.1	75928.8	4131	5.5	5.5	1.74058
112076	87212.9	84219	67813.9	83754.2	53063	16.5	18.7	1.7461
5756.25	64751.4	5826	4488	66953.2	4393	85.8	46.2	1.7472
10564.5	66336.6	10437	9588.7	77956.2	8061	-31.9	46.2	1.7483
6125.25	65421.2	6136	5493.4	67595.8	5326	-22	2.2	1.75382
45418.5	73142.8	40695	12828.2	76483.7	10992	0	9.9	1.75603
6388.5	65448.9	6397	2070.2	68590.8	1978	-26.4	50.6	1.75603
14301	65312.2	14350	10656.8	72396	9647	7.7	-18.7	1.75713
16190.2	67210	15787	7148.9	73874.2	6342	42.9	3.3	1.75823
12565.5	66346.5	12412	4709.1	73079.7	4223	8.8	9.9	1.75933
24729.8	76646.4	21145	35085.6	72343.6	31784	338.8	287.1	1.76485
132694	96436.1	90176	96262.1	84567.3	74599	80.3	46.2	1.76485
7569.75	65078.2	7623	2107.6	69269.7	1994	-37.4	-5.5	1.76485
36511.5	67191.3	35612	7607.6	66904.4	7452	39.6	-5.5	1.76706
7150.5	64405.6	7276	2095.5	65520.4	2096	2.2	41.8	1.77037
46858.5	71698.5	42831	11734.8	69534.5	11060	34.1	-26.4	1.77367
81747.8	99513.7	53836	91400.1	96309.9	62195	4791.6	3267	1.77588
26988.8	68044	25994	15291.1	67179.6	14917	58.3	14.3	1.77809
6531	64343.9	6652	2840.2	68081.7	2734	-20.9	-16.5	1.77809
25678.5	69422.3	24241	6367.9	76841.6	5431	-31.9	16.5	1.77919
169070	97166.1	114033	96725.2	99840.7	63491	20.9	5.5	1.77919
96792	80675.6	78628	32534.7	81590.1	26133	-26.4	-38.5	1.7814
5510.25	64096.5	5634	10021	69828.4	9405	12.1	-7.7	1.7814
5535	64453.1	5628	6677	65575.3	6673	14.3	2.2	1.78801
18970.5	69370.1	17922	4965.4	69517.7	4681	-2.2	-7.7	1.78801
29728.5	67832.6	28722	11214.5	66033.6	11130	25.3	-15.4	1.79022
8375.25	66114.2	8302	2381.5	65248.3	2392	-2.2	-34.1	1.79132
88484.2	81300.3	71327	88170.5	76820.2	75219	6382.2	3005.2	1.80015
99992.2	85441.3	76697	29892.5	84953.8	23060	-14.3	60.5	1.80235
11490	65082.9	11570	9018.9	66092.2	8943	41.8	-13.2	1.80235
7083.75	63420.9	7320	5834.4	66187.2	5777	4.4	-18.7	1.80346
10842	64960.8	10938	5938.9	68282.8	5700	28.6	-1.1	1.80346
116576	86106.2	88727	66600.6	92073.3	47405	-5.5	9.9	1.80677
39260.2	71133.2	36171	12623.6	72102.2	11474	18.7	-15.4	1.81118
54126	75786.8	46805	65726.1	76587.4	56242	5381.2	2333.1	1.81228
119983	92903.8	84638	94578	84810.1	73084	-58.3	69.3	1.81338
120145	83497.4	94300	43639.2	81041.1	35290	26.4	-30.8	1.8178
143485	96719.1	97224	72323.9	98271.2	48232	3.3	48.4	1.8211
6219	64437.7	6325	2675.2	63499.4	2761	-26.4	-25.3	1.82441
8516.25	68818.9	8110	4848.8	82860.8	3835	-24.2	38.5	1.82441
139480	92612.5	98701	79576.2	98452.1	52971	64.9	75.9	1.82552
5634	65096.9	5672	2809.4	65266.5	2821	12.1	4.4	1.82772
121605	93081	85619	82325.1	79297.7	68038	-22	8.8	1.82883
49119.8	76589	42031	25097.6	87127.7	18878	125.4	27.5	1.83103
9024.75	64688.4	9143	6234.8	66656.4	6130	4.4	30.8	1.83544
116466	82549.8	92462	52011.3	84658.7	40263	-13.2	-20.9	1.83765
144584	92209.8	102760	76708.5	89550.2	56138	23.1	47.3	1.83875
26666.2	67760	25791	8177.4	77770.2	6891	17.6	19.8	1.83986
125794	88006.2	93676	54135.4	90046.1	39400	-28.6	35.2	1.84096
6584.25	63841.6	6759	4628.8	65817.5	4609	-46.2	3.3	1.84647
118497	85288.1	91054	58368.2	86389	44279	59.4	2.2	1.84647
16322.2	67225.7	15912	18851.8	67935.3	18186	336.6	145.2	1.84647
11082	69194.9	10496	6798	74800.8	5956	19.8	23.1	1.85199
139468	113790	80325	262143	100304	171278	8449.1	4304.3	1.85861
6411.75	63705.3	6596	3082.2	64186.5	3147	11	-18.7	1.86302
17082.8	66945.8	16723	6739.7	71240.8	6200	8.8	-2.2	1.86302
8781	73112.9	7871	7209.4	87951.5	5372	-7.7	14.3	1.86412
31725	85364.2	24356	21413.7	86761.6	16175	5030.3	2835.8	1.86523
17783.2	67542.3	17255	4524.3	68683	4317	-19.8	0	1.86853
64479.8	75156.4	56226	71264.6	73495.2	63547	1047.2	563.2	1.86853
38865.8	71459.6	35644	9934.1	79638.1	8175	-47.3	-29.7	1.87295
81138	81682.7	65099	106295	81409.9	85569	8286.3	4031.5	1.87515
8188.5	63962	8390	3967.7	63374.9	4103	-8.8	-11	1.87515
24024.8	66035.6	23843	5729.9	75754.4	4957	174.9	62.7	1.87626
24045.8	67808.2	23240	7268.8	68978.9	6906	3.3	7.7	1.87736
94256.2	96086	64288	72682.5	87092	54693	13.2	25.3	1.88287
60601.5	76962.6	51604	89463	74165.1	79054	3954.5	1640.1	1.88508
129280	88525.2	95707	64375.3	107133	39380	-46.2	41.8	1.88618
17800.5	65885.8	17706	10249.8	65134.4	10313	300.3	336.6	1.88729
13431	66961.9	13145	3876.4	77123.2	3294	17.6	8.8	1.88729
136942	88284.2	101656	94123.7	92995.6	66331	126.5	86.9	1.88839
13365.8	67090.8	13056	3391.3	66185.9	3358	8.8	0	1.8917
5697	62982.2	5928	3202.1	64510.6	3253	-3.3	6.6	1.8928
7395	65447.5	7405	1299.1	72211.9	1179	-20.9	-23.1	1.8939
134194	88603.1	99258	66818.4	96475.2	45390	50.6	23.1	1.89832
99864	83206.5	78656	34186.9	79079.2	28332	-8.8	29.7	1.90163
6089.25	68473.8	5828	13571.8	69678.1	12765	853.6	420.2	1.90604
32290.5	67981.3	31129	9329.1	67408.2	9070	77	84.7	1.90935
6773.25	65898.4	6736	2383.7	79988.8	1953	-27.5	18.7	1.91045
6916.5	69002.9	6569	10782.2	70711.7	9993	1538.9	678.7	1.91817
7568.25	67044.2	7398	2514.6	76365.5	2158	42.9	11	1.91927
19229.2	67100.2	18781	4985.2	66323.6	4926	2.2	-13.2	1.92369
27009.8	91906.1	19260	17221.6	92968.3	12140	1469.6	1466.3	1.92369
11023.5	66602.4	10847	12714.9	66855.2	12464	825	376.2	1.92589
132598	88708.5	97961	53590.9	82988	42321	56.1	38.5	1.927
34332.8	71196.8	31603	39245.8	71395.2	36025	3685	1574.1	1.927
158323	93725.1	110705	60386.7	90453.1	43752	97.9	58.3	1.93582
51949.5	72616.7	46884	18540.5	73747.9	16476	-17.6	-5.5	1.93692
114064	94292.6	79278	47234	84294	36723	-41.8	-33	1.93803
18256.5	66403.5	18018	9839.5	67778.2	9514	-7.7	20.9	1.93803
20113.5	65071.7	20257	6745.2	64656.1	6837	23.1	0	1.93913
44952	105803	27844	79964.5	119921	43700	16504.4	7401.9	1.93913
5118.75	63426.4	5289	2108.7	63567.5	2174	-5.5	-22	1.94023
128000	86018.1	97521	79230.8	100565	51633	-11	-26.4	1.94133
9370.5	68707.2	8938	9351.1	78297.4	7827	23.1	3.3	1.94244
64478.2	80862.8	52257	115899	80582	94259	4710.2	2269.3	1.94354
16695.8	68049.8	16079	18899.1	68893.7	17978	221.1	160.6	1.94575
7596.75	65165	7640	2091.1	71787.5	1909	2.2	12.1	1.94906
25303.5	67826.5	24449	10293.8	68887.4	9793	-24.2	6.6	1.95016
22256.2	70650.8	20645	15081	70355.1	14048	2.2	-14.3	1.95567
126176	90981.5	90887	59490.2	88316.9	44145	-8.8	2.2	1.95898
5151.75	63678.8	5302	3426.5	65335.8	3437	-4.4	19.8	1.96009
134736	98121.6	89991	50330.5	94309.1	34975	176	26.4	1.96229
110267	84599.3	85420	39925.6	82414.1	31749	49.5	23.1	1.9634
131691	104280	82763	245774	109642	146906	20354.4	9529.3	1.9656
112653	83671.4	88236	56093.4	87675.3	41929	30.8	17.6	1.9656
121864	86798.6	92012	47086.6	85205	36217	3.3	-49.5	1.96891
46027.5	71161.4	42389	17452.6	73587.7	15543	-11	-51.7	1.97112
114374	86490.1	86664	76199.2	87291.8	57208	39.6	12.1	1.97663
91048.5	81308.1	73387	80476	77009.5	68486	3543.1	1766.6	1.97994
43115.2	99563.1	28380	22728.2	105617	14103	72.6	13.2	1.98656
10849.5	65412.4	10870	3784	66556.2	3726	11	-4.4	1.98766
7980.75	66340.2	7884	11343.2	66623.8	11158	275	143	1.99097
133866	91843.2	95522	79757.7	95601.3	54675	113.3	30.8	1.99759
7521.75	65490.3	7527	4016.1	69814.1	3770	0	-14.3	1.99759
9876.75	63752.9	10153	6381.1	62566.1	6684	-4.4	0	1.9998
114428	84373.6	88880	46863.3	85082.8	36097	63.8	-42.9	2.002
113097	90757.9	81667	35390.3	105076	22073	89.1	117.7	2.01524
5030.25	63190	5217	3054.7	66201.3	3024	45.1	-26.4	2.01855
10932	72506.8	9881	14988.6	80397.2	12218	72.6	136.4	2.02075
7042.5	72160.3	6396	5606.7	86375.3	4254	24.2	-18.7	2.02186
70528.5	83153.2	55586	103674	78723.3	86307	1488.3	1010.9	2.02186
120019	87381.4	90014	44517	82032	35565	77	-25.3	2.02406
10449	66342.3	10322	6146.8	74946.4	5375	-46.2	9.9	2.02627
32735.2	66828.8	32102	13574	66367.2	13404	19.8	44	2.03068
12753.8	64974.3	12864	5768.4	67846	5572	-3.3	4.4	2.03178
8295	63738	8529	4440.7	64758.7	4494	-17.6	19.8	2.03289
116186	87919.8	86606	60667.2	95964	41431	20.9	18.7	2.03289
16851	66764.2	16541	7751.7	74730.1	6798	17.6	1.1	2.03399
5655.75	63840	5806	3674	69831.6	3448	-11	-14.3	2.03509
9939.75	67294.6	9680	2196.7	83748.1	1719	8.8	15.4	2.0373
105388	82147.8	84077	30419.4	80989.9	24615	-26.4	-8.8	2.0395
41515.5	69283.4	39270	11522.5	76338.3	9892	-12.1	-41.8	2.0395
75606.8	75261.1	65837	24355.1	79778.9	20007	1.1	36.3	2.04502
34117.5	68780.8	32508	9455.6	65846.6	9411	-19.8	19.8	2.04502
31826.2	70644	29525	8966.1	71798.9	8184	29.7	1.1	2.04612
8889	65096.6	8949	3925.9	69669	3693	-4.4	-12.1	2.04723
6306	74102.6	5577	6726.5	77637.9	5678	-8.8	15.4	2.05826
27223.5	70188.4	25419	4535.3	68595.8	4333	11	26.4	2.05826
16313.2	67146.4	15922	5852	80099.6	4788	2.2	-20.9	2.06046
23642.2	67906.3	22817	7659.3	69331.5	7240	-9.9	-15.4	2.06046
13364.2	67747.5	12928	7037.8	74741.4	6171	-7.7	7.7	2.06157
8361	66233.1	8273	5632	66158.6	5579	31.9	17.6	2.06377
114369	93225	80400	150613	87533.9	112763	11400.4	5055.6	2.06818
13790.2	65972.5	13699	3170.2	71273.5	2915	-6.6	-52.8	2.06929
93106.5	107157	56943	142662	114388	81735	3763.1	1786.4	2.07811
6920.25	67781.4	6691	3731.2	66994	3650	29.7	6.6	2.07921
36696	68280.5	35221	9127.8	66415	9007	-11	-47.3	2.08583
105266	88243.2	78178	129578	86046.5	98691	14544.2	6347	2.08694
6170.25	64627.4	6257	4705.8	65255.9	4726	-5.5	-20.9	2.09024
16138.5	69037.4	15320	5057.8	78696.1	4212	48.4	-45.1	2.09245
14832	64827.9	14994	6215	68801.7	5920	-28.6	-3.3	2.09576
11007.8	64665.1	11156	5326.2	67830.9	5146	78.1	-3.3	2.09686
112331	83898.3	87746	39293.1	78340	32871	-9.9	-16.5	2.10017
37158	70008.8	34784	9443.5	69296.7	8931	34.1	11	2.10017
27770.2	67184.1	27089	9849.4	68903.8	9368	15.4	30.8	2.10017
101284	88865.1	74695	59265.8	80814.9	48061	4.4	-11	2.10127
79740	90786.3	57562	55739.2	82169.4	44456	3349.5	2082.3	2.10458
20545.5	65842.1	20450	8321.5	65281	8354	8.8	19.8	2.10569
11966.2	66493.1	11794	3785.1	64869.3	3824	-5.5	-5.5	2.1112
51305.2	74314.1	45245	44254.1	76598.2	37863	63.8	53.9	2.11672
5065.5	64335.8	5160	6697.9	64202.7	6837	207.9	59.4	2.12223
10744.5	75870.2	9281	3919.3	73261.6	3506	-22	1.1	2.12334
36449.2	71906.6	33220	15461.6	80273.4	12623	95.7	48.4	2.12554
8435.25	67203.1	8226	6144.6	68068.4	5916	-33	24.2	2.12775
10434.8	66906.5	10221	4363.7	67767.6	4220	4.4	-11	2.12775
5702.25	64609.7	5784	3424.3	63429.9	3538	3.3	42.9	2.12885
5458.5	65302.7	5478	2638.9	67476.8	2563	-46.2	-1.1	2.12885
240896	167115	94470	262143	111016	154750	21957.1	10849.3	2.12995
5549.25	63802.7	5700	2621.3	65443.6	2625	35.2	-16.5	2.13106
148946	93558.6	104334	71023.7	90860.6	51228	7.7	34.1	2.13216
7434.75	64492.9	7555	5781.6	67794.4	5589	8.8	-20.9	2.13767
8318.25	64944.6	8394	3470.5	67171.5	3386	-30.8	-3.3	2.13988
99623.2	85464.8	76393	140846	83010.3	111197	2367.2	1522.4	2.14098
9564.75	65091.9	9630	4628.8	65335.6	4643	-28.6	11	2.1465
14169.8	64970.9	14293	2612.5	69513.9	2463	-9.9	0	2.1476
12886.5	72367.6	11670	10556.7	72527.9	9539	-8.8	-18.7	2.1476
11601	65643.5	11582	10270.7	66184.9	10170	49.5	-13.2	2.15201
12151.5	65014.3	12249	5098.5	70941.7	4710	-5.5	-3.3	2.15643
57561.8	81364.1	46364	81898.3	77696.7	69080	774.4	517	2.15863
158235	99223	104513	106049	96548.1	71985	44	8.8	2.16084
6087.75	65244	6115	2261.6	64274.2	2306	19.8	0	2.16084
10796.2	65470.8	10807	6629.7	73034.8	5949	-8.8	25.3	2.16415
9721.5	64924.9	9813	5408.7	79744.6	4445	13.2	13.2	2.16635
78125.2	79002.8	64808	129048	72222	117101	5072.1	2693.9	2.16856
98884.5	94974.6	68234	109590	93341.5	76944	1549.9	1355.2	2.16966
114863	86349.4	87177	37765.2	89326.9	27707	6.6	56.1	2.16966
6530.25	64317.2	6654	2906.2	65653.5	2901	-13.2	3.3	2.16966
23083.5	66118.9	22880	9352.2	67642.2	9061	-12.1	23.1	2.17297
11023.5	67010.1	10781	9634.9	67367.2	9373	1.1	-13.2	2.17518
52656.8	109793	31431	26181.1	112615	15236	37.4	48.4	2.17738
18340.5	69141.9	17384	7891.4	72667	7117	18.7	3.3	2.17849
8195.25	71582.6	7503	8531.6	76550.8	7304	1.1	-24.2	2.17959
6375	63775.3	6551	3263.7	68598.4	3118	-14.3	8.8	2.1818
9373.5	65968.8	9312	4384.6	66011.8	4353	-15.4	30.8	2.18511
75946.5	75395.4	66015	23882.1	81141.4	19289	-18.7	-39.6	2.18511
147686	95488.1	101361	74320.4	91588.2	53180	26.4	29.7	2.18841
11145.8	65405.4	11168	3952.3	66602.7	3889	1.1	5.5	2.18952
111722	83821.2	87350	58902.8	83814.7	46057	6.6	-33	2.19172
156714	96670	106242	94095.1	87916.2	70142	94.6	-9.9	2.19172
17617.5	65593.7	17602	6530.7	66979	6390	34.1	-14.3	2.19834
28453.5	70065.7	26614	9553.5	91228.1	6863	111.1	44	2.19944
34753.5	69850.2	32607	11044	69175.2	10463	-16.5	1.1	2.20275
124547	88340.7	92396	66068.2	82944.1	52202	-26.4	53.9	2.20386
57902.2	74405.5	51000	58188.9	73973.2	51552	4023.8	2009.7	2.20827
25229.2	76675.2	21564	16991.7	74917.1	14864	24.2	31.9	2.20827
20247	82447.3	16094	8806.6	108671	5311	1.1	19.8	2.20937
46023	70938.5	42518	17051.1	69541.4	16069	-1.1	35.2	2.21047
13893.8	65117.7	13983	6125.9	73247	5481	13.2	-27.5	2.21158
30105	97492.8	20237	71270.1	109462	42670	3251.6	2131.8	2.21268
6965.25	65660.9	6952	3998.5	65577	3996	-6.6	-35.2	2.22481
106882	84273.6	83118	37460.5	82571.4	29732	-13.2	7.7	2.22481
5005.5	64032.9	5123	2182.4	81963.2	1745	3.3	0	2.22481
8335.5	65768.8	8306	7278.7	68340.5	6980	-3.3	37.4	2.22812
28630.5	68536.7	27377	11368.5	72187.4	10321	53.9	-11	2.22812
37013.2	75590.5	32090	29243.5	72671.9	26372	2024	907.5	2.23033
23448	68400.6	22466	5856.4	75731.1	5068	2.2	-34.1	2.23143
5161.5	63727.2	5308	1947	66285	1925	-11	-26.4	2.23254
5153.25	62727.2	5384	3166.9	62083.8	3343	-29.7	-9.9	2.23364
5814.75	65297.4	5836	1379.4	66082.1	1368	-1.1	-61.6	2.23695
138934	93882.7	96985	72975.1	90941	52589	59.4	73.7	2.23915
135752	89557.7	99340	56479.5	92406.6	40056	99	-37.4	2.23915
8610	66666.5	8464	6844.2	70117.5	6397	17.6	14.3	2.24467
32109.8	67785.9	31044	8665.8	67674.2	8392	14.3	34.1	2.24687
7456.5	76093	6422	4715.7	76270.5	4052	-22	17.6	2.24908
5059.5	65477.8	5064	10309.2	65556.4	10306	1235.3	503.8	2.25018
9349.5	65170.1	9402	4277.9	68597.1	4087	-23.1	13.2	2.25018
8788.5	64729.5	8898	2157.1	62802.2	2251	34.1	-22	2.25129
26154.8	68684	24956	5655.1	66994.3	5532	4.4	29.7	2.25349
18106.5	66672	17798	6081.9	67797.8	5879	2.2	-15.4	2.2568
28371.8	85401.9	21772	23768.8	86199.6	18071	3198.8	2293.5	2.25901
9073.5	68649.4	8662	5131.5	70621.2	4762	-16.5	31.9	2.26563
10490.2	66514	10336	3242.8	67617	3143	30.8	-55	2.26673
11805	64198.2	12051	3886.3	63928.9	3984	34.1	45.1	2.26783
33021	68630.7	31532	12552.1	68901.5	11939	-3.3	-7.7	2.26894
62179.5	75859	53718	87579.8	73969.1	77595	3235.1	1404.7	2.27445
6834.75	74566.7	6007	11784.3	74856.6	10317	2622.4	1139.6	2.27445
10023	69187.6	9494	8141.1	89820.7	5940	-15.4	-16.5	2.27886
15308.2	65872.7	15230	4690.4	65138.8	4719	11	-7.7	2.28327
22819.5	68178.7	21935	4513.3	67623.1	4374	11	-13.2	2.28438
140148	90627.6	101346	77448.8	88043.1	57650	4.4	18.7	2.28548
6715.5	64769.2	6795	4232.8	67625.7	4102	6.6	-22	2.291
142352	96716.7	96459	79938.1	91790	57074	-7.7	-17.6	2.29431
55272.8	78693.8	46031	37426.4	74750.2	32813	864.6	765.6	2.29541
91746	81485.7	73788	26337.3	75205.5	22951	83.6	1.1	2.29651
20007.8	65775.2	19935	6076.4	69826.9	5703	-14.3	27.5	2.29761
39644.2	80260.9	32371	27434	90629.8	19838	2833.6	2005.3	2.30203
12031.5	73533.2	10723	5139.2	75720	4448	-29.7	29.7	2.30313
29127	69832.3	27335	14186.7	68890	13496	309.1	465.3	2.30864
166560	106746	102258	132485	105267	82481	71.5	6.6	2.31195
108440	84329	84274	34278.2	90172	24913	13.2	-33	2.31747
8388.75	64746.8	8491	4154.7	67114.2	4057	-1.1	8.8	2.31857
127078	94150.4	88456	189061	84915.3	145914	9623.9	4084.3	2.31857
58021.5	90816.8	41870	59694.8	82594.2	47366	3043.7	1453.1	2.31967
59342.2	78073.1	49813	43279.5	75881.3	37379	6178.7	3155.9	2.32078
7063.5	64231.1	7207	3925.9	66758.6	3854	6.6	47.3	2.32629
7957.5	66713.9	7817	4251.5	74758.9	3727	17.6	24.2	2.33071
8829	64105.6	9026	3375.9	64861.6	3411	11	-7.7	2.33071
13477.5	78799.3	11209	37616.7	88764.2	27773	3258.2	1414.6	2.33181
9323.25	68947	8862	3582.7	71085.6	3303	47.3	-13.2	2.33291
140921	97332.7	94885	80082.2	93625.4	56056	50.6	-19.8	2.33622
27396	69912.6	25681	7683.5	70327.6	7160	39.6	31.9	2.33732
157636	94355.7	109488	86429.2	88227.8	64200	58.3	30.8	2.34615
105995	84193.9	82506	28094	80333.7	22919	47.3	-73.7	2.34835
135064	98708	89674	80964.4	89504.3	59283	-33	-26.4	2.34946
40876.5	68057.6	39362	15976.4	70502.3	14851	-35.2	-5.5	2.35938
14459.2	66784.2	14189	4966.5	67054.9	4854	5.5	13.2	2.36159
7641.75	66192.1	7566	6254.6	94709.2	4328	33	-24.2	2.36159
94625.2	82080.7	75552	121214	81184.6	97850	16881.7	7476.7	2.36269
10440	65173.9	10498	6165.5	70975.3	5693	22	26.4	2.366
45987.8	69175.8	43568	8688.9	66190.4	8603	23.1	-1.1	2.36931
11361.8	67592.9	11016	3742.2	74115.7	3309	4.4	27.5	2.37041
11737.5	68834.8	11175	6602.2	71814.4	6025	22	-1.1	2.37152
6583.5	64949	6643	4974.2	64783.2	5032	47.3	18.7	2.37593
8061.75	64588.6	8180	1705	67070.2	1666	-5.5	40.7	2.38255
5460.75	65115.7	5496	6407.5	62628.2	6705	2234.1	950.4	2.38255
34969.5	67625.5	33889	11884.4	69121.1	11268	7.7	38.5	2.39137
5802	65445.8	5810	1585.1	64925.7	1600	-20.9	-3.3	2.39137
21729.8	70186.3	20290	25463.9	70073.6	23815	17.6	45.1	2.39468
5446.5	63343.7	5635	5144.7	64627.8	5217	-26.4	7.7	2.39578
15485.2	66459.8	15270	4142.6	76497.5	3549	-44	-12.1	2.4002
34422	67897.1	33225	19265.4	68454.6	18444	-17.6	9.9	2.4013
124778	88177.6	92738	56195.7	85514.2	43067	2.2	20.9	2.4024
19674.8	65108.3	19804	11401.5	65752.3	11364	194.7	264	2.41454
34027.5	88415.9	25222	9246.6	84246.5	7193	-29.7	1.1	2.41564
159523	109501	95474	86550.2	109376	51859	15.4	70.4	2.41564
14258.2	74178.7	12597	2671.9	70921.7	2469	19.8	30.8	2.42226
8678.25	65237.2	8718	2226.4	64590.2	2259	9.9	20.9	2.42336
10117.5	66498.9	9971	6275.5	70556	5829	20.9	18.7	2.42336
116502	86176.6	88598	53159.7	87066.4	40014	16.5	14.3	2.42557
154658	110100	92059	94123.7	110217	55967	60.5	51.7	2.42667
153722	93300.4	107977	73079.6	82657.6	57942	-2.2	-22	2.43108
8799	65797.7	8764	8335.8	94465.7	5783	97.9	102.3	2.43108
89920.5	95144	61938	130658	89657.2	95506	935	774.4	2.43439
207305	112880	120357	194935	111898	114169	292.6	166.1	2.4366
113768	85259.6	87449	45769.9	98076.6	30584	48.4	-24.2	2.4366
58122	90256.2	42203	40535	91329.5	29087	10215.7	5119.4	2.43991
83944.5	103456	53176	134838	118909	74315	12908.5	7184.1	2.44101
124289	89618.4	90890	47162.5	91474.8	33789	35.2	-8.8	2.44101
116422	87494.9	87203	43011.1	86961.7	32414	35.2	-24.2	2.44432
126472	91974.4	90117	44730.4	86752.4	33791	12.1	14.3	2.44432
13871.2	67674.1	13433	4218.5	71977	3841	-3.3	-13.2	2.44542
122413	87522	91662	69625.6	89794.2	50816	16.5	12.1	2.45976
11187.8	64971.2	11285	6337.1	66587.8	6237	64.9	-17.6	2.46307
110580	83152.3	87153	49315.2	87015.3	37142	115.5	45.1	2.46417
17581.5	72076.9	15986	5868.5	77430.6	4967	12.1	18.7	2.46417
119806	89614.7	87615	55588.5	88684	41079	36.3	-17.6	2.46858
13658.2	67795.7	13203	6023.6	86665.8	4555	-36.3	25.3	2.46858
9111.75	64327	9283	2587.2	63101.9	2687	60.5	14.3	2.46858
104458	81826.8	83662	21936.2	74677.2	19251	-5.5	-16.5	2.47189
18659.2	66818.9	18301	4390.1	68064.7	4227	-5.5	12.1	2.4741
46036.5	74392.2	40556	51760.5	74917.2	45279	5247	2190.1	2.4741
23286	67756.1	22523	6154.5	69148.2	5833	-18.7	-20.9	2.47631
7930.5	70101.6	7414	4085.4	69416.8	3857	29.7	-15.4	2.47631
23662.5	69254.4	22392	27644.1	67952.6	26661	2766.5	1178.1	2.47961
5711.25	65276	5734	1724.8	67243.6	1681	-23.1	37.4	2.48072
119164	86504.8	90279	57218.7	90906.3	41250	33	-15.4	2.48072
82021.5	90533.9	59374	79912.8	93857.7	55799	7475.6	3444.1	2.48292
102794	101190	66575	151866	91680	108559	5097.4	2688.4	2.48403
93925.5	88048.9	69910	158049	90217.8	114810	9894.5	4737.7	2.48513
112450	85327.8	86367	63994.7	96280	43560	15.4	24.2	2.48623
13647.8	74528.7	12001	20088.2	75513.4	17434	4027.1	1709.4	2.48954
76598.2	85673.3	58594	93473.6	81467.8	75194	5544	2889.7	2.49175
13419.8	65529.9	13421	9144.3	66928.8	8954	-14.3	20.9	2.49395
24942.8	69004.5	23689	22387.2	69619.8	21074	2242.9	1021.9	2.49506
128270	88598	94881	38058.9	83884.7	29734	-17.6	-17.6	2.49616
61256.2	71851.6	55872	18516.3	69469	17468	-36.3	205.7	2.49726
28142.2	67706.7	27240	9231.2	69561.5	8697	-45.1	-4.4	2.49837
98879.2	81502.1	79509	28582.4	86257.9	21716	30.8	11	2.50167
58488	76432.1	50150	85771.4	76987.9	73013	2369.4	1062.6	2.50278
118002	100799	76721	224564	107896	136400	6955.3	3107.5	2.50388
25608.8	68068.4	24656	9186.1	72954.5	8252	14.3	-27.5	2.5105
31683.8	67925.9	30569	10653.5	67152.8	10397	-11	44	2.5105
126184	90459	91418	47169.1	87591.4	35292	-35.2	25.3	2.51381
19041	69912.7	17849	10344.4	94828.8	7149	26.4	64.9	2.51491
19007.2	67931.5	18337	5717.8	80412.4	4660	-40.7	-1.1	2.51491
13486.5	68093.3	12980	2888.6	68689.1	2756	15.4	-2.2	2.51822
44973	101486	29042	43835	96327.4	29823	7764.9	3986.4	2.52374
14796	76016.8	12756	4651.9	77122.9	3953	1.1	-27.5	2.52704
21860.2	65125.6	21998	13055.9	67585.4	12660	1061.5	530.2	2.52925
26448	75174.4	23057	19863.8	81977	15880	24.2	-8.8	2.53035
131318	89541.2	96113	45821.6	89069.1	33715	-36.3	1.1	2.54249
59083.5	73351.8	52788	25689.4	75758.5	22223	-16.5	8.8	2.5458
16749	71578.9	15335	12513.6	86745.4	9454	458.7	222.2	2.5458
38754.8	74954.5	33885	37629.9	74345.5	33171	7387.6	3176.8	2.548
67615.5	90251.3	49099	68473.9	113530	39527	6046.7	3070.1	2.55131
57077.2	73388.6	50970	22906.4	71972.1	20858	46.2	15.4	2.55241
53836.5	75734.2	46587	72723.2	74881.6	63647	4508.9	2047.1	2.55241
6450	63232.2	6685	1794.1	62508.3	1881	-25.3	18.7	2.55462
13679.2	65787.3	13627	9684.4	83587.1	7593	8.8	-12.1	2.55462
37497	68956.5	35637	29684.6	66446.1	29278	786.5	364.1	2.55572
5829.75	63793.4	5989	3078.9	65876.2	3063	45.1	8.8	2.55683
50094.8	82881.3	39611	74218.1	74834.7	64996	-46.2	-1.1	2.56234
130287	88307.9	96690	85475.5	106053	52820	-22	71.5	2.56234
50375.2	71913.2	45908	24484.9	73465.9	21842	61.6	52.8	2.56344
21298.5	65252.6	21391	6278.8	64791	6351	-28.6	36.3	2.56675
21400.5	68026.5	20617	7260	74388.9	6396	-16.5	29.7	2.56675
108367	80401.2	88331	47619	87701.2	35584	-9.9	11	2.57999
68907.8	78424.9	57583	56419	76194.2	48527	9554.6	4079.9	2.5822
4850.25	63269.5	5024	2192.3	64083.2	2242	2.2	26.4	2.58661
78285.8	80140.8	64019	94516.4	79062.5	78346	7759.4	3708.1	2.58661
6293.25	62986.3	6548	2127.4	63925.4	2181	-1.1	-7.7	2.59102
16347	68476.6	15645	9585.4	103338	6079	960.3	416.9	2.59102
5865	67315	5710	6205.1	74167	5483	0	12.1	2.59212
120416	89694.6	87983	71768.4	93041.1	50552	52.8	-13.2	2.59433
118066	87874.4	88053	54623.8	83199.5	43027	7.7	16.5	2.59433
7403.25	64759.7	7492	2794	70236.9	2607	37.4	-45.1	2.59654
6643.5	63858.7	6818	4478.1	64571.4	4545	30.8	13.2	2.59984
123482	90517.5	89403	61319.5	92410	43487	147.4	58.3	2.60095
156214	94157.3	108729	74329.2	93654.3	52013	-17.6	-9.9	2.60095
89788.5	85451.8	68862	47037.1	81207.1	37960	25.3	31.9	2.60205
21089.2	68915.7	20055	4568.3	66265.6	4518	-27.5	-33	2.60646
15192	65852.4	15119	4931.3	68878.4	4692	17.6	-31.9	2.61529
26882.2	74540.1	23635	16645.2	73826.5	14776	-45.1	-15.4	2.61639
112036	102128	71894	154641	105282	96261	12669.8	6325	2.61749
61284	73712.7	54486	17387.7	74357	15325	-23.1	-26.4	2.62411
16482	66182.5	16321	10397.2	65892.2	10341	-15.4	-30.8	2.62632
91745.2	101265	59375	122640	105105	76470	8338	3913.8	2.62963
81673.5	89794.4	59609	142020	84749.2	109823	2159.3	1126.4	2.63294
14961.8	65147.4	15051	5208.5	64465.4	5295	8.8	-13.2	2.63294
6801.75	64894.4	6869	2387	77366.2	2022	16.5	3.3	2.63294
7140.75	66173.1	7072	2250.6	67411	2188	-3.3	-12.1	2.63404
14466	65735.9	14422	4922.5	68536.4	4707	-3.3	17.6	2.64397
8516.25	64078.2	8710	4455	64111.3	4554	22	14.3	2.64397
7315.5	66421.3	7218	3353.9	71480.1	3075	-11	6.6	2.64507
39429.8	88665.5	29144	14965.5	92964.8	10550	0	5.5	2.64727
10754.2	73892.9	9538	4103	88364.8	3043	-7.7	-2.2	2.65169
26135.2	66674.4	25689	11254.1	67926.8	10858	1641.2	734.8	2.65169
145336	97291.3	97899	53216.9	96316.6	36210	41.8	77	2.655
113192	87335.7	84938	53387.4	80598.9	43410	4.4	14.3	2.6561
53718.8	82439.9	42704	61651.7	80039.7	50480	3669.6	1614.8	2.6572
11359.5	65904.4	11296	7253.4	66558.2	7142	22	59.4	2.65831
62452.5	86883.1	47108	64333.5	86949.1	48490	3663	1942.6	2.65941
136965	95080.2	94406	77157.3	96804.5	52235	41.8	-28.6	2.66161
130812	93467.1	91721	65784.4	85591.6	50370	-27.5	1.1	2.66492
28479	67768	27541	19250	69275.1	18211	2702.7	1245.2	2.66492
26085	66926.6	25543	7698.9	65886	7658	40.7	20.9	2.66823
29848.5	69646.1	28087	10507.2	70618.4	9751	-57.2	-51.7	2.67375
6302.25	68940.8	5991	6693.5	82100.9	5343	16.5	-38.5	2.67485
17384.2	68062.3	16739	13184.6	86328.9	10009	-3.3	-13.2	2.67926
46196.2	107119	28263	92830.1	107904	56381	2048.2	1243	2.68257
111596	87172.2	83898	41259.9	83133.8	32526	-20.9	-38.5	2.68257
8182.5	65910.6	8136	2834.7	68907.6	2696	-19.8	-8.8	2.68478
41804.2	68848.4	39793	10765.7	66736.8	10572	22	7.7	2.69691
11248.5	64784.4	11379	9659.1	72444.4	8738	-11	-18.7	2.70022
133282	88834.2	98327	67040.6	97906.9	44875	11	11	2.70132
7895.25	64921.3	7970	3359.4	64224.5	3428	-4.4	9.9	2.70243
15905.2	65213.1	15984	5115	68537.4	4891	33	5.5	2.70243
141227	91431	101229	75154.2	98439.2	50034	-59.4	22	2.70463
10196.2	67860.4	9847	5872.9	78468.2	4905	-18.7	-25.3	2.70463
9073.5	71095.3	8364	3173.5	74119.2	2806	40.7	25.3	2.70574
70085.2	79138.3	58039	20736.1	91691.6	14821	9.9	-42.9	2.70904
111874	83504.3	87801	48049.1	86222.9	36521	1.1	55	2.71125
22660.5	68753.6	21600	9174	72726.2	8267	-22	8.8	2.71456
22613.2	71947.9	20598	12840.3	71782.1	11723	0	34.1	2.71897
67169.2	86716.8	50763	47692.7	82232.9	38009	6.6	93.5	2.72559
74353.5	81360.3	59892	82530.8	78467.1	68930	6502.1	3039.3	2.72669
5394.75	66998.4	5277	5073.2	81991.9	4055	-1.1	-26.4	2.72669
16757.2	66180.7	16594	4284.5	66208.2	4241	-22	6.6	2.73552
99176.2	84703.2	76734	37935.7	86270.9	28818	31.9	35.2	2.73883
6999.75	76943.2	5962	12006.5	74175.9	10608	1279.3	629.2	2.73993
159412	98603.7	105952	85970.5	107707	52310	24.2	3.3	2.74434
119016	86573.4	90095	49691.4	81957.4	39735	20.9	5.5	2.74434
18760.5	67483.8	18219	5580.3	68039.2	5375	39.6	-27.5	2.75758
130391	89793.9	95166	72384.4	97320.4	48744	118.8	77	2.75868
5787.75	63207.1	6001	4144.8	62244.2	4364	57.2	60.5	2.75868
5676.75	65131.6	5712	4802.6	72722.6	4328	-19.8	-26.4	2.76199
121538	91618.5	86938	52542.6	85311.6	40363	-6.6	26.4	2.7642
6508.5	64257.5	6638	3774.1	66399.8	3725	44	3.3	2.76861
29886	69900.4	28020	9223.5	68201.7	8863	25.3	-25.3	2.76861
17052	75421.5	14817	12716	83061.5	10033	12.1	44	2.76861
8599.5	65033.1	8666	7180.8	64009.9	7352	70.4	61.6	2.76971
39996	68311.4	38371	9559	68834.1	9101	16.5	8.8	2.76971
5148	64152.8	5259	1632.4	65915.6	1623	28.6	19.8	2.77081
78229.5	80623.5	63590	73671.4	77137.7	62591	13139.5	6245.8	2.77081
129481	96727.9	87727	86634.9	87721.8	64724	22	39.6	2.77302
22519.5	66876.8	22068	5003.9	68749.6	4770	-28.6	-29.7	2.77412
110319	84971.3	85086	158968	81408.6	127973	13558.6	7142.3	2.78515
92703	87989.1	69047	66014.3	86222.8	50176	16.5	-33	2.79288
43830.8	72200.4	39785	62549.3	72931	56207	1430	823.9	2.79729
5967.75	64031.2	6108	2975.5	85564.9	2279	0	-13.2	2.79729
125046	88755	92333	62014.7	96821.9	41976	60.5	22	2.79839
114807	86288.3	87196	41320.4	83448.1	32451	44	-7.7	2.80501
126152	85362.7	96851	58465	83735.4	45758	37.4	30.8	2.80611
125928	86165.2	95779	61541.7	90911.5	44364	-13.2	23.1	2.80721
8673	64414.5	8824	3636.6	69870.5	3411	25.3	33	2.80721
16635	66874.7	16302	14408.9	69068.3	13672	160.6	62.7	2.80832
100576	80788.6	81588	26759.7	77981.4	22489	26.4	40.7	2.80832
59572.5	86872.6	44941	73124.7	86965.1	55106	10014.4	4768.5	2.80832
17839.5	66217.1	17656	4912.6	69566.2	4628	14.3	31.9	2.80942
6512.25	64654.9	6601	3215.3	64204.1	3282	-6.6	6.6	2.81494
20894.2	65511.7	20902	5054.5	66946.6	4948	-16.5	-17.6	2.82045
8458.5	64315.6	8619	2998.6	64964.1	3025	-20.9	-31.9	2.82155
22816.5	70397	21241	7890.3	89432.5	5782	-1.1	-26.4	2.82266
114938	84290.2	89365	68261.6	92504.1	48361	6.6	-6.6	2.82376
30363	69403.6	28671	9659.1	68866.3	9192	1.1	-3.3	2.82707
27927.8	69265.5	26424	7296.3	67547.7	7079	-11	-22	2.82707
133938	89559.8	98010	84253.4	104725	52725	82.5	52.8	2.82928
7859.25	66237.6	7776	7504.2	65078.1	7557	809.6	404.8	2.83038
106542	95384.5	73202	108387	91085.2	77985	7152.2	3952.3	2.83038
51099	86996	38494	46299	83310.5	36421	9028.8	4642	2.837
15642	67459.5	15196	13975.5	68167.5	13436	78.1	152.9	2.8381
58503.8	74190.7	51679	28539.5	69753.3	26814	17.6	-2.2	2.84031
67343.2	74773.1	59024	52830.8	75994.7	45560	2605.9	1635.7	2.84141
84272.2	94006.2	58750	114407	88339.8	84874	4632.1	2312.2	2.84251
19866.8	72534.1	17950	12592.8	71620.4	11523	50.6	3.3	2.84251
6673.5	66265.8	6600	11722.7	66487.1	11555	1470.7	592.9	2.84472
5381.25	64062.8	5505	5868.5	79249.5	4853	-16.5	9.9	2.84582
130320	88801.4	96177	51328.2	90831.3	37034	85.8	78.1	2.84692
28643.2	66679.6	28152	15758.6	67394.7	15324	808.5	720.5	2.84692
77914.5	78076.5	65400	108893	80559.4	88586	4405.5	2293.5	2.84803
8553	65628.1	8541	1390.4	66270	1375	13.2	42.9	2.85134
96147	93194.8	67612	171092	93481.8	119945	2216.5	1133	2.85464
95452.5	81698.5	76569	31002.4	76763.4	26468	26.4	9.9	2.86457
21214.5	66662.5	20856	5699.1	70166.5	5323	-12.1	-16.5	2.87009
13582.5	65007.1	13693	4512.2	65640.7	4505	37.4	-20.9	2.8734
18780	68927.3	17856	9348.9	78319	7823	-3.3	-28.6	2.8734
34419	69010.7	32686	11664.4	67298	11359	-28.6	38.5	2.8756
63417	79760.8	52107	51218.2	77386.4	43375	2351.8	1860.1	2.87891
8353.5	71703.3	7635	11671	75201.1	10171	158.4	74.8	2.87891
17855.2	65295.6	17921	3878.6	65971.4	3853	-26.4	-11	2.88001
9476.25	66556.2	9331	3360.5	73978.4	2977	-18.7	11	2.88001
27013.5	71601.9	24725	6954.2	78537	5803	-2.2	-4.4	2.88112
95284.5	83696.1	74610	27465.9	85360.9	21087	-34.1	-91.3	2.88222
7832.25	65006.9	7896	2344.1	62934.4	2441	8.8	-30.8	2.88222
13079.2	66472.4	12895	2149.4	68413.4	2059	-11	-23.1	2.88663
144487	92402	102477	90929.3	98870.8	60272	-14.3	-2.2	2.88663
50739	79032.9	42074	23925	103920	15088	-8.8	2.2	2.88994
20379	67289.3	19848	10012.2	69626.4	9424	13.2	50.6	2.89325
77889	85799.1	59494	86354.4	92640.6	61089	3421	1941.5	2.89546
7590.75	64782.8	7679	4896.1	66529.3	4823	5.5	20.9	2.90208
8721	68464.2	8348	5273.4	69174.9	4996	-6.6	-11	2.90428
34461	92851.9	24323	31191.6	91745.1	22281	2898.5	2128.5	2.90428
11079.8	66379.2	10939	3876.4	66451.4	3823	15.4	38.5	2.90869
52198.5	98533.4	34718	89602.7	94882.8	61889	11220	5691.4	2.9098
24505.5	67915.3	23647	9534.8	72231.3	8651	15.4	-48.4	2.912
137044	95837.9	93714	66542.3	91421.9	47701	33	24.2	2.912
8532	76954.8	7266	18991.5	77119.2	16139	1659.9	795.3	2.91531
167158	94834.9	115515	77886.6	96545.8	52870	-4.4	11	2.91972
150640	112665	87626	63836.3	109010	38378	-64.9	-8.8	2.92193
7305	63417.7	7549	3597	64815.2	3637	-25.3	-41.8	2.92303
21444	87906	15987	19895.7	86350	15100	1790.8	1734.7	2.92414
16788	69458.2	15840	6184.2	90425.6	4482	-36.3	-23.1	2.92524
13899.8	65043.5	14005	8615.2	66128.6	8538	13.2	-4.4	2.92744
25272	70188	23597	6001.6	70123.2	5609	39.6	3.3	2.92855
50124.8	72613.8	45239	14259.3	82038.2	11391	11	26.4	2.93296
18886.5	64990.6	19045	4208.6	67190	4105	-26.4	46.2	2.93627
158602	100723	103195	130546	102555	83423	0	-22	2.93627
125793	98533.1	83667	149951	99573.2	98693	14466.1	6405.3	2.94289
13593	66218	13453	3394.6	65068.3	3419	-18.7	5.5	2.94509
115720	88839.3	85366	31599.7	90599.3	22858	37.4	0	2.9473
57558	79149.8	47658	47559.6	78641.2	39634	1850.2	1375	2.9484
77577.8	88044.6	57745	97493	81358.2	78533	875.6	812.9	2.95281
40139.2	71944.1	36564	12878.8	77044.7	10955	-11	-8.8	2.95612
25215.8	67021.1	24657	8333.6	67651.5	8073	-30.8	-6.6	2.96054
6573	63460.2	6788	3682.8	62771.4	3845	-11	-12.1	2.96385
11098.5	65722.5	11067	4471.5	82408.4	3556	0	34.1	2.96936
122494	92078.2	87184	79420	88622.2	58731	57.2	-16.5	2.96936
12629.2	65771.7	12584	3960	64541.8	4021	-46.2	-2.2	2.97046
14407.5	66158.2	14272	2588.3	63721.6	2662	-12.1	20.9	2.98149
34344.8	67669.3	33262	9276.3	68062.2	8932	23.1	19.8	2.98811
132202	89966.7	96302	67620.3	98197.7	45129	96.8	46.2	2.98921
57081.8	98952.8	37805	130299	98659.8	86553	1359.6	1271.6	2.99363
131986	92673	93337	75761.4	88883.1	55861	99	33	2.99473
20742	70192.5	19366	13608.1	86677.1	10289	0	7.7	2.99804
20545.5	70481	19104	18495.4	77639.9	15612	1929.4	878.9	3.00245
124411	86026.1	94778	44666.6	87797.9	33341	-23.1	19.8	3.00355
32938.5	68841.3	31357	9211.4	65918.1	9158	-3.3	-1.1	3.00576
18216	65981.5	18093	5174.4	66336	5112	-16.5	-22	3.00686
48109.5	94625	33320	100163	100121	65563	86.9	135.3	3.00797
41115.8	71143.5	37875	6986.1	71717	6384	105.6	47.3	3.00797
173262	116005	97883	262143	73300.2	234376	22546.7	9951.7	3.00907
120537	86627.9	91189	58250.5	81311.7	46949	-1.1	19.8	3.01458
5050.5	63117.8	5244	1795.2	60302.5	1951	24.2	37.4	3.01458
46571.2	74852.1	40775	20576.6	78447.2	17190	2709.3	1903	3.01679
16109.2	70481.1	14979	12723.7	66923	12460	28.6	-3.3	3.01679
33038.2	66903.4	32363	14118.5	65394.7	14149	-8.8	23.1	3.01789
64907.2	87791.5	48453	35457.4	84038.1	27651	4.4	19.8	3.02231
5159.25	64452.3	5246	2805	82992.5	2215	-1.1	-14.3	3.02231
111517	82095.2	89023	57966.7	84137.8	45151	56.1	-1.1	3.02341
132976	95370.3	91378	65925.2	99275.6	43520	305.8	130.9	3.02451
112577	82623.5	89295	35915	83977.6	28028	16.5	53.9	3.02892
5708.25	66588.8	5618	4513.3	65598.5	4509	62.7	3.3	3.03113
74662.5	78253	62529	55612.7	76258.7	47793	1482.8	980.1	3.03444
10960.5	66337.9	10828	3121.8	68539.5	2985	11	-12.1	3.03444
114112	81757.9	91471	38204.1	84394.9	29667	-1.1	25.3	3.03775
11068.5	65080.3	11146	7010.3	65093.1	7058	101.2	192.5	3.03775
79137	91052	56960	105063	89682	76776	4294.4	2231.9	3.04216
89682	85319.4	68887	82559.4	79812	67792	10512.7	4594.7	3.04437
92293.5	79718.3	75874	91923.7	78444.6	76797	10932.9	4752	3.04547
18294	68248.2	17567	5765.1	74535.7	5069	-12.1	9.9	3.04878
50483.2	75175.4	44010	34291.4	72400.8	31040	2416.7	1887.6	3.05319
7289.25	69667.2	6857	10144.2	69013.9	9633	1256.2	627	3.05429
8313.75	68234.2	7985	2855.6	70223.1	2665	-16.5	16.5	3.0554
15451.5	65330.9	15500	4833.4	65950.8	4803	6.6	-8.8	3.0554
14794.5	66345.4	14614	5352.6	75389.6	4653	37.4	-35.2	3.0554
123500	87604.2	92389	51969.5	87669.5	38849	106.7	16.5	3.0554
21869.2	71700.6	19989	9928.6	79975.5	8136	14.3	-8.8	3.06091
8553.75	69079.3	8115	4786.1	71400.4	4393	33	17.6	3.06201
6375	63484.6	6581	2085.6	62900.1	2173	-12.1	-35.2	3.06532
8667.75	66531.9	8538	6162.2	67218	6008	-8.8	26.4	3.06532
66948.8	80146.8	54744	100870	85714.1	77124	3866.5	1931.6	3.06532
32912.2	86976.8	24799	22160.6	86012.3	16885	5074.3	2940.3	3.06753
14329.5	64738.6	14506	5417.5	65349	5433	0	-3.3	3.07084
77290.5	82102.4	61695	23503.7	79992.7	19256	30.8	-45.1	3.07194
6735	64738.2	6818	3771.9	65257.5	3788	17.6	16.5	3.07525
8033.25	64439.1	8170	5384.5	63985.2	5515	751.3	321.2	3.07635
27757.5	66832.6	27219	13195.6	66593.8	12986	44	79.2	3.07856
9145.5	67427.1	8889	11055	69158.1	10476	814	389.4	3.07966
102475	81525	82377	39968.5	79849.3	32804	22	-14.3	3.08077
46350	79449.5	38233	51599.9	80061.8	42238	3720.2	1624.7	3.08297
6944.25	64755	7028	5726.6	67609.2	5551	16.5	3.3	3.08297
5965.5	67697.8	5775	5034.7	68526.3	4815	940.5	392.7	3.08408
119266	90325.8	86534	41888	87537.4	31360	35.2	-29.7	3.08849
138292	92045.2	98464	81576	90052.8	59367	55	31.9	3.09069
106490	94771.1	73640	63922.1	83768.9	50009	73.7	17.6	3.094
54138.8	80686.7	43973	50974	77288.3	43223	4748.7	3009.6	3.09841
115717	84969.5	89251	48006.2	87269	36051	5.5	-12.1	3.09952
9626.25	72255.9	8731	3715.8	76386	3188	23.1	-15.4	3.10062
87988.5	101639	56734	51232.5	99628.3	33701	7144.5	4947.8	3.10172
113669	94928.6	78474	130643	98826	86635	12963.5	5737.6	3.10393
12292.5	66087.1	12190	6953.1	90055	5060	-41.8	26.4	3.10503
26365.5	67965.6	25423	10400.5	68634.3	9931	-12.1	-29.7	3.11055
5421	63657.2	5581	2854.5	63978.3	2924	138.6	103.4	3.11606
12594	65489.2	12603	4702.5	65808.9	4683	-2.2	15.4	3.11717
128070	88612.5	94718	76054	98959.1	50367	-26.4	59.4	3.11827
48621	74158.1	42968	16483.5	80900.4	13353	3.3	7.7	3.11937
115050	85685.8	87995	61330.5	92066.7	43657	58.3	30.8	3.12489
126860	90270.9	92099	50524.1	91726.6	36098	-27.5	12.1	3.12709
9862.5	64914	9957	3980.9	64657.3	4035	2.2	-14.3	3.1282
101200	96691.7	68592	110537	100215	72286	4248.2	2524.5	3.1282
5377.5	64628.6	5453	2224.2	67390.3	2163	36.3	44	3.1293
11234.2	65397.7	11258	2784.1	73780.3	2473	7.7	33	3.13151
58734.8	72996.3	52732	36257.1	71140	33401	-2.2	-23.1	3.13702
72360.8	87956	53916	59153.6	85887.2	45137	-46.2	3.3	3.13923
135057	91577.9	96651	109155	89969.9	79511	25377	11762.3	3.13923
38397	71192.9	35346	7079.6	68381.5	6785	-17.6	-50.6	3.13923
137890	101462	89065	245379	90724.9	177252	7638.4	4165.7	3.14033
40512.8	78195.3	33954	28042.3	83790.6	21933	5212.9	3073.4	3.14143
26199	71099.3	24149	10147.5	79787.2	8335	-5.5	28.6	3.14143
119473	87305.9	89682	43101.3	85786.3	32927	6.6	4.4	3.14364
82187.2	77037.4	69917	22999.9	76266	19764	17.6	-8.8	3.14695
134738	94090.5	93848	43542.4	84701.5	33690	-5.5	-28.6	3.15026
20742.8	66978.6	20296	4090.9	65120.5	4117	37.4	7.7	3.15246
7950.75	63753.9	8173	4635.4	65330.2	4650	16.5	38.5	3.15467
20880	66731.3	20506	5481.3	67688.4	5307	-39.6	-7.7	3.15577
135609	96905.2	91711	77543.4	89983.1	56476	163.9	-7.7	3.15577
67350.8	77683.5	56819	47141.6	71558.6	43174	30.8	50.6	3.15908
131800	91092.1	94823	69712.5	91487	49938	-2.2	24.2	3.15908
128833	86451.3	97664	51877.1	80252.5	42364	-11	35.2	3.16018
14276.2	67837	13792	4673.9	67902.6	4511	8.8	39.6	3.16239
5281.5	65282.6	5302	2154.9	65746.5	2148	-23.1	-12.1	3.16349
111143	83340.6	87399	27965.3	80238.8	22841	41.8	-7.7	3.1646
23241	68231.1	22323	8048.7	77195.9	6833	2.2	15.4	3.1657
10638	70039.4	9954	7178.6	66523.9	7072	-5.5	-4.4	3.17452
115517	84658.9	89424	45614.8	80816.8	36990	19.8	-33	3.17452
28943.2	69169.1	27423	5869.6	68740.2	5596	22	28.6	3.17563
9298.5	65195.9	9347	4541.9	67358.7	4419	8.8	-18.7	3.17563
164029	108140	99406	58698.2	119360	32229	113.3	11	3.17783
113877	85901.6	86879	55739.2	81536.7	44801	59.4	4.4	3.17783
6608.25	63094.2	6864	2713.7	63812.4	2787	47.3	1.1	3.18004
28810.5	67986.6	27772	9392.9	75613.9	8141	-5.5	18.7	3.18335
136138	90569.6	98509	55107.8	89730.1	40249	-5.5	71.5	3.18335
44140.5	73096.4	39575	9886.8	78121.7	8294	-31.9	-4.4	3.18666
6952.5	72243.4	6307	9046.4	73419.8	8075	-7.7	7.7	3.18776
8255.25	64714.8	8360	3037.1	67562.6	2946	-41.8	33	3.18776
22059.8	67921.4	21285	8063	76349.8	6921	37.4	3.3	3.18886
7629	66038.1	7571	3767.5	66731.6	3700	19.8	15.4	3.19328
44692.5	72858.1	40201	17387.7	86873.6	13117	28.6	23.1	3.19328
13140.8	66563	12938	2732.4	66297.9	2701	-22	-12.1	3.20541
16333.5	67191.8	15931	5330.6	70503.8	4955	-17.6	-4.4	3.20651
10860	65729.7	10828	6823.3	65664	6810	4.4	26.4	3.20651
14418	67502.4	13998	5669.4	73168.5	5078	20.9	-2.2	3.21092
74509.5	78835.2	61940	96385.3	76948.6	82090	3798.3	1874.4	3.21313
132091	90256.7	95912	79961.2	91789.2	57091	6551.6	3542	3.21423
25329	68095.4	24377	7172	69040	6808	2.2	-3.3	3.21644
18535.5	66462.9	18277	9061.8	69752.7	8514	7.7	9.9	3.22416
39188.2	75182.7	34160	14599.2	74111	12910	843.7	1294.7	3.22526
55492.5	86038.4	42269	49579.2	89063.7	36482	6029.1	3448.5	3.22526
93470.2	85007.9	72060	59695.9	89141.2	43888	31.9	-7.7	3.23629
51850.5	84824.6	40060	36938	90425	26771	9779	5348.2	3.2374
23975.2	67966.2	23118	8386.4	73615.2	7466	-18.7	-8.8	3.2385
73938.8	78257.9	61919	31651.4	77140.4	26890	34.1	-1.1	3.2385
74969.2	78930.5	62247	23985.5	71796.5	21894	9.9	25.3	3.24843
120234	90354.7	87208	68580.6	83099.1	54086	30.8	80.3	3.25063
5047.5	64608	5120	2271.5	69046.9	2156	6.6	1.1	3.25394
119235	89304	87501	77519.2	97460	52127	4.4	2.2	3.26608
83357.2	84662	64526	121506	79517.3	100142	8921	4095.3	3.27821
112442	87009	84692	42226.8	86090.4	32145	203.5	127.6	3.28041
14212.5	66199.7	14070	3799.4	66845	3725	13.2	-7.7	3.28041
142246	94275.2	98883	72860.7	85947.8	55557	39.6	25.3	3.28372
16572	68074.6	15954	6064.3	68938.4	5765	-26.4	22	3.28372
26474.2	67452.6	25722	7101.6	67696.1	6875	-19.8	-16.5	3.29034
15731.2	64487.6	15987	7586.7	63842.1	7788	12.1	-12.1	3.29696
6429	64930	6489	2016.3	70625.5	1871	16.5	-2.2	3.30027
6753.75	64352.1	6878	2344.1	68276.9	2250	1.1	-31.9	3.30137
26799	80716	21759	40922.2	81021	33101	1920.6	916.3	3.30248
17421.8	71066.3	16066	12685.2	88846.6	9357	16.5	7.7	3.30358
15957.8	66270	15781	3364.9	65553.5	3364	1.1	18.7	3.30578
20865.8	70498.4	19397	11938.3	78036	10026	667.7	306.9	3.3102
10177.5	72935.2	9145	5492.3	85517.6	4209	-3.3	-14.3	3.3113
21662.2	67123.3	21150	8004.7	74231.8	7067	126.5	47.3	3.31351
33769.5	69069.3	32042	11906.4	67804.8	11508	33	-8.8	3.31351
165409	98067.9	110538	86590.9	105733	53671	42.9	23.1	3.31571
6810	63939.9	6980	2191.2	63372.7	2266	15.4	30.8	3.31682
81036.8	80067.9	66329	109549	78681.8	91246	4559.5	2481.6	3.32454
95972.2	80819.8	77823	38597.9	79375.9	31868	27.5	15.4	3.33557
125738	86543.6	95216	55356.4	89020.1	40753	79.2	31.9	3.33667
21660.8	67236.2	21113	7983.8	69578	7520	-3.3	-30.8	3.33667
11962.5	68118.4	11509	7626.3	67750.7	7377	-6.6	2.2	3.33667
30990.8	67265.3	30194	10711.8	70924.3	9898	63.8	2.2	3.33777
114350	85912.5	87229	34911.8	80204	28527	37.4	-2.2	3.33998
24996	74197.7	22078	10760.2	75372	9356	-8.8	12.1	3.34218
31548.8	67854	30471	10382.9	74034.8	9191	68.2	25.3	3.34549
104278	82372.4	82964	32282.8	85986	24605	2.2	-8.8	3.3466
10738.5	67152.5	10480	3478.2	77375.2	2946	13.2	-15.4	3.3466
61678.5	74553.9	54218	20425.9	75663.1	17692	12.1	-22	3.35873
11924.2	71951.7	10861	11420.2	91888.8	8145	416.9	155.1	3.35983
74696.2	79925.8	61248	69765.3	78773	58042	1498.2	1259.5	3.36204
17556.8	65628.5	17532	9023.3	66910	8838	4.4	29.7	3.36535
124905	92516.6	88479	63066.3	84313.1	49021	-44	16.5	3.36866
52121.2	77272.2	44205	40997	75777.9	35456	62.7	22	3.36866
13353	76575.3	11428	15568.3	70808.8	14409	58.3	-16.5	3.36976
114483	85604	87645	46659.8	81849.5	37360	24.2	-35.2	3.37086
6005.25	70128.3	5612	12346.4	70261.7	11516	853.6	366.3	3.37086
106278	85759.4	81216	43300.4	84051.2	33762	-50.6	4.4	3.37197
8102.25	63859.2	8315	5321.8	64324.9	5422	7.7	41.8	3.37307
65861.2	77747.1	55517	42496.3	84821.8	32834	152.9	71.5	3.37638
126010	88074.1	93764	58818.1	87007.7	44303	-33	1.1	3.37638
34163.2	71326	31390	41756	72663.9	37660	811.8	446.6	3.38079
13609.5	66436.7	13425	3655.3	67347.1	3557	-7.7	16.5	3.38189
10275.8	66210.9	10171	4858.7	69433	4586	-5.5	-1.1	3.38189
15411	67525.3	14957	7110.4	74629.6	6244	71.5	60.5	3.3852
105287	104868	65798	50460.3	121219	27281	11	-29.7	3.38631
13726.5	66463.2	13535	3352.8	70245.9	3128	-6.6	-26.4	3.38851
44142.8	94152.8	30726	92610.1	90127.8	67341	7310.6	3847.8	3.38961
146897	97326.6	98915	90171.4	96795.7	61051	91.3	4.4	3.39292
13061.2	68936.3	12417	11570.9	72447.7	10467	297	111.1	3.39844
22196.2	66550.2	21858	10227.8	71727	9345	67.1	26.4	3.39954
102055	81973	81591	37282.3	83871.1	29132	86.9	15.4	3.40065
10071	68267.8	9668	3809.3	70342.7	3549	4.4	14.3	3.40175
89547	81365.3	72126	67456.4	77599.1	56970	-12.1	1.1	3.40395
9450.75	64342.9	9626	3617.9	65371.6	3627	-8.8	3.3	3.40837
13344	77789.8	11242	57343	74417.9	50499	1270.5	625.9	3.40947
116956	88288	86816	229744	84644.6	177879	25837.9	11309.1	3.41278
28917	66696.2	28414	14664.1	69423.3	13843	1.1	53.9	3.41609
5042.25	65552.2	5041	3901.7	64166.1	3985	430.1	277.2	3.42381
141968	93463.2	99547	53095.9	88535.1	39303	-16.5	-16.5	3.42491
110504	88721.2	81626	47341.8	86111.4	36030	38.5	18.7	3.42712
146179	89585.2	106937	59832.3	91856.5	42688	33	8.8	3.43263
5495.25	66482.7	5417	7562.5	67633.2	7328	-18.7	1.1	3.43374
10203.8	68748.1	9727	10393.9	67886.7	10034	748	376.2	3.43484
7060.5	64302	7196	1313.4	61350.7	1403	-4.4	-9.9	3.43815
9234.75	75793.2	7985	5548.4	76007.5	4784	68.2	-3.3	3.44035
99647.2	82012.4	79628	37820.2	74262.5	33376	4.4	-37.4	3.44587
10158.8	63794.9	10436	4215.2	63505.1	4350	-30.8	-2.2	3.44808
131731	91050.2	94817	71315.2	91503.3	51077	167.2	59.4	3.44918
17512.5	95593.8	12006	10590.8	96547.3	7189	38.5	16.5	3.45028
114186	87635.6	85391	49766.2	93556.6	34861	22	-4.4	3.45469
24136.5	66395.6	23824	6966.3	66435.3	6872	38.5	-25.3	3.4558
153740	101442	99322	73489.9	97447.3	49424	44	-28.6	3.4569
96963.8	80876.3	78572	26526.5	75541.7	23013	5.5	38.5	3.46903
33867	67993.4	32643	9550.2	68922.1	9081	-5.5	6.6	3.47234
20011.5	66135.8	19830	4358.2	66500.4	4295	8.8	-9.9	3.47565
7593.75	69100.8	7202	5233.8	70431.7	4870	17.6	12.1	3.47786
166847	103297	105855	57495.9	102563	36739	69.3	59.4	3.48668
7899.75	68635.6	7543	4647.5	76450.4	3984	0	3.3	3.49109
24765	71353.2	22746	5385.6	76711.7	4601	19.8	7.7	3.49771
25120.5	73762.1	22319	11882.2	72933.6	10677	-24.2	-1.1	3.49882
125448	85618.7	96023	59438.5	80759.7	48234	82.5	17.6	3.49992
23255.2	68395.5	22283	10005.6	74018.2	8859	11	-25.3	3.50102
40439.2	77929.5	34008	32684.3	82792.1	25872	78.1	29.7	3.50212
15129.8	68647.4	14444	5368	73032.4	4817	2.2	-18.7	3.50654
26181	65873.2	26047	9122.3	64764.3	9231	1.1	-4.4	3.50764
6532.5	64601.5	6627	4470.4	76835.1	3813	48.4	-42.9	3.51095
11181.8	66606.7	11002	3348.4	67292.5	3261	12.1	-36.3	3.51315
131047	88783.3	96733	63187.3	97248.7	42582	31.9	-26.4	3.51426
74004	97966.4	49506	80287.9	92811.2	56693	10822.9	5121.6	3.52088
121665	89445.5	89143	51707.7	79605.2	42569	55	-9.9	3.52198
8186.25	73401.9	7309	8002.5	72729.4	7211	382.8	190.3	3.52308
37212	82125.8	29695	72448.2	85419.6	55584	3103.1	2135.1	3.52308
5205.75	63073.4	5409	2775.3	64088.1	2838	39.6	113.3	3.52418
33098.2	72451.5	29939	34281.5	74115.8	30313	1353	567.6	3.52639
7627.5	65309.1	7654	3621.2	68058.2	3487	31.9	-38.5	3.5308
39628.5	70359.1	36912	15341.7	79613.1	12629	-7.7	46.2	3.5308
5973.75	65445.6	5982	3038.2	65111.7	3058	-6.6	-27.5	3.53301
12375.8	77561.2	10457	5445	89614.1	3982	67.1	30.8	3.53301
47556	86097.1	36199	55096.8	86399.9	41792	11616	5511	3.53411
26427.8	67154	25791	12938.2	69914.1	12128	-22	-13.2	3.53742
5939.25	65849.2	5911	1917.3	65273.9	1925	33	1.1	3.53742
124204	87481.2	93047	49673.8	90030.8	36159	18.7	6.6	3.54294
46605	71950.7	42450	15656.3	74470.3	13778	-18.7	-14.3	3.54514
125511	87299	94222	50461.4	82849.9	39916	112.2	28.6	3.55176
6853.5	64237.8	6992	5673.8	64231.8	5789	110	50.6	3.55838
9267.75	66241.8	9169	4478.1	79511.4	3691	17.6	12.1	3.56389
20958	69958.9	19633	8769.2	71462.1	8042	4.4	17.6	3.5672
133570	90005.6	97257	36939.1	104086	23258	-20.9	-16.5	3.56941
6448.5	64481.1	6554	2410.1	69458.4	2274	15.4	-24.2	3.57051
9843.75	64660.7	9977	2708.2	66473.6	2670	13.2	-11	3.57051
30756	75562.3	26675	11979	72482.3	10831	-7.7	-20.9	3.58375
170522	107063	104381	94411.9	102520	60353	49.5	19.8	3.58595
12294.8	65657.5	12272	2319.9	66976.6	2270	-28.6	-11	3.58706
76638	100123	50164	40214.9	91619.4	28766	661.1	251.9	3.58706
49034.2	74746.7	42992	7452.5	78433.8	6227	8.8	39.6	3.58816
12921	65278.3	12972	8569	71166.9	7891	24.2	41.8	3.58926
88608.8	83516.4	69532	27769.5	77160.3	23586	66	1.1	3.58926
35885.2	79932.6	29422	29828.7	79124.7	24706	2438.7	1849.1	3.59147
15044.2	67364	14636	9901.1	70058.1	9262	22	-1.1	3.59588
5955.75	63137.5	6182	2332	63573.2	2404	-7.7	9.9	3.59919
18514.5	68516.9	17709	13301.2	69492	12544	168.3	81.4	3.6014
20922	68974.5	19879	3388	68614.3	3236	4.4	-41.8	3.6014
29388.8	69030.5	27901	8685.6	72410.6	7861	23.1	3.3	3.61463
24374.2	65090.7	24541	20531.5	64830.3	20755	314.6	192.5	3.61574
12266.2	98987.9	8121	31528.2	95108.5	21725	2370.5	1204.5	3.61905
168817	104740	105629	160190	112208	93560	644.6	243.1	3.62125
137392	88454.7	101794	47071.2	83183.4	37085	23.1	-16.5	3.62566
16944.8	65593.1	16930	3312.1	66258.2	3276	-1.1	2.2	3.62897
41977.5	74715.8	36820	37877.4	69650.2	35640	1644.5	921.8	3.63559
5225.25	66390.5	5158	4827.9	81462.7	3884	49.5	26.4	3.6378
142466	89817.1	103952	70240.5	96029.7	47936	41.8	44	3.64
13101.8	68086.3	12611	4471.5	68007.5	4309	-16.5	5.5	3.64221
16484.2	70821.5	15254	5569.3	82989.9	4398	-3.3	12.1	3.64331
109925	120483	59793	262143	77047.4	222977	12291.4	6501	3.64442
19899	67038.6	19453	5630.9	69667.1	5297	-4.4	-23.1	3.64552
108082	82340	86025	43722.8	91511.8	31312	9.9	-26.4	3.64883
133678	89727.8	97637	65777.8	94479.5	45627	2.2	11	3.65214
12097.5	66289.4	11960	5255.8	67910.9	5072	-5.5	-28.6	3.65214
25080	66912.7	24564	7192.9	67226.8	7012	29.7	-8.8	3.65875
61044	71727.1	55775	23162.7	75286	20163	40.7	14.3	3.66317
159027	99441.8	104805	82262.4	92802	58093	114.4	14.3	3.66648
110973	86076.9	84491	34128.6	94293.9	23720	-23.1	-5.5	3.6742
12841.5	67569.7	12455	10297.1	103724	6506	29.7	-35.2	3.67751
117598	89995.9	85636	37921.4	92611	26835	19.8	45.1	3.67971
7710.75	65136.9	7758	1926.1	72213.3	1748	-9.9	-15.4	3.69074
100688	83925.7	78625	46842.4	77972.7	39371	183.7	91.3	3.69074
5912.25	63853.9	6068	8913.3	63743.1	9164	99	81.4	3.69515
6893.25	64233.8	7033	2341.9	65282.3	2351	-17.6	35.2	3.69957
5449.5	63434.9	5630	4189.9	76529.9	3588	4.4	3.3	3.69957
30001.5	68472.2	28715	7643.9	67540.9	7417	37.4	-25.3	3.70508
30731.2	75802.8	26569	12961.3	73863.6	11500	16.5	8.8	3.70729
4944.75	63565.9	5098	2139.5	64141.9	2186	-56.1	-18.7	3.70729
11700	65913.5	11633	3109.7	71133.4	2865	-20.9	-6.6	3.7106
9252	66638	9099	2657.6	63938.5	2724	22	3.3	3.7117
43662.8	114409	25011	53301.6	111039	31459	3766.4	2845.7	3.7117
87642.8	80841	71050	25463.9	81776	20407	5.5	-2.2	3.71391
6435	65699.4	6419	1014.2	63061.3	1054	-15.4	27.5	3.71722
126440	90461.2	91601	63162	86930.8	47617	31.9	-27.5	3.71722
55252.5	76412.3	47388	29338.1	82019.5	23442	3212	2083.4	3.72052
5929.5	65156.9	5964	4578.2	79207.2	3788	3.3	18.7	3.72052
11491.5	66523	11321	3556.3	63801.2	3653	-17.6	16.5	3.72273
10762.5	64768.7	10890	4316.4	67288.2	4204	0	2.2	3.72383
16500	72588	14897	4384.6	69491.9	4135	-1.1	-46.2	3.72825
115319	86705.1	87164	61323.9	84150.1	47759	37.4	24.2	3.72825
12165	68362.7	11662	3947.9	73775.2	3507	-18.7	41.8	3.72935
28249.5	66521.5	27831	9304.9	66681.9	9145	-44	-78.1	3.73155
56682.8	81184.5	45757	85365.5	76033.1	73580	11211.2	4726.7	3.73155
11211	70389.4	10438	7146.7	87447	5356	251.9	78.1	3.73376
15437.2	65554	15433	3197.7	64580.7	3245	1.1	3.3	3.73817
11884.5	67904.3	11470	3449.6	81087.9	2788	19.8	-27.5	3.74369
121903	87738.4	91055	64702	90039.3	47094	-9.9	1.1	3.74369
7031.25	64240.9	7173	5327.3	74985	4656	23.1	-22	3.74479
53405.2	69854	50104	14802.7	69751.9	13908	80.3	-9.9	3.74589
18085.5	67779	17487	10178.3	77437.3	8614	-44	24.2	3.747
9162	65787.3	9127	5120.5	69477.7	4830	5.5	-5.5	3.75251
14947.5	68079.7	14389	4000.7	69694.3	3762	-2.2	-19.8	3.75362
96659.2	98744.6	64152	98476.4	89388.3	72199	6516.4	2997.5	3.75582
119612	91264.7	85892	53355.5	101702	34382	67.1	56.1	3.76244
7086	80177.5	5792	4320.8	85601	3308	33	27.5	3.77016
20755.5	68820.3	19765	18612	69529.5	17543	-3.3	-25.3	3.77126
38800.5	95051.9	26752	39480.1	88681.4	29176	4307.6	2699.4	3.77457
84695.2	84361.9	65795	73586.7	78955.1	61080	2464	1566.4	3.77457
16212	65702.2	16171	8321.5	68314.9	7983	-1.1	-9.9	3.77678
47927.2	70734.4	44405	10684.3	70294.8	9961	-28.6	11	3.78229
11831.2	64576.7	12007	3110.8	64089.7	3181	-25.3	12.1	3.7834
58614.8	73038.3	52594	23410.2	70616.4	21726	9.9	12.1	3.7834
36312.8	69412.1	34285	14045.9	70144.9	13123	25.3	-22	3.7845
6843.75	66318.5	6763	6912.4	70661.5	6411	22	8.8	3.78671
14879.2	65882.5	14801	8597.6	77717.6	7250	12.1	3.3	3.79222
22670.2	68077.2	21824	12250.7	69626.4	11531	-39.6	-28.6	3.79222
85505.2	101243	55349	56168.2	98116.6	37517	261.8	105.6	3.79553
41141.2	70919.9	38018	9762.5	76963.2	8313	11	-35.2	3.79663
7171.5	66618.2	7055	2620.2	68033.8	2524	6.6	46.2	3.79994
38229.8	74351.6	33697	6943.2	73356.4	6203	-16.5	58.3	3.80215
35405.2	70797.5	32774	4592.5	69332.9	4341	-8.8	-9.9	3.80435
25818.8	66556.2	25423	11283.8	70027.9	10560	88	90.2	3.80546
8312.25	65934.6	8262	9114.6	66808.5	8941	853.6	350.9	3.80546
25174.5	68878.1	23953	6003.8	67838.8	5800	-9.9	73.7	3.80656
5215.5	64772.2	5277	3609.1	67850.3	3486	13.2	-23.1	3.80656
16257.8	75154.7	14177	9529.3	71907	8685	42.9	-9.9	3.80766
115722	86432.8	87744	56965.7	82454.8	45277	0	-35.2	3.81208
18040.5	67983.6	17391	10821.8	73160.5	9694	-7.7	-38.5	3.81318
131180	94905.7	90585	83366.8	92907.6	58806	42.9	-34.1	3.81869
13812	66887.1	13533	2307.8	63978	2364	3.3	-38.5	3.8209
110549	84644.2	85593	50496.6	90323	36639	40.7	-15.4	3.8209
15705.8	68578.3	15009	6179.8	69408.6	5835	13.2	26.4	3.822
5426.25	63052.3	5640	5901.5	64374.3	6008	-7.7	-9.9	3.822
36492	77403.6	30897	36108.6	76854.1	30791	3384.7	1862.3	3.822
27570.8	67162.6	26903	11163.9	69454.9	10534	-2.2	16.5	3.82311
10583.2	66005.3	10508	5154.6	66880.2	5051	-12.1	-24.2	3.82421
127377	86906.3	96055	66143	86644.7	50029	-9.9	33	3.82752
98438.2	84211.2	76608	39638.5	81955.7	31697	-29.7	-11	3.83193
121320	90299	88050	50416.3	87465.1	37776	48.4	26.4	3.83745
8035.5	68542.8	7683	14301.1	69896.1	13409	407	209	3.83965
63899.2	73917.1	56654	16606.7	75526.5	14410	35.2	14.3	3.84186
18562.5	66447	18308	10771.2	67209.5	10503	72.6	16.5	3.84406
25254.8	76296.3	21693	6464.7	84886.9	4991	-25.3	-9.9	3.84406
131435	103060	83580	104435	101121	67684	-9.9	6.6	3.84848
119834	83628.7	93908	53960.5	90720	38981	6.6	17.6	3.84848
124966	87601.8	93489	51779.2	92455.7	36703	15.4	-15.4	3.85068
9978	66617.6	9816	4266.9	66311.5	4217	52.8	-26.4	3.85399
5760	64527.8	5850	3366	66524.2	3316	19.8	25.3	3.85951
73737	82771.1	58383	77957	78403.2	65163	2926	1529	3.85951
6386.25	64677.7	6471	5769.5	65236.4	5796	-20.9	6.6	3.85951
126558	86970.4	95367	38362.5	86699.9	28998	8.8	-48.4	3.86061
21189	67168.5	20674	24381.5	65747.7	24303	206.8	224.4	3.86061
13073.2	68432	12520	9902.2	81129	7999	1129.7	565.4	3.86171
103310	91039.2	74369	159245	90815.7	114917	8082.8	4387.9	3.86612
29450.2	69021.6	27963	7371.1	72294.6	6682	4.4	9.9	3.86833
36351.8	72619.3	32806	6845.3	78552.6	5711	0	-29.7	3.87054
12035.2	66358.9	11886	5442.8	68007.5	5245	-23.1	13.2	3.87715
128603	88251.9	95501	49029.2	85897.8	37407	35.2	-20.9	3.87715
129238	101660	83315	113780	89649.2	83176	17.6	-56.1	3.87715
7628.25	64249.5	7781	4822.4	67242.7	4700	-17.6	-6.6	3.87826
105080	86366.1	79736	55761.2	83973.7	43518	48.4	-67.1	3.87826
5380.5	65737.6	5364	3754.3	68650.1	3584	-14.3	-16.5	3.88046
121629	89822	88743	50055.5	88703.6	36982	42.9	42.9	3.88157
11118.8	67283.3	10830	3740	71396.6	3433	-20.9	27.5	3.88267
140506	96717.5	95207	118186	99165.9	78106	20.9	37.4	3.88377
24207	66228.2	23954	6207.3	67195.5	6054	40.7	-51.7	3.88598
20733	68275.9	19901	12355.2	68794.4	11770	-16.5	20.9	3.88708
90756.8	96524.4	61620	185659	88508.5	137471	9993.5	4950	3.89149
16674.8	66286.3	16486	4142.6	67923.3	3997	-8.8	37.4	3.8937
20321.2	101007	13185	80360.5	111155	47380	4209.7	1862.3	3.89922
142552	101453	92085	201218	98511.1	133863	23445.4	10616.1	3.89922
187793	101538	121208	118316	104151	74449	31.9	89.1	3.90032
31900.5	71122	29395	9406.1	74449.1	8280	-49.5	4.4	3.90032
32777.2	70561	30443	7626.3	75191.4	6647	-15.4	-4.4	3.90583
6246.75	64076.9	6389	2901.8	64052.7	2969	-11	25.3	3.91245
187204	102133	120124	114988	100424	75041	89.1	-11	3.91466
15681	65948.2	15583	4929.1	67721.9	4770	23.1	-18.7	3.91797
141771	94501.5	98317	70501.2	97591.4	47344	34.1	19.8	3.91907
21978.8	67245.5	21420	5145.8	68169.6	4947	-26.4	34.1	3.92348
7422.75	65454.4	7432	2546.5	70238.8	2376	-2.2	34.1	3.92569
18730.5	66539.6	18448	6336	67342.9	6166	-27.5	-37.4	3.92679
7971.75	65263.8	8005	4079.9	67316.3	3972	16.5	19.8	3.9301
61281	75384.5	53275	16452.7	79929.2	13490	-14.3	3.3	3.93451
5843.25	65922.4	5809	3714.7	67269	3619	1.1	-26.4	3.93562
28886.2	68224.4	27748	17512	68525.6	16748	224.4	187	3.93672
119272	88446	88377	174514	88041.5	129904	9809.8	4738.8	3.94444
16269.8	75927.8	14043	21024.3	75333.4	18290	113.3	83.6	3.94775
11282.2	80711	9161	5053.4	89848	3686	12.1	-1.1	3.94995
6511.5	64775	6588	3164.7	61616.7	3366	6.6	5.5	3.95326
13601.2	70957.8	12562	6609.9	76077.7	5694	183.7	100.1	3.95878
149306	93297.8	104878	62817.7	99869.5	41222	-8.8	-35.2	3.95878
28230	69205.9	26733	7412.9	70001.7	6940	-4.4	17.6	3.95878
4988.25	63354.6	5160	2467.3	63237	2557	4.4	-48.4	3.95878
116669	86833.5	88054	60944.4	80962.7	49332	69.3	4.4	3.95988
75842.2	94607.6	52537	116154	88438	86075	3562.9	2561.9	3.9654
127768	89613.9	93439	49236	78269.3	41226	41.8	-44	3.96871
59231.2	73602.2	52740	28883.8	71329	26538	8.8	20.9	3.96981
12952.5	65432.4	12973	3976.5	64046.2	4069	0	-26.4	3.96981
138994	89185.5	102137	66955.9	91382.9	48018	77	28.6	3.96981
22843.5	67490.4	22182	6518.6	70298.3	6077	-8.8	-12.1	3.97091
121908	85130	93849	58884.1	95315.3	40487	-16.5	71.5	3.97753
5721.75	63968	5862	4064.5	66642.8	3997	19.8	7.7	3.97753
6526.5	63356.6	6751	2851.2	62682.4	2981	1.1	-13.2	3.97863
7117.5	64578.8	7223	1749	64070.7	1789	-40.7	-31.9	3.97974
7149	69927.9	6700	8130.1	71308.1	7472	2471.7	1061.5	3.97974
36534.8	79248.7	30213	13557.5	80473.2	11041	3496.9	2442	3.98415
123410	87050	92910	61889.3	97852.3	41450	147.4	12.1	3.98746
12522.8	65681.5	12495	3336.3	70966.5	3081	34.1	2.2	3.98856
262143	100534	170886	262143	68370.3	251276	63686.7	34274.9	3.99077
23855.2	66905.4	23367	8745	67322	8513	17.6	60.5	3.99408
14708.2	65958.7	14614	5329.5	73207.7	4771	-11	-8.8	3.99408
29355.8	71090.8	27062	8058.6	77031.6	6856	-13.2	25.3	3.99408
50985.8	71716.2	46592	14719.1	71714.4	13451	48.4	30.8	3.99518
129398	114521	74050	206049	115444	116971	6418.5	3263.7	3.99628
17286.8	67063.5	16893	6706.7	72939	6026	20.9	20.9	3.99739
14938.5	66082.3	14815	7893.6	71919.2	7193	-16.5	30.8	3.99849
8817	66394.5	8703	5025.9	67815	4857	-18.7	22	3.99959
8697	66367.8	8588	10506.1	66020.5	10429	1146.2	529.1	4.00069
10800.8	65473.9	10811	7629.6	65293	7658	-14.3	-4.4	4.0029
110784	92897.9	78154	70440.7	86657.2	53272	-9.9	2.2	4.004
138692	91118.8	99752	72394.3	103162	45990	69.3	70.4	4.01172
7625.25	70186.6	7120	3459.5	68516.7	3309	17.6	-16.5	4.01172
86802.8	86305	65914	39922.3	85392.7	30639	20.9	24.2	4.01172
6162	65738.7	6143	1648.9	64131.9	1685	-5.5	-67.1	4.01283
118823	90714.4	85843	109192	87305.2	81965	49.5	9.9	4.01503
7251.75	64809.9	7333	7949.7	64969.6	8019	114.4	103.4	4.01724
120475	86615.5	91155	45595	86831	34413	7.7	-5.5	4.01834
41400	76243.2	35586	25454	74932.8	22262	28.6	17.6	4.02276
79729.5	95783	54552	94468	93730	66052	7340.3	3581.6	4.02386
106190	81405	85489	34074.7	80880.8	27610	-3.3	-25.3	4.02496
112273	84670	86901	62593.3	92095.4	44542	-34.1	13.2	4.02606
17260.5	74873.2	15108	4257	80284	3475	6.6	-29.7	4.02937
8497.5	75757.3	7351	3363.8	115600	1907	299.2	135.3	4.02937
10434	65105.5	10503	3887.4	66990.5	3803	17.6	-12.1	4.03158
13338.8	70079.2	12474	15420.9	68881.1	14672	72.6	24.2	4.03158
111829	84830.1	86394	28199.6	79689.9	23191	64.9	-23.1	4.03379
68238	87072.5	51360	54756.9	87534.1	40996	1013.1	969.1	4.03489
48962.2	71704.8	44750	18309.5	85023.1	14113	-29.7	19.8	4.04151
121519	93430.8	85238	187393	90771.8	135295	12559.8	6501	4.04151
8067	64988.2	8135	1476.2	70104.5	1380	-14.3	-39.6	4.04371
6339.75	64868.4	6405	7453.6	68204.3	7162	121	58.3	4.04702
45784.5	91074.3	32946	18503.1	97040.6	12496	11	20.9	4.04812
15282	65241.4	15351	4147	64494	4214	-29.7	6.6	4.04812
8296.5	66145.9	8220	5077.6	82592.6	4029	-15.4	-12.1	4.05033
24641.2	66407.1	24318	6117.1	66493.7	6029	6.6	-33	4.05254
156308	95420	107355	112952	94698	78169	581.9	289.3	4.05254
6588	65645.6	6577	3223	73112.7	2889	25.3	25.3	4.05805
117851	86161.3	89640	49310.8	83773.1	38576	22	1.1	4.05805
13826.2	66621.4	13601	7247.9	68810.4	6903	17.6	-15.4	4.06136
11055.8	64651.5	11207	6130.3	64106.5	6267	-29.7	-13.2	4.06136
84643.5	84147.9	65922	166657	80764.4	135233	4398.9	2359.5	4.06467
75591.8	74916.2	66127	35086.7	76770.9	29952	-34.1	24.2	4.07019
11762.2	84923.5	9077	35110.9	83144.6	27675	1180.3	594	4.07239
19015.5	65894.7	18912	11048.4	72588.3	9975	3.3	30.8	4.07349
11285.2	65753	11248	5727.7	69810.4	5377	-47.3	-5.5	4.0768
15278.2	68896.7	14533	13774.2	73660.2	12255	60.5	9.9	4.07791
7844.25	68198.6	7538	10431.3	68335.2	10004	1501.5	719.4	4.08122
103709	83427.7	81468	25359.4	76789.4	21643	18.7	27.5	4.08232
42373.5	68785	40372	18409.6	72776.7	16578	26.4	20.9	4.08342
9857.25	73711.2	8764	3241.7	95913.3	2215	13.2	0	4.08342
39955.5	74444.9	35174	35129.6	78369.3	29377	5595.7	2844.6	4.08894
8927.25	65230.9	8969	3537.6	69000.1	3360	-8.8	9.9	4.09004
99354.8	85922.8	75781	45912.9	83863.8	35879	1776.5	762.3	4.09445
5374.5	64192.3	5487	4408.8	62976.3	4588	126.5	73.7	4.09555
10482.8	67011.1	10252	3415.5	69883.9	3203	-1.1	12.1	4.09776
120599	93673.3	84374	93031.4	89983.3	67756	33	12.1	4.09776
15366	72862	13821	15645.3	71511.4	14338	2017.4	847	4.09997
146559	94632.3	101497	77818.4	99088.9	51468	221.1	39.6	4.10107
127762	89726.4	93317	87605.1	86536.9	66345	67.1	28.6	4.10769
58339.5	86418.7	44242	73773.7	90139.9	53637	1565.3	1460.8	4.10879
6500.25	67266.8	6333	3930.3	66712.3	3861	0	-30.8	4.10879
19274.2	69919	18066	3272.5	71944.5	2981	-11	-45.1	4.10989
9403.5	67923.3	9073	8335.8	64973.2	8408	56.1	0	4.10989
130516	95122.2	89921	83231.5	111833	48775	150.7	56.1	4.111
30734.2	68310.4	29486	16424.1	66336.1	16226	-13.2	24.2	4.11431
6960.75	66305.2	6880	8319.3	84765.8	6432	15.4	-28.6	4.12092
11532	66417.2	11379	3273.6	68586.5	3128	-7.7	-13.2	4.12423
128915	91781.6	92051	43192.6	87070.8	32510	-17.6	-4.4	4.12865
72797.2	91651.8	52054	90785.2	95947.4	62010	5106.2	2660.9	4.13085
44715.8	74453.5	39360	55621.5	73581.2	49540	776.6	511.5	4.13196
8072.25	68015.3	7778	2767.6	68315.4	2655	-13.2	22	4.13196
30115.5	68370.4	28867	9142.1	71581.4	8370	-25.3	-8.8	4.13196
93981.8	85411.4	72112	142884	81864.6	114385	4452.8	2060.3	4.13747
151192	92853.6	106711	69362.7	89432.3	50829	20.9	-9.9	4.13747
15663.8	71645.7	14328	14327.5	88749.2	10580	200.2	116.6	4.13857
6932.25	67616	6719	6432.8	75960.4	5550	38.5	-20.9	4.13968
14700.8	72313.2	13323	9469.9	72257.5	8589	452.1	185.9	4.14519
18112.5	66652.9	17809	3946.8	82611.8	3131	-25.3	0	4.1474
34288.5	96542.8	23276	82876.2	92337.3	58821	4070	2594.9	4.15291
6884.25	65614.6	6876	2955.7	78934.3	2454	-33	3.3	4.16394
113986	93764.5	79670	51321.6	88615.8	37955	18.7	-7.7	4.16946
15070.5	65778.2	15015	3338.5	68780.9	3181	-23.1	18.7	4.17718
14229.8	71313.1	13077	16330.6	72613	14739	53.9	-25.3	4.17828
121058	87245.5	90935	47768.6	88125.3	35524	20.9	-16.5	4.17828
117230	85993.6	89341	90426.6	92562.1	64024	107.8	110	4.17939
18887.2	66217	18693	5883.9	66945.7	5760	33	23.1	4.18049
25296	67169	24681	7536.1	70464.5	7009	-4.4	1.1	4.1838
14714.2	65483.7	14726	6847.5	64671.8	6939	-26.4	-3.3	4.1838
73046.2	79632	60116	67123.1	86373.1	50930	4205.3	2555.3	4.1849
123365	89063.9	90776	43634.8	84487.6	33847	-35.2	-3.3	4.18711
31524.8	70012.8	29509	21971.4	68346.2	21068	0	6.6	4.18711
6217.5	65657.4	6206	3715.8	73860.7	3297	8.8	13.2	4.18821
16196.2	66585.4	15941	5098.5	68950.7	4846	23.1	3.3	4.18931
7278	64481.7	7397	3198.8	65552.4	3198	-5.5	-16.5	4.19373
70938	79655.1	58364	82718.9	76812.8	70575	8604.2	4002.9	4.19814
10819.5	67025.9	10579	2971.1	72143	2699	12.1	24.2	4.19924
22124.2	66370.7	21846	10994.5	66451.7	10843	3.3	2.2	4.20476
27224.2	92482.3	19292	46743.4	89969.6	34049	4024.9	2505.8	4.20696
119919	85646.5	91761	36049.2	84129.4	28082	-37.4	-13.2	4.21137
7639.5	64385.6	7776	3850	74604.8	3382	-2.2	18.7	4.21358
10782	65426.8	10800	4046.9	81933.2	3237	-17.6	25.3	4.21799
151839	95532.2	104163	78277.1	89493.9	57322	31.9	58.3	4.21909
98208.8	79720.2	80735	29995.9	78312.9	25102	16.5	8.8	4.2224
15595.5	65592.8	15582	5357	64930	5407	-12.1	-38.5	4.22461
69375.8	92495.4	49155	65947.2	84494.9	51150	3309.9	2185.7	4.23012
16806	71477.6	15409	5515.4	95070.3	3802	19.8	-3.3	4.23123
18823.5	73626.8	16755	7840.8	84183.3	6104	7.7	-3.3	4.24005
133472	89574.7	97653	55401.5	102957	35265	83.6	37.4	4.24226
7749.75	66468.7	7641	7176.4	88189.1	5333	34.1	-33	4.24667
29614.5	72399.6	26807	6486.7	78030.9	5448	24.2	-48.4	4.24998
82101.8	87495.5	61496	37101.9	94306.7	25783	136.4	85.8	4.25329
116533	95069.1	80332	127968	95526.3	87793	3643.2	1936	4.2588
9696.75	67886.6	9361	5220.6	67763.4	5049	48.4	-22	4.26322
21934.5	70438	20408	10985.7	71233.7	10107	367.4	189.2	4.26873
25496.2	68833	24275	15125	66749.6	14850	24.2	16.5	4.27094
114508	89224.2	84107	77400.4	86314.2	58768	-17.6	62.7	4.27094
24816	68735.1	23661	5139.2	69803.6	4825	-15.4	-12.1	4.27755
55356.8	72137.4	50291	19246.7	76902.3	16402	38.5	-20.9	4.28086
125506	91003.2	90383	59178.9	88004.3	44070	38.5	47.3	4.28307
6889.5	66418.1	6798	1471.8	66156.3	1458	-7.7	0	4.28969
13482.8	69778.5	12663	11077	67491.8	10756	-7.7	-5.5	4.29079
9473.25	66314.8	9362	3325.3	66828.2	3261	-28.6	3.3	4.29962
80672.2	76996.1	68665	17331.6	71925.3	15792	-28.6	17.6	4.30403
10720.5	75847.9	9263	10343.3	78665.3	8617	41.8	27.5	4.30403
70369.5	83978	54916	140692	74814.2	123244	3540.9	2427.7	4.30623
24642	69615.4	23198	11919.6	76322.7	10235	2.2	7.7	4.30623
114498	84396.1	88911	57741.2	93564.6	40444	-20.9	-53.9	4.31175
51282	75140.7	44727	44044	73499.4	39272	2740.1	1246.3	4.31175
16381.5	69690.2	15405	10665.6	70976.9	9848	248.6	190.3	4.31285
7021.5	64683.9	7114	10929.6	65312.5	10967	287.1	163.9	4.31285
29085	68592.4	27789	8851.7	71750.8	8085	-14.3	-16.5	4.31285
126021	93737.3	88107	56633.5	100545	36914	64.9	-2.2	4.31616
35152.5	70449	32701	9353.3	70473.4	8698	44	-44	4.32057
98314.5	82633	77973	25477.1	80714.8	20686	38.5	-26.4	4.32609
61027.5	77460.1	51633	56322.2	77244.6	47785	6031.3	2809.4	4.33932
28793.2	69612.8	27107	16438.4	67938.9	15857	3.3	18.7	4.34484
6873	64255.2	7010	3205.4	63580.2	3304	26.4	9.9	4.34594
21410.2	69621	20154	4890.6	65705.3	4878	16.5	23.1	4.34705
23940	69064.2	22717	6644	74571.2	5839	45.1	-25.3	4.35918
149288	99492.1	98337	59441.8	106643	36529	51.7	105.6	4.36249
23580.8	66428.3	23264	6554.9	66622.5	6448	97.9	312.4	4.3647
37632	81547.8	30243	72135.8	78911.2	59909	524.7	279.4	4.368
11568	64746.8	11709	4318.6	66096.2	4282	4.4	16.5	4.37352
129238	89400.2	94740	93249.2	81851.3	74662	168.3	34.1	4.37352
62223	76889.7	53035	70880.7	74201.5	62603	4973.1	2295.7	4.37352
6841.5	68421.3	6553	4540.8	73188.9	4066	300.3	128.7	4.37573
34232.2	71076.1	31564	35593.8	68358.8	34124	812.9	368.5	4.37903
131840	89339.4	96713	59511.1	92902	41981	3.3	0	4.38014
35313	68074.9	33996	6276.6	65720.3	6259	-4.4	-9.9	4.38014
17661.8	67744.4	17086	6900.3	77421.3	5841	-22	17.6	4.38786
119595	84251.8	93028	57384.8	99638.9	37744	-5.5	-16.5	4.39117
11293.5	65579.6	11286	6220.5	66841.6	6099	51.7	160.6	4.39779
115611	87904.7	86192	55215.6	86120.5	42018	-9.9	5.5	4.40109
20336.2	67232.8	19823	4692.6	91609.8	3357	30.8	-13.2	4.40992
137070	90553.7	99201	71105.1	82927.5	56193	61.6	-15.4	4.41102
113234	87010.6	85287	34570.8	87737	25823	-4.4	17.6	4.41102
14290.5	65137.2	14378	4977.5	63786.8	5114	-39.6	-3.3	4.41213
149483	92173.2	106284	79173.6	82331.9	63022	18.7	-7.7	4.41433
23981.2	66852.5	23509	13326.5	69469.1	12572	-28.6	-11	4.41543
31218.8	67695.2	30223	10058.4	70411	9362	-4.4	-51.7	4.41764
51570.8	72131.9	46855	21391.7	78188.9	17930	22	37.4	4.41874
28737.8	66556.8	28297	8428.2	68031.8	8119	-11	-5.5	4.41985
7379.25	65141	7424	2644.4	64713.7	2678	11	-30.8	4.42426
105403	88368.5	78169	29221.5	81959.3	23366	-15.4	34.1	4.42977
23611.5	70314.1	22007	6800.2	73650.3	6051	25.3	-2.2	4.43308
5199	65347.5	5214	1375	74596	1208	25.3	-19.8	4.43529
10248.8	67085.7	10012	10533.6	67912.4	10165	1388.2	567.6	4.43639
111932	84833	86471	39045.6	71643.5	35717	53.9	-18.7	4.43639
12669	65842.6	12610	3580.5	67389.9	3482	30.8	15.4	4.43749
8983.5	64576.4	9117	3515.6	67784.2	3399	34.1	27.5	4.4386
35902.5	68336.9	34431	9245.5	66922.1	9054	-20.9	11	4.4408
17145	69132.8	16253	7173.1	69315.3	6782	28.6	-5.5	4.44191
31390.5	72580	28344	28507.6	71340.9	26188	585.2	357.5	4.45073
5733.75	67197.3	5592	4555.1	68673.3	4347	19.8	8.8	4.45073
27824.2	69257.9	26329	11045.1	72785.5	9945	18.7	-15.4	4.45073
80996.2	80397.6	66024	79184.6	77895	66621	9326.9	3878.6	4.45404
42561	69933	39885	12614.8	72532.3	11398	-26.4	24.2	4.45514
134826	92776.7	95239	62928.8	97296.4	42387	16.5	30.8	4.45514
53273.2	75077.2	46503	46467.3	73676.8	41333	5846.5	2488.2	4.45845
37471.5	68378.1	35914	14875.3	66849.6	14583	30.8	-1.1	4.45956
153652	103085	97684	76697.5	98478.6	51041	-11	-13.2	4.46617
84739.5	82969.6	66934	134014	80200.4	109510	6041.2	2900.7	4.46728
72396	78071.2	60772	26928	84345.1	20923	26.4	51.7	4.46838
120064	86816.2	90634	41813.2	85159.7	32178	26.4	6.6	4.475
137323	93056.5	96711	61781.5	87343.9	46356	66	-18.7	4.4761
10542	70954.1	9737	4747.6	70793.8	4395	25.3	30.8	4.48272
10116	65368	10142	2764.3	66408.1	2728	-6.6	-7.7	4.48272
13407.8	71618.7	12269	17766.1	70732	16461	1212.2	572	4.48713
73928.2	79700	60790	35371.6	76103.5	30460	28.6	-12.1	4.48934
12192.8	72741.4	10985	4568.3	71847.4	4167	34.1	17.6	4.49375
23590.5	87262.3	17717	11636.9	85229.8	8948	23.1	39.6	4.49375
48159	82108	38439	52740.6	83264.9	41511	8437	3806	4.49375
156401	99964	102536	143477	113664	82726	281.6	158.4	4.49375
84552	82939.7	66810	32047.4	81534.9	25759	243.1	136.4	4.49596
6366	63919.4	6527	1818.3	63083.2	1889	39.6	11	4.49706
64982.2	79021	53893	54776.7	77146.2	46533	7648.3	3835.7	4.49816
18973.5	67424.8	18442	4896.1	72496.8	4426	25.3	6.6	4.49816
23610	88291.3	17525	3505.7	86339.6	2661	-7.7	8.8	4.49926
22878.8	67239.9	22299	6164.4	67670	5970	55	7.7	4.49926
40182	106709	24678	92596.9	121373	49998	3700.4	2570.7	4.50257
42510	95057.2	29308	34483.9	97051.3	23286	4001.8	2831.4	4.50478
40918.5	76126.6	35226	39844.2	72205.2	36164	31.9	86.9	4.51029
16988.2	68509.1	16251	14227.4	67195.7	13876	-31.9	9.9	4.5125
124198	86467.3	94133	70077.7	87181.1	52679	5.5	73.7	4.5136
56096.2	89307	41165	37665.1	85992.7	28705	1678.6	1493.8	4.51471
129170	87716.1	96508	42704.2	85774.9	32628	39.6	-47.3	4.52243
22545.8	68332.7	21623	11123.2	76404	9541	48.4	37.4	4.52684
5212.5	66473.3	5139	2871	67803.2	2775	8.8	-42.9	4.52905
51865.5	74338.6	45724	51111.5	75333.8	44464	702.9	629.2	4.53125
132590	90415.1	96106	50845.3	90421.1	36852	121	50.6	4.53236
37047	75650	32094	29850.7	73318.9	26682	119.9	84.7	4.53346
9052.5	64682.1	9172	7335.9	66012	7283	276.1	163.9	4.53456
23516.2	69293.7	22241	6846.4	75894.1	5912	-24.2	19.8	4.53456
16388.2	68671.4	15640	5962	79496.6	4915	-8.8	-7.7	4.53456
78719.2	80511.7	64077	85030	76513.1	72831	7015.8	3084.4	4.53566
147746	97375.2	99437	84394.2	102611	53901	287.1	94.6	4.54449
23691	66845.2	23227	6375.6	68903.6	6064	45.1	20.9	4.54559
120606	84098.9	93985	69813.7	88037.5	51970	39.6	-17.6	4.5478
94428	82106.3	75371	124258	81433	100001	15870.8	6683.6	4.5489
63612	77090.1	54078	80204.3	73284.7	71724	7493.2	3548.6	4.55331
6951	66492.6	6851	2126.3	63833.8	2183	18.7	12.1	4.55442
84828	82531	67360	117301	78663	97726	5347.1	2932.6	4.55662
67095	76086.9	57791	22647.9	80644	18405	39.6	0	4.55662
121920	92678.1	86214	59072.2	94010.6	41180	-38.5	-22	4.55662
10264.5	64794.3	10382	6294.2	66531.7	6200	26.4	44	4.56324
28244.2	68089.6	27185	9612.9	68708.8	9169	3.3	15.4	4.56545
22494	75312.5	19574	19736.2	77386.1	16714	3252.7	1729.2	4.57317
12013.5	65451.6	12029	2391.4	61267.7	2558	-9.9	-42.9	4.57427
23265.8	67377.1	22630	10081.5	71373.1	9257	-22	-26.4	4.57537
83609.2	90894.9	60283	112380	103909	70879	2327.6	1162.7	4.57758
22908	68330.9	21971	3570.6	69664.4	3359	-56.1	-6.6	4.57979
19594.5	65410.8	19632	9487.5	70575.8	8810	0	-31.9	4.57979
8883.75	68924.5	8447	6499.9	80418.6	5297	53.9	9.9	4.58089
7176.75	63904.3	7360	5716.7	75549.4	4959	11	50.6	4.58089
6299.25	64163.4	6434	2838	63478.2	2930	-16.5	-12.1	4.5853
26806.5	67491	26030	14457.3	72647.9	13042	33	-1.1	4.5864
112618	83651.8	88229	33652.3	76452.9	28847	7.7	-38.5	4.59302
45566.2	70373.5	42434	15559.5	72987.4	13971	36.3	23.1	4.59413
6318	64797.6	6390	3507.9	80920	2841	-12.1	-9.9	4.59854
26452.5	71665.6	24190	34695.1	71696.4	31714	226.6	202.4	4.60405
55034.2	73425.3	49121	46854.5	71991.6	42653	3185.6	1787.5	4.60626
121894	88420.9	90346	48679.4	89823.3	35517	4.4	-24.2	4.60736
7240.5	66161.9	7172	3509	78219.7	2940	-8.8	-30.8	4.60846
5445	64939.7	5495	6109.4	72625.7	5513	27.5	24.2	4.60846
10713.8	64481.2	10889	5434	67613.9	5267	41.8	41.8	4.61508
11045.2	67018	10801	14411.1	67615	13968	488.4	204.6	4.61729
5348.25	64288.9	5452	2377.1	65346.3	2384	23.1	13.2	4.61949
56143.5	74352.8	49486	40596.6	70695.1	37634	1656.6	1146.2	4.6206
120987	95372.8	83137	64544.7	94413.4	44803	44	-23.1	4.6228
5832	64660.1	5911	3776.3	89054.9	2779	-26.4	-9.9	4.6228
15831	65474	15846	5399.9	67330.3	5256	23.1	47.3	4.62832
95556	78880.9	79390	20768	74709.2	18218	-28.6	-57.2	4.63163
12709.5	65833.8	12652	1699.5	66454.9	1676	-19.8	-7.7	4.63383
11826	65976.7	11747	4743.2	69123.9	4497	-19.8	16.5	4.63714
48489.8	71296.4	44572	30578.9	71067	28199	9.9	-18.7	4.63714
14954.2	66259.3	14791	6136.9	74272.9	5415	9.9	9.9	4.64376
104014	98012.1	69549	171684	94223.1	119413	11707.3	5232.7	4.64817
31590	67864.8	30506	12499.3	67165.8	12196	398.2	353.1	4.65148
[truncated: 18,001 more rows]
