# Supplementary material for: N-chlorination mediates protective and immunomodulatory effects of oxidized human plasma proteins
Source: eLife. 2019 Jul 12;8:e47395. doi: 10.7554/eLife.47395 (PMC6650281; doi:10.7554/eLife.47395)
Supplement: Figure 8—source data 1. [file elife-47395-fig8-data1.zip › Figure 8 Source Data 1/scale values/Staurosporine + HSAhocl 1.csv]

FSC-A	FSC-H	FSC-W	SSC-A	SSC-H	SSC-W	FITC-A	PE-A	Time
115056	89182.7	84549	46706	78883.7	38803	-5.5	62.7	0
22091.2	68951.4	20997	4045.8	66956	3960	-47.3	12.1	0
125764	87590.6	94098	37934.6	81313.6	30574	-25.3	-36.3	0.00120387
106960	100514	69739	107911	95167.2	74312	17485.6	8323.7	0.00240773
114650	99472	75536	100728	87014	75865	11530.2	5838.8	0.00601933
33495	71830.1	30560	28518.6	71992.4	25961	2590.5	1109.9	0.0072232
135892	134229	66348	201851	133203	99311	16878.4	8626.2	0.00963093
48285	80693.8	39215	46414.5	77823.8	39086	4570.5	2094.4	0.0132425
58402.5	102058	37503	84598.8	105817	52395	8314.9	4250.4	0.0156503
124218	86697.8	93898	43255.3	80189.5	35351	-39.6	-7.7	0.018058
107948	116217	60873	141794	97825.5	94992	4822.4	3070.1	0.018058
154405	107578	94063	77998.8	91632.7	55785	42.9	56.1	0.0204657
80904	83134.1	63778	51097.2	81045.2	41319	7376.6	4068.9	0.0216696
78894.8	75270	68692	57230.8	76185.3	49231	1.1	14.3	0.0240773
89601.8	96334.1	60956	63736.2	96489.2	43290	3807.1	2546.5	0.0264851
67578.8	83440.2	53078	62185.2	81108.3	50246	6341.5	3444.1	0.0276889
10957.5	64987.4	11050	4689.3	64104.7	4794	121	96.8	0.0288928
6440.25	64212.4	6573	4384.6	63657.3	4514	62.7	101.2	0.036116
15186	78574.9	12666	33497.2	79625.4	27570	2865.5	1224.3	0.0373199
77824.5	102546	49737	88622.6	101283	57344	8299.5	4265.8	0.0373199
119192	96300.1	81115	57406.8	89325.5	42118	123.2	2.2	0.0385237
125441	93774.4	87667	53598.6	86605.6	40559	-13.2	60.5	0.0397276
30930	69045.2	29358	15748.7	68724.7	15018	344.3	359.7	0.0397276
89868	97791.5	60226	92945.6	90695.4	67162	11763.4	5886.1	0.0409314
146493	95808.3	100206	43597.4	86299.4	33108	24.2	24.2	0.0409314
119288	92550.2	84469	64634.9	87903.9	48188	74.8	36.3	0.0433392
105593	85410.9	81022	32686.5	79521.2	26938	-6.6	27.5	0.044543
98741.2	105544	61312	147758	107545	90041	4560.6	2312.2	0.0505624
104692	87569.1	78351	74709.8	89385.5	54776	11904.2	6202.9	0.0517662
54564.8	83474.3	42839	60331.7	79809	49542	994.4	875.6	0.0529701
120079	96424.4	81613	39026.9	89064.6	28717	-52.8	29.7	0.054174
5832	68044.5	5617	5485.7	72746	4942	460.9	270.6	0.0553778
201681	147774	89443	74294	108908	44707	51.7	26.4	0.0577856
138855	94115.2	96690	66873.4	85419.4	51307	-19.8	-25.3	0.0589894
88111.5	95931.1	60194	97252.1	97720.3	65222	11629.2	5823.4	0.0650088
28581.8	83719.2	22374	32953.8	84989.2	25411	4920.3	2182.4	0.0734358
110132	93119.2	77509	66610.5	97430.8	44805	46.2	37.4	0.0794552
92570.2	98936.4	61319	55196.9	80397	44994	37.4	47.3	0.0818629
115402	86016.7	87925	40991.5	78045.9	34421	6.6	11	0.0818629
91332.8	88915.1	67318	42500.7	84396.1	33003	1677.5	1580.7	0.0818629
213632	142440	98291	262143	97137.3	176861	20496.3	10263	0.0818629
5325	65523.7	5326	4899.4	66712.5	4813	236.5	173.8	0.0842706
99307.5	85409.7	76200	81385.7	80906.7	65924	10440.1	5420.8	0.0842706
90582.8	84058	70623	32495.1	78124.6	27259	-2.2	2.2	0.0878822
117578	98097.5	78550	58196.6	88339.6	43174	53.9	33	0.0890861
61425	80572.2	49962	88269.5	77304.2	74832	369.6	149.6	0.0975132
118693	104609	74359	62073	83788.5	48551	-5.5	-5.5	0.098717
76154.2	82321.9	60626	49999.4	80277.4	40818	2.2	-13.2	0.103532
108798	88106.4	80927	44022	80398.7	35884	-53.9	-40.7	0.103532
103169	87103.2	77624	50077.5	79282	41395	53.9	20.9	0.104736
143021	109439	85646	59933.5	86128.5	45604	41.8	13.2	0.11196
14043.8	68403.7	13455	3127.3	66564.1	3079	-15.4	55	0.11196
131185	95668.3	89866	46429.9	85815.1	35458	31.9	30.8	0.114367
119978	93164.5	84398	58313.2	89711.4	42599	26.4	7.7	0.117979
69135.8	88552.6	51166	55556.6	82982.9	43876	7179.7	3289	0.119183
102436	90875.9	73873	47382.5	81196	38244	29.7	19.8	0.119183
24363.8	67927.5	23506	27040.2	69751.5	25406	192.5	220	0.122794
137105	94359.9	95224	54915.3	88047.2	40875	3.3	49.5	0.122794
73929	94920.2	51043	60889.4	90904.8	43897	5791.5	3302.2	0.126406
45429	74071.6	40194	30298.4	68921.8	28810	1370.6	622.6	0.12761
14760	67067.3	14423	2215.4	64758.5	2242	6.6	-15.4	0.128814
49801.5	86581.9	37696	54759.1	93203.1	38504	3399	1643.4	0.130018
98530.5	89550.3	72108	81323	82815.4	64355	9409.4	4992.9	0.131221
142817	103012	90860	83065.4	86335.1	63054	5.5	25.3	0.132425
6330.75	67091.2	6184	5218.4	65378.1	5231	375.1	207.9	0.132425
142790	99364	94178	68234.1	89136.3	50168	5.5	61.6	0.133629
158950	100357	103799	61991.6	87073.6	46658	7.7	0	0.136037
64961.2	85313.2	49902	50465.8	85051.9	38886	1134.1	973.5	0.137241
87936	91960.4	62668	70830.1	89494.9	51868	12733.6	6164.4	0.142056
137174	96877.6	92796	65231.1	103061	41480	1596.1	622.6	0.14326
82260.8	89864.1	59991	82777.2	84122.4	64488	5465.9	3107.5	0.14326
137827	88811	101706	52014.6	78105.3	43644	8.8	16.5	0.145668
129250	89820.9	94305	54332.3	77910	45703	73.7	50.6	0.145668
8538	65131.7	8591	9079.4	64536.6	9220	95.7	89.1	0.146872
65254.5	90260	47380	66339.9	87779.9	49529	10316.9	5204.1	0.149279
129952	93586.1	91002	70034.8	89073.9	51528	9.9	41.8	0.151687
24834	66866.1	24340	22085.8	67209.1	21536	530.2	210.1	0.155299
91245.8	93928.8	63664	59903.8	93778.6	41863	1114.3	1287	0.156503
13925.2	66414.8	13741	1985.5	67142.3	1938	1.1	-1.1	0.15891
262143	149412	114983	262143	85095.3	201889	17622	8553.6	0.161318
10970.2	67633.7	10630	11244.2	70074.2	10516	269.5	201.3	0.173357
5427.75	63782.1	5577	3141.6	62541.9	3292	123.2	94.6	0.174561
136969	88817.9	101065	53344.5	78605.6	44475	44	-17.6	0.175764
94415.2	80367.8	76991	60045.7	77756	50609	7019.1	3802.7	0.18058
126184	97562.9	84762	71294.3	118362	39475	6224.9	2624.6	0.18058
133207	92749.3	94123	46193.4	85653.3	35344	-105.6	37.4	0.18058
114926	90171.5	83527	44733.7	77265	37943	-33	16.5	0.182988
60389.2	87231	45370	69292.3	80254.8	56584	4154.7	1810.6	0.182988
72243.8	85128	55617	85619.6	90476.4	62018	2789.6	1533.4	0.184192
13954.5	68488.1	13353	4907.1	69293.6	4641	-13.2	7.7	0.186599
97133.2	88091.1	72263	65310.3	84914	50406	9892.3	5299.8	0.189007
10005	65229.6	10052	13660.9	66013.9	13562	800.8	333.3	0.189007
49680.8	73948.5	44029	30365.5	72721.9	27365	1071.4	806.3	0.190211
209438	143522	95635	182478	116127	102981	2357.3	1054.9	0.192619
114627	91535.1	82069	54014.4	82130.1	43101	28.6	-52.8	0.192619
134285	99243.5	88676	49705.7	85001.5	38323	12.1	38.5	0.198638
124434	89660.7	90953	42490.8	82993.4	33553	34.1	2.2	0.203453
116222	90731.7	83948	41574.5	80138.4	33999	-37.4	-27.5	0.209473
120433	87045.5	90673	41192.8	78116	34559	88	-12.1	0.210677
107459	89126.9	79016	45278.2	77096.1	38489	-2.2	53.9	0.21188
80401.5	87436.6	60263	73392	88963.6	54065	2146.1	1788.6	0.214288
11932.5	77881.5	10041	10189.3	75822.2	8807	430.1	261.8	0.221511
8829.75	66697.4	8676	4395.6	70415.6	4091	16.5	-18.7	0.222715
147532	97693.6	98969	79940.3	95755.4	54712	997.7	514.8	0.223919
100701	91694.7	71973	82604.5	91295.8	59297	14593.7	7186.3	0.226327
262143	118741	144683	262143	90534.9	189759	6018.1	3163.6	0.226327
92688	93568.9	64919	89994.3	96203.8	61306	5436.2	2908.4	0.226327
83089.5	93212	58419	46480.5	96336.1	31620	4428.6	2864.4	0.227531
244528	114302	140203	152932	103651	96695	44	41.8	0.228735
140549	97508.4	94464	55727.1	83580.5	43696	-7.7	-8.8	0.232346
5786.25	74971.9	5058	5220.6	77075.3	4439	679.8	269.5	0.232346
140372	105670	87058	53355.5	122756	28485	27.5	36.3	0.244385
137370	95331	94436	47111.9	87413.3	35321	-22	9.9	0.247996
92223.8	86833.8	69604	67991	79314	56180	6584.6	3639.9	0.2492
150295	135445	72721	167487	162244	67654	5001.7	3196.6	0.250404
166713	119081	91750	68725.8	113326	39744	4.4	-15.4	0.251608
112983	84939.8	87173	55056.1	99357.2	36315	-3.3	5.5	0.251608
107867	95666.6	73894	148721	85858.6	113519	7526.2	3509	0.252812
93237	100740	60655	86225.7	94604	59732	2546.5	1893.1	0.25522
12696.8	65669.2	12671	2494.8	67062.9	2438	-19.8	-44	0.25522
77211.8	83676.2	60473	68532.2	81888.3	54847	10429.1	4994	0.262443
13512	68143.3	12995	3315.4	70728.5	3072	-3.3	2.2	0.262443
142898	103251	90701	262143	98322	174730	10754.7	5436.2	0.263647
93938.2	86225.6	71398	78522.4	84693.2	60761	13530	6628.6	0.264851
5034.75	65741.7	5019	4053.5	78968.5	3364	306.9	139.7	0.266054
38037	75204.2	33147	40366.7	74619.1	35453	3390.2	1442.1	0.27087
112989	88179.2	83975	41657	77590.8	35185	-4.4	60.5	0.272074
66731.2	78280.6	55867	100290	75680.5	86847	3349.5	1526.8	0.273278
126574	92576.6	89603	56580.7	79395.2	46704	31.9	69.3	0.274481
5120.25	63241.7	5306	2706	63975.6	2772	282.7	128.7	0.278093
93647.2	89819.4	68329	87231.1	82657.8	69162	1665.4	1621.4	0.279297
19623.8	68146.6	18872	8265.4	68863.6	7866	1109.9	610.5	0.280501
90625.5	92612.4	64130	71105.1	86075.3	54138	2317.7	1658.8	0.285316
109007	87033.7	82082	44707.3	80770.2	36275	-16.5	5.5	0.28652
130815	90223.1	95021	53790	78288.6	45028	-14.3	29.7	0.290132
102332	83966.4	79870	39080.8	76561.1	33453	27.5	31.9	0.293743
122224	102273	78320	68632.3	88407.1	50877	8.8	31.9	0.297355
134833	93021.6	94993	52493.1	82198.9	41852	-8.8	-23.1	0.298559
8210.25	67638.8	7955	6843.1	66736.5	6720	544.5	303.6	0.298559
97128	84501.1	75329	30592.1	76759.6	26119	-36.3	-25.3	0.298559
118112	86514.7	89471	40643.9	76866	34653	0	-9.9	0.300967
87171.8	90738.4	62960	80180.1	87285.6	60201	4292.2	2731.3	0.300967
99781.5	110704	59070	91139.4	107779	55418	88	115.5	0.304578
145112	118874	80001	59939	92549.3	42444	31.9	4.4	0.305782
131971	98358.2	87932	53555.7	85789.7	40912	-14.3	7.7	0.309394
148693	97755.2	99685	63828.6	82842.9	50494	-29.7	47.3	0.310597
159741	124689	83959	58282.4	99264.4	38479	11	27.5	0.310597
139455	96206.5	94997	50668.2	84067.7	39499	6.6	-23.1	0.310597
225582	112438	131484	191102	98910.6	126620	-31.9	-28.6	0.311801
160304	91132	115280	58697.1	86411.3	44517	-6.6	-3.3	0.314209
94518	84201	73566	69740	89141.8	51272	10276.2	5352.6	0.317821
125831	95118.4	86697	60793.7	91544	43522	8.8	33	0.320228
24567	70181	22941	3094.3	71029.1	2855	17.6	1.1	0.321432
73791.8	82657.1	58507	57949.1	84964.7	44698	9076.1	4664	0.322636
90640.5	88008.4	67496	65566.6	89095.2	48229	7676.9	4182.2	0.322636
85023.8	83488.7	66741	81787.2	84989.1	63067	3055.8	2013	0.32384
88532.2	87803.4	66080	67694	81896.1	54171	1254	1365.1	0.328655
168947	103634	106839	66761.2	94959.6	46075	5.5	-6.6	0.329859
8355.75	66408.2	8246	9266.4	67686.4	8972	46.2	85.8	0.329859
122326	114639	69931	143396	141541	66395	17319.5	8247.8	0.331063
92780.2	90906.3	66887	89903	85780	68686	10677.7	5503.3	0.335879
90393.8	87040.2	68061	60311.9	87277	45288	9301.6	4714.6	0.340694
10644	64932.1	10743	9209.2	64117.1	9413	108.9	70.4	0.341898
72589.5	82050.8	57979	47573.9	87060.3	35812	6781.5	3669.6	0.341898
116084	87284.7	87159	38754.1	80472.4	31561	47.3	49.5	0.344306
84844.5	85661.4	64911	52450.2	77446.3	44384	63.8	74.8	0.344306
154961	105712	96068	67741.3	89392.4	49663	7.7	-25.3	0.34551
87405	84787.7	67559	70519.9	80477.7	57427	8888	4681.6	0.34551
131686	96472.7	89457	50770.5	87387.9	38075	-6.6	-17.6	0.347917
52233	77848.2	43972	65426.9	74859.8	57278	2845.7	1409.1	0.349121
163006	128415	83189	192050	131578	95656	19824.2	10934	0.351529
106711	85868.6	81443	66786.5	78006.1	56110	39.6	-4.4	0.353937
75860.2	89505.4	55545	60721.1	89078.8	44673	7374.4	3901.7	0.355141
139224	94117.1	96945	43953.8	82193.6	35046	13.2	-2.2	0.356344
73903.5	85710.7	56508	67480.6	83954.9	52676	10483	5284.4	0.357548
75260.2	94843.8	52004	119696	94913.7	82648	3512.3	1567.5	0.357548
93253.5	104860	58282	100110	103102	63634	5524.2	3187.8	0.36116
91287.8	83400.3	71734	28791.4	76305.1	24728	-3.3	-23.1	0.362364
123394	101369	79776	109765	94975.4	75741	13164.8	7506.4	0.362364
136246	142801	62528	199834	138320	94681	8855	4776.2	0.363568
11176.5	68079.1	10759	12289.2	72160.7	11161	636.9	356.4	0.364771
147350	97292.8	99254	66254.1	93729.7	46325	33	23.1	0.364771
95102.2	86201.4	72303	74882.5	87549.5	56054	12290.3	6233.7	0.364771
127762	93456.4	89593	47066.8	82032.1	37602	20.9	-46.2	0.368383
130126	111051	76793	89523.5	100012	58663	2.2	49.5	0.369587
145346	164050	58064	135087	162004	54647	8668	4591.4	0.369587
102889	105113	64149	82051.2	100827	53332	13406.8	6630.8	0.371995
155829	96678.2	105633	57680.7	88255.6	42832	-69.3	38.5	0.375606
72124.5	77882.2	60691	41166.4	80533.8	33500	7852.9	4224	0.378014
118733	96989.9	80228	50101.7	93280.3	35200	-4.4	-17.6	0.380422
123665	89040.2	91021	52322.6	83919	40861	-27.5	-14.3	0.380422
121088	87910.5	90269	45148.4	79822.1	37068	4.4	-19.8	0.380422
22915.5	78933.6	19026	5850.9	76261.8	5028	-3.3	-31.9	0.382829
29069.2	72768.6	26180	5297.6	76827.5	4519	40.7	0	0.386441
92144.2	82580.3	73126	38934.5	77945.1	32736	57.2	-57.2	0.39246
76680.8	84946.5	59159	59800.4	83696.3	46825	8940.8	4660.7	0.39246
91094.2	84749.9	70442	66512.6	81797.1	53290	6161.1	3456.2	0.393664
95485.5	83950.3	74541	63461.2	80810.5	51466	5905.9	3491.4	0.403295
262143	138643	123914	260150	172298	98952	66	66	0.404499
134752	94454.2	93496	79367.2	84529	61534	88	57.2	0.405703
137630	98104.6	91940	75153.1	84640.6	58190	7.7	44	0.405703
84969	99142.4	56167	67092.3	90998.6	48319	6967.4	3820.3	0.405703
117463	88595.2	86890	40733	79281.2	33671	18.7	-29.7	0.406907
262143	181578	94614	262143	151468	113422	9763.6	6481.2	0.408111
117963	90308.1	85605	44460.9	82155	35467	14.3	13.2	0.410518
92692.5	101014	60137	78156.1	100371	51031	12281.5	6174.3	0.411722
140010	98336.7	93309	53146.5	88689.4	39272	18.7	85.8	0.415334
123319	105541	76575	211106	101980	135664	6337.1	3045.9	0.420149
76941.8	94109	53581	82225	92395.6	58322	7858.4	4248.2	0.422557
7276.5	67326.4	7083	1771	67244.6	1726	11	-57.2	0.426169
118871	89357.3	87182	49360.3	83655.6	38669	-1.1	-11	0.439411
70224	87881.9	52368	48749.8	86091.8	37110	9493	4721.2	0.439411
53036.2	76176.6	45628	65686.5	73816.5	58318	6012.6	2520.1	0.440615
128216	96836.3	86773	43742.6	90856.8	31552	-35.2	41.8	0.440615
137542	92813.3	97119	46520.1	83353.6	36576	11	-1.1	0.441819
133285	103117	84709	262143	96589.6	177864	5047.9	2899.6	0.441819
125626	97262.3	84648	42407.2	91883.4	30247	-3.3	-6.6	0.446634
164899	130661	82709	67411.3	95377.1	46320	15.4	30.8	0.447838
9169.5	73915.4	8130	19177.4	75127.6	16729	1259.5	563.2	0.45145
120922	99318.6	79791	62764.9	85357.1	48190	29.7	-20.9	0.453858
63577.5	80953.9	51469	70148.1	75248.4	61094	5833.3	2635.6	0.453858
22180.5	69022.9	21060	13194.5	76059	11369	1258.4	671	0.456265
75025.5	88925.5	55292	37555.1	86240.3	28539	20.9	26.4	0.458673
128486	92574.4	90959	38238.2	91874.9	27276	-5.5	91.3	0.459877
136947	98144.9	91446	52782.4	83811.4	41273	63.8	52.8	0.462285
102846	84343.2	79913	75841.7	80375.8	61839	10787.7	5715.6	0.463488
102330	90833.1	73831	85266.5	89715.6	62286	9238.9	4950	0.465896
111377	87170.5	83735	53923.1	84080.5	42030	-26.4	11	0.4671
76537.5	90080.7	55683	74664.7	87879.6	55681	1797.4	1822.7	0.470712
10304.2	65271.5	10346	11765.6	65556.1	11762	195.8	146.3	0.471916
125838	91037.6	90588	39611	82395.3	31506	-1.1	25.3	0.473119
42001.5	76368.1	36044	59763	76142.7	51438	8631.7	3846.7	0.476731
121820	90709.5	88013	48859.8	80504.7	39775	23.1	15.4	0.477935
82771.5	84635	64093	107371	83026.5	84752	2946.9	2029.5	0.481546
7302	69133.8	6922	7329.3	67882	7076	429	229.9	0.481546
153127	100811	99546	50785.9	111651	29810	-26.4	11	0.48275
71142.8	84572.8	55129	88312.4	82645.2	70030	4178.9	2580.6	0.48275
137130	95386.7	94216	52166.4	84535.3	40442	40.7	28.6	0.48877
78344.2	87331.1	58792	84989.3	83283.9	66878	12819.4	6418.5	0.489974
73332	88076.4	54565	77498.3	88642.1	57297	7047.7	3550.8	0.491177
69059.2	86788.9	52148	66806.3	88452.4	49498	9356.6	4791.6	0.492381
140157	91001.5	100936	47763.1	81221.7	38539	48.4	-12.1	0.492381
132883	90096.1	96659	60572.6	82608.9	48054	44	29.7	0.492381
78425.2	84765.6	60634	54879	78901.1	45583	8192.8	4220.7	0.495993
100138	111309	58959	117466	114338	67329	12311.2	6161.1	0.497197
133931	109278	80321	241040	111388	141817	10323.5	5107.3	0.498401
94564.5	87508.9	70820	78956.9	87675.5	59019	3690.5	2414.5	0.500808
158989	100394	103786	164624	97511.6	110641	17868.4	9537	0.500808
73066.5	80440.9	59528	40525.1	78272.2	33931	3040.4	2158.2	0.502012
262143	126001	136347	262143	126570	135734	12135.2	6086.3	0.503216
121786	93575.7	85293	59587	82288.7	47456	59.4	0	0.503216
262143	133457	128729	262143	130508	131638	8489.8	3759.8	0.503216
121859	88613.1	90124	37158	83388.2	29203	5.5	-26.4	0.506828
5511	64196.4	5626	3726.8	63389.5	3853	396	166.1	0.508031
81443.2	90974.3	58670	133961	87413.5	100434	3473.8	1681.9	0.508031
62488.5	83530.4	49027	71264.6	86466.4	54014	6849.7	3480.4	0.508031
117512	89456.2	86090	34654.4	79808.5	28457	68.2	-46.2	0.514051
172910	98409	115150	58215.3	87500.5	43602	46.2	-1.1	0.517662
95450.2	97218.5	64344	98184.9	95366.2	67473	10962.6	5504.4	0.518866
72970.5	79404.2	60226	107933	78196.5	90458	5703.5	2497	0.52007
86706.8	91727.3	61949	110825	91005.1	79809	731.5	783.2	0.52007
93257.2	94252.5	64844	76004.5	89229	55823	5822.3	3423.2	0.521274
104401	88896.5	76966	33642.4	81261.6	27132	47.3	62.7	0.522478
85836.8	94536.6	59505	77502.7	86224.3	58907	8761.5	4719	0.522478
100601	92127.4	71564	88587.4	91731.1	63290	8963.9	4830.1	0.523682
64677.8	86866.2	48796	78145.1	88924.1	57592	8396.3	4318.6	0.526089
132869	96835.3	89923	49075.4	91575	35121	6.6	16.5	0.527293
201107	161359	81680	141448	125878	73642	12045	6266.7	0.527293
156730	117460	87447	51748.4	102950	32942	28.6	50.6	0.530905
140072	91283.3	100563	43755.8	84857.2	33793	8.8	5.5	0.532109
141434	111489	83138	143962	106652	88463	8941.9	5489	0.533313
62515.5	82032.2	49944	68549.8	77610.4	57885	211.2	100.1	0.533313
94606.5	82247.3	75384	83010.4	82658.5	65815	10917.5	5623.2	0.53572
97842	82618.3	77612	60790.4	81650.2	48793	10209.1	5343.8	0.53572
77156.2	77078.6	65602	95901.3	75925.8	82778	792	964.7	0.53572
133643	92324.4	94866	45316.7	80635.2	36831	-22	-3.3	0.536924
122144	99902	80127	120724	97734	80952	16122.7	8124.6	0.536924
74469.8	89957.2	54253	62081.8	90397.1	45008	9331.3	4756.4	0.540536
83498.2	89488.6	61149	73258.9	86305.6	55629	8222.5	4406.6	0.544147
44121.8	95995.1	30122	64596.4	93850.1	45108	2520.1	1115.4	0.544147
118056	88784.2	87143	40120.3	81219.7	32373	-15.4	24.2	0.544147
94873.5	89089.3	69791	85433.7	86037.6	65076	10173.9	5340.5	0.546555
72121.5	94519.8	50006	85955.1	88722.2	63492	3341.8	2514.6	0.546555
112941	89638.3	82573	37689.3	79306.7	31145	-17.6	29.7	0.546555
112028	88936.5	82552	37128.3	82026.7	29664	35.2	-16.5	0.548963
106204	90803.4	76651	77103.4	89053.1	56742	11591.8	5923.5	0.548963
69721.5	108658	42052	110779	104447	69509	7884.8	4400	0.551371
72758.2	81829.5	58271	122252	77112.3	103899	3879.7	1760	0.553778
157440	101188	101969	95748.4	88953.6	70542	25.3	57.2	0.553778
117873	103230	74832	57093.3	91020.4	41108	26.4	-20.9	0.558594
109124	83469.3	85679	42368.7	75599	36729	-22	-2.2	0.558594
155468	100157	101727	59220.7	86747.6	44740	140.8	115.5	0.561002
7336.5	69340.2	6934	6392.1	67675.7	6190	1171.5	513.7	0.561002
109555	94318.1	76123	107723	96263	73338	9713	5085.3	0.563409
108680	85444.3	83358	36203.2	76590.3	30978	-33	4.4	0.565817
110478	85215.9	84964	65855.9	81741.1	52800	46.2	57.2	0.567021
129291	98449.1	86067	112582	94630.5	77968	16497.8	9004.6	0.567021
18182.2	67550.6	17640	3385.8	65319.9	3397	26.4	-4.4	0.568225
152516	96696.3	103368	127992	100137	83766	8416.1	3730.1	0.571836
99059.2	87246.8	74409	71594.6	87285.3	53755	6294.2	3595.9	0.571836
137317	92162.3	97645	56015.3	81979	44780	4.4	-15.4	0.574244
105546	91165.1	75874	93304.2	88779.6	68876	14951.2	7331.5	0.577856
82946.2	86488.4	62852	55257.4	79279.9	45678	7115.9	3918.2	0.57906
8208.75	67162.1	8010	7107.1	73396	6346	709.5	317.9	0.580263
262143	136592	125775	262143	106838	160803	4037	2129.6	0.582671
145801	104368	91553	150863	100862	98024	2121.9	2482.7	0.582671
80409.8	88075.5	59832	79114.2	90910.9	57032	3041.5	1735.8	0.587487
75507	81834.1	60469	45782	81503	36813	5606.7	3197.7	0.589894
114700	91586	82076	46564.1	79293.9	38485	-31.9	-8.8	0.592302
19258.5	69619.1	18129	24664.2	69269	23335	321.2	193.6	0.597118
168857	103852	106558	119794	97197.6	80772	48.4	49.5	0.601933
177652	123391	94355	219010	119320	120290	19410.6	8940.8	0.603137
29100.8	75713.5	25189	3591.5	74109.7	3176	0	40.7	0.605545
130330	112060	76221	47560.7	102832	30311	13.2	22	0.605545
119277	92674.8	84348	53453.4	80383.7	43580	3.3	37.4	0.607952
84393	88069.8	62800	64362.1	85678.4	49231	3762	2642.2	0.607952
89011.5	88180	66154	62258.9	85841.1	47532	6235.9	3641	0.61036
71275.5	84250.7	55443	87318	80835	70792	3756.5	1763.3	0.611564
104140	96189.1	70953	106305	89873.5	77518	11025.3	5575.9	0.611564
122155	90418.2	88539	56773.2	82150.7	45291	-11	-25.3	0.612768
78756	102986	50117	102719	97090.9	69335	4290	2607	0.613972
48422.2	79344.9	39995	50508.7	77722.8	42589	5055.6	2345.2	0.616379
117371	86853.9	88563	51019.1	80700.6	41432	-29.7	-6.6	0.616379
140764	96485.7	95611	100742	88241.8	74820	-1.1	117.7	0.619991
66044.2	76449.7	56616	73475.6	75673	63633	539	690.8	0.622399
139376	94071.1	97098	54351	79984.4	44533	30.8	0	0.62601
133633	92357	94825	39002.7	79967.5	31964	14.3	-13.2	0.62601
94622.2	85792.5	72281	69924.8	86941.4	52709	4672.8	2952.4	0.63203
112226	86709.8	84821	41168.6	76775	35142	45.1	53.9	0.633234
11376	66482.8	11214	2389.2	88064.5	1778	-3.3	19.8	0.634437
127172	99037	84154	44894.3	86964.8	33832	4.4	9.9	0.635641
121348	88453.2	89908	37998.4	77590.4	32095	7.7	57.2	0.638049
173258	120329	94363	87446.7	108273	52930	411.4	204.6	0.638049
119337	85624.7	91339	38177.7	79207.7	31588	4.4	-44	0.640457
111169	89232.4	81647	50606.6	83194.6	39865	15.4	-3.3	0.644068
125408	97810.3	84027	51619.7	87412.4	38701	170.5	59.4	0.646476
9550.5	65621.9	9538	6011.5	65280.8	6035	48.4	160.6	0.646476
108727	83903.6	84925	39617.6	75922	34198	138.6	46.2	0.648884
148360	103168	94243	51009.2	93074	35917	56.1	53.9	0.651292
120327	95501.5	82572	45706.1	81447.5	36777	-38.5	16.5	0.653699
115083	86447.1	87245	52166.4	88329.1	38705	-3.3	8.8	0.653699
81423.8	97263.9	54863	67175.9	94710.8	46483	7632.9	3998.5	0.654903
15526.5	67293.5	15121	15094.2	69692.4	14194	677.6	390.5	0.656107
133337	97057.6	90033	60446.1	88814.6	44603	35.2	-12.1	0.657311
157808	114967	89957	136948	107461	83519	2658.7	1247.4	0.657311
138214	94896.1	95452	42974.8	87001	32372	-12.1	11	0.657311
6833.25	64084.7	6988	8189.5	67646.5	7934	750.2	306.9	0.660923
111974	86518.7	84818	37570.5	83205.6	29592	2.2	73.7	0.664534
107000	92111	76129	58682.8	81371	47263	55	25.3	0.664534
112540	98816.3	74638	197641	110346	117382	4321.9	2304.5	0.665738
50521.5	77815.6	42549	76316.9	75430.6	66306	3086.6	1428.9	0.665738
133091	89282.4	97693	59856.5	78348.6	50068	44	-13.2	0.670553
123022	106802	75489	39992.7	84536.2	31004	-17.6	55	0.678981
86182.5	113226	49883	88828.3	116132	50128	10780	5445	0.681388
135889	94270.1	94469	65841.6	82662.8	52200	-33	-23.1	0.683796
114383	94210.3	79569	41374.3	82366.5	32920	-4.4	73.7	0.687408
26997.8	85902.1	20597	242614	93189.2	170620	89.1	3.3	0.687408
81547.5	91588.8	58351	112549	84043.5	87764	4010.6	1999.8	0.691019
7023.75	65190.3	7061	5864.1	73341.5	5240	644.6	316.8	0.693427
100958	86464	76522	83190.8	84182.5	64764	9979.2	5190.9	0.704262
44853.8	70555.1	41663	62839.7	70309.9	58573	3634.4	1579.6	0.706669
25248	70124.3	23596	45887.6	70640.1	42572	262.9	152.9	0.706669
170725	99549.1	112393	90006.4	87967.5	67055	41.8	41.8	0.707873
175971	122083	94464	162394	104543	101802	6740.8	2898.5	0.707873
5200.5	65833.5	5177	5406.5	63807	5553	640.2	291.5	0.710281
113573	90489.7	82254	33019.8	82911.3	26100	9.9	58.3	0.710281
11688.8	64383.4	11898	8941.9	65221.6	8985	107.8	23.1	0.712689
134488	92303.1	95488	49216.2	81198.1	39723	-3.3	40.7	0.713893
130630	96121.9	89064	52829.7	83724.2	41353	-24.2	-40.7	0.7163
156464	120324	85220	185308	102847	118082	12241.9	7423.9	0.723523
24421.5	72292.7	22139	19551.4	69712.8	18380	1038.4	422.4	0.724727
227202	128085	116250	210248	108408	127102	-20.9	82.5	0.724727
99432	90990.5	71616	76134.3	90523	55119	14297.8	7067.5	0.725931
73210.5	91729.7	52305	70089.8	87037.5	52775	7356.8	3923.7	0.727135
7467.75	67069.5	7297	4895	66390.5	4832	578.6	310.2	0.728339
216428	140495	100956	198890	159007	81974	24149.4	12320	0.729543
79054.5	89778.1	57708	64781.2	86837.8	48890	733.7	995.5	0.729543
102724	85568.1	78676	70469.3	83119.3	55562	392.7	994.4	0.730747
93161.2	86822.1	70321	88858	88398	65877	-7.7	16.5	0.730747
150934	97429.7	101526	64399.5	87088.6	48462	24.2	-11	0.733154
122655	92685.3	86727	43483	83649.9	34067	-44	46.2	0.734358
84219	90845	60756	87771.2	92898.4	61919	2972.2	1530.1	0.735562
130008	90408.7	94241	55405.9	80415.5	45154	-5.5	-29.7	0.736766
71118	86180	54082	42068.4	81698.4	33746	7175.3	3806	0.73797
140343	98616	93266	58779.6	89303.1	43136	35.2	53.9	0.739174
125376	88448.9	92897	46465.1	85441.6	35640	7.7	12.1	0.740378
152350	93111.5	107231	61501	82049.8	49123	18.7	-68.2	0.741581
87544.5	82149.4	69840	28438.3	74178.4	25125	12.1	-24.2	0.741581
75222	88472	55721	73266.6	83372.7	57592	8676.8	4581.5	0.747601
66774.8	85706	51060	82591.3	83212.2	65047	3599.2	1734.7	0.752416
99138	99125.9	65544	88267.3	93988.1	61547	7773.7	4232.8	0.752416
181983	159673	74693	170625	159305	70193	22199.1	11217.8	0.754824
65419.5	79380.3	54010	107228	77691.7	90451	694.1	883.3	0.757232
110258	91817.3	78698	34718.2	78893.6	28840	4.4	-31.9	0.758436
84794.2	93038.2	59729	54682.1	100690	35591	8107	4433	0.758436
116848	90189.2	84908	39598.9	77587.7	33448	-13.2	40.7	0.75964
74880.8	85469.2	57417	70871.9	88533.8	52462	644.6	789.8	0.762047
72378	74034.1	64070	43428	81575.8	34889	5762.9	3229.6	0.766863
136960	91302.8	98308	35625.7	82372.5	28344	-3.3	-71.5	0.766863
85674.8	83580.6	67178	58106.4	78923.5	48250	5227.2	3182.3	0.772882
116840	85905.2	89136	61290.9	82014.9	48976	-47.3	26.4	0.772882
140966	88619.1	104248	53653.6	76904.8	45722	36.3	-12.1	0.774086
56709	72368.4	51355	29243.5	72032.7	26606	1739.1	1090.1	0.774086
68275.5	79799.2	56072	63869.3	75887.7	55157	3350.6	1952.5	0.777698
143887	88230	106877	48614.5	80548.1	39554	9.9	40.7	0.780105
144153	93401.7	101146	74554.7	86082	56760	-24.2	-2.2	0.781309
99169.5	92901.1	69958	56580.7	89515.1	41424	-29.7	29.7	0.787328
120715	92924.9	85135	60304.2	87156.2	45345	18.7	-68.2	0.792144
172673	116897	96806	67508.1	92132.7	48020	-42.9	58.3	0.798163
7119	67216.7	6941	3095.4	67755.6	2994	275	90.2	0.799367
113224	95394.1	77785	43778.9	81631.3	35147	5.5	45.1	0.800571
128441	102798	81884	72150.1	88360.4	53513	-31.9	-13.2	0.801775
42048	81581.4	33778	53848.3	80055.4	44082	376.2	377.3	0.801775
22519.5	68363.8	21588	8902.3	68069.2	8571	490.6	293.7	0.802979
143516	92331.4	101866	63255.5	82738.2	50104	89.1	26.4	0.802979
262143	121824	141021	262143	104560	164305	26627.7	12364	0.804183
97651.5	90570.2	70660	74772.5	85679.9	57193	5148	2953.5	0.804183
149913	115070	85380	105604	87991.6	78654	-8.8	7.7	0.804183
262143	135317	126960	262143	99194.6	173193	10006.7	4846.6	0.805386
127388	95911.5	87044	46899.6	83102.1	36986	29.7	20.9	0.808998
103993	96263.6	70798	107292	94018.8	74788	12140.7	6294.2	0.810202
139390	92189.9	99090	60331.7	79928.4	49468	-33	-25.3	0.818629
157387	92069.1	112030	61386.6	82530.5	48746	17.6	-34.1	0.821037
7170	64404.2	7296	1686.3	66534.2	1661	17.6	16.5	0.823444
150894	102854	96146	62599.9	92464.3	44369	-6.6	90.2	0.824648
108276	99331.9	71437	138286	93682.4	96739	1431.1	2002	0.82826
122518	83872.9	95732	39964.1	74161.5	35316	51.7	-15.4	0.829464
128822	98325.2	85863	62367.8	80865.3	50545	-14.3	-44	0.830668
28166.2	70756.8	26088	7191.8	71466.5	6595	-28.6	17.6	0.830668
122138	86822.2	92193	44275	82217.1	35292	3.3	60.5	0.831871
10545.8	65336.2	10578	13190.1	67840.7	12742	595.1	256.3	0.833075
84849	87502	63549	107858	87263.5	81003	7905.7	3906.1	0.836687
90889.5	86006.2	69257	61065.4	87423.4	45777	5031.4	3008.5	0.837891
149137	94472.4	103457	51439.3	79481.5	42414	-31.9	38.5	0.842706
100930	84218.6	78540	28157.8	80869	22819	11	-23.1	0.845114
64374.8	85331.3	49441	89769.9	82891.8	70974	2853.4	1321.1	0.848726
153724	110655	91044	61427.3	87539.9	45987	19.8	-1.1	0.848726
113141	108690	68220	143099	97639.1	96049	9000.2	4961	0.851133
71387.2	90889.3	51474	54917.5	87863.7	40962	6964.1	3801.6	0.853541
84902.2	99466.5	55940	124027	109585	74173	10480.8	5431.8	0.853541
8300.25	64359.3	8452	8038.8	64602.2	8155	298.1	160.6	0.85956
104216	84836.3	80507	28442.7	79540	23435	-3.3	36.3	0.860764
86121.8	94287.9	59860	78993.2	94329.5	54881	12723.7	6206.2	0.863172
73820.2	84394	57325	74083.9	86142.5	56362	8900.1	4664	0.866784
78862.5	82553.3	62606	70224	78382	58715	10737.1	5357	0.867987
94240.5	102730	60120	75500.7	103142	47973	12669.8	6145.7	0.867987
50947.5	77915.1	42853	51967.3	77850.6	43747	4312	2071.3	0.870395
20621.2	71877.2	18802	31883.5	74516.5	28041	957	455.4	0.870395
5388.75	66633.4	5300	4544.1	64361.8	4627	514.8	195.8	0.875211
104308	87840.4	77822	45466.3	78675.6	37873	-4.4	13.2	0.875211
140209	94378.8	97360	47187.8	79635.9	38833	37.4	72.6	0.88123
166483	102035	106930	64062.9	91153.2	46059	6.6	3.3	0.886045
78389.2	82187.9	62507	53631.6	81842.3	42946	6458.1	3670.7	0.890861
26133.8	67400	25411	9418.2	65129.4	9477	42.9	134.2	0.892065
117284	93008.8	82641	114704	92627.9	81155	10000.1	5539.6	0.894473
116302	91946	82896	48735.5	79680.9	40084	47.3	-53.9	0.894473
128361	91581	91856	46297.9	83073.6	36524	41.8	34.1	0.894473
86650.5	92991.7	61067	67127.5	90117.5	48817	7773.7	4187.7	0.895676
98728.5	95946.8	67436	83671.5	94346.2	58121	8748.3	4535.3	0.89688
6156.75	64859.1	6221	4675	65564.1	4673	862.4	394.9	0.899288
37587.8	74423.7	33099	32905.4	74917.1	28785	303.6	193.6	0.900492
6311.25	67794.5	6101	5893.8	68062.8	5675	665.5	332.2	0.901696
74536.5	88461.1	55220	47988.6	87096.9	36109	8772.5	4514.4	0.9029
127630	101054	82771	53486.4	80407.5	43594	-8.8	5.5	0.904103
104854	94396.6	72796	86737.2	89146.2	63765	6521.9	3844.5	0.907715
204856	122714	109404	169469	118693	93572	4554	2344.1	0.908919
133082	93077.9	93703	66314.6	82885	52434	-3.3	73.7	0.910123
95988.8	92865.6	67740	53347.8	91739.7	38110	8765.9	4647.5	0.912531
5790.75	65375.1	5805	914.1	66268.2	904	-24.2	-17.6	0.917346
90687.8	86428.1	68766	67772.1	83144.8	53419	10929.6	5508.8	0.924569
117610	89290.8	86321	62071.9	81725	49776	-16.5	-75.9	0.925773
125850	90430.4	91205	39673.7	78696.6	33039	-7.7	3.3	0.926977
144455	91391.1	103588	56239.7	83126	44339	-15.4	-9.9	0.926977
5732.25	66220.5	5673	3971	72938.2	3568	188.1	59.4	0.928181
132322	96033.7	90300	57436.5	85243	44158	51.7	34.1	0.932996
46356.8	78108.7	38895	48917	76283.8	42025	3918.2	1813.9	0.9342
93469.5	98576.1	62141	89677.5	97621.5	60203	11273.9	5724.4	0.935404
67710.8	93124.8	47651	104300	86664.4	78872	13648.8	5847.6	0.936608
142971	101678	92151	58675.1	90406.1	42534	38.5	25.3	0.937812
134845	97333.4	90793	53895.6	85778.5	41177	14.3	-44	0.942627
69102.8	91542.9	49471	62562.5	99213.5	41326	4757.5	2823.7	0.942627
139904	96078.4	95430	85817.6	80514	69853	17.6	-19.8	0.943831
133792	99201	88388	50712.2	94341.9	35228	8.8	20.9	0.948647
138804	104058	87419	109007	94694.7	75441	7701.1	4598	0.94985
109717	115800	62093	39475.7	108223	23905	71.5	-12.1	0.951054
96908.2	78492.4	80912	69133.9	80838.6	56047	2656.5	2171.4	0.951054
93999	85333.6	72191	61750.7	80592.9	50214	11033	5464.8	0.951054
15777.8	68247	15151	20498.5	69382.8	19362	389.4	276.1	0.952258
22901.2	74344	20188	5549.5	69539.6	5230	6.6	-8.8	0.953462
101830	87162.1	76565	39239.2	79699.4	32266	18.7	40.7	0.953462
125020	88637.5	92436	40786.9	78199.4	34182	0	-16.5	0.95587
151874	105208	94605	54206.9	92863.8	38255	-28.6	-27.5	0.959481
141735	93532.8	99310	54243.2	89303	39807	26.4	-1.1	0.959481
108369	93935.3	75606	95163.2	89158.2	69950	7177.5	4081	0.961889
138353	90777.4	99883	43600.7	84877.9	33665	7.7	27.5	0.964297
124067	91067.5	89284	39850.8	82236.4	31758	36.3	46.2	0.964297
142309	105099	88739	49989.5	95012.1	34481	60.5	22	0.964297
85758	93022.5	60418	64223.5	89441.8	47058	11172.7	5547.3	0.965501
127265	92690.3	89982	43604	88035.5	32460	-12.1	31.9	0.965501
45961.5	79582.9	37849	44965.8	80936	36410	218.9	383.9	0.965501
127542	98853.9	84555	77564.3	87441.8	58133	4.4	-31.9	0.965501
13665.8	68439.4	13086	4709.1	96896.6	3185	-3.3	-5.5	0.969112
109832	106080	67854	149787	99739.3	98421	2229.7	2124.1	0.970316
45477	93238.9	31965	90473.9	96317.4	61560	3481.5	2230.8	0.970316
57131.2	79224.6	47260	81912.6	77333	69417	5218.4	2292.4	0.972724
229798	165344	91083	122287	168472	47570	8474.4	4416.5	0.975132
99952.5	85917	76242	34777.6	78086.4	29188	-6.6	-27.5	0.975132
10975.5	68373.6	10520	3682.8	68998.3	3498	282.7	66	0.976335
130464	104310	81968	48351.6	105048	30165	34.1	-61.6	0.977539
131764	91244.8	94639	66328.9	81963.4	53035	24.2	23.1	0.979947
5413.5	63251.8	5609	5232.7	65910.1	5203	426.8	180.4	0.981151
89070.8	109498	53310	84322.7	102933	53687	12669.8	6263.4	0.98717
76026	83143.2	59926	77468.6	79409.7	63934	4726.7	2354	0.989578
131857	89469	96585	52994.7	76917.6	45153	-56.1	-29.7	0.989578
148503	94073.6	103454	53428.1	82925.9	42224	59.4	42.9	0.990782
8565	67890.2	8268	2142.8	69589	2018	-8.8	-27.5	0.99319
8748.75	65691.8	8728	7134.6	68468.8	6829	6.6	93.5	0.994393
73386	89624.4	53662	78663.2	85771.1	60105	1232	920.7	0.994393
9579	67055	9362	11078.1	69970.5	10376	129.8	110	0.995597
7794	70385.5	7257	4978.6	84813.5	3847	18.7	18.7	0.999209
138850	110894	82057	85234.6	109224	51142	7711	5006.1	1.00162
225493	120984	122148	181213	114342	103864	10291.6	4566.1	1.00402
128289	90589.8	92809	75409.4	82540.5	59874	-20.9	67.1	1.00643
125443	93840.8	87606	39426.2	83519.3	30937	-14.3	-39.6	1.00884
57330.8	107405	34982	88938.3	110897	52559	11742.5	5773.9	1.01125
119779	100348	78226	129912	99501.3	85566	18671.4	9715.2	1.01366
92721.8	87928	69109	82072.1	90370.6	59518	11862.4	5942.2	1.01366
143402	99338.4	94606	50447.1	81893	40371	-28.6	20.9	1.01366
11271.8	65199.1	11330	2505.8	65089.2	2523	-22	5.5	1.01486
96210	99151.1	63592	59782.8	87619.9	44715	12.1	59.4	1.01606
132196	98800.1	87688	148606	96731.4	100681	20319.2	10269.6	1.01847
130090	103693	82220	140492	92170.5	99894	2742.3	1296.9	1.01967
16822.5	70360.5	15669	24371.6	68659.1	23263	344.3	171.6	1.02329
124594	93040.6	87762	43166.2	81744.7	34607	19.8	3.3	1.0281
78595.5	86600.7	59478	35102.1	83510.1	27547	-2.2	69.3	1.03171
101811	100303	66521	110144	108047	66808	10144.2	5349.3	1.03412
74781	74422.2	65852	49374.6	76233.7	42446	616	819.5	1.03653
7254.75	71260.1	6672	10001.2	69270.6	9462	588.5	334.4	1.03653
78699	89515.6	57617	51851.8	89260.8	38070	9820.8	5022.6	1.03773
82786.5	78128.8	69443	56457.5	80888.4	45742	10545.7	5561.6	1.03894
75219	92144.6	53498	59535.3	90050.4	43328	7250.1	3967.7	1.04134
49656	79403.1	40984	81167.9	78262.4	67969	3238.4	1474	1.04255
99525	92191.7	70749	80654.2	86042.4	61432	6844.2	3865.4	1.04255
62546.2	104647	39170	90575.1	103968	57094	1397	1387.1	1.04255
91497.8	87854.1	68254	109452	85238.3	84153	2469.5	1948.1	1.04616
259912	128294	132770	262143	101982	168459	22145.2	11832.7	1.04616
148208	99256.3	97857	68923.8	85405.1	52889	134.2	-11	1.04736
90845.2	104712	56857	114983	111489	67590	463.1	420.2	1.04736
124000	87208.2	93185	43906.5	86156.6	33398	-15.4	-49.5	1.04857
86117.2	95255.3	59249	101538	93869	70890	9387.4	4896.1	1.04977
9536.25	68844.2	9078	5810.2	70802.8	5378	537.9	209	1.04977
5451.75	65484.9	5456	1883.2	63847.6	1933	-8.8	19.8	1.05579
73137.8	96853	49489	81865.3	89833.5	59723	8827.5	4494.6	1.0582
42744.8	72507.3	38635	42935.2	72860.5	38619	1295.8	656.7	1.06061
97020.8	84941.1	74856	122043	86314	92664	2850.1	1565.3	1.06181
94149	86095.9	71666	74179.6	81293.5	59801	12683	6165.5	1.06301
6840	64498.7	6950	5837.7	63976.5	5980	79.2	78.1	1.06301
152893	115851	86490	140242	123010	74717	8182.9	4374.7	1.06422
130430	91475.4	93444	55019.8	79915.3	45120	49.5	63.8	1.06903
123396	85742.4	94316	47219.7	85259.8	36296	71.5	47.3	1.07264
119554	91401	85722	41646	79893.2	34162	26.4	-27.5	1.07385
146166	93245.7	102730	66672.1	82721.3	52821	29.7	24.2	1.07505
110717	88068.5	82390	34133	81678.9	27387	-16.5	-7.7	1.07746
117103	88798.9	86425	54575.4	79461.8	45011	-30.8	20.9	1.07746
149632	92818.9	105650	60445	80831.8	49007	55	75.9	1.07987
166552	94212.9	115856	63839.6	83904.1	49864	-12.1	66	1.07987
7323	63263.9	7586	6259	65327.3	6279	56.1	68.2	1.07987
137883	108518	83270	58007.4	90574	41972	-1.1	-26.4	1.08107
102651	91135.3	73817	80747.7	82588.9	64075	26.4	41.8	1.08348
134263	92859	94757	125562	92555.3	88907	1838.1	2713.7	1.08468
73341	100336	47904	78526.8	89959.8	57207	7667	4055.7	1.08589
217307	103730	137293	106085	91295.1	76153	37.4	72.6	1.09191
90752.2	101824	58410	89604.9	99389.8	59084	11139.7	5759.6	1.09191
51919.5	76877.5	44260	63989.2	74048.6	56633	1548.8	766.7	1.09311
69429	79612.6	57153	91316.5	84689.8	70664	2907.3	1659.9	1.09431
92836.5	86385.5	70430	88606.1	90397.9	64237	10264.1	5381.2	1.09793
124766	90580.7	90269	45211.1	83722.9	35390	29.7	27.5	1.09793
138093	92754.6	97570	80572.8	78522.8	67247	339.9	97.9	1.09913
197606	129963	99646	262143	79787.3	215320	2682.9	1502.6	1.10274
105041	82502.2	83440	24071.3	83150.8	18972	53.9	42.9	1.10395
13493.2	65333.8	13535	7335.9	67005.7	7175	84.7	113.3	1.10515
113502	99121.4	75044	141857	101830	91297	10760.2	6163.3	1.10635
109911	88875.9	81047	43211.3	80687.7	35097	-26.4	35.2	1.10876
67384.5	82135.7	53766	53497.4	78154.4	44860	498.3	843.7	1.10876
15796.5	74338.6	13926	9117.9	70883.8	8430	258.5	179.3	1.11358
143917	95136.4	99139	60640.8	83981.1	47322	57.2	56.1	1.11478
111720	89324.8	81967	43146.4	80390.1	35174	77	19.8	1.11839
92418	87016.6	69604	68493.7	87313.8	51410	14681.7	7077.4	1.122
165356	114292	94817	93476.9	104088	58855	-51.7	46.2	1.12441
11473.5	69302.1	10850	2220.9	65035.3	2238	17.6	-24.2	1.12561
172253	111710	101054	62020.2	87910.8	46235	52.8	37.4	1.12682
8221.5	65065.1	8281	14502.4	63928.8	14867	546.7	232.1	1.12682
199361	173780	75183	262143	180244	95314	13648.8	7172	1.12802
24828.8	67072.4	24260	12656.6	68285.4	12147	177.1	81.4	1.12923
4896.75	63838	5027	5370.2	66567.3	5287	44	20.9	1.13163
151112	97859.6	101199	58353.9	86929.3	43993	29.7	-17.6	1.13645
32567.2	83929.5	25430	44579.7	85596.4	34132	1177	599.5	1.14006
12692.2	65848.6	12632	12601.6	67538.3	12228	251.9	144.1	1.14127
129784	128063	66417	135556	120714	73594	12511.4	6315.1	1.14247
109261	85014.5	84227	39054.4	82205.5	31135	8.8	11	1.14488
5606.25	63599	5777	3881.9	64001.1	3975	-7.7	63.8	1.14728
86066.2	86949.9	64870	59656.3	82169.7	47580	5489	3119.6	1.14728
95700	98447.5	63707	77854.7	91626	55686	9643.7	5239.3	1.14849
109778	85108.3	84532	43327.9	76422	37156	23.1	0	1.1509
26705.2	68312.1	25620	14613.5	66725.4	14353	1104.4	581.9	1.15571
100517	104022	63328	73614.2	95024.2	50770	24.2	71.5	1.15571
13809.8	67283.9	13451	9655.8	67069.7	9435	543.4	458.7	1.16293
15185.2	67870.2	14663	13882	67380.4	13502	355.3	246.4	1.16414
94909.5	86310.8	72065	52632.8	83616.4	41252	892.1	1259.5	1.16534
75047.2	82593.8	59548	51022.4	79455.5	42084	4680.5	2797.3	1.16655
75361.5	78979.3	62534	110074	77691.3	92852	6306.3	2974.4	1.16895
75723.8	82941.4	59833	54775.6	80965.6	44337	7170.9	3986.4	1.17016
99896.2	89471.4	73172	40657.1	81468.3	32706	-8.8	25.3	1.17257
82375.5	83331.7	64784	69632.2	81617.8	55912	2960.1	1648.9	1.17497
109538	92123.2	77925	124947	83246.2	98365	62.7	44	1.17858
9833.25	66340.5	9714	10806.4	66548.4	10642	50.6	14.3	1.1834
149986	93559.2	105062	82502.2	85380.1	63327	-3.3	-5.5	1.18942
24255	70341.4	22598	7356.8	68965.1	6991	9.9	13.2	1.20025
24255	68263.1	23286	20815.3	68364.8	19954	135.3	260.7	1.20266
110354	87121	83013	61178.7	86796.9	46193	77	-5.5	1.20748
11474.2	66464.2	11314	2621.3	64704.1	2655	39.6	16.5	1.20748
112448	86295.3	85397	55556.6	79847.3	45599	9.9	-12.1	1.21109
81158.2	84811.6	62713	62957.4	80632.7	51170	6557.1	3789.5	1.2135
25638.8	70891.1	23702	4961	65377.9	4973	-36.3	49.5	1.21711
188024	102352	120391	117210	86580.5	88721	74.8	-3.3	1.21952
150626	107277	92018	48087.6	119171	26445	23.1	1.1	1.22072
256673	134079	125458	262143	92754.5	185218	4857.6	2974.4	1.22072
5292	62120.1	5583	3531	63157.1	3664	73.7	94.6	1.22072
66110.2	99232.8	43661	109004	97444	73311	10228.9	5153.5	1.22192
126711	94053.1	88292	52165.3	80983.2	42215	27.5	0	1.22433
87602.2	102386	56073	86834	92361.4	61614	6162.2	3447.4	1.22433
86595	89663.8	63293	79578.4	83837	62207	2354	1838.1	1.22433
71031.8	87143.8	53419	65552.3	84270.7	50979	2557.5	1956.9	1.22674
155618	99640.4	102354	163494	108495	98758	20396.2	10698.6	1.22915
262143	106941	160648	262143	85948.4	199885	6059.9	3590.4	1.23156
93663.8	84416.5	72715	123035	79698.2	101172	3622.3	1588.4	1.23156
152901	100497	99710	74323.7	88132	55268	-12.1	2.2	1.23276
42022.5	72324.9	38078	41014.6	71544.7	37570	2180.2	1017.5	1.23517
63300	79788.2	51993	72132.5	77318.9	61140	3679.5	1709.4	1.23637
88039.5	83409.3	69174	75915.4	83145.7	59837	3603.6	2206.6	1.23878
117076	96035.7	79894	85444.7	88030.4	63611	4265.8	2951.3	1.23878
88171.5	94201.4	61341	68717	89375.2	50388	8233.5	4447.3	1.2448
138154	115071	78683	60159	95452.8	41304	0	-3.3	1.24841
58914	74148.5	52071	46921.6	75098.4	40947	3338.5	1829.3	1.24961
96816.8	89114.9	71200	78457.5	86621.9	59359	2543.2	2121.9	1.25082
87352.5	88667.6	64564	75026.6	85265.9	57666	7993.7	4306.5	1.25082
5578.5	64672.3	5653	1679.7	68119.3	1616	34.1	3.3	1.25443
6059.25	65560.3	6057	4852.1	63092.7	5040	937.2	459.8	1.25924
72124.5	88487.8	53417	88020.9	85732.9	67285	888.8	911.9	1.25924
114613	87960.1	85394	43093.6	81322.9	34728	64.9	45.1	1.26045
128990	90539.6	93368	49130.4	78152.6	41199	33	0	1.26406
26478.8	76388.2	22717	27379	76059.1	23591	468.6	235.4	1.26406
7343.25	66627.1	7223	2357.3	69464	2224	108.9	-11	1.26526
6963.75	66760.7	6836	2110.9	66159.7	2091	23.1	6.6	1.26767
108073	98255.6	72084	50675.9	82026.7	40488	-30.8	-41.8	1.27008
81944.2	91420.2	58743	113285	93971.5	79005	18851.8	8927.6	1.2773
114377	92749.5	80818	58583.8	84808.1	45271	23.1	58.3	1.28091
142812	94230.3	99324	60579.2	83086.4	47783	-15.4	20.9	1.28212
102843	83285	80926	47864.3	78235.1	40095	51.7	40.7	1.28212
58291.5	78835.1	48458	74839.6	77760.9	63074	3921.5	2057	1.28212
66282	85150.3	51014	58866.5	79889.7	48290	5240.4	3023.9	1.28453
149608	91244.2	107456	58104.2	87711.7	43414	4.4	25.3	1.28693
101361	94936.4	69971	83429.5	93908.5	58223	1053.8	1295.8	1.28693
92640	98969	61345	76077.1	98060.5	50844	11301.4	5540.7	1.28693
113246	88656.6	83713	58116.3	81332.3	46829	62.7	15.4	1.28814
131126	92779.7	92622	50821.1	85016.6	39176	-12.1	6.6	1.28934
111888	82816	88542	29718.7	74337.6	26200	34.1	-56.1	1.29777
155465	113123	90066	60655.1	99070.2	40124	55	-2.2	1.29897
110229	93662.1	77128	35812.7	83210	28206	4.4	12.1	1.30018
23885.2	68733.8	22774	3807.1	67487.7	3697	-30.8	62.7	1.30138
144658	95880.6	98876	60046.8	88267.4	44583	9.9	39.6	1.30138
21636.8	70347.1	20157	17261.2	71155.5	15898	132	72.6	1.30258
119827	97046.1	80920	43346.6	85943.1	33054	-19.8	-5.5	1.30619
91345.5	85577.7	69953	35525.6	77902.9	29886	-25.3	14.3	1.3086
93060	86164.1	70781	160161	84021.6	124924	4329.6	2506.9	1.31101
9667.5	73894.2	8574	8974.9	71860.6	8185	662.2	342.1	1.31221
133950	99540.2	88191	55569.8	91004.6	40018	-17.6	7.7	1.31221
112325	91991.5	80022	42614	78230.5	35699	27.5	64.9	1.31221
122884	93643.7	86000	49391.1	79824.8	40550	-12.1	46.2	1.31342
162130	105886	100347	81512.2	95414.7	55987	12.1	0	1.31462
101207	89316.3	74261	84120.3	83301.7	66180	10222.3	5431.8	1.31462
81001.5	88875.2	59730	60494.5	85040.1	46620	5825.6	3218.6	1.31583
14628	71054	13492	16864.1	71083.5	15548	965.8	436.7	1.31703
53590.5	80438.5	43662	73668.1	75861.7	63641	5273.4	2385.9	1.31703
140659	97614.4	94435	54506.1	86632.4	41233	-40.7	52.8	1.31703
7152	65389.7	7168	2390.3	68287.1	2294	-11	-5.5	1.31823
131606	102122	84457	50769.4	87805.8	37893	3.3	7.7	1.32185
77756.2	78308.3	65074	49679.3	78649.7	41396	6565.9	3663	1.32185
82848	90758.3	59824	73420.6	87190.5	55186	10651.3	5490.1	1.32305
20464.5	86588	15489	6547.2	86559.9	4957	-22	-30.8	1.32305
63880.5	103754	40350	127873	101622	82465	12955.8	6328.3	1.32305
186188	109122	111820	72298.6	88122.3	53768	49.5	38.5	1.32425
9009	63918.4	9237	3173.5	78869.4	2637	-16.5	-11	1.32546
112906	96350.6	76797	43582	90311.5	31626	5.5	13.2	1.32786
124247	89247.4	91237	40587.8	76264.8	34878	29.7	48.4	1.33027
105610	92522.5	74806	69894	86468.3	52974	10930.7	5814.6	1.33148
52134	95774.3	35674	71671.6	96625.7	48611	10453.3	5295.4	1.33268
111652	93689.7	78101	53461.1	80561.7	43490	-5.5	31.9	1.3375
52657.5	78498.8	43962	69452.9	78785.3	57773	6430.6	2746.7	1.3387
80488.5	92928.4	56763	65208	86196.9	49578	6666	3699.3	1.34111
72668.2	90681	52518	80282.4	86924.9	60528	8440.3	4472.6	1.34111
43440.8	78378.2	36323	51441.5	78020.6	43210	4774	2284.7	1.34111
130973	110503	77676	88349.8	102884	56278	17.6	-2.2	1.34833
148988	96189.9	101508	69108.6	94372	47992	6.6	64.9	1.34953
131886	89596.5	96469	53619.5	80755.8	43514	12.1	14.3	1.34953
103936	88210.6	77219	47844.5	82968.3	37792	34.1	-53.9	1.35074
13263	64447.5	13487	4066.7	65547.3	4066	640.2	452.1	1.35315
66607.5	79400.3	54977	39075.3	75816.1	33777	2823.7	1648.9	1.35435
58498.5	76430.6	50160	27492.3	74953.6	24038	918.5	1015.3	1.35676
84832.5	109958	50561	82949.9	99926.6	54402	12222.1	6052.2	1.35676
95465.2	85848.9	72877	71241.5	82680.5	56469	7229.2	4041.4	1.36157
51033	78073.2	42838	19081.7	114760	10897	1.1	-7.7	1.36157
81399.8	84325.7	63262	52937.5	81927.7	42346	5833.3	3303.3	1.36398
10665	65572.9	10659	10617.2	65377.1	10643	435.6	247.5	1.36398
84884.2	99534.3	55890	111290	98900.6	73746	10759.1	5339.4	1.36518
9589.5	64285.7	9776	11170.5	64710.5	11313	33	25.3	1.36518
77650.5	88358.2	57594	95851.8	87621.3	71692	2709.3	1310.1	1.36639
207634	156153	87142	262143	100217	171426	13211	7437.1	1.36639
128600	90075.8	93565	73242.4	77748.1	61738	26.4	-20.9	1.36639
99952.5	89076.2	73538	86122.3	84079.8	67128	7816.6	4268	1.3688
57801.8	85693.8	44205	90063.6	85066.3	69386	5234.9	2211	1.37
95632.5	83018.1	75494	81775.1	78783	68025	1390.4	1455.3	1.3712
116698	91138.2	83916	65095.8	83205.6	51272	53.9	16.5	1.3712
48645.8	77835.1	40959	80681.7	77062.4	68614	4846.6	2157.1	1.37602
92279.2	103401	58487	104724	106872	64219	10115.6	5225	1.37602
49008	118416	27123	105434	126269	54722	10709.6	5375.7	1.37843
131270	109676	78439	176167	102577	112553	16473.6	9095.9	1.37843
103172	82140.7	82316	34654.4	75189.9	30205	-22	-9.9	1.38083
134520	89149.5	98889	52199.4	79285.7	43147	56.1	22	1.38204
43191	82757.8	34203	59836.7	81833.4	47920	3150.4	1382.7	1.38565
9695.25	65355.7	9722	1789.7	67099.4	1748	3.3	-25.3	1.38806
112215	88534.5	83065	50393.2	79272.4	41661	2.2	12.1	1.39047
118694	104907	74149	145228	110228	86345	22668.8	11639.1	1.39167
135859	94680.3	94039	43505	88547.6	32199	-35.2	62.7	1.39167
227854	156335	95517	128835	143890	58679	2162.6	1942.6	1.39528
120563	90872.1	86949	44641.3	79860.6	36634	23.1	1.1	1.39528
104045	102063	66809	84403	94898.4	58288	9323.6	4733.3	1.39648
137384	92383.6	97459	109263	129307	55377	195.8	143	1.39889
125000	106922	76616	33471.9	91476.8	23980	5.5	-31.9	1.39889
34391.2	70104.7	32150	14339.6	67265.1	13971	668.8	495	1.4013
57845.2	75841.7	49985	49624.3	75875.6	42862	2863.3	1586.2	1.4013
151050	96165.8	102939	93273.4	88640.9	68961	24.2	45.1	1.4025
121762	92598.6	86176	44160.6	83591.6	34622	49.5	19.8	1.40371
72141.8	83768.3	56440	102136	77278.9	86616	2677.4	2180.2	1.40371
120977	86226.6	91948	67171.5	75458.1	58339	33	-17.6	1.40732
134900	93483.4	94571	58996.3	84363.6	45830	4.4	20.9	1.41695
89644.5	93080.2	63117	90429.9	89327.2	66345	9410.5	4693.7	1.41936
62931.8	81815	50410	117677	79380.7	97153	2651	1307.9	1.42056
163453	120048	89231	56597.2	105353	35207	-79.2	18.7	1.42056
144512	89868.1	105385	72941	76627.6	62383	6.6	-2.2	1.42658
120516	89431.4	88315	47919.3	80129.6	39192	30.8	36.3	1.4314
107198	100255	70075	102175	99518.7	67285	13070.2	6475.7	1.4338
110718	87746.4	82693	48204.2	75670.9	41748	6.6	-16.5	1.43742
113728	91475.8	81478	48384.6	79856.3	39708	-19.8	-31.9	1.43862
20844.8	68643.9	19901	11867.9	67644.4	11498	506	374	1.43982
6637.5	66973.9	6495	5604.5	65169.7	5636	547.8	265.1	1.43982
147569	92020.7	105097	68532.2	81081.1	55393	53.9	66	1.43982
91253.2	94062.1	63579	96885.8	85940	73883	12108.8	6035.7	1.43982
51385.5	81209.6	41468	65290.5	80392.3	53225	6089.6	3399	1.43982
151001	94283.7	104960	80492.5	81892	64416	15.4	13.2	1.44464
21581.2	67955.1	20813	16217.3	66421.9	16001	46.2	171.6	1.44584
128628	96058	87757	53116.8	82162.5	42368	12.1	-20.9	1.44584
128073	85595.3	98059	98321.3	83544	77128	2471.7	2346.3	1.44705
86967.8	81202.4	70189	46071.3	83705.2	36071	8977.1	4579.3	1.44705
98382.8	84422.7	76373	64236.7	86687.7	48563	10478.6	5362.5	1.44825
200225	163127	80440	125755	128408	64182	5954.3	3319.8	1.44825
162213	100789	105476	78163.8	91649.1	55893	-16.5	45.1	1.45186
71460	88730.6	52780	62291.9	90066.7	45326	4935.7	3061.3	1.45186
79043.2	93750.4	55255	57885.3	95258.4	39824	13136.2	7122.5	1.45307
111167	86150.1	84567	39189.7	84304.5	30465	-49.5	9.9	1.45307
62332.5	97112.2	42065	93635.3	104437	58758	9568.9	5000.6	1.45427
94740	93794	66197	68820.4	90809.1	49667	11259.6	5828.9	1.45427
78805.5	90969.3	56773	100516	86498.8	76156	3667.4	1977.8	1.45668
215163	111497	126469	113396	94836.7	78361	14.3	19.8	1.45909
46986.8	73550.1	41867	61067.6	72192.3	55437	2113.1	1074.7	1.46029
99306.8	89875.7	72413	88970.2	90912.3	64136	15538.6	7691.2	1.46029
102857	102860	65534	114997	94638.8	79634	7575.7	4306.5	1.46149
90872.2	94950.7	62721	108831	103059	69206	13754.4	6603.3	1.4627
5132.25	65950.4	5100	5553.9	71117.7	5118	468.6	196.9	1.4639
171409	134954	83239	243564	119941	133084	14716.9	7715.4	1.4639
17161.5	72059	15608	16720	72842	15043	1343.1	636.9	1.46751
114216	93484	80070	36637.7	78946.8	30414	28.6	16.5	1.47112
134315	97506.4	90276	58218.6	88158.6	43279	14.3	61.6	1.47112
5080.5	63529	5241	2077.9	66720.9	2041	24.2	-38.5	1.47233
62247.8	84375.5	48349	71217.3	80253.4	58157	929.5	611.6	1.47353
134431	108887	80910	51329.3	98340	34207	28.6	5.5	1.47474
102286	84265	79552	26376.9	83231.6	20769	-24.2	-24.2	1.47714
84135.8	93369.2	59055	99456.5	89717.6	72650	11937.2	5937.8	1.47955
137128	106997	83991	55638	85946.8	42425	11	33	1.48196
59439.8	87361.4	44590	66695.2	102263	42742	10136.5	4360.4	1.48316
128083	89103.9	94205	48496.8	81725	38890	-68.2	12.1	1.48677
9153	73664.6	8143	24317.7	78681.1	20255	103.4	44	1.494
7444.5	67620.6	7215	7803.4	67807.4	7542	513.7	277.2	1.4952
73057.5	76449.8	62628	69983.1	74970.8	61176	6234.8	2927.1	1.49761
141185	97876.1	94535	61633	83273.5	48505	15.4	11	1.49761
5331	64483.7	5418	2259.4	67954.1	2179	106.7	51.7	1.50242
90525.8	108095	54884	98104.6	101378	63420	6343.7	3667.4	1.50242
89205	81922.3	71362	60610	79795.4	49779	6571.4	3675.1	1.50604
124317	94331.7	86368	56709.4	85661.4	43386	-7.7	77	1.50844
128866	94704.8	89176	56907.4	85202.5	43772	0	50.6	1.50844
123487	97874.2	82686	40021.3	84016.8	31218	31.9	33	1.51808
92477.2	89803.8	67487	58253.8	86438.3	44167	8748.3	4590.3	1.52048
84886.5	91228.6	60980	53025.5	85119.3	40826	7869.4	4286.7	1.52409
122675	88332.2	91016	39031.3	80096.3	31936	-4.4	2.2	1.5253
130064	100730	84621	109227	95141.8	75238	6265.6	3779.6	1.5265
83912.2	83543.8	65825	121184	78362.6	101348	8784.6	3842.3	1.52891
148159	92164.7	105352	53358.8	81355.9	42983	24.2	-4.4	1.53734
223011	130988	111577	176602	122744	94292	1569.7	926.2	1.53854
112414	92216.1	79890	35145	83069.3	27727	-2.2	-12.1	1.54336
5402.25	66964.6	5287	3941.3	67317.5	3837	429	192.5	1.54336
142471	92734.4	100685	63564.6	81824.6	50911	16.5	30.8	1.54697
112019	88805.6	82667	40726.4	84178.4	31707	33	31.9	1.54817
84632.2	82684.2	67080	54808.6	76005.4	47259	5287.7	2731.3	1.54938
134606	93174.8	94677	76936.2	79732	63238	36.3	16.5	1.55058
66986.2	112417	39051	74748.3	102084	47987	6850.8	3986.4	1.55178
93510	90383.5	67803	71230.5	90484	51591	0	53.9	1.55299
82395.8	92695.6	58254	61821.1	90354.8	44840	5058.9	3005.2	1.55299
129776	93672.2	90795	41448	79557.6	34143	31.9	-9.9	1.55299
122422	86437.4	92819	63032.2	77772.4	53115	-2.2	-49.5	1.55419
126625	90710.6	91483	44427.9	77237.6	37697	5.5	-23.1	1.55419
105100	87031.7	79142	93734.3	84068.5	73071	1328.8	1431.1	1.5554
112123	95018.6	77333	43674.4	88551.4	32323	-1.1	-7.7	1.5578
83616.8	85301	64242	136400	85525.4	104520	2512.4	1435.5	1.55901
16105.5	68017.1	15518	6046.7	68786.1	5761	27.5	-27.5	1.55901
13629	69009.5	12943	1861.2	65543	1861	-66	11	1.56141
238990	135075	115954	211928	135818	102261	-26.4	75.9	1.56262
76596	95854.3	52369	164429	87720.5	122845	5027	2399.1	1.56262
48600	73349.4	43423	46653.2	72644.6	42088	1524.6	665.5	1.56382
85634.2	86770.2	64678	75126.7	85062.5	57881	5563.8	3324.2	1.56623
82187.2	111270	48407	72110.5	102114	46280	13076.8	6354.7	1.56864
126179	86402.1	95707	36881.9	80850	29896	14.3	-59.4	1.57105
43341.8	76576.3	37093	47858.8	75960.2	41291	4555.1	2022.9	1.57225
75810.8	92202.5	53885	81310.9	89828.2	59322	1565.3	1486.1	1.57345
136214	91849.4	97191	54679.9	80702.2	44404	22	-51.7	1.57466
190778	146000	85636	57787.4	110156	34380	17.6	-37.4	1.57586
151344	110318	89908	54527	101146	35330	73.7	-30.8	1.57586
99014.2	83719.3	77509	97159.7	83649.2	76121	3724.6	1920.6	1.57586
13425.8	67927.9	12953	11574.2	71404.2	10623	-23.1	12.1	1.57947
124856	94206.9	86857	59164.6	84136.1	46085	11	-51.7	1.58068
129770	97534	87196	54373	82658.1	43110	24.2	37.4	1.5891
129822	87126.8	97651	41591	77939.7	34972	-22	-14.3	1.59151
104981	89623.7	76766	32948.3	83710	25795	6.6	56.1	1.59392
90046.5	85686.1	68871	61336	84994.2	47294	9090.4	4730	1.59392
82272	98160.8	54928	95404.1	95015.5	65804	11778.8	5949.9	1.59512
262143	147249	116672	262143	86960.8	197558	17131.4	8569	1.59633
78202.5	80271.3	63847	47273.6	77695.9	39875	6644	3665.2	1.59873
93997.5	89108.1	69132	116795	87557.3	87420	2346.3	1375	1.59994
31811.2	68768.4	30316	29238	91327.5	20981	334.4	257.4	1.60114
108938	115976	61559	71750.8	123695	38015	4837.8	2747.8	1.60114
91167.8	101752	58719	72697.9	92635.4	51431	10351	5372.4	1.60355
19031.2	70692.8	17643	3406.7	71581.1	3119	27.5	9.9	1.60475
107982	86791.4	81537	35910.6	79384.6	29646	-15.4	-4.4	1.60716
105850	94033.2	73772	38225	78881.3	31758	47.3	15.4	1.60957
101522	83339.3	79834	56384.9	77924.2	47421	4596.9	2827	1.61438
148515	102564	94898	48557.3	90461.4	35178	-1.1	-34.1	1.61438
138857	121845	74686	62519.6	103115	39735	668.8	246.4	1.61679
118348	92984.2	83413	46110.9	88355.2	34202	56.1	-28.6	1.62522
60515.2	72661.3	54581	46803.9	72360	42390	5002.8	2333.1	1.62642
123208	98399.2	82059	55414.7	83517.1	43484	19.8	24.2	1.62883
140499	90313.6	101953	49946.6	79395.1	41228	41.8	44	1.62883
77082	82474.5	61251	41343.5	83778.7	32341	4341.7	2680.7	1.63003
142814	104786	89320	59349.4	97039.1	40082	-7.7	1.1	1.63244
101957	97438.9	68575	82729.9	89518.7	60566	11287.1	4977.5	1.63726
70296	77200.1	59675	102432	76988.2	87195	2570.7	1322.2	1.63846
116741	99370.8	76992	153241	100827	99604	14438.6	7168.7	1.63846
141438	97399.1	95168	63167.5	84369.2	49067	6.6	42.9	1.63967
95429.2	87421.6	71539	36537.6	81369	29428	-6.6	6.6	1.64087
122126	100743	79446	38919.1	82747.3	30824	-23.1	34.1	1.64328
89112.8	83659.4	69808	85639.4	81412	68939	13366.1	5699.1	1.6493
119044	98938.5	78854	130438	97363.1	87799	22100.1	10374.1	1.6493
10369.5	70722.8	9609	217456	70029.7	203502	85.8	40.7	1.6505
8518.5	67505.3	8270	9832.9	66612.5	9674	165	77	1.6517
99669	83674.8	78063	62948.6	73066.4	56461	-23.1	36.3	1.65291
127560	100627	83077	36924.8	93805.6	25797	16.5	-36.3	1.65291
120604	91312.1	86559	90748.9	88487.3	67211	13574	6758.4	1.65411
92948.2	83086.1	73315	53970.4	82526.5	42859	5072.1	3163.6	1.65411
9870	70739.3	9144	4979.7	67455.5	4838	11	-13.2	1.65411
140343	92061.7	99906	63124.6	82435.3	50184	6.6	27.5	1.65652
115053	107919	69868	43311.4	92602.6	30652	-50.6	80.3	1.65893
79725	90982.6	57427	76078.2	107598	46338	5133.7	2505.8	1.66013
110964	96374.6	75457	81620	92728.6	57685	295.9	654.5	1.66254
131279	141638	60743	138321	163622	55402	15137.1	7312.8	1.66254
106229	86795.2	80210	57961.2	81151.6	46808	36.3	8.8	1.66374
129319	97690.4	86754	41845.1	84816.1	32333	-14.3	9.9	1.66374
110474	88434.5	81869	36209.8	81249.2	29207	14.3	3.3	1.66615
125662	95030.8	86660	120624	94173.4	83943	20706.4	10480.8	1.66735
93075	82722.1	73738	49406.5	80645.2	40150	786.5	1191.3	1.66735
235099	155425	99131	204538	136910	97908	8420.5	3599.2	1.67217
116662	92158.9	82961	48598	80228.7	39698	-6.6	7.7	1.67217
124940	97978.8	83570	53221.3	85427.3	40829	7.7	1.1	1.67217
138725	89137.6	101994	56810.6	75905	49050	-1.1	-46.2	1.67217
102854	95956.5	70247	90106.5	92250.3	64013	7440.4	4253.7	1.67337
149726	110209	89035	66552.2	94304.1	46250	41.8	-17.6	1.67819
53025	81781.2	42492	46252.8	80977.3	37433	8152.1	3473.8	1.67939
97148.2	86963.8	73211	99512.6	84937.3	76782	13864.4	6928.9	1.68421
127106	91616.4	90923	44458.7	81441.3	35776	53.9	-18.7	1.68421
80659.5	90071.2	58688	33513.7	88434.3	24836	45.1	12.1	1.68421
213674	124623	112366	176818	134686	86037	3796.1	1838.1	1.68782
131247	91134.9	94381	46181.3	83668.4	36173	11	-24.2	1.68902
83734.5	78977.9	69483	51736.3	76227.3	44480	4497.9	2314.4	1.68902
148485	93286.7	104314	59219.6	83314	46583	5.5	66	1.69264
62198.2	74279.3	54877	60949.9	73032	54694	3358.3	1799.6	1.70227
61677.8	77458.9	52184	77053.9	74097.3	68151	2762.1	1151.7	1.70347
135445	88770.4	99994	37372.5	84567.5	28962	34.1	-9.9	1.70829
122091	85366	93730	41363.3	74693.7	36292	-19.8	-8.8	1.70949
221596	172859	84014	262143	140718	122087	14745.5	7887	1.70949
116936	94791.1	80846	42597.5	84516.7	33031	12.1	61.6	1.71069
150250	103562	95081	59335.1	86928.8	44733	16.5	-25.3	1.7119
115724	94642.8	80134	43198.1	91970.3	30782	-6.6	-22	1.7131
155676	106078	96178	63089.4	99651.2	41491	-8.8	-26.4	1.71431
129720	89304.4	95195	49359.2	77834.6	41560	39.6	31.9	1.71912
84414.8	97379.1	56811	95818.8	101868	61644	9604.1	4939	1.72032
32528.2	71907.6	29646	9599.7	66793.3	9419	3.3	46.2	1.72273
188282	135309	91193	130194	139475	61175	4298.8	1934.9	1.72273
257506	129347	130470	173542	145992	77903	2538.8	1398.1	1.72755
82694.2	94476.4	57363	87621.6	97809.1	58710	1185.8	1060.4	1.72996
84791.2	82640	67242	94694.6	85971	72186	5123.8	2389.2	1.73718
93375.8	106773	57313	102466	99409.6	67551	11514.8	5809.1	1.73838
84442.5	85727.1	64554	55418	81896.7	44347	10324.6	5232.7	1.74199
91056.8	87474.3	68220	70084.3	82414.5	55731	11082.5	5701.3	1.74561
140320	98453.4	93405	123010	99826.2	80756	22206.8	11217.8	1.74561
91836.8	94279.5	63838	44260.7	77560.1	37399	-3.3	2.2	1.74561
95275.5	94072.6	66374	76133.2	87246.7	57188	1811.7	1800.7	1.74801
140894	109017	84699	45843.6	99358.6	30238	71.5	25.3	1.74922
6756	64429.8	6872	5865.2	63639.4	6040	26.4	88	1.75042
71239.5	78853.4	59208	36877.5	74638.8	32380	5207.4	3022.8	1.75283
83003.2	82101.3	66256	120614	78610	100554	3928.1	1849.1	1.75283
25423.5	67439.3	24706	9560.1	66110.7	9477	886.6	480.7	1.75524
172171	106820	105630	118188	94283.7	82152	33	34.1	1.75524
172400	105169	107431	112025	111870	65627	2482.7	1255.1	1.76005
143970	90150.3	104661	58349.5	77660.3	49240	40.7	29.7	1.76005
88180.5	95287.5	60648	77409.2	83983.2	60406	753.5	968	1.76126
126740	97091.7	85548	50866.2	86750.6	38427	4.4	11	1.76246
89697	91306.2	64381	67983.3	85046.9	52387	10832.8	5441.7	1.76487
65517	86079.3	49881	98545.7	81524.5	79219	6457	2866.6	1.76728
71598.8	89195.3	52607	66572	88983.5	49030	7628.5	4040.3	1.76728
126084	89559.6	92263	44585.2	82023.9	35623	3.3	2.2	1.76728
91017.8	80276.4	74305	53265.3	80525.8	43350	8835.2	4639.8	1.77089
119214	89333.1	87457	39176.5	82560.7	31098	-3.3	15.4	1.77209
51151.5	77881.8	43043	7348	75220	6402	-20.9	5.5	1.77329
94585.5	86793	71420	59492.4	85466.5	45619	3843.4	2612.5	1.77691
34536	83635.8	27062	20401.7	81215.2	16463	1036.2	592.9	1.77691
104372	89771.5	76195	69703.7	91247.1	50063	1547.7	1425.6	1.77811
137260	87152.2	103216	51008.1	74812.9	44683	66	95.7	1.77931
82611	83225.6	65052	55941.6	78483.3	46713	6024.7	3337.4	1.77931
114504	90347	83059	42271.9	81564.3	33965	0	-2.2	1.78052
6822.75	65123.2	6866	7023.5	66001.2	6974	39.6	47.3	1.78293
137798	93393.2	96696	49868.5	85743	38116	26.4	26.4	1.78293
122858	111287	72350	30914.4	100173	20225	-3.3	33	1.78413
64989.8	79895.9	53309	61107.2	76919.2	52064	3754.3	1953.6	1.78533
144868	136810	69396	74336.9	101381	48054	18.7	62.7	1.78654
6321	68279.7	6067	2926	71391.8	2686	9.9	-23.1	1.78654
143191	92928.9	100982	53441.3	86455.9	40510	22	-1.1	1.78774
115804	92598.9	81959	39633	82349.6	31541	1.1	-42.9	1.78895
18216	70714.6	16882	4315.3	70790.4	3995	25.3	-12.1	1.79376
49160.2	75532.6	42654	60981.8	86414.6	46248	4307.6	1921.7	1.79496
149208	97859.3	99924	66594	83137.5	52495	86.9	19.8	1.79617
73992.8	80550	60201	80529.9	79609.1	66294	6187.5	2928.2	1.79617
173030	105626	107357	105114	102796	67014	1.1	30.8	1.79737
81104.2	101206	52519	86542.5	92681.6	61195	6455.9	3614.6	1.80219
53460	78659.1	44541	72584.6	97453.6	48812	1889.8	1095.6	1.8058
91167	81385.1	73413	63539.3	77326.5	53851	1079.1	1194.6	1.8058
63203.2	77292.2	53590	68687.3	74870.1	60124	2794	1596.1	1.8058
36894	72262	33460	34750.1	71812.3	31713	3194.4	1508.1	1.80821
77169	80410.6	62894	68718.1	80614.1	55865	4867.5	2456.3	1.80941
7593.75	64355.9	7733	8530.5	63263	8837	122.1	71.5	1.81182
152643	94014.5	106405	59349.4	87659.1	44371	-2.2	33	1.81182
138618	102819	88354	56299.1	88452.5	41713	17.6	-18.7	1.81182
154671	98918	102474	72631.9	85835.4	55455	38.5	47.3	1.81302
150208	93447.3	105343	73723.1	88917.6	54337	-4.4	72.6	1.81423
10307.2	65227.5	10356	9149.8	64346.1	9319	254.1	152.9	1.81543
97581	84424.5	75749	45123.1	83197.9	35544	2237.4	1815	1.81904
77403.8	78778.9	64392	84352.4	76571	72196	11273.9	4950	1.82386
116838	88003.5	87009	208870	84874.8	161279	9850.5	4683.8	1.82506
102122	93613.8	71492	123423	89956.1	89918	115.5	565.4	1.82626
161844	106489	99603	157330	105461	97768	4642	1904.1	1.82626
6449.25	67077.9	6301	6484.5	65907	6448	355.3	191.4	1.83228
61031.2	110101	36328	87666.7	116382	49366	12906.3	6398.7	1.83951
78126	88257.2	58013	90252.8	88322.9	66968	1373.9	1217.7	1.83951
133116	93650.2	93154	54895.5	80572.2	44651	-45.1	-30.8	1.84071
78215.2	78073.5	65655	91896.2	77939.1	77272	6849.7	3146	1.84071
150296	134127	73436	167882	140028	78572	8882.5	4919.2	1.84071
72113.2	103577	45628	88451	97972.3	59167	596.2	730.4	1.84192
85583.2	90224.1	62165	51804.5	83583.1	40619	451	800.8	1.84192
157688	117313	88091	262143	123977	138572	20605.2	11255.2	1.84312
149476	104099	94103	65019.9	97618.5	43651	81.4	-4.4	1.84432
91731.8	84403.6	71226	48475.9	77961.1	40750	52.8	19.8	1.84432
110068	91171.5	79119	135011	92646.9	95503	2472.8	2109.8	1.84553
14966.2	66022.4	14856	13336.4	67030.8	13039	558.8	287.1	1.84553
8005.5	66453.2	7895	5656.2	69106	5364	366.3	255.2	1.84673
10488	68453.5	10041	6771.6	69297.9	6404	3.3	26.4	1.84914
205449	136789	98431	218520	103405	138494	9534.8	5288.8	1.85155
126426	94084.5	88064	61132.5	82627.9	48487	40.7	-26.4	1.85516
5235	64307.6	5335	1178.1	65264.5	1183	27.5	-2.2	1.85877
106424	92502.8	75399	80543.1	88730.2	59489	7322.7	4031.5	1.85997
127863	89999	93108	52752.7	78775.1	43887	56.1	-7.7	1.8696
115139	83970.6	89862	39653.9	74388.4	34935	-31.9	-12.1	1.87201
135494	92496.4	96001	210026	90383.8	152287	11583	5233.8	1.87322
108555	90103	78957	94442.7	88072.7	70276	492.8	887.7	1.87442
172422	109571	103128	118207	90878.2	85244	82.5	48.4	1.88164
101768	84122.9	79282	63399.6	86318.8	48135	8573.4	4551.8	1.88285
129981	94897.1	89765	48282.3	86174.2	36719	-91.3	-25.3	1.88525
22455.8	72814.8	20211	3957.8	70406.7	3684	-33	-9.9	1.88525
9876	66003.8	9806	12053.8	65573	12047	569.8	245.3	1.88646
162515	99637	106894	95658.2	84517.1	74175	4.4	51.7	1.88766
89658.8	84125	69847	42147.6	88733.5	31129	6634.1	3781.8	1.88766
111942	91554.1	80130	41779.1	81244.9	33701	39.6	34.1	1.89007
12155.2	70315.7	11329	5157.9	79742.4	4239	-34.1	-11	1.89127
136178	89277.9	99964	53520.5	82145.2	42699	9.9	66	1.89248
82272.8	92182.2	58491	80274.7	91780.9	57320	7844.1	4326.3	1.89248
122312	104285	76865	50387.7	98280	33600	-36.3	29.7	1.89489
141996	90159	103216	72043.4	86987.8	54277	89.1	39.6	1.89489
262143	120142	142996	262143	68368.9	251281	20677.8	13266	1.89489
8274.75	64048	8467	7652.7	65644.9	7640	137.5	134.2	1.89609
113901	113962	65501	92653	107226	56629	11519.2	5789.3	1.89609
80229.8	88432.6	59457	71344.9	81552.7	57333	11689.7	5762.9	1.89729
83877	87649.9	62715	58016.2	83178	45711	7051	4008.4	1.8985
138672	125981	72138	46321	118070	25711	19.8	20.9	1.8985
90514.5	83454.7	71080	32052.9	77841.1	26986	6.6	46.2	1.8997
145449	93898	101516	71457.1	80165.2	58417	83.6	19.8	1.90452
37476.8	73820.3	33271	46427.7	70961.5	42878	2867.7	1251.8	1.90933
134080	95666.4	91851	53796.6	80637.1	43722	-23.1	37.4	1.91294
97986.8	90046.4	71315	91184.5	95977.8	62263	11094.6	5662.8	1.91415
146636	93390.7	102900	60954.3	85760	46580	46.2	14.3	1.91415
139454	99025.6	92292	56653.3	83161.6	44646	6.6	-36.3	1.91415
158356	99436.6	104368	71821.2	81749.2	57577	27.5	-15.4	1.91535
115718	97576.7	77720	106715	93380.1	74895	13425.5	6485.6	1.91655
161476	113595	93160	78200.1	94503.4	54230	28.6	40.7	1.91655
185012	149460	81125	160486	103337	101779	2846.8	1645.6	1.92017
102038	88302.9	75730	76671.1	85948.4	58462	5133.7	3085.5	1.92257
172886	117927	96079	244561	125659	127548	3627.8	1921.7	1.92257
41921.2	77742.8	35339	35303.4	75353.2	30704	2950.2	1563.1	1.92619
7299.75	71669.9	6675	9814.2	72766.5	8839	1064.8	481.8	1.92739
71474.2	86812.4	53957	102263	82107.8	81623	3538.7	1560.9	1.931
99284.2	92481.1	70357	117085	82093.6	93470	7495.4	4389	1.93341
49293.8	74761.4	43211	41581.1	72261.7	37711	992.2	685.3	1.93461
9396	68328.5	9012	2792.9	67891.5	2696	4.4	-22	1.93461
9224.25	74733.6	8089	54720.6	71523.1	50140	17.6	2.2	1.93582
82685.2	94601.4	57281	96989.2	86686.5	73325	6135.8	2960.1	1.93822
115552	91399.9	82854	42033.2	81992.1	33597	7.7	58.3	1.93822
98457.8	88542.4	72875	74142.2	84084.4	57787	9128.9	4875.2	1.94545
140184	97187.1	94530	46602.6	87169.2	35037	-11	61.6	1.94786
65886	79506.2	54309	64682.2	76524.8	55394	1567.5	1203.4	1.95026
146353	90544.5	105930	70886.2	81620.6	56917	53.9	-4.4	1.95026
16495.5	66419.8	16276	15367	66747.9	15088	69.3	63.8	1.95026
20397	69785.3	19155	16313	69793	15318	1421.2	633.6	1.95387
104131	95880.8	71175	127142	92800.9	89788	15612.3	7801.2	1.95387
98577	93601	69020	105048	85892	80152	6560.4	3704.8	1.95508
122009	92767.5	86194	47185.6	81955.8	37732	-46.2	-17.6	1.95628
99573.8	96884.6	67355	98286.1	92238.3	69833	7720.9	4183.3	1.95749
119671	89378	87748	51561.4	82109.4	41154	31.9	31.9	1.9623
133832	99137.9	88471	50271.1	82467.2	39950	58.3	-2.2	1.96351
114585	91023.6	82500	32492.9	78170.9	27241	34.1	5.5	1.96712
97009.5	87983.7	72259	54752.5	74260.4	48320	4.4	81.4	1.96832
109156	91894.7	77846	65624.9	85316.3	50410	810.7	369.6	1.97073
138743	104063	87377	51158.8	87317.9	38397	-93.5	-3.3	1.97073
145136	95957.6	99123	55893.2	87422.8	41900	-14.3	-38.5	1.97314
132828	98862.2	88052	43816.3	81922.4	35052	35.2	18.7	1.97434
101141	85102.7	77887	32619.4	76624.4	27899	-19.8	-6.6	1.97554
16128	72098.5	14660	25364.9	74933	22184	159.5	84.7	1.97554
110924	85543.5	84980	31545.8	78185.7	26442	17.6	34.1	1.97675
163242	99456.4	107567	75046.4	84534.9	58180	401.5	203.5	1.97795
121368	88808.7	89563	114545	83575.5	89821	8527.2	4502.3	1.97916
74037.8	90916.8	53369	73775.9	92311.1	52377	9708.6	5041.3	1.97916
137022	92631.4	96942	51977.2	80494.8	42318	58.3	1.1	1.98156
129718	91854	92551	46457.4	83745	36356	49.5	41.8	1.98397
5562	64986.8	5609	1886.5	67265.3	1838	-5.5	-19.8	1.98518
145172	91723.8	103724	70874.1	78742.9	58987	22	8.8	1.98638
101266	85322.5	77782	38343.8	80402.5	31254	-22	15.4	1.98758
139589	90798.4	100752	44816.2	82523	35591	40.7	-12.1	1.98879
193344	117838	107529	84348	96012.6	57574	91.3	27.5	1.99119
92367.8	88973.7	68036	48275.7	103918	30445	12.1	16.5	1.9924
4900.5	62960	5101	5148	64793.4	5207	1062.6	462	1.99721
141238	123817	74757	52778	103234	33505	16.5	-49.5	1.99721
89718	86474.7	67994	67459.7	83450.5	52978	8099.3	4380.2	1.99842
81517.5	93242.5	57295	95191.8	95752.9	65152	14329.7	6899.2	1.99962
77395.5	103175	49161	104134	95018.4	71823	9629.4	5021.5	1.99962
84756	89939.4	61759	76230	84686.2	58992	1765.5	1578.5	2.00203
103843	89537	76007	37540.8	78223.1	31452	-11	-64.9	2.00323
143793	92754.9	101597	54190.4	83315.9	42626	22	7.7	2.00444
134726	107026	82498	57569.6	89428.1	42189	14.3	27.5	2.00684
63311.2	74978.6	55338	54934	73175.4	49199	3058	1776.5	2.00684
133571	90573.3	96648	52595.4	77998.1	44192	-31.9	5.5	2.00805
14701.5	65838.3	14634	3626.7	67293.2	3532	95.7	35.2	2.00925
12738	71607.3	11658	12631.3	73043.8	11333	961.4	596.2	2.01166
210983	113514	121809	85792.3	96999.6	57964	0	99	2.01166
11535	67902.4	11133	15566.1	67824	15041	77	72.6	2.01286
121102	98644.3	80456	49199.7	87687.4	36771	9.9	31.9	2.01768
151664	106866	93008	69792.8	92676.2	49354	30.8	70.4	2.02009
61742.2	91598	44175	84786.9	90483.5	61410	9460	4884	2.02129
93848.2	92164.9	66733	68589.4	86906.7	51723	6365.7	3505.7	2.02129
23375.2	67892.2	22564	3927	64195.5	4009	-16.5	-29.7	2.02129
128080	88763.1	94565	47062.4	74997.7	41125	-18.7	18.7	2.0237
106958	88574	79138	48510	81452	39031	63.8	-23.1	2.0237
119800	103268	76028	54608.4	88841.9	40283	44	25.3	2.0237
116337	85171.1	89517	43238.8	83336.7	34003	-44	-14.3	2.0249
193412	143028	88622	148595	140327	69397	943.8	976.8	2.02611
138222	101249	89468	50993.8	92441.1	36152	28.6	38.5	2.02972
48261	75494.3	41895	41396.3	75207.2	36073	2717	1311.2	2.04055
94324.5	85446.8	72345	77061.6	85092.2	59351	11474.1	5941.1	2.04176
143037	97763.7	95885	55838.2	83390.2	43883	24.2	82.5	2.04778
199732	107517	121745	85996.9	89902.4	62689	29.7	-25.3	2.04778
39744	74095	35153	45434.4	71913.8	41405	3138.3	1507	2.05018
127197	88081	94640	47121.8	77171.6	40017	22	38.5	2.05259
130614	91578.3	93471	39867.3	79771.1	32753	28.6	25.3	2.05861
133707	93651.8	93566	47958.9	85179.4	36899	30.8	44	2.06102
130091	93933.2	90763	46249.5	82049.9	36941	0	11	2.06222
5544.75	64144.9	5665	4156.9	63076.3	4319	405.9	158.4	2.06583
137001	99987.7	89796	46946.9	89865.1	34237	23.1	27.5	2.06704
81309.8	94774.8	56225	69168	92684.1	48908	1065.9	1160.5	2.06824
147506	104183	92788	54821.8	86558.9	41507	0	95.7	2.06824
161956	106325	99826	59701.4	90031.6	43458	-26.4	-15.4	2.06945
90972.8	91544.1	65127	75429.2	87641.5	56404	246.4	621.5	2.07185
137987	90675.2	99731	44900.9	81019.4	36320	42.9	23.1	2.07426
70995.8	91899.5	50629	63463.4	90161.2	46130	11399.3	5618.8	2.07426
88600.5	88905.7	65311	70346.1	86522.9	53283	10797.6	5373.5	2.07667
67494	104215	42444	94755.1	115838	53608	14149.3	6942.1	2.07667
10619.2	68417.5	10172	2032.8	65145	2045	6.6	16.5	2.07908
108440	79399.9	89505	46128.5	79475.2	38038	-20.9	18.7	2.07908
6622.5	72095	6020	35795.1	73669.8	31843	12.1	40.7	2.08269
127104	89749.2	92813	55084.7	78460.2	46011	-52.8	37.4	2.08389
8211.75	68591	7846	8107	67492.4	7872	414.7	254.1	2.0851
128769	119386	70687	115647	108520	69840	10420.3	6103.9	2.0863
138318	93212.4	97249	43892.2	83787.8	34331	3.3	-2.2	2.0875
95901.8	94423.5	66562	122400	90786.6	88357	627	947.1	2.08871
83486.2	83274.1	65703	52322.6	83143.7	41242	9442.4	4910.4	2.09352
8008.5	66859.2	7850	1454.2	62699	1520	-26.4	0	2.09473
6212.25	66895.5	6086	7016.9	69068.7	6658	599.5	231	2.09834
11447.2	65144.8	11516	5435.1	65320.9	5453	300.3	160.6	2.10315
107987	92856.4	76215	39661.6	77843.2	33391	-13.2	44	2.10677
155013	105517	96278	60316.3	83227.5	47495	-34.1	3.3	2.11038
132908	104066	83699	36107.5	91234.2	25937	-60.5	34.1	2.11279
32807.2	75716.9	28396	6596.7	72210	5987	2.2	9.9	2.11279
133072	95649.6	91177	102090	89735.2	74559	4163.5	2934.8	2.11279
161644	113730	93146	138225	182473	49644	4787.2	2123	2.11519
126500	95993.9	86363	41116.9	87810.4	30687	55	6.6	2.12001
92590.5	87969	68979	60369.1	87388.7	45273	8737.3	4701.4	2.12001
124924	85282.2	95999	52387.5	75019.5	45765	-9.9	36.3	2.12242
120880	87517.8	90519	64949.5	82231.1	51763	14.3	1.1	2.12362
104851	90062.5	76297	50385.5	83851.3	39380	-34.1	-16.5	2.12482
98680.5	94738.4	68263	109128	97901.4	73051	0	-18.7	2.12603
78727.5	101497	50834	55663.3	102829	35476	6411.9	3582.7	2.12723
124648	99473.5	82122	76203.6	92474.4	54005	183.7	984.5	2.12723
92631.8	88291	68758	56890.9	86373.6	43166	10058.4	5087.5	2.12723
20275.5	68370.2	19435	26082.1	67266.8	25411	-7.7	124.3	2.12844
127107	96931.3	85938	104250	92457.5	73895	20908.8	10025.4	2.13325
152218	92093	108323	133946	89145.8	98471	8251.1	5687	2.13325
83047.5	95761.4	56835	78994.3	95363	54287	10859.2	5317.4	2.13927
201669	150890	87591	262143	149857	114641	15501.2	8558	2.14168
94095	87467.2	70502	76341.1	82854.6	60384	7971.7	4318.6	2.14288
57135	84982.2	44061	71846.5	82133.2	57328	3164.7	1487.2	2.14288
139604	95380.2	95922	74424.9	78708.9	61969	34.1	16.5	2.14529
143404	107596	87346	70338.4	95224	48409	101.2	108.9	2.1477
83822.2	86245	63695	68224.2	83029.6	53850	12735.8	6250.2	2.1477
96209.2	85260.3	73952	52919.9	81452.3	42579	9623.9	5139.2	2.1501
262143	128233	133973	256324	135834	123669	2448.6	1170.4	2.1501
110578	97666.8	74200	75068.4	88695.7	55467	79.2	30.8	2.15251
110762	90939.9	79821	37499	84463	29096	20.9	-27.5	2.15372
120728	83541.9	94707	44699.6	78640.4	37251	-4.4	-9.9	2.16094
98477.2	99104.8	65121	67149.5	92327.7	47664	8697.7	4801.5	2.16214
85636.5	86478.4	64898	56652.2	82035.4	45258	6598.9	3641	2.16214
151206	95568.8	103689	50246.9	85942.7	38316	-37.4	28.6	2.16937
107135	89777.3	78207	44522.5	79783.1	36572	17.6	3.3	2.17057
117619	90606.6	85074	38045.7	80746.2	30879	22	-8.8	2.18141
111219	87034.1	83747	41100.4	76337.1	35285	18.7	19.8	2.18381
64085.2	93208.7	45059	86856	87700.4	64905	1251.8	910.8	2.18742
19043.2	68512.2	18216	3752.1	67965.1	3618	6.6	-29.7	2.18863
140314	96981.6	94818	54992.3	83541.4	43140	5.5	60.5	2.18983
86537.2	91587.9	61922	52107	85676.3	39858	7643.9	4016.1	2.19224
138238	98230.5	92228	72233.7	83483.1	56705	39.6	78.1	2.19585
91701	87840.8	68416	82502.2	88178.9	61317	6839.8	3884.1	2.19946
144382	98862.2	95711	151728	91680.6	108460	21503.9	11068.2	2.19946
135800	91198.7	97587	43926.3	81151.1	35474	3.3	52.8	2.20067
143959	96614.3	97651	55376.2	86182.3	42110	-41.8	-13.2	2.20187
81645.8	91449.9	58510	69174.6	85686.7	52907	12936	6366.8	2.20909
88340.2	97714.2	59249	69759.8	96518.2	47367	13096.6	6386.6	2.20909
123646	88379	91688	60811.3	78392.7	50838	-18.7	74.8	2.20909
68272.5	90569.4	49402	84847.4	89825.5	61904	12589.5	6218.3	2.2103
81079.5	95760	55489	87543.5	96156.1	59666	16017.1	7670.3	2.21632
154338	92861.8	108922	60705.7	90428.7	43995	-23.1	49.5	2.21993
66429.8	84544.6	51494	59090.9	78807.1	49140	445.5	592.9	2.22113
148285	93589.8	103836	74450.2	83693.6	58298	22	41.8	2.22234
88304.2	83164.8	69586	61559.3	82569.6	48860	5914.7	3385.8	2.22234
16326.8	65017.3	16457	13240.7	65668.4	13214	84.7	72.6	2.22234
151644	95552.6	104007	55064.9	84055	42933	64.9	58.3	2.22354
99959.2	103769	63130	104674	95615.1	71745	14632.2	7128	2.22354
124955	91158.8	89833	50058.8	89276.8	36747	-3.3	1.1	2.22595
163340	155967	68634	205638	201554	66864	20548	9760.3	2.22836
85455.8	78741.8	71124	39763.9	80171.3	32505	3713.6	2226.4	2.23076
19917	65753.9	19851	8196.1	66403.7	8089	190.3	330	2.23317
137302	95466.6	94255	48226.2	81239.8	38904	64.9	-24.2	2.23558
104435	99319	68912	102118	102514	65283	3400.1	1898.6	2.23919
12949.5	79551.8	10668	20473.2	82380.5	16287	1455.3	646.8	2.2416
108485	97103	73218	125389	89490.8	91825	1856.8	1662.1	2.24401
97757.2	82203.6	77936	58577.2	83284.5	46094	11312.4	5687	2.24401
7110.75	64885.8	7182	3470.5	64140.6	3546	246.4	202.4	2.24521
80592.8	90795	58172	93215.1	86119.1	70936	7824.3	4210.8	2.24762
141458	100001	92705	58644.3	96027.6	40023	14.3	23.1	2.24882
73132.5	90921	52714	87601.8	88742	64694	11369.6	5658.4	2.25003
91666.5	97687	61497	96495.3	94145.1	67172	11456.5	5832.2	2.25243
96399	111585	56617	97565.6	100181	63825	12212.2	6465.8	2.25243
73419.8	90318.7	53274	82435.1	90492.1	59701	10484.1	5338.3	2.25605
64262.2	78487.7	53658	45067	76838.3	38438	858	872.3	2.25605
184731	117242	103261	112977	142251	52049	2142.8	871.2	2.25605
90929.2	83443.8	71415	82936.7	81284.6	66868	3161.4	1983.3	2.25725
69837.8	80586.1	56795	121563	77146.5	103268	2643.3	1790.8	2.25845
88183.5	88003.6	65670	49681.5	89013.3	36578	-47.3	18.7	2.26206
38637.8	77773.9	32558	51653.8	75693.9	44722	1120.9	641.3	2.26327
166616	111742	97719	139586	136073	67228	1387.1	707.3	2.26688
5460	65885.9	5431	13773.1	71410.9	12640	408.1	161.7	2.26929
126609	98960.6	83846	53555.7	86440.4	40604	-12.1	36.3	2.26929
119576	92525.6	84696	61083	83974.2	47671	-24.2	-5.5	2.2729
72412.5	86348.5	54959	53815.3	81222.4	43422	5716.7	3256	2.2741
84767.2	80975.2	68605	43885.6	82002.9	35073	129.8	520.3	2.2741
6428.25	73266.4	5750	5404.3	73131.6	4843	1409.1	629.2	2.2741
5940.75	64246.4	6060	4390.1	64220.9	4480	281.6	172.7	2.2741
151544	104954	94628	183752	112392	107146	21428	11146.3	2.27531
101701	88779.9	75074	43881.2	80374.5	35780	49.5	16.5	2.27651
130800	93227.8	91948	46638.9	86518.5	35328	6.6	38.5	2.28373
132002	91015.2	95049	77586.3	81823.8	62142	19.8	-67.1	2.28373
73968	80452.2	60254	55650.1	78996	46168	6070.9	3380.3	2.28373
134903	90624.1	97557	58809.3	80302.7	47995	-30.8	44	2.28373
150780	129933	76051	58752.1	108483	35493	30.8	-7.7	2.28373
94065.8	88749.1	69462	63364.4	83930.9	49477	38.5	105.6	2.28373
94359.8	82327.7	75114	73462.4	74865.2	64308	4577.1	2863.3	2.28373
7284	64622.2	7387	2659.8	66177.9	2634	-27.5	-4.4	2.28735
30212.2	75792	26124	24004.2	79858.8	19699	2132.9	939.4	2.28975
133094	89770.5	97164	60200.8	84159.6	46879	52.8	45.1	2.28975
63888.8	77107.5	54301	43695.3	73045.8	39203	1137.4	849.2	2.29096
5202.75	66207.3	5150	4526.5	68226.5	4348	341	128.7	2.29096
111491	90073.7	81119	60920.2	90194.7	44265	27.5	51.7	2.29096
136533	106752	83819	59626.6	101551	38480	27.5	20.9	2.29216
141109	94673.5	97680	45685.2	85149.5	35162	-15.4	-3.3	2.29818
226040	155251	95418	208243	122293	111596	9064	5047.9	2.29938
112498	88221.3	83570	31773.5	79858.4	26075	15.4	-6.6	2.30059
48992.2	79090.5	40596	43213.5	77033	36764	4329.6	2063.6	2.3054
151902	114696	86795	44429	102100	28518	1.1	6.6	2.3054
103303	97956.2	69113	102392	98374	68213	12916.2	6396.5	2.30661
175436	101516	113257	86102.5	84885	66476	56.1	16.5	2.30781
143152	96758.4	96959	59719	84544.7	46292	77	-15.4	2.30902
250893	141020	116597	262143	68892.3	249372	14579.4	6873.9	2.30902
261761	140786	121850	262143	110297	155759	4921.4	2383.7	2.31142
116930	90820.8	84376	55226.6	80860.8	44760	7.7	15.4	2.31383
72836.2	92434.2	51641	62681.3	87893.6	46737	10269.6	5208.5	2.31503
262143	123312	139320	226942	151298	98302	4321.9	1933.8	2.31744
83722.5	86667.6	63309	56850.2	82106.2	45377	5689.2	3311	2.31985
57681	74763.3	50562	62823.2	74761.3	55071	739.2	570.9	2.32105
19458	66137.6	19281	13680.7	67640.8	13255	92.4	152.9	2.32226
106862	95731.4	73156	69461.7	90491	50306	-5.5	94.6	2.32226
13487.2	68170.6	12966	3564	65646.5	3558	-9.9	28.6	2.32346
150848	100571	98299	172696	105116	107669	7540.5	6182	2.32346
120068	96413	81615	47196.6	84533.4	36590	-22	22	2.32467
13476.8	65143.3	13558	10848.2	66837.2	10637	427.9	211.2	2.32467
141254	90740.8	102018	65557.8	83486.8	51462	52.8	33	2.32587
127229	87316.3	95493	48748.7	80311.6	39780	3.3	14.3	2.32587
70957.5	101639	45753	68492.6	97511.2	46033	9961.6	5019.3	2.32707
147411	94245.5	102506	51662.6	81402.2	41593	0	-19.8	2.32828
114872	90162.6	83496	52429.3	80177.5	42855	-22	2.2	2.32828
104114	87638.5	77856	148740	82805.8	117719	7750.6	4103	2.33791
24876.8	67735.4	24069	21909.8	67056.5	21413	463.1	279.4	2.34032
96114	100210	62857	104827	91304.4	75242	12527.9	6191.9	2.34152
15296.2	64541.3	15532	5828.9	64560.2	5917	119.9	224.4	2.34393
88341	90199	64186	62521.8	85450.3	47951	5709	2935.9	2.34393
78415.5	80132.2	64132	49395.5	76808.8	42146	6079.7	3501.3	2.34393
10561.5	66413.2	10422	5852	79567.8	4820	22	11	2.34393
117467	95217.5	80850	41256.6	87250.1	30989	59.4	2.2	2.34513
135777	94807.8	93856	49740.9	90666.4	35954	37.4	30.8	2.34633
113290	90721.5	81839	61029.1	80948.9	49409	26.4	1.1	2.34754
23408.2	67237.2	22816	5959.8	66640.8	5861	849.2	529.1	2.34754
10488	65009.1	10573	6178.7	67007.7	6043	786.5	350.9	2.34754
134070	95827.4	91690	57620.2	82411.9	45821	80.3	23.1	2.35476
99802.5	87771.7	74519	75161.9	106855	46098	60.5	-12.1	2.35597
129123	102106	82877	78833.7	103069	50126	1223.2	574.2	2.36439
7871.25	69390.7	7434	5674.9	66890.3	5560	191.4	167.2	2.36439
76196.2	81780.5	61061	55936.1	78559.6	46663	9674.5	4919.2	2.3656
216300	150502	94188	262143	99555	172566	24558.6	12558.7	2.3656
98197.5	89513.3	71894	84488.8	87991.8	62927	9575.5	5056.7	2.36921
90648.8	86793.5	68447	81659.6	82937.8	64526	1216.6	1351.9	2.37041
206461	127430	106181	153286	127578	78742	110	82.5	2.37041
137319	109161	82441	70698.1	102934	45012	-14.3	-6.6	2.37041
79697.2	92882.1	56233	72033.5	88296.8	53465	11961.4	5816.8	2.37162
117100	99302.5	77282	56204.5	93532.9	39381	35.2	-7.7	2.37162
129109	87754.3	96420	39870.6	85527.8	30551	-30.8	-17.6	2.37402
153606	104581	96258	50098.4	89841.3	36545	74.8	46.2	2.37402
88321.5	95970	60313	83745.2	94819.2	57882	9045.3	4910.4	2.37523
95834.2	83936	74826	52545.9	82206.9	41890	-9.9	42.9	2.37523
39781.5	89567.1	29108	65728.3	91510.2	47072	629.2	388.3	2.37764
132835	103401	84191	66745.8	92863.7	47104	20.9	48.4	2.37884
86807.2	103998	54703	119942	112328	69978	16454.9	8031.1	2.38245
105645	89558	77308	78648.9	84934.5	60686	7029	4114	2.38245
80481	91488.5	57651	68370.5	89526.9	50049	10598.5	5333.9	2.38365
73797	92124.7	52498	61292	91343.6	43975	6762.8	3625.6	2.39088
126195	89969	91924	52343.5	81302.2	42193	-9.9	29.7	2.39208
104880	85771.9	80136	32239.9	78452.2	26932	5.5	39.6	2.39329
97995	87158.7	73684	42057.4	78852.1	34955	-25.3	25.3	2.39329
8028.75	64316.4	8181	9111.3	64925.3	9197	452.1	182.6	2.39449
53834.2	86088.6	40982	70998.4	93092.5	49982	1589.5	739.2	2.3981
62397.8	82560.4	49531	112275	79865	92131	9326.9	4484.7	2.40532
103634	115506	58800	99052.8	102377	63408	12971.2	6469.1	2.40532
10335.8	67185.5	10082	5974.1	64960.8	6027	487.3	300.3	2.40532
128438	97923.2	85958	51954.1	85751.9	39706	-34.1	30.8	2.40532
138526	96019.2	94548	49721.1	85541.2	38093	-6.6	39.6	2.40653
147399	112294	86024	52917.7	90747.7	38216	17.6	-5.5	2.41014
103795	95202.2	71451	24890.8	85173.5	19152	50.6	-36.3	2.41255
126004	89678.6	92082	66655.6	78836.7	55410	-9.9	-23.1	2.41496
133576	101708	86070	54854.8	86440.3	41589	12.1	-11	2.41616
116236	90898.1	83804	82881.7	102018	53243	3.3	6.6	2.41977
184394	122343	98775	80809.3	95708.2	55334	-3.3	1.1	2.42338
132959	96120.6	90653	50078.6	81240.4	40398	5.5	38.5	2.42459
6359.25	64956.3	6416	1914	62718	2000	-5.5	-6.6	2.42459
78096.8	77837.8	65754	50230.4	81519	40382	8047.6	4271.3	2.4294
71697.8	90738.1	51784	75314.8	83495.4	59115	7553.7	3174.6	2.43061
152773	114391	87525	70567.2	91476.6	50556	33	30.8	2.43061
99004.5	96630.6	67146	54400.5	86710.6	41116	4.4	48.4	2.43301
176558	120746	95828	74112.5	87413.4	55564	67.1	11	2.43663
95916.8	120880	52002	124264	136941	59469	10608.4	5236	2.43783
146818	98516.9	97667	74859.4	89924	54557	22	6.6	2.43783
58979.2	100344	38520	79185.7	111732	46446	9025.5	4585.9	2.44144
98335.5	96179.6	67005	89321.1	93947.1	62309	8775.8	4673.9	2.44264
124146	102442	79421	40482.2	83737.1	31683	16.5	2.2	2.44505
119860	94130.3	83450	44160.6	82497.9	35081	44	72.6	2.44626
260270	154176	110634	187072	140613	87189	2803.9	1518	2.44746
130678	97344.7	87977	44315.7	87971	33014	162.8	16.5	2.44746
162596	108330	98365	68583.9	92609.6	48534	64.9	-14.3	2.44746
154977	96856.6	104862	51236.9	83234.9	40342	92.4	18.7	2.44987
113253	85469.2	86840	48455	74137.9	42833	-11	13.2	2.45107
112943	87046.8	85033	51626.3	79386.7	42619	-7.7	-5.5	2.45107
130220	105548	80855	51222.6	93957.8	35728	-22	-13.2	2.45348
95509.5	88838.7	70457	79643.3	92758.2	56270	10079.3	5305.3	2.45829
117820	88001.6	87742	46339.7	79573.4	38165	12.1	40.7	2.4595
162128	122035	87067	57528.9	98277.4	38363	31.9	71.5	2.4595
6677.25	63493.9	6892	4640.9	63615.6	4781	64.9	106.7	2.4607
154508	98827.4	102460	55262.9	84938.9	42639	-6.6	12.1	2.4607
105212	87280.9	79000	33451	79262.6	27658	19.8	-24.2	2.46191
5945.25	67655.5	5759	4789.4	66584.2	4714	622.6	277.2	2.46552
138431	93265.7	97273	58083.3	81444.4	46738	4.4	-25.3	2.46672
95712.8	95366.4	65774	48691.5	82882.2	38501	-14.3	-13.2	2.46672
89813.2	92299	63771	67227.6	88077.8	50022	7583.4	4008.4	2.46913
111460	86865.7	84091	52820.9	80953.9	42761	29.7	31.9	2.46913
99876	83669.6	78230	31748.2	78785.6	26409	19.8	-13.2	2.46913
10827.8	66969.4	10596	2335.3	66368.7	2306	-29.7	-39.6	2.47394
99595.5	86128.7	75783	31997.9	78235.1	26804	53.9	-12.1	2.48237
20475	68972	19455	21708.5	66542.9	21380	51.7	78.1	2.48478
106878	86998.8	80511	64335.7	87979	47924	7.7	79.2	2.48719
103047	92044.3	73370	79876.5	91896.4	56964	3576.1	2596	2.49561
104154	97435.4	70055	92636.5	91766.9	66157	10231.1	5338.3	2.49682
103290	89753.6	75420	89115.4	82407	70871	8307.2	4389	2.49682
5440.5	65004.3	5485	1943.7	68669.7	1855	-13.2	6.6	2.49923
17663.2	72867.9	15886	6450.4	71419.7	5919	9.9	16.5	2.50043
126043	88015.5	93851	46655.4	82035	37272	-28.6	59.4	2.50043
120959	89377.8	88693	53522.7	77471.2	45277	-27.5	-2.2	2.50284
53866.5	74251.1	47544	50892.6	72598	45942	1738	836	2.50645
125080	90834.6	90244	61303	79902	50281	8.8	23.1	2.51247
140039	99178.8	92536	78811.7	87543.9	58999	34.1	-11	2.51367
88439.2	91910.3	63061	64869.2	87644.2	48506	974.6	1300.2	2.51488
98415	94865.6	67988	111024	91055.7	79908	10859.2	5614.4	2.51728
104134	102660	66477	80676.2	111181	47555	10892.2	5568.2	2.51728
76736.2	82788.5	60745	57873.2	80579.1	47069	7823.2	3426.5	2.52451
126497	97741.3	84817	43301.5	83659.3	33921	14.3	-30.8	2.52451
94776	92451.2	67184	65610.6	88370.8	48657	28.6	58.3	2.52571
85068	88468.5	63017	59367	86547.9	44954	3820.3	2549.8	2.52571
132150	91603.7	94544	59832.3	78695.7	49827	47.3	23.1	2.52571
164275	128038	84084	75869.2	107777	46134	45.1	23.1	2.52812
74619	85745.4	57032	90876.5	85413.1	69728	661.1	774.4	2.52812
13416.8	65878.5	13347	2305.6	66917.5	2258	6.6	19.8	2.53053
95085	79842.8	78047	55880	79743.7	45924	12809.5	6350.3	2.53655
84237.8	93696.6	58920	64815.3	88496.3	47999	6475.7	3536.5	2.54136
155455	106710	95473	60692.5	92701.5	42907	-30.8	47.3	2.54497
139170	91274.9	99925	66159.5	87771.6	49399	287.1	209	2.54618
69726	86034.8	53113	52401.8	80469.7	42677	-34.1	27.5	2.54618
119002	94863.3	82212	42762.5	80080.1	34996	6.6	46.2	2.54979
259380	188274	90287	116006	142043	53523	45.1	-2.2	2.5522
141760	92577.8	100352	63321.5	81332.7	51023	22	2.2	2.5546
72420	90906.1	52209	72584.6	89481.1	53161	12680.8	6048.9	2.55581
170368	95066.5	117447	93682.6	85858.7	71508	364.1	191.4	2.55701
124958	92447.4	88583	44232.1	80059.5	36208	8.8	69.3	2.56183
4849.5	63525.2	5003	4018.3	63151.9	4170	261.8	139.7	2.56423
103069	88849.8	76024	64353.3	87816.1	48026	6047.8	3482.6	2.56423
68233.5	91426.3	48911	66968	87083.1	50398	5782.7	3276.9	2.56544
5323.5	64085.4	5444	6474.6	65745.2	6454	97.9	46.2	2.56785
121782	89140.5	89534	49699.1	84584.1	38507	5.5	-18.7	2.56905
43716.8	94492.8	30320	104355	93478.7	73161	7411.8	3128.4	2.56905
182059	121732	98014	154952	111912	90740	2784.1	1425.6	2.57748
80871	96165.4	55113	97126.7	94461.6	67385	7851.8	4163.5	2.57868
16746	67561.3	16244	2318.8	68887.1	2206	-19.8	-4.4	2.58109
5457.75	67283.5	5316	3414.4	67725.8	3304	464.2	233.2	2.58109
249750	163794	99928	161764	178234	59480	1567.5	683.1	2.5835
32951.2	72921.4	29614	57692.8	73733	51279	2424.4	1024.1	2.5835
135729	98961.3	89885	39576.9	85935.7	30182	2.2	7.7	2.5859
142230	89599.2	104032	48453.9	81289	39064	89.1	49.5	2.59072
10995.8	74191	9713	127048	77680	107186	74.8	-14.3	2.59554
95884.5	86204.6	72895	63646	80702.4	51685	9803.2	5190.9	2.59794
149107	91549.1	106739	70335.1	81838.7	56324	-29.7	52.8	2.59915
105427	92065.6	75047	83167.7	87068.3	62600	10180.5	5077.6	2.60517
94719.8	89452.5	69395	81957.7	84598.8	63490	3290.1	2378.2	2.60878
14802	66726.1	14538	2641.1	75026.9	2307	29.7	-8.8	2.61119
4992.75	63399.5	5161	8468.9	62438.7	8889	18.7	50.6	2.61359
162229	119164	89220	49624.3	99546.3	32670	8.8	8.8	2.61359
103352	86185.6	78589	39475.7	82725.7	31273	17.6	23.1	2.6172
5835.75	63667.7	6007	3727.9	64907.5	3764	80.3	138.6	2.61961
157798	96597	107058	55661.1	85988.5	42422	27.5	20.9	2.62082
129052	96064.2	88041	65257.5	87494.2	48880	343.2	279.4	2.62082
132157	89963.2	96273	48513.3	78532	40485	-1.1	38.5	2.62202
82732.5	93981.1	57692	72756.2	88797.3	53697	394.9	732.6	2.62202
82820.2	90093.9	60245	36468.3	84377.3	28325	1983.3	1513.6	2.62322
107799	89106.4	79284	37704.7	85942.4	28752	46.2	26.4	2.62322
142030	92277.8	100870	46413.4	83203.4	36558	0	16.5	2.62322
132888	90175.3	96578	62956.3	77128.4	53494	-28.6	-18.7	2.62443
81478.5	100095	53347	73394.2	97849	49157	3439.7	2468.4	2.62684
32244	71953.9	29368	37358.2	71625.6	34182	271.7	306.9	2.62924
113692	93937.1	79318	31761.4	86954.4	23938	31.9	-37.4	2.63165
126876	95100.8	87433	71839.9	83614.8	56307	82.5	-25.3	2.63286
130656	90162.8	94969	67207.8	80855.6	54474	28.6	68.2	2.63526
107257	87109.1	80694	117333	85533.1	89901	14479.3	7041.1	2.63647
128172	88585.8	94822	66012.1	81783.2	52898	13.2	68.2	2.63887
104750	88559.5	77517	48848.8	78701.9	40677	40.7	20.9	2.64128
50479.5	77754.6	42547	73309.5	83949.2	57230	9.9	-20.9	2.64128
190772	128715	97133	262143	68368.6	251282	1423.4	577.5	2.64369
64653.8	89253.9	47473	95690.1	83580.7	75031	5416.4	2418.9	2.64369
12613.5	64712.6	12774	2521.2	63354.8	2608	33	-17.6	2.64489
155606	97617.5	104467	64852.7	82037.3	51808	-22	63.8	2.6473
172582	112563	100480	84955.2	99740.7	55821	-29.7	58.3	2.64971
25136.2	72768.3	22638	17463.6	72958.1	15687	458.7	344.3	2.65091
140540	99597.2	92477	64870.3	101184	42016	31.9	24.2	2.65212
121040	96320.1	82355	45152.8	82237	35983	17.6	60.5	2.65452
133239	108842	80226	46589.4	92311.1	33076	46.2	-20.9	2.65693
120028	92841	84727	65957.1	80589.2	53637	2.2	25.3	2.65934
122652	91923.1	87444	64971.5	79257.9	53723	4.4	-72.6	2.65934
89281.5	88715.7	65954	77657.8	87545.7	58134	5053.4	2874.3	2.66054
113668	88519.2	84155	37262.5	78358.3	31165	11	-36.3	2.66054
166304	104475	104320	50520.8	91781.6	36074	16.5	25.3	2.66175
172804	105323	107526	72378.9	94373.9	50262	55	4.4	2.66295
125390	87392.6	94030	44962.5	76932.3	38302	-8.8	-23.1	2.66295
69613.5	75660.7	60298	74406.2	75231.6	64817	3568.4	2025.1	2.66416
222270	120255	121132	200109	122178	107338	3621.2	1750.1	2.66416
117844	88934.3	86840	45084.6	80028.8	36920	-11	5.5	2.66536
129560	98457.9	86238	46040.5	87488.7	34488	5.5	3.3	2.66536
138043	94235.2	96002	58709.2	90928.9	42314	27.5	66	2.66656
72136.5	86097.7	54909	105741	87343.4	79340	6670.4	2843.5	2.66656
6638.25	66116.2	6580	7015.8	66868.5	6876	810.7	345.4	2.66777
89955.8	78351.7	75242	68101	79736.1	55973	12336.5	6141.3	2.66777
83777.2	90294.1	60806	84887	87973.1	63237	7926.6	4390.1	2.66897
67733.2	81771.5	54285	94034.6	78178.5	78828	4661.8	2087.8	2.66897
83967.8	97126.8	56657	70040.3	98355.7	46669	10221.2	5248.1	2.67018
95311.5	107514	58098	117443	107378	71679	8232.4	3599.2	2.67138
122614	92552.2	86823	55977.9	80246.9	45716	5.5	25.3	2.67138
132573	90499.4	96004	62034.5	79609.4	51068	42.9	48.4	2.67258
13739.2	66216.8	13598	7492.1	66128.2	7425	600.6	293.7	2.67258
98327.2	93426.1	68974	89526.8	91959.9	63802	10980.2	5733.2	2.67258
136103	87786.8	101606	58522.2	77201.9	49679	25.3	8.8	2.67499
69440.2	85737	53079	62372.2	87770	46572	8926.5	4687.1	2.67619
125791	91003.5	90588	37506.7	81179.7	30279	3.3	13.2	2.6774
85675.5	91093.6	61638	69062.4	87750.3	51579	8104.8	4271.3	2.68462
132922	92240.7	94440	74506.3	78377.6	62299	-16.5	-3.3	2.68462
93336.8	102795	59506	83034.6	98150.5	55443	8352.3	4523.2	2.68583
28736.2	74199.6	25381	6375.6	72114.5	5794	-23.1	6.6	2.68703
60156	81109	48606	45372.8	78736.2	37766	3026.1	1683	2.68823
162380	104269	102061	71351.5	96695.4	48359	75.9	53.9	2.68944
156362	110300	92904	76875.7	92609.2	54402	17.6	11	2.69064
104754	91389.2	75120	49294.3	85554.9	37760	-9.9	49.5	2.69184
262143	155775	110286	172182	149919	75268	-41.8	24.2	2.69184
76246.5	100333	49803	82185.4	88149.4	61102	3748.8	2528.9	2.69305
5417.25	69286.7	5124	4626.6	71075.7	4266	-3.3	-3.3	2.69305
61038	80284.7	49825	39241.4	78865.5	32609	536.8	631.4	2.69305
116762	92541.1	82689	49777.2	83378.9	39125	-11	15.4	2.69305
262143	139806	122883	262143	70020.8	245353	11903.1	5751.9	2.69425
92924.2	88009.2	69196	52320.4	84018.3	40811	3067.9	2312.2	2.70148
15529.5	65160.5	15619	5329.5	65333.7	5346	-5.5	36.3	2.70629
159688	95064.3	110087	85220.3	88233.4	63298	22	3.3	2.70629
77088.8	83782.6	60300	66112.2	82166.6	52731	10159.6	5139.2	2.7099
90251.2	86656	68255	95772.6	86635.3	72448	5379	2570.7	2.71231
128674	90722.7	92951	50436.1	84228.5	39243	4.4	-12.1	2.71472
50805.8	82610.2	40305	81807	81243	65991	3373.7	1626.9	2.71592
7254.75	65425.5	7267	6715.5	63306.5	6952	79.2	80.3	2.71592
161717	101204	104722	63844	88758.6	47140	13.2	57.2	2.71713
113438	86483.4	85962	72693.5	74609.5	63853	247.5	117.7	2.71713
95656.5	81914.9	76530	65070.5	83677.6	50963	10656.8	5582.5	2.71833
145396	94824.3	100488	53225.7	84144.2	41455	2.2	26.4	2.71953
136352	94772.7	94288	59426.4	79367.6	49070	-40.7	37.4	2.71953
92723.2	88104	68972	117200	88495.5	86793	8148.8	4395.6	2.72194
101039	90382.7	73263	99567.6	88438.6	73783	7240.2	3920.4	2.72315
96720	94127.5	67341	69751	79461.9	57527	4.4	16.5	2.72315
104304	88625.3	77130	133459	82597.6	105891	316.8	591.8	2.72435
125668	105266	78238	46328.7	91333.4	33243	-2.2	23.1	2.72555
76929	80132.5	62916	57360.6	80276.4	46828	5843.2	3432	2.72555
110403	86176.4	83960	58897.3	76421.4	50508	57.2	56.1	2.73278
131291	91543.9	93991	52258.8	87569.2	39110	-2.2	-20.9	2.73278
17737.5	69205.5	16797	24156	71146.8	22251	129.8	73.7	2.73278
25116	69551.4	23666	7471.2	66908	7318	24.2	17.6	2.73518
84447	84108.2	65800	62722	92177.2	44594	11322.3	5782.7	2.73518
110908	81715.7	88948	72317.3	80191.3	59101	69.3	0	2.73518
124661	90017.4	90758	42862.6	81167.5	34608	-44	41.8	2.7412
136433	108417	82471	46695	91631.1	33397	9.9	18.7	2.74241
148971	101418	96265	49188.7	88094.2	36593	64.9	27.5	2.74361
131353	103362	83283	62078.5	87540.9	46474	-26.4	0	2.74361
97541.2	86567.1	73844	80522.2	81581.6	64685	8911.1	4756.4	2.74722
22595.2	90051.2	16444	18966.2	83746.7	14842	635.8	948.2	2.75083
77644.5	83471.6	60961	153733	86237.4	116829	909.7	1305.7	2.75083
94677.8	90321.3	68697	68264.9	82583.7	54173	8603.1	4501.2	2.75204
117012	94313	81309	99288.2	87890.2	74035	11781	5929	2.75324
95110.5	93442.3	66706	117601	88944.1	86651	12716	6394.3	2.75926
124727	95551.3	85547	44810.7	85280.4	34436	5.5	-23.1	2.76528
87204	87982.7	64956	72200.7	85184.5	55547	9355.5	4679.4	2.76648
127854	91444.3	91630	43552.3	85099.7	33540	8.8	13.2	2.7701
77050.5	93585.3	53957	78042.8	94440.5	54157	1087.9	1119.8	2.7713
132478	94149.2	92216	64814.2	84868.4	50050	3.3	24.2	2.77371
128536	106514	79086	47201	86748.5	35659	1.1	-3.3	2.77371
85921.5	95180.1	59161	78455.3	91071.9	56457	10302.6	5218.4	2.77371
132477	90719.2	95702	42600.8	79310.4	35202	8.8	59.4	2.77612
142545	91579.4	102008	62786.9	79875.8	51515	-1.1	18.7	2.77852
55003.5	103491	34831	67310.1	101576	43428	10172.8	5179.9	2.77973
73250.2	77795.5	61707	62096.1	74524	54607	5296.5	2494.8	2.78093
103460	101631	66715	78152.8	89493.8	57231	7.7	22	2.78213
12428.2	83044.2	9808	18877.1	114032	10849	4702.5	1980	2.78213
73101.8	85709.1	55896	56045	82312.9	44622	5508.8	3177.9	2.78334
12225	65778.1	12180	2700.5	65621	2697	13.2	-6.6	2.78454
89555.2	93312.8	62897	97108	95552.3	66603	12788.6	6296.4	2.78575
121535	104418	76279	50160	90119.4	36477	-7.7	-7.7	2.78815
235879	133623	115688	125676	166350	49512	2.2	-5.5	2.79056
82808.2	77531.9	69996	70052.4	77352.6	59351	8849.5	4221.8	2.79778
122646	89692.8	89614	49215.1	78931.1	40863	6.6	-27.5	2.80019
144578	98882.1	95822	51987.1	89449.1	38089	28.6	-12.1	2.8014
8914.5	65029	8984	5293.2	65254.9	5316	309.1	146.3	2.8038
132820	94204.3	92400	64687.7	83692.8	50654	-18.7	75.9	2.80501
131141	89320.1	96221	75119	79927.9	61593	33	-16.5	2.80621
141050	115166	80265	94251.3	93639.8	65964	118.8	-41.8	2.80621
104655	92683.5	74001	64882.4	91625	46408	3003	2222	2.80742
157474	114154	90406	77309.1	97242.5	52102	31.9	16.5	2.80862
129220	92376.7	91674	50176.5	88620.9	37106	15.4	6.6	2.81344
130345	92541	92308	52412.8	77963.7	44058	-26.4	-19.8	2.81344
142113	108348	85959	66633.6	93573.8	46668	-18.7	9.9	2.81945
172349	99510	113507	75335.7	86113	57334	2.2	51.7	2.82186
5972.25	66125.6	5919	6458.1	67577.5	6263	784.3	344.3	2.82547
6692.25	63397.4	6918	3654.2	64135.4	3734	117.7	119.9	2.82547
174057	111999	101849	234122	118552	129423	-5.5	53.9	2.82668
131951	118622	72900	43769	97939.3	29288	48.4	47.3	2.82668
134006	88184.3	99589	52120.2	77192.1	44250	-7.7	-2.2	2.82668
262143	124676	137796	262143	97226.4	176699	5918	2799.5	2.82909
85813.5	79063.6	71131	34755.6	81671.7	27889	3652	2436.5	2.83149
93793.5	102019	60252	136714	104706	85570	15704.7	7426.1	2.8327
133108	101183	86214	44388.3	86370.1	33681	-26.4	5.5	2.8327
125197	90373.2	90789	55106.7	80181.9	45041	31.9	3.3	2.8351
111515	87444.5	83576	45851.3	78792.5	38137	-11	29.7	2.8351
107096	94037.9	74636	43789.9	87101.3	32948	-51.7	64.9	2.83631
168647	113982	96967	135837	108373	82144	66	16.5	2.83751
133182	97783.1	89261	53028.8	87270.8	39822	35.2	0	2.83992
61114.5	75370.7	53140	72292	74368.6	63706	6791.4	3091	2.83992
140056	95566.6	96045	45562	80579.4	37056	-17.6	-14.3	2.84112
71698.5	104656	44898	81936.8	100586	53385	7762.7	4207.5	2.84112
108992	87752.4	81398	30778	81228.5	24832	41.8	-27.5	2.84112
142330	104364	89377	57450.8	87215.6	43170	29.7	-37.4	2.84233
132410	113903	76184	171070	96613.6	116042	13769.8	6462.5	2.84233
77462.2	89585.9	56667	84999.2	85247.7	65345	2939.2	2019.6	2.84233
262143	112983	152057	262143	68368.1	251284	8779.1	5875.1	2.84353
171427	98295.8	114294	74413.9	84216.2	57908	61.6	-7.7	2.84474
72218.2	78167.7	60548	73488.8	73977.6	65103	3762	1942.6	2.84594
159192	99507	104845	81290	84535.4	63020	1788.6	828.3	2.84955
75039.8	105302	46702	98376.3	112958	57076	14616.8	7145.6	2.85075
57854.2	79324.2	47798	57597.1	79675	47376	4731.1	2200	2.85437
104121	96317	70846	89631.3	93869.6	62577	12952.5	6625.3	2.85557
31797.8	85880.8	24265	7313.9	78129.4	6135	803	280.5	2.85677
137912	91177.7	99127	53529.3	83747.4	41889	322.3	188.1	2.85798
90502.5	91330.3	64942	70169	86130.5	53391	10100.2	5210.7	2.85918
13598.2	66081.5	13486	5432.9	66601.3	5346	884.4	443.3	2.86039
29490	74332.9	26000	31075	71603	28442	1492.7	742.5	2.86039
122732	91206.2	88189	41563.5	77331	35224	13.2	-53.9	2.86159
12756	67227.8	12435	2657.6	67822.6	2568	-26.4	-31.9	2.86159
160578	113477	92738	72773.8	99811.7	47783	39.6	7.7	2.87242
117975	88711	87155	38987.3	89695.7	28486	57.2	27.5	2.87724
86687.2	85072.4	66780	53428.1	85868.6	40777	10792.1	5506.6	2.87724
79995.8	93321.3	56178	64047.5	86942.6	48278	7245.7	3880.8	2.87965
113218	96324.6	77030	49214	86564	37259	23.1	91.3	2.87965
106905	92027.2	76131	29361.2	82119.1	23432	14.3	-23.1	2.88085
118652	92196.5	84341	57530	86506.2	43584	-20.9	-12.1	2.88326
50477.2	85939.7	38493	63071.8	91769.3	45042	5381.2	2601.5	2.88687
104400	87087.7	78564	47125.1	79458.4	38868	44	18.7	2.88807
106382	91796.7	75949	81798.2	95391.7	56197	10704.1	5370.2	2.88928
117717	86932.1	88744	49674.9	80681.4	40350	22	-41.8	2.89169
120982	85071.1	93201	35481.6	76832.1	30265	-30.8	-38.5	2.89289
103866	99115.6	68677	96023.4	99866.5	63014	15074.4	7431.6	2.8965
143905	97807	96424	41005.8	87556	30693	-53.9	-9.9	2.89771
156800	100955	101789	63858.3	89780.3	46614	49.5	19.8	2.89771
129519	94221.8	90087	52712	80270.8	43036	-16.5	-17.6	2.89891
77222.2	94446.8	53584	68138.4	89811.5	49721	10545.7	5273.4	2.90252
132528	98551.6	88130	46138.4	86562.8	34931	29.7	27.5	2.90373
67011.8	79968	54918	56356.3	80227.8	46036	2495.9	1466.3	2.90373
75240.8	93850.1	52541	68372.7	90367.5	49585	6429.5	3652	2.90734
80960.2	97987.2	54148	72870.6	88809.6	53774	8856.1	4521	2.91456
12641.2	66292.5	12497	11943.8	68976.8	11348	977.9	380.6	2.91456
85372.5	90279.4	61974	83679.2	94209	58211	8625.1	4459.4	2.91576
138862	95090	95704	63725.2	82720.2	50487	-14.3	33	2.91576
139996	96808.8	94772	146329	97808.1	98047	25679.5	12744.6	2.91817
6415.5	66014.5	6369	5087.5	65555.3	5086	407	229.9	2.91938
68919	78582.3	57477	76854.8	83112.1	60602	2631.2	1480.6	2.91938
67811.2	83702.1	53094	52416.1	79578	43167	8621.8	4457.2	2.92058
154078	93487.1	108011	54974.7	79977.4	45048	-6.6	-35.2	2.92178
11307.8	64373.2	11512	8096	65157.7	8143	350.9	125.4	2.92299
77870.2	84773.9	60199	68227.5	80241.1	55724	5399.9	3030.5	2.92539
172868	115948	97708	126952	142645	58326	4764.1	2136.2	2.9278
120015	97180.5	80935	43675.5	88318.6	32409	-33	31.9	2.9278
132080	89919	96264	66156.2	83266.7	52069	-23.1	27.5	2.92901
98550.8	89734.2	71975	62382.1	84185	48563	8071.8	4570.5	2.92901
92886.8	94660.5	64308	79535.5	88846.4	58668	11067.1	5743.1	2.93141
52970.2	92407.1	37567	86178.4	98186.5	57521	10338.9	5194.2	2.93623
126756	108857	76312	59028.2	91173	42430	8.8	62.7	2.93623
57704.2	77915.5	48536	58885.2	76319.6	50565	3683.9	1724.8	2.93743
161321	105951	99785	54805.3	93415.2	38449	-20.9	-4.4	2.93743
64733.2	81728.4	51908	65444.5	80296.8	53414	3098.7	1676.4	2.93743
104804	87621.7	78387	93916.9	84831.3	72555	92.4	68.2	2.93864
220194	125845	114670	198959	120653	108070	2799.5	1508.1	2.93864
66938.2	88462.7	49590	64607.4	89529.3	47293	2488.2	1691.8	2.94105
28368.8	76727.1	24231	5680.4	72994.3	5100	-7.7	-48.4	2.94225
82098.8	102049	52724	69773	94663.9	48304	10360.9	5338.3	2.94225
190539	147404	84714	199455	180376	72468	13669.7	6847.5	2.94345
64293	88768.9	47466	56149.5	84805.9	43391	234.3	620.4	2.94466
262143	127796	134431	262143	83148.5	206616	30651.5	15536.4	2.94586
93218.2	87641.7	69706	29528.4	81601.2	23715	-24.2	45.1	2.94706
122746	96781.9	83118	44178.2	88956.4	32547	35.2	0	2.95188
121192	86127.1	92218	64915.4	83035	51235	-6.6	-48.4	2.95188
87948.8	94189.1	61194	69040.4	83856.2	53957	11716.1	5800.3	2.95429
76378.5	85430.5	58592	85771.4	77719.1	72326	6904.7	3784	2.9567
97701.8	91093.8	70290	87898.8	88427.7	65144	13446.4	6711.1	2.9579
97168.5	84076.5	75741	55011	84770.4	42529	8940.8	4746.5	2.9591
13434.8	66404.7	13259	15200.9	66895.4	14892	83.6	56.1	2.96031
149100	100219	97501	76026.5	84999	58618	63.8	4.4	2.96151
63803.2	92453.8	45227	64825.2	91380.8	46491	3557.4	1780.9	2.96271
134489	102258	86193	73540.5	89217.9	54020	40.7	-6.6	2.96271
124691	96481.2	84698	62412.9	93086	43941	137.5	100.1	2.96392
83843.2	84209.5	65251	39595.6	76180.5	34063	49.5	33	2.96392
133727	92115.4	95141	47052.5	84298.3	36580	12.1	-36.3	2.96512
104216	90787.7	75229	79611.4	84467.9	61768	6713.3	3931.4	2.96633
166058	101663	107048	66029.7	87468.4	49473	17.6	16.5	2.96994
15172.5	66658.5	14917	5229.4	67998.8	5040	585.2	387.2	2.97114
85930.5	83634.7	67335	55984.5	81459.1	45041	9099.2	4819.1	2.97716
107697	107214	65831	74445.8	101877	47890	11306.9	5667.2	2.97716
109144	101154	70713	68720.3	87809.4	51289	8176.3	4540.8	2.97836
92001	96343.6	62582	132865	89898.8	96858	2610.3	1820.5	2.97836
20314.5	73684.5	18068	4651.9	74448.6	4095	31.9	11	2.97836
73881	76076.1	63645	91548.6	76655.2	78269	3040.4	1325.5	2.98077
132866	93835.1	92796	52624	84844.7	40648	44	14.3	2.98438
262143	113132	151856	262143	108193	158788	12634.6	6928.9	2.98559
130787	93661.8	91513	44357.5	85277.2	34089	15.4	47.3	2.988
26199.8	72295.9	23750	28905.8	71876.3	26356	1965.7	776.6	2.988
94161.8	91783.7	67234	68241.8	87040.1	51382	851.4	1136.3	2.988
116724	94518	80933	63444.7	85009.8	48911	2.2	-26.4	2.9892
76378.5	88654.8	56461	61837.6	80878.7	50107	7439.3	3961.1	2.9904
149429	92505.4	105864	80556.3	85809.4	61524	93.5	51.7	2.99161
189778	187297	66404	256257	172305	97467	20331.3	10662.3	2.99401
144654	97242.2	97489	61408.6	88555.1	45446	26.4	-13.2	2.99642
96885	97607.3	65051	74367.7	88291.2	55201	8099.3	4378	2.99883
112781	92580.2	79836	41036.6	83344.9	32268	12.1	33	3.00003
6174.75	63189.9	6404	4048	63725.6	4163	169.4	172.7	3.00365
47527.5	72311.9	43074	46618	69915.3	43698	1745.7	898.7	3.00485
15311.2	72945.5	13756	11829.4	72203.7	10737	1177	566.5	3.00726
129154	106336	79599	138531	102410	88651	13682.9	6788.1	3.00967
83295.8	87839.4	62146	75003.5	83776.7	58673	920.7	1274.9	3.01087
159689	132067	79243	127496	114540	72949	3499.1	1739.1	3.01328
262143	129200	132971	203991	151489	88249	4519.9	2099.9	3.01448
262143	105299	163153	262143	149326	115049	13102.1	7170.9	3.01568
23135.2	67413.3	22491	3848.9	67462.3	3739	-7.7	1.1	3.01809
71781	79318.8	59308	48942.3	76512.5	41921	6921.2	3762	3.0217
120087	89178.7	88250	34041.7	79722.6	27984	19.8	28.6	3.02291
134686	112696	78324	136320	107073	83437	14899.5	8129	3.02411
114532	92638.6	81024	43671.1	83343.9	34340	24.2	-61.6	3.02411
130949	107889	79544	67116.5	91012.6	48329	-9.9	18.7	3.02532
103647	94988.2	71510	72636.3	86541.3	55006	8731.8	4673.9	3.02893
85978.5	85058.3	66245	73966.2	77662.3	62417	8507.4	4540.8	3.03013
127038	100463	82872	42991.3	83011	33941	45.1	16.5	3.03013
94707	87830.5	70667	97916.5	88328.4	72650	5989.5	3518.9	3.03013
123856	102016	79566	36777.4	88058.3	27371	38.5	86.9	3.03133
85302.8	97558.6	57303	71008.3	96935.9	48007	12116.5	5947.7	3.03374
122906	93397.5	86242	82430.7	79111.1	68286	-7.7	53.9	3.03495
125510	92256.3	89158	47996.3	85881.2	36626	26.4	63.8	3.03495
95895	91370.8	68781	96136.7	90221.2	69833	13544.3	6794.7	3.03615
106238	91160.5	76375	45566.4	78639.1	37974	26.4	37.4	3.04097
54285.8	80815.8	44022	41745	78172.4	34997	2372.7	1784.2	3.04217
128306	94684.9	88807	66100.1	81962	52853	56.1	-4.4	3.04217
95209.5	87258.1	71508	84508.6	84509.9	65535	11302.5	5754.1	3.04578
124331	91095	89447	64629.4	82740.2	51191	71.5	9.9	3.04578
132262	90212.3	96084	46862.2	77924.5	39412	37.4	-4.4	3.04819
64522.5	80605.2	52460	55264	76915.2	47088	1706.1	1156.1	3.04939
130046	91160.2	93491	53302.7	80341.4	43480	29.7	-36.3	3.053
61690.5	91780.9	44050	76521.5	93048	53896	5902.6	3199.9	3.05421
83089.5	93632	58157	56380.5	87344.9	42303	1409.1	1290.3	3.05662
96657	91180.8	69472	99283.8	88500.8	73521	17096.2	8213.7	3.05662
95198.2	85639.4	72851	70376.9	79088.8	58317	2205.5	1673.1	3.05662
112859	90116.9	82075	85115.8	150375	37095	15.4	-14.3	3.05782
132946	97579.6	89289	46006.4	88626.6	34020	-15.4	35.2	3.06143
54260.2	80645.9	44094	56782	79266.9	46946	35.2	38.5	3.06143
109912	89194.6	80758	80550.8	85625.4	61652	13536.6	6848.6	3.06504
114319	86830.5	86283	37147	81921.7	29717	-1.1	-14.3	3.06745
159605	99763.4	104847	59263.6	85938.4	45194	15.4	71.5	3.07227
84340.5	84018.7	65787	62163.2	84631.9	48137	5771.7	3344	3.0819
83363.2	99937.7	54667	85429.3	99982.1	55997	3861	2486	3.08551
78135	91322.9	56072	89504.8	92938.1	63115	9117.9	4713.5	3.08792
21446.2	66116.4	21258	15261.4	66807.2	14971	256.3	124.3	3.08912
89847.8	89505	65787	83231.5	88888.8	61365	2938.1	2170.3	3.08912
19600.5	67390.9	19061	3967.7	89080.9	2919	6.6	-19.8	3.08912
81221.2	107501	49515	86384.1	99831.9	56708	1982.2	1669.8	3.09032
13796.2	68099	13277	20056.3	66431.3	19786	266.2	130.9	3.09394
67181.2	96105.6	45812	64812	101395	41891	6695.7	3520	3.09514
125398	88613.6	92741	35165.9	77602.3	29698	-2.2	11	3.09514
66558	77873.8	56013	66245.3	74628.7	58174	4625.5	2230.8	3.09875
87406.5	97148.6	58964	239388	96112.9	163230	2901.8	4010.6	3.10116
5715	64298.4	5825	1513.6	65475.4	1515	-8.8	18.7	3.10236
111139	88368.4	82423	44341	77806.9	37348	-5.5	52.8	3.10357
81782.2	97564.1	54935	80633.3	99332.4	53199	8478.8	4559.5	3.10838
87241.5	86188.1	66337	63235.7	84230.3	49201	9537	4965.4	3.10959
68517	76157.6	58961	50486.7	76181.1	43432	3901.7	1681.9	3.10959
100496	92596.6	71127	209768	86712.1	158540	9333.5	4445.1	3.11199
5158.5	66444.1	5088	4233.9	65923.7	4209	948.2	420.2	3.1144
117136	90670.4	84665	49522	76774.2	42273	28.6	23.1	3.11681
8478	64931	8557	2659.8	62634.8	2783	25.3	-34.1	3.11681
66749.2	80592.5	54279	94149	77161.6	79964	3367.1	1780.9	3.12162
109264	84604.9	84637	38295.4	76295.1	32895	0	5.5	3.12644
116240	87425.6	87136	48643.1	78378.1	40673	16.5	48.4	3.12764
118527	85350	91011	39207.3	76586.9	33550	63.8	-5.5	3.12885
110079	89433.3	80665	40984.9	79719.4	33693	14.3	-38.5	3.13005
160064	99166.4	105781	68924.9	82615.1	54676	-6.6	9.9	3.13126
87297	90066.2	63521	77767.8	84048.1	60639	6923.4	3857.7	3.13126
101321	95180.7	69764	110899	92085.6	78925	9268.6	4969.8	3.13607
89670	85939.3	68381	83552.7	88067.9	62176	9832.9	5270.1	3.13607
101094	84274.1	78616	83420.7	86200	63423	11447.7	5897.1	3.14691
86675.2	86067.2	65999	65725	80633.4	53419	7194	3956.7	3.14931
83662.5	86214.6	63596	63286.3	83032	49951	8377.6	4383.5	3.14931
137337	100047	89963	65563.3	84058.9	51116	22	-40.7	3.15533
5055.75	64537.1	5134	2159.3	64206.8	2204	68.2	-2.2	3.15533
14715	68711.2	14035	9340.1	69852	8763	380.6	211.2	3.15774
107441	90476.8	77824	56951.4	78601	47485	-20.9	37.4	3.15774
55953	80074.6	45794	72080.8	77737.7	60767	2501.4	1128.6	3.16135
172465	116075	97374	65925.2	117172	36873	28.6	-3.3	3.16256
10739.2	67654.3	10403	54903.2	68679.8	52390	102.3	4.4	3.16376
27990	68885.5	26629	15983	68668	15254	135.3	245.3	3.16617
67611.8	80644.4	54945	102818	76997.6	87513	3550.8	1663.2	3.16737
92324.2	93404.6	64778	78405.8	94657.8	54284	11936.1	6094	3.16858
77837.2	85442	59703	66191.4	81487.8	53234	1695.1	1675.3	3.16978
76461.8	88801.8	56429	53919.8	81999.5	43094	608.3	1170.4	3.16978
90109.5	91476	64557	56635.7	88230.4	42068	7120.3	3905	3.16978
159048	117708	88553	192886	134214	94185	15858.7	7887	3.17821
99494.2	98518.6	66185	78976.7	92309.9	56070	6908	3811.5	3.18423
129382	92477	91690	58030.5	80247.4	47392	67.1	57.2	3.18663
84906.8	104158	53423	93947.7	103102	59717	7860.6	4266.9	3.19025
165158	98682.2	109683	83510.9	85267.4	64186	-11	-23.1	3.19025
15463.5	78871.2	12849	14777.4	76052.4	12734	401.5	207.9	3.19145
125531	85937.7	95730	37216.3	78470.1	31082	0	-53.9	3.19145
103896	90733.7	75043	49304.2	84187.5	38381	20.9	36.3	3.19265
15270	75265.9	13296	9876.9	75135.5	8615	1336.5	704	3.19386
223856	105128	139550	142570	88396	105700	50.6	46.2	3.19386
66528	87764.8	49678	87336.7	80581.4	71030	2310	1764.4	3.19506
117266	87210.9	88121	51481.1	79555.4	42409	-4.4	-28.6	3.19988
39339	71455.7	36080	19842.9	69571.2	18692	1356.3	838.2	3.20228
89060.2	90823	64264	114130	82869.7	90258	679.8	729.3	3.20349
120449	97547.8	80922	157791	84902.6	121798	1028.5	1434.4	3.20349
128801	94439.8	89381	44240.9	82624.4	35091	57.2	17.6	3.2071
73335	92038.8	52218	104041	89762.5	75961	5357	3265.9	3.2083
84138	84552.1	65215	54902.1	80310.4	44802	3010.7	2160.4	3.20951
116256	88405.4	86182	53399.5	79990.6	43750	30.8	8.8	3.20951
107259	102924	68296	103560	102097	66475	13316.6	6616.5	3.21191
66534.8	89565.8	48684	69370.4	93606	48568	7306.2	4026	3.21432
111153	92148.5	79052	50950.9	82374.1	40536	7.7	28.6	3.21553
6627.75	68359.5	6354	30311.6	70311.2	28253	51.7	20.9	3.22275
129048	90151.5	93812	36699.3	80208.3	29986	-35.2	41.8	3.22636
103849	85891	79238	34909.6	81177.9	28183	59.4	37.4	3.23238
262143	162732	105571	262143	75242.4	228326	10992.3	5580.3	3.2372
171934	96593.3	116653	66850.3	86011.9	50936	-5.5	28.6	3.2396
133371	87761.5	99595	60142.5	76523.6	51507	-36.3	4.4	3.24201
98912.2	85177	76104	30593.2	79019.3	25373	66	22	3.24201
139271	92535	98636	75430.3	80317.8	61548	-8.8	1.1	3.24683
111429	89602.6	81500	108466	89178.2	79710	11276.1	5753	3.24683
94998.8	92715.4	67150	122620	94928.1	84654	11295.9	6114.9	3.24683
84162.8	85357.1	64619	76067.2	83817.7	59476	905.3	910.8	3.24683
6719.25	65006.3	6774	1778.7	65783.8	1772	-26.4	4.4	3.25164
89367	80246	72985	50906.9	80718	41332	5471.4	3219.7	3.25164
142318	98625.7	94569	61163.3	89529.1	44772	-7.7	-50.6	3.25164
85707.8	88150.4	63720	44172.7	80009.5	36182	45.1	52.8	3.25285
137932	91179.6	99140	50749.6	80237.5	41451	-16.5	-2.2	3.25285
163262	107850	99208	262143	102203	168095	16808	7619.7	3.25405
75328.5	84022.3	58755	60758.5	80253.7	49616	1381.6	1137.4	3.25525
78723	82749.6	62347	49584.7	82986.4	39158	5795.9	3261.5	3.25646
151444	101544	97742	59459.4	88934	43816	18.7	30.8	3.25646
126766	89929.4	92381	65989	105582	40960	22	11	3.25766
234826	144552	106464	247146	108395	149425	9397.3	4423.1	3.26127
90479.2	80915.5	73282	65175	81034.1	52710	6641.8	3807.1	3.26127
102301	85644	78282	28766.1	74200.6	25407	-8.8	53.9	3.26609
165533	103641	104673	128484	110291	76347	5115	2252.8	3.2685
77160.8	94897.6	53287	94490	87129.9	71072	3980.9	1950.3	3.2685
76795.5	94482.1	53268	95894.7	95845	65570	2777.5	1947	3.2685
152648	102993	97132	139154	92639.6	98442	18.7	6.6	3.2697
130841	106456	80548	49230.5	83076.8	38836	27.5	-1.1	3.2709
129931	94468.9	90137	49810.2	80943.3	40329	-28.6	6.6	3.27331
132861	97409.9	89387	53996.8	88779.1	39860	-34.1	-13.2	3.27331
134134	97110	90522	174462	101545	112596	24117.5	12076.9	3.27331
262143	136714	125662	262143	78338.9	219301	15756.4	7773.7	3.27572
262143	120718	142314	197141	121122	106668	5459.3	2391.4	3.27692
153130	129135	77714	155675	158399	64409	17353.6	8536	3.27692
84816	92190	60294	77590.7	96487.4	52701	1688.5	1272.7	3.27692
120674	88574	89287	61215	83214.8	48210	-41.8	-23.1	3.27813
125500	95360	86250	41067.4	82027.2	32811	34.1	-30.8	3.27813
79544.2	89868.7	58007	69158.1	83929.2	54002	5750.8	3264.8	3.28294
126593	89104.3	93109	42801	78199.2	35870	60.5	-12.1	3.28415
122988	90459.7	89102	53276.3	77899.1	44821	48.4	31.9	3.28535
144074	92898.3	101638	83348.1	85380.5	63976	-79.2	18.7	3.29137
119639	99714.9	78631	59191	86212.7	44995	51.7	72.6	3.29378
128704	92907.8	90786	47910.5	84996.7	36941	71.5	1.1	3.29498
167242	102118	107330	104596	91086.2	75256	-5.5	24.2	3.29739
112676	102787	71841	58702.6	86913.4	44264	17.6	28.6	3.3022
120731	87075	90867	40703.3	77786.5	34293	23.1	9.9	3.30582
5757	69946.4	5394	4011.7	69059.8	3807	367.4	182.6	3.30582
173271	111100	102210	74706.5	94117	52020	-5.5	28.6	3.30943
147666	94558	102344	57543.2	81446.8	46302	-68.2	1.1	3.30943
83550.8	93043	58850	85736.2	85132.2	66001	236.5	493.9	3.31184
121609	88341.8	90215	66663.3	79276.5	55109	69.3	83.6	3.31184
109588	92371.7	77751	73463.5	85954.9	56012	12973.4	6488.9	3.31184
48916.5	84181.3	38082	104343	82659.9	82727	7511.9	3201	3.31424
202175	115538	114679	129912	100929	84356	60.5	51.7	3.31665
140737	96855.2	95228	52395.2	81278.5	42247	35.2	16.5	3.31786
99543	111350	58587	95469	106382	58813	15263.6	7456.9	3.31906
191195	144966	86435	262143	116453	147526	17498.8	8813.2	3.32026
19110	68321	18331	4462.7	67732.2	4318	2.2	-61.6	3.32147
122764	93525.1	86025	57368.3	83556.1	44996	7.7	45.1	3.32267
115895	94222.9	80610	38260.2	86861.1	28867	20.9	23.1	3.32387
144092	99677.3	94738	69667.4	89345.3	51102	25.3	29.7	3.32989
84902.2	90504.9	61479	59056.8	88448.9	43758	4239.4	2681.8	3.3311
111294	88757.8	82176	36191.1	79556.6	29813	53.9	-33	3.3323
39880.5	71107	36756	80370.4	81485.7	64639	1085.7	642.4	3.33351
159382	104314	100133	69469.4	94367.2	48245	18.7	53.9	3.33471
46208.2	73034.5	41464	38868.5	71756.6	35499	3564	1678.6	3.33471
78502.5	94421.4	54487	73953	89045.8	54428	5977.4	3410	3.33591
134800	95570.9	92437	37280.1	84724.1	28837	-15.4	94.6	3.33952
65922.8	84061	51395	81714.6	82839.6	64646	1435.5	1412.4	3.34675
118591	93149.9	83435	39657.2	80781.2	32173	-6.6	7.7	3.34795
7899	69151.6	7486	8043.2	66538.6	7922	1401.4	634.7	3.34795
96226.5	88721.2	71080	111793	91817.3	79794	5483.5	2685.1	3.34795
85302.8	93792.4	59604	70411	103266	44685	7705.5	4108.5	3.35156
118647	92544.1	84021	50252.4	85997	38296	31.9	31.9	3.35758
105746	95598.6	72492	130599	91776.7	93258	12579.6	6344.8	3.35758
96873	86633.4	73282	101801	96110.5	69416	6552.7	3734.5	3.35879
146760	94078	102235	50199.6	87394.6	37644	-16.5	-6.6	3.3624
142288	96199.7	96934	65319.1	81050.3	52816	-28.6	49.5	3.36481
61427.2	90922.8	44276	41841.8	84838.3	32322	6685.8	3558.5	3.36601
160608	100006	105250	72942.1	88896.8	53774	15.4	35.2	3.36601
153499	92571	108670	68737.9	89276.6	50459	66	19.8	3.36721
19156.5	67485.9	18603	9963.8	68779	9494	1457.5	609.4	3.36842
139699	98030.9	93392	49518.7	86736.8	37415	-55	-36.3	3.37203
106498	84755.4	82348	34223.2	79029.3	28380	-9.9	59.4	3.37323
7387.5	65301.8	7414	1875.5	66764.1	1841	-26.4	-26.4	3.37323
112104	93141.9	78878	30445.8	87466.9	22812	14.3	11	3.37564
144058	93155.4	101347	57781.9	81333.2	46559	29.7	-9.9	3.37564
104794	88956.1	77204	78586.2	84220.1	61152	10414.8	5443.9	3.37925
132010	93401.3	92626	50309.6	82889.4	39777	-36.3	-29.7	3.38046
88398	89239.5	64918	69494.7	86153.2	52864	13710.4	6846.4	3.38407
80151.8	80069.9	65603	106493	81990.8	85121	3565.1	1867.8	3.38407
76492.5	86811.4	57746	61989.4	83358	48736	6306.3	3509	3.38527
164657	100536	107335	57303.4	87398.7	42969	34.1	8.8	3.38768
68480.2	101221	44338	77715	101279	50288	12982.2	6326.1	3.38768
82620	81408.9	66511	54758	80201.6	44745	8087.2	4526.5	3.38888
165630	106584	101842	100358	91027.4	72254	-38.5	52.8	3.39129
98071.5	93564.3	68693	90079	93752.7	62968	11347.6	5836.6	3.3937
124412	90703.5	89891	47760.9	79485.5	39379	11	16.5	3.39611
130104	92855.9	91825	58933.6	82328.4	46913	11	12.1	3.39972
8077.5	66014.1	8019	4101.9	67475.4	3984	474.1	238.7	3.39972
121922	90922.2	87880	39418.5	84205.2	30679	-17.6	-19.8	3.40333
140180	87660.3	104800	60271.2	80468	49087	34.1	38.5	3.40333
136808	105424	85046	182625	83923.1	142613	112.2	345.4	3.40694
106918	81416.7	86063	54257.5	83540.6	42564	-11	-6.6	3.40694
130245	96303.2	88634	49437.3	82754.5	39151	4.4	48.4	3.40814
184978	108645	111581	85376.5	96816.8	57792	20.9	-17.6	3.40814
89315.2	89979.8	65052	91385.8	90988.7	65822	19427.1	9292.8	3.41296
127526	86993.6	96071	83153.4	82656.5	65930	44	29.7	3.41778
196083	118672	108286	103286	133586	50671	-29.7	26.4	3.41778
13603.5	68008.2	13109	16432.9	68360.2	15754	96.8	41.8	3.41898
80244.8	85485.9	61518	68719.2	83122.6	54180	6787	3973.2	3.41898
29631	73478.8	26428	8552.5	69180	8102	22	2.2	3.42018
114352	86994.7	86145	40860.6	79602.9	33640	25.3	15.4	3.42139
8069.25	70416.3	7510	5812.4	67985.3	5603	302.5	108.9	3.42259
103969	94278.5	72272	119721	89873.2	87301	138.6	202.4	3.4238
104440	86443.7	79180	68539.9	83382.8	53870	9641.5	5069.9	3.425
115455	91801.4	82422	53212.5	83665.2	41682	-4.4	3.3	3.4262
121280	89676.1	88632	41881.4	82528.7	33258	36.3	3.3	3.42741
103532	91595.1	74077	59173.4	96664.5	40118	1810.6	1950.3	3.43343
83184	93521.4	58292	109452	94224.9	76127	6300.8	2868.8	3.43343
131036	91886.7	93458	47472.7	82612.1	37660	49.5	-3.3	3.43945
120887	87036.2	91025	48865.3	79051	40511	-19.8	-27.5	3.44185
147658	94233.6	102691	67347.5	85440.5	51658	74.8	67.1	3.44185
9317.25	66256	9216	3063.5	70470.2	2849	68.2	42.9	3.44547
207524	161650	84134	111070	143208	50829	5051.2	2953.5	3.44667
100780	88454.2	74668	45804	81746.4	36721	-1.1	40.7	3.44787
155486	96578.5	105509	65345.5	81818.9	52341	53.9	50.6	3.44908
64782	82286.1	51595	52717.5	83070.3	41590	7964	4074.4	3.44908
117478	89523	86001	62774.8	77546.7	53052	62.7	28.6	3.44908
125653	103645	79452	43622.7	93647.1	30528	101.2	-8.8	3.45148
262143	141328	121560	262143	81885.8	209802	17944.3	8214.8	3.45389
87673.5	96512.4	59534	79620.2	95031.5	54908	7829.8	4166.8	3.4551
118639	93908	82795	58652	82194.3	46765	41.8	37.4	3.4563
108899	90115.9	79196	42191.6	78765.7	35105	8.8	31.9	3.4575
87420.8	86317	66374	60091.9	90044.4	43736	11550	5738.7	3.45871
15751.5	65529.8	15753	16502.2	71897.9	15042	390.5	183.7	3.45991
73844.2	86892.1	55695	139285	89707.6	101755	2647.7	1398.1	3.45991
127338	87590	95276	49144.7	78529.9	41013	31.9	-6.6	3.46112
14664	65895.5	14584	2994.2	64001.3	3066	17.6	-17.6	3.46112
83496	89438	61182	70481.4	92044.5	50183	7309.5	3932.5	3.46112
84914.2	80650.1	69001	50739.7	79309.2	41928	6364.6	3821.4	3.46232
77124	88020.5	57423	62243.5	86830.1	46979	8035.5	4335.1	3.46713
139856	101493	90308	48343.9	89542	35383	-28.6	20.9	3.46834
72595.5	86541.5	54975	90171.4	94533.4	62512	2530	1811.7	3.47556
69046.5	94624.4	47821	64350	87612.8	48135	9662.4	4903.8	3.47677
117902	93225.9	82883	37299.9	82729.3	29548	13.2	-1.1	3.47797
113883	85494.8	87297	33367.4	78090.4	28003	16.5	-4.4	3.47917
150334	95245.3	103441	64464.4	84354.8	50083	31.9	-2.2	3.4888
185204	113826	106632	133695	114852	76288	2195.6	1065.9	3.49001
165988	96737	112451	64042	89407.5	46943	-37.4	45.1	3.49121
190430	140713	88691	160475	119721	87845	3841.2	1887.6	3.49362
182929	120195	99741	164540	126384	85322	4544.1	1884.3	3.49603
107360	90817.1	77474	92341.7	91020.9	66487	8676.8	4528.7	3.49603
165311	109986	98502	81540.8	87635.8	60978	4.4	-13.2	3.50084
27373.5	68079	26351	15919.2	68949.9	15131	2427.7	1058.2	3.50205
5517	64587.7	5598	6075.3	65636.5	6066	391.6	237.6	3.50325
97074	95033.7	66943	82437.3	88439.8	61088	16287.7	7931	3.50566
262143	124198	138326	262143	118972	144402	32198.1	14775.2	3.50686
165310	120516	89895	117178	137477	55859	4329.6	1927.2	3.50807
88336.5	98556.7	58740	99348.7	102738	63374	12991	6561.5	3.50927
262143	104063	165091	262143	94661.3	181487	7268.8	4805.9	3.51047
68955	83537.3	54096	45424.5	84054	35417	8119.1	4257	3.51409
127445	88826.3	94029	42296.1	83559.4	33173	33	-60.5	3.51529
76191.8	81326.8	61398	54389.5	81964.5	43488	4088.7	2563	3.51649
148616	100327	97079	62899.1	88172.6	46751	38.5	20.9	3.52131
38607.8	70463.3	35908	11465.3	81672.8	9200	-17.6	-18.7	3.52251
91895.2	87801	68592	67356.3	87648.9	50363	8287.4	4444	3.52372
143150	94237.1	99552	47175.7	79256.2	39009	-6.6	24.2	3.52372
109767	92717.7	77587	46559.7	80308.9	37995	11	-8.8	3.52372
140573	89873	102507	52332.5	81008.6	42337	-3.3	14.3	3.52372
175146	123198	93170	53171.8	99340.5	35078	-9.9	52.8	3.52492
124629	92155.9	88629	50437.2	82741.8	39949	35.2	-13.2	3.52612
119569	89123.1	87924	48578.2	79489.2	40051	18.7	12.1	3.52612
108738	86525.7	82360	50015.9	78921.4	41533	53.9	18.7	3.53094
7110	65925.4	7068	10754.7	66230	10642	150.7	111.1	3.53094
113769	92329.4	80754	50865.1	92813.7	35916	59.4	-3.3	3.53094
141754	95535.1	97242	65448.9	86616.7	49520	24.2	58.3	3.53094
112773	83363.7	88656	42786.7	75238.6	37269	-12.1	-48.4	3.53214
179020	104916	111826	101471	98056.2	67818	4.4	31.9	3.53214
124530	93476	87308	40774.8	83632.2	31952	-16.5	-5.5	3.53214
121982	103147	77503	95291.9	93119.4	67065	101.2	150.7	3.53335
68087.2	93302	47825	90435.4	96359.3	61507	11833.8	5832.2	3.53455
130472	96799.4	88333	44599.5	86598.5	33752	9.9	11	3.53696
126615	96356.5	86116	46959	82644.2	37238	35.2	41.8	3.53937
65805.8	77204.5	55860	73773.7	78160.2	61858	4472.6	2120.8	3.54057
116868	90942.2	84219	40660.4	81105.5	32855	-6.6	-7.7	3.54177
262143	125580	136804	233405	108232	141330	2322.1	1380.5	3.54177
143485	104165	90274	125716	92922.8	88664	3922.6	1953.6	3.54539
13779	74060.6	12193	12662.1	73683.5	11262	1837	752.4	3.54539
132963	86878	100300	53835.1	74961.5	47066	66	50.6	3.54779
109870	95594	75323	95489.9	94824.3	65996	15191	7616.4	3.549
17283.8	75852.7	14933	11255.2	71116.6	10372	643.5	331.1	3.5514
137069	95911.5	93659	62174.2	78615.6	51830	13.2	24.2	3.55381
124136	99906.6	81430	98358.7	98261.2	65601	8372.1	4503.4	3.55983
109042	87232.9	81921	79585	81922.6	63666	8918.8	4797.1	3.55983
119142	86101.2	90685	45408	80635.6	36905	-59.4	25.3	3.56224
262143	124290	138224	194036	104193	122046	44	18.7	3.56224
123084	97066.7	83102	61244.7	92663.8	43315	24.2	-4.4	3.56344
137824	90553.3	99747	49328.4	81664.9	39586	100.1	24.2	3.56465
6261	68512.4	5989	5392.2	68115.5	5188	563.2	240.9	3.56465
129386	99891.7	84886	56320	87513.9	42176	92.4	-42.9	3.56706
143715	97357	96742	42486.4	89334.9	31168	-4.4	-2.2	3.56946
64646.2	77591.6	54602	66908.6	82407.9	53210	4858.7	2427.7	3.57307
130912	90627.5	94667	59372.5	80302.1	48455	401.5	172.7	3.57548
86238	83604.9	67600	42575.5	76104.7	36663	-22	-20.9	3.57909
131774	90344.2	95589	47447.4	79437.8	39144	-47.3	44	3.58271
89169	83027.1	70384	56344.2	81920.7	45075	6017	3418.8	3.58511
139168	97280.6	93755	77601.7	84391.8	60263	50.6	8.8	3.58632
153437	104953	95811	61688	90297.2	44772	16.5	-1.1	3.58632
5077.5	65775.7	5059	2803.9	67359.4	2728	701.8	280.5	3.58752
184617	132022	91644	262143	70652	243161	17382.2	8638.3	3.58872
27375	68373.3	26239	17004.9	67520.9	16505	1029.6	564.3	3.58993
143747	101425	92883	63003.6	86254.5	47870	-5.5	124.3	3.59113
85212	96848.1	57662	94869.5	96809	64223	1762.2	1508.1	3.59234
128211	92007.9	91323	61961.9	80243.8	50605	48.4	1.1	3.59715
150316	93393	105480	54886.7	81261.8	44265	60.5	-2.2	3.60317
58371.8	78490.1	48738	77355.3	76586.4	66194	2456.3	1170.4	3.60678
142748	98518.8	94958	66102.3	82368.3	52594	23.1	2.2	3.6116
69644.2	78769.2	57944	174865	78939.3	145174	7595.5	3839	3.6128
69522	83069.5	54848	79855.6	82322.7	63572	3289	1834.8	3.61521
84481.5	91297.9	60643	50714.4	84027.4	39554	6017	3287.9	3.61521
157244	131076	78620	49014.9	107735	29816	-31.9	12.1	3.61641
115495	95026.7	79652	202346	94025.3	141036	10681	4998.4	3.61762
60677.2	95189.6	41775	82055.6	105499	50973	7011.4	3806	3.61762
113042	103441	71619	158638	104870	99137	10435.7	4634.3	3.62123
181890	125803	94754	124514	121799	66997	1846.9	1203.4	3.62243
166200	115278	94485	111663	128557	56924	5805.8	2667.5	3.62243
94127.2	87539.4	70468	68739	84171.9	53520	7199.5	3823.6	3.62364
92537.2	92258.5	65734	84660.4	84940.4	65320	134.2	36.3	3.62364
135088	112299	78835	74884.7	90998.6	53931	-29.7	2.2	3.62484
112324	93322.1	78880	87172.8	86934	65716	8925.4	4803.7	3.62484
83346	84208.2	64865	69736.7	81430.1	56125	7166.5	3980.9	3.62484
8516.25	70550	7911	7362.3	72851.5	6623	473	269.5	3.62604
211548	170202	81456	262143	174297	98566	9977	6502.1	3.62604
137498	90757.5	99287	48769.6	85194.7	37516	1.1	-13.2	3.62725
58193.2	79054.6	48242	74959.5	77253.4	63590	2075.7	987.8	3.62725
65111.2	76318.7	55912	53764.7	74483.6	47306	6089.6	2761	3.62845
84281.2	90031.9	61350	70922.5	84773.8	54828	656.7	894.3	3.62845
[truncated: 18,001 more rows]
