# Supplementary material for: N-chlorination mediates protective and immunomodulatory effects of oxidized human plasma proteins
Source: eLife. 2019 Jul 12;8:e47395. doi: 10.7554/eLife.47395 (PMC6650281; doi:10.7554/eLife.47395)
Supplement: Figure 8—source data 1. [file elife-47395-fig8-data1.zip › Figure 8 Source Data 1/scale values/Staurosporine + ZVAD-FMK 3.csv]

FSC-A	FSC-H	FSC-W	SSC-A	SSC-H	SSC-W	FITC-A	PE-A	Time
27771.8	89178.8	20409	11246.4	89544.9	8231	1.1	40.7	0
9611.25	68644.6	9176	3008.5	68555.3	2876	8.8	-14.3	0
8496.75	78661.2	7079	6403.1	78027.8	5378	35.2	28.6	0.00116743
141284	95492.1	96963	79687.3	102926	50739	-16.5	37.4	0.00116743
7635	66733.4	7498	3115.2	68098	2998	5.5	2.2	0.00350229
113560	88426.6	84163	49856.4	92293.9	35402	28.6	9.9	0.00350229
92043	82095.5	73477	47726.8	82502.2	37912	2288	973.5	0.00583714
79707	90159.8	57938	120701	85686.6	92316	3901.7	2008.6	0.00583714
102424	83870.9	80033	33767.8	78292.2	28266	-26.4	74.8	0.00700457
6780.75	67239.1	6609	2557.5	66909.5	2505	-7.7	4.4	0.0105069
12519	69423.4	11818	10681	105025	6665	-3.3	33	0.0116743
65339.2	91030.5	47040	109866	89104.3	80806	4095.3	1950.3	0.0116743
125813	96427.2	85508	58082.2	93654.1	40644	27.5	9.9	0.0128417
59479.5	78737.3	49507	79926	86093.8	60841	2662	1470.7	0.0151766
20742	68271.2	19911	8335.8	97292.1	5615	-13.2	-12.1	0.0151766
130906	87642.3	97887	91609.1	86430.1	69463	28.6	16.5	0.0198463
147456	111776	86456	50970.7	116144	28761	580.8	273.9	0.0221811
6701.25	70538.6	6226	10606.2	90565.2	7675	61.6	23.1	0.0221811
63102.8	85624.7	48298	61233.7	84929.7	47251	4424.2	2095.5	0.024516
17022	86149.8	12949	8856.1	81344.6	7135	-61.6	-16.5	0.0268509
12593.2	69705.3	11840	8606.4	80876	6974	13.2	-24.2	0.0303531
8849.25	73169.9	7926	7324.9	73705.6	6513	40.7	28.6	0.0315206
26104.5	71500.2	23927	14493.6	79759.2	11909	-6.6	-24.2	0.0338554
8814	64511.3	8954	2792.9	81457.7	2247	-31.9	14.3	0.0361903
13572	81355	10933	12120.9	80719	9841	-12.1	36.3	0.0361903
110416	89954.5	80443	48457.2	92367.6	34381	7.7	-52.8	0.0373577
97355.2	80733.3	79029	47621.2	80216.5	38906	-8.8	40.7	0.0385251
23074.5	74460.1	20309	20504	119190	11274	25.3	-20.9	0.0396926
134335	88847.9	99088	67761.1	86158.7	51542	-26.4	-50.6	0.04086
5166.75	65041.9	5206	1717.1	64525.2	1744	13.2	16.5	0.0431949
5895	65558.2	5893	4186.6	73895.2	3713	30.8	4.4	0.0443623
6795	73146.7	6088	3234	73159.6	2897	-13.2	-26.4	0.0443623
142703	94606.2	98854	77083.6	98153.2	51468	29.7	8.8	0.049032
104960	88010.4	78157	24072.4	92686	17021	39.6	-28.6	0.049032
122536	86794.7	92523	75821.9	97299.1	51070	-16.5	15.4	0.0513669
24756	78980.1	20542	19520.6	78230.4	16353	-26.4	13.2	0.0525343
114711	88954.2	84512	52367.7	90248.5	38028	-12.1	-5.5	0.0537017
115548	88111.4	85943	83805.7	97060.9	56586	82.5	42.9	0.0548691
21333.8	72288.3	19341	7477.8	82363.9	5950	-5.5	-11	0.0560366
12501	73148.7	11200	7010.3	83486.7	5503	-1.1	5.5	0.0595389
10486.5	75821.2	9064	17626.4	87612	13185	-48.4	26.4	0.0595389
86976.8	88793.6	64195	79772	102032	51238	3524.4	2490.4	0.0595389
142684	88434.5	105739	83057.7	93168.4	58424	20.9	6.6	0.0607063
9191.25	67932.5	8867	7706.6	74306.3	6797	-13.2	-4.4	0.0607063
16768.5	72066.4	15249	64127.8	69378.6	60576	8.8	13.2	0.0618737
9167.25	67216.9	8938	2402.4	81874	1923	17.6	9.9	0.0630412
114502	88357.6	84928	45848	84708.5	35471	40.7	11	0.0630412
165568	103026	105320	74439.2	104694	46597	72.6	31.9	0.0642086
148836	108064	90262	86720.7	97577.9	58244	24.2	77	0.0642086
133976	89109	98534	77414.7	102737	49383	0	8.8	0.0642086
180580	133190	88854	258761	129902	130546	16977.4	9178.4	0.065376
11011.5	79952.3	9026	7676.9	99292.2	5067	8.8	-9.9	0.065376
8929.5	65218.3	8973	5992.8	71707.9	5477	155.1	28.6	0.0665434
9330.75	67242.1	9094	3250.5	68607	3105	-16.5	-6.6	0.0677109
42378	73572.4	37749	19994.7	98081.8	13360	-35.2	13.2	0.0677109
119315	88522.3	88333	87629.3	87825	65390	26.4	14.3	0.0688783
49978.5	101974	32120	144060	112688	83781	964.7	887.7	0.0712132
179132	126451	92839	185687	137368	88588	2392.5	1471.8	0.0723806
14709	68192.5	14136	9014.5	97118.9	6083	-36.3	-17.6	0.0723806
14706.8	80031.7	12043	15526.5	77168.6	13186	16.5	-8.8	0.0747154
16229.2	67325	15798	9836.2	101372	6359	20.9	-12.1	0.0747154
120874	87502.8	90530	47065.7	88931.4	34684	155.1	77	0.0770503
16952.2	87026.7	12766	15580.4	93565.2	10913	-11	2.2	0.0782177
9276	71051	8556	7249	74637.9	6365	24.2	-9.9	0.0805526
7112.25	64246.5	7255	2973.3	70677.6	2757	-22	36.3	0.08172
126077	88400.3	93468	66309.1	88753.4	48963	83.6	-26.4	0.08172
132460	97143.4	89362	79734.6	95557.9	54684	73.7	9.9	0.0828874
61293	77508.9	51825	73987.1	76800.8	63135	4547.4	2271.5	0.0852223
133334	95090.4	91893	49056.7	91704.6	35058	-9.9	-4.4	0.0863897
149542	106782	91779	146277	114323	83854	31.9	56.1	0.0887246
15570	67410.7	15137	10561.1	71671.6	9657	16.5	25.3	0.0910594
112431	87761.5	83958	38343.8	95587.5	26289	47.3	-29.7	0.0910594
6708	69835.7	6295	3250.5	75380.3	2826	61.6	-14.3	0.0922269
5589	69914.2	5239	6021.4	73526.8	5367	20.9	-16.5	0.0945617
9662.25	72952.2	8680	4351.6	75787	3763	-26.4	8.8	0.0957292
52624.5	75078.4	45936	48225.1	73274.6	43132	3832.4	2084.5	0.0957292
70445.2	86937	53104	86629.4	90788.1	62534	3885.2	1939.3	0.0968966
112130	88652.3	82892	37196.5	97457.7	25013	479.6	190.3	0.098064
91347	85096.2	70350	33166.1	82651.7	26298	1289.2	503.8	0.102734
8877	72675	8005	4793.8	73748	4260	5.5	12.1	0.102734
5780.25	64909.9	5836	2844.6	64328.4	2898	9.9	-13.2	0.103901
38360.2	71564.2	35129	14966.6	79164.7	12390	-3.3	-15.4	0.103901
11486.2	69706.7	10799	6556	85622.6	5018	12.1	0	0.105069
117680	87519.4	88121	58587.1	87142	44061	52.8	8.8	0.105069
116774	83522	91627	47194.4	85676.8	36100	25.3	-57.2	0.108571
121691	93359.7	85424	60650.7	87844.9	45248	-26.4	-5.5	0.108571
177875	117143	99513	114262	125424	59704	7267.7	3187.8	0.108571
132697	92131.8	94391	79814.9	91576.3	57119	-58.3	-70.4	0.108571
4946.25	63685.2	5090	2944.7	69871.1	2762	-20.9	8.8	0.108571
21570	66973.6	21107	7894.7	87234.4	5931	2.2	-8.8	0.109738
16314	69879.4	15300	8421.6	109595	5036	-28.6	-12.1	0.112073
37587.8	84735.7	29071	41368.8	88965.9	30474	4888.4	2857.8	0.113241
130971	87251.9	98374	68238.5	91112.6	49083	29.7	-2.2	0.113241
38856.8	69788.6	36489	19929.8	80619.7	16201	41.8	-2.2	0.114408
31197	68818.4	29709	12851.3	77424.4	10878	11	-34.1	0.114408
5063.25	64232.5	5166	3157	78370.1	2640	-4.4	19.8	0.115575
17985.8	68585.7	17186	10049.6	77383.5	8511	25.3	9.9	0.116743
5305.5	63950.9	5437	3781.8	68731	3606	-5.5	29.7	0.116743
74121.8	82555.4	58841	83882.7	79474.6	69171	4848.8	2589.4	0.11791
111251	94456	77189	95506.4	86099.8	72696	551.1	257.4	0.11791
130392	91205.1	93694	58377	94124.8	40646	-29.7	-7.7	0.119078
8165.25	70115	7632	8664.7	88505.3	6416	-1.1	28.6	0.121413
10082.2	74258.3	8898	9861.5	94527.3	6837	6.6	5.5	0.121413
115868	93564.3	81158	71005	94740.8	49117	24.2	18.7	0.12725
8531.25	72319.8	7731	5913.6	96095.6	4033	-16.5	1.1	0.12725
122354	93108.6	86121	53617.3	94698	37106	-12.1	-6.6	0.128417
119861	87945.8	89319	63554.7	91927	45309	108.9	11	0.133087
14577	68767.5	13892	8978.2	91550.5	6427	-34.1	22	0.134254
139902	91215.5	100516	65485.2	92464.3	46414	-55	47.3	0.136589
93978.8	81802.5	75291	21365.3	81782.4	17121	19.8	-90.2	0.138924
21618.8	72348.8	19583	14978.7	91188.5	10765	-13.2	6.6	0.140091
113896	90206.6	82747	86803.2	84585.8	67254	-19.8	-60.5	0.140091
137013	96043.3	93492	102389	111819	60009	7.7	15.4	0.141259
65238.8	75218.4	56841	61316.2	73975.4	54321	-11	24.2	0.142426
8098.5	64504.5	8228	2669.7	65041.4	2690	-6.6	27.5	0.143594
179578	101090	116419	101175	111379	59532	199.1	22	0.144761
152134	94614.5	105378	86241.1	99633.3	56727	-34.1	46.2	0.145929
67898.2	103202	43117	179587	103498	113716	38.5	36.3	0.145929
21384	68412.1	20485	12787.5	120460	6957	26.4	-13.2	0.145929
7479	64654.2	7581	2399.1	65077.6	2416	-19.8	-6.6	0.147096
9854.25	68739.6	9395	5397.7	68422.4	5170	37.4	3.3	0.147096
20577.8	67547.4	19965	6604.4	68998.2	6273	-12.1	6.6	0.149431
61281.8	74022.4	54256	67225.4	72699.9	60601	5394.4	2450.8	0.149431
13410	65840.4	13348	3999.6	76553.1	3424	-16.5	-20.9	0.150598
5367.75	64346.2	5467	3045.9	66627.5	2996	4.4	7.7	0.154101
14424.8	65753.7	14377	5464.8	79622.3	4498	18.7	3.3	0.156435
139916	92126.2	99532	62949.7	88809.6	46453	16.5	-59.4	0.157603
67728.8	81790.2	54269	77149.6	78823.8	64144	1856.8	1246.3	0.157603
57675	73481	51439	30041	78228.1	25167	18.7	16.5	0.157603
13073.2	75049.8	11416	19382	74190.7	17121	1570.8	655.6	0.161105
7275.75	66345.3	7187	2469.5	82572	1960	-28.6	-27.5	0.164607
6567	69448.9	6197	4121.7	88680.2	3046	-28.6	16.5	0.169277
119260	87086.1	89748	43197	91812.9	30834	92.4	23.1	0.170445
103481	85435	79379	56881	86597.3	43047	49.5	11	0.177449
104720	91070.6	75358	52727.4	100522	34376	27.5	29.7	0.179784
131229	89969.9	95590	70837.8	87360.5	53141	14.3	14.3	0.179784
58429.5	82855.2	46216	88066	73767.5	78239	15.4	-5.5	0.184454
45608.2	75513.7	39582	62967.3	74930.1	55073	3084.4	1406.9	0.187956
12150.8	66237.9	12022	7370	99260.2	4866	-28.6	-16.5	0.190291
45637.5	77122.8	38781	48629.9	76489.4	41666	9142.1	3951.2	0.190291
106531	95417.4	73169	56794.1	94921.4	39212	63.8	27.5	0.194961
9324.75	75547.9	8089	7697.8	81592	6183	9.9	-3.3	0.197295
108152	83853.3	84527	41627.3	86636.2	31489	-6.6	27.5	0.198463
66744.8	81080	53949	83576.9	80873.1	67727	4081	1998.7	0.201965
8043.75	67636	7794	6437.2	75092.3	5618	6.6	-19.8	0.201965
9615.75	88173.8	7147	6326.1	94697.9	4378	-51.7	-20.9	0.203133
17565	66203.1	17388	12992.1	71454.4	11916	15.4	-5.5	0.205467
110092	85852.7	84039	37118.4	80943.4	30053	18.7	-19.8	0.206635
91005	88838.8	67134	110613	83989.3	86310	4424.2	2057	0.211305
42763.5	73034.4	38373	21274	73356.5	19006	3197.7	1961.3	0.211305
40938	82905.7	32361	60776.1	90849.5	43842	5711.2	3049.2	0.213639
19429.5	69894.2	18218	7125.8	72447.5	6446	-7.7	-47.3	0.214807
20054.2	69856.2	18814	19384.2	70236.2	18087	-13.2	-19.8	0.214807
5019	63856.6	5151	1718.2	65773.4	1712	0	-2.2	0.215974
15672	66323.1	15486	3571.7	78946	2965	22	28.6	0.219477
98184.8	84965.9	75732	33917.4	83968.4	26472	12.1	-3.3	0.221811
70343.2	81606.2	56491	61994.9	81327.9	49957	6884.9	3297.8	0.222979
19153.5	67479	18602	5907	98354	3936	-50.6	-57.2	0.222979
138900	93998	96842	58785.1	97161.2	39651	41.8	-71.5	0.224146
125054	93562.4	87594	48936.8	91230.6	35154	-12.1	-9.9	0.226481
122943	86635.6	93001	42793.3	88364.2	31738	25.3	-17.6	0.229983
5591.25	69756	5253	2904	77082.4	2469	8.8	41.8	0.229983
196183	110387	116472	166764	111967	97610	-36.3	68.2	0.229983
10038.8	66595.8	9879	4081	79457	3366	27.5	23.1	0.233486
76913.2	83307.2	60506	85625.1	79516.1	70571	5800.3	2800.6	0.233486
5128.5	66832.6	5029	6081.9	73417.5	5429	-25.3	17.6	0.235821
11667.8	69237.4	11044	6408.6	74217	5659	-29.7	7.7	0.236988
48408.8	80396.2	39461	73627.4	77105.2	62580	3373.7	1573	0.238155
24562.5	67892.4	23710	13737.9	73839.7	12193	-44	57.2	0.241658
80338.5	95383.3	55199	98542.4	90326.5	71497	6465.8	3006.3	0.241658
81461.2	84476.2	63197	95135.7	77309.9	80647	6184.2	2974.4	0.242825
141226	93731.5	98744	70409.9	91903.5	50209	162.8	-2.2	0.242825
20148.8	68685	19225	11983.4	80938.3	9703	-24.2	19.8	0.243993
72975	82098.6	58253	67895.3	79364.8	56065	5778.3	2783	0.243993
122904	102245	78778	203045	111753	119073	5229.4	2433.2	0.24983
148440	91382.9	106455	77886.6	91146.3	56002	-22	-28.6	0.24983
5747.25	71756.9	5249	5311.9	76191.9	4569	-2.2	-7.7	0.252165
10821.8	79286.1	8945	3005.2	77907	2528	73.7	-18.7	0.252165
9736.5	67146.3	9503	4554	72917.4	4093	-2.2	-12.1	0.253332
13893	66903.6	13609	5392.2	68352.7	5170	-14.3	-15.4	0.253332
138626	92210.2	98525	52604.2	90823.2	37958	12.1	42.9	0.254499
114417	88702.1	84535	55621.5	83846.1	43475	-31.9	0	0.254499
20442.8	67303.1	19906	6521.9	82737	5166	-62.7	-7.7	0.256834
209794	106792	128746	133507	112791	77573	-4.4	46.2	0.258002
91457.2	84451	70973	86880.2	92877.8	61304	29.7	7.7	0.258002
112726	86120.1	85783	36655.3	84419.5	28456	34.1	82.5	0.259169
13515.8	74691.6	11859	28028	81032.4	22668	1950.3	787.6	0.262671
128856	91483	92309	89624.7	92294.9	63640	57.2	56.1	0.262671
48099	87969.6	35833	83466.9	92689.8	59015	4942.3	2170.3	0.263839
6953.25	69169.4	6588	3425.4	70905.6	3166	23.1	8.8	0.265006
8983.5	70881.6	8306	8441.4	69885.8	7916	-27.5	-31.9	0.266174
5092.5	65222.2	5117	2021.8	66019.3	2007	-5.5	26.4	0.268509
106369	93160.1	74828	65800.9	87154.7	49479	27.5	11	0.268509
11260.5	66025.6	11177	5854.2	68049.1	5638	24.2	13.2	0.269676
6232.5	65175.2	6267	5552.8	82276.4	4423	-4.4	-16.5	0.272011
8987.25	68351.9	8617	6772.7	88206.6	5032	18.7	-34.1	0.272011
7606.5	74071.3	6730	3076.7	74541.4	2705	25.3	-8.8	0.273178
119516	90035.7	86994	42774.6	84306.5	33251	22	45.1	0.273178
137264	114085	78851	241822	110213	143795	24506.9	10436.8	0.275513
39887.2	70646.2	37002	14690.5	85578.4	11250	9.9	-11	0.275513
14860.5	69090.4	14096	5131.5	74567.2	4510	39.6	17.6	0.279015
14723.2	68642.2	14057	7601	79057.2	6301	18.7	0	0.279015
39787.5	72340.5	36045	17444.9	95727.1	11943	-14.3	-14.3	0.280183
191648	125466	100106	186940	113069	108352	4072.2	1619.2	0.284853
8952	71563.6	8198	20135.5	69252.2	19055	1075.8	482.9	0.28602
5831.25	64860.3	5892	1584	67804.7	1531	-7.7	30.8	0.288355
117098	83407.4	92008	51143.4	85168.8	39354	5.5	56.1	0.288355
28995	71375	26623	9545.8	76478.4	8180	29.7	-9.9	0.289522
17033.2	67490.4	16540	12104.4	67830.2	11695	19.8	13.2	0.291857
6012	67224.4	5861	4285.6	78827.1	3563	-7.7	7.7	0.293025
26841.8	73890.1	23807	30395.2	72472.5	27486	553.3	300.3	0.296527
111569	86847.8	84191	58176.8	83025	45922	3.3	7.7	0.296527
12314.2	67573.2	11943	5123.8	74241.3	4523	-22	-46.2	0.296527
14228.2	68902.9	13533	5483.5	73460.1	4892	15.4	-3.3	0.298862
25208.2	71375.1	23146	5097.4	71457.4	4675	0	8.8	0.298862
31211.2	77561.8	26372	44930.6	85595.5	34401	508.2	247.5	0.300029
128092	90898.1	92352	61256.8	92370.8	43461	-11	-11	0.301197
6237.75	65967	6197	1871.1	69436.2	1766	31.9	-3.3	0.302364
152470	95642.6	104475	60656.2	95688	41543	-16.5	-12.1	0.303531
36426.8	84573.8	28227	39532.9	90420.8	28653	2057	1430	0.304699
111696	87711.1	83457	55867.9	82791.2	44224	-49.5	63.8	0.304699
119360	88129.2	88760	57636.7	94978.1	39770	-1.1	6.6	0.305866
6233.25	65245.5	6261	3828	67221.8	3732	-14.3	-5.5	0.307034
5277.75	64052.3	5400	3567.3	86909.5	2690	-8.8	31.9	0.308201
110566	86477.1	83792	49325.1	89428.4	36147	40.7	45.1	0.309369
7221.75	65074.2	7273	1466.3	66272.7	1450	17.6	8.8	0.311704
142201	89904.9	103657	86507.3	99687.8	56871	14.3	14.3	0.312871
115731	87747.5	86436	45003.2	80774.8	36513	81.4	48.4	0.315206
12485.2	75699.3	10809	5370.2	80999.2	4345	-52.8	6.6	0.321043
10470.8	82417.9	8326	18516.3	94552.3	12834	7.7	7.7	0.32221
24720	68284.5	23725	7480	76583.2	6401	-9.9	22	0.32221
68187	80897.6	55239	92686	81263.3	74748	2164.8	1232	0.323378
71644.5	94239.5	49823	102839	90574.6	74410	4079.9	1832.6	0.323378
39370.5	72868.1	35409	15967.6	85760.8	12202	22	-22	0.325713
125149	89489.9	91650	47862.1	90997.7	34470	7.7	25.3	0.328047
7923	69232.2	7500	6053.3	70151.9	5655	2.2	-39.6	0.328047
100804	81606.3	80953	38129.3	81464.5	30674	19.8	15.4	0.328047
132166	93461.2	92676	74177.4	94732.4	51316	15.4	-37.4	0.330382
12051	66256.2	11920	6626.4	93310.7	4654	39.6	40.7	0.330382
8129.25	68796.3	7744	6022.5	84407.7	4676	-20.9	14.3	0.330382
118025	86177	89756	66166.1	96357.1	45002	-5.5	2.2	0.333885
29634	82014.1	23680	13700.5	94963.1	9455	59.4	6.6	0.335052
9412.5	68191.2	9046	5080.9	72640	4584	-7.7	-19.8	0.335052
123903	87736.6	92551	69539.8	88102.4	51728	38.5	4.4	0.339722
39383.2	73245.4	35238	19710.9	98129.3	13164	9.9	-33	0.340889
20769	70414.8	19330	20671.2	80752.7	16776	30.8	7.7	0.340889
9810	86809.1	7406	3780.7	94641.7	2618	7.7	-30.8	0.345559
6420	66615.1	6316	3095.4	73901.7	2745	-5.5	-27.5	0.346726
7800.75	71610.9	7139	4488	72391.2	4063	27.5	-35.2	0.350229
17589	66263.1	17396	11353.1	70271.7	10588	-6.6	36.3	0.350229
62345.2	101183	40381	102012	96973.4	68941	6774.9	3844.5	0.351396
11178.8	68731.6	10659	8094.9	89220.9	5946	-69.3	1.1	0.356066
143604	96442.4	97584	77928.4	102532	49810	34.1	41.8	0.357233
22044.8	76464.7	18894	12149.5	86293.4	9227	13.2	-8.8	0.357233
7597.5	67669.2	7358	4348.3	79158.4	3600	-12.1	-8.8	0.361903
10474.5	67491.6	10171	3259.3	72628.9	2941	11	-23.1	0.361903
30112.5	73529.3	26839	18437.1	76741.4	15745	-23.1	-3.3	0.361903
10804.5	71661.1	9881	5452.7	70832.1	5045	-27.5	4.4	0.361903
112990	85923.6	86180	54841.6	85944.2	41819	38.5	2.2	0.361903
14290.5	65423.8	14315	4856.5	66892.7	4758	20.9	16.5	0.364238
70017.8	105720	43404	84612	106410	52111	4856.5	2422.2	0.364238
9024.75	69361.6	8527	9099.2	98387.3	6061	-29.7	4.4	0.364238
125978	91302.9	90425	78037.3	90755.5	56352	20.9	-20.9	0.364238
106592	87276.7	80040	31801	80770.1	25803	22	48.4	0.366573
153690	107633	93579	204952	109575	122580	2979.9	3658.6	0.36774
129370	89429.2	94806	56408	92112.6	40133	-29.7	3.3	0.36774
32470.5	70244.5	30294	39298.6	71525	36008	118.8	240.9	0.368908
134360	92969.6	94713	71767.3	89515.9	52542	-27.5	-28.6	0.368908
16720.5	68822.7	15922	9969.3	81000.2	8066	40.7	17.6	0.368908
8130.75	69873.7	7626	6128.1	77471.3	5184	-37.4	-24.2	0.371242
204818	128976	104073	88024.2	140462	41070	106.7	33	0.375912
6115.5	64013	6261	1981.1	79946.7	1624	13.2	-12.1	0.377079
100673	82900.5	79586	35970	86298.5	27316	42.9	20.9	0.377079
114788	92072.8	81704	68522.3	106812	42043	12.1	36.3	0.379414
28987.5	69564.1	27309	9686.6	80144.1	7921	4.4	-3.3	0.379414
6093	64960.3	6147	4136	70920.2	3822	-14.3	33	0.380582
12722.2	66477.9	12542	4156.9	77196.5	3529	-19.8	-5.5	0.381749
7566	65423.6	7579	2983.2	71145.2	2748	-16.5	-16.5	0.382917
125708	93011.1	88574	71017.1	88820.2	52400	-1.1	-18.7	0.382917
22937.2	67678.9	22211	8232.4	71792.2	7515	-37.4	26.4	0.384084
11152.5	67977.1	10752	5019.3	72839.9	4516	15.4	23.1	0.395758
8235	68688.9	7857	8217	102398	5259	36.3	37.4	0.396926
103388	87966.3	77025	165389	82924.4	130709	6398.7	2751.1	0.400428
114451	86350.3	86863	47007.4	88120.1	34960	7.7	6.6	0.400428
123616	95649	84698	66867.9	91376.9	47958	15.4	15.4	0.402763
13378.5	71022.6	12345	3369.3	70277	3142	23.1	23.1	0.40393
8070	70904.4	7459	5833.3	72225.8	5293	-73.7	47.3	0.405098
7714.5	68814.1	7347	3881.9	67196	3786	-79.2	46.2	0.405098
8575.5	64971.6	8650	2839.1	78112.2	2382	0	0	0.406265
28353.8	73220.6	25378	10743.7	87476.6	8049	16.5	-8.8	0.406265
14269.5	66745.1	14011	7761.6	96065	5295	11	-36.3	0.407433
123523	91858.2	88127	51973.9	88444.2	38512	-31.9	-15.4	0.407433
145368	100539	94758	54424.7	98347.7	36267	28.6	70.4	0.4086
4917	64114.7	5026	6493.3	78863	5396	0	8.8	0.4086
7495.5	65584.1	7490	1961.3	62244.9	2065	-12.1	5.5	0.4086
5415.75	66045.1	5374	5073.2	79559	4179	-48.4	-14.3	0.409767
47441.2	83227	37357	23975.6	87355.6	17987	-36.3	-29.7	0.409767
8679	67720.8	8399	3528.8	72907.8	3172	-3.3	-47.3	0.409767
6235.5	66124.6	6180	2470.6	66823.5	2423	-9.9	-1.1	0.410935
11764.5	68187.7	11307	4471.5	75004.9	3907	-2.2	1.1	0.414437
129435	97412.2	87080	53642.6	93257.3	37697	-49.5	36.3	0.415605
7333.5	65818.7	7302	4385.7	66920	4295	-5.5	-34.1	0.415605
99144	82890	78387	49078.7	83068.7	38720	-4.4	-3.3	0.415605
137332	93166.6	96603	59347.2	95475.3	40737	46.2	31.9	0.417939
133150	92031	94817	53133.3	97454.4	35731	6.6	38.5	0.419107
147264	89607.6	107704	96487.6	101481	62311	15.4	6.6	0.420274
21381.8	67868.2	20647	8175.2	88527.8	6052	-37.4	11	0.420274
26441.2	68376	25343	7960.7	78737.2	6626	4.4	33	0.420274
15558.8	70863.7	14389	3284.6	73292.3	2937	-16.5	35.2	0.421442
5903.25	70623.5	5478	6672.6	85027.3	5143	-6.6	-35.2	0.422609
123878	91211.8	89007	58635.5	87685.7	43824	22	4.4	0.423777
16857.8	70163.2	15746	13680.7	108413	8270	-4.4	-16.5	0.427279
8538.75	68695.7	8146	8610.8	70876.3	7962	3.3	-19.8	0.430781
121403	86674.5	91795	54479.7	90478.8	39461	-67.1	5.5	0.430781
27375	72854.7	24625	43107.9	74586.7	37877	278.3	171.6	0.430781
151743	95520.4	104110	66639.1	96045	45471	-49.5	42.9	0.434284
5019	65353.7	5033	1837	66808.9	1802	-20.9	19.8	0.434284
6867.75	72629.5	6197	6108.3	98405.5	4068	11	-4.4	0.437786
131213	90030.7	95514	59983	86476.4	45458	-31.9	-25.3	0.438953
19676.2	69960	18432	14518.9	71953.3	13224	-37.4	-2.2	0.440121
5977.5	67763.6	5781	5212.9	90402.9	3779	-36.3	18.7	0.442456
124870	93397.8	87620	60883.9	91160.3	43770	-34.1	-26.4	0.442456
15738.8	69081.4	14931	8550.3	78206.9	7165	38.5	53.9	0.442456
102476	92781.9	72383	64666.8	82541.4	51344	-1.1	8.8	0.442456
97635.8	83886	76278	39821.1	82885	31486	42.9	-9.9	0.443623
6503.25	66781.1	6382	3737.8	67781	3614	29.7	37.4	0.44479
6399.75	71183.6	5892	8990.3	85488.7	6892	-17.6	35.2	0.44479
5453.25	64896.3	5507	5639.7	74939.9	4932	5.5	1.1	0.445958
66792.8	76447.9	57259	85054.2	79748.7	69896	4491.3	2245.1	0.447125
196503	128330	100351	78701.7	126593	40743	34.1	-48.4	0.447125
132350	94870.3	91427	78750.1	95639	53963	15.4	30.8	0.447125
122045	87246.9	91675	54068.3	85090.4	41643	56.1	41.8	0.447125
16866.8	71768.6	15402	6784.8	102976	4318	63.8	-27.5	0.448293
132465	90893.4	95510	80136.1	93767.1	56009	135.3	47.3	0.44946
11545.5	70027.4	10805	6569.2	73820.1	5832	-9.9	36.3	0.44946
16560	67391.7	16104	10032	68937.5	9537	53.9	-42.9	0.450627
131231	98178.9	87599	102420	90997.9	73762	-18.7	30.8	0.450627
34755.8	68413.3	33294	22328.9	82871.6	17658	1.1	-4.4	0.451795
5643	64903.4	5698	3029.4	73260.1	2710	44	33	0.452962
5870.25	64701.1	5946	2458.5	75643.3	2130	36.3	-31.9	0.45413
120958	96696.6	81979	79324.3	90272.2	57588	42.9	-64.9	0.456465
108908	102390	69708	158451	85523.1	121420	7192.9	3265.9	0.4588
144396	95978.9	98596	78447.6	104276	49303	2.2	28.6	0.4588
9285	66249.5	9185	3437.5	68829.8	3273	-30.8	30.8	0.459967
11070.8	67535.4	10743	3401.2	68563.9	3251	-29.7	9.9	0.461134
120979	88540.7	89546	44669.9	85529	34228	47.3	40.7	0.463469
136268	90267.4	98933	61284.3	91471.4	43908	-9.9	28.6	0.463469
11862.8	64619.5	12031	4320.8	67614.1	4188	53.9	129.8	0.464637
120486	88933.9	88787	51009.2	89190.2	37481	6.6	38.5	0.466972
77202.8	82741.5	61149	146674	80770.6	119009	10245.4	4346.1	0.472809
9461.25	71748.7	8642	7194	98058.7	4808	-34.1	-9.9	0.472809
111490	86125.1	84837	31518.3	81961.1	25202	-4.4	-3.3	0.475144
33389.2	70197.5	31172	26819.1	70570	24906	694.1	490.6	0.476311
8538.75	66310.6	8439	5541.8	98318.2	3694	-6.6	4.4	0.477478
5299.5	64748	5364	1076.9	70154.8	1006	19.8	-1.1	0.482148
5464.5	69700.6	5138	3688.3	72046.6	3355	-6.6	24.2	0.482148
24237	66781.4	23785	8797.8	71111.6	8108	20.9	26.4	0.482148
12552.8	64847.6	12686	9626.1	66962.8	9421	214.5	152.9	0.483316
125577	100912	81554	66242	102192	42481	23.1	1.1	0.48565
9263.25	65800.6	9226	6787	77207.6	5761	12.1	-45.1	0.48565
134120	90931.9	96662	61188.6	95634.6	41931	6.6	63.8	0.486818
20857.5	69489	19671	10523.7	84821.2	8131	-42.9	17.6	0.487985
132952	90589	96183	57655.4	95099.8	39732	-1.1	-2.2	0.489153
105533	85227.7	81150	46679.6	80551.8	37978	16.5	12.1	0.49032
114656	95814.5	78423	48492.4	85187.3	37306	-37.4	15.4	0.493822
114926	84945.3	88666	45600.5	88348.4	33826	28.6	-5.5	0.496157
6312.75	66162.2	6253	6590.1	91308.4	4730	9.9	34.1	0.497325
8814.75	67557.4	8551	11239.8	73062	10082	-25.3	-22	0.498492
22223.2	112041	12999	7221.5	106808	4431	-16.5	8.8	0.498492
8511.75	67878.6	8218	5967.5	82577.3	4736	11	70.4	0.507832
5292.75	69276.1	5007	5311.9	72676.6	4790	-2.2	0	0.508999
120038	89502	87895	48020.5	93059.1	33818	49.5	29.7	0.510166
37920.8	80897.6	30720	14336.3	79757.5	11780	-2.2	4.4	0.511334
13485.8	67347.6	13123	8878.1	101542	5730	-23.1	42.9	0.518338
8597.25	64377.2	8752	3910.5	70328.9	3644	-47.3	20.9	0.519506
170468	106517	104883	115059	111834	67426	-20.9	44	0.519506
40139.2	73113.9	35979	16739.8	99841.6	10988	12.1	6.6	0.519506
8484.75	65211.3	8527	5985.1	65329.7	6004	-5.5	-5.5	0.524176
172527	106283	106383	149520	107115	91480	-19.8	4.4	0.525343
119787	96446.5	81396	84667	99040.4	56025	156.2	41.8	0.528845
43848	70636.2	40682	29085.1	66249.2	28772	-17.6	-25.3	0.528845
5811.75	64874.6	5871	3595.9	73005.2	3228	7.7	7.7	0.530013
6051	66715.7	5944	7220.4	66525.5	7113	-4.4	39.6	0.537017
117059	92455.6	82976	84128	95782.2	57562	7.7	-19.8	0.537017
119009	85281.2	91455	59097.5	91788.4	42195	29.7	-9.9	0.537017
19821.8	72979.7	17800	12808.4	93904.4	8939	-16.5	-6.6	0.538185
12162	68316.5	11667	12365.1	67249.7	12050	977.9	431.2	0.538185
116627	86462.5	88400	53311.5	92395	37814	51.7	16.5	0.538185
5540.25	65491.7	5544	4769.6	93531	3342	26.4	-70.4	0.539352
6792.75	64940.9	6855	5282.2	76333.9	4535	33	-2.2	0.54052
110791	86013	84415	42578.8	86856.7	32127	37.4	12.1	0.542854
5610	65501	5613	9044.2	64749.9	9154	190.3	67.1	0.545189
103381	80708.6	83946	45786.4	84340.3	35578	-15.4	-5.5	0.548692
28740.8	71850.2	26215	10245.4	88150.5	7617	-37.4	3.3	0.552194
118201	91913.8	84279	90075.7	86648.7	68128	28.6	-2.2	0.552194
65789.2	82754	52101	22402.6	78701.5	18655	-12.1	17.6	0.554529
17766	68156.2	17083	5596.8	85839.4	4273	-4.4	-5.5	0.554529
117011	88980.7	86181	73508.6	86823	55486	-33	36.3	0.554529
11556.8	69072.8	10965	6351.4	71902.8	5789	6.6	-15.4	0.556864
7653	65051.5	7710	9937.4	74463.5	8746	-18.7	-7.7	0.558031
55903.5	95935.8	38189	79843.5	96096.1	54452	2787.4	1326.6	0.558031
11880	67531.2	11529	13239.6	81273	10676	7.7	19.8	0.560366
5681.25	64606.4	5763	3523.3	73140	3157	8.8	14.3	0.562701
8917.5	64179.4	9106	8266.5	63244.6	8566	16.5	51.7	0.565036
11578.5	70521.2	10760	10437.9	79449.3	8610	6.6	-5.5	0.565036
16490.2	68594.4	15755	5523.1	83420.6	4339	6.6	-20.9	0.565036
53998.5	71184.1	49714	45013.1	69479.9	42458	1648.9	898.7	0.566203
5503.5	64487.3	5593	2234.1	66551.8	2200	14.3	8.8	0.566203
123231	92019.2	87765	74957.3	100489	48885	42.9	17.6	0.56737
138139	91285.5	99173	60442.8	87727.9	45153	18.7	27.5	0.568538
10959.8	66186.7	10852	5614.4	70031.5	5254	-30.8	12.1	0.57204
14201.2	69793.3	13335	6670.4	75034.6	5826	-52.8	1.1	0.574375
16902	69938.7	15838	7383.2	80671.1	5998	-14.3	-12.1	0.575542
7775.25	65019.6	7837	2234.1	63300.5	2313	-3.3	-22	0.57671
60170.2	82137	48009	64265.3	78726.1	53498	3933.6	2504.7	0.580212
105964	87878.7	79023	54242.1	86899.8	40907	7.7	-4.4	0.58138
105748	85614.6	80948	34357.4	79851.3	28198	4.4	44	0.583714
178062	108683	107372	88726	110645	52553	-18.7	-52.8	0.587217
93382.5	82160.9	74487	29597.7	82198.3	23598	-48.4	-26.4	0.588384
70227	81676.6	56349	73851.8	84493.4	57282	6722.1	2960.1	0.589552
6591	65685.5	6576	5117.2	64554.5	5195	-11	-13.2	0.590719
32101.5	86292.2	24380	28085.2	81561.2	22567	3240.6	2393.6	0.591886
158452	112951	91936	113425	104760	70957	147.4	69.3	0.593054
10890	69478.9	10272	9418.2	92344.6	6684	5.5	20.9	0.593054
7164	65830	7132	4347.2	83084.9	3429	12.1	-25.3	0.595389
103145	83996.8	80476	42633.8	81421.2	34316	41.8	-61.6	0.595389
43689.8	75176.6	38087	25241.7	89694.7	18443	-26.4	-38.5	0.596556
7779.75	64140.6	7949	10270.7	63261.3	10640	66	39.6	0.597724
126556	87730.1	94540	75222.4	96596	51035	66	29.7	0.597724
7347.75	65480.3	7354	3790.6	69977.7	3550	-28.6	44	0.600058
7130.25	65474	7137	2875.4	66966	2814	0	-35.2	0.601226
6408	65180	6443	3758.7	81189.9	3034	-2.2	7.7	0.602393
15141	73797.5	13446	21996.7	74334.8	19393	88	63.8	0.603561
116243	93269	81679	58575	89567.5	42859	-13.2	-33	0.604728
135668	88670.8	100271	81862	89536	59919	9.9	23.1	0.604728
118144	91488.5	84630	43544.6	86252.2	33086	-56.1	-13.2	0.604728
9037.5	65416.6	9054	1879.9	78622.3	1567	30.8	-27.5	0.607063
128316	87126	96519	65373	87667	48870	-41.8	14.3	0.607063
7945.5	65000.2	8011	1817.2	70260.8	1695	35.2	1.1	0.60823
6720	67494.5	6525	2528.9	75989.9	2181	11	18.7	0.6129
124226	87301.8	93254	59027.1	87552.1	44184	-9.9	42.9	0.614067
102603	86271.7	77942	30705.4	84133.7	23918	0	-11	0.615235
36520.5	76763.4	31179	22842.6	75143.7	19922	-23.1	-47.3	0.61757
17317.5	65682	17279	3562.9	66071.9	3534	26.4	1.1	0.618737
94851.8	97319.8	63874	113846	127792	58384	6187.5	3098.7	0.618737
7733.25	66949.3	7570	6094	88710.9	4502	1.1	-53.9	0.621072
122591	91062.1	88227	65280.6	98485.9	43440	-20.9	25.3	0.621072
103008	84616.9	79780	36443	81070.2	29460	-18.7	19.8	0.62224
146279	95061.4	100846	88856.9	107807	54016	0	-11	0.623407
30929.2	68525.3	29580	10435.7	69341.4	9863	-12.1	26.4	0.623407
6934.5	69256.2	6562	8512.9	74208.8	7518	379.5	108.9	0.623407
122294	88188.7	90881	67466.3	87951	50272	-19.8	-24.2	0.624574
116872	90457.5	84673	44442.2	91760.3	31741	55	31.9	0.625742
5640	63684.2	5804	4551.8	68718.4	4341	5.5	-44	0.626909
8577	65712.2	8554	4306.5	70469.6	4005	22	5.5	0.631579
10357.5	66580.6	10195	3866.5	79683.9	3180	-38.5	-26.4	0.631579
81349.5	85643.7	62250	101885	84356.5	79154	5208.5	2477.2	0.631579
72351.8	79825.7	59400	85566.8	78986.2	70996	443.3	641.3	0.636249
121586	93332.7	85375	57081.2	92511.1	40437	6.6	-20.9	0.637416
113748	83584.7	89186	57988.7	93009	40860	-5.5	19.8	0.638584
117498	85396.2	90172	78763.3	95541.7	54027	15.4	80.3	0.640918
60308.2	77322.9	51115	29759.4	74467.8	26190	1.1	-9.9	0.642086
27254.2	69893.7	25555	6321.7	68854.7	6017	-26.4	-35.2	0.643253
10310.2	79652.5	8483	4798.2	82991.5	3789	-1.1	-1.1	0.647923
11141.2	69459	10512	4701.4	78700.1	3915	-4.4	44	0.64909
107854	84749.4	83403	51525.1	89878.9	37570	-17.6	-3.3	0.650258
14757.8	66641.2	14513	3752.1	73776.7	3333	-67.1	15.4	0.65376
117915	92219	83797	78240.8	92188	55621	79.2	-15.4	0.654928
134631	100583	87720	110299	99778.7	72446	36.3	23.1	0.656095
15385.5	68699.6	14677	4745.4	82976.1	3748	-6.6	-1.1	0.657262
81744.8	79306.4	67551	90663.1	82806.5	71754	4095.3	2128.5	0.65843
10760.2	73972.9	9533	6007.1	76996.1	5113	-42.9	-20.9	0.659597
5943.75	69188.2	5630	6706.7	92202.7	4767	0	3.3	0.660765
13674	81289.8	11024	16108.4	117993	8947	-8.8	13.2	0.6631
8845.5	64966.8	8923	2011.9	64475.2	2045	-18.7	-18.7	0.665434
92648.2	80533.1	75395	38277.8	80087.3	31323	-14.3	22	0.666602
138065	91886.5	98472	86836.2	84592.8	67274	-6.6	-49.5	0.666602
14886	73867.6	13207	7824.3	81509	6291	-51.7	17.6	0.666602
109336	89792.3	79800	49539.6	83600.6	38835	-25.3	11	0.672439
122338	94273.4	85046	50865.1	88513.2	37661	6.6	-6.6	0.673606
78552	86440.8	59555	85902.3	97485.6	57749	5621	2645.5	0.673606
14320.5	69247.3	13553	6996	75896.4	6041	31.9	72.6	0.674774
125553	86909.5	94676	40901.3	82757.3	32390	57.2	-16.5	0.674774
12063.8	75845.2	10424	7153.3	87462.4	5360	-3.3	-9.9	0.674774
10765.5	73792.3	9561	9033.2	71905.7	8233	-4.4	-11	0.678276
11355	67192.9	11075	2679.6	65820.9	2668	1.1	-23.1	0.678276
5289	64704.1	5357	1413.5	67420	1374	-45.1	0	0.679444
128778	86590.1	97466	57086.7	83646	44727	-31.9	27.5	0.679444
13142.2	68183.2	12632	9681.1	76487.1	8295	49.5	22	0.686448
8619	68268.7	8274	3564	69556.4	3358	-6.6	26.4	0.688783
63706.5	102622	40684	46395.8	109449	27781	9178.4	4657.4	0.688783
116480	87745.6	86997	43924.1	91312	31525	-17.6	44	0.691118
34391.2	71788.3	31396	10237.7	73632.3	9112	6.6	13.2	0.695788
127289	87279.8	95578	44524.7	81919.4	35620	3.3	-15.4	0.696955
128714	92962	90740	92314.2	94203	64222	-35.2	23.1	0.696955
111650	102114	71656	194861	101615	125674	6433.9	3460.6	0.696955
5182.5	63758.3	5327	1691.8	66272.5	1673	-31.9	-1.1	0.698122
67224	77765.9	56652	58162.5	77049.9	49471	554.4	612.7	0.69929
146371	97692.8	98191	62627.4	99489.7	41254	-30.8	-19.8	0.69929
110973	88663.7	82026	73675.8	88702.2	54434	-5.5	8.8	0.705127
8238	65250.9	8274	2868.8	76676	2452	13.2	-1.1	0.705127
14122.5	83918	11029	11399.3	99080.2	7540	23.1	29.7	0.707462
129009	98942.5	85451	85867.1	95736.4	58780	62.7	5.5	0.709797
122506	98035.7	81894	53336.8	100848	34661	25.3	17.6	0.709797
5307	64815.4	5366	3669.6	85159.7	2824	26.4	-36.3	0.710964
8027.25	65237.3	8064	2071.3	65959.5	2058	-4.4	37.4	0.712132
12749.2	68346.4	12225	3176.8	71470.9	2913	30.8	33	0.715634
129288	90646.7	93473	65049.6	88014.9	48436	58.3	-9.9	0.721471
12517.5	74286.6	11043	21354.3	72391.7	19332	5196.4	2157.1	0.727308
144325	107853	87698	253712	107593	154539	17218.3	7460.2	0.729643
56430.8	106858	34609	69370.4	101663	44719	3807.1	1604.9	0.73081
134487	99140	88902	91564	91439.8	65625	41.8	4.4	0.73081
157634	100348	102949	98821.8	103241	62731	8.8	50.6	0.731978
11764.5	72510	10633	5380.1	70659.4	4990	-25.3	15.4	0.731978
11614.5	64879.6	11732	9842.8	64133.8	10058	-18.7	41.8	0.733145
20230.5	69447.7	19091	12239.7	90422.8	8871	-20.9	8.8	0.73548
10959	65625.8	10944	5337.2	64930.2	5387	115.5	60.5	0.73548
19065	66544.7	18776	5912.5	74919.1	5172	-14.3	3.3	0.738982
11235	65823.1	11186	2912.8	78946.8	2418	-11	-19.8	0.743652
12991.5	65700.4	12959	3317.6	69419.6	3132	30.8	-2.2	0.743652
137866	99522.7	90785	83050	93202.8	58397	45.1	6.6	0.743652
20772	69785.9	19507	4837.8	69104.2	4588	-6.6	22	0.745987
127576	98087.2	85239	82805.8	97814.7	55480	5.5	23.1	0.747154
7399.5	66813.7	7258	3114.1	65749.2	3104	-2.2	38.5	0.750657
69121.5	84809.8	53413	68147.2	88344.8	50553	4617.8	2126.3	0.750657
122392	88650.2	90480	61591.2	95331.7	42341	14.3	11	0.750657
5731.5	64829.1	5794	2123	63881.1	2178	41.8	-35.2	0.750657
13734	67669.5	13301	6196.3	72411	5608	8.8	-42.9	0.750657
10501.5	65352.4	10531	3448.5	66608	3393	33	8.8	0.750657
8990.25	69941.2	8424	9585.4	75612.5	8308	469.7	205.7	0.751824
125557	96073.3	85648	53981.4	91004.9	38874	36.3	11	0.752992
4876.5	63460.3	5036	6675.9	67926.1	6441	33	29.7	0.754159
5019.75	63313	5196	2280.3	63055.6	2370	159.5	151.8	0.754159
5812.5	65552.9	5811	9517.2	67247.4	9275	104.5	63.8	0.755326
56738.2	92698.1	40113	79107.6	90839.6	57072	5916.9	3192.2	0.756494
6102.75	67354.3	5938	4416.5	73667.5	3929	-38.5	-15.4	0.757661
128222	90307.6	93050	68532.2	90721	49507	35.2	45.1	0.758829
8672.25	76216.2	7457	23683	76019.4	20417	69.3	80.3	0.762331
122740	88066.7	91339	54535.8	88418.6	40422	-13.2	66	0.762331
6147.75	70093.8	5748	6811.2	90451.6	4935	-15.4	-24.2	0.762331
11775	72214.7	10686	7489.9	73492.8	6679	0	-16.5	0.762331
11526.8	67635.2	11169	6901.4	75318.9	6005	-35.2	-30.8	0.765833
109142	122755	58268	83655	104712	52357	71.5	-3.3	0.768168
103370	81208.2	83421	42644.8	87140.5	32072	-12.1	12.1	0.769336
70170.8	81827.6	56200	66804.1	77235.1	56685	622.6	870.1	0.769336
15743.2	72130.2	14304	7128	72413.7	6451	-44	-14.3	0.770503
19062	66998.1	18646	9984.7	76856.6	8514	9.9	38.5	0.770503
153053	91673	109416	77085.8	96818.6	52179	-38.5	53.9	0.77167
120885	84913.2	93299	52687.8	84467.5	40879	-45.1	4.4	0.772838
8926.5	64634.5	9051	2781.9	67052.1	2719	-4.4	-47.3	0.77634
134536	91650.2	96202	65606.2	88931.4	48347	3.3	51.7	0.777508
6826.5	64566.5	6929	10795.4	65134.2	10862	16.5	72.6	0.777508
76748.2	118211	42549	166048	113022	96283	6267.8	4264.7	0.782177
9420.75	66322.7	9309	4150.3	72609.2	3746	1.1	40.7	0.783345
100619	86502.6	76231	54907.6	83418.5	43137	51.7	8.8	0.783345
6615.75	74038.6	5856	6029.1	78103	5059	9.9	17.6	0.78568
13641	73204.8	12212	6560.4	73784.5	5827	37.4	29.7	0.78568
139388	92211.2	99065	86044.2	99014.8	56951	27.5	-6.6	0.786847
135980	89296.8	99797	72668.2	88855.4	53597	-25.3	-22	0.786847
137362	91835.1	98025	94211.7	89142.2	69263	-4.4	1.1	0.789182
12002.2	65444.7	12019	5606.7	70716.1	5196	-17.6	-13.2	0.790349
94566.8	77389.8	80082	25221.9	86864.4	19029	69.3	33	0.790349
12680.2	68328.6	12162	8820.9	73398.5	7876	-53.9	14.3	0.795019
7467.75	64497.4	7588	2374.9	61276.2	2540	-35.2	-1.1	0.795019
114856	89740.3	83878	66059.4	87631.7	49403	196.9	50.6	0.797354
132762	91896.7	94679	116857	95711.6	80015	47.3	28.6	0.797354
13317.8	72799.4	11989	15213	75759.8	13160	3053.6	1237.5	0.798521
118064	100901	76683	59052.4	100701	38431	138.6	22	0.799689
58669.5	75492.1	50932	59710.2	81470	48032	2216.5	1644.5	0.799689
117637	83087.5	92787	44488.4	80674.9	36140	27.5	-12.1	0.799689
120205	96301.3	81803	61585.7	91081.2	44313	0	2.2	0.800856
9255	69813	8688	4456.1	80717.2	3618	17.6	7.7	0.800856
5009.25	64458.3	5093	2425.5	66204.7	2401	-30.8	-7.7	0.802024
157060	101551	101359	136480	99827.8	89598	45.1	-14.3	0.802024
74053.5	87248	55625	92115.1	87106.9	69304	8321.5	3569.5	0.803191
10017	66096.9	9932	6795.8	71568.3	6223	-30.8	-7.7	0.803191
28461	75788.1	24611	15830.1	90165.3	11506	226.6	118.8	0.804358
8566.5	66400.2	8455	9149.8	79443.7	7548	13.2	-5.5	0.807861
74346.8	78407.3	62142	99885.5	80404	81415	2868.8	1293.6	0.809028
149848	99913.7	98289	56878.8	91862.8	40578	-46.2	14.3	0.810196
5145	65574.2	5142	4731.1	73386.4	4225	-23.1	-20.9	0.81253
6601.5	66416.3	6514	2061.4	66288.5	2038	-17.6	-37.4	0.814865
101230	85109.4	77949	36836.8	84151.5	28688	82.5	-20.9	0.814865
5754.75	64812.4	5819	3329.7	70483	3096	16.5	17.6	0.816033
135190	93089.1	95176	85910	92222.7	61050	42.9	6.6	0.8172
140253	98805.9	93027	68882	103265	43715	18.7	16.5	0.820702
20875.5	71812.3	19051	15563.9	75712.3	13472	14.3	-36.3	0.820702
115864	82960	91529	51580.1	81724.1	41363	-11	68.2	0.820702
154946	101466	100078	101858	108019	61798	70.4	38.5	0.820702
7602	68444.1	7279	3965.5	73600.4	3531	16.5	28.6	0.825372
29391	68115.4	28278	49135.9	69434.6	46377	53.9	29.7	0.82654
134698	92226.1	95717	88343.2	89978.4	64345	22	26.4	0.82654
139654	95549.5	95787	63459	90527.8	45940	50.6	48.4	0.827707
115620	89624.1	84545	57603.7	89218.8	42313	15.4	9.9	0.828874
8466.75	65923.4	8417	7357.9	91361.8	5278	-6.6	-20.9	0.830042
126665	84623.4	98095	62648.3	87207.3	47080	34.1	29.7	0.832377
9117.75	65823	9078	6895.9	72950.7	6195	22	26.4	0.835879
17049.8	69033.3	16186	7217.1	74755.8	6327	30.8	24.2	0.835879
145540	92200.5	103450	89839.2	96215.3	61193	34.1	0	0.837046
115874	91099.2	83359	94112.7	88810.1	69449	718.3	297	0.838214
110669	82400.6	88019	54134.3	81756.6	43394	0	-9.9	0.838214
7061.25	67262.5	6880	4541.9	73332.8	4059	104.5	8.8	0.839381
5580.75	63829	5730	1802.9	68814.7	1717	2.2	11	0.839381
12340.5	75789.2	10671	10866.9	89144.2	7989	14.3	-9.9	0.840549
135227	93352.7	94933	68817.1	96439.6	46765	15.4	-17.6	0.841716
94017	85447	72109	30110.3	81602.4	24182	-45.1	-12.1	0.844051
20800.5	70645.8	19296	3802.7	79876.2	3120	4.4	50.6	0.848721
5647.5	66711.4	5548	3916	70875.2	3621	20.9	-23.1	0.849888
12894.8	74857.9	11289	8479.9	102554	5419	-19.8	-1.1	0.849888
104428	78550.9	87126	39673.7	80184.3	32426	60.5	30.8	0.851056
6354	66883.4	6226	2105.4	72430.2	1905	58.3	45.1	0.852223
105726	85262.5	81265	36726.8	85774.8	28061	-18.7	-5.5	0.85339
12744	67808	12317	6974	67143.8	6807	12.1	26.4	0.856893
11705.2	68200.1	11248	7110.4	75967.9	6134	-27.5	8.8	0.859228
11769.8	68521.1	11257	4676.1	68788.5	4455	-5.5	-41.8	0.86273
8556.75	66505.6	8432	6519.7	70206.2	6086	17.6	0	0.865065
6477.75	65971.4	6435	5495.6	83043.5	4337	-26.4	-11	0.866232
95347.5	85554	73038	51432.7	84831.5	39734	-30.8	6.6	0.8674
14520	110791	8589	7115.9	117675	3963	-5.5	-4.4	0.868567
15674.2	67231.3	15279	5039.1	70867.5	4660	-49.5	6.6	0.872069
24336.8	67938.9	23476	10893.3	83099	8591	12.1	16.5	0.874404
8868	66110	8791	8668	74034.4	7673	-5.5	-49.5	0.874404
4989	65352.6	5003	3166.9	72925.5	2846	0	8.8	0.877906
134009	104917	83708	204998	100853	133211	15929.1	7403	0.879074
4914.75	64034.4	5030	1650	62650.3	1726	-25.3	36.3	0.881409
48816	82790.9	38642	65348.8	82073.9	52181	3553	1629.1	0.881409
27019.5	68155.6	25981	6385.5	67010.4	6245	20.9	13.2	0.881409
131260	93979.7	91533	78654.4	104047	49542	-29.7	-38.5	0.882576
6187.5	66139.9	6131	2558.6	92692.3	1809	16.5	4.4	0.882576
7413	63814.3	7613	2613.6	64611.4	2651	-2.2	125.4	0.882576
95100.8	87727.6	71044	31271.9	82148.3	24948	51.7	2.2	0.882576
120962	86966.4	91154	40324.9	87859.7	30079	20.9	-53.9	0.883744
134908	89616.7	98657	56885.4	86670.4	43014	51.7	-2.2	0.884911
9268.5	64930	9355	4988.5	64027.9	5106	127.6	104.5	0.884911
13458	80414.2	10968	8494.2	91483.3	6085	-12.1	14.3	0.886078
7635	65837.8	7600	3899.5	71866.6	3556	-6.6	-26.4	0.888413
100765	83503.6	79083	40774.8	85565.7	31230	41.8	-25.3	0.888413
18503.2	70943	17093	16072.1	97627.3	10789	488.4	212.3	0.888413
18681.8	86153.5	14211	10165.1	83680.4	7961	50.6	-8.8	0.889581
7352.25	63963.5	7533	4470.4	64375.3	4551	102.3	60.5	0.889581
21335.2	109924	12720	63363.3	108047	38433	4138.2	1742.4	0.890748
129206	93154.1	90899	62537.2	94924	43176	84.7	49.5	0.895418
101710	80584.4	82717	35682.9	85653.6	27302	-24.2	18.7	0.896585
138606	93362.3	97295	58980.9	91220.4	42374	94.6	28.6	0.89892
8613.75	65717.2	8590	9280.7	66377.8	9163	42.9	51.7	0.89892
112351	86850.6	84778	49063.3	91842.7	35010	7.7	6.6	0.900088
126173	88750.6	93170	81396.7	95011.4	56145	14.3	-1.1	0.904757
104290	82198.2	83150	33599.5	80587.6	27324	-1.1	-25.3	0.90826
9676.5	69012.9	9189	8710.9	85550.4	6673	-30.8	-1.1	0.910594
130589	88008.5	97244	70681.6	92166.4	50259	3.3	19.8	0.910594
138194	91093.9	99421	73198.4	92971.2	51598	41.8	77	0.910594
10946.2	108594	6606	8146.6	101002	5286	0	-36.3	0.912929
15653.2	69333	14796	11705.1	93950.5	8165	53.9	25.3	0.916432
137404	86860.3	103671	55058.3	91877.4	39273	4.4	-2.2	0.917599
150669	93047	106121	93681.5	94138.3	65218	-5.5	12.1	0.918766
149680	99290.1	98796	102125	100472	66614	-25.3	-12.1	0.919934
126552	103930	79801	74219.2	95748.6	50800	57.2	-19.8	0.923436
111158	84421.1	86292	32589.7	81753.1	26125	12.1	25.3	0.925771
129698	87618.9	97010	49494.5	93021.8	34870	18.7	42.9	0.926938
6261.75	65554.3	6260	2805	95943.9	1916	14.3	-23.1	0.930441
17244.8	69436.7	16276	3930.3	66266.1	3887	19.8	-13.2	0.931608
137736	92079.7	98031	78724.8	101238	50962	71.5	-56.1	0.933943
11257.5	70458.6	10471	6233.7	98441.4	4150	8.8	-11	0.936278
6997.5	66616.5	6884	5053.4	74927.5	4420	23.1	-4.4	0.937445
48713.2	80076	39868	49339.4	85835.4	37671	3276.9	2179.1	0.942115
119689	87722	89418	48761.9	89399.1	35746	14.3	-7.7	0.943282
7736.25	64381.3	7875	2246.2	70031.9	2102	-25.3	-15.4	0.943282
40168.5	71914	36606	17446	75883.8	15067	15.4	-17.6	0.94445
111485	85036	85920	45049.4	84619	34890	20.9	-18.7	0.94445
10932	67793.3	10568	5838.8	76853.1	4979	-2.2	5.5	0.945617
99235.5	86308.2	75352	32609.5	82158.1	26012	-15.4	47.3	0.946785
134851	90845	97282	80702.6	92446	57211	0	-55	0.946785
6813	66010.8	6764	2900.7	76499.1	2485	22	23.1	0.947952
7871.25	65413.4	7886	3511.2	75619.5	3043	-6.6	-19.8	0.947952
140767	92279.7	99971	82523.1	100472	53828	23.1	-44	0.94912
8733	70570.4	8110	6628.6	72017.9	6032	22	-2.2	0.94912
8929.5	65916.2	8878	1739.1	60981.1	1869	-14.3	25.3	0.950287
109846	82850.2	86890	45109.9	82348.8	35900	-13.2	27.5	0.951454
7890.75	65351.7	7913	6488.9	72248.8	5886	38.5	27.5	0.952622
94232.2	81486.3	75787	31489.7	79621.5	25919	-40.7	24.2	0.953789
6340.5	65201.8	6373	4574.9	73127	4100	8.8	-15.4	0.953789
127522	96573.4	86538	68382.6	89406.9	50125	-86.9	-17.6	0.954957
7322.25	65049.6	7377	2004.2	70998.5	1850	6.6	-12.1	0.954957
121762	90722.6	87958	57597.1	92480.5	40816	-11	49.5	0.956124
17044.5	71453.2	15633	14202.1	85933.8	10831	-24.2	-37.4	0.956124
4911.75	64097.3	5022	1164.9	64207.6	1189	-22	26.4	0.957292
5614.5	68609.3	5363	3141.6	72984	2821	-34.1	3.3	0.957292
17979.8	69542.1	16944	7005.9	69587.6	6598	29.7	22	0.958459
135626	89712.5	99076	86066.2	94460.7	59712	29.7	30.8	0.958459
136526	94417.5	94764	58097.6	100039	38060	75.9	-41.8	0.958459
106235	83053.8	83828	41915.5	85559.5	32106	-14.3	-29.7	0.959626
123791	86358.6	93943	64563.4	100590	42064	83.6	23.1	0.961961
10430.2	67505.1	10126	3786.2	73564.3	3373	-4.4	18.7	0.965464
53249.2	87508.3	39879	89675.3	79388.4	74028	1479.5	651.2	0.970133
120115	84900.9	92718	73150	98027.9	48904	12.1	14.3	0.971301
114419	93558	80149	61941	87167	46570	31.9	-30.8	0.972468
7602	65622.3	7592	1648.9	65176.3	1658	13.2	-2.2	0.972468
12981.8	68566.4	12408	4185.5	73030.1	3756	2.2	35.2	0.978305
5628	64878.9	5685	5094.1	69537	4801	9.9	-1.1	0.98064
154198	97279.2	103882	69469.4	96918.5	46975	-6.6	33	0.981808
104104	93045.3	73325	62609.8	89552.3	45819	-33	20.9	0.986477
135720	96890.5	91800	72748.5	99585.3	47875	-25.3	-27.5	0.986477
21945	113297	12694	37134.9	113612	21421	2997.5	1963.5	0.98998
9174.75	77225.3	7786	5599	84547.5	4340	8.8	-6.6	0.98998
10188.8	65987.7	10119	6903.6	64679.7	6995	492.8	191.4	0.992314
28878.8	74403.4	25437	12412.4	85170	9551	-8.8	1.1	0.993482
11161.5	68152.4	10733	2967.8	68388.8	2844	-2.2	-7.7	0.994649
20718.8	72634.2	18694	9155.3	85385.2	7027	-24.2	2.2	0.996984
106736	82573.1	84713	39235.9	84171.8	30549	-35.2	-5.5	0.998152
123209	91697.9	88057	56841.4	93839.8	39697	53.9	46.2	0.999319
17659.5	69152.3	16736	6754	68317.7	6479	-12.1	6.6	1.00516
112857	84983.5	87031	54172.8	84479.9	42025	41.8	36.3	1.00749
5538	69104.8	5252	4552.9	69438.9	4297	48.4	53.9	1.00983
16715.2	70505.9	15537	11194.7	73608.5	9967	-2.2	41.8	1.01216
8166	69295.2	7723	9870.3	96416.8	6709	8.8	16.5	1.0145
14073.8	68713.2	13423	5049	70059.6	4723	-35.2	20.9	1.01566
8608.5	66741.6	8453	3401.2	71973.2	3097	11	-19.8	1.01566
180132	108505	108798	73294.1	105996	45317	2.2	25.3	1.01683
70098.8	82111.8	55948	79169.2	75610	68621	9692.1	4218.5	1.02033
118876	91529.7	85116	43209.1	83407	33951	40.7	11	1.0215
120208	90128.9	87408	49671.6	86825.9	37492	25.3	-29.7	1.02267
101286	88088.1	75355	98754.7	83256	77736	8567.9	3678.4	1.02383
16295.2	66256.7	16118	13393.6	66603.2	13179	240.9	279.4	1.02617
112539	94364.7	78158	36701.5	90850.6	26475	28.6	11	1.02734
21849	68423.4	20927	3962.2	78544.1	3306	-36.3	7.7	1.02967
119624	89905.2	87199	88607.2	94218.4	61633	-52.8	-6.6	1.03201
6220.5	68990.8	5909	4288.9	83109.8	3382	-9.9	-7.7	1.03317
84267	81789.7	67521	109617	79114.1	90804	2126.3	1166	1.03434
65261.2	86140.5	49651	106926	82624.5	84811	5397.7	2400.2	1.04135
7240.5	64340.8	7375	5144.7	80410.9	4193	19.8	2.2	1.04251
112112	84092.6	87372	42141	87452.6	31580	2.2	-15.4	1.04251
100610	84757.6	77793	48140.4	90669.3	34796	-2.2	84.7	1.04368
13833.8	68284.1	13277	6565.9	84010.7	5122	106.7	35.2	1.04485
117346	87984.5	87406	35783	87437.5	26820	-37.4	-11	1.04485
15122.2	68618.1	14443	11319	70573.9	10511	44	26.4	1.04835
6953.25	72159.7	6315	10477.5	99935	6871	42.9	9.9	1.04835
9276.75	64932.3	9363	2952.4	72359.2	2674	-24.2	12.1	1.04952
39720	77625.4	33534	20254.3	76466.7	17359	4083.2	2537.7	1.05069
47946	73431.1	42791	27803.6	72289.8	25206	680.9	764.5	1.05185
21522	67609.3	20862	9795.5	68842.7	9325	0	15.4	1.05419
123400	87524	92399	65322.4	89416	47877	30.8	26.4	1.05419
110718	82314.4	88150	60072.1	83671	47052	17.6	18.7	1.05536
9843	66481.6	9703	5168.9	71405.8	4744	-2.2	-12.1	1.05536
6837.75	65275.9	6865	1938.2	64217.3	1978	16.5	-7.7	1.05652
8392.5	70641	7786	4528.7	85065.3	3489	9.9	4.4	1.05652
128737	89253.8	94527	64966	96898.2	43939	-8.8	33	1.05769
102252	82899.6	80835	35481.6	80645.2	28834	-49.5	18.7	1.05886
105193	90664	76038	56486.1	87630.8	42244	33	64.9	1.06003
149510	95768.4	102312	79504.7	102543	50812	52.8	101.2	1.06119
92312.2	92850.6	65156	64130	88637.2	47416	59.4	14.3	1.06936
126576	88287.2	93958	47160.3	95743.5	32281	19.8	28.6	1.0717
16485.8	68991.7	15660	8333.6	79497.9	6870	-49.5	34.1	1.0717
108170	86544.7	81912	40565.8	91439.8	29074	26.4	-55	1.0717
136482	96086.3	93088	84654.9	95220.8	58264	-8.8	3.3	1.07754
90274.5	88087.6	67163	46642.2	86603.1	35296	1.1	29.7	1.07987
9567	67265.6	9321	6469.1	88917.6	4768	223.3	90.2	1.08104
106718	92146.1	75900	52680.1	95625	36104	23.1	24.2	1.08454
40894.5	101283	26461	52691.1	107629	32084	-19.8	5.5	1.08454
145406	96822.3	98421	63885.8	97788.6	42815	-5.5	-66	1.08571
12048.8	68999.2	11444	5050.1	67364.8	4913	29.7	1.1	1.08571
93855	81686.1	75299	29915.6	78670.6	24921	-7.7	33	1.08688
66829.5	103972	42124	89508.1	96012.9	61096	4149.2	1982.2	1.08688
6965.25	67168.1	6796	5575.9	72061.2	5071	15.4	-18.7	1.08804
127568	94817.2	88173	82617.7	98546.4	54943	104.5	-25.3	1.09038
6101.25	65840.9	6073	4681.6	81621	3759	19.8	-12.1	1.09038
15663.8	68559.4	14973	4177.8	68312.5	4008	47.3	27.5	1.09155
6937.5	67909.8	6695	4345	72493.4	3928	3.3	-71.5	1.09155
120976	89467.2	88617	52825.3	95925.7	36090	20.9	6.6	1.09271
9475.5	73585.3	8439	19924.3	72457.6	18021	1076.9	537.9	1.09271
19980	67725.7	19334	8240.1	91591.5	5896	-50.6	12.1	1.09388
19429.5	68810.1	18505	9975.9	96942.6	6744	22	2.2	1.09388
125543	98250.6	83741	75215.8	98252.8	50170	17.6	-5.5	1.09505
5198.25	63582	5358	1843.6	66974.6	1804	4.4	-31.9	1.09505
104797	94527.1	72656	53803.2	87891.9	40118	2.2	2.2	1.09738
7870.5	63506.7	8122	3353.9	64876.4	3388	91.3	89.1	1.09738
129930	93493.3	91077	87553.4	94652	60621	36.3	-7.7	1.09855
17780.2	72156	16149	7698.9	77695.6	6494	-5.5	-17.6	1.09855
137298	92102.6	97695	61784.8	94723.1	42747	5.5	-3.3	1.10089
125277	91066.1	90156	64676.7	100509	42172	339.9	102.3	1.10556
14542.5	69954.3	13624	7278.7	73636.4	6478	34.1	-19.8	1.10556
6275.25	65123.5	6315	2028.4	71739.5	1853	-22	37.4	1.10672
142712	94950.3	98502	67734.7	90058.3	49291	52.8	-19.8	1.10906
120119	87744.1	89717	51818.8	86031.2	39474	-27.5	-42.9	1.10906
75464.2	77810.3	63560	25047	85121.4	19284	52.8	-6.6	1.11022
6900	70966.5	6372	2717	72265.1	2464	6.6	33	1.11022
14104.5	72153	12811	3703.7	74661.9	3251	-20.9	7.7	1.11139
106784	88861.1	78754	55817.3	90199.5	40555	41.8	-8.8	1.11256
11702.2	65689	11675	3819.2	72802.5	3438	34.1	-27.5	1.11256
67062.8	80474.3	54614	84862.8	71653.1	77618	-50.6	13.2	1.11256
142564	93274.8	100167	64506.2	90408	46760	23.1	39.6	1.11373
6801	64821.2	6876	2575.1	77130.6	2188	4.4	-7.7	1.11489
155378	93074.5	109405	58899.5	89375.5	43189	30.8	20.9	1.11489
13795.5	68706	13159	14931.4	92072.3	10628	64.9	44	1.11606
139067	88669.7	102785	82260.2	88835.9	60685	-20.9	-5.5	1.11723
15111	67978.8	14568	7488.8	84516.3	5807	-2.2	-18.7	1.1184
15972	67146.1	15589	6417.4	81998.6	5129	-30.8	-12.1	1.12073
27511.5	67865.9	26567	8347.9	68574.6	7978	53.9	-9.9	1.12073
5847.75	68656.1	5582	3892.9	69573.3	3667	11	6.6	1.12307
9699.75	70655	8997	4318.6	80496	3516	-1.1	23.1	1.1254
7459.5	65531.6	7460	4876.3	68489.8	4666	31.9	-26.4	1.1254
4892.25	64213.6	4993	3205.4	64104.1	3277	152.9	84.7	1.1254
23440.5	70370.9	21830	9121.2	71872.9	8317	35.2	18.7	1.12774
31596	84565.7	24486	18675.8	80427	15218	1.1	-27.5	1.1289
12324.8	69373.4	11643	3404.5	72440.7	3080	-31.9	23.1	1.1289
123368	86481.8	93488	76730.5	92965.8	54091	73.7	53.9	1.13124
99252	90069.9	72217	111833	81644.5	89768	4198.7	2506.9	1.13124
8853.75	83946.7	6912	5341.6	101205	3459	-25.3	13.2	1.13474
17193	67584	16672	8675.7	76349	7447	0	-5.5	1.13591
147020	96030.5	100334	69847.8	101857	44941	4.4	-38.5	1.13591
19736.2	67584.6	19138	22908.6	69214.8	21691	585.2	320.1	1.13824
114307	93852.4	79819	56310.1	90050	40981	49.5	-7.7	1.13824
111157	84304.7	86410	43528.1	75915	37577	-27.5	9.9	1.13824
149308	101138	96749	103875	105913	64275	82.5	67.1	1.14175
119434	94310	82995	50641.8	93127	35638	1.1	-36.3	1.14291
10279.5	70087.1	9612	6473.5	90748.1	4675	113.3	23.1	1.14408
154036	96156	104985	84483.3	95587.2	57923	-7.7	23.1	1.14408
132217	91675.2	94518	76003.4	84882	58681	104.5	-7.7	1.14875
8699.25	65779.9	8667	8622.9	76017	7434	6.6	-27.5	1.14992
201643	129130	102338	104948	141229	48700	2420	1747.9	1.14992
13491	75112.2	11771	4559.5	71145.6	4200	7.7	-37.4	1.15225
5850.75	67245.7	5702	4466	65565.4	4464	20.9	-7.7	1.15225
138216	94843.5	95506	97205.9	93028.3	68479	9.9	19.8	1.15342
126896	92620.2	89789	65439	89930.6	47688	16.5	18.7	1.15459
9107.25	64854.2	9203	3720.2	80784.3	3018	4.4	31.9	1.15459
92829.8	84365.6	72111	25641	94580.3	17767	15.4	50.6	1.15459
5386.5	66984.8	5270	6171	73211.9	5524	-1.1	0	1.15692
6009	67042.2	5874	5020.4	68659.6	4792	12.1	24.2	1.15926
140288	92698.5	99181	78920.6	94988.8	54450	14.3	49.5	1.15926
9728.25	69991.3	9109	24371.6	67547	23646	1294.7	557.7	1.15926
5673.75	64375.8	5776	2162.6	80436	1762	-8.8	23.1	1.16159
11787.8	65429.2	11807	4862	93606.4	3404	-39.6	55	1.16159
5653.5	66150.3	5601	6617.6	67690.2	6407	14.3	-18.7	1.16276
129178	89377.5	94720	62440.4	94209.8	43436	4.4	-19.8	1.16276
10977	67345.9	10682	1956.9	65332.3	1963	-9.9	18.7	1.16276
8628.75	65239.2	8668	3029.4	71647.3	2771	-18.7	9.9	1.16393
25035.8	67965	24141	15063.4	79541.9	12411	1.1	8.8	1.16626
14221.5	68395.1	13627	6492.2	86583.8	4914	39.6	25.3	1.17677
6338.25	68545.1	6060	3054.7	73573.2	2721	-38.5	13.2	1.17677
8412.75	65792.1	8380	2527.8	67369.6	2459	-30.8	3.3	1.17794
11112.8	67634.2	10768	3807.1	73318.3	3403	-4.4	17.6	1.17794
5568	65512.5	5570	1983.3	68086.7	1909	-16.5	-31.9	1.18144
23772.8	72771.8	21409	10333.4	87438.3	7745	31.9	-23.1	1.18144
115280	88350.2	85512	91672.9	88991.1	67511	-16.5	16.5	1.18144
5529.75	64992.4	5576	2664.2	62179.8	2808	-36.3	-24.2	1.18144
14234.2	67622.8	13795	7507.5	94544.9	5204	-23.1	22	1.18611
8070.75	70326.4	7521	7998.1	69647	7526	-17.6	28.6	1.18844
28662.8	67472.8	27840	13999.7	69871.6	13131	7.7	20.9	1.19194
8661.75	65678.2	8643	3182.3	67254.2	3101	3.3	18.7	1.19545
10696.5	67926.9	10320	2325.4	67913.3	2244	1.1	-28.6	1.19661
13615.5	70078.2	12733	7233.6	84942	5581	-5.5	24.2	1.19661
158590	99509.7	104446	83267.8	95640.2	57058	20.9	12.1	1.19895
13361.2	69242.7	12646	9897.8	72711.8	8921	-4.4	2.2	1.19895
102526	87155.6	77094	50601.1	83714.8	39613	23.1	-6.6	1.20012
18682.5	68126.9	17972	17505.4	69876.6	16418	1126.4	525.8	1.20012
130606	91922.2	93116	50924.5	108452	30773	27.5	-12.1	1.20362
125944	95386	86531	216210	90789.9	156070	5572.6	2560.8	1.20362
12197.2	81343.1	9827	7341.4	75541.8	6369	-1.1	-1.1	1.20479
16196.2	70687.1	15016	13174.7	76598.4	11272	-4.4	42.9	1.20479
22453.5	71356.4	20622	16860.8	73951.9	14942	2.2	0	1.20595
29459.2	76009.5	25400	13183.5	82853.3	10428	3.3	-16.5	1.20712
132298	91421.4	94839	75631.6	93081.5	53250	84.7	-34.1	1.20946
129548	92101.2	92182	107174	91819.9	76495	34.1	23.1	1.21296
6234.75	65818.4	6208	3336.3	71593.9	3054	-28.6	-9.9	1.21296
7814.25	64759.1	7908	1659.9	70455.4	1544	-18.7	-4.4	1.21646
182692	124691	96021	130092	111590	76402	4272.4	1862.3	1.21996
6920.25	67882.9	6681	4869.7	88921.9	3589	12.1	12.1	1.2223
7938.75	69332.9	7504	4963.2	72523.6	4485	9.9	20.9	1.22463
11381.2	67245	11092	2719.2	72441.3	2460	-3.3	-39.6	1.22697
15301.5	71952.3	13937	7617.5	78928.1	6325	33	11	1.22697
144824	99573.6	95318	140690	86024.3	107182	53.9	34.1	1.23047
124875	85447.4	95776	61186.4	91799.9	43681	29.7	-26.4	1.23397
114931	90153	83548	42586.5	107597	25939	15.4	44	1.23631
81504	82147	65023	93310.8	79037.6	77371	6780.4	3071.2	1.23864
14427.8	67456.4	14017	15364.8	67839.9	14843	1230.9	511.5	1.24214
24973.5	70789.9	23120	11178.2	81888.5	8946	37.4	-35.2	1.24331
29622	68281.4	28431	14721.3	68360.8	14113	34.1	-7.7	1.24331
5076	62754.3	5301	2681.8	63610	2763	45.1	132	1.24448
14791.5	80173.3	12091	13539.9	78868.6	11251	23.1	-38.5	1.24565
6050.25	66084.9	6000	6196.3	89840.9	4520	4.4	-7.7	1.24681
7056	68608.6	6740	7646.1	79161.9	6330	17.6	-39.6	1.24681
10132.5	67170.1	9886	4771.8	73703.7	4243	16.5	1.1	1.24681
105964	86858.7	79951	37093.1	80242.1	30295	-27.5	2.2	1.25032
11347.5	68033.1	10931	4099.7	67119.2	4003	-7.7	2.2	1.25148
7290.75	63886.4	7479	7398.6	65621.2	7389	447.7	220	1.25148
106603	85759.6	81464	43367.5	87067.1	32643	16.5	-17.6	1.25148
4997.25	64761.7	5057	3657.5	79003.9	3034	-19.8	-3.3	1.25265
9810.75	64971.4	9896	5280	78234.2	4423	-13.2	18.7	1.25499
187667	106729	115235	174419	101696	112401	13.2	42.9	1.25849
15087.8	80704.4	12252	26710.2	80117.1	21849	1348.6	557.7	1.25966
6914.25	65566.8	6911	4734.4	81329.9	3815	9.9	49.5	1.26199
5227.5	67638.6	5065	3688.3	77299.8	3127	3.3	-6.6	1.26199
134529	93244.9	94552	83945.4	94210.9	58395	53.9	50.6	1.26666
19229.2	70643.4	17839	9692.1	74974.2	8472	-9.9	30.8	1.26783
8238	74828.2	7215	7008.1	74923.8	6130	11	31.9	1.26783
7269	89680.2	5312	5726.6	93080	4032	-15.4	-1.1	1.26783
5363.25	64516.5	5448	3993	81496.5	3211	-4.4	-4.4	1.269
5436	66329.1	5371	3974.3	84482.6	3083	31.9	27.5	1.27016
125870	90706	90942	59284.5	87086.3	44614	22	8.8	1.27483
135027	92297.6	95876	66333.3	91505	47508	-2.2	34.1	1.276
27987	74592.5	24589	12472.9	82584.8	9898	18.7	-22	1.276
133306	90411.5	96629	49150.2	94264.4	34171	-6.6	94.6	1.27717
33075.8	72662	29832	31544.7	72456	28532	5302	2306.7	1.27717
5504.25	67971.8	5307	3940.2	73820.7	3498	-28.6	-8.8	1.27833
7266.75	64705.7	7360	3878.6	66212	3839	11	-24.2	1.27833
6309	65339.2	6328	1686.3	67633.6	1634	25.3	-2.2	1.2795
18061.5	66297.7	17854	5614.4	71542.9	5143	-27.5	-44	1.28067
27875.2	67049.6	27246	9443.5	91308.5	6778	2.2	33	1.28067
109008	83188.1	85877	51114.8	88133.3	38009	63.8	12.1	1.283
8394.75	64610.5	8515	2644.4	76581.3	2263	22	-19.8	1.28651
48226.5	77984.9	40528	34026.3	82383.2	27068	3809.3	2526.7	1.28884
104803	86800.5	79128	55444.4	82955.2	43802	-58.3	-15.4	1.28884
110651	86238.7	84088	39362.4	89258.3	28901	25.3	-24.2	1.28884
10294.5	66817.9	10097	4809.2	81189	3882	-6.6	1.1	1.28884
90685.5	83541.8	71140	113255	79182.7	93736	9175.1	3896.2	1.29118
9546	64789.4	9656	5205.2	64730.2	5270	-3.3	3.3	1.29234
125043	90909.1	90143	63860.5	91502.9	45738	-58.3	25.3	1.29234
106795	86476.6	80934	28545	79033.6	23670	3.3	-18.7	1.29351
125030	90777.4	90264	66323.4	93386.3	46544	-19.8	-8.8	1.29351
7117.5	67348	6926	6249.1	85267.8	4803	-31.9	48.4	1.29468
77170.5	87789.2	57609	41225.8	84104.5	32124	9.9	28.6	1.29585
7479.75	66054.8	7421	5808	71844.7	5298	9.9	-3.3	1.29701
10843.5	64803.9	10966	5430.7	70925.9	5018	-6.6	2.2	1.29818
18714	67781.6	18094	17199.6	69335.9	16257	19.8	20.9	1.29935
7779	64385.5	7918	3667.4	68494.4	3509	-37.4	-14.3	1.30168
11680.5	69482.9	11017	9282.9	73687.5	8256	18.7	6.6	1.30519
117640	86993.2	88624	60396.6	88000	44979	6.6	-16.5	1.30519
7096.5	64343.7	7228	3367.1	63813.3	3458	17.6	4.4	1.30635
136159	92159.1	96825	54490.7	91778.5	38910	6.6	5.5	1.30752
7735.5	66995.3	7567	6906.9	77628.3	5831	31.9	-13.2	1.30752
53702.2	80134.6	43919	82998.3	78738	69082	3204.3	1371.7	1.31686
118517	84955.6	91426	56149.5	91247.1	40328	20.9	31.9	1.31686
98241	81059.6	79427	30704.3	77539.9	25951	-4.4	12.1	1.31803
9704.25	68561.6	9276	4032.6	70947.8	3725	-7.7	9.9	1.31803
134587	96251.3	91638	85578.9	93296.2	60115	-27.5	26.4	1.32503
29307	70623	27196	12991	92160.4	9238	51.7	3.3	1.32503
13910.2	68470.9	13314	5087.5	78211.2	4263	23.1	-26.4	1.3262
105111	94027.6	73261	36644.3	93879.1	25581	-14.3	-22	1.32737
4976.25	64694.2	5041	1738	64680.1	1761	40.7	8.8	1.32853
14403	66538.5	14186	6710	74306.6	5918	-4.4	2.2	1.32853
9815.25	68285.8	9420	7055.4	77477	5968	7.7	-36.3	1.33437
5776.5	67122.1	5640	3635.5	87081.9	2736	-5.5	33	1.33437
10684.5	82758.5	8461	6999.3	81388.6	5636	-15.4	6.6	1.33437
7575	68663.2	7230	7872.7	67487.9	7645	15.4	4.4	1.33554
7290.75	67572.7	7071	4200.9	79962.3	3443	-28.6	14.3	1.33671
117366	91937.8	83662	45379.4	90631.6	32814	36.3	22	1.33904
54912.8	94921.6	37913	89549.9	96208.9	61000	5179.9	2931.5	1.34021
114609	86313.7	87020	48523.2	83211.7	38216	51.7	-18.7	1.34021
177564	121412	95846	106872	129917	53911	66	-8.8	1.34021
114718	86848.2	86567	55080.3	87691.7	41164	0	-11	1.34138
83493.8	90668.5	60350	166990	87019	125764	5218.4	2274.8	1.34138
147775	95555.7	101350	76608.4	96680.3	51930	-13.2	28.6	1.34254
155005	92800.4	109465	60011.6	90395.3	43508	24.2	85.8	1.34254
12697.5	64492.2	12903	5826.7	66421.7	5749	18.7	2.2	1.34254
132504	94342.8	92045	61306.3	92718.5	43333	116.6	36.3	1.34371
138895	91407.2	99583	46906.2	87817.3	35005	-28.6	3.3	1.34838
7050.75	63902.4	7231	8629.5	65715	8606	125.4	94.6	1.34955
99410.2	87135.6	74768	27014.9	83788.4	21130	-6.6	-12.1	1.34955
10212.8	68421.9	9782	13618	83666.4	10667	-1.1	-17.6	1.34955
134461	91596.3	96205	96404	86999.9	72620	-35.2	6.6	1.35188
99252	85953	75676	72111.6	80055.3	59033	9.9	1.1	1.35305
139634	100418	91129	87892.2	109393	52655	37.4	-6.6	1.35305
108554	84990.5	83706	56448.7	86308.1	42863	9.9	11	1.35305
113402	93842.8	79195	49935.6	103862	31509	61.6	-28.6	1.35422
15132	68288.9	14522	3770.8	74502	3317	17.6	22	1.35422
9384	66213.4	9288	3248.3	76192.1	2794	0	23.1	1.35422
113903	86266.9	86531	50987.2	81703.2	40898	-4.4	72.6	1.35655
115304	91285.6	82779	56569.7	91018.2	40732	-2.2	-16.5	1.35655
11400	65501.5	11406	6003.8	87242.8	4510	9.9	-6.6	1.35655
9138.75	64365.1	9305	5956.5	66096.4	5906	-18.7	18.7	1.35889
96706.5	83393.7	75998	45291.4	78786.9	37674	-4.4	0	1.35889
24887.2	85906	18986	18736.3	96983	12661	95.7	59.4	1.36706
125371	91517.9	89778	52012.4	86640.2	39343	22	-5.5	1.36823
117178	90213.3	85125	54544.6	89506.9	39937	9.9	1.1	1.36939
30961.5	70055.7	28964	40473.4	69547.3	38139	182.6	114.4	1.37173
93258	80155.2	76249	26375.8	76944.8	22465	38.5	-9.9	1.37173
56173.5	72940.6	50471	47531	74322.2	41912	3636.6	1765.5	1.3729
6429.75	67626.4	6231	4596.9	78782	3824	-15.4	2.2	1.37406
5580.75	64390.9	5680	2312.2	64702.1	2342	12.1	11	1.37523
10074.8	68576.9	9628	10388.4	78871	8632	34.1	-4.4	1.3799
26047.5	71791.1	23778	19816.5	79135.6	16411	-22	-34.1	1.38224
122485	84971.4	94469	42194.9	86759.5	31873	55	8.8	1.3834
10419.8	74386.6	9180	17488.9	87299.3	13129	7.7	-31.9	1.38691
17022	69661.2	16014	4811.4	73109.2	4313	-50.6	0	1.38691
124981	92371.2	88672	75126.7	90043.8	54679	-11	25.3	1.38924
122180	96765	82749	61678.1	92830.9	43543	-23.1	91.3	1.39158
12273.8	71863.9	11193	12226.5	79784.5	10043	7.7	15.4	1.39274
9030	69606	8502	6248	71660.6	5714	20.9	-2.2	1.39391
173984	102424	111324	99016.5	105424	61553	42.9	6.6	1.39391
136240	98561.7	90589	84984.9	94907.8	58684	0	23.1	1.39391
6083.25	68677.3	5805	4763	88981.8	3508	-2.2	6.6	1.39508
23492.2	68511.4	22472	10940.6	76989.5	9313	-16.5	-13.2	1.39624
135814	95355.2	93343	77775.5	92253.4	55251	16.5	16.5	1.39975
114210	90106.4	83067	57622.4	95040.6	39734	132	38.5	1.40325
12560.2	69646.2	11819	9829.6	89496.1	7198	-15.4	19.8	1.40675
9951.75	70507.9	9250	3777.4	71880.3	3444	1.1	-39.6	1.40792
135808	93883	94802	67543.3	95828.7	46192	16.5	24.2	1.41025
6780.75	68177.9	6518	4435.2	70379	4130	-6.6	-2.2	1.41025
6334.5	65386.3	6349	1372.8	64632.1	1392	8.8	-35.2	1.41025
59246.2	75802.6	51222	87082.6	75518	75572	2930.4	1337.6	1.41142
17337.8	75659	15018	7363.4	74321.2	6493	-2.2	15.4	1.41259
69063	84159.8	53780	108024	88854.6	79675	4010.6	1997.6	1.41376
9440.25	66239.4	9340	6249.1	73132.3	5600	18.7	15.4	1.41492
125197	89700.4	91470	56406.9	95118.4	38864	36.3	24.2	1.41726
8655.75	64867.1	8745	2495.9	68354.1	2393	-33	-4.4	1.41726
9363.75	65971.1	9302	2234.1	62811.7	2331	-4.4	-16.5	1.41843
11395.5	69516.5	10743	3157	75981.3	2723	-11	0	1.41843
16150.5	84831.2	12477	7538.3	101215	4881	18.7	-15.4	1.41959
127060	97406.5	85487	47154.8	93046	33213	39.6	-1.1	1.42193
8343	66727.7	8194	3564	68195.7	3425	0	9.9	1.42193
13773.8	67454.5	13382	5641.9	104596	3535	12.1	1.1	1.42426
22670.2	67776	21921	11024.2	86711.7	8332	-19.8	-8.8	1.42543
37227.8	85106.8	28667	47793.9	84849.6	36915	4596.9	2003.1	1.42777
8680.5	64346.3	8841	2576.2	69939.5	2414	36.3	-35.2	1.42777
21063.8	76508	18043	9424.8	94012.7	6570	11	6.6	1.42893
15810.8	73373	14122	8144.4	82039.9	6506	-46.2	-8.8	1.42893
15789.8	71498.5	14473	3756.5	73182.5	3364	-12.1	-19.8	1.4301
5436	63526	5608	4026	68354.4	3860	7.7	8.8	1.43127
6986.25	69476.6	6590	5439.5	69571.2	5124	-13.2	5.5	1.4336
17670	68114.9	17001	9125.6	68987.8	8669	-19.8	-14.3	1.43477
154052	93638.1	107819	58124	95347.2	39951	48.4	60.5	1.43477
126105	87937.1	93981	40156.6	83871	31378	-7.7	-17.6	1.43594
129169	90304.2	93741	68604.8	94125.3	47767	8.8	9.9	1.44294
47337.8	70986.6	43703	32425.8	88415.1	24035	1.1	0	1.44528
111160	85447.7	85257	67202.3	79260.2	55566	14.3	-12.1	1.44761
38296.5	74217.1	33817	35473.9	74299.1	31290	6477.9	2872.1	1.44761
13369.5	77101.7	11364	8427.1	92077.1	5998	22	33	1.44761
123154	88053.3	91661	54345.5	80912.1	44018	2.2	47.3	1.44995
11877.8	67064.7	11607	2973.3	71272.2	2734	2.2	8.8	1.44995
35312.2	76005.8	30448	23119.8	85362.2	17750	-29.7	-1.1	1.45228
103542	82611.7	82140	27932.3	83564.8	21906	36.3	2.2	1.45345
38031.8	92521.9	26939	87338.9	103104	55515	5514.3	2887.5	1.45345
17833.5	68487.3	17065	6481.2	71267.1	5960	2.2	-28.6	1.45462
121264	87917.2	90394	72825.5	96212	49606	16.5	1.1	1.45929
25857.8	74110.6	22866	14625.6	87105	11004	8.8	8.8	1.46045
117256	88853.8	86485	61725.4	90461	44718	28.6	50.6	1.46162
11404.5	70443.5	10610	8154.3	82494.6	6478	-13.2	5.5	1.46162
113642	87675.7	84945	50822.2	90764.2	36696	3.3	-7.7	1.46162
132523	92009.1	94393	67689.6	97236.1	45622	3.3	41.8	1.46396
64521	78371.4	53954	80738.9	74688.5	70845	4406.6	2083.4	1.46512
104492	87732.4	78055	44240.9	79537.3	36453	8.8	-2.2	1.46863
177486	104951	110830	105646	95955	72155	-6.6	75.9	1.46979
6741	65937	6700	2767.6	68677.6	2641	4.4	-24.2	1.47213
153810	96829.9	104101	94168.8	102662	60114	238.7	82.5	1.47446
14185.5	71578.4	12988	10869.1	83429.1	8538	5.5	-1.1	1.4768
116122	96797.9	78619	51001.5	90600.5	36892	929.5	457.6	1.4803
138071	93937.6	96326	74389.7	99291.3	49100	34.1	14.3	1.4803
10085.2	65890.4	10031	3193.3	66733.5	3136	-5.5	17.6	1.48147
6238.5	68563.9	5963	4104.1	74609.2	3605	13.2	12.1	1.48147
6484.5	64350.1	6604	1940.4	69527.6	1829	-34.1	-15.4	1.48147
119782	86797.1	90441	38098.5	85964	29045	-5.5	-8.8	1.48263
10460.2	71156.6	9634	7707.7	81551.8	6194	4.4	20.9	1.4838
6111.75	63406.6	6317	3137.2	64857.9	3170	-6.6	11	1.48614
9411	65963.6	9350	4147	88700.3	3064	47.3	38.5	1.48614
44403.8	77197.7	37696	44938.3	84253.4	34955	2970	1899.7	1.48847
126017	91722.2	90040	59305.4	86245.2	45065	50.6	-23.1	1.48964
33694.5	70224.3	31445	27316.3	68422.3	26164	1156.1	689.7	1.49197
8060.25	72810	7255	5578.1	73274.5	4989	51.7	-17.6	1.49197
14558.2	66972.4	14246	4511.1	71393.2	4141	-23.1	-15.4	1.49314
10925.2	73905.6	9688	6957.5	86751.7	5256	11	17.6	1.49314
77206.5	78502.6	64454	97255.4	79812.3	79859	4391.2	1947	1.50015
8550.75	66656.6	8407	3734.5	72047.2	3397	3.3	-20.9	1.50131
127954	90471	92688	37398.9	95715	25607	-28.6	-7.7	1.50131
131786	94652.4	91247	74845.1	97924.7	50090	836	358.6	1.50131
16173	70878.3	14954	6087.4	76148.9	5239	14.3	-36.3	1.50248
17943.8	68866.3	17076	8300.6	87542.4	6214	30.8	-13.2	1.50482
5094	63917.4	5223	2337.5	69981.9	2189	-18.7	28.6	1.50598
127426	94074.8	88770	52475.5	92075.9	37350	-3.3	31.9	1.50832
111862	84788.4	86462	47762	92948.4	33676	1.1	-42.9	1.50832
80185.5	80389.1	65370	34838.1	79995.4	28541	1.1	-15.4	1.50949
7023	66598.1	6911	1367.3	64792	1383	-3.3	7.7	1.50949
7986	67392.5	7766	11943.8	92316.2	8479	66	8.8	1.50949
149899	112320	87462	262143	68371.1	251273	22715	9611.8	1.51182
16610.2	79457.6	13700	9989.1	88813.7	7371	29.7	-45.1	1.51182
66084.8	84265.9	51396	67678.6	83415.8	53172	7070.8	3727.9	1.51416
5508.75	64090.4	5633	2486	62855.9	2592	-6.6	25.3	1.51416
148057	88575.1	109546	81414.3	98111	54383	0	4.4	1.51532
106610	85771.9	81458	47933.6	86277.9	36410	4.4	-6.6	1.51532
91207.5	78742.9	75910	34388.2	79999.5	28171	-20.9	-25.3	1.51882
140183	91650.5	100240	66550	96855.9	45030	56.1	36.3	1.51882
12486	71987.5	11367	4963.2	74998.5	4337	-2.2	7.7	1.52233
152810	103273	96972	122392	106321	75442	6.6	12.1	1.52349
129695	89773	94680	66381.7	96007.6	45313	5.5	-23.1	1.52466
139083	114217	79804	48571.6	117461	27100	-19.8	13.2	1.52466
11616.8	68193.8	11164	6123.7	72994.3	5498	7.7	-45.1	1.52466
13725.8	65769.6	13677	4211.9	69146.1	3992	2.2	3.3	1.52583
94224	97112	63587	177732	97549.3	119405	12191.3	5120.5	1.52583
92325.8	80970.2	74727	31955	76553.7	27356	-4.4	-36.3	1.52816
136244	90753.8	98386	59250.4	90852.5	42740	83.6	26.4	1.52816
8235	77120.5	6998	6875	87132.1	5171	25.3	8.8	1.53167
121130	86666	91597	61096.2	94516.5	42363	-15.4	-36.3	1.53167
124503	89706.4	90957	50360.2	90377.5	36518	36.3	35.2	1.5375
9227.25	66096.5	9149	2916.1	65136.2	2934	6.6	-7.7	1.53867
122267	88287.7	90759	65037.5	87900.6	48490	20.9	22	1.53984
142155	94772.9	98301	70185.5	99523.5	46217	30.8	40.7	1.53984
14793	68023.7	14252	4072.2	78423.7	3403	-2.2	3.3	1.54101
136805	95456.6	93924	62640.6	95963.3	42779	46.2	6.6	1.54334
24142.5	77184.4	20499	10373	87042.9	7810	5.5	48.4	1.54568
148390	96662.5	100607	88764.5	94702.2	61427	46.2	-13.2	1.54684
144177	94073	100441	97364.3	99724.4	63985	-26.4	29.7	1.54918
10596	65653.7	10577	5178.8	73335.8	4628	20.9	17.6	1.55268
20468.2	68102.1	19697	7018	73284.2	6276	0	-19.8	1.55385
107337	88415.6	79561	37930.2	91064.7	27297	-1.1	47.3	1.55385
8011.5	67869.9	7736	3413.3	65792.4	3400	37.4	-14.3	1.55618
38365.5	88748.1	28331	67838.1	95014.8	46791	3889.6	2399.1	1.55618
127802	101676	82375	73821	86824.2	55721	22	34.1	1.55968
112786	90774.4	81428	53039.8	110238	31532	12.1	18.7	1.55968
119158	89862.9	86901	45701.7	84431	35474	23.1	-14.3	1.56085
7075.5	65587	7070	2688.4	67298.3	2618	6.6	22	1.56202
75237.8	84908.1	58072	90319.9	87275.6	67822	6795.8	3198.8	1.56319
123813	87627.4	92599	61634.1	88378.5	45704	7.7	13.2	1.56435
5342.25	66636.8	5254	1707.2	73317.9	1526	-12.1	7.7	1.56435
111700	87381.1	83775	47186.7	88206.4	35059	4.4	-27.5	1.56552
111660	84877.9	86215	74468.9	97508.4	50051	143	156.2	1.56786
24096	67531.5	23384	13360.6	69097.2	12672	222.2	204.6	1.57019
128530	90692.4	92878	55818.4	94576.2	38679	36.3	14.3	1.57019
10674	70609.8	9907	5073.2	77069.4	4314	421.3	221.1	1.57019
167944	104039	105791	131041	101525	84589	37.4	33	1.57253
19069.5	70423.7	17746	6771.6	81100.8	5472	-3.3	-15.4	1.57486
49715.2	87813.4	37103	60361.4	92116.4	42944	4535.3	2889.7	1.57603
28609.5	69076.8	27143	11948.2	73428.1	10664	-14.3	23.1	1.57953
12159.8	71025.1	11220	4725.6	70497.8	4393	29.7	56.1	1.57953
8439	67118.7	8240	4923.6	73401.5	4396	-7.7	-22	1.57953
7247.25	69949.3	6790	4489.1	90745.7	3242	38.5	45.1	1.5807
82058.2	83716.3	64238	112460	85760.3	85939	4658.5	2226.4	1.5807
6180	66745.6	6068	4658.5	67469.5	4525	5.5	17.6	1.58303
106167	84308.9	82527	43089.2	80404.7	35121	38.5	24.2	1.5842
93623.2	102402	59918	37048	115283	21061	-36.3	38.5	1.5842
133663	95318	91900	55460.9	88269.8	41177	-50.6	8.8	1.58537
8271	66541.6	8146	4851	94730.4	3356	29.7	-3.3	1.5877
76684.5	85488.2	58787	119317	80233.5	97460	5715.6	2574	1.58887
15057	67444.2	14631	8551.4	84707.5	6616	-16.5	14.3	1.59004
16825.5	65847.1	16746	16990.6	65048.3	17118	66	86.9	1.59237
23483.2	71531.4	21515	31974.8	72226.3	29013	892.1	378.4	1.59237
6366.75	67103.8	6218	4143.7	74913.5	3625	-8.8	6.6	1.59237
108126	87188.3	81274	68484.9	87003	51587	-3.3	-5.5	1.59237
24748.5	68551	23660	27709	70043.1	25926	190.3	129.8	1.59471
13729.5	90593.7	9932	14393.5	120042	7858	215.6	74.8	1.59704
6597	69407.8	6229	5085.3	73198	4553	-8.8	-6.6	1.59821
11163	70088	10438	6633	73678	5900	12.1	25.3	1.59938
42486.8	80187	34724	29557	81245.2	23842	3.3	-28.6	1.59938
119551	90441.7	86629	48259.2	88584	35703	74.8	-39.6	1.59938
14001	67963.1	13501	4634.3	86701	3503	2.2	20.9	1.59938
8217.75	64467.1	8354	4748.7	62592.7	4972	118.8	96.8	1.60054
7885.5	77887.6	6635	15942.3	81275.3	12855	-44	-11	1.60171
168902	110700	99993	178851	105220	111397	273.9	144.1	1.60288
8530.5	65249.2	8568	2402.4	71728.3	2195	31.9	-25.3	1.60521
64593.8	75282.6	56231	69653.1	77307.7	59047	9862.6	4489.1	1.60988
11864.2	65842.6	11809	4967.6	69370.7	4693	8.8	0	1.61105
10975.5	67141.8	10713	7416.2	67522.7	7198	0	33	1.61222
5754.75	65069.6	5796	4108.5	63819.5	4219	-37.4	-23.1	1.61572
8231.25	65379.1	8251	4118.4	76308.6	3537	-6.6	35.2	1.61572
14702.2	67940.1	14182	9263.1	91536	6632	-2.2	23.1	1.62389
9043.5	65977.4	8983	4854.3	66194.6	4806	34.1	-6.6	1.62389
25589.2	71934.8	23313	9974.8	81195.9	8051	28.6	-2.2	1.6274
16324.5	69366.7	15423	14095.4	85422.2	10814	16.5	-9.9	1.62856
18531	67107.7	18097	8681.2	74321.5	7655	-14.3	-19.8	1.62856
126713	107580	77192	50003.8	126806	25843	124.3	23.1	1.63323
6273.75	65648.5	6263	9038.7	79160.8	7483	-4.4	-7.7	1.63557
12474	66360.6	12319	5237.1	70274.1	4884	7.7	-12.1	1.63674
187749	109156	112722	130165	108397	78697	60.5	15.4	1.63674
62346.8	81015.9	50434	80512.3	81262.5	64931	4489.1	2167	1.6379
105235	80573.2	85595	44497.2	82909.3	35173	3.3	58.3	1.6379
80523	83258.2	63383	44454.3	76770.3	37949	-6.6	-35.2	1.64374
162748	113395	94059	117564	121455	63436	36.3	20.9	1.64491
7406.25	84442.6	5748	4015	90297.5	2914	7.7	5.5	1.64607
130735	89113.7	96145	66484	80908.7	53852	12.1	0	1.65191
9962.25	66914.6	9757	5487.9	73474	4895	30.8	-3.3	1.65191
23414.2	67702.5	22665	6483.4	75429.8	5633	6.6	15.4	1.65308
34585.5	94524.2	23979	40669.2	91622.4	29090	3895.1	2544.3	1.65425
37386	69542.7	35232	9461.1	69449.2	8928	-50.6	17.6	1.65541
121168	89842.8	88386	47218.6	88112.7	35120	2.2	-2.2	1.65658
34669.5	79938.8	28423	24933.7	77956.9	20961	108.9	55	1.65775
20223	72470.2	18288	8899	86941.7	6708	22	33	1.65775
39615.8	76199.2	34072	20970.4	75412.4	18224	935	375.1	1.66008
16656	110662	9864	7658.2	128459	3907	16.5	-45.1	1.66359
5136	66797.6	5039	3471.6	69364.3	3280	27.5	-3.3	1.66475
104294	80865.3	84523	42747.1	83134.7	33698	-13.2	18.7	1.66592
111687	85086.9	86024	78905.2	87627	59013	27.5	26.4	1.66592
9370.5	69148.2	8881	3504.6	80334.9	2859	-4.4	8.8	1.67293
145128	103219	92145	48456.1	96726.2	32831	24.2	12.1	1.67293
8053.5	68983.7	7651	6360.2	74472.4	5597	-11	-26.4	1.67293
39964.5	77760	33682	44401.5	79874.2	36431	878.9	543.4	1.67643
121296	92313	86112	62432.7	90666.3	45128	-4.4	4.4	1.6776
99753.8	86921.6	75211	88345.4	80663.8	71777	11734.8	5063.3	1.67993
29759.2	69492.3	28065	15343.9	78628.3	12789	-2.2	-4.4	1.67993
7292.25	65655.3	7279	2250.6	66469.3	2219	33	20.9	1.67993
5253.75	65086.9	5290	7733	101439	4996	11	-5.5	1.6811
136161	88815.3	100472	71251.4	89499.2	52174	-6.6	3.3	1.6811
47667.8	75723	41255	32187.1	74556	28293	33	16.5	1.68577
51435	86429.7	39001	86972.6	87543	65109	6201.8	3257.1	1.68577
117413	87236.6	88206	64341.2	89341.8	47197	57.2	66	1.6881
10401	69969.2	9742	4397.8	76632.4	3761	74.8	19.8	1.68927
57133.5	77480.1	48326	79653.2	76993.4	67800	2241.8	930.6	1.68927
14710.5	66823.8	14427	8267.6	98567.5	5497	26.4	-25.3	1.6916
5078.25	64075.5	5194	8647.1	62777.9	9027	403.7	204.6	1.69277
8400	72972.2	7544	9730.6	75006.4	8502	15.4	52.8	1.69627
12027.8	66496.6	11854	3047	69456.8	2875	-19.8	11	1.69627
49014	75424.6	42588	23632.4	79277.9	19536	48.4	23.1	1.69744
13045.5	65408.1	13071	5606.7	74759	4915	16.5	11	1.69978
42161.2	68430.3	40378	10583.1	72029.7	9629	39.6	-22	1.70094
120630	87518.2	90331	70524.3	88158.4	52427	16.5	7.7	1.70094
112547	87403.5	84389	40304	85021.5	31067	27.5	15.4	1.70211
124972	91760.8	89256	50394.3	88979.2	37117	57.2	23.1	1.70211
163258	96889	110428	67469.6	95441	46329	78.1	60.5	1.70211
140743	96631	95453	89635.7	99577.3	58993	136.4	112.2	1.70328
7065.75	67728.7	6837	5511	80331.2	4496	25.3	-2.2	1.70328
128751	91313.5	92405	73070.8	120813	39638	35.2	15.4	1.70445
11244.8	68336.1	10784	4090.9	76688	3496	18.7	0	1.70912
5467.5	70535.1	5080	4761.9	88532.2	3525	9.9	-45.1	1.71145
20569.5	70408.6	19146	8899	89820.6	6493	-6.6	11	1.71262
5357.25	67569.8	5196	6404.2	78818	5325	20.9	11	1.71612
112568	93506.9	78895	154755	87044.6	116515	12250.7	5375.7	1.71729
11277.8	65147.5	11345	11789.8	67961.7	11369	303.6	146.3	1.71846
136276	93464.2	95555	81221.8	91887.5	57929	61.6	-26.4	1.71846
34501.5	70268.2	32178	15414.3	82877.3	12189	44	31.9	1.71846
31190.2	75883.9	26937	28729.8	86348.8	21805	-20.9	-19.8	1.71962
8049.75	64476.7	8182	3005.2	76753.2	2566	-7.7	-15.4	1.72079
11755.5	68232.1	11291	10160.7	69047.3	9644	985.6	508.2	1.72196
14123.2	70391.8	13149	7443.7	80954.3	6026	-4.4	-7.7	1.72196
120104	88914.9	88524	65901	87991.5	49083	-44	15.4	1.72196
19929	82246	15880	19376.5	100147	12680	0	-6.6	1.72429
109538	90371.4	79435	62984.9	84956.4	48587	9.9	-13.2	1.72546
12277.5	65325.8	12317	5228.3	66185.4	5177	-12.1	-19.8	1.72663
132052	92003.2	94064	57699.4	89436.8	42280	24.2	2.2	1.72663
14875.5	65555.8	14871	4841.1	73663	4307	9.9	9.9	1.72896
5699.25	66852.7	5587	6112.7	97707.8	4100	15.4	3.3	1.7313
19017.8	69164.7	18020	8677.9	107834	5274	-41.8	2.2	1.73597
103434	90448.4	74945	54193.7	93206.6	38105	-16.5	-25.3	1.73597
15870.8	67469.2	15416	3921.5	79987.4	3213	-38.5	15.4	1.74297
62484.8	82770.8	49474	86620.6	93190.1	60916	3331.9	1553.2	1.74297
131388	90576.4	95065	73601	99826.5	48319	-39.6	-5.5	1.74414
75549	92272.9	53658	136942	82287.2	109065	3077.8	1447.6	1.74647
102118	92325.4	72487	55235.4	83567.8	43317	1034	386.1	1.74764
130540	91530.2	93467	57583.9	98130.9	38457	55	16.5	1.74881
134627	90645.9	97334	73316.1	88430	54335	51.7	60.5	1.75231
24213.8	149142	10640	11466.4	221736	3389	26.4	31.9	1.75231
117623	89705.3	85932	45639	89161.1	33546	50.6	26.4	1.75348
25682.2	69743.2	24133	8443.6	73526.4	7526	40.7	2.2	1.75465
16863.8	72281.4	15290	9049.7	79267.7	7482	4.4	-37.4	1.75465
13212.8	66170.8	13086	4874.1	75177.5	4249	19.8	-44	1.75581
18457.5	68202	17736	4860.9	90372.8	3525	-18.7	-8.8	1.75698
104840	85348.5	80503	40461.3	85430.3	31039	-8.8	55	1.75932
151096	93265.3	106173	75259.8	92034.6	53591	-5.5	6.6	1.76165
141982	94759.1	98196	70238.3	101473	45363	24.2	-22	1.76398
11587.5	72635	10455	15062.3	72079.1	13695	854.7	459.8	1.76749
54632.2	78044.7	45876	22697.4	79592.1	18689	28.6	-7.7	1.76982
5793.75	64640.7	5874	1558.7	63369.1	1612	3.3	9.9	1.77449
24161.2	69160.6	22895	8786.8	80001.6	7198	11	11	1.77566
8851.5	67000.7	8658	3885.2	69190.3	3680	42.9	39.6	1.77916
70642.5	87602.7	52848	70445.1	84499.1	54636	541.2	744.7	1.7815
55557	83118	43805	73432.7	85538.6	56261	3996.3	2324.3	1.7815
12960	66143.3	12841	5973	87435	4477	-7.7	-11	1.78266
114851	85670.1	87859	51207.2	87959.4	38153	46.2	4.4	1.78383
62321.2	78123.3	52280	45345.3	76876.8	38656	2737.9	1651.1	1.78967
123394	94083.8	85953	75381.9	92749.9	53264	-8.8	-25.3	1.78967
6123.75	64709.1	6202	1664.3	64046.7	1703	6.6	-11	1.79084
126167	89705.3	92174	82179.9	101700	52957	15.4	-14.3	1.79317
5658	67381.9	5503	6002.7	92519.5	4252	36.3	9.9	1.79434
6638.25	66929.9	6500	2161.5	65249.2	2171	48.4	-41.8	1.79784
17813.2	78407.5	14889	9001.3	111115	5309	6.6	40.7	1.80018
10615.5	66332.7	10488	8639.4	74962.5	7553	26.4	34.1	1.80484
108832	86863.5	82111	39187.5	87190.4	29455	29.7	5.5	1.80484
118692	92696.2	83915	51371.1	91950	36614	55	5.5	1.80484
7119	64952.1	7183	1657.7	66082.1	1644	39.6	-13.2	1.80601
17611.5	73896.4	15619	11853.6	100444	7734	15.4	18.7	1.80718
41580	74436.9	36608	18366.7	75831.9	15873	5.5	47.3	1.80835
7166.25	64654.1	7264	7066.4	64960.5	7129	141.9	81.4	1.80951
100298	82170.9	79993	62881.5	82517.4	49941	111.1	23.1	1.80951
117677	85782.4	89903	45259.5	84276.9	35195	25.3	-26.4	1.81068
17244.8	68069.1	16603	17282.1	69459.1	16306	469.7	332.2	1.81068
8130	65335.1	8155	2238.5	65756.3	2231	-14.3	1.1	1.81185
128107	87950.8	95458	64224.6	87443.9	48134	6.6	13.2	1.81185
6762	64562.1	6864	8717.5	65532.2	8718	-4.4	3.3	1.81302
130386	91809.4	93073	82328.4	101663	53072	-51.7	-7.7	1.81302
142610	96350.6	97001	64308.2	95195.7	44272	-29.7	33	1.81418
9969	65522.9	9971	4759.7	69026.7	4519	17.6	14.3	1.81652
5035.5	64910.8	5084	3025	71363	2778	1.1	-2.2	1.81652
4980	63843.8	5112	2184.6	62904.2	2276	23.1	-29.7	1.82586
6570	82123.1	5243	6946.5	95399.4	4772	-11	-7.7	1.82703
17199	72860.6	15470	9484.2	70129.4	8863	24.2	7.7	1.82819
12345	66802.2	12111	7796.8	71765.6	7120	13.2	4.4	1.82819
165721	138651	78331	254815	172164	96998	7284.2	3394.6	1.83053
122168	95253.8	84053	83110.5	91654.1	59427	51.7	20.9	1.83286
135617	94775	93778	72644	88026	54084	22	14.3	1.83403
12872.2	69695.6	12104	7966.2	73324.8	7120	-9.9	-6.6	1.8352
11795.2	69465.6	11128	4994	82440	3970	-12.1	4.4	1.83637
56589.8	108889	34059	92272.4	121375	49822	4958.8	2127.4	1.83753
37081.5	72311.5	33607	8698.8	84219.9	6769	26.4	12.1	1.8387
111346	83942.5	86931	86543.6	88996.1	63730	11	45.1	1.83987
131658	91740.1	94052	58969.9	99758.7	38740	18.7	40.7	1.83987
23622	76893.2	20133	38588	75092.9	33677	1126.4	568.7	1.84104
128052	94867.9	88460	53319.2	89321	39121	1.1	-8.8	1.8422
8134.5	67006.4	7956	5606.7	71003	5175	4.4	-36.3	1.84921
7794	65848.6	7757	4431.9	68116.6	4264	24.2	19.8	1.85504
12957	68073.6	12474	6872.8	87629.5	5140	15.4	38.5	1.85504
7297.5	64532.3	7411	5041.3	66744.8	4950	18.7	7.7	1.85971
6140.25	69320.8	5805	2662	73086.2	2387	8.8	36.3	1.86088
103893	85864.8	79296	42168.5	81607.5	33864	11	-3.3	1.86205
254234	141644	117629	235148	117960	130643	11303.6	4979.7	1.86205
123228	91664	88103	76850.4	86168.6	58449	84.7	35.2	1.86205
151410	103879	95523	62276.5	91647.8	44533	38.5	13.2	1.86205
6208.5	66245.6	6142	3610.2	67676.8	3496	-8.8	4.4	1.86205
135584	90575.6	98102	70467.1	86528.9	53371	-44	35.2	1.86555
5619.75	66587.6	5531	6833.2	69895.5	6407	-22	14.3	1.86672
14228.2	68127.6	13687	7503.1	78150.5	6292	-26.4	13.2	1.86672
135988	92943.7	95887	79348.5	97114.4	53547	9.9	-8.8	1.86789
8411.25	65608.2	8402	2007.5	65748.9	2001	-20.9	11	1.87372
84070.5	79126.3	69631	85527.2	83678.4	66984	108.9	928.4	1.87489
160531	102444	102696	96439.2	93940.7	67279	-31.9	23.1	1.87489
121121	89923.3	88273	47615.7	84345.8	36997	-17.6	-34.1	1.87606
30972.8	102002	19900	58896.2	95994	40209	4629.9	2975.5	1.87723
27807.8	70184.4	25966	17761.7	78949.5	14744	-5.5	-9.9	1.87723
8825.25	67828.3	8527	9743.8	70180.2	9099	872.3	356.4	1.87956
121592	92697.8	85964	82527.5	89189.2	60641	12.1	-3.3	1.87956
16285.5	69839.5	15282	5138.1	77605.6	4339	-3.3	-15.4	1.8819
23322	69194.2	22089	8918.8	71072.8	8224	-26.4	-19.8	1.88656
48826.5	83027.9	38540	61600	83052.5	48608	5760.7	3503.5	1.89707
7034.25	65204.6	7070	3191.1	82367.8	2539	-12.1	-13.2	1.89824
21774	68863.1	20722	7629.6	72835.2	6865	-14.3	-12.1	1.89824
120554	85039.1	92906	55821.7	92917.1	39372	-2.2	8.8	1.90524
104554	87538.6	78275	36843.4	84689	28511	-17.6	41.8	1.90641
128335	91670.1	91748	66940.5	104410	42017	68.2	15.4	1.90641
13819.5	67983.4	13322	7755	85388.4	5952	33	14.3	1.90875
75225	88236.4	55872	78728.1	87773.9	58782	6372.3	3071.2	1.91108
73140.8	88186	54355	129467	90411.2	93846	3572.8	1581.8	1.91458
39489.8	104007	24883	62618.6	108675	37762	11634.7	5677.1	1.91458
120737	88266.3	89645	68522.3	86493.9	51919	35.2	36.3	1.91809
27184.5	73518.1	24233	9764.7	84003.6	7618	45.1	-9.9	1.92276
5919.75	64188.7	6044	2609.2	76235.6	2243	9.9	34.1	1.92509
5221.5	64334.7	5319	5383.4	63879.5	5523	229.9	126.5	1.92626
70622.2	80481	57508	73599.9	77230.7	62455	9308.2	3969.9	1.92743
141872	94938.8	97934	90343	106434	55628	39.6	27.5	1.92859
27095.2	77637	22872	9585.4	81266.3	7730	-1.1	40.7	1.92976
34578	74264.4	30514	28762.8	74028.9	25463	-2.2	55	1.93326
8758.5	66045	8691	4954.4	81294.8	3994	17.6	15.4	1.9356
6596.25	71952.7	6008	9237.8	72599.6	8339	-15.4	-17.6	1.93676
106111	97979.2	70975	38613.3	93637.8	27025	14.3	33	1.93676
12264	66150.9	12150	6820	69166.7	6462	-23.1	1.1	1.93793
9372.75	67367	9118	2977.7	68713.6	2840	-6.6	-9.9	1.93793
15752.2	67354.3	15327	10676.6	73590.8	9508	-5.5	-1.1	1.9391
9266.25	64768.9	9376	4624.4	66258.1	4574	18.7	-60.5	1.9391
117798	87078.3	88656	54503.9	92672.5	38544	39.6	9.9	1.94027
152482	101415	98536	64082.7	117738	35670	58.3	-3.3	1.94494
5516.25	64845.4	5575	3682.8	67682.6	3566	40.7	-35.2	1.94494
16644	70632.7	15443	7555.9	68216.5	7259	-16.5	-1.1	1.9461
116494	90790	84090	51649.4	86861.2	38969	42.9	36.3	1.94844
47957.2	87342.3	35984	71135.9	90446.3	51544	3841.2	2301.2	1.94844
15745.5	76166	13548	6527.4	99971.9	4279	14.3	-8.8	1.95194
104684	87555.5	78357	49611.1	83302.9	39030	-44	20.9	1.95311
7200	66543.4	7091	5498.9	73426.2	4908	9.9	35.2	1.95428
12015.8	69081.9	11399	4741	88068.6	3528	31.9	0	1.95544
7467.75	67625.6	7237	5683.7	70627	5274	38.5	22	1.95895
98358.8	80667.2	79909	32862.5	78935.5	27284	-6.6	11	1.96011
108130	92996.7	76201	81772.9	91198	58763	30.8	-1.1	1.96011
116230	88312.2	86254	62626.3	91208.2	44999	28.6	13.2	1.96128
136962	92311.8	97235	38374.6	87120.9	28867	-27.5	-8.8	1.96245
117534	88534.8	87002	62906.8	87886.3	46909	-11	47.3	1.96362
128735	94818.9	88978	44781	92454	31743	-38.5	3.3	1.96478
5587.5	66602.8	5498	6438.3	69170.6	6100	-27.5	5.5	1.96478
5280	68738.6	5034	2233	73464.8	1992	28.6	-11	1.96945
142636	100660	92865	87870.2	92711.2	62114	29.7	-29.7	1.97179
93442.5	91505.9	66923	182655	91299.6	131112	4473.7	1996.5	1.97412
5199	67230	5068	6546.1	68531.2	6260	12.1	1.1	1.97646
22927.5	71249.3	21089	2901.8	70512.6	2697	-23.1	-26.4	1.97762
64764.8	79925.1	53105	104852	82655.7	83135	2467.3	1400.3	1.97879
6603.75	65742.6	6583	2428.8	68168.7	2335	9.9	74.8	1.97879
123834	90754	89424	101485	91552.4	72646	57.2	-7.7	1.98229
119321	90786.9	86134	57813.8	88705.7	42713	18.7	26.4	1.98229
19539	70848.1	18074	10571	70627.1	9809	-1.1	6.6	1.98229
6683.25	67811.3	6459	7256.7	75189.7	6325	11	-23.1	1.98346
118129	85518	90527	43222.3	83894.6	33764	51.7	30.8	1.9858
142745	98593.6	94884	67958	96217.1	46288	69.3	-24.2	1.9858
15849.8	74798.7	13887	10585.3	74012.4	9373	-23.1	-2.2	1.9858
28177.5	72193.6	25579	9545.8	88623.5	7059	-4.4	-11	1.98696
25358.2	66613.7	24948	6704.5	66898	6568	-6.6	-11	1.98696
143403	94917.4	99013	60857.5	89043.7	44791	24.2	-31.9	1.9893
97736.2	82804.3	77354	33904.2	81027.8	27422	8.8	22	1.9893
11853.8	65193.6	11916	4744.3	70857.4	4388	6.6	4.4	1.99163
53875.5	73277.1	48184	18667	73803.1	16576	9.9	9.9	1.99163
27398.2	73989.3	24268	11465.3	83173.6	9034	27.5	-8.8	1.9928
20364.8	68187	19573	9141	81527.6	7348	-16.5	-29.7	1.99397
143198	92898.8	101020	74883.6	101587	48309	-17.6	61.6	1.99981
7881.75	78848.8	6551	2033.9	78685.8	1694	13.2	11	2.00214
8163.75	66051.8	8100	4525.4	69003.4	4298	20.9	-17.6	2.00214
6137.25	73222.4	5493	2472.8	76298.2	2124	-4.4	-29.7	2.00214
58428.8	87775	43625	99412.5	86434.6	75376	6195.2	3298.9	2.00448
7294.5	65639.5	7283	6813.4	70163.9	6364	-42.9	17.6	2.00448
6081.75	69547	5731	7604.3	75076.1	6638	-2.2	24.2	2.00564
9765.75	65722.8	9738	2537.7	66764.6	2491	34.1	-3.3	2.00564
7460.25	63652.5	7681	4425.3	63184.4	4590	17.6	-16.5	2.00681
16995.8	66323.3	16794	4952.2	73195.2	4434	-58.3	5.5	2.00798
8730.75	68738.4	8324	9721.8	136840	4656	2.2	-9.9	2.00915
6078	64779.3	6149	5210.7	70323	4856	-5.5	17.6	2.01265
5775.75	67089.6	5642	3264.8	67967.6	3148	13.2	8.8	2.01498
121970	84861	94194	38710.1	84448.1	30041	28.6	39.6	2.01498
22314	72921.6	20054	13506.9	73839.5	11988	9.9	19.8	2.02082
78894.8	91128.5	56738	100965	88694.9	74602	4285.6	2292.4	2.02199
7594.5	65120.1	7643	5336.1	68248.8	5124	-19.8	35.2	2.02782
9957.75	66939.3	9749	9727.3	86898.6	7336	-13.2	-6.6	2.02899
54184.5	71344.6	49773	23537.8	74560.1	20689	-2.2	-37.4	2.03249
22784.2	69399	21516	8294	92441.4	5880	51.7	30.8	2.03249
9450.75	64443.3	9611	2945.8	68241.8	2829	-29.7	8.8	2.03366
110536	90428.8	80108	68566.3	83735.1	53664	-27.5	36.3	2.03483
114184	86070.6	86942	43968.1	81093.4	35533	102.3	71.5	2.036
6330	69581.2	5962	4231.7	74893	3703	-38.5	-4.4	2.036
10305	67867.4	9951	5005	67380.4	4868	-17.6	0	2.03833
166672	110408	98933	117062	103594	74056	2.2	31.9	2.0395
19270.5	68383.8	18468	8058.6	73658.1	7170	-8.8	23.1	2.0395
6474	63629.3	6668	4929.1	65750.8	4913	-15.4	-7.7	2.04067
7381.5	67067	7213	7044.4	73501.3	6281	-23.1	-17.6	2.04067
262143	177020	97050	153853	134901	74743	3562.9	1460.8	2.04067
93640.5	79008.5	77673	36083.3	82015.6	28833	77	2.2	2.043
14072.2	71237.4	12946	5254.7	81392.6	4231	17.6	12.1	2.043
157200	98175.7	104937	97765.8	110717	57870	-2.2	-13.2	2.04534
8769.75	74854.7	7678	19065.2	74474.4	16777	341	184.8	2.04534
122164	87352.5	91653	51217.1	85707.5	39163	38.5	-24.2	2.0465
7463.25	64637.4	7567	5023.7	74520.9	4418	-22	-4.4	2.05
113926	85508.2	87316	51635.1	84945.1	39837	67.1	18.7	2.05234
37492.5	73636.7	33368	14218.6	78213	11914	3.3	-25.3	2.05234
13375.5	69218	12664	4313.1	78408.7	3605	-1.1	-2.2	2.05351
10605	65771.7	10567	5546.2	86193	4217	-37.4	-29.7	2.05467
6795	68352.6	6515	5445	67392.5	5295	-7.7	-6.6	2.05467
8528.25	66088.1	8457	3477.1	71277.8	3197	-14.3	33	2.05584
111712	85039.6	86091	52970.5	87209.8	39806	-2.2	9.9	2.05584
25821.8	68897.2	24562	21928.5	67609.4	21256	820.6	492.8	2.05818
8649.75	68413	8286	4831.2	77374.8	4092	8.8	28.6	2.05934
125530	89711	91703	54770.1	91494.3	39231	5.5	-12.1	2.06051
96279.8	83404.4	75653	192396	87945.5	143371	4486.9	2250.6	2.06285
16491.8	66728.6	16197	10541.3	77796.7	8880	9.9	-28.6	2.06285
40206	77289.1	34092	19812.1	78226.6	16598	-38.5	-29.7	2.06285
167720	102726	107000	144854	117789	80594	39.6	31.9	2.06401
125821	92257.5	89378	69935.8	99887	45885	71.5	0	2.06985
116620	85962.9	88908	54334.5	81473.2	43706	-30.8	19.8	2.06985
12335.2	66518.8	12153	2097.7	66380.9	2071	33	-1.1	2.07102
5035.5	63967.1	5159	5369.1	65806.9	5347	181.5	73.7	2.07219
143321	108982	86186	99064.9	106391	61023	412.5	222.2	2.07569
36588	90293.4	26556	48367	104030	30470	5790.4	3261.5	2.07802
5936.25	71474.9	5443	8031.1	94970.4	5542	-5.5	-12.1	2.08153
19712.2	69574.6	18568	12107.7	81158.9	9777	50.6	34.1	2.08386
7997.25	77507.8	6762	3943.5	76757.1	3367	-3.3	-31.9	2.08386
8404.5	69413.6	7935	4629.9	71176.4	4263	-45.1	-8.8	2.08503
4977	64194.6	5081	1023	61395	1092	-15.4	-24.2	2.08503
158687	105931	98175	113304	108562	68399	61.6	-22	2.08503
137596	92882.8	97085	87187.1	101364	56370	36.3	30.8	2.08736
6612	65874.7	6578	3963.3	70010.5	3710	7.7	-29.7	2.0897
131165	93335.9	92098	59277.9	92092.7	42184	48.4	15.4	2.0897
102369	84225	79654	29800.1	79703.7	24503	60.5	4.4	2.09086
119541	95909.1	81684	165594	90358.9	120103	14086.6	5881.7	2.09203
11544	66352.2	11402	6171	71731.6	5638	-24.2	5.5	2.0932
6357.75	65451.1	6366	5184.3	69084.6	4918	2.2	-2.2	2.0932
12260.2	66768.1	12034	5339.4	84035.3	4164	6.6	-14.3	2.09553
118560	92444.4	84050	72811.2	89151.7	53524	-14.3	-31.9	2.09787
11913	65338.6	11949	4334	71401	3978	20.9	-29.7	2.09904
5521.5	64444.7	5615	3977.6	93802.1	2779	27.5	-3.3	2.10371
129337	84099.4	100788	69523.3	85114.8	53531	16.5	41.8	2.10487
7017.75	65468.4	7025	6762.8	91515	4843	25.3	17.6	2.10487
8577	66168.6	8495	4094.2	83070.4	3230	20.9	14.3	2.10604
4997.25	64877.1	5048	1313.4	62373.2	1380	-18.7	2.2	2.10954
7213.5	65942.8	7169	3870.9	71199.4	3563	-6.6	19.8	2.11188
122386	85715.3	93574	53449	87660.7	39959	81.4	100.1	2.11772
141981	91356.7	101852	75527.1	88123.9	56168	-9.9	17.6	2.11772
10971.8	69252.1	10383	4402.2	74780.3	3858	-15.4	20.9	2.11772
10728	65383.6	10753	4594.7	77929.2	3864	-13.2	6.6	2.11888
105212	86433.4	79774	47876.4	82223	38160	1.1	11	2.11888
7214.25	64483.5	7332	2315.5	65777.5	2307	-5.5	-22	2.12005
33886.5	87346.5	25425	15700.3	89761.4	11463	22	1.1	2.12122
127708	89236.6	93790	79242.9	94338.9	55049	46.2	49.5	2.12239
78644.2	89293.6	57720	122867	85617	94049	2840.2	1536.7	2.12472
23043.8	78305.3	19286	18978.3	113378	10970	50.6	-2.2	2.12706
142953	100859	92888	60630.9	103660	38332	56.1	42.9	2.12706
98072.2	101691	63204	165763	101723	106795	6760.6	3128.4	2.13056
7394.25	64897.5	7467	2267.1	62876.3	2363	-39.6	25.3	2.13056
13047	66790.2	12802	4797.1	75283.2	4176	16.5	52.8	2.13173
10681.5	65705.2	10654	3388	71371.2	3111	9.9	8.8	2.13173
14671.5	67328	14281	7224.8	99159.1	4775	-17.6	-1.1	2.13289
5307.75	66523	5229	2920.5	66273.5	2888	-24.2	-9.9	2.13406
93091.5	88858.5	68658	35092.2	87953.3	26148	1.1	44	2.13523
15950.2	66534	15711	4783.9	92401.3	3393	-23.1	-8.8	2.13756
20503.5	72917.2	18428	7926.6	81346.3	6386	57.2	-15.4	2.13873
59915.2	74748.4	52531	18845.2	81736.5	15110	47.3	3.3	2.13873
57813	75892	49924	78733.6	73868.8	69852	4396.7	2282.5	2.1399
31963.5	70082.3	29890	10989	79297	9082	-6.6	-49.5	2.1399
128005	88797.9	94472	77918.5	84995.9	60079	50.6	-5.5	2.1399
5064.75	64526.3	5144	2923.8	68020.6	2817	-26.4	1.1	2.1434
6390.75	67497.9	6205	2880.9	65830.8	2868	14.3	13.2	2.1434
156026	97812.2	104540	67413.5	107667	41034	106.7	11	2.14457
14860.5	71552.2	13611	7587.8	77144.6	6446	-9.9	23.1	2.14457
6972	66576.9	6863	8606.4	74904.3	7530	15.4	40.7	2.14457
125552	92149.8	89291	59964.3	85254.8	46095	25.3	52.8	2.14573
6072.75	71093.9	5598	4742.1	77830.8	3993	1.1	2.2	2.1469
13378.5	65391.8	13408	3953.4	73647	3518	19.8	-25.3	2.14807
16869.8	67631.7	16347	7594.4	79850.2	6233	-11	-49.5	2.14807
122886	88479.1	91021	73932.1	87162.9	55588	-19.8	8.8	2.1504
7106.25	64575	7212	2665.3	70518	2477	11	-5.5	2.15741
102252	85459.1	78414	27558.3	85705	21073	-45.1	-18.7	2.15741
118238	85565.5	90560	52140	86531.6	39489	-20.9	26.4	2.16208
12632.2	80972.9	10224	10338.9	92211.5	7348	-2.2	-9.9	2.16558
112405	86896.4	84774	59859.8	96572.6	40622	-12.1	-2.2	2.16558
12772.5	70931.2	11801	9790	73208.3	8764	-3.3	-14.3	2.16558
103498	82403.9	82312	50340.4	85478	38596	-12.1	-31.9	2.16558
115040	83303.2	90504	46527.8	91712.2	33248	59.4	35.2	2.16675
151379	97289.4	101972	95350.2	100946	61903	20.9	23.1	2.16792
131984	101950	84842	58063.5	94775.8	40150	40.7	62.7	2.16908
5685	72414.4	5145	6528.5	96146.5	4450	6.6	44	2.17025
47943.8	84135.5	37345	74725.2	83241.7	58831	5685.9	3087.7	2.17025
141454	91545.6	101265	57820.4	95796.3	39556	-71.5	14.3	2.17025
8577	64848	8668	6250.2	68958.4	5940	-17.6	-6.6	2.17259
156789	98504.7	104313	112743	88305.1	83673	26.4	49.5	2.17259
136090	95043.4	93839	80407.8	100927	52212	22	37.4	2.17375
123186	93035.1	86775	60395.5	92838.6	42634	13.2	75.9	2.17375
15597	67746.9	15088	5551.7	81577.6	4460	9.9	-8.8	2.17375
141307	93623.5	98914	84781.4	98067.9	56657	49.5	22	2.17492
6552.75	63489.2	6764	2490.4	68317.7	2389	-31.9	3.3	2.17725
8410.5	67822.1	8127	3268.1	67649.5	3166	39.6	26.4	2.18192
22750.5	72163.8	20661	7638.4	70071.4	7144	0	5.5	2.18543
117467	83956.8	91694	66765.6	92988	47055	24.2	3.3	2.18659
9240.75	71055	8523	8138.9	75167.8	7096	20.9	-4.4	2.18659
214866	112489	125181	182659	119916	99826	104.5	-14.3	2.18893
107156	92802.4	75672	64398.4	88688.4	47587	-15.4	-1.1	2.1901
17454	66838	17114	14741.1	83188.9	11613	2.2	2.2	2.19126
139252	93440.9	97666	78424.5	103266	49771	187	93.5	2.19243
18554.2	69057.9	17608	5965.3	85657.7	4564	27.5	-13.2	2.1936
9496.5	66777.1	9320	8478.8	66237.5	8389	47.3	20.9	2.19477
97308	82630.5	77177	35709.3	78211.5	29922	-16.5	17.6	2.1971
102790	84034.8	80163	48794.9	85700.4	37314	53.9	3.3	2.1971
116846	86348.4	88683	50047.8	90937.5	36068	55	44	2.1971
19540.5	71101.3	18011	8580	72639	7741	34.1	-30.8	2.19827
36678.8	69018.6	34828	17232.6	71800.9	15729	-34.1	15.4	2.19944
119636	89336	87764	62074.1	83229.4	48878	-3.3	9.9	2.20177
10648.5	74122.2	9415	7452.5	76829.8	6357	20.9	5.5	2.20177
47644.5	101141	30872	66419.1	117040	37191	3370.4	1486.1	2.20294
44679	80302.9	36463	51874.9	77591.5	43815	2685.1	1485	2.20527
13097.2	66833.4	12843	5177.7	71997.8	4713	-34.1	-38.5	2.20878
141799	92840.1	100096	74442.5	88521.1	55113	46.2	-27.5	2.21228
117338	84182.6	91347	56052.7	83287.3	44106	-12.1	26.4	2.21344
111656	93213	78503	89303.5	87184.3	67129	26.4	20.9	2.21578
118322	87487.9	88633	55014.3	85990.7	41928	60.5	64.9	2.21578
135405	95265.7	93149	60397.7	95342.1	41516	59.4	-5.5	2.21695
86070.8	82102	68704	40311.7	79430.8	33260	-19.8	29.7	2.21811
8286	66917	8115	5095.2	73518.1	4542	-18.7	5.5	2.22629
10029.8	65022.2	10109	4337.3	92922.3	3059	35.2	-15.4	2.22745
6963	65592.5	6957	3023.9	70600	2807	5.5	34.1	2.22745
15371.2	68028.8	14808	8725.2	89851.5	6364	26.4	-24.2	2.22862
79910.2	128493	40757	136811	139648	64205	5170	2174.7	2.22862
23322	71402	21406	7088.4	73179.8	6348	36.3	-11	2.22862
262143	127900	134322	247421	134255	120777	88	-1.1	2.22979
15105.8	70200.7	14102	8076.2	78621.8	6732	-5.5	17.6	2.22979
11904	67720.5	11520	8250	89604.2	6034	25.3	-17.6	2.23096
14488.5	67552.5	14056	6428.4	81629.8	5161	49.5	-22	2.23212
8005.5	64137.9	8180	8963.9	64584.2	9096	13.2	-11	2.23563
69339	77661.4	58513	93682.6	77349.1	79375	2158.2	1234.2	2.23679
117480	87573.2	87917	60439.5	91621.1	43232	13.2	15.4	2.23679
10421.2	65676.2	10399	3674	77871.7	3092	-11	-13.2	2.23913
25586.2	69618.1	24086	5580.3	79243.9	4615	39.6	28.6	2.24146
110677	87191.8	83188	43300.4	84741.4	33487	1.1	-12.1	2.24263
11023.5	70378.6	10265	5839.9	80000.8	4784	28.6	11	2.24263
7437.75	67066.6	7268	3485.9	68011.9	3359	12.1	28.6	2.24263
6031.5	63992.3	6177	1315.6	62887.8	1371	-5.5	-7.7	2.24613
117868	102236	75557	49071	91156.7	35279	13.2	60.5	2.24613
42459.8	82566.1	33702	12655.5	86476	9591	63.8	-1.1	2.2473
22878	71976	20831	40816.6	72797.9	36745	432.3	239.8	2.24847
100599	90092.2	73179	168089	89471.9	123121	3567.3	2035	2.2508
8751.75	69530.2	8249	3413.3	67888.9	3295	28.6	48.4	2.25314
6002.25	67195.7	5854	2597.1	71514.1	2380	18.7	-14.3	2.25547
131437	97750.1	88121	60097.4	91647.3	42975	200.2	72.6	2.25664
5517	65076	5556	2220.9	67042.3	2171	-6.6	-29.7	2.25781
22131.8	69558.1	20852	13561.9	87213.5	10191	5.5	-27.5	2.25781
5305.5	64045.2	5429	5784.9	88024	4307	-14.3	-28.6	2.26014
26466.8	70690.2	24537	10203.6	85196	7849	-11	-4.4	2.26131
129406	88931.1	95363	103930	96355.4	70688	16.5	59.4	2.26131
99211.5	93905.5	69239	81604.6	93017.5	57495	18.7	22	2.26131
128936	90107.5	93776	73816.6	90180.5	53644	-31.9	14.3	2.26364
9789	65683.6	9767	5986.2	69081.1	5679	99	3.3	2.26715
8013	65708.2	7992	3525.5	68095.2	3393	24.2	-6.6	2.27298
133424	88762.1	98511	56584	92686.4	40009	69.3	-8.8	2.27298
4989	64603.7	5061	1003.2	58911.9	1116	16.5	-22	2.27765
5330.25	65220.9	5356	4580.4	71642.3	4190	-19.8	6.6	2.28116
53020.5	87270.2	39816	52985.9	87971.1	39473	7455.8	3823.6	2.28116
69059.2	85313.2	53050	36584.9	114451	20949	11	12.1	2.28349
10294.5	82325.8	8195	8078.4	92832.9	5703	0	-42.9	2.28466
85947.8	86791.4	64899	28846.4	86946.5	21743	16.5	39.6	2.28933
16684.5	71823.1	15224	5016	93815.2	3504	2.2	-29.7	2.29517
72928.5	83992.8	56903	80510.1	78797.9	66960	7863.9	3334.1	2.29517
111476	86473.9	84484	52870.4	86089.1	40248	-11	-23.1	2.29633
15462.8	69508.7	14579	6834.3	83004.6	5396	52.8	-6.6	2.2975
69970.5	97688.3	46941	105180	108758	63380	2939.2	1448.7	2.29867
9297.75	69567	8759	5857.5	75970.1	5053	7.7	11	2.29983
21590.2	68967.6	20516	11655.6	109593	6970	-13.2	-11	2.30917
11805.8	68420.7	11308	4714.6	72785.9	4245	-12.1	-9.9	2.30917
40402.5	75175.1	35222	50747.4	80067.9	41537	1991	904.2	2.31034
22687.5	68345.1	21755	4562.8	69219.4	4320	6.6	8.8	2.31151
11228.2	65490.8	11236	4667.3	71216.8	4295	41.8	-13.2	2.31151
46248.8	74173.7	40863	29870.5	72789.2	26894	1070.3	654.5	2.31501
12023.2	67398.5	11691	3103.1	66852.3	3042	41.8	8.8	2.31618
39241.5	71116.9	36162	15008.4	74261.3	13245	-1.1	19.8	2.31618
7873.5	65374.1	7893	3606.9	78846.5	2998	22	22	2.31851
89498.2	81275.9	72166	27915.8	79236.4	23089	1.1	-2.2	2.31851
11575.5	67342.4	11265	4237.2	76943.5	3609	24.2	69.3	2.31968
159450	102759	101691	108684	107409	66314	33	67.1	2.32085
138117	92462.7	97895	73692.3	94298.5	51215	5.5	-1.1	2.32085
121107	88585.1	89596	56575.2	79914.5	46396	14.3	3.3	2.32318
7632.75	70235.9	7122	5419.7	121058	2934	51.7	51.7	2.32318
69475.5	77870.2	58471	61208.4	75455.3	53162	3551.9	1585.1	2.32435
5436.75	65256.9	5460	2603.7	106183	1607	35.2	7.7	2.32552
89072.2	87515.2	66702	46706	83517.7	36650	-38.5	2.2	2.32785
110975	88816	81887	44343.2	87070.8	33376	-34.1	36.3	2.32902
17858.2	67490.8	17341	9220.2	88225.3	6849	29.7	13.2	2.33019
97081.5	81642.7	77929	27605.6	79530.5	22748	36.3	-39.6	2.33019
38715	71947.4	35265	3732.3	67925.6	3601	-13.2	-42.9	2.33136
125106	91539.8	89567	53579.9	89144.8	39390	11	26.4	2.33136
125129	102039	80366	262143	82135.6	209164	10221.2	5447.2	2.33252
262143	148148	115964	190611	165032	75694	126.5	-9.9	2.33252
229791	125528	119970	162939	121989	87535	262.9	101.2	2.33369
142796	99212.8	94325	104168	90511.5	75424	36.3	24.2	2.33486
18746.2	69812.2	17598	9904.4	113181	5735	25.3	-15.4	2.33602
15664.5	67543.2	15199	9311.5	81845.3	7456	-37.4	7.7	2.33836
128411	89081.8	94470	75340.1	87191.6	56628	42.9	-2.2	2.33953
76397.2	84588.1	59190	67873.3	79600.3	55881	4106.3	2399.1	2.34536
57987	73796.7	51496	20386.3	85495.4	15627	25.3	13.2	2.3477
126966	88587.5	93928	74391.9	103665	47030	-18.7	31.9	2.3477
91242.8	80508.4	74274	39849.7	78669.5	33197	-70.4	18.7	2.3477
97936.5	86041.7	74596	132579	83403.8	104176	3348.4	1823.8	2.34887
97229.2	92366.8	68986	55418	85077.5	42689	-18.7	5.5	2.34887
13565.2	67487.5	13173	10787.7	86133.4	8208	31.9	-11	2.35003
182700	100367	119297	123431	115966	69755	49.5	-9.9	2.35003
114834	88209.4	85317	91488.1	92226.9	65011	40.7	46.2	2.35587
40117.5	73643.3	35701	34323.3	74997.9	29993	167.2	26.4	2.35587
6893.25	64907.5	6960	2819.3	68737.2	2688	-4.4	29.7	2.35587
5623.5	63366.9	5816	2602.6	63312.5	2694	4.4	18.7	2.35704
116086	83646.3	90952	47691.6	81194.9	38494	22	31.9	2.35937
151118	94376.5	104938	64579.9	90395.3	46820	29.7	-13.2	2.35937
10635.8	69266.1	10063	7703.3	75575.4	6680	7.7	31.9	2.35937
113467	89442.5	83139	58803.8	91909.5	41930	13.2	38.5	2.36054
7323.75	64555.4	7435	3402.3	64146.5	3476	8.8	-5.5	2.36638
9761.25	85363.4	7494	9391.8	103742	5933	-13.2	15.4	2.36755
111132	86139.1	84551	53991.3	87092	40628	-9.9	3.3	2.36871
106100	82835	83942	38932.3	87577	29134	91.3	-24.2	2.36988
67040.2	80367.9	54668	60044.6	77182.7	50984	333.3	354.2	2.36988
163132	102772	104027	109328	108225	66204	1.1	28.6	2.37105
134475	90756	97106	90255	96757	61132	12.1	12.1	2.37455
115015	107298	70249	260292	105724	161349	6785.9	2990.9	2.37688
88554.8	82479.8	70363	32645.8	78953.2	27098	23.1	-14.3	2.37688
18947.2	66584.1	18649	9230.1	65543.8	9229	18.7	-73.7	2.37688
6555	66862	6425	4307.6	80796.5	3494	-6.6	-30.8	2.37805
16191.8	74091.8	14322	8705.4	75535.2	7553	41.8	36.3	2.37922
7236	64598.6	7341	6515.3	73949.9	5774	24.2	7.7	2.38039
108424	104901	67737	183434	102346	117459	6925.6	3466.1	2.38039
144677	95552.4	99229	82588	107718	50247	75.9	49.5	2.38155
47847.8	80976.9	38724	61354.7	76891.1	52294	7735.2	3355	2.38155
8053.5	64412.3	8194	2228.6	74517.1	1960	-28.6	22	2.38272
155822	98941.2	103212	88202.4	102347	56479	30.8	13.2	2.38389
10329.8	65910.9	10271	5266.8	68936.5	5007	15.4	-5.5	2.38389
6450	65222.5	6481	2020.7	59358.4	2231	19.8	-15.4	2.38506
13753.5	67975.1	13260	11709.5	71206.6	10777	18.7	28.6	2.38506
106352	88593.3	78673	67249.6	81531.6	54056	34.1	-3.3	2.38973
20658.8	67857.4	19952	11644.6	81159.3	9403	52.8	0	2.39206
135930	95783.1	93005	119919	94816.9	82886	2.2	-18.7	2.3944
125036	90961.7	90086	56089	99221.2	37047	-7.7	-42.9	2.39556
122653	89376.6	89936	51433.8	89576.6	37630	-42.9	-24.2	2.39556
134142	92442.9	95098	60875.1	91124.2	43781	-14.3	7.7	2.39556
7082.25	67817.4	6844	3989.7	68411.6	3822	18.7	12.1	2.39907
6317.25	68431	6050	9812	72569.6	8861	78.1	90.2	2.39907
22674.8	68146.9	21806	7762.7	72979	6971	-24.2	36.3	2.39907
118956	93298.1	83559	68697.2	89167.2	50491	-46.2	5.5	2.40023
69903	84415.8	54269	54403.8	83057.5	42927	1416.8	1240.8	2.4014
6648	65046.8	6698	4165.7	66896.2	4081	9.9	11	2.40257
16640.2	71342.1	15286	5597.9	88829.1	4130	33	7.7	2.40257
135174	93357.2	94891	61008.2	96498.8	41433	24.2	7.7	2.40374
57081.8	74700.2	50079	25609.1	83920.1	19999	25.3	-34.1	2.40724
89972.2	99039.6	59536	65743.7	94335.4	45673	-14.3	0	2.41074
142178	94898.5	98187	81705.8	102635	52172	-6.6	-16.5	2.41308
11873.2	65328.3	11911	3951.2	65906.3	3929	8.8	6.6	2.41424
12565.5	68550.1	12013	3663	66682.9	3600	13.2	-7.7	2.41424
150706	96707.6	102129	84263.3	101464	54426	25.3	49.5	2.41541
6891.75	82509.6	5474	5541.8	103208	3519	44	36.3	2.41658
8730.75	65354.5	8755	2839.1	74904.7	2484	20.9	6.6	2.41775
7752	65987.2	7699	6391	76111.3	5503	-24.2	9.9	2.42125
15825	65885.7	15741	7000.4	77444	5924	23.1	4.4	2.42125
125920	91897.8	89799	39079.7	92173.3	27786	36.3	-15.4	2.42241
170236	127997	87163	140965	194421	47517	5051.2	2074.6	2.42358
134579	89814.5	98200	63950.7	94228	44478	-17.6	-40.7	2.42475
16934.2	65610.6	16915	11454.3	67792.7	11073	-11	-37.4	2.42475
50127.8	79348.1	41402	43985.7	76805	37532	4258.1	1932.7	2.42592
59511	77457	50352	66391.6	72852.5	59724	6585.7	2769.8	2.42592
97880.2	85344.7	75162	42079.4	86696.1	31809	-38.5	-1.1	2.42825
88392	87522.6	66187	117400	88082.4	87349	6069.8	2853.4	2.43059
5406.75	64401.4	5502	4486.9	64105.8	4587	-1.1	41.8	2.43409
124058	99972.7	81325	197890	91877.8	141154	9559	4566.1	2.43409
129488	85895.6	98796	47386.9	93433.7	33238	0	-12.1	2.43526
63711	81418.1	51283	75083.8	81039.1	60720	4022.7	1921.7	2.43526
8138.25	74573.3	7152	14250.5	106115	8801	17.6	2.2	2.43759
5922.75	66012.5	5880	4116.2	72633.1	3714	-6.6	-13.2	2.43759
109395	90486.2	79231	93998.3	103166	59712	258.5	79.2	2.43876
12489.8	67989.7	12039	4580.4	74671.9	4020	-13.2	26.4	2.43876
45559.5	100093	29830	128765	107430	78551	748	665.5	2.44109
124613	92249.4	88528	49271.2	92005.9	35096	26.4	-8.8	2.44109
128572	92215.3	91374	80690.5	99054.7	53386	64.9	-2.2	2.44109
132063	92225.3	93845	62392	87385.1	46792	-7.7	19.8	2.4446
115409	84692.5	89305	38148	82185	30420	4.4	8.8	2.44927
9845.25	81953.3	7873	5723.3	85772.3	4373	14.3	-20.9	2.45277
148023	92272	105133	67576.3	86843.7	50996	17.6	24.2	2.45277
106164	87296.9	79700	38678.2	86121.5	29433	4.4	2.2	2.45277
89815.5	101236	58143	113925	108744	68658	3022.8	1829.3	2.45394
7037.25	63639.2	7247	2702.7	66115.8	2679	4.4	4.4	2.45627
44690.2	74526.6	39299	31229	93227.5	21953	5.5	-2.2	2.45977
4928.25	63279.4	5104	1875.5	65905	1865	18.7	-3.3	2.46094
23235	71867.5	21188	11092.4	78259.4	9289	-30.8	-2.2	2.46678
9819	66169.5	9725	2933.7	70581.1	2724	4.4	36.3	2.46911
133316	94190.5	92759	90546.5	96576.6	61444	7.7	-61.6	2.46911
8323.5	65328	8350	5544	66108.4	5496	-6.6	3.3	2.47261
5763	65377.2	5777	2767.6	67931.6	2670	34.1	8.8	2.47495
111132	84575.6	86114	32046.3	82955.6	25317	83.6	-34.1	2.47495
5618.25	68184.8	5400	9246.6	88233.1	6868	22	16.5	2.47612
51168.8	77169.4	43455	23075.8	85808.9	17624	3.3	58.3	2.47612
22332.8	68933.6	21232	4004	69511.6	3775	6.6	38.5	2.47728
8628.75	69385.7	8150	6249.1	84476.3	4848	-26.4	19.8	2.48312
11418	66758	11209	4510	75942.3	3892	13.2	-24.2	2.48662
9655.5	66225.3	9555	3869.8	74988.5	3382	-19.8	-23.1	2.48779
97359.8	84418	75583	32392.8	77427	27418	19.8	-24.2	2.48779
105634	85250.6	81206	37463.8	85826.1	28607	15.4	-13.2	2.48779
7162.5	65586.4	7157	7663.7	66637.7	7537	71.5	23.1	2.49013
15334.5	68809.4	14605	6184.2	73461.6	5517	271.7	138.6	2.49129
123754	87514.6	92674	70847.7	96646.2	48042	45.1	3.3	2.49246
7747.5	65019.9	7809	4266.9	66882.5	4181	29.7	2.2	2.4948
123284	90795.8	88986	72737.5	96039.6	49635	33	-4.4	2.49713
180494	106166	111418	95954.1	102438	61388	5.5	-30.8	2.49946
7026	70719.7	6511	3819.2	72048.1	3474	-2.2	-31.9	2.49946
110139	94078.4	76724	37954.4	89596.6	27762	11	31.9	2.50063
5648.25	70133.3	5278	5474.7	80917.9	4434	-14.3	11	2.50297
8154.75	65889.5	8111	2027.3	75532.2	1759	17.6	3.3	2.50413
5205	65548.6	5204	2648.8	69659.6	2492	-11	4.4	2.50413
126494	89288.2	92844	79842.4	87334.4	59914	44	31.9	2.50647
17284.5	67777	16713	7250.1	106439	4464	49.5	-12.1	2.50647
122804	92603.8	86909	39383.3	81440.9	31692	-22	35.2	2.50764
138068	92643.4	97669	49925.7	86185.1	37964	20.9	19.8	2.50997
131954	93279.9	92707	72674.8	97184.5	49008	-17.6	83.6	2.51114
180772	104493	113377	100760	100246	65872	24.2	25.3	2.51347
7022.25	66871.6	6882	2437.6	65795.1	2428	20.9	12.1	2.51347
23643.8	69159.4	22405	15379.1	89280.3	11289	8.8	37.4	2.51464
9776.25	63922.6	10023	3606.9	66028.4	3580	-30.8	-2.2	2.51581
124912	96780.9	84585	90719.2	95466.6	62277	18.7	13.2	2.51581
143754	92833	101484	71721.1	95979.6	48972	73.7	0	2.52048
115429	87260.9	86691	59043.6	93990.2	41169	60.5	22	2.52165
72201.8	78991.3	59903	50724.3	75915.6	43789	7025.7	3506.8	2.52165
152550	111202	89904	262143	80549	213284	12809.5	5781.6	2.52165
146686	89629	107256	70482.5	89843.8	51413	30.8	15.4	2.52165
58659	81740.9	47030	60027	78560.8	50075	3066.8	1398.1	2.52281
256390	159474	105364	118972	146746	53132	-5.5	-19.8	2.52398
135962	88979.2	100140	60844.3	89780.1	44414	9.9	24.2	2.52398
133191	87676.5	99557	82787.1	91683.2	59177	-13.2	-20.9	2.52632
25425	75780.1	21988	14342.9	90321.6	10407	-12.1	-1.1	2.53099
95846.2	80950.8	77595	30468.9	78214.2	25530	11	11	2.53449
22678.5	72127.5	20606	7711	72701.5	6951	1.1	4.4	2.53449
10787.2	69132.9	10226	5161.2	70732.8	4782	-23.1	-4.4	2.53799
110087	85634.2	84250	32337.8	81389.1	26039	37.4	19.8	2.53799
113144	84479.9	87772	38043.5	81568.4	30566	28.6	17.6	2.53916
50490	78404.7	42203	44728.2	75291.1	38933	6330.5	2787.4	2.53916
181734	108288	109986	119493	121397	64508	63.8	-20.9	2.54149
7081.5	67592.9	6866	3555.2	72833.3	3199	39.6	36.3	2.54616
195812	107338	119555	178031	103584	112637	23.1	14.3	2.5485
16383	90689.8	11839	9718.5	96341.2	6611	5.5	-4.4	2.55083
85634.2	98808.5	56798	109128	100270	71325	612.7	702.9	2.55317
108169	84688.6	83706	39880.5	84266.5	31016	2.2	7.7	2.56134
125436	102748	80007	40416.2	97745.8	27098	38.5	33	2.56134
112192	85180.4	86318	48838.9	86140.1	37157	17.6	-46.2	2.56251
112202	97930.9	75086	85583.3	93740.7	59833	39.6	19.8	2.56251
120390	88376.3	89276	61112.7	92285.1	43399	24.2	-5.5	2.56251
8378.25	63462.4	8652	6772.7	66336.2	6691	55	112.2	2.56367
111754	87033.8	84150	149002	86081.2	113439	9821.9	4246	2.56484
97941.8	83127.8	77215	51506.4	80800.6	41776	-9.9	23.1	2.56718
83219.2	78960.1	69071	77531.3	77648.6	65437	6051.1	2664.2	2.56834
11299.5	67455.3	10978	6315.1	92941	4453	-5.5	9.9	2.56951
13630.5	66903	13352	5201.9	68912.8	4947	-44	5.5	2.57068
96965.2	88406	71881	47182.3	83204.8	37163	-20.9	-72.6	2.57068
6811.5	65329.8	6833	4198.7	67942.2	4050	2.2	11	2.57418
6889.5	65256.6	6919	4010.6	96419.2	2726	-20.9	-3.3	2.57768
6206.25	67563.6	6020	3906.1	67937.9	3768	-13.2	1.1	2.57768
57948	77141.6	49230	33801.9	89155.3	24847	74.8	75.9	2.57768
46507.5	78374.8	38889	20881.3	85792.6	15951	-26.4	-46.2	2.57885
11298	67581.8	10956	6394.3	72413.5	5787	-25.3	24.2	2.58002
7741.5	65153.1	7787	2783	66058.2	2761	8.8	-27.5	2.58119
64228.5	81819.4	51446	74213.7	80412.5	60484	5641.9	2655.4	2.58235
11959.5	98439.8	7962	5893.8	101807	3794	20.9	7.7	2.58235
6251.25	67260.2	6091	4185.5	73975.4	3708	-17.6	25.3	2.58352
23753.2	66690.6	23342	12162.7	85893.8	9280	2.2	44	2.58352
116682	91289.6	83765	57972.2	82740.2	45918	-31.9	-20.9	2.58469
19469.2	69552.3	18345	10809.7	88035.9	8047	19.8	11	2.58469
14130	65522.1	14133	6076.4	85382.3	4664	-22	6.6	2.58702
15467.2	74930.6	13528	10705.2	106364	6596	33	14.3	2.58819
8652	65627	8640	2789.6	68292.6	2677	-11	-18.7	2.58819
11518.5	64829.7	11644	5677.1	70198.9	5300	5.5	-6.6	2.59169
145100	92716.6	102563	50529.6	90870.6	36442	19.8	-24.2	2.59403
30156	83926.6	23548	31763.6	80320.2	25917	3.3	30.8	2.59519
5636.25	64407.5	5735	1991	67293.5	1939	38.5	12.1	2.59636
116324	89172.7	85490	40652.7	92456.1	28816	47.3	15.4	2.59753
123932	95053.4	85447	50498.8	96346.1	34350	50.6	51.7	2.60337
136035	87064.1	102398	60663.9	87906.7	45226	18.7	-20.9	2.60453
120291	89431.6	88150	47676.2	87033.6	35900	-38.5	20.9	2.60687
76730.2	93677.2	53680	129769	105551	80573	6304.1	3884.1	2.60804
221932	119652	121557	159497	149108	70102	3481.5	1514.7	2.6092
112722	86412.9	85489	55350.9	88307	41078	104.5	47.3	2.61154
16785.8	68323.1	16101	13241.8	72029.8	12048	40.7	25.3	2.61387
111374	86425.4	84454	35669.7	79655.5	29347	-37.4	17.6	2.61387
124416	94428.7	86348	45887.6	91257.2	32954	5.5	-41.8	2.61621
7985.25	65505.2	7989	4105.2	71993.2	3737	-2.2	-1.1	2.61971
8787	67203.3	8569	7247.9	74311.4	6392	8.8	-14.3	2.61971
24097.5	97635.5	16175	37485.8	95293.6	25780	171.6	114.4	2.62088
7581	68736.6	7228	7133.5	73448.7	6365	39.6	49.5	2.62088
9931.5	65250.2	9975	3977.6	73887.8	3528	45.1	7.7	2.62088
8364	67948.8	8067	3449.6	67464.3	3351	-20.9	-8.8	2.62205
22152	70258.6	20663	10620.5	75935.5	9166	7.7	24.2	2.62788
7933.5	72162.4	7205	4587	83364.9	3606	1.1	11	2.62905
127018	98355.1	84635	78956.9	94463.5	54778	-12.1	66	2.62905
23156.2	72055.8	21061	10395	98946.5	6885	44	-26.4	2.63605
159450	98583.1	105999	80261.5	97425.8	53990	28.6	55	2.63956
30148.5	71813.8	27513	10071.6	87784.6	7519	-24.2	-17.6	2.63956
6870	70613.6	6376	5098.5	97217.1	3437	1.1	-1.1	2.64423
6282	64671.2	6366	6166.6	68788.8	5875	14.3	13.2	2.64423
131830	98080.2	88087	55236.5	93476.7	38726	-6.6	-42.9	2.64539
16036.5	68776.1	15281	6957.5	73578.6	6197	2.2	-11	2.64539
52915.5	75769	45769	18291.9	82634.5	14507	39.6	39.6	2.64539
12919.5	71644.3	11818	6609.9	74125	5844	11	-37.4	2.64773
99453.8	79869.1	81606	33564.3	81066.9	27134	1.1	6.6	2.6489
117026	86826.1	88331	45907.4	89886.4	33471	2.2	27.5	2.6489
16216.5	74428.5	14279	9031	85110.1	6954	-25.3	-12.1	2.6489
109255	87198.4	82113	48372.5	85363.4	37137	-25.3	23.1	2.65123
6418.5	66316.1	6343	3599.2	68409.9	3448	33	28.6	2.65123
6501.75	67591.8	6304	4368.1	82474.2	3471	26.4	-26.4	2.65473
14775.8	69192.1	13995	7029	70296.4	6553	26.4	-3.3	2.65473
9301.5	66287.9	9196	4658.5	66528.5	4589	-17.6	13.2	2.65707
10770.8	69203.1	10200	3699.3	74230.7	3266	-4.4	-20.9	2.65824
8706.75	67953.5	8397	5984	82561.6	4750	-14.3	-17.6	2.6594
21673.5	67968	20898	6001.6	73752.3	5333	11	6.6	2.66057
16599.8	69504.3	15652	6108.3	119497	3350	-17.6	23.1	2.66407
111473	90420.3	80795	35390.3	89632.8	25876	25.3	-25.3	2.66524
8385.75	68083.3	8072	12037.3	68413.5	11531	1035.1	442.2	2.66991
22572	71893.4	20576	15074.4	84042.2	11755	38.5	-2.2	2.67458
157090	94476.7	108969	73992.6	95386.8	50837	48.4	41.8	2.67575
9016.5	66973.3	8823	3258.2	69282.7	3082	-16.5	12.1	2.67808
114454	86097.4	87121	46785.2	81208.7	37756	27.5	5.5	2.67808
110036	86025.8	83827	45961.3	84984.9	35443	22	-29.7	2.67925
12716.2	71879.6	11594	6455.9	81757.3	5175	-28.6	31.9	2.68275
161662	103583	102282	104917	120728	56953	4297.7	1959.1	2.68275
121019	90987.6	87167	54423.6	88585.2	40263	-5.5	9.9	2.68392
129438	93257.1	90962	52784.6	91081.9	37980	-31.9	-7.7	2.68509
65742	80351.9	53620	70614.5	75889.1	60981	4271.3	1937.1	2.68509
5920.5	65233	5948	2821.5	65385.4	2828	8.8	2.2	2.68509
7785	69113.8	7382	4426.4	68822.9	4215	30.8	27.5	2.68509
7902.75	74854	6919	7463.5	77899	6279	-59.4	7.7	2.68625
10908.8	67886.8	10531	3784	72723.8	3410	29.7	4.4	2.68625
115998	84805.4	89641	56966.8	85763.6	43531	-11	26.4	2.68742
26964	78660.7	22465	15035.9	79679.2	12367	2290.2	1623.6	2.68859
14111.2	67646.5	13671	5434	78114.2	4559	-14.3	-17.6	2.69092
48461.2	72215.3	43979	20533.7	85419.4	15754	15.4	-38.5	2.69209
129106	87399.7	96809	50750.7	91807.4	36228	18.7	35.2	2.69326
95153.2	83962.3	74271	46029.5	79011.8	38179	-6.6	30.8	2.69326
17325	68984.2	16459	5479.1	77908.1	4609	35.2	48.4	2.69443
97887	79127.7	81073	33330	84125.4	25965	-19.8	-25.3	2.69443
120924	88830	89214	46424.4	89122.7	34138	-44	35.2	2.69443
19832.2	66164	19644	6806.8	65766	6783	8.8	-1.1	2.69559
44574.8	81590.1	35804	49321.8	78500.9	41176	2960.1	1389.3	2.69559
115373	86198.8	87717	40779.2	81563.4	32766	-7.7	-18.7	2.69676
123417	99431.5	81345	49864.1	99588.4	32814	-31.9	2.2	2.69676
118706	95758.7	81241	37370.3	95739	25581	-26.4	-7.7	2.6991
8372.25	65412.9	8388	5516.5	75697.1	4776	13.2	5.5	2.7026
96090	82267.8	76547	42715.2	81939.6	34164	3.3	30.8	2.7026
10951.5	68766.6	10437	4227.3	73700.6	3759	18.7	15.4	2.70727
140689	111720	82529	148271	100610	96582	20488.6	9368.7	2.70843
6273.75	66497.9	6183	8030	91110.5	5776	63.8	7.7	2.71077
24173.2	71752.3	22079	8515.1	108065	5164	3.3	2.2	2.71194
5193.75	64319.3	5292	3639.9	82115.1	2905	-19.8	-6.6	2.7131
136036	92120.1	96779	62230.3	98562.6	41378	-8.8	29.7	2.7131
6731.25	67805	6506	5346	81232.4	4313	23.1	-17.6	2.71427
101801	86229.3	77371	44210.1	94762.2	30575	-8.8	-5.5	2.71544
7992.75	68904.6	7602	4725.6	95585.5	3240	9.9	7.7	2.71777
5738.25	63847.5	5890	6242.5	64113.5	6381	-22	20.9	2.72128
6712.5	69081.4	6368	7122.5	77731.9	6005	-25.3	0	2.72595
141283	89638.4	103294	76188.2	106934	46693	-11	37.4	2.72595
5027.25	64575.8	5102	7110.4	71164.8	6548	-3.3	-1.1	2.72828
11802	68014.1	11372	4429.7	73850.1	3931	39.6	-4.4	2.72828
100024	82569.7	79390	26618.9	78239.1	22297	20.9	-24.2	2.72945
122356	87888.8	91237	63983.7	93601.1	44799	63.8	33	2.73178
7189.5	66766.5	7057	3331.9	73770.1	2960	35.2	20.9	2.73412
10101	65940.7	10039	4670.6	84091.3	3640	31.9	26.4	2.73529
11380.5	70957.3	10511	5249.2	71003.4	4845	18.7	-23.1	2.73645
27006.8	66769.1	26508	12685.2	65947.8	12606	512.6	311.3	2.73879
10072.5	66409.6	9940	6388.8	67816.1	6174	537.9	249.7	2.73996
70758.8	77341.6	59958	23216.6	73892.6	20591	53.9	-18.7	2.73996
8534.25	73360.5	7624	6625.3	97681.8	4445	25.3	26.4	2.73996
5548.5	64449.9	5642	2498.1	64404.2	2542	-36.3	6.6	2.74229
6096.75	65554.8	6095	2883.1	71788.3	2632	5.5	-19.8	2.74229
52930.5	79533.5	43615	53601.9	80001.2	43910	4535.3	2233	2.74463
12427.5	66150.8	12312	5203	81829.6	4167	37.4	-3.3	2.74813
118514	87554.4	88710	41575.6	80906.8	33677	20.9	31.9	2.74813
6585.75	69782.3	6185	4842.2	70551	4498	5.5	-1.1	2.75046
108783	88367.2	80677	49670.5	91108.2	35729	-1.1	16.5	2.75163
136652	91326.8	98061	60170	89547.2	44036	12.1	26.4	2.75163
7521.75	65525.1	7523	4741	93417.4	3326	24.2	-50.6	2.75396
119382	87635.3	89277	49401	83926.4	38576	3.3	34.1	2.75396
30209.2	82812.3	23907	24553.1	101164	15906	12.1	-7.7	2.75513
142339	98823.1	94394	92882.9	100839	60365	-7.7	-20.9	2.75747
121647	89001.9	89574	73690.1	89848.5	53750	13.2	16.5	2.76097
10665	66470.9	10515	3186.7	89440.5	2335	-20.9	-28.6	2.76214
106646	80924.4	86366	36603.6	81256.5	29522	13.2	29.7	2.76447
17718.8	66545.3	17450	4323	71724.6	3950	3.3	-31.9	2.76797
15774.8	66710.6	15497	6381.1	74650.4	5602	-6.6	40.7	2.77031
13566.8	65573.5	13559	6022.5	112704	3502	-5.5	-39.6	2.77148
22107.8	66577.2	21762	32216.8	66585.5	31709	49.5	62.7	2.77381
113479	84184.5	88341	36642.1	83032.3	28921	11	26.4	2.77848
120944	87716.5	90361	53086	88057	39509	-8.8	-1.1	2.78082
167306	103679	105755	99788.7	104569	62540	57.2	15.4	2.78315
11253.8	66714.2	11055	2835.8	70396.6	2640	-57.2	-25.3	2.78315
29951.2	71437.4	27477	8059.7	69941.8	7552	35.2	-33	2.78315
6587.25	74341.7	5807	10717.3	72185.9	9730	958.1	502.7	2.78432
17003.2	77330	14410	10918.6	88603.5	8076	28.6	-19.8	2.78432
5614.5	65193.5	5644	4260.3	103103	2708	9.9	-15.4	2.78549
175873	106264	108466	160216	117526	89341	33	-7.7	2.79015
6695.25	69880.5	6279	2140.6	73486.8	1909	22	-9.9	2.79249
124387	89178.5	91410	59797.1	88044.5	44510	663.3	271.7	2.79716
99855	84774.7	77194	48404.4	87584.7	36219	0	15.4	2.79716
11538.8	80148.8	9435	9406.1	93173.9	6616	6.6	-16.5	2.79949
131709	92124.3	93696	70147	92490.6	49704	3.3	-24.2	2.80066
5491.5	63652.4	5654	3823.6	67054.7	3737	13.2	31.9	2.80183
126503	89506.3	92625	57472.8	88898.4	42369	-7.7	36.3	2.803
130203	87175.3	97883	62428.3	88734.9	46107	102.3	18.7	2.80416
11643.8	66251.5	11518	3837.9	110364	2279	14.3	-15.4	2.80416
5199	64093.6	5316	2644.4	63318.7	2737	-4.4	-7.7	2.80533
7261.5	72699.3	6546	3733.4	77013.6	3177	-12.1	-7.7	2.80767
103460	86826.5	78091	203734	84380.9	158234	5871.8	2635.6	2.81
28763.2	79083.3	23836	9666.8	81555.5	7768	-22	-15.4	2.81
121280	92972	85490	62409.6	90304.6	45292	-34.1	-38.5	2.81117
12252.8	66866.2	12009	8187.3	78744.2	6814	57.2	55	2.81467
5304	63477.5	5476	2713.7	67467.8	2636	12.1	24.2	2.81701
6888.75	65590.8	6883	3874.2	77740.2	3266	20.9	2.2	2.82051
7837.5	66888.7	7679	6399.8	81885.5	5122	-26.4	12.1	2.82051
30069.8	69318.3	28429	11931.7	85422.3	9154	52.8	73.7	2.82168
118184	86733.2	89300	40250.1	84787.7	31111	-3.3	-12.1	2.82401
107862	85015.2	83148	49756.3	86356.7	37760	48.4	24.2	2.82401
67806.8	75243.1	59059	40092.8	86517	30370	-29.7	-57.2	2.82518
111714	90064.9	81289	67060.4	83229.9	52804	-23.1	-27.5	2.82635
143468	100092	93937	79649.9	105213	49613	23.1	-37.4	2.82751
7222.5	67388.1	7024	6210.6	83319.9	4885	-17.6	-12.1	2.82751
58683.8	84384.3	45576	56851.3	82412.9	45209	12416.8	5515.4	2.83452
13626	69085.1	12926	9869.2	75260.4	8594	-4.4	-3.3	2.83452
132982	97755.4	89152	60465.9	100015	39621	-40.7	-46.2	2.83452
39340.5	99652.9	25872	110737	104278	69595	663.3	698.5	2.83802
46359.8	72730.2	41774	23523.5	83120.5	18547	11	16.5	2.83802
6995.25	70933.1	6463	6234.8	86349.1	4732	45.1	4.4	2.83919
8522.25	68774.1	8121	6152.3	86952.2	4637	6.6	36.3	2.84035
31464.8	70119.5	29408	11333.3	75183.6	9879	-2.2	-18.7	2.84152
157154	104350	98699	262143	115836	148311	7148.9	4161.3	2.84269
12073.5	67726.5	11683	11061.6	79054.9	9170	-20.9	-4.4	2.84269
9003	65747.8	8974	3627.8	67142.5	3541	4.4	15.4	2.84386
47609.2	86537.8	36055	91063.5	84596.4	70546	2718.1	1366.2	2.84386
125194	95447.3	85961	70622.2	89371.8	51787	-15.4	-48.4	2.84386
73196.2	83502.9	57447	97661.3	82119.8	77939	2103.2	1133	2.84502
77064	81573.6	61913	113714	80845.5	92180	4668.4	2770.9	2.84619
76650.8	84362.8	59545	77625.9	86060.4	59113	4309.8	2264.9	2.84853
137308	95545.8	94181	69973.2	94479.8	48537	52.8	16.5	2.84853
121704	91762.5	86920	51478.9	95171.1	35449	29.7	8.8	2.84969
100828	92938.7	71099	56827.1	95792.5	38878	-59.4	-33	2.84969
135356	94217.9	94151	75469.9	101232	48858	47.3	22	2.85086
150103	98168.1	100207	70559.5	94129.1	49126	12.1	4.4	2.85203
115887	88932.8	85399	61944.3	96219.1	42191	157.3	45.1	2.8532
8766.75	65310.6	8797	2700.5	77081.9	2296	30.8	-24.2	2.85436
14987.2	65672.9	14956	4018.3	66940.4	3934	42.9	-2.2	2.85436
24641.2	69742.6	23155	7043.3	74799.8	6171	29.7	26.4	2.8567
105058	97458	70647	163800	102756	104469	5039.1	2274.8	2.8602
78070.5	92076.8	55567	98831.7	90180.5	71823	4954.4	2347.4	2.86137
9340.5	67654.6	9048	5652.9	74286.8	4987	-13.2	8.8	2.87071
5925.75	68251.3	5690	3775.2	73788.1	3353	37.4	-6.6	2.87187
11405.2	66369.6	11262	5729.9	93272.4	4026	18.7	29.7	2.87421
7605	71332.7	6987	10940.6	76742.3	9343	-27.5	13.2	2.87538
34552.5	73986.6	30606	15907.1	87230.2	11951	-11	-36.3	2.87538
6732	67060.1	6579	3256	78277.8	2726	-11	0	2.87538
157473	97469.3	105881	79736.8	93555.4	55856	9.9	-44	2.87888
14518.5	72599.1	13106	14010.7	95210	9644	110	53.9	2.87888
10320.8	71468.8	9464	7540.5	71124.7	6948	-1.1	16.5	2.88005
10415.2	65243.1	10462	3452.9	67228	3366	-1.1	16.5	2.88121
11306.2	65723.5	11274	4323	83034	3412	-22	-26.4	2.88238
5549.25	65503.5	5552	3054.7	66487.2	3011	-13.2	-14.3	2.88238
112437	86588.4	85100	63591	87515.7	47620	-17.6	7.7	2.88355
6360	69202.9	6023	9303.8	84779.5	7192	35.2	7.7	2.88588
20511.8	86358.6	15566	86828.5	102517	55507	1281.5	561	2.88705
132545	89779.1	96754	64312.6	86356.3	48807	-34.1	-48.4	2.88822
7053	65396.9	7068	4602.4	66261.6	4552	17.6	-11	2.88822
8126.25	74121.4	7185	5282.2	77478.6	4468	-3.3	16.5	2.89055
148358	99166.3	98045	80249.4	103432	50847	139.7	62.7	2.89172
6711.75	65719.6	6693	4922.5	85254	3784	0	26.4	2.89406
89661.8	85824.7	68466	46928.2	79785.4	38547	1.1	23.1	2.89989
6926.25	71584.7	6341	9189.4	69719.4	8638	465.3	184.8	2.90223
109401	87931.9	81537	38142.5	84136.9	29710	62.7	-44	2.90223
119024	93114.8	83771	59389	92744.5	41966	35.2	27.5	2.90456
129771	91187.3	93266	66287.1	94928	45763	-17.6	-24.2	2.90573
99161.2	93794.3	69286	75708.6	91109.5	54458	46.2	58.3	2.90807
6930.75	64656.7	7025	4398.9	72928.5	3953	-29.7	30.8	2.90923
15225.8	65329	15274	8973.8	65938.7	8919	-11	14.3	2.90923
121513	86732.8	91816	58598.1	89741	42793	19.8	-11	2.91507
18447.8	66242.5	18251	6933.3	68369.1	6646	-3.3	-13.2	2.91624
[truncated: 18,001 more rows]
