# Supplementary material for: N-chlorination mediates protective and immunomodulatory effects of oxidized human plasma proteins
Source: eLife. 2019 Jul 12;8:e47395. doi: 10.7554/eLife.47395 (PMC6650281; doi:10.7554/eLife.47395)
Supplement: Figure 8—source data 1. [file elife-47395-fig8-data1.zip › Figure 8 Source Data 1/scale values/Staurosporine + HSAhocl 4.csv]

FSC-A	FSC-H	FSC-W	SSC-A	SSC-H	SSC-W	FITC-A	PE-A	Time
72564	92972.7	51150	67192.4	94417.1	46639	7037.8	3787.3	0
78190.5	90896.5	56375	74412.8	91538.6	53275	8659.2	4491.3	0
131648	92707.6	93063	57805	82238.3	46065	14.3	50.6	0.00118605
127615	88689.8	94299	39788.1	83871.1	31090	57.2	-14.3	0.00118605
32745	71695.1	29932	8786.8	72671.9	7924	-16.5	-18.7	0.00355816
105857	88825.6	78102	104063	85102.9	80137	11503.8	5684.8	0.00355816
106334	106683	65322	113610	100753	73899	18560.3	8628.4	0.00711631
21490.5	70628.4	19941	8735.1	82156.1	6968	-22	5.5	0.00830236
138321	103445	87631	74435.9	87930.9	55478	-5.5	1.1	0.00830236
156598	97354.2	105417	59876.3	94512.2	41519	64.9	106.7	0.0106745
118293	86865.1	89247	40620.8	80085.6	33241	-20.9	17.6	0.0106745
99563.2	88608.8	73638	54743.7	80778.2	44414	-20.9	62.7	0.0118605
136024	115341	77288	124749	112898	72415	3614.6	2616.9	0.0154187
136263	88737	100636	47372.6	84181.4	36880	-18.7	28.6	0.0154187
15943.5	66569.4	15696	22794.2	67496.9	22132	114.4	40.7	0.0166047
68539.5	82156.1	54674	93826.7	80310.1	76566	2184.6	1276	0.0177908
74190.8	96647.9	50308	59422	90354.5	43100	5555	3128.4	0.0189768
83273.2	80286.5	67974	72670.4	79735.6	59729	11242	5519.8	0.0213489
6693	65624.2	6684	4045.8	69811.9	3798	15.4	18.7	0.0213489
76280.2	90945.7	54968	81269.1	91157.4	58427	4691.5	2832.5	0.022535
87783.8	106778	53878	84423.9	108276	51099	7352.4	3897.3	0.023721
65308.5	79319.1	53960	47837.9	77016.4	40707	3898.4	2370.5	0.023721
145404	95499.2	99783	74849.5	87224.6	56238	-14.3	-3.3	0.0249071
148311	97673.8	99512	51990.4	90770.2	37537	96.8	4.4	0.0260931
103603	84832.1	80037	54862.5	89862	40011	6083	3645.4	0.0284653
127370	94980.2	87885	40274.3	92826.1	28434	55	25.3	0.0296513
14394.8	65145.7	14481	6589	73214.1	5898	1557.6	690.8	0.0308374
138986	102154	89165	46832.5	100931	30409	4.4	7.7	0.0320234
123804	84931.8	95531	66972.4	83438.3	52603	254.1	155.1	0.0332095
94321.5	87804.7	70400	112841	85412.3	86582	9208.1	3974.3	0.0332095
129227	94011.6	90085	64486.4	84623.5	49941	22	69.3	0.0343955
188661	117543	105188	95921.1	92197.2	68183	-24.2	-24.2	0.0343955
73146	81295.9	58966	97174	78198.4	81439	1068.1	620.4	0.0355816
97654.5	85746.8	74637	62460.2	79517.3	51478	7038.9	3885.2	0.0367676
76859.2	79296.1	63522	115391	76846.1	98408	8171.9	3474.9	0.0391397
21306	66329.9	21051	14289	67510.9	13871	141.9	72.6	0.0391397
85299	87604.9	63811	70535.3	82565.6	55987	5027	2800.6	0.0403258
105785	86651.7	80007	34882.1	77293.5	29576	50.6	72.6	0.0403258
102021	86687.7	77128	46759.9	77316.9	39635	20.9	-18.7	0.0415118
89303.2	117456	49828	105368	124675	55387	4231.7	2704.9	0.0426979
152517	100828	99133	84139	89585	61552	-9.9	37.4	0.0426979
55309.5	75347.9	48107	74714.2	72980.3	67093	629.2	614.9	0.0533723
69904.5	80316.6	57040	84173.1	79380.2	69493	2611.4	1728.1	0.0569305
17579.2	72608.2	15867	3863.2	70503.7	3591	-4.4	-25.3	0.0569305
86670	87155.4	65171	65101.3	83700.8	50973	6333.8	3454	0.0569305
6287.25	71584.6	5756	2873.2	69534	2708	-27.5	-13.2	0.0581166
22117.5	69693.8	20798	4620	68594.5	4414	-9.9	-7.7	0.0593026
112792	89717.6	82391	99784.3	75951.1	86101	6.6	22	0.0628608
115046	91235.6	82639	32106.8	82616.2	25469	-13.2	-28.6	0.0640468
146697	101650	94579	61146.8	100108	40030	7.7	22	0.0640468
138920	91080.1	99959	56158.3	92411.8	39826	-6.6	37.4	0.0652329
62636.2	76440.5	53701	82143.6	72482.7	74271	1361.8	1155	0.067605
98170.5	92909.5	69247	47064.6	85552.5	36053	82.5	42.9	0.068791
83772	87548.5	62709	88000	87670.9	65782	13928.2	6721	0.068791
24621	67198.1	24012	5401	69828.4	5069	0	16.5	0.0699771
151759	103211	96362	47492.5	93887.6	33151	19.8	-17.6	0.0699771
93329.2	83465.4	73281	65176.1	85881.1	49736	10945	5483.5	0.0699771
149180	112941	86564	57279.2	113279	33138	18.7	-33	0.0711631
133916	95708.6	91698	53081.6	84932.6	40959	8.8	-11	0.0711631
94980	93454.2	66606	63553.6	85774.7	48558	8741.7	4535.3	0.0723492
85485	87793.2	63813	66909.7	81041.5	54108	83.6	206.8	0.0735352
103678	89291.3	76095	76747	86018.8	58472	9816.4	5022.6	0.0735352
119882	92115.3	85291	47017.3	87952.4	35034	-45.1	23.1	0.0735352
105561	87392.1	79161	103238	86977.8	77788	15076.6	7262.2	0.0735352
72010.5	93172.5	50651	90140.6	98052.3	60248	1552.1	905.3	0.0770934
152001	103098	96622	64941.8	89329.7	47644	51.7	15.4	0.0782794
99018	93177.4	69644	35512.4	90879.8	25609	210.1	51.7	0.0794655
262143	150353	114263	262143	70827	242560	9290.6	4248.2	0.0806515
9062.25	65350.3	9088	3081.1	65010.6	3106	3.3	-15.4	0.0806515
117632	87789.9	87813	58250.5	80312.7	47533	13.2	66	0.0806515
98567.2	92777.2	69626	72455.9	88320.6	53764	7008.1	3828	0.0818376
24852	67510.9	24125	5646.3	70188.9	5272	26.4	-9.9	0.0818376
90143.2	90574.4	65224	76168.4	88168.9	56616	8550.3	4414.3	0.0830236
120956	95784	82759	41853.9	89247.6	30734	41.8	28.6	0.0830236
58778.2	75353.9	51120	60046.8	72151.7	54541	2927.1	1427.8	0.0830236
143874	103136	91422	46180.2	83019.2	36455	6.6	-40.7	0.0842097
6473.25	64394.5	6588	1862.3	63368.5	1926	17.6	1.1	0.0842097
84012.8	88906	61929	64251	83412.6	50481	2681.8	1899.7	0.0853957
6061.5	66152.6	6005	2203.3	66973.8	2156	-6.6	39.6	0.0865818
136577	95065.8	94153	61622	78204.1	51640	-6.6	30.8	0.0865818
107055	91141.2	76979	77327.8	73733.2	68731	27.5	4.4	0.0877679
108026	87848.3	80589	36604.7	76437.8	31384	-8.8	20.9	0.0936981
134934	89817.1	98456	56500.4	80602.8	45939	-4.4	36.3	0.0960702
76848	86726.8	58071	45146.2	89592.5	33024	6297.5	3426.5	0.0972563
147170	105779	91180	49176.6	94550.2	34086	13.2	3.3	0.0972563
178659	112825	103777	121353	139214	57128	587.4	394.9	0.0984423
97281	106158	60056	105088	101585	67796	11405.9	5691.4	0.0996284
33995.2	76840.5	28994	4590.3	70833.5	4247	-9.9	19.8	0.0996284
89614.5	86049.7	68251	81514.4	83838.9	63719	9772.4	4888.4	0.100814
87870	97774.9	58897	113407	90750.8	81897	14975.4	7005.9	0.102
76611	78446	64003	44383.9	77142.7	37706	6796.9	3608	0.102
85186.5	91362.3	61106	60674.9	89156.7	44600	1299.1	1181.4	0.103187
125374	90747.4	90543	45936	88956.4	33842	-6.6	1.1	0.105559
5973.75	64742.1	6047	1723.7	59928.1	1885	18.7	4.4	0.106745
9660	64639.3	9794	8974.9	63607.6	9247	262.9	139.7	0.109117
46969.5	71796.3	42874	8794.5	74599.6	7726	16.5	-16.5	0.109117
131173	83539.4	102904	45863.4	79534.9	37791	49.5	5.5	0.109117
112568	92734.1	79553	101237	87674.7	75674	4082.1	2446.4	0.109117
85278	82655.9	67615	97023.3	83334.7	76301	4318.6	2131.8	0.111489
113179	86417.3	85831	45433.3	82770.9	35973	107.8	108.9	0.112675
148880	102468	95220	71720	88249.2	53261	77	15.4	0.115047
169401	115728	95931	90302.3	115662	51167	246.4	297	0.115047
165208	104624	103485	130274	100126	85269	998.8	589.6	0.117419
55386.8	72087.6	50353	56937.1	71839.8	51941	2226.4	1108.8	0.120977
12354	64661.9	12521	10606.2	65284.9	10647	896.5	388.3	0.120977
145744	97534.6	97929	53512.8	86702.2	40449	22	-37.4	0.122163
72874.5	78619.6	60747	74852.8	80173.1	61187	5969.7	2844.6	0.122163
27447.8	71754.6	25069	4235	72865.6	3809	9.9	-20.9	0.122163
67310.2	84414.4	52257	88282.7	81190.2	71261	2695	1504.8	0.124535
149550	101359	96695	65584.2	88052.9	48813	45.1	49.5	0.128094
87606.8	96206.2	59678	69821.4	86563.2	52861	4141.5	2713.7	0.130466
137847	91841	98365	63334.7	81888.9	50687	40.7	16.5	0.130466
92590.5	98636.4	61519	85401.8	94830.4	59020	15328.5	7211.6	0.132838
91419.8	87525.3	68452	38932.3	85510.7	29838	29.7	35.2	0.134024
5575.5	67119	5444	5033.6	67904.9	4858	880	357.5	0.134024
86387.2	92774.6	61024	91334.1	86657.2	69073	10221.2	5067.7	0.13521
117532	94280.9	81698	45697.3	90945	32930	53.9	-34.1	0.13521
7900.5	67752.8	7642	5179.9	73990.8	4588	470.8	191.4	0.136396
72317.2	91372.2	51869	92340.6	84371.6	71726	13047.1	6331.6	0.138768
10617.8	74041.8	9398	4525.4	117596	2522	366.3	166.1	0.138768
7599	63986.6	7783	5492.3	64275.6	5600	172.7	71.5	0.139954
117884	100496	76875	67109.9	100032	43967	183.7	33	0.142326
56445	87662.4	42198	64093.7	85279.6	49255	5865.2	2534.4	0.143512
59355.8	85963.6	45251	81281.2	87205.2	61084	3187.8	1405.8	0.143512
91559.2	88812.3	67563	76285	86396.4	57866	12389.3	6140.2	0.144698
149966	147888	66457	226665	144690	102666	11542.3	5926.8	0.144698
156394	100321	102166	81505.6	96748	55211	44	-23.1	0.145884
131964	94171.1	91837	67818.3	96094	46252	25.3	9.9	0.14707
122882	89589.6	89890	36850	78818.6	30640	-6.6	91.3	0.149443
74415.8	91906.2	53064	63817.6	89020.3	46982	1883.2	898.7	0.151815
134849	96559.2	91524	142921	96084	97482	18018	8939.7	0.157745
124659	108321	75421	82641.9	105108	51528	1861.2	713.9	0.157745
95058.8	100318	62100	46390.3	103314	29427	-6.6	6.6	0.158931
100686	87572.1	75350	38556.1	80211.2	31502	52.8	6.6	0.160117
25897.5	68961.8	24611	5080.9	71501.4	4657	8.8	28.6	0.161303
69484.5	88324.3	51557	54849.3	87750.3	40964	7000.4	3529.9	0.162489
126486	83815	98901	141066	90359.1	102313	8002.5	4404.4	0.162489
74950.5	88567.5	55460	61079.7	121651	32905	10170.6	5152.4	0.166047
121996	91453.8	87423	38490.1	91723.5	27501	6.6	27.5	0.169605
72874.5	90333	52870	70112.9	89471.9	51356	5865.2	3190	0.171978
90117.8	96064.6	61479	53243.3	91122.5	38293	5097.4	2985.4	0.173164
60357	75736.3	52228	64144.3	79545.9	52847	2399.1	1659.9	0.175536
59782.5	89260.4	43893	45894.2	96867.1	31050	5770.6	3151.5	0.175536
85146	87087.4	64075	50207.3	89536.7	36749	4508.9	2843.5	0.176722
106167	99341.2	70039	76785.5	95762.3	52549	2475	1986.6	0.179094
98961.8	86686.8	74816	66578.6	90953.1	47973	11195.8	5669.4	0.179094
29652	71575.5	27150	41669.1	71113.4	38401	2048.2	925.1	0.18028
171053	114847	97609	67034	91556.2	47983	-19.8	28.6	0.181466
102478	87081.4	77123	53242.2	77897.9	44793	55	-15.4	0.182652
131567	93354.3	92362	136983	92041.1	97536	11896.5	5962	0.182652
5823.75	66888.4	5706	4898.3	67896.6	4728	421.3	195.8	0.185024
128379	95622.6	87986	41424.9	95377.4	28464	42.9	-25.3	0.187396
6360	67368.5	6187	5099.6	66179.7	5050	506	226.6	0.189768
73123.5	93847.4	51064	51517.4	89276.1	37818	7530.6	3850	0.189768
34794	70337.1	32419	25320.9	71052.5	23355	3115.2	1427.8	0.190954
127901	92680.7	90441	63598.7	88055.2	47334	41.8	28.6	0.19214
79657.5	100043	52182	71039.1	95010.7	49001	192.5	374	0.19214
78022.5	91324.9	55990	56032.9	85894.8	42752	5284.4	3007.4	0.194513
61602.8	82504.6	48933	73994.8	83237.3	58259	2212.1	1091.2	0.194513
67200	83962.9	52452	72945.4	85725.2	55766	6130.3	3377	0.194513
10926.8	65188.5	10985	3369.3	65464.1	3373	9.9	-8.8	0.194513
5493.75	64988.9	5540	3474.9	66181.6	3441	684.2	317.9	0.196885
8175.75	71545.7	7489	5044.6	68490.4	4827	347.6	237.6	0.200443
101256	84712	78335	63066.3	80529.8	51324	724.9	313.5	0.204001
33776.2	76256	29028	47934.7	75871.2	41405	2583.9	1152.8	0.205187
55359	74504.7	48695	57912.8	73122.9	51904	792	547.8	0.205187
34734	73550.9	30949	45773.2	74324	40361	433.4	335.5	0.207559
81134.2	90041.4	59053	54677.7	90498	39596	6782.6	3621.2	0.208745
121148	100637	78893	64771.3	104148	40758	-46.2	-16.5	0.211117
5259.75	64454.6	5348	1827.1	67119.3	1784	-14.3	-5.5	0.212303
148536	98968.6	98359	47955.6	91382.2	34392	5.5	45.1	0.212303
115630	88396.9	85726	44217.8	83939.9	34523	-11	1.1	0.213489
161487	107215	98710	87708.5	87110.4	65986	-25.3	27.5	0.217048
118100	97456.7	79418	118127	91891.2	84247	2017.4	1626.9	0.218234
94010.2	90238.8	68275	70935.7	88815	52343	2910.6	2239.6	0.220606
224374	127207	115596	204052	129625	103165	12873.3	6407.5	0.220606
57201	83484.9	44903	51720.9	89543.5	37854	7294.1	3703.7	0.221792
61605	81764.1	49378	68946.9	78887.2	57278	3941.3	2030.6	0.222978
110488	95740.2	75631	51928.8	102361	33247	24.2	-46.2	0.224164
115598	88066.7	86024	46418.9	76960.9	39528	-50.6	-34.1	0.22535
24843.8	81953	19867	17202.9	81137.8	13895	1934.9	775.5	0.226536
110555	92037.2	78722	81241.6	87018.9	61185	2879.8	2404.6	0.228908
126196	96087.2	86072	55181.5	88152.7	41024	-63.8	6.6	0.230094
99120	95514.3	68010	80826.9	90667.6	58423	1431.1	1427.8	0.232466
72059.2	84782.6	55701	69654.2	81540.1	55983	1722.6	1085.7	0.233652
105262	95011.3	72607	66365.2	97315.2	44693	10462.1	5178.8	0.234838
143912	95081.1	99193	69203.2	83071.7	54595	183.7	90.2	0.238396
148152	105709	91849	47036	101183	30465	89.1	58.3	0.238396
111164	92468.3	78786	48612.3	84230.6	37823	39.6	23.1	0.238396
128097	96342.1	87137	80544.2	89800.2	58781	2.2	52.8	0.239583
85167	80370.7	69447	57000.9	79824.2	46798	8340.2	4258.1	0.243141
172899	116469	97289	164774	110972	97310	8988.1	6231.5	0.245513
146384	102054	94003	71941.1	79188.6	59538	27.5	-6.6	0.245513
111667	93519.6	78253	90874.3	90872.9	65537	13350.7	6425.1	0.245513
262143	110804	155047	181445	164883	72119	587.4	248.6	0.246699
15984.8	66126.5	15842	5519.8	66460.7	5443	-11	8.8	0.247885
105425	98237.6	70331	119104	93620.1	83375	3129.5	2498.1	0.249071
106168	85428.5	81446	57286.9	82290.8	45623	8.8	49.5	0.250257
91478.2	84212.9	71190	85664.7	87756.3	63974	5133.7	3104.2	0.251443
86958	83690.1	68095	93197.5	79002.9	77311	3263.7	1890.9	0.252629
28362.8	74028.5	25109	14407.8	109311	8638	3.3	-17.6	0.253815
222126	129753	112192	86432.5	121476	46630	7.7	30.8	0.255001
113462	90806.4	81887	36460.6	75941	31465	-30.8	-37.4	0.258559
71413.5	102691	45575	70819.1	100972	45965	5148	2979.9	0.258559
99602.2	95489	68359	90180.2	99308.5	59512	10116.7	5237.1	0.259745
155174	93434.5	108841	61516.4	83349.6	48369	25.3	14.3	0.262118
23141.2	68932.6	22001	21836.1	68369.9	20931	661.1	390.5	0.262118
64050	83735.6	50129	59001.8	87994.5	43943	9200.4	4497.9	0.263304
140324	96186.9	95608	59345	86302.8	45065	34.1	8.8	0.263304
5536.5	64619.8	5615	2770.9	64670.1	2808	403.7	201.3	0.26449
154977	98473.7	103140	44002.2	93143.7	30960	84.7	66	0.26449
8437.5	64237.9	8608	1658.8	63277.7	1718	18.7	19.8	0.265676
6906	68522.6	6605	2704.9	79067.1	2242	14.3	4.4	0.275164
68261.2	77054.8	58057	50602.2	74714.2	44386	2780.8	1612.6	0.27635
122554	98129.9	81848	75682.2	87144.4	56916	29.7	83.6	0.277536
81150.8	79764.5	66675	52516.2	77263.5	44545	5504.4	3100.9	0.281094
87396	98913.5	57905	82954.3	100722	53975	9183.9	4752	0.281094
96750	89764.5	70636	68689.5	86327.5	52146	8665.8	4497.9	0.28228
87388.5	97158.3	58946	63863.8	87242.6	47974	7418.4	3792.8	0.283466
130762	103388	82888	45921.7	109585	27463	-34.1	66	0.284653
128133	92909.2	90382	127553	95271.3	87742	20116.8	9687.7	0.284653
11618.2	64757.1	11758	16011.6	64372.5	16301	86.9	107.8	0.288211
121390	89115.1	89271	96628.4	88455.8	71591	9949.5	5338.3	0.290583
106024	99467.1	69856	68950.2	94032.3	48055	9500.7	4858.7	0.291769
127651	88630.2	94389	56013.1	83021.4	44216	16.5	40.7	0.294141
92335.5	79624.5	75998	61738.6	78702.6	51410	4310.9	2724.7	0.295327
122802	87940.4	91516	46940.3	79756.3	38571	-33	4.4	0.298885
128924	89138.1	94787	47485.9	80073	38865	-1.1	15.4	0.301257
94135.5	85703.3	71984	69500.2	80363.6	56677	5189.8	2971.1	0.301257
137466	107010	84188	57711.5	89162.4	42419	-18.7	-4.4	0.302443
5541	64706.9	5612	1527.9	66799.5	1499	-24.2	26.4	0.302443
133571	91689.9	95471	46642.2	83299.1	36696	-29.7	49.5	0.303629
80299.5	79239.1	66413	66947.1	78154.6	56138	2076.8	1806.2	0.306001
143592	104383	90153	42396.2	86031.6	32296	-68.2	41.8	0.307187
98087.2	87245.5	73680	86648.1	78188.1	72627	244.2	449.9	0.307187
93003.8	90073.5	67668	89140.7	87083.7	67084	7016.9	3984.2	0.313118
64551.8	78549.9	53857	50546.1	78588.6	42151	1646.7	1177	0.314304
155954	165846	61627	167231	144825	75675	11704	6077.5	0.316676
166129	107461	101315	126080	124364	66440	5745.3	2664.2	0.316676
6012	63733.8	6182	1603.8	61573.9	1707	-12.1	-9.9	0.319048
13555.5	78188.1	11362	7330.4	78459.1	6123	31.9	-35.2	0.320234
6476.25	66650	6368	2470.6	69580.3	2327	-8.8	-13.2	0.32142
117548	102256	75336	53344.5	89952	38865	-7.7	-9.9	0.322606
60471	79700.5	49724	49298.7	78922.2	40937	3168	1590.6	0.322606
16951.5	67382.4	16487	4912.6	68602.6	4693	42.9	-63.8	0.323792
59188.5	78202	49602	66737	76623.6	57080	5088.6	2263.8	0.323792
101064	96586.6	68574	93544	86856.4	70582	7573.5	4237.2	0.323792
103986	88205.3	77261	53839.5	85566.6	41236	16.5	12.1	0.32735
80255.2	85086.3	61815	52977.1	85083.3	40806	5173.3	3004.1	0.32735
87244.5	101045	56585	96122.4	95662.6	65851	10519.3	5358.1	0.328536
92547.8	88539.3	68503	50119.3	79948.8	41084	16.5	44	0.329722
110281	94283	76656	83686.9	92153.3	59515	7635.1	4230.6	0.334467
75820.5	86050.3	57745	78876.6	80681.4	64070	10214.6	5029.2	0.334467
66944.2	85774.1	51149	64972.6	82277.9	51752	4604.6	2647.7	0.335653
27738	74097.6	24533	6321.7	74904.9	5531	15.4	-4.4	0.336839
155756	97980.8	104180	64661.3	95414.5	44413	1945.9	776.6	0.339211
125096	85987.9	95342	51768.2	82008.2	41370	-46.2	67.1	0.341583
92512.5	97782.4	62004	108166	116567	60813	377.3	621.5	0.341583
100016	97612.3	67150	99339.9	94684.8	68758	3427.6	2946.9	0.342769
154141	100393	100622	63460.1	92773	44829	1.1	13.2	0.342769
245881	164208	98132	262143	93629	183488	15119.5	7396.4	0.343955
85904.2	85965.9	65489	68807.2	83868.3	53767	6825.5	3703.7	0.343955
262143	136202	126135	255194	165920	100798	4409.9	2173.6	0.349885
125089	108283	75707	49679.3	95053.8	34252	161.7	63.8	0.351071
77964.8	78541.2	65055	42927.5	78441.3	35865	5628.7	3117.4	0.351071
102874	90921.1	74152	92831.2	85517.3	71141	15007.3	7282	0.351071
176310	104653	110409	126031	104236	79239	321.2	137.5	0.353444
58479	80879.6	47385	69732.3	79363.3	57583	4886.2	2181.3	0.35463
83516.2	91534.8	59795	92184.4	85910.5	70322	3027.2	2270.4	0.355816
103220	85503.3	79115	76616.1	83885.1	59857	1758.9	1331	0.355816
82884.8	86657.2	62683	77007.7	83777.8	60240	11398.2	5618.8	0.357002
147979	98585.3	98371	64857.1	83223.5	51073	16.5	-19.8	0.358188
6045	74091.1	5347	11088	81418.8	8925	597.3	359.7	0.359374
134924	89573.6	98716	52908.9	83518.5	41517	72.6	-67.1	0.359374
130993	128846	66628	50276.6	124822	26397	19.8	31.9	0.361746
74894.2	81319.3	60358	63613	79472	52458	1579.6	1086.8	0.361746
33746.2	78303.2	28244	62169.8	77111.9	52837	3964.4	1714.9	0.361746
121633	92911.3	85795	37763	83420.5	29667	7.7	9.9	0.362932
65662.5	89383.1	48144	81559.5	90620.7	58983	7055.4	3175.7	0.362932
176921	101449	114291	115581	93565	80957	15.4	61.6	0.362932
86685.8	81886.5	69377	57552	79369.7	47521	1078	1424.5	0.364118
85379.2	85732.5	65266	63383.1	82674.1	50244	10294.9	5058.9	0.365304
152890	113454	88316	59020.5	114211	33867	14.3	7.7	0.368862
111990	90895.8	80745	63820.9	86618.9	48287	-20.9	86.9	0.368862
85261.5	95255.7	58660	88872.3	97743.4	59588	5689.2	3181.2	0.370048
136037	90785.7	98202	51333.7	87040.6	38651	44	31.9	0.373606
136992	99125.6	90571	49602.3	90115.5	36073	29.7	-57.2	0.374792
8726.25	71333.9	8017	3759.8	73839.5	3337	-6.6	30.8	0.378351
85439.2	94778.9	59078	113717	86249.4	86407	7205	3239.5	0.378351
6591.75	63923.8	6758	2095.5	64173.2	2140	-9.9	28.6	0.383095
194099	132261	96177	73536.1	150151	32096	-23.1	-9.9	0.384281
94608.8	104524	59319	76782.2	101022	49811	7045.5	3811.5	0.386653
143364	102345	91802	75422.6	95868.7	51559	75.9	58.3	0.387839
126433	94265	87900	51682.4	88128.9	38433	19.8	11	0.387839
88181.2	83474.8	69231	62287.5	79904.4	51087	10968.1	5451.6	0.389025
87853.5	93306.4	61706	52257.7	89622.9	38213	7014.7	3836.8	0.393769
8547.75	75527.2	7417	7801.2	80665.7	6338	1354.1	686.4	0.394955
5653.5	70924.1	5224	10539.1	75018	9207	907.5	438.9	0.394955
128749	110599	76291	37942.3	98311.3	25293	13.2	-11	0.394955
90201.8	89699.4	65903	59637.6	90800.3	43044	5294.3	3096.5	0.394955
72266.2	86468.3	54772	62377.7	93821.4	43572	11345.4	5498.9	0.40563
9412.5	70700	8725	8992.5	70680.3	8338	752.4	393.8	0.406816
17604	68623.4	16812	4172.3	63456.9	4309	-11	-2.2	0.406816
15402	66665.7	15141	14866.5	66355	14683	675.4	313.5	0.408002
137889	110239	81974	50377.8	96734.8	34130	18.7	50.6	0.412746
117512	97617.4	78892	100400	101731	64679	13391.4	6535.1	0.413932
148247	103445	93920	64650.3	91815.6	46146	30.8	37.4	0.416304
8271	68190.8	7949	2733.5	66031.2	2713	19.8	-59.4	0.41749
140306	98528.9	93324	45818.3	88980.9	33746	-42.9	-7.7	0.422235
127105	88112	94538	39626.4	78574.2	33051	25.3	59.4	0.422235
16172.2	66039.3	16049	4681.6	65127	4711	37.4	-15.4	0.424607
98366.2	90133.5	71522	99403.7	93803	69449	15562.8	7418.4	0.424607
93456	87836.2	69729	36004.1	82707.6	28529	59.4	14.3	0.425793
99996	89588.9	73149	82456	86987.5	62122	8640.5	4580.4	0.425793
114604	93379.8	80432	48975.3	83274.4	38543	-7.7	-7.7	0.429351
121366	91832.9	86612	189625	86781.2	143202	5853.1	2739	0.429351
124753	85086.6	96088	52072.9	80261.8	42519	-41.8	9.9	0.431723
115574	93611.8	80911	51238	78113.3	42988	-60.5	-30.8	0.435281
9037.5	76571.6	7735	10411.5	89216.5	7648	1158.3	642.4	0.435281
203841	128186	104215	139591	125497	72896	4819.1	2345.2	0.436467
185422	116797	104042	114421	112009	66947	5612.2	2456.3	0.438839
74283	88771.2	54840	78421.2	79620.3	64549	918.5	865.7	0.440025
115188	96190.8	78479	115508	90379.5	83757	10356.5	5300.9	0.440025
193941	125334	101410	262143	119513	143749	18587.8	9153.1	0.440025
6798.75	66185.8	6732	1597.2	68683.8	1524	-6.6	-19.8	0.442397
110358	94445.2	76578	60794.8	86831.2	45885	59.4	48.4	0.445956
177937	113375	102856	82841	96904.4	56025	-13.2	-4.4	0.447142
89432.2	83623.9	70088	41816.5	75846.5	36132	22	8.8	0.447142
88378.5	83835.9	69087	71152.4	79556.5	58613	2046	1798.5	0.449514
73987.5	86015.1	56372	64097	86454.7	48588	10143.1	4988.5	0.4507
92604.8	86823.2	69900	76764.6	82567.6	60930	10846	5360.3	0.4507
7771.5	63237.3	8054	1917.3	64404	1951	-2.2	5.5	0.453072
132530	103229	84138	61173.2	97745.9	41015	8.8	2.2	0.457816
138433	92027.3	98583	52533.8	82886.5	41537	62.7	66	0.461374
69871.5	85762.2	53393	52939.7	91915.9	37746	7023.5	3630	0.46256
153455	93368.8	107711	70285.6	83798.5	54968	-70.4	38.5	0.463746
102044	102741	65091	136586	87110.4	102758	3110.8	1571.9	0.463746
122693	95933.1	83817	46770.9	101234	30278	61.6	13.2	0.464932
98194.5	81659.7	78806	30683.4	77463.2	25959	-33	-15.4	0.466118
219634	128982	111597	126707	135416	61321	96.8	80.3	0.468491
111962	96873.8	75743	133842	101692	86256	301.4	187	0.470863
137310	111438	80751	75636	94071	52693	-15.4	0	0.472049
72680.2	82456.3	57766	36583.8	79594.9	30122	3074.5	2203.3	0.474421
114116	94553.1	79095	40612	91503	29087	15.4	11	0.475607
124618	90664.8	90079	53554.6	85651.8	40977	-9.9	-35.2	0.475607
10061.2	67753.2	9732	12848	66231.9	12713	292.6	167.2	0.476793
66327	80672.7	53882	46083.4	78477.3	38484	4712.4	2658.7	0.480351
103192	85067	79500	74208.2	82874.2	58683	7629.6	4041.4	0.481537
85003.5	77675.2	71719	52287.4	76316.9	44901	2300.1	1741.3	0.481537
76178.2	81907.4	60952	50590.1	79647.2	41627	8701	4444	0.481537
92064.8	87392.2	69040	67855.7	86493.8	51414	1999.8	1877.7	0.482723
92137.5	87944	68661	89533.4	81885.4	71657	10513.8	4725.6	0.483909
79095	94409.8	54905	63581.1	89975.4	46311	9813.1	4925.8	0.483909
12671.2	68886.2	12055	3524.4	69738.9	3312	-30.8	-19.8	0.486281
125185	92320	88866	45986.6	81449.1	37002	44	58.3	0.487467
68075.2	82080.1	54354	131062	81406.3	105511	4467.1	2013	0.487467
80835.8	83567.1	63394	102605	81205.5	82806	6177.6	2877.6	0.488653
116540	90005.3	84857	45455.3	75959	39218	-22	-7.7	0.489839
7485	64672	7585	2767.6	64824	2798	3.3	-17.6	0.489839
60973.5	78623.5	50824	97839.5	75761.6	84634	4400	2005.3	0.491026
110942	115942	62710	106462	104548	66736	8724.1	4683.8	0.492212
71580	85227	55042	41070.7	80380.1	33486	1.1	24.2	0.493398
95250.8	83523.1	74738	65622.7	79930.3	53805	10235.5	5181	0.494584
148201	93224.3	104184	61360.2	84335.9	47682	3.3	14.3	0.49577
135874	102950	86495	38733.2	106989	23726	26.4	-25.3	0.496956
14189.2	67335.8	13810	5541.8	71507.7	5079	305.8	126.5	0.498142
103556	88519	76669	45714.9	78283.1	38271	1.1	-20.9	0.499328
118416	88600.4	87590	73482.2	79750.4	60385	-8.8	-28.6	0.502886
104510	93630.8	73151	58852.2	90963.4	42401	235.4	117.7	0.502886
101387	92218.3	72052	152012	86257.2	115495	1479.5	1260.6	0.505258
90445.5	89181.3	66465	74497.5	84771.9	57593	7131.3	3888.5	0.50763
117418	101682	75678	86776.8	94168.2	60392	8976	5220.6	0.510002
98043.8	96040.5	66903	81801.5	92965.4	57666	12509.2	6143.5	0.510002
123819	91255.3	88922	36434.2	79764.5	29935	51.7	7.7	0.510002
10431.8	64132.8	10660	8416.1	63441.2	8694	34.1	121	0.511188
233338	165503	92397	262143	142580	120492	36052.5	17134.7	0.511188
141945	93339.6	99663	78885.4	89607.8	57694	63.8	-13.2	0.513561
90774.8	94527.8	62934	71214	89843.1	51947	11515.9	5628.7	0.513561
90401.2	92133.2	64304	93377.9	89932.2	68047	9110.2	4668.4	0.513561
48757.5	71907.9	44437	56373.9	72998.4	50611	4050.2	1724.8	0.513561
109050	92160.8	77546	218144	88712.1	161154	10556.7	5458.2	0.514747
6180.75	65028.4	6229	2063.6	62293.9	2171	588.5	271.7	0.517119
30926.2	66563.2	30449	10300.4	67741.8	9965	-27.5	19.8	0.517119
57228	77528	48376	52773.6	72339.9	47810	999.9	625.9	0.520677
71408.2	80881.6	57860	56235.3	77356.9	47642	8230.2	4215.2	0.521863
7757.25	66839.2	7606	7489.9	65578.9	7485	283.8	150.7	0.523049
123962	94474.9	85991	51697.8	85412.7	39667	28.6	82.5	0.525421
32569.5	73918.6	28876	25998.5	71373.9	23872	1147.3	569.8	0.527793
69990	77970.8	58828	73502	75203.8	64053	3956.7	2075.7	0.530165
81805.5	83370.2	64306	62023.5	82956.2	48999	6426.2	3449.6	0.532537
101566	91399.5	72826	84090.6	87194.6	63203	2458.5	1808.4	0.533723
6177	65791.6	6153	5790.4	64285.9	5903	375.1	151.8	0.536096
146978	90198.3	106791	53867	93454.1	37775	-15.4	-45.1	0.536096
35823	73317.4	32021	7838.6	69892.6	7350	27.5	46.2	0.537282
79269.8	87123.9	59628	71225	86878.4	53728	8311.6	4295.5	0.538468
85167.8	89419.3	62420	80055.8	91596.2	57279	5049	2974.4	0.538468
11431.5	64539.5	11608	6402	65199.9	6435	148.5	141.9	0.54084
214015	162312	86412	262143	117032	146796	9906.6	5533	0.54084
9077.25	64339.9	9246	8734	62990.1	9087	173.8	57.2	0.54084
117112	89734	85531	59307.6	79175.1	49091	-18.7	48.4	0.542026
109933	88368	81529	48790.5	98634.5	32418	4.4	24.2	0.544398
262143	122766	139939	262143	68367.8	251285	29758.3	15582.6	0.544398
94690.5	95553.6	64944	82528.6	89891.5	60168	9495.2	4974.2	0.544398
97731	94605.7	67701	127594	94138.4	88827	2126.3	1367.3	0.545584
87558.8	87779.8	65371	70202	87395.4	52643	9686.6	4958.8	0.545584
90387.8	85545	69246	51759.4	85462.8	39691	83.6	15.4	0.54677
9956.25	89345.9	7303	23478.4	87909.5	17503	1944.8	819.5	0.54677
110595	88221.8	82156	52220.3	77066.9	44407	14.3	8.8	0.549142
76998.8	79997.9	63079	66656.7	77499.5	56367	3021.7	1782	0.550328
112832	112829	65538	49480.2	102066	31771	13.2	60.5	0.553886
5490	64237.2	5601	1923.9	62294.8	2024	6.6	-30.8	0.553886
126725	89160.9	93147	51508.6	80267.9	42055	-31.9	86.9	0.557444
100280	93467.9	70312	62364.5	86492.6	47254	709.5	921.8	0.557444
88365.8	83560.2	69305	77047.3	81207	62179	381.7	387.2	0.559817
96281.2	82951.7	76067	36194.4	73537.8	32256	-6.6	-11	0.562189
84897.8	96747.6	57509	113782	88430.4	84324	9724	4225.1	0.563375
176625	115136	100536	81549.6	96924.8	55140	-23.1	15.4	0.564561
107971	88256.6	80175	31231.2	80117.7	25547	108.9	51.7	0.564561
8116.5	68564.4	7758	12118.7	67129.7	11831	58.3	37.4	0.565747
103784	87785.3	77480	51863.9	81886.7	41508	-12.1	8.8	0.566933
40287.8	78810.2	33502	42709.7	82020.2	34126	4984.1	2245.1	0.568119
5571	65278.2	5593	1831.5	63273.2	1897	62.7	36.3	0.568119
27668.2	66671.6	27197	21566.6	71887.9	19661	1362.9	716.1	0.568119
122776	99191.7	81118	93450.5	88687	69056	5847.6	3439.7	0.570491
9661.5	64794.9	9772	3278	63240.2	3397	-16.5	-15.4	0.571677
109286	85466.6	83801	56584	79568.5	46605	27.5	-8.8	0.571677
82443.8	83020.1	65081	55192.5	78502.8	46076	6543.9	3562.9	0.572863
90985.5	85653.1	69616	63746.1	84953.3	49176	5990.6	3520	0.575235
113228	89085.2	83297	39000.5	78521	32551	42.9	25.3	0.576421
138383	93280.3	97224	78765.5	79473.7	64952	-11	60.5	0.576421
79980	86173.2	60826	62638.4	79297.5	51768	5369.1	2971.1	0.577607
108124	92116.3	76925	34689.6	88625.4	25652	-4.4	-38.5	0.578793
120876	92042.5	86066	101918	90564.6	73752	11953.7	5976.3	0.579979
121994	87832.2	91026	41035.5	78339.1	34329	-1.1	41.8	0.579979
12503.2	64816.7	12642	3311	62174.7	3490	-4.4	-13.2	0.581165
134008	102637	85567	69525.5	92683.7	49161	20.9	17.6	0.582352
108032	86143.4	82188	63448	92132.6	45132	3818.1	2753.3	0.582352
5188.5	64315	5287	1291.4	60887.2	1390	-35.2	41.8	0.583538
78805.5	82621.7	62509	52283	86036.9	39825	7.7	-12.1	0.583538
50656.5	74095	44805	57343	72104.8	52119	3388	1545.5	0.583538
135351	109236	81204	50702.3	102541	32405	-40.7	50.6	0.584724
95704.5	88381.6	70966	56827.1	79372.2	46921	28.6	9.9	0.584724
15033	76633.7	12856	6945.4	73891.9	6160	66	23.1	0.588282
113799	97232.6	76702	46230.8	80749	37521	25.3	-17.6	0.589468
15471.8	67287.6	15069	3441.9	68416.2	3297	31.9	-37.4	0.589468
98313	94001.4	68542	70066.7	89883.8	51087	10265.2	5079.8	0.589468
55341	78209.9	46373	70925.8	77413.1	60044	2376	1200.1	0.590654
262143	153138	112185	262143	123316	139315	24158.2	11218.9	0.59184
149298	135584	72165	122566	138001	58206	9726.2	5095.2	0.59184
118326	88308.2	87813	37382.4	77132.8	31762	30.8	13.2	0.593026
118138	89275.9	86723	54618.3	82476.2	43400	2.2	-13.2	0.593026
135298	95144.8	93194	53901.1	86336.6	40915	29.7	20.9	0.594212
84279	102517	53877	79231.9	101188	51316	10138.7	5052.3	0.594212
150720	97569.9	101236	63992.5	86862.6	48281	-8.8	34.1	0.595398
139063	100788	90424	82394.4	89221.9	60521	70.4	-22	0.595398
91092	92367.5	64631	92764.1	81838.7	74285	9796.6	4995.1	0.596584
126712	93754.7	88574	102058	89867.4	74426	18909	9196	0.596584
66967.5	80590.2	54458	53502.9	85904.6	40817	5.5	15.4	0.596584
103034	94144.9	71724	40209.4	84390	31226	48.4	8.8	0.59777
80153.2	92834.1	56584	61169.9	83775.6	47852	9164.1	4590.3	0.598956
199324	120177	108697	222778	119030	122658	14.3	62.7	0.601328
54191.2	77382.7	45895	30078.4	78956.1	24966	4631	2291.3	0.601328
120982	98311.3	80649	51367.8	88115.2	38205	27.5	42.9	0.603701
16149	67333	15718	9029.9	67493.6	8768	524.7	320.1	0.607259
18807.8	67273.5	18322	3498	63152.9	3630	7.7	17.6	0.607259
97632	88125.1	72606	70989.6	83724	55568	10590.8	5305.3	0.609631
78111.8	90016.2	56869	65772.3	84487.2	51019	7498.7	3817	0.609631
11653.5	65392.9	11679	2372.7	65860.8	2361	-23.1	-14.3	0.612003
59995.5	80892.6	48606	47826.9	83601.4	37492	7145.6	3616.8	0.617933
46815	74002.5	41459	44410.3	72738.2	40013	1707.2	761.2	0.620305
92026.5	87607.1	68842	88775.5	86545.1	67225	11672.1	5740.9	0.621491
77142.8	91324.4	55359	68021.8	86827.1	51342	11187	5486.8	0.622677
28803	67132.6	28118	33191.4	69491.8	31302	266.2	245.3	0.622677
202570	138422	95907	159474	145368	71895	4381.3	2037.2	0.622677
79033.5	89404.1	57934	74325.9	86846.1	56088	7947.5	4149.2	0.623863
5873.25	70651.5	5448	4446.2	67434.9	4321	382.8	150.7	0.625049
163593	106768	100416	138656	92322.8	98426	7.7	8.8	0.625049
19709.2	70398.2	18348	5694.7	68365.6	5459	25.3	12.1	0.626235
65621.2	80699.4	53291	83208.4	88752.7	61442	4774	2113.1	0.626235
129578	98269.3	86416	63869.3	83611.1	50062	71.5	73.7	0.629794
94480.5	96573	64116	55988.9	97813.8	37513	4176.7	2528.9	0.63098
95605.5	89344	70129	75131.1	82789	59474	8768.1	4469.3	0.633352
155395	104516	97439	75786.7	100570	49386	-18.7	45.1	0.634538
83364.8	110546	49422	81279	138554	38445	12145.1	5937.8	0.63691
18200.2	67852.1	17579	22905.3	67581.6	22212	341	138.6	0.638096
6447	66328.2	6370	1795.2	65616.4	1793	-1.1	1.1	0.639282
97092	85656.9	74285	75367.6	81800.7	60382	6630.8	3644.3	0.641654
38979	77386.5	33010	15900.5	75615.4	13781	14.3	7.7	0.64284
102544	88947.1	75554	59636.5	87405.5	44715	6820	3770.8	0.64284
135681	97294	91393	86785.6	85365.8	66626	28.6	38.5	0.64284
20937.8	71807.9	19109	4189.9	73933.6	3714	35.2	28.6	0.646398
91373.2	93295.1	64186	59690.4	86310.9	45323	7040	3740	0.646398
134108	99928	87952	90898.5	85906.8	69344	59.4	74.8	0.647584
144273	107669	87816	58489.2	94765	40449	48.4	82.5	0.652329
19367.2	67675.4	18755	11644.6	69839.9	10927	1441	647.9	0.653515
99713.2	93438.5	69937	102843	95838.6	70326	7373.3	4001.8	0.653515
82876.5	95500.4	56873	103254	89868.6	75297	12727	6202.9	0.655887
109732	93280.7	77094	124013	85443.6	95119	14972.1	7271	0.659445
120327	100567	78413	68401.3	84347.8	53146	68.2	64.9	0.660631
57601.5	78911.6	47838	94262.3	78023.3	79176	2303.4	1048.3	0.661817
12534.8	65212.1	12597	9907.7	63633	10204	50.6	19.8	0.663003
114255	91386.2	81936	35752.2	84309.9	27791	112.2	28.6	0.664189
64638.8	80807.4	52423	39158.9	78588.8	32655	-16.5	3.3	0.664189
211687	136521	101619	110901	107547	67580	463.1	167.2	0.664189
72111	84286.6	56069	76104.6	86584.1	57604	957	894.3	0.666561
97176.8	95101.6	66966	49401	86602.4	37384	-42.9	22	0.666561
142006	97535.9	95416	57142.8	85752.8	43671	0	-16.5	0.670119
123364	85915.8	94101	65352.1	79190.1	54084	-42.9	-14.3	0.671305
105046	84717.1	81262	52295.1	75754.6	45241	-5.5	24.2	0.672492
121460	93327.8	85291	65976.9	90065.4	48008	-23.1	56.1	0.672492
70429.5	83612.6	55203	62329.3	80579.4	50693	474.1	983.4	0.673678
66396.8	75994.7	57259	61030.2	75071.8	53278	2585	1311.2	0.674864
81897.8	82420.9	65120	76156.3	79523.6	62761	10367.5	5165.6	0.67605
94433.2	84791.7	72988	34734.7	80972.3	28113	234.3	62.7	0.684352
125912	92883.7	88840	49434	86004.6	37669	59.4	17.6	0.685538
181527	104997	113304	91169.1	84918.4	70360	-28.6	15.4	0.685538
94446	99615.6	62135	68161.5	99267.4	45000	1943.7	1782	0.685538
132644	95466.3	91058	57482.7	79555.4	47353	29.7	30.8	0.685538
104908	116857	58835	104281	107223	63738	11099	5596.8	0.68791
117680	109778	70253	133433	108327	80725	8253.3	3738.9	0.68791
71187	87804.4	53133	47212	88933.5	34791	7697.8	3931.4	0.689096
116254	93571.3	81423	44033	89789.6	32139	0	29.7	0.690282
189808	105029	118437	113402	90167.1	82424	126.5	81.4	0.692654
28743.8	72535.6	25970	41765.9	71513.3	38275	1310.1	500.5	0.69384
121268	99373.4	79975	49870.7	83365	39205	-23.1	-17.6	0.696213
96687	91959.6	68905	82448.3	84666.5	63819	10930.7	5380.1	0.696213
139580	117694	77723	73308.4	106562	45085	50.6	17.6	0.696213
141300	95383.8	97084	56050.5	84814.7	43310	93.5	30.8	0.697399
179203	118282	99290	63947.4	96648.2	43362	17.6	56.1	0.699771
134331	100141	87911	41882.5	86217.2	31836	-4.4	1.1	0.700957
111946	102265	71740	42868.1	95782.8	29331	14.3	5.5	0.702143
121993	100123	79851	47851.1	89024.3	35226	28.6	33	0.706887
130449	105502	81033	57503.6	110625	34066	-1.1	86.9	0.708073
45297	71178.8	41706	52699.9	72022	47954	2637.8	1149.5	0.708073
131016	94169.3	91179	71437.3	84252	55568	4.4	-36.3	0.712817
78639	82277.3	62638	92893.9	89341.3	68142	545.6	727.1	0.712817
94538.2	90113.4	68754	62686.8	89263	46024	3729	2517.9	0.714003
106436	87060.3	80121	47232.9	77091.5	40153	27.5	9.9	0.714003
108897	94586.9	75451	33350.9	87350.5	25022	-13.2	48.4	0.715189
71825.2	78642.4	59855	77488.4	77793.5	65279	938.3	1065.9	0.716375
11089.5	67081.5	10834	7603.2	69177.2	7203	608.3	320.1	0.717561
10020	80691.9	8138	13138.4	75463.5	11410	517	592.9	0.717561
130121	99896.1	85365	71689.2	93128.2	50449	69.3	64.9	0.718748
87780	98372.9	58479	79981	86548.5	60563	7871.6	4038.1	0.719934
15539.2	66862.3	15231	22345.4	68122.4	21497	135.3	119.9	0.719934
59787	75891.5	51629	50997.1	75595.3	44211	3274.7	1723.7	0.719934
82074.8	83069.8	64751	71318.5	81729.2	57188	7420.6	4090.9	0.72112
5812.5	63807	5970	2668.6	65063	2688	-6.6	-15.4	0.72112
81308.2	98040.8	54351	67802.9	99009.2	44880	8427.1	4303.2	0.724678
138629	91823.6	98942	52459	87308.7	39377	-52.8	51.7	0.728236
131139	93481.6	91936	50979.5	87054.9	38378	-16.5	-8.8	0.731794
84930	80562.4	69089	67515.8	105695	41863	27.5	17.6	0.736538
134567	98978.7	89100	150923	93152.3	106180	8080.6	5289.9	0.737724
6881.25	65758.2	6858	1353	68207.9	1300	24.2	41.8	0.740097
108831	96293.3	74069	101870	96580.8	69125	3084.4	1868.9	0.741283
119387	86830.9	90108	51309.5	80245.8	41904	23.1	-12.1	0.741283
81237.8	94618.6	56268	90184.6	92747.6	63725	11893.2	5690.3	0.746027
95482.5	86910.3	72000	33146.3	80057.3	27134	15.4	-16.5	0.748399
88811.2	93143.2	62488	93623.2	104975	58449	17.6	15.4	0.750771
38044.5	82262.2	30309	17993.8	86932.7	13565	2098.8	1083.5	0.753143
84477.8	92444.8	59888	68024	90369.6	49331	4728.9	2873.2	0.756701
119624	92546.4	84711	158056	84280.6	122903	134.2	118.8	0.759073
69722.2	90413.5	50538	76630.4	92964.8	54021	2728	1816.1	0.759073
154736	92634.1	109471	50374.5	82919.2	39814	-14.3	-9.9	0.760259
117470	87916.3	87566	62114.8	83032.6	49026	28.6	59.4	0.761445
105723	91448.2	75766	94245.8	88761.8	69585	13172.5	6407.5	0.762632
130006	91144.6	93479	62294.1	86675.6	47101	48.4	71.5	0.762632
64338	80429.9	52424	68391.4	80762.9	55497	2035	1179.2	0.762632
84888.8	98447.5	56510	69565.1	93126.7	48955	6949.8	3665.2	0.763818
83383.5	90840.8	60156	79534.4	95413.9	54629	13439.8	6550.5	0.763818
180871	127951	92641	217958	145053	98475	20886.8	10256.4	0.76619
90865.5	100805	59074	76543.5	92349.9	54319	3130.6	2337.5	0.768562
129466	97357.6	87150	102206	97520.6	68685	16661.7	7926.6	0.769748
32220.8	73419.5	28761	38658.4	74224.9	34133	2019.6	885.5	0.770934
101738	85558.2	77929	79009.7	80660.2	64195	729.3	1029.6	0.770934
152606	112647	88783	122476	113193	70911	5714.5	4131.6	0.770934
152428	98103.7	101826	91604.7	88679.2	67698	85.8	19.8	0.77212
6235.5	65457.3	6243	1691.8	63032.3	1759	1.1	9.9	0.77212
148064	103427	93820	62642.8	106337	38607	36.3	-7.7	0.773306
94805.2	90456.1	68687	65293.8	90853.2	47099	1382.7	1343.1	0.773306
55947	72227.2	50764	54612.8	72315.4	49493	3864.3	1684.1	0.775678
82452	78075.1	69210	102658	77134.7	87221	3582.7	1772.1	0.776864
126859	93891.5	88547	109702	87805.5	81879	2421.1	2322.1	0.77805
122041	88459.5	90415	33265.1	85422.3	25521	-24.2	13.2	0.779236
168608	101511	108854	87678.8	97213.9	59108	4.4	86.9	0.779236
125347	89766.6	91512	70985.2	77095.3	60342	125.4	49.5	0.782794
96189	82204.4	76685	42518.3	76120.8	36606	-1.1	1.1	0.78398
6363	66508.1	6270	2216.5	67375	2156	-16.5	11	0.785166
90173.2	85939	68765	75172.9	84113.6	58570	11001.1	5473.6	0.786353
73266.8	86033.4	55811	100313	82522.3	79665	10307	4689.3	0.786353
58230	72884.5	52359	58160.3	75745.6	50321	4914.8	2372.7	0.787539
67580.2	91715.5	48290	62289.7	95256.5	42855	150.7	243.1	0.791097
105726	95119.1	72844	102187	101553	65945	12933.8	6459.2	0.792283
144525	97043	97602	172703	102103	110852	15163.5	7828.7	0.794655
153778	97314.9	103561	72122.6	87496.1	54021	2.2	29.7	0.795841
71751	83536.6	56290	56212.2	87195.5	42249	8620.7	4353.8	0.797027
122066	107156	74655	97926.4	105765	60679	8669.1	4698.1	0.798213
16881	69618.9	15891	3787.3	71860	3454	-14.3	-40.7	0.799399
140835	96594.1	95552	70271.3	87929.4	52375	28.6	-8.8	0.800585
141772	113103	82148	51405.2	102460	32880	-2.2	18.7	0.801771
253181	146205	113488	262143	92663.9	185399	10567.7	5754.1	0.801771
99700.5	88666	73692	182460	83940.9	142454	5639.7	2516.8	0.801771
90144.8	93314.3	63310	71722.2	86828.7	54134	6077.5	3477.1	0.802957
19323	64236.2	19714	14369.3	64465.1	14608	551.1	347.6	0.802957
176098	103401	111612	69942.4	93082.3	49244	15.4	-44	0.802957
60360.8	82048.5	48213	78159.4	85291.3	60056	3432	1537.8	0.804143
197276	139972	92366	262143	98785.6	173910	20098.1	9809.8	0.804143
69126.8	82427.4	54961	74186.2	84874.5	57283	2752.2	1941.5	0.805329
52621.5	74614.4	46219	44759	74894.7	39166	2292.4	1159.4	0.807701
98859	84579.9	76600	154840	78745.5	128866	2466.2	1553.2	0.808887
71949.8	84409.8	55862	43334.5	76664.8	37044	1174.8	1432.2	0.810074
6382.5	65623.4	6374	2490.4	65389	2496	11	-25.3	0.810074
91647	84408.6	71156	64194.9	84710.8	49664	7659.3	4040.3	0.81126
126040	90300	91475	52827.5	85908.3	40300	58.3	-1.1	0.813632
12924	69653.6	12160	4420.9	68171.3	4250	-26.4	-6.6	0.813632
51886.5	85906.4	39583	101370	88567.1	75010	790.9	403.7	0.81719
129490	92345.1	91897	56271.6	82614.2	44639	26.4	-13.2	0.818376
13277.2	69683.5	12487	5465.9	77535.3	4620	-15.4	-19.8	0.820748
79988.2	84170	62280	77044	89514.5	56406	8992.5	4624.4	0.820748
49172.2	85483.4	37698	16161.2	84765.1	12495	-29.7	-28.6	0.820748
131131	98625	87136	58194.4	89604.3	42563	-29.7	29.7	0.821934
35721	72095.5	32471	37792.7	72552.1	34138	1548.8	642.4	0.821934
88569.8	93162.8	62305	66070.4	96928.5	44672	13013	6245.8	0.82312
96727.5	84149.3	75332	45334.3	80155.1	37066	4.4	27.5	0.825492
86610	85039.9	66746	61216.1	76549	52409	-35.2	-6.6	0.825492
129686	92068	92313	49662.8	81471.4	39949	-11	16.5	0.826678
142181	95420.4	97652	42135.5	82015.9	33669	-1.1	-13.2	0.827864
150197	109176	90160	71830	97650.8	48207	55	-12.1	0.82905
87536.2	84110.8	68205	106769	82577.8	84735	1971.2	1270.5	0.830236
154642	100026	101320	88998.8	92585.8	62997	-45.1	49.5	0.830236
100841	85029.3	77723	73203.9	84737.4	56616	4526.5	2979.9	0.831422
161343	102492	103167	51548.2	86847	38899	57.2	57.2	0.832609
114737	89712.4	83817	39297.5	83665.8	30782	317.9	151.8	0.840911
56499.8	76231	48573	30489.8	74547.8	26804	1842.5	1053.8	0.842097
72708.8	92308.2	51621	67549.9	92925.1	47640	7847.4	4048	0.845655
90457.5	91514.6	64779	87241	84817	67409	24.2	42.9	0.845655
81715.5	89217.9	60025	38151.3	87102.7	28705	265.1	330	0.848027
105208	88843.2	77608	83519.7	80715.3	67813	8745	4661.8	0.848027
111519	94800	77094	66734.8	81183.8	53872	4.4	19.8	0.850399
108033	90175.7	78514	43848.2	82120.3	34993	-42.9	-12.1	0.853957
262143	169602	101295	262143	177685	96687	15525.4	7436	0.855143
5361	67617.1	5196	5329.5	69383	5034	375.1	210.1	0.858702
124984	89878.5	91134	37213	79184.1	30799	-42.9	40.7	0.86226
86364	86165.5	65687	53259.8	77767.4	44883	17.6	-51.7	0.864632
9621.75	66804.9	9439	2042.7	67989	1969	-11	-17.6	0.865818
11697	66084	11600	12753.4	66592.9	12551	114.4	66	0.865818
16794	71724.4	15345	25317.6	72353.7	22932	440	238.7	0.86819
60439.5	75176.3	52689	65198.1	74215.8	57573	3326.4	1417.9	0.86819
106610	83507.8	83666	70305.4	80072.5	57542	10445.6	5328.4	0.869376
121671	87588.9	91037	61448.2	88474	45517	15.4	-13.2	0.870562
5298	65351	5313	1467.4	63645	1511	5.5	-13.2	0.871748
121565	90021.5	88500	61658.3	87008.3	46442	150.7	59.4	0.871748
133600	99902.4	87642	67864.5	88853.6	50055	30.8	35.2	0.87412
18766.5	70355.3	17481	6328.3	66198.2	6265	44	-2.2	0.875306
129410	102956	82375	80641	87190.7	60613	68.2	-14.3	0.875306
49375.5	75125.3	43073	70017.2	74036.7	61978	5850.9	2451.9	0.876493
11989.5	68600	11454	17596.7	68310.5	16882	558.8	204.6	0.878865
130306	91740.6	93086	42600.8	89962.2	31034	-1.1	17.6	0.878865
108243	82648.6	85831	66559.9	85477.1	51032	10307	5023.7	0.882423
75997.5	90131.4	55259	83699	91377.5	60029	11432.3	5504.4	0.882423
59171.2	80207	48348	51233.6	76251.2	44034	3506.8	1543.3	0.883609
92564.2	91340.5	66414	53518.3	86339.6	40623	7062	3782.9	0.884795
132459	105046	82638	145053	106200	89512	13656.5	6783.7	0.885981
119708	134303	58414	151797	121558	81839	12948.1	6454.8	0.887167
9674.25	64301.4	9860	8841.8	64917.8	8926	179.3	77	0.890725
155364	105894	96152	73438.2	94243.9	51068	-39.6	38.5	0.890725
129746	102944	82599	67801.8	83714.1	53079	14.3	35.2	0.891911
123802	101038	80301	43436.8	94551.9	30107	-12.1	13.2	0.891911
104083	85980.4	79334	89476.2	86354.6	67905	13348.5	6641.8	0.893097
6162	63756.4	6334	3084.4	64008.6	3158	169.4	145.2	0.894283
102166	96145.7	69640	95750.6	97488.1	64368	10047.4	5050.1	0.897841
89163	108682	53766	123966	108427	74928	3887.4	2040.5	0.900214
109060	107335	66589	114814	101862	73869	14826.9	7077.4	0.900214
232966	122570	124563	98800.9	104405	62018	38.5	-4.4	0.902586
124568	89903.2	90805	108770	83486.9	85383	8941.9	5588	0.902586
119601	95944.3	81695	44424.6	76209	38203	-74.8	0	0.904958
8325.75	66541	8200	42917.6	67926.9	41407	73.7	13.2	0.904958
84336.8	79974.1	69111	61845.3	78476.8	51647	2161.5	1674.2	0.908516
68241	85452.5	52336	108464	75945.3	93598	2455.2	1295.8	0.909702
77952.8	86644.1	58962	58138.3	80386.3	47398	8628.4	4384.6	0.909702
42669.8	90279.4	30975	69896.2	82917.9	55244	347.6	514.8	0.909702
85001.2	82499.9	67523	67577.4	79666.7	55591	3758.7	2479.4	0.909702
108347	87991.4	80697	45194.6	84716.9	34962	46.2	35.2	0.910888
6108	64573.9	6199	1697.3	64446.3	1726	8.8	26.4	0.918004
128966	97350.1	86820	50290.9	83370	39533	-11	9.9	0.91919
85757.2	90432.3	62148	53990.2	90751.3	38989	2031.7	1812.8	0.920376
105823	85366.8	81240	71302	81242.9	57517	9132.2	4732.2	0.923935
12370.5	67774	11962	17075.3	67961.1	16466	72.6	5.5	0.925121
119029	91556.1	85201	47108.6	89508	34492	12.1	-31.9	0.926307
79664.2	89908.2	58069	80340.7	88750.4	59326	7010.3	3721.3	0.927493
130444	93616.9	91317	53901.1	88934.1	39720	17.6	15.4	0.927493
149522	112681	86963	59040.3	100469	38512	47.3	-5.5	0.928679
158997	97008.1	107414	70270.2	82214.2	56015	46.2	73.7	0.928679
126544	92628.6	89532	40520.7	87842.4	30231	14.3	-53.9	0.929865
99791.2	89492.3	73078	46271.5	78673	38545	14.3	19.8	0.932237
7520.25	66118.5	7454	3102	66675.2	3049	31.9	13.2	0.933423
61649.2	74895.6	53945	48909.3	73333.2	43709	1546.6	1042.8	0.936981
132338	109366	79302	57825.9	90995.2	41647	67.1	47.3	0.939353
93294	85826.6	71238	65767.9	77931.6	55307	319	434.5	0.941725
8358.75	67629.5	8100	2542.1	66907.3	2490	64.9	60.5	0.941725
11633.2	64126.2	11889	5187.6	63869	5323	1102.2	514.8	0.944097
91427.2	85162.5	70357	61107.2	82433.9	48581	1323.3	1290.3	0.945283
117570	91582	84133	38062.2	83821.5	29759	2.2	25.3	0.945283
9981.75	67093.7	9750	4183.3	77620.8	3532	2.2	19.8	0.945283
15171	68512	14512	12808.4	67195.9	12492	221.1	140.8	0.94647
88215	86358.3	66945	73812.2	80058.2	60423	11422.4	5547.3	0.947656
70882.5	92160.6	50405	101577	90330.1	73696	4879.6	2118.6	0.948842
168872	123851	89359	262143	118981	144391	15682.7	8092.7	0.951214
155129	94903.6	107125	74773.6	81463.6	60154	-30.8	60.5	0.9524
139585	99615.9	91831	75636	100910	49122	19.8	-15.4	0.9524
88289.2	97475.1	59360	58495.8	92953.3	41242	9035.4	4598	0.953586
118317	95763	80971	69373.7	82324.9	55226	-11	2.2	0.953586
142457	97136.5	96113	142532	93476.5	99929	15471.5	8354.5	0.955958
149578	120796	81151	262143	116077	148003	16287.7	8715.3	0.955958
17586	67632	17041	5183.2	72273.7	4700	5.5	-31.9	0.957144
9942.75	67328.8	9678	3241.7	70698.2	3005	19.8	11	0.957144
123230	92803.2	87023	39223.8	84588.9	30389	23.1	-11	0.95833
110135	89308.5	80819	44778.8	80988.6	36235	3.3	42.9	0.963074
125487	88191.2	93251	45298	94195	31516	-17.6	-11	0.965446
110252	88181.4	81939	54640.3	85669.7	41799	3.3	6.6	0.965446
66359.2	81254.8	53522	76918.6	83678.1	60242	1024.1	981.2	0.966632
78658.5	92621.9	55656	68676.3	90803.6	49566	8564.6	4418.7	0.967818
113867	89131	83724	233710	84175.2	181959	6466.9	3323.1	0.972563
194632	128607	99181	187588	161914	75928	50.6	25.3	0.977307
73075.5	92980.9	51506	82919.1	87009.6	62455	2213.2	1576.3	0.978493
90657.8	91458.8	64962	112944	86373.6	85696	9077.2	4041.4	0.980865
12708	65993	12620	10967	66066.1	10879	314.6	166.1	0.980865
156620	98939.4	103743	72820	85975.6	55508	128.7	52.8	0.984423
16791	68408.2	16086	9009	65282.4	9044	50.6	-11	0.985609
245564	141443	113779	192722	169734	74412	3443	1532.3	0.987981
5658.75	68108.7	5445	5669.4	67103.1	5537	409.2	180.4	0.987981
90185.2	89917.7	65731	75644.8	90014.5	55074	8416.1	4335.1	0.989167
132096	89605.4	96613	58495.8	79969.6	47938	-20.9	-24.2	0.990353
18190.5	67260.9	17724	11326.7	66283.3	11199	124.3	169.4	0.992726
120428	87645.9	90048	33939.4	77746.6	28609	16.5	37.4	0.993912
85999.5	89166.9	63208	49801.4	81033.5	40277	3212	2261.6	0.996284
240894	157124	100476	218097	134137	106557	3217.5	1512.5	0.99747
97889.2	100734	63685	44110	105446	27415	11	19.8	0.99747
147032	97411.6	98919	60769.5	84838.8	46943	41.8	24.2	0.999842
110971	83077.2	87540	60585.8	75098.8	52871	14.3	-22	1.00103
137465	98277.7	91668	74992.5	99230.9	49528	60.5	16.5	1.00103
88301.2	82905.8	69801	83900.3	82572.3	66590	5129.3	2400.2	1.00103
142450	93652.3	99684	57935.9	84158.3	45116	47.3	-1.1	1.00103
87632.2	85426.7	67228	65736	77279	55747	7033.4	3700.4	1.0034
8064.75	63494.9	8324	4692.6	66623.5	4616	4.4	14.3	1.00459
92359.5	83339.6	72629	58150.4	86863.1	43873	6430.6	3525.5	1.00459
140822	136474	67624	148485	156766	62074	12692.9	6430.6	1.00459
97313.2	83271.6	76587	78290.3	80977.8	63361	7773.7	4187.7	1.00696
184221	123987	97374	119708	122405	64092	5780.5	2644.4	1.00696
44277	73732.4	39355	64475.4	74235.1	56920	2911.7	1280.4	1.00814
124475	91103.7	89542	70114	100637	45659	997.7	401.5	1.00933
80208	82291.1	63877	54842.7	76751	46829	3129.5	2246.2	1.00933
73636.5	76279.8	63265	58853.3	79460.4	48540	12590.6	5956.5	1.01526
101262	93171.2	71227	106312	86292.4	80740	7269.9	4100.8	1.01645
88393.5	80405.2	72047	57987.6	78278.7	48548	2027.3	1669.8	1.01882
144796	103091	92049	53583.2	101766	34507	-33	-18.7	1.01882
89414.2	81873.5	71572	110113	81744.3	88280	7244.6	3337.4	1.01882
96423.8	92860.2	68051	61213.9	94506.7	42449	7079.6	3945.7	1.02119
137782	95410.2	94641	55624.8	86364.1	42210	-16.5	47.3	1.02119
222373	150469	96853	262143	125951	136401	23882.1	12007.6	1.02119
134235	100020	87955	51104.9	92652.7	36148	7.7	56.1	1.02238
78355.5	76135.4	67447	73084	77738.6	61612	9824.1	4935.7	1.02475
89109	87867.5	66462	81462.7	85842.9	62192	9780.1	4892.8	1.02594
148450	110361	88154	57605.9	98204.1	38443	-41.8	3.3	1.02712
108453	84601.9	84012	75311.5	79892.8	61778	9.9	56.1	1.02949
64910.2	83428.9	50989	69964.4	78156.1	58667	3872	1705	1.02949
5628	63494	5809	2717	60771.8	2930	23.1	17.6	1.03187
88754.2	109534	53103	87661.2	103852	55319	10816.3	5364.7	1.03305
122390	89375.1	89745	96715.3	77335.4	81959	75.9	16.5	1.03542
14492.2	65754.9	14444	3151.5	67628.3	3054	25.3	-4.4	1.0378
85552.5	99201.5	56519	97406.1	100831	63310	5.5	-5.5	1.0378
129709	92878.3	91524	67868.9	82980.8	53601	261.8	130.9	1.03898
83049	119481	45553	87375.2	131453	43561	13077.9	6222.7	1.04017
120418	125951	62657	213080	135152	103324	14231.8	6701.2	1.04135
132439	98523.3	88096	65910.9	85008.5	50813	-26.4	35.2	1.04254
141680	92165.4	100744	59983	81080.9	48483	74.8	45.1	1.04373
144616	99229.8	95511	96013.5	86040.9	73132	17.6	-24.2	1.0461
99315.8	96921.4	67155	78631.3	100507	51272	8746.1	4598	1.0461
138523	105649	85928	64906.6	93402.1	45542	69.3	30.8	1.04728
77787.8	97490.9	52291	41311.6	82812.8	32693	77	33	1.04847
89877	94059.3	62622	75647	87835.3	56442	10700.8	5347.1	1.04966
28116.8	72766.2	25323	29268.8	72228	26557	1510.3	720.5	1.05321
5648.25	68944.6	5369	4072.2	72896.9	3661	66	34.1	1.05321
120514	96703.2	81673	65961.5	79575.4	54324	-36.3	-15.4	1.0544
106960	89916	77959	122631	93486.6	85967	13708.2	6678.1	1.0544
100678	92399.5	71408	72641.8	86318.8	55152	4702.5	2887.5	1.05677
10480.5	64293.7	10683	4524.3	74856	3961	27.5	9.9	1.05796
90276.8	84422	70081	44721.6	75766.5	38683	-7.7	35.2	1.06033
118218	92585.3	83680	42136.6	86201.5	32035	16.5	35.2	1.06507
77198.2	83826.5	60354	69654.2	85538.7	53366	9244.4	4673.9	1.06507
8661	64625.7	8783	6705.6	65056.7	6755	132	117.7	1.06507
81489.8	89103.6	59936	87334.5	84938.1	67385	5787.1	3196.6	1.06626
5798.25	66316.6	5730	3990.8	66062.4	3959	894.3	403.7	1.07219
66151.5	82712.7	52414	65406	83117.4	51571	7495.4	3938	1.07219
108094	88842.5	79737	64088.2	91334	45986	59.4	-3.3	1.07219
5509.5	66142.3	5459	4621.1	68163.1	4443	1339.8	567.6	1.07219
11748.8	74674.2	10311	17376.7	75069.2	15170	3573.9	1529	1.07931
134580	98996.9	89092	212028	92185.5	150734	9983.6	4323	1.08287
105023	89257.2	77112	86944	91626.3	62187	-6.6	-5.5	1.08524
23481	66755.6	23052	12703.9	65253	12759	136.4	181.5	1.08642
110398	91280.5	79262	71157.9	84667.6	55079	9697.6	4970.9	1.0888
87274.5	82742	69126	124221	78041.1	104316	7816.6	3439.7	1.09117
76021.5	88167.1	56508	105310	88366.1	78102	4482.5	2175.8	1.09117
115970	88136.4	86232	38744.2	83802.8	30299	25.3	-51.7	1.09235
238444	154776	100963	196168	158794	80961	7709.9	4251.5	1.09591
96507.8	91871.8	68843	61241.4	85812.1	46771	726	1001	1.09591
32275.5	68926.2	30688	6884.9	74939.2	6021	14.3	-28.6	1.0971
11464.5	67414.8	11145	18584.5	67581.5	18022	531.3	284.9	1.09828
24384	66473.8	24040	6904.7	72949.6	6203	13.2	9.9	1.10066
127181	97173.4	85774	55939.4	85924.3	42666	39.6	11	1.10184
69022.5	77419.4	58428	81539.7	76063.8	70254	6196.3	2633.4	1.10303
150404	91689	107503	59090.9	81058.7	47775	35.2	-14.3	1.10303
133851	102908	85242	238213	115954	134635	2965.6	1558.7	1.10303
63055.5	88178.7	46864	63806.6	87386.7	47852	9069.5	4558.4	1.10421
85591.5	85989.1	65233	67342	87976.2	50165	11110	5361.4	1.1054
76086.8	80159.8	62206	89152.8	77406.5	75481	3463.9	1708.3	1.10777
86112.8	96361.1	58566	69067.9	96422	46944	7658.2	3898.4	1.10777
106768	90287.4	77499	43001.2	90116.6	31272	9.9	26.4	1.11489
43335	83392.1	34056	67943.7	77330.4	57581	2869.9	1304.6	1.11726
137199	108997	82493	129832	118942	71536	19109.2	9754.8	1.11726
136984	87266.1	102874	51830.9	84373.4	40259	-27.5	-2.2	1.12082
74462.2	82965.7	58819	66605	78380.8	55690	6051.1	2708.2	1.12082
62513.2	78101	52456	77453.2	76205.5	66609	3611.3	1620.3	1.12082
18139.5	74017.2	16061	26523.2	73108.4	23776	70.4	124.3	1.12201
117089	90533.9	84759	58183.4	80925.1	47119	14.3	-40.7	1.12438
88281	91584.6	63172	92537.5	78669.3	77089	4992.9	2857.8	1.12794
103964	126548	53840	113832	145822	51159	808.5	1111	1.13031
99733.5	93717.4	69743	97859.3	88351	72589	7929.9	4222.9	1.13031
97725.8	85284.9	75096	85735.1	81240.2	69162	10644.7	5327.3	1.13149
90462.8	98272.2	60328	78219.9	93566.3	54787	3315.4	2458.5	1.13149
119218	89021.4	87766	55760.1	83322.9	43857	36.3	-1.1	1.13149
64895.2	94437.1	45035	82187.6	93388	57676	8479.9	4327.4	1.13505
170156	107966	103285	60849.8	89014.6	44800	38.5	-52.8	1.13742
91386.8	99383.1	60263	104954	102615	67030	14947.9	7064.2	1.13742
14274	65993.7	14175	16889.4	67425.9	16416	101.2	132	1.13742
91108.5	86602.4	68946	55408.1	85276.1	42582	7146.7	3713.6	1.13861
126478	90319	91773	72222.7	79609.6	59455	-16.5	6.6	1.14098
73778.2	150867	32049	247594	213192	76111	6219.4	2755.5	1.14335
12279.8	66388.9	12122	9573.3	66391.1	9450	865.7	424.6	1.14454
106143	93864.3	74109	44374	80919.8	35938	7.7	-2.2	1.14454
126694	90003	92253	51889.2	77327	43977	40.7	2.2	1.14573
77621.2	95859.7	53067	93580.3	94131.9	65152	2696.1	1709.4	1.14691
134709	88350.9	99923	55845.9	79539.2	46014	-20.9	-16.5	1.1481
7269	64367.1	7401	1635.7	61678.5	1738	2.2	22	1.14928
66810	76859.6	56967	40850.7	76763.1	34876	7639.5	3929.2	1.15047
13125.8	65464.9	13140	3690.5	80674	2998	-4.4	-24.2	1.15166
61922.2	75802	53536	50920.1	77362.3	43136	3773	1807.3	1.15403
176758	116550	99391	75842.8	96974.6	51255	4.4	12.1	1.15521
162268	113838	93417	262143	68367.5	251286	18129.1	8814.3	1.15759
45563.2	75044.8	39790	23111	69611.3	21758	-22	-11	1.15877
98275.5	88644.9	72656	39519.7	82265.4	31483	-33	-101.2	1.15877
72815.2	84529.4	56454	62988.2	81945.3	50375	7399.7	3826.9	1.15996
105568	87990.1	78628	78307.9	84644.3	60630	9923.1	4936.8	1.16114
67158.8	79729.6	55203	69797.2	77948.1	58683	2508	1137.4	1.16233
120283	90119.6	87471	38420.8	82039.1	30692	-19.8	26.4	1.1647
114357	103097	72694	113245	118322	62724	9867	5011.6	1.1647
44510.2	81064.5	35984	58841.2	80029.4	48185	3011.8	1393.7	1.16589
77864.2	86270.7	59150	91384.7	93171.8	64279	28.6	-24.2	1.16589
70065.8	86079.6	53344	84899.1	91076.4	61091	10541.3	5350.4	1.16708
6726.75	69809.1	6315	5739.8	66992.6	5615	1663.2	695.2	1.16708
5208	64569	5286	1607.1	62247.6	1692	2.2	7.7	1.16708
42430.5	68232	40754	27311.9	68734.4	26041	2943.6	1378.3	1.16945
89216.2	85024.4	68767	31331.3	77789.4	26396	22	52.8	1.17182
77544.8	103294	49199	71129.3	100796	46247	4841.1	2807.2	1.17182
69983.2	82736.6	55434	73113.7	82198.2	58293	9045.3	4634.3	1.17182
144448	105863	89423	54313.6	100884	35283	-3.3	24.2	1.17538
8823.75	64095.9	9022	3368.2	61555.6	3586	156.2	158.4	1.17656
80593.5	90503.4	58360	63566.8	90535.8	46014	4164.6	2544.3	1.18012
141619	93589.9	99168	51660.4	88880	38092	34.1	31.9	1.18131
6762	76287.6	5809	14378.1	78720.4	11970	1265	528	1.18249
85250.2	90439	61776	75782.3	90276.5	55014	9055.2	4552.9	1.18249
87608.2	84141.7	68236	57538.8	79853.9	47222	5170	3020.6	1.18487
56684.2	72011.5	51587	22609.4	67646.5	21904	1860.1	1018.6	1.18487
32260.5	72536.6	29147	30499.7	72910	27415	290.4	221.1	1.18605
156148	108133	94637	64378.6	91098.1	46314	81.4	50.6	1.18724
110413	103900	69644	142395	103650	90034	9850.5	5079.8	1.18724
124682	94334.7	86619	48158	84106.1	37525	-11	-1.1	1.18842
9564	67215.7	9325	6320.6	66107.1	6266	1258.4	522.5	1.18961
119091	96104.6	81211	52240.1	86739.5	39470	-5.5	-14.3	1.1908
86386.5	83567.2	67747	61466.9	85218.8	47270	11255.2	5485.7	1.1908
97317	85444.8	74642	84172	85021.8	64881	8888	4649.7	1.19198
165619	98018.6	110734	71648.5	84726.8	55420	-55	0	1.19198
111597	92313.4	79226	84664.8	86753.7	63958	601.7	698.5	1.19435
83730	80080.1	68523	47982	78718	39947	3799.4	2437.6	1.19435
130581	95302.2	89796	46140.6	90318.7	33480	30.8	-11	1.19554
83015.2	84301.6	64536	116927	84721.7	90448	1941.5	1078	1.19554
24078.8	68091.7	23175	17229.3	68707.5	16434	387.2	257.4	1.19673
95085	81455.3	76502	85582.2	76515.2	73302	10402.7	5355.9	1.19673
140560	98945.5	93099	49320.7	97413.6	33181	9.9	37.4	1.19673
119087	92514.2	84360	45338.7	83506.2	35582	-62.7	-11	1.1991
78307.5	93613	54821	82130.4	97171	55392	2293.5	1860.1	1.20028
164840	105461	102436	61938.8	88856.3	45683	-18.7	18.7	1.20028
140092	98906	92826	142690	99879.5	93626	18366.7	9400.6	1.20028
113443	96658.5	76916	36249.4	88202.3	26934	5.5	-13.2	1.20503
112303	84715	86878	62471.2	83684.8	48923	38.5	63.8	1.2074
136232	86121.4	103669	45955.8	77588.7	38817	93.5	15.4	1.21096
142536	104434	89446	87236.6	86967.2	65739	53.9	19.8	1.21215
59975.2	77621.9	50637	54964.8	75301	47837	449.9	624.8	1.21452
235637	132707	116367	220346	149189	96794	4814.7	2497	1.21452
11437.5	67951	11031	12712.7	67422.5	12357	353.1	185.9	1.21926
6713.25	67333.9	6534	9176.2	67290.1	8937	544.5	238.7	1.22045
262143	166337	103283	262143	117577	146115	3634.4	1942.6	1.22163
75166.5	90511.9	54425	52860.5	85448.8	40542	4173.4	2566.3	1.22282
108209	101897	69596	105514	94562.5	73126	2308.9	1662.1	1.22519
117786	101852	75789	43417	96417.5	29511	-4.4	9.9	1.22638
82938	97004	56033	70072.2	96058.1	47807	1312.3	1128.6	1.22638
115952	86249.9	88105	37372.5	79081.9	30971	18.7	-41.8	1.22756
113608	82802.6	89918	37579.3	88285	27896	-1.1	-28.6	1.22994
9589.5	70383.9	8929	4467.1	79187.4	3697	26.4	-18.7	1.23112
121028	96903	81852	49485.7	94330.9	34380	4.4	1.1	1.23112
10355.2	64204.5	10570	3474.9	67157.5	3391	485.1	335.5	1.23112
78901.5	83300.7	62075	35538.8	81744.7	28492	-2.2	69.3	1.23349
79066.5	108887	47588	101423	108888	61043	11041.8	5416.4	1.23468
82212	102211	52713	98102.4	98124.9	65521	12183.6	5872.9	1.23468
112070	86972.7	84447	68610.3	77426.1	58074	81.4	39.6	1.23705
107176	99587.7	70530	94303	92256.2	66990	8729.6	4570.5	1.23824
123746	93508.3	86728	66864.6	86069.2	50913	1.1	55	1.24061
123994	108713	74748	102094	110713	60434	16192	7731.9	1.2418
99836.2	85881.3	76185	76804.2	86141.8	58432	601.7	969.1	1.24298
57062.2	80270.3	46588	91841.2	77723.5	77440	5365.8	2340.8	1.24417
114510	93830.1	79980	49227.2	82480.8	39114	-1.1	-18.7	1.24535
137458	101838	88459	54496.2	91145.9	39184	40.7	-47.3	1.24535
107452	87144.3	80808	77870.1	86018.3	59328	4017.2	2867.7	1.24535
8172.75	65469.9	8181	4039.2	70949.6	3731	15.4	13.2	1.24773
64668	72245.8	58662	85813.2	71680.7	78457	5324	2420	1.24891
124392	88518	92096	48727.8	84090.6	37976	-9.9	-5.5	1.24891
7989	64566.2	8109	5395.5	64454.9	5486	732.6	312.4	1.2501
117841	87014.7	88753	48723.4	82395	38754	-29.7	-5.5	1.25128
20088.8	69931.8	18826	24497	68991.6	23270	742.5	354.2	1.25128
13240.5	65213.4	13306	2368.3	72291.1	2147	2.2	-2.2	1.25366
89685.8	89728.2	65505	63632.8	86472.8	48226	8486.5	4232.8	1.25484
90796.5	79598.2	74756	65090.3	82849.6	51488	1497.1	1646.7	1.2584
132226	89183.8	97165	57643.3	82721.2	45668	25.3	2.2	1.26552
93132	87837.8	69486	90399.1	82261.6	72019	6419.6	3628.9	1.26789
44415.8	74288.1	39183	44493.9	74299.4	39246	4604.6	1955.8	1.26908
120547	94168.3	83894	224025	92647.7	158468	6122.6	2971.1	1.26908
64306.5	97208.8	43354	53740.5	93274.1	37759	7398.6	3859.9	1.27145
174928	107444	106698	84832	88274.8	62980	7.7	55	1.27501
144664	116596	81312	85510.7	111663	50187	-7.7	-20.9	1.27619
61746.8	74900.2	54027	59034.8	73441.6	52680	3435.3	1474	1.27738
78309.8	99507.7	51575	92866.4	96142.2	63303	407	573.1	1.27856
8462.25	71855.7	7718	4175.6	71919.1	3805	161.7	58.3	1.27975
122404	89399.4	89731	50657.2	79793.1	41606	-6.6	6.6	1.28094
99991.5	88998.4	73631	30351.2	88715.8	22421	24.2	-14.3	1.28094
13000.5	65609.2	12986	3947.9	64312.6	4023	15.4	-27.5	1.28212
70154.2	78128.5	58847	88781	76109.6	76447	7251.2	3061.3	1.28331
55469.2	87213.5	41682	81294.4	93499.8	56981	10802	5079.8	1.28331
77774.2	83520.6	61027	76774.5	77122.8	65240	7385.4	3852.2	1.28449
127747	109600	76387	64158.6	99713	42168	77	64.9	1.28449
71580.8	81399.2	57631	77996.6	85428	59835	7066.4	3644.3	1.28568
97653.8	87701.4	72973	31963.8	76850.1	27258	28.6	26.4	1.28568
144022	111947	84314	70972	93746.3	49615	-25.3	64.9	1.28687
102972	87628.7	77011	60823.4	78841	50559	56.1	7.7	1.28805
84051.8	83880.2	65670	56811.7	81337.2	45775	8318.2	4510	1.28805
123173	105342	76629	95795.7	90163.2	69630	184.8	82.5	1.28805
131405	106434	80912	95889.2	89593.7	70141	225.5	72.6	1.28924
78710.2	95757.4	53869	123146	91816.7	87898	7742.9	4129.4	1.29042
78787.5	83244.7	62027	116469	87039.4	87695	9645.9	4304.3	1.29042
105214	93645.3	73632	49203	80133.4	40240	-11	15.4	1.29042
97044.8	99741.6	63764	108319	90309.9	78605	8035.5	4276.8	1.2928
118478	100939	76923	126898	89236.5	93195	14306.6	6961.9	1.29398
86876.2	83482.7	68200	56093.4	81264	45237	6767.2	3643.2	1.29517
7928.25	64601	8043	11326.7	64074.8	11585	390.5	181.5	1.29873
119981	103324	76101	49123.8	98430.8	32707	-59.4	16.5	1.30347
23052	77824.8	19412	18096.1	75513.9	15705	591.8	386.1	1.30347
110790	94925.2	76489	125030	90799.2	90243	7850.7	3540.9	1.30703
148546	105224	92518	183916	105674	114059	23604.9	11657.8	1.30822
150512	109607	89994	73848.5	101337	47759	135.3	0	1.31059
184441	108313	111598	216575	100208	141640	20179.5	10718.4	1.31059
159474	98487.4	106118	52167.5	95416	35831	-41.8	-1.1	1.31059
205787	174089	77469	262143	141318	121568	25543.1	12155	1.31177
66221.2	76183.6	56966	56291.4	74429.8	49565	4063.4	1899.7	1.31296
5727	67528.7	5558	5173.3	68728.4	4933	1612.6	686.4	1.31533
81874.5	83326.5	64394	47995.2	84718.1	37128	5187.6	3124	1.3177
87824.2	95417	60321	76059.5	90434.1	55119	10272.9	4998.4	1.3177
108752	88833.8	80230	40845.2	76515.9	34984	38.5	-38.5	1.31889
126266	93221.4	88767	49129.3	87971	36600	5.5	-1.1	1.31889
162960	122516	87170	75507.3	109033	45385	-29.7	51.7	1.32008
5102.25	65861.9	5077	2571.8	74709.9	2256	-4.4	-6.6	1.32008
83204.2	87693.6	62181	52074	79717.9	42810	3038.2	2203.3	1.32245
85995.8	84671.5	66561	86572.2	82656.1	68641	8907.8	4598	1.32482
27612	66602.1	27170	18415.1	65901.4	18313	421.3	312.4	1.32482
176992	116122	99889	101621	98537.5	67587	33	28.6	1.32956
119457	87363.5	89611	54679.9	81061.9	44207	36.3	62.7	1.33194
22406.2	74065.2	19826	6103.9	71052.4	5630	22	4.4	1.33312
9165	67320.9	8922	3586	67242.4	3495	-20.9	-7.7	1.33431
119877	99989.3	78571	56996.5	87296.3	42789	166.1	30.8	1.33668
10730.2	69999.8	10046	3392.4	69606.9	3194	-1.1	27.5	1.33787
13308	64911.7	13436	3319.8	65433.5	3325	18.7	3.3	1.34024
79320	94671.5	54909	70425.3	93963.5	49119	8860.5	4524.3	1.34142
120528	91737	86104	91769.7	88752.4	67764	12084.6	6437.2	1.34498
92667.8	83171.1	73019	69591.5	83146.5	54852	10419.2	5314.1	1.34498
126062	96092.7	85975	67234.2	93642.6	47054	24.2	-19.8	1.34617
160233	101826	103127	76370.8	86565.4	57818	23.1	7.7	1.34736
79695.8	90597.4	57650	72509.8	86698	54811	663.3	913	1.34854
75725.2	89190.4	55642	91298.9	88154	67874	3930.3	1843.6	1.34973
129574	98475.6	86232	57176.9	93018.2	40284	-33	-6.6	1.35091
15075.8	66897.2	14769	9478.7	71881.1	8642	840.4	419.1	1.35329
137191	113910	78930	168115	114627	96117	765.6	1398.1	1.35329
122872	94608.1	85115	63268.7	126283	32834	-11	16.5	1.35566
172276	114070	98977	118215	105419	73491	355.3	299.2	1.35684
161260	113608	93025	127195	108438	76872	17210.6	9190.5	1.35803
88776	92953	62591	85272	86507.5	64600	9292.8	4659.6	1.35803
133462	94519	92538	64505.1	85154.4	49644	42.9	72.6	1.35922
90424.5	85335.8	69444	79281.4	83753	62037	6949.8	3766.4	1.3604
97340.2	88609.9	71993	41511.8	86464.4	31464	94.6	35.2	1.3604
92939.2	88204.4	69054	103226	86397.8	78301	12929.4	6221.6	1.3604
63152.2	100319	41256	74021.2	119308	40660	1727	1631.3	1.36159
126020	95322.8	86641	64511.7	80024.2	52832	36.3	-17.6	1.36277
118693	88254.3	88139	37084.3	81637.8	29770	-7.7	-14.3	1.36515
95420.2	110345	56672	100683	117822	56003	4869.7	3239.5	1.36515
47132.2	94498.1	32687	59315.3	92975.1	41810	5968.6	2667.5	1.36633
200527	145238	90484	181656	121799	97743	3247.2	1680.8	1.3687
85337.2	80443.3	69523	94047.8	80350.4	76708	663.3	820.6	1.3687
175098	95222.2	120510	101759	82613.2	80724	-4.4	34.1	1.3687
146320	98799.8	97057	49980.7	95605.4	34261	59.4	15.4	1.37108
114538	101627	73862	60013.8	97971.5	40145	49.5	2.2	1.37226
174436	105096	108775	94958.6	94808.1	65640	-40.7	50.6	1.37345
13868.2	65254.9	13928	2898.5	64087.8	2964	-7.7	12.1	1.37345
141462	97125.8	95452	47312.1	82703.8	37491	-1.1	29.7	1.37463
62215.5	81579.7	49980	63858.3	80427	52035	3591.5	1491.6	1.37701
132338	103961	83424	69440.8	89817.5	50668	172.7	136.4	1.37819
105664	94946.5	72934	80091	87399.2	60056	12871.1	6309.6	1.37819
100913	85392.1	77448	86923.1	82346.9	69178	12670.9	6323.9	1.37819
134892	113792	77688	114696	111823	67220	11242	4853.2	1.38056
79590.8	78975	66047	62109.3	75738.1	53743	2504.7	1931.6	1.38175
95280.8	93813.5	66561	78985.5	92414.1	56013	10257.5	5039.1	1.38412
97495.5	89148.7	71672	107508	90430.1	77913	12812.8	6349.2	1.38649
61591.5	78715.7	51279	53224.6	77607.1	44946	3004.1	1548.8	1.38887
139745	120406	76062	208866	129830	105432	8541.5	4527.6	1.38887
128624	95778.5	88010	51811.1	93720.5	36230	5.5	14.3	1.39005
108608	86270.5	82505	85239	82224.1	67939	5923.5	3620.1	1.39124
101914	86942.6	76821	102032	85742.9	77986	10593	5249.2	1.39124
105025	85356.6	80637	36306.6	84660.7	28105	-28.6	-15.4	1.39243
12863.2	67064.9	12570	2247.3	66312	2221	-26.4	25.3	1.39243
72604.5	93839.2	50706	66928.4	87882.6	49910	5534.1	3122.9	1.3948
19315.5	69809.8	18133	3425.4	67393.3	3331	9.9	31.9	1.39598
6698.25	66572.1	6594	2070.2	65290	2078	56.1	-6.6	1.40073
87504.8	88008.3	65161	63517.3	86561.8	48089	7023.5	3896.2	1.4031
11455.5	65550.3	11453	2121.9	63936	2175	0	18.7	1.40547
71850.8	77343.2	60882	49948.8	78482.9	41709	6782.6	3595.9	1.40666
37615.5	75954.2	32456	45978.9	75204	40068	470.8	223.3	1.40784
144518	107560	88054	49672.7	88646.1	36723	15.4	-17.6	1.40903
13415.2	71408.5	12312	5887.2	71647.8	5385	143	68.2	1.41022
132547	102528	84724	34567.5	86817.5	26094	57.2	12.1	1.41615
32580.8	72717.8	29363	37276.8	71599.4	34120	830.5	423.5	1.41615
17209.5	68457.8	16475	3913.8	69005.9	3717	28.6	-18.7	1.41733
55644.8	82091.1	44423	66198	87867.1	49374	3174.6	1400.3	1.41733
116228	91026.4	83680	63710.9	78929.3	52900	68.2	-1.1	1.41852
129756	90367.7	94101	56201.2	79218.9	46494	-37.4	28.6	1.42326
109578	92475.8	77656	35494.8	85568.8	27185	17.6	-3.3	1.42682
119600	88955.3	88113	51463.5	81596.6	41334	45.1	19.8	1.42801
161738	99297.2	106747	88078.1	110297	52334	3371.5	1432.2	1.42919
11388	66233.9	11268	3205.4	67329.9	3120	-6.6	-16.5	1.43156
144538	100605	94155	141554	96611.7	96022	6528.5	3977.6	1.43275
167144	126651	86489	100187	94081.4	69789	49.5	88	1.43394
4960.5	63780.9	5097	2860	62290.8	3009	214.5	101.2	1.43868
120293	84793.9	92973	81363.7	75633.7	70501	-15.4	-17.6	1.43868
105340	96558.5	71496	91179	92594.7	64534	9447.9	4962.1	1.43987
104982	93022.1	73962	103485	85891.3	78960	15899.4	7431.6	1.44224
92320.5	88787.2	68144	55052.8	87121	41413	4250.4	2598.2	1.44224
7744.5	69517	7301	8994.7	67709.2	8706	568.7	370.7	1.44224
130697	87993.5	97341	72464.7	80242.1	59184	-18.7	95.7	1.44224
46743.8	73726.2	41551	49644.1	73402.1	44324	3052.5	1335.4	1.44343
61995.8	83411.1	48710	68525.6	78343.7	57323	1064.8	794.2	1.44936
5899.5	73967.8	5227	35048.2	77293.1	29717	35.2	0	1.44936
145124	99540.2	95548	64220.2	95659.6	43997	295.9	151.8	1.45054
26440.5	73548.6	23560	15328.5	85838.5	11703	2440.9	1562	1.45291
134824	98878.2	89361	54050.7	99320.5	35665	38.5	9.9	1.45529
24215.2	69938.3	22691	7969.5	71585.7	7296	34.1	8.8	1.45647
70215	95104.1	48385	82659.5	87854.1	61661	10983.5	5330.6	1.45884
142667	93149.1	100375	62255.6	80202.5	50871	11	95.7	1.46122
114636	85953.7	87405	39022.5	78095.1	32747	31.9	64.9	1.46122
7200	65354.5	7220	6360.2	66531.9	6265	212.3	116.6	1.46122
31911.8	83149.2	25152	39751.8	84652.3	30775	2252.8	948.2	1.4624
8243.25	65080.1	8301	8830.8	64061.9	9034	72.6	89.1	1.46477
7646.25	65011	7708	3896.2	106215	2404	-7.7	-15.4	1.46477
56762.2	75141.8	49506	68077.9	70748.7	63062	3210.9	1441	1.46477
127594	100194	83458	47412.2	92597.6	33556	49.5	29.7	1.46715
102250	96724.7	69280	79530	88802.4	58693	10149.7	5111.7	1.46833
74820	87221.2	56218	69262.6	84202.6	53908	7415.1	3819.2	1.46833
164191	120554	89258	103978	91271.9	74659	51.7	0	1.4707
107149	92499.5	75915	39399.8	83968.2	30751	-11	6.6	1.4707
127530	88199.7	94760	51675.8	77506	43695	2.2	-40.7	1.47189
31561.5	77903.5	26551	44935	72982.9	40350	589.6	420.2	1.47308
96972	84439.3	75263	47436.4	76992.2	40378	34.1	-15.4	1.47426
133977	95183.7	92246	65577.6	86292.1	49804	38.5	4.4	1.47426
142036	136222	68333	61991.6	132594	30640	324.5	103.4	1.47426
121524	95335.1	83539	47795	97008.1	32289	-7.7	15.4	1.47545
74044.5	76489.7	63441	59559.5	80755	48335	2740.1	1754.5	1.47663
107345	86784.1	81063	38617.7	80721.1	31353	5.5	23.1	1.47782
95394.8	89968.1	69489	129790	86203.2	98673	10370.8	4647.5	1.47901
109671	93922.2	76525	90296.8	87194.1	67868	12075.8	6026.9	1.47901
130137	94983.5	89791	55479.6	89122	40797	-61.6	71.5	1.48019
84202.5	96652.8	57094	96913.3	93293.2	68079	7838.6	4265.8	1.48019
73359	84592.7	56833	51318.3	81945.2	41042	6499.9	3474.9	1.48138
30912	68724.1	29478	25738.9	68757.4	24533	530.2	319	1.48257
65805.8	85515.8	50431	61858.5	81578.4	49694	6207.3	3421	1.48731
106346	89903	77522	63563.5	87307.4	47713	-11	-2.2	1.4885
168922	107890	102609	51824.3	103299	32879	57.2	75.9	1.48968
102696	87944.2	76529	79308.9	84095.2	61806	11092.4	5564.9	1.49087
72265.5	86806.6	54558	50591.2	84352.1	39306	7531.7	3800.5	1.49205
80093.2	80475.1	65225	49942.2	81057.3	40379	4768.5	2854.5	1.49443
35348.2	69987.4	33100	21510.5	67634.8	20843	206.8	323.4	1.50154
73350	95280	50452	111046	94039.4	77388	9575.5	4816.9	1.50273
73969.5	89088.6	54414	94668.2	87334.8	71039	1617	1196.8	1.50273
78985.5	78316.3	66096	56646.7	77491.8	47907	4230.6	2522.3	1.50273
116995	96019.7	79852	50348.1	88376.2	37336	24.2	-7.7	1.5051
82710	84472	64169	58345.1	90949.6	42042	9266.4	4596.9	1.50747
159654	102135	102444	74169.7	86254.5	56354	-48.4	14.3	1.50866
96512.2	86195.5	73380	71010.5	83416.9	55789	4752	2842.4	1.50984
152175	116632	85508	250062	147045	111449	9136.6	5303.1	1.51103
96193.5	90519.5	69644	57747.8	82114.2	46089	5504.4	3041.5	1.51103
40644.8	82169.7	32417	77995.5	80453.2	63534	4116.2	1776.5	1.51103
126242	88092.8	93917	49788.2	77896.3	41888	2.2	9.9	1.51103
5063.25	65435.8	5071	5221.7	68291.6	5011	488.4	212.3	1.51222
79896	82788.9	63246	94934.4	84504.2	73625	3735.6	1629.1	1.5134
196040	136120	94385	78615.9	111516	46201	24.2	49.5	1.51459
160364	120592	87150	142109	131836	70643	5052.3	2315.5	1.51459
131594	104339	82655	135412	120231	73811	10563.3	6264.5	1.51459
78546	82373.3	62491	132508	77628.4	111867	9384.1	4261.4	1.51696
151915	109362	91036	75224.6	99850.5	49373	-7.7	-55	1.51696
132692	92977.3	93529	118050	86140.2	89813	7723.1	4385.7	1.51815
110223	97893.7	73790	190428	92613.6	134752	5399.9	2670.8	1.51933
126719	96539	86024	55962.5	85288.1	43002	33	46.2	1.52408
98529	128719	50165	107982	136281	51927	11755.7	5866.3	1.52408
55689.8	75754.1	48178	92755.3	77891.5	78042	3309.9	1452	1.52764
11834.2	64496.4	12025	16214	67066.4	15844	217.8	106.7	1.52882
80499	87902.9	60016	88631.4	90147.2	64434	10525.9	5362.5	1.52882
55593	77430.6	47053	100572	77559.5	84981	1117.6	720.5	1.52882
79686.8	85469.4	61102	57215.4	82083.8	45681	4364.8	2616.9	1.53238
158424	106292	97679	110100	94177.7	76616	-33	-9.9	1.53357
63347.2	74207.3	55945	57229.7	71342.3	52572	2256.1	1068.1	1.53357
75445.5	92366.8	53530	67093.4	92001.6	47793	2523.4	1860.1	1.53594
93850.5	86344.6	71233	70111.8	80753	56900	7232.5	3845.6	1.53594
92548.5	92935.6	65263	93386.7	94287.3	64910	7187.4	3952.3	1.53594
100031	90546.4	72401	54973.6	84302.5	42736	93.5	13.2	1.53712
104426	110128	62143	123731	103190	78582	8805.5	4692.6	1.53831
155458	111675	91230	145808	116211	82227	12375	6993.8	1.54068
27096	66565.3	26677	20721.8	67099.4	20239	227.7	167.2	1.54068
107435	91777.3	76717	33425.7	88269.6	24817	34.1	64.9	1.54187
7953	63709.5	8181	6288.7	63847.6	6455	53.9	92.4	1.54305
93747.8	86288.9	71201	88532.4	84115.9	68977	3011.8	2355.1	1.54424
102397	91441	73388	82665	94075.6	57587	16296.5	7657.1	1.54424
124001	95223.3	85342	84828.7	82493.7	67391	20.9	3.3	1.54898
106868	102728	68177	111361	109539	66626	11674.3	5849.8	1.55136
88378.5	88005.2	65814	43924.1	81404.1	35362	244.2	600.6	1.55373
64392.8	77515.9	54441	46346.3	76421	39745	4712.4	2318.8	1.55373
65875.5	76119.9	56716	58858.8	75680.7	50969	10110.1	4827.9	1.55491
6081	65428.4	6091	1486.1	67214	1449	13.2	-1.1	1.55729
94201.5	108799	56743	96136.7	111189	56664	8602	4305.4	1.55966
45172.5	82195.2	36017	55320.1	88728.8	40860	1488.3	687.5	1.55966
96941.2	87496.8	72610	75813.1	84261.6	58965	8699.9	4389	1.56084
66373.5	80186.1	54247	88617.1	82567.2	70338	496.1	733.7	1.56084
117410	113736	67653	104507	113984	60087	10464.3	5391.1	1.56084
90896.2	108386	54961	105512	115103	60075	16218.4	7788	1.56203
139333	119063	76693	45940.4	104164	28904	47.3	24.2	1.5644
262143	144228	119116	262143	96571.6	177897	18900.2	8961.7	1.56559
234091	137784	111344	118611	145794	53317	89.1	30.8	1.56559
138362	143657	63120	153713	159574	63129	15352.7	7558.1	1.56796
83037.8	80028.9	68000	51220.4	78635.2	42688	9235.6	4582.6	1.56915
142276	103789	89838	45509.2	91165.9	32715	-2.2	30.8	1.56915
167515	114166	96160	93407.6	118252	51767	3062.4	1391.5	1.57152
96943.5	90304.6	70354	85314.9	84338.1	66295	7097.2	3837.9	1.57271
183341	109492	109738	119027	95757.8	81461	-51.7	63.8	1.57508
11425.5	69344.5	10798	7327.1	69927	6867	1200.1	491.7	1.57626
75935.2	77714	64036	47130.6	76702.9	40269	6279.9	3337.4	1.57626
23089.5	71810.6	21072	23951.4	69981.2	22430	374	327.8	1.57745
101114	95580.2	69330	178036	98528.8	118420	1604.9	1236.4	1.58338
94249.5	81907.6	75411	52702.1	81824.3	42211	8196.1	4332.9	1.58575
20162.2	69526.6	19005	6242.5	69730.4	5867	13.2	-5.5	1.58575
84130.5	100245	55001	75379.7	100367	49220	11367.4	5584.7	1.58575
127517	94109	88801	45765.5	82269.2	36457	8.8	45.1	1.58575
76886.2	89590.1	56243	74171.9	88282.6	55061	163.9	353.1	1.58694
104662	86017.4	79741	41153.2	79084.4	34103	6.6	66	1.58694
146349	93948.7	102089	60977.4	102095	39142	122.1	71.5	1.58812
73140	82161.5	58340	93227.2	80778.2	75636	2049.3	1312.3	1.58812
69546	90638.7	50285	27401	87092.1	20619	42.9	2.2	1.58931
135290	104643	84730	78703.9	89491.6	57636	55	-17.6	1.59287
122682	93035	86420	81987.4	81840	65654	53.9	17.6	1.59405
95873.2	99986.5	62840	87149.7	93156.8	61310	11987.8	5934.5	1.59643
93643.5	92212.5	66553	87268.5	96024.7	59560	13675.2	6717.7	1.59761
119256	95134.2	82153	90237.4	99996.6	59140	13283.6	6433.9	1.59761
158062	93047.4	111328	91931.4	82674.4	72874	20.9	-2.2	1.5988
18939	73691.5	16843	9170.7	72289	8314	12.1	-18.7	1.60117
92243.2	95241.3	63473	83943.2	94371.7	58294	8794.5	4449.5	1.60117
10470.8	65943.8	10406	2534.4	63467.5	2617	-5.5	-4.4	1.60236
6825	64561.7	6928	1491.6	61210.7	1597	-11	41.8	1.60354
75279.8	87610.7	56312	59291.1	83200.3	46703	8774.7	4442.9	1.60354
90418.5	86076.3	68842	56496	81663.1	45339	3287.9	2068	1.60354
66369	75361.4	57716	56763.3	75143.2	49506	3549.7	1830.4	1.60591
148462	133346	72965	163941	118431	90720	17454.8	9130	1.60591
115166	98291.8	76787	95095	98758.4	63105	261.8	139.7	1.60829
126107	89921.2	91909	48612.3	77100.2	41321	-23.1	19.8	1.60829
113118	87617.3	84610	59672.8	84880.9	46073	-6.6	33	1.60947
198779	129480	100612	93546.2	140521	43628	61.6	-42.9	1.60947
61549.5	84290.2	47855	83741.9	80485	68188	4835.6	2075.7	1.61066
128800	109679	76961	55742.5	97847.6	37335	-36.3	12.1	1.61184
5769.75	65149.3	5804	2699.4	77184.9	2292	28.6	35.2	1.61303
103086	93323.1	72392	107262	92059	76359	9997.9	5134.8	1.6154
125145	94950.1	86377	59031.5	92585.6	41785	67.1	69.3	1.61777
144436	94603.5	100057	54815.2	83742.1	42898	760.1	390.5	1.61896
222977	125689	116263	147810	95953.6	100954	74.8	78.1	1.62252
6861.75	68104.1	6603	3556.3	68832.1	3386	-13.2	2.2	1.62371
24219	70178	22617	25969.9	69450.9	24506	187	179.3	1.62489
64086	76775.7	54704	76664.5	74481.3	67457	4689.3	2035	1.62726
126694	96282.3	86236	53718.5	80996.1	43465	-26.4	4.4	1.63319
110212	90043.5	80215	93897.1	86104.6	71467	13482.7	6477.9	1.63319
112349	99121.2	74282	39752.9	87327.7	29833	16.5	42.9	1.63557
83007	95374.1	57038	71714.5	91060	51613	11763.4	5734.3	1.63557
67954.5	94327.1	47213	76474.2	93484.8	53611	1928.3	1008.7	1.63675
73601.2	90237.1	53454	71641.9	89836.5	52263	6622	3645.4	1.63675
84990.8	86122.2	64675	55064.9	85720.2	42099	5349.3	3133.9	1.63912
8709.75	70547.8	8091	5782.7	99520.8	3808	49.5	-16.5	1.6415
128542	103990	81009	50779.3	88892.6	37437	-6.6	39.6	1.64387
93958.5	79572.8	77384	33443.3	71966.5	30455	-2.2	-1.1	1.64743
106305	86019.5	80991	77632.5	79816.2	63743	10211.3	5183.2	1.64861
19478.2	71578.2	17834	6018.1	86891.9	4539	-8.8	-22	1.6498
87588.8	95213.2	60288	77240.9	94176.1	53751	11308	5545.1	1.6498
100961	88503.3	74761	51324.9	85776.2	39214	47.3	28.6	1.65454
140905	111957	82481	68953.5	98150.3	46041	35.2	26.4	1.65454
165412	115497	93859	127812	127910	65486	4984.1	2335.3	1.65691
132237	104627	82830	79764.3	91308.9	57250	128.7	56.1	1.6581
11480.2	66258.9	11355	4367	77496.8	3693	-2.2	-55	1.66166
142103	108717	85662	44733.7	94199.2	31122	53.9	22	1.66284
38088.8	74832.4	33357	25891.8	75208.1	22562	938.3	612.7	1.66403
119610	95156	82378	57028.4	84164.6	44406	67.1	45.1	1.66522
7545	67092.1	7370	7271	68750.9	6931	891	401.5	1.66522
18499.5	68334.1	17742	3102	66004.1	3080	3.3	-17.6	1.66522
66399.8	90776.9	47937	75544.7	86940.2	56946	2278.1	1695.1	1.6664
181102	102860	115387	84749.5	94107.7	59019	35.2	22	1.66759
6897	64232.2	7037	4948.9	63882.4	5077	303.6	135.3	1.66878
143962	91239.2	103406	58857.7	78820.1	48938	31.9	29.7	1.66996
75869.2	104695	47492	135265	95653.8	92675	6602.2	3704.8	1.67233
83438.2	93209.2	58666	51975	101791	33463	6296.4	3128.4	1.67471
106324	86347	80698	48431.9	81364.6	39010	7.7	12.1	1.67471
102313	111839	59954	99119.9	110996	58524	12244.1	5993.9	1.67589
143036	99843.2	93887	64463.3	83285.7	50725	-75.9	44	1.67589
18184.5	66779.1	17846	4272.4	66920.6	4184	48.4	-24.2	1.67826
15595.5	66445.6	15382	11414.7	66119.3	11314	1005.4	403.7	1.67826
14315.2	67016.5	13999	3740	65729.3	3729	17.6	-15.4	1.67945
111593	90138.4	81135	43656.8	78746.4	36333	-7.7	11	1.68301
152596	106405	93985	65799.8	105599	40836	39.6	13.2	1.68419
80769	104067	50864	69947.9	106724	42953	7026.8	3616.8	1.68419
120467	97592.5	80897	52149.9	90479.9	37773	-2.2	34.1	1.68538
77618.2	92388	55059	38394.4	86583.9	29061	5430.7	2974.4	1.68538
65013.8	92844.8	45891	61259	94514	42477	11739.2	5644.1	1.68538
132482	95429.9	90981	59342.8	84617.2	45961	-26.4	37.4	1.68657
95726.2	83773.1	74887	46422.2	76841.9	39592	-8.8	1.1	1.68657
11554.5	65533.2	11555	6191.9	83052.1	4886	-3.3	47.3	1.68775
110980	79631.5	91336	51136.8	75599	44330	58.3	-3.3	1.68894
86946.8	83513.7	68230	54542.4	85438.5	41837	3295.6	2393.6	1.69012
71210.2	78655	59333	81151.4	76493.1	69527	3099.8	1405.8	1.69012
262143	120875	142129	262143	138820	123756	4463.8	2073.5	1.69012
103098	85398.3	79119	40255.6	73814.1	35741	-28.6	33	1.69131
109679	89386.7	80414	45959.1	88470.4	34045	106.7	55	1.69605
138711	99397.1	91457	61932.2	89426.2	45387	1.1	36.3	1.69843
85753.5	80490.7	69821	52927.6	82909	41837	8119.1	4220.7	1.69843
104147	106060	64354	82192	101781	52923	14683.9	7033.4	1.69843
204463	132954	100784	68856.7	110195	40951	108.9	55	1.69961
75060.8	77200	63720	74091.6	74012.5	65606	4602.4	2142.8	1.7008
132088	90765.7	95372	37886.2	83853.8	29610	-5.5	33	1.7008
65098.5	75477.6	56524	66867.9	73093.6	59954	3300	1650	1.70317
96334.5	113109	55817	83108.3	102723	53022	8202.7	4294.4	1.70436
18705	78434.4	15629	6792.5	74155.1	6003	38.5	-25.3	1.70436
59303.2	80071.2	48538	48529.8	75196.8	42295	220	510.4	1.70554
114976	87680.7	85938	53879.1	84186.2	41943	52.8	19.8	1.7091
119299	94354	82862	86603	83132.4	68272	74.8	14.3	1.71029
40125.8	76002.4	34600	39892.6	74546	35071	3936.9	1754.5	1.71029
7531.5	67669.9	7294	4611.2	104531	2891	233.2	114.4	1.71147
100519	85825.2	76756	74373.2	79922	60986	8562.4	4552.9	1.71147
54747.8	83895.3	42767	36138.3	87548.4	27052	6484.5	3372.6	1.71266
101208	89904.1	73776	102927	89870.7	75057	8615.2	4657.4	1.71503
9274.5	66522.2	9137	9432.5	66865.1	9245	69.3	44	1.71503
86643.8	81388.1	69768	67080.2	74353.8	59125	4.4	-8.8	1.72096
62177.2	84438.8	48258	84483.3	88873	62299	7738.5	4154.7	1.72215
105773	95199.6	72815	42992.4	83315.1	33818	3.3	11	1.72215
130790	129006	66442	150088	126267	77900	6326.1	3533.2	1.72333
130543	93118.4	91875	72028	77166.5	61172	24.2	-39.6	1.72452
88845.8	89083.6	65361	40808.9	80985.1	33024	-1.1	-31.9	1.72452
90343.5	83144.9	71210	62643.9	79224.8	51820	3667.4	2214.3	1.72452
91943.2	83205.7	72418	68976.6	87973.9	51384	7829.8	4248.2	1.72571
7770.75	71757.6	7097	3554.1	69570.3	3348	-14.3	23.1	1.72571
137104	107598	83508	50332.7	97009.2	34003	53.9	-47.3	1.73045
23017.5	72435.8	20825	6254.6	70855.9	5785	-17.6	-19.8	1.73282
126207	101556	81444	43187.1	90744.1	31190	8.8	-24.2	1.73282
103797	79057.7	86044	43496.2	78265	36422	-24.2	2.2	1.73519
82707	87993.1	61599	75358.8	86759.8	56924	11806.3	5656.2	1.73519
112143	110766	66351	79200	91429.5	56770	13.2	34.1	1.73638
87830.2	104335	55169	113345	94839.2	78324	9726.2	5276.7	1.73757
81437.2	93493.4	57085	74004.7	85714.3	56583	6839.8	3586	1.7435
262143	129170	133001	262143	77350.3	222104	29186.3	14971	1.74468
112805	83112.9	88949	64230.1	84863.2	49602	8461.2	4460.5	1.74943
101423	106006	62703	126234	101346	81630	2158.2	1413.5	1.75061
227225	128103	116246	217558	153988	92591	3335.2	1507	1.7518
74218.5	88605.2	54895	78038.4	86620.3	59043	7720.9	4046.9	1.75299
65559.8	80619.3	53294	53321.4	78791.3	44351	5722.2	3138.3	1.75773
108994	98249.2	72703	40366.7	84853.3	31177	81.4	49.5	1.75773
72502.5	86301.9	55057	75056.3	90828.2	54156	13207.7	6164.4	1.75773
88630.5	100266	57931	65247.6	100943	42361	3841.2	2817.1	1.75773
79091.2	95471.2	54292	87434.6	101985	56186	1448.7	1320	1.76129
104116	91671.4	74433	202635	94905.3	139928	7296.3	3682.8	1.76129
88971	89976	64804	64606.3	82509.1	51316	8708.7	4468.2	1.76247
90554.2	87069.4	68159	68629	86230	52159	190.3	734.8	1.76366
71592.8	95114.5	49329	92161.3	92185.2	65519	4973.1	2208.8	1.76603
123068	85990.1	93794	37290	83118.1	29402	-66	59.4	1.76722
22653.8	72858.4	20377	9508.4	93719.7	6649	31.9	12.1	1.76722
5801.25	65971	5763	7873.8	75873.8	6801	429	159.5	1.7684
89949.8	102911	57282	91386.9	108279	55312	14410	6805.7	1.77078
72306.8	82059.6	57747	57788.5	81863	46263	6722.1	3578.3	1.77196
78307.5	86966.2	59011	94651.7	83057.9	74684	4406.6	2126.3	1.77433
110270	86101.9	83931	34443.2	96357.4	23426	35.2	35.2	1.77552
102383	89968.9	74579	48092	83107.2	37924	-8.8	59.4	1.77552
4872	63591.2	5021	3201	79794.9	2629	27.5	24.2	1.77671
244861	130170	123279	153608	156185	64455	3824.7	1681.9	1.77908
11753.2	66139.5	11646	2385.9	66171.1	2363	-30.8	-5.5	1.77908
154635	100710	100627	74690	103348	47363	174.9	150.7	1.78026
74070	94091	51591	78516.9	87522	58793	12272.7	5942.2	1.78145
117059	92231.1	83178	47945.7	83510.6	37626	11	5.5	1.78264
84072.8	80159.9	68735	76015.5	80436.5	61934	5680.4	3232.9	1.78382
158040	101778	101764	155617	99819.1	102170	18299.6	9783.4	1.78382
125812	90372.2	91236	42231.2	85898.9	32220	4.4	48.4	1.78382
106702	91871.6	76115	95178.6	91388.4	68254	8967.2	4701.4	1.78619
13482.8	65297.5	13532	2058.1	63442.9	2126	1.1	23.1	1.78738
85903.5	94451.3	59605	70436.3	94852.9	48666	14325.3	6828.8	1.78857
95037.8	97239.6	64052	80474.9	88957.2	59287	9727.3	5113.9	1.78857
19067.2	82644.9	15120	18511.9	91279.5	13291	1247.4	862.4	1.78857
231521	122650	123710	190318	123123	101302	3800.5	1882.1	1.79094
107440	81380.1	86522	48547.4	75660.6	42051	52.8	27.5	1.79331
21963	68708.2	20949	26475.9	70273.6	24691	217.8	137.5	1.79331
67929	82592.1	53901	73911.2	79984.2	60560	1636.8	787.6	1.7945
90430.5	86998.9	68121	81362.6	82827.4	64377	9595.3	4753.1	1.79687
103142	84506.2	79988	37985.2	77166.7	32260	33	72.6	1.79687
109253	93444.8	76623	100915	88627.6	74622	9170.7	4640.9	1.79924
103634	83208.1	81624	66614.9	82284.3	53056	9926.4	4959.9	1.79924
188430	132903	92917	104929	154340	44555	4903.8	2752.2	1.80043
93428.2	85868.1	71306	85693.3	83375.4	67358	13399.1	6538.4	1.80043
165140	113080	95707	65957.1	118465	36488	193.6	82.5	1.80517
84918.8	81761.1	68067	55399.3	81974.5	44290	6714.4	3724.6	1.80992
123968	104908	77443	120852	115260	68715	9094.8	4769.6	1.8111
118031	92512	83614	94243.6	91328.3	67628	12130.8	6179.8	1.81229
59931	91668.7	42846	82267.9	91743.8	58767	8077.3	3503.5	1.81229
10932.8	65811.4	10887	4096.4	96882.6	2771	-8.8	16.5	1.81347
7053.75	64990.1	7113	4139.3	65907	4116	-4.4	24.2	1.81822
86921.2	100687	56576	86232.3	102418	55179	9768	5002.8	1.82059
90041.2	93895.3	62846	73330.4	100985	47589	9241.1	4693.7	1.82178
135772	107296	82929	65587.5	97997	43862	-19.8	45.1	1.82296
106138	96381.4	72170	52770.3	91052.5	37982	18.7	12.1	1.82652
10203	64975.6	10291	5833.3	72116.8	5301	-9.9	24.2	1.82652
66129	80692.5	53708	84772.6	77012.2	72140	1269.4	1040.6	1.82652
118533	92779.8	83727	53178.4	86386.7	40343	-19.8	8.8	1.82889
172490	102722	110047	76497.3	85846.1	58399	-11	40.7	1.83482
70443	109304	42236	70496.8	111009	41619	7921.1	4009.5	1.83482
78435	80921.8	63522	99647.9	80031	81600	5116.1	2316.6	1.83719
116301	98862.5	77096	50362.4	90359.2	36527	82.5	60.5	1.83838
144180	98148.8	96272	61935.5	93179.8	43561	0	28.6	1.83838
8591.25	67389.1	8355	14501.3	69653.9	13644	1666.5	719.4	1.83957
26994.8	68250.8	25921	20901.1	68581.3	19973	732.6	420.2	1.84431
95990.2	85858	73270	77182.6	82624	61220	9915.4	4947.8	1.8455
116437	110787	68878	47001.9	99974.6	30811	41.8	11	1.8455
145749	99008.1	96475	66026.4	89397.5	48403	15.4	3.3	1.84787
126259	97794.5	84611	59030.4	86658.7	44642	66	-1.1	1.85024
135150	94796.2	93434	51779.2	87425	38815	-20.9	-1.1	1.85143
120578	90424.2	87390	35510.2	82703.6	28139	18.7	-12.1	1.85261
13918.5	66561.8	13704	3119.6	65653.9	3114	-16.5	13.2	1.85261
93736.5	86225.2	71245	107966	87888.8	80507	15425.3	7456.9	1.85261
95681.2	95188.9	65875	107259	84818.3	82875	5091.9	3004.1	1.85736
128601	94595.6	89095	61572.5	89953.3	44859	6.6	60.5	1.85854
105236	89410.4	77136	74642.7	86850.8	56324	9455.6	4851	1.85973
74489.2	79426.8	61462	63925.4	81056.7	51685	394.9	643.5	1.86092
117280	89941.1	85457	41042.1	87862.5	30613	-23.1	-30.8	1.8621
77238.8	90318.8	56045	97995.7	80250	80028	12989.9	6284.3	1.86566
42400.5	78547	35377	53770.2	75152.1	46890	8178.5	3468.3	1.86566
207332	122203	111189	154031	129794	77774	4092	1777.6	1.86685
18415.5	68475.4	17625	30262.1	68963.7	28758	1643.4	740.3	1.86922
62926.5	85740.6	48098	93104	89968.5	67820	7142.3	3269.2	1.8704
124016	91532.9	88793	53457.8	79494.7	44071	-19.8	7.7	1.87159
94056	95776.1	64359	50914.6	85980.7	38808	4.4	7.7	1.87396
119545	87124.4	89923	45653.3	87675.7	34125	14.3	-18.7	1.87396
5141.25	65259.9	5163	6739.7	67228.8	6570	407	176	1.87633
65598.8	80507.1	53400	106790	81205.4	86184	3335.2	1645.6	1.87871
124172	99847.9	81501	45824.9	102212	29382	203.5	110	1.87871
90384	105624	56080	133603	99743.5	87783	14551.9	7312.8	1.87989
81586.5	103471	51675	81634.3	113540	47120	1384.9	1232	1.88108
157649	101820	101470	55222.2	98646.5	36687	0	-2.2	1.88226
45670.5	82793.3	36151	42801	84300.2	33274	321.2	268.4	1.88226
76728	84016.1	59851	118098	89763.6	86223	7725.3	3400.1	1.88701
6781.5	67205.9	6613	2154.9	65992.3	2140	-48.4	-9.9	1.88701
104477	85245.7	80321	72274.4	80400.9	58912	13104.3	6263.4	1.88701
96109.5	95126.8	66213	84073	94944.3	58032	6431.7	3592.6	1.88819
6257.25	69931	5864	7432.7	67233.9	7245	753.5	376.2	1.88819
132592	94067	92376	36245	86862.9	27346	3.3	-22	1.88819
92871	84666.1	71887	44691.9	78322	37396	44	53.9	1.88938
111115	90206.6	80726	49424.1	80425.5	40274	15.4	-9.9	1.88938
113736	88112.7	84594	50864	79222	42077	-28.6	19.8	1.89057
89566.5	81069.4	72405	61222.7	80505	49839	10734.9	5281.1	1.89057
113768	94675.9	78752	43826.2	90255.3	31823	-22	-1.1	1.89057
101199	95935	69132	107635	93772.8	75224	10705.2	5307.5	1.89175
127024	93441.2	89090	47825.8	96366.2	32525	12.1	13.2	1.89294
107499	100534	70076	197285	91051.2	142000	8432.6	3737.8	1.89413
89990.2	88265	66817	84245.7	82369.2	67029	980.1	1229.8	1.8965
59118.8	73387.2	52794	45906.3	71605.7	42015	1861.2	1268.3	1.90006
93177	93520.9	65295	98936.2	87376.8	74206	3903.9	2827	1.90124
126060	95264.9	86721	48364.8	86040.2	36839	-13.2	36.3	1.90124
124034	96623.1	84128	55342.1	85986.2	42180	59.4	-11	1.90361
43782	71539.3	40108	62360.1	75584.1	54070	1248.5	616	1.9048
79842.8	99873.5	52392	71195.3	96201.2	48501	11039.6	5461.5	1.90836
5291.25	63673.8	5446	3655.3	64902.1	3691	-12.1	28.6	1.90954
72108	79829.5	59197	106576	77362.8	90283	3873.1	1764.4	1.90954
11955.8	67354.3	11633	9615.1	68829.6	9155	95.7	40.7	1.91192
131849	93472.4	92443	41658.1	84011	32497	22	56.1	1.9131
82807.5	105280	51547	127828	110353	75914	11211.2	4801.5	1.91429
123403	96443	83856	72398.7	98395.3	48221	-62.7	24.2	1.91429
12942	66056.6	12840	3059.1	63064.2	3179	15.4	11	1.91547
120637	104204	75871	104562	111740	61326	3439.7	2225.3	1.91785
57196.5	85647.1	43766	132074	86777.1	99745	16.5	40.7	1.91785
125093	91614.4	89485	57143.9	81927.4	45711	45.1	3.3	1.91785
114225	91315.4	81978	94591.2	92147.5	67274	7241.3	3883	1.91903
82515.8	86441	62560	66008.8	87963.4	49179	838.2	1054.9	1.91903
83259.8	86622.3	62992	86764.7	87273.4	65154	1943.7	1488.3	1.9214
109424	101454	70684	90458.5	98070.9	60449	9435.8	4988.5	1.9214
89615.2	88693.6	66217	76387.3	82766.3	60485	10166.2	5102.9	1.92496
113552	91297	81511	43173.9	89116.4	31750	12.1	29.7	1.92615
118715	88941.1	87475	41951.8	88437.8	31088	-12.1	-17.6	1.92733
78193.5	84276	60806	100489	82284.9	80035	643.5	775.5	1.92852
93460.5	80480.2	76106	73176.4	80679.8	59441	4705.8	2825.9	1.92971
128872	102200	82639	41508.5	92176.1	29512	-40.7	9.9	1.93089
161608	149970	70622	197894	160607	80751	13517.9	6834.3	1.93089
150033	91131.7	107894	53853.8	79603.1	44337	-12.1	-22	1.93089
12407.2	65807.8	12356	2296.8	67894.9	2217	-12.1	-6.6	1.93801
133870	102244	85808	49711.2	91861.6	35465	-28.6	-22	1.93801
11621.2	65900.3	11557	3394.6	65741.3	3384	46.2	3.3	1.94038
5785.5	66729.8	5682	5746.4	65723.6	5730	706.2	323.4	1.94157
9588	67733	9277	3202.1	69327	3027	34.1	2.2	1.94157
94203.8	94576.1	65278	82582.5	91977.3	58842	7184.1	4023.8	1.94275
74830.5	76784.8	63868	43179.4	74821	37821	2327.6	1306.8	1.94631
135919	93701.8	95063	81769.6	82280.6	65129	16.5	57.2	1.94868
64950	97800.3	43523	77777.7	91278	55843	5881.7	3295.6	1.95106
5175	64946.2	5222	2442	69703.4	2296	-25.3	7.7	1.95106
31053.8	67585.6	30112	21423.6	66823	21011	3007.4	1349.7	1.95224
112520	86020.7	85725	36212	76137	31170	-8.8	-15.4	1.95343
111305	94898.9	76866	36128.4	98761.6	23974	20.9	-4.4	1.95461
17653.5	66613.3	17368	9726.2	67530.1	9439	91.3	140.8	1.9558
73506	87791.4	54872	60667.2	84000	47332	7585.6	3878.6	1.95699
12912	65525.9	12914	7650.5	67345	7445	339.9	205.7	1.95699
86069.2	90634.4	62235	82087.5	92337.7	58261	3825.8	1949.2	1.95936
62120.2	78758.6	51691	76281.7	77826.7	64235	2484.9	1061.5	1.95936
113638	95628	77879	73498.7	104891	45922	182.6	48.4	1.96054
213176	125735	111112	128880	111267	75910	297	91.3	1.96054
207004	137316	98796	123625	124865	64885	7455.8	3190	1.96173
95130	96035.6	64918	105247	93949.1	73417	9391.8	5002.8	1.96173
87620.2	87095.3	65931	73173.1	88672	54081	9579.9	4906	1.9641
126624	88025.5	94273	46701.6	78013.8	39232	-9.9	30.8	1.96529
105415	87695.3	78778	44430.1	77028.9	37801	9.9	-23.1	1.96529
118700	95515.8	81443	37402.2	97034.6	25261	83.6	11	1.96529
44544	71824.5	40644	7334.8	70194.7	6848	-15.4	36.3	1.96766
118934	94304.1	82652	45292.5	97876.1	30327	0	-7.7	1.97003
67790.2	80447.3	55225	70884	78429.4	59231	8453.5	4370.3	1.9724
11289.8	67036.8	11037	2977.7	66876.8	2918	59.4	-51.7	1.97359
10262.2	65627.1	10248	16932.3	66595.2	16663	9.9	2.2	1.97478
79104	85079.7	60933	59375.8	84273.7	46174	6573.6	3628.9	1.97833
60470.2	96512.1	41062	113335	125026	59408	10015.5	4870.8	1.97833
54098.2	80089.1	44268	82039.1	80644.9	66669	5551.7	2378.2	1.98071
163988	103003	104338	94877.2	86473.4	71905	-11	1.1	1.98189
245341	151173	106359	124908	158202	51744	57.2	68.2	1.98308
122381	91406.6	87744	38678.2	83258.8	30445	5.5	56.1	1.98427
122669	102083	78752	61679.2	92461	43718	-6.6	18.7	1.98427
262143	159632	107621	262143	131317	130827	18058.7	8724.1	1.98545
84904.5	96334.9	57760	82539.6	98035.7	55177	6805.7	3707	1.98664
222569	139619	104472	242630	141361	112485	2929.3	1448.7	1.98664
92561.2	87287	69496	52673.5	84078.5	41057	71.5	29.7	1.9902
7767	65671.3	7751	6537.3	65229.7	6568	-26.4	23.1	1.99138
97839.8	88909	72119	37644.2	80315.5	30717	-6.6	-2.2	1.99138
136677	94984.9	94302	50285.4	86509.8	38094	-4.4	31.9	1.99257
97196.2	87996	72388	52956.2	82937.9	41845	7.7	48.4	1.99375
150343	95902.8	102738	66698.5	83733.8	52203	111.1	41.8	1.99731
7515.75	69334.5	7104	7051	70570.3	6548	892.1	412.5	1.9985
139951	98529.5	93087	63266.5	87298.3	47495	-61.6	-13.2	1.99968
162151	157669	67399	98627.1	152682	42334	5931.2	3256	2.00087
19440.8	66940	19033	6878.3	74904.7	6018	-4.4	-12.1	2.00206
140142	100540	91350	55807.4	101069	36187	103.4	117.7	2.00561
87805.5	81623	70500	69828	76303.9	59974	12.1	27.5	2.00799
60667.5	77645.3	51206	41186.2	79546.7	33932	3281.3	1732.5	2.00799
92705.2	91585.9	66337	74674.6	89601.9	54618	9788.9	4968.7	2.01273
135034	89362.1	99031	52519.5	81699.5	42129	20.9	-39.6	2.01392
70734.8	94509.1	49050	64238.9	96914.4	43440	5494.5	3055.8	2.01629
89103.8	90731.9	64360	72091.8	98431.4	47999	12592.8	6070.9	2.01866
6389.25	66128.5	6332	4429.7	67654.4	4291	634.7	228.8	2.02222
136870	92088.2	97406	48999.5	83106.4	38640	35.2	59.4	2.0234
199379	117998	110735	156556	109903	93356	1353	2068	2.02459
93535.5	87420.8	70120	42661.3	75626.9	36969	-2.2	-15.4	2.02459
22893	69811.4	21491	24039.4	72122.6	21844	293.7	160.6	2.02578
159977	114235	91778	73720.9	105468	45809	47.3	24.2	2.02696
172385	106282	106297	68422.2	91430.5	49044	2.2	52.8	2.02815
106634	98643.3	70845	70188.8	82335	55868	12.1	55	2.02815
118896	89529.9	87032	101730	93540.3	71274	14490.3	6944.3	2.02934
74529	83952.1	58180	57299	84188.6	44604	5478	2937	2.02934
146444	103211	92988	49920.2	91191.1	35876	25.3	53.9	2.02934
120827	90268.5	87722	36273.6	82151.8	28937	4.4	38.5	2.03645
100267	86661.2	75825	41466.7	76538.1	35506	-19.8	6.6	2.03764
108516	88220.3	80613	46944.7	82523.7	37281	9.9	-5.5	2.03764
11566.5	65834.8	11514	6922.3	65378.3	6939	227.7	201.3	2.03764
122366	97740.9	82047	66077	75421.9	57416	-13.2	70.4	2.03882
17478	65569.8	17469	5231.6	69757.5	4915	7.7	16.5	2.03882
106592	84375.1	82792	67544.4	76944	57530	52.8	14.3	2.04001
6359.25	67046.3	6216	5082	66650.8	4997	519.2	275	2.04001
129101	96355.4	87808	63187.3	87026	47584	68.2	84.7	2.04475
8692.5	64130.6	8883	8613	66344.8	8508	449.9	189.2	2.04475
115147	93392	80802	48246	82550.5	38302	-15.4	28.6	2.04594
165583	111338	97466	158041	93614.4	110639	4969.8	2270.4	2.04594
69963	94608.3	48464	58001.9	84211.3	45139	3873.1	2321	2.04713
138049	93546.5	96713	57085.6	87586.3	42714	-2.2	23.1	2.04713
105295	86207.9	80046	59981.9	77424.1	50772	40.7	24.2	2.04713
139983	99901.2	91830	58014	90766	41888	53.9	4.4	2.04831
108344	89115.4	79677	29818.8	86880.6	22493	24.2	-29.7	2.0495
9546	66335.1	9431	3545.3	70173.6	3311	47.3	51.7	2.05068
140348	95864	95947	51729.7	87707.5	38653	7.7	-4.4	2.05187
87003.8	99922.5	57063	68094.4	102019	43743	1826	1414.6	2.05187
120549	92433.6	85470	69674	83899.7	54424	62.7	46.2	2.05187
90988.5	88999	67001	55104.5	85680.1	42149	18.7	-33	2.05306
81498	81982.1	65149	69105.3	84470.5	53615	5982.9	3260.4	2.05306
112996	91633.7	80814	54798.7	89717.2	40029	0	53.9	2.05424
100257	86123.4	76291	79685.1	88708	58870	7230.3	4092	2.05543
114211	103316	72447	107935	119769	59061	10413.7	5286.6	2.05543
179891	113666	103719	116335	124740	61120	3931.4	1745.7	2.05661
84322.5	90199.4	61266	68482.7	88513.6	50705	5429.6	3063.5	2.05661
149530	89671.6	109283	74474.4	78699	62018	15.4	-17.6	2.05899
15487.5	67320.3	15077	20588.7	66740.9	20217	289.3	157.3	2.06017
128716	113411	74380	111760	112370	65180	12692.9	6264.5	2.06017
149118	101644	96145	69792.8	90130.5	50748	34.1	67.1	2.06254
262143	165348	103901	262143	154372	111288	11452.1	7297.4	2.06373
152561	100396	99588	59615.6	92492.3	42241	-37.4	-17.6	2.06373
130706	98141.2	87282	230100	110775	136131	16099.6	8327	2.06492
139504	98511.1	92807	53178.4	99406.7	35059	-7.7	7.7	2.0661
95648.2	91023.2	68866	61059.9	84143.7	47557	-47.3	70.4	2.06847
74394	78600.1	62029	92101.9	75696.8	79739	10861.4	4611.2	2.06966
8392.5	64661.5	8506	11136.4	63282.3	11533	141.9	61.6	2.07322
74973.8	81454.2	60322	51618.6	87578	38627	5875.1	3137.2	2.07322
84696.8	85762	64722	49811.3	86504.9	37737	4284.5	2634.5	2.0744
87563.2	96476.9	59481	85169.7	92548.3	60311	3169.1	2462.9	2.0744
84147	82586.9	66774	64847.2	79741.6	53295	9457.8	4704.7	2.07559
103129	94415.6	71584	74153.2	97314.8	49938	6042.3	3489.2	2.07678
129693	98533.1	86261	122291	95911.8	83561	14213.1	7496.5	2.07678
120748	91200.5	86769	42549.1	86950.4	32070	6.6	49.5	2.08389
16464	72948.7	14791	5380.1	77407.3	4555	-35.2	-20.9	2.08508
137650	89030.5	101325	50690.2	83625.7	39725	44	8.8	2.08745
125216	92298.6	88909	55006.6	82228.9	43840	3.3	18.7	2.08745
87795.8	85854.3	67018	77478.5	82801.4	61323	1867.8	1449.8	2.08864
17248.5	73993.4	15277	4359.3	74866.6	3816	-30.8	23.1	2.09101
89024.2	115448	50536	103790	119819	56769	10850.4	5500	2.09457
15761.2	65292.6	15820	9830.7	64737.2	9952	141.9	166.1	2.09694
120130	88425.5	89034	44201.3	88034.5	32905	-3.3	-63.8	2.09813
262143	137000	125400	262143	129157	133015	8137.8	3606.9	2.09813
30188.2	76593.8	25830	72325	77885.7	60857	3360.5	1486.1	2.10287
120640	99045.4	79825	47857.7	89981.7	34856	3.3	-11	2.10524
34620	68747	33003	13220.9	69249.1	12512	12.1	-14.3	2.10643
21996	73701.6	19559	23508.1	73213.3	21043	412.5	211.2	2.11117
132316	96454.4	89902	47294.5	86224	35947	-18.7	5.5	2.1171
133261	104204	83810	130656	98061.8	87319	17933.3	8673.5	2.11947
100138	83073.3	78998	79850.1	80578	64944	14584.9	7108.2	2.12541
159740	110772	94507	62049.9	118626	34280	63.8	27.5	2.12659
88881	87293.3	66728	63765.9	77072.8	54221	3489.2	2305.6	2.12778
121954	95311.7	83855	93387.8	92953.8	65842	15165.7	7920	2.12778
77334.8	91702.4	55268	67384.9	87289.2	50592	5966.4	3161.4	2.13015
95597.2	82554.5	75890	70634.3	78591	58901	12178.1	5938.9	2.13252
125348	100398	81822	43643.6	99175.7	28840	67.1	-13.2	2.13371
225760	149654	98864	170409	194035	57556	12361.8	5933.4	2.13608
64410.8	80382.8	52514	61866.2	81387.1	49817	654.5	787.6	2.13608
80490	88606.2	59533	56426.7	89608.9	41268	4109.6	2391.4	2.13845
135255	91730.2	96632	52863.8	79870.9	43376	-6.6	2.2	2.13964
130414	95291	89692	55270.6	80338.3	45087	-27.5	40.7	2.13964
78510	87754.7	58632	47294.5	85595.3	36211	7115.9	3689.4	2.14201
119338	89354.4	87527	51367.8	82535.1	40788	1056	430.1	2.14201
13461.8	68645.3	12852	10323.5	91094.8	7427	-3.3	22	2.14794
112109	96412.2	76206	114510	91810.9	81739	6768.3	4165.7	2.14913
66942	78689.8	55752	63721.9	75240.6	55503	1772.1	1173.7	2.15031
121985	82512.9	96887	54986.8	79483.3	45338	16.5	34.1	2.15031
77739.8	104557	48727	102787	101386	66442	9299.4	4716.8	2.15031
99918.8	85365.1	76709	109500	79319.1	90472	13245.1	6520.8	2.15268
81437.2	80007.7	66707	62364.5	77067.5	53033	6747.4	3470.5	2.15387
95187	80710.2	77291	79932.6	80801.8	64831	1139.6	1456.4	2.15624
155107	103341	98364	51173.1	105154	31893	5.5	-16.5	2.15861
133072	93939.8	92836	42242.2	89777.7	30836	0	16.5	2.16217
190270	127969	97442	262143	108065	158977	13094.4	6691.3	2.16217
6301.5	66373.4	6222	3402.3	72183	3089	-16.5	4.4	2.16336
92691.8	86458.3	70261	91133.9	80998	73737	5330.6	2406.8	2.16692
65289	77604.1	55136	55416.9	90904.1	39952	31.9	-11	2.1681
114653	92094.7	81589	61439.4	88373.9	45562	36.3	33	2.1681
30413.2	71029.6	28061	33331.1	72030.2	30326	232.1	196.9	2.16929
56557.5	88110.7	42067	71445	90207.5	51905	3363.8	1477.3	2.16929
127583	97061.9	86144	39205.1	85315	30116	15.4	29.7	2.16929
52231.5	76057.5	45006	64787.8	75667.5	56113	6099.5	2626.8	2.17048
134878	107713	82064	57284.7	94640.8	39668	27.5	51.7	2.17048
143402	100940	93104	65018.8	96282.4	44256	57.2	61.6	2.17166
61353.8	76751.9	52388	59705.8	77709	50353	3159.2	1579.6	2.17522
65455.5	77599.3	55280	75032.1	75656.6	64995	4561.7	2054.8	2.17759
7320.75	66487.4	7216	3770.8	67723.5	3649	7.7	8.8	2.17759
15792.8	68857.3	15031	19232.4	72056.6	17492	668.8	332.2	2.17759
206694	110390	122709	98205.8	97102	66281	42.9	50.6	2.17878
59230.5	86343.2	44957	53397.3	82440.8	42448	6564.8	3352.8	2.17878
17439.8	65719.7	17391	4163.5	64704.6	4217	-18.7	-17.6	2.17878
18805.5	68932.1	17879	6725.4	78120.5	5642	14.3	20.9	2.17996
79540.5	92814.9	56163	77757.9	89646.3	56845	7822.1	3958.9	2.18471
118700	91473	85043	49894.9	83197.5	39303	20.9	37.4	2.18708
11119.5	67021.8	10873	3259.3	68837.1	3103	-3.3	4.4	2.18708
106354	101810	68461	79178	96046.5	54026	1496	1422.3	2.18708
67395	83810.2	52700	56162.7	83102.2	44291	10698.6	5083.1	2.19064
95993.2	90714	69350	81912.6	84883.8	63242	11376.2	5717.8	2.19064
66097.5	89701.3	48291	76582	89055.1	56357	12053.8	5894.9	2.19182
40551.8	73999	35914	14521.1	74330.6	12803	5.5	-7.7	2.19182
120419	93051.6	84811	40236.9	85435.5	30865	35.2	3.3	2.1942
12558	67647.6	12166	3547.5	67603.6	3439	3.3	49.5	2.19657
6492.75	64189	6629	5239.3	64132	5354	137.5	99	2.19657
113033	89737.6	82549	81898.3	89150.2	60205	12651.1	6169.9	2.19775
120489	92481.7	85383	35874.3	95505.5	24617	8.8	48.4	2.20013
127140	94784.8	87907	52065.2	89136.5	38280	17.6	50.6	2.20131
99595.5	95594.4	68279	81027.1	84576.1	62786	6733.1	3769.7	2.20368
136317	97826.1	91322	54820.7	83111.2	43228	-15.4	8.8	2.20368
37260	70999.1	34393	37710.2	70711.8	34950	94.6	183.7	2.20368
76617.8	90657	55387	97865.9	85789.9	74761	12709.4	6189.7	2.20606
104161	99219.2	68800	63025.6	90842.9	45468	66	34.1	2.20724
138223	100949	89734	87048.5	94879.4	60127	15.4	48.4	2.21555
127321	92324.4	90378	60638.6	81208.3	48936	-28.6	26.4	2.22266
183631	131392	91592	151444	109808	90385	3952.3	2680.7	2.22503
91501.5	97343.4	61603	67569.7	91782.9	48247	5173.3	3107.5	2.22741
129434	100551	84361	166152	102747	105978	15237.2	8288.5	2.22859
125546	101171	81326	46311.1	85318.8	35573	5.5	36.3	2.22859
95733.8	104206	60208	84407.4	103798	53293	7288.6	3945.7	2.23334
7695.75	66057.5	7635	4293.3	67652.3	4159	672.1	327.8	2.23334
109945	88653.8	81275	94095.1	83294.4	74034	7324.9	3887.4	2.23571
165649	109688	98971	68686.2	96510	46642	-16.5	5.5	2.23927
76413	76624.6	65355	79569.6	75913.8	68692	759	953.7	2.24164
116870	87160.3	87875	45576.3	84296.8	35433	0	1.1	2.24164
89917.5	94363.8	62448	96875.9	93870.8	67634	13481.6	6609.9	2.24164
41301	70258.3	38525	34281.5	69509.1	32322	2207.7	1020.8	2.24282
104416	85285.8	80236	69034.9	79617.6	56825	4.4	20.9	2.24401
9625.5	66206.6	9528	2454.1	64487.5	2494	-29.7	57.2	2.24401
104888	95327.9	72108	62445.9	93726.1	43664	48.4	18.7	2.24875
124585	89615.6	91109	53605.2	79276.8	44314	-4.4	-7.7	2.24994
138565	105084	86416	54431.3	105489	33816	-33	4.4	2.25113
5862.75	63246.3	6075	1493.8	64364	1521	3.3	-7.7	2.25231
102414	119448	56190	118791	121616	64014	15943.4	7537.2	2.2535
10353.8	65056.9	10430	2053.7	62863.8	2141	17.6	-12.1	2.25468
98104.5	85929	74822	41167.5	77009.6	35034	-22	-2.2	2.25706
73984.5	92985.7	52144	137751	94398.8	95633	3469.4	1620.3	2.25824
44328.8	73538.3	39505	7244.6	68098.4	6972	35.2	46.2	2.25824
12502.5	70781.3	11576	4129.4	73799.9	3667	25.3	15.4	2.26417
5701.5	63752.5	5861	4788.3	71417	4394	1.1	8.8	2.26536
114542	92088.5	81515	95243.5	86127	72473	6762.8	3778.5	2.26892
7028.25	64682.4	7121	1643.4	63057.3	1708	-44	-9.9	2.26892
63893.2	77758.7	53850	56767.7	74780.5	49750	2775.3	1479.5	2.26892
118412	93615	82895	63826.4	86901.7	48134	34.1	81.4	2.2701
135991	103722	85925	55748	95827	38126	34.1	15.4	2.27129
76038	88155	56528	92486.9	84857.8	71428	3104.2	1589.5	2.27366
126219	85913.1	96282	50253.5	77599.8	42441	-29.7	15.4	2.27485
109202	102634	69730	130005	109228	78002	17334.9	8562.4	2.27603
9386.25	67257.5	9146	7990.4	67412.3	7768	630.3	284.9	2.27603
5250.75	63831	5391	2423.3	63960.3	2483	189.2	108.9	2.27603
76005.8	86898.6	57321	60289.9	82226.7	48052	7203.9	3903.9	2.27722
103003	83802.7	80551	30562.4	80975.8	24735	2.2	35.2	2.28078
138967	95460.6	95404	44854.7	83601.5	35162	-19.8	-23.1	2.28078
74472.8	85925.4	56801	67005.4	78637.3	55842	2256.1	1359.6	2.28196
79572.8	102190	51031	55876.7	113601	32235	6009.3	2949.1	2.28196
9957	66688	9785	2613.6	66492.6	2576	-3.3	-45.1	2.28196
90486	83266.7	71218	60073.2	77098.5	51064	1422.3	1384.9	2.28196
128996	98358.3	85950	78139.6	92968	55083	-33	-9.9	2.28315
113612	90461.9	82307	41627.3	83850.8	32535	0	11	2.28671
9129.75	66421.8	9008	1694	67984.1	1633	-6.6	11	2.28789
63647.2	110122	37878	58520	114452	33509	8499.7	4196.5	2.29145
97025.2	90288.3	70426	99701.8	86589.7	75460	11845.9	5872.9	2.29145
72522.8	79572.3	59730	63999.1	81625.5	51384	5368	2466.2	2.29264
108933	92116.6	77500	36458.4	85480	27952	-74.8	27.5	2.29264
60645	75309	52775	77920.7	75490.2	67646	1611.5	908.6	2.29382
109496	108595	66080	111326	133012	54851	11511.5	5799.2	2.29501
106591	100244	69685	160849	93289	112997	1333.2	1991	2.2962
103510	99351.4	68279	78922.8	93529.7	55301	11863.5	5701.3	2.30213
122862	90598.9	88874	46016.3	80612.8	37410	107.8	39.6	2.3045
107798	102124	69177	79593.8	92959.9	56113	7789.1	4009.5	2.30569
45145.5	70437.5	42004	43538	69829.6	40861	1267.2	583	2.30569
114765	93045.5	80834	44112.2	85853.3	33673	-22	6.6	2.30687
150884	97570.7	101345	77056.1	105403	47911	1240.8	509.3	2.30806
6181.5	63121	6418	2071.3	80085.4	1695	15.4	23.1	2.30924
196692	125832	102441	101740	104258	63953	256.3	118.8	2.3128
58311	81185.2	47071	85853.9	76346.7	73697	5633.1	2354	2.3128
5172	63557.5	5333	1683	63243.7	1744	18.7	-28.6	2.31517
83906.2	85981.8	63954	55416.9	79157	45881	8411.7	4329.6	2.31517
142666	93678.7	99807	49823.4	85209.5	38320	-38.5	35.2	2.31755
17713.5	66924.5	17346	13802.8	66793.2	13543	619.3	335.5	2.31873
77446.5	98772.7	51386	85154.3	93860.6	59457	9005.7	4692.6	2.3211
52475.2	87768.1	39183	85636.1	86893	64588	4447.3	2018.5	2.32229
102848	84065.6	80178	53419.3	76220.6	45931	-30.8	6.6	2.32348
74126.2	83216.6	58377	55636.9	78660.3	46354	17.6	6.6	2.32585
124336	86348.7	94367	37471.5	78820.5	31156	44	28.6	2.32585
70383.8	93862.2	49143	68205.5	91306.6	48955	4320.8	2688.4	2.32703
74156.2	86975	55877	109063	95991.7	74460	10354.3	5140.3	2.32822
88008.8	94468	61055	71622.1	87556.7	53609	6089.6	3430.9	2.33059
5228.25	62297.9	5500	3883	62203.9	4091	173.8	82.5	2.33178
34717.5	75680.1	30064	14126.2	70092	13208	2459.6	1226.5	2.33771
93966	104642	58850	89842.5	108443	54295	9233.4	4796	2.33889
74451.8	95069.8	51323	75484.2	98198.2	50377	12735.8	6124.8	2.34008
82749	85227.7	63630	49021.5	82201.3	39083	5866.3	3399	2.34127
97929.8	102805	62428	78823.8	101372	50959	8731.8	4466	2.34601
208316	147127	92792	262143	78990.2	217493	19437	9847.2	2.34601
69651.8	80196.4	56919	60075.4	75738.3	51983	275	544.5	2.34838
150417	121456	81163	133621	137637	63624	15442.9	7229.2	2.34838
113234	83333.4	89051	51510.8	84966.7	39731	9.9	8.8	2.35076
90086.2	83681.4	70552	77352	77979.1	65009	4180	2527.8	2.35194
63336.8	84216	49288	55992.2	77980	47057	3946.8	2478.3	2.35313
138310	97198.2	93256	49683.7	85566.7	38053	-3.3	-68.2	2.35431
10190.2	64288.4	10388	10325.7	65287.5	10365	61.6	108.9	2.35431
32232	70784.7	29842	32829.5	74733.9	28789	2411.2	980.1	2.3555
188637	116697	105937	262143	90821.1	189161	2512.4	2825.9	2.3555
45861	73728.6	40765	48105.2	72027	43770	4042.5	1872.2	2.35669
95373	90395	69145	91080	83547	71445	1002.1	1216.6	2.35787
163010	103528	103190	159998	110862	94583	4633.2	2179.1	2.35787
262143	154119	111471	234198	165846	92546	13181.3	6219.4	2.35787
44856	75597.5	38886	60501.1	75070.5	52817	4931.3	2216.5	2.35906
136416	96941.7	92222	53963.8	93723.7	37734	74.8	56.1	2.35906
20886	67822.1	20182	4260.3	67570.9	4132	8.8	-8.8	2.36024
5394.75	67665.1	5225	4602.4	68317.8	4415	931.7	416.9	2.3638
163752	100420	106868	55030.8	93770.3	38461	108.9	67.1	2.3638
20657.2	68304.4	19820	2942.5	66177	2914	17.6	3.3	2.36499
67074.8	112149	39196	110668	102059	71064	15519.9	7401.9	2.36736
129812	97554.4	87206	49251.4	83994.5	38428	70.4	-37.4	2.36855
5211.75	64713.4	5278	4911.5	66013.1	4876	775.5	331.1	2.36855
117091	99061	77464	177174	91441.6	126980	7526.2	3503.5	2.3721
27938.2	70194.8	26084	6609.9	79850	5425	-5.5	-50.6	2.37329
148806	105000	92878	40697.8	116966	22803	301.4	162.8	2.37329
124606	114939	71048	93991.7	115804	53192	47.3	0	2.37566
67607.2	75520.4	58669	64907.7	76310.8	55743	698.5	759	2.37803
10707	73653.2	9527	7956.3	73192.6	7124	-13.2	5.5	2.37922
88790.2	96141.4	60525	101436	84014.6	79126	78.1	22	2.38041
58637.2	85478.4	44957	88616	87415.5	66436	2477.2	1236.4	2.38041
122573	89769.8	89484	57324.3	77648.8	48382	-12.1	49.5	2.38159
87409.5	87885.6	65181	61743	91433.5	44255	2557.5	1951.4	2.38278
95178.8	85510.3	72946	59955.5	77851.5	50471	-40.7	44	2.38396
13964.2	64983.4	14083	11896.5	66871	11659	229.9	108.9	2.38515
137258	101547	88583	54071.6	97433	36370	0	-7.7	2.38989
118894	86236.2	90355	47694.9	78349	39895	-1.1	-14.3	2.38989
57866.2	78352.1	48401	52230.2	74660.5	45847	4096.4	2018.5	2.39701
133364	88598.1	98649	41941.9	82447.1	33339	1.1	5.5	2.3982
37544.2	70374.4	34963	56290.3	68916.7	53529	205.7	189.2	2.39938
138802	109154	83337	38039.1	89224.4	27940	26.4	26.4	2.40176
120504	90433.2	87328	52265.4	82538.5	41499	38.5	16.5	2.40413
127770	85442.5	98002	47581.6	81072.9	38463	266.2	106.7	2.40531
5919.75	63913.8	6070	3964.4	67152	3869	24.2	-12.1	2.40887
102792	85097.5	79163	43224.5	77945.2	36343	-5.5	-7.7	2.41006
115863	93209.2	81464	46264.9	83128.2	36474	72.6	30.8	2.41124
95050.5	86990.7	71608	78287	84856.9	60462	11715	5685.9	2.41243
87288.8	112058	51050	64788.9	122156	34759	3465	2283.6	2.4148
88150.5	83665.7	69049	62447	80226.7	51012	10465.4	5071	2.41717
5539.5	69044.6	5258	6817.8	68624.1	6511	542.3	260.7	2.41717
9630.75	63947.4	9870	2213.2	62357.8	2326	14.3	39.6	2.41836
9016.5	66386.4	8901	2528.9	65172.6	2543	39.6	30.8	2.41836
7889.25	67383	7673	3786.2	85799.6	2892	154	35.2	2.42073
21755.2	70606.3	20193	6061	73462.9	5407	22	20.9	2.42073
134001	122343	71781	44382.8	113540	25618	-8.8	-4.4	2.4231
11803.5	66422.3	11646	7549.3	72597.4	6815	1410.2	628.1	2.4231
140314	92462.7	99452	79745.6	80883.5	64614	24.2	-14.3	2.4231
119491	98243	79710	53218	88520.2	39400	62.7	3.3	2.42429
156240	108805	94107	129762	109704	77518	4221.8	1833.7	2.42785
103584	81973.6	82813	80900.6	81678.3	64912	-6.6	16.5	2.43259
116820	85449.3	89596	80098.7	80988.5	64816	2024	1809.5	2.43259
149458	102053	95979	125765	103981	79266	3322	1488.3	2.43496
10508.2	64993.3	10596	6238.1	66120	6183	123.2	165	2.43615
163491	115975	92387	141872	120451	77191	5074.3	2295.7	2.43615
118467	95890.3	80966	49212.9	88907.7	36276	22	45.1	2.43615
124987	90558.8	90451	42875.8	80081.8	35088	-28.6	55	2.43734
65045.2	93013.4	45830	67420.1	94961.1	46529	4358.2	2723.6	2.4409
159811	98590.4	106231	53500.7	81661.6	42936	35.2	8.8	2.44208
10839.8	69591.9	10208	3092.1	75500.7	2684	233.2	58.3	2.44327
105181	91488.7	75344	37534.2	79265.3	31033	47.3	72.6	2.44564
147549	105496	91660	92807	98770.7	61579	48.4	27.5	2.44683
128320	89906.8	93537	186522	89389.1	136749	4594.7	2597.1	2.45038
120513	92763.1	85141	61244.7	83797.5	47898	23.1	28.6	2.45038
121246	99707.8	79693	63863.8	88066.9	47525	674.3	341	2.45038
102956	89468.3	75416	77414.7	85736.4	59175	14639.9	6908	2.45038
7580.25	67940.3	7312	3032.7	68322.8	2909	121	37.4	2.45157
113489	94199.7	78956	118352	92317.6	84018	10859.2	5410.9	2.45157
113764	108754	68555	118742	108358	71816	11255.2	5617.7	2.45394
85074	92481.1	60287	70217.4	90200.7	51017	7038.9	3801.6	2.45394
12393	66101.4	12287	3767.5	69806.9	3537	15.4	15.4	2.45513
96842.2	93326.3	68005	51700	93310.9	36311	-37.4	-30.8	2.45631
6231.75	64682.3	6314	2779.7	64235	2836	586.3	270.6	2.45631
133269	92631.2	94287	48206.4	81508.1	38760	49.5	8.8	2.4575
19725	82211.8	15724	5969.7	86862.8	4504	7.7	-9.9	2.4575
111133	96117.4	75774	48408.8	83135.1	38161	1.1	-34.1	2.4575
134579	89493.7	98552	65067.2	81220.6	52502	49.5	-7.7	2.45869
154478	103205	98095	57427.7	90459.8	41605	22	38.5	2.46224
121260	91479.3	86871	85585.5	88378.3	63465	9546.9	4904.9	2.46224
19827.8	68412.7	18994	6458.1	67373.1	6282	20.9	0	2.46343
70134	92875.2	49489	111254	90864.4	80242	2395.8	1864.5	2.46462
84951	87086.4	63929	60700.2	82463.7	48240	7793.5	3989.7	2.46462
107183	97786	71834	92136	92791.6	65073	6846.4	3790.6	2.4658
6801	65865.3	6767	1769.9	66662.2	1740	77	39.6	2.4658
8592	67018	8402	6393.2	68072.3	6155	33	5.5	2.4658
115551	90982.6	83233	85778	81004.5	69398	23.1	127.6	2.46699
54378	71685.8	49713	40162.1	71221.5	36956	474.1	506	2.46699
92520	85051.3	71291	76023.2	85997.4	57935	3526.6	2438.7	2.46936
128762	99261.5	85013	37970.9	83642.9	29751	-2.2	31.9	2.47055
141969	97295.5	95627	138091	91082	99360	9773.5	5219.5	2.47055
162412	105724	100676	146167	92168.8	103931	2906.2	1269.4	2.47173
89079	83242.5	70131	64243.3	87156.1	48307	200.2	83.6	2.47292
5273.25	67091.4	5151	4053.5	64903.5	4093	359.7	206.8	2.4741
6442.5	65755.4	6421	4786.1	65156.2	4814	261.8	157.3	2.47529
74755.5	87457.2	56018	79180.2	84318.9	61542	3804.9	2411.2	2.47529
95241.8	100455	62135	66493.9	99224.6	43918	9524.9	4974.2	2.47648
98604	87354.2	73976	57560.8	83583.8	45132	143	165	2.48241
87195.8	93765.8	60944	100832	91616.2	72128	14087.7	6741.9	2.48478
9222.75	96769.5	6246	80377	100220	52560	2.2	37.4	2.48597
87736.5	83502.5	68859	70880.7	81776.6	56804	12085.7	5766.2	2.48597
79263.8	105415	49278	78661	108880	47347	2266	1501.5	2.48715
126464	92611.2	89492	47390.2	81326.1	38189	-45.1	3.3	2.48715
87155.2	88461.9	64568	116493	100285	76128	-11	12.1	2.49071
67431.8	87881.5	50286	115827	89849.2	84484	12628	5691.4	2.49308
76271.2	95095.6	52563	68273.7	92453.6	48396	14559.6	6738.6	2.49427
89801.2	98992.7	59451	110806	96070.8	75588	1719.3	1333.2	2.49545
73955.2	92938.3	52150	87277.3	97010	58961	2164.8	1466.3	2.49783
74142.8	88080	55166	67412.4	83511.8	52902	254.1	385	2.49783
83088	77486.1	70274	61067.6	76856.1	52073	7507.5	3841.2	2.50376
20824.5	69658.8	19592	3455.1	70408.4	3216	20.9	-25.3	2.50494
48483.8	83198.4	38191	58582.7	90604.5	42374	1883.2	1173.7	2.50613
72621.8	82896.5	57413	33757.9	73718.2	30011	45.1	-6.6	2.50969
75215.2	97035.5	50799	68354	94535.3	47386	6524.1	3320.9	2.50969
75796.5	90778.5	54720	64285.1	88930.4	47374	7498.7	3963.3	2.50969
7229.25	64785.5	7313	4195.4	63294.1	4344	276.1	134.2	2.51443
9966	65628.2	9952	8517.3	66261.9	8424	257.4	135.3	2.51443
121365	88671.9	89699	63107	80581.8	51324	3.3	4.4	2.5168
18169.5	74772.8	15925	5953.2	77487.4	5035	88	0	2.5168
80536.5	85547.8	61697	68555.3	78299.8	57380	6954.2	3841.2	2.51799
123990	89703.7	90585	47830.2	88298.6	35500	-26.4	6.6	2.51917
125059	93168.5	87968	54627.1	89038	40208	34.1	82.5	2.52036
48759	85869.7	37213	10807.5	85191.3	8314	42.9	5.5	2.52036
12967.5	66916.4	12700	15108.5	68135.9	14532	203.5	156.2	2.52273
87144.8	85230.4	67008	58955.6	80834.2	47798	7213.8	3835.7	2.5251
71535	90532.2	51784	97889	86768.8	73935	6048.9	3367.1	2.5251
162923	126144	84644	133519	109613	79829	4364.8	2003.1	2.52629
81931.5	90734.1	59178	59689.3	87893.7	44506	8297.3	4149.2	2.52748
103231	81119.1	83400	56522.4	77907.2	47547	47.3	116.6	2.52748
94840.5	97722.9	63603	66816.2	94425	46374	8918.8	4632.1	2.52866
93553.5	90792.4	67529	140095	98811.4	92917	892.1	1054.9	2.52985
159569	102200	102324	70274.6	93478.9	49268	1.1	-18.7	2.53222
90165.8	81509.4	72496	31333.5	74530.8	27552	15.4	9.9	2.53341
104518	93872.3	72968	49310.8	90669.2	35642	-2.2	-20.9	2.53459
127654	94839.8	88211	44788.7	83119.2	35314	-15.4	24.2	2.53578
80558.2	81768.5	64566	54165.1	80922.9	43866	5842.1	3246.1	2.53578
83588.2	80810.2	67789	70494.6	75682	61044	8234.6	4307.6	2.53578
155392	100513	101318	72524.1	86884.7	54704	24.2	31.9	2.53578
94959.8	84309.2	73815	67001	81269.2	54030	6889.3	3733.4	2.53697
64872	81344.1	52265	81315.3	79922.6	66678	4868.6	2205.5	2.53815
164806	105130	102737	86783.4	95426.8	59600	61.6	23.1	2.53934
132303	101427	85486	179749	103727	113567	9255.4	4066.7	2.54052
123585	105209	76983	126877	104667	79443	4573.8	3814.8	2.54171
10814.2	64195.9	11040	3881.9	63888.6	3982	-2.2	13.2	2.5429
76304.2	81125.8	61641	64449	81352.3	51919	4030.4	2021.8	2.5429
103493	92033.9	73696	71592.4	89527.7	52407	10578.7	5186.5	2.5429
150774	97680.1	101158	64037.6	90280.3	46486	-24.2	-2.2	2.54645
97475.2	107731	59297	83878.3	115659	47528	14884.1	7089.5	2.54764
87956.2	83579.4	68968	55721.6	80727.1	45236	-33	14.3	2.54764
78336.8	93920.4	54662	76620.5	91003.7	55178	10431.3	5194.2	2.54883
86503.5	91379.5	62039	51489.9	85431.1	39499	56.1	69.3	2.54883
181178	112491	105552	87134.3	95232.6	59963	18.7	38.5	2.54883
98449.5	92362.6	69855	161784	97977.6	108215	6476.8	2952.4	2.55001
91794	85521.1	70343	86575.5	85652.8	66242	1013.1	711.7	2.55001
96832.5	82179.9	77221	39316.2	77112.2	33414	5.5	-20.9	2.55001
113349	92623.9	80200	99869	91861.2	71249	10183.8	4989.6	2.5512
74956.5	98945.5	49647	84470.1	94368.3	58662	3403.4	2238.5	2.55238
101975	84264.9	79310	53887.9	83760.6	42163	5909.2	3649.8	2.55357
82678.5	103407	52399	81805.9	110171	48663	3062.4	2294.6	2.55357
79996.5	88872	58991	99554.4	88071.1	74081	950.4	908.6	2.55476
132454	101424	85587	48453.9	88122	36035	23.1	53.9	2.55594
229571	136838	109949	262143	127716	134516	36599.2	18756.1	2.55594
162404	95814.6	111082	75313.7	98612.6	50052	14.3	64.9	2.55594
84906.8	96297.4	57784	85670.2	95673.1	58684	11583	5625.4	2.55831
27772.5	71688.5	25389	4261.4	69679.4	4008	-3.3	22	2.56424
84954.8	87709	63478	82517.6	86001.7	62881	10907.6	5350.4	2.5678
25746.8	73757	22877	8621.8	75418.9	7492	30.8	6.6	2.57136
129462	94191.8	90076	39769.4	91878.9	28367	5.5	-27.5	2.57373
159424	110283	94738	60160.1	104083	37880	-48.4	-8.8	2.57373
87491.2	82532	69474	51255.6	76719.5	43784	9456.7	4768.5	2.57373
49571.2	84017.4	38667	58561.8	84649.1	45339	4606.8	2153.8	2.57373
207249	122626	110762	195027	104447	122371	4371.4	1972.3	2.57611
105662	105978	65340	90816	111669	53298	16363.6	7804.5	2.57611
86073	79581.3	70882	112524	79142.4	93179	6980.6	3061.3	2.57729
25851.8	68464.4	24746	23577.4	69702.7	22168	598.4	261.8	2.57729
110161	96487.6	74823	106022	90941.4	76404	1169.3	1240.8	2.57966
247732	159569	101745	262143	131495	130650	27936.7	15293.3	2.58085
125372	100329	81894	76312.5	103508	48317	132	59.4	2.58204
75923.2	80543	61777	57509.1	77415.9	48684	2637.8	1149.5	2.58204
15102	68984.8	14347	19531.6	68006.8	18822	40.7	62.7	2.58678
6881.25	68609.4	6573	1873.3	72132	1702	-9.9	-4.4	2.58797
89954.2	90435.8	65187	69410	83272.7	54626	1168.2	723.8	2.59034
99227.2	86011.1	75606	45070.3	79709.8	37056	49.5	66	2.59152
99535.5	93177.3	70008	82272.3	91381.8	59003	11005.5	5528.6	2.59508
67038	77159.8	56939	65022.1	75930.4	56121	4845.5	2464	2.59508
30351.8	69237.8	28729	39218.3	69747.9	36850	3469.4	1477.3	2.59864
64455.8	85171.6	49596	80774.1	80986.7	65364	7698.9	4033.7	2.59983
87553.5	85417.3	67175	111916	85017.5	86271	5898.2	2571.8	2.60101
6169.5	65371.8	6185	8552.5	68236.8	8214	231	101.2	2.6022
187400	122863	99961	62946.4	116123	35525	-71.5	4.4	2.6022
120362	89869.9	87772	40345.8	79653.6	33195	0	34.1	2.6022
149656	92915.1	105557	55605	84478	43137	9.9	38.5	2.60338
200526	123997	105984	85928.7	108532	51887	45.1	64.9	2.60576
7203.75	64258.2	7347	5584.7	66172.3	5531	405.9	180.4	2.60576
262143	116981	146860	241835	144226	109889	12080.2	6105	2.60694
137918	93768.8	96392	64882.4	86532.8	49139	35.2	-22	2.60813
97850.2	97717.5	65625	110766	88868.5	81684	10706.3	5281.1	2.60931
122940	90834.2	88700	51207.2	80166.1	41862	17.6	13.2	2.60931
98109	85966.2	74793	92746.5	80933.1	75102	8945.2	4792.7	2.60931
126098	85058.3	97156	66055	92468	46816	-34.1	-6.6	2.6105
87984.8	102894	56040	102836	104684	64379	1571.9	1296.9	2.6105
10528.5	65582.7	10521	2933.7	63348.6	3035	1.1	18.7	2.61169
12354.8	67687.8	11962	3151.5	68276.6	3025	-8.8	7.7	2.61287
137692	94202.6	95791	44365.2	83062.4	35004	19.8	28.6	2.61406
126826	92279.9	90070	63025.6	79713.7	51816	-5.5	-14.3	2.61762
145052	102568	92681	74768.1	89458.5	54774	4.4	-68.2	2.61762
94587	89156.2	69528	48220.7	85042.8	37160	78.1	49.5	2.61999
17508	76442.7	15010	95366.7	75089.8	83233	68.2	59.4	2.62236
78111.8	83553.1	61268	55485.1	84580.2	42992	6178.7	3396.8	2.62355
99135	86659	74971	36660.8	74772.9	32132	-27.5	47.3	2.62355
147239	101450	95116	52783.5	96588.5	35814	106.7	45.1	2.62473
11958.8	70163.7	11170	2993.1	69955.7	2804	46.2	-25.3	2.62473
102330	89735.6	74734	63283	92634	44771	3444.1	2558.6	2.62711
80369.2	95565.3	55115	75886.8	86460.9	57521	1511.4	1410.2	2.62711
102308	98261.5	68235	89224.3	91315.8	64035	893.2	1041.7	2.63066
113728	96238.8	77446	52312.7	78445.1	43704	-12.1	-19.8	2.63066
13341	67327.6	12986	3503.5	76971.3	2983	-28.6	-48.4	2.63185
128186	95064.6	88369	66099	100926	42921	47.3	-22	2.63659
102570	92086.4	72997	39847.5	77447.3	33719	1.1	-1.1	2.64134
105371	89583.2	77086	47766.4	79498.7	39377	-4.4	-27.5	2.64134
108027	93572	75660	80234	94804.1	55464	11697.4	5811.3	2.64371
133477	106125	82427	58634.4	102362	37540	15.4	1.1	2.64371
60793.5	79712	49982	55848.1	77078.3	47485	2688.4	1337.6	2.64371
89055.8	105769	55180	74910	95097.3	51624	8916.6	4503.4	2.64727
111607	89586.1	81645	48521	77582.5	40987	-7.7	44	2.64727
108496	113850	62454	128985	111434	75858	3848.9	2813.8	2.64845
73969.5	85483.2	56709	74765.9	73995.9	66218	33	-15.4	2.65083
70624.5	81571.5	56741	43513.8	85260.9	33447	2154.9	1659.9	2.6532
77172.8	82178.5	61544	74768.1	82257.6	59569	11951.5	5798.1	2.6532
77931	98198.2	52010	135683	105584	84218	2337.5	1210	2.65557
183172	125790	95432	77180.4	119048	42488	8.8	68.2	2.65913
83089.5	104146	52286	84922.2	101227	54980	10381.8	5140.3	2.65913
45015	72288.7	40810	43509.4	72668.3	39239	2781.9	1247.4	2.6615
91460.2	89188.9	67205	60141.4	84178.9	46822	3753.2	2708.2	2.6615
96437.2	80597.2	78416	45926.1	87395.5	34439	14.3	51.7	2.66269
128449	94997.5	88613	50397.6	80711	40922	4.4	-30.8	2.66743
9805.5	65902.3	9751	3318.7	66613.9	3265	-1.1	-14.3	2.66743
119900	89122.8	88168	45411.3	80645.9	36903	-4.4	-19.8	2.66862
145442	90285.8	105572	81978.6	83299.2	64497	7.7	2.2	2.6698
75176.2	106580	46226	80429.8	102741	51304	12013.1	5716.7	2.67099
95166	94718	65846	116697	97930	78095	11334.4	5789.3	2.67336
113210	91492.4	81092	81636.5	101148	52894	36.3	19.8	2.67455
175442	126251	91071	153327	143001	70268	3759.8	1993.2	2.67692
109827	91507.6	78656	78688.5	92502.6	55749	5564.9	3193.3	2.67692
124907	93447.7	87599	54677.7	95878.4	37374	509.3	250.8	2.67811
38295	90865.4	27620	9473.2	84559.5	7342	-16.5	-35.2	2.67929
138798	92308.5	98542	45712.7	78945.6	37948	-20.9	-1.1	2.68048
64467	94873.6	44532	68751.1	96706.9	46591	5749.7	3137.2	2.68166
98418	88893.3	72558	123257	89014.3	90747	15468.2	7334.8	2.68641
87881.2	91895.8	62673	40425	82046.9	32290	11	28.6	2.68759
164198	98856.7	108853	71359.2	84217.5	55530	16.5	1.1	2.68759
160625	95494.5	110234	59525.4	80372.8	48537	-2.2	-44	2.68997
116837	91320.6	83848	40944.2	86458.3	31036	-82.5	36.3	2.69234
110726	80159.9	90526	57579.5	78590.7	48015	588.5	172.7	2.69234
140493	92347.8	99703	47372.6	94219	32951	-13.2	13.2	2.69234
84318.8	81951.6	67429	59147	79026.7	49050	5635.3	3141.6	2.69352
16410.8	68577.1	15683	3529.9	66744.2	3466	0	2.2	2.69471
87136.5	85714.8	66623	41071.8	77997.1	34510	39.6	1.1	2.6959
262143	123958	138594	262143	99945.9	171891	34360.7	16445	2.69708
41975.2	72344.2	38025	68640	74423.7	60443	145.2	371.8	2.69827
82269.8	96196.6	56048	73662.6	110546	43670	2055.9	1910.7	2.69945
164456	102982	104657	74653.7	91985.1	53188	649	322.3	2.69945
64547.2	81876.9	51665	63243.4	79473.9	52152	3714.7	1662.1	2.70064
94945.5	80050.8	77730	51574.6	79053.1	42756	2806.1	2159.3	2.70064
7667.25	64149.2	7833	1751.2	64079.6	1791	35.2	-1.1	2.70301
76723.5	85916	58524	81656.3	78084.3	68534	11733.7	5588	2.7042
53291.2	77516.3	45055	63809.9	74828.1	55886	2154.9	1058.2	2.70776
11691.8	66680.9	11491	2747.8	67826.7	2655	12.1	20.9	2.70894
33900	72461.5	30660	32701.9	71665.3	29905	767.8	508.2	2.70894
94706.2	89493.9	69353	90062.5	85533.7	69006	1472.9	1333.2	2.71013
114021	86704.8	86183	50344.8	80950.9	40758	11	-9.9	2.71013
55212.8	83387.2	43393	80466.1	88472.9	59605	404.8	441.1	2.71013
101924	89537.3	74602	161874	91439.7	116017	3993	2043.8	2.71132
49524	80089	40525	54356.5	76780.5	46396	4852.1	2204.4	2.7125
57844.5	80098.4	47328	29366.7	77914.9	24701	1425.6	860.2	2.71843
101103	99535.6	66568	57525.6	89262.4	42235	8.8	18.7	2.71843
91725	97843.2	61438	100277	96453.5	68134	962.5	1060.4	2.72199
126858	96356.9	86281	70915.9	88205.4	52690	77	73.7	2.72199
118687	98565	78915	50732	86817.8	38296	25.3	17.6	2.72673
6117	66947.9	5988	11922.9	65750.5	11884	622.6	276.1	2.72673
7425.75	65542.6	7425	2504.7	68940.8	2381	12.1	-6.6	2.72911
140069	96615.9	95011	43718.4	89181.3	32127	25.3	-9.9	2.72911
141952	92598.9	100465	61552.7	83440.2	48345	93.5	61.6	2.73029
26001	67761.6	25147	20266.4	68455.8	19402	1459.7	636.9	2.73029
94877.2	85999.9	72301	57162.6	80444.2	46569	147.4	832.7	2.73504
132780	100763	86360	221738	103820	139971	7513	3571.7	2.73622
13385.2	65561.7	13380	8457.9	64415.7	8605	105.6	106.7	2.74097
119560	93117.5	84146	48626.6	85747.2	37165	-13.2	-12.1	2.74215
120956	101524	78080	39155.6	101676	25238	-7.7	29.7	2.74215
[truncated: 18,001 more rows]
