# Supplementary material for: N-chlorination mediates protective and immunomodulatory effects of oxidized human plasma proteins
Source: eLife. 2019 Jul 12;8:e47395. doi: 10.7554/eLife.47395 (PMC6650281; doi:10.7554/eLife.47395)
Supplement: Figure 8—source data 1. [file elife-47395-fig8-data1.zip › Figure 8 Source Data 1/scale values/Ag85B 1.csv]

FSC-A	FSC-H	FSC-W	SSC-A	SSC-H	SSC-W	FITC-A	PE-A	Time
7383	66876.6	7235	1452	64954.5	1465	-14.3	-6.6	0
5495.25	66828.1	5389	10165.1	68235.2	9763	-11	-7.7	0.00358106
189166	117835	105208	144772	121135	78324	5514.3	2557.5	0.00477475
8238.75	69813.1	7734	33189.2	91321.2	23818	9.9	50.6	0.00596844
66826.5	88336.4	49578	75032.1	84776.7	58003	5408.7	3267	0.00835581
55836	76244.3	47994	42620.6	77748.2	35926	2258.3	1285.9	0.00835581
122348	86616	92572	58110.8	86245.7	44157	16.5	35.2	0.0107432
28063.5	71837	25602	13488.2	71023.8	12446	-1.1	-26.4	0.0119369
63918.8	80234.8	52209	83867.3	92866.9	59185	5086.4	2583.9	0.0155179
156467	97972.9	104664	140880	91959.5	100400	112.2	119.9	0.019099
9612	67365.2	9351	8338	69512.7	7861	-14.3	-12.1	0.019099
113808	94099.6	79262	64152	85485.6	49181	45.1	52.8	0.019099
104606	84900.1	80747	35891.9	82507.7	28509	-4.4	-41.8	0.019099
155050	96362.2	105450	90069.1	90088.4	65522	13.2	46.2	0.0202927
262143	132666	129497	262143	168812	101769	1571.9	661.1	0.0226801
61429.5	88282.2	45602	87707.4	91340.9	62929	6821.1	3150.4	0.0238738
11553	66334.1	11414	19305	68517.3	18465	15.4	26.4	0.0250674
262143	126253	136074	262143	114459	150096	2296.8	1045	0.0262611
147449	97317.5	99296	133945	91512.1	95924	101.2	62.7	0.0298422
14242.5	64505.6	14470	6492.2	63961.6	6652	226.6	173.8	0.0298422
7383.75	65330.3	7407	8684.5	66195.3	8598	-13.2	4.4	0.0346169
105788	90231.5	76835	145516	94168.3	101271	3476	2069.1	0.0346169
84362.2	79918.5	69180	91756.5	76396.9	78712	2560.8	1872.2	0.0393917
262143	92607	185513	262143	81647.6	210414	6648.4	3169.1	0.0429728
34955.2	105007	21816	59075.5	119604	32370	7069.7	3917.1	0.0429728
7194.75	65343	7216	6172.1	76725.1	5272	-33	26.4	0.0441664
70183.5	97170.1	47335	60960.9	87375	45724	5194.2	2575.1	0.0561033
25821.8	70081.3	24147	69547.5	77477.8	58828	1941.5	970.2	0.0608781
135195	92367.2	95923	63473.3	91536.5	45444	177.1	95.7	0.0608781
8158.5	80986.9	6602	6309.6	76461.9	5408	-20.9	-20.9	0.0632655
116990	94190.6	81399	53968.2	96194	36768	42.9	19.8	0.0656528
31612.5	72739.2	28482	33425.7	70434.6	31101	-25.3	-50.6	0.0680402
116795	97056.9	78864	132142	110145	78624	221.1	125.4	0.0680402
14711.2	67387.8	14307	12993.2	71737.4	11870	8.8	-25.3	0.0740086
10255.5	73373.9	9160	31098.1	77315.8	26360	2310	971.3	0.0740086
144116	92929.6	101634	142619	89045.1	104966	260.7	169.4	0.0752023
138704	97200.8	93519	95405.2	90823.6	68842	148.5	17.6	0.0752023
170186	100497	110982	171843	106276	105969	1615.9	738.1	0.0787834
53712.8	76976.1	45730	113439	81209.4	91545	172.7	57.2	0.0823645
18703.5	65102.6	18828	4755.3	62945.5	4951	58.3	116.6	0.0847518
68904	95297.9	47385	119709	89509.3	87647	8741.7	4551.8	0.0847518
82925.2	105713	51409	210086	105179	130902	9308.2	5017.1	0.0907203
126894	90752.7	91635	114629	94753.1	79283	630.3	218.9	0.0907203
11664.8	77942.6	9808	5559.4	73619.1	4949	7.7	34.1	0.0943013
130651	90994.7	94097	82962	105071	51746	99	39.6	0.0943013
22365.8	71462.2	20511	28318.4	78632.1	23602	139.7	62.7	0.0978824
128233	94096.6	89311	77904.2	84964.7	60090	77	6.6	0.10027
91826.2	82163.8	73243	122484	77870.3	103083	5305.3	2601.5	0.10027
107081	96628.9	72625	86552.4	87607.1	64747	8.8	15.4	0.101463
116590	94535.4	80825	129096	90383.5	93606	643.5	289.3	0.102657
72319.5	80182.9	59109	67626.9	77221.9	57393	6640.7	2828.1	0.103851
123636	86295.3	93894	63162	82942	49907	105.6	71.5	0.108626
10790.2	65193.1	10847	8069.6	65395	8087	-50.6	-14.3	0.109819
11247	68976.5	10686	8481	68197.6	8150	-14.3	14.3	0.109819
141303	110245	83999	256824	106765	157647	14316.5	6902.5	0.111013
23877.8	65612.2	23850	4867.5	69121.7	4615	25.3	5.5	0.116981
13128	66797.9	12880	6320.6	68275.4	6067	29.7	-9.9	0.116981
53930.2	87098.6	40579	60721.1	81674.3	48723	3770.8	2587.2	0.121756
45161.2	72148.8	41022	44855.8	70721.2	41567	4076.6	1744.6	0.12295
109829	94736.2	75977	92224	86748	69673	860.2	371.8	0.127725
5781.75	71927.3	5268	61883.8	74333.2	54560	818.4	331.1	0.128918
219811	132578	108657	154031	124213	81268	292.6	143	0.128918
36427.5	100497	23755	89146.2	105703	55271	5889.4	3569.5	0.131306
82047	100344	53586	86066.2	98436.9	57300	4578.2	2616.9	0.131306
59082	101319	38216	153742	99459.1	101304	2218.7	1954.7	0.132499
115430	86999.6	86952	38998.3	86344.4	29600	5.5	-14.3	0.134887
8957.25	71353.1	8227	61465.8	84797.6	47504	86.9	68.2	0.13608
5925.75	64865.5	5987	2499.2	65884	2486	34.1	-8.8	0.137274
86589	82327.9	68928	92017.2	79412.7	75938	10241	4237.2	0.139661
26988	66218.1	26710	27105.1	68156.4	26063	458.7	294.8	0.140855
11530.5	67912.5	11127	4701.4	68682.8	4486	12.1	-18.7	0.143243
16618.5	68364.2	15931	7005.9	69513.8	6605	-27.5	-40.7	0.148017
262143	124581	137901	262143	111711	153788	13845.7	6980.6	0.148017
8559.75	65434.7	8573	13835.8	65097.5	13929	93.5	73.7	0.149211
77993.2	78543.4	65077	93943.3	71610	85975	1455.3	1134.1	0.152792
66399	77707.2	55999	71698	76496.5	61425	524.7	437.8	0.153986
5805	67741.5	5616	7327.1	68775.3	6982	6.6	-12.1	0.156373
7614.75	65447.9	7625	13724.7	64905.6	13858	1461.9	623.7	0.16831
34406.2	76904.8	29320	43270.7	72684.6	39015	206.8	256.3	0.174278
125099	87693	93491	49511	85781	37826	19.8	13.2	0.175472
7542.75	63317.8	7807	6561.5	63042.7	6821	84.7	55	0.175472
13685.2	65014.6	13795	3718	62525.8	3897	47.3	15.4	0.179053
79693.5	79836	65419	106538	77506.5	90084	5860.8	2880.9	0.181441
48020.2	79565.5	39553	48417.6	75681.5	41927	8987	3747.7	0.181441
37337.2	71435	34254	26852.1	68418	25721	540.1	334.4	0.183828
5564.25	65870.4	5536	3432	70574.1	3187	-18.7	7.7	0.185022
145954	96796.9	98818	123790	95309.8	85119	4.4	23.1	0.19099
118359	107869	71909	164634	129368	83401	8726.3	4409.9	0.19099
123428	85950.2	94112	69005.2	83147.8	54389	194.7	55	0.193377
111894	88873	82512	142052	87016.1	106986	257.4	123.2	0.201733
126518	88995.2	93168	60868.5	82817.7	48167	27.5	95.7	0.202927
121312	88875.7	89454	55119.9	90732.6	39813	4.4	-19.8	0.202927
143404	96637.6	97251	169238	103790	106862	740.3	332.2	0.204121
103306	92079.6	73526	163857	85233.3	125990	13095.5	5781.6	0.204121
117185	90343.8	85007	53513.9	87664	40006	-30.8	0	0.205314
138530	88753.4	102291	100839	79056.8	83593	172.7	94.6	0.210089
7644.75	81003.5	6185	31796.6	112572	18511	3296.7	1399.2	0.211283
94059.8	87853.1	70166	57928.2	80948.1	46899	127.6	-28.6	0.214864
170020	117348	94952	207197	122639	110722	7049.9	3328.6	0.214864
186932	106002	115571	211804	94332.8	147147	872.3	398.2	0.217251
262143	128960	133218	262143	135105	127159	1894.2	849.2	0.220832
11393.2	69795.1	10698	6400.9	70348.7	5963	-1.1	-12.1	0.222026
32211.8	82359.1	25632	11728.2	82249.3	9345	-9.9	50.6	0.22322
129111	93897.9	90113	71651.8	96272.2	48776	26.4	-5.5	0.224413
47779.5	79674.2	39301	60469.2	86498.1	45815	3542	1606	0.224413
56204.2	97858.7	37640	101774	117774	56633	2775.3	2642.2	0.225607
124024	94847.7	85696	116424	89778	84987	63.8	83.6	0.226801
126217	95078.6	86999	122996	94403	85386	294.8	198	0.227994
81248.2	86814.6	61334	96738.4	81054.6	78217	9209.2	4090.9	0.229188
172937	113501	99855	148911	99648.3	97935	7616.4	3283.5	0.229188
113892	94647.9	78861	62444.8	112077	36514	143	33	0.232769
130652	94664.7	90450	57899.6	94680.4	40077	64.9	68.2	0.233963
5469	66091.9	5423	8451.3	117270	4723	15.4	-14.3	0.237544
16564.5	65226.9	16643	9565.6	64488.3	9721	203.5	301.4	0.237544
102861	87672	76890	101627	87270.4	76317	104.5	37.4	0.239931
45281.2	77467.6	38307	51730.8	80299.1	42220	3371.5	1525.7	0.242319
46415.2	81931.5	37127	69093.2	85255.5	53112	3870.9	2836.9	0.243512
57231	78528.8	47762	87775.6	75207.4	76488	7668.1	3348.4	0.244706
151268	101040	98115	86601.9	94109.3	60308	59.4	-50.6	0.244706
150427	104313	94508	164409	98320.3	109588	75.9	30.8	0.247093
262143	127145	135120	262143	97489	176223	13568.5	6449.3	0.247093
262143	141243	121633	231117	158292	95687	121	114.4	0.248287
5250.75	68685.3	5010	11579.7	68814.6	11028	613.8	260.7	0.250674
114460	95485.4	78559	220518	87480	165202	10321.3	4725.6	0.251868
123833	90473.2	89701	45917.3	92424.1	32559	13.2	17.6	0.256643
142994	93695.9	100018	92719	83490.4	72780	57.2	14.3	0.262611
86281.5	79474.7	71149	112440	80644.1	91375	3428.7	2117.5	0.26858
74684.2	76963.7	63595	73596.6	74523.4	64721	9946.2	4164.6	0.269773
115060	87614.7	86065	68604.8	85162.8	52794	40.7	50.6	0.274548
6762.75	65982.4	6717	3461.7	65379.2	3470	15.4	9.9	0.276936
46179.8	90802.2	33330	57736.8	92852.7	40751	5919.1	3390.2	0.278129
81021	89511	59320	142316	94144.6	99069	16998.3	7574.6	0.279323
82178.2	88668.5	60739	116189	87557.6	86966	5985.1	2682.9	0.285291
5649	67966.4	5447	61545	69863.2	57733	63.8	48.4	0.290066
7320.75	66404.5	7225	3395.7	68431.9	3252	-14.3	16.5	0.29126
10847.2	66208.9	10737	4697	71107.1	4329	-4.4	-6.6	0.292453
100469	86913	75758	42953.9	88008.1	31986	69.3	-6.6	0.294841
124220	89818.7	90637	84009.2	89297.3	61655	115.5	14.3	0.296035
174084	107659	105971	118819	105461	73837	962.5	662.2	0.297228
119026	95834.8	81395	113080	88907.7	83354	221.1	126.5	0.298422
118038	89979.7	85972	63377.6	90577.3	45856	31.9	40.7	0.299616
4890	62812.8	5102	2325.4	61130.1	2493	8.8	3.3	0.300809
153296	102770	97756	119655	99932.3	78470	78.1	30.8	0.300809
179738	110923	106194	228169	103104	145031	498.3	286	0.30439
173624	99626.5	114213	91308.8	92303.2	64830	92.4	15.4	0.30439
8351.25	69464.1	7879	11892.1	68030.8	11456	-11	4.4	0.306778
19659	89185.4	14446	43832.8	85665.7	33533	3017.3	1428.9	0.307971
11523	72396.8	10431	6855.2	72240.3	6219	-1.1	44	0.312746
140372	94132.6	97728	109330	88908.6	80589	74.8	-26.4	0.315134
151213	95406.6	103870	114352	95539.9	78440	62.7	45.1	0.317521
172328	106089	106455	146440	97851.4	98078	190.3	112.2	0.317521
150549	96742.5	101986	105594	95366.1	72565	57.2	19.8	0.317521
45231.8	115662	25629	228424	127274	117620	2608.1	2020.7	0.318715
5920.5	62967.5	6162	5842.1	63388.7	6040	107.8	115.5	0.319908
55914	102641	35701	71470.3	102266	45801	4609	1925	0.319908
148866	95414	102250	127956	97781.6	85760	38.5	1.1	0.321102
6631.5	66882.4	6498	4110.7	66338.1	4061	-18.7	8.8	0.323489
262143	138262	124255	225471	132240	111740	184.8	13.2	0.324683
29820.8	70622.4	27673	14763.1	68705.8	14082	27.5	-24.2	0.325877
58408.5	77056.5	49676	67237.5	74392.3	59233	4262.5	2138.4	0.329458
138474	97512.8	93065	114145	97638.8	76615	91.3	33	0.331845
78552	85976	59877	78573	82099.5	62721	1191.3	1235.3	0.333039
8510.25	66018.9	8448	7797.9	65958.1	7748	20.9	20.9	0.334233
115816	92822	81771	85087.2	93522.4	59625	204.6	57.2	0.335426
167207	111150	98588	125466	106857	76949	5085.3	2750	0.335426
138044	102303	88432	177745	83655.9	139245	305.8	143	0.335426
124862	94353.2	86727	96047.6	102036	61690	668.8	357.5	0.335426
199028	123724	105424	262143	120402	142687	2472.8	1225.4	0.33662
117542	91557.6	84135	42048.6	91218	30210	8.8	-35.2	0.337814
78390	107476	47800	197769	119406	108546	14460.6	7049.9	0.339007
19198.5	76892.6	16363	6711.1	94240.1	4667	9.9	13.2	0.340201
147289	99869.8	96653	131906	97257.4	88884	117.7	7.7	0.340201
10293	65036.8	10372	4786.1	67555.9	4643	18.7	-25.3	0.341395
7332.75	63861.7	7525	2395.8	63773.8	2462	3.3	-2.2	0.342588
58144.5	111786	34088	184829	113013	107182	3700.4	2127.4	0.344976
80559	86521.1	61020	122158	87692.1	91294	5033.6	2676.3	0.348557
19276.5	70379.1	17950	27025.9	71199.9	24876	1600.5	778.8	0.348557
262143	131709	130438	246183	143504	112428	111.1	88	0.350944
86208.8	88904.3	63549	118615	85546	90870	10154.1	4433	0.352138
125066	91658.6	89422	116452	80371.6	94956	125.4	75.9	0.352138
204534	122208	109685	189363	120612	102893	8487.6	3748.8	0.352138
8610.75	65035.6	8677	2348.5	68771.8	2238	37.4	30.8	0.352138
39798.8	70734.1	36874	12364	73931.3	10960	169.4	70.4	0.354525
146772	97079.7	99082	141937	93854.5	99111	158.4	50.6	0.358106
106491	87508.7	79752	104519	90711.8	75511	48.4	49.5	0.361687
116580	90623.4	84307	91316.5	85009.8	70398	319	94.6	0.367656
57446.2	75803.8	49665	40007	71040.7	36907	5654	2714.8	0.367656
103918	88316.6	77113	34676.4	86107.6	26392	-33	-27.5	0.36885
10974.8	70307.1	10230	11631.4	66895.6	11395	-17.6	-36.3	0.36885
6472.5	66195.7	6408	4694.8	64747.1	4752	-2.2	-14.3	0.36885
174658	120190	95236	189383	131433	94431	6730.9	3242.8	0.370043
62697	82749.2	49655	93336.1	78466.7	77955	4384.6	2156	0.371237
133917	93326.1	94040	90766.5	105756	56247	51.7	16.5	0.372431
14023.5	65259.1	14083	9403.9	65382.3	9426	484	283.8	0.377205
150195	91518.5	107554	121251	112941	70358	1007.6	397.1	0.378399
24204.8	75942.3	20888	8385.3	77258.4	7113	31.9	-17.6	0.379593
120485	86005	91810	45479.5	81556	36546	60.5	45.1	0.379593
68232.8	84608	52852	114256	81554.8	91814	1821.6	825	0.380786
19587	66321.6	19355	3135	63529.8	3234	-14.3	-6.6	0.384367
24543.8	70815.3	22714	38174.4	82502.2	30324	145.2	29.7	0.385561
22022.2	66007.3	21865	11596.2	65735.5	11561	160.6	320.1	0.387949
127987	89350.1	93875	46522.3	99829.3	30541	442.2	231	0.392723
100023	82863.8	79107	121609	79383.6	100396	14648.7	6531.8	0.393917
138233	94778.9	95583	76597.4	102411	49017	37.4	-26.4	0.393917
51834	99811.7	34034	81425.3	103499	51559	8686.7	4550.7	0.398692
5577.75	64424.3	5674	2251.7	62741.2	2352	28.6	-7.7	0.399885
60893.2	105137	37957	108208	116624	60807	2659.8	2054.8	0.401079
201442	134392	98233	262143	106787	160879	13049.3	5558.3	0.403466
230738	140928	107301	262143	142768	120334	8038.8	3885.2	0.40466
6078	63814.1	6242	9776.8	63716.4	10056	304.7	123.2	0.405854
193509	105760	119911	234000	115817	132411	132	62.7	0.405854
227200	129313	115145	262143	114736	149733	12962.4	6488.9	0.408241
76770.8	88889.7	56601	84701.1	84487.1	65702	5379	2442	0.409435
70213.5	78430.4	58670	81851	76171	70423	4037	1816.1	0.410629
8166.75	69042.3	7752	10190.4	69299.4	9637	121	112.2	0.418984
75518.2	91705.5	53968	114294	91331.8	82013	3976.5	1873.3	0.418984
129662	87006.2	97666	84910.1	84354.1	65968	238.7	93.5	0.42734
130210	95452.7	89400	62458	89965.4	45498	24.2	-30.8	0.42734
139682	94979	96381	137066	95731	93833	270.6	156.2	0.428534
24927	92493.3	17662	8179.6	89283.5	6004	3.3	42.9	0.430921
18855	69404.7	17804	26831.2	70519.7	24935	330	226.6	0.432115
122009	85760.8	93236	52724.1	91563.4	37737	46.2	14.3	0.43689
73551.8	90978	52983	97838.4	83301.1	76973	6320.6	3143.8	0.440471
6418.5	71210.9	5907	9705.3	75173.9	8461	-1.1	35.2	0.440471
153992	90878.3	111050	159751	85687.2	122182	200.2	91.3	0.444052
10648.5	68972.1	10118	5989.5	66182.4	5931	-41.8	-22	0.444052
21288.8	82706.7	16869	12932.7	79144.4	10709	23.1	17.6	0.444052
70608	81859.7	56528	95271	78343.7	79696	8762.6	3866.5	0.445246
137938	98291.7	91970	145760	92843.9	102888	701.8	207.9	0.446439
91885.5	87835.2	68558	91007.4	84320.8	70733	5718.9	2688.4	0.446439
122990	92269.4	87356	86149.8	97885.1	57679	62.7	20.9	0.447633
13734.8	81540	11039	6415.2	86365.4	4868	-5.5	26.4	0.45002
26900.2	70548.4	24989	5291	72345.3	4793	0	-14.3	0.451214
5244	67241.4	5111	10030.9	67514.1	9737	759	323.4	0.453601
6656.25	64866	6725	3375.9	69551.4	3181	-11	-25.3	0.453601
198055	123299	105270	253229	155920	106437	8802.2	4537.5	0.454795
155878	96345.4	106031	149493	87550.8	111903	654.5	251.9	0.458376
5397.75	64800.7	5459	1909.6	63558.9	1969	15.4	-34.1	0.458376
21124.5	73265	18896	4353.8	70313.1	4058	-7.7	26.4	0.458376
171848	106355	105893	120949	90622.2	87468	53.9	30.8	0.45957
80896.5	86219.4	61490	115344	84885.9	89051	8322.6	4093.1	0.465538
134216	92255.4	95344	79301.2	86112.9	60352	-31.9	45.1	0.467926
71954.2	77421.6	60908	90326.5	81958.8	72227	6178.7	2866.6	0.471507
77318.2	91076.4	55636	97181.7	91872.8	69323	7742.9	3718	0.473894
98145	124683	51587	173844	151254	75324	3833.5	1646.7	0.473894
9588.75	87182.1	7208	103984	90381.9	75399	539	177.1	0.479863
43024.5	117056	24088	90303.4	117846	50219	7150	3963.3	0.481056
131897	87319.5	98993	49342.7	87296.5	37043	-35.2	-15.4	0.483444
101960	101368	65919	163173	112423	95120	2891.9	1197.9	0.484637
14118	67897.4	13627	12816.1	66766	12580	-14.3	16.5	0.488218
27984.8	67022.7	27364	14848.9	65040.6	14962	1381.6	853.6	0.49538
122294	85966.7	93230	53848.3	83983.9	42020	9.9	28.6	0.497768
94859.2	112680	55171	262143	111075	154669	7026.8	3734.5	0.497768
14616	67656	14158	5000.6	72778	4503	17.6	3.3	0.497768
122466	87049.2	92200	49237.1	87385.7	36926	28.6	-7.7	0.498961
156290	98635.8	103843	148119	97355.8	99708	887.7	453.2	0.500155
13912.5	67264.5	13555	8415	66741.5	8263	37.4	7.7	0.502543
82048.5	92205.2	58317	128906	88999	94922	10529.2	5662.8	0.503736
125325	95268.6	86212	47896.2	100417	31259	341	127.6	0.503736
73279.5	89049.6	53930	95481.1	86586.7	72268	16211.8	7232.5	0.506124
185389	107771	112736	212391	93205.9	149339	580.8	277.2	0.508511
117766	98749.9	78156	192911	102125	123796	10283.9	5041.3	0.508511
158573	116787	88985	162491	109308	97422	5021.5	2987.6	0.512092
33859.5	74249.4	29886	11671	78064	9798	69.3	-36.3	0.513286
127484	96775.9	86331	176072	88055.2	131043	16165.6	7344.7	0.514479
45767.2	84666.7	35426	57984.3	100634	37761	1677.5	797.5	0.515673
120320	93732.1	84126	116005	90275.9	84214	587.4	223.3	0.518061
147800	99633.7	97218	138201	91989.7	98458	138.6	55	0.520448
114602	90340.8	83136	76496.2	87421.2	57346	139.7	-14.3	0.520448
15729.8	69418.5	14850	14622.3	70410.5	13610	152.9	69.3	0.525223
124534	92363.2	88363	72351.4	91872.3	51611	34.1	-6.6	0.525223
21740.2	67591.9	21079	14624.5	69071.1	13876	229.9	199.1	0.526416
262143	121610	141270	262143	70496.3	243698	15336.2	6789.2	0.526416
62185.5	74712	54548	42827.4	76977	36462	1761.1	1194.6	0.52761
107064	89120.5	78731	78555.4	89482.7	57533	67.1	45.1	0.528804
98742	87337.1	74094	96211.5	86730.6	72700	51.7	11	0.533578
52313.2	83536	41041	85211.5	84522.8	66070	9131.1	4024.9	0.53716
7894.5	67861.2	7624	7032.3	70913.8	6499	37.4	0	0.53716
118489	93364.1	83172	66721.6	94652.6	46197	14.3	59.4	0.540741
108673	90020.6	79115	113204	81922.2	90561	13615.8	6180.9	0.543128
132818	95275.6	91360	66072.6	91364.6	47394	163.9	67.1	0.544322
81177	91114.9	58388	82282.2	88292.2	61075	6125.9	3141.6	0.55029
19620	67035.9	19181	12835.9	65520.2	12839	335.5	243.1	0.553871
115790	87723.9	86503	52994.7	87694.7	39604	52.8	13.2	0.555065
75262.5	110253	44737	128046	108083	77640	5615.5	3414.4	0.555065
35073.8	80409.8	28586	21077.1	96777.8	14273	4514.4	2575.1	0.556258
108472	86867.5	81835	42449	86513.8	32156	-23.1	-16.5	0.557452
262143	143493	119726	240814	136968	115224	381.7	116.6	0.55984
29217.8	85114.2	22497	53064	89858.2	38701	4501.2	1972.3	0.562227
8604.75	67021.7	8414	8358.9	79404.1	6899	24.2	16.5	0.563421
14679	68557.8	14032	26658.5	67499.6	25883	558.8	312.4	0.569389
123278	93782.4	86148	69507.9	86378.8	52736	55	20.9	0.571776
132136	92515.2	93603	133343	91924.2	95065	1205.6	599.5	0.574164
262143	139268	123358	262143	143327	119864	1174.8	469.7	0.575357
5814	65569.8	5811	3172.4	65564.9	3171	-4.4	-4.4	0.577745
152523	95292	104896	110910	84081.3	86447	145.2	113.3	0.58252
12613.5	71533.3	11556	4671.7	85093	3598	22	5.5	0.583713
143534	97536.5	96442	173654	92680.9	122793	394.9	223.3	0.586101
140174	94200.3	97520	142272	91706.8	101671	270.6	50.6	0.589682
53394	84990.5	41172	44321.2	98999.1	29340	5573.7	2556.4	0.589682
9409.5	66716.5	9243	4156.9	65946.9	4131	50.6	5.5	0.593263
19610.2	68462.5	18772	17446	66196.2	17272	33	-14.3	0.594456
9735	73055.4	8733	15596.9	77506.7	13188	-33	-7.7	0.596844
124730	90125.3	90699	119988	102605	76639	363	261.8	0.596844
5613	63357.5	5806	4118.4	61791.1	4368	19.8	121	0.596844
14571.8	69477.9	13745	11942.7	71126.6	11004	93.5	57.2	0.599231
132916	86887	100254	76435.7	78627.7	63709	-37.4	-15.4	0.600425
187764	104588	117655	165197	94809.9	114190	11	36.3	0.6052
11754.8	68379.1	11266	33247.5	87436.1	24920	116.6	19.8	0.6052
118102	93428.2	82844	97847.2	88701.7	72293	58.3	75.9	0.6052
9096	64886.8	9187	3539.8	66643	3481	24.2	-4.4	0.6052
148466	96266.9	101072	81658.5	91804.7	58293	15.4	44	0.608781
243508	139817	114139	184463	121921	99154	1591.7	683.1	0.609974
5711.25	63246.4	5918	7112.6	64659.6	7209	478.5	218.9	0.612362
49543.5	84578.5	38389	45538.9	103121	28941	8114.7	4401.1	0.612362
20142	65422.3	20177	19253.3	66319	19026	133.1	137.5	0.613556
166832	98467.8	111036	146611	98032.1	98012	116.6	67.1	0.614749
8669.25	64960.9	8746	6848.6	67574.5	6642	1.1	-9.9	0.614749
115519	100802	75104	195627	100821	127162	22596.2	10195.9	0.614749
7809	63748.2	8028	3313.2	60719.8	3576	-44	115.5	0.619524
133108	94366.2	92442	51517.4	95135	35489	56.1	36.3	0.620718
125233	95006.8	86386	113142	91175.5	81325	33	35.2	0.620718
15604.5	66809.7	15307	20246.6	66737.8	19882	30.8	-11	0.623105
262143	149042	115268	242866	171901	92591	231	70.4	0.624299
60960.8	82733.6	48289	78879.9	80521.4	64200	4702.5	2400.2	0.625492
6491.25	65538.5	6491	23276	69167.3	22054	283.8	121	0.626686
10784.2	82651.9	8551	4533.1	97563.6	3045	40.7	24.2	0.629074
67203	106213	41466	78592.8	144341	35684	7840.8	3759.8	0.631461
162856	96899.6	110144	212667	94217.3	147928	275	168.3	0.631461
7487.25	65120.7	7535	5853.1	68928.8	5565	-4.4	6.6	0.632655
138103	96010.3	94268	96284.1	100482	62798	46.2	8.8	0.633848
156222	94636.6	108184	128647	92726	90924	107.8	79.2	0.635042
5223	63837.1	5362	2355.1	64795.9	2382	23.1	12.1	0.635042
151124	98105.4	100953	232732	95826.7	159166	761.2	394.9	0.636236
60556.5	92295.9	42999	106638	91699	76213	9695.4	5132.6	0.639817
146992	93916.1	102573	133511	88010.3	99418	-6.6	13.2	0.64101
254520	135226	123351	262143	115525	148711	917.4	397.1	0.64101
138079	96351.4	93918	123721	94316.6	85968	104.5	82.5	0.642204
9220.5	67283.7	8981	25221.9	66839.6	24730	217.8	96.8	0.642204
14311.5	77239.4	12143	11712.8	70983	10814	-18.7	-14.3	0.642204
9617.25	66972.3	9411	25980.9	76566.4	22238	410.3	225.5	0.643398
154386	100982	100195	113760	103032	72360	224.4	100.1	0.644591
101664	90653.3	73496	85552.5	83612	67057	81.4	61.6	0.65056
6710.25	64928.8	6773	7089.5	62752.2	7404	-15.4	-1.1	0.651753
101302	95298.4	69665	180196	100290	117752	11693	6129.2	0.651753
120096	93069.5	84567	130269	94850.3	90008	112.2	49.5	0.652947
19026.8	65059.9	19166	9805.4	64460.5	9969	185.9	339.9	0.666078
260736	140502	121618	198398	159002	81774	128.7	91.3	0.667271
5712	68737	5446	30935.3	78963	25675	30.8	28.6	0.670853
10541.2	66908.6	10325	3349.5	67211.5	3266	26.4	-19.8	0.672046
57294.8	77089.4	48708	37339.5	83310.6	29373	6937.7	3250.5	0.674434
4940.25	63947.1	5063	3245	64307.3	3307	228.8	129.8	0.676821
115474	86515.1	87473	49420.8	91330.2	35463	46.2	51.7	0.676821
131161	90085.2	95418	57636.7	87190.8	43322	11	-46.2	0.679208
79383.8	79335.3	65576	76081.5	78812.6	63265	3483.7	1716	0.681596
110816	86756.7	83710	37439.6	84675.5	28977	84.7	28.6	0.681596
12579.8	66437.8	12409	5079.8	66027.3	5042	9.9	14.3	0.682789
121370	86749.2	91691	48324.1	94142.9	33640	23.1	0	0.682789
61567.5	81517.8	49497	79101	79192.9	65460	5896	2845.7	0.685177
112942	92065.6	80397	185225	82125.4	147809	568.7	196.9	0.685177
132502	88026.5	98648	74718.6	83639.5	58546	-58.3	-8.8	0.68637
232940	146457	104235	201156	144422	91281	372.9	104.5	0.687564
193653	129835	97749	262143	79526.2	216027	8416.1	3736.7	0.687564
27162.8	72076.2	24698	34654.4	75804.8	29960	77	42.9	0.687564
262143	118017	145571	262143	99815.3	172116	1926.1	749.1	0.688758
120404	85111	92712	47943.5	79486.6	39529	67.1	49.5	0.688758
64903.5	89222.7	47673	85287.4	100292	55731	14363.8	5977.4	0.688758
108351	110503	64260	147451	108377	89164	20688.8	10760.2	0.688758
13062.8	72963.5	11733	26445.1	83805.9	20680	12.1	7.7	0.689952
262143	135146	127120	262143	73483	233793	8522.8	4682.7	0.689952
262143	133346	128836	262143	125744	136625	298.1	195.8	0.691145
87823.5	87483.1	65791	107586	86746.1	81280	7833.1	3793.9	0.692339
8324.25	65569.5	8320	3492.5	65904	3473	-5.5	29.7	0.692339
180025	127385	92618	262143	111034	154725	965.8	418	0.694726
16534.5	68504.6	15818	10952.7	67921.7	10568	-2.2	23.1	0.694726
21786	68841.2	20740	5788.2	69923.6	5425	7.7	-22	0.704276
157732	104388	99026	208460	97233.7	140503	473	217.8	0.707857
242710	142520	111607	210494	135325	101939	106.7	-34.1	0.710244
6285.75	66303.4	6213	2559.7	62407.9	2688	-19.8	1.1	0.712632
149805	105921	92688	153952	104629	96430	95.7	-57.2	0.713825
140139	93656.6	98062	140360	102435	89800	489.5	209	0.715019
126664	88461.9	93838	82758.5	91359.7	59366	29.7	-9.9	0.715019
64647.8	77051.5	54986	50589	74466.6	44522	1310.1	1141.8	0.716213
45736.5	124136	24146	145377	131611	72391	4418.7	2654.3	0.717406
157390	98312.9	104917	203361	86851.2	153452	293.7	85.8	0.7186
125759	86684.2	95078	58405.6	90864.6	42125	-27.5	12.1	0.7186
9258.75	81131.4	7479	72857.4	119756	39871	207.9	68.2	0.719794
34028.2	69108.9	32269	32145.3	67016.8	31435	217.8	70.4	0.723375
145512	92584.3	103001	117512	88242.3	87274	844.8	368.5	0.725762
49451.2	72089.1	44956	36116.3	72015	32867	1103.3	961.4	0.730537
49163.2	88479	36415	33101.2	81682.4	26558	4268	2313.3	0.731731
262143	144414	118962	262143	164438	104476	4857.6	2517.9	0.732924
8276.25	67252.6	8065	2203.3	66511.1	2171	-16.5	2.2	0.734118
12530.2	68954.8	11909	4959.9	70617.4	4603	126.5	45.1	0.735312
262143	148341	115813	262143	140407	122357	438.9	226.6	0.736505
7792.5	67533.6	7562	4192.1	65179.9	4215	60.5	27.5	0.736505
112470	90415.3	81522	65716.2	89887.5	47913	-31.9	-4.4	0.737699
41355	72647	37307	51110.4	71089	47118	4295.5	1931.6	0.738893
83123.2	80807.6	67414	123477	77330.8	104644	8462.3	3591.5	0.742474
129461	101930	83237	83915.7	99168.7	55456	1699.5	665.5	0.744861
104761	93454	73465	164486	87768.9	122820	13734.6	5744.2	0.744861
150514	95238.3	103573	84516.3	91394.3	60604	-23.1	27.5	0.748442
160141	105854	99146	90330.9	105112	56320	19.8	15.4	0.752023
98482.5	88046.3	73304	160356	80902.5	129898	8361.1	4297.7	0.754411
9052.5	65387.9	9073	3514.5	63979.5	3600	42.9	3.3	0.754411
139142	96585.5	94412	134280	86240	102043	245.3	27.5	0.755604
9042	69805.2	8489	10830.6	74896.5	9477	40.7	37.4	0.756798
101917	88419.6	75540	174749	88847.6	128899	7462.4	3374.8	0.76396
147172	98221.9	98197	105897	110533	62787	117.7	52.8	0.76396
27889.5	66848.3	27342	16171.1	66038.7	16048	363	187	0.76396
61455.8	73522.5	54780	52720.8	71084	48606	4826.8	2010.8	0.765154
104210	100797	67755	156052	94714.5	107977	5878.4	2785.2	0.767541
167809	111062	99021	135470	105869	83860	467.5	1864.5	0.767541
6075.75	70287.8	5665	33359.7	73310.4	29822	29.7	19.8	0.769929
50790.8	87484.8	38048	82172.2	93522.9	57582	8455.7	4460.5	0.77351
5918.25	64385.5	6024	38586.9	68317.2	37016	97.9	42.9	0.774703
145357	97829	97375	82008.3	111126	48364	38.5	41.8	0.777091
28569	87773.6	21331	34075.8	98300.5	22718	6381.1	2805	0.778284
31500.8	82789.3	24936	30383.1	94476.5	21076	4549.6	2800.6	0.785447
5166	64808.4	5224	4186.6	64940.4	4225	8.8	18.7	0.78664
155158	94085	108077	92288.9	101927	59339	57.2	51.7	0.789028
262143	146033	117643	194723	142953	89270	1030.7	457.6	0.789028
14802	77592.7	12502	13174.7	75440.6	11445	40.7	20.9	0.791415
154483	98116.8	103185	129932	98909.6	86091	60.5	19.8	0.794996
8430	77867.3	7095	23739.1	88150.4	17649	4703.6	1960.2	0.79619
130259	90544	94282	53852.7	87957.4	40125	8.8	-46.2	0.797383
120991	92557.9	85668	163440	88921.5	120457	115.5	31.9	0.799771
60006.8	75856	51843	74979.3	73902.4	66491	5237.1	2244	0.803352
50629.5	83305.4	39830	84789.1	103874	53495	8255.5	4436.3	0.804546
14658	75999	12640	10114.5	78094.2	8488	15.4	-7.7	0.804546
121305	96023.1	82791	72014.8	95959.2	49183	108.9	55	0.805739
106034	86433.7	80397	38589.1	85794.9	29477	2.2	3.3	0.805739
133886	89828.1	97679	77657.8	95084.2	53525	6.6	-37.4	0.806933
97160.2	85234	74706	137058	85327.2	105268	3045.9	1529	0.806933
30911.2	77164.5	26253	100640	77064.3	85585	393.8	137.5	0.808127
145750	94528.4	101048	123243	91778.2	88004	282.7	85.8	0.808127
7872.75	79670.9	6476	49168.9	121703	26477	41.8	-1.1	0.80932
119596	90579.9	86530	118423	83033.2	93468	308	151.8	0.80932
9072.75	65225.1	9116	9027.7	68627.7	8621	102.3	75.9	0.811708
175109	108842	105437	262143	68368.6	251282	33298.1	17818.9	0.815289
113636	89598.1	83118	73999.2	89699.6	54065	126.5	44	0.815289
222298	169185	86110	262143	118698	144735	10254.2	5595.7	0.817676
262143	126593	135709	262143	104465	164455	1784.2	796.4	0.81887
59769	96716.6	40500	114914	111323	67650	5138.1	3148.2	0.824838
112469	90534.6	81414	99680.9	83094	78618	36.3	66	0.830807
26049	120664	14148	70945.6	121352	38314	15658.5	6468	0.833194
147726	96503.9	100321	105896	92187.9	75281	359.7	147.4	0.839163
262143	144117	119207	174463	155961	73311	133.1	42.9	0.839163
153801	95629.1	105402	88191.4	105411	54830	129.8	33	0.840356
19961.2	69595.2	18797	10045.2	71062.4	9264	28.6	46.2	0.840356
31656.8	87708.5	23654	5944.4	85003.8	4583	3.3	-11	0.84155
24936	69090.8	23653	26946.7	67481	26170	49.5	69.3	0.847518
93120	83216.9	73335	29656	77704.1	25012	49.5	7.7	0.849906
106292	84691	82251	133284	80808.2	108094	11899.8	5673.8	0.849906
44041.5	84674.6	34087	84015.8	93731.3	58743	9971.5	5105.1	0.851099
120592	89082.7	88717	39781.5	90455.9	28822	11	2.2	0.852293
95175.8	87294.3	71453	39202.9	82941.7	30976	-13.2	44	0.853487
21294	65477.6	21313	11614.9	67752	11235	363	326.7	0.85468
33211.5	73482.4	29620	64568.9	72923.2	58028	1316.7	672.1	0.85468
129952	95366.5	89303	93361.4	102617	59625	22	12.1	0.855874
6668.25	64012.1	6827	15158	63601.7	15619	27.5	33	0.857068
216395	139020	102012	262143	134377	127848	105.6	96.8	0.858262
262143	115101	149258	262143	86162.2	199389	8695.5	3916	0.859455
5421	67413.8	5270	5508.8	65002.7	5554	-20.9	27.5	0.860649
125664	92573.4	88962	48323	94774.7	33415	-13.2	2.2	0.860649
17117.2	71785.8	15627	7814.4	73591.7	6959	19.8	-42.9	0.861843
262143	91392.6	187978	262143	68368.9	251281	23453.1	12292.5	0.863036
126754	89990.1	92310	97205.9	82402.9	77309	123.2	53.9	0.866617
107996	90116.8	78538	47072.3	93414.8	33024	108.9	6.6	0.869005
108461	91199.9	77940	117108	96949.4	79163	11016.5	4653	0.878554
127103	90120.5	92430	61593.4	93684.5	43087	70.4	-24.2	0.885716
262143	144867	118590	262143	185850	92439	540.1	223.3	0.888104
134913	92735.3	95343	88763.4	96432.6	60324	245.3	138.6	0.889297
8604	70238.1	8028	17054.4	71221.4	15693	20.9	38.5	0.890491
5358.75	66038.2	5318	8021.2	65882.6	7979	-12.1	11	0.890491
14415	71530.4	13207	14492.5	72796.8	13047	22	18.7	0.890491
18536.2	78969.8	15383	15513.3	78110	13016	5.5	17.6	0.892878
53361.8	79100.6	44211	74105.9	83061.5	58470	1482.8	782.1	0.897653
5610	64980	5658	3617.9	72597.3	3266	14.3	-3.3	0.897653
55526.2	77858.9	46738	39921.2	77897.8	33586	3835.7	1790.8	0.900041
9701.25	67442.6	9427	4063.4	72521.5	3672	35.2	19.8	0.901234
123856	101184	80220	40599.9	93645.7	28413	7.7	7.7	0.904815
60603	72878.8	54497	48956.6	72426.5	44299	3752.1	1657.7	0.904815
125290	87907	93406	66680.9	90886.4	48082	25.3	40.7	0.906009
67192.5	81280.4	54177	86706.4	78940.7	71983	3811.5	2076.8	0.90959
46488	71609.8	42545	12321.1	67486.5	11965	51.7	-7.7	0.90959
135306	100132	88557	132525	92468.9	93925	1046.1	423.5	0.910784
6319.5	67738.8	6114	27036.9	78635.4	22533	24.2	-17.6	0.916752
124266	95665.4	85129	94229.3	101967	60563	52.8	24.2	0.917946
9834.75	65441.2	9849	14570.6	65932.4	14483	113.3	137.5	0.91914
180914	110878	106931	246897	110034	147052	10613.9	4706.9	0.920333
84106.5	88655.9	62173	106006	103554	67088	2406.8	2158.2	0.927495
150685	95731.5	103156	127849	104488	80188	259.6	119.9	0.931076
23945.2	69523.1	22572	20134.4	66016	19988	9.9	-40.7	0.934658
21548.2	71514	19747	33423.5	71009.9	30847	573.1	311.3	0.935851
7803	74588.3	6856	27771.7	73519.4	24756	183.7	81.4	0.935851
117360	89887.4	85566	108276	91870.6	77239	591.8	202.4	0.939432
72738	77451.1	61548	65047.4	89060	47866	5919.1	3326.4	0.939432
15609	67162.5	15231	9735	63729.2	10011	958.1	420.2	0.940626
50813.2	99817.1	33362	93901.5	97167.8	63333	1537.8	1446.5	0.947788
70755	89986.4	51530	89486.1	86551.6	67758	10170.6	4280.1	0.948982
57432.8	80187.3	46939	48639.8	78569.9	40571	8221.4	3947.9	0.959725
167060	99997.8	109487	125174	103617	79171	155.1	58.3	0.960919
139379	93444.2	97752	142332	94688.8	98511	309.1	146.3	0.9645
60879.8	73914.2	53979	69162.5	74701	60677	2852.3	1676.4	0.966887
137273	108188	83155	199850	99903	131101	4237.2	1733.6	0.966887
120234	87725.2	89822	44500.5	91100	32013	46.2	-30.8	0.968081
262143	116177	147876	262143	114628	149874	7940.9	4370.3	0.969274
262143	115580	148640	262143	146348	117390	388.3	195.8	0.972856
10962	67659.2	10618	5417.5	67575.4	5254	7.7	18.7	0.972856
50650.5	72092.6	46044	46849	70555.6	43516	2982.1	1261.7	0.974049
41875.5	68287.9	40188	16677.1	67683.3	16148	621.5	876.7	0.975243
109689	100831	71293	78532.3	93404.7	55101	15.4	-16.5	0.976437
30612.8	84512.3	23739	28261.2	90808.3	20396	3925.9	2504.7	0.980018
131071	95253.4	90179	126212	92834	89099	254.1	168.3	0.995536
30408.8	69360.6	28732	36564	72329	33130	2275.9	883.3	1.00031
5043	63815	5179	2447.5	61174.4	2622	56.1	100.1	1.0027
147419	96739.4	99869	128153	92558.4	90739	63.8	47.3	1.00389
6668.25	67139.4	6509	4002.9	67927	3862	-20.9	-28.6	1.00628
141372	101958	90870	153214	97703.6	102770	25.3	33	1.00747
121354	88996	89364	90648.8	86873.5	68384	96.8	52.8	1.00986
116421	88600.8	86114	42828.5	85892.9	32678	25.3	28.6	1.01583
11502	71510.8	10541	6166.6	72244.2	5594	88	42.9	1.01822
262143	145756	117867	262143	126917	135362	391.6	128.7	1.01822
12414	65299.3	12459	16440.6	67022.3	16076	210.1	136.4	1.01941
7981.5	70495.4	7420	80767.5	77145.4	68613	624.8	292.6	1.01941
133062	93038.9	93728	70434.1	88763.5	52003	62.7	18.7	1.0206
107548	90097.6	78229	47357.2	90838.9	34166	13.2	0	1.02299
6084.75	65286.5	6108	3656.4	67652.7	3542	13.2	7.7	1.02538
142881	101348	92393	148557	96203.1	101201	369.6	181.5	1.02657
36008.2	73816.4	31969	40513	74037.5	35861	6205.1	2643.3	1.02896
59109	94861.6	40836	91774.1	112985	53233	6155.6	3517.8	1.02896
262143	142651	120432	244216	147224	108712	737	347.6	1.03254
111355	90850.5	80327	42081.6	86453.3	31900	37.4	35.2	1.03254
130829	88535.3	96843	82553.9	84148.6	64294	34.1	68.2	1.03254
147330	101747	94896	142309	116546	80023	250.8	104.5	1.03731
6094.5	66116.4	6041	2581.7	70176	2411	3.3	27.5	1.03731
81335.2	78397.3	67992	77236.5	77050.7	65694	12571.9	5644.1	1.03851
7914.75	66662.5	7781	22132	75836.2	19126	1.1	15.4	1.04209
99525	86140.5	75719	133954	75107.4	116883	9045.3	4386.8	1.04328
232013	138384	109877	111648	177458	41232	115.5	5.5	1.04328
6722.25	63949.7	6889	5207.4	64124.8	5322	128.7	152.9	1.04448
108952	89534.8	79749	67545.5	93878.7	47153	173.8	111.1	1.05164
111547	85323.3	85678	45436.6	84472.3	35251	4.4	12.1	1.05283
97608.8	93813.9	68187	134363	93770.4	93906	3436.4	1806.2	1.05522
103660	92543.7	73408	59625.5	102686	38054	69.3	34.1	1.05522
137194	102741	87513	92420.9	113000	53601	122.1	79.2	1.05641
5725.5	63835.7	5878	4286.7	70005.8	4013	-35.2	-24.2	1.05761
139808	94550.6	96905	78207.8	100077	51215	88	4.4	1.05999
112623	89497.5	82470	86724	96248.1	59051	63.8	45.1	1.06119
35562.8	71529.3	32583	53144.3	71819	48495	658.9	438.9	1.06358
143994	94737.4	99610	150140	98768.2	99623	460.9	201.3	1.06358
55213.5	72333.3	50025	61936.6	70986.5	57181	1977.8	1268.3	1.06477
262143	142902	120221	262143	70563.8	243465	14337.4	6396.5	1.06477
103744	85904.5	79146	37725.6	84667.8	29201	-37.4	45.1	1.06954
130416	91354.5	93558	97941.8	83652.2	76731	117.7	52.8	1.07074
136422	122139	73200	193355	166243	76224	2657.6	1018.6	1.07193
138558	120051	75639	39018.1	146186	17492	2.2	6.6	1.07313
8262.75	68640.8	7889	6627.5	66770.2	6505	-14.3	-2.2	1.07313
131444	89105.2	96676	167251	82011.6	133651	92.4	36.3	1.07432
49782	78571.2	41523	169980	90178.1	123531	7156.6	3411.1	1.07432
205987	116543	115833	143828	137800	68403	135.3	83.6	1.07432
38998.5	82503.9	30978	41589.9	86731.9	31426	4474.8	2876.5	1.0779
142998	93405.1	100332	65472	93531.8	45875	184.8	72.6	1.0779
122894	99661.6	80813	95034.5	88101.8	70693	269.5	101.2	1.08148
7927.5	65606.3	7919	4361.5	74630.6	3830	1.1	-14.3	1.08387
34341.8	82325.7	27338	18342.5	85351.8	14084	3605.8	2533.3	1.08506
98133	99388.7	64708	192778	93014.8	135827	13526.7	6282.1	1.08506
42191.2	81224.5	34042	29935.4	83379.9	23529	2709.3	2085.6	1.08626
148258	105735	91892	131508	92018.3	93661	209	209	1.08745
12712.5	64062	13005	10159.6	63794.2	10437	125.4	113.3	1.08864
14774.2	70840.3	13668	13751.1	83863	10746	-2.2	37.4	1.08864
241857	157386	100710	229878	150102	100367	574.2	160.6	1.09103
6578.25	76874.5	5608	28759.5	70987.3	26551	1111	455.4	1.09103
137614	94506.9	95429	86946.2	95703.8	59539	587.4	316.8	1.09103
109601	86522.4	83017	42083.8	77973.6	35371	-46.2	-15.4	1.09103
13870.5	67994.4	13369	6229.3	66176.6	6169	16.5	-11	1.09342
138467	97587.8	92989	68594.9	99038	45391	198	70.4	1.09461
15090.8	66339.4	14908	11097.9	65159.6	11162	418	231	1.09939
15230.2	68052.8	14667	4928	66907.3	4827	1.1	30.8	1.10297
12609	69046.1	11968	13987.6	69859.1	13122	29.7	23.1	1.10297
64078.5	76889	54617	63078.4	74084.3	55800	7062	3756.5	1.10535
8760	68369.1	8397	7471.2	68470.5	7151	57.2	28.6	1.10535
138570	90352.4	100510	104195	83812.5	81474	358.6	163.9	1.10655
104375	89784.7	76186	104454	85079.4	80460	12964.6	6479	1.10774
11494.5	69352.2	10862	24560.8	80666.4	19954	7.7	14.3	1.1161
135271	91659.3	96718	91672.9	86677.5	69313	145.2	49.5	1.11729
87823.5	87384.8	65865	94673.7	81187.8	76422	9172.9	4570.5	1.11968
29682	70736	27500	22201.3	74112.9	19632	167.2	266.2	1.12565
23770.5	72034.7	21626	11826.1	74244.2	10439	60.5	35.2	1.12684
11687.2	66539.5	11511	4181.1	67908.9	4035	-6.6	-22	1.12803
108572	90184.7	78898	45961.3	95223.8	31632	-24.2	28.6	1.13042
55753.5	95264.3	38355	122358	111128	72159	9486.4	4923.6	1.13162
67256.2	89035.6	49505	64400.6	87886.2	48023	3225.2	1794.1	1.13281
184646	102202	118402	98436.8	97890.1	65902	27.5	-4.4	1.13281
58129.5	74704.9	50995	63558	73818.2	56427	5779.4	2512.4	1.134
196312	109756	117219	202112	99398.2	133258	193.6	111.1	1.134
5436.75	64210.3	5549	3719.1	69440.2	3510	9.9	-35.2	1.13639
124389	99399.6	82012	83655	91250.4	60081	125.4	91.3	1.13997
136823	97328.2	92130	75411.6	87864	56248	56.1	11	1.13997
33101.2	78792.8	27532	9108	80110.3	7451	69.3	25.3	1.14117
157676	101262	102046	111455	111039	65782	225.5	154	1.14117
140462	92393.8	99631	59128.3	96485	40162	-7.7	71.5	1.14355
27360.8	66276.6	27055	10762.4	65918.2	10700	85.8	345.4	1.14355
262143	136661	125711	262143	130143	132007	304.7	179.3	1.14475
262143	129896	132258	262143	69762.3	246262	2666.4	1183.6	1.14475
120921	95637.1	82862	90228.6	95527.1	61901	114.4	12.1	1.14475
64026.8	76496.4	54853	87470.9	73142.8	78374	4199.8	1809.5	1.14833
82655.2	78291.3	69189	26430.8	75311.7	23000	39.6	52.8	1.15549
157631	96744.9	106781	95784.7	98975.9	63423	206.8	41.8	1.16026
63141	85758.3	48252	124849	95286.9	85868	6293.1	3451.8	1.16146
15324	69974.5	14352	16297.6	71548.7	14928	57.2	19.8	1.16385
10364.2	72220.3	9405	28394.3	89532.8	20784	23.1	3.3	1.16504
170341	100556	111017	179365	89464.7	131391	134.2	106.7	1.16623
168148	104681	105270	113270	97959.6	75779	79.2	6.6	1.16743
142678	100422	93112	158944	91317.5	114070	255.2	133.1	1.16743
16429.5	68203.2	15787	21423.6	68093.4	20619	1042.8	433.4	1.16743
116321	94852.9	80369	86114.6	97767.1	57725	14.3	117.7	1.16743
140808	92121.5	100172	74751.6	89618.8	54664	81.4	14.3	1.16862
217831	177982	80209	224473	178706	82320	414.7	193.6	1.17101
219418	118710	121134	262143	103009	166779	6430.6	3093.2	1.1722
262143	126007	136340	262143	78357.1	219250	5460.4	2575.1	1.1734
194255	107542	118379	199240	113684	114857	229.9	136.4	1.17459
13228.5	71212.7	12174	10459.9	72135.1	9503	-2.2	-33	1.17578
50803.5	72730.5	45778	46168.1	100611	30073	5303.1	2411.2	1.17578
44618.2	88989.4	32859	50700.1	90067.5	36891	4429.7	2085.6	1.17698
146608	96005	100079	117142	86826.6	88418	88	90.2	1.18294
74300.2	74549.4	65317	69114.1	71202.3	63614	1419	1256.2	1.18414
110765	88494.5	82029	81369.2	81690.8	65278	59.4	3.3	1.18414
156483	98479.6	104136	118237	92520.4	83752	831.6	339.9	1.18533
158892	100286	103834	140147	96478.4	95199	236.5	86.9	1.18891
13482.8	69734.5	12671	6727.6	69895.4	6308	7.7	30.8	1.19369
26235	106659	16120	77295.9	104363	48539	919.6	1108.8	1.19369
29160.8	67773.6	28198	35888.6	66427.4	35407	378.4	236.5	1.19488
8144.25	68852.1	7752	27292.1	69143.9	25868	1382.7	598.4	1.19608
106028	86512.8	80319	170009	83690.7	133130	19159.8	8316	1.19608
262143	127899	134323	262143	84881.7	202397	9691	4559.5	1.19966
115514	87048.4	86967	65303.7	85140.2	50267	-15.4	50.6	1.19966
227425	136776	108970	236433	149605	103572	1083.5	487.3	1.20443
52193.2	91380	37432	158786	115446	90139	8031.1	4408.8	1.20562
109277	90165.7	79427	50156.7	87275.8	37663	39.6	27.5	1.20682
12388.5	70020.9	11595	13791.8	72986.1	12384	1287	581.9	1.20801
59370.8	84572.4	46007	90268.2	89840.5	65848	2653.2	1139.6	1.2104
47648.2	108547	28768	97461.1	119064	53645	3677.3	2400.2	1.2104
43577.2	72410.7	39440	53659.1	72496.8	48507	9609.6	4372.5	1.21756
68652	81152.5	55441	75882.4	77232.9	64390	8162	3921.5	1.21756
136988	99010.3	90674	68075.7	103981	42906	70.4	57.2	1.22114
107532	87679.2	80375	64849.4	86155.6	49329	20.9	48.4	1.22114
5334	64412.9	5427	3557.4	73801.1	3159	-14.3	1.1	1.22353
25057.5	71641.6	22922	13503.6	73827.6	11987	545.6	254.1	1.22592
117369	84411.3	91124	59107.4	86808.7	44623	117.7	77	1.2283
116519	85563.6	89246	69262.6	83481	54374	156.2	28.6	1.2295
145082	96791.9	98232	138536	96884.1	93711	535.7	248.6	1.23069
119454	88761.9	88197	49505.5	93888	34556	28.6	60.5	1.23189
6569.25	64391.6	6686	12944.8	63338.1	13394	9.9	38.5	1.23189
156568	114895	89306	204435	116154	115346	6826.6	3669.6	1.23189
26265.8	70942.6	24264	3423.2	70459.4	3184	23.1	2.2	1.23785
122004	87147	91749	39091.8	87163.9	29392	6.6	6.6	1.24024
39103.5	94233.8	27195	58186.7	98808.7	38593	11719.4	5003.9	1.24144
224930	134428	109657	262143	123973	138577	12799.6	6144.6	1.2486
122953	97532.4	82617	217928	102798	138934	1113.2	525.8	1.2486
5558.25	63427.7	5743	6988.3	69203	6618	187	77	1.25098
5964	64508.4	6059	4023.8	63665.8	4142	-4.4	-6.6	1.25098
74942.2	77955.3	63003	91523.3	74283.2	80746	4521	2428.8	1.25337
8625.75	67010.1	8436	9703.1	67642	9401	523.6	243.1	1.26053
18164.2	74849.9	15904	22090.2	70042.3	20669	2.2	11	1.26053
14388.8	78405.4	12027	44053.9	112981	25554	26.4	42.9	1.26292
81407.2	79105.4	67443	89718.2	79553.1	73910	3040.4	2388.1	1.26889
7975.5	65002.2	8041	10158.5	65243.8	10204	711.7	338.8	1.26889
148919	95857.8	101813	81361.5	93595	56970	1.1	18.7	1.27008
23223	66174.3	22999	15631	66883.9	15316	770	361.9	1.27247
135859	94306.2	94412	166739	94943.4	115094	103.4	37.4	1.27247
82260.8	87882.1	61344	94427.3	81292.5	76125	3128.4	1676.4	1.27366
9531	66406.9	9406	10952.7	73992	9701	897.6	358.6	1.27486
66005.2	78471.1	55125	68102.1	75767.1	58906	2231.9	1310.1	1.27486
68952	112152	40292	138250	112677	80410	12345.3	6234.8	1.27605
147217	97276.7	99181	229308	104836	143347	1169.3	464.2	1.27725
135544	98568	90121	81332.9	115543	46132	78.1	45.1	1.28083
103001	94292.3	71589	178638	95431.9	122676	6000.5	2825.9	1.28083
119878	88991.6	88282	58887.4	95948.6	40222	-12.1	20.9	1.28202
22968	65613.1	22941	9267.5	65222.8	9312	198	392.7	1.28441
125876	100156	82365	91375.9	107200	55862	949.3	342.1	1.2856
8209.5	65388.7	8228	15420.9	64879.2	15577	-18.7	-22	1.29515
143857	94602.4	99657	98100.2	82871.6	77579	162.8	122.1	1.29515
10975.5	69888.3	10292	6211.7	69280.1	5876	49.5	-12.1	1.29754
126444	92356.9	89724	99145.2	89378.9	72697	36.3	29.7	1.30351
123146	89787.5	89884	54769	87270.3	41129	269.5	134.2	1.30828
126828	100743	82505	83052.2	97297.3	55941	61.6	17.6	1.30948
22390.5	87287.1	16811	27185.4	94822.6	18789	2279.2	1819.4	1.31425
6879.75	65657.7	6867	3690.5	67333.1	3592	53.9	-17.6	1.31783
125816	96276.9	85643	73199.5	106025	45246	1240.8	653.4	1.31783
9669.75	82279.5	7702	36226.3	91718.2	25885	1021.9	414.7	1.32022
40952.2	75909.2	35356	39394.3	74744.4	34541	1544.4	960.3	1.32619
184054	118773	101556	225223	174813	84434	6365.7	3675.1	1.33216
5916.75	63122.3	6143	3906.1	62209	4115	39.6	-37.4	1.33693
17934.8	66755.9	17607	16799.2	67332.4	16351	763.4	396	1.33932
121467	92240.6	86301	175613	87923.8	130897	13868.8	7302.9	1.33932
6447.75	69317.5	6096	11193.6	69455	10562	1601.6	699.6	1.34051
65889.8	96383	44802	88616	88779.9	65415	5623.2	3086.6	1.34171
8972.25	64908.4	9059	6719.9	65750.3	6698	206.8	84.7	1.3429
82651.5	81160.5	66740	76870.2	80548.8	62543	9453.4	4211.9	1.34409
230868	133344	113467	253465	116671	142376	968	415.8	1.34529
22976.2	66456.5	22658	5382.3	64379.3	5479	7.7	9.9	1.34529
83903.2	87096.8	63133	109827	83229	86480	17749.6	7494.3	1.34529
163690	101162	106044	262143	96622.7	177803	297	135.3	1.34767
50870.2	102852	32414	94755.1	110502	56197	4383.5	2935.9	1.35125
92208	87816.9	68813	122798	83710.1	96138	8482.1	4238.3	1.35245
9771	67172.2	9533	3922.6	66702.5	3854	12.1	5.5	1.35603
93034.5	84906.1	71810	196444	82989.2	155130	18768.2	9095.9	1.35722
7710	66519.6	7596	7063.1	67971.7	6810	9.9	35.2	1.35842
32337	73026.8	29020	40258.9	72527.6	36378	2271.5	1097.8	1.3608
136801	94294.9	95078	146502	101259	94818	183.7	71.5	1.3608
139247	91336.5	99913	77079.2	90876.5	55586	111.1	-3.3	1.362
6058.5	72269.7	5494	5769.5	75486.1	5009	13.2	6.6	1.36439
155605	95855.8	106386	74844	95347.8	51443	-13.2	-9.9	1.36797
14709.8	64276.4	14998	6660.5	65149.6	6700	401.5	270.6	1.36916
131232	96349.2	89263	94609.9	99836.6	62105	122.1	11	1.37393
146873	99762.5	96484	79538.8	92869.2	56129	16.5	34.1	1.37513
9971.25	66831.2	9778	10430.2	71218.3	9598	3.3	8.8	1.37752
262143	127063	135207	262143	69215.4	248208	737	378.4	1.3799
162114	96202.4	110437	185806	91931.8	132457	353.1	185.9	1.3811
142024	94784.2	98199	101339	99718.1	66601	79.2	39.6	1.38348
143532	96810.7	97164	262143	68368.9	251281	1393.7	636.9	1.38587
156280	102690	99737	150015	100621	97707	723.8	305.8	1.38707
143322	109630	85677	192853	110381	114502	180.4	92.4	1.38707
20225.2	73259.4	18093	10694.2	68396.1	10247	26.4	42.9	1.38826
262143	108149	158853	262143	73030	235243	6919	3291.2	1.38945
6125.25	65474.5	6131	4334	68178.8	4166	11	-11	1.39065
65739	85503.6	50387	101816	85993.9	77594	13080.1	5720	1.39065
68221.5	100643	44424	117021	111432	68823	12815	6466.9	1.39303
28601.2	75896.3	24697	42703.1	73982	37828	5474.7	2279.2	1.39542
111321	94004.9	77608	182038	91286.4	130688	10293.8	4887.3	1.40139
90049.5	101263	58279	175872	90214.4	127762	9062.9	4345	1.40139
5944.5	70143.8	5554	13589.4	69861.5	12748	2.2	-9.9	1.40616
83058	90967.1	59838	116271	98776.9	77143	6207.3	2976.6	1.41333
23941.5	73715.3	21285	10301.5	73446.4	9192	-26.4	0	1.41452
37782.8	74620.4	33183	64839.5	76733	55378	534.6	225.5	1.41571
177642	111779	104151	179380	130923	89792	113.3	83.6	1.41929
120820	84329.2	93895	57447.5	88827.9	42384	158.4	61.6	1.42168
20815.5	68314.1	19969	15572.7	69616.1	14660	305.8	89.1	1.42288
167260	121906	89918	43408.2	127718	22274	-6.6	-18.7	1.43123
37815.8	88026.3	28154	49295.4	84251.5	38345	4929.1	2200	1.43243
119391	94399.6	82886	48156.9	91444.1	34513	205.7	127.6	1.43362
51233.2	84347.5	39807	83183.1	95862.1	56868	8585.5	4584.8	1.4372
129830	88854.8	95758	85028.9	86659.3	64303	14.3	81.4	1.43839
60430.5	75308	52589	57365	72986.7	51509	8294	3972.1	1.43959
7777.5	64495.3	7903	2675.2	65078.7	2694	6.6	-27.5	1.44078
138095	95497.6	94769	82076.5	98921.7	54376	-25.3	11	1.44197
45886.5	101482	29633	164285	130176	82708	8345.7	4459.4	1.44436
14865.8	74312.9	13110	9480.9	76116.7	8163	8.8	-13.2	1.44556
117327	95574.3	80452	87406	88566.9	64677	53.9	73.7	1.44556
7170.75	67646.8	6947	13505.8	67887.4	13038	6.6	7.7	1.45152
51960	94039.1	36211	110592	97689	74192	12431.1	6107.2	1.45391
135865	94827.7	93897	103047	91333.4	73941	1496	539	1.4563
143520	98611.1	95382	76241	94048.8	53127	94.6	45.1	1.45869
130239	92436.9	92337	64241.1	93820.6	44874	15.4	-2.2	1.46227
15361.5	68550.4	14686	35363.9	69350	33419	3258.2	1338.7	1.46465
7940.25	71371.9	7291	8743.9	67448.2	8496	23.1	-22	1.46704
125686	96285.6	85547	89908.5	84872.1	69425	41.8	30.8	1.46704
12316.5	63909.3	12630	9379.7	63766.4	9640	493.9	328.9	1.46824
109220	93334.3	76690	173085	101510	111746	1217.7	1920.6	1.4742
12096	65933.9	12023	12508.1	65731	12471	1021.9	473	1.47898
68464.5	77280.2	58060	73657.1	75436.7	63990	4746.5	2273.7	1.47898
109412	87956.1	81523	57297.9	83801.8	44809	12.1	66	1.48017
146456	92080.5	104236	114815	89616.8	83963	46.2	59.4	1.48375
89057.2	83438.7	69949	89985.5	77175.5	76414	10895.5	4621.1	1.48614
262143	114229	150398	262143	99487.5	172683	5278.9	2354	1.48614
262143	123407	139213	262143	96774	177525	1104.4	531.3	1.48733
113278	92411.3	80334	62562.5	98401.5	41667	45.1	-7.7	1.48733
126515	102185	81140	184160	104101	115936	570.9	226.6	1.48733
10194.8	67843.5	9848	11760.1	66303.3	11624	830.5	394.9	1.48853
190210	122234	101982	183656	129340	93058	9126.7	3899.5	1.48972
5281.5	63474.9	5453	7715.4	62929.2	8035	13.2	-1.1	1.49092
73359	85791.2	56039	59680.5	84537.7	46266	6006	3220.8	1.49092
122080	95953.1	83381	119514	91456.9	85641	1304.6	554.4	1.49211
118200	92046.5	84157	109822	88149.1	81649	64.9	36.3	1.49211
153631	99817	100868	132997	86937.2	100257	588.5	244.2	1.50047
114034	89177.8	83803	121854	93559.8	85355	262.9	100.1	1.50047
116984	89423.5	85734	77387.2	109981	46114	46.2	41.8	1.50166
76913.2	84109.3	59929	101276	77942.8	85155	9724	4171.2	1.50643
5963.25	64203.6	6087	5487.9	63893.2	5629	685.3	267.3	1.50763
67299	107931	40864	199191	108669	120128	2757.7	2263.8	1.51002
23067	96435.2	15676	91451.8	91608.4	65424	2512.4	1811.7	1.51121
7805.25	64897.9	7882	5498.9	65762	5480	480.7	213.4	1.51121
9328.5	64570.4	9468	5068.8	65224.6	5093	123.2	104.5	1.52315
6909.75	65609.6	6902	2856.7	63787.6	2935	46.2	-27.5	1.52434
31905.8	73690.8	28375	21987.9	82897	17383	0	18.7	1.52553
99565.5	88671	73588	59085.4	82927.6	46694	33	-17.6	1.5315
132298	89333.1	97056	58470.5	87819.7	43634	31.9	-26.4	1.5327
20115.8	80714.2	16333	15389	75168.3	13417	11	-7.7	1.53389
11223.8	75519.5	9740	11447.7	78223	9591	9.9	-12.1	1.53747
262143	134177	128038	228825	148785	100792	294.8	138.6	1.54105
157526	100251	102977	142087	92414.8	100761	2087.8	807.4	1.54463
112519	86354	85393	89898.6	81792.5	72031	103.4	64.9	1.54583
140719	95857.3	96207	135453	121414	73114	156.2	34.1	1.54941
6657.75	70069.4	6227	5504.4	73216.2	4927	-4.4	7.7	1.5506
30270.8	89579.3	22146	53739.4	98110.3	35897	3286.8	2301.2	1.55179
66901.5	78264.5	56021	133637	87534.7	100052	7117	3351.7	1.55418
10924.5	65533	10925	7621.9	63470	7870	51.7	38.5	1.55538
5639.25	70840.3	5217	3164.7	75227.3	2757	-34.1	16.5	1.56134
23410.5	95211	16114	21063.9	103528	13334	330	302.5	1.56254
17316.8	70235.8	16158	24338.6	74295.7	21469	280.5	134.2	1.56731
37727.2	75291.4	32839	46554.2	82808	36844	128.7	44	1.5697
110038	96991.8	74351	170621	92809	120482	13757.7	7868.3	1.57328
139249	92444.1	98717	105734	96122.8	72089	71.5	41.8	1.58283
201424	126048	104726	144673	155643	60917	9715.2	4010.6	1.58283
262143	98127.7	175076	262143	125445	136951	761.2	345.4	1.58522
5593.5	66832.4	5485	3136.1	75868.4	2709	159.5	56.1	1.58641
139167	91649	99515	122247	91960.6	87120	139.7	72.6	1.59119
215152	124348	113393	213226	119050	117379	357.5	128.7	1.59238
154715	96252.4	105342	161517	90771.3	116614	147.4	35.2	1.59596
152594	94118	106254	100146	86823.8	75592	158.4	95.7	1.59835
190990	120951	103486	221524	119418	121571	66	73.7	1.59954
22944.8	70418.1	21354	34350.8	70575.4	31898	446.6	365.2	1.60193
71436.8	97283.7	48124	172800	101996	111030	3938	2384.8	1.60551
148059	93868.6	103370	123040	101082	79773	156.2	150.7	1.60551
262143	128132	134079	262143	164948	104153	790.9	383.9	1.60909
26763.8	71828.9	24419	47395.7	71351	43533	579.7	273.9	1.60909
126628	89377.8	92850	80872	90040	58863	253	95.7	1.61028
262143	121006	141975	262143	83760.6	205106	1997.6	839.3	1.61028
97746.8	96056.8	66689	117842	96901.9	79698	5164.5	3087.7	1.61387
64449	81874.3	51588	96354.5	80887	78068	4236.1	1977.8	1.61745
102826	88581.5	76075	63782.4	88782.2	47082	68.2	26.4	1.61864
140896	91650.6	100750	67580.7	93180.6	47531	38.5	-61.6	1.61983
41615.2	68730.5	39681	6524.1	65537	6524	16.5	38.5	1.62103
6441.75	62803.7	6722	3877.5	62146.2	4089	82.5	118.8	1.62103
12192	69334.9	11524	6948.7	66171.2	6882	411.4	188.1	1.62222
8696.25	64778.1	8798	8701	64813.4	8798	1206.7	454.3	1.62342
15571.5	68361.1	14928	8814.3	74816	7721	-12.1	-23.1	1.62461
156052	116019	88150	262143	92703.4	185320	313.5	148.5	1.627
123352	95950.6	84252	70031.5	91324.1	50256	84.7	19.8	1.62819
15486.8	69673.9	14567	11862.4	70635.5	11006	-3.3	22	1.62938
54525.8	81739.4	43717	77013.2	78224.7	64521	5119.4	2442	1.62938
146000	103976	92024	118169	99950.9	77481	108.9	106.7	1.63058
250914	137021	120010	182125	144455	82626	309.1	156.2	1.63058
45915.8	77531	38812	66435.6	76391.3	56995	6332.7	3220.8	1.63177
24127.5	97793.3	16169	39015.9	95970.7	26643	3765.3	2511.3	1.63177
12740.2	68595.6	12172	6331.6	97818.9	4242	81.4	26.4	1.63655
110013	85716.8	84112	95492.1	88291.2	70881	686.4	305.8	1.63893
5901.75	67547.5	5726	2431	69876.3	2280	27.5	18.7	1.64013
114420	87416	85781	94963	90834.1	68515	60.5	-52.8	1.64371
147893	92818	104423	94792.5	90307.2	68791	129.8	28.6	1.64968
127435	89078.6	93755	75579.9	78797.4	62860	57.2	36.3	1.65206
154036	105336	95836	142382	98552.4	94682	207.9	75.9	1.65445
141724	101468	91536	214440	99637.1	141047	2422.2	1069.2	1.65564
8120.25	70355.5	7564	1921.7	66180	1903	23.1	11	1.65564
130120	184416	46241	262143	198539	86531	18832	10186	1.65564
193809	132627	95768	156868	157033	65467	2545.4	2038.3	1.65803
117345	90267.3	85195	51464.6	95166.2	35441	30.8	-2.2	1.65803
262143	108069	158971	262143	72586.6	236680	10737.1	5661.7	1.65923
46898.2	91078.2	33746	76443.4	102723	48770	3511.2	2316.6	1.66042
74598.8	115009	42509	181609	113672	104704	6668.2	3911.6	1.66042
262143	99983.7	171826	262143	68368.6	251282	14499.1	7563.6	1.66161
119043	84828.6	91969	61457	87538.5	46010	59.4	31.9	1.66161
10491	65367.8	10518	8355.6	64949.9	8431	23.1	31.9	1.66281
90269.2	84921.5	69663	108771	78257.9	91089	4609	2440.9	1.66519
10593	66299.6	10471	1614.8	68319.9	1549	-11	-5.5	1.66519
147196	92621.1	104152	75521.6	86529.2	57199	55	78.1	1.66519
121901	90022.1	88744	51168.7	84144	39853	-5.5	36.3	1.66639
22057.5	64759.4	22322	14419.9	64052	14754	730.4	433.4	1.66639
147487	104359	92620	142877	102646	91222	374	207.9	1.66639
148212	115315	84232	148280	110139	88231	4173.4	1839.2	1.66997
262143	156603	109703	262143	129719	132439	635.8	207.9	1.67116
137654	96005.6	93966	98580.9	106042	60925	155.1	102.3	1.67713
184837	107009	113200	262143	109345	157115	416.9	262.9	1.67713
149961	99069	99202	145837	98782.1	96754	18.7	24.2	1.68429
13257	66847	12997	18518.5	67562.7	17963	39.6	60.5	1.68549
12015	70931.9	11101	9956.1	102382	6373	-31.9	0	1.68549
86124	94405.5	59787	198899	111266	117152	13849	7790.2	1.68668
141555	95123.8	97525	101673	87218.6	76397	-1.1	72.6	1.68787
11133.8	65458.1	11147	8053.1	74156	7117	1480.6	738.1	1.68787
5458.5	63337.2	5648	4400	66488	4337	259.6	158.4	1.68907
12366	67400.1	12024	10678.8	64824.5	10796	79.2	52.8	1.69504
262143	139846	122848	146646	143024	67196	171.6	60.5	1.70101
122001	89938.7	88899	53501.8	86656.5	40462	-9.9	0	1.70578
47300.2	76178.8	40692	111939	76180.8	96298	2948	1683	1.70697
18040.5	68073.6	17368	20211.4	67114.6	19736	2.2	6.6	1.70817
138795	98230.7	92599	68312.2	95744.3	46759	261.8	90.2	1.71533
73058.2	77949.1	61424	64235.6	73764.6	57070	6271.1	2946.9	1.7201
104622	102501	66892	75398.4	90501.8	54599	2148.3	810.7	1.72249
115466	92375.3	81918	67500.4	89496.2	49429	6.6	-29.7	1.72369
134209	91214.1	96427	62807.8	90176	45646	-1.1	-8.8	1.72488
87666	84434.8	68044	102629	86710.7	77567	1628	1390.4	1.72727
74890.5	84139.5	58332	92882.9	84314.6	72196	5461.5	2610.3	1.72965
12669	66758.5	12437	9595.3	77567.2	8107	-34.1	16.5	1.73085
53266.5	74387.9	46928	97438	80227.4	79595	5104	2961.2	1.73323
10989.8	67235.3	10712	6252.4	70356.7	5824	24.2	45.1	1.73443
39605.2	92795	27971	64534.8	113925	37124	7887	4431.9	1.73562
153385	98037	102535	144133	88227.5	107063	143	63.8	1.73801
142286	97290.2	95846	99310.2	93445.6	69649	8.8	47.3	1.74159
130731	90008.9	95186	69995.2	96186	47691	62.7	27.5	1.74159
131811	98429.5	87762	127839	92119	90948	447.7	277.2	1.74637
91624.5	117103	51277	173535	137750	82561	4847.7	2759.9	1.75233
6040.5	65682.8	6027	3650.9	70517.4	3393	39.6	-23.1	1.75353
73512.8	110433	43626	262143	111333	154310	5812.4	3946.8	1.75591
119735	89225.9	87945	71857.5	82605.4	57009	79.2	19.8	1.75591
26120.2	67185.4	25479	24415.6	66980.6	23889	669.9	355.3	1.7583
50363.2	79381.6	41579	58219.7	79166	48196	1109.9	914.1	1.7595
110927	94676.4	76785	89694	94192.6	62406	409.2	161.7	1.76188
123417	88296.9	91603	50466.9	86377.6	38290	51.7	52.8	1.76308
14106	68084.5	13578	24249.5	119977	13246	8.8	-4.4	1.76546
25213.5	88652.4	18639	42848.3	89504.2	31374	474.1	207.9	1.76666
89070	80395.7	72607	90720.3	75412.5	78839	9830.7	4172.3	1.77024
50742	106200	31313	100423	110576	59519	2689.5	1967.9	1.77024
12327.8	65930.4	12254	4760.8	65450.8	4767	-30.8	19.8	1.77263
107680	89291.7	79032	62389.8	89587.6	45640	132	124.3	1.77382
262143	145541	118041	262143	123176	139474	7323.8	3899.5	1.77501
62154.8	81149.4	50196	79783	81734.8	63971	11132	4505.6	1.77501
11849.2	74361.1	10443	16754.1	73238.8	14992	19.8	44	1.77979
123773	92403.1	87785	93677.1	95720.4	64137	23.1	60.5	1.78098
8889.75	91531.6	6365	80810.4	91026.1	58181	51.7	-30.8	1.78576
112415	92282.1	79834	73524	99176.1	48585	618.2	272.8	1.79053
147333	98824.2	97705	134625	92780.3	95093	66	63.8	1.79292
151688	95886.1	103675	184578	89673.4	134895	833.8	442.2	1.79411
17193.8	66655.4	16905	3195.5	68082	3076	2.2	26.4	1.79889
146024	93288.3	102583	141820	86155.6	107878	117.7	84.7	1.80127
6704.25	74105.2	5929	30391.9	80677.4	24688	2434.3	972.4	1.80247
138915	95323.2	95506	116450	106825	71441	507.1	255.2	1.80486
62176.5	72271.3	56382	57932.6	71689.4	52960	1105.5	1115.4	1.80486
4922.25	62759.6	5140	6723.2	62215.7	7082	458.7	199.1	1.81082
40877.2	72876.3	36760	59709.1	73715.2	53084	973.5	471.9	1.81082
141725	93459.6	99381	109993	86127.5	83696	137.5	74.8	1.81321
134014	95130.4	92323	97471	89405.7	71448	138.6	91.3	1.81799
42168	75642.5	36534	36105.3	75244	31447	3455.1	1474	1.82037
64521.8	110131	38395	71438.4	130144	35974	6180.9	4598	1.82157
68019	77053.4	57852	102216	77421.9	86524	5551.7	2971.1	1.82634
18107.2	66697.2	17792	35319.9	66818.5	34642	247.5	137.5	1.82873
35565.8	78281.7	29775	27146.9	103370	17211	3865.4	2525.6	1.83112
6130.5	64159.8	6262	9265.3	65665.7	9247	-16.5	-5.5	1.8347
69253.5	86314.7	52582	107507	86118.4	81813	5600.1	2889.7	1.83828
91479	88277.2	67913	50497.7	81398.5	40657	2451.9	1087.9	1.83947
50847.8	94666.6	35201	146320	87761.1	109265	6252.4	3569.5	1.84663
7084.5	69525.3	6678	4658.5	73090.6	4177	2.2	15.4	1.84783
139768	90454.8	101264	84063.1	92835.9	59343	111.1	78.1	1.84783
106620	88758.8	78724	50829.9	83989.4	39662	29.7	31.9	1.84902
12381	69612.3	11656	7693.4	66289.1	7606	0	18.7	1.85022
245212	157494	102037	238704	146756	106597	271.7	158.4	1.85141
218710	129385	110781	262143	95364.9	180148	19422.7	8405.1	1.85141
85463.2	80497.3	69579	86946.2	78374	72704	8267.6	4075.5	1.85141
153735	96230.9	104698	138028	100234	90247	611.6	269.5	1.8526
148174	97919.4	99171	62143.4	105076	38759	3.3	7.7	1.8538
131972	91728.9	94288	67933.8	98690.1	45112	14.3	48.4	1.8538
10574.2	67294	10298	17116	68530.9	16368	27.5	12.1	1.85618
67707.8	93387.3	47515	116593	86616.7	88217	7858.4	4279	1.85618
224354	141949	103581	262143	99267.9	173065	17240.3	8082.8	1.85738
142472	94128.4	99195	88440	100397	57731	760.1	338.8	1.85857
262143	97912.4	175461	262143	68368.9	251281	11508.2	5988.4	1.86215
145886	93872.3	101849	65250.9	86828.1	49250	66	9.9	1.86215
123214	96644.5	83553	97264.2	89378.6	71318	24.2	17.6	1.86335
19617	72897.5	17636	8261	71048.9	7620	-16.5	8.8	1.86693
55848	76233.7	48011	83641.8	77752.5	70500	5181	2565.2	1.86812
130208	90649.4	94135	131842	89558.9	96477	136.4	79.2	1.87051
157860	100899	102533	149346	103184	94855	553.3	248.6	1.87648
56892.8	113761	32775	146307	116854	82054	6145.7	3689.4	1.87648
258474	152387	111160	262143	118217	145324	2503.6	1087.9	1.88006
161135	107577	98164	152944	111873	89596	532.4	291.5	1.88364
69123	78375.8	57799	121924	80568	99176	7398.6	3461.7	1.88483
6144.75	64401.5	6253	2439.8	66873.6	2391	9.9	-24.2	1.88603
64323.8	76289.4	55257	98967	73131.7	88688	6469.1	3070.1	1.88722
132886	90527.6	96201	117960	81927.5	94359	50.6	-5.5	1.88722
57392.2	74450.9	50520	83978.4	72844.3	75553	3887.4	2093.3	1.88841
67265.2	83162.8	53008	81917	78879.1	68060	4603.5	1947	1.88961
9228	65742.6	9199	3308.8	67406.1	3217	47.3	-16.5	1.8908
8074.5	65735.5	8050	4455	74366.5	3926	15.4	-9.9	1.89438
5070.75	63479.8	5235	2349.6	61396.9	2508	4.4	69.3	1.89438
262143	124955	137488	262143	149953	114568	3707	1615.9	1.89677
72396	84774	55967	128657	88989.6	94749	5771.7	2447.5	1.90035
49430.2	78238.4	41405	55841.5	94934.5	38549	1954.7	1269.4	1.90393
7730.25	66870.3	7576	3555.2	65985.2	3531	-9.9	44	1.9099
13771.5	64264.4	14044	6557.1	63297.4	6789	277.2	206.8	1.9099
29399.2	70650.5	27271	17803.5	74401.9	15682	423.5	409.2	1.91229
90125.2	87440.8	67548	159827	82453.5	127034	1293.6	1129.7	1.91348
7401.75	65533.8	7402	2943.6	65683.3	2937	-17.6	22	1.91468
69398.2	87665.5	51880	149787	92133.4	106546	7345.8	3489.2	1.91826
69406.5	76389.7	59545	56609.3	73935.7	50178	6210.6	2783	1.91826
9515.25	73937.8	8434	14781.8	74541.4	12996	2938.1	1322.2	1.92303
12120.8	69710	11395	3938	67578.1	3819	-27.5	-6.6	1.92303
109104	87045.2	82144	144894	86819.4	109374	5228.3	3449.6	1.92542
156943	107440	95732	113896	107674	69323	101.2	91.3	1.92542
103974	89179.7	76408	73903.5	82026.6	59046	15324.1	7469	1.93497
128938	91949.5	91899	58243.9	90383.4	42232	0	-6.6	1.93616
7242.75	66339.7	7155	2800.6	67132.5	2734	184.8	73.7	1.94213
87513.8	86990.8	65930	130932	83565.5	102683	11501.6	5095.2	1.94929
6148.5	64845.2	6214	3630	65590.2	3627	-8.8	-28.6	1.95168
189288	111302	111455	262143	114154	150497	610.5	277.2	1.95287
6105.75	64874.6	6168	2811.6	61811.8	2981	-13.2	2.2	1.95407
185840	118232	103011	262143	125931	136422	18419.5	10081.5	1.95526
173366	103881	109373	84698.9	107942	51424	50.6	23.1	1.95526
262143	114818	149626	262143	89679.9	191568	2207.7	1883.2	1.95645
9775.5	68820.2	9309	4339.5	69550.9	4089	7.7	28.6	1.95765
15928.5	66329.3	15738	15544.1	65574.4	15535	641.3	298.1	1.95765
78982.5	81011	63895	76870.2	80798.2	62350	2868.8	1754.5	1.95884
74460	81385.8	59959	106135	78279.9	88856	7739.6	3732.3	1.96004
92382.8	85732	70620	102766	79835.2	84360	4207.5	2260.5	1.966
7457.25	67605.2	7229	16980.7	67237.5	16551	9.9	12.1	1.9672
120252	91811.6	85837	83098.4	95510.9	57019	148.5	99	1.96958
121499	92434.4	86143	70847.7	85724.1	54163	103.4	74.8	1.97078
6605.25	64522.5	6709	7379.9	64762.9	7468	413.6	224.4	1.97197
67935.8	77655.8	57333	112590	75132.2	98210	1684.1	1453.1	1.97317
249086	130593	125000	262143	158290	108534	1567.5	877.8	1.97317
123181	86894.6	92903	67107.7	92117.6	47743	36.3	9.9	1.97555
18780.8	66573.7	18488	31389.6	66844.8	30775	141.9	119.9	1.97675
5097	64635.6	5168	3284.6	65448.3	3289	34.1	4.4	1.97794
130105	90668.4	94041	70364.8	91462.1	50419	182.6	60.5	1.98152
8330.25	66326.2	8231	11029.7	64922.1	11134	298.1	145.2	1.9851
101298	84717.9	78362	48495.7	92581	34329	38.5	0	1.9863
43575.8	89719.8	31830	15990.7	81275.5	12894	22	-4.4	1.98749
8688	76901.2	7404	28931.1	89893.3	21092	1650	713.9	1.98749
123871	89186.2	91023	73241.3	89690.1	53517	719.4	323.4	1.99107
50862.8	85646	38920	100514	85113.3	77394	12867.8	5536.3	1.99107
126672	87197.8	95204	89958	81015.4	72770	88	89.1	1.99226
159346	100769	103632	262143	68370	251277	21450	11401.5	1.99226
41639.2	67988.9	40137	42541.4	70659	39457	3392.4	1511.4	1.99943
7218	64446.7	7340	3034.9	72748.8	2734	-15.4	-3.3	2.00062
19627.5	67494.4	19058	15436.3	68321.3	14807	268.4	176	2.0042
12372.8	72372.4	11204	29839.7	74128.1	26381	78.1	58.3	2.0042
7033.5	68086.8	6770	15910.4	75503.5	13810	75.9	46.2	2.0042
46922.2	86212	35669	69594.8	87883.2	51898	9951.7	4221.8	2.01136
155062	95653.4	106239	114716	86126.8	87290	138.6	73.7	2.01136
55776.8	98057.4	37278	125828	95639.8	86222	11399.3	5691.4	2.01256
14155.5	65967.1	14063	20245.5	65735.7	20184	276.1	165	2.01375
145532	92612.5	102984	101706	99375.4	67073	91.3	40.7	2.01495
130135	93332.2	91378	69864.3	93515.8	48961	144.1	3.3	2.01495
128962	106967	79012	136147	98849.3	90264	121	42.9	2.01972
71830.5	80906.8	58184	73884.8	79767.3	60703	2181.3	1221	2.02091
10155.8	66656.7	9985	6134.7	69618	5775	37.4	-3.3	2.02211
7995.75	64232.6	8158	7685.7	65721.6	7664	-12.1	-16.5	2.02927
18335.2	65719.7	18284	11302.5	67094.3	11040	447.7	290.4	2.03166
85735.5	83967.4	66916	149048	82480.5	118428	13835.8	5879.5	2.03404
44247	70871.3	40916	27023.7	69351.3	25537	733.7	499.4	2.03404
45240	102008	29065	80995.2	90999.7	58331	4149.2	2886.4	2.03643
40328.2	77581	34067	33817.3	81919.5	27054	2590.5	2002	2.04001
11473.5	67160.4	11196	33070.4	71299.9	30397	233.2	108.9	2.04121
130007	92260.4	92349	148824	79101.4	123302	1843.6	710.6	2.04121
251174	143581	114646	209642	140350	97892	108.9	31.9	2.04359
11442.8	66065.7	11351	6077.5	64158.4	6208	22	11	2.04479
234410	147375	104239	141272	150700	61436	99	-4.4	2.04717
5813.25	66233.9	5752	3696	65500.6	3698	31.9	4.4	2.05076
81117	113022	47036	167890	112654	97669	11507.1	5798.1	2.05195
75864	81624.4	60911	103488	82552.6	82156	2924.9	1390.4	2.05672
148068	96616.6	100436	108952	138214	51661	1010.9	364.1	2.05792
262143	126311	136012	232344	157392	96745	124.3	88	2.06269
151491	104197	95282	173173	91378.1	124199	119.9	30.8	2.06269
134654	95305.3	92594	113688	110526	67411	937.2	383.9	2.06389
262143	103927	165307	262143	79513.7	216061	1183.6	566.5	2.06627
142448	96256.5	96985	170753	100931	110872	757.9	283.8	2.06747
144562	113591	83405	66860.2	106859	41005	-44	19.8	2.07344
108411	86816.8	81837	43560	88844.4	32132	30.8	81.4	2.0794
104841	87555.9	78474	53530.4	95284.1	36818	4.4	24.2	2.0794
53243.2	87190.1	40020	80590.4	89635.2	58923	5654	3239.5	2.0806
14205	80635.7	11545	73482.2	85477.7	56339	2052.6	953.7	2.08179
122346	97254.7	82444	65183.8	95926.3	44533	1813.9	679.8	2.08418
117596	88167.2	87411	79362.8	81220.6	64037	19.8	-7.7	2.08895
120978	90936.8	87186	68300.1	91485.6	48927	30.8	-3.3	2.09134
124040	90436.9	89887	83031.3	83247.2	65366	15.4	23.1	2.09373
16294.5	69855.2	15287	2161.5	68898.9	2056	-4.4	-4.4	2.09492
113960	97067.9	76941	118946	88692.4	87891	210.1	50.6	2.09731
142894	99630.1	93995	73397.5	106670	45094	75.9	63.8	2.0997
122054	97673.2	81895	81373.6	91048.6	58572	18.7	67.1	2.10447
172471	102541	110229	152132	120966	82421	287.1	62.7	2.10567
132652	90859.4	95681	71824.5	92966.7	50632	730.4	333.3	2.10567
12167.2	68363.6	11664	15116.2	69700.6	14213	1097.8	402.6	2.10686
8388	64932.2	8466	7419.5	66021	7365	169.4	149.6	2.11163
137958	96014.6	94165	135461	83059.3	106882	81.4	41.8	2.11283
121372	86867.8	91567	51118.1	101551	32989	-8.8	64.9	2.11402
147400	96613.4	99986	130824	88569.3	96802	1025.2	501.6	2.1188
128748	89887.3	93869	76563.3	84750.5	59205	287.1	97.9	2.11999
5220	65074.7	5257	4261.4	66573.3	4195	-18.7	13.2	2.12118
262143	131842	130306	262143	149494	114920	937.2	503.8	2.12118
204417	115616	115872	261378	112565	152176	216.7	126.5	2.12238
129388	100931	84014	141423	96434	96110	205.7	-5.5	2.12596
6270.75	68254.4	6021	13227.5	71548.1	12116	1031.8	517	2.13073
148230	93859.9	103499	81958.8	95819.4	56056	96.8	38.5	2.13431
81420	120513	44277	156363	125490	81659	14847.8	8129	2.13789
77243.2	80389.6	62971	69522.2	79348.8	57420	5731	2424.4	2.13909
15363.8	68069.1	14792	7427.2	80494.3	6047	11	17.6	2.14028
141609	94488.7	98218	96454.6	98165.2	64394	91.3	48.4	2.14386
84066	89465.1	61581	104046	100867	67601	4954.4	2663.1	2.14625
74422.5	78750.8	61934	60968.6	75107.4	53199	1093.4	741.4	2.14744
13966.5	70789.5	12930	24413.4	71005	22533	3186.7	1298	2.14983
94012.5	95997.3	64181	133058	87920.2	99182	15020.5	6440.5	2.15819
19362	74435.9	17047	9727.3	74594.9	8546	0	0	2.15938
239014	141143	110980	231540	131140	115710	1205.6	506	2.16535
55285.5	89503.5	40481	83506.5	86260	63444	10156.3	4318.6	2.16654
171596	98308.7	114392	85751.6	94638.4	59382	70.4	20.9	2.16893
262143	159245	107883	161268	128484	82258	257.4	79.2	2.17012
8303.25	82964.1	6559	39128.1	78253.8	32769	90.2	49.5	2.17132
22442.2	72926.2	20168	13363.9	73265.6	11954	-5.5	-1.1	2.17371
6387	74202.9	5641	13623.5	68721.5	12992	2398	972.4	2.17848
106939	90943	77063	46404.6	88236.9	34466	0	-11	2.17848
262143	146772	117051	213072	167783	83226	84.7	19.8	2.18087
9104.25	68416	8721	6277.7	68500.7	6006	7.7	4.4	2.18325
11579.2	66281.6	11449	8207.1	65801.4	8174	-3.3	23.1	2.18325
12675	65443.1	12693	13988.7	66288	13830	144.1	144.1	2.18803
262143	122673	140046	262143	141981	121001	559.9	220	2.19161
5793.75	65341.5	5811	5753	63719.6	5917	370.7	154	2.19161
184475	98736.3	122445	152145	91220.2	109307	96.8	71.5	2.1928
30397.5	70740.8	28161	26587	70363.3	24763	355.3	495	2.19519
4851.75	63138.3	5036	6520.8	61648.5	6932	133.1	107.8	2.20355
15588	78257.6	13054	5563.8	92922.8	3924	50.6	35.2	2.20713
66009.8	83917.2	51551	63548.1	84361.8	49367	2103.2	1848	2.2131
7637.25	65865.9	7599	2356.2	65597.2	2354	-53.9	-15.4	2.22623
122797	86883.8	92625	74600.9	88966.1	54954	58.3	63.8	2.22742
25215	86022.4	19210	35360.6	96281.2	24069	6376.7	2682.9	2.22862
10510.5	63850.2	10788	8808.8	64243.7	8986	15.4	28.6	2.23697
17893.5	67452.9	17385	16171.1	67386.6	15727	48.4	-24.2	2.24175
129490	89385.3	94940	135725	91137.6	97598	73.7	46.2	2.24294
262143	145844	117796	262143	140352	122405	4455	2142.8	2.24413
126032	92523.8	89270	44165	92989.7	31126	58.3	35.2	2.24652
35348.2	68896.7	33624	26040.3	66590.3	25628	2376	1080.2	2.24891
262143	130829	131315	262143	84642.1	202970	14067.9	7036.7	2.25249
86749.5	84654.3	67158	33787.6	96228.1	23011	-29.7	5.5	2.25488
107054	89688.8	78225	64472.1	92974.9	45445	18.7	61.6	2.25488
262143	116347	147660	262143	102280	167968	1095.6	441.1	2.25726
100223	86571	75871	120358	82500.1	95609	3608	2594.9	2.25846
8878.5	64845.8	8973	6395.4	66359.9	6316	13.2	-12.1	2.25965
8550	64673.7	8664	2954.6	67846.1	2854	-13.2	16.5	2.26204
21772.5	65270.7	21861	11732.6	63646	12081	-9.9	-16.5	2.26323
6585.75	64650.1	6676	6145.7	67049.2	6007	88	93.5	2.26323
124601	89682.6	91053	54175	105654	33604	60.5	6.6	2.26443
4985.25	63328.8	5159	138782	64788.8	140382	224.4	103.4	2.26443
5838	70253.2	5446	62519.6	74320.4	55130	45.1	57.2	2.26562
66923.2	84215.9	52079	58447.4	78514.5	48786	3421	2130.7	2.26562
138718	93576	97151	115333	93009.9	81265	106.7	124.3	2.26681
52114.5	88138.7	38750	112808	97740.7	75639	5515.4	2612.5	2.26681
6973.5	64486.4	7087	2357.3	64023.2	2413	-25.3	-61.6	2.27159
132919	96991.1	89812	129094	91486.4	92476	28996	12551	2.27875
10527.8	63860.3	10804	7703.3	65889.3	7662	63.8	117.7	2.28711
109852	88039.4	81773	97191.6	95841.8	66459	69.3	-17.6	2.28711
150200	101375	97100	41781.3	92021.1	29756	89.1	-53.9	2.28949
138183	99603.6	90920	74037.7	102537	47321	122.1	40.7	2.29188
7938.75	65468	7947	10646.9	65320.7	10682	597.3	270.6	2.29427
145974	93638.2	102165	63316	93690.9	44289	16.5	31.9	2.29666
121543	87075.7	91477	46315.5	81658.6	37171	-45.1	48.4	2.29785
9266.25	64038.1	9483	6692.4	65005.7	6747	528	288.2	2.29904
15905.2	78214.6	13327	10209.1	77232.3	8663	-42.9	-4.4	2.29904
9006	66653.6	8855	19784.6	66918	19376	1645.6	689.7	2.30024
13425.8	64027.8	13742	4257	69056.1	4040	-44	1.1	2.30143
197038	106760	120954	135014	112062	78959	-1.1	80.3	2.30262
153405	102647	97943	97566.7	111274	57463	3335.2	1408	2.30262
35645.2	77148.2	30280	33295.9	76248.5	28618	805.2	594	2.30382
128200	91809.8	91512	93736.5	79961.4	76826	12.1	35.2	2.30501
113812	92678	80481	107469	85020.3	82840	212.3	149.6	2.3074
262143	126896	135385	262143	126925	135354	673.2	359.7	2.3074
174038	102011	111809	178732	98289.9	119172	181.5	117.7	2.30979
150261	97001.6	101519	132596	94590.3	91868	245.3	138.6	2.30979
262143	97966	175365	262143	68370	251277	7267.7	3214.2	2.31217
51943.5	90301.1	37698	57219.8	93166.6	40250	5006.1	2699.4	2.32172
117275	90187.2	85220	53694.3	85377.3	41216	66	22	2.32172
7074.75	63600.9	7290	5308.6	62946.3	5527	712.8	268.4	2.32292
58285.5	87096.7	43857	85677.9	87579.5	64113	6194.1	2563	2.3253
15962.2	107238	9755	71286.6	126512	36928	2907.3	1239.7	2.32769
63406.5	76744.5	54146	110757	78996.1	91885	7444.8	3468.3	2.32888
4842	63363.7	5008	2966.7	64981.8	2992	19.8	-2.2	2.33008
20114.2	83399.2	15806	84767.1	85082.6	65293	6679.2	2733.5	2.33127
93036	85560.4	71262	114898	86675	86876	4923.6	2280.3	2.33247
5723.25	66680.7	5625	12386	64453.6	12594	44	2.2	2.33247
7692.75	65178	7735	14201	64437.9	14443	24.2	-2.2	2.33366
8320.5	66024	8259	32368.6	126344	16790	291.5	246.4	2.33485
36801	71154.8	33895	24972.2	69873.5	23422	28.6	347.6	2.33605
59532.8	77529.9	50323	67860.1	75773.2	58692	2113.1	1145.1	2.33724
149812	92471	106175	127494	107718	77568	150.7	92.4	2.33843
123405	86989.2	92971	59260.3	86263.8	45021	94.6	27.5	2.34798
62273.2	79758	51169	68508	79509.5	56468	1097.8	1113.2	2.35037
262143	129705	132453	262143	117710	145950	7183	3204.3	2.35156
20367.8	74625.2	17887	9229	78610.8	7694	117.7	20.9	2.35395
21561.8	69414.5	20357	4958.8	66173.9	4911	16.5	-14.3	2.35515
172580	104592	108137	155011	89198.3	113890	60.5	7.7	2.3635
121831	87114.4	91653	55239.8	85347.8	42417	-15.4	39.6	2.36589
96753	91162.5	69555	114133	102021	73316	464.2	807.4	2.37066
14456.2	65055.6	14563	11749.1	65386.3	11776	327.8	178.2	2.37066
196484	130506	98668	262143	81718.3	210232	25758.7	12732.5	2.38141
8569.5	65265.6	8605	7716.5	65804.6	7685	657.8	205.7	2.38141
133921	93057.6	94314	110914	79258.4	91711	-23.1	44	2.3826
35361	99656.8	23254	9992.4	91333.6	7170	-12.1	15.4	2.39096
7731.75	66505.8	7619	6713.3	74393.5	5914	-19.8	-16.5	2.39215
73756.5	79816.8	60560	64259.8	77928.4	54041	11606.1	5116.1	2.39334
5660.25	67691.6	5480	4376.9	70133.1	4090	-31.9	-3.3	2.39334
50049.8	79769.9	41119	59181.1	81160.4	47788	491.7	317.9	2.39454
85129.5	93825.4	59462	94444.9	90849	68130	12619.2	6342.6	2.40051
134338	96438.4	91291	88562.1	94429.4	61464	14.3	-22	2.4017
18045.8	68750.5	17202	25206.5	69985.3	23604	2776.4	1148.4	2.40289
75169.5	140491	35065	262143	116769	147126	13137.3	5919.1	2.41006
10170	66991.8	9949	6536.2	66587.4	6433	28.6	3.3	2.41364
8631	68174.2	8297	16260.2	72674.7	14663	27.5	13.2	2.41364
14781	70393.7	13761	55210.1	78592.7	46038	673.2	264	2.41483
5151.75	65852.4	5127	3692.7	68986.5	3508	9.9	-50.6	2.41841
85876.5	95355.9	59021	109120	86742.2	82443	5937.8	2952.4	2.42677
185545	105768	114967	174114	105806	107846	431.2	223.3	2.42915
114022	87286.7	85609	49456	80250.3	40388	23.1	-40.7	2.43154
29691	68544.1	28388	33337.7	75738.2	28847	22	-8.8	2.43512
9690	69693.1	9112	5344.9	67635.3	5179	69.3	58.3	2.43751
9113.25	66316.5	9006	3976.5	70414.5	3701	39.6	11	2.4387
11658	80094.2	9539	33810.7	103567	21395	2799.5	1269.4	2.4387
10452	71861.3	9532	23474	75047.2	20499	2407.9	1064.8	2.4399
33699.8	67043.5	32942	12915.1	67604.2	12520	594	754.6	2.44587
6266.25	63374.2	6480	7169.8	64375.9	7299	137.5	122.1	2.44706
145703	93883.6	101709	87043	93934.4	60728	24.2	-48.4	2.45183
5608.5	63878.8	5754	3922.6	67703.9	3797	-5.5	-1.1	2.45303
147394	94148.1	102600	66333.3	91261	47635	1.1	24.2	2.45422
5698.5	66157.1	5645	3515.6	67034.7	3437	-17.6	20.9	2.45422
208677	129777	105380	262143	110162	155950	11116.6	5593.5	2.45542
127564	92050.4	90820	64901.1	84345.2	50428	7.7	14.3	2.45542
23137.5	71796.4	21120	25480.4	71064.9	23498	860.2	469.7	2.46019
116062	88297.2	86144	65227.8	94503.5	45234	101.2	12.1	2.46616
84507.8	95228.5	58158	88022	93672.1	61583	3235.1	2404.6	2.46616
159906	100564	104208	88284.9	88808	65150	-37.4	68.2	2.46616
91305.8	96046.8	62301	120878	92518	85625	5545.1	2978.8	2.46855
131166	91795.5	93644	108796	99310.9	71795	78.1	31.9	2.46855
262143	113365	151544	262143	74587.5	230331	16508.8	7516.3	2.46855
92733.8	112829	53864	262143	140296	122454	16786	8802.2	2.46974
171893	103985	108335	164588	111433	96797	18.7	56.1	2.46974
171718	100050	112481	245609	91571.4	175778	581.9	221.1	2.47571
262143	129200	132971	262143	76798.8	223699	11759	4969.8	2.4769
12241.5	67011.3	11972	10599.6	68056.8	10207	4.4	8.8	2.48168
49809	88259.6	36985	66187	91930.1	47184	4963.2	3027.2	2.48287
16471.5	70948.2	15215	19195	105023	11978	22	-25.3	2.48287
127487	90064.4	92767	80522.2	95604.9	55197	70.4	34.1	2.48287
262143	139029	123570	262143	68369.4	251279	897.6	381.7	2.48645
88911.8	79905.1	72923	123492	77401.1	104561	4062.3	2414.5	2.48765
146362	96346	99558	218844	86397	166003	448.8	209	2.48765
134624	93779.1	94080	115969	91311.4	83233	138.6	63.8	2.49003
7012.5	63608.5	7225	2097.7	64481.6	2132	20.9	11	2.49123
107452	90535.2	77782	262143	85153.5	201751	11390.5	5397.7	2.496
7381.5	64380.4	7514	5072.1	62576.3	5312	118.8	159.5	2.49719
111074	89927.5	80947	54538	83378.9	42867	125.4	36.3	2.49719
118454	90062.9	86195	80122.9	78646.8	66766	97.9	61.6	2.49839
126069	92084.1	89723	73056.5	100471	47654	46.2	2.2	2.49958
23525.2	65704.3	23465	11797.5	65499.9	11804	246.4	278.3	2.50794
9214.5	64065.5	9426	7384.3	64456.3	7508	227.7	104.5	2.51033
8229	68778.9	7841	5178.8	69109.7	4911	0	0	2.51152
6657	64451.6	6769	10417	63868.3	10689	240.9	47.3	2.51271
108473	90510.9	78542	149359	91663.7	106786	3144.9	2351.8	2.51391
54330.8	87693.5	40603	73453.6	85998.6	55976	3018.4	1499.3	2.5151
10613.2	69785.3	9967	15104.1	76697.8	12906	38.5	36.3	2.51868
130224	98707.6	86461	262143	73574.2	233503	17697.9	8914.4	2.51868
41178.8	100855	26758	76112.3	98854.4	50459	7397.5	3941.3	2.51988
50087.2	87252.3	37621	34663.2	91933.9	24710	3067.9	1931.6	2.52107
149180	95599	102267	165851	89709	121161	1588.4	752.4	2.52346
133888	95831.9	91561	103965	101179	67341	94.6	61.6	2.52346
16767.8	73323	14987	8312.7	72502.1	7514	0	-17.6	2.52465
179329	106024	110847	138373	105380	86055	52.8	-1.1	2.52584
6437.25	65722.3	6419	4881.8	71943.7	4447	12.1	2.2	2.52942
136965	93145.4	96367	99137.5	83070.1	78212	37.4	-69.3	2.53539
15268.5	68093.7	14695	7069.7	66368.7	6981	23.1	15.4	2.53897
152355	101105	98756	118396	95151.5	81546	103.4	117.7	2.53897
10081.5	66502.4	9935	3127.3	69687.4	2941	8.8	-14.3	2.54017
133945	88995	98637	71409.8	84727.3	55235	136.4	77	2.54136
64686	95003.8	44622	121252	101665	78162	323.4	264	2.54375
9548.25	64404.5	9716	12206.7	74534.5	10733	159.5	137.5	2.54733
7806.75	65559.1	7804	2444.2	67162.7	2385	-26.4	0	2.54733
116911	89045.9	86044	47967.7	87354.1	35987	-33	22	2.54733
40881.8	110025	24351	93447.2	109904	55723	5036.9	3121.8	2.54972
83907.8	82623.1	66555	72743	79087	60279	11657.8	5315.2	2.5533
262143	139392	123248	227005	152090	97817	148.5	132	2.55927
50478.8	87128.3	37969	91474.9	90444	66283	5599	3251.6	2.56046
79677.8	107214	48704	209736	124152	110713	3674	2707.1	2.56046
9302.25	71085.9	8576	12104.4	74950.3	10584	1130.8	447.7	2.56165
16971	64727.4	17183	6831	66234.1	6759	402.6	403.7	2.56165
31027.5	68324.9	29761	32662.3	66267	32302	607.2	368.5	2.56285
149031	99694.7	97968	140806	86581.2	106580	127.6	72.6	2.56404
163036	104247	102494	172122	113104	99733	151.8	-4.4	2.56523
153440	90625.2	110961	88446.6	82801.5	70004	26.4	-24.2	2.56523
239595	140802	111519	173727	178025	63954	149.6	91.3	2.56643
98636.2	84590.3	76418	50751.8	83906.9	39640	49.5	38.5	2.56643
260711	128874	132579	206681	119733	113127	242	53.9	2.57001
8822.25	65058.5	8887	3968.8	68609.7	3791	34.1	-36.3	2.57359
6420	66321.1	6344	3144.9	68314.3	3017	-20.9	22	2.57359
131043	90231.3	95178	102775	82579	81564	138.6	55	2.58433
59813.2	85137.9	46042	55661.1	80078.3	45553	6121.5	3074.5	2.58672
101787	85581.2	77946	43630.4	91713.8	31177	38.5	-9.9	2.58792
138982	96829.9	94065	65639.2	109090	39433	63.8	-38.5	2.58792
262143	159203	107911	262143	109221	157294	22786.5	12703.9	2.58792
247974	151162	107509	235370	149607	103105	140.8	33	2.58792
144252	116881	80883	114654	136969	54859	3242.8	1290.3	2.58911
132823	101140	86066	157495	104335	98927	937.2	416.9	2.58911
144758	92700.9	102338	67196.8	92626	47544	95.7	17.6	2.58911
17769.8	72853.2	15985	5578.1	77912.7	4692	26.4	0	2.5915
173688	118318	96205	141324	88223.4	104981	28.6	52.8	2.5915
244580	156646	102325	262143	127721	134510	206.8	89.1	2.5915
83040	102525	53081	102338	99188.9	67617	19.8	2.2	2.5915
129875	90861.1	93676	87437.9	89232.5	64218	56.1	60.5	2.60582
8628.75	69943.6	8085	18158.8	75487.2	15765	101.2	2.2	2.60582
171194	102352	109615	124659	101172	80750	59.4	62.7	2.60821
125885	89258.8	92428	113426	83736.3	88773	366.3	139.7	2.60821
137559	90335.9	99795	101146	82306.4	80537	135.3	78.1	2.6094
262143	105953	162145	262143	70798.1	242659	496.1	235.4	2.61418
152425	95260.6	104863	67045	90287.9	48665	88	8.8	2.61418
262143	138023	124471	262143	112941	152113	562.1	254.1	2.61537
262143	134814	127433	262143	115421	148845	357.5	193.6	2.61776
63238.5	76504.4	54172	56019.7	95611.9	38398	4144.8	2788.5	2.61895
87518.2	105335	54451	154799	116643	86974	14374.8	7067.5	2.62492
129524	89022.3	95352	89063.7	84078.2	69422	-3.3	-24.2	2.62969
75233.2	86213.9	57189	79357.3	79420.3	65484	6860.7	3413.3	2.63328
14498.2	65618.6	14480	11312.4	66063.9	11222	349.8	235.4	2.64163
23651.2	73168.8	21184	14593.7	87639.8	10913	-20.9	-28.6	2.64282
58410.8	81046.9	47232	74505.2	85099.8	57377	1871.1	1035.1	2.64282
24585.8	95879.3	16805	33283.8	98079.5	22240	3248.3	1455.3	2.64521
147020	96146.9	100212	91476	102511	58481	1881	783.2	2.6476
95726.2	85740.1	73169	153579	87191.4	115435	5637.5	3205.4	2.64999
134260	88111.8	99860	51938.7	80096.3	42497	92.4	69.3	2.65237
167735	106632	103090	173688	126018	90327	548.9	173.8	2.65596
72126.8	78521.2	60199	65483	75144.4	57110	3960	1886.5	2.65715
13417.5	70284.5	12511	23754.5	68813.8	22623	1742.4	711.7	2.66312
9251.25	70164.3	8641	6771.6	69211.4	6412	14.3	31.9	2.66312
156642	96916.5	105923	99171.6	89352.3	72738	228.8	81.4	2.66431
9111	67690.6	8821	4248.2	81693.1	3408	-28.6	1.1	2.6655
5815.5	70448.2	5410	28864	80849.3	23397	227.7	86.9	2.6667
127238	90806.1	91829	57797.3	83632.6	45291	37.4	57.2	2.67505
9694.5	66022.9	9623	9520.5	67452.5	9250	34.1	17.6	2.67625
119981	94075.2	83583	97622.8	86096.2	74310	56.1	16.5	2.67744
120091	86469.4	91018	63836.3	88957.4	47029	59.4	27.5	2.67983
127629	96874	86342	97334.6	95445.7	66833	532.4	250.8	2.67983
119938	94419	83249	61094	95614.5	41875	-3.3	-25.3	2.68699
134981	94592.8	93518	64121.2	89138.3	47143	14.3	44	2.68818
63383.2	84236.8	49312	67006.5	83865	52362	287.1	502.7	2.69177
7803.75	63992.3	7992	4511.1	72674.4	4068	-16.5	-5.5	2.69177
158312	101723	101994	200298	100449	130681	368.5	211.2	2.69296
122102	94235.9	84915	97097	95133	66889	70.4	19.8	2.69535
12723.8	67030.8	12440	13208.8	85252.3	10154	56.1	25.3	2.69893
148153	100042	97053	206114	89075.6	151645	520.3	145.2	2.7049
262143	142147	120859	253029	135152	122695	492.8	206.8	2.70728
8985.75	66919.3	8800	21055.1	68592.1	20117	-12.1	9.9	2.71206
89587.5	81954.3	71640	125790	78299.2	105286	15810.3	6999.3	2.71325
152240	98000.8	101807	157562	111735	92415	1463	638	2.71325
85171.5	81794.2	68242	116113	79567.1	95637	6485.6	3105.3	2.71445
157982	109566	94495	262143	109599	156751	3417.7	1450.9	2.71803
86799.8	86691.3	65618	122686	82183.8	97834	9573.3	4229.5	2.72519
12843.8	71862.7	11713	5404.3	80862.2	4380	-13.2	34.1	2.72519
68020.5	86910.1	51292	79652.1	94607.8	55176	10003.4	5078.7	2.72519
44616	88949.7	32872	44298.1	89230.7	32535	2556.4	1030.7	2.72519
140236	95747.8	95987	87195.9	86967.6	65708	-46.2	7.7	2.72519
131080	93263.4	92110	88882.2	88707.6	65665	201.3	41.8	2.72996
77404.5	77629.6	65346	99678.7	76880.6	84970	388.3	943.8	2.72996
6381.75	65064.5	6428	26687.1	66394.6	26342	623.7	206.8	2.73235
262143	151066	113724	262143	101455	169334	302.5	129.8	2.73355
75669.8	137253	36131	239824	90968.7	172775	7453.6	4353.8	2.73593
27040.5	68983.9	25689	19154.3	68972.3	18200	3801.6	1752.3	2.73593
41967	79882.4	34430	51608.7	89066.9	37974	6686.9	3587.1	2.73713
93999.8	98742.8	62388	203528	87364	152676	16602.3	7263.3	2.73832
24547.5	69339.5	23201	11640.2	69299.8	11008	16.5	17.6	2.73832
18711	67350.2	18207	8233.5	70470.2	7657	58.3	84.7	2.7419
49024.5	91500.9	35113	127773	98716.3	84826	3157	1786.4	2.7419
89049.8	83410.2	69967	105654	79958.1	86597	9258.7	4386.8	2.74548
145084	92613.5	102666	87860.3	90734.5	63460	41.8	42.9	2.75026
146348	99253.1	96632	70457.2	106602	43315	68.2	2.2	2.75264
114844	90057.8	83573	49574.8	92291.4	35203	13.2	24.2	2.75503
13470.8	71773.9	12300	25577.2	76578.5	21889	2827	1223.2	2.75503
262143	137181	125235	262143	84354.5	203662	1015.3	476.3	2.75503
13616.2	64841.9	13762	5232.7	65682.9	5221	204.6	212.3	2.75623
102548	117466	57213	262143	114458	150097	4296.6	2844.6	2.75861
5064	66044.6	5025	3100.9	68818.4	2953	8.8	4.4	2.761
158416	129150	80387	185106	146534	82787	6406.4	3282.4	2.76219
134748	101717	86818	149223	105865	92377	129.8	2.2	2.76816
128016	89359.1	93887	81371.4	85045.1	62705	29.7	3.3	2.76936
262143	135680	126620	211743	130779	106109	83.6	97.9	2.76936
142652	98721.3	94699	99355.3	96320.3	67601	157.3	1.1	2.77174
26708.2	72409.4	24173	18461.3	72858	16606	52.8	2.2	2.77413
58361.2	94073.9	40657	106941	119338	58728	7003.7	3814.8	2.77771
157187	102049	100946	82617.7	107227	50495	47.3	-42.9	2.78249
7191.75	66122.1	7128	5112.8	65636.1	5105	6.6	4.4	2.78368
70667.2	116348	39805	205401	121416	110868	9781.2	4240.5	2.78607
144216	94350.2	100173	130095	86984.7	98016	756.8	302.5	2.79204
103689	88491.7	76791	74844	91226.5	53767	55	-42.9	2.79562
96695.2	90100.2	70333	40940.9	85196.8	31493	5.5	-50.6	2.79681
165766	103617	104844	122945	103768	77647	189.2	119.9	2.80159
10077.8	67352.2	9806	7951.9	65717	7930	-4.4	46.2	2.80159
7215.75	65789	7188	24402.4	79575.8	20097	57.2	31.9	2.80397
105246	86082	80126	66084.7	102694	42173	97.9	26.4	2.80755
98008.5	88090	72915	138973	82435.6	110483	7473.4	3806	2.80755
69186	118957	38116	202237	136280	97254	6560.4	3968.8	2.80994
24315	74449.1	21404	8493.1	76247.1	7300	84.7	18.7	2.80994
12324	67031.8	12049	7799	64681.8	7902	52.8	-1.1	2.81113
133548	89297.2	98012	42398.4	86137.5	32258	-2.2	-4.4	2.81233
25756.5	72034.2	23433	29636.2	71616.4	27120	1787.5	845.9	2.8171
14461.5	69183.8	13699	13456.3	70611.9	12489	148.5	58.3	2.82188
6471	65213.5	6503	4426.4	70086.6	4139	200.2	78.1	2.82427
10581	66338.5	10453	6660.5	67112.9	6504	-14.3	22	2.82427
6828	71516.7	6257	31128.9	82731	24659	2346.3	921.8	2.82665
12423	65028.3	12520	14884.1	71497.8	13643	127.6	289.3	2.82665
141746	94493.2	98308	186414	97848.8	124854	374	102.3	2.82785
139975	91806.4	99921	79541	86456.3	60294	126.5	119.9	2.82904
132480	106268	81701	262143	95138.9	180576	32628.2	14206.5	2.83262
30296.2	98097.6	20240	53516.1	95072.7	36890	4437.4	2792.9	2.83381
150128	100526	97873	128208	87846.6	95647	204.6	132	2.8374
51674.2	86887.4	38976	74428.2	84830	57500	4270.2	2785.2	2.83978
66825	87257.3	50190	108871	82427.4	86561	5309.7	2465.1	2.84575
123568	90651.1	89333	65278.4	89378.2	47865	82.5	27.5	2.84695
22283.2	72531.8	20134	7704.4	68167.4	7407	-5.5	48.4	2.85291
145058	107333	88570	193307	104622	121089	3798.3	2603.7	2.85291
46251	97976.7	30937	123809	94389.1	85963	6026.9	3359.4	2.85291
169352	98880.7	112243	128758	93414.3	90332	92.4	-12.1	2.8553
148996	153694	63533	262143	147042	116836	20610.7	10723.9	2.86008
114002	93521.6	79888	83459.2	92148.8	59356	5.5	13.2	2.86127
245935	141372	114008	187371	128107	95854	1269.4	545.6	2.86604
78633	80899.4	63700	82149.1	77183.8	69752	5603.4	2676.3	2.86604
62111.2	74669.3	54514	66693	75654.6	57773	3936.9	1785.3	2.86604
133590	99794.3	87730	111984	92177.8	79618	91.3	25.3	2.86724
248482	139613	116641	210945	163499	84554	1760	761.2	2.86963
262143	140437	122331	262143	68370	251277	9300.5	4479.2	2.87201
8471.25	65476.1	8479	2223.1	61473.9	2370	-13.2	-13.2	2.87679
101276	89238.4	74376	113433	82786.2	89797	14264.8	6723.2	2.88037
128123	93753.8	89561	75092.6	89071.1	55251	23.1	27.5	2.88156
133747	89680.9	97738	50603.3	93671.3	35404	17.6	12.1	2.88276
14877.8	72363.7	13474	3776.3	73176.7	3382	22	-7.7	2.88634
222968	133027	109845	182289	141838	84226	14304.4	6322.8	2.88634
151711	93086	106810	77668.8	94604.5	53804	110	61.6	2.88872
97441.5	84848.1	75263	114429	80525.7	93128	191.4	151.8	2.88992
16080	71151.1	14811	6321.7	68456.5	6052	-8.8	-5.5	2.89827
97437	99186.6	64380	119152	100071	78032	3867.6	1972.3	2.89827
73903.5	80692.7	60022	97570	75741.8	84423	7223.7	3454	2.89947
68783.2	78002.8	57790	114127	76355.1	97956	3790.6	1914	2.91021
127725	97881	85518	63137.8	92867.4	44556	92.4	-9.9	2.91021
86057.2	113284	49785	151043	113427	87270	4640.9	2956.8	2.9126
10719.8	68259.8	10292	23853.5	90787.1	17219	132	68.2	2.9126
176856	118064	98171	262143	156787	109574	4611.2	2631.2	2.91618
12174	64869.9	12299	10532.5	64353.7	10726	585.2	217.8	2.91976
262143	121054	141919	262143	87638.2	196031	1956.9	844.8	2.91976
53705.2	87387.7	40276	133792	77023.4	113838	16.5	61.6	2.92215
125276	89642.1	91587	71815.7	92425.9	50922	51.7	23.1	2.92334
95041.5	83327.4	74749	98129.9	78005	82444	5343.8	2495.9	2.92454
141943	93752.1	99223	127585	88192.8	94808	187	88	2.92692
138762	94761.8	95966	155332	118124	86179	123.2	15.4	2.93408
6067.5	75296.3	5281	61617.6	90404.1	44668	113.3	47.3	2.93647
54346.5	74944.3	47524	68506.9	68550.8	65494	240.9	89.1	2.93886
23591.2	72337.8	21373	9500.7	78152.1	7967	40.7	3.3	2.94125
157955	96945.6	106779	125388	114863	71541	119.9	78.1	2.94602
30103.5	97137.5	20310	49932.3	105373	31055	3710.3	2564.1	2.9496
124310	87212.7	93413	48273.5	89690.5	35273	3.3	39.6	2.95438
120868	89302.1	88701	64467.7	83381.8	50670	66	-29.7	2.95796
124138	91865.2	88559	68536.6	98573.8	45566	23.1	-16.5	2.96154
128561	89985	93631	54530.3	88050.3	40587	13.2	18.7	2.96154
149716	95163.8	103104	110615	105027	69023	201.3	77	2.96154
32046	74656.7	28131	9691	77499.6	8195	2.2	37.4	2.96512
7741.5	64010.5	7926	6866.2	64643.5	6961	223.3	200.2	2.96751
114514	88466.9	84832	52792.3	85431.3	40498	56.1	50.6	2.9699
27939.8	77607	23594	38838.8	77670.5	32771	41.8	37.4	2.97109
51732	74494.3	45511	53396.2	75060	46621	6867.3	3099.8	2.97228
123278	89326.3	90445	73334.8	86622.4	55483	67.1	-9.9	2.97228
15766.5	68059.1	15182	10750.3	70249.4	10029	11	12.1	2.97348
138659	96999.2	93683	237336	101984	152515	189.2	35.2	2.97706
124618	90029.2	90715	47668.5	88704.7	35218	-14.3	-33	2.97825
122340	87901.5	91212	64805.4	84209.1	50435	122.1	0	2.97825
66010.5	102438	42231	70123.9	104278	44071	3537.6	3004.1	2.98064
142893	93657.6	99988	66677.6	89048.4	49072	82.5	52.8	2.98064
138017	126760	71356	35129.6	123135	18697	53.9	-8.8	2.98183
175634	122499	93963	194402	127721	99751	4134.9	2735.7	2.98541
42741	89959.7	31137	73519.6	86177.4	55910	3053.6	2007.5	2.98541
262143	150949	113812	262143	79059.9	217301	658.9	303.6	2.9878
262143	148254	115881	262143	102054	168340	422.4	215.6	2.99496
52974	72996.3	47560	19039.9	67605.7	18457	-1.1	-22	2.99496
116153	94100	80895	79269.3	93001.9	55859	144.1	44	2.99616
165024	98401.5	109907	145323	92930.6	102484	437.8	192.5	2.99735
233201	138102	110665	169297	143267	77443	700.7	379.5	2.99854
112825	88989.9	83089	56931.6	86148	43310	8.8	7.7	3.00093
5900.25	64009.1	6041	3081.1	64286.2	3141	19.8	-12.1	3.00093
237850	145807	106907	195280	133844	95618	532.4	212.3	3.00332
262143	143098	120056	262143	105960	162135	471.9	160.6	3.00332
123602	86960.8	93150	45849.1	90984.6	33025	31.9	-9.9	3.00332
10266	70619.6	9527	8864.9	66993.8	8672	-25.3	29.7	3.00451
29136	73083.7	26127	48737.7	76385.8	41815	44	19.8	3.00571
54894	99754.1	36064	38586.9	86761.3	29147	10082.6	5068.8	3.00929
113506	89112	83476	33696.3	88103.8	25065	36.3	-5.5	3.01167
40751.2	78604.7	33976	41993.6	78788.8	34930	645.7	342.1	3.01526
118769	91915.3	84683	74537.1	91945.2	53128	47.3	27.5	3.01526
135038	90760.4	97508	77380.6	91081.1	55678	72.6	79.2	3.02003
146846	92218.3	104358	66338.8	96655.8	44980	59.4	19.8	3.02003
15635.2	65903.8	15548	5318.5	67904.4	5133	35.2	-17.6	3.02003
154769	92575.6	109564	140868	106920	86344	590.7	249.7	3.02242
41512.5	77220.7	35231	50594.5	76347.2	43430	1237.5	584.1	3.02361
6882	63974.3	7050	2790.7	63503.9	2880	-1.1	11	3.0248
92881.5	95127	63989	145410	89130	106918	7377.7	3594.8	3.02719
67068	78857.7	55738	83722.1	75115.5	73045	4342.8	1950.3	3.02958
228971	159371	94157	232002	178157	85343	6534	3290.1	3.03197
57678.8	80844.2	46757	68517.9	87593.4	51264	8761.5	4678.3	3.03197
129668	93982.4	90420	108602	88643.1	80292	61.6	42.9	3.03555
120767	89693	88241	47533.2	92437.3	33700	34.1	62.7	3.0451
16190.2	80767.6	13137	33797.5	77750.4	28488	3950.1	1654.4	3.0451
262143	130315	131833	262143	112797	152307	309.1	251.9	3.04629
138716	92487.4	98293	74474.4	97979.6	49814	111.1	-5.5	3.04748
143554	96738.7	97251	162103	95011	111814	629.2	245.3	3.04868
135358	92350.4	96056	73415.1	95402.4	50432	51.7	48.4	3.04868
119843	90323.1	86955	44039.6	94033.8	30693	11	26.4	3.05345
262143	100720	170570	262143	68369.7	251278	12780.9	6556	3.05345
5022.75	64963.7	5067	8451.3	65850	8411	116.6	39.6	3.05465
164194	104323	103147	257892	123050	137352	319	84.7	3.05584
138968	103804	87736	95375.5	98475.4	63473	86.9	17.6	3.063
69143.2	83835.1	54051	68427.7	79399.4	56480	12668.7	5306.4	3.063
6167.25	65400.8	6180	3803.8	66281.8	3761	35.2	22	3.06539
11202.8	67741.6	10838	4451.7	68549.5	4256	-9.9	-19.8	3.06897
8472.75	66595.1	8338	1532.3	62802.3	1599	-11	-53.9	3.07136
52640.2	76345.7	45187	47589.3	75339.1	41397	688.6	796.4	3.07255
5698.5	69467.4	5376	20134.4	70434.9	18734	2291.3	995.5	3.07255
64998	87075	48920	102038	87800.8	76163	7202.8	4044.7	3.07375
8213.25	66485.1	8096	5689.2	64228.7	5805	27.5	14.3	3.07733
110115	89710.6	80442	57678.5	88743.2	42595	17.6	53.9	3.07852
87382.5	94203.1	60791	98981.3	91525.1	70875	13371.6	6686.9	3.07852
181843	121972	97705	203784	89218.9	149690	148.5	179.3	3.07971
201560	123212	107209	145218	122364	77776	126.5	-11	3.0821
19323.8	80030.4	15824	17073.1	103794	10780	25.3	-16.5	3.08568
262143	123918	138639	262143	77692.4	221126	1006.5	459.8	3.08568
5124.75	63380.9	5299	2607	61259.4	2789	14.3	-56.1	3.09046
7800	69350.3	7371	18520.7	68489.6	17722	35.2	49.5	3.09046
129178	88196.9	95988	66797.5	85626.2	51125	-29.7	-37.4	3.09285
140080	90974.4	100911	69745.5	96022	47602	82.5	-24.2	3.09523
25345.5	69862.2	23776	4166.8	67710.2	4033	1.1	5.5	3.09762
6339	70364.6	5904	35555.3	70540.1	33033	2311.1	951.5	3.09881
5596.5	64312.2	5703	1884.3	71796.2	1720	1.1	13.2	3.10001
63268.5	75826.9	54682	61290.9	74699.9	53772	4906	2521.2	3.1012
161690	100596	105337	214147	115772	121224	1032.9	436.7	3.10359
23913	66915.6	23420	24690.6	66381.8	24376	1424.5	602.8	3.10478
21569.2	81318.7	17383	32124.4	86141.8	24440	630.3	392.7	3.10478
64937.2	84100.3	50603	77349.8	89237	56806	1405.8	1382.7	3.10478
5501.25	65396.3	5513	8377.6	65705.4	8356	5.5	-8.8	3.10717
139624	94507.8	96822	100254	94646.2	69419	183.7	95.7	3.10956
22842	93578.4	15997	127192	87165.6	95630	493.9	169.4	3.10956
5071.5	66142.5	5025	4099.7	72517.7	3705	-8.8	14.3	3.11194
15526.5	66733	15248	5277.8	93205.6	3711	-18.7	-64.9	3.11314
128876	88908.9	94996	92524.3	98168.5	61768	116.6	45.1	3.11314
113228	88392.2	83950	49590.2	86804	37440	-11	4.4	3.11433
8343	87904.6	6220	87231.1	95965.8	59571	845.9	370.7	3.11553
262143	141292	121591	262143	107244	160194	521.4	247.5	3.11672
57485.2	115730	32553	170676	136713	81817	311.3	233.2	3.11791
206342	129164	104695	262143	131939	130210	16812.4	7980.5	3.11791
56314.5	75778.2	48703	60177.7	73727	53492	6122.6	3067.9	3.12507
8652	69072.7	8209	26467.1	77584.1	22357	95.7	52.8	3.12627
130568	104306	82036	29135.7	93320.8	20461	59.4	40.7	3.12866
200711	128374	102465	208378	140069	97497	8350.1	3632.2	3.12866
61660.5	81382.8	49654	75741.6	78199.7	63476	3197.7	1504.8	3.12866
262143	105313	163131	262143	68370	251277	7991.5	3895.1	3.13104
23406.8	70234.2	21841	20729.5	69461.5	19558	26.4	-3.3	3.13462
128812	89317.6	94515	94007.1	86865.5	70924	410.3	254.1	3.13821
139487	96324	94903	82401	88330	61137	46.2	12.1	3.14298
129116	94767.7	89289	66414.7	97103.2	44824	37.4	3.3	3.14537
56312.2	79797.6	46248	11671	77119.4	9918	-14.3	-11	3.14656
155377	99601.6	102235	136820	93849.4	95543	64.9	79.2	3.14895
155757	113181	90189	133859	94025.5	93300	622.6	268.4	3.15134
23990.2	69300.7	22687	19133.4	68229.8	18378	419.1	398.2	3.15492
155828	107119	95337	145660	108471	88005	135.3	86.9	3.15492
53873.2	70689.1	49946	37319.7	70271	34805	3085.5	1681.9	3.1573
8907	66612.9	8763	13223.1	71993.8	12037	-3.3	23.1	3.1585
134423	92526.7	95211	52456.8	89134	38569	24.2	61.6	3.1585
158768	94838.7	109713	88150.7	90465.6	63859	52.8	-7.7	3.16685
254156	149687	111275	208139	139516	97771	446.6	193.6	3.16924
7127.25	85862.4	5440	20836.2	108306	12608	1653.3	764.5	3.17043
24629.2	72032.4	22408	41196.1	70943.6	38056	875.6	410.3	3.17282
130168	96509.6	88392	83791.4	97490.6	56327	69.3	27.5	3.17402
9724.5	71318.8	8936	5726.6	69771	5379	26.4	-25.3	3.17521
13426.5	65285.6	13478	5755.2	65007.4	5802	117.7	117.7	3.18237
34167.8	71606.9	31271	39323.9	72017.1	35785	1382.7	619.3	3.18715
5933.25	65089	5974	4491.3	65981.1	4461	-13.2	-31.9	3.19073
15093.8	65818.4	15029	16341.6	67368.9	15897	1161.6	500.5	3.19192
5918.25	65417.2	5929	3209.8	66254.3	3175	-20.9	-17.6	3.19311
139342	93228.8	97952	135410	101360	87552	349.8	140.8	3.19311
5501.25	65054.1	5542	2610.3	74474.8	2297	-13.2	4.4	3.1967
126196	96167.6	86000	95731.9	93944.4	66783	121	74.8	3.20625
48840	89899.4	35604	51815.5	88069.4	38558	10415.9	5397.7	3.21102
93962.2	92701.9	66427	182232	92022.1	129781	13294.6	5813.5	3.21102
125271	90421.9	90794	60201.9	91862.2	42949	27.5	-28.6	3.21341
124773	86946.3	94048	98087	83040.3	77411	79.2	36.3	3.21579
7482.75	66027.9	7427	4404.4	69186.7	4172	-82.5	4.4	3.21579
120605	89494.6	88318	107215	98734.4	71165	26.4	46.2	3.21818
26253.8	68663.3	25058	11994.4	68934.9	11403	210.1	273.9	3.22296
180697	107650	110006	148029	127201	76267	5417.5	2552	3.22534
115264	90821.9	83173	56202.3	94895.5	38814	46.2	36.3	3.22654
110264	96329.8	75016	148129	92593.7	104843	12466.3	5699.1	3.22773
42332.2	75573	36710	66174.9	78453.6	55279	5283.3	3098.7	3.23012
120562	97122.8	81352	171769	90646.9	124186	10950.5	4884	3.23847
7001.25	65119.8	7046	6221.6	67183.9	6069	583	280.5	3.24086
241624	136368	116120	238819	103392	151378	198	36.3	3.24206
5278.5	65942	5246	2138.4	67603.6	2073	-2.2	4.4	3.24206
198686	123149	105734	252073	143313	115271	3913.8	1822.7	3.24444
30406.5	90896.3	21923	24502.5	86370.3	18592	4198.7	2525.6	3.24683
12966.8	67033.9	12677	8056.4	65596.3	8049	474.1	523.6	3.25041
115684	87249	86895	46355.1	83823.4	36242	48.4	63.8	3.25161
126102	87905.1	94013	41934.2	83529.4	32901	13.2	-5.5	3.2528
132410	92761.3	93548	68222	91605.7	48807	141.9	49.5	3.25399
144596	96617.1	98080	221934	95261.1	152682	392.7	125.4	3.25638
116820	85813.3	89216	52780.2	86434	40019	19.8	40.7	3.25757
262143	117743	145909	262143	92830.7	185066	300.3	138.6	3.25757
129139	93726.7	90297	56531.2	83380.1	44433	5.5	-8.8	3.25757
262143	149885	114620	262143	142334	120701	1910.7	847	3.25877
136179	96751.3	92243	176300	114461	100943	222.2	108.9	3.26354
14365.5	64811.9	14526	12617	64192.8	12881	856.9	481.8	3.26474
153670	102161	98579	149699	94968	103305	433.4	202.4	3.26712
129791	96586.6	88066	164205	106895	100672	489.5	246.4	3.26832
262143	136461	125895	246880	143608	112664	294.8	113.3	3.26951
8458.5	66578.9	8326	2076.8	66750.9	2039	-9.9	22	3.26951
11661	67918.2	11252	21161.8	76656	18092	1558.7	739.2	3.2707
110830	114723	63312	138059	119543	75687	1994.3	1581.8	3.27429
7969.5	65343.3	7993	5479.1	67789	5297	-35.2	14.3	3.27429
68831.2	103424	43616	220035	104628	137824	14164.7	6880.5	3.27429
92244	84462.3	71574	55293.7	82903.9	43710	28.6	60.5	3.27548
38551.5	76868.4	32868	18576.8	88722.4	13722	1727	1488.3	3.28264
154811	98866.8	102620	148753	94218.3	103469	284.9	67.1	3.28264
124357	94520.5	86223	95538.3	91000.5	68804	83.6	-20.9	3.29338
119953	88736.1	88591	69734.5	92087.5	49628	39.6	-20.9	3.29458
28196.2	68589.5	26941	32670	69775.5	30685	129.8	101.2	3.29577
241195	136970	115404	262143	118330	145186	302.5	144.1	3.30055
262143	97026.5	177063	262143	68370.3	251276	4415.4	2438.7	3.30174
9047.25	78522.1	7551	27013.8	75910.1	23322	1722.6	707.3	3.30293
8128.5	64259.3	8290	9979.2	66700.3	9805	779.9	323.4	3.30771
93569.2	93897.4	65307	64649.2	93078.7	45519	-37.4	-22	3.31129
132890	88815.8	98058	68631.2	92234.5	48765	85.8	40.7	3.31248
149029	94462.4	103393	101147	96614	68611	59.4	22	3.31606
28066.5	73834.5	24912	7584.5	76991.6	6456	16.5	3.3	3.31845
262143	123346	139281	262143	111958	153449	383.9	223.3	3.32084
72698.2	85179.6	55933	84253.4	81655.6	67621	10894.4	4886.2	3.32203
89959.5	90491.1	65151	112012	85185	86175	5031.4	2555.3	3.32323
73850.2	79142	61154	100749	81126.1	81388	476.3	754.6	3.32323
5401.5	64245.5	5510	7161	72122.8	6507	41.8	-4.4	3.32323
140408	98396.5	93517	79158.2	97367	53280	119.9	19.8	3.32681
126721	89457.3	92835	69107.5	90108.4	50262	20.9	42.9	3.32681
77726.2	83784.8	60797	76445.6	82590.5	60660	12879.9	5678.2	3.3292
7890	66258.2	7804	8061.9	65445.9	8073	47.3	26.4	3.33158
139796	106353	86144	58899.5	101668	37967	64.9	-49.5	3.33397
54639.8	90055.3	39763	140945	89247.1	103499	11661.1	5836.6	3.33397
136364	95199.1	93874	77915.2	92310.6	55316	316.8	122.1	3.33397
58976.2	81861	47215	103354	97686.6	69338	2629	1249.6	3.33636
149650	96007.9	102153	172618	100056	113063	400.4	166.1	3.33636
5200.5	63455.6	5371	5243.7	88524.3	3882	13.2	-23.1	3.33755
131155	91096.9	94354	83777.1	100425	54672	1452	680.9	3.33994
13159.5	69037.9	12492	25835.7	72805.7	23256	1421.2	574.2	3.33994
262143	148443	115733	262143	140453	122317	632.5	222.2	3.34352
124796	89550.9	91329	89624.7	82235.1	71425	17.6	-4.4	3.34829
17484.8	65613.9	17464	19725.2	78118.9	16548	380.6	247.5	3.35068
6725.25	68111	6471	17002.7	66259.7	16817	704	376.2	3.35426
72376.5	85110	55731	80011.8	99500.1	52700	10492.9	5419.7	3.35665
57339.8	75739.6	49615	40736.3	74557.9	35807	4613.4	2444.2	3.36381
59326.5	77885	49920	87918.6	80150.1	71888	2371.6	1633.5	3.36381
5097.75	64408.4	5187	2927.1	64851.4	2958	18.7	3.3	3.3662
25807.5	69376.1	24379	34711.6	71712.4	31722	33	6.6	3.3662
45806.2	80487.9	37297	58850	79251.9	48665	500.5	315.7	3.3662
162872	107217	99555	236096	109483	141326	1309	543.4	3.36859
9475.5	64324.3	9654	8105.9	64011.1	8299	141.9	123.2	3.36978
123587	84706	95618	75786.7	84027.1	59109	53.9	26.4	3.37575
8995.5	73718.8	7997	32958.2	73412.7	29422	1881	757.9	3.37933
133126	103683	84147	236388	107054	144711	10991.2	5101.8	3.37933
125996	98864.3	83521	95504.2	94132.5	66491	31.9	36.3	3.38172
121606	87245.8	91346	50325	92724	35569	44	34.1	3.38291
16702.5	74953.1	14604	51684.6	76598.9	44220	99	66	3.3841
139285	90804.9	100525	62958.5	85682.6	48155	27.5	62.7	3.3841
59580	72633.6	53758	58052.5	73169.6	51996	5215.1	2392.5	3.38649
210883	128416	107622	252747	142516	116226	629.2	292.6	3.38769
14926.5	67809.7	14426	10953.8	77725	9236	-20.9	37.4	3.38888
7539	69913.1	7067	28877.2	111336	16998	66	36.3	3.39246
6002.25	67241.6	5850	9210.3	69292.4	8711	-2.2	-24.2	3.39246
125660	91795.2	89713	89985.5	87647.7	67284	96.8	41.8	3.39246
6642	66053.1	6590	4474.8	67868.7	4321	36.3	7.7	3.39365
7784.25	63696.9	8009	2279.2	66504.8	2246	29.7	-35.2	3.39485
102622	102213	65798	144096	97682.4	96675	497.2	245.3	3.39604
151726	96860.4	102658	113904	97329.8	76696	154	33	3.39604
111264	97925.1	74463	129897	130737	65115	3260.4	1333.2	3.39843
97236.8	87757.5	72615	107621	84488.7	83479	17740.8	7619.7	3.39962
7995	63587.4	8240	6547.2	63585.8	6748	227.7	163.9	3.40917
123184	90707.1	89001	149526	105361	93007	104.5	33	3.41156
51882	89329.2	38063	112538	89321.4	82570	7163.2	4108.5	3.41872
142347	97971.6	95220	64401.7	95076.4	44392	2.2	11	3.42111
94867.5	90202.9	68925	114231	81430.3	91934	7642.8	3551.9	3.4235
21366.8	68177.2	20539	16595.7	68103.7	15970	3270.3	1496	3.4235
56102.2	92720	39654	45893.1	85876.4	35023	2213.2	1732.5	3.42588
8001	70620	7425	21644.7	85431.6	16604	2533.3	1028.5	3.42827
124034	98165.1	82806	262143	74587.8	230330	14430.9	8054.2	3.42946
55476.8	99984.2	36363	143443	103740	90618	2899.6	2050.4	3.43663
44770.5	68715.4	42699	14885.2	69224.8	14092	5.5	-23.1	3.43901
66639	95116	45915	57744.5	85661.3	44178	5721.1	3037.1	3.44021
200818	119498	110134	259040	114316	148504	5904.8	2558.6	3.45334
73055.2	77272.9	61959	84773.7	74390.8	74683	2356.2	1464.1	3.45811
123236	93715.6	86180	74990.3	89608.3	54845	42.9	31.9	3.45931
94752.8	81178.1	76495	99707.3	78238.7	83519	2143.9	1641.2	3.46289
129462	87698.8	96745	93822.3	87730.1	70087	37.4	55	3.46289
151812	93149.9	106808	218682	80527.5	177971	906.4	370.7	3.46408
47353.5	83240.1	37282	193271	93119.6	136021	499.4	261.8	3.46408
114114	91604.3	81640	77723.8	83471.9	61023	46.2	47.3	3.46766
7329	73029.2	6577	76396.1	76150.9	65747	64.9	27.5	3.46766
154965	111591	91009	262143	95045.2	180754	1863.4	866.8	3.47005
262143	146993	116875	262143	173163	99212	503.8	293.7	3.47005
10158.8	71227.5	9347	5401	68332	5180	-3.3	-37.4	3.47602
7207.5	64776.6	7292	4758.6	72390.8	4308	20.9	29.7	3.47721
77773.5	90119.2	56558	80787.3	81776.8	64743	8386.4	3724.6	3.47721
134399	100313	87805	114248	92219.2	81191	3811.5	1582.9	3.47841
262143	128181	134028	262143	68370	251277	1456.4	679.8	3.4796
13617	66133.4	13494	30517.3	70551.1	28348	23.1	17.6	3.48318
120280	90590.2	87015	105647	109307	63342	1120.9	510.4	3.48557
143266	97585.7	96214	237532	132822	117201	183.7	94.6	3.48557
141010	100277	92157	106169	104808	66387	159.5	52.8	3.48676
193252	109565	115593	176764	108592	106679	71.5	14.3	3.49273
150338	98112.1	100421	111744	90950.2	80519	115.5	95.7	3.49273
77838.8	78491.5	64991	69100.9	77557.7	58390	10308.1	4558.4	3.49989
34809.8	75939.3	30041	84154.4	78516.3	70242	72.6	30.8	3.50109
14679	74899	12844	14902.8	70370.3	13879	47.3	28.6	3.50705
125026	94286	86903	262143	83490.3	205770	14782.9	6944.3	3.50825
79322.2	100003	51983	175424	104405	110115	11427.9	5887.2	3.51064
116606	88718.1	86137	140000	99075.2	92607	2083.4	848.1	3.51422
8547	65882.9	8502	8174.1	92028.5	5821	33	-46.2	3.52615
6003.75	68955.8	5706	4796	70441.7	4462	5.5	4.4	3.53093
22948.5	66928.6	22471	11526.9	68087.2	11095	214.5	220	3.53212
20738.2	75026.3	18115	17400.9	75193.6	15166	79.2	64.9	3.5369
10899	69347.3	10300	8670.2	75630.3	7513	-26.4	30.8	3.54287
13202.2	67855.3	12751	4985.2	66730	4896	-23.1	9.9	3.55122
68951.2	82945.5	54479	79732.4	80419.6	64976	2916.1	1574.1	3.55719
171791	105503	106713	165153	100591	107599	200.2	88	3.55719
19131	76458.7	16398	7484.4	84104.5	5832	7.7	17.6	3.55838
106426	87267.5	79924	114550	90326.5	83111	147.4	63.8	3.55838
121354	87070.7	91340	48918.1	86119.8	37226	53.9	34.1	3.56316
116234	88476.1	86097	58507.9	101112	37922	18.7	38.5	3.56555
160652	104608	100647	144309	92599.2	102133	85.8	83.6	3.56555
104300	90552.7	75485	123091	99087.3	81412	227.7	121	3.56555
11123.2	63482.8	11483	11389.4	63239.5	11803	211.2	75.9	3.56793
22620.8	69400.9	21361	8725.2	69454	8233	-42.9	-20.9	3.56793
31125	93112.2	21907	72281	85536.4	55380	5112.8	3059.1	3.57032
99164.2	84016.3	77352	110082	79386.1	90877	7166.5	3177.9	3.57271
30026.2	89478	21992	34433.3	100990	22345	3777.4	2599.3	3.57509
128120	86817.7	96714	44474.1	89508.2	32563	-34.1	24.2	3.57748
16376.2	71841.1	14939	25987.5	72954.2	23345	1654.4	723.8	3.57868
136234	92228.9	96805	52550.3	90842.7	37911	17.6	-46.2	3.57987
129117	98329.1	86056	136286	88116.9	101361	114.4	44	3.57987
46625.2	72826	41958	35875.4	68332.9	34407	1669.8	1127.5	3.58106
66411	79002.2	55091	15479.2	75038.5	13519	13.2	23.1	3.58226
130546	87012.8	98324	59097.5	83489.9	46389	24.2	-11	3.58345
9420.75	68660.8	8992	58990.8	74037.6	52217	94.6	70.4	3.58584
43338.8	73425.6	38682	33712.8	71393.1	30947	256.3	453.2	3.59181
11733	75511.5	10183	92787.2	90253.2	67376	84.7	29.7	3.59539
139284	92573.5	98604	61326.1	101142	39737	20.9	27.5	3.59539
123690	94909.8	85409	141346	93878	98673	116.6	105.6	3.59658
14228.2	66005.7	14127	17035.7	65921.8	16936	547.8	211.2	3.59777
17965.5	94706.2	12432	220404	114000	126705	1908.5	765.6	3.59897
6702.75	68326.6	6429	77330	76869	65929	165	74.8	3.60374
111952	89613.9	81872	188742	87077.3	142051	10747	4677.2	3.60852
53825.2	71413.9	49395	22083.6	76986.6	18799	-26.4	44	3.61091
262143	154020	111543	262143	93822.3	183110	1496	671	3.61449
123170	91847.2	87886	74277.5	88617.6	54931	709.5	324.5	3.61449
9545.25	65820.4	9504	5207.4	66189.3	5156	-9.9	-13.2	3.61568
9519	64747	9635	9561.2	66469	9427	68.2	93.5	3.61687
63864	116019	36075	162789	136766	78006	3305.5	2862.2	3.61687
73901.2	98969.9	48936	180277	100739	117279	5942.2	3460.6	3.61807
9336.75	95429.4	6412	53909.9	86977.8	40620	85.8	11	3.61807
32182.5	70442.3	29941	6578	69230.1	6227	19.8	-19.8	3.62165
9948.75	65633.3	9934	5115	66104.6	5071	20.9	17.6	3.62881
14091	64723	14268	9089.3	65466.1	9099	88	246.4	3.63239
44519.2	70243	41536	30585.5	68019	29469	376.2	743.6	3.63359
136788	102789	87213	149401	99443.8	98459	371.8	211.2	3.63478
119775	85621.1	91678	54626	99623.5	35935	436.7	195.8	3.63717
28366.5	70696.2	26296	19340.2	68394.1	18532	1446.5	762.3	3.63717
125216	101446	80892	183286	90807	132279	270.6	75.9	3.64552
207102	131805	102975	192805	133859	94395	95.7	58.3	3.6491
262143	110732	155147	262143	75256.6	228283	7942	3287.9	3.65865
121169	85298.5	93096	48599.1	91754.8	34712	748	312.4	3.65985
40947.8	83685.8	32067	76446.7	79651.7	62899	2037.2	943.8	3.66104
165285	106870	101358	176223	115985	99573	297	140.8	3.66462
127220	95889.1	86949	123849	91319.5	88881	132	52.8	3.66582
150529	104560	94348	102103	104244	64190	132	57.2	3.6682
49387.5	107029	30241	102609	102134	65841	5403.2	3039.3	3.6694
11063.2	67596.6	10726	4551.8	70305.6	4243	642.4	305.8	3.67059
63294	82062.9	50547	77563.2	82035.8	61963	12879.9	5531.9	3.67298
141462	89773	103270	58559.6	96182.1	39901	34.1	2.2	3.67536
262143	136839	125548	224742	155458	94744	519.2	183.7	3.67656
112634	89072.3	82872	81288.9	89328.1	59638	493.9	178.2	3.67775
84133.5	108107	51003	224694	106334	138484	5286.6	3118.5	3.68014
43877.2	69201.7	41553	8655.9	66448.8	8537	-34.1	-15.4	3.68014
141346	94305.8	98226	77419.1	93820.9	54079	92.4	37.4	3.6873
7637.25	66557.8	7520	4675	66503.3	4607	-4.4	-1.1	3.6885
7316.25	69864.2	6863	3824.7	65910	3803	23.1	9.9	3.68969
6640.5	64301.4	6768	1656.6	61791.1	1757	14.3	31.9	3.68969
67104	82219	53488	132002	82280.6	105139	-13.2	30.8	3.69208
15004.5	70083	14031	18155.5	73333.7	16225	587.4	347.6	3.69446
124755	89761.7	91085	70354.9	83545.2	55189	147.4	59.4	3.69446
78855	94422.6	54731	98241	98833.7	65143	4974.2	3368.2	3.69685
34033.5	68942.2	32352	29368.9	67019.1	28719	1094.5	664.4	3.69685
35214.8	71343.9	32348	34091.2	88479.7	25251	115.5	146.3	3.69804
5984.25	63092.6	6216	4286.7	64081.5	4384	8.8	13.2	3.69804
129289	90409.3	93719	67916.2	84530.6	52655	16.5	-6.6	3.70401
83286.8	82654.9	66037	77302.5	81979.7	61797	8741.7	4326.3	3.70759
111809	88981.4	82349	69234	88040	51537	134.2	28.6	3.71118
17220	71680	15744	9398.4	78154.2	7881	-23.1	34.1	3.71595
25346.2	72460.8	22924	9731.7	70824.7	9005	-5.5	-12.1	3.72073
151728	99987.4	99449	69595.9	97842.7	46616	20.9	74.8	3.72192
152788	102665	97532	113627	107966	68972	-7.7	14.3	3.72311
262143	143042	120103	262143	74206.3	231514	8308.3	3449.6	3.72908
246378	143689	112372	160804	166436	63318	243.1	122.1	3.73147
135258	91409.7	96973	79846.8	93031.6	56248	144.1	63.8	3.73147
9634.5	64561	9780	5122.7	62552.9	5367	121	184.8	3.73386
262143	134129	128084	262143	123282	139354	229.9	92.4	3.73386
64705.5	81039.2	52327	82747.5	80666.1	67227	7400.8	4075.5	3.73505
107359	86002.5	81810	44552.2	84631.1	34500	44	-2.2	3.73982
236355	138455	111876	262143	68369.2	251280	858	466.4	3.74221
179435	114040	103117	234913	103575	148638	883.3	413.6	3.7446
110740	122165	59407	44000	115104	25052	42.9	19.8	3.7446
11133.8	65895.5	11073	7264.4	65566.7	7261	2.2	-5.5	3.74699
111096	88199.6	82549	160945	84214	125249	12301.3	5561.6	3.74699
8277	67873.1	7992	5767.3	69735.4	5420	-53.9	-7.7	3.74818
15237.8	87945.5	11355	36578.3	95707.9	25047	74.8	71.5	3.75057
195736	120484	106468	222960	125654	116287	19923.2	9026.6	3.75415
262092	147621	116355	181701	132267	90030	1431.1	556.6	3.75654
149348	110313	88726	262143	76992.2	223137	22305.8	9829.6	3.75773
78401.2	78904.5	65118	66651.2	73428.7	59487	5572.6	2385.9	3.75892
21927.8	73244.5	19620	24043.8	71390.6	22072	-14.3	-6.6	3.76012
71970	95381.7	49450	120463	91717.5	86076	9746	5171.1	3.7637
81273.8	81933.9	65008	90097.7	77839.1	75857	10590.8	4697	3.76489
29698.5	72805.9	26733	21198.1	68374.8	20318	62.7	37.4	3.76489
7701	65332.4	7725	8130.1	68768	7748	-47.3	9.9	3.76728
127174	94310.6	88373	210808	98533.2	140212	470.8	178.2	3.76847
122338	102637	78115	237732	107512	144914	6593.4	3391.3	3.76967
107962	87141.2	81195	39389.9	81318.5	31745	14.3	52.8	3.76967
58949.2	76346.8	50602	57162.6	79214.4	47292	6012.6	3032.7	3.77086
181082	110816	107091	218165	130751	109350	68.2	15.4	3.77325
152368	98212.6	101673	137301	90498.3	99429	82.5	69.3	3.77563
197009	104715	123298	190742	108064	115677	235.4	110	3.77563
262143	137445	124994	262143	95812.8	179306	1321.1	565.4	3.77683
262143	115655	148543	262143	84910.2	202329	10281.7	5414.2	3.77802
50173.5	82319.5	39944	72945.4	86833.8	55054	4968.7	3092.1	3.7816
19351.5	71260.3	17797	8811	69253.7	8338	22	37.4	3.7828
48967.5	73326.5	43765	14194.4	80862.7	11504	-4.4	4.4	3.78399
7617.75	64426	7749	5597.9	63724.9	5757	45.1	-13.2	3.78399
63249	76665.7	54067	79513.5	74669	69788	8539.3	3755.4	3.78399
123766	91680	88472	69018.4	97053.8	46605	81.4	110	3.78399
128888	92691.3	91128	80089.9	93289.9	56263	301.4	191.4	3.79354
9474.75	65210.8	9522	31257.6	66356.7	30871	702.9	267.3	3.79473
15270.8	86513.1	11568	13695	91892.7	9767	5.5	25.3	3.79473
28400.2	89611.9	20770	50262.3	115022	28638	565.4	1190.2	3.79712
14511	79434.8	11972	71165.6	82500.3	56532	2712.6	1119.8	3.79831
22201.5	87782.6	16575	15356	100476	10016	-1.1	5.5	3.79831
6147	74299.1	5422	24363.9	78343.2	20381	1161.6	466.4	3.79951
7185.75	63923.6	7367	6526.3	63609.1	6724	37.4	91.3	3.80667
5997.75	63275.7	6212	3637.7	63438.1	3758	33	116.6	3.80906
7728.75	72050	7030	49491.2	71045.8	45653	137.5	31.9	3.81025
5851.5	65329.5	5870	2330.9	63782	2395	39.6	-3.3	3.81144
27290.2	67515.8	26490	12769.9	66817.4	12525	187	397.1	3.81264
79170.8	115524	44913	86275.2	114218	49503	3478.2	1898.6	3.81264
129607	89880.7	94502	61227.1	99483.8	40334	-26.4	9.9	3.81622
6836.25	63657.4	7038	8402.9	65286.6	8435	341	132	3.82338
7902.75	66433.4	7796	20292.8	65879.5	20187	739.2	311.3	3.82338
8171.25	68044.6	7870	6000.5	68236.8	5763	-6.6	-14.3	3.82458
147136	96377.7	100051	133181	86996.4	100328	123.2	23.1	3.82577
52971	99687.2	34824	114504	114139	65746	8617.4	4555.1	3.82816
155740	103756	98371	162283	112730	94344	3432	1742.4	3.83293
184187	105408	114516	121341	114963	69172	315.7	64.9	3.83413
34566.8	99002.1	22882	89538.9	112013	52387	4644.2	2769.8	3.83532
34092	76678.3	29138	80291.2	74560.6	70573	6.6	17.6	3.83651
108338	87258	81368	33744.7	83017.1	26639	29.7	1.1	3.83771
41748.8	87654.5	31214	86210.3	81473.8	69346	7272.1	3929.2	3.83771
80992.5	91331.7	58117	98161.8	99000.2	64981	14857.7	6491.1	3.84248
132988	95886.3	90894	106733	87906	79572	49.5	-6.6	3.84964
27767.2	66986.5	27166	22360.8	67973.4	21559	1194.6	493.9	3.84964
4952.25	64975.1	4995	2195.6	65914.3	2183	-9.9	-26.4	3.85322
13314.8	70558.4	12367	18601	70998	17170	888.8	492.8	3.85442
6073.5	68650	5798	7256.7	70455.6	6750	380.6	112.2	3.85442
116544	92907.4	82209	79516.8	83049.9	62748	42.9	4.4	3.85442
9711.75	65131.9	9772	3745.5	64207.5	3823	-5.5	18.7	3.85561
134066	98245.2	89431	262143	97889.5	175502	374	202.4	3.85561
75037.5	79608.5	61773	107551	80193.1	87894	750.2	919.6	3.85681
159038	109677	95031	262143	91185.5	188405	23934.9	10480.8	3.858
133061	95193.6	91606	192063	93310.1	134895	2942.5	1258.4	3.858
135617	92771.8	95803	83567	89626.8	61105	50.6	11	3.85919
166144	99065.6	109911	120165	102738	76653	60.5	-1.1	3.85919
10029.8	67140.9	9790	18245.7	67979	17590	-13.2	-28.6	3.86158
27175.5	77051.7	23114	25428.7	79451.5	20975	610.5	647.9	3.86158
46279.5	96993.1	31270	84947.5	96046.1	57963	7109.3	4011.7	3.86277
262143	129982	132171	262143	68368.6	251282	5971.9	2666.4	3.86277
45218.2	80135.8	36980	56419	78268.4	47241	6300.8	2616.9	3.86277
51620.2	76324	44324	55408.1	74259.7	48899	5327.3	2259.4	3.86397
106781	89837.9	77896	56442.1	87219.8	42410	204.6	28.6	3.86516
64088.2	93599.4	44873	106811	92935.2	75321	10293.8	5210.7	3.86635
97545	93043.1	68707	120400	86189.5	91549	14248.3	6140.2	3.86994
51816.8	104643	32452	262143	68367.8	251285	558.8	244.2	3.87352
45900	75123.7	40042	36922.6	73488.6	32927	4658.5	1980	3.8759
262143	144735	118698	176546	167610	69030	80.3	49.5	3.87829
174770	113607	100819	187620	131064	93816	5943.3	2739	3.87949
262143	125997	136351	262143	89261	192467	9430.3	5357	3.88187
28476	94457.8	19757	46578.4	94180	32412	3765.3	2526.7	3.88426
5439.75	64222.6	5551	3281.3	73318.5	2933	-6.6	-2.2	3.88665
21317.2	67159.3	20802	18927.7	67965.9	18251	254.1	101.2	3.88784
11591.2	66752.6	11380	5996.1	70334.8	5587	8.8	22	3.88903
104449	88402.1	77432	162678	83679.4	127406	7452.5	3653.1	3.89023
123546	87449.8	92587	92722.3	84094.2	72260	39.6	71.5	3.89262
146088	92998.6	102948	96130.1	99084.4	63582	217.8	116.6	3.89739
22081.5	67402.6	21470	13997.5	65919.8	13916	2.2	5.5	3.90694
5363.25	64034.6	5489	2953.5	63069.6	3069	152.9	101.2	3.91052
139732	100131	91455	142047	100061	93035	221.1	113.3	3.91291
5376.75	66172.9	5325	84152.2	63729.2	86538	48.4	17.6	3.9153
43790.2	77874.7	36852	76563.3	80211.9	62555	1439.9	547.8	3.91649
225899	122929	120432	262143	135363	126917	2637.8	1113.2	3.91768
120790	90755.7	87224	79773.1	89090.5	58682	41.8	-35.2	3.92485
70413	85598	53910	79482.7	79915.6	65181	6129.2	3015.1	3.92843
262143	128805	133378	262143	109963	156232	1586.2	694.1	3.92962
49500	74358.4	43627	52264.3	73820.4	46399	3215.3	1538.9	3.9332
24558.8	87481.4	18398	40176.4	91614.5	28740	3386.9	1433.3	3.9332
51311.2	72041.1	46678	15166.8	74132.7	13408	11	0	3.9344
5877	63494.1	6066	7575.7	63692.2	7795	198	112.2	3.9344
143498	94225.3	99806	71054.5	89971	51757	39.6	19.8	3.93798
63038.2	73107	56510	70790.5	71471	64912	4625.5	2097.7	3.93798
69648	77043.7	59245	55052.8	81382.7	44333	7284.2	3513.4	3.93917
38117.2	74466.5	33546	43551.2	76638.5	37242	6538.4	2944.7	3.94514
143093	92479.2	101404	114282	92382.1	81072	235.4	102.3	3.94991
14054.2	67551.1	13635	26473.7	71545.6	24250	46.2	22	3.94991
125703	89986.4	91548	48167.9	83784	37677	12.1	-72.6	3.95349
16271.2	67760.9	15737	27098.5	80826.8	21972	27.5	-4.4	3.95349
47006.2	84918.9	36277	69011.8	79592.4	56824	1250.7	647.9	3.95469
75201.8	84744.9	58156	88441.1	85967.1	67422	1929.4	1111	3.95469
95975.2	110350	56999	36812.6	102292	23585	50.6	5.5	3.95469
138081	90403.3	100099	84407.4	89315	61935	156.2	40.7	3.95588
33632.2	69905.6	31530	41424.9	66877.4	40594	140.8	84.7	3.95708
149001	99536.5	98104	174880	91830.9	124805	558.8	215.6	3.95708
6048	66148.5	5992	5046.8	74208.5	4457	22	-31.9	3.95827
44074.5	71429.5	40438	40737.4	76821.2	34753	26.4	5.5	3.96066
61654.5	104752	38573	179881	105878	111342	390.5	264	3.96304
109874	92907.1	77504	82886.1	93459	58122	34.1	25.3	3.96304
127675	98994.3	84523	119703	86178.9	91030	394.9	189.2	3.96304
12072	64589	12249	6008.2	65944.3	5971	104.5	92.4	3.97259
6554.25	69414.9	6188	115946	67659.2	112307	238.7	104.5	3.97379
173809	107186	106271	114161	127069	58879	22	16.5	3.97737
104392	99781.5	68564	218624	115773	123757	12577.4	5704.6	3.9893
54309.8	79873.5	44561	32183.8	78046.2	27025	6847.5	3527.7	3.9905
246254	138828	116248	178654	138707	84410	746.9	356.4	3.99169
8238.75	80240	6729	45378.3	104859	28361	1987.7	811.8	3.99169
99624.8	84401	77357	34651.1	81260.1	27946	27.5	-36.3	3.99289
262143	116885	146981	262143	69348.6	247731	3564	1543.3	3.99289
66780.8	121358	36063	262143	86473.2	198672	4662.9	2846.8	3.99289
136772	91674.8	97775	78287	96293.6	53281	37.4	68.2	3.99885
26017.5	87127.4	19570	28894.8	84057.6	22528	1959.1	1702.8	4.00005
48143.2	76308.2	41347	42181.7	72784.3	37981	3459.5	1604.9	4.00124
15303	70245.7	14277	20110.2	73154	18016	2130.7	946	4.00244
104978	89175.1	77150	95478.9	86995.2	71927	11308	6187.5	4.00363
10149	66759.5	9963	4431.9	66739.2	4352	-48.4	48.4	4.0084
70750.5	79437.8	58369	74141.1	77169.7	62964	10558.9	5021.5	4.0096
163392	104654	102319	72042.3	105188	44885	866.8	1284.8	4.01079
262143	149650	114800	262143	88909	193229	9245.5	4101.9	4.01318
15454.5	66541.4	15221	10289.4	68640.7	9824	6.6	6.6	4.02034
82205.2	83489.4	64528	83923.4	82960.1	66297	10388.4	4568.3	4.02392
5279.25	65601.2	5274	21941.7	68240.9	21072	187	73.7	4.02512
132386	96649.9	89768	116794	99525.2	76907	124.3	25.3	4.0275
85692	80695.3	69594	175796	83844	137410	6866.2	2999.7	4.0275
146996	91622.4	105144	117008	90648.7	84593	124.3	39.6	4.02989
150256	97512.6	100984	130166	111310	76638	141.9	106.7	4.03108
112528	97302.7	75791	98973.6	95866.6	67660	254.1	146.3	4.03347
138532	93044.5	97575	91103.1	92890.4	64275	425.7	154	4.03347
142380	96934.5	96261	91899.5	100009	60222	2715.9	1498.2	4.03705
60551.2	93056.2	42644	113422	93037.5	79895	2869.9	2124.1	4.03944
152601	107095	93383	95843	99377.7	63205	4917	2227.5	4.03944
169279	117121	94721	209013	113281	120920	182.6	103.4	4.04063
55538.2	71364.9	51002	53219.1	69586.9	50121	2861.1	1456.4	4.04302
14648.2	68546.1	14005	7052.1	65695.3	7035	13.2	61.6	4.04421
11683.5	72542.9	10555	6458.1	73799.1	5735	6.6	-36.3	4.04899
133966	98464.4	89165	70594.7	97391.7	47504	39.6	18.7	4.04899
120924	91082.1	87008	51439.3	98524.8	34216	29.7	57.2	4.05257
21108.8	75545.2	18312	23170.4	116655	13017	111.1	61.6	4.05496
74107.5	78067.1	62212	110942	76717.5	94772	6145.7	3126.2	4.06928
45445.5	69583.6	42802	16672.7	76170.2	14345	71.5	5.5	4.07406
224058	140944	104182	196528	118492	108697	161.7	150.7	4.07644
8014.5	64684.5	8120	5145.8	70023.9	4816	2938.1	1189.1	4.08002
9581.25	66686.2	9416	4217.4	65125.2	4244	4.4	-15.4	4.08122
72086.2	108509	43538	168740	90988.4	121538	8187.3	4317.5	4.08719
121513	90693.8	87806	75869.2	113559	43785	27.5	47.3	4.08838
14252.2	67439.4	13850	7339.2	70001.7	6871	6.6	0	4.08838
15429	65989.4	15323	5525.3	69582.3	5204	788.7	282.7	4.08957
124936	88325.2	92701	63032.2	89310.5	46253	0	7.7	4.09196
6256.5	66250.8	6189	3366	68806.7	3206	-14.3	-52.8	4.09196
75193.5	81402.8	60537	56670.9	76259.4	48702	11980.1	5094.1	4.09316
262143	111575	153976	262143	71591.8	239969	25561.8	11533.5	4.09793
112553	92827.9	79462	58602.5	90440.9	42465	-7.7	5.5	4.09912
134943	94350.1	93732	90577.3	95942.8	61871	18.7	71.5	4.10271
164456	98354.7	109581	159526	88828.9	117695	298.1	139.7	4.10748
126156	94245.3	87726	105742	102638	67518	37.4	-27.5	4.10748
200583	126015	104316	262143	90469.5	189896	4038.1	1810.6	4.10748
144998	94958.6	100071	54281.7	96477.3	36873	4.4	16.5	4.10748
210632	136087	101435	236551	141943	109217	7275.4	3864.3	4.10867
28939.5	102562	18492	54101.3	106525	33284	3877.5	2468.4	4.11464
60936	94073.2	42451	67345.3	87594.6	50386	4348.3	2288	4.11703
139663	96862.6	94494	159831	88908.7	117814	368.5	172.7	4.11942
163042	99000.3	107930	66798.6	97189.6	45043	22	2.2	4.12061
7001.25	64597.2	7103	6417.4	68754.4	6117	4.4	-4.4	4.1218
79440	93377.7	55754	114987	85249.7	88397	5940	3273.6	4.13493
147542	96735.9	99956	106732	95933.3	72913	745.8	331.1	4.13493
88409.2	81513.6	71080	91000.8	80426	74153	9995.7	4631	4.1409
9393.75	66317.9	9283	3890.7	68140.3	3742	26.4	-7.7	4.14448
134574	94361.9	93464	59599.1	93898.3	41597	108.9	6.6	4.14448
94083	84103.9	73312	96751.6	80496.5	78770	5622.1	2831.4	4.14568
66288.8	80618.7	53887	71634.2	81297.7	57746	7887	4340.6	4.14807
136507	90802.2	98523	66218.9	89953.6	48244	75.9	-9.9	4.15284
241785	137097	115580	262143	106417	161439	17241.4	8189.5	4.15403
183754	105857	113762	175385	98847.9	116280	1321.1	602.8	4.15523
11640.8	65574	11634	16568.2	66951.1	16218	-39.6	50.6	4.15523
59716.5	75996.3	51497	64309.3	72450.2	58172	6799.1	3348.4	4.15523
29618.2	103728	18713	83501	105709	51768	2776.4	2010.8	4.15761
196425	109620	117432	185841	127177	95766	619.3	317.9	4.16239
133721	93955	93274	86933	98109.9	58070	29.7	45.1	4.16358
118246	109939	70488	115581	132102	57340	2286.9	942.7	4.16478
39223.5	69305.8	37090	11513.7	68740.3	10977	-63.8	15.4	4.16478
7701	79093.1	6381	4700.3	81276.8	3790	-24.2	19.8	4.16716
23474.2	70166.9	21925	7433.8	72228.5	6745	37.4	33	4.16716
262143	147211	116702	262143	156214	109976	3146	1373.9	4.16955
151833	93102.6	106877	86942.9	94300	60423	168.3	90.2	4.17313
132864	101570	85728	126855	114892	72360	117.7	8.8	4.17433
14287.5	64336	14554	8465.6	82892.8	6693	-20.9	58.3	4.18149
35635.5	103741	22512	85974.9	122972	45819	6083	3397.9	4.18984
115257	95760.4	78879	101815	88478.8	75414	107.8	19.8	4.19223
157425	115754	89129	123499	131831	61394	798.6	330	4.19581
127675	88243	94821	69452.9	83164.3	54731	140.8	31.9	4.19701
92479.5	84212	71970	82413.1	83078.6	65011	12427.8	5581.4	4.19939
[truncated: 18,001 more rows]
