# Supplementary material for: N-chlorination mediates protective and immunomodulatory effects of oxidized human plasma proteins
Source: eLife. 2019 Jul 12;8:e47395. doi: 10.7554/eLife.47395 (PMC6650281; doi:10.7554/eLife.47395)
Supplement: Figure 8—source data 1. [file elife-47395-fig8-data1.zip › Figure 8 Source Data 1/scale values/Ag85B 3.csv]

FSC-A	FSC-H	FSC-W	SSC-A	SSC-H	SSC-W	FITC-A	PE-A	Time
81033	87933.7	60393	106469	85107.7	81985	2602.6	1293.6	0
114294	108136	69268	138384	95806.7	94661	229.9	187	0.00107587
154418	106183	95306	207620	103566	131381	413.6	167.2	0.00215173
262143	131121	131023	262143	178551	96218	334.4	122.1	0.00968279
125803	104989	78528	197959	100500	129089	161.7	78.1	0.0215173
8454	65738.2	8428	10731.6	67366.5	10440	36.3	66	0.0247449
13638.8	64503.8	13857	7634	62428.5	8014	0	169.4	0.0290484
76310.2	79708.5	62742	82911.4	77846.4	69800	3521.1	1972.3	0.032276
135124	98257.6	90125	165622	95985.8	113081	174.9	149.6	0.0365794
6081.75	65286.4	6105	3718	63836.2	3817	-42.9	-6.6	0.0365794
147499	100343	96334	119129	90017.7	86730	-20.9	-14.3	0.0365794
82225.5	103532	52049	131901	129689	66654	16152.4	7416.2	0.0365794
122356	87833.9	91294	71002.8	84061.8	55355	40.7	18.7	0.0376553
131821	90793.5	95150	51729.7	87905.3	38566	-16.5	-3.3	0.0376553
103361	93704.3	72290	235710	85451.1	180776	12984.4	6634.1	0.0387312
105819	121728	56971	168460	127138	86836	119.9	50.6	0.0408829
262143	137711	124753	262143	96851.5	177383	633.6	268.4	0.0494898
81909.8	83951.7	63942	89382.7	87568.2	66894	7180.8	3589.3	0.0505657
137837	89494.5	100937	207035	93759.2	144714	304.7	67.1	0.0516416
6387	64476	6492	4579.3	65755.7	4564	-13.2	11	0.0527174
7044	71671.4	6441	12624.7	67973.4	12172	67.1	82.5	0.0537933
76442.2	77828.1	64369	79558.6	80577.9	64707	10172.8	4631	0.0580968
13422.8	67834.2	12968	8250	65895.4	8205	1.1	20.9	0.0613244
78583.5	79425.8	64841	155013	80263.4	126570	7469	3494.7	0.0634761
34202.2	69111	32433	20440.2	72323.1	18522	211.2	262.9	0.0656278
7067.25	72300.9	6406	61323.9	79571.6	50507	171.6	146.3	0.0677796
127129	91793.1	90764	130063	102306	83317	603.9	319	0.0699313
25004.2	66931.3	24483	19828.6	65863.5	19730	246.4	297	0.0710071
44923.5	88691.3	33195	74364.4	83522.6	58350	6541.7	3808.2	0.072083
50547.8	80078.7	41368	58283.5	77401.1	49349	4631	2093.3	0.0774623
16605.8	70639.6	15406	45460.8	92427.8	32234	847	405.9	0.0774623
16454.2	73167.7	14738	4829	75530.6	4190	-48.4	6.6	0.0817658
78389.2	84622	60709	81609	80234.1	66659	8135.6	3575	0.0860693
23515.5	66761	23084	18676.9	67186.8	18218	141.9	96.8	0.088221
66229.5	81738.9	53101	79785.2	84948	61553	7422.8	3676.2	0.0925245
19797	66670.9	19460	17671.5	66535.6	17406	882.2	442.2	0.0925245
135976	93324.8	95487	126196	83064.6	99566	215.6	106.7	0.0957521
139590	90352.3	101250	93453.8	90876	67395	18.7	30.8	0.0957521
213718	118311	118385	262143	106227	161728	6666	3279.1	0.0979038
159029	104282	99942	139582	99906.8	91562	144.1	84.7	0.0989797
6531.75	69842.5	6129	39594.5	71476	36304	33	-7.7	0.100056
135015	97735	90534	70313.1	89935.8	51237	24.2	4.4	0.101131
138082	94870.1	95387	163537	104039	103015	344.3	127.6	0.104359
22194	68399.1	21265	17351.4	69223.9	16427	46.2	16.5	0.105435
12987	65144.7	13065	9430.3	63661.3	9708	191.4	60.5	0.107587
6124.5	66574.1	6029	3491.4	66806.5	3425	22	-29.7	0.110814
8042.25	66213.2	7960	19343.5	76681.3	16532	8.8	16.5	0.112966
26788.5	70873.6	24771	42102.5	71449.3	38618	-17.6	74.8	0.112966
111148	88069.5	82710	71133.7	91627.4	50878	56.1	46.2	0.112966
112338	96484.9	76304	162772	106217	100431	277.2	812.9	0.114042
111947	88548.2	82854	77324.5	83033.6	61030	94.6	48.4	0.114042
43822.5	89684	32023	64234.5	97970	42969	3976.5	2893	0.115118
22136.2	65578.2	22122	15453.9	67112	15091	26.4	93.5	0.116194
262143	154214	111402	262143	162000	106048	398.2	184.8	0.118345
50406.8	89099.6	37076	48551.8	85417.6	37251	1652.2	1024.1	0.1248
122800	107343	74973	161899	100037	106063	313.5	198	0.129104
25704	71264	23638	24703.8	73197.8	22118	1489.4	784.3	0.134483
129408	89295.9	94975	108725	96954.9	73492	93.5	12.1	0.142014
186044	108176	112711	175912	114887	100347	3441.9	1487.2	0.145242
149296	102969	95021	122890	128592	62630	2667.5	1129.7	0.146318
11940.8	68662.7	11397	18246.8	73022.9	16376	42.9	37.4	0.146318
33694.5	81318.5	27155	47115.2	88687.4	34816	3235.1	2295.7	0.148469
139862	110179	83192	163462	109051	98235	1.1	69.3	0.149545
262143	116286	147738	262143	68369.7	251278	292.6	170.5	0.154925
91209.8	82034.5	72866	115017	77734.5	96968	8078.4	3795	0.156001
72808.5	77818.2	61317	65656.8	73949.2	58187	5113.9	2311.1	0.156001
149289	100460	97390	262143	78890.8	217767	629.2	308	0.162456
28452.8	76196.4	24472	15708	79205.9	12997	82.5	29.7	0.165683
154033	96846.4	104234	129114	95892.9	88240	83.6	-58.3	0.17429
162489	105260	101167	184368	95820.1	126098	72.6	64.9	0.175366
64512.8	77570.6	54504	117917	84283.5	91688	8203.8	4023.8	0.177518
83826.8	89742.4	61216	144101	86777.4	108828	6914.6	3052.5	0.17967
52482	84816	40552	46036.1	84072.4	35886	3840.1	1884.3	0.17967
139940	134560	68156	42301.6	142658	19433	51.7	12.1	0.180745
6329.25	79569.1	5213	64124.5	86156.7	48777	246.4	92.4	0.180745
107099	112729	62263	185363	108888	111564	3688.3	1766.6	0.181821
133412	91395	95665	71977.4	89469.7	52723	57.2	-24.2	0.181821
39117.8	68665.4	37335	23338.7	67609.3	22623	30.8	11	0.186125
7956.75	64704.5	8059	4741	65055.7	4776	12.1	18.7	0.188277
5475.75	69613.7	5155	23379.4	93677.7	16356	313.5	133.1	0.189352
139429	92303.7	98995	160482	90563.1	116133	591.8	270.6	0.193656
21523.5	71850.2	19632	33727.1	78884.3	28020	45.1	38.5	0.197959
141854	99761.3	93188	128130	108009	77745	179.3	83.6	0.200111
96705	95561.8	66320	138048	91080.3	99331	5577	2699.4	0.201187
9806.25	66397.6	9679	8484.3	64616.7	8605	243.1	258.5	0.201187
61752.8	109628	36916	130557	115426	74127	12260.6	6131.4	0.206566
9701.25	78327.1	8117	90420	83559.2	70917	536.8	231	0.206566
24077.2	68929.2	22892	6122.6	69074	5809	11	26.4	0.213021
56287.5	92750.1	39772	111299	113910	64034	6658.3	3712.5	0.215173
11606.2	74512.9	10208	27474.7	79671.8	22600	39.6	-8.8	0.215173
9734.25	65383.2	9757	6877.2	65291.1	6903	154	121	0.229159
10555.5	71411.7	9687	22062.7	70189.4	20600	1216.6	519.2	0.229159
5744.25	64973.3	5794	3731.2	65662.7	3724	-12.1	22	0.230235
24951.8	67703.3	24153	15688.2	66499.1	15461	-38.5	0	0.234539
7993.5	69468.5	7541	35392.5	70584.7	32861	2365	946	0.23669
5418	65499.7	5421	1453.1	66548.1	1431	31.9	7.7	0.239918
10125	67557.7	9822	17294.2	95467.7	11872	-33	3.3	0.24207
39054	70341.4	36386	16459.3	69538.2	15512	77	596.2	0.246373
72197.2	94155.8	50252	132833	105734	82332	7412.9	4147	0.250677
262143	159496	107713	262143	139661	123011	2077.9	906.4	0.251753
108896	100346	71120	262143	82821.8	207431	14932.5	8923.2	0.252828
113406	107554	69102	139310	95291.5	95809	11525.8	6603.3	0.257132
32206.5	74152.8	28464	15211.9	73682.7	13530	64.9	29.7	0.27327
8467.5	73218.9	7579	8828.6	89745.8	6447	8.8	39.6	0.274346
13355.2	67785.8	12912	5713.4	73852.7	5070	-1.1	-1.1	0.274346
53035.5	79247.9	43859	66409.2	83333.8	52226	5584.7	2929.3	0.276498
144642	107468	88205	169812	105282	105705	74.8	14.3	0.276498
80148.8	92378.3	56860	106989	88005.4	79673	3845.6	2535.5	0.289408
112525	85764.1	85985	62112.6	83403.9	48806	72.6	20.9	0.292636
219854	148126	97271	240030	124988	125857	708.4	319	0.293711
6388.5	64750.5	6466	4052.4	69632.4	3814	29.7	11	0.293711
81025.5	83556.3	63551	96606.4	79793.3	79345	11821.7	5306.4	0.296939
6859.5	73347.1	6129	12340.9	76220.3	10611	1675.3	690.8	0.300167
14286.8	66792.4	14018	9172.9	66595.2	9027	0	-1.1	0.301242
7886.25	65830.2	7851	6793.6	65764.5	6770	383.9	130.9	0.306622
141366	99241.2	93354	110954	93361.5	77885	82.5	34.1	0.308774
72137.2	89566.5	52783	102536	94424.8	71166	4199.8	2864.4	0.308774
137486	100750	89432	128756	97024.9	86969	94.6	47.3	0.310925
110386	96265.9	75149	240507	90595.5	173981	9077.2	4293.3	0.310925
137958	88858	101749	69168	85038.8	53305	-17.6	9.9	0.313077
131170	92889.2	92544	79647.7	88486	58990	55	84.7	0.314153
74133.8	74014	65642	43345.5	72122.5	39387	1586.2	1356.3	0.314153
33171.8	71659.8	30337	9733.9	71180.6	8962	37.4	36.3	0.314153
137354	99431.1	90531	199158	117193	111372	1912.9	772.2	0.315229
15766.5	67782.3	15244	13718.1	65536.5	13718	15.4	8.8	0.319532
129536	92042.2	92232	136886	97060.1	92427	192.5	72.6	0.320608
123650	90507	89535	117095	94629	81095	326.7	155.1	0.320608
29988	80846.3	24309	27218.4	95104.8	18756	4291.1	2795.1	0.334594
5716.5	63724.5	5879	5141.4	62910.2	5356	29.7	75.9	0.334594
7417.5	65540.4	7417	4034.8	66155.8	3997	-35.2	20.9	0.336746
159826	93602.4	111903	74509.6	97565.6	50049	79.2	-6.6	0.337822
105574	90967.3	76059	145388	85612.5	111294	9220.2	4283.4	0.337822
141483	96364.9	96220	131146	98770.5	87018	7.7	29.7	0.338898
36319.5	87876.9	27086	60376.8	147633	26802	455.4	227.7	0.349656
118118	88399.3	87568	85096	102499	54409	110	46.2	0.349656
67536.8	74290.7	59578	59557.3	75832	51471	7794.6	3894	0.356112
80984.2	80671.6	65790	23001	77337.9	19491	2.2	9.9	0.356112
159980	103740	101065	202944	94421.9	140859	284.9	169.4	0.359339
143264	96031.6	97769	95471.2	99064.3	63159	97.9	41.8	0.360415
256642	154582	108805	262143	131187	130957	14627.8	6283.2	0.364719
12891	67792.1	12462	6779.3	68331	6502	3.3	8.8	0.36687
138602	111038	81804	149685	95851.6	102343	7896.9	4653	0.367946
143376	102199	91941	164736	91253.7	118309	61.6	-4.4	0.367946
13104.8	67854.4	12657	3653.1	68285.7	3506	-29.7	-14.3	0.371174
262143	141714	121229	262143	131724	130423	1482.8	620.4	0.373325
45966	106214	28362	171401	132107	85029	6023.6	3362.7	0.377629
147328	92901.7	103930	68904	89119.6	50670	8.8	38.5	0.380857
262143	146584	117201	262143	130607	131538	583	234.3	0.383008
262143	125381	137021	262143	104772	163974	8170.8	3916	0.38516
55381.5	78497.4	46237	50656.1	76275.1	43524	4776.2	2268.2	0.38516
12587.2	68680.2	12011	6914.6	80647	5619	19.8	75.9	0.387312
15049.5	66953	14731	10302.6	65936.6	10240	6.6	-18.7	0.391615
42102.8	97586.1	28275	60655.1	102580	38751	3595.9	2681.8	0.391615
67848.8	79333	56049	65714	76776.6	56093	5920.2	2795.1	0.395919
118326	97788.3	79300	88873.4	102188	56997	34.1	31.9	0.396995
115754	105347	72010	155762	118368	86240	6098.4	3136.1	0.396995
121571	87668.3	90880	75959.4	88166.8	56462	148.5	75.9	0.39807
5862	64719	5936	5979.6	65269.7	6004	15.4	-9.9	0.39807
200994	107377	122674	230096	105498	142937	342.1	160.6	0.399146
31428.8	139038	14814	262143	68368.9	251281	57.2	24.2	0.413133
49222.5	81747.7	39461	57813.8	100691	37629	2636.7	2063.6	0.41636
11787	64421.1	11991	4666.2	64258.1	4759	161.7	108.9	0.41636
109592	89425.2	80315	49200.8	83975.9	38397	47.3	18.7	0.417436
89448	85482.7	68576	113706	81607.5	91313	3423.2	1890.9	0.418512
5697.75	71057.6	5255	52639.4	72940.1	47296	112.2	47.3	0.420664
145167	95146.2	99990	110828	112628	64489	245.3	102.3	0.423891
5182.5	65605.6	5177	13234.1	73807.3	11751	90.2	4.4	0.424967
21540.8	67700.7	20852	25835.7	70122.1	24146	558.8	267.3	0.428195
8753.25	66448.9	8633	12795.2	67255.9	12468	246.4	159.5	0.430346
124492	92366.6	88330	122593	103151	77888	171.6	28.6	0.430346
124522	96174.6	84853	141347	94298.3	98234	545.6	310.2	0.435726
86500.5	137842	41126	262143	130226	131923	9626.1	4934.6	0.435726
86418.8	95429.3	59348	107371	91018.8	77310	9913.2	4324.1	0.438953
33549	76510	28737	49388.9	79837	40542	1621.4	738.1	0.441105
108619	88055.9	80840	62082.9	87883.7	46296	112.2	31.9	0.442181
129855	89570.4	95011	89598.3	86412.7	67952	48.4	53.9	0.442181
7716	81798.1	6182	56808.4	91810.2	40551	60.5	30.8	0.445408
119492	96110.6	81479	121033	89532.2	88594	135.3	29.7	0.451864
6160.5	63740.9	6334	7026.8	63579.8	7243	6.6	-3.3	0.455091
131098	90311.3	95134	66520.3	92703.5	47026	11	-35.2	0.456167
128245	93698.3	89699	91124	110835	53881	83.6	31.9	0.458319
152020	96671	103059	103359	92545.2	73194	115.5	84.7	0.471229
107462	84946.3	82907	152571	82413.5	121326	2519	1910.7	0.477684
62427	88468.3	46245	144536	84106.9	112622	4792.7	2236.3	0.481988
79520.2	88993.2	58560	109657	92989	77283	11267.3	4759.7	0.485215
55782.8	78539.5	46547	86765.8	77078.1	73773	644.6	432.3	0.485215
43971	92822.8	31045	164938	113152	95530	5716.7	3162.5	0.487367
6595.5	75938.6	5692	72657.2	89749.5	53055	403.7	172.7	0.488443
68735.2	103860	43372	125311	107039	76723	4733.3	2879.8	0.493822
145957	100994	94713	87953.8	92084.8	62596	5.5	-8.8	0.493822
148308	101888	95394	126022	102003	80968	193.6	91.3	0.495974
55434	76711.9	47358	57940.3	74722.5	50817	3703.7	1735.8	0.495974
18786	66628.4	18478	7844.1	71877.9	7152	-27.5	-7.7	0.500278
56079	76944.8	47764	56135.2	73446.8	50089	1515.8	677.6	0.512112
133480	93972.2	93089	171511	93636.6	120040	201.3	111.1	0.514264
8704.5	66510.2	8577	23793	68755.1	22679	735.9	317.9	0.520719
173696	110398	103112	233612	98391	155604	1205.6	1395.9	0.521795
154506	101125	100131	126580	97492.8	85089	29.7	26.4	0.522871
161176	99788.5	105852	124348	109315	74549	454.3	202.4	0.526098
26232	75520.1	22764	35817.1	87212	26915	46.2	18.7	0.531478
88720.5	82948.9	70096	50661.6	78268.7	42420	36.3	-5.5	0.532554
144232	91273.5	103561	83671.5	83404.2	65746	16.5	17.6	0.534705
41873.2	84273.7	32563	8124.6	82525.4	6452	5.5	-39.6	0.534705
44044.5	88472.4	32626	47551.9	96234.5	32383	6541.7	3632.2	0.539009
12637.5	65013.8	12739	5854.2	65115.6	5892	293.7	209	0.545464
37802.2	76747.5	32280	60296.5	74542.9	53011	3672.9	1698.4	0.54654
7343.25	67638.4	7115	6493.3	65996.4	6448	20.9	13.2	0.547616
5771.25	66460.1	5691	5652.9	66895.7	5538	-23.1	-44	0.550843
22431.8	73138.7	20100	24455.2	71911.7	22287	-17.6	15.4	0.555147
262143	146139	117558	262143	115732	148445	5842.1	2407.9	0.556223
5483.25	66632.7	5393	1449.8	65527	1450	-11	20.9	0.556223
88192.5	76088.8	75961	84400.8	73639.6	75113	4142.6	2290.2	0.556223
108703	91152.6	78154	59260.3	98211.7	39544	59.4	-46.2	0.557299
15316.5	67223.6	14932	36001.9	88064.4	26792	66	38.5	0.55945
37295.2	80922.5	30204	49553.9	79918.4	40636	9748.2	4174.5	0.560526
113787	92770.2	80383	75582.1	91336.3	54232	18.7	-18.7	0.562678
115221	101764	74202	129109	92257.5	91714	99	30.8	0.562678
262143	144315	119044	225185	169136	87254	651.2	272.8	0.563754
127200	91451.6	91154	49061.1	89571.8	35896	-26.4	4.4	0.565905
128672	89671.5	94039	60945.5	86361.3	46249	35.2	-12.1	0.566981
47481.8	71915	43270	50358	71855.7	45929	1425.6	1062.6	0.566981
144611	91730.6	103316	99246.4	91159.2	71350	100.1	71.5	0.568057
19807.5	73522	17656	13941.4	71313.1	12812	-16.5	16.5	0.569133
194023	114053	111487	177718	96353.7	120877	425.7	1020.8	0.571285
138628	94498.7	96140	132625	94801.6	91683	107.8	-1.1	0.573436
49320	111131	29085	87661.2	138710	41417	9820.8	4945.6	0.574512
161226	147860	71460	262143	94567.6	181667	959.2	418	0.575588
7661.25	63927.6	7854	12367.3	64804	12507	141.9	66	0.575588
82671	96462.7	56166	150415	102446	96222	11041.8	5623.2	0.582043
147938	93193.8	104033	78629.1	87489.4	58899	83.6	23.1	0.582043
27028.5	73772	24011	7728.6	77899.4	6502	14.3	19.8	0.584195
38112.8	69590.9	35892	25752.1	68283.3	24716	3542	1593.9	0.585271
117558	109654	70260	262143	93330	184076	2440.9	1025.2	0.585271
123325	91609.1	88225	59006.2	102154	37855	-9.9	33	0.586347
83669.2	107823	50855	262143	68369.4	251279	563.2	235.4	0.588499
128306	98776.9	85128	67834.8	122237	36369	36.3	27.5	0.589575
60655.5	74820.1	53129	70849.9	76283.4	60868	5497.8	2796.2	0.59065
106728	91164.8	76724	205620	87632.4	153773	9190.5	4858.7	0.591726
7139.25	68263.5	6854	36503.5	73455.3	32568	446.6	202.4	0.592802
15011.2	65354.2	15053	18244.6	68293.2	17508	80.3	20.9	0.593878
5499	64239.3	5610	2653.2	66189.6	2627	-13.2	-8.8	0.597106
113762	92882.9	80268	75334.6	96530.1	51146	79.2	26.4	0.598181
5097.75	65340.5	5113	3747.7	65935.4	3725	-13.2	-25.3	0.604637
131309	87592.1	98245	57931.5	85851.2	44223	15.4	47.3	0.60894
7814.25	66690.3	7679	6051.1	69051.9	5743	20.9	13.2	0.612168
141750	99461.8	93400	79993.1	87138.5	60162	30.8	59.4	0.614319
116570	92660.1	82447	113659	94481.5	78838	183.7	89.1	0.615395
11588.2	71149.3	10674	4513.3	70441.5	4199	6.6	36.3	0.618623
71828.2	100903	46652	262143	96816.5	177447	9020	4778.4	0.619699
153100	102256	98122	148719	115135	84652	200.2	55	0.622926
56696.2	98419.9	37753	112628	99636.6	74081	4451.7	2795.1	0.625078
105228	116676	59106	94604.4	119830	51740	3944.6	2293.5	0.626154
262143	134499	127732	262143	102018	168399	3798.3	1562	0.62723
13673.2	64615.7	13868	4033.7	63561.6	4159	125.4	202.4	0.629382
61514.2	83283	48406	67134.1	80359.8	54750	1038.4	685.3	0.632609
12206.2	70331.4	11374	43898.8	70653.8	40719	2679.6	1096.7	0.633685
136408	88137.2	101429	70167.9	87288.3	52682	2.2	11	0.634761
10830.8	65924	10767	9155.3	67766.2	8854	-11	26.4	0.634761
64284.8	104421	40346	30621.8	115554	17367	-41.8	-9.9	0.636913
20706.8	95937.6	14145	69078.9	116736	38781	39.6	42.9	0.637988
122540	86643.8	92687	90774.2	88130.4	67502	28.6	3.3	0.64014
170698	101263	110473	200826	94976.9	138574	635.8	281.6	0.64014
5653.5	65646.3	5644	3880.8	67248	3782	41.8	8.8	0.643368
262143	142264	120760	219751	191376	75253	1144	480.7	0.646595
8014.5	69476	7560	3361.6	68016.6	3239	-40.7	-27.5	0.654126
145233	95889.5	99260	85508.5	91267	61401	9.9	42.9	0.65843
10341.8	68765.9	9856	3991.9	66806.2	3916	14.3	4.4	0.659506
161653	98335.5	107734	187735	87170.9	141141	180.4	80.3	0.659506
18861.8	82457.7	14991	61277.7	84479.4	47537	437.8	238.7	0.659506
32121.8	72593.2	28999	16814.6	94257.3	11691	2055.9	1862.3	0.662733
204252	130744	102382	240327	186998	84226	6746.3	3953.4	0.662733
176866	101251	114479	245198	107978	148820	11607.2	5702.4	0.664885
14817	74024	13118	29656	75442	25762	3715.8	1648.9	0.667037
112897	89772.8	82417	42944	85911.6	32759	17.6	41.8	0.667037
12709.5	64318.9	12950	9763.6	64901.8	9859	278.3	125.4	0.669189
132282	87922.4	98601	136714	89017.1	100651	825	326.7	0.669189
65937.8	100100	43170	130041	104577	81494	8929.8	4613.4	0.670264
83601	89717.6	61068	96107	81839.7	76961	12068.1	4929.1	0.670264
262143	138705	123859	262143	68370.3	251276	1115.4	567.6	0.672416
10821.8	66318.9	10694	5877.3	66226.8	5816	513.7	356.4	0.681023
5067	63786.2	5206	1536.7	62281.5	1617	-4.4	-22	0.681023
184630	111997	108038	137666	111093	81212	44	-15.4	0.681023
7006.5	72095.8	6369	34884.3	72335.9	31605	1087.9	416.9	0.682099
73867.5	79831.5	60640	74467.8	76017.5	64200	6987.2	3208.7	0.682099
6805.5	67291.1	6628	10683.2	87484	8003	1461.9	636.9	0.697161
6936	65897	6898	4730	67667.6	4581	-24.2	-11	0.697161
243126	141526	112584	194008	128150	99216	221.1	73.7	0.700389
85599	86890.4	64562	148543	83222.8	116974	7882.6	3599.2	0.700389
125288	88748.2	92519	134470	117226	75176	157.3	70.4	0.701465
16365.8	81247.3	13201	11533.5	117406	6438	-48.4	-13.2	0.701465
65123.2	95415.1	44730	62636.2	92584.7	44337	7973.9	4049.1	0.704692
71495.2	108750	43085	103708	97272.3	69872	7410.7	4107.4	0.704692
18269.2	65035	18410	7654.9	63696.2	7876	234.3	224.4	0.705768
130928	94753.1	90556	112980	105764	70007	73.7	51.7	0.706844
122492	114566	70070	155188	150641	67514	337.7	165	0.70792
14140.5	79532.4	11652	92178.9	80895.5	74677	2798.4	1151.7	0.70792
44271.8	76459.1	37947	58235.1	82651.1	46176	3132.8	2031.7	0.70792
117452	85176.4	90369	50402	84728.6	38985	7.7	-18.7	0.710072
145572	104781	91049	214540	103019	136480	179.3	41.8	0.712223
64979.2	78482.9	54260	77407	81621.6	62152	11150.7	4827.9	0.714375
47358	113674	27303	99409.2	139517	46696	7267.7	3889.6	0.714375
217725	120716	118202	194517	136049	93701	15204.2	6481.2	0.716527
242290	128446	123622	262143	88300.4	194561	165	35.2	0.717602
72544.5	78258.4	60751	117645	79351	97163	6893.7	3412.2	0.717602
79413.8	79816.9	65205	26067.8	77117.3	22153	16.5	15.4	0.719754
61650.8	84676.6	47715	59067.8	82954.4	46665	445.5	677.6	0.719754
59323.5	100050	38859	57828.1	119977	31588	7637.3	4164.6	0.725134
137300	91528.8	98309	105462	88475.2	78119	28.6	67.1	0.729437
29556.8	69400.3	27911	5472.5	71429.1	5021	-23.1	-28.6	0.731589
8050.5	63928	8253	8514	63630.2	8769	189.2	123.2	0.733741
7233.75	64072.3	7399	1872.2	66250.8	1852	27.5	7.7	0.734816
10069.5	66833.6	9874	16387.8	65316	16443	46.2	-7.7	0.735892
5857.5	71009.5	5406	2690.6	69696.1	2530	-44	3.3	0.735892
134296	96704.3	91012	79742.3	95640.6	54642	-6.6	-3.3	0.735892
11694.8	65968.9	11618	2953.5	63420.9	3052	-17.6	-24.2	0.735892
76278	83108.1	60150	98448.9	82750.2	77969	5858.6	2752.2	0.738044
17439	65374.8	17482	18217.1	64290.6	18570	741.4	339.9	0.73912
77723.2	82349.9	61854	88852.5	80422	72406	801.9	895.4	0.740196
6736.5	64299.9	6866	8604.2	64436.6	8751	486.2	222.2	0.742347
130964	91468.7	93834	61486.7	86874.6	46384	3408.9	1376.1	0.753106
122255	95942	83510	144540	90221.9	104992	10984.6	4941.2	0.75741
159476	106457	98175	141849	98877.3	94018	752.4	273.9	0.759561
113552	89208.8	83419	51073	90521.4	36976	14.3	-19.8	0.761713
104054	88607.2	76961	45899.7	89356.1	33664	35.2	-15.4	0.761713
56121.8	78530.9	46835	76353.2	77311.1	64724	6949.8	3086.6	0.762789
118506	97034	80038	84914.5	95960.8	57992	222.2	102.3	0.768168
74450.2	84022.2	58070	39350.3	75978.5	33942	165	41.8	0.768168
96469.5	96593.3	65452	114242	96057.8	77942	9881.3	6032.4	0.768168
45936	87914.7	34243	206715	86015.1	157499	11	0	0.768168
54162	93873.9	37812	84078.5	96637.4	57019	5122.7	3014	0.769244
77775	93925.6	54267	108159	93420.5	75875	13659.8	6705.6	0.771396
21747	68342.4	20854	19113.6	66399.6	18865	345.4	403.7	0.775699
31096.5	69535.3	29308	23040.6	67455.4	22385	31.9	-34.1	0.777851
168918	106717	103734	175667	100049	115068	61.6	-22	0.781079
5171.25	62923	5386	6464.7	63461.7	6676	161.7	74.8	0.78323
59363.2	98659.2	39433	84102.7	100043	55094	4918.1	3060.2	0.786458
9004.5	63624.7	9275	3852.2	62289.1	4053	13.2	145.2	0.78861
129951	93726.6	90865	136577	85688.1	104457	660	300.3	0.789686
79912.5	82495.5	63484	110818	78746.9	92227	5556.1	2704.9	0.80152
108843	89512.2	79689	68692.8	93876.6	47955	3.3	-11	0.80152
6846	66507.5	6746	5431.8	65317.1	5450	-8.8	1.1	0.802596
142979	111381	84128	194301	104246	122150	13593.8	6613.2	0.804748
179094	114309	102679	262143	87546.2	196237	814	350.9	0.804748
262143	142429	120620	262143	129991	132161	5432.9	3341.8	0.810127
32751.8	71877.9	29862	33969.1	72276.8	30801	724.9	453.2	0.811203
19533	65802.1	19454	12050.5	65795.4	12003	771.1	448.8	0.813355
37959.8	70146.1	35465	17696.8	71357.8	16253	158.4	906.4	0.818734
6102	64740.3	6177	10604	70667.5	9834	3.3	23.1	0.81981
150167	115964	84866	224943	105837	139288	352	156.2	0.81981
152940	101677	98578	132397	96171.4	90222	34.1	6.6	0.826265
51957	79605.7	42774	76376.3	78496.3	63766	5504.4	2578.4	0.827341
15000	70347.8	13974	31386.3	69759.6	29486	205.7	184.8	0.829493
10224.8	70402.3	9518	12034	71559.8	11021	22	-35.2	0.829493
15459	67835.4	14935	9300.5	69302.7	8795	-9.9	3.3	0.830568
9638.25	81735.6	7728	95043.3	92161.8	67585	435.6	178.2	0.830568
95574	87526	71562	135262	86733.4	102204	8871.5	3747.7	0.833796
6310.5	67137.2	6160	9142.1	67622.6	8860	-9.9	7.7	0.835948
214267	134957	104049	243206	123821	128724	8431.5	4569.4	0.8381
8304	64032.4	8499	5668.3	61809.9	6010	111.1	71.5	0.840251
65190.8	82485.6	51795	22038.5	80075.1	18037	-14.3	-55	0.840251
5576.25	71056.8	5143	48711.3	81104.2	39361	228.8	75.9	0.841327
82240.5	82496	65333	160339	81535.7	128876	10127.7	5326.2	0.845631
6873	73264.3	6148	10386.2	70696.9	9628	2718.1	1259.5	0.846706
69219	86330.8	52546	82331.7	80210.7	67269	4952.2	2504.7	0.849934
7246.5	69921.5	6792	55953.7	78315.8	46823	1311.2	584.1	0.852086
131750	91228.6	94645	60019.3	84924	46317	66	16.5	0.853162
187149	119413	102711	230230	137562	109684	1890.9	843.7	0.854238
6757.5	66375.8	6672	8774.7	78420.7	7333	-1.1	2.2	0.855313
9207.75	65067.8	9274	2261.6	68460.1	2165	-1.1	-40.7	0.861769
8568	64824.8	8662	6861.8	68405.1	6574	25.3	18.7	0.868224
11940.8	71160.2	10997	29817.7	80090.7	24399	84.7	39.6	0.870376
126864	98120.7	84734	111565	101024	72374	165	59.4	0.871451
14169.8	78951.6	11762	34624.7	77224.5	29384	3144.9	1284.8	0.874679
26508.8	70738.9	24559	34989.9	70383.6	32580	15.4	58.3	0.876831
6030	70304.6	5621	63566.8	74254.7	56103	358.6	158.4	0.880058
7074.75	66473.2	6975	37897.2	67265.1	36923	993.3	463.1	0.88221
8234.25	63226.7	8535	5657.3	61577.3	6021	5.5	35.2	0.883286
49449.8	85908.8	37723	52790.1	83120.8	41622	7294.1	3010.7	0.884362
113194	88402.1	83915	50552.7	87279	37959	2.2	5.5	0.885438
5349.75	64354.1	5448	17644	65144.6	17750	625.9	309.1	0.887589
32507.2	80346.8	26515	53510.6	82012.9	42760	4808.1	2952.4	0.887589
7233.75	66081.8	7174	9907.7	64262.8	10104	42.9	15.4	0.894045
57189	102375	36610	133758	116319	75361	11174.9	5689.2	0.899424
8268.75	67822.4	7990	12063.7	65681.4	12037	16.5	-7.7	0.904803
6033	65655.7	6022	4901.6	65290.9	4920	31.9	17.6	0.906955
129250	90495.5	93602	55532.4	93706.5	38838	0	8.8	0.906955
127366	87441.1	95459	89048.3	109868	53117	72.6	6.6	0.910183
15019.5	66490	14804	4634.3	67521.9	4498	1.1	-35.2	0.912334
159440	121825	85771	262143	103690	165685	716.1	324.5	0.91341
237494	141603	109916	159084	124254	83907	199.1	85.8	0.914486
18113.2	82133.1	14453	55787.6	81337	44950	2505.8	1047.2	0.915562
9546	65113.1	9608	2623.5	64831.7	2652	5.5	26.4	0.916638
17646	76308	15155	7213.8	74970.4	6306	-27.5	41.8	0.917714
10550.2	69939.4	9886	9839.5	69750.3	9245	524.7	217.8	0.91879
5562	63859.7	5708	3195.5	63886.6	3278	-11	47.3	0.91879
87975.8	83528.9	69025	60157.9	77349.6	50970	404.8	191.4	0.919865
8673	82161.6	6918	262143	68371.4	251272	84.7	35.2	0.924169
5471.25	64828	5531	2323.2	69300.5	2197	35.2	-3.3	0.924169
126093	88772.2	93088	63248.9	90283.1	45912	135.3	50.6	0.932776
38454.8	81853	30789	53991.3	80888.2	43744	1908.5	862.4	0.933852
114672	90152.9	83360	54265.2	86078.3	41315	305.8	167.2	0.938155
129898	90333.9	94239	97110.2	93219.9	68271	105.6	34.1	0.940307
131652	92086.4	93694	159954	91291.8	114827	1520.2	635.8	0.940307
223126	145042	100818	262143	128999	133178	8395.2	4598	0.941383
134863	94345.3	93681	98481.9	90242	71520	71.5	72.6	0.956445
7923.75	68453.9	7586	16558.3	73277.4	14809	64.9	-6.6	0.959672
10206	65523.2	10208	4980.8	64497.5	5061	2.2	119.9	0.961824
16635.8	68123	16004	13249.5	70138.9	12380	97.9	147.4	0.9629
20440.5	66966	20004	20337.9	67620.3	19711	124.3	107.8	0.9629
32138.2	66656.5	31598	14630	68948.1	13906	9.9	-2.2	0.968279
72463.5	82076.9	57860	126428	78497.2	105553	7177.5	3557.4	0.968279
197082	109052	118439	193862	105340	120609	89.1	72.6	0.971507
130381	91237.2	93653	102489	87931.5	76386	200.2	45.1	0.97581
15093.8	65639.3	15070	11775.5	64790.5	11911	331.1	227.7	0.979038
5862	64926.8	5917	12890.9	62844.5	13443	744.7	316.8	0.98119
154388	100035	101144	133261	116703	74834	18.7	-6.6	0.982266
147867	105970	91447	171240	90517.1	123981	306.9	129.8	0.986569
19980	68120.4	19222	46211	95322.3	31771	22	2.2	0.987645
12399.8	67866.2	11974	5616.6	68686.2	5359	-9.9	-15.4	0.988721
6073.5	66074.5	6024	5976.3	65814.6	5951	-15.4	33	0.989797
252508	154713	106962	262143	107009	160545	9772.4	4422	0.989797
8109.75	63377.1	8386	5306.4	64103.3	5425	56.1	172.7	0.990872
34143.8	83923.2	26663	28096.2	80862.2	22771	5559.4	3364.9	0.9941
6592.5	65441.7	6602	3455.1	72551.6	3121	-15.4	5.5	0.996252
23871	85230.7	18355	25867.6	100299	16902	3006.3	2031.7	1.00056
26201.2	68392.3	25107	13689.5	65242.9	13751	18.7	19.8	1.00378
90354.8	82950.3	71386	155136	80815.7	125805	6078.6	2796.2	1.01024
12876.8	73471.2	11486	7793.5	75510.8	6764	-28.6	-20.9	1.01669
58638	79617.6	48267	45695.1	75724.4	39547	22	12.1	1.01777
5247	68133	5047	3181.2	67339.5	3096	-16.5	8.8	1.01884
76707	80052.7	62797	113689	76326.4	97617	1229.8	1046.1	1.021
90171	81893.7	72160	152419	79935.9	124962	5770.6	2843.5	1.02422
93193.5	78838.4	77469	60966.4	129300	30901	12.1	27.5	1.02745
54599.2	77838.1	45970	18164.3	79845.4	14909	59.4	-34.1	1.03068
22846.5	66359.5	22563	22052.8	65375.3	22107	240.9	227.7	1.03176
50719.5	80506.5	41288	86836.2	85789	66336	4236.1	2541	1.04036
141950	94551.3	98389	81744.3	100641	53231	52.8	14.3	1.04144
7653	67168.5	7467	10447.8	65216.4	10499	13.2	-19.8	1.04467
41901	72187.8	38040	38951	71062.1	35922	6977.3	2887.5	1.04789
6522	72469.6	5898	40187.4	86331.7	30507	452.1	179.3	1.06188
19839	72376.3	17964	12430	76160.5	10696	88	-51.7	1.06618
88182.8	103677	55742	113976	109113	68457	1635.7	858	1.06618
155674	107545	94865	156581	104359	98330	58.3	2.2	1.06618
59378.2	90571.7	42965	81736.6	90862.2	58954	3503.5	1892	1.06833
107873	98042.9	72107	215842	99970.5	141496	3243.9	2060.3	1.07049
132205	91902.2	94276	81240.5	90576.5	58781	354.2	119.9	1.07049
7320.75	66102.6	7258	25914.9	71627.5	23711	1458.6	645.7	1.07264
18317.2	71099.2	16884	40269.9	72691.2	36306	34.1	24.2	1.07694
11849.2	63777.3	12176	6829.9	64403.5	6950	513.7	236.5	1.07802
87252.8	118401	48295	154187	165582	61026	359.7	202.4	1.08555
60009.8	88971.3	44203	112269	87925.3	83681	7329.3	4095.3	1.09093
149213	95016.8	102917	99908.6	89494.7	73162	-13.2	-15.4	1.092
50858.2	76032.7	43837	95528.4	79022.4	79225	3954.5	1887.6	1.092
187232	118645	103422	253015	127778	129769	11411.4	5030.3	1.09631
33633.8	97008.3	22722	61248	110483	36331	5196.4	3087.7	1.09738
36970.5	79663.9	30414	23244.1	73106.7	20837	25.3	29.7	1.09738
125524	87883.9	93605	93088.6	82069.8	74335	343.2	167.2	1.09953
135296	92083.6	96290	114636	107179	70096	205.7	95.7	1.10276
5483.25	64330.5	5586	3767.5	66265.9	3726	-25.3	14.3	1.10276
78569.2	80938	63618	96473.3	77357.1	81731	5967.5	2807.2	1.10922
36583.5	76481.3	31348	45024.1	75529.2	39067	568.7	424.6	1.11137
66204	101332	42817	98860.3	121944	53130	8677.9	4655.2	1.11245
8196.75	65678.2	8179	7043.3	63579.9	7260	90.2	141.9	1.11352
116513	107162	71255	114444	123051	60952	358.6	194.7	1.11567
11439	66952.4	11197	6272.2	66320.6	6198	-39.6	27.5	1.12213
84070.5	85038.5	64790	64320.3	80844.2	52141	10125.5	4661.8	1.12966
237586	133597	116548	262143	122395	140364	402.6	246.4	1.13074
135076	93206.9	94975	102844	102852	65531	126.5	88	1.13181
133540	92256.3	94863	77963.6	102358	49917	82.5	68.2	1.13396
45586.5	113513	26319	113947	122108	61156	7953	5033.6	1.13396
155746	109068	93584	120421	133700	59027	3043.7	2077.9	1.13504
141616	90260.4	102824	109258	89497	80006	62.7	66	1.13504
7803.75	64976.1	7871	3855.5	68867.3	3669	-12.1	20.9	1.13719
97308.8	93369.4	68301	146580	88787.7	108194	10888.9	4775.1	1.13827
90214.5	84134.5	70272	77484	86351.6	58806	5737.6	3192.2	1.14042
116192	84105.3	90538	74847.3	78767.9	62274	218.9	125.4	1.14042
30706.5	70773.8	28434	63787.9	69603.8	60060	629.2	401.5	1.14257
181735	106113	112240	171906	92718.3	121508	70.4	51.7	1.14365
127037	91648.3	90842	47264.8	86246.6	35915	166.1	49.5	1.14365
39649.5	103566	25090	70371.4	100810	45748	9654.7	4837.8	1.14365
162993	107366	99491	48827.9	95198	33614	-34.1	-19.8	1.14472
200552	111447	117934	237665	117644	132396	221.1	80.3	1.14795
5403	62361.9	5678	12340.9	62285.2	12985	18.7	-31.9	1.14902
12291	67024.7	12018	22821.7	66361	22538	1958	833.8	1.1501
13737.8	66400	13559	8383.1	67410.4	8150	58.3	224.4	1.15333
28407.8	67371	27634	8061.9	66076.1	7996	684.2	697.4	1.15763
8597.25	70296.9	8015	2589.4	66758	2542	2.2	7.7	1.15871
47513.2	74322.8	41896	55877.8	93813.4	39035	3367.1	2369.4	1.16086
77056.5	89830	56217	62797.9	93878.1	43839	1876.6	1606	1.16409
17214.8	88450.5	12755	46269.3	84364.3	35943	57.2	24.2	1.16516
108813	91187.9	78203	78238.6	90707.9	56527	-16.5	-86.9	1.16624
5847.75	63439.5	6041	5195.3	64156.6	5307	180.4	81.4	1.16731
24547.5	71237	22583	31609.6	71849.6	28832	1078	547.8	1.17054
33110.2	72552.9	29908	21781.1	73991.6	19292	1293.6	595.1	1.17054
59359.5	80435.5	48364	73767.1	80865.8	59783	3961.1	2186.8	1.17054
10464	66444	10321	4050.2	65685.2	4041	-8.8	-17.6	1.17162
120250	91698.8	85941	94358	84797.3	72925	167.2	111.1	1.17269
55409.2	73827.9	49186	64464.4	72636.2	58163	4059	1922.8	1.17377
92928	85605.3	71142	129439	85038.5	99754	4898.3	2361.7	1.17485
147740	99652.2	97161	130815	96300.1	89025	128.7	64.9	1.17485
5895	65792.7	5872	23948.1	70439.5	22281	60.5	-8.8	1.17592
123836	97349.5	83367	121145	93695.4	84736	425.7	176	1.17592
105163	101082	68182	114557	92012	81594	41.8	25.3	1.177
71677.5	82674	56819	63596.5	81738.8	50990	5567.1	2387	1.18022
9564	76934.6	8147	74827.5	82490.5	59448	1211.1	478.5	1.18238
8951.25	70356.1	8338	6867.3	73454.5	6127	15.4	8.8	1.18238
142194	91452.5	101898	89832.6	79576	73983	115.5	57.2	1.18668
83063.2	81619.8	66695	123979	80273.8	101217	14008.5	6216.1	1.18668
81239.2	85551	62233	85286.3	83036.1	67312	2667.5	1936	1.18668
15012.8	69522	14152	18967.3	65793.7	18893	14.3	37.4	1.18776
10413.8	69069.5	9881	47307.7	75352	41145	104.5	34.1	1.18883
72231.8	78946.3	59962	86853.8	79985	71164	10538	5022.6	1.19098
8539.5	68879.3	8125	3873.1	68105	3727	7.7	-61.6	1.19206
5252.25	62493	5508	4699.2	61250.4	5028	45.1	28.6	1.19314
95951.2	89626.2	70161	90059.2	88470.3	66713	13941.4	6337.1	1.19421
12543.8	67782.6	12128	3448.5	66549.1	3396	2.2	-7.7	1.19851
117708	87889.1	87771	41893.5	92845.4	29571	34.1	22	1.19959
53206.5	85359.6	40850	95656	88361.7	70946	6717.7	3676.2	1.20174
5242.5	65742.9	5226	12290.3	65848.4	12232	248.6	152.9	1.20174
184681	113250	106872	198856	101426	128490	179.3	67.1	1.20174
154393	96238.1	105138	115501	97937.4	77289	105.6	61.6	1.20497
161883	108754	97552	167937	105598	104225	201.3	144.1	1.2082
37419.8	78985.5	31048	34722.6	74810.3	30418	4134.9	1871.1	1.2082
17817.8	68903.3	16947	12586.2	74694.3	11043	589.6	292.6	1.21358
11664	64010.4	11942	4302.1	62129.2	4538	53.9	105.6	1.21358
32973	83195.4	25974	7663.7	84667.6	5932	-18.7	7.7	1.21465
136913	106860	83967	135078	109380	80933	13703.8	6601.1	1.21573
6215.25	66102.3	6162	3187.8	67327	3103	20.9	-5.5	1.2168
72771	77437.1	61587	30776.9	75359.4	26765	-7.7	-4.4	1.21896
52879.5	74060.5	46793	70846.6	77600.7	59832	5327.3	2480.5	1.22756
8679.75	66166.8	8597	12144	64852.4	12272	74.8	29.7	1.23079
69507	87862.1	51845	97575.5	84616.3	75573	5097.4	2421.1	1.23079
151198	96487.2	102697	74076.2	103187	47047	39.6	59.4	1.23187
169540	124338	89361	224929	146192	100833	396	221.1	1.23187
41757	81784.4	33461	46667.5	85033.5	35967	3375.9	2244	1.23294
9528	64182	9729	7601	65639.6	7589	304.7	206.8	1.23617
11157	65098.4	11232	8253.3	65443.2	8265	62.7	72.6	1.24263
82969.5	95683.3	56828	108944	89123.3	80111	3941.3	2011.9	1.24478
178350	115883	100863	243248	113490	140466	23185.8	11103.4	1.24478
88955.2	80611.9	72319	48832.3	89104.4	35916	33	4.4	1.248
6261.75	64706.7	6342	2636.7	72059.5	2398	3.3	9.9	1.25016
4959.75	63909.2	5086	5531.9	63116	5744	62.7	-16.5	1.25123
8096.25	67019.8	7917	3932.5	71668.6	3596	6.6	18.7	1.25661
113788	95818.8	77826	197220	90492.3	142830	9564.5	4252.6	1.26845
80172	82255.5	63876	90612.5	78245.7	75894	4305.4	2341.9	1.26952
19265.2	66937.1	18862	12538.9	64134	12813	61.6	198	1.2706
148755	107887	90361	144246	104831	90177	522.5	275	1.27167
242741	137132	116007	262143	143706	119548	6982.8	3350.6	1.27275
8566.5	63753.6	8806	5407.6	62327.2	5686	89.1	100.1	1.2749
70506	91605.7	50441	110235	94476	76468	7257.8	3139.4	1.27598
15736.5	75481.8	13663	79258.3	83762.4	62012	2234.1	851.4	1.2792
60123.8	97475.9	40423	124289	99608.7	81774	15552.9	7442.6	1.28243
161112	116785	90411	252975	113537	146022	3802.7	1639	1.28889
6184.5	64529.1	6281	1984.4	63531.8	2047	0	38.5	1.29211
5684.25	65172	5716	1404.7	65059	1415	-22	-18.7	1.29749
11223	68311.6	10767	6316.2	65218	6347	-34.1	9.9	1.30072
12642.8	66625.5	12436	4985.2	69115.7	4727	68.2	55	1.3018
69891	82632	55431	78438.8	78274	65674	7114.8	3537.6	1.30503
5844	63577.8	6024	6031.3	64073.2	6169	220	172.7	1.3061
43824.8	88058	32616	132128	83065	104245	4959.9	2798.4	1.31686
150453	99495.3	99101	140625	96017.1	95983	64.9	70.4	1.31686
71452.5	79245.8	59091	110331	75348.4	95963	265.1	728.2	1.31794
77049.8	83705.5	60325	102822	79367.9	84903	4249.3	2367.2	1.32009
27651	72654	24942	29701.1	72503.1	26847	1103.3	644.6	1.32224
4965	64077.6	5078	6025.8	65112.4	6065	86.9	92.4	1.32439
9277.5	65994.8	9213	6601.1	65289.7	6626	36.3	39.6	1.32869
60638.2	75477.9	52651	41595.4	71342.5	38210	1419	1104.4	1.33192
38157	84693.4	29526	47171.3	87727.2	35239	2844.6	1997.6	1.33838
140631	90985.7	101295	145841	78653.8	121518	140.8	5.5	1.33838
10604.2	65089.5	10677	10318	64522.9	10480	179.3	162.8	1.3416
18422.2	64666.3	18670	6784.8	65428	6796	184.8	204.6	1.34483
41016	72320.9	37168	38431.8	68315.8	36868	1523.5	761.2	1.35021
67260	82205.7	53621	76936.2	79529.5	63399	4282.3	2181.3	1.35236
30739.5	75917.4	26536	14422.1	75264.1	12558	50.6	-5.5	1.35667
9334.5	66292.4	9228	2136.2	68425.2	2046	-22	-15.4	1.36097
51266.2	99946	33616	126575	123105	67383	8818.7	4495.7	1.3642
136193	90439.5	98691	80440.8	104489	50453	130.9	99	1.37173
142053	100667	92479	124717	123172	66358	1200.1	469.7	1.37173
17016	76553.9	14567	47935.8	75704.8	41497	8383.1	3597	1.37711
6695.25	70014.4	6267	5447.2	77420.9	4611	16.5	4.4	1.37711
5158.5	65440.9	5166	4321.9	64978.2	4359	25.3	-19.8	1.38034
63732	82125.5	50858	50506.5	75700.3	43725	885.5	1045	1.38034
15255.8	65235.6	15326	9623.9	65122.6	9685	286	321.2	1.38356
74176.5	93532	51974	179404	105609	111330	4843.3	2774.2	1.38572
42780.8	76415.4	36690	39483.4	78731.3	32866	2803.9	2205.5	1.38679
124164	123138	66082	201067	119065	110672	14297.8	7812.2	1.39325
13886.2	65494.7	13895	10096.9	65626.3	10083	116.6	268.4	1.39432
52307.2	100537	34097	88423.5	96741.7	59901	3947.9	2504.7	1.39432
12679.5	71951.1	11549	56192.4	75059.1	49063	9.9	3.3	1.3954
71065.5	96619.5	48203	93024.8	97215.4	62711	1482.8	1014.2	1.40293
13598.2	66228.8	13456	7394.2	66101	7331	564.3	482.9	1.404
7381.5	72592.1	6664	29178.6	77328.2	24729	3709.2	1511.4	1.404
16159.5	66963.6	15815	12223.2	76153.6	10519	-47.3	6.6	1.40723
111192	88938.4	81934	40739.6	84322.7	31663	38.5	53.9	1.41154
135062	97851.9	90457	105721	88080.9	78661	55	-3.3	1.41369
57638.2	90647.7	41671	99526.9	95166.2	68539	7241.3	3955.6	1.41907
246281	141268	114253	262143	126530	135777	12342	5621	1.41907
148502	93356.6	104248	86190.5	85203.7	66295	37.4	5.5	1.42445
39360.8	103746	24864	61451.5	106157	37937	7723.1	4136	1.42552
116257	85442.6	89171	50474.6	87712.6	37713	-16.5	-59.4	1.42767
205547	130335	103355	230193	116804	129156	5579.2	2810.5	1.42767
79759.5	83593.8	62530	90282.5	80156.5	73815	12691.8	5293.2	1.42875
35397	70939	32701	38286.6	70800	35440	563.2	455.4	1.42875
19955.2	67877.1	19267	23551	67807.7	22762	201.3	173.8	1.42983
115138	86709.4	87023	46942.5	90584.3	33962	7.7	26.4	1.4309
136510	93554.7	95627	91526.6	86014.2	69736	7.7	48.4	1.4309
61091.2	78120.5	51250	66675.4	77067.3	56699	7168.7	3093.2	1.4309
13098	69878.7	12284	37370.3	84650.2	28932	77	53.9	1.43198
8485.5	70357.5	7904	7892.5	74039.9	6986	-8.8	-11	1.43305
136490	92079.1	97145	68246.2	86012.9	51999	8.8	-22	1.43305
51855	87218.2	38964	122437	87215.6	92002	10465.4	5310.8	1.43413
112190	89738.5	81932	63478.8	78221.8	53184	-12.1	30.8	1.43413
7320.75	64572.4	7430	4251.5	79744.2	3494	-16.5	-25.3	1.43413
6206.25	63462.8	6409	5276.7	63173.9	5474	150.7	104.5	1.43843
127193	99021.6	84181	94985	100252	62093	5.5	-5.5	1.43843
11562	80686.5	9391	67525.7	103992	42555	70.4	17.6	1.44274
48151.5	91075	34649	93728.8	91671.2	67007	8011.3	4334	1.44381
142558	96897	96419	100725	93289.9	70759	79.2	27.5	1.44812
48452.2	113552	27964	87574.3	103803	55290	4912.6	2784.1	1.44812
152137	111736	89232	174710	98223.2	116569	685.3	311.3	1.45027
163766	98663.7	108779	181509	103238	115223	103.4	34.1	1.45349
135178	103814	85336	148798	109581	88990	236.5	107.8	1.45457
10326.8	65776.4	10289	3285.7	65931.3	3266	7.7	-2.2	1.45457
87332.2	88574.3	64617	121752	87696.6	90986	3648.7	1794.1	1.45565
69706.5	80382.3	56832	129424	79239.9	107041	8559.1	4363.7	1.45887
13294.5	66738.3	13055	2651	67157.3	2587	5.5	19.8	1.45995
138992	92588.5	98381	158354	97121.1	106855	146.3	49.5	1.46103
34971.8	81006.2	28293	31884.6	91352.2	22874	3367.1	2406.8	1.46963
9513	69095	9023	19563.5	67369.7	19031	378.4	135.3	1.46963
157990	100180	103354	170114	96609	115399	156.2	50.6	1.46963
138278	101643	89157	163692	86731.5	123689	884.4	391.6	1.47071
7692	66016.6	7636	3671.8	67480.4	3566	115.5	75.9	1.47394
11697	74802.4	10248	96807.7	75612.2	83907	1014.2	492.8	1.47716
58317.8	86662.7	44101	54711.8	85454.7	41959	9355.5	4820.2	1.47932
75913.5	84466.3	58900	94424	78893.5	78437	11789.8	5087.5	1.48147
59075.2	91172.7	42464	176070	92999.8	124075	9961.6	4117.3	1.48362
146190	98996.8	96778	111196	96593.7	75443	72.6	22	1.48577
37246.5	74874.6	32601	99761.2	88576.9	73811	152.9	36.3	1.48792
29851.5	88594.7	22082	43826.2	86849.3	33071	2926	2035	1.489
20663.2	66258.3	20438	9373.1	69417.5	8849	259.6	354.2	1.4933
104456	87834.5	77938	52274.2	83671.4	40944	24.2	39.6	1.4933
115156	88179.1	85586	72888.2	96290.9	49608	-9.9	49.5	1.49761
176477	125957	91822	197602	120644	107341	209	38.5	1.49976
175960	106922	107852	144190	103327	91454	-4.4	0	1.49976
5227.5	65718.3	5213	22991.1	80903.4	18624	35.2	20.9	1.50083
262143	149460	114946	262143	104130	164984	6582.4	3515.6	1.50083
8623.5	64603.3	8748	8954	63377.2	9259	63.8	135.3	1.50083
16824	75420.9	14619	22379.5	76194.2	19249	242	132	1.50191
13572.8	64550.3	13780	8706.5	66193.6	8620	173.8	200.2	1.50621
138054	110766	81681	262143	99456.4	172737	10920.8	5700.2	1.50944
8122.5	65266.8	8156	7158.8	65106.7	7206	711.7	334.4	1.51052
8391.75	73534.1	7479	14069	71486	12898	1057.1	525.8	1.51267
8493.75	66047.3	8428	12839.2	66684.9	12618	222.2	112.2	1.51912
12866.2	66651.1	12651	4447.3	68513.9	4254	53.9	-14.3	1.51912
100958	84041.3	78728	120003	82785.5	94999	7903.5	3944.6	1.51912
27690.8	76814.4	23625	9254.3	75982.2	7982	1390.4	1365.1	1.51912
15601.5	68663	14891	2998.6	73217.7	2684	4.4	-8.8	1.52558
44938.5	70307	41889	38750.8	68681.6	36976	2910.6	1390.4	1.52558
112060	84175.7	87246	54138.7	86429.9	41051	20.9	-18.7	1.52773
5088.75	65778.4	5070	7528.4	65670.3	7513	467.5	224.4	1.53634
77736.8	82084.2	62065	95869.4	81544.2	77049	2599.3	1498.2	1.53741
76127.2	92623.6	53864	110464	84770.3	85400	5689.2	2780.8	1.53741
128359	95098.4	88457	113255	93650.5	79255	71.5	30.8	1.53849
11145	68886	10603	12318.9	69657.6	11590	1043.9	459.8	1.53849
67030.5	78423.8	56015	58302.2	77657.3	49202	10455.5	4310.9	1.54387
66789	91083	48056	64872.5	85692.9	49613	1838.1	1262.8	1.54387
5640	66985	5518	3103.1	69171.7	2940	23.1	-16.5	1.54387
165933	114939	94612	262143	83370	206067	20970.4	11405.9	1.54494
161625	144165	73473	178460	199124	58735	4442.9	1947	1.5471
11071.5	65914	11008	20007.9	64348.9	20377	520.3	261.8	1.54817
20130.8	76096.7	17337	8058.6	82584.6	6395	-41.8	-20.9	1.54925
115979	87316.5	87049	42191.6	79666.6	34708	-7.7	5.5	1.55247
5971.5	65399.1	5984	12486.1	69915.3	11704	140.8	69.3	1.55247
117030	90835.3	84435	99628.1	87744.3	74412	143	85.8	1.55247
53805.8	101296	34811	106873	111783	62657	10521.5	4851	1.55355
262143	149056	115257	262143	111090	154648	15218.5	7395.3	1.55355
11670	78927.3	9690	75188.3	76321.4	64563	106.7	71.5	1.55355
19854	65410.8	19892	8451.3	64840.1	8542	202.4	440	1.55893
7284	64806.4	7366	3340.7	65569.4	3339	-3.3	23.1	1.56001
42189	81601.3	33883	9838.4	88276.2	7304	29.7	24.2	1.56108
64273.5	80655.4	52225	83023.6	79514.7	68428	2545.4	1279.3	1.56323
122170	93157.5	85946	89082.4	98350.8	59360	71.5	63.8	1.56323
114244	89816.2	83360	56570.8	93270.9	39749	18.7	72.6	1.56969
98468.2	84946.5	75968	21088.1	78390.8	17630	-12.1	42.9	1.56969
51808.5	91071.3	37282	98912	90282.7	71800	13629	6828.8	1.57184
257579	132246	127646	235325	167562	92039	116.6	90.2	1.57399
129583	92615	91695	63857.2	88829.7	47112	104.5	50.6	1.57399
20355	71202.8	18735	28131.4	75499.4	24419	198	95.7	1.57614
25128.8	67707	24323	19320.4	65270.5	19399	27.5	-2.2	1.57614
143314	94904.4	98965	126075	91316.3	90482	180.4	125.4	1.5783
149581	104788	93550	123384	106248	76106	112.2	17.6	1.5783
13947	68600.3	13324	18550.4	66941.2	18161	110	52.8	1.57937
147339	92261.6	104659	71966.4	94100.1	50121	57.2	44	1.58045
4923	63273.9	5099	4843.3	63469.4	5001	-7.7	0	1.5826
18919.5	69002.6	17969	4853.2	69980	4545	15.4	5.5	1.5869
7080.75	70427.1	6589	4781.7	70738.9	4430	-4.4	-3.3	1.58798
262143	145114	118388	262143	68370	251277	16288.8	9522.7	1.58798
61188	90882.7	44123	70277.9	84995.4	54188	7670.3	4353.8	1.59551
123737	88934.7	91182	48181.1	88260.2	35776	19.8	-5.5	1.59658
28650	81962.9	22908	17998.2	81167.8	14532	94.6	45.1	1.59874
13706.2	68188.9	13173	7709.9	68271.3	7401	200.2	330	1.60089
18884.2	68474	18074	17556	68104.1	16894	63.8	144.1	1.60304
10726.5	65301.6	10765	17854.1	65338.7	17908	321.2	172.7	1.60412
23582.2	69510	22234	18513	66721.7	18184	1318.9	655.6	1.61057
13421.2	67287	13072	12086.8	68098.4	11632	4.4	-38.5	1.61165
139778	94102.1	97346	111107	90664.9	80312	85.8	5.5	1.61918
129235	98365.1	86103	115859	92572.7	82021	50.6	5.5	1.62025
101136	107806	61481	140612	95917.1	96074	370.7	139.7	1.62671
29772	80575.6	24215	24703.8	73778.2	21944	1650	698.5	1.62779
25041.8	69474.9	23622	28935.5	70602.7	26859	462	276.1	1.62779
6021.75	64961.5	6075	2278.1	65827.9	2268	19.8	5.5	1.62886
5043.75	66056.6	5004	20007.9	68155.2	19239	770	338.8	1.63854
55577.2	83087.6	43837	59434.1	79365	49078	2797.3	1322.2	1.64607
262143	176609	97276	262143	162626	105640	822.8	415.8	1.64607
10248	67839.7	9900	3126.2	64999.6	3152	-3.3	1.1	1.64715
5682.75	63101.4	5902	7340.3	64072.2	7508	303.6	132	1.6493
45814.5	75487.1	39775	55766.7	82099.2	44516	466.4	936.1	1.65361
101961	89488.6	74670	160982	92486.3	114072	12998.7	6140.2	1.65683
9870	68217.7	9482	4823.5	69659.1	4538	28.6	-30.8	1.66221
71298	96728.9	48306	159283	106167	98324	8815.4	4588.1	1.66221
20071.5	70035.4	18782	19807.7	69196	18760	565.4	291.5	1.66329
13738.5	64839.9	13886	13942.5	65053.1	14046	177.1	78.1	1.66544
45452.2	82395.4	36152	57082.3	80488.5	46478	260.7	458.7	1.66544
132039	89320.8	96879	44497.2	84932.8	34335	66	-7.7	1.67727
11040	65275.8	11084	14864.3	81077.6	12015	3062.4	1276	1.67943
56040	84119	43660	88597.3	89775.4	64676	2422.2	1130.8	1.6805
79159.5	78649.5	65961	57101	78070.9	47933	5601.2	3174.6	1.68588
14529	67120.6	14186	17436.1	70345.5	16244	354.2	268.4	1.69341
6005.25	63951.9	6154	3887.4	63374.3	4020	59.4	75.9	1.69341
153755	96028	104933	231009	103329	146516	327.8	163.9	1.69664
63436.5	106978	38862	165711	111753	97179	4614.5	2164.8	1.69879
89187	98707.4	59215	85008	96515.8	57722	4133.8	2327.6	1.70094
5319	64314.8	5420	3432	64855.7	3468	25.3	30.8	1.70202
5310	63864.2	5449	2865.5	64622.6	2906	3.3	-11	1.70525
15837	67862.8	15294	21728.3	65763.9	21653	-1.1	34.1	1.70848
121472	94804.8	83970	172646	101128	111883	176	108.9	1.71063
136630	99055.4	90396	150227	97832.5	100634	102.3	42.9	1.71063
30720	74814.8	26910	41937.5	74099.3	37091	831.6	423.5	1.71385
114112	87951.5	85029	54886.7	85768.7	41939	-6.6	28.6	1.71923
11418.8	72464.3	10327	49954.3	79027.8	41426	3121.8	1307.9	1.72031
82645.5	90509.3	59842	72057.7	87543.8	53943	5568.2	2698.3	1.72139
74199.8	80463.9	60434	101490	81350.2	81761	4449.5	2214.3	1.72139
7634.25	81432	6144	8259.9	92171.1	5873	-8.8	19.8	1.72139
15210.8	101886	9784	60256.9	115478	34197	2955.7	1246.3	1.72246
5539.5	64943.9	5590	4565	67214.5	4451	-45.1	22	1.72569
38366.2	71449.2	35191	39430.6	73548.4	35135	1514.7	843.7	1.72569
101665	101744	65485	107796	100996	69948	15264.7	7439.3	1.72784
145766	94279.2	101326	234395	92380.9	166282	277.2	196.9	1.73214
143878	93996.6	100314	77951.5	92398.7	55289	42.9	15.4	1.73645
5655.75	65684.1	5643	3726.8	62915.9	3882	-31.9	18.7	1.73752
7362.75	70359.5	6858	12995.4	72120.1	11809	184.8	127.6	1.73752
69793.5	80447.2	56857	82657.3	78172.3	69296	7920	3725.7	1.7386
40413	74096.5	35744	43778.9	72886.2	39364	2893	1342	1.74075
129713	89456.7	95028	65514.9	81230.2	52857	73.7	36.3	1.74183
14509.5	65062.9	14615	12898.6	66030.5	12802	1288.1	541.2	1.74183
6796.5	65233.7	6828	3581.6	66796.7	3514	29.7	-35.2	1.7429
55567.5	80766.3	45089	58264.8	81015.9	47132	442.2	376.2	1.74398
153028	100175	100114	159388	108359	96398	171.6	102.3	1.74398
31098.8	66835.7	30494	23863.4	67146.6	23291	585.2	266.2	1.74828
5530.5	66491.8	5451	2922.7	64885.5	2952	3.3	-15.4	1.75043
224156	139601	105230	262143	119293	144014	6154.5	3048.1	1.75151
10452.8	64129.5	10682	8061.9	63411.5	8332	50.6	80.3	1.75151
151843	94512	105290	66261.8	91979.5	47212	31.9	13.2	1.75259
262143	147442	116519	262143	147206	116706	1237.5	545.6	1.75366
23244.8	76628.2	19880	36935.8	75230.7	32176	1961.3	993.3	1.75474
6441	62712.4	6731	9142.1	64017.2	9359	193.6	103.4	1.75581
9115.5	71940.4	8304	13014.1	79933.7	10670	18.7	23.1	1.75904
6690	64780.7	6768	2831.4	68750.9	2699	-29.7	3.3	1.76872
118525	85963.2	90360	38823.4	83352.4	30525	73.7	19.8	1.7698
116631	84738.9	90201	74763.7	85380.2	57387	31.9	-5.5	1.7698
10721.2	65703	10694	5324	65108	5359	897.6	514.8	1.77195
18129	70834.2	16773	28050	73046.4	25166	61.6	15.4	1.77303
144567	100134	94617	140340	102404	89814	132	92.4	1.77303
6862.5	64916.4	6928	1486.1	57903.1	1682	419.1	225.5	1.77625
100212	96587.9	67995	122770	89771.4	89626	16205.2	7267.7	1.77841
85816.5	78169.6	71947	83669.3	76439	71735	6204	2718.1	1.77948
262143	139657	123014	262143	68371.6	251271	5221.7	2470.6	1.77948
6342	64699.5	6424	1238.6	57980.6	1400	-15.4	20.9	1.77948
8443.5	67482.1	8200	8058.6	65794	8027	6.6	-5.5	1.78163
68504.2	76574.6	58629	101360	75505.8	87976	7527.3	3705.9	1.78163
18834.8	65545.6	18832	8155.4	64792.4	8249	421.3	510.4	1.78917
114619	92255.8	81422	71826.7	92206.5	51051	15.4	3.3	1.78917
57284.2	81888.6	45845	76470.9	80183	62502	6420.7	2730.2	1.79347
11655.8	64478	11847	12023	65351.2	12057	-9.9	-15.4	1.79347
124302	91747.5	88790	98615	95551.7	67637	220	80.3	1.79454
6015.75	75252.6	5239	18152.2	83056.8	14323	3518.9	1394.8	1.79454
17259	66833.2	16924	21243.2	68608	20292	858	398.2	1.79562
17735.2	72201.4	16098	41672.4	74823.1	36500	1931.6	1015.3	1.8053
48113.2	97334.5	32395	112663	96866.9	76223	4439.6	2439.8	1.80745
32424.8	72111.7	29468	32253.1	73074	28926	2112	1100	1.80961
18040.5	68614.8	17231	18115.9	66717.8	17795	-1.1	4.4	1.81068
28170.8	71136.2	25953	25290.1	80196.1	20667	48.4	4.4	1.81499
108170	89622.4	79099	106318	102224	68161	166.1	22	1.81929
8025	63571.4	8273	5027	63028.4	5227	42.9	40.7	1.82037
28288.5	67010.6	27666	21560	66983.8	21094	1388.2	621.5	1.82359
10488.8	71536.1	9609	15867.5	70630.5	14723	2354	1068.1	1.82467
10074	65090.2	10143	8569	65216.4	8611	22	7.7	1.82467
12214.5	64843.2	12345	8605.3	64283.2	8773	146.3	113.3	1.82682
121886	89483.7	89267	71613.3	107015	43856	151.8	110	1.8322
9569.25	64886.7	9665	8277.5	63225.4	8580	722.7	345.4	1.8322
14164.5	70255.4	13213	6582.4	72721.5	5932	162.8	68.2	1.83328
9270	64822.7	9372	3331.9	64450.8	3388	-15.4	-20.9	1.83328
97551.8	89751.1	71232	173652	88307.3	128873	12819.4	6350.3	1.8365
41643	82341.2	33144	56978.9	81655.1	45731	4303.2	2662	1.83758
158655	97266.7	106898	109944	91743.8	78537	40.7	-16.5	1.83973
91032.8	81709.3	73014	124778	77519	105490	7033.4	3078.9	1.84188
86726.2	91716.8	61970	97839.5	86341.9	74263	5627.6	3113	1.84403
12540	66217.2	12411	7858.4	66026.7	7800	36.3	23.1	1.84403
29893.5	74374.6	26341	51309.5	71798.7	46834	74.8	34.1	1.84511
134731	87220	101235	64185	91194.3	46126	-3.3	-23.1	1.84619
9831.75	67356.6	9566	2797.3	67897.7	2700	-39.6	20.9	1.84726
259985	153223	111200	209478	148683	92333	519.2	227.7	1.84834
143151	88941.4	105480	156378	86006.8	119158	2730.2	1702.8	1.84941
13475.2	69177	12766	9455.6	76740.8	8075	9.9	46.2	1.85372
158208	132570	78210	262143	68370	251277	30963.9	14094.3	1.85372
16485.8	64718.5	16694	9432.5	66484	9298	266.2	266.2	1.85479
262143	177121	96995	262143	183373	93688	253	117.7	1.85694
8796.75	64877.8	8886	14488.1	64085.6	14816	-2.2	-22	1.85694
262143	145885	117763	262143	136717	125660	1177	496.1	1.8591
202966	132267	100566	262143	86681.3	198195	22526.9	10865.8	1.86017
8831.25	64100.7	9029	11573.1	63394.7	11964	229.9	149.6	1.8634
64183.5	100985	41653	202014	105022	126061	1692.9	1553.2	1.86448
57009	73243.3	51010	63674.6	73822.8	56527	3386.9	1610.4	1.86555
44163	76559.8	37804	35304.5	79123	29242	5594.6	2831.4	1.86663
74735.2	83858.7	58406	100992	83444.1	79318	7789.1	3543.1	1.8677
13923.8	67274.2	13564	18243.5	66128.6	18080	-8.8	29.7	1.8677
19680	67978.1	18973	17157.8	67852.6	16572	524.7	312.4	1.86985
17095.5	73337.1	15277	30166.4	71778.1	27543	4138.2	1691.8	1.87093
26944.5	70678.6	24984	27650.7	73207.9	24753	2600.4	1213.3	1.87308
10854.8	64629.5	11007	11216.7	65698.2	11189	435.6	193.6	1.87631
68617.5	75671.3	59427	72932.2	71158	67170	4133.8	2323.2	1.87846
90372	85393.3	69357	118019	84074.2	91996	6331.6	2951.3	1.87954
171015	102414	109435	126770	108649	76466	134.2	75.9	1.88169
158275	104082	99659	157981	110709	93519	2379.3	994.4	1.88169
38658	96078.4	26369	55025.3	88398.7	40794	69.3	116.6	1.88277
158812	101363	102680	184062	110801	108868	2099.9	896.5	1.88384
188270	104782	117754	248982	115294	141527	84.7	94.6	1.88492
160957	112231	93989	196449	100795	127730	40.7	70.4	1.88707
8859.75	65013.2	8931	7492.1	70003.2	7014	4.4	1.1	1.88922
80046.8	107461	48817	186883	100771	121539	4948.9	2937	1.8903
11106.8	66310.6	10977	3163.6	70257.4	2951	-6.6	18.7	1.8989
6582	64018.7	6738	1298	61066.6	1393	14.3	49.5	1.89998
6408.75	65258.5	6436	4643.1	67906.8	4481	8.8	-28.6	1.90428
21730.5	75025.3	18982	10551.2	81188.6	8517	-29.7	56.1	1.90428
55179.8	79132.2	45699	62670.3	83028.3	49467	6154.5	3054.7	1.90643
41061.8	76785.4	35046	43656.8	80783	35417	3569.5	1810.6	1.90751
43561.5	69378.3	41149	27434	69108	26016	1661	1153.9	1.91827
47204.2	74547.6	41498	35039.4	74853.1	30678	598.4	504.9	1.92042
25329	71841.1	23106	19825.3	73969.3	17565	357.5	203.5	1.92042
7664.25	75839.4	6623	19182.9	119378	10531	25.3	28.6	1.92257
131972	91940	94071	64017.8	91901.1	45652	67.1	-71.5	1.92472
76056.8	78896.7	63177	66985.6	79208.4	55423	209	874.5	1.92688
149519	97500.4	100501	146830	84764.8	113522	67.1	81.4	1.93118
135110	99048.5	89396	232436	92311.1	165017	105.6	93.5	1.93333
6081	64486.2	6180	3275.8	68852.7	3118	-55	-5.5	1.93333
6957	71575.2	6370	7893.6	73305.2	7057	6.6	-1.1	1.93441
113690	91558.5	81377	77203.5	84962.6	59551	33	11	1.93763
115198	89502.8	84351	67041.7	84494.8	51999	0	-19.8	1.93871
122171	89309.7	89650	75614	99709	49699	163.9	66	1.93979
9934.5	69034.8	9431	29208.3	79798	23988	38.5	22	1.94301
42424.5	74945.6	37098	25738.9	78493.5	21490	1592.8	1260.6	1.94409
91413	82478.7	72635	119737	76592.9	102452	5299.8	2873.2	1.94517
97892.2	87126.4	73634	137300	83967.9	107161	8963.9	4397.8	1.94732
11538.8	73632.3	10270	25369.3	77104.4	21563	103.4	63.8	1.94947
33103.5	77032.7	28163	21611.7	83016.5	17061	6.6	-4.4	1.95054
30490.5	74457.9	26837	37252.6	77455.1	31520	135.3	127.6	1.95162
4990.5	63077.6	5185	5907	63410.5	6105	280.5	100.1	1.9527
6128.25	65113.6	6168	8464.5	67182.9	8257	-17.6	3.3	1.957
179978	104428	112949	129916	102815	82810	60.5	4.4	1.957
129713	98437.8	86358	149729	104373	94015	115.5	89.1	1.95808
21024	65287.6	21104	9971.5	64862.8	10075	276.1	310.2	1.95808
79128.8	82771.2	62652	115695	80889.4	93735	5353.7	2631.2	1.96023
7638.75	65448.2	7649	3269.2	72479.8	2956	-9.9	1.1	1.96346
7089	65241.5	7121	9850.5	66793.8	9665	525.8	313.5	1.96453
103870	85845.6	79296	174786	82662.8	138572	6539.5	3760.9	1.96883
262143	124173	138354	262143	68370.3	251276	691.9	407	1.96991
9743.25	67562.5	9451	6545	67347	6369	6.6	31.9	1.97314
64615.5	97511.7	43427	127366	101056	82598	4072.2	2577.3	1.97421
5826	65022.6	5872	3313.2	68778.5	3157	1.1	-8.8	1.99143
160602	101712	103481	205166	97389.5	138062	66	48.4	1.99681
143580	99116.9	94935	113949	88183.9	84684	171.6	110	1.99681
138776	95318.8	95415	125774	81071.7	101672	105.6	48.4	1.99788
181150	142110	83540	262143	94567	181668	22001.1	10257.5	2.00003
125102	88912.8	92210	111006	102456	71005	210.1	93.5	2.00003
28209.8	69983.5	26417	31694.3	69582.9	29851	333.3	179.3	2.00111
114792	89820.5	83756	104959	89506.5	76850	753.5	366.3	2.00111
7030.5	62746.9	7343	4320.8	83976.3	3372	-11	-13.2	2.00219
9068.25	88148.5	6742	40778.1	99978.8	26730	3469.4	1510.3	2.00541
48800.2	80223.1	39866	20979.2	81345	16902	12.1	-12.1	2.01187
15431.2	86859.3	11643	80867.6	86232.1	61459	169.4	71.5	2.0151
53462.2	99877.5	35080	76205.8	103462	48271	4449.5	2960.1	2.01617
51851.2	79399.1	42798	49231.6	85308.2	37821	3292.3	1751.2	2.01832
174230	101546	112445	114005	92731.1	80571	61.6	-5.5	2.0194
12405	65095.2	12489	11728.2	64568.2	11904	70.4	57.2	2.02155
5655.75	63370.7	5849	1155	60945.3	1242	68.2	4.4	2.02155
45001.5	76120.7	38744	38535.2	71958.1	35096	988.9	720.5	2.02155
17218.5	69017.2	16350	7033.4	70577.4	6531	24.2	-28.6	2.02478
10147.5	77086.7	8627	10663.4	74447.3	9387	158.4	5.5	2.02478
108636	84880.1	83878	53025.5	84963.2	40901	84.7	13.2	2.02586
131190	87396.9	98375	64373.1	79028.1	53383	44	44	2.02586
125059	91135.9	89930	54552.3	93966.4	38047	14.3	0	2.03016
106044	95190.9	73008	136120	88809.4	100448	9342.3	4270.2	2.03123
9450.75	66598.3	9300	27821.2	70177.8	25981	36.3	-4.4	2.03231
126634	90059.5	92151	192192	94450.2	133356	12247.4	6498.8	2.03446
123802	88329.1	91855	70478.1	84405.8	54722	35.2	93.5	2.03769
61983.8	76401	53169	57431	72223.8	52113	1053.8	863.5	2.03984
68288.2	88510.2	50563	73668.1	94867.7	50891	2756.6	1564.2	2.04522
183829	116389	103510	222864	107127	136340	301.4	145.2	2.04845
7511.25	64238.2	7663	18922.2	64817.3	19132	11	53.9	2.05275
5202.75	64835	5259	1932.7	64491.6	1964	20.9	-20.9	2.05383
91041.8	91445	65247	127514	84643.5	98729	16248.1	7111.5	2.06243
22291.5	68822.5	21227	5980.7	70532.9	5557	11	-31.9	2.06351
144062	102748	91887	158526	92554.9	112249	661.1	338.8	2.06459
45246.8	82405.8	35984	46328.7	90527.4	33539	5288.8	2996.4	2.06566
17129.2	67252.7	16692	13689.5	68240.3	13147	613.8	376.2	2.06781
108122	88103.5	80427	35405.7	83306.9	27853	16.5	16.5	2.06997
66740.2	83845.6	52166	90633.4	83364.9	71250	12463	5556.1	2.07319
78336.8	82132.8	62507	95293	80266.3	77805	6426.2	2873.2	2.07857
29753.2	94171.2	20706	141388	114836	80689	2383.7	953.7	2.08072
59993.2	81921	47994	112893	78845.6	93836	3405.6	1637.9	2.0818
8850	69269.5	8373	3466.1	68091.8	3336	8.8	-22	2.08288
29351.2	97051.6	19820	46864.4	122076	25159	3718	2380.4	2.08503
16152	69691.1	15189	17595.6	67506.5	17082	31.9	18.7	2.08503
54073.5	98747.8	35887	116129	107763	70624	11501.6	5622.1	2.08826
50681.2	80841.3	41086	72559.3	86266.1	55123	873.4	512.6	2.08933
70106.2	91549.1	50186	18975	88698	14020	18.7	-20.9	2.08933
262143	141352	121539	262143	139555	123104	1117.6	611.6	2.09256
9158.25	66518.4	9023	3084.4	64457.7	3136	7.7	-30.8	2.09256
64503.8	84543	50002	74935.3	82423.6	59582	9823	5052.3	2.09579
19018.5	66666.5	18696	25646.5	67693.8	24829	632.5	305.8	2.09794
7465.5	66160.8	7395	4659.6	74155.3	4118	68.2	20.9	2.10009
5548.5	66941.6	5432	23115.4	74121.3	20438	717.2	369.6	2.10117
6645.75	68437.4	6364	18235.8	67857.2	17612	948.2	409.2	2.10332
126280	91688.8	90261	56926.1	86756.6	43002	-40.7	-17.6	2.11515
7410.75	65454.3	7420	2937	65269.3	2949	12.1	36.3	2.1173
64680	82783.9	51204	86402.8	80556.7	70292	6054.4	2726.9	2.11838
101283	87007.1	76289	48416.5	80498.9	39417	55	-7.7	2.11838
143488	98067.7	95889	111647	89065.1	82152	47.3	28.6	2.12268
32035.5	98543.9	21305	50453.7	109998	30060	5619.9	3303.3	2.12806
8526.75	64468.1	8668	4156.9	68586.8	3972	40.7	24.2	2.13021
125824	96277.1	85649	80879.7	85952.7	61668	36.3	56.1	2.13237
211742	133784	103725	262143	101404	169419	10619.4	5350.4	2.13237
262143	125765	136602	262143	68370.5	251275	2774.2	1214.4	2.13667
5632.5	68130.6	5418	3924.8	72824.4	3532	40.7	19.8	2.14312
100404	97634.5	67395	104370	103178	66293	101.2	38.5	2.1442
126155	94116	87846	72216.1	88396.6	53540	17.6	50.6	2.14528
142462	92641.6	100780	129559	83743.8	101390	72.6	26.4	2.1485
262143	146092	117596	262143	86455.4	198713	10873.5	5408.7	2.14958
8791.5	66801.1	8625	6471.3	70648.5	6003	29.7	31.9	2.15066
117448	89760.5	85751	138327	100461	90238	5806.9	4381.3	2.15066
262143	125110	137318	262143	104539	164338	576.4	248.6	2.15066
135391	88895.9	99813	63020.1	90310.6	45732	51.7	1.1	2.15496
6457.5	64462.9	6565	7439.3	69609.1	7004	-4.4	1.1	2.16679
262143	131462	130683	262143	108007	159062	358.6	160.6	2.17325
15546	78046.8	13054	19270.9	78433.6	16102	48.4	-2.2	2.17325
22071	72975.4	19821	44629.2	74786.4	39109	734.8	352	2.17325
10811.2	70248.5	10086	12186.9	78687.8	10150	-14.3	9.9	2.1754
26589	68641.6	25386	27469.2	67766.7	26565	2252.8	1016.4	2.1797
16164.8	65060.1	16283	18455.8	65059.4	18591	728.2	260.7	2.18186
142851	91841.7	101935	96756	88624.6	71549	78.1	25.3	2.18939
99686.2	88866.7	73515	136909	85600.6	104818	10952.7	5300.9	2.19799
9926.25	64236.9	10127	7115.9	63673.9	7324	179.3	201.3	2.19799
5919.75	64051	6057	2366.1	63447.1	2444	-45.1	-3.3	2.19907
5772	62972.2	6007	3190	60808.6	3438	111.1	103.4	2.2023
113842	100017	74595	75065.1	118785	41415	2127.4	884.4	2.20983
7851	63694.4	8078	12182.5	69100.9	11554	97.9	30.8	2.2109
43367.2	72564.1	39167	36616.8	71957.7	33349	2915	1309	2.21413
59355	78083.6	49817	19330.3	80689.9	15700	12.1	-1.1	2.21628
58224	91560.1	41675	53901.1	94221.6	37491	9590.9	4270.2	2.21844
8401.5	66289.5	8306	3973.2	66851.8	3895	-29.7	-12.1	2.21951
68512.5	78210	57410	55884.4	75579.7	48458	6417.4	3083.3	2.22166
31177.5	111209	18373	66180.4	137698	31498	5999.4	3394.6	2.22166
134553	91053.4	96845	78030.7	95132	53755	-14.3	38.5	2.22381
32763.8	75106	28589	33906.4	74626.9	29776	3075.6	1531.2	2.22489
60705.8	74700.7	53258	39113.8	72930.5	35148	3643.2	1827.1	2.22812
45764.2	69818.8	42957	12743.5	68992.8	12105	121	671	2.23027
26835.8	107850	16307	134516	100438	87772	14737.8	7045.5	2.2378
15965.2	69544.6	15045	19561.3	69797.4	18367	2801.7	1219.9	2.23995
95824.5	82926.7	75729	120757	81866.2	96669	7904.6	3808.2	2.24103
118578	89529.1	86800	64252.1	83744.2	50282	-56.1	-25.3	2.24426
25485.8	68197.9	24491	17436.1	67731.1	16871	233.2	254.1	2.24856
129806	94304.1	90208	94072	95345	64661	34.1	2.2	2.24856
17531.2	66708.9	17223	6942.1	72723.4	6256	24.2	-2.2	2.24964
262143	131862	130286	262143	103483	166016	1214.4	536.8	2.25071
262143	130712	131433	262143	81194.2	211589	6573.6	3566.2	2.25286
262143	150787	113934	242199	177126	89613	605	255.2	2.25286
65723.2	89384.1	48188	160584	88686.6	118665	9813.1	4730	2.25501
25353.8	72985.3	22766	38087.5	72418	34468	271.7	156.2	2.25609
20759.2	69461.8	19586	26470.4	76307	22734	22	15.4	2.25932
56010	82222.8	44643	63310.5	79159	52415	3605.8	1520.2	2.26255
73463.2	89337.5	53891	80680.6	92992.9	56859	1871.1	1353	2.26362
80870.2	90314.3	58683	148063	90508.2	107211	4961	2332	2.26577
14635.5	70052	13692	11324.5	67414.2	11009	48.4	16.5	2.26685
122163	89722	89232	99595.1	85721.1	76143	23.1	36.3	2.26685
5727.75	63893.4	5875	9953.9	63661.4	10247	8.8	50.6	2.27115
133859	92332.5	95011	47724.6	91492.8	34185	48.4	28.6	2.2733
70569	80519.7	57437	129180	85941.4	98508	2368.3	1017.5	2.2733
262143	130969	131175	262143	93244.3	184245	2682.9	1126.4	2.27546
68786.2	84623.4	53271	88353.1	80949.4	71530	4625.5	2427.7	2.27653
24633.8	75836	21288	30036.6	74117.2	26559	-7.7	-7.7	2.27868
65568.8	83798.7	51279	93317.4	85932.6	71168	5456	2741.2	2.27868
48801.8	72166.4	44318	41549.2	72941.2	37331	1454.2	975.7	2.28729
4910.25	63271.4	5086	6204	62426.7	6513	204.6	118.8	2.29375
13112.2	73945.8	11621	78685.2	81651.7	63155	1679.7	788.7	2.29482
73413	86959.3	55327	79509.1	76990.4	67680	7121.4	3239.5	2.29805
13239.8	70767.5	12261	59384.6	74165.4	52475	143	70.4	2.30235
7965	65314.6	7992	4934.6	64190.9	5038	160.6	151.8	2.30558
30840.8	86117.6	23470	36848.9	86680.9	27860	3410	2277	2.30558
32576.2	69071.1	30909	26653	70444.1	24796	893.2	530.2	2.30773
19495.5	66375.2	19249	13640	67592.5	13225	442.2	272.8	2.31419
5584.5	69171.4	5291	7524	70321.3	7012	25.3	-1.1	2.31526
8824.5	68962.9	8386	4220.7	72353.6	3823	-48.4	-40.7	2.32602
108370	86349	82249	54103.5	76122.9	46579	105.6	44	2.32925
101839	90557.7	73700	96974.9	87033.3	73022	8960.6	4275.7	2.33355
74205.8	79611.5	61086	97996.8	76535.5	83913	5556.1	2719.2	2.3357
7371.75	68721.9	7030	39582.4	70479.6	36806	20.9	23.1	2.33678
47320.5	84187	36837	76875.7	79828.4	63112	6208.4	2610.3	2.33786
166934	107860	101430	262143	106279	161648	1186.9	457.6	2.34001
82595.2	94399.5	57341	103645	94383.5	71967	5534.1	2937	2.34431
8828.25	65301.2	8860	8806.6	66637.7	8661	14.3	19.8	2.35507
18206.2	72077.1	16554	27309.7	89056.5	20097	2272.6	1178.1	2.35722
12804	64001.4	13111	5173.3	63728.8	5320	470.8	247.5	2.35722
145250	95248.8	99939	156750	88641.6	115891	144.1	82.5	2.35937
126969	94232.8	88303	133123	95041.8	91795	33	7.7	2.36153
68689.5	77981.5	57727	90513.5	77648.7	76394	5447.2	2569.6	2.3626
5116.5	66809.1	5019	3183.4	69403.6	3006	-7.7	0	2.36368
126336	86683.3	95515	55127.6	80169.6	45065	18.7	30.8	2.36475
9009.75	67667.1	8726	4835.6	69178.3	4581	74.8	2.2	2.36475
23170.5	68816.4	22066	5548.4	67662.8	5374	-8.8	-20.9	2.37551
138794	114482	79453	152667	107528	93047	70.4	69.3	2.37982
13460.2	69502.9	12692	13278.1	71426.9	12183	317.9	113.3	2.38842
27275.2	71181.5	25112	6888.2	73450.2	6146	-36.3	-18.7	2.39057
119574	93731.3	83605	100269	97143.2	67645	462	181.5	2.3938
64830.8	76707.4	55389	53748.2	73909.3	47659	2437.6	1900.8	2.39488
36615.8	71424.5	33597	38600.1	70032	36122	4144.8	1823.8	2.3981
262143	154882	110922	262143	89333	192312	1437.7	665.5	2.40026
156706	96147.7	106814	184829	114146	106118	4662.9	2412.3	2.40348
140986	110323	83751	227715	115809	128863	400.4	137.5	2.40456
50970.8	70085.6	47662	22624.8	71087.3	20858	1812.8	1425.6	2.40564
262143	140395	122368	262143	82260.2	208847	13599.3	7854	2.40564
142430	94999.4	98256	144517	89118.4	106275	294.8	183.7	2.40886
159526	113879	91805	225687	121881	121353	130.9	51.7	2.41532
113747	87461.8	85232	60548.4	83800.1	47352	28.6	2.2	2.41639
8181.75	66633.4	8047	14544.2	66460	14342	226.6	51.7	2.41639
54006.8	95252.3	37158	69587.1	95647.2	47680	4863.1	2838	2.41639
74725.5	87674.1	55857	109414	87081.3	82343	7027.9	3660.8	2.41747
59079.8	76343.8	50716	67581.8	81774	54162	6886	3415.5	2.42715
4974	63679.6	5119	2880.9	66269.8	2849	1.1	-13.2	2.42823
132198	95189.1	91016	72180.9	90425.9	52313	-33	-14.3	2.42823
67539.8	84047.6	52664	90703.8	80245.8	74077	6244.7	2747.8	2.44114
26624.2	66543.9	26221	20533.7	66007.6	20387	376.2	324.5	2.44114
15309	66377.1	15115	2593.8	68460.4	2483	-20.9	-19.8	2.44222
8616	64466.1	8759	4690.4	67647.5	4544	-4.4	20.9	2.44329
12788.2	67106.3	12489	7830.9	66288.5	7742	-47.3	-33	2.44652
121316	86731.4	91669	76256.4	95178.5	52507	92.4	38.5	2.45513
4891.5	63896.6	5017	11102.3	65614.6	11089	1172.6	471.9	2.45513
12603.8	72171.2	11445	4648.6	72987.7	4174	-1.1	34.1	2.4562
26290.5	94700.1	18194	81661.8	89605.7	59726	3195.5	1327.7	2.46051
9001.5	66149.6	8918	10160.7	68755	9685	63.8	70.4	2.46158
141879	93281.2	99679	65450	88807.9	48299	28.6	41.8	2.46266
129565	120105	70698	178838	137261	85387	273.9	204.6	2.46481
120500	88508.2	89224	62112.6	81212.4	50123	-3.3	-45.1	2.46696
14481	73693.7	12878	14590.4	69622.6	13734	1301.3	579.7	2.47126
75216.8	99749.2	49418	165534	104304	104008	13057	6618.7	2.47342
7814.25	66560.3	7694	6123.7	68920.3	5823	30.8	35.2	2.47342
123470	109125	74151	163459	104518	102494	739.2	376.2	2.4831
19160.2	71765.8	17497	27723.3	75276.5	24136	701.8	342.1	2.4831
61096.5	84203	47552	60090.8	82339	47828	2479.4	1918.4	2.4874
145118	108122	87960	202826	100801	131867	496.1	244.2	2.4874
9268.5	68005	8932	4563.9	66451.8	4501	8.8	-31.9	2.48848
11139	66394.3	10995	4538.6	69108.2	4304	-3.3	-9.9	2.49063
120720	111861	70726	136063	107844	82685	48.4	44	2.49171
123821	111397	72845	135829	102710	86668	5002.8	2109.8	2.49386
17309.2	69135.7	16408	38054.5	77598.5	32139	53.9	31.9	2.49493
163800	103103	104117	183846	100592	119776	474.1	178.2	2.50031
21874.5	69957.4	20492	10765.7	82116	8592	-14.3	-33	2.50246
11850	63802.3	12172	7675.8	63395.2	7935	108.9	133.1	2.50246
118154	125581	61660	169935	123233	90372	1106.6	492.8	2.50569
95798.2	93568.1	67098	119330	87793	89078	5304.2	2577.3	2.50569
41254.5	73423	36823	40321.6	71977.7	36713	6561.5	2805	2.50677
74863.5	91875.7	53401	176519	92089.4	125621	7257.8	4215.2	2.50892
9655.5	64339.9	9835	7055.4	63427	7290	60.5	133.1	2.51107
189445	115874	107146	262143	68371.1	251273	767.8	398.2	2.52398
262143	122730	139980	262143	76320.1	225102	3913.8	1828.2	2.52828
5648.25	66612.1	5557	1784.2	62562.5	1869	22	4.4	2.52828
61588.5	78984.5	51102	89978.9	79648.5	74036	5231.6	2205.5	2.53151
34336.5	74571.7	30176	20933	92022.1	14908	42.9	48.4	2.53582
7002.75	65589.9	6997	19114.7	69141.2	18118	35.2	-4.4	2.53582
35103	69901	32911	20717.4	70726.4	19197	1095.6	661.1	2.5412
16946.2	84135.6	13200	77295.9	85270.5	59407	1301.3	515.9	2.5412
47500.5	77262.7	40291	25697.1	83802	20096	26.4	-1.1	2.54227
11394.8	66806.8	11178	4815.8	98289.7	3211	6.6	-42.9	2.5455
137648	98624.8	91467	107853	116879	60475	62.7	36.3	2.54657
11039.2	64108.8	11285	3122.9	64746.1	3161	31.9	4.4	2.54657
6573.75	73081.8	5895	19455.7	76099.6	16755	1842.5	785.4	2.56702
60001.5	92860.2	42346	101331	95146.2	69796	6558.2	3542	2.56917
9855.75	68162.4	9476	16925.7	67810.4	16358	2897.4	1247.4	2.57024
99369.8	90542.9	71925	145320	90868.8	104807	21622.7	9643.7	2.57024
15514.5	67644.1	15031	12256.2	67220.9	11949	105.6	206.8	2.57024
122553	85682.6	93737	78273.8	84922.6	60405	114.4	40.7	2.57024
9118.5	65850.1	9075	10858.1	66010.8	10780	451	203.5	2.57347
58097.2	77483.5	49139	54990.1	74457.8	48401	3747.7	1602.7	2.57562
38592	70858.9	35693	29348	69990.9	27480	853.6	595.1	2.57993
123680	91640.5	88449	118024	111151	69589	124.3	7.7	2.58853
123797	102291	79315	188143	97135.1	126938	5718.9	2994.2	2.59176
7109.25	67690.2	6883	2978.8	68139.1	2865	-3.3	-25.3	2.59499
62892.8	105512	39064	176761	98487.7	117621	2800.6	1261.7	2.59606
25803	75160	22499	6086.3	78549	5078	18.7	-47.3	2.59822
108642	107682	66120	133254	107465	81263	95.7	106.7	2.59929
152824	95353.1	105036	94272.2	98227.6	62897	48.4	-3.3	2.59929
136160	90239.2	98886	66172.7	86919.9	49893	11	14.3	2.6036
5490.75	65188.7	5520	2038.3	66624.5	2005	8.8	14.3	2.60897
5924.25	63502.1	6114	3785.1	62295.4	3982	42.9	1.1	2.61113
5580	66044.9	5537	9110.2	65950.1	9053	1003.2	512.6	2.61113
114257	91460.5	81871	41818.7	88418.8	30996	38.5	-11	2.61113
5733	62944.9	5969	4276.8	64730.8	4330	81.4	94.6	2.61435
4923	63113	5112	6218.3	65793.1	6194	160.6	72.6	2.61543
55616.2	83903.8	43441	109482	92046.3	77950	6309.6	3520	2.61973
89710.5	86246.7	68168	108679	83169.4	85637	987.8	1059.3	2.62189
92564.2	79444.4	76359	22180.4	77082.1	18858	83.6	-35.2	2.62511
53610	115576	30399	207658	115742	117581	5732.1	3571.7	2.62834
17978.2	65609.9	17958	14685	64912.7	14826	45.1	52.8	2.62942
250934	137106	119945	262143	80460.3	213519	9051.9	3669.6	2.62942
119036	88508.7	88140	91075.6	93233.7	64019	6.6	23.1	2.63049
5046.75	64915.4	5095	10659	65053.8	10738	834.9	346.5	2.63157
112758	128848	57352	262143	110486	155493	7205	4891.7	2.63264
65810.2	77761.1	55464	50333.8	77145.8	42759	3528.8	2256.1	2.63587
14071.5	67019.6	13760	6086.3	66556.3	5993	12.1	-12.1	2.6391
136779	126720	70738	201079	138690	95017	23248.5	11679.8	2.64233
223463	174672	83842	165666	154430	70304	1272.7	573.1	2.64448
262143	111612	153924	262143	68370.3	251276	15118.4	7333.7	2.64448
29490.8	71765.1	26931	17982.8	69627.8	16926	194.7	108.9	2.64771
151462	99561.1	99700	117602	91878.9	83884	916.3	333.3	2.65093
68136	96523.3	46262	79389.2	94235.8	55211	5370.2	2700.5	2.65201
73828.5	85111.6	56848	69208.7	89088.3	50912	1663.2	1574.1	2.65309
57923.2	84805.4	44762	86260.9	82870.8	68217	4026	1728.1	2.65309
97203.8	100122	63626	72732	104914	45433	1666.5	663.3	2.65416
130694	92270.3	92827	99610.5	101679	64203	178.2	116.6	2.65631
85941	84818.9	66403	125022	79045.1	103655	173.8	573.1	2.65631
6909.75	71913.2	6297	7351.3	70911.8	6794	806.3	392.7	2.65739
72909	134543	35514	127978	128937	65049	16508.8	8457.9	2.65739
6982.5	70574.5	6484	18599.9	72264.8	16868	465.3	198	2.66707
7038.75	64715.4	7128	3908.3	65008.7	3940	-12.1	9.9	2.66815
56218.5	80823.4	45585	70501.2	82575.9	55953	3432	1655.5	2.66922
83093.2	81052.6	67186	142298	81789.6	114020	7943.1	3661.9	2.67138
8269.5	68583.9	7902	5480.2	76545.3	4692	19.8	-26.4	2.67138
161786	99351.8	106720	153868	97795.5	103112	56.1	-23.1	2.67245
161446	106885	98990	170298	101677	109766	44	40.7	2.67353
7429.5	63365.4	7684	3879.7	62795.8	4049	27.5	146.3	2.6746
9770.25	65310.4	9804	15440.7	65560.2	15435	161.7	124.3	2.6746
18530.2	74211.6	16364	21951.6	77341	18601	2373.8	1173.7	2.67675
19659	68845.4	18714	18240.2	67540	17699	81.4	201.3	2.67675
136468	97728.8	91514	134457	102269	86163	121	133.1	2.68536
69381	78724.2	57758	91452.9	77616.4	77219	2783	1751.2	2.68644
8595.75	68682.2	8202	4739.9	68121.5	4560	-47.3	22	2.69182
7989	67313.8	7778	6196.3	71910.9	5647	16.5	38.5	2.69827
76626	142716	35187	262143	68370.3	251276	214.5	40.7	2.69935
16164	65422.7	16192	13932.6	66175.3	13798	715	324.5	2.70042
123924	87258.3	93074	50719.9	84337.1	39413	104.5	46.2	2.70257
19567.5	73182.4	17523	7461.3	72657.3	6730	25.3	5.5	2.7058
118152	122453	63234	176465	116148	99570	60.5	74.8	2.70795
83792.2	85818	63989	105134	90421.6	76199	9509.5	4603.5	2.70795
76362	76628.6	65308	71579.2	74687	62809	3676.2	1815	2.70903
48900.8	89291.5	35891	54105.7	94425.6	37552	6403.1	2711.5	2.71011
6333	70202.9	5912	47848.9	70181	44682	53.9	-25.3	2.71011
75964.5	82841	60096	105534	78940.3	87614	9913.2	4285.6	2.71118
52344.8	74407.1	46104	54997.8	76619.5	47042	4666.2	2022.9	2.71226
186271	121433	100528	180670	126111	93888	1456.4	885.5	2.71226
115382	84990.9	88970	47312.1	87310.2	35513	37.4	25.3	2.71656
6522	63005	6784	3298.9	62702.1	3448	62.7	102.3	2.71979
89027.2	97060.3	60112	101510	108278	61440	5424.1	3391.3	2.72086
135340	95739.3	92644	69512.3	97187.3	46874	-26.4	1.1	2.7284
5614.5	68866.2	5343	27657.3	68025.8	26645	29.7	-9.9	2.73055
97129.5	86633.4	73476	140293	84781.7	108446	6506.5	2982.1	2.73055
10408.5	83553.6	8164	131164	104968	81891	193.6	78.1	2.73055
262143	117609	146075	262143	68369.7	251278	2623.5	2052.6	2.73162
32384.2	76208.6	27849	37448.4	78322	31335	3053.6	1427.8	2.73162
124294	100036	81428	166090	93029.2	117005	12035.1	5850.9	2.73378
28375.5	87597.9	21229	10850.4	90377.7	7868	-12.1	4.4	2.73378
37849.5	85428.6	29036	97837.3	97427	65812	8797.8	3767.5	2.73485
90291	99433.9	59510	95749.5	94876.5	66139	5239.3	2632.3	2.73808
77541	82335.2	61720	108890	80812.4	88306	3689.4	1610.4	2.73915
37055.2	112024	21678	38472.5	129972	19399	5710.1	3403.4	2.74023
9088.5	73670.2	8085	13090	75264.6	11398	-11	-25.3	2.74561
179318	124008	94766	262143	95744.9	179433	29713.2	13788.5	2.74561
22506	67904.5	21721	14824.7	68169.5	14252	124.3	248.6	2.74561
11256.8	69747.8	10577	4458.3	66419.5	4399	-7.7	26.4	2.74669
13515	67324.3	13156	17175.4	72391	15549	25.3	7.7	2.74669
129647	93782.1	90599	81028.2	95628.8	55530	23.1	39.6	2.74776
86211.8	82963.4	68102	96232.4	81679.1	77213	10621.6	4604.6	2.75206
14908.5	78508.9	12445	26367	76908.8	22468	3253.8	1555.4	2.75744
5839.5	67034.1	5709	7213.8	65181.8	7253	33	-5.5	2.7596
127070	88786.9	93794	46285.8	93522	32435	22	12.1	2.76175
150443	107827	91438	150810	128255	77061	576.4	265.1	2.76498
161393	118910	88950	198888	109092	119480	143	123.2	2.76713
80369.2	97248.6	54161	126333	92217.1	89781	6465.8	3457.3	2.7682
149104	99106.6	98598	111129	93085.6	78239	60.5	-9.9	2.7682
6542.25	63237.9	6780	5948.8	62779.5	6210	72.6	74.8	2.77143
6471	70976.3	5975	10973.6	69551.8	10340	82.5	45.1	2.77573
92478	83249.4	72801	114646	77656.2	96753	12256.2	5597.9	2.77573
25535.2	78803.8	21236	26078.8	77689.9	21999	4647.5	2333.1	2.77896
39694.5	76899.1	33829	64997.9	82008.8	51942	5105.1	2195.6	2.78327
262143	167085	102821	186264	192115	63540	628.1	243.1	2.78542
88582.5	110349	52609	137012	100387	89446	5307.5	2665.3	2.79402
11336.2	65781.2	11294	10113.4	64738.4	10238	89.1	6.6	2.7951
99912	94553.5	69250	136387	91519.4	97665	6782.6	3418.8	2.79618
108504	109757	64788	134618	108950	80976	11059.4	5007.2	2.80048
78029.2	94347.4	54201	126654	99991.5	83011	14609.1	7059.8	2.80801
132774	90760.4	95873	74914.4	85974.8	57105	45.1	9.9	2.81124
138803	91153	99795	91858.8	79839.5	75402	404.8	166.1	2.81877
149665	95483.3	102724	107426	97650	72097	39.6	16.5	2.81984
178807	125795	93154	240753	143206	110177	324.5	130.9	2.82092
5634.75	65082.7	5674	5756.3	67679.4	5574	7.7	-7.7	2.822
48288	73241.1	43208	102279	73778.9	90852	4929.1	2686.2	2.8306
18857.2	80123.8	15424	11519.2	71685.7	10531	19.8	14.3	2.83383
23375.2	65533.9	23376	9820.8	65156.5	9878	64.9	39.6	2.83383
8843.25	65008.6	8915	8187.3	64967.1	8259	0	78.1	2.83491
14523.8	65386.3	14557	8709.8	64207.6	8890	391.6	260.7	2.83813
20619	71142.8	18994	18415.1	67876.9	17780	469.7	323.4	2.83921
190956	171410	73009	262143	68370.8	251274	467.5	253	2.83921
7654.5	66717	7519	6431.7	70099.4	6013	-2.2	14.3	2.84244
131447	96243.1	89508	262143	84618.7	203026	36173.5	16524.2	2.84351
169414	119444	92953	225624	131285	112629	5949.9	3021.7	2.84351
83492.2	95798.9	57117	71429.6	76674.5	61053	2957.9	1589.5	2.84889
15149.2	78095	12713	5151.3	73534.2	4591	7.7	8.8	2.85104
33781.5	92814.5	23853	58872	101027	38190	3571.7	2170.3	2.85212
81912.8	80110.9	67010	128376	78197	107590	5484.6	2625.7	2.85965
136888	90428.4	99207	65409.3	92544.6	46320	19.8	3.3	2.85965
9122.25	71409	8372	4114	74438.2	3622	-4.4	19.8	2.86503
146606	96381.5	99687	88849.2	91967.4	63314	-40.7	3.3	2.86611
25248.8	74569.7	22190	10243.2	70566.4	9513	5.5	-26.4	2.86933
123007	101791	79195	243613	109046	146410	28886	13609.2	2.87041
128322	125883	66806	250358	102808	159593	33314.6	15720.1	2.87149
101350	87631.9	75795	48020.5	91111.2	34541	15.4	-27.5	2.87256
14651.2	65662.6	14623	11633.6	68612.3	11112	95.7	123.2	2.87256
9997.5	68399.2	9579	5194.2	66969.7	5083	13.2	-16.5	2.87364
9636.75	64628.9	9772	9504	64371	9676	826.1	416.9	2.87902
20319.8	66915	19901	17507.6	66441.5	17269	378.4	248.6	2.88655
28745.2	84858	22200	45483.9	80709.2	36933	4148.1	2035	2.88978
7939.5	64580.2	8057	1805.1	63059.2	1876	0	-13.2	2.89731
128020	111458	75274	37456.1	99976.5	24553	16.5	-42.9	2.89838
6420.75	65635.7	6411	4118.4	68105.9	3963	-11	-1.1	2.90053
62390.2	80945.6	50513	58558.5	78226	49059	2741.2	1773.2	2.90269
7406.25	66028.6	7351	14393.5	76659.3	12305	-30.8	3.3	2.90484
149192	95086.1	102827	87662.3	99743.7	57598	111.1	39.6	2.90807
92223.8	95451.3	63320	197870	94626.5	137040	9231.2	4767.4	2.91882
69346.5	84016.3	54093	86379.7	82176.6	68888	4831.2	2478.3	2.9199
60898.5	76128.6	52425	63485.4	72148.4	57667	4802.6	2075.7	2.92098
167149	100973	108487	154848	92622.8	109564	170.5	95.7	2.9242
48915	104826	30581	129360	110499	76722	4594.7	2955.7	2.92636
11903.2	65537.4	11903	4623.3	62979.1	4811	239.8	211.2	2.92851
18484.5	68560.8	17669	7686.8	66644	7559	-56.1	-13.2	2.93389
6201.75	65990.9	6159	6674.8	66897	6539	2.2	1.1	2.93604
9310.5	70312.6	8678	22506	77421.3	19051	90.2	20.9	2.93819
25401	67645.2	24609	15880.7	67912.4	15325	451	370.7	2.94034
92302.5	85980.2	70355	118142	83142.6	93124	8789	4384.6	2.94142
54351.8	81558.7	43674	80625.6	83293.3	63437	4715.7	2823.7	2.94572
82336.5	83431.3	64676	201645	77911.5	169616	8390.8	4088.7	2.9468
71496	89904.7	52117	118788	94557.1	82330	11049.5	5690.3	2.94787
80751.8	86620.2	61096	75788.9	79930.8	62140	6354.7	3282.4	2.94895
117800	87182.2	88552	66858	93279.2	46973	55	40.7	2.9511
139732	95642.8	95747	109827	90836.9	79237	227.7	112.2	2.95863
35260.5	68930.7	33524	30510.7	70635.5	28308	1197.9	478.5	2.95863
106959	93161.6	75242	182887	94628.1	126661	10338.9	5052.3	2.95971
262143	139670	123003	262143	76339.1	225046	4621.1	2712.6	2.95971
18091.5	64761	18308	7271	64822.8	7351	83.6	282.7	2.96293
136478	89336.1	100119	86051.9	87871.4	64179	-33	-29.7	2.96509
123416	88267.8	91632	64887.9	88187.6	48221	30.8	50.6	2.96616
60295.5	85921.4	45990	81145.9	87463.9	60802	7588.9	4042.5	2.96724
258164	142509	118723	246540	157607	102516	1733.6	828.3	2.96831
63528.8	79120.9	52621	77774.4	76997.8	66197	5020.4	2613.6	2.96831
90188.2	90796.5	65097	96677.9	87350.5	72534	20504	8740.6	2.96939
69090.8	85600.6	52896	116123	85392.9	89120	3470.5	1993.2	2.9866
9142.5	66198.5	9051	5335	73996.7	4725	44	-5.5	2.98768
5440.5	65759.6	5422	3824.7	67199.9	3730	-11	-5.5	2.99198
152696	94619.5	105761	82150.2	89842.2	59925	52.8	31.9	2.99306
8298	76015.9	7154	21073.8	110346	12516	805.2	367.4	2.99521
6342.75	63715.3	6524	4456.1	63238.4	4618	130.9	55	2.99736
155306	110764	91890	221166	114811	126245	279.4	166.1	3.00274
57889.5	76593.9	49532	59485.8	73440.9	53083	4600.2	2076.8	3.00705
133954	91397.7	96051	81602.4	88170.5	60654	27.5	49.5	3.00705
7034.25	64304.2	7169	9287.3	62618.6	9720	233.2	107.8	3.0092
5914.5	65574.8	5911	2909.5	65773.4	2899	-22	8.8	3.01135
14933.2	65943.4	14841	11716.1	65637.4	11698	-6.6	-4.4	3.0135
9147	64126.9	9348	5582.5	64445.1	5677	108.9	105.6	3.01458
64410	82288.9	51297	97219.1	78581	81080	1795.2	1388.2	3.01673
57750	90869.2	41650	215461	81767.8	172690	5606.7	3146	3.01996
43776	70660.9	40601	37100.8	71656.2	33932	172.7	433.4	3.01996
32196	74912.9	28166	32722.8	72693.2	29501	476.3	376.2	3.02103
40497	81068.2	32738	54068.3	80417.1	44063	7256.7	3257.1	3.02103
122360	98214.9	81647	110337	94273	76703	36.3	3.3	3.02211
124912	107999	75799	165340	102988	105213	31138.8	13275.9	3.02534
187823	117311	104928	173529	102712	110722	754.6	1113.2	3.02641
59688.8	91954.9	42540	128782	107228	78710	5456	3251.6	3.03071
52758.8	83329.7	41493	61064.3	78173	51193	10575.4	4466	3.03287
136769	97685.3	91757	119251	99759.2	78341	51.7	33	3.03825
113189	87211.8	85057	63147.7	92497.9	44741	288.2	158.4	3.03825
5739.75	65203.7	5769	7206.1	64631	7307	-35.2	33	3.04793
17670	70697.3	16380	18539.4	70101.4	17332	1901.9	919.6	3.04793
11703	64958.7	11807	14287.9	64056.1	14618	0	20.9	3.05223
28740	70832.4	26591	27270.1	69464.1	25728	35.2	27.5	3.05331
23183.2	77206	19679	60165.6	77177.8	51090	4466	1934.9	3.05546
36541.5	72479.2	33041	41489.8	74749.2	36376	831.6	356.4	3.05654
12423.8	63844	12753	9546.9	65248.3	9589	282.7	91.3	3.06191
70518.8	106420	43427	245803	119611	134678	11072.6	5683.7	3.06514
7624.5	71027.6	7035	32565.5	79703.2	26777	14.3	74.8	3.06729
64064.2	80720.5	52013	53306	77743.1	44936	831.6	1124.2	3.06837
68013	92486.6	48194	186501	107547	113648	8262.1	4321.9	3.06945
81852.8	82732.6	64839	94433.9	78202.9	79138	5922.4	2773.1	3.07375
118637	101180	76843	262143	78051.7	220108	3769.7	2860	3.07482
130622	92935.8	92111	112775	108090	68377	56.1	-13.2	3.07482
115009	98367.5	76623	158422	97417.3	106576	5098.5	2700.5	3.07482
22674	67473.2	22023	4561.7	79467.2	3762	-42.9	14.3	3.07698
71765.2	84299	55792	73988.2	89608.4	54112	1764.4	908.6	3.07805
14619	67982	14093	3883	69968.7	3637	-17.6	24.2	3.08343
52840.5	81909.1	42278	76710.7	77452.9	64908	8453.5	3358.3	3.08558
162338	98114.5	108434	184505	108437	111509	1065.9	424.6	3.08666
7603.5	64530.3	7722	36803.8	65601.6	36767	-7.7	44	3.08881
100294	108260	60714	82530.8	84025.8	64370	4269.1	2290.2	3.08881
8813.25	66672.6	8663	7777	66320.6	7685	4.4	37.4	3.09311
224684	139580	105494	249081	179461	90960	9618.4	5047.9	3.09419
9534.75	69000.6	9056	20682.2	115434	11742	-17.6	-51.7	3.09527
140331	110026	83587	114850	118834	63339	2977.7	1263.9	3.09634
113938	89535.9	83397	153297	124990	80378	227.7	115.5	3.09849
50740.5	137706	24148	146895	185920	51780	8618.5	5174.4	3.09957
30219.8	80586	24576	35382.6	83933.6	27627	1933.8	907.5	3.10065
5743.5	64696.8	5818	5456	65249	5480	282.7	114.4	3.10065
66063	75640.4	57238	46566.3	97227.2	31388	2216.5	1969	3.10172
127546	95188.6	87814	106726	95995.5	72862	188.1	97.9	3.1028
13113.8	82446.5	10424	54613.9	84144.7	42536	5388.9	2358.4	3.10387
77307	80351.3	63053	81975.3	74426.6	72183	7342.5	3520	3.10495
7599.75	64257.2	7751	9236.7	64596.8	9371	143	119.9	3.10602
23418	70701.7	21707	15435.2	69623.6	14529	149.6	333.3	3.1071
49691.2	72608.5	44851	41077.3	71191.7	37814	165	326.7	3.1071
23553.8	93734.4	16468	139474	85028.1	107501	4738.8	1972.3	3.11033
74580.8	96484.7	50658	146508	90902.2	105625	10776.7	5501.1	3.11248
44802.8	101472	28936	116654	96045.5	79598	5426.3	3119.6	3.11463
6732.75	65098.5	6778	11360.8	65070.9	11442	236.5	71.5	3.11678
6375	77627.6	5382	74773.6	96134.6	50974	96.8	20.9	3.11894
67953.8	99868.1	44593	123411	99522.3	81267	12496	6377.8	3.12109
8577.75	67363.9	8345	4005.1	68873.8	3811	4.4	-25.3	3.12109
139665	94234.4	97131	127609	89777.7	93152	11	33	3.12431
62724	82243.2	49982	70555.1	79620.8	58074	11685.3	4906	3.12754
114831	85199.2	88329	31573.3	84608.6	24456	28.6	-35.2	3.13077
103365	121883	55579	181576	125919	94503	5634.2	4809.2	3.13185
6948	64984.2	7007	4470.4	61886.8	4734	7.7	-24.2	3.13507
16671	66063	16538	7717.6	66384.1	7619	206.8	195.8	3.13507
19116.8	74805.1	16748	76446.7	84863.7	59036	2201.1	1100	3.13507
14978.2	70528.4	13918	41165.3	91874.7	29364	971.3	458.7	3.13615
5415.75	66552.9	5333	3205.4	76139.6	2759	3.3	34.1	3.13722
7546.5	65083.2	7599	3016.2	65999.9	2995	-20.9	-33	3.1383
57131.2	79204.5	47272	51276.5	78259.4	42940	3876.4	1731.4	3.1426
68507.2	78934.1	56879	59140.4	80289.7	48273	3710.3	1683	3.14368
15481.5	68655.8	14778	8127.9	72109.1	7387	31.9	-16.5	3.14368
153754	100420	100343	102678	100435	67000	284.9	172.7	3.14906
134319	96949.6	90797	113966	100879	74038	181.5	114.4	3.14906
99213.8	83620.4	77757	140838	87807.7	105116	16173.3	7348	3.15336
16789.5	68110	16155	18341.4	66154.2	18170	19.8	-12.1	3.15336
136412	98839.3	90449	96203.8	107503	58648	313.5	158.4	3.15444
10681.5	66239.9	10568	2553.1	66954.8	2499	19.8	17.6	3.15767
25464	73486.7	22709	14971	72073.7	13613	15.4	3.3	3.15767
124292	89261.2	91256	98384	92671.2	69576	251.9	167.2	3.15874
59896.5	97636.5	40204	90701.6	95319.5	62361	5987.3	3488.1	3.15982
6154.5	63890.6	6313	4781.7	65931.7	4753	41.8	15.4	3.16412
39094.5	69420.4	36907	25683.9	68418	24602	2490.4	1122	3.1652
171040	115103	97385	262143	150305	114300	4204.2	1758.9	3.16627
70749.8	74665.6	62099	46175.8	77176.7	39211	796.4	1152.8	3.1695
80923.5	80013.9	66281	21467.6	75987.1	18515	57.2	0	3.17058
5964	64064.4	6101	31816.4	63506.8	32833	55	-5.5	3.17165
27567	66208.5	27287	11803	66902	11562	242	223.3	3.17273
6482.25	67389.1	6304	37425.3	68709	35697	58.3	25.3	3.17273
5550.75	62817.1	5791	2216.5	65462.2	2219	150.7	45.1	3.1738
7938.75	64670.5	8045	6057.7	64720.8	6134	-8.8	5.5	3.17596
68822.2	78643	57352	92403.3	80066.4	75634	3976.5	1797.4	3.17811
140116	94432.1	97241	118796	94925.2	82016	101.2	121	3.18671
7059	65020.2	7115	4662.9	65548.6	4662	-2.2	34.1	3.18779
19830	64707.2	20084	6971.8	65543.5	6971	125.4	217.8	3.18887
171109	106120	105671	168623	117976	93671	6055.5	2453	3.18994
148199	101235	95939	128975	95903	88136	42.9	71.5	3.19102
167645	116693	94151	167343	110105	99605	254.1	119.9	3.19209
137214	91538.4	98237	49740.9	87249.6	37362	-12.1	22	3.19209
114182	95225.4	78582	72514.2	95395	49817	28.6	-31.9	3.19425
107242	86090.8	81637	55000	79665.8	45245	-34.1	11	3.19747
129936	92732	91829	128810	91626.1	92132	369.6	134.2	3.2007
128732	86930.8	97049	73700	99386.9	48598	69.3	72.6	3.20393
120945	86259	91889	44973.5	83151.4	35446	19.8	25.3	3.20823
6638.25	64470.1	6748	2578.4	62078.6	2722	17.6	27.5	3.21038
13284	85192.3	10219	8883.6	89458.5	6508	23.1	-8.8	3.21254
120613	89234.5	88581	92477	97623.6	62081	56.1	39.6	3.21684
75749.2	86035	57701	162939	83627.1	127690	4385.7	2399.1	3.22007
118395	85787.5	90446	41464.5	85461.4	31797	24.2	-28.6	3.22007
148443	116160	83750	224110	115178	127518	12173.7	5536.3	3.22652
89340.8	83277	70308	107307	78538.4	89542	14687.2	6355.8	3.22652
161270	120669	87587	187031	111208	110219	221.1	237.6	3.2276
90712.5	126027	47172	251468	128806	127946	16245.9	7769.3	3.22975
12491.2	67688.6	12094	14675.1	67910.4	14162	280.5	182.6	3.22975
130185	93725.2	91030	76420.3	97348.4	51447	108.9	69.3	3.23083
17626.5	65960.7	17513	13967.8	65324.6	14013	273.9	196.9	3.2319
5247	64758.5	5310	6700.1	62142.3	7066	14.3	17.6	3.23298
9981.75	64475.1	10146	11338.8	65947.8	11268	733.7	357.5	3.23513
28874.2	68156.7	27764	43733.8	67354.6	42553	63.8	16.5	3.23728
8596.5	69143.4	8148	47066.8	67592.2	45635	3220.8	1354.1	3.23836
145280	95822.7	99361	118879	90560.9	86029	83.6	26.4	3.24051
171696	97613.2	115274	138192	93413.6	96951	242	162.8	3.24266
122551	90155.3	89085	101309	82506.5	80471	82.5	27.5	3.24374
258620	172910	98022	262143	104982	163645	601.7	314.6	3.24589
122371	86751.9	92444	40946.4	87709.2	30595	-13.2	-58.3	3.24589
7512.75	66480.6	7406	4904.9	69217.8	4644	15.4	11	3.24696
76575	99823.4	50273	114384	92876.4	80712	908.6	927.3	3.25127
166196	104613	104116	153579	93074.9	108138	22	39.6	3.25234
37117.5	74528.4	32639	49085.3	72951.2	44096	3892.9	1725.9	3.25665
7325.25	71332.5	6730	6187.5	78434	5170	-23.1	19.8	3.25772
151888	93383.5	106594	52812.1	97020.1	35674	33	-34.1	3.26203
38147.2	74233	33678	43016.6	71891.1	39214	5910.3	2451.9	3.26633
15265.5	69143.7	14469	10582	70874	9785	30.8	5.5	3.26956
5412	64044.9	5538	3043.7	68641.4	2906	1.1	13.2	3.26956
165999	101428	107257	188295	97553.9	126495	73.7	47.3	3.28785
146410	100202	95758	136674	111828	80097	160.6	138.6	3.28892
79092	79051	65570	108623	78073.1	91180	2778.6	1445.4	3.29
65829	92887.7	46445	73062	89572.6	53456	8801.1	4243.8	3.29538
7280.25	64852.3	7357	13861.1	65536.5	13861	12.1	-28.6	3.2986
135275	101164	87634	133732	94238.7	93001	145.2	69.3	3.30076
18627.8	72813.3	16766	3412.2	75855.5	2948	-36.3	19.8	3.30183
6711.75	68642.5	6408	13251.7	69018.8	12583	810.7	366.3	3.30291
5700	66575.5	5611	5593.5	67909.5	5398	-15.4	-4.4	3.30291
11424.8	64596	11591	4298.8	66117.4	4261	48.4	24.2	3.30721
7769.25	65766.7	7742	5726.6	67878.2	5529	14.3	37.4	3.30829
13740.8	72330.4	12450	26642	81025.1	21549	84.7	-4.4	3.30829
102961	87003.4	77556	47654.2	89121	35043	28.6	8.8	3.31152
103442	85835.4	78979	144363	83700.2	113034	5824.5	2932.6	3.31259
132323	95943.4	90386	75324.7	93525.8	52782	14.3	9.9	3.31474
4960.5	64285.4	5057	2564.1	62306.6	2697	-7.7	-17.6	3.31474
95373	94214.3	66342	53872.5	85835.6	41132	2.2	3.3	3.31905
67353.8	79596.4	55456	65547.9	71736.9	59882	4112.9	2165.9	3.3212
79522.5	79220.3	65786	49761.8	75548.2	43167	9601.9	4281.2	3.3212
7521	65172.1	7563	8655.9	65824.2	8618	179.3	115.5	3.3298
72294.8	108593	43630	214947	101029	139433	6958.6	3809.3	3.33088
72211.5	80219.2	58994	53340.1	74253.3	47078	1284.8	1201.2	3.33196
73560.8	84153.1	57287	95195.1	85067.9	73338	6264.5	2772	3.33303
221084	129089	112240	199810	118428	110571	258.5	1221	3.33303
5575.5	65389.4	5588	3147.1	67844.9	3040	13.2	-38.5	3.33841
62929.5	105114	39235	148636	101482	95988	6331.6	3575	3.33841
51559.5	97848.5	34533	110770	100618	72148	2871	2311.1	3.34056
11033.2	79915.5	9048	60463.7	93188.2	42522	16.5	-34.1	3.34487
48715.5	116032	27515	136824	133441	67197	7299.6	3886.3	3.34702
113821	84845.4	87917	83356.9	85329.5	64021	154	12.1	3.35563
64321.5	79191.7	53230	72178.7	76801.9	61591	9071.7	3894	3.35778
86844	115808	49145	258079	124902	135414	4881.8	3232.9	3.35885
62357.2	124627	32791	106480	149396	46710	9077.2	4138.2	3.36316
8883	67897.9	8574	8056.4	82847	6373	35.2	42.9	3.36316
164740	105743	102101	208537	96937.1	140985	294.8	107.8	3.36423
35101.5	78330.6	29368	55715	88998.4	41027	755.7	331.1	3.37392
83991.8	83270	66104	81056.8	80051.5	66359	9424.8	4620	3.38037
162746	138376	77078	215242	165274	85350	1012	455.4	3.38037
7677.75	64179.7	7840	6611	63481.1	6825	94.6	78.1	3.3836
152902	96014.2	104366	132270	112043	77367	128.7	108.9	3.3879
12292.5	68161.5	11819	18246.8	103231	11584	47.3	0	3.38898
36050.2	91325.4	25870	33610.5	111247	19800	3358.3	2372.7	3.39543
54952.5	91132.3	39518	49776.1	98765.5	33029	7895.8	4027.1	3.39866
77595.8	99192.8	51267	113624	99950.3	74502	3471.6	2425.5	3.39866
262143	110527	155436	262143	106639	161102	363	190.3	3.40404
160432	95784.3	109768	187041	90137.6	135991	342.1	157.3	3.40834
49554.8	76021.1	42720	47005.2	73206.6	42080	7288.6	3058	3.40834
13603.5	74999.5	11887	8748.3	77278.4	7419	9.9	-18.7	3.41695
13081.5	68029.6	12602	5405.4	70525.2	5023	-22	11	3.42018
18066	66552.8	17790	2832.5	69239.4	2681	27.5	2.2	3.42341
60624.8	75379.5	52708	50952	78773.1	42390	1151.7	894.3	3.42341
10384.5	65564.4	10380	3745.5	79618.9	3083	-55	38.5	3.42878
88465.5	81558.6	71086	104465	76271.5	89761	5635.3	2636.7	3.42986
134350	116276	75723	262143	94736.5	181343	24325.4	12439.9	3.43524
52260	89690.2	38186	83285.4	88167.6	61907	6331.6	3490.3	3.44062
217721	125659	113550	262143	137403	125032	216.7	168.3	3.44385
127057	134145	62073	196364	142253	90465	61.6	34.1	3.45138
163884	140014	76709	256048	121219	138430	256.3	104.5	3.45461
87538.5	88146.4	65084	98513.8	92042.1	70144	15981.9	7103.8	3.45461
72138.8	79734.3	59293	84264.4	74119.6	74506	10865.8	4649.7	3.45783
51295.5	79587.6	42239	51587.8	82605	40928	3869.8	1933.8	3.45783
262143	134355	127869	262143	112306	152973	600.6	249.7	3.46106
86952.8	121922	46739	183042	122827	97665	16679.3	9027.7	3.46321
131216	100534	85537	120026	108180	72713	86.9	64.9	3.46429
5589	66247.2	5529	7593.3	65938.1	7547	-34.1	24.2	3.46644
140824	95281.1	96861	100990	95761.7	69114	9.9	-8.8	3.46752
27429	78841.5	22800	102315	78599.7	85310	2838	1205.6	3.46859
16123.5	72668.3	14541	13249.5	73468.1	11819	57.2	59.4	3.46859
14310.8	70932.5	13222	21919.7	73281.1	19603	14.3	11	3.47612
69953.2	79013.8	58021	49171.1	83864.1	38425	2957.9	2031.7	3.48043
123719	101502	79881	133873	91201.8	96199	193.6	42.9	3.48043
160714	98609.1	106811	100823	94643.2	69815	33	34.1	3.48258
97470.8	87141.8	73304	81822.4	80149.4	66904	79.2	27.5	3.48365
149490	96062.9	101985	104380	94041.2	72741	64.9	37.4	3.48796
5913	63464.5	6106	1994.3	61737.6	2117	-31.9	-5.5	3.48903
63165.8	75594.5	54761	51657.1	74194	45629	522.5	871.2	3.49334
6607.5	67157.1	6448	5108.4	66346.4	5046	-55	22	3.50194
154542	95074.2	106528	84591.1	89211.2	62142	71.5	82.5	3.50517
9408.75	64539.7	9554	6121.5	61767.3	6495	5.5	78.1	3.50625
105127	88452.8	77890	43848.2	84945.9	33829	14.3	30.8	3.50732
22905	77930.8	19262	54622.7	90038.6	39758	78.1	34.1	3.5084
137942	93583.7	96600	105621	86639.4	79894	163.9	136.4	3.51055
16862.2	67432.5	16388	20038.7	74880.6	17538	28.6	35.2	3.51163
124592	87451.2	93369	44441.1	85475.5	34074	55	4.4	3.52023
43438.5	74357.7	38285	102631	73325.8	91728	4085.4	2164.8	3.52346
26562.8	68168.4	25537	13669.7	69624.4	12867	684.2	404.8	3.52669
10136.2	64263.3	10337	6600	64916.3	6663	169.4	165	3.52776
6274.5	70075.9	5868	7725.3	68574.5	7383	5.5	38.5	3.52884
13632.8	66092.3	13518	11237.6	80930.5	9100	1545.5	873.4	3.53099
138027	90206.6	100278	110298	95735.3	75505	783.2	303.6	3.53207
38850	72208.6	35260	44488.4	82442.9	35365	1706.1	1436.6	3.53314
176715	107889	107344	262143	90658.1	189501	2033.9	838.2	3.5353
5305.5	68634.3	5066	43455.5	72548.7	39255	74.8	38.5	3.54605
9255	73599.8	8241	52621.8	79910.6	43156	2443.1	1042.8	3.54713
131455	91562.4	94089	97449	96234.6	66363	55	1.1	3.54821
104140	107800	63311	86511.7	104869	54064	25.3	9.9	3.55358
31605.8	99592	20798	24937	103599	15775	7232.5	3454	3.55466
56906.2	79540.3	46887	73717.6	78104.5	61855	5464.8	2354	3.5665
7929	68571.5	7578	15287.8	69068.1	14506	377.3	193.6	3.56757
74831.2	79101.6	61998	137828	74573.2	121125	6837.6	3039.3	3.56757
14443.5	65724.8	14402	6461.4	71869.4	5892	12.1	-14.3	3.56972
63009	96051.7	42991	84251.2	88268.9	62553	1224.3	921.8	3.5708
61991.2	83160.9	48853	60821.2	85594.8	46568	1933.8	1487.2	3.57403
97712.2	91462.7	70014	179901	86535	136245	5270.1	2873.2	3.57618
121432	92872.5	85689	50407.5	96037.7	34398	39.6	-8.8	3.57941
28978.5	67628.2	28082	9377.5	66887.7	9188	-28.6	-71.5	3.58048
7850.25	67181.2	7658	3355	66447	3309	20.9	27.5	3.58263
139314	97144	93985	65769	104107	41402	246.4	72.6	3.58801
128355	93667.2	89806	62676.9	89640.4	45823	94.6	-2.2	3.58909
5031.75	63993.9	5153	4000.7	62739.9	4179	684.2	264	3.59339
5643	63839.1	5793	2605.9	65283	2616	58.3	-16.5	3.5977
118258	86100.2	90013	53964.9	86652.7	40814	92.4	62.7	3.59985
61146.8	100681	39802	62987.1	114385	36088	10238.8	5228.3	3.60307
135012	92874.4	95270	65523.7	98064.8	43789	-7.7	1.1	3.6063
61053.8	113739	35179	122828	131919	61020	8868.2	4633.2	3.60738
126879	91653.2	90724	67038.4	104137	42189	58.3	-14.3	3.60738
155516	95852.2	106329	114778	116801	64401	290.4	99	3.60738
109834	87823	81961	155602	81189.7	125601	7553.7	3626.7	3.60845
12281.2	66173.1	12163	34190.2	67094.5	33396	1920.6	865.7	3.61276
70871.2	80889.9	57419	113983	77338	96589	995.5	557.7	3.61383
7537.5	64069.7	7710	5992.8	63366.3	6198	259.6	116.6	3.62029
131218	91756.8	93721	102702	96434.5	69795	264	135.3	3.62136
7745.25	65101	7797	4263.6	78687.5	3551	-18.7	-5.5	3.62136
6071.25	66006.2	6028	3417.7	67832.4	3302	41.8	1.1	3.62136
73693.5	76272.5	63320	49091.9	75863.3	42409	1866.7	1245.2	3.62244
129416	95526	88786	81787.2	102990	52044	-17.6	78.1	3.62352
7248	65608.4	7240	11599.5	69882.8	10878	-4.4	11	3.62459
141799	98378.4	94461	158288	90266	114922	92.4	36.3	3.62567
239026	140101	111811	262143	115154	149190	13718.1	6580.2	3.62782
9309.75	66513	9173	8323.7	68444.4	7970	2.2	71.5	3.63212
103348	87873.8	77077	104316	83212.3	82157	15110.7	7482.2	3.64288
123669	87568	92554	59486.9	85438	45630	14.3	64.9	3.64719
151758	98599.3	100869	132350	94712.5	91579	45.1	41.8	3.64934
37971.8	82570.7	30138	36951.2	91244.7	26540	3095.4	2125.2	3.65687
89895.8	91495.7	64390	88667.7	86387.3	67266	5027	2411.2	3.65794
11760.8	68817.2	11200	8958.4	66655.1	8808	45.1	8.8	3.66332
150466	95301.3	103471	94990.5	96786.3	64320	6.6	78.1	3.6644
5029.5	65962.2	4997	4159.1	65037.2	4191	-16.5	-3.3	3.6644
22385.2	69422.7	21132	77341	70016.3	72392	4572.7	1905.2	3.66978
63618	77448.2	53833	56056	74232.4	49489	4830.1	2129.6	3.67301
6004.5	64404.4	6110	9702	65020	9779	1734.7	746.9	3.67408
6379.5	69600	6007	6606.6	76631.9	5650	-25.3	-3.3	3.68054
8319	80435.8	6778	9746	82971.4	7698	-1.1	-4.4	3.68161
151136	101754	97341	176366	98673.7	117137	1644.5	665.5	3.68269
39565.5	68037.2	38111	7152.2	68457.2	6847	-24.2	11	3.68376
197234	123139	104970	181779	117146	101694	12492.7	5588	3.68699
12059.2	68289.6	11573	4324.1	68582.8	4132	-58.3	-24.2	3.68807
121265	97711.2	81334	44766.7	90288.4	32494	38.5	-13.2	3.68914
117350	119701	64249	169325	130941	84747	143	85.8	3.68914
76505.2	83171.8	60283	62584.5	80887	50707	8910	3889.6	3.70098
175426	106782	107665	167222	91314.1	120015	6879.4	2770.9	3.70851
11838.8	67058.3	11570	12518	67476.5	12158	952.6	357.5	3.70959
117290	89975.9	85431	39417.4	92345	27974	33	-70.4	3.71066
10236.8	64906.7	10336	9413.8	63799.7	9670	64.9	9.9	3.71066
63637.5	76107.7	54798	54111.2	75969	46680	5630.9	2932.6	3.71174
6825	65182.6	6862	8251.1	71310.1	7583	30.8	4.4	3.71389
21759	72009.2	19803	38962	89788.8	28438	91.3	294.8	3.71604
7289.25	65421.6	7302	3595.9	65607.2	3592	20.9	-20.9	3.71927
137301	100472	89559	262143	95739.6	179443	992.2	468.6	3.71927
89907.8	147209	40026	262143	95793.5	179342	11478.5	5746.4	3.7225
13902	65668.3	13874	10475.3	65581.7	10468	842.6	414.7	3.7225
64821	77338.2	54929	44950.4	76843.4	38336	1655.5	1137.4	3.7225
58848	81323	47424	117438	76497.7	100610	4695.9	2402.4	3.7268
9224.25	64571.7	9362	4096.4	64689.6	4150	511.5	248.6	3.72788
7830.75	66253	7746	10951.6	66858.3	10735	1689.6	771.1	3.72895
10207.5	71915.6	9302	21576.5	72809.7	19421	3265.9	1372.8	3.74186
17070.8	68075.2	16434	18482.2	67161.1	18035	295.9	172.7	3.75047
13521	83840.7	10569	26240.5	97021	17725	6068.7	2714.8	3.75047
49048.5	80698	39833	11388.3	105446	7078	42.9	22	3.75154
15245.2	74677.7	13379	36127.3	77985.5	30360	971.3	390.5	3.75585
71136.8	82206.6	56711	107449	85384	82472	5853.1	2625.7	3.7623
54024	74307.2	47647	45702.8	72405	41367	6083	2652.1	3.76338
69721.5	102694	44494	155659	123841	82374	8377.6	4364.8	3.76338
171781	110700	101697	201096	108462	121509	265.1	111.1	3.76553
9642.75	65001.8	9722	14562.9	64342.6	14833	-12.1	-3.3	3.76661
262143	110122	156007	262143	104478	164435	633.6	281.6	3.76768
141550	126616	73266	218985	127203	112823	782.1	345.4	3.77199
140220	90550.8	101484	86861.5	89244.6	63786	31.9	28.6	3.77844
160925	101912	103485	102214	92619.6	72325	66	29.7	3.78382
60885.8	101859	39174	125683	116978	70413	1197.9	533.5	3.7849
76074.8	82513.6	60422	100599	82242.4	80164	7779.2	3666.3	3.7892
21981	69340.4	20775	13456.3	70229.5	12557	918.5	503.8	3.7892
15004.5	70168	14014	17983.9	71953.2	16380	3626.7	1497.1	3.79781
80076.8	87202.1	60181	90087.8	90777.6	65038	4973.1	2669.7	3.79996
13615.5	71556.2	12470	20346.7	75832.7	17584	19.8	-12.1	3.80426
140171	96002.3	95688	197793	106446	121776	385	161.7	3.80534
65600.2	79956.4	53769	63124.6	78284.3	52845	1479.5	1101.1	3.81179
10464	65007.9	10549	13643.3	64933	13770	112.2	119.9	3.8204
18238.5	68615.3	17420	17175.4	69783.4	16130	215.6	132	3.8204
30857.2	73376.7	27560	34730.3	70850.9	32125	4286.7	1744.6	3.82255
7400.25	68048.7	7127	7940.9	72179.6	7210	15.4	12.1	3.82363
5244	65711.4	5230	4717.9	67362.2	4590	-26.4	16.5	3.8247
11924.2	66406.2	11768	8113.6	75412.4	7051	3.3	14.3	3.8247
80371.5	92480.5	56955	174975	101621	112842	10541.3	5549.5	3.82578
35207.2	71443.6	32296	24213.2	69564.5	22811	611.6	398.2	3.82686
262143	107485	159834	262143	68371.6	251271	17321.7	8770.3	3.82793
17231.2	66431.4	16999	14561.8	65270.6	14621	250.8	119.9	3.83331
48163.5	95291.7	33124	81638.7	95538.9	56001	3351.7	1719.3	3.83439
26781.8	67542.9	25986	22438.9	67593.1	21756	106.7	158.4	3.83654
128840	92487.3	91295	102406	95929.9	69960	108.9	93.5	3.83654
63183.8	84616.9	48936	145099	120117	79166	8246.7	4243.8	3.83761
123426	90425.7	89453	77170.5	84332.9	59970	35.2	-16.5	3.8473
137462	100589	89560	115410	93928.5	80524	225.5	83.6	3.85052
8578.5	66180.2	8495	11083.6	65474.6	11094	61.6	38.5	3.85052
14598	67534.6	14166	6224.9	72166.1	5653	18.7	-62.7	3.85268
154685	97239.9	104252	122049	84642.5	94499	72.6	1.1	3.85375
119050	88581.6	88078	46373.8	86780.9	35021	34.1	48.4	3.85483
125375	86202.8	95317	76279.5	80063	62439	29.7	46.2	3.85806
32045.2	84065.2	24982	46439.8	87898.3	34625	552.2	347.6	3.86343
119618	88010.8	89072	64120.1	86152.5	48776	37.4	79.2	3.86451
108713	86830.7	82052	70089.8	86686	52989	29.7	-39.6	3.86666
135169	92600.3	95663	149739	106608	92050	737	337.7	3.87204
59073	86319	44850	73216	87558.3	54801	4359.3	2203.3	3.8785
5620.5	65240	5646	2223.1	63677.1	2288	-18.7	20.9	3.87957
124996	89945.3	91075	103433	103049	65780	62.7	-27.5	3.88172
103743	87929.7	77322	142716	80251.3	116547	5498.9	2787.4	3.88818
27576	68843.9	26251	11933.9	68103.5	11484	118.8	275	3.88926
7833	65344.1	7856	8108.1	65894.4	8064	409.2	154	3.89033
116190	85726.2	88825	43567.7	89450.3	31920	-27.5	-66	3.89033
108852	112799	63243	220119	125654	114805	21433.5	10793.2	3.89141
79257.8	83053.3	62541	63785.7	84959.4	49203	16436.2	7029	3.90109
17252.2	97916.6	11547	30871.5	92734.8	21817	3348.4	2314.4	3.90324
58398.8	95090.9	40248	121960	92870.3	86064	5936.7	3328.6	3.90647
125736	123193	66889	32410.4	115708	18357	-1.1	45.1	3.91077
131018	96696.5	88797	112348	94393.4	78002	184.8	67.1	3.91077
184862	109011	111137	204832	102063	131525	172.7	4.4	3.91292
45717	76947.6	38937	63229.1	74705.8	55468	4742.1	1944.8	3.914
180354	120728	97903	91578.3	117381	51130	845.9	2197.8	3.914
14443.5	66904.8	14148	3052.5	70439.7	2840	25.3	-1.1	3.91508
6888	65602.7	6881	4483.6	66464	4421	-19.8	-11	3.92153
34326.8	69547	32347	23069.2	68212.6	22164	1469.6	734.8	3.92261
102038	110673	60423	262143	101688	168946	6031.3	4061.2	3.92368
55977.8	76055.9	48235	41108.1	76819.5	35070	10060.6	4726.7	3.92476
135674	102069	87113	119391	126068	62065	764.5	315.7	3.92476
119981	102284	76875	129923	115038	74016	46.2	-11	3.92691
90216.8	86785.6	68127	37530.9	89401.9	27512	12.1	56.1	3.93014
5049.75	64877.6	5101	1949.2	73037.6	1749	-23.1	-26.4	3.93229
122126	88180.1	90765	244144	86685.9	184577	20714.1	8940.8	3.93552
158019	99645.3	103928	110876	104481	69547	127.6	-12.1	3.94197
89859	94326.6	62432	88245.3	96241.5	60091	2338.6	1167.1	3.94412
241060	121811	129694	262143	106338	161558	217.8	207.9	3.94628
7146.75	75458.3	6207	44002.2	72375.5	39844	2580.6	1014.2	3.95058
7713	65349.6	7735	13355.1	68404.8	12795	1416.8	621.5	3.95166
34116.8	97398.3	22956	55423.5	92508	39264	4508.9	2952.4	3.95166
125316	97309.3	84398	87671.1	99399.9	57803	36.3	-47.3	3.95166
89171.2	84026	69549	110774	79563.7	91244	11751.3	5406.5	3.95381
56631	97922.7	37901	100356	103098	63793	11236.5	5652.9	3.95596
10797.8	67632.7	10463	7624.1	66258.2	7541	20.9	-14.3	3.96241
74550	95689.4	51058	105178	101883	67655	5616.6	3378.1	3.96887
66998.2	77855.2	56397	115920	77210.2	98393	6404.2	2699.4	3.96887
22732.5	65549	22728	11519.2	63835.8	11826	202.4	410.3	3.97532
6989.25	65165.4	7029	7750.6	65254.8	7784	0	-3.3	3.9764
104596	84174.5	81436	59648.6	78367.6	49882	-48.4	22	3.97855
19695	67926.1	19002	5782.7	76099.4	4980	26.4	1.1	3.97963
14169.8	70521.6	13168	9545.8	77800.5	8041	6.6	-37.4	3.9807
262143	131019	131125	262143	112726	152403	621.5	255.2	3.98286
154711	101991	99412	145565	90588.3	105309	119.9	-24.2	3.98608
11626.5	67298.6	11322	5792.6	68142.9	5571	8.8	18.7	3.98823
89252.2	89554.2	65315	143528	90241.7	104234	6777.1	3961.1	3.98823
72693	79871.4	59646	93811.3	80522	76352	7657.1	3810.4	3.99361
147026	96094.7	100271	131038	92138.5	93204	72.6	45.1	3.99361
125496	101220	81254	113485	109655	67825	223.3	92.4	3.99792
6864	66781.3	6736	4217.4	72868.8	3793	-42.9	13.2	4.00115
42765	108858	25746	67085.7	105800	41555	4362.6	2741.2	4.00115
5928	70240	5531	6410.8	82283.2	5106	-27.5	-4.4	4.00222
14358	71840.4	13098	6077.5	74741.1	5329	-15.4	2.2	4.00222
142396	102004	91487	123232	99258	81365	40.7	7.7	4.0076
71807.2	97646.2	48194	149988	102414	95979	13834.7	6670.4	4.00975
133924	91336.8	96093	123798	85747.5	94618	277.2	122.1	4.0119
116616	87118.4	87726	63793.4	86912.8	48103	-19.8	6.6	4.01298
19683.8	72643	17758	15021.6	74966.2	13132	841.5	455.4	4.01943
7927.5	65581.5	7922	10277.3	67454.5	9985	575.3	260.7	4.02159
5769	68195.7	5544	34116.5	90958.8	24581	883.3	355.3	4.02159
98826	110780	58464	262143	70672.6	243090	11760.1	5858.6	4.02697
117398	87680.2	87748	83202.9	85943.7	63446	79.2	37.4	4.03127
24410.2	70198.4	22789	5447.2	71684.3	4980	-31.9	4.4	4.03342
75648.8	104799	47307	159126	109070	95613	10946.1	5544	4.0345
122245	90497	88527	82226.1	89357.1	60306	33	88	4.0345
262143	142277	120749	262143	90832.1	189138	896.5	365.2	4.03557
78024.8	101620	50319	129364	94710.7	89515	10466.5	5349.3	4.03665
22035.8	86340.7	16726	52912.2	87302.5	39720	5732.1	2390.3	4.03665
9477.75	66767	9303	8254.4	71907.5	7523	-8.8	3.3	4.0388
6502.5	71036.5	5999	68691.7	82125.3	54816	94.6	55	4.04095
262143	165547	103776	262143	81645.3	210420	7706.6	4314.2	4.0431
114400	91055.8	82338	79805	84224.7	62097	34.1	50.6	4.04526
11113.5	66044.1	11028	22037.4	66931.3	21578	598.4	298.1	4.04633
19850.2	69933.7	18602	26849.9	91978.2	19131	57.2	0	4.04848
162328	97384.8	109240	167411	86319.4	127103	184.8	14.3	4.05063
9946.5	66434.3	9812	5291	71099.2	4877	6.6	-13.2	4.05494
12747	66970.3	12474	3117.4	68191.6	2996	-3.3	-13.2	4.05601
31484.2	70847.1	29124	32627.1	69978.1	30556	3326.4	1373.9	4.05709
148515	92444.2	105286	107752	84270.4	83797	24.2	-20.9	4.05817
212926	130911	106594	75627.2	146023	33942	5.5	-28.6	4.06032
170939	114213	98086	207708	103881	131038	67.1	5.5	4.06355
25943.2	75905.9	22399	37785	74115.6	33411	92.4	25.3	4.06462
9456	67359.6	9200	12601.6	101320	8151	-19.8	-1.1	4.0657
6385.5	63783	6561	1422.3	62981	1480	6.6	5.5	4.07215
55913.2	97445.2	37604	112125	102635	71596	6682.5	4110.7	4.08184
63512.2	75462.1	55158	50009.3	71398.6	45903	666.6	941.6	4.08721
123656	135551	59785	170392	137195	81394	2489.3	1078	4.08937
105678	93175.2	74330	205610	87968	153179	16794.8	8751.6	4.09582
117737	89166.6	86535	63038.8	89713.6	46050	39.6	30.8	4.09582
5818.5	67063.2	5686	2499.2	68074.6	2406	-35.2	14.3	4.09797
7862.25	68673.9	7503	5205.2	87874.3	3882	13.2	-15.4	4.09905
136603	103830	86222	125558	139067	59170	2420	920.7	4.1012
116118	85743.5	88752	63621.8	85423.5	48810	-36.3	23.1	4.10228
17026.5	69710	16007	12637.9	82518.4	10037	6.6	51.7	4.10335
77978.2	83845.5	60950	77440	87902	57736	10041.9	4695.9	4.10658
262143	142844	120270	262143	122295	140478	7293	3549.7	4.10981
130515	108601	78760	164222	103933	103552	148.5	48.4	4.11519
258354	145077	116707	262143	128690	133498	4572.7	2524.5	4.11519
262143	139889	122810	262143	88579.9	193947	616	272.8	4.12057
8056.5	63353.8	8334	9268.6	62351.4	9742	130.9	97.9	4.12057
78705.8	92911.2	55516	87146.4	99810	57221	3406.7	1644.5	4.12272
118898	88498.9	88047	79921.6	89451.5	58554	301.4	88	4.13132
56818.5	78442.3	47470	59948.9	78453.8	50078	1455.3	1321.1	4.13132
145477	94082.7	101336	78646.7	103295	49898	66	-2.2	4.13455
27258	68633	26028	35425.5	69545.7	33383	485.1	360.8	4.13993
36381	78991	30184	31133.3	89611	22769	5195.3	2314.4	4.14424
72647.2	84679.3	56224	86009	79312.9	71069	5019.3	2433.2	4.14854
110331	88771.9	81452	49220.6	89187.2	36168	-13.2	79.2	4.14961
262143	99267.4	173066	262143	68480.9	250870	9784.5	4892.8	4.15392
69640.5	81729.9	55842	126544	81534.4	101714	12849.1	5550.6	4.15392
9204	66962	9008	7703.3	67955.8	7429	-28.6	1.1	4.15822
6453.75	69541.8	6082	60342.7	73609.9	53724	169.4	92.4	4.1593
6309	64553.7	6405	1837	68170.8	1766	11	31.9	4.16037
9695.25	81554.1	7791	48005.1	90495.1	34765	66	5.5	4.1636
66122.2	78319	55330	82439.5	75893.1	71189	5768.4	2579.5	4.16468
10290	67450	9998	10303.7	65022.9	10385	-15.4	-12.1	4.16575
62033.2	82459.4	49302	83971.8	83811.9	65661	2764.3	1537.8	4.1679
6734.25	71773.6	6149	11976.8	69646.1	11270	36.3	28.6	4.1679
148638	95226.9	102294	151865	100632	98901	359.7	124.3	4.17113
68532.8	81246	55281	84164.3	78700.3	70086	3434.2	1942.6	4.17759
147589	95329.1	101463	90456.3	98345.1	60279	45.1	-4.4	4.17866
135910	95421.6	93344	145628	85961.5	111025	172.7	113.3	4.18081
6304.5	64047.7	6451	5578.1	63765.3	5733	341	193.6	4.18297
122501	167471	47938	262143	93781.3	183190	7718.7	5606.7	4.18512
8976.75	68606.4	8575	8925.4	73939.5	7911	-24.2	-11	4.18942
76560	111685	44925	148927	119866	81425	4779.5	3018.4	4.19373
117710	90462.7	85275	124540	83093.3	98225	833.8	350.9	4.19588
132682	135867	64000	174702	167703	68271	81.4	106.7	4.1991
115083	86343.2	87350	65693.1	92063.6	46764	96.8	62.7	4.20126
106443	88417.2	78897	117853	85891.4	89923	12783.1	6028	4.20341
9950.25	78433.9	8314	87500.6	76840.3	74628	1056	458.7	4.20664
10090.5	67658.2	9774	6310.7	67722	6107	-16.5	-6.6	4.20771
15842.2	69008.8	15045	4354.9	72769.7	3922	-16.5	27.5	4.21094
28477.5	85901.8	21726	68775.3	92658.1	48644	823.9	389.4	4.21309
5630.25	66411.8	5556	13586.1	65890.5	13513	-6.6	6.6	4.22385
11553.8	64961.1	11656	5930.1	73355.1	5298	-51.7	5.5	4.226
7872	66567.7	7750	13253.9	66073.9	13146	717.2	352	4.2303
5162.25	64062.3	5281	1953.6	64466.8	1986	0	8.8	4.23353
51511.5	74612.8	45245	35803.9	74233.4	31609	4376.9	2185.7	4.23461
123958	87855.1	92467	89192.4	92449.6	63227	102.3	-18.7	4.23784
9399.75	65416	9417	4247.1	67312.7	4135	-33	14.3	4.24106
10922.2	66413.1	10778	4263.6	65239.2	4283	9.9	-39.6	4.24644
143041	97356.1	96289	85302.8	95086.2	58793	0	37.4	4.24752
10303.5	68193.3	9902	4668.4	67493.5	4533	-15.4	14.3	4.2572
144049	99886.6	94511	84411.8	141730	39032	84.7	-3.3	4.2572
5726.25	64558	5813	2106.5	65895.7	2095	17.6	-9.9	4.26258
4991.25	62917.2	5199	4488	61947.3	4748	19.8	67.1	4.27226
181168	150862	78701	262143	131867	130281	596.2	278.3	4.27549
65496.8	104580	41044	150444	110255	89424	7304	3894	4.27657
70998.8	84085.8	55336	85577.8	83974.8	66787	13066.9	5568.2	4.27764
8536.5	65044.5	8601	2981	65911.9	2964	-45.1	12.1	4.27872
8523.75	64039	8723	6449.3	65763.4	6427	85.8	47.3	4.28087
13914	70003.7	13026	19858.3	75283.9	17287	12.1	-18.7	4.29378
130890	105700	81154	201956	98424.7	134472	264	66	4.29701
262143	167642	102479	262143	152838	112405	7846.3	4555.1	4.29701
128207	92352.1	90980	84873.8	98706.2	56352	291.5	117.7	4.30131
112117	85419.3	86019	39102.8	81745.6	31349	-15.4	13.2	4.32821
62175.8	79732.9	51105	57049.3	77314.7	48358	9564.5	4439.6	4.33036
18000	125561	9395	40082.9	122254	21487	155.1	103.4	4.33036
16219.5	72910.4	14579	18504.2	75651.4	16030	119.9	77	4.34435
8188.5	64539	8315	12360.7	65133.9	12437	129.8	38.5	4.34865
77322.8	100248	50549	95060.9	94975.4	65595	4221.8	2280.3	4.34865
154530	101974	99312	181180	97020.9	122384	100.1	69.3	4.34973
195518	112904	113490	262143	77668.1	221195	671	320.1	4.35295
96978	89582.9	70946	226580	87565.9	169577	8567.9	4849.9	4.35403
19967.2	69675.4	18781	15056.8	72529.4	13605	-29.7	-15.4	4.3551
17661	69315.6	16698	7131.3	68098.1	6863	330	166.1	4.36048
152009	107907	92321	116675	97629	78321	158.4	83.6	4.36156
30410.2	72895.6	27340	5773.9	81993.1	4615	0	19.8	4.36264
73356	76964.9	62463	72490	76306.7	62258	4908.2	2538.8	4.36371
5980.5	65475.8	5986	3245	67533.9	3149	-5.5	-15.4	4.36802
12036.8	66703.9	11826	16095.2	66286.4	15913	127.6	55	4.37339
131191	91449.5	94016	98424.7	101461	63575	78.1	-12.1	4.37339
12642	68664.5	12066	5376.8	67582.3	5214	-14.3	-9.9	4.37985
14649	79572.1	12065	121926	104819	76232	1410.2	600.6	4.38308
110127	103761	69557	25291.2	102169	16223	-9.9	-33	4.38415
9944.25	72436	8997	20482	72035.4	18634	2778.6	1142.9	4.38846
89528.2	89632.2	65460	116220	89388.6	85208	4765.2	2421.1	4.38846
120330	94214.6	83702	129835	85129.7	99952	10021	5027	4.39168
5108.25	64293.1	5207	3337.4	64998.5	3365	22	4.4	4.39276
118517	92539.9	83933	74199.4	94334.1	51548	52.8	-5.5	4.39491
66263.2	77974.4	55693	55729.3	74537.8	48999	8434.8	3846.7	4.40352
262143	132716	129448	262143	108229	158735	2470.6	1144	4.40352
106475	86085	81059	37888.4	96309.6	25782	-11	23.1	4.40567
50244	82837.5	39750	52691.1	85432.1	40420	429	638	4.40675
13087.5	65523.5	13090	6657.2	64263.7	6789	130.9	149.6	4.4089
12472.5	67492.2	12111	7937.6	77307	6729	15.4	29.7	4.41428
118699	88593.5	87806	62461.3	91895	44545	42.9	37.4	4.42181
69516	92833.4	49075	104314	95052	71922	6645.1	3038.2	4.42611
13329	71883.6	12152	9047.5	72726.2	8153	3.3	-15.4	4.4401
135904	91025.2	97848	76452.2	91965.5	54481	77	23.1	4.44225
137015	96927.2	92641	262143	103403	166144	799.7	364.1	4.4444
117068	94916.4	80831	78987.7	94911	54541	108.9	27.5	4.44548
18798.8	73543.2	16752	10840.5	73873.7	9617	15.4	1.1	4.45301
51576.8	73503.5	45986	36224.1	70319.4	33760	863.5	895.4	4.45731
44693.2	75932.4	38574	38834.4	79329.6	32082	4500.1	2769.8	4.46162
10814.2	65519.3	10817	15185.5	76630.2	12987	1556.5	746.9	4.46377
26656.5	68778	25400	9134.4	69503.3	8613	30.8	27.5	4.46484
21187.5	75259.8	18450	18095	99352.7	11936	20.9	4.4	4.46592
151472	102066	97259	76007.8	102564	48567	-1.1	-18.7	4.47453
148566	120533	80778	180324	116420	101509	90.2	46.2	4.47668
17018.2	72587.6	15365	9577.7	75117.8	8356	-3.3	-8.8	4.47991
142648	97789.9	95599	152888	106613	93982	727.1	360.8	4.48421
162092	100848	105336	174554	91608.6	124874	213.4	121	4.48528
132934	94586.1	92106	85358.9	88469.1	63232	189.2	73.7	4.48959
39346.5	92929.7	27748	45250.7	91492.6	32413	5022.6	2987.6	4.4982
262143	180697	95075	241101	175372	90099	1065.9	520.3	4.49927
12666.8	64216.6	12927	6771.6	64093.5	6924	136.4	75.9	4.50035
6638.25	63948.9	6803	1974.5	79047.5	1637	3.3	17.6	4.50357
95877.8	85493.7	73496	155036	79855.8	127235	2887.5	1899.7	4.50357
137586	90360.8	99787	97847.2	89339.4	71777	71.5	66	4.50573
153398	102268	98301	159379	102961	101447	321.2	196.9	4.51433
51392.2	106130	31735	109916	95937.7	75085	6848.6	3643.2	4.51648
21310.5	69510.5	20092	10924.1	68398	10467	-12.1	24.2	4.51756
90000	81571.1	72308	75891.2	76824.3	64740	3293.4	2036.1	4.51864
188981	103508	119653	183762	107785	111732	371.8	202.4	4.52186
67642.5	85763.3	51689	76734.9	80452.1	62508	5395.5	2704.9	4.52294
14921.2	66635.7	14675	10720.6	65865.3	10667	-34.1	-6.6	4.52402
131314	92792.2	92743	58791.7	91974	41892	57.2	12.1	4.52509
131277	90629.5	94929	168423	113341	97386	294.8	58.3	4.52509
142964	111160	84287	171840	98657	114150	301.4	152.9	4.52617
15765	77321.9	13362	147739	98908.1	97891	1545.5	720.5	4.53262
8649.75	71764.8	7899	6293.1	77247.5	5339	9.9	-4.4	4.5337
135764	96040.6	92642	99202.4	90537.7	71808	80.3	-22	4.5337
190781	114979	108742	141594	133390	69567	8606.4	4479.2	4.5337
157102	106548	96631	202727	105747	125638	319	138.6	4.53585
23740.5	83094.3	18724	66949.3	81149.5	54068	4138.2	1760	4.538
262143	162567	105678	262143	118364	145144	2204.4	907.5	4.54446
41721	87773.3	31151	58535.4	93176.7	41171	3029.4	1320	4.54553
7018.5	65438.1	7029	2979.9	66995.1	2915	-15.4	-2.2	4.54769
7283.25	66729.4	7153	6583.5	67690	6374	58.3	5.5	4.55091
50211	101871	32302	99815.1	99809	65540	7827.6	4205.3	4.55091
13673.2	87397.8	10253	41916.6	89184	30802	8607.5	3592.6	4.55306
12261	73121.9	10989	10169.5	79902.7	8341	-11	-12.1	4.55952
155276	103059	98741	98393.9	98257.5	65627	22	-3.3	4.5606
26574	71651.2	24306	29936.5	78263.9	25068	35.2	8.8	4.56275
134626	110124	80118	262143	86192.5	199319	524.7	195.8	4.57028
262143	154751	111016	262143	175367	97965	3312.1	1370.6	4.57458
262143	168062	102223	262143	131867	130281	391.6	168.3	4.57566
51853.5	72272.9	47020	32712.9	70417.9	30445	8107	3621.2	4.57781
108299	95917.4	73996	61022.5	93934.6	42574	-14.3	-25.3	4.57781
76435.5	98315.6	50951	63888	87179.4	48027	10565.5	4870.8	4.58104
222104	128088	113639	198298	143283	90699	269.5	111.1	4.58426
52527	81627.8	42172	115389	90020	84005	534.6	248.6	4.58534
18539.2	66121.8	18375	17271.1	64641.9	17510	50.6	26.4	4.58642
50679	82502.4	40257	109359	81376.8	88071	5132.6	2923.8	4.58857
30186	72685.1	27217	7660.4	70460.6	7125	174.9	78.1	4.58857
141260	101359	91335	134071	93408.8	94065	235.4	63.8	4.59072
106479	88232.3	79089	159807	83839.2	124919	10046.3	4709.1	4.59072
21574.5	82694.3	17098	13253.9	84618.4	10265	-39.6	-14.3	4.59717
80043	83998.4	62450	71102.9	81599.1	57106	7121.4	3540.9	4.59825
73065.8	90405.9	52966	115776	81816.5	92738	14027.2	6825.5	4.6004
6561.75	65423.8	6573	2581.7	65757.6	2573	18.7	6.6	4.61331
162177	94559	112400	94835.4	96051.9	64706	89.1	48.4	4.61439
83269.5	81597.4	66879	108524	78855.5	90193	4882.9	2467.3	4.61546
6905.25	65151.5	6946	1965.7	61432.6	2097	19.8	11	4.61977
33827.2	73288.5	30249	30890.2	71704	28233	85.8	-41.8	4.62084
16113	67626.1	15615	5047.9	69763.6	4742	-11	13.2	4.62192
9241.5	65130.8	9299	3733.4	65055.1	3761	343.2	134.2	4.623
8871.75	66183.2	8785	6943.2	64315.1	7075	0	13.2	4.62407
29565.8	83865.2	23104	36679.5	104469	23010	5632	3264.8	4.63806
39721.5	78808.1	33032	42918.7	72605.1	38740	3868.7	2561.9	4.64021
48831.8	101582	31504	158360	105005	98836	8616.3	4420.9	4.64666
7760.25	86331	5891	4999.5	85659.4	3825	-29.7	-1.1	4.64882
68706	86292	52180	71448.3	91027.1	51440	3074.5	1850.2	4.64989
26703.8	67351.3	25984	19672.4	68427.9	18841	126.5	74.8	4.66065
12471.8	67588.6	12093	7395.3	66400.7	7299	2.2	1.1	4.66173
143888	99966.2	94330	184665	94097	128614	1588.4	760.1	4.6628
64644.8	87234.8	48565	67544.4	86216	51343	7663.7	4042.5	4.66818
5445.75	65786.7	5425	23482.8	65249.3	23586	1503.7	584.1	4.66818
5130.75	62662.8	5366	2373.8	61905.8	2513	133.1	106.7	4.67141
137848	109632	82403	147495	122959	78613	3474.9	1456.4	4.68647
67587	85236.1	51966	51581.2	79126.1	42722	809.6	944.9	4.6897
126134	100630	82145	120048	103607	75936	108.9	85.8	4.69938
151360	170856	58058	44157.3	215769	13412	14.3	38.5	4.70584
16385.2	65182.9	16474	12219.9	64594.6	12398	143	226.6	4.70691
8952	66607.4	8808	2352.9	66038.4	2335	9.9	35.2	4.71444
103484	86645.9	78272	117653	80781.2	95449	10440.1	4701.4	4.7166
114092	95673.2	78153	203778	92490	144392	14862.1	7599.9	4.72198
5650.5	65230.1	5677	3302.2	66060.1	3276	12.1	30.8	4.72305
126682	94277.5	88062	258122	92330.6	183214	10516	4931.3	4.72628
76585.5	80233.8	62556	89197.9	77791.9	75145	9340.1	4050.2	4.72628
63446.2	78368.8	53057	65737.1	75380.5	57152	5933.4	2673	4.72735
134865	104952	84215	111091	93635.9	77753	145.2	19.8	4.73058
9654	65685.7	9632	6527.4	63752.6	6710	29.7	4.4	4.73596
5979.75	65885.8	5948	6761.7	67551	6560	6.6	11	4.73596
43052.2	84581.6	33358	125594	85389.9	96392	8154.3	3383.6	4.73811
13837.5	65443.8	13857	10598.5	74582.1	9313	-4.4	-7.7	4.73811
17615.2	67613.5	17074	5773.9	72923.2	5189	24.2	2.2	4.73919
8539.5	68921.8	8120	78328.8	72848.7	70466	401.5	174.9	4.74027
136277	100222	89113	253671	103629	160424	11586.3	5428.5	4.74887
84579.8	98647.8	56190	216930	98586.2	144206	5057.8	3164.7	4.74995
20227.5	80801.5	16406	47898.4	80671	38912	4544.1	1936	4.75102
99277.5	98933.3	65764	141210	123992	74637	15867.5	9060.7	4.7521
139036	113350	80387	137238	110059	81720	1271.6	565.4	4.75425
87678.8	107448	53478	185518	110439	110089	7565.8	3732.3	4.75533
5242.5	64411.8	5334	3771.9	66414.6	3722	-13.2	-17.6	4.7564
139043	92815.4	98177	131072	98099.8	87563	118.8	23.1	4.7564
11341.5	68975.2	10776	21446.7	70541.1	19925	441.1	237.6	4.75855
60876.8	103913	38394	91162.5	105015	56891	4826.8	2983.2	4.75963
9434.25	68220.6	9063	4077.7	67313.9	3970	-19.8	8.8	4.76178
122056	86368.8	92615	55778.8	86394.4	42312	25.3	71.5	4.76393
6924	79316.8	5721	28464.7	88641.6	21045	2745.6	1146.2	4.76501
80902.5	89953.3	58942	83858.5	99911.8	55006	7564.7	3963.3	4.76824
9876	64691	10005	29972.8	65603.4	29942	137.5	56.1	4.77039
55608	107817	33801	95631.8	110566	56684	16278.9	6904.7	4.77362
75856.5	82923.3	59951	83078.6	78358.2	69484	4755.3	2146.1	4.77792
75996.8	80165.5	62128	89213.3	73297	79767	4752	2479.4	4.779
10038	66530.2	9888	4900.5	68085.5	4717	662.2	353.1	4.78222
67631.2	78188.7	56687	89039.5	76722.6	76057	3449.6	1772.1	4.78222
138338	106479	85144	224253	97885.5	150141	2115.3	862.4	4.78868
11928	70335.9	11114	13020.7	74617.4	11436	1498.2	658.9	4.79513
9087.75	64012.8	9304	4605.7	60756.7	4968	119.9	144.1	4.79621
5121.75	65176.5	5150	3495.8	64084.1	3575	-13.2	20.9	4.79621
5260.5	65170.5	5290	1810.6	64175	1849	-40.7	-8.8	4.79729
9078	68430.6	8694	3643.2	67733.6	3525	11	-16.5	4.79836
59718	103547	37796	97504	98953.5	64576	8569	4496.8	4.79944
71276.2	101136	46187	138805	120536	75469	8434.8	4437.4	4.80482
6886.5	67815.7	6655	7300.7	65722.4	7280	-23.1	-15.4	4.80804
9607.5	66466.5	9473	6736.4	65143.4	6777	16.5	7.7	4.80804
13966.5	65323.2	14012	6050	63775.6	6217	82.5	163.9	4.80912
46657.5	89022.5	34348	76090.3	87893.8	56735	11556.6	5581.4	4.80912
5303.25	67670.1	5136	2714.8	69881	2546	-38.5	-13.2	4.81235
123097	91874	87808	77185.9	110146	45925	63.8	-20.9	4.8145
41964	110063	24987	37307.6	134414	18190	3386.9	3045.9	4.81558
10749.8	67319.2	10465	5448.3	72676.5	4913	-42.9	-5.5	4.81988
24084.8	75761.6	20834	37901.6	74228.8	33463	74.8	31.9	4.81988
5343.75	64542.6	5426	5790.4	63521.9	5974	99	75.9	4.82096
74950.5	100305	48970	178497	132254	88451	10432.4	5243.7	4.82096
62089.5	85820.6	47414	45494.9	94881.4	31424	6241.4	4437.4	4.82203
7084.5	68378.5	6790	3633.3	69279	3437	6.6	-29.7	4.82849
262143	107137	160354	262143	68370.5	251275	1789.7	800.8	4.82956
262143	97080.8	176964	262143	101747	168849	10344.4	8774.7	4.82956
90702	84347.8	70473	163684	82299.3	130344	4765.2	2257.2	4.83064
77868	107295	47562	193875	102236	124279	2929.3	2042.7	4.83602
65444.2	87803.9	48847	137827	91922.8	98263	8549.2	4430.8	4.83709
225957	130023	113890	262143	142328	120706	1502.6	1307.9	4.8414
65696.2	80336.4	53593	55526.9	79215.7	45938	8708.7	4214.1	4.84247
6008.25	63663.2	6185	1656.6	65639	1654	-23.1	-8.8	4.84355
27402.8	73252.8	24516	32649.1	73189.4	29235	270.6	201.3	4.84355
21958.5	73787.2	19503	84570.2	89461.2	61953	222.2	113.3	4.84462
111284	85332.6	85467	53028.8	85281.2	40751	36.3	-4.4	4.84893
116238	91698.6	83074	89537.8	86991.9	67454	133.1	51.7	4.85
26540.2	73386.9	23701	24580.6	70812.5	22749	396	367.4	4.85216
47092.5	101471	30415	92408.8	104275	58078	8510.7	4358.2	4.85538
83132.2	99913	54529	94443.8	98244	63001	19642.7	8038.8	4.86184
152988	122341	81953	262143	77727.5	221026	14608	7694.5	4.86291
12964.5	68863.8	12338	4092	73311.5	3658	-45.1	-6.6	4.86829
85465.5	81264.4	68924	114287	80103.2	93503	6426.2	2949.1	4.87798
262143	153428	111973	262143	131415	130729	1427.8	685.3	4.8812
19661.2	66459.6	19388	9450.1	71350.4	8680	44	-1.1	4.88443
6860.25	64181.8	7005	7881.5	64881.5	7961	452.1	195.8	4.88658
7024.5	66067.4	6968	6134.7	66038.7	6088	20.9	34.1	4.88766
21670.5	71470.9	19871	28058.8	69323	26526	64.9	11	4.88873
66357	90396	48108	130830	85438	100354	13548.7	6693.5	4.89089
233785	136400	112326	169996	150104	74221	1169.3	444.4	4.89196
10440	78301.2	8738	8548.1	76719.8	7302	49.5	23.1	4.89196
140149	90487	101504	57827	89936.6	42138	60.5	3.3	4.89842
64549.5	76926	54992	52725.2	74408.9	46438	3010.7	1811.7	4.90057
15282	66781.4	14997	5877.3	68269.2	5642	3.3	-31.9	4.90272
5372.25	64037.1	5498	6540.6	64399.8	6656	144.1	137.5	4.9038
6681.75	64825.3	6755	2688.4	67582.3	2607	-13.2	19.8	4.90702
10605	63926.5	10872	9249.9	63690	9518	245.3	228.8	4.9081
9950.25	68823.2	9475	17319.5	72218	15717	3096.5	1258.4	4.91025
127381	91166.5	91569	100741	79040.6	83529	45.1	36.3	4.91563
56454	86342.3	42850	76121.1	85174.5	58570	7410.7	3173.5	4.91671
5739	64084.4	5869	2241.8	66418.9	2212	-26.4	40.7	4.91778
11239.5	65486.5	11248	2608.1	64499.8	2650	8.8	-15.4	4.91993
57280.5	113811	32984	93556.1	147316	41620	2077.9	1643.4	4.92101
20250	67588.7	19635	4852.1	66678	4769	60.5	62.7	4.92424
[truncated: 18,001 more rows]
