# Supplementary material for: N-chlorination mediates protective and immunomodulatory effects of oxidized human plasma proteins
Source: eLife. 2019 Jul 12;8:e47395. doi: 10.7554/eLife.47395 (PMC6650281; doi:10.7554/eLife.47395)
Supplement: Figure 8—source data 1. [file elife-47395-fig8-data1.zip › Figure 8 Source Data 1/scale values/Staurosporine + ZVAD-FMK 4.csv]

FSC-A	FSC-H	FSC-W	SSC-A	SSC-H	SSC-W	FITC-A	PE-A	Time
81849.8	85497.4	62740	102467	82813.8	81089	811.8	1061.5	0
126982	95974.2	86710	67271.6	102042	43205	-25.3	-7.7	0
91587	83463.1	71915	26352.7	79594.9	21698	-27.5	3.3	0.00239763
41469.8	70648.1	38469	23225.4	82682.4	18409	-55	-3.3	0.00239763
6942.75	66843	6807	3004.1	73709	2671	-2.2	0	0.00599408
135668	92196.5	96437	66069.3	92446.5	46837	68.2	25.3	0.0071929
139515	94773.3	96475	67705	98565.3	45017	3.3	93.5	0.00839171
105094	98231.1	70115	105511	93455.4	73990	8210.4	4457.2	0.0107893
21010.5	69259.3	19881	5369.1	70205.4	5012	-1.1	-57.2	0.013187
17353.5	69511.6	16361	12692.9	83059.6	10015	-62.7	-29.7	0.0143858
147616	94360.7	102523	63545.9	108041	38546	19.8	39.6	0.0143858
36655.5	69107.8	34761	14225.2	72515.8	12856	17.6	27.5	0.0167834
55970.2	76097.8	48202	73332.6	77239.6	62221	4160.2	2205.5	0.0167834
8117.25	65184.7	8161	2862.2	72451.6	2589	-6.6	19.8	0.0191811
121793	91477.2	87255	141308	90529.2	102296	6400.9	3911.6	0.0191811
66079.5	94231.3	45957	78856.8	98339.9	52552	6722.1	3741.1	0.0203799
64650.8	77294.1	54816	78169.3	76273.4	67165	3499.1	2017.4	0.0215787
124706	93732.2	87192	59152.5	99166.5	39092	60.5	29.7	0.0227775
145188	97407.3	97683	85699.9	95478.5	58824	-2.2	12.1	0.026374
154553	94430.5	107262	112138	99569.2	73809	34.1	-1.1	0.026374
6228	68806.2	5932	6735.3	82675.5	5339	289.3	73.7	0.0287716
48647.2	103330	30854	55759	142860	25579	12215.5	6022.5	0.032368
67011	91648.9	47918	106882	102983	68017	2197.8	1026.3	0.0359645
26493	69796	24876	13966.7	83828.3	10919	14.3	12.1	0.0407598
45732.8	78605.3	38129	60406.5	80121.4	49410	4110.7	1831.5	0.0419586
10758.8	70004.5	10072	6812.3	86337.4	5171	-51.7	-34.1	0.0419586
33066	71278.6	30402	37254.8	73121.6	33390	4479.2	1877.7	0.0419586
5182.5	66258.4	5126	4034.8	68468.3	3862	-16.5	-17.6	0.045555
6903.75	70529.1	6415	3661.9	91984	2609	55	25.3	0.0491515
167530	104079	105489	262143	70423.2	243951	29518.5	13390.3	0.0515491
138918	90614.5	100471	50750.7	87604.6	37966	50.6	44	0.0527479
146971	92329.2	104321	67291.4	99728.8	44220	39.6	36.3	0.0527479
9724.5	65144.1	9783	2846.8	64690.7	2884	23.1	9.9	0.0527479
113204	88188	84126	42449	80769.3	34443	-13.2	5.5	0.0575432
122204	90566.3	88430	56037.3	94371.3	38915	34.1	-17.6	0.0575432
89274	79133.6	73934	37578.2	81682.4	30150	69.3	8.8	0.0599408
208478	145814	93700	76638.1	142987	35126	-36.3	-22	0.0599408
115076	96623.2	78052	71795.9	88302.8	53285	40.7	18.7	0.0599408
23411.2	70505.9	21761	7562.5	84605	5858	13.2	-40.7	0.0611396
50956.5	87772.6	38047	70539.7	84282.4	54850	1.1	9.9	0.0623384
22294.5	70604.6	20694	9621.7	76711.4	8220	19.8	2.2	0.0623384
17388.8	64339.9	17712	6875	64735.6	6960	28.6	-26.4	0.0659349
35284.5	70187.7	32946	11224.4	78783.6	9337	1.1	-12.1	0.0671337
7956	67252	7753	4467.1	88099.9	3323	5.5	-5.5	0.0707302
11292	82546.9	8965	4174.5	106080	2579	-5.5	-29.7	0.0731278
140734	100714	91578	57096.6	98688.8	37916	14.3	-30.8	0.0743266
119024	87211	89442	44210.1	85223.8	33997	1.1	-41.8	0.0743266
8557.5	97858	5731	5142.5	91655.9	3677	-17.6	-26.4	0.0767242
134153	90857	96766	63749.4	88889.2	47001	-7.7	25.3	0.0779231
143976	90806.5	103909	73727.5	112590	42915	46.2	50.6	0.0779231
131366	92060.5	93517	57439.8	90926.9	41400	-27.5	84.7	0.0803207
143127	96810.5	96890	63862.7	105997	39485	28.6	-4.4	0.0827183
7429.5	65930.9	7385	6981.7	66932.8	6836	75.9	30.8	0.0827183
10052.2	80733.4	8160	3912.7	77469.1	3310	38.5	24.2	0.0839171
14646.8	66085.3	14525	5218.4	70747.4	4834	-39.6	24.2	0.0839171
129382	89112.7	95151	65890	92758.1	46553	6.6	18.7	0.0851159
51762.8	96652.9	35098	91025	94913.6	62851	3521.1	2257.2	0.0851159
21757.5	65399.2	21803	14454	65314.6	14503	3355	1491.6	0.0863148
107107	83164.7	84403	28359.1	86492.1	21488	20.9	-11	0.0875136
10009.5	71395.6	9188	5567.1	73691.3	4951	-11	33	0.0875136
70467.8	82048.4	56286	97417.1	80791.8	79022	7492.1	3650.9	0.0887124
121960	90927.6	87903	59004	98652.6	39197	57.2	7.7	0.0887124
64196.2	140075	30035	125894	135904	60709	15717.9	8806.6	0.0899112
8119.5	66167.6	8042	8577.8	77538.6	7250	-27.5	3.3	0.0923088
130388	89178.4	95820	88055	100314	57527	-1.1	27.5	0.0923088
123506	94556.2	85601	69488.1	87379.8	52117	-27.5	11	0.0923088
99126	83248.8	78035	37549.6	85289.2	28853	107.8	79.2	0.0959053
129829	92940.9	91547	54301.5	96311.3	36950	28.6	2.2	0.0983029
132025	93174.5	92862	78445.4	99585.4	51624	-17.6	-58.3	0.100701
52581	101758	33864	93824.5	98699.5	62299	1491.6	1392.6	0.100701
45795.8	89222.6	33638	68701.6	98724.5	45606	6682.5	3617.9	0.100701
22775.2	68433.3	21811	19968.3	68637.5	19066	251.9	178.2	0.105496
104945	91484.2	75179	54972.5	100320	35912	44	40.7	0.106695
131764	89677	96293	53654.7	90426.2	38886	73.7	59.4	0.11149
18151.5	73128.2	16267	4065.6	69422.4	3838	26.4	49.5	0.112689
195176	122597	104334	149097	126919	76988	85.8	26.4	0.113888
70948.5	78522	59215	45032.9	78577.1	37559	1826	1503.7	0.113888
135487	91386.1	97162	50827.7	87834.7	37924	13.2	-25.3	0.116285
131945	88558.1	97644	71167.8	88352.8	52789	73.7	34.1	0.118683
6600.75	68555.7	6310	4643.1	79118.6	3846	-22	-7.7	0.119882
26848.5	67415.5	26100	12534.5	73436.5	11186	248.6	101.2	0.122279
135498	100613	88259	87322.4	106706	53631	22	-1.1	0.125876
13943.2	72945.2	12527	4798.2	73163.1	4298	30.8	22	0.127075
107672	83393.7	84615	55091.3	80749.3	44712	-33	19.8	0.128273
12794.2	67559.7	12411	4763	76676	4071	-16.5	-7.7	0.129472
139999	107660	85222	98830.6	103806	62395	50.6	16.5	0.130671
4924.5	64430.4	5009	1464.1	62468.3	1536	-26.4	-4.4	0.130671
124595	95500.4	85502	41584.4	93497.9	29148	14.3	3.3	0.133069
111066	83529.2	87141	49784.9	83191.9	39219	-16.5	-9.9	0.134267
168184	104692	105281	123531	95461.8	84806	63.8	17.6	0.136665
9985.5	75038.4	8721	5555	72766.8	5003	39.6	-20.9	0.136665
26877.8	73238.5	24051	15475.9	85907.9	11806	51.7	18.7	0.140262
206348	112188	120540	131429	109075	78967	58.3	25.3	0.14146
6800.25	65538.4	6800	1985.5	68629.6	1896	30.8	-24.2	0.14146
20600.2	65982	20461	6398.7	70943.2	5911	14.3	-48.4	0.143858
140543	91669.1	100477	65545.7	91766.8	46810	30.8	-24.2	0.143858
117080	85798.6	89430	74651.5	108772	44978	3.3	8.8	0.145057
6635.25	65321.9	6657	3407.8	65667	3401	-23.1	-5.5	0.145057
69956.2	78893.4	58112	71967.5	74600.4	63223	10501.7	4499	0.147454
169170	95896.8	115611	85397.4	93024	60163	33	-20.9	0.148653
141284	90191.2	102662	60577	94332.3	42085	3.3	-22	0.149852
6225.75	65083.9	6269	3078.9	78819.8	2560	-13.2	-14.3	0.149852
9708	65705.2	9683	4090.9	66002.3	4062	8.8	22	0.151051
10707	73769.3	9512	14298.9	83475.2	11226	-9.9	-39.6	0.153448
147558	92704.4	104314	99012.1	97775.3	66365	49.5	35.2	0.155846
112976	93132.8	79499	110635	98910.8	73304	58.3	-14.3	0.157045
16059.8	68250.6	15421	4539.7	80780.3	3683	-25.3	45.1	0.158244
13844.2	76192.2	11908	14422.1	76668.3	12328	209	199.1	0.158244
128482	90249.4	93299	42829.6	85685.4	32758	-19.8	1.1	0.160641
114902	85840.1	87724	38382.3	84302.7	29838	-28.6	25.3	0.160641
101858	91988.6	72567	75804.3	94820.1	52393	-1.1	-30.8	0.16184
132278	98377.1	88120	52785.7	96552.1	35829	23.1	18.7	0.163039
131326	93289	92257	61591.2	110186	36633	93.5	19.8	0.164238
123572	86811.1	93288	52672.4	80369.2	42951	60.5	79.2	0.164238
97461.8	84473	75613	154773	88374.8	114775	6169.9	3007.4	0.165437
41439.8	84654.3	32081	37974.2	109614	22704	7166.5	3842.3	0.166635
158896	96891.8	107475	92812.5	101261	60068	18.7	-6.6	0.166635
132180	92362.1	93789	69630	107026	42637	765.6	335.5	0.167834
22182	75502.2	19254	8773.6	83573.6	6880	-1.1	15.4	0.170232
11463.8	66035.7	11377	2874.3	65771.7	2864	15.4	-25.3	0.178624
19611	68839.1	18670	6634.1	80827.7	5379	-5.5	-42.9	0.178624
51843.8	94428.5	35981	59852.1	92130.8	42575	8487.6	4447.3	0.181021
71795.2	81763.7	57546	24521.2	76444.7	21022	432.3	195.8	0.18222
116192	88336.4	86202	34511.4	81973.8	27591	47.3	-14.3	0.183419
6199.5	64063.5	6342	4097.5	66749.6	4023	17.6	1.1	0.184618
98307.8	80613.3	79921	37369.2	85615.4	28605	13.2	19.8	0.185817
131003	95427.6	89968	78042.8	89551	57114	60.5	37.4	0.185817
8616.75	66498.7	8492	4437.4	65838.7	4417	244.2	81.4	0.188214
16708.5	76451	14323	17827.7	74736.5	15633	-23.1	-22	0.189413
36990.8	86207	28121	24966.7	91429.2	17896	2108.7	1766.6	0.190612
104746	89418	76770	42717.4	79715.5	35119	-28.6	-11	0.195407
5883.75	64904.5	5941	3657.5	66087.1	3627	-16.5	5.5	0.196606
10893.8	65964.4	10823	10695.3	66552.1	10532	77	82.5	0.197805
11454.8	74622.1	10060	9867	92895.2	6961	-31.9	6.6	0.201401
98544	124294	51959	151202	124484	79602	60.5	190.3	0.203799
6172.5	67906.8	5957	5747.5	85431.7	4409	46.2	5.5	0.203799
14817	66624.1	14575	6029.1	70633.4	5594	4.4	31.9	0.206196
13833.8	67430.9	13445	5272.3	79285.3	4358	47.3	1.1	0.207395
23042.2	69330.9	21781	7465.7	85120.4	5748	19.8	-1.1	0.207395
69283.5	80830.4	56174	91295.6	82279.9	72717	2970	1393.7	0.208594
119105	86952	89770	62340.3	94334.5	43309	36.3	72.6	0.209793
18820.5	68103.4	18111	7503.1	73688.5	6673	-11	9.9	0.210992
90240.8	80791.5	73201	29993.7	78046	25186	13.2	-5.5	0.210992
124952	87636.8	93441	54467.6	85158.5	41917	185.9	94.6	0.210992
77768.2	81732.9	62357	112246	81575.7	90176	8531.6	3815.9	0.21219
132437	92957.1	93370	57978.8	94651.7	40144	102.3	5.5	0.213389
168700	104428	105872	104579	96650.8	70912	30.8	55	0.216986
31250.2	73276.9	27949	49645.2	76399.5	42586	3690.5	1522.4	0.216986
12636	67162.4	12330	4255.9	74278.2	3755	8.8	-3.3	0.218185
53598	75395.5	46589	54319.1	72567.2	49056	3785.1	1895.3	0.218185
17357.2	71273.5	15960	5173.3	75526.3	4489	23.1	62.7	0.218185
18489.8	72851.8	16633	7758.3	86309.3	5891	13.2	39.6	0.218185
17789.2	66090.5	17640	10523.7	76233.1	9047	29.7	-3.3	0.218185
5976.75	64327.9	6089	2207.7	82206.7	1760	0	25.3	0.219383
111676	89731.6	81563	63522.8	87475.2	47591	34.1	12.1	0.219383
6873	71965	6259	18951.9	103589	11990	29.7	20.9	0.220582
112691	88392.1	83552	43456.6	89612.4	31781	64.9	55	0.221781
14484	67777.5	14005	5790.4	75729.3	5011	22	28.6	0.22298
12916.5	67219.5	12593	13762.1	68244	13216	223.3	150.7	0.22298
8786.25	65860.2	8743	2908.4	72198.8	2640	14.3	14.3	0.22298
90168	84854.2	69640	43954.9	96633	29810	14.3	1.1	0.224179
6230.25	68970.5	5920	2307.8	72261.8	2093	-37.4	-8.8	0.225377
106018	91802.5	75684	39530.7	100088	25884	119.9	73.7	0.226576
24103.5	67793.1	23301	8129	78011.7	6829	-46.2	-42.9	0.226576
4908.75	63539.4	5063	4074.4	63941.5	4176	97.9	83.6	0.228974
129238	103539	81802	192836	96191.7	131380	6299.7	3280.2	0.228974
15992.2	73502.2	14259	12637.9	86690.1	9554	-36.3	28.6	0.230173
60546	78943.6	50263	40059.8	76093	34502	5065.5	3163.6	0.230173
96901.5	83802.3	75780	45630.2	86256.3	34669	-18.7	60.5	0.23257
8442.75	63649.4	8693	3254.9	66020.8	3231	-8.8	-5.5	0.233769
7818.75	65870.9	7779	5036.9	69936.1	4720	38.5	12.1	0.236167
77847.8	79676.3	64032	92321.9	76992.9	78584	7302.9	3196.6	0.236167
123399	94222	85830	82610	109874	49274	125.4	82.5	0.238564
74352	79876.9	61003	77844.8	84448.8	60411	3603.6	1904.1	0.238564
15570	66458	15354	5985.1	74869.2	5239	29.7	6.6	0.238564
31759.5	73464.3	28332	21661.2	83279.9	17046	18.7	41.8	0.240962
121788	89122	89557	66016.5	98016.7	44140	2753.3	2424.4	0.242161
11550	73582.3	10287	7705.5	82138.5	6148	30.8	-18.7	0.242161
132232	97374	88997	49249.2	98911.9	32631	-31.9	-1.1	0.244558
8035.5	69529.2	7574	4071.1	80411	3318	19.8	-5.5	0.244558
8492.25	64445.1	8636	4560.6	66051.6	4525	-24.2	-6.6	0.248155
24870	69013	23617	10552.3	80217.6	8621	-26.4	-1.1	0.249354
49317	90785.1	35601	100801	89182.1	74074	6272.2	2692.8	0.250553
8544	69704.9	8033	3381.4	95272.3	2326	36.3	11	0.251751
5676.75	65579.3	5673	1303.5	66068.2	1293	34.1	-8.8	0.254149
78729.8	84702.2	60915	90932.6	85473.2	69722	7147.8	3437.5	0.254149
18432	70868.9	17045	6985	73149.4	6258	5.5	2.2	0.255348
133484	95062.4	92024	91023.9	95790.3	62275	36.3	-19.8	0.257745
157783	120435	85859	71404.3	116141	40292	19.8	-48.4	0.257745
15656.2	68344	15013	6410.8	72003.1	5835	-7.7	27.5	0.260143
31125.8	67486.8	30226	26846.6	67107.3	26218	664.4	339.9	0.260143
121499	87861.9	90626	53102.5	95610.5	36399	-20.9	-12.1	0.261342
6113.25	65743	6094	5388.9	87158.7	4052	19.8	15.4	0.262541
94371	82808.2	74687	36536.5	77696.7	30818	2.2	78.1	0.26374
185102	107693	112643	121199	114101	69613	-8.8	30.8	0.264938
47069.2	79307.1	38896	19533.8	81648.5	15679	1.1	11	0.264938
160616	99461.8	105831	83834.3	109620	50120	39.6	11	0.266137
117987	101687	76041	74476.6	105239	46379	3.3	4.4	0.268535
116476	86745.2	87998	39898.1	86475.6	30237	20.9	-3.3	0.268535
141012	90223.9	102427	85169.7	91132.5	61248	47.3	-28.6	0.268535
105445	86558.9	79835	60805.8	91713.9	43450	58.3	31.9	0.269734
148036	95971.1	101090	72860.7	99099.3	48184	88	-11	0.270932
17788.5	69223.2	16841	7085.1	77634	5981	-5.5	11	0.270932
12424.5	67276.9	12103	5261.3	73113.8	4716	-28.6	-2.2	0.276927
87732	82853.3	69395	30462.3	79820	25011	5.5	-11	0.276927
5232	64915.6	5282	1333.2	66645.8	1311	-18.7	14.3	0.276927
147802	94606.1	102386	76828.4	90873.5	55407	17.6	-4.4	0.276927
124052	88257.1	92116	49490.1	87851.3	36919	-44	-59.4	0.280523
7529.25	87210.5	5658	8063	88482.4	5972	27.5	17.6	0.281722
7699.5	71502.7	7057	5562.7	70842.8	5146	18.7	17.6	0.281722
16107	66343.3	15911	5582.5	71247.3	5135	0	12.1	0.284119
9619.5	66068.3	9542	2995.3	75820.8	2589	-25.3	-28.6	0.285318
15894	65830.1	15823	7805.6	71058.2	7199	-12.1	-19.8	0.286517
10518.8	69568.8	9909	6485.6	76391.1	5564	29.7	-8.8	0.292511
18377.2	70841.2	17001	8862.7	82998.9	6998	-6.6	-8.8	0.292511
117986	86194.1	89708	35316.6	79058.2	29276	-8.8	67.1	0.29371
131803	92952.8	92927	70350.5	87179.5	52885	-27.5	22	0.294909
15339.8	67542.7	14884	7253.4	76943.8	6178	34.1	-28.6	0.297306
80811	84664.7	62553	76598.5	78219.3	64178	4812.5	2933.7	0.297306
7112.25	69849.9	6673	14316.5	71338.7	13152	966.9	444.4	0.297306
9306	71979	8473	5996.1	76780.1	5118	-9.9	-4.4	0.299704
48765	82357	38805	53927.5	79685.1	44352	3070.1	1621.4	0.299704
13220.2	71526.6	12113	9220.2	75418.8	8012	47.3	46.2	0.299704
130075	91427.2	93239	64326.9	92438	45606	36.3	20.9	0.3033
10665	63760.4	10962	8514	64120.2	8702	161.7	117.7	0.305698
135905	89015.2	100058	68911.7	98422.1	45886	49.5	-7.7	0.309295
81636.8	102605	52143	27328.4	114572	15632	34.1	-26.4	0.310493
142120	98445.8	94610	51063.1	95043.2	35210	29.7	30.8	0.310493
65651.2	79259.5	54284	87195.9	77350.1	73878	15401.1	6754	0.312891
127944	100234	83654	163357	99859.5	107208	14774.1	6336	0.315289
11254.5	73920.1	9978	5714.5	75322.9	4972	-72.6	9.9	0.316487
6890.25	67568.4	6683	3338.5	75523.6	2897	6.6	0	0.316487
124196	85974.9	94671	50671.5	82848.3	40083	-16.5	11	0.318885
54222	80383	44207	59898.3	78261	50159	9222.4	4185.5	0.320084
134187	104633	84047	69100.9	108701	41661	34.1	92.4	0.320084
113610	83314.3	89367	43501.7	87387.4	32624	-41.8	-2.2	0.324879
94029	83356.4	73927	42012.3	81681.4	33708	38.5	19.8	0.324879
17592.8	72517.7	15899	8313.8	95387.5	5712	134.2	57.2	0.324879
169195	97462.8	113770	87701.9	108902	52778	-34.1	56.1	0.326078
141629	102643	90428	71732.1	96794.8	48567	84.7	55	0.327277
200529	106882	122957	137608	101039	89255	20.9	-3.3	0.328476
19625.2	69129.8	18605	23047.2	73449.8	20564	865.7	536.8	0.328476
8442	80590.7	6865	6433.9	96532.1	4368	119.9	36.3	0.329674
15088.5	68092.6	14522	5523.1	80507.5	4496	14.3	36.3	0.329674
158208	104751	98981	85043.2	117260	47530	14.3	8.8	0.329674
28428	67370.3	27654	17482.3	66176.9	17313	53.9	221.1	0.330873
129237	95611.8	88584	53876.9	101737	34706	127.6	-20.9	0.332072
48303.8	72123.3	43892	29206.1	69538.6	27525	1009.8	856.9	0.332072
5639.25	64017.6	5773	3423.2	73772.7	3041	23.1	8.8	0.333271
120533	99033	79764	169896	94216.5	118178	16177.7	7096.1	0.336867
114675	85674.2	87720	53956.1	88034.1	40167	1167.1	517	0.336867
15385.5	66205.1	15230	6054.4	73369.3	5408	-2.2	40.7	0.336867
8467.5	65757.3	8439	2160.4	67743.5	2090	-23.1	-16.5	0.342861
123182	84336.6	95722	57261.6	84148.7	44596	-49.5	-6.6	0.34406
124948	87351.3	93743	56148.4	88368.2	41641	-28.6	-20.9	0.34406
111674	91778.9	79742	54786.6	86314.1	41598	38.5	24.2	0.348856
148520	90732.5	107276	66882.2	93049.6	47106	30.8	47.3	0.350054
70111.5	80472.6	57098	87980.2	77206.7	74681	5635.3	2415.6	0.350054
8302.5	66290.5	8208	2732.4	68899.8	2599	23.1	31.9	0.350054
10861.5	73413.7	9696	6197.4	73220.3	5547	14.3	15.4	0.352452
127659	89018.9	93983	58206.5	88079.2	43309	19.8	-7.7	0.352452
122653	98569.8	81548	50664.9	100755	32955	16.5	20.9	0.353651
11463	65967.6	11388	7337	68947.2	6974	-26.4	-1.1	0.353651
133341	93889.1	93074	64961.6	95445	44605	-7.7	42.9	0.353651
5648.25	64634.8	5727	4653	92714.8	3289	-19.8	-51.7	0.353651
126908	94190.9	88300	56497.1	105301	35162	11	-45.1	0.356048
64712.2	75976	55820	71058.9	75749.3	61478	8452.4	3771.9	0.357247
120542	94796.4	83335	53544.7	100723	34839	27.5	29.7	0.359645
145397	92871.9	102601	74892.4	95100.7	51610	20.9	-1.1	0.360844
36655.5	73072.4	32875	11368.5	79598.9	9360	-26.4	44	0.362043
28973.2	69978.3	27134	7917.8	76624.5	6772	-1.1	11	0.362043
62201.2	79375.8	51356	70083.2	79317.7	57906	8072.9	3971	0.363241
136190	95664.6	93298	83897	96707	56855	37.4	63.8	0.36444
125678	89195.1	92342	50018.1	83971.3	39037	0	-29.7	0.365639
31148.2	68379.5	29853	12480.6	69908.4	11700	50.6	24.2	0.365639
15884.2	76291	13645	8031.1	79782.6	6597	-63.8	2.2	0.366838
6283.5	67796.4	6074	3225.2	67143.2	3148	-25.3	-25.3	0.366838
108521	93236.1	76280	54968.1	89088.7	40436	-5.5	-7.7	0.369235
8178.75	67109.4	7987	3788.4	78768	3152	22	-31.9	0.374031
44640	72487.6	40359	32258.6	69671.1	30344	1635.7	905.3	0.375229
159667	97232.1	107618	115437	104112	72665	-33	46.2	0.375229
138406	92646.1	97906	84205	97494.1	56603	46.2	49.5	0.375229
147964	97367.8	99591	82168.9	110351	48799	-8.8	-55	0.375229
53804.2	86133.1	40938	70149.2	85340.6	53870	7162.1	3416.6	0.377627
120026	92298.4	85224	50297.5	96169.2	34276	25.3	29.7	0.381224
115624	87994.6	86114	61190.8	83748.2	47884	1.1	-28.6	0.383621
143110	95435.2	98275	81429.7	87810.2	60774	29.7	-22	0.386019
8274	64392	8421	6326.1	65227.7	6356	12.1	14.3	0.386019
128917	89727.9	94159	83110.5	93554.3	58220	194.7	38.5	0.387218
8995.5	66771.9	8829	2400.2	69294.9	2270	6.6	20.9	0.387218
18150.8	86467.1	13757	15360.4	90154	11166	70.4	-15.4	0.388416
18922.5	68033	18228	7585.6	68025.4	7308	56.1	-15.4	0.389615
101412	86953.8	76433	41732.9	83595.9	32717	-5.5	4.4	0.390814
8780.25	72352.9	7953	5693.6	76509.3	4877	-20.9	19.8	0.393212
150844	96998.5	101916	90619.1	98559.7	60256	14.3	24.2	0.394411
12220.5	65091.2	12304	4609	76392.4	3954	-24.2	4.4	0.399206
82283.2	88787.6	60735	124070	84539.1	96181	10217.9	4449.5	0.399206
5535	64441.6	5629	4546.3	69419	4292	4.4	-24.2	0.400405
19065	69186.8	18059	4928	70011.1	4613	34.1	-1.1	0.401603
13272.8	76275.2	11404	4235	79434.7	3494	-16.5	23.1	0.402802
135640	89735.1	99062	61165.5	87541.9	45790	23.1	-4.4	0.404001
7123.5	68684.1	6797	2607	74804	2284	-4.4	-27.5	0.404001
46993.5	86041.4	35794	70852.1	83954.6	55308	7288.6	3118.5	0.4052
8580.75	65503.6	8585	10252	65211.6	10303	267.3	78.1	0.4052
8551.5	73067.9	7670	8241.2	85552.9	6313	-1.1	-29.7	0.4052
51471	97289	34672	90581.7	107967	54983	7463.5	4092	0.4052
72567	84413.1	56339	55903.1	88304.5	41489	3714.7	2435.4	0.406399
9429.75	68022.9	9085	10056.2	95444.3	6905	38.5	-19.8	0.411194
8495.25	65368.6	8517	2816	68759.1	2684	45.1	13.2	0.411194
46044.8	100295	30087	94721	115407	53789	2355.1	1716	0.411194
9474	66547.5	9330	8013.5	66849.9	7856	179.3	85.8	0.418387
6196.5	64964.6	6251	1712.7	68566.6	1637	-26.4	-19.8	0.418387
104354	83934.6	81479	38621	79132.9	31985	-108.9	-23.1	0.419586
114708	85537	87886	34877.7	79576.1	28724	4.4	-38.5	0.419586
6262.5	64970.6	6317	1338.7	64414.9	1362	-35.2	-33	0.420784
7741.5	67278.5	7541	6042.3	89936	4403	-3.3	68.2	0.420784
7071.75	68335.9	6782	5522	83654.6	4326	8.8	9.9	0.421983
9763.5	68802.2	9300	5250.3	83132.1	4139	-4.4	-1.1	0.423182
11621.2	80884.7	9416	10048.5	93343.5	7055	52.8	7.7	0.42558
16832.2	80186	13757	8574.5	81712.7	6877	-6.6	69.3	0.429176
8443.5	64681.8	8555	3128.4	64880.6	3160	6.6	-12.1	0.429176
30304.5	70200.3	28291	23466.3	71001.3	21660	2757.7	1155	0.431574
5332.5	63275.5	5523	4251.5	71114.4	3918	33	6.6	0.432773
8472.75	79166	7014	9181.7	95664.8	6290	13.2	3.3	0.432773
55872	71748.8	51034	60863	70241.2	56786	2769.8	1225.4	0.432773
10329.8	68174.3	9930	6551.6	80390.5	5341	27.5	3.3	0.433971
110223	83784.6	86216	43154.1	83826.8	33738	1.1	-23.1	0.433971
129487	91662.7	92579	58624.5	91894.5	41809	5.5	9.9	0.43517
17156.2	64692.3	17380	5922.4	65751.4	5903	515.9	353.1	0.437568
99949.5	91047.1	71944	98450	98928.5	65219	73.7	-42.9	0.438767
156141	100804	101512	82847.6	99217.9	54723	29.7	-7.7	0.439966
5368.5	63472.9	5543	1889.8	67456.4	1836	33	24.2	0.439966
8385.75	66792.5	8228	3811.5	71965	3471	-13.2	15.4	0.443562
143695	108712	86625	65397.2	108011	39680	44	7.7	0.443562
12276.8	76970.2	10453	12597.2	89726.1	9201	-24.2	-16.5	0.444761
11125.5	65468.3	11137	2257.2	68263.9	2167	31.9	14.3	0.44596
15515.2	69430.3	14645	4436.3	77200.6	3766	-7.7	-25.3	0.449556
14484	68974.2	13762	11258.5	101813	7247	11	-23.1	0.450755
69270.8	89092.9	50955	105809	81551.2	85030	8660.3	3901.7	0.453153
10725	66184	10620	5148	72695.4	4641	-12.1	3.3	0.45555
103298	92565.8	73134	49916.9	87942	37199	61.6	41.8	0.45555
105950	87644.6	79224	29826.5	80709.8	24219	-30.8	25.3	0.457948
86424	88917.8	63698	128768	86866.1	97149	4535.3	3005.2	0.461544
16551	74682.3	14524	9366.5	88006.2	6975	13.2	-14.3	0.462743
41637	71259	38293	27076.5	76964.2	23056	11	-5.5	0.463942
6423	73016.1	5765	4066.7	76299.8	3493	-9.9	-6.6	0.467538
6546.75	66529.4	6449	4846.6	84273.5	3769	6.6	-40.7	0.469936
7757.25	65954.7	7708	4999.5	72216.7	4537	-6.6	-44	0.469936
15110.2	72098	13735	6095.1	75897.5	5263	26.4	-9.9	0.472334
60909.8	79065.5	50487	47484.8	86168.2	36115	6.6	14.3	0.473532
8091.75	67152.2	7897	4312	71906.2	3930	-19.8	28.6	0.474731
103778	89657.1	75858	46196.7	86496.4	35002	45.1	0	0.47593
24250.5	71666.7	22176	27172.2	70017.6	25433	1749	838.2	0.478328
76225.5	76403.9	65383	86037.6	77413.4	72837	4647.5	2414.5	0.478328
5959.5	64877.4	6020	1871.1	61900.3	1981	13.2	-1.1	0.478328
187604	106748	115176	200728	105074	125197	107.8	53.9	0.479526
128703	88723.5	95067	46821.5	85961.8	35696	9.9	23.1	0.483123
35471.2	68452.4	33960	15853.2	69541.9	14940	-41.8	14.3	0.484322
129446	96990.1	87466	98848.2	100431	64503	12.1	2.2	0.484322
19953	72046.3	18150	20681.1	69921.4	19384	1421.2	674.3	0.484322
60887.2	92023.1	43362	89806.2	95555.3	61593	6055.5	2662	0.489117
23670.8	69959.7	22174	4735.5	75344.9	4119	7.7	-27.5	0.490316
19367.2	66179.3	19179	10219	66512.3	10069	155.1	253	0.492713
21168	70466.1	19687	32734.9	69816.3	30728	205.7	113.3	0.49631
16794.8	67487.9	16309	3392.4	74132.8	2999	-14.3	34.1	0.502304
12682.5	72400.7	11480	8658.1	87227.9	6505	0	-1.1	0.502304
102304	89234.9	75134	45456.4	88359.2	33715	6.6	-9.9	0.504702
60510.8	77908.7	50901	73450.3	74390.2	64708	4402.2	2021.8	0.507099
5619	68485.5	5377	3807.1	82262.5	3033	-29.7	23.1	0.507099
9123.75	65042.3	9193	2547.6	71411.3	2338	66	24.2	0.508298
9695.25	65571.5	9690	6793.6	77538.4	5742	29.7	34.1	0.508298
145606	98474.4	96903	75050.8	110081	44681	90.2	26.4	0.508298
24681	74312.9	21766	38866.3	77385.5	32915	3284.6	1365.1	0.509497
9359.25	68778.6	8918	3107.5	75315.5	2704	0	-12.1	0.509497
9952.5	63914.5	10205	12266.1	64232.6	12515	193.6	148.5	0.509497
5990.25	64558	6081	2660.9	80547.2	2165	7.7	-3.3	0.510696
107397	90205.4	78026	54755.8	91837.9	39074	18.7	-1.1	0.515491
5800.5	68878.7	5519	2625.7	71999.1	2390	31.9	14.3	0.51669
105857	84406.6	82191	33015.4	80907.1	26743	20.9	5.5	0.51669
63542.2	85030.9	48974	98245.4	84067	76589	2284.7	994.4	0.517889
129506	92467	91787	59994	87690.2	44837	55	25.3	0.521485
108014	86077.7	82237	38256.9	83282	30105	11	72.6	0.522684
16013.2	66098.4	15877	4397.8	65310.3	4413	63.8	4.4	0.522684
9872.25	66269.4	9763	2423.3	68750.4	2310	8.8	-3.3	0.522684
145131	92892.9	102390	82742	93895.9	57751	11	-55	0.525082
120773	94630.6	83641	51188.5	88479.2	37915	31.9	23.1	0.52628
113491	93511.6	79538	35066.9	91134.7	25217	6.6	-36.3	0.52628
8888.25	64550.1	9024	3852.2	70381.3	3587	-5.5	-22	0.527479
111721	117047	62554	129002	135642	62328	8977.1	4247.1	0.528678
6451.5	67844.3	6232	4540.8	71724.7	4149	-27.5	-6.6	0.532274
29784.8	69072	28260	29595.5	68458.7	28332	181.5	101.2	0.532274
6608.25	64178.8	6748	5293.2	84794.7	4091	-3.3	-7.7	0.533473
155219	95764.1	106224	104898	103969	66122	144.1	79.2	0.534672
5674.5	63602.5	5847	1278.2	65649	1276	13.2	-3.3	0.534672
45868.5	75722.7	39698	14485.9	71315.2	13312	15.4	-27.5	0.534672
213409	115160	121448	173461	106438	106804	5260.2	2258.3	0.535871
43568.2	91506.9	31203	63736.2	85135.8	49063	4736.6	2948	0.535871
7502.25	64744.2	7594	2680.7	65897.4	2666	-47.3	-5.5	0.535871
132408	95963.4	90425	62093.9	99867.1	40748	-18.7	11	0.53707
18507	67637.5	17932	9841.7	108292	5956	2.2	30.8	0.53707
128894	88129	95850	55776.6	88394.4	41353	4.4	-30.8	0.538269
132851	88163	98755	49152.4	86553.2	37217	-3.3	-15.4	0.539467
104943	85196.2	80726	46063.6	83561.4	36127	20.9	-26.4	0.539467
107735	99150.9	71210	162481	92109.8	115605	17680.3	7725.3	0.541865
124619	87179.3	93681	50700.1	86894.8	38238	52.8	-7.7	0.541865
54797.2	74858.6	47973	42466.6	78313.1	35538	2531.1	1676.4	0.543064
6996	73042.8	6277	6982.8	87166.6	5250	-4.4	-5.5	0.543064
5633.25	65678.8	5621	5001.7	68403.9	4792	14.3	-2.2	0.545461
121411	90775.9	87653	56312.3	102227	36101	24.2	28.6	0.54666
114993	85286.6	88363	48577.1	78998.2	40299	16.5	6.6	0.549058
102359	91152.9	73593	59083.2	93294.1	41504	613.8	183.7	0.549058
9409.5	74011.2	8332	5586.9	71234.1	5140	-9.9	-3.3	0.555052
7904.25	65298.5	7933	4087.6	75952.6	3527	3.3	-16.5	0.556251
22213.5	72829.3	19989	17496.6	104948	10926	1434.4	657.8	0.556251
98108.2	85886.3	74862	39282.1	85850.3	29987	-52.8	58.3	0.55745
13227.8	70894.2	12228	7564.7	76435.4	6486	-20.9	37.4	0.55745
54836.2	108053	33259	118007	102997	75087	2238.5	1816.1	0.55745
10052.2	66617.9	9889	6347	75766.3	5490	27.5	48.4	0.561046
112662	90793.5	81321	37693.7	89639.8	27558	-11	9.9	0.561046
17293.5	67253	16852	4483.6	83666.6	3512	26.4	-3.3	0.561046
127824	97648.6	85788	67073.6	96492.9	45555	25.3	6.6	0.562245
11238.8	69315.1	10626	4595.8	85589.8	3519	-35.2	33	0.569438
8969.25	68918.8	8529	7690.1	69523.8	7249	-9.9	-46.2	0.569438
10680	68992.1	10145	12766.6	98675.8	8479	13.2	18.7	0.570637
8955	72795.2	8062	2795.1	71666.5	2556	-23.1	-8.8	0.571835
94665	82157.6	75513	31992.4	78597	26676	-2.2	7.7	0.574233
15660.8	67402.8	15227	6177.6	77782	5205	8.8	11	0.574233
174245	101768	112209	110657	101326	71571	52.8	5.5	0.576631
5616.75	68752.2	5354	3669.6	69445.8	3463	-1.1	7.7	0.577829
131063	89117.9	96382	57755.5	98338.9	38490	-8.8	16.5	0.579028
64410	83053.1	50825	67182.5	78230.2	56281	4653	2213.2	0.583824
9756	67153.6	9521	3960	71493.8	3630	-22	6.6	0.585022
13401.8	69822.5	12579	8409.5	73986.4	7449	-8.8	14.3	0.588619
21380.2	67406.4	20787	6264.5	70432.4	5829	-29.7	-39.6	0.589818
125533	88153.4	93325	40210.5	80266.7	32831	-48.4	-4.4	0.591016
23036.2	68084.4	22174	8616.3	77843.6	7254	-2.2	24.2	0.591016
10717.5	75024.8	9362	5761.8	79063.1	4776	28.6	-6.6	0.593414
5049.75	63937.5	5176	4361.5	69176	4132	-47.3	-17.6	0.595812
110373	86298.9	83818	42342.3	92083.8	30135	-13.2	3.3	0.595812
6104.25	64347.5	6217	2667.5	74327.1	2352	4.4	3.3	0.59701
121297	88916.4	89402	54697.5	99311.7	36095	2.2	-7.7	0.599408
5848.5	65329.4	5867	1487.2	68157.5	1430	94.6	45.1	0.601806
108728	87784.1	81172	173159	84046.5	135022	8044.3	3782.9	0.601806
152510	93138.4	107312	68589.4	93831.1	47906	38.5	75.9	0.605402
6188.25	68240.5	5943	5282.2	81760.6	4234	0	5.5	0.606601
81153.8	90759.2	58600	98221.2	96023.4	67036	2742.3	1463	0.606601
14101.5	67353.4	13721	3755.4	72493.1	3395	27.5	-5.5	0.610197
40819.5	74188	36059	50055.5	74819	43845	7735.2	3260.4	0.611396
23943	70288.9	22324	10705.2	85568.5	8199	48.4	17.6	0.611396
107914	87633.5	80703	194071	85762.8	148300	6073.1	2984.3	0.612595
34120.5	70886.7	31545	32698.6	70733.3	30296	3982	1745.7	0.613794
113730	94134.9	79178	45214.4	92625.1	31991	13.2	-23.1	0.616192
114071	86885.2	86042	44123.2	84717.4	34133	16.5	-9.9	0.619788
7030.5	65596.6	7024	5096.3	76463.2	4368	-5.5	57.2	0.619788
121602	95317.5	83608	45485	101295	29428	0	30.8	0.622186
5796	65513.4	5798	4188.8	70012	3921	16.5	-3.3	0.622186
55261.5	77830.7	46532	75362.1	77886.4	63412	3048.1	1372.8	0.625782
57645	116084	32544	60530.8	104534	37949	10307	5584.7	0.62818
125718	90441.7	91098	57119.7	93274.8	40133	-2.2	12.1	0.629378
9496.5	65107.5	9559	6697.9	74804.6	5868	-25.3	-24.2	0.630577
128072	88066.8	95306	46723.6	89973.8	34033	64.9	-30.8	0.630577
135813	87308.3	101945	59101.9	99686.1	38855	34.1	11	0.630577
115994	87030.3	87346	46674.1	90359	33852	14.3	-14.3	0.632975
118424	102819	75482	262143	98807.2	173872	15103	10155.2	0.632975
30495.8	77566.2	25766	14212	102093	9123	7.7	0	0.632975
161649	110176	96154	149464	110652	88523	31.9	57.2	0.635373
71187.8	78970.8	59077	71298.7	75226.7	62114	4180	2080.1	0.636571
9130.5	66375.7	9015	2368.3	69756.8	2225	-27.5	-11	0.63777
9006	66145.6	8923	6090.7	78343.5	5095	-29.7	9.9	0.640168
37653	73169.1	33725	10030.9	93048.1	7065	0	-30.8	0.640168
125135	99093.3	82759	188682	101611	121694	20203.7	9334.6	0.641367
27218.2	81132.3	21986	5031.4	88686.9	3718	8.8	-52.8	0.641367
75220.5	78635.4	62690	73384.3	77218.4	62282	7597.7	3422.1	0.641367
20932.5	67875.5	20211	7800.1	68304	7484	-3.3	-2.2	0.641367
9680.25	69160	9173	5647.4	85832.1	4312	27.5	-4.4	0.643764
9150	75191.8	7975	6794.7	75808.2	5874	17.6	33	0.643764
9027	80973.6	7306	14281.3	97179.9	9631	29.7	-11	0.646162
45665.2	87468	34215	45586.2	90108.2	33155	4040.3	2550.9	0.646162
116530	86741.1	88043	51730.8	93803.1	36142	-3.3	-20.9	0.64856
6747	72570.4	6093	4276.8	77149.6	3633	16.5	13.2	0.64856
110358	85161.5	84926	37838.9	85035.7	29162	29.7	-17.6	0.64856
43704	74545.5	38422	56562	71427	51897	316.8	213.4	0.653355
124268	93693.7	86922	74280.8	87809.4	55439	-39.6	16.5	0.656951
30568.5	70186.6	28543	9835.1	71640.9	8997	-25.3	-24.2	0.65815
18760.5	69142.3	17782	5713.4	85643.5	4372	-15.4	17.6	0.65815
125678	90882	90628	71174.4	100695	46323	356.4	198	0.659349
43837.5	71958.3	39925	19677.9	75557.2	17068	22	72.6	0.661747
123657	90018.3	90026	45656.6	87715.5	34112	-8.8	14.3	0.661747
84333	88052	62768	52420.5	78216.6	43922	174.9	92.4	0.664144
125917	92372.3	89335	61172.1	82205	48768	-5.5	-20.9	0.668939
9194.25	67931.7	8870	2951.3	74105.9	2610	18.7	28.6	0.668939
7038	67226.7	6861	5046.8	69704.3	4745	-28.6	20.9	0.670138
8227.5	65547.9	8226	2234.1	73760.2	1985	-19.8	0	0.672536
5740.5	65759.4	5721	6619.8	65405.6	6633	354.2	162.8	0.673735
6371.25	66140.7	6313	3799.4	70140.1	3550	-35.2	-28.6	0.673735
108513	93411.5	76131	52719.7	86201.4	40081	12.1	5.5	0.676132
142821	95971.6	97528	107216	97044.4	72405	25.3	13.2	0.67853
6456	63566.8	6656	1216.6	63784.9	1250	18.7	6.6	0.67853
9856.5	66724.1	9681	6020.3	77544.5	5088	-12.1	4.4	0.67853
137342	116269	77414	57178	130848	28638	-29.7	34.1	0.679729
99575.2	89275.4	73097	45448.7	89520.5	33272	5.5	9.9	0.683325
125135	87510.4	93713	83608.8	97910.9	55963	-34.1	-37.4	0.685723
21438	71401.2	19677	16317.4	86094.3	12421	93.5	25.3	0.685723
122713	88366	91009	47341.8	93451.6	33200	40.7	11	0.688121
119824	94410.9	83177	70561.7	88185	52439	-60.5	-29.7	0.689319
101561	86768.4	76709	31171.8	85705.5	23836	13.2	-4.4	0.691717
121872	84748.1	94244	51745.1	90588.1	37435	-13.2	-42.9	0.692916
16191	68550.5	15479	10464.3	76873.5	8921	-5.5	25.3	0.694115
10923.8	67684.5	10577	12773.2	74001.5	11312	42.9	40.7	0.695313
58896.8	102343	37715	58005.2	118469	32088	6306.3	2759.9	0.696512
65589	105657	40683	119748	108135	72574	15310.9	7450.3	0.697711
190600	118596	105326	121736	104448	76383	52.8	-75.9	0.69891
40938	74343.6	36088	26026	76796	22210	1153.9	774.4	0.700109
149807	98176.7	100001	91239.5	103356	57853	-1.1	44	0.701307
84303.8	102736	53778	262143	85040.5	202019	6329.4	3900.6	0.702506
10040.2	64642.7	10179	17322.8	66057.7	17186	489.5	238.7	0.702506
5108.25	64491.3	5191	2070.2	66020.7	2055	-11	30.8	0.702506
8454	65925.9	8404	3218.6	75576.6	2791	35.2	17.6	0.703705
110788	87884.6	82615	52155.4	82406.5	41478	12.1	28.6	0.703705
106344	81531.1	85481	118956	81264.1	95933	5534.1	3858.8	0.703705
6436.5	66272.2	6365	2081.2	68367.7	1995	-19.8	20.9	0.706103
10997.2	68379.1	10540	12317.8	74271.7	10869	4.4	25.3	0.706103
120271	87139.9	90453	80074.5	104867	50042	899.8	355.3	0.709699
41816.2	72871.3	37607	19760.4	74705.4	17335	4.4	22	0.709699
130163	92316.1	92404	68930.4	86172.5	52423	185.9	48.4	0.710898
5949.75	64237.7	6070	1567.5	67941.6	1512	-9.9	20.9	0.710898
112908	94284.5	78481	78590.6	93615.1	55018	22	35.2	0.710898
6687.75	64539.6	6791	4244.9	74363.5	3741	15.4	27.5	0.712097
113026	82156.4	90161	49208.5	90288.6	35718	31.9	14.3	0.712097
132683	97530.5	89157	59450.6	96998.9	40167	60.5	77	0.714494
107585	85467.3	82496	52789	86192.1	40138	-60.5	34.1	0.715693
21217.5	67929.2	20470	13184.6	80124.8	10784	-22	-20.9	0.715693
9403.5	67102.3	9184	5764	68582	5508	2.2	-4.4	0.718091
111245	85063.9	85707	42595.3	88490.6	31546	30.8	1.1	0.718091
35347.5	87212.3	26562	54674.4	81394.3	44022	1318.9	1345.3	0.718091
23373	70892.4	21607	12155	108868	7317	40.7	49.5	0.721687
73047	78138.1	61266	46658.7	76914.8	39756	3795	2099.9	0.721687
107853	85266.5	82896	30017.9	86131.9	22840	-14.3	11	0.721687
53927.2	70993.1	49782	16805.8	70560.9	15609	310.2	1097.8	0.722886
19911	70887	18408	9039.8	71515.2	8284	14.3	-12.1	0.722886
6176.25	63944.2	6330	3824.7	70349.6	3563	-7.7	-8.8	0.724085
13774.5	66809.2	13512	2974.4	75175.6	2593	-28.6	-14.3	0.732477
129214	88638.3	95536	40598.8	88636.2	30018	38.5	25.3	0.732477
20883.8	94142.1	14538	57882	92208.2	41139	3408.9	2270.4	0.733676
30068.2	70188.9	28075	9336.8	69795.4	8767	-18.7	-11	0.733676
136958	96700.5	92819	67124.2	94335.5	46632	33	8.8	0.736073
75819	83004.1	59863	90810.5	82484.8	72151	5306.4	2553.1	0.736073
10850.2	72939	9749	8769.2	75390	7623	93.5	49.5	0.737272
45569.2	75504.4	39553	36000.8	75112.2	31411	1753.4	1076.9	0.737272
97550.2	91028.9	70231	113824	83759.6	89059	8111.4	3588.2	0.737272
157651	103824	99513	76841.6	95210.8	52892	34.1	0	0.740868
139526	95855	95394	58895.1	92276.7	41828	8.8	42.9	0.742067
132610	93033.9	93415	72787	92244.9	51712	108.9	46.2	0.744465
44058	71408.1	40435	33961.4	75483.1	29486	1813.9	1284.8	0.745664
130564	98082.6	87239	72889.3	103676	46075	29.7	-27.5	0.748061
65616	81961.8	52466	86849.4	76852.4	74061	2173.6	1005.4	0.748061
11260.5	67033.2	11009	6188.6	70461.5	5756	14.3	-8.8	0.74926
7891.5	64550.3	8012	4931.3	65065	4967	136.4	139.7	0.751658
91626	82961	72381	31841.7	88818	23495	35.2	-49.5	0.751658
12510	87920.1	9325	42790	126547	22160	7598.8	3132.8	0.751658
16689.8	69836.5	15662	9755.9	82551.7	7745	-42.9	30.8	0.754055
14055.8	69453.2	13263	7134.6	84736	5518	-14.3	31.9	0.755254
141865	102911	90343	61044.5	112383	35598	75.9	60.5	0.756453
127273	98709.4	84500	78852.4	106998	48297	20.9	20.9	0.757652
5969.25	68082.3	5746	5303.1	75471	4605	-19.8	51.7	0.762447
61665.8	88865.3	45477	46084.5	85035.2	35517	6877.2	3929.2	0.766044
63570.8	78712.5	52929	56796.3	77842.7	47817	5953.2	3078.9	0.766044
106015	87030	79832	150103	83246.3	118169	6954.2	3685	0.766044
109590	83624.5	85885	44298.1	81004.5	35839	8.8	2.2	0.766044
122146	88034.1	90930	57767.6	92176.1	41072	-5.5	45.1	0.768441
13988.2	68581.9	13367	5663.9	86363.3	4298	0	-7.7	0.772038
13399.5	71007.5	12367	8103.7	81329.9	6530	-16.5	1.1	0.772038
5836.5	64699.1	5912	3513.4	67543	3409	-37.4	4.4	0.772038
9944.25	66250.5	9837	5110.6	72074.1	4647	35.2	-22	0.772038
100388	85601.1	76857	42172.9	83874.8	32952	-37.4	20.9	0.774435
12894	69474.7	12163	33933.9	71001	31322	592.9	248.6	0.776833
128304	86393.8	97328	56161.6	90980.3	40455	6.6	26.4	0.779231
147571	92765.7	104254	78952.5	104355	49583	-2.2	22	0.781628
8595	70357.5	8006	6202.9	75016.3	5419	23.1	1.1	0.785225
12798.8	69811	12015	5447.2	70999.9	5028	-8.8	-11	0.786423
21690	67615.3	21023	22409.2	68855	21329	2006.4	875.6	0.786423
97119.8	83794.2	75958	82578.1	76044.2	71167	8297.3	4464.9	0.791219
6580.5	65780.9	6556	4739.9	75672.1	4105	6.6	-9.9	0.792417
5527.5	66602.4	5439	4217.4	68977.2	4007	1.1	38.5	0.792417
145514	91879.2	103793	83662.7	98073.9	55906	39.6	-18.7	0.793616
7506	65711.1	7486	3769.7	67796.7	3644	18.7	-13.2	0.793616
19316.2	69115	18316	6007.1	80838.1	4870	-36.3	25.3	0.796014
11139.8	70022.5	10426	6530.7	75258.7	5687	4.4	-30.8	0.798412
115077	89908.3	83882	51995.9	82916.1	41097	-38.5	-23.1	0.79961
6623.25	75528.3	5747	31081.6	79373.6	25663	2635.6	1102.2	0.79961
19733.2	72199.6	17912	11761.2	76595.7	10063	11	-11	0.802008
5694	64740.1	5764	2284.7	69031.9	2169	53.9	-16.5	0.803207
16164.8	67450.2	15706	8456.8	76213.5	7272	14.3	-20.9	0.804406
51698.2	79639.3	42543	61270	79599.4	50445	7687.9	3306.6	0.805604
223436	122482	119553	192724	108510	116398	40.7	38.5	0.805604
6486	68152.4	6237	5819	94958.7	4016	-7.7	-22	0.808002
127208	97153.8	85809	73923.3	104067	46553	69.3	-28.6	0.809201
113228	86679.3	85609	48840	88959.9	35980	-50.6	38.5	0.8104
6733.5	68832.7	6411	5877.3	80361.9	4793	-6.6	-6.6	0.8104
7247.25	64831.5	7326	8456.8	64362.4	8611	247.5	108.9	0.811599
36807	85245.2	28297	74607.5	83160	58796	221.1	203.5	0.813996
5853	64652.3	5933	4468.2	87778.2	3336	46.2	25.3	0.816394
126748	87807.5	94600	48530.9	92317.5	34452	49.5	-15.4	0.816394
31119	70634	28873	9027.7	79436	7448	61.6	25.3	0.816394
110589	86580.4	83709	48075.5	98717.8	31916	-14.3	13.2	0.818792
28550.2	76938.6	24319	15547.4	91703.2	11111	116.6	68.2	0.81999
190514	122236	102143	95153.3	132370	47110	4.4	56.1	0.821189
119265	94181.8	82990	53376.4	88813	39387	5.5	11	0.821189
23309.2	67995.9	22466	20391.8	68086.3	19628	1348.6	746.9	0.824786
125980	94273.2	87578	49644.1	91031.8	35740	-20.9	-59.4	0.825984
61875	91264	44432	58758.7	96929.4	39728	6329.4	2945.8	0.827183
7697.25	65022.8	7758	3809.3	70322.9	3550	6.6	-34.1	0.828382
122156	86763.5	92269	54822.9	89889.3	39970	-23.1	-13.2	0.83078
139380	89572.3	101978	68539.9	94892.5	47336	5.5	9.9	0.831978
22260.8	75091.6	19428	21666.7	77614	18295	341	184.8	0.831978
150277	95055.8	103608	73185.2	90704.4	52878	13.2	25.3	0.833177
120526	97027.6	81408	38418.6	95230.6	26439	-12.1	3.3	0.835575
153990	117677	85759	122722	133788	60115	7843	3487	0.836774
99106.5	81458.9	79734	28485.6	76742.3	24326	22	37.4	0.841569
5600.25	68640	5347	5427.4	73007	4872	4.4	-46.2	0.841569
12885.8	86444.9	9769	14074.5	107105	8612	126.5	89.1	0.842768
200154	113622	115447	213921	116524	120315	55	57.2	0.842768
9059.25	66291.5	8956	4401.1	78978.8	3652	1.1	25.3	0.845165
7886.25	64314.7	8036	2236.3	62022.1	2363	3.3	0	0.846364
176449	107975	107097	100305	107460	61172	13.2	-16.5	0.846364
122532	86064.6	93305	47199.9	85156	36325	-14.3	-4.4	0.846364
32056.5	74742.2	28108	21872.4	83929.4	17079	2.2	5.5	0.847563
5965.5	72573.8	5387	14510.1	88781.1	10711	289.3	135.3	0.847563
20063.2	81552.1	16123	41264.3	77783.5	34767	921.8	372.9	0.847563
5301	63164.8	5500	3859.9	80612.6	3138	-33	-36.3	0.848762
86428.5	94664.9	59834	101030	89567.1	73923	4285.6	2454.1	0.848762
12811.5	67743.6	12394	12153.9	76639.9	10393	-22	24.2	0.848762
67124.2	77653.2	56650	68509.1	82383.4	54499	2662	1894.2	0.85116
10448.2	66043.3	10368	5977.4	73166.8	5354	37.4	20.9	0.85116
117193	86379.5	88914	36342.9	86465.1	27546	42.9	-23.1	0.852358
74052	79518.1	61031	51093.9	80193.7	41755	27.5	14.3	0.853557
120871	88562.5	89444	72014.8	83915.3	56242	22	19.8	0.854756
144987	95828.4	99155	89916.2	110933	53120	19.8	51.7	0.855955
63658.5	85137.8	49002	87351	89310.7	64098	90.2	85.8	0.857154
8381.25	65963	8327	7205	73116.6	6458	83.6	89.1	0.858352
91650.8	81901.7	73337	33374	81230	26926	-23.1	13.2	0.858352
8566.5	81862.7	6858	6252.4	98098.5	4177	9.9	-25.3	0.86075
125279	85487.5	96041	72990.5	98440.2	48593	66	41.8	0.863148
9901.5	65805.2	9861	4275.7	75467.9	3713	6.6	-17.6	0.863148
14688	82378.5	11685	13285.8	85270.6	10211	19.8	25.3	0.865545
5409.75	66867.9	5302	4746.5	80192.5	3879	-6.6	-3.3	0.870341
123580	89143.7	90853	50849.7	91236	36526	45.1	-50.6	0.872738
191858	110776	113504	125695	113832	72366	-13.2	2.2	0.873937
6273	65473.4	6279	4555.1	75100.1	3975	2.2	-14.3	0.873937
150479	101787	96887	60087.5	102753	38324	1.1	46.2	0.875136
138814	95132.7	95628	72642.9	95906.9	49639	-13.2	57.2	0.88113
24346.5	73623.7	21672	8327	86567	6304	-11	-11	0.88113
123795	103812	78151	46106.5	106802	28292	-85.8	13.2	0.882329
100558	83550.4	78877	47130.6	93234.1	33129	-28.6	44	0.883528
16143.8	65849.1	16067	17604.4	66539.1	17339	2150.5	960.3	0.883528
16958.2	66753.3	16649	5776.1	73021.3	5184	14.3	3.3	0.885925
147263	94211.7	102440	78822.7	92504.4	55843	-12.1	-13.2	0.885925
140037	96688.4	94918	64066.2	102913	40798	53.9	8.8	0.887124
13318.5	65528.6	13320	12878.8	65790.4	12829	213.4	140.8	0.889522
117452	95009.6	81016	104535	98159.1	69793	-20.9	66	0.889522
87430.5	81170.8	70590	153843	80439.7	125339	7407.4	3627.8	0.889522
121154	90116.3	88108	58990.8	91503.5	42250	56.1	27.5	0.889522
152561	97212	102850	97971.5	100051	64174	6.6	-17.6	0.89072
10882.5	66442.7	10734	5255.8	74749.2	4608	49.5	-9.9	0.899112
73896	95844.8	50528	72204	92329.2	51251	3645.4	1915.1	0.902709
8585.25	78636.3	7155	10585.3	82624.9	8396	0	-4.4	0.902709
127586	90655.7	92233	63224.7	100014	41429	-22	1.1	0.903907
176612	102644	112763	101659	110863	60095	48.4	63.8	0.903907
77440.5	90551.5	56047	82446.1	92011.4	58723	11918.5	5374.6	0.906305
118470	88050.7	88177	48301	88275	35859	-44	6.6	0.907504
117985	88152	87715	52296.2	88914.1	38546	1.1	61.6	0.907504
163614	102911	104193	92857.6	119032	51125	60.5	36.3	0.909901
7054.5	67958.8	6803	2787.4	79562.3	2296	7.7	-30.8	0.909901
88947	82014	71076	32806.4	94580.3	22732	-11	15.4	0.9111
8003.25	79772	6575	5387.8	122347	2886	-8.8	27.5	0.913498
127054	89804.2	92720	56031.8	85822.8	42787	-53.9	-23.1	0.914697
124784	88047.6	92880	52333.6	92866.2	36932	38.5	51.7	0.914697
52389.8	91472.3	37535	108261	99252.8	71484	2264.9	1778.7	0.914697
158324	99069	104734	130193	103706	82274	287.1	133.1	0.915896
27709.5	86024.1	21110	30823.1	84541	23894	1364	676.5	0.917094
10613.2	64384.9	10803	6813.4	65539.9	6813	398.2	212.3	0.919492
115252	85176.8	88676	44448.8	88748.6	32823	-38.5	48.4	0.920691
100571	90531.3	72804	44183.7	88594.5	32684	-11	18.7	0.92189
5760.75	66526.3	5675	2118.6	68633	2023	1.1	-38.5	0.923088
6696	64705	6782	2667.5	79534.7	2198	16.5	13.2	0.925486
103669	80563	84332	34554.3	75844	29858	-55	16.5	0.927884
123464	88999.1	90915	51421.7	90469.1	37250	2.2	-11	0.93148
113444	85382.9	87074	76487.4	91360.5	54867	38.5	3.3	0.932679
17153.2	80440.5	13975	11899.8	75349.3	10350	760.1	387.2	0.932679
110620	88219.6	82177	39043.4	84022.9	30453	-45.1	23.1	0.935077
4923	64436.5	5007	4214.1	71215.9	3878	16.5	-47.3	0.936275
6151.5	65170.5	6186	3030.5	75201.4	2641	-26.4	14.3	0.937474
78477.8	85319	60281	74108.1	81733.2	59422	6526.3	3108.6	0.938673
190247	109091	114290	98831.7	96047.1	67436	90.2	-9.9	0.943468
5430	66317.6	5366	1845.8	68304	1771	5.5	-8.8	0.947065
7089.75	68439.2	6789	18942	68645.4	18084	5126	2257.2	0.950661
21002.2	70113.8	19631	13811.6	99940.1	9057	6.6	-5.5	0.95186
79461	86078.2	60498	102710	81599.5	82491	4589.2	2313.3	0.95186
109616	90829.7	79091	71166.7	95624.3	48774	-19.8	5.5	0.953059
12825.8	65310.7	12870	3933.6	69711.3	3698	-14.3	19.8	0.954258
93660	83256.7	73725	116895	78915.7	97076	11770	5008.3	0.954258
32534.2	68336.4	31201	11999.9	71990.6	10924	28.6	39.6	0.954258
25330.5	72580.4	22872	11869	74371.1	10459	-15.4	-2.2	0.955456
165353	99297.1	109133	105941	89657	77439	-14.3	97.9	0.956655
58000.5	73927.3	51417	59986.3	72915.9	53915	5959.8	2587.2	0.957854
86958	116984	48715	174930	109239	104946	7701.1	4889.5	0.960252
5904.75	65312	5925	2226.4	64561.7	2260	-12.1	-11	0.962649
11819.2	68553.5	11299	9441.3	77614.8	7972	-4.4	-17.6	0.963848
79841.2	93937	55702	147690	97088.4	99693	6318.4	2791.8	0.965047
11448	66282.9	11319	3240.6	69020.5	3077	-3.3	-5.5	0.965047
11688	66619	11498	6095.1	74537.9	5359	22	1.1	0.966246
112587	89816.3	82151	50050	95807.8	34236	19.8	-11	0.967445
126556	91564	90581	68365	100102	44758	66	16.5	0.969842
119548	91794.7	85350	84939.8	101571	54805	27.5	44	0.971041
10875.8	68297.5	10436	7081.8	66952.2	6932	526.9	359.7	0.971041
106446	85613.5	81483	54451.1	91168.2	39142	40.7	49.5	0.973439
31964.2	72177.6	29023	10824	79240.6	8952	40.7	0	0.978234
155390	101446	100385	91085.5	87821.2	67972	1.1	28.6	0.979433
8120.25	64732.8	8221	3300	66482.9	3253	110	45.1	0.980632
127691	90197.8	92778	66679.8	92114.8	47440	19.8	22	0.98183
115004	92072.5	81858	38327.3	90813.8	27659	29.7	-49.5	0.98183
115988	92575.9	82110	40124.7	88982.6	29552	2.2	-4.4	0.98183
5181	62796.8	5407	2816	68225.3	2705	-26.4	-13.2	0.984228
109201	85648.1	83558	41807.7	91498.1	29945	14.3	-9.9	0.985427
120599	88760.5	89044	48097.5	86606.2	36396	2.2	8.8	0.986626
7589.25	67559	7362	2825.9	71175.3	2602	49.5	-24.2	0.986626
58413	89576.8	42736	109559	94162.2	76252	8899	4643.1	0.987825
133872	103995	84364	200048	104464	125501	821.7	1479.5	0.993819
117154	86338.1	88927	58342.9	92800.4	41202	67.1	-12.1	0.995017
99654.8	84849.8	76971	42288.4	86709.6	31962	57.2	0	0.996216
145961	93388.8	102429	131422	108955	79050	58.3	42.9	0.996216
134355	89793.8	98059	56027.4	101191	36286	64.9	14.3	0.996216
145930	94177.7	101549	72917.9	95014.4	50295	-28.6	-7.7	0.996216
53748	74876.8	47043	49518.7	87921.2	36911	5107.3	3257.1	0.997415
31049.2	76955	26442	18881.5	75031.4	16492	-18.7	-33	0.998614
65385.8	76333.3	56137	98599.6	76734.6	84210	2522.3	1509.2	0.998614
6362.25	64048.6	6510	2701.6	65502.1	2703	11	-5.5	0.998614
8550.75	71006.3	7892	4997.3	69093.5	4740	6.6	18.7	0.998614
140026	97530.4	94091	82296.5	89519.7	60248	1193.5	520.3	0.999813
87264	102694	55689	87433.5	107228	53438	3624.5	1802.9	1.00101
8058.75	70625.6	7478	11229.9	69905.3	10528	195.8	136.4	1.00221
9943.5	80046.3	8141	14385.8	104302	9039	26.4	-1.1	1.00341
22629.8	69386.3	21374	6639.6	70432.6	6178	-36.3	3.3	1.00581
128453	91155.6	92351	47898.4	91037.7	34481	73.7	26.4	1.00701
7257	65158.9	7299	5924.6	73093.9	5312	3.3	-8.8	1.0082
150924	94860	104269	87450	93380.3	61374	-9.9	70.4	1.0082
7180.5	64472	7299	4625.5	68443.6	4429	-9.9	2.2	1.0118
7676.25	71165.8	7069	6552.7	83973	5114	0	-31.9	1.013
133094	104314	83617	77661.1	94022	54132	62.7	38.5	1.013
18330	64898.7	18510	5456	66684.9	5362	-37.4	9.9	1.0142
123866	84490.2	96078	56711.6	95167	39054	30.8	19.8	1.0142
146876	98017.2	98204	93803.6	98847.3	62192	6.6	0	1.0154
7374	64512.4	7491	3360.5	66037.1	3335	-6.6	-12.1	1.0154
121946	92295	86590	55077	88503.5	40784	83.6	24.2	1.0166
132207	101390	85455	262143	75984.9	226095	29837.5	14100.9	1.0166
7456.5	64948.1	7524	4266.9	66564	4201	13.2	-11	1.01779
115934	87505.8	86827	79679.6	82767.5	63091	6.6	-8.8	1.01899
138997	100182	90927	70556.2	103970	44474	-6.6	2.2	1.02139
5910.75	64701.3	5987	4496.8	71791.1	4105	-2.2	-16.5	1.02379
15998.2	64492.9	16257	4843.3	63558.4	4994	-38.5	-13.2	1.02499
96919.5	82311.3	77167	86309.3	79737.9	70937	8468.9	3862.1	1.02619
126613	95261.9	87104	73833.1	105430	45895	37.4	74.8	1.02739
7267.5	63725.3	7474	3614.6	65966.7	3591	-4.4	0	1.02739
18437.2	69634.8	17352	3770.8	67262.7	3674	26.4	16.5	1.02739
148234	106617	91117	72510.9	115574	41117	40.7	29.7	1.02739
106820	87190.5	80290	50107.2	86706.2	37873	19.8	-6.6	1.02978
5061.75	62958.2	5269	7438.2	63514	7675	295.9	195.8	1.03098
15163.5	72669.5	13675	9128.9	77106.8	7759	-7.7	23.1	1.03218
126950	89365.6	93098	66606.1	87919.1	49649	7.7	7.7	1.03338
77532.8	95066.1	53449	78525.7	91567.2	56202	12169.3	5544	1.03338
5187	65523.4	5188	2674.1	65027.8	2695	11	-12.1	1.03458
96774.8	88120.8	71972	39956.4	82371.3	31790	-40.7	1.1	1.03578
21767.2	71462.7	19962	10971.4	74711.3	9624	14.3	39.6	1.03578
104138	89861.6	75948	175923	82424.5	139877	16198.6	7431.6	1.03698
18885	70738.9	17496	20141	67520.6	19549	334.4	272.8	1.03698
11635.5	67673.4	11268	13269.3	91644.7	9489	5.5	20.9	1.03937
68372.2	82101.3	54577	77037.4	78249.3	64521	3914.9	1758.9	1.03937
141929	94810.5	98106	95614.2	87177.9	71878	-7.7	-46.2	1.04057
174384	101442	112660	137722	109081	82744	49.5	84.7	1.04057
9533.25	67491.8	9257	7052.1	92304.1	5007	4.4	17.6	1.04057
111712	83259.7	87932	37024.9	79270.3	30610	25.3	6.6	1.04417
93273	82911.6	73726	51489.9	75729.8	44559	3.3	-4.4	1.04417
103944	88205	77230	32271.8	83655	25282	-16.5	14.3	1.04657
113872	89836.9	83070	56361.8	86133	42884	-33	19.8	1.04896
131805	86377.1	100003	62724.2	92658.3	44364	145.2	18.7	1.05016
130600	89636	95486	94103.9	95029	64898	79.2	77	1.05136
228302	116270	128683	154575	117613	86132	118.8	83.6	1.05136
152521	100547	99412	155774	153803	66376	1338.7	1211.1	1.05256
141413	98040.4	94529	84407.4	94896.8	58292	-48.4	27.5	1.05376
141301	94110.5	98398	95476.7	105214	59471	34.1	13.2	1.05496
121542	93750	84964	65209.1	95073.3	44950	49.5	66	1.05975
25077	76127.8	21588	17290.9	88918.4	12744	-13.2	-16.5	1.06335
33864	80925.9	27424	17227.1	93313.1	12099	37.4	-7.7	1.06575
4952.25	64677.3	5018	2337.5	65606.2	2335	-3.3	-17.6	1.06815
154816	114013	88990	137354	111105	81019	1391.5	1437.7	1.06934
6278.25	63959.5	6433	2564.1	66105.8	2542	-9.9	3.3	1.07294
45175.5	76833.4	38533	50692.4	75524.6	43988	1648.9	1647.8	1.07654
7614	66337.6	7522	6347	83862.3	4960	-12.1	7.7	1.07654
183268	106787	112473	108317	96875.7	73276	4635.4	1868.9	1.07654
122755	89995.2	89392	49439.5	90567.9	35775	78.1	57.2	1.07774
5499.75	64535.7	5585	2446.4	76419.1	2098	-11	2.2	1.08013
6535.5	70527	6073	3150.4	73763.7	2799	5.5	-45.1	1.08013
14871.8	69049.6	14115	12886.5	68975	12244	567.6	337.7	1.08013
129405	91490.2	92695	50952	92429.2	36127	-46.2	26.4	1.08253
131755	87782	98365	53568.9	84936.8	41333	46.2	-15.4	1.08493
46135.5	78063	38732	24159.3	82978	19081	-14.3	84.7	1.08613
16761.8	110125	9975	58268.1	122244	31238	3990.8	1738	1.08853
13920	70200.9	12995	11779.9	88018.2	8771	12.1	-2.2	1.08972
20338.5	82222.2	16211	9119	87167.8	6856	-17.6	26.4	1.08972
14485.5	74456.6	12750	6820	76376.5	5852	-20.9	0	1.09092
54521.2	81284.5	43958	86689.9	77624.1	73190	6617.6	2740.1	1.09212
102136	81310.2	82322	44388.3	80876.1	35969	51.7	3.3	1.09212
133354	88988.1	98210	80687.2	101742	51974	154	103.4	1.09692
144155	93271.3	101289	76407.1	95022.8	52697	-62.7	49.5	1.09812
21589.5	67834.4	20858	8643.8	68881.3	8224	9.9	46.2	1.09931
16338	65624.4	16316	8570.1	69614.5	8068	45.1	-15.4	1.09931
10159.5	69777.1	9542	4054.6	78268.7	3395	9.9	-26.4	1.10051
57528.8	77353.4	48740	42050.8	74759	36863	2685.1	1533.4	1.10651
126232	111371	74281	161946	111103	95527	11001.1	5331.7	1.10651
123603	85250.8	95019	54588.6	83626	42780	-22	-16.5	1.10771
115282	84851.6	89039	54609.5	91223.7	39232	-8.8	-51.7	1.1089
80961.8	82550.1	64275	80474.9	79295.2	66511	10807.5	4496.8	1.1089
6652.5	86264	5054	7010.3	96518.3	4760	-22	11	1.1101
81863.2	86072.6	62331	76897.7	82145.9	61349	6319.5	3108.6	1.1149
8943.75	86706.7	6760	7946.4	84267.9	6180	78.1	27.5	1.1149
6537	64190.7	6674	4514.4	67903.5	4357	5.5	2.2	1.1149
7001.25	68167.3	6731	3249.4	74485	2859	-11	14.3	1.1161
124920	91230.6	89737	59700.3	89852.1	43544	-31.9	13.2	1.1161
150034	94143.3	104443	83452.6	96398.2	56735	71.5	-7.7	1.1185
24972.8	69741.1	23467	23252.9	70557.6	21598	4143.7	1861.2	1.11969
124978	89376.9	91641	94945.4	99918.8	62274	31.9	-11	1.12089
118382	92921.6	83493	53010.1	91770.7	37856	31.9	58.3	1.12689
53888.2	74203.1	47594	51396.4	72801.7	46267	7349.1	3312.1	1.12809
68607	87466.8	51405	87858.1	89209.8	64543	4834.5	3228.5	1.13048
14752.5	75356.2	12830	10884.5	93994.8	7589	-6.6	20.9	1.13168
64845	81781.3	51964	48013.9	84525.7	37227	1538.9	1402.5	1.13408
22383	67496.1	21733	13586.1	70020.3	12716	-27.5	18.7	1.13408
5622.75	64219.7	5738	5783.8	68051.6	5570	-24.2	4.4	1.13528
126280	93514.3	88499	59566.1	101070	38624	-24.2	-12.1	1.13888
5627.25	65960.9	5591	6246.9	79960.3	5120	-23.1	-9.9	1.14007
11605.5	66131.5	11501	4105.2	75360.9	3570	-13.2	-6.6	1.14007
122349	89663.7	89426	64893.4	79886.8	53236	36.3	20.9	1.14247
156725	102104	100595	80614.6	93302.5	56624	-19.8	22	1.14247
14776.5	65489.5	14787	7674.7	64236.2	7830	-7.7	-39.6	1.14367
9639	68648.3	9202	9353.3	89564.3	6844	2.2	2.2	1.14487
8472	66966.7	8291	4968.7	68712.5	4739	-4.4	41.8	1.14847
7168.5	65899.1	7129	6527.4	81840.4	5227	6.6	-30.8	1.14966
6105	75905.4	5271	4478.1	88797.8	3305	-19.8	0	1.15086
21507	73598.4	19151	4987.4	76979.3	4246	15.4	-20.9	1.15206
4953	63485.2	5113	7676.9	65271.6	7708	66	45.1	1.15326
129587	90109.4	94248	51162.1	92582.3	36216	42.9	18.7	1.15446
8246.25	67334.4	8026	5386.7	81756.1	4318	12.1	-22	1.15566
13691.2	68431.2	13112	3599.2	71543	3297	-28.6	11	1.15806
23003.2	78595.5	19181	8147.7	72157.8	7400	9.9	22	1.15806
158179	104840	98878	88085.8	103098	55993	-12.1	45.1	1.15926
6274.5	64920.4	6334	10061.7	66559.4	9907	292.6	143	1.15926
7584.75	66838	7437	3251.6	74509.4	2860	-1.1	-11	1.16045
6652.5	73857.1	5903	3571.7	77278	3029	-19.8	-14.3	1.16525
124202	88251.7	92233	72469.1	86701.5	54778	114.4	-11	1.16525
5772	65786.7	5750	2988.7	70863.8	2764	33	-12.1	1.16645
10877.2	72224.1	9870	4130.5	73359.5	3690	-34.1	-25.3	1.16765
130832	99171	86459	61652.8	94578.3	42721	-9.9	-36.3	1.17004
6490.5	79611	5343	11936.1	99763.3	7841	-6.6	6.6	1.17124
126319	91085.8	90886	49742	90164.3	36155	18.7	17.6	1.17124
21557.2	70585.9	20015	15974.2	80740.8	12966	6.6	30.8	1.17124
6497.25	66813.7	6373	1487.2	66212.7	1472	-47.3	5.5	1.17244
18882	73640.3	16804	7454.7	87853.1	5561	13.2	24.2	1.17364
13618.5	69841.3	12779	7588.9	77167.8	6445	5.5	44	1.17484
130534	88027.2	97182	56103.3	94475.2	38918	42.9	-8.8	1.17964
5544.75	66699.8	5448	5628.7	78939.1	4673	-27.5	20.9	1.18083
56748.8	80732.1	46067	51662.6	90229.2	37524	7472.3	4203.1	1.18083
8812.5	72327.6	7985	5943.3	74502.7	5228	119.9	64.9	1.18083
108464	93721.6	75845	84903.5	92575.2	60105	-8.8	20.9	1.18323
5904	69665.9	5554	5105.1	74464.2	4493	8.8	-18.7	1.18323
33532.5	89671.8	24507	52928.7	99205.9	34965	4595.8	2781.9	1.18323
13247.2	66005.6	13153	7293	76131.6	6278	-45.1	-7.7	1.18323
7872	66947.8	7706	2368.3	68524.9	2265	-12.1	-8.8	1.18323
5917.5	66898.3	5797	9307.1	71280.8	8557	-18.7	13.2	1.18323
132552	86272.3	100692	69163.6	86019.4	52694	26.4	-2.2	1.18443
140611	90863.1	101417	56668.7	87283.8	42549	2.2	-16.5	1.18443
15681	67040.9	15329	12514.7	68415.4	11988	1068.1	416.9	1.18563
122511	91751.3	87507	52643.8	99972.9	34510	19.8	23.1	1.18683
21083.2	70151.9	19696	8907.8	74008.8	7888	25.3	12.1	1.18683
9162	66222.7	9067	6461.4	75603.3	5601	5.5	-11	1.18923
117832	90627.9	85208	44212.3	88505.6	32738	50.6	55	1.19162
110324	87511	82620	37694.8	84454.1	29251	14.3	-30.8	1.19162
109013	83526.7	85533	44951.5	88896.5	33139	42.9	-27.5	1.19762
96881.2	85557.3	74210	48767.4	84883.2	37652	-45.1	30.8	1.20481
7630.5	65105.1	7681	4422	67868.9	4270	56.1	31.9	1.20721
185409	123663	98259	204299	104937	127590	14058	6021.4	1.2108
8875.5	65702.6	8853	7359	68985.8	6991	14.3	-15.4	1.2108
126519	93566.1	88617	71711.2	93654.3	50181	63.8	105.6	1.2108
11508	68283.2	11045	7601	76613.2	6502	-37.4	-22	1.212
8328.75	67204.3	8122	6982.8	82993.3	5514	-27.5	41.8	1.2132
5637.75	65405.5	5649	3901.7	100670	2540	-37.4	0	1.2144
61657.5	93245.3	43335	91599.2	89686	66934	6800.2	3887.4	1.2144
134343	96184.1	91536	67873.3	99723	44605	31.9	-13.2	1.2144
20382	67928.9	19664	7555.9	76499.8	6473	9.9	-16.5	1.2144
124612	104176	78392	43235.5	104073	27226	23.1	-1.1	1.2156
73104	80335.1	59637	75852.7	75737.1	65636	6792.5	3023.9	1.2168
101903	82886.5	80572	52738.4	89705.5	38529	-14.3	6.6	1.2168
100086	83728.9	78339	39475.7	79331.5	32611	-8.8	51.7	1.218
144712	93054.9	101917	81578.2	94055.6	56842	-13.2	-31.9	1.2192
138619	90134	100789	70694.8	109144	42449	5.5	17.6	1.22159
65278.5	83139.2	51457	84836.4	79543.3	69897	5744.2	2425.5	1.22399
129013	89841.5	94110	62978.3	88495.6	46639	17.6	-9.9	1.22519
117230	84930.4	90460	47303.3	83027.2	37338	36.3	14.3	1.22759
5979	68707.7	5703	4988.5	83612.9	3910	-29.7	-17.6	1.22759
95106	84368.2	73877	31406.1	82849.5	24843	6.6	9.9	1.22879
8871	70010.8	8304	9014.5	72230.6	8179	18.7	7.7	1.22879
22257.8	82360.3	17711	11253	87038.4	8473	45.1	11	1.23118
43266	88525.8	32030	66379.5	89126.1	48810	5404.3	2994.2	1.23358
8190	65785	8159	7339.2	78604.6	6119	31.9	45.1	1.23478
12464.2	65406.1	12489	7250.1	70800.6	6711	25.3	-9.9	1.23598
38822.2	73329.9	34696	6759.5	77459.5	5719	0	51.7	1.24197
12851.2	68780.7	12245	5111.7	69257.9	4837	-6.6	-3.3	1.24437
34530	70365.6	32160	12514.7	79442.4	10324	-1.1	-18.7	1.24557
7300.5	66460	7199	5335	80840.4	4325	-9.9	-6.6	1.24557
9720	66231	9618	2996.4	82164.1	2390	23.1	-18.7	1.24677
13867.5	68502.3	13267	8486.5	73451	7572	-6.6	30.8	1.24797
54402	88225.7	40411	65429.1	86346.4	49660	1731.4	922.9	1.24917
66436.5	91303.3	47687	67388.2	90978.2	48543	8202.7	4243.8	1.25156
112106	96915.8	75808	73463.5	86349.5	55756	6.6	2.2	1.25156
46527.8	71285.6	42775	37557.3	69950.7	35187	910.8	719.4	1.25156
8654.25	66335.1	8550	8448	65505	8452	11	-15.4	1.25276
118574	88624.7	87683	45768.8	84210.8	35619	14.3	-36.3	1.25276
117521	99054.4	77754	86296.1	95245.7	59378	40.7	7.7	1.25276
146812	95895.2	100333	72772.7	102863	46365	40.7	14.3	1.25756
100382	88895.2	74004	31538.1	89950.4	22978	0	7.7	1.25876
110118	90988.9	79314	45766.6	95991.8	31246	26.4	1.1	1.26115
36255	100871	23555	85740.6	96362.6	58312	3660.8	2240.7	1.26115
7574.25	65443.1	7585	1515.8	66314.7	1498	5.5	17.6	1.26235
114252	88153.9	84938	59299.9	92094.1	42199	52.8	-26.4	1.26235
8967	68404.3	8591	6968.5	74282.3	6148	38.5	27.5	1.26355
13566.8	72752.7	12221	6585.7	94380.2	4573	3.3	8.8	1.26475
138049	91351.3	99037	65717.3	92257.3	46683	100.1	15.4	1.26595
96221.2	85768.5	73523	40625.2	95447.5	27894	42.9	61.6	1.27075
107539	92625.1	76088	62165.4	81991.4	49689	-22	30.8	1.27314
14600.2	65694.6	14565	6152.3	67924	5936	-3.3	44	1.27554
144969	94511.6	100524	90500.3	96161.2	61678	29.7	81.4	1.27914
11392.5	65833.6	11341	3921.5	64201.7	4003	2.2	218.9	1.27914
8112.75	72435.6	7340	8659.2	91119	6228	-4.4	-2.2	1.28034
15966	68884	15190	3681.7	67738.3	3562	20.9	13.2	1.28273
141300	92208.6	100427	55866.8	98564.8	37146	-26.4	-59.4	1.28393
14097.8	70420	13120	8817.6	75766.4	7627	38.5	13.2	1.28753
42212.2	75150	36812	71254.7	77275.3	60430	524.7	338.8	1.28753
6886.5	68776.8	6562	3914.9	71827.2	3572	-8.8	11	1.28753
12881.2	71815	11755	7354.6	72197.6	6676	-12.1	34.1	1.28873
6028.5	73258.6	5393	7913.4	93595.5	5541	236.5	86.9	1.28873
24783	69929.3	23226	6542.8	73941.9	5799	64.9	7.7	1.29232
7446.75	65036	7504	11171.6	65486.8	11180	229.9	75.9	1.29232
8880.75	67059.4	8679	5757.4	71911	5247	-5.5	13.2	1.29592
19460.2	72425.9	17609	11170.5	95820.7	7640	-6.6	48.4	1.30072
120871	87050.1	90998	58923.7	88281.8	43742	30.8	39.6	1.30072
131872	86862.1	99495	58094.3	89244.7	42661	-38.5	40.7	1.30191
36267	73585	32300	18071.9	77566.3	15269	27.5	26.4	1.3127
14299.5	66766.3	14036	15935.7	69591.7	15007	254.1	194.7	1.3139
24210	71273.8	22261	10696.4	85759.6	8174	24.2	-24.2	1.3151
160433	100041	105098	98519.3	96726.1	66751	0	-9.9	1.3163
111152	81178	89734	45893.1	89630.8	33556	-1.1	72.6	1.3175
100876	88809.2	74441	59148.1	80446.8	48185	19.8	25.3	1.32229
126917	100667	82625	67283.7	105096	41957	-1.1	-37.4	1.32229
141240	89308.6	103644	59449.5	92923.2	41928	9.9	26.4	1.32229
16533.8	67335.1	16092	3116.3	68144.8	2997	-23.1	7.7	1.32469
94344.8	87157.9	70940	123366	85622.7	94425	10739.3	4800.4	1.32829
14991	67208.2	14618	2179.1	68199.4	2094	-26.4	18.7	1.33069
102658	88136.1	76334	41686.7	84896.8	32180	34.1	61.6	1.33069
30092.2	73136.5	26965	17314	92476.8	12270	38.5	23.1	1.33308
126440	97183.4	85265	78593.9	87358.2	58961	3.3	-20.9	1.33308
44552.2	102076	28604	89381.6	105685	55426	4618.9	3034.9	1.33308
38983.5	103384	24712	99609.4	113560	57485	3570.6	2656.5	1.33428
65363.2	77543.3	55242	82825.6	75781.2	71628	7269.9	3161.4	1.33428
109366	84144.7	85180	44564.3	86002.7	33959	26.4	29.7	1.33548
9876.75	73446.4	8813	8990.3	70342.4	8376	-44	-28.6	1.33668
6535.5	64905.4	6599	3003	67957.4	2896	126.5	46.2	1.33908
135946	89935.2	99064	54695.3	89716	39954	-39.6	8.8	1.34387
119558	89174.1	87866	59420.9	96269.8	40451	7.7	4.4	1.34507
108409	117832	60295	227135	130986	113642	24261.6	11954.8	1.34627
129542	88518.5	95908	48175.6	93484	33773	12.1	30.8	1.34747
160874	100246	105171	60909.2	95439.2	41825	-35.2	-7.7	1.34747
8092.5	65963.9	8040	7472.3	91980.6	5324	-31.9	1.1	1.34867
5068.5	63964.8	5193	6422.9	71453.3	5891	-5.5	-12.1	1.34867
17381.2	68352.7	16665	4539.7	77700.1	3829	39.6	6.6	1.34867
139368	98507.6	92720	245865	92586.1	174033	3724.6	1886.5	1.35107
9285	72518.4	8391	9996.8	87704.2	7470	257.4	105.6	1.35226
39377.2	67423.3	38275	17696.8	67105.1	17283	213.4	259.6	1.35466
13017	68066.9	12533	6264.5	73720.6	5569	3.3	-12.1	1.35466
13203.8	73369.6	11794	4922.5	80872.6	3989	7.7	16.5	1.35586
93698.2	83277.2	73737	147699	89917.5	107650	8475.5	4452.8	1.35706
7011.75	68208.7	6737	3593.7	67367.5	3496	24.2	29.7	1.35946
228343	153192	97686	109281	123299	58085	-8.8	12.1	1.35946
142903	99951.7	93698	85785.7	102738	54722	33	24.2	1.36066
133321	96869.2	90197	84645	111150	49908	-6.6	96.8	1.36305
110401	90698.8	79772	46896.3	94951.7	32368	45.1	20.9	1.36305
98709	85861.7	75342	140758	81841.2	112715	4172.3	1800.7	1.36785
33669.8	73939.6	29843	25817	75492.7	22412	5189.8	2241.8	1.37264
12333	67478.3	11978	4650.8	81322	3748	-19.8	-13.2	1.37504
6427.5	64795.1	6501	7225.9	65735.2	7204	115.5	56.1	1.37624
122441	87192.3	92030	60534.1	88114.1	45023	-17.6	7.7	1.37864
19148.2	76295	16448	11778.8	110990	6955	-13.2	4.4	1.37864
13776	69023.2	13080	9585.4	94863.9	6622	36.3	-17.6	1.38343
6205.5	66375.7	6127	2096.6	67752.9	2028	-27.5	39.6	1.38703
33216	85847.8	25357	11530.2	87794	8607	-13.2	7.7	1.38703
123040	88040.4	91589	52541.5	88879.2	38742	-16.5	36.3	1.38823
120356	87737.7	89900	43274	97030.4	29228	-9.9	17.6	1.38943
7413	67956.1	7149	5295.4	69463.4	4996	3.3	-18.7	1.39063
127583	90212	92685	61114.9	101196	39579	-61.6	-48.4	1.39183
5073	65952	5041	2384.8	66449.9	2352	-24.2	-8.8	1.39183
6149.25	68513.6	5882	11240.9	124293	5927	9.9	22	1.39302
65863.5	108932	39625	43459.9	89602.3	31787	2120.8	1014.2	1.39302
23571	72049.9	21440	16520.9	69315.9	15620	-5.5	29.7	1.39302
34215.8	67829.1	33059	7802.3	64505.1	7927	47.3	-29.7	1.39542
82365.8	90488.7	59653	132420	89669.4	96781	7653.8	3547.5	1.39542
69583.5	73796	61795	28666	74757.5	25130	427.9	1265	1.39662
134986	97737.6	90512	86959.4	91161.7	62515	298.1	214.5	1.39902
23872.5	79533.7	19671	12053.8	118987	6639	25.3	34.1	1.40142
44444.2	73373.3	39697	37405.5	72093.8	34003	4133.8	1773.2	1.40381
121721	96934.5	82294	74215.9	87207.3	55773	-22	28.6	1.40501
122872	86961.8	92599	46258.3	86419.2	35080	79.2	-12.1	1.41101
37085.2	69541.9	34949	18086.2	71356.2	16611	71.5	480.7	1.4134
109528	84060.1	85392	48558.4	77680.2	40967	-28.6	-36.3	1.4146
26336.2	73103.5	23610	16579.2	79710.6	13631	-33	25.3	1.4158
8319	69239.8	7874	5648.5	80737.2	4585	9.9	9.9	1.417
125342	88854.6	92448	79383.7	92231.3	56407	70.4	46.2	1.4182
15323.2	67889.7	14792	10811.9	77804.8	9107	-26.4	5.5	1.4182
115409	89492.5	84515	57278.1	77706.7	48307	-46.2	-14.3	1.4194
126960	93756.8	88745	63571.2	99720	41779	-35.2	8.8	1.4206
132044	90465.4	95657	73647.2	83100.2	58081	59.4	8.8	1.4218
12381.8	64263.1	12627	8153.2	63587.8	8403	244.2	181.5	1.42419
16820.2	68365.9	16124	13960.1	66547.1	13748	777.7	330	1.42419
6483.75	73135.8	5810	10913.1	78129.9	9154	1.1	11	1.42779
11428.5	65769.1	11388	2905.1	72667.4	2620	22	-44	1.43259
42298.5	94125	29451	87816.3	92539.6	62191	2774.2	1970.1	1.43378
40956	78337.9	34263	17179.8	90331.8	12464	-15.4	-7.7	1.43618
109138	90368.7	79148	48279	89909.7	35191	-25.3	15.4	1.43858
136464	96967.4	92230	63231.3	111264	37244	27.5	18.7	1.43978
124439	86460.9	94323	54204.7	89937.7	39498	83.6	8.8	1.44218
25021.5	79259.9	20689	9707.5	79187.3	8034	11	-13.2	1.44218
7998.75	67744.4	7738	6273.3	65393.2	6287	31.9	62.7	1.44218
12054	66328.4	11910	3569.5	70334	3326	-8.8	46.2	1.44218
5457	67185.8	5323	3747.7	66996.5	3666	20.9	-12.1	1.44337
102657	88014.4	76439	53548	82947	42308	-6.6	-4.4	1.44457
99984	93215	70295	49804.7	89830.8	36335	-28.6	31.9	1.44577
32618.2	67474.8	31681	12180.3	68625.2	11632	190.3	507.1	1.44577
5137.5	66121.6	5092	3402.3	81288.1	2743	1.1	-34.1	1.44817
9384.75	71825.2	8563	5117.2	76097.3	4407	34.1	-5.5	1.44937
75212.2	80255.1	61418	125716	79918	103092	9944	4218.5	1.45057
14318.2	67943	13811	6795.8	77617.6	5738	31.9	5.5	1.45177
135633	88492.9	100447	57721.4	91733.9	41237	37.4	57.2	1.45177
18427.5	67512.6	17888	8258.8	79385.3	6818	11	-3.3	1.45177
30408	69272.1	28768	10739.3	69996.1	10055	15.4	-50.6	1.45416
9309	69635.3	8761	6193	73512.9	5521	-24.2	-49.5	1.45536
137084	96530	93069	70647.5	89879.3	51513	-46.2	-27.5	1.46016
12210.8	67673.9	11825	5744.2	69264.4	5435	8.8	6.6	1.46136
13521	66320.8	13361	11609.4	66898.2	11373	341	188.1	1.46136
19587.8	66537.2	19293	2428.8	67733.5	2350	14.3	-3.3	1.46256
11426.2	71913.1	10413	5344.9	80506.4	4351	-2.2	-18.7	1.46256
11677.5	67107.7	11404	4306.5	72385.4	3899	-3.3	-14.3	1.46615
116735	94511.9	80946	74261	93527	52036	4.4	34.1	1.46735
6857.25	72612.2	6189	3342.9	72519.1	3021	0	51.7	1.46975
5676	64692.6	5750	3351.7	77099.7	2849	-16.5	28.6	1.47215
114386	85284.9	87898	48554	82036.6	38788	24.2	24.2	1.47335
5931.75	64106.7	6064	3879.7	62105.5	4094	486.2	256.3	1.47454
74466	80894.5	60328	91000.8	80350.1	74223	4057.9	1810.6	1.47574
121394	88891.4	89499	61916.8	80609.1	50339	93.5	-12.1	1.47934
33906	75970.6	29249	23555.4	80482.1	19181	1597.2	939.4	1.47934
90355.5	80796	73290	25771.9	75960.8	22235	1.1	39.6	1.48174
99807	89419.6	73149	108304	90130.8	78750	1530.1	1134.1	1.48174
8356.5	65391.2	8375	4750.9	70474.2	4418	-18.7	14.3	1.48294
172732	118126	95831	101882	125348	53267	49.5	7.7	1.48533
117013	84943.7	90278	50862.9	91982.4	36239	19.8	15.4	1.48533
126064	89053.5	92773	65935.1	103913	41584	39.6	24.2	1.48773
106836	83489.6	83862	47520	94032.8	33119	17.6	15.4	1.49013
32129.2	71425.5	29480	18971.7	88847.3	13994	20.9	1.1	1.49013
108136	81367.1	87097	44458.7	77346.6	37670	28.6	44	1.49013
102265	83742.8	80031	32116.7	85435.9	24636	48.4	36.3	1.49253
123164	90377.4	89311	46948	89649.9	34320	-2.2	-39.6	1.49492
150117	96148.1	102322	77684.2	102090	49869	-15.4	-13.2	1.49492
6022.5	66998.9	5891	3755.4	79597	3092	-2.2	-8.8	1.49492
8146.5	64146.2	8323	5571.5	76355.9	4782	-6.6	27.5	1.49612
74447.2	80767	60408	105856	83852.9	82733	5132.6	2852.3	1.49612
78366.8	96988.7	52953	97836.2	92790.1	69100	6028	3056.9	1.49972
112084	82153.3	89413	50441.6	82952.5	39851	7.7	25.3	1.50212
151087	107637	91991	45300.2	113525	26151	-5.5	15.4	1.50332
13338	68601.4	12742	5765.1	80782.9	4677	46.2	-20.9	1.50451
71754	75102.5	62614	69229.6	71738.5	63244	4541.9	2185.7	1.50571
121246	87012.3	91320	37787.2	86570	28606	47.3	6.6	1.5141
124517	87446.8	93318	54897.7	92781.2	38777	9.9	19.8	1.5141
9540	65549.8	9538	5133.7	67463.8	4987	-19.8	-18.7	1.5153
10644	64079.1	10886	5740.9	64193.1	5861	4.4	11	1.5165
135950	93556.6	95232	67441	105034	42080	-15.4	5.5	1.5201
5577.75	65194.1	5607	6108.3	77131.7	5190	3.3	33	1.5213
6144	64188.3	6273	2357.3	65572.2	2356	-31.9	-30.8	1.5225
144417	98778	95816	70814.7	104813	44278	-6.6	38.5	1.5225
5247	65003.3	5290	2895.2	63821	2973	-19.8	-16.5	1.5237
142259	101615	91749	66688.6	110912	39405	47.3	42.9	1.52609
9312	67890.9	8989	3809.3	66466	3756	-3.3	-22	1.52729
112708	84724.1	87182	47094.3	80659.9	38264	22	-7.7	1.52849
130754	90634.7	94545	80788.4	89870.6	58913	56.1	55	1.52849
6915	68862.1	6581	10175	65665.1	10155	244.2	138.6	1.52969
127818	89158.2	93953	55089.1	97984	36846	112.2	39.6	1.53209
8531.25	70063.2	7980	8125.7	77010.3	6915	38.5	-6.6	1.53209
5061.75	65082.8	5097	6200.7	75928.5	5352	-29.7	-3.3	1.53448
5175	64428	5264	5634.2	75742.1	4875	-22	6.6	1.53808
6228	64530.9	6325	1174.8	64862.4	1187	-9.9	-7.7	1.53808
142821	90945.4	102918	74158.7	90915.4	53457	22	-27.5	1.53808
9785.25	67171.5	9547	8120.2	83779.2	6352	11	-29.7	1.54048
17036.2	67141	16629	8399.6	75253.1	7315	4.4	30.8	1.54767
145607	91938	103793	65531.4	89160.1	48168	95.7	17.6	1.54887
12042.8	70872.3	11136	6176.5	79291.5	5105	-12.1	15.4	1.55007
13134	67472.7	12757	5450.5	78351.4	4559	6.6	31.9	1.55127
139651	89352	102428	65517.1	92061.1	46640	11	-6.6	1.55127
7544.25	68233.5	7246	4061.2	80433.6	3309	-24.2	9.9	1.55247
126509	88800.1	93366	51643.9	84223.8	40185	-30.8	16.5	1.55247
87490.5	85002.8	67454	113628	77314.6	96317	14264.8	6602.2	1.55367
128890	87654.2	96367	63542.6	87742.1	47461	86.9	50.6	1.55486
108525	105455	67444	154068	102056	98936	532.4	278.3	1.55606
100618	84500.5	78036	37581.5	81495	30222	6.6	22	1.55606
139756	98638.5	92855	50692.4	93471.9	35542	19.8	-22	1.55846
105730	91099.3	76061	52059.7	87362.9	39053	58.3	36.3	1.55966
5973.75	66344	5901	4356	73067.5	3907	2.2	20.9	1.55966
107099	83783.2	83774	40686.8	82338.5	32384	44	20.9	1.56086
111256	92778.2	78588	54113.4	88141.6	40235	3.3	-11	1.56086
137753	118156	76406	210200	115946	118811	420.2	343.2	1.56086
104835	89435.9	76820	86300.5	94844.9	59632	-8.8	-9.9	1.56326
6531.75	66100.2	6476	3637.7	75586.7	3154	1.1	-5.5	1.56326
11250	76712.1	9611	6931.1	84935.8	5348	-28.6	72.6	1.56565
129796	100422	84706	56688.5	110566	33601	-35.2	39.6	1.57045
18399.8	67392.1	17893	7537.2	90072.6	5484	-3.3	0	1.57045
152612	95806.7	104393	80195.5	99738	52695	59.4	11	1.57165
9370.5	64991.5	9449	5673.8	74681.3	4979	-16.5	6.6	1.57644
91701.8	86582.3	69411	44693	86685	33789	-23.1	-20.9	1.58004
113792	98853.9	75439	229836	89390.9	168502	15075.5	7308.4	1.58124
106448	90427.8	77146	76582	88966.7	56413	3.3	-1.1	1.58364
103848	86302.1	78860	38137	82699.6	30222	3.3	-37.4	1.58483
137201	95298.7	94352	73494.3	110400	43628	-23.1	-28.6	1.59083
110255	88601.1	81553	39293.1	86929.5	29623	-6.6	20.9	1.59323
65035.5	79110.7	53876	45688.5	79530.4	37649	2282.5	1019.7	1.59562
18256.5	66208.7	18071	16098.5	66312.5	15910	493.9	244.2	1.59562
14976	68461.7	14336	4887.3	71382.7	4487	2.2	26.4	1.60042
134578	96390.6	91500	59378	90784.7	42864	36.3	-67.1	1.60162
108465	83897.2	84727	51015.8	83714	39938	41.8	74.8	1.60402
5565	69574.2	5242	2083.4	76108	1794	9.9	9.9	1.60402
154160	101564	99474	94770.5	111396	55755	90.2	6.6	1.60521
22710.8	81349.6	18296	15378	78753.8	12797	18.7	7.7	1.60641
70687.5	87854.7	52730	83397.6	84012.9	65056	7488.8	4645.3	1.60641
125018	88817.1	92248	63836.3	83108	50339	31.9	-26.4	1.61001
6481.5	64860.5	6549	3048.1	62386.1	3202	7.7	4.4	1.61001
117709	87997.9	87663	49995	86297.9	37967	278.3	93.5	1.61241
5779.5	66754.6	5674	4079.9	69757.5	3833	0	31.9	1.61481
41576.2	87466	31152	73357.9	100285	47939	7295.2	4021.6	1.6172
55392.8	74703.6	48595	60566	70921.3	55967	5350.4	2269.3	1.6196
6546	66645.8	6437	3856.6	67887.8	3723	2.2	36.3	1.6208
153995	94750.3	106514	88267.3	96337.6	60046	40.7	1.1	1.622
11463.8	66763.4	11253	6736.4	91859.5	4806	22	-19.8	1.622
157202	99924.9	103101	123386	110085	73454	64.9	22	1.6244
17730	73555.3	15797	15592.5	75969.8	13451	-2.2	17.6	1.62679
156928	97953.4	104993	111477	93639.8	78020	-14.3	82.5	1.62679
4934.25	64596.7	5006	2458.5	72251.2	2230	-7.7	-39.6	1.63039
17901.8	74347.9	15780	18076.3	73036.3	16220	-17.6	-13.2	1.63399
14959.5	70087.6	13988	13651	83322.3	10737	12.1	12.1	1.63758
118701	88475.3	87925	62299.6	95280.5	42851	-1.1	101.2	1.63758
110658	95876.3	75640	83487.8	114502	47785	26.4	67.1	1.63878
48286.5	91714.1	34504	65608.4	87993.5	48864	5837.7	3293.4	1.63878
97827.8	163290	39263	102121	199719	33510	7758.3	3582.7	1.63998
5072.25	65423.1	5081	3231.8	80470.8	2632	22	3.3	1.64118
108146	98144.7	72214	68889.7	91556.8	49311	26.4	26.4	1.64238
10043.2	72448.5	9085	9526	79285.8	7874	16.5	-41.8	1.64238
40641	78311.4	34011	42486.4	75427	36915	3540.9	1475.1	1.64358
171442	110774	101429	71704.6	118068	39801	-53.9	34.1	1.64478
25290.8	71751.3	23100	14982	79361.5	12372	-28.6	-18.7	1.64478
5603.25	64041.6	5734	1673.1	62620.4	1751	41.8	31.9	1.64597
102020	85478.4	78218	51945.3	93135.5	36552	14.3	-17.6	1.64597
126587	90855.6	91310	58022.8	95908.6	39648	-31.9	-37.4	1.65437
119672	92025.1	85225	42500.7	88665.1	31414	-75.9	-13.2	1.65437
129818	89221.5	95355	51761.6	84573.6	40110	-9.9	-39.6	1.65437
127558	93408.4	89496	59365.9	94075.9	41356	-50.6	44	1.65557
11020.5	68078	10609	11238.7	86753.8	8490	18.7	42.9	1.65676
20477.2	68062.9	19717	14502.4	67834.5	14011	377.3	265.1	1.65676
106300	84456.9	82486	53236.7	88659.3	39352	-12.1	15.4	1.65676
131010	95957.3	89476	67755.6	89364.5	49689	-13.2	2.2	1.65796
11607	64915.2	11718	4755.3	87099.9	3578	2.2	-16.5	1.66036
199559	108957	120032	197941	106219	122127	89.1	12.1	1.66036
128512	87348.5	96420	37156.9	90501.2	26907	-14.3	16.5	1.66156
8487.75	68059.9	8173	2079	77064.1	1768	-44	5.5	1.66875
7469.25	73257.2	6682	4921.4	80814	3991	8.8	6.6	1.66995
6377.25	64827	6447	3067.9	66952.4	3003	-9.9	53.9	1.67115
102049	86464.6	77348	47201	87348.6	35414	-36.3	23.1	1.67115
10234.5	77901.1	8610	5029.2	100180	3290	-7.7	3.3	1.67235
121537	88864.7	89631	56058.2	87111.3	42174	33	26.4	1.67714
5898	65636.2	5889	2038.3	68573.9	1948	6.6	-4.4	1.67714
201264	106172	124233	130520	119303	71698	-23.1	63.8	1.67954
5448	64587.6	5528	3898.4	71344.8	3581	-47.3	33	1.67954
153529	94327.8	106667	96496.4	92298.1	68517	26.4	99	1.68074
132499	93179.9	93190	57523.4	93565.7	40291	-14.3	44	1.68074
153157	95150.9	105488	81484.7	92116.6	57972	37.4	37.4	1.68074
202327	109648	120930	123742	97514.2	83163	-8.8	-38.5	1.68194
18679.5	67347.7	18177	16083.1	68603.4	15364	1211.1	513.7	1.68434
153352	91838.9	109432	89986.6	101722	57975	34.1	1.1	1.68554
7820.25	71211.3	7197	6635.2	74154.9	5864	50.6	19.8	1.69632
77553	80375	63235	106345	76968.3	90549	3579.4	1923.9	1.69752
9034.5	66691.3	8878	6366.8	78020.7	5348	4.4	2.2	1.69992
119462	92201.7	84912	60161.2	96500.6	40857	14.3	22	1.69992
8257.5	77309.1	7000	10667.8	75769.5	9227	5.5	-5.5	1.69992
108081	85848.6	82508	34793	83898.5	27178	23.1	5.5	1.70232
6569.25	65548.5	6568	3688.3	71662.1	3373	18.7	2.2	1.70472
199700	137260	95349	144352	123612	76532	4526.5	2325.4	1.70472
103295	88711.3	76310	58625.6	100384	38274	-36.3	-46.2	1.70711
25260.8	68101.9	24309	24561.9	69698.6	23095	45.1	9.9	1.70831
5572.5	64993.7	5619	1508.1	61926.6	1596	-11	7.7	1.70951
172212	100687	112091	140735	105613	87330	37.4	15.4	1.70951
46589.2	82505.3	37007	78813.9	86434.4	59758	7595.5	3613.5	1.71071
111118	92416.2	78798	39820	94432.6	27635	56.1	23.1	1.71071
123034	111492	72321	46882	113791	27001	-11	-33	1.71191
95483.2	88476.5	70726	98767.9	84407.2	76686	10976.9	5067.7	1.71191
125818	90804	90807	57653.2	95599	39523	9.9	48.4	1.71311
73908.8	81239.9	59622	76896.6	80974	62236	9296.1	3990.8	1.71431
6497.25	67045.2	6351	5788.2	78116.9	4856	7.7	-2.2	1.7203
47872.5	73099.8	42919	37899.4	72364.7	34323	5249.2	2271.5	1.7215
12938.2	67768.6	12512	11649	74912.1	10191	100.1	39.6	1.7251
5945.25	65938	5909	3832.4	67991.4	3694	15.4	-9.9	1.7263
19397.2	65147.2	19513	9721.8	63987.9	9957	942.7	519.2	1.7263
138554	93605.9	97005	56234.2	91842.5	40127	66	-5.5	1.72749
105430	86979.1	79438	40684.6	82714.6	32235	3.3	-45.1	1.72749
85450.5	91258.6	61365	48086.5	88410.6	35645	44	8.8	1.72749
16393.5	72013.2	14919	9244.4	86191.6	7029	3.3	2.2	1.72989
6475.5	65561.3	6473	5764	67600.1	5588	4.4	-5.5	1.73229
75815.2	86183.1	57652	57916.1	86815.9	43720	-16.5	-29.7	1.73229
14637.8	68059.6	14095	13592.7	82459.6	10803	-34.1	-26.4	1.73229
121508	91528.5	87002	41091.6	90117.4	29883	55	73.7	1.73349
7168.5	66186.9	7098	19500.8	67895.9	18823	214.5	83.6	1.73349
52809	94889.1	36473	73560.3	88363.5	54557	9904.4	4984.1	1.73469
119192	101067	77289	67405.8	93490.2	47251	-45.1	-6.6	1.73469
13693.5	67086.6	13377	6343.7	71902.6	5782	11	-17.6	1.73708
6666	67856.9	6438	2773.1	72492.2	2507	-12.1	-2.2	1.73828
142726	98297.8	95157	97175.1	106235	59947	-12.1	24.2	1.74068
117878	92137.5	83845	53793.3	97233.6	36257	24.2	31.9	1.74188
10420.5	65226.2	10470	4551.8	70107.4	4255	16.5	-20.9	1.74548
123190	88354.2	91375	71112.8	80690.6	57757	286	114.4	1.74668
107672	87405.8	80731	41831.9	79752.6	34375	-15.4	-25.3	1.75027
6699.75	65144.6	6740	4392.3	70466.1	4085	-2.2	-15.4	1.75027
12747.8	67718	12337	6250.2	79893.3	5127	-6.6	-23.1	1.75027
69442.5	82323.1	55282	121388	89408.6	88977	5534.1	2745.6	1.75027
6916.5	64884	6986	9755.9	66441.1	9623	323.4	149.6	1.75267
9087.75	64863.3	9182	4924.7	74331	4342	17.6	-18.7	1.75387
91241.2	83611.9	71516	48012.8	86103.5	36544	17.6	-4.4	1.75507
5418	65511.8	5420	7481.1	67494.7	7264	1537.8	629.2	1.75627
141037	90441.9	102198	60710.1	92538.6	42995	13.2	-15.4	1.75746
80841.8	94380.4	56135	92973.1	100956	60354	5368	2799.5	1.75746
39387.8	77051.9	33501	27320.7	94226.4	19002	30.8	-7.7	1.75746
79695	89077.7	58633	120446	98830.9	79869	4739.9	2460.7	1.75986
23278.5	79070.2	19294	35029.5	90037.8	25497	36.3	36.3	1.76226
8953.5	67060.2	8750	3078.9	71833	2809	9.9	26.4	1.76226
14312.2	67816.3	13831	6223.8	70385.3	5795	24.2	-19.8	1.76466
190988	106185	117875	122592	97738.1	82201	27.5	48.4	1.76586
6471.75	76077.6	5575	6481.2	79915.7	5315	17.6	-47.3	1.77065
125182	91721.2	89444	56901.9	91685.5	40673	59.4	-30.8	1.77305
131887	89076.2	97033	65627.1	88016.7	48865	24.2	38.5	1.77425
6198	65514.9	6200	4697	82042.3	3752	-4.4	-9.9	1.77784
110590	92962.2	77963	207240	91064.2	149144	17893.7	7866.1	1.77784
120722	89300.8	88595	71003.9	88283.1	52709	-41.8	-13.2	1.78264
87924.8	84205.1	68431	41371	78042.9	34741	-8.8	20.9	1.78264
111966	90264.8	81292	36727.9	89649.5	26849	-40.7	-52.8	1.78264
102140	91917.1	72825	55913	88052.7	41615	13.2	63.8	1.78504
10248.8	66905.3	10039	2244	69467.5	2117	56.1	18.7	1.78744
98411.2	92924	69406	164211	91668.2	117399	8039.9	3675.1	1.78744
23139.8	68868.6	22020	4585.9	78143.9	3846	-13.2	-63.8	1.78983
92068.5	84668.3	71264	30734	84643.8	23796	370.7	100.1	1.79103
88891.5	81240.5	71708	26633.2	76346.5	22862	-47.3	-4.4	1.79223
97917	88603.2	72425	52961.7	82459.8	42092	-36.3	14.3	1.79343
36450.8	75087.6	31814	31534.8	71533.2	28891	-8.8	23.1	1.79703
23475	69156.6	22246	8092.7	73183.8	7247	-7.7	-31.9	1.79822
8227.5	73530.3	7333	9040.9	100390	5902	-7.7	27.5	1.79942
15216	71478.4	13951	7559.2	86547.8	5724	7.7	25.3	1.80542
47034.8	76793	40140	51587.8	82319.4	41070	7167.6	3224.1	1.80542
121339	90587.7	87783	36157	88042.9	26914	33	33	1.80662
108211	95158.7	74525	54705.2	86984.7	41216	13.2	-1.1	1.80781
18105	78923.1	15034	13145	79412.9	10848	-13.2	2.2	1.80781
116302	87650.5	86959	49615.5	86658.5	37522	17.6	-26.4	1.80901
16392	69689.7	15415	7946.4	98613	5281	-11	-2.2	1.81021
74899.5	89109.8	55085	94847.5	88496.8	70239	3720.2	1958	1.81261
118055	90998.4	85022	52285.2	87385.6	39212	125.4	81.4	1.81381
175541	108239	106286	129241	107804	78568	7.7	-7.7	1.81381
105781	88618.5	78228	33722.7	92761.8	23825	-24.2	-57.2	1.81501
60935.2	76783.9	52009	48913.7	81905.3	39138	4450.6	2438.7	1.8186
40182	81475.4	32321	43891.1	77069	37323	5434	2400.2	1.8198
47018.2	89622.1	34382	55756.8	86020.8	42479	7074.1	3989.7	1.8222
184867	113708	106549	140599	101169	91078	441.1	293.7	1.8246
100477	88312.5	74563	35858.9	89655.5	26212	-44	7.7	1.8258
106397	98265.9	70959	204370	97273.6	137690	16881.7	7210.5	1.827
11151	68082	10734	7102.7	70968.5	6559	-40.7	-17.6	1.82819
73327.5	82503.7	58247	82052.3	84592.6	63568	2005.3	1074.7	1.82819
137728	91350.2	98808	74468.9	99140.6	49227	46.2	79.2	1.82939
78443.2	88268.7	58241	134792	85325.2	103530	7469	3484.8	1.83179
123926	84800	95774	57285.8	89554	41922	51.7	37.4	1.83179
125380	87548.3	93856	34854.6	82137	27810	15.4	4.4	1.83299
116759	92704.6	82541	51788	96100.4	35317	60.5	56.1	1.83299
12391.5	64925.6	12508	4028.2	67517.2	3910	15.4	-19.8	1.83299
8850	68891	8419	5251.4	79280.3	4341	148.5	93.5	1.83419
57780	76433.5	49542	74576.7	73525.5	66473	1672	823.9	1.83539
12450	73104.9	11161	7643.9	80551.6	6219	81.4	45.1	1.83539
136277	90312.2	98891	51323.8	94154	35724	-52.8	-27.5	1.83779
78341.2	83771.2	61288	97851.6	83679.8	76635	9675.6	4420.9	1.83898
115274	95943.2	78740	58547.5	89762.1	42746	-22	44	1.83898
128450	94334.4	89237	65629.3	96113.6	44750	23.1	-5.5	1.84138
139102	100007	91156	75306	102097	48339	25.3	23.1	1.84138
103881	87730.1	77601	49652.9	79141.3	41117	41.8	52.8	1.84378
23763.8	71197.8	21874	10056.2	112044	5882	33	20.9	1.84378
136054	111725	79807	38736.5	119415	21259	3.3	-42.9	1.84378
129515	91591.9	92671	60650.7	94160.7	42213	71.5	-7.7	1.84498
23244	65739.6	23172	16117.2	65843.2	16042	1283.7	581.9	1.84498
121238	95138.2	83515	53046.4	104251	33347	53.9	6.6	1.84498
161799	104951	101034	118858	102155	76252	30.8	-11	1.84738
130664	91792.3	93289	46371.6	91610.9	33173	42.9	9.9	1.84857
16653	68176.6	16008	9555.7	80287.5	7800	24.2	-6.6	1.84857
5554.5	70642.3	5153	4576	85488.2	3508	34.1	-27.5	1.85337
144043	101348	93144	61284.3	94648.8	42434	42.9	64.9	1.85337
8649	66677	8501	4418.7	77099	3756	27.5	-3.3	1.85457
54531	116378	30708	146236	113512	84429	2072.4	1662.1	1.85457
179160	110493	106264	236481	111772	138657	95.7	55	1.86056
72087	84986.1	55589	72987.2	80198.7	59643	16403.2	7137.9	1.86176
15123	67679.7	14644	14586	77899.8	12271	0	-1.1	1.86176
21747	73829.9	19304	19383.1	74052.2	17154	1397	727.1	1.86296
8675.25	64548.3	8808	6954.2	77932.7	5848	-26.4	9.9	1.86296
15506.2	66332.7	15320	8237.9	67007.5	8057	103.4	205.7	1.86416
32229	71150	29686	4534.2	66656.2	4458	-8.8	-45.1	1.86776
7654.5	65626	7644	1919.5	68330.5	1841	8.8	-9.9	1.86895
104386	88895.3	76956	32013.3	83017.7	25272	-5.5	16.5	1.87015
16848.8	67833.9	16278	9453.4	95167.1	6510	-18.7	26.4	1.87255
23605.5	68621.8	22544	8135.6	74403.4	7166	-18.7	33	1.87255
49887.8	79226.6	41267	50986.1	76399.9	43736	7709.9	3459.5	1.87375
42460.5	70319.7	39572	12798.5	69763.2	12023	-24.2	35.2	1.87375
189378	118669	104586	223386	115986	126221	223.3	90.2	1.87735
17696.2	77934.4	14881	12967.9	75209.2	11300	1590.6	911.9	1.88694
140354	97590.6	94253	51508.6	93519.2	36096	46.2	-28.6	1.88694
16114.5	85734.7	12318	13678.5	83482.4	10738	28.6	-14.3	1.88814
137427	90937.2	99040	60512.1	92861	42706	-13.2	-25.3	1.88814
136257	92322.8	96723	81270.2	108449	49112	2577.3	1111	1.88933
11776.5	67387.1	11453	7520.7	76808	6417	7.7	-13.2	1.89173
7167.75	73134.9	6423	7249	97211.1	4887	-12.1	-9.9	1.89173
115056	88934.5	84785	39047.8	85626.6	29886	-15.4	8.8	1.89173
89898.8	84216.3	69958	55342.1	87555.5	41424	37.4	46.2	1.89533
142408	94740.9	98509	104139	89349.4	76384	68.2	27.5	1.89653
91050.8	97866.3	60972	133231	100775	86643	8338	3680.6	1.89773
27785.2	70961.2	25661	16117.2	68114.8	15507	870.1	641.3	1.89892
142390	93220.1	100104	85618.5	91394.8	61394	5.5	-12.1	1.90012
130472	90033.2	94972	69065.7	96870.8	46725	38.5	49.5	1.90012
129190	95614.6	88549	73491	90714.5	53093	77	45.1	1.90132
20048.2	66932.4	19630	10758	72111.7	9777	34.1	27.5	1.90372
19334.2	81187.2	15607	34536.7	82449.3	27452	5754.1	2401.3	1.90492
6748.5	63690.9	6944	1469.6	68598.1	1404	3.3	28.6	1.90492
6641.25	78948.1	5513	4849.9	94231.6	3373	19.8	-16.5	1.90612
127222	86968.7	95869	44679.8	85500.5	34247	45.1	39.6	1.90612
78528.8	84198.4	61123	94492.2	86628.5	71485	3187.8	1530.1	1.91091
8505.75	81317.7	6855	9273	84299.5	7209	4.4	13.2	1.91091
9502.5	69980.4	8899	5229.4	69785	4911	44	28.6	1.91091
103575	86606.8	78376	45633.5	90978.3	32872	-11	11	1.91211
113789	95781.9	77857	31671.2	104575	19848	-39.6	19.8	1.91571
78307.5	88314.6	58110	102238	85592.9	78281	3355	1875.5	1.91691
6150.75	64207.6	6278	3396.8	66910.9	3327	4.4	-33	1.91691
150832	88790.5	111329	62887	86199.3	47812	45.1	0	1.91691
48690	112766	28297	102143	124586	53730	1371.7	1411.3	1.91811
126061	91934.6	89863	62434.9	104530	39144	128.7	51.7	1.9193
50114.2	72938.8	45028	39035.7	74540.9	34320	1623.6	730.4	1.9205
7212.75	65235.3	7246	3955.6	76719.2	3379	25.3	-8.8	1.9205
154442	98191	103080	134609	90392.3	97594	674.3	246.4	1.9241
14136.8	67384.2	13749	10568.8	79503.8	8712	-30.8	-12.1	1.9253
9627.75	64410.4	9796	2313.3	66933.5	2265	7.7	-23.1	1.93249
6156.75	66582.3	6060	2673	79194.3	2212	85.8	-33	1.93369
101675	92662.9	71910	110006	97814.5	73704	7121.4	3611.3	1.93369
6606	64549.1	6707	5426.3	62930.1	5651	6.6	3.3	1.93489
119533	100657	77826	39648.4	108692	23906	-24.2	4.4	1.93489
93905.2	90575.8	67945	111678	88120	83056	5310.8	2797.3	1.93489
10618.5	65274.7	10661	4878.5	66153	4833	-3.3	203.5	1.93609
52132.5	75043	45528	59121.7	74906.2	51726	2193.4	1036.2	1.94088
118496	84812	91564	46542.1	87125.7	35009	19.8	-66	1.94328
151511	93741.2	105924	90561.9	99104.4	59887	0	-31.9	1.94328
7870.5	65225.2	7908	5982.9	65567.8	5980	34.1	8.8	1.94328
158912	108570	95924	203841	118191	113028	9368.7	4709.1	1.94568
111224	101246	71995	48808.1	98645.8	32426	-28.6	27.5	1.94688
119635	85558.2	91638	81617.8	116336	45978	58.3	-27.5	1.94808
262143	163762	104907	262143	75322.6	228083	28644	21644.7	1.94808
113480	93614.8	79443	55976.8	85228.6	43043	73.7	-11	1.95647
32666.2	76161.2	28109	18084	90955.7	13030	14.3	5.5	1.95767
64767.8	77417	54828	57813.8	77291.1	49021	5335	2706	1.95767
5202	64506.8	5285	1928.3	65853.6	1919	-9.9	-39.6	1.95887
9881.25	66630.1	9719	6510.9	69427	6146	-33	14.3	1.95887
8641.5	65396	8660	3097.6	68652.1	2957	6.6	5.5	1.96246
11814	66722	11604	5596.8	73182.7	5012	-8.8	-36.3	1.96366
154334	94493.1	107039	76518.2	93976.8	53361	9.9	19.8	1.96846
5365.5	64014.8	5493	1604.9	65328.4	1610	-55	4.4	1.97325
135482	98054.9	90551	79415.6	92399.4	56327	-3.3	29.7	1.97325
54221.2	82253.8	43201	174847	89075	128642	7.7	1.1	1.97445
156423	92437.7	110900	85715.3	93392.1	60149	-30.8	50.6	1.97445
146255	95853.7	99996	100265	94142.6	69798	22	12.1	1.98044
120127	95796.2	82181	68868.8	93876.3	48078	220	68.2	1.98284
46350	96877.5	31355	63913.3	93795.4	44657	6311.8	3529.9	1.98644
100405	85865.4	76633	30341.3	84152.8	23629	15.4	15.4	1.98764
11877	66272.6	11745	9973.7	78666.1	8309	-33	30.8	1.98764
15131.2	69108.8	14349	5637.5	94781.7	3898	-41.8	-20.9	1.98884
11939.2	68708.4	11388	6414.1	70117.5	5995	48.4	45.1	1.98884
5457.75	64914.5	5510	2164.8	70900.7	2001	3.3	-29.7	1.99483
14360.2	66935.5	14060	6311.8	68338	6053	-17.6	-31.9	1.99723
5986.5	64773.2	6057	3698.2	79490.1	3049	7.7	-25.3	2.00082
6680.25	64638.5	6773	6436.1	64425.9	6547	815.1	294.8	2.00442
22204.5	81743.3	17802	12200.1	86624.7	9230	18.7	4.4	2.00562
97645.5	89411.9	71571	37209.7	90542.3	26933	-33	15.4	2.00682
118066	89599.6	86357	51135.7	96621.8	34684	45.1	-50.6	2.01041
5509.5	65577.7	5506	1358.5	68275	1304	-8.8	30.8	2.01041
132539	91780.3	94640	54868	84393.3	42608	42.9	-42.9	2.01041
7637.25	66398.9	7538	3986.4	70456.5	3708	-2.2	-16.5	2.01041
109780	90957.1	79098	63386.4	94237.7	44081	33	-19.8	2.01161
9897	69840.6	9287	9736.1	90033.2	7087	-13.2	11	2.01281
5833.5	65261.9	5858	1409.1	67603.8	1366	22	16.5	2.01281
53705.2	89185.8	39464	69974.3	90038.4	50932	7661.5	3440.8	2.01521
6253.5	75768	5409	5418.6	80269.8	4424	23.1	-3.3	2.01761
26637.8	87932.9	19853	66746.9	90401	48388	2266	1675.3	2.02001
10745.2	66016.8	10667	10756.9	83516.7	8441	2.2	35.2	2.0212
128597	97594.2	86355	82852	96017.5	56550	45.1	46.2	2.0224
119823	104628	75054	52176.3	103122	33159	42.9	9.9	2.0224
108904	87632.2	81444	37463.8	84149.4	29177	-14.3	-56.1	2.026
9848.25	68450	9429	14193.3	70510.3	13192	1897.5	862.4	2.0272
21455.2	66645.7	21098	14349.5	66620.1	14116	51.7	231	2.0272
207191	107731	126041	169524	108809	102105	235.4	33	2.0284
115756	82714.6	91715	42308.2	82181.2	33739	-2.2	50.6	2.0296
7164	67100.2	6997	13744.5	69729	12918	89.1	56.1	2.03079
5478.75	69235.5	5186	4218.5	73099.9	3782	-16.5	25.3	2.03199
109488	85863.1	83568	59732.2	86616	45195	95.7	18.7	2.03319
108104	83709.1	84635	56798.5	83266.5	44704	11	31.9	2.03319
14408.2	65310.5	14458	7176.4	67380	6980	352	251.9	2.03919
12686.2	72726.2	11432	6561.5	77118.8	5576	-35.2	-18.7	2.04039
141232	97397.3	95031	113016	103346	71668	70.4	45.1	2.04278
87966.8	82540.9	69844	41022.3	83122.7	32343	2.2	-58.3	2.04278
101862	96153.2	69427	128876	86672.1	97448	16804.7	7802.3	2.04518
7522.5	71833.7	6863	4687.1	73258.7	4193	55	20.9	2.04638
7530	64992.2	7593	5445	88811.2	4018	-30.8	13.2	2.04758
130026	90884.1	93761	63816.5	98293.2	42549	136.4	82.5	2.04758
140733	99848.2	92371	93186.5	113891	53622	11	59.4	2.04758
73571.2	79515.2	60637	83215	75914.9	71838	3347.3	1898.6	2.04758
14929.5	70925.7	13795	6425.1	74198.3	5675	-12.1	-9.9	2.04998
128570	86567.7	97334	49090.8	87443.3	36792	-5.5	60.5	2.05117
52593.8	75940.4	45388	44931.7	73895.1	39849	4039.2	1964.6	2.05117
141969	94759.8	98186	79350.7	96743.1	53754	9.9	-75.9	2.05837
128384	93532.3	89956	55537.9	98344.6	37010	38.5	-53.9	2.05837
6453.75	67263.5	6288	2941.4	80119.5	2406	35.2	17.6	2.05957
163269	102016	104885	97627.2	113139	56551	67.1	70.4	2.06196
5471.25	64757.8	5537	1712.7	64065.9	1752	-7.7	6.6	2.06196
7953.75	68704	7587	5039.1	75709	4362	-3.3	1.1	2.06316
44627.2	97454	30011	86600.8	96070.7	59076	1425.6	1328.8	2.06556
131335	91077.1	94504	66984.5	92372.2	47524	23.1	-72.6	2.06556
123334	94668	85381	43451.1	90034.5	31628	-34.1	2.2	2.06676
16497.8	76893.3	14061	12512.5	89093.8	9204	14.3	-12.1	2.06796
22355.2	71550.8	20476	8387.5	74736	7355	15.4	57.2	2.07275
135015	93265.1	94873	63411.7	92145.2	45100	61.6	18.7	2.07515
81100.5	85976.8	61819	116910	81377.2	94152	519.2	635.8	2.07515
101252	85077.5	77995	50140.2	85430.2	38464	-78.1	15.4	2.07755
20062.5	76585.3	17168	6161.1	78708.4	5130	-7.7	-8.8	2.07875
12549.8	73447.1	11198	4489.1	74161.2	3967	46.2	15.4	2.07875
7158	64713.3	7249	1733.6	63153.5	1799	28.6	-11	2.08474
31937.2	95207.4	21984	70358.2	101010	45649	5813.5	3262.6	2.08594
11798.2	68160.3	11344	4249.3	69377.7	4014	-7.7	-23.1	2.08714
172185	118366	95334	119231	119879	65182	59.4	22	2.08954
20862	68186.7	20051	5993.9	74538.2	5270	5.5	-17.6	2.08954
114190	86070.7	86947	45373.9	84272.1	35286	4.4	24.2	2.09074
113450	88041.2	84450	63772.5	91253.2	45800	1.1	9.9	2.09074
133647	91968.3	95236	56255.1	83465	44171	35.2	-13.2	2.09673
7789.5	65213.7	7828	3707	86672.1	2803	-17.6	-22	2.09793
135445	91790.5	96704	56952.5	96311.1	38754	-9.9	-20.9	2.09913
162628	108971	97806	101163	111292	59571	2548.7	1228.7	2.10272
36543.8	75569	31692	20333.5	86977.1	15321	19.8	-27.5	2.10392
129102	110605	76496	70904.9	111096	41827	36.3	39.6	2.10752
14304.8	66107.9	14181	5217.3	72425.5	4721	-11	-14.3	2.10752
6868.5	75437.2	5967	4743.2	81310.6	3823	14.3	12.1	2.11112
20240.2	71453.6	18564	8446.9	75832.3	7300	26.4	-37.4	2.11112
25769.2	75131.9	22478	22122.1	72032.3	20127	-3.3	-11	2.11591
138003	89806.7	100707	56718.2	87196.1	42629	69.3	68.2	2.12071
16809	69814	15779	9915.4	90014.6	7219	6.6	27.5	2.12071
123378	89590.3	90252	59238.3	91164.5	42585	16.5	-2.2	2.1219
114010	88104.5	84806	65698.6	104678	41132	17.6	56.1	2.1231
134055	102733	85517	97524.9	103170	61950	29.7	-18.7	2.1231
15800.2	72513	14280	11299.2	102294	7239	-8.8	4.4	2.1243
136743	92963.5	96399	48980.8	84685.6	37905	3.3	2.2	2.1291
10043.2	64573.2	10193	4942.3	67254.7	4816	-4.4	-19.8	2.1303
112838	90855.1	81393	40224.8	88996.8	29621	29.7	7.7	2.1303
114235	92480.6	80952	40627.4	97884.5	27201	-26.4	11	2.13509
131144	88793.8	96793	50186.4	97357.1	33783	36.3	-36.3	2.13509
140061	91266.5	100574	84972.8	98367.4	56612	72.6	78.1	2.13629
106462	82564.7	84505	31059.6	79092.4	25736	28.6	37.4	2.13629
123700	89420.2	90660	66300.3	100364	43293	178.2	91.3	2.13749
117935	88256.8	87574	60957.6	99768.2	40042	-8.8	31.9	2.13869
70332.8	82662.2	55761	91677.3	77629.9	77395	3314.3	1925	2.13869
113845	80837	92296	60644.1	84717.9	46913	59.4	28.6	2.13989
128611	87984.3	95797	56086.8	86029.7	42726	177.1	58.3	2.14109
48687.8	75704.7	42148	45184.7	72277.9	40970	2653.2	1247.4	2.14109
124573	98925.2	82527	208421	96173.3	142026	9141	5200.8	2.14348
5140.5	64083.7	5257	2179.1	64502.9	2214	4.4	18.7	2.14588
97364.2	101749	62712	154646	107784	94029	7802.3	3611.3	2.14708
94071	84164.3	73250	33218.9	79879.4	27254	38.5	11	2.14828
111729	87471.9	83710	57787.4	88003.8	43034	19.8	17.6	2.14828
10971	64727.7	11108	4207.5	69491.6	3968	-7.7	-38.5	2.14828
8384.25	63966.3	8590	2037.2	64936.7	2056	-22	-19.8	2.15068
127347	90854.6	91859	48467.1	87972.6	36106	52.8	16.5	2.15427
5220.75	64556.1	5300	2193.4	67997.5	2114	8.8	-20.9	2.15787
8886.75	67823.7	8587	5846.5	79476.5	4821	-12.1	40.7	2.16027
64167	81146.4	51823	73521.8	79078.4	60931	1925	1287	2.16027
11716.5	66498	11547	11873.4	66292	11738	1629.1	667.7	2.16386
31305.8	69065.3	29706	36088.8	68693.5	34430	2277	1017.5	2.16626
240516	155967	101063	87177.2	159731	35768	56.1	23.1	2.16746
262143	147290	116639	262143	73209	234668	15671.7	6703.4	2.17226
13918.5	67743.2	13465	3894	70535.4	3618	1.1	52.8	2.17825
112878	88913.1	83200	53139.9	100080	34798	34.1	42.9	2.18185
140704	117194	78683	169048	121920	90869	15.4	24.2	2.18304
112930	91528.1	80860	37899.4	86754.3	28630	-11	53.9	2.18304
147560	95472.5	101291	73484.4	101108	47631	-30.8	22	2.18544
7599.75	69668.1	7149	5629.8	76657.9	4813	13.2	-7.7	2.19144
18876	70211.6	17619	7013.6	72959.3	6300	-17.6	14.3	2.19503
15174	66875.8	14870	7590	67282.3	7393	-6.6	37.4	2.19623
5793.75	65691.9	5780	2783	68981.4	2644	29.7	20.9	2.19743
100274	86468.1	76000	44205.7	81708.7	35456	13.2	-58.3	2.19743
5871.75	67700.7	5684	5509.9	77671.9	4649	27.5	-5.5	2.19743
18790.5	66496.8	18519	5995	68722.8	5717	19.8	14.3	2.19863
39356.2	92652.2	27838	98741.5	94728.9	68312	687.5	785.4	2.20223
117782	84179.2	91697	45568.6	80953.8	36890	-20.9	19.8	2.20223
104885	79435.1	86533	60956.5	80637.1	49541	53.9	-15.4	2.20223
112712	90250.2	81847	62496.5	109513	37400	-7.7	5.5	2.20223
185166	134599	90157	262143	68369.7	251278	13729.1	7684.6	2.20223
149348	92219.2	106135	66718.3	98538.5	44373	-17.6	15.4	2.20462
118263	92815.7	83504	46620.2	87995.8	34721	25.3	-28.6	2.20462
118551	91876.6	84563	71889.4	94954.2	49617	-1.1	30.8	2.20702
10347	66906.9	10135	5794.8	74130	5123	20.9	34.1	2.20822
9688.5	70338.5	9027	10913.1	86179.2	8299	2.2	-7.7	2.20942
16629.8	65139.4	16731	4199.8	77140.7	3568	-37.4	-7.7	2.21062
11589.8	65812.8	11541	13054.8	66245.4	12915	1673.1	716.1	2.21421
137745	88741.8	101725	65079.3	98483.8	43307	-39.6	22	2.21661
40209.8	105126	25067	89322.2	103547	56533	4779.5	3227.4	2.22141
20217.8	68880.8	19236	5328.4	72149.2	4840	-11	1.1	2.22261
144730	95623.7	99191	71029.2	106237	43817	56.1	-44	2.22261
113438	90573.1	82080	43884.5	87975.7	32691	-9.9	-11	2.225
9657	66263.3	9551	6584.6	74133	5821	-4.4	49.5	2.2262
70753.5	79714.3	58169	85753.8	77066	72924	918.5	720.5	2.2274
120761	88157	89774	56661	102431	36252	11	3.3	2.2286
6454.5	64423.1	6566	1551	63410.1	1603	-23.1	2.2	2.231
6012	64034.2	6153	3302.2	85437.4	2533	-12.1	-13.2	2.23339
6779.25	66839.9	6647	5981.8	77813.3	5038	-33	-2.2	2.23339
62031	81626.9	49803	63347.9	76660.9	54155	3575	1843.6	2.23579
10254	65619.2	10241	5982.9	69043	5679	27.5	-6.6	2.23939
132796	89832.7	96879	48098.6	97452.2	32346	146.3	68.2	2.24299
118663	89142.3	87239	52636.1	82560.9	41782	46.2	29.7	2.24418
109365	81730.4	87695	46146.1	82186.9	36797	-6.6	1.1	2.24418
6550.5	71358.6	6016	3735.6	75281.8	3252	41.8	-11	2.24538
5598.75	66278.8	5536	5641.9	77450.3	4774	-5.5	7.7	2.25138
108264	89396.1	79368	39756.2	89075.6	29250	-2.2	31.9	2.25138
11756.2	66984.7	11502	7899.1	89362.2	5793	17.6	0	2.25377
161692	94983.8	111563	79400.2	102626	50704	-4.4	16.5	2.25497
6813.75	66728.3	6692	3769.7	79925.9	3091	41.8	26.4	2.26097
163465	105572	101474	115259	101911	74120	57.2	39.6	2.26456
12439.5	67430.5	12090	5749.7	76947.6	4897	-9.9	14.3	2.26576
122950	93490.2	86187	73073	94129.1	50876	19.8	-44	2.26576
5827.5	68912.1	5542	5359.2	77140.5	4553	-11	9.9	2.26696
61368	79888.2	50343	51921.1	77225.3	44062	8648.2	3734.5	2.26816
164782	97882.6	110328	91934.7	114909	52433	111.1	94.6	2.26816
7018.5	64465.9	7135	7356.8	66483.1	7252	254.1	93.5	2.26936
158671	102941	101016	146494	110125	87179	95.7	1.1	2.26936
30349.5	70767.3	28106	13949.1	79707.8	11469	7.7	-12.1	2.27056
17559.8	67737.7	16989	5522	84514.2	4282	-29.7	-19.8	2.27176
9319.5	69129.9	8835	6722.1	76257.5	5777	-4.4	-4.4	2.27296
142033	112741	82563	124091	109348	74372	20.9	38.5	2.27655
93210.8	84815.4	72023	92978.6	80207.5	75971	8397.4	3773	2.27775
157085	102555	100383	97413.8	105585	60464	68.2	13.2	2.28015
23364	74896.5	20444	39774.9	82030.6	31777	2218.7	1010.9	2.28015
158082	99303.8	104327	102334	98369.9	68177	60.5	53.9	2.28374
5898.75	64591.6	5985	2203.3	68401.5	2111	33	29.7	2.28614
14307	65839.7	14241	3821.4	67777.9	3695	19.8	-3.3	2.28614
11791.5	75524.6	10232	9662.4	99315.4	6376	36.3	56.1	2.28734
66948	83286	52680	55143	86771.3	41648	7539.4	3847.8	2.28734
127477	92594.2	90225	51727.5	87160.3	38894	20.9	17.6	2.28854
147398	99044.3	97531	95569.1	98859.1	63355	-17.6	-52.8	2.28854
6794.25	66349	6711	6278.8	74088.5	5554	-33	-17.6	2.28974
7707	64407.8	7842	4745.4	87456.3	3556	-3.3	31.9	2.28974
5668.5	64294	5778	1863.4	65061.2	1877	-34.1	-22	2.29214
5495.25	65515.1	5497	1540	67553.8	1494	-7.7	-16.5	2.29334
29908.5	76944.5	25474	13255	83183	10443	15.4	7.7	2.29573
103517	86323.9	78589	38739.8	84667.9	29986	-28.6	-18.7	2.29693
7767	64408.2	7903	3824.7	63185.2	3967	-25.3	14.3	2.29693
93288	84030.5	72756	37698.1	86638.5	28516	41.8	6.6	2.30053
10407	67361.3	10125	7983.8	75306	6948	-26.4	46.2	2.30293
10404	68498.8	9954	6583.5	71539.8	6031	40.7	-23.1	2.30532
120758	85166.9	92923	73810	87741.9	55130	74.8	-30.8	2.30652
84820.5	82725.1	67196	32354.3	85340.6	24846	-38.5	-48.4	2.30892
8250.75	64772.5	8348	6441.6	64530.2	6542	565.4	238.7	2.30892
58130.2	80356.6	47409	60625.4	79740.4	49826	676.5	553.3	2.31252
22630.5	74738.6	19844	14074.5	80564.8	11449	17.6	12.1	2.31372
65476.5	83962.4	51107	93860.8	81709.6	75282	5145.8	2682.9	2.31372
11627.2	72344.4	10533	7162.1	75596	6209	-9.9	1.1	2.31372
23408.2	66728.3	22990	7495.4	68348.2	7187	-8.8	-24.2	2.31372
6668.25	67627.7	6462	7265.5	90009.8	5290	-22	18.7	2.31372
68990.2	93227.5	48498	68909.5	96854.9	46627	9265.3	4411	2.31851
11314.5	65273.5	11360	6919	69185.8	6554	18.7	13.2	2.32211
107359	95143.5	73950	33212.3	89469	24328	45.1	16.5	2.32331
8296.5	67459	8060	2780.8	66828.9	2727	46.2	18.7	2.3245
105211	84424.2	81672	48576	89433.6	35596	-16.5	71.5	2.3257
76116	84445.1	59072	105052	85291.1	80720	950.4	1106.6	2.3269
130948	87502.3	98075	65631.5	94236.3	45643	17.6	-6.6	2.3305
52978.5	94684.9	36669	57099.9	89900.3	41625	1741.3	1600.5	2.3341
124925	90420.2	90545	74983.7	97365.5	50471	34.1	25.3	2.3341
41632.5	77391.2	35255	60177.7	75766.6	52052	1912.9	955.9	2.3341
118036	91002.2	85005	51893.6	88845	38279	93.5	36.3	2.33529
117074	84772.8	90507	37796	78084.6	31722	-38.5	-36.3	2.33529
12417.8	66466	12244	6134.7	85160.7	4721	-12.1	-29.7	2.33529
107884	90999.1	77696	54314.7	82414.6	43191	-24.2	-14.3	2.33649
114146	103485	72288	48637.6	107136	29752	63.8	-51.7	2.33889
114172	89665.5	83448	53611.8	82455.3	42611	41.8	36.3	2.34009
121997	87602.4	91267	72306.3	91738.6	51654	50.6	-1.1	2.34009
6307.5	65718.3	6290	6790.3	86409.5	5150	-3.3	-1.1	2.34369
89039.2	86702.9	67302	150657	88629.1	111402	4517.7	2434.3	2.34608
107275	93580.9	75126	29033.4	95991	19822	-29.7	-6.6	2.34608
115306	84588.1	89335	51940.9	90703.2	37529	18.7	40.7	2.34728
109378	88304.2	81176	37512.2	86450.7	28437	22	20.9	2.35088
6502.5	68700.3	6203	6496.6	75356	5650	-17.6	-2.2	2.35088
77785.5	81977.2	62185	89285.9	82240.9	71150	6628.6	3108.6	2.35208
19837.5	67849.8	19161	5581.4	71483.8	5117	48.4	9.9	2.35208
104638	85538.1	80170	44137.5	86896	33288	18.7	105.6	2.35328
7141.5	71258.4	6568	4704.7	89970	3427	19.8	-9.9	2.35328
6228.75	67494.6	6048	2471.7	68463.8	2366	17.6	2.2	2.35328
17642.2	70871.8	16314	5033.6	76485.5	4313	4.4	-14.3	2.35927
125801	85164.4	96807	71897.1	84017.1	56082	26.4	13.2	2.36646
131662	89501.6	96407	61891.5	83828.4	48386	14.3	70.4	2.36766
8962.5	65473.9	8971	3862.1	72857.4	3474	-13.2	6.6	2.36766
45843	70090.7	42864	43989	69513.5	41472	987.8	645.7	2.36766
8099.25	70108.6	7571	5518.7	79314.4	4560	17.6	15.4	2.37006
6720	66707.4	6602	8565.7	83054	6759	-58.3	12.1	2.37006
31970.2	69198.8	30278	21139.8	79539.4	17418	221.1	51.7	2.37126
104410	88517.2	77303	40735.2	86111.3	31002	7.7	24.2	2.37246
114363	91484.8	81925	193356	91775.2	138074	4321.9	2028.4	2.37246
5387.25	64840.9	5445	4354.9	68212.9	4184	1.1	8.8	2.37486
123012	89058.1	90522	60490.1	87205.6	45459	-51.7	23.1	2.37486
12664.5	67853.2	12232	7976.1	73385	7123	26.4	-52.8	2.37725
56316.8	78027.4	47301	79424.4	76681.8	67880	3114.1	1766.6	2.37725
8388.75	66045.8	8324	2566.3	64119.3	2623	-8.8	16.5	2.37845
102459	85999.5	78079	45413.5	89997.6	33070	27.5	-38.5	2.37845
119906	91772.7	85626	66999.9	94193.1	46616	27.5	9.9	2.38085
9318	64812.6	9422	3738.9	65359.4	3749	-3.3	-6.6	2.38205
5775	64962.3	5826	2389.2	70978.5	2206	-31.9	11	2.38325
4978.5	64916.6	5026	3397.9	76840.9	2898	28.6	2.2	2.38445
19521	72528.4	17639	12903	69666.4	12138	58.3	47.3	2.38684
17841	79941.7	14626	31351.1	79587.3	25816	410.3	169.4	2.39044
8258.25	69261.9	7814	6267.8	76110.2	5397	31.9	6.6	2.39044
42030	75851.7	36314	34728.1	95187.8	23910	3201	2071.3	2.39044
5500.5	64348.6	5602	4207.5	88891.9	3102	-31.9	-6.6	2.39164
6367.5	70645.1	5907	6939.9	70068.3	6491	15.4	-24.2	2.39284
4984.5	64737.3	5046	1610.4	65187.9	1619	-25.3	16.5	2.39523
23272.5	74070.5	20591	15418.7	88413.7	11429	-5.5	24.2	2.39643
106630	98457.7	70976	159707	101921	102693	7360.1	4953.3	2.39763
116510	86969.4	87796	47698.2	89361.4	34981	50.6	-14.3	2.39883
123965	87887	92439	48429.7	83934.2	37814	1.1	-46.2	2.40003
11703	64673.9	11859	3707	67018.5	3625	-15.4	-25.3	2.40003
10464	68052.9	10077	7856.2	74091.8	6949	19.8	6.6	2.40123
7323	65393.1	7339	1752.3	67552.2	1700	24.2	-3.3	2.40123
11244.8	67553	10909	3272.5	78044.6	2748	-27.5	12.1	2.40123
139929	90213.5	101652	71050.1	97812	47605	36.3	40.7	2.40243
13251.8	70071.5	12394	6839.8	83895.4	5343	-26.4	-2.2	2.40483
30624	71184.5	28194	14485.9	86147.7	11020	19.8	-2.2	2.40602
14935.5	67323.3	14539	9113.5	71571.3	8345	-1.1	-29.7	2.40602
9087.75	66403.7	8969	5276.7	73907.6	4679	1.1	-48.4	2.40722
114632	98318.8	76410	52743.9	95934.7	36031	53.9	9.9	2.40722
174467	100496	113774	99687.5	109167	59845	4.4	-30.8	2.40842
15754.5	65822.2	15686	6010.4	68719	5732	6.6	20.9	2.40962
183711	112394	107120	102044	104624	63920	22	40.7	2.41082
69483	81128.1	56129	120928	82284.7	96314	3152.6	1878.8	2.41202
112242	82699.7	88947	48811.4	83570.3	38278	15.4	-16.5	2.41322
74338.5	83443.5	58385	106646	80979.3	86308	11245.3	4739.9	2.41442
121505	89255.9	89215	52281.9	88698.8	38629	27.5	25.3	2.41442
135854	127570	69792	116274	96765.2	78749	3378.1	1433.3	2.41442
16687.5	66164.4	16529	15809.2	67203.2	15417	628.1	348.7	2.41561
142836	90049.3	103953	50876.1	87654.9	38038	2.2	-38.5	2.41561
8208.75	64173.8	8383	3744.4	64373.8	3812	11	-22	2.41801
163588	96006.8	111668	95002.6	99050.1	62858	0	41.8	2.41921
12062.2	69367.5	11396	11049.5	81072.5	8932	-3.3	-41.8	2.42041
13440	65707.1	13405	15694.8	65132.6	15792	336.6	165	2.42281
6537.75	66520.4	6441	6886	80816.8	5584	-6.6	5.5	2.4264
68230.5	118189	37834	171828	134157	83938	5052.3	2984.3	2.4312
15590.2	67209.8	15202	5501.1	79427.2	4539	7.7	-37.4	2.4324
119352	85935.5	91020	51353.5	86811.4	38768	19.8	0	2.4348
15186.8	68829.8	14460	8042.1	84516.9	6236	61.6	-12.1	2.43599
119787	88114.2	89093	48171.2	81117.9	38918	26.4	31.9	2.43959
131600	90076.9	95746	69550.8	88240.9	51655	-3.3	6.6	2.44079
170360	104234	107112	141743	100664	92280	36.3	25.3	2.44079
18360	66672.6	18047	8500.8	67552.9	8247	58.3	62.7	2.44199
13251	69119.5	12564	7561.4	111937	4427	-13.2	3.3	2.44319
107951	91005.7	77739	42249.9	88888.9	31150	-1.1	-6.6	2.44559
115415	106335	71132	244487	117399	136481	2077.9	1134.1	2.44559
47036.2	95468	32289	25439.7	130680	12758	2.2	22	2.44678
9463.5	68941.8	8996	4293.3	67684.8	4157	-38.5	22	2.45278
11052.8	67131.9	10790	5289.9	67211.9	5158	442.2	171.6	2.45278
97222.5	85821.7	74242	50431.7	82433.6	40094	-51.7	23.1	2.45757
9957	68001.5	9596	4039.2	70290.2	3766	38.5	18.7	2.45757
49516.5	83753.5	38746	44903.1	79771.5	36890	8706.5	4283.4	2.45877
135555	94189.2	94318	48799.3	95460.3	33502	67.1	-17.6	2.46237
63492	83397	49894	76080.4	81260.9	61358	3370.4	1845.8	2.46237
37021.5	106653	22749	67409.1	99612.7	44349	7408.5	4110.7	2.46237
133423	100498	87007	78295.8	95232	53881	166.1	63.8	2.46716
91338	88785.6	67420	70191	97380	47238	22	8.8	2.46836
159523	97116.4	107649	71593.5	106645	43996	-18.7	-1.1	2.46836
46592.2	98330.9	31053	70979.7	91204.9	51003	4705.8	3064.6	2.46956
6357.75	65595.3	6352	4765.2	66915	4667	765.6	299.2	2.46956
12210.8	70357.3	11374	8760.4	71918	7983	6.6	14.3	2.47436
122866	86876.8	92685	45403.6	81964.9	36303	30.8	-1.1	2.47556
84422.2	101165	54690	138388	99610.9	91048	97.9	88	2.47556
146076	102562	93341	86350	106982	52897	26.4	-19.8	2.48035
122980	92793.8	86855	44243.1	93875	30887	136.4	34.1	2.48035
6585	65926.5	6546	5998.3	88397.7	4447	-27.5	-33	2.48035
75617.2	83679.2	59222	54692	94152.6	38069	4077.7	1963.5	2.48155
138318	97017.3	93435	91423.2	104413	57383	31.9	57.2	2.48395
7516.5	65245.2	7550	4482.5	65778.1	4466	16.5	-20.9	2.48515
97788.8	82537.2	77646	51119.2	89794.6	37309	19.8	-6.6	2.48994
13161.8	65834.9	13102	22807.4	65557.3	22800	421.3	173.8	2.49234
129794	92747.4	91713	51317.2	87810	38300	22	46.2	2.49594
5869.5	70386.7	5465	2554.2	69486.1	2409	7.7	8.8	2.49594
64571.2	77763.6	54418	67189.1	76399.9	57635	5966.4	3314.3	2.49833
85332.8	101837	54915	124318	110371	73817	5405.4	2747.8	2.50193
109029	94140.1	75901	43107.9	92544.9	30527	58.3	-2.2	2.50313
15209.2	67723.4	14718	4364.8	79569.3	3595	23.1	-11	2.50912
8196	66255.5	8107	9350	72268.1	8479	36.3	-8.8	2.51032
12117	65218.4	12176	6350.3	65487.5	6355	13.2	-16.5	2.51272
135381	90570	97961	68074.6	96882.4	46049	-24.2	-8.8	2.51272
8494.5	66558.5	8364	3239.5	67698.9	3136	-33	-19.8	2.51392
7393.5	69329	6989	5173.3	71572.2	4737	26.4	49.5	2.51512
121179	87025.4	91256	76319.1	92657.4	53980	0	1.1	2.51751
20745	68886.5	19736	7406.3	83932.1	5783	17.6	-30.8	2.52231
109958	90475.9	79648	62724.2	85700.2	47966	55	17.6	2.52351
59925	83476.7	47046	43639.2	81640.2	35031	2371.6	1417.9	2.52351
127199	89176.5	93479	60013.8	86098.5	45681	52.8	-8.8	2.52351
29071.5	73909.1	25778	27715.6	71963.9	25240	579.7	345.4	2.5271
151600	113334	87664	119387	101282	77251	25.3	2.2	2.5271
28974	72951	26029	4859.8	73402.1	4339	46.2	16.5	2.5271
151643	90639.6	109644	69632.2	96076	47498	110	55	2.5295
120556	86195.2	91661	41758.2	78886.9	34691	-14.3	60.5	2.5295
187850	105111	117123	122450	101107	79370	-16.5	1.1	2.5307
143486	90618.4	103770	74064.1	91411.6	53099	-47.3	42.9	2.5319
8609.25	65874.6	8565	2299	65593.1	2297	30.8	-9.9	2.5367
19848	68374.6	19024	3846.7	68486.1	3681	-16.5	28.6	2.53789
192490	123695	101985	153240	130334	77054	2702.7	1236.4	2.53909
14434.5	82632.7	11448	6448.2	88537.5	4773	27.5	-14.3	2.54149
13461	67224	13123	8420.5	68843.1	8016	-27.5	-19.8	2.54389
12402	76735	10592	4398.9	89920.9	3206	41.8	-27.5	2.54389
6894	65064.1	6944	4184.4	74864.5	3663	-22	39.6	2.54868
74587.5	86589.8	56452	128046	87518.1	95884	10274	4749.8	2.54868
109724	88894.3	80892	183032	83896	142977	19055.3	9093.7	2.55348
110810	93346.3	77797	184450	92608.1	130530	3578.3	1745.7	2.55348
5368.5	68436.1	5141	3630	76199.8	3122	-31.9	-58.3	2.55348
101245	85652.8	77466	42935.2	91621.9	30711	9.9	15.4	2.55827
20262	75102.7	17681	10331.2	71165.2	9514	-47.3	24.2	2.55827
47205	72092.4	42912	26130.5	78829.3	21724	-13.2	-11	2.56067
143611	88985.8	105766	64449	97579.5	43285	67.1	79.2	2.56067
53229.8	75375.7	46281	67063.7	76779.5	57243	5150.2	2213.2	2.56187
119728	93879.9	83580	46081.2	94991.8	31792	-49.5	-28.6	2.56427
12206.2	67432.2	11863	11374	86594.6	8608	28.6	-6.6	2.56547
8086.5	66435.6	7977	2043.8	66242.6	2022	26.4	8.8	2.56667
70110.8	83995	54703	93845.4	81497	75466	7572.4	3786.2	2.56667
6410.25	65294.1	6434	2454.1	100020	1608	9.9	38.5	2.56667
131932	88501.5	97697	85515.1	114046	49141	101.2	40.7	2.56786
18363	69330.4	17358	7829.8	74899.1	6851	-14.3	1.1	2.57266
18927	79451.7	15612	8507.4	87361.5	6382	33	-19.8	2.57745
72530.2	96993.1	49007	57360.6	113660	33074	4730	3008.5	2.57745
108945	88288.7	80869	36808.2	90683.1	26601	42.9	-19.8	2.58105
56490.8	75721.5	48892	63756	75878.3	55066	3151.5	1479.5	2.58225
13038.8	66302.6	12888	3686.1	68279.3	3538	-14.3	15.4	2.58225
8111.25	67786.1	7842	3191.1	68210	3066	27.5	-9.9	2.58345
121997	85976.5	92993	38255.8	85887.2	29191	-39.6	52.8	2.58345
28260	68235.5	27142	16640.8	83065.9	13129	1.1	-1.1	2.58465
109161	88038.1	81260	36270.3	86154.8	27590	25.3	-5.5	2.59304
10878.8	69359.8	10279	6063.2	88439.3	4493	29.7	27.5	2.59544
16330.5	77452.3	13818	8712	83803	6813	20.9	-35.2	2.59544
6749.25	71226.9	6210	3775.2	72363.7	3419	-8.8	6.6	2.60023
15630.8	67075.5	15272	4656.3	72449	4212	13.2	-27.5	2.60143
9668.25	69689.7	9092	8988.1	81135.6	7260	36.3	18.7	2.60263
129458	90907.5	93327	58176.8	94814.4	40212	15.4	-3.3	2.60263
146716	96288.4	99858	71454.9	88955.2	52643	3.3	26.4	2.60383
6420.75	68310.1	6160	7854	85289.1	6035	22	25.3	2.60503
132051	91529.3	94550	50151.2	91710.2	35838	68.2	-13.2	2.60503
4892.25	63995.7	5010	1386	64283.7	1413	5.5	19.8	2.60743
118456	89217.4	87014	43547.9	89030.3	32056	-2.2	16.5	2.60982
5736	66205.4	5678	2924.9	75556.3	2537	9.9	3.3	2.60982
19662.8	69310.4	18592	10038.6	94348.2	6973	-2.2	-9.9	2.60982
12309.8	68687.3	11745	5049	75185.5	4401	-9.9	18.7	2.61102
11268	66390.3	11123	2933.7	64474.5	2982	-3.3	-48.4	2.61222
13622.2	72652	12288	12342	72672.5	11130	-24.2	9.9	2.61342
160938	99795.9	105688	97912.1	108652	59058	20.9	-23.1	2.61342
84145.5	80631.6	68392	23268.3	78632.1	19393	-9.9	33	2.61582
59144.2	80433.2	48190	102443	79448.4	84504	11	-24.2	2.61582
91816.5	82412.8	73014	27986.2	79408.7	23097	1.1	2.2	2.61582
138462	93678.3	96866	68592.7	96706.2	46484	3.3	5.5	2.61702
6707.25	64585.1	6806	2520.1	74328.2	2222	15.4	-38.5	2.62181
37179.8	71042.4	34298	5421.9	69836.8	5088	-8.8	6.6	2.62181
5408.25	64737	5475	7040	79205.7	5825	-26.4	-1.1	2.62301
121870	89946.1	88796	45380.5	87456.8	34006	4.4	-33	2.62421
8490.75	68587.4	8113	10325.7	85227.3	7940	24.2	42.9	2.629
6261.75	64655.8	6347	2084.5	68821.1	1985	-28.6	-9.9	2.629
10918.5	66668.7	10733	2382.6	65773.4	2374	2.2	2.2	2.6338
126163	91843.4	90025	91605.8	90377.1	66427	27.5	-4.4	2.6338
5601.75	68722.6	5342	4115.1	73244.8	3682	-20.9	-1.1	2.6362
17554.5	68203.2	16868	7845.2	72588.3	7083	-29.7	26.4	2.6374
125636	90988.6	90491	57171.4	87488.6	42826	33	0	2.63859
127410	108165	77196	262143	91009.7	188769	14490.3	7284.2	2.63979
43993.5	71890.2	40105	34747.9	71744.4	31741	507.1	426.8	2.64219
109978	85648.6	84152	49264.6	93677.8	34465	-2.2	27.5	2.64339
11517	67348.8	11207	7022.4	107578	4278	1.1	20.9	2.64579
20578.5	70062.5	19249	8434.8	80463.3	6870	19.8	-5.5	2.64699
5436	64085.9	5559	3655.3	70894.9	3379	-6.6	45.1	2.64699
10868.2	63754.2	11172	5899.3	63317.5	6106	138.6	162.8	2.65058
11063.2	93001.7	7796	10027.6	103785	6332	42.9	-3.3	2.65058
7159.5	70557.1	6650	5038	70897.7	4657	61.6	17.6	2.65418
7404	65359.4	7424	2674.1	70043.9	2502	-5.5	-8.8	2.65418
169670	120605	92197	52956.2	121072	28665	132	40.7	2.65778
132040	87759.2	98604	59535.3	92705.7	42087	-7.7	14.3	2.65778
194407	112174	113579	106447	104508	66752	53.9	-60.5	2.65897
126323	88358.2	93695	78326.6	96409.2	53244	48.4	1.1	2.66017
85841.2	87627.6	64200	95077.4	80437.3	77464	8729.6	3903.9	2.66017
87489	83297.2	68834	48012.8	78138.7	40269	13.2	-22	2.66617
21008.2	67892.7	20279	10412.6	66471.9	10266	15.4	48.4	2.66617
119376	87492.7	89418	45007.6	87112.2	33860	40.7	-28.6	2.66857
51566.2	83026.9	40703	64726.2	86500.5	49039	9163	4319.7	2.66857
6809.25	74886.9	5959	9724	87501.3	7283	-14.3	45.1	2.66857
16959	68670.1	16185	8263.2	70320.4	7701	-2.2	-5.5	2.66857
22596	92977.4	15927	45673.1	113470	26379	679.8	310.2	2.66976
189569	108147	114877	139896	108934	84163	90.2	46.2	2.67096
81833.2	80230.7	66845	20654.7	77222.1	17529	56.1	-47.3	2.67216
107114	89552.5	78388	62653.8	86635.3	47395	23.1	39.6	2.67336
7209	63939.5	7389	4824.6	66092.2	4784	349.8	218.9	2.67456
102481	82750.3	81162	31409.4	78722.9	26148	-35.2	20.9	2.67696
7335	65661.3	7321	2961.2	80159.1	2421	28.6	-75.9	2.67935
13583.2	66726	13341	5605.6	73887.5	4972	-39.6	6.6	2.68175
11536.5	66373.1	11391	3558.5	66764.9	3493	-34.1	-35.2	2.68175
37405.5	70864.2	34593	33629.2	69456.5	31731	2157.1	1228.7	2.68175
6326.25	65486.8	6331	2514.6	65473.5	2517	15.4	15.4	2.68295
8892.75	109260	5334	6369	111723	3736	-2.2	-5.5	2.68655
120359	86369.5	91327	50319.5	94959.1	34728	35.2	-47.3	2.68655
68305.5	88840	50388	99465.3	85033.2	76659	7181.9	3342.9	2.68894
88728.8	108255	53715	115633	96991.4	78132	14149.3	6997.1	2.68894
147098	93594	103000	79271.5	89844	57824	-13.2	28.6	2.68894
176435	107507	107554	110366	120261	60144	-28.6	16.5	2.69014
7626	80531.4	6206	5786	89728.2	4226	-12.1	-17.6	2.69254
110685	91516.2	79263	75260.9	84015.5	58707	218.9	89.1	2.69494
9669	68334.7	9273	8537.1	73684.6	7593	-6.6	5.5	2.69614
21519	70337.6	20050	7933.2	73861.4	7039	11	-9.9	2.69614
132207	92543.8	93624	71402.1	90719.6	51581	-16.5	-31.9	2.69734
9535.5	70050.3	8921	6059.9	69870.1	5684	4.4	-13.2	2.70213
5987.25	69657.5	5633	10243.2	98416.4	6821	999.9	445.5	2.70453
99060	84436.6	76886	43982.4	81565.1	35339	20.9	58.3	2.70453
126034	87202.6	94719	45591.7	99609.9	29996	-18.7	-50.6	2.70573
5795.25	64933.8	5849	2105.4	65892.8	2094	31.9	8.8	2.70932
13093.5	69095.4	12419	4044.7	73857.2	3589	39.6	33	2.70932
120632	89847.3	87991	55014.3	103974	34676	104.5	30.8	2.71052
5979	65122.1	6017	2053.7	66235.9	2032	37.4	6.6	2.71172
20744.2	70825.5	19195	10164	83440.8	7983	15.4	49.5	2.71292
74016	80958.6	59916	89378.3	76600.6	76468	6794.7	3141.6	2.71292
9243.75	65505.9	9248	4710.2	82054.1	3762	12.1	17.6	2.71532
10940.2	71669.4	10004	8720.8	86568.7	6602	16.5	-19.8	2.71772
30252	78125.7	25377	12296.9	78954.6	10207	31.9	53.9	2.71772
5732.25	67191.7	5591	2843.5	71508.7	2606	17.6	2.2	2.71892
5943.75	70836.4	5499	2681.8	71853.8	2446	-24.2	-14.3	2.72011
15473.2	80659.8	12572	19541.5	110270	11614	-3.3	35.2	2.72011
107654	83521.9	84471	62627.4	86262.1	47580	33	18.7	2.72131
13763.2	69614	12957	16621	99979.2	10895	17.6	37.4	2.72251
13488.8	65134	13572	6992.7	66310.8	6911	-18.7	2.2	2.72251
119555	89218.5	87820	66633.6	97868.7	44620	-18.7	-16.5	2.72371
145766	89302.3	106973	85852.8	99855.3	56346	238.7	130.9	2.72611
9636	65727	9608	3597	73277.3	3217	-4.4	-1.1	2.72731
113932	89375.8	83542	41560.2	89530.3	30422	23.1	35.2	2.72731
128949	86136	98110	46497	81905.9	37204	46.2	-7.7	2.72851
61916.2	72172.3	56223	59774	72867.4	53760	5119.4	2601.5	2.7297
24696.8	68829.5	23515	10092.5	71714.4	9223	-41.8	29.7	2.7321
17220.8	67575.5	16701	6232.6	69572.4	5871	-16.5	-19.8	2.7345
125773	87166.6	94562	59019.4	90436.9	42769	17.6	-6.6	2.7345
5508	68430.8	5275	12544.4	70289.8	11696	486.2	188.1	2.7357
123555	89476.9	90496	53619.5	89670.5	39188	8.8	-1.1	2.7381
65630.2	91755.8	46876	51791.3	94746.4	35824	7619.7	4001.8	2.7381
23125.5	66629.4	22746	9401.7	68552.5	8988	44	12.1	2.7381
18667.5	71293.3	17160	16170	78666.6	13471	378.4	170.5	2.74169
184694	112256	107826	129380	119509	70949	3768.6	1918.4	2.74529
13188	70341.7	12287	9878	88935.9	7279	2.2	-53.9	2.74529
20601.8	67262.3	20073	19460.1	67967.2	18764	1206.7	515.9	2.74769
142742	99187.9	94313	85308.3	111314	50225	196.9	84.7	2.74769
6752.25	64619.7	6848	3098.7	64632.9	3142	346.5	233.2	2.74769
9645.75	79305.5	7971	8983.7	79994	7360	-16.5	-16.5	2.74889
77221.5	80174.7	63122	29781.4	78865.1	24748	746.9	1612.6	2.75008
23412.8	75016	20454	27462.6	75943.7	23699	512.6	249.7	2.75128
113682	96577.3	77143	64266.4	97404.3	43240	-19.8	-27.5	2.75368
45995.2	81568	36955	18547.1	85683.3	14186	-60.5	-13.2	2.75368
128157	93575.8	89755	59411	92706	41999	-8.8	-14.3	2.75608
8228.25	66149	8152	2410.1	70387	2244	37.4	40.7	2.75728
8178.75	80131.9	6689	8224.7	98938	5448	45.1	-7.7	2.75728
15743.2	66513	15512	5325.1	67909.3	5139	-6.6	-11	2.75728
80462.2	92391.9	57074	139107	94981.6	95982	12034	5014.9	2.75728
21528.8	70531.3	20004	16117.2	93432.7	11305	-5.5	-37.4	2.75848
13683	68322.2	13125	4083.2	80431.8	3327	2.2	-18.7	2.75967
82082.2	88174.4	61008	125398	82715	99354	12257.3	5319.6	2.75967
142035	94532.3	98468	71304.2	107221	43583	34.1	-26.4	2.76207
7037.25	63211.8	7296	4393.4	64935.9	4434	446.6	225.5	2.76327
116254	87991.8	86586	52620.7	87622.3	39357	13.2	-18.7	2.76447
16697.2	74007.2	14786	16820.1	95870.8	11498	41.8	-13.2	2.76687
118449	90316.2	85950	56677.5	98612	37667	16.5	-11	2.76687
55500.8	88303.2	41191	87562.2	88549.9	64805	6026.9	2710.4	2.76807
163577	111859	95837	129261	103706	81685	4220.7	1654.4	2.76807
136977	91603.2	97998	68619.1	99001	45424	14.3	17.6	2.76927
43313.2	94132.9	30155	63592.1	88296	47200	2432.1	1782	2.76927
31446	72888.4	28274	48592.5	71287.6	44672	698.5	328.9	2.77046
7134.75	64888	7206	3179	70887.7	2939	36.3	-3.3	2.77166
200109	113952	115087	144906	100653	94350	66	29.7	2.77166
5676	67744	5491	6353.6	72453.4	5747	11	15.4	2.77286
12375.8	68087.4	11912	4303.2	74508.5	3785	28.6	2.2	2.77406
9842.25	65061.7	9914	2511.3	67506.4	2438	-17.6	14.3	2.77646
176584	112430	102932	91319.8	111145	53846	105.6	37.4	2.77766
73218.8	83353	57568	70056.8	80431	57083	7686.8	4039.2	2.77886
5891.25	64273.2	6007	1689.6	65753.9	1684	-1.1	38.5	2.77886
5287.5	65184.7	5316	1521.3	65505.9	1522	30.8	-14.3	2.77886
162281	106611	99758	93938.9	109371	56289	-6.6	-51.7	2.78005
19697.2	66553.9	19396	5744.2	72941.7	5161	34.1	8.8	2.78245
128852	93971.4	89862	67414.6	98155.6	45011	137.5	31.9	2.78245
7260	65043.2	7315	2450.8	64764.4	2480	-6.6	15.4	2.78365
32424	114011	18638	77266.2	113702	44535	3653.1	2147.2	2.78485
7739.25	66904	7581	3362.7	67725.2	3254	18.7	34.1	2.78485
118334	85838.8	90345	40598.8	82578.6	32220	5.5	20.9	2.78605
131624	84557.8	102014	65186	95428.1	44767	5.5	71.5	2.78845
116356	87380.1	87268	63056.4	92587.6	44633	-19.8	14.3	2.79084
124965	90568	90426	47166.9	94504	32709	13.2	17.6	2.79204
48705	75564.8	42241	44566.5	74274.9	39323	7008.1	2946.9	2.79324
5618.25	65973.4	5581	5644.1	76455.5	4838	0	-23.1	2.79324
22989	88801.6	16966	9799.9	86708	7407	-24.2	8.8	2.79684
110968	85838.2	84722	62409.6	96011.2	42600	55	18.7	2.79804
94282.5	81375.2	75931	86482	80358.5	70530	37.4	16.5	2.80283
176832	111849	103612	75224.6	110395	44657	9.9	-31.9	2.80283
11285.2	65677.1	11261	7832	64628.3	7942	1630.2	697.4	2.80643
11201.2	75764.8	9689	12887.6	115541	7310	422.4	180.4	2.81003
8692.5	69261	8225	7355.7	67724.5	7118	6.6	48.4	2.81242
62702.2	81218.6	50595	81041.4	78009.6	68083	5783.8	2459.6	2.81482
10654.5	69706.8	10017	8710.9	70313.8	8119	-37.4	-7.7	2.81722
5468.25	64143.1	5587	1522.4	65210.5	1530	11	27.5	2.81722
18424.5	72217	16720	6693.5	76756.8	5715	-22	-39.6	2.81962
36479.2	73942.4	32332	52791.2	73883.1	46827	2388.1	1060.4	2.82081
69300.8	83260.5	54548	97760.3	80928.9	79166	4189.9	1915.1	2.82321
9780.75	68219.6	9396	5369.1	90641.3	3882	34.1	-6.6	2.82441
133029	95198.5	91579	71167.8	91362.5	51050	-4.4	22	2.82561
129161	93501.7	90530	74289.6	91256.8	53351	15.4	-35.2	2.82561
5554.5	67075.7	5427	4860.9	69814.6	4563	15.4	-25.3	2.82681
112426	88305.4	83437	55180.4	87415.8	41369	9.9	40.7	2.82801
147688	94298.2	102641	58763.1	89038.6	43252	-5.5	-2.2	2.83041
6117.75	66589.1	6021	2098.8	64455	2134	-24.2	17.6	2.8328
31684.5	96950	21418	36796.1	97444.9	24747	4140.4	2631.2	2.834
28503.8	96778.7	19302	93218.4	94764.2	64467	1782	1486.1	2.834
10192.5	80459.6	8302	25781.8	97194.9	17384	-69.3	-15.4	2.8352
28803	83416.6	22629	24423.3	117209	13656	4.4	45.1	2.8376
8047.5	68201.3	7733	7353.5	76349.6	6312	6.6	-13.2	2.8376
17403	71676.9	15912	11123.2	77385.4	9420	8.8	-26.4	2.84119
135899	98784.3	90159	83055.5	88566.6	61458	49.5	28.6	2.84479
18162.8	68154.2	17465	2161.5	66661.7	2125	18.7	20.9	2.84479
154470	95675.6	105809	85674.6	96968.6	57903	35.2	14.3	2.84719
26247	69452.2	24767	7586.7	73528.8	6762	-15.4	-25.3	2.84719
61347	75368.1	53344	91808.2	77672.5	77463	2786.3	1555.4	2.85558
122668	87493.9	91883	51508.6	93805	35986	39.6	-5.5	2.85558
5439.75	66935.7	5326	3804.9	71387.9	3493	-7.7	-14.3	2.85798
14926.5	68287.8	14325	11279.4	68533.9	10786	-18.7	44	2.85798
130129	94578.2	90170	61718.8	101150	39988	-2.2	-5.5	2.85918
140750	94009.9	98119	72543.9	89697.5	53003	60.5	35.2	2.86277
10444.5	66320.2	10321	4897.2	72693.8	4415	11	16.5	2.86877
28164.8	69495.7	26560	9597.5	78750.7	7987	-33	27.5	2.86877
84862.5	86454.8	64329	32690.9	79234.8	27039	-39.6	-24.2	2.86997
56521.5	74700.9	49587	65576.5	75839.9	56667	1062.6	771.1	2.87116
11046.8	68608.8	10552	11058.3	78322.4	9253	24.2	-17.6	2.87236
10722	69772.3	10071	2077.9	70448.7	1933	0	-1.1	2.87356
8890.5	72749.1	8009	6851.9	78422.3	5726	-6.6	-13.2	2.87356
6267.75	70590	5819	4898.3	87925.2	3651	18.7	31.9	2.87356
129748	97180.5	87499	64145.4	94294.4	44582	19.8	-14.3	2.87476
5972.25	65243.8	5999	2784.1	67602.4	2699	15.4	-19.8	2.87716
5486.25	64562.2	5569	3269.2	65022.8	3295	20.9	-31.9	2.87716
14244	69420.3	13447	7177.5	83534.8	5631	-29.7	19.8	2.88195
157786	96086.6	107618	86507.3	102158	55496	11	24.2	2.88315
9202.5	74355.2	8111	6373.4	76653.9	5449	18.7	2.2	2.88315
7083	70225.6	6610	4659.6	75400.4	4050	-3.3	0	2.88315
72904.5	80816.5	59120	111018	82647.7	88032	3490.3	1965.7	2.88435
5827.5	73713.8	5181	4709.1	72326.1	4267	-6.6	14.3	2.88555
6011.25	66022	5967	2731.3	67318	2659	-2.2	-6.6	2.88795
159806	94401.2	110942	86893.4	106528	53457	1.1	14.3	2.88915
154262	95775.1	105557	90776.4	103920	57247	-25.3	-35.2	2.89274
138664	89718.7	101289	68093.3	95351.9	46801	-28.6	9.9	2.89274
23945.2	70921.3	22127	10139.8	80363	8269	12.1	31.9	2.89394
133037	91733.6	95044	84638.4	84433.6	65695	27.5	-14.3	2.89634
11323.5	73884.6	10044	13143.9	104933	8209	-28.6	40.7	2.89634
25910.2	67767.7	25057	7811.1	69364.3	7380	-18.7	-4.4	2.89874
5962.5	68868.2	5674	4996.2	79300.3	4129	3.3	13.2	2.89874
106108	103712	67050	34533.4	95946.3	23588	-30.8	40.7	2.89994
7010.25	64936.2	7075	5599	89018.9	4122	-13.2	25.3	2.90353
23491.5	73842.3	20849	15216.3	75828.1	13151	-4.4	24.2	2.90953
112791	84251.3	87736	35444.2	81707.8	28429	23.1	-11	2.91073
66320.2	78150.9	55615	65806.4	76984.8	56020	8630.6	3564	2.91073
6901.5	67892	6662	4328.5	76606.1	3703	7.7	-25.3	2.91073
139362	98719.5	92517	66739.2	100807	43388	-26.4	6.6	2.91073
6591.75	65079.4	6638	4143.7	71803.7	3782	-17.6	-45.1	2.91312
10457.2	65934.8	10394	1996.5	70081.8	1867	-19.8	-37.4	2.91432
[truncated: 18,001 more rows]
