# Supplementary material for: N-chlorination mediates protective and immunomodulatory effects of oxidized human plasma proteins
Source: eLife. 2019 Jul 12;8:e47395. doi: 10.7554/eLife.47395 (PMC6650281; doi:10.7554/eLife.47395)
Supplement: Figure 8—source data 1. [file elife-47395-fig8-data1.zip › Figure 8 Source Data 1/scale values/Staurosporine 4.csv]

FSC-A	FSC-H	FSC-W	SSC-A	SSC-H	SSC-W	FITC-A	PE-A	Time
11893.5	69008.6	11295	7519.6	79331.1	6212	79.2	35.2	0.00332623
16087.5	65391.7	16123	5800.3	65903	5768	20.9	50.6	0.00443498
6050.25	68046.9	5827	2443.1	71382.5	2243	-2.2	28.6	0.00665247
138245	90269.1	100367	55234.3	88127.5	41075	-2.2	-63.8	0.00776121
147163	105027	91828	65104.6	112211	38024	37.4	51.7	0.00776121
132740	101819	85438	46017.4	109474	27548	48.4	19.8	0.0110874
31265.2	71456	28675	26852.1	71030.4	24775	436.7	379.5	0.0121962
12152.2	68215	11675	6262.3	80725	5084	-4.4	11	0.0144137
5634	64035.7	5766	4318.6	64794.8	4368	22	-3.3	0.0155224
118627	89941	86438	59326.3	89759.2	43316	110	39.6	0.0166312
137990	89302.2	101266	50519.7	90233.8	36692	-5.5	26.4	0.0166312
16654.5	74264.8	14697	13118.6	78976.7	10886	3.3	1.1	0.0177399
6543.75	66038.1	6494	2136.2	67730.1	2067	-5.5	4.4	0.0221749
102448	90553.2	74145	73701.1	85299.3	56625	267.3	108.9	0.0221749
184942	104152	116372	127302	111296	74961	96.8	5.5	0.0232836
156200	99262.5	103128	90246.2	109011	54255	-2.2	23.1	0.0243924
145346	99878.5	95370	48480.3	102949	30862	-5.5	-4.4	0.0277186
157848	112372	92058	63316	119561	34706	27.5	-33	0.0277186
25864.5	72571.6	23357	6506.5	73443	5806	9.9	-6.6	0.0310448
141177	94294.5	98120	50941	97621.8	34198	40.7	17.6	0.0321536
114956	84141.8	89536	34925	81999.2	27913	-25.3	-23.1	0.0332623
8268.75	63573.5	8524	2882	63359.5	2981	159.5	22	0.0343711
22389	67297.4	21803	5814.6	76673.2	4970	-19.8	-44	0.0343711
11302.5	66337.1	11166	2765.4	73732	2458	40.7	38.5	0.0343711
151568	96938.8	102468	84645	98869.9	56107	72.6	14.3	0.0399148
131625	93200.5	92555	54683.2	100115	35796	4.4	1.1	0.0410235
116700	90476.3	84531	63918.8	101122	41425	42.9	22	0.0421323
118493	95734.2	81116	64496.3	94593.8	44684	-16.5	41.8	0.043241
4865.25	63744.3	5002	6215	65378.2	6230	17.6	23.1	0.0454585
73734	87548.4	55195	100510	83971.3	78444	4031.5	1851.3	0.0454585
108366	88399.9	80338	47030.5	86981.5	35435	35.2	37.4	0.0465673
16256.2	70512.2	15109	8233.5	76256.5	7076	8.8	-16.5	0.0465673
11624.2	68134.1	11181	8596.5	69881	8062	707.3	305.8	0.0487848
84064.5	85661.8	64314	70679.4	77597.8	59693	85.8	-15.4	0.0498935
159770	107580	97329	111631	111368	65691	271.7	174.9	0.0532197
154073	94239.1	107146	64968.2	94547.5	45033	57.2	24.2	0.0543285
8807.25	67421.1	8561	4562.8	65894.2	4538	6.6	3.3	0.0554372
180716	104265	113589	221004	112499	128745	-28.6	19.8	0.0554372
43876.5	75448.4	38112	11070.4	76806	9446	-26.4	-40.7	0.0576547
17233.5	67739.1	16673	9375.3	67385.4	9118	-24.2	-42.9	0.0576547
20905.5	68050.6	20133	11311.3	70425.4	10526	-27.5	-9.9	0.0587635
138880	97459.3	93389	101134	95948.3	69078	47.3	-2.2	0.0598722
262143	159532	107689	262143	147028	116847	491.7	359.7	0.0620897
82152.8	84144.1	63985	140408	83259.2	110520	4477	2085.6	0.0620897
167320	107627	101884	87395	116363	49221	182.6	561	0.0620897
126860	91790.4	90575	92475.9	93487.3	64827	196.9	52.8	0.0631984
6572.25	66071.3	6519	5223.9	71264.3	4804	33	20.9	0.0654159
16533.8	64918.6	16691	13193.4	66347.7	13032	424.6	247.5	0.0676334
58991.2	104133	37126	123979	104867	77480	5248.1	3131.7	0.0687422
171506	99624.5	112822	103667	101654	66834	63.8	52.8	0.0720684
193204	100180	126391	133310	121929	71653	339.9	135.3	0.0731771
134762	93167.1	94795	65712.9	89583.8	48073	204.6	88	0.0742859
7473.75	68792.1	7120	5354.8	72868	4816	23.1	22	0.0742859
28925.2	68071.1	27848	23102.2	67024.9	22589	185.9	251.9	0.0742859
15666	73825.2	13907	5435.1	77065.1	4622	-6.6	20.9	0.0765034
137347	97678.4	92151	127056	104213	79901	63.8	90.2	0.0765034
23190.8	71376.9	21293	8516.2	78774.6	7085	-5.5	-16.5	0.0787209
15357.8	71336.4	14109	4779.5	75732.4	4136	-19.8	-5.5	0.0820471
78396.8	83763.6	61337	100181	83108.5	78999	3989.7	2270.4	0.0853733
15903.8	75031.9	13891	7607.6	82681.9	6030	6.6	-11	0.0864821
10250.2	65352.7	10279	5595.7	66470.9	5517	855.8	374	0.0875908
123248	86693.1	93170	69677.3	88677.8	51494	112.2	227.7	0.0898083
183134	102203	117432	108748	106175	67124	7.7	16.5	0.0920258
120070	92636.8	84944	43643.6	97765.5	29256	312.4	96.8	0.0920258
164392	96163.9	112034	66566.5	101235	43093	-1.1	-24.2	0.0942433
117489	89696.9	85842	43322.4	89984.1	31552	31.9	28.6	0.095352
10283.2	66207.2	10179	4497.9	66152.2	4456	-16.5	-9.9	0.0975695
22659.8	80668.7	18409	15860.9	80640.8	12890	3.3	-7.7	0.0975695
224890	113458	129902	218731	105097	136395	44	37.4	0.099787
26582.2	67223.4	25915	23401.4	67368.1	22765	423.5	278.3	0.103113
9570	83048.1	7552	4369.2	93544.6	3061	40.7	-11	0.107548
76123.5	78479	63569	124638	76691.5	106508	4307.6	2130.7	0.114201
7062.75	66887.9	6920	8219.2	65450	8230	374	126.5	0.115309
121268	85818	92608	46605.9	84834	36004	-34.1	12.1	0.117527
78810.8	84939.9	60807	111966	81615.3	89907	4770.7	3269.2	0.118636
136762	96915.2	92481	84238	101628	54322	23.1	-4.4	0.119744
74485.5	85046.2	57398	119032	86703.5	89972	723.8	860.2	0.124179
130428	93250.7	91664	66655.6	98074.6	44541	47.3	51.7	0.125288
154346	94381	107174	77401.5	93273.5	54384	70.4	-14.3	0.125288
129944	91182.9	93395	46278.1	90157	33640	9.9	7.7	0.126397
9453.75	65687.1	9432	4287.8	65395.7	4297	1298	655.6	0.128614
9549	68536.1	9131	4481.4	71755	4093	29.7	-27.5	0.131941
206356	161534	83721	246090	116419	138532	6893.7	3578.3	0.134158
112619	90447.6	81601	82467	92239	58593	103.4	99	0.135267
129250	92867.8	91211	50835.4	91882	36259	59.4	90.2	0.135267
7008	73249.8	6270	6573.6	82895.4	5197	518.1	215.6	0.136376
130125	90407.5	94327	57602.6	89813.6	42032	-4.4	-3.3	0.138593
133402	92830.3	94179	52314.9	89307.4	38390	6.6	8.8	0.140811
16490.2	65370.5	16532	10351	67358.1	10071	510.4	360.8	0.140811
110302	92604.9	78060	37944.5	91690.2	27121	5.5	29.7	0.141919
47099.2	94858.5	32540	74262.1	85800.1	56723	6653.9	3857.7	0.141919
165138	104087	103975	134971	105117	84149	9311.5	4441.8	0.141919
84762.8	82138.3	67630	139090	76748.1	118770	15607.9	7509.7	0.145246
143881	94105.5	100200	83982.8	100817	54593	23.1	25.3	0.146354
134567	90086.3	97895	57383.7	88867.6	42318	53.9	34.1	0.146354
6309.75	64310.4	6430	2325.4	62740.8	2429	-13.2	-19.8	0.146354
7395.75	64427.5	7523	1864.5	64311.5	1900	22	1.1	0.147463
170008	99407.8	112080	85712	102261	54930	144.1	73.7	0.148572
141521	93903.3	98769	81945.6	98789.4	54362	85.8	80.3	0.148572
18947.2	69100	17970	9469.9	76299.4	8134	-31.9	-4.4	0.14968
6148.5	71673.4	5622	9821.9	72194.7	8916	231	92.4	0.150789
82933.5	80133.4	67826	104509	77671.7	88180	6837.6	3019.5	0.151898
15838.5	69603.2	14913	6092.9	72693.3	5493	-13.2	-47.3	0.155224
132638	92685.7	93785	51488.8	89603.3	37659	57.2	-4.4	0.15855
125501	89954.9	91433	57080.1	96120.1	38918	57.2	74.8	0.159659
111476	93202.2	78385	49533	89434.2	36297	15.4	35.2	0.159659
7269	67773.7	7029	3443	70183.7	3215	11	-14.3	0.164094
15778.5	70743.6	14617	4199.8	67960	4050	28.6	40.7	0.16742
5983.5	64687.3	6062	3737.8	79352.3	3087	-16.5	8.8	0.168529
20792.2	67904.6	20067	6569.2	74613.4	5770	-15.4	-36.3	0.169638
142087	94173.7	98879	78621.4	98100.5	52523	53.9	-19.8	0.170747
145396	91498.1	104141	78780.9	87333.6	59118	27.5	45.1	0.172964
137354	95961.8	93804	61096.2	94469.6	42384	73.7	49.5	0.172964
55829.2	80160.1	45644	104405	79442.6	86129	2203.3	1082.4	0.172964
107830	88474.1	79874	40628.5	88178.2	30196	22	17.6	0.175182
62848.5	92883.8	44344	108360	90387.5	78567	8655.9	4548.5	0.17629
8690.25	66208.4	8602	4230.6	69557.6	3986	23.1	20.9	0.17629
146820	96677.2	99527	144240	95437.5	99048	199.1	95.7	0.179617
8199.75	69635.7	7717	4052.4	75405.5	3522	24.2	-3.3	0.179617
184358	117451	102869	98238.8	115002	55983	167.2	91.3	0.181834
5619.75	63368.2	5812	4193.2	69765.3	3939	20.9	6.6	0.182943
83044.5	100302	54260	82952.1	107453	50593	830.5	822.8	0.186269
15645	68559.7	14955	23417.9	67850.7	22619	200.2	125.4	0.186269
69060	78126	57931	80107.5	80180.9	65476	2421.1	1519.1	0.188487
119063	90782.4	85952	61136.9	92449.5	43339	122.1	50.6	0.188487
13080.8	74042.2	11578	4930.2	84938.4	3804	23.1	22	0.189595
145731	93193.2	102482	88698.5	93905.6	61902	70.4	33	0.190704
11947.5	66813.8	11719	5737.6	67182.3	5597	-8.8	-2.2	0.191813
30636.8	70163.9	28616	27342.7	69285.5	25863	24.2	26.4	0.192922
15360.8	66933.7	15040	22020.9	66680.3	21643	159.5	148.5	0.19403
7556.25	63790.6	7763	2660.9	62258	2801	-25.3	7.7	0.19403
143615	95181	98885	68572.9	97521.7	46082	-14.3	42.9	0.195139
122452	91989.7	87238	44234.3	92772	31248	22	-7.7	0.195139
6557.25	67114.8	6403	2714.8	71538.9	2487	-8.8	-12.1	0.196248
14790.8	77782.6	12462	42006.8	81653.8	33715	1162.7	621.5	0.200683
144218	92900.7	101737	49871.8	92312	35406	5.5	40.7	0.207335
11615.2	67513.7	11275	3143.8	66397.7	3103	3.3	-9.9	0.209553
50649	81202.9	40877	58702.6	81053.7	47464	8684.5	4431.9	0.209553
5294.25	65341.6	5310	1653.3	60128	1802	-22	-14.3	0.21177
6663	64528.8	6767	9739.4	64479.4	9899	203.5	108.9	0.219531
133954	97324.8	90201	48246	96134.1	32890	26.4	44	0.221749
129450	92553.5	91662	46626.8	87174.7	35053	36.3	9.9	0.227293
50352.8	72565.5	45475	33988.9	72043	30919	283.8	445.5	0.227293
143104	92688.9	101182	72602.2	93738.2	50759	18.7	44	0.22951
8927.25	68636.4	8524	2846.8	72061.8	2589	6.6	-15.4	0.230619
115892	93107.1	81574	65221.2	94694.9	45138	42.9	5.5	0.231728
7441.5	74638.2	6534	4778.4	79100.1	3959	-3.3	-5.5	0.231728
18892.5	68858.2	17981	15659.6	68358.6	15013	29.7	11	0.232836
13614	67658.1	13187	4580.4	69712.3	4306	-17.6	-5.5	0.233945
123531	87355.2	92676	56554.3	85215	43494	28.6	47.3	0.233945
166104	96020.9	113369	97127.8	88232.6	72143	23.1	57.2	0.233945
5711.25	65596.3	5706	1653.3	64417.8	1682	-27.5	5.5	0.237271
120098	90384.8	87080	38182.1	89704.3	27895	-1.1	-20.9	0.240598
50712	70724	46992	10545.7	69188.4	9989	-24.2	30.8	0.240598
106657	89029.1	78512	36264.8	86897.6	27350	-47.3	37.4	0.245033
130451	96523.2	88572	57090	96740.8	38675	6.6	13.2	0.245033
118648	85996.8	90419	63527.2	90013.8	46252	-16.5	-45.1	0.246141
174152	106721	106945	96970.5	104815	60631	-6.6	5.5	0.250576
169918	97355.6	114382	128751	97721.9	86345	36.3	5.5	0.252794
118276	93699.8	82725	63850.6	94794.5	44143	161.7	80.3	0.257229
97933.5	87035.5	73742	164187	82104.8	131054	5964.2	2710.4	0.257229
16673.2	71478.9	15287	6697.9	74906.8	5860	-29.7	18.7	0.261664
33738.8	85661.8	25812	26911.5	92040.1	19162	425.7	214.5	0.261664
18504.8	75615.9	16038	9529.3	83046.8	7520	24.2	1.1	0.26499
14154	69373.8	13371	5813.5	76597	4974	58.3	7.7	0.269425
110341	86758.1	83350	32538	79665.6	26767	-14.3	39.6	0.269425
10687.5	70849.3	9886	2281.4	71367	2095	12.1	-30.8	0.271642
132897	92856.2	93796	83926.7	97445.6	56444	-25.3	14.3	0.274969
23823.8	72609.1	21503	9489.7	72391.7	8591	-23.1	26.4	0.276077
158908	97812.8	106471	83067.6	92705	58723	30.8	25.3	0.278295
130398	89389	95602	59974.2	87628.1	44854	36.3	-17.6	0.278295
183116	122708	97799	95145.6	118655	52551	90.2	80.3	0.280512
15075	65570.8	15067	6249.1	68427.9	5985	11	2.2	0.280512
33911.2	73499.6	30237	7145.6	80256	5835	4.4	17.6	0.281621
21426.8	72791.6	19291	7715.4	79753.4	6340	-16.5	-19.8	0.289382
114348	92106.9	81361	41448	92135.4	29482	56.1	-7.7	0.2916
53725.5	76927.1	45770	50825.5	75607.8	44055	2456.3	1241.9	0.293817
8144.25	64821.7	8234	1764.4	66531.5	1738	3.3	1.1	0.296035
119916	91542.3	85849	62923.3	90101	45768	140.8	240.9	0.297144
136777	89156.6	100540	85085	94368.3	59089	1.1	28.6	0.298252
153109	95467.7	105105	71079.8	118387	39348	320.1	139.7	0.301578
10228.5	68787.6	9745	18895.8	67780.8	18270	127.6	102.3	0.303796
5376.75	66623.3	5289	4068.9	68815.3	3875	25.3	3.3	0.303796
140278	97872.8	93931	75929.7	98268.7	50638	20.9	30.8	0.306013
114184	90119.9	83036	48841.1	92781	34499	61.6	22	0.306013
7751.25	64334.6	7896	2924.9	67070.1	2858	23.1	-19.8	0.308231
164787	98407	109743	114187	90867.9	82354	49.5	14.3	0.30934
32475	67357.1	31597	12028.5	67520.3	11675	-31.9	-38.5	0.313775
195170	105994	120673	233496	112277	136291	57.2	34.1	0.314883
133528	96677.7	90516	69768.6	92177.2	49604	-2.2	38.5	0.317101
142743	88186.3	106080	58599.2	88120	43581	6.6	37.4	0.31821
11795.2	73704.6	10488	8270.9	73189.5	7406	-26.4	4.4	0.321536
10635.8	69494	10030	17307.4	71761.2	15806	3169.1	1362.9	0.322645
5142	65933.5	5111	2539.9	64119.8	2596	41.8	34.1	0.325971
11697	66745.7	11485	3874.2	74261.4	3419	-15.4	-11	0.325971
6106.5	64278.1	6226	6554.9	81794	5252	-12.1	0	0.328188
126369	86954.5	95242	48209.7	85553	36930	-6.6	17.6	0.328188
9740.25	68823.4	9275	3620.1	71503	3318	4.4	-12.1	0.329297
46205.2	100786	30045	35399.1	93514.8	24808	235.4	385	0.329297
9598.5	72933	8625	15737.7	83398.2	12367	2028.4	818.4	0.330406
147929	94482.8	102608	79552	93626.9	55684	-46.2	55	0.331515
20781.8	70509	19316	6706.7	69076	6363	170.5	79.2	0.334841
114265	90524.5	82723	49358.1	86069	37583	1.1	-16.5	0.33595
107466	87867	80154	44162.8	83213.6	34781	46.2	-8.8	0.338167
171462	98544.5	114029	83178.7	97391.5	55972	59.4	6.6	0.339276
128013	93973.2	89275	87346.6	97016.2	59004	19.8	8.8	0.340385
118988	92072.2	84694	57762.1	94635.1	40001	44	12.1	0.340385
163777	102794	104415	65989	103981	41591	5.5	18.7	0.340385
136439	93840.5	95286	95353.5	105879	59021	1867.8	1764.4	0.341493
129256	91085	93000	243495	86044.3	185459	4583.7	2021.8	0.341493
157433	104041	99168	136560	110874	80718	306.9	179.3	0.342602
202576	103895	127783	135982	104106	85602	215.6	127.6	0.34482
82983	79517.7	68392	106818	75799.7	92354	2777.5	1567.5	0.345928
29584.5	70570.4	27474	21701.9	69653.5	20419	825	443.3	0.345928
132988	97675.5	89229	91817	84184.2	71478	23.1	-20.9	0.348146
192980	110691	114256	188874	107988	114625	174.9	108.9	0.351472
149640	92170.1	106399	75539.2	90744	54555	-88	11	0.352581
128139	87578.4	95888	60128.2	85894.1	45877	0	-8.8	0.355907
6207.75	65396.4	6221	6536.2	66084	6482	41.8	8.8	0.357016
15483.8	77307.9	13126	7530.6	76208.4	6476	3.3	-2.2	0.357016
21701.2	80066	17763	23575.2	77846.8	19847	159.5	27.5	0.358124
30646.5	71807.3	27970	14875.3	74548.3	13077	89.1	38.5	0.364777
15163.5	70145.8	14167	14118.5	71759.7	12894	151.8	62.7	0.365886
24968.2	67313.3	24309	6531.8	66243.9	6462	31.9	18.7	0.366994
24378	70374.3	22702	14072.3	71353.4	12925	29.7	333.3	0.368103
18315.8	65822.6	18236	8067.4	66671.5	7930	94.6	337.7	0.369212
149321	94261.2	103817	95373.3	99479.3	62831	71.5	-17.6	0.370321
77808.8	82987.9	61446	88451	80084.1	72383	4164.6	1769.9	0.376973
5289	66696.2	5197	4250.4	76715.6	3631	-6.6	2.2	0.380299
94894.5	93144.9	66767	178222	85348.6	136850	5968.6	3264.8	0.380299
111671	91349.8	80115	56663.2	91251.5	40695	201.3	112.2	0.382517
42988.5	70948.5	39709	18020.2	69273.3	17048	1249.6	898.7	0.385843
75031.5	88656.9	55464	76829.5	84383.8	59669	447.7	446.6	0.388061
166240	96875.3	112461	93371.3	106068	57691	507.1	187	0.391387
6801	66973.8	6655	4140.4	71936.7	3772	18.7	-37.4	0.393604
134194	98624.8	89172	94609.9	92753	66848	23.1	-34.1	0.393604
106618	118692	58869	221035	114800	126182	7777	5630.9	0.399148
119649	85477.9	91735	45941.5	83527.2	36046	18.7	-7.7	0.399148
180262	105388	112097	129928	124542	68370	7092.8	2977.7	0.400257
5474.25	66070.1	5430	2378.2	69208.6	2252	-27.5	-3.3	0.404692
262143	142439	120612	262143	106939	160651	13461.8	6804.6	0.406909
6393	64946.8	6451	6376.7	65811.6	6350	99	77	0.406909
19622.2	69624.5	18470	5361.4	68895	5100	-1.1	1.1	0.41467
32988.8	77367.3	27944	45610.4	79942.3	37391	968	492.8	0.419105
127532	94088.2	88831	85902.3	92963.7	60558	149.6	67.1	0.420214
43263	76002.8	37305	44016.5	75254.8	38332	4462.7	1875.5	0.421323
155170	93522	108736	79370.5	93202.4	55810	226.6	118.8	0.42354
12819.8	69148.6	12150	3425.4	67555.5	3323	7.7	-20.9	0.427975
18395.2	65999.7	18266	11163.9	67326.5	10867	418	176	0.430193
15516	71113.8	14299	7250.1	74427.1	6384	24.2	-20.9	0.431302
58292.2	73886.8	51704	45483.9	74756.3	39874	247.5	535.7	0.433519
140423	93566	98356	67008.7	87982.7	49913	35.2	-15.4	0.44128
10872	67593.9	10541	3207.6	74359.1	2827	-29.7	34.1	0.44128
86502.8	82907.4	68378	77807.4	81482.7	62580	10863.6	5797	0.442389
12609	67029.8	12328	7874.9	64342.3	8021	38.5	61.6	0.442389
19607.2	66954	19192	19735.1	67065.6	19285	490.6	282.7	0.447933
10821.8	68782.3	10311	7062	72314.9	6400	2.2	11	0.451259
9212.25	67411.1	8956	7868.3	123688	4169	-19.8	52.8	0.451259
11355.8	63815	11662	8582.2	63452.5	8864	31.9	136.4	0.452368
106860	83794.1	83576	32052.9	84413.1	24885	79.2	29.7	0.452368
156108	118750	86153	142428	114915	81227	5529.7	2343	0.453476
4977.75	64675.2	5044	2636.7	76799.5	2250	8.8	17.6	0.454585
168813	110931	99732	90381.5	106453	55642	-35.2	60.5	0.457911
121336	97516.8	81544	50361.3	97682	33788	-26.4	15.4	0.457911
10897.5	73196.5	9757	7604.3	72551.4	6869	2.2	-18.7	0.45902
13922.2	67827	13452	10916.4	75569.6	9467	1.1	-13.2	0.45902
63497.2	102785	40486	134399	103593	85025	11234.3	5445	0.461238
5898	64143.9	6026	6843.1	64435.3	6960	50.6	41.8	0.462346
5478	69615.3	5157	2761	66159	2735	-62.7	-6.6	0.463455
7502.25	65529.4	7503	4241.6	70214.1	3959	-46.2	19.8	0.463455
147641	95523.1	101293	55166.1	90300.6	40037	-12.1	-18.7	0.465673
17061	71848.7	15562	9194.9	92508	6514	-27.5	2.2	0.466781
8530.5	66270.1	8436	3645.4	68395.3	3493	251.9	150.7	0.471216
129092	87869.8	96281	51007	87562.7	38176	5.5	6.6	0.471216
93621	92308.3	66468	149944	86805.7	113204	12735.8	6306.3	0.475651
7832.25	70750.4	7255	3821.4	76400	3278	-11	31.9	0.47676
131396	90750.1	94889	79893	87344.5	59945	33	19.8	0.477869
40635	77056	34560	48309.8	76797	41226	2808.3	1158.3	0.482304
135183	94723.1	93529	73297.4	101752	47209	-22	78.1	0.482304
160347	101401	103633	125215	102264	80244	182.6	88	0.483413
9058.5	70380.3	8435	5451.6	73197.3	4881	-11	-15.4	0.486739
14419.5	75739.1	12477	9021.1	78253.7	7555	24.2	-9.9	0.487848
79142.2	83626.2	62022	35850.1	78326.2	29996	105.6	5.5	0.488956
148923	97523.1	100077	68644.4	103680	43390	77	36.3	0.488956
8829	68289.5	8473	2539.9	70204.5	2371	9.9	0	0.492283
67772.2	99536.6	44622	69532.1	92434.9	49298	4478.1	2444.2	0.493391
138754	94434.9	96293	74649.3	101412	48241	38.5	34.1	0.497826
34277.2	71341.3	31488	37517.7	69900.8	35175	2259.4	983.4	0.497826
8015.25	68989.7	7614	3400.1	70739.3	3150	-20.9	13.2	0.500044
129080	97401.9	86850	57988.7	96455.5	39400	55	-15.4	0.500044
134931	96183.7	91937	60072.1	101589	38753	-7.7	12.1	0.501153
125239	89550.3	91654	65772.3	86380.1	49901	79.2	56.1	0.50337
32218.5	94587.3	22323	49023.7	90121.1	35650	3298.9	2201.1	0.50337
164090	105729	101711	108767	112937	63116	0	24.2	0.504479
111929	82759.6	88635	43354.3	86735.1	32758	-15.4	24.2	0.505587
5705.25	63372.8	5900	2864.4	62867.2	2986	18.7	12.1	0.506696
115712	91583.8	82802	43544.6	95407.7	29911	14.3	8.8	0.506696
262143	131849	130299	262143	139998	122715	449.9	151.8	0.506696
134315	95720.8	91960	50701.2	90723.7	36625	62.7	46.2	0.507805
11080.5	70311	10328	4516.6	73158.7	4046	-9.9	2.2	0.508914
178841	105128	111488	118904	124619	62531	0	-3.3	0.510022
123086	87715.9	91962	63246.7	89830	46142	-25.3	39.6	0.51224
7979.25	74576.2	7012	5634.2	81528.6	4529	40.7	20.9	0.513349
170880	111115	100786	131356	99387.9	86616	125.4	75.9	0.515566
99546.8	90117.8	72393	155390	85774.5	118726	6470.2	3061.3	0.517784
131398	94915.8	90726	66210.1	94308.7	46010	-40.7	15.4	0.522219
11909.2	70440.9	11080	6383.3	70202.4	5959	4.4	-9.9	0.523327
133362	91881.2	95123	75983.6	93931.1	53014	24.2	38.5	0.524436
103504	85665.8	79183	51760.5	93263.4	36372	-19.8	1.1	0.526654
168712	100287	110250	160996	98321.1	107312	2523.4	1637.9	0.528871
102542	89185.9	75350	182723	86808.3	137947	12417.9	5552.8	0.528871
72666	89299.2	53329	78870	88066.9	58692	2048.2	1039.5	0.532197
6765.75	66526.7	6665	5842.1	68479.3	5591	6.6	2.2	0.533306
203484	112268	118783	177719	111759	104215	223.3	68.2	0.534415
126170	91750	90122	61079.7	98048.3	40826	191.4	13.2	0.535524
52600.5	96574.5	35695	110673	93678.8	77425	7848.5	4434.1	0.536632
6044.25	64127.6	6177	2420	61927.8	2561	26.4	-30.8	0.537741
102894	87347.9	77200	67766.6	86462.6	51365	70.4	-6.6	0.539959
117041	87707	87455	46088.9	92121.6	32788	157.3	38.5	0.539959
262143	127745	134485	144670	145153	65318	326.7	155.1	0.541067
78279.8	79588.9	64458	88204.6	79726.6	72505	8522.8	3502.4	0.543285
200112	112236	116848	163483	122185	87687	125.4	23.1	0.543285
10261.5	72249.4	9308	13788.5	75053.4	12040	52.8	38.5	0.548828
113719	87841.8	84842	49298.7	85519.5	37779	-3.3	-12.1	0.551046
122294	94455.3	84851	77906.4	98648.9	51756	-4.4	-11	0.551046
94956	99777.7	62369	101576	98156.8	67819	3191.1	1576.3	0.552155
145286	98294.4	96867	70477	101256	45615	49.5	53.9	0.552155
8091	69169.3	7666	4314.2	73380.6	3853	96.8	46.2	0.554372
102937	92253.9	73125	128576	87992.5	95762	4283.4	2229.7	0.555481
127138	92594.3	89985	51696.7	104911	32294	3.3	15.4	0.559916
76210.5	90561	55151	109321	85045.4	84243	4723.4	2284.7	0.561025
212647	126159	110464	135249	122285	72484	148.5	132	0.562133
37971.8	70289.1	35404	28155.6	104161	17715	0	15.4	0.564351
9071.25	66128.3	8990	5282.2	66829	5180	15.4	-18.7	0.56546
9758.25	66381.2	9634	2501.4	68106.3	2407	-12.1	3.3	0.56546
169598	113614	97829	115394	137308	55077	5357	3124	0.566568
11892	64800.4	12027	3218.6	65083.1	3241	-40.7	11	0.567677
8829.75	64232	9009	3570.6	66667.5	3510	-2.2	-9.9	0.569895
78525.8	85885.6	59920	101304	88416.3	75089	775.5	871.2	0.571003
7597.5	65359.6	7618	1530.1	63546.7	1578	-11	18.7	0.573221
22467	69722.4	21118	20505.1	68776.4	19539	2472.8	1104.4	0.575438
132113	93354.6	92745	60694.7	97045.2	40988	84.7	15.4	0.575438
21705.8	72945.4	19501	8831.9	76805.7	7536	11	27.5	0.577656
14868	65220.2	14940	10081.5	66730.8	9901	466.4	179.3	0.577656
6227.25	65771	6205	2850.1	66141.7	2824	27.5	-38.5	0.579873
142375	97525.7	95674	64796.6	91283.5	46520	1.1	5.5	0.582091
184196	117284	102925	109268	126006	56831	146.3	64.9	0.584308
8148	67721.9	7885	10935.1	75483.8	9494	216.7	94.6	0.587635
43896	96219.4	29898	90776.4	94478.5	62968	6155.6	3424.3	0.587635
13398	72327.1	12140	6013.7	77657.9	5075	1.1	-37.4	0.590961
200654	128978	101956	132392	140039	61957	53.9	14.3	0.590961
175617	101719	113147	119041	106378	73337	-23.1	28.6	0.59207
17972.2	71305.8	16518	9312.6	85489.6	7139	-14.3	-20.9	0.59207
10111.5	64518.3	10271	13202.2	64266.5	13463	374	126.5	0.593178
5787	64907.9	5843	2498.1	72633.3	2254	19.8	-12.1	0.595396
125482	93394	88053	41077.3	94900.5	28367	12.1	-36.3	0.598722
131245	101849	84451	67223.2	102065	43164	-62.7	-24.2	0.606483
73188.8	80631	59487	69533.2	78242.6	58241	6611	2943.6	0.606483
89439	86237.5	67969	103786	79855.9	85175	5892.7	2707.1	0.612027
8875.5	66643.5	8728	2112	69136.9	2002	-26.4	35.2	0.616462
143523	106292	88491	89212.2	106078	55116	89.1	3.3	0.617571
126159	89721.8	92151	57678.5	89244	42356	-28.6	-19.8	0.617571
16025.2	73289	14330	7925.5	76304.6	6807	-19.8	25.3	0.618679
8064	64852.4	8149	1570.8	60519.7	1701	-52.8	30.8	0.620897
8901.75	64885.4	8991	7232.5	64629	7334	85.8	128.7	0.625332
98757.8	86428.4	74885	116914	85417.6	89701	6943.2	3231.8	0.625332
120848	97268.1	81423	71585.8	93666	50087	-11	-6.6	0.626441
66029.2	88440.3	48929	71481.3	85388.8	54862	9731.7	4956.6	0.626441
6182.25	71836.9	5640	19324.8	74218.8	17064	1293.6	594	0.627549
113515	86103	86400	59123.9	84542.3	45832	16.5	-19.8	0.630876
27233.2	66809.8	26714	11181.5	66568.9	11008	45.1	5.5	0.631984
142523	95364.7	97944	113704	90632.2	82219	83.6	37.4	0.634202
131817	95033.8	90902	74791.2	96558.8	50762	20.9	14.3	0.634202
106576	88168.7	79218	48229.5	84345.6	37474	11	-8.8	0.635311
74519.2	85153	57352	82583.6	81142.4	66700	3941.3	1804	0.636419
105043	86345.7	79727	39746.3	94565.8	27545	-19.8	15.4	0.640854
156798	99606.6	103165	121328	102032	77930	22	27.5	0.640854
72383.2	84247.2	56307	58602.5	79462.3	48332	3430.9	2207.7	0.645289
6308.25	64455.5	6414	7024.6	62831.2	7327	443.3	160.6	0.647507
116663	95980.9	79658	98775.6	112104	57744	2277	986.7	0.648616
148711	97917.3	99532	91540.9	106678	56237	809.6	432.3	0.649724
131382	91657.9	93939	92647.5	86847.2	69913	-31.9	15.4	0.651942
59049	82697.6	46795	80737.8	92905.2	56953	5138.1	2335.3	0.651942
49010.2	78067.6	41143	42796.6	72554	38657	33	7.7	0.657485
189058	104969	118036	95837.5	97584.1	64363	0	41.8	0.658594
120994	92318.3	85893	45470.7	87666.7	33992	-51.7	-14.3	0.659703
135338	91859.9	96555	37202	100851	24175	1.1	27.5	0.659703
24063	67341.1	23418	8154.3	69303.6	7711	29.7	-34.1	0.660812
124986	89953.6	91059	47757.6	88436.1	35391	46.2	-62.7	0.66192
6048	71636	5533	2778.6	72289.9	2519	2.2	14.3	0.664138
96154.5	96301.4	65436	80583.8	91334.5	57822	94.6	270.6	0.664138
13893	64523.5	14111	8475.5	65999.3	8416	16.5	56.1	0.664138
127767	88918.2	94169	58411.1	91711.3	41740	52.8	-5.5	0.665247
130988	89666	95738	72020.3	88959.5	53057	-6.6	-41.8	0.668573
52029	102264	33343	100120	109639	59846	3708.1	2544.3	0.671899
6423.75	64977.1	6479	4852.1	78168	4068	47.3	-26.4	0.673008
6872.25	64047.2	7032	3433.1	64228.3	3503	3.3	-25.3	0.676334
120437	87067	90654	68718.1	85655.5	52577	179.3	66	0.678552
84306.8	80434.5	68691	95277.6	75959.7	82203	4488	2201.1	0.67966
134292	94875.8	92763	76307	91288.1	54781	13.2	30.8	0.680769
7467	67099.6	7293	2917.2	70261.5	2721	-41.8	25.3	0.681878
32601	79972.3	26716	50363.5	83191.5	39675	1922.8	877.8	0.685204
158300	97831.7	106043	135941	101470	87800	210.1	73.7	0.690748
149956	102897	95508	72459.2	107719	44084	16.5	18.7	0.692965
144766	93540.3	101426	56650	113241	32785	41.8	11	0.698509
108222	87591.2	80972	46438.7	88988.5	34200	45.1	-61.6	0.701835
112364	87153.4	84493	52094.9	83588.6	40844	-17.6	-34.1	0.705161
22828.5	80154.8	18665	7851.8	78333.9	6569	14.3	52.8	0.705161
12524.2	69101.6	11878	7922.2	71582.7	7253	-23.1	4.4	0.708488
8546.25	69455.2	8064	7169.8	115592	4065	110	29.7	0.709596
143110	94832.5	98899	79130.7	101454	51116	44	-11	0.710705
59306.2	96789.9	40156	94813.4	95584.9	65007	8759.3	4628.8	0.710705
8401.5	64700.4	8510	2918.3	65858.7	2904	15.4	8.8	0.712923
16518.8	66058.9	16388	22937.2	67006	22434	299.2	179.3	0.718466
121412	93981.2	84664	50991.6	93489.6	35745	2.2	-41.8	0.719575
96030.8	101367	62086	66030.8	94668.6	45711	45.1	34.1	0.721793
53712.8	103250	34093	72133.6	106113	44550	6486.7	3161.4	0.722901
10972.5	74340.3	9673	7346.9	78648.6	6122	-2.2	13.2	0.722901
129668	87499.8	97119	51958.5	94375.2	36081	-37.4	13.2	0.72401
80354.2	86991.1	60536	80969.9	83541	63519	4013.9	3434.2	0.72401
85959	91655.3	61463	121001	87006.3	91142	3525.5	1593.9	0.730663
39940.5	76769.7	34096	7745.1	74045.6	6855	25.3	-15.4	0.73288
52799.2	79786.3	43369	60258	79718	49538	3326.4	1445.4	0.736206
121084	88334.4	89833	59874.1	94035.4	41728	15.4	-99	0.736206
132734	92051.5	94500	63012.4	98805.6	41795	40.7	-40.7	0.736206
8086.5	65434.9	8099	5007.2	68365	4800	24.2	-27.5	0.737315
27631.5	85204.8	21253	119944	82510.9	95268	2391.4	999.9	0.737315
136682	91705.9	97677	64073.9	94079.6	44634	22	-4.4	0.737315
255864	168240	99669	167291	149222	73472	2422.2	1225.4	0.738424
11346.8	70908.8	10487	6558.2	118729	3620	277.2	106.7	0.739533
196676	105357	122340	114815	114297	65833	128.7	106.7	0.739533
20549.2	68222.7	19740	5464.8	72926.3	4911	-3.3	-12.1	0.739533
149145	100806	96962	84690.1	123553	44922	-29.7	16.5	0.742859
262143	132338	129818	262143	145170	118343	9032.1	4614.5	0.748403
6807	65391.9	6822	3168	68611.4	3026	-5.5	-15.4	0.748403
63665.2	80734.6	51680	67034	78094.7	56254	3455.1	1487.2	0.749511
150925	93724.3	105533	70159.1	92246.8	49844	37.4	23.1	0.75062
158768	104319	99742	70541.9	113750	40642	108.9	-53.9	0.751729
12474.8	72291.6	11309	6638.5	79477.7	5474	-34.1	4.4	0.753946
57390.8	79448.3	47341	59407.7	76896.4	50631	6678.1	3177.9	0.753946
12129.8	65126.6	12206	9779	67051.3	9558	202.4	58.3	0.756164
135432	94082.7	94339	53292.8	93039.2	37539	5.5	16.5	0.758381
25595.2	84262.3	19907	11862.4	94841.3	8197	58.3	5.5	0.760599
82413	94849.6	56943	76470.9	90715.8	55245	2080.1	1245.2	0.762816
239717	125139	125541	180495	138777	85237	51.7	374	0.763925
5064	64068.4	5180	2359.5	65773	2351	-19.8	15.4	0.766142
9758.25	64945.3	9847	8855	65454.7	8866	51.7	3.3	0.766142
138736	95463	95243	68409	101001	44388	29.7	-14.3	0.766142
133262	94442	92474	54848.2	90369.4	39776	2.2	18.7	0.767251
28467.8	97965.9	19044	42182.8	121746	22707	6056.6	3593.7	0.76836
106202	89114.5	78102	54323.5	86168.7	41316	47.3	-56.1	0.769469
195718	125010	102605	94509.8	134018	46216	74.8	-7.7	0.778339
171311	100454	111763	127655	117109	71438	33	20.9	0.780556
10719.8	71192.7	9868	6397.6	101347	4137	11	22	0.782774
10931.2	68052.7	10527	3995.2	69047.9	3792	18.7	19.8	0.784991
120416	89116.2	88554	44716.1	91612.9	31988	47.3	63.8	0.784991
18258	67161.9	17816	9109.1	67768.6	8809	1417.9	717.2	0.787209
9303	70573.1	8639	18370	70522.9	17071	639.1	300.3	0.787209
18711	67580.3	18145	21095.8	66963.8	20646	247.5	136.4	0.788317
21788.2	69390.4	20578	6206.2	75797.5	5366	26.4	4.4	0.790535
114502	89132.2	84190	63632.8	87360.5	47736	66	47.3	0.793861
150987	93381.6	105964	55651.2	92847.9	39281	72.6	-15.4	0.799405
129442	88320.1	96050	41193.9	82667.8	32657	14.3	-19.8	0.80384
182549	102399	116833	102161	127337	52579	6.6	84.7	0.808275
133409	88669.8	98603	50831	93330.9	35693	23.1	31.9	0.810492
59538.8	74401.9	52444	71980.7	73786.6	63932	9949.5	4715.7	0.811601
35907.8	77085	30528	49984	74582.8	43921	4523.2	1952.5	0.814927
137380	92439.4	97397	55581.9	87750.6	41511	24.2	37.4	0.817145
12196.5	74527.7	10725	7679.1	79315.6	6345	-33	14.3	0.818253
160382	97756.3	107520	97825.2	103963	61667	49.5	36.3	0.819362
149712	102015	96177	77423.5	97431.3	52078	25.3	-18.7	0.823797
137162	93101.7	96551	84846.3	97320.2	57136	25.3	23.1	0.824906
68327.2	78059.7	57365	72155.6	75848.7	62345	6054.4	2759.9	0.829341
123204	94967.1	85022	54597.4	91901.6	38934	84.7	60.5	0.83045
68976.8	106612	42401	80619	111814	47252	10071.6	5063.3	0.832667
207196	129134	105153	78833.7	148006	34907	829.4	394.9	0.833776
80757	85262.4	62073	87624.9	82687.8	69449	1027.4	1009.8	0.834885
104756	87835.4	78161	37756.4	86687.3	28544	18.7	-44	0.834885
10002.8	69857.2	9384	4721.2	73146.2	4230	-28.6	-19.8	0.834885
8985	68902.5	8546	5063.3	93367.6	3554	7.7	-3.3	0.835993
132548	94628.2	91798	63288.5	90631.8	45764	2.2	33	0.837102
262143	136171	126163	148228	160347	60583	23.1	36.3	0.83932
197740	111174	116566	187771	111535	110331	49.5	57.2	0.83932
111440	90754.1	80474	58916	91798.1	42061	67.1	90.2	0.83932
90886.5	107082	55624	162130	84537.6	125688	9934.1	4551.8	0.840428
109455	91652.1	78266	45808.4	94509.7	31765	29.7	-7.7	0.842646
155587	106171	96039	161941	97115.3	109282	19.8	14.3	0.842646
142699	92711.5	100871	62855.1	97154.9	42399	2.2	41.8	0.842646
28807.5	72373.2	26086	6342.6	75315.9	5519	57.2	-18.7	0.842646
73539.8	76283.3	63179	67746.8	75400	58884	11449.9	5680.4	0.843755
11265	63659.8	11597	7384.3	62475.8	7746	101.2	123.2	0.843755
123998	91173.6	89130	58933.6	90449.2	42701	84.7	-51.7	0.843755
44597.2	98714	29608	71748.6	95641.4	49164	5206.3	3039.3	0.84819
22323	70358.3	20793	9034.3	75107.4	7883	12.1	-9.9	0.850407
122876	88952.9	90529	48928	83892.7	38222	-2.2	60.5	0.850407
5304.75	68260.8	5093	3337.4	72906.6	3000	-18.7	-4.4	0.854842
132940	92794	93889	67963.5	93594.2	47589	-64.9	-2.2	0.858168
152250	96214.8	103704	98359.8	93388	69025	7.7	25.3	0.858168
60701.2	79713.8	49905	73002.6	77899.9	61416	3539.8	1915.1	0.858168
113813	84387.8	88388	47709.2	84635	36943	112.2	77	0.862603
116812	92378.1	82870	72398.7	85108.6	55749	16.5	-25.3	0.863712
148433	97026.9	100258	51849.6	97857.8	34724	-25.3	4.4	0.863712
17517	70763.4	16223	4800.4	84843.3	3708	64.9	30.8	0.867038
96135	83732.8	75243	63653.7	84987.5	49085	6.6	-24.2	0.868147
131896	89400.1	96688	50405.3	97987.7	33712	141.9	41.8	0.868147
136219	94572.1	94396	56696.2	100369	37020	39.6	12.1	0.868147
19557	68426	18731	5987.3	68863.4	5698	-64.9	-78.1	0.874799
81356.2	75544.3	70578	90480.5	80205.2	73932	7623	3653.1	0.878126
40306.5	68099.9	38789	16856.4	65266.5	16926	13.2	-30.8	0.878126
113552	90919.5	81850	51728.6	88822.4	38167	3.3	22	0.880343
8016	65634.3	8004	2286.9	71233	2104	3.3	6.6	0.883669
94926.8	85934.2	72394	74341.3	85553.8	56947	2.2	-6.6	0.885887
104294	89926.8	76006	128677	86031.4	98022	11429	4979.7	0.886996
115935	90343.8	84100	52552.5	92757.4	37130	30.8	45.1	0.890322
137765	94171.3	95874	65733.8	96927.2	44445	123.2	46.2	0.890322
11964.8	67707.6	11581	16272.3	72708.9	14667	1969	888.8	0.890322
21176.2	69536.4	19958	9117.9	71976.7	8302	26.4	31.9	0.891431
109951	90103.2	79972	46374.9	91606.4	33177	57.2	6.6	0.891431
123430	89346.7	90536	48765.2	84009.2	38042	1.1	15.4	0.896974
28706.2	71928.6	26155	9065.1	80587.4	7372	22	-20.9	0.898083
138830	93637.9	97165	68856.7	93608.7	48207	89.1	28.6	0.899192
183987	107214	112465	103665	108330	62714	562.1	201.3	0.9003
139232	93248.8	97853	59869.7	91234.3	43006	31.9	-3.3	0.902518
159511	98489.7	106140	132835	92743.6	93866	4419.8	1877.7	0.902518
128639	86210.3	97790	51227	91629.5	36639	-2.2	0	0.904735
60870.8	83907.7	47543	82803.6	76152.4	71260	1354.1	539	0.908062
40941.8	96012.3	27946	95741.8	99384.4	63134	9301.6	4779.5	0.90917
29360.2	116333	16540	61779.3	124367	32555	6393.2	3705.9	0.912497
131324	92910.3	92632	51300.7	91226	36854	29.7	-37.4	0.912497
129014	92162.5	91741	52113.6	94827.8	36016	11	-26.4	0.915823
12237	67842.3	11821	4879.6	71080.1	4499	5.5	-22	0.91804
148598	94593	102952	90082.3	100820	58556	51.7	5.5	0.91804
124036	86649.6	93813	43928.5	90188.2	31921	-5.5	-19.8	0.919149
137222	94926.9	94736	65407.1	99893.3	42911	112.2	73.7	0.921367
8975.25	67315.4	8738	5303.1	71776.9	4842	60.5	-28.6	0.923584
25853.2	67927.6	24943	40111.5	68530.1	38359	311.3	200.2	0.923584
167190	99658.6	109945	98652.4	104248	62018	-16.5	-33	0.925802
140430	92250.8	99763	46170.3	91108.9	33211	-8.8	17.6	0.928019
113710	87824.5	84852	46659.8	85152.1	35911	13.2	-30.8	0.928019
55025.2	101228	35624	114908	107106	70310	6770.5	4165.7	0.928019
51594.8	74680.6	45277	37668.4	72806.1	33907	5890.5	2525.6	0.931345
12105	68253.8	11623	8723	73066.3	7824	-5.5	2.2	0.931345
51324.8	75403.9	44608	65127.7	78663.6	54259	3914.9	2002	0.931345
75672	98860.5	50164	75175.1	98905.4	49812	2241.8	1442.1	0.931345
128942	94580.7	89345	89742.4	100617	58453	-34.1	-8.8	0.932454
4809.75	62741.2	5024	6249.1	65980.5	6207	435.6	165	0.936889
73239.8	80469.4	59648	78713.8	78212.6	65956	7272.1	3325.3	0.937998
129138	92549.5	91445	75487.5	93644.6	52829	63.8	0	0.939107
15399.8	70873.5	14240	7538.3	79490	6215	2.2	17.6	0.940215
104624	87185.4	78644	203740	84101.5	158764	8462.3	3912.7	0.945759
127519	86979.4	96081	46029.5	91731.5	32885	40.7	37.4	0.945759
134458	94470.4	93276	53248.8	98321.2	35493	42.9	-15.4	0.946868
11451	67166.6	11173	6416.3	76384.9	5505	7.7	-40.7	0.947977
30380.2	73555.5	27068	8596.5	68923.4	8174	-35.2	68.2	0.947977
9234.75	66903.5	9046	6916.8	71849.6	6309	524.7	226.6	0.949085
12195	68684.4	11636	8960.6	73194.8	8023	11	8.8	0.954629
5523.75	66889.2	5412	4280.1	71574.6	3919	4.4	-7.7	0.959064
68002.5	82076.9	54298	69663	77075.9	59233	5269	2517.9	0.96239
12138.8	66817.2	11906	3114.1	66175.6	3084	0	26.4	0.964608
155483	98143.5	103825	126326	102519	80755	5.5	12.1	0.970151
151454	92386.7	107436	69017.3	93899.1	48170	-24.2	16.5	0.97126
19427.2	73526.5	17316	5965.3	74721.3	5232	-4.4	-18.7	0.977913
147190	101361	95167	81474.8	100891	52924	35.2	7.7	0.98013
187304	112614	109002	156232	107831	94952	103.4	78.1	0.982348
136556	93302.5	95917	59442.9	89807	43378	35.2	-9.9	0.983456
110690	100674	72056	201094	100366	131309	11886.6	5145.8	0.984565
15957.8	73359.1	14256	9072.8	80069.4	7426	-26.4	9.9	0.986783
112952	85097.2	86988	54744.8	86537.4	41459	5.5	22	0.986783
77745	87975.4	57915	92219.6	85920.1	70341	3436.4	1960.2	0.986783
121069	89464.8	88687	39480.1	90970	28442	-19.8	35.2	0.986783
222596	117004	124680	214303	159527	88039	6963	3401.2	0.989
152545	98571	101421	58067.9	96089.7	39604	-3.3	-60.5	0.989
24095.2	71172.6	22187	6062.1	73165	5430	15.4	4.4	0.991218
140378	93644.1	98242	98062.8	100075	64218	30.8	-45.1	0.992326
67839	86684.9	51288	75018.9	85375.6	57586	5937.8	2999.7	0.994544
105213	95327.6	72332	142347	89824.6	103856	4808.1	2475	0.995653
145715	99379.7	96092	87792.1	102384	56196	193.6	39.6	0.995653
31987.5	67016.2	31281	13873.2	68988.1	13179	471.9	540.1	0.996761
132876	93430.2	93205	59937.9	91559.6	42902	15.4	18.7	0.99787
45041.2	81743	36111	40434.9	89837.7	29497	1348.6	555.5	1.00009
49147.5	80392.6	40065	73066.4	81470	58776	3375.9	1555.4	1.00231
144786	90625.7	104702	84111.5	98961.1	55702	-63.8	45.1	1.00341
209843	116249	118300	146143	125196	76501	436.7	365.2	1.00341
140809	95988.5	96137	70347.2	96306.2	47871	37.4	66	1.00452
17410.5	70817.7	16112	6087.4	73782.8	5407	23.1	-36.3	1.00452
153212	119033	84354	93402.1	101896	60073	3113	1547.7	1.00674
5943	64708.5	6019	1694	64998.8	1708	1.1	-7.7	1.00896
106320	88962.2	78323	173297	83484.4	136040	9207	4225.1	1.01339
20170.5	68513.2	19294	5915.8	70670.4	5486	-28.6	-27.5	1.0145
168644	112850	97937	86819.7	116856	48691	-17.6	18.7	1.01561
29194.5	67770.3	28232	14448.5	67246.4	14081	1.1	41.8	1.01672
40455.8	83500.5	31752	16214	70825.9	15003	376.2	174.9	1.01783
14547.8	63973.8	14903	11041.8	64368.9	11242	154	119.9	1.01783
144258	90278.9	104721	63512.9	98660.4	42189	-45.1	38.5	1.01894
151105	111373	88916	114330	104403	71767	53.9	222.2	1.02337
26046.8	75297.7	22670	11037.4	81540.6	8871	144.1	86.9	1.02448
11446.5	67496.7	11114	3174.6	71031.3	2929	-4.4	56.1	1.02448
75424.5	79221.4	62395	55916.3	78734.3	46543	1200.1	1144	1.02448
10035.8	68761.4	9565	5023.7	69239.4	4755	16.5	-60.5	1.02559
138376	93489.7	97001	78739.1	93357.6	55274	3.3	59.4	1.02559
123701	89390.2	90691	41413.9	89456.2	30340	31.9	45.1	1.02781
18476.2	72143.7	16784	34048.3	96015	23240	375.1	187	1.03002
11552.2	65148.3	11621	9219.1	78598	7687	81.4	49.5	1.03224
57597.8	78117.7	48321	79854.5	77077.7	67897	3393.5	1780.9	1.03668
7353.75	65498.1	7358	3228.5	69806.3	3031	20.9	-14.3	1.03668
22011.8	70225	20542	4519.9	70679.1	4191	0	-18.7	1.03668
91515	86010.7	69730	111414	92765.8	78710	3105.3	1577.4	1.04111
180286	108199	109199	106686	108255	64586	231	85.8	1.04333
169030	108820	101797	102821	114933	58630	51.7	11	1.04665
5168.25	63630.7	5323	4475.9	64242.8	4566	28.6	16.5	1.04887
134506	101750	86634	66050.6	117236	36923	62.7	47.3	1.0522
139705	99965	91589	99009.9	100438	64604	28.6	37.4	1.05552
7822.5	65843.2	7786	7797.9	67393.3	7583	143	79.2	1.05774
63159	73405.5	56388	20440.2	74882.3	17889	215.6	85.8	1.05996
18222.8	70686.4	16895	10656.8	76311.6	9152	-23.1	22	1.05996
20326.5	70512.2	18892	4654.1	78773.5	3872	23.1	-13.2	1.06218
123028	91768.7	87860	45584	90196.3	33121	-4.4	-55	1.06218
145552	98136.6	97200	51302.9	104160	32279	18.7	1.1	1.06329
128376	90875.5	92580	51575.7	87910.4	38449	-5.5	17.6	1.06994
141943	91402.1	101774	70059	92909.2	49418	36.3	22	1.07326
154617	95811.1	105760	91323.1	104508	57268	63.8	26.4	1.07659
7491.75	71686.3	6849	4760.8	78392.9	3980	-14.3	0	1.08103
28932.8	74212.8	25550	10354.3	77738.5	8729	24.2	-15.4	1.08213
14516.2	72394.6	13141	30045.4	76494.9	25741	1647.8	679.8	1.08213
5676	65767.7	5656	2910.6	67402.5	2830	-1.1	-29.7	1.08324
129005	94953.7	89038	50161.1	90396.5	36366	0	-12.1	1.08324
8982	72386.2	8132	6200.7	87768.7	4630	-23.1	-5.5	1.08546
20757.8	67785.1	20069	14327.5	67824.8	13844	102.3	161.7	1.08768
5806.5	67819.4	5611	2982.1	69082.7	2829	-12.1	-12.1	1.091
134235	105364	83494	70356	103027	44754	29.7	-7.7	1.09211
74710.5	86246.8	56770	74088.3	87910.1	55232	6955.3	3340.7	1.09211
14147.2	66187.5	14008	5955.4	72397.2	5391	-27.5	-22	1.09433
122656	97755.3	82230	104062	93908.5	72622	64.9	59.4	1.09655
20550	70231.8	19176	9231.2	72985.4	8289	17.6	11	1.09766
46374.8	73269.4	41480	54466.5	70192.8	50853	114.4	200.2	1.09987
155718	100105	101944	76343.3	103512	48335	190.3	114.4	1.10098
149906	95773	102578	81296.6	96308	55321	-30.8	22	1.10209
18212.2	67719.6	17625	8748.3	78732.3	7282	-17.6	31.9	1.1032
190618	106532	117264	135836	93865.7	94839	-5.5	34.1	1.1032
64001.2	81621.9	51388	90182.4	80762.4	73180	3210.9	1409.1	1.10431
6419.25	65183.1	6454	2964.5	68747.9	2826	-31.9	-8.8	1.10431
5772	67778.9	5581	6886	74187.2	6083	-14.3	12.1	1.10542
10158	64657.6	10296	15274.6	65044.6	15390	90.2	117.7	1.10653
262143	142608	120469	262143	131088	131055	3238.4	1896.4	1.10653
159886	104058	100697	75210.3	103197	47763	6.6	-27.5	1.10985
5529	64486.3	5619	2957.9	64209.7	3019	30.8	31.9	1.11096
23554.5	80529.4	19169	69031.6	77152.3	58638	22	-3.3	1.11096
20775	89531.8	15207	14241.7	101450	9200	20.9	-8.8	1.11096
135269	93571	94741	84360.1	97097.3	56939	93.5	-11	1.11207
25695.8	66179.2	25446	11086.9	66653.6	10901	209	270.6	1.11429
83520	83964.6	65189	87916.4	82654.6	69708	3608	2216.5	1.11651
155677	96708.3	105497	73289.7	95540.6	50273	768.9	347.6	1.11761
57678.8	91325	41391	70395.6	85884.3	53717	8078.4	4253.7	1.11983
130948	93697.4	91591	72854.1	99725.7	47877	78.1	-41.8	1.12094
11216.2	71847.1	10231	4834.5	78269.2	4048	-8.8	13.2	1.12205
117771	94152.4	81976	58169.1	87684.5	43476	548.9	295.9	1.12427
91434	81557.9	73472	122933	84670	95152	18236.9	9483.1	1.12538
76146	86583.1	57636	104383	90828.9	75316	1874.4	896.5	1.12538
161434	101424	104312	66713.9	104318	41912	72.6	-85.8	1.12648
138208	90502.1	100082	51420.6	91740.4	36733	2.2	4.4	1.12648
116958	88884.6	86235	42596.4	81387.7	34300	1.1	17.6	1.1287
189482	116225	106844	119162	120113	65017	14.3	85.8	1.1287
103882	90007.6	75638	52456.8	87163.3	39441	3.3	-26.4	1.13092
69796.5	80774.6	56629	68306.7	79130.1	56572	2659.8	1320	1.13092
21894	67480.8	21263	15521	67483.9	15073	106.7	204.6	1.13203
22979.2	72332.8	20820	9620.6	75328	8370	-49.5	-11	1.13203
145711	95568.5	99921	80902.8	92426.5	57365	40.7	-41.8	1.13203
7114.5	66342.6	7028	3165.8	69927.2	2967	22	14.3	1.13314
67213.5	97101.3	45364	111999	91782.6	79971	3352.8	1513.6	1.13314
68145	74366.8	60053	73722	74435.3	64908	4129.4	1945.9	1.13425
141488	93476.4	99197	73700	95605.8	50520	-30.8	-15.4	1.13757
150373	99349	99194	81946.7	105932	50697	124.3	16.5	1.13868
11781	65011.8	11876	7428.3	65004.8	7489	158.4	74.8	1.14533
9267	66694.7	9106	4221.8	72296.8	3827	4.4	0	1.14644
158764	96618	107690	85531.6	106163	52800	-16.5	18.7	1.14755
5991.75	64394.1	6098	4152.5	69140.8	3936	15.4	1.1	1.14755
151376	96221.2	103102	122845	103464	77812	121	62.7	1.15199
59298.8	74963.9	51841	55457.6	75255.6	48295	2557.5	1288.1	1.15199
84879.8	83017.6	67006	84124.7	81956.2	67270	2179.1	1717.1	1.15199
142078	97693.4	95311	105872	88288.4	78588	58.3	24.2	1.15309
93573.8	90598.8	67688	114111	86014.5	86943	19913.3	8479.9	1.15309
159450	100490	103988	108607	108234	65762	62.7	-6.6	1.15753
212733	130716	106656	184039	109863	109784	6905.8	3142.7	1.15753
138054	98454.8	91895	79653.2	107241	48677	89.1	35.2	1.15753
92154	83060.4	72711	94878.3	91379.9	68045	5809.1	3148.2	1.15975
8844.75	73699.9	7865	3967.7	82105.2	3167	-31.9	14.3	1.16086
10080	66499.2	9934	3304.4	66900.6	3237	-7.7	4.4	1.16086
17920.5	74345.6	15797	20683.3	75001.4	18073	346.5	206.8	1.16529
6840	66945.4	6696	4818	73447.9	4299	-14.3	-6.6	1.16973
11314.5	68715.3	10791	6123.7	70755.1	5672	0	7.7	1.17305
69132.8	80064.4	56588	72680.3	80690.8	59030	13663.1	6199.6	1.17305
5941.5	67836.6	5740	2874.3	69000.1	2730	46.2	31.9	1.17527
194038	116101	109529	144385	118135	80098	38.5	24.2	1.18192
26529	78301.4	22204	7384.3	84383.2	5735	-15.4	26.4	1.18192
156929	95290.5	107928	79436.5	91430.3	56939	37.4	46.2	1.18303
114830	86232	87270	49914.7	80870.5	40450	-50.6	48.4	1.18303
74296.5	88926.7	54754	88171.6	89112.5	64844	1624.7	899.8	1.18414
81318.8	79880.5	66716	105379	79749.1	86598	4496.8	2046	1.18525
129214	88637.4	95537	61194.1	92248.6	43474	-39.6	25.3	1.18525
6747.75	65109	6792	2314.4	71545.5	2120	-7.7	25.3	1.18747
134709	93898	94020	72871.7	92447	51659	42.9	-8.8	1.18968
40906.5	74717.1	35880	10840.5	81829.4	8682	-26.4	39.6	1.19079
105160	86030.3	80109	63086.1	84565.6	48890	132	37.4	1.19301
36660	73337.9	32760	10291.6	78573	8584	15.4	-3.3	1.19523
7079.25	72401	6408	3889.6	85511.2	2981	40.7	6.6	1.19634
133931	90502.7	96984	68171.4	90473.7	49381	41.8	8.8	1.19634
122806	90784.7	88652	77955.9	97061.3	52636	12.1	-24.2	1.19634
91539	94802.5	63280	156682	93271.9	110090	2225.3	1369.5	1.19744
142886	97437.6	96104	82655.1	96991.6	55849	92.4	-14.3	1.19855
166571	100742	108360	137839	111007	81377	143	67.1	1.2041
115319	86195.8	87679	37065.6	83377.9	29134	-47.3	-24.2	1.20521
108441	89634.9	79286	37973.1	89338.2	27856	-1.1	27.5	1.20521
64281	81838.5	51476	85111.4	80763.6	69064	5336.1	2557.5	1.20521
156080	96351.1	106162	89012	92529	63045	26.4	27.5	1.20631
8103.75	68149.3	7793	2483.8	66931.9	2432	3.3	-14.3	1.20742
33955.5	69508.3	32015	19746.1	68651.5	18850	391.6	493.9	1.20742
114167	103026	72623	74544.8	99342.5	49177	1760	1481.7	1.20964
118678	90334	86099	43206.9	92806.1	30511	-9.9	-48.4	1.20964
5259.75	65050.6	5299	2360.6	65303.6	2369	-28.6	-14.3	1.20964
8329.5	65477	8337	4439.6	67758.2	4294	-20.9	-13.2	1.21297
143351	90918.2	103331	80856.6	95409	55540	14.3	25.3	1.21408
164565	106813	100970	118965	103306	75470	12.1	40.7	1.21518
66817.5	93703.5	46732	109278	95690.5	74842	12368.4	6212.8	1.21629
120986	97679.7	81173	55192.5	97176.3	37222	61.6	42.9	1.2174
6882	66580.9	6774	7211.6	68724.7	6877	-4.4	1.1	1.21851
126571	90427.8	91730	44529.1	87164.3	33480	-44	-23.1	1.21851
90891.8	86776.4	68644	41951.8	80324.7	34228	-22	-30.8	1.22073
209522	116758	117604	112042	121605	60382	34.1	-25.3	1.22184
11310	66637.8	11123	5425.2	69619.3	5107	19.8	9.9	1.22184
161821	102396	103569	102052	102388	65321	86.9	7.7	1.22516
105031	87208.7	78929	49315.2	95582.2	33813	-28.6	-81.4	1.22516
82100.2	79037	68076	124062	76343.2	106500	4468.2	2570.7	1.22516
124851	93900.8	87137	71044.6	93785.5	49645	-17.6	93.5	1.22627
101834	123323	54116	262143	95603.2	179699	6488.9	4382.4	1.22849
5407.5	67118.5	5280	5527.5	74938	4834	158.4	72.6	1.23403
176766	101371	114279	107584	117101	60210	-8.8	50.6	1.23514
8497.5	67412.2	8261	1719.3	70203.1	1605	11	-5.5	1.23736
66909.8	76517.7	57307	55772.2	77023.8	47454	8572.3	3987.5	1.24069
189314	107342	115583	96908.9	117310	54139	-67.1	-9.9	1.24401
10894.5	75923.2	9404	9003.5	77946.3	7570	3.3	14.3	1.24401
129005	90831.3	93079	47503.5	94002.9	33118	28.6	-26.4	1.24401
6999	66064.6	6943	3999.6	65974.8	3973	-1.1	-12.1	1.24512
126226	91608.4	90301	43227.8	89912.9	31508	33	-36.3	1.24734
152140	92464.9	107832	67248.5	96927.5	45469	44	50.6	1.24734
137121	90205.5	99621	48513.3	93220.2	34106	-3.3	33	1.24845
194692	106567	119731	123092	109904	73400	25.3	30.8	1.25066
143679	96128.2	97954	85453.5	105640	53013	17.6	20.9	1.25177
158030	110350	93853	127897	122863	68221	7867.2	4411	1.25288
144161	91501	103253	62939.8	94972	43432	16.5	7.7	1.25288
44059.5	93446.1	30900	65622.7	91741.3	46878	4298.8	2007.5	1.25399
64282.5	75065.4	56122	59271.3	73902.8	52561	5523.1	2813.8	1.25953
25257.8	74667	22169	31576.6	71265.4	29038	392.7	312.4	1.25953
14885.2	71466.6	13650	6581.3	71718	6014	-1.1	14.3	1.26619
141320	94784.3	97712	184175	110312	109418	154	90.2	1.26951
204413	117271	114235	131696	120716	71497	7322.7	3164.7	1.27173
87900.8	100829	57133	113166	91810.3	80780	5383.4	2491.5	1.28171
11542.5	75622.2	10003	4189.9	84880.8	3235	-44	1.1	1.28171
113886	94433.3	79036	180742	84926.4	139475	16016	6696.8	1.28503
70199.2	82936.6	55471	104251	78508.7	87025	5076.5	2321	1.28503
133124	90492.1	96411	52303.9	88038.8	38935	9.9	-25.3	1.28503
21801.8	69813.3	20466	8015.7	74207.8	7079	20.9	8.8	1.28614
102399	89856.2	74684	36489.2	85989.1	27810	20.9	63.8	1.28725
142022	97999.2	94976	60733.2	102380	38877	67.1	-25.3	1.28836
147092	92863.5	103806	94124.8	89428	68978	20.9	6.6	1.28947
16227.8	68361.6	15557	10909.8	72609.4	9847	199.1	162.8	1.29058
140619	100385	91803	75377.5	104029	47486	17.6	-16.5	1.2939
125935	98638.2	83672	147099	88523.1	108901	4782.8	2361.7	1.2939
139154	94780.7	96218	59215.2	89740.3	43244	30.8	55	1.29501
113206	89660.5	82746	56775.4	94019.8	39575	-1.1	-49.5	1.29612
190498	115765	107844	200074	126130	103956	2454.1	1166	1.29723
67244.2	75402.9	58445	20210.3	70806.3	18706	3.3	-66	1.29945
125642	86665.9	95009	53170.7	90763.6	38392	61.6	62.7	1.29945
126643	88173.2	94129	39404.2	89427.4	28877	52.8	75.9	1.29945
148175	105787	91796	53868.1	104639	33738	-40.7	80.3	1.30056
108857	86705.8	82279	47205.4	91083.6	33965	-4.4	37.4	1.30388
18774.8	79602.9	15457	6877.2	85247.6	5287	4.4	-15.4	1.31164
55323	91795.5	39497	72461.4	89079.5	53310	6471.3	3763.1	1.31497
5187	65904.5	5158	4034.8	68592.6	3855	24.2	13.2	1.31719
95546.2	87743.4	71364	44855.8	87610.1	33554	61.6	-2.2	1.31719
47741.2	76000.1	41168	40054.3	74232.2	35362	4158	1821.6	1.32051
85582.5	107414	52216	84451.4	94759.3	58407	2339.7	987.8	1.32162
9792	65636.5	9777	3251.6	65467.6	3255	-6.6	-13.2	1.32162
135903	91739.6	97085	73422.8	93029.1	51724	53.9	33	1.32273
7620	73169.9	6825	6985	72928	6277	31.9	-2.2	1.32384
124622	87354.9	93495	50603.3	85463.8	38804	29.7	-22	1.32495
138698	94489.8	96198	61785.9	90907.5	44542	46.2	-35.2	1.32495
8750.25	64856	8842	2747.8	68916.9	2613	25.3	-3.3	1.32606
127882	93680.6	89462	53773.5	95145.7	37039	110	53.9	1.32606
5121.75	65996.7	5086	4790.5	69891	4492	7.7	4.4	1.32717
5670	65791.3	5648	4378	71159.9	4032	16.5	-14.3	1.32938
130995	89232.6	96208	66883.3	87700.4	49980	45.1	72.6	1.33049
76374	80916.4	61857	151224	84009.4	117970	10192.6	4269.1	1.3316
145987	95806.1	99862	62108.2	94636.7	43010	236.5	97.9	1.33271
182504	111875	106910	136190	110328	80898	41.8	-13.2	1.33493
152081	99161.3	100511	85146.6	98647	56567	-40.7	-18.7	1.33604
31620	88064.6	23531	13104.3	91032.8	9434	-12.1	19.8	1.33936
145378	103318	92215	82704.6	99746.6	54339	-44	-38.5	1.33936
13687.5	66772.7	13434	6545	68106.2	6298	1050.5	623.7	1.34158
136341	88848.7	100567	64324.7	90436	46614	149.6	107.8	1.34158
144274	94164.7	100411	62859.5	95219.1	43264	112.2	116.6	1.34158
116800	89246.1	85770	69168	86671.3	52301	-6.6	5.5	1.3438
29831.2	83816.5	23325	39758.4	76525.2	34049	1117.6	1216.6	1.34934
6273.75	67193.4	6119	2748.9	67020.8	2688	7.7	-15.4	1.34934
6144	66324	6071	6780.4	76932.2	5776	99	11	1.34934
14176.5	68188.7	13625	14171.3	68429.9	13572	124.3	22	1.34934
174441	109431	104469	87799.8	110404	52118	90.2	55	1.35156
30784.5	68041.3	29651	12885.4	67063	12592	22	-40.7	1.35267
74637.8	80565.6	60714	107808	77177.4	91546	4602.4	1998.7	1.35489
8787	73116.4	7876	4833.4	74514.6	4251	-31.9	9.9	1.35821
134498	93823.4	93947	82993.9	97860.5	55580	314.6	123.2	1.35932
30576	73928.4	27105	21711.8	69675.1	20422	1119.8	632.5	1.35932
125625	87188.6	94427	52778	90572.1	38189	13.2	52.8	1.36265
5644.5	65252.8	5669	3407.8	66428.8	3362	-3.3	-5.5	1.36597
165106	98892.5	109416	86400.6	102927	55013	143	89.1	1.36597
8456.25	70642.3	7845	5029.2	66773.4	4936	2.2	38.5	1.36819
66350.2	82070.3	52983	60886.1	83392.2	47849	689.7	899.8	1.3693
127219	89708.4	92939	64726.2	95715	44318	30.8	37.4	1.3693
15015.8	67792.2	14516	8538.2	74459	7515	-25.3	-13.2	1.3693
71593.5	91878.4	51067	78553.2	90601.4	56821	2451.9	1591.7	1.37152
172298	114036	99019	202244	105578	125540	40.7	0	1.37263
6273.75	70187.2	5858	4813.6	68193.7	4626	4.4	8.8	1.37263
5402.25	67889.1	5215	2339.7	69256.8	2214	55	-7.7	1.37263
133568	95916.5	91262	50046.7	96231.6	34083	2.2	36.3	1.37263
140347	94528	97302	97586.5	95818.8	66745	203.5	63.8	1.37484
19550.2	94043.2	13624	30225.8	101683	19481	1007.6	541.2	1.37484
120133	93472.7	84228	86429.2	85696.9	66096	15290	9264.2	1.37484
43467	118050	24131	88566.5	126825	45766	8252.2	4398.9	1.37484
21571.5	72676.8	19452	5568.2	77510.1	4708	59.4	-7.7	1.37595
10818.8	64222.6	11040	7421.7	65692.7	7404	116.6	166.1	1.37706
14078.2	65513.9	14083	15884	66181.8	15729	46.2	180.4	1.37817
18660	70310	17393	8366.6	77172.9	7105	-14.3	-9.9	1.3815
5130	66892.1	5026	12003.2	67738	11613	767.8	321.2	1.38371
16472.2	73707.9	14646	6787	78294.8	5681	27.5	18.7	1.38371
26965.5	73520.5	24037	18845.2	72919.6	16937	305.8	319	1.38482
19401.8	70338.7	18077	22998.8	75593	19939	3441.9	1511.4	1.38593
143113	95353.2	98361	58146	91865.1	41481	45.1	50.6	1.38815
146804	93299.1	103119	102255	97726.2	68573	91.3	36.3	1.39037
189266	111109	111636	93552.8	115164	53238	24.2	-18.7	1.39037
135732	89186.1	99739	61230.4	91960.7	43636	67.1	25.3	1.39147
117716	101587	75941	134483	106222	82972	170.5	46.2	1.3948
158966	120217	86660	107969	139751	50632	47.3	22	1.3948
67098	78693.9	55879	54387.3	74564.4	47802	539	182.6	1.39702
12385.5	83004	9779	25710.3	84828.6	19863	1151.7	512.6	1.39813
69855	84126.9	54418	75952.8	89020	55916	4233.9	2404.6	1.40256
79960.5	89312	58674	55700.7	96714.7	37744	2568.5	1739.1	1.40256
9966.75	63464.9	10292	6848.6	64385.3	6971	157.3	112.2	1.40367
120099	89610	87834	67019.7	93236.9	47108	37.4	5.5	1.40367
18758.2	71815.7	17118	8763.7	74715.5	7687	-46.2	14.3	1.407
153850	101924	98924	73212.7	119766	40062	-27.5	14.3	1.41143
12696.8	66942.4	12430	3184.5	69520.1	3002	37.4	-22	1.41254
124629	93302.3	87540	55286	90056	40233	81.4	46.2	1.41587
30519.8	73276	27296	41639.4	74677.9	36542	513.7	295.9	1.41587
6921.75	65420.2	6934	1778.7	64940.9	1795	-3.3	31.9	1.41698
43215.8	100500	28181	81595.8	101605	52630	5175.5	3163.6	1.41698
129060	94324.5	89670	52020.1	88238.7	38636	11	14.3	1.41919
225970	130317	113640	238420	120075	130127	10767.9	5452.7	1.4203
81291	101426	52526	125826	103509	79666	9541.4	4230.6	1.4203
142322	94555.4	98643	52902.3	100858	34375	41.8	26.4	1.4203
139133	98726	92359	83463.6	91383.8	59856	18.7	13.2	1.42252
180502	111628	105971	115897	119832	63384	13.2	30.8	1.42363
147276	93139.7	103628	75387.4	97912.9	50459	196.9	61.6	1.42474
12360.8	65212.9	12422	3771.9	63286	3906	11	6.6	1.42695
11946	68554.6	11420	4969.8	72896.3	4468	36.3	-15.4	1.4325
161174	106798	98904	63305	101157	41013	36.3	66	1.4325
5130	66051	5090	2404.6	66548.9	2368	-18.7	15.4	1.4325
162526	105972	100510	75289.5	109658	44996	33	9.9	1.43361
56840.2	75229.9	49516	51198.4	73419.4	45701	1756.7	742.5	1.43361
9060.75	69777.4	8510	4175.6	69051.8	3963	1.1	-28.6	1.43582
69333.8	84889.1	53527	209408	81082.4	169257	16.5	29.7	1.43582
6310.5	66372.2	6231	2482.7	69711.3	2334	-3.3	0	1.43693
120134	91256.6	86274	46744.5	92294.8	33192	22	23.1	1.44026
124502	93418.7	87342	83563.7	91573	59804	127.6	18.7	1.44026
166862	106597	102587	106918	104975	66749	64.9	19.8	1.44248
8736	66149.3	8655	5388.9	66900.4	5279	-27.5	1.1	1.44691
137641	95976.3	93986	73029	101651	47083	31.9	-26.4	1.45024
118336	91808.5	84472	154518	87486.7	115749	3073.4	2396.9	1.45467
10798.5	67156.1	10538	2978.8	61699.9	3164	14.3	-24.2	1.45578
148038	103995	93291	87071.6	100164	56970	-25.3	-27.5	1.458
134498	90637.7	97249	55071.5	98107.1	36788	-69.3	11	1.45911
15835.5	70776.5	14663	3444.1	71023.5	3178	26.4	4.4	1.46798
140193	92926	98871	57555.3	95270.4	39592	51.7	29.7	1.46909
107067	87464.4	80224	48909.3	88849.1	36076	29.7	30.8	1.46909
31345.5	73251.3	28044	21740.4	69722.5	20435	554.4	498.3	1.46909
32946	73829.7	29245	9534.8	75267.7	8302	-16.5	-25.3	1.4702
51962.2	77247.9	44084	75577.7	75339.7	65743	2464	1221	1.47352
15960.8	65881.7	15877	22019.8	65915.6	21893	871.2	381.7	1.47574
115724	88520.2	85676	47009.6	89335.4	34486	-4.4	60.5	1.48239
12465	70899.7	11522	7813.3	72549.2	7058	12.1	-9.9	1.48239
21798.8	70842.2	20166	5778.3	78095.8	4849	-6.6	16.5	1.4835
7989	64725.8	8089	7367.8	65991	7317	64.9	100.1	1.48461
25255.5	75432.7	21942	8259.9	76620.1	7065	30.8	-1.1	1.48461
5028	63748.3	5169	3971	64162.6	4056	134.2	79.2	1.48572
7409.25	67931.3	7148	3587.1	74088.9	3173	47.3	46.2	1.48572
8825.25	70818.1	8167	4188.8	75107.3	3655	0	-3.3	1.48794
158899	98001.9	106259	96130.1	108260	58193	1014.2	412.5	1.49126
38829	68448.2	37177	20314.8	67667.1	19675	53.9	18.7	1.49126
94926	95638.1	65048	102931	84704.7	79638	12712.7	6503.2	1.49126
158015	99931.4	103628	73752.8	98833.7	48905	30.8	-5.5	1.49348
137367	91411.5	98483	77289.3	89175.1	56801	9.9	20.9	1.49459
155124	109527	92819	64691	111583	37995	1731.4	1112.1	1.49459
20435.2	70187.3	19081	6861.8	74477.5	6038	-2.2	-35.2	1.49681
162549	99019.5	107583	81857.6	99734.5	53789	-19.8	34.1	1.49902
115182	100392	75191	209314	99273.2	138180	9759.2	4452.8	1.50346
8264.25	64677.1	8374	2841.3	65820.9	2829	-7.7	-9.9	1.50346
129883	96697.6	88027	56436.6	99254.8	37264	4.4	48.4	1.50346
155315	100877	100902	79689.5	106404	49082	0	22	1.50678
5806.5	75879.3	5015	8210.4	82099	6554	1.1	-11	1.51011
72774.8	83239.4	57297	150137	82118.6	119819	7351.3	3347.3	1.51454
34005	77037.9	28928	35466.2	74313.8	31277	1151.7	695.2	1.51565
121304	88773.4	89551	45205.6	89860	32969	35.2	-22	1.51676
6284.25	66598.4	6184	2901.8	74812.1	2542	-7.7	-15.4	1.51898
19929.8	85866.6	15211	11457.6	94285	7964	46.2	-40.7	1.52009
159895	102921	101815	56140.7	109491	33603	6.6	27.5	1.52452
154698	103413	98037	83517.5	103543	52861	24.2	36.3	1.52674
12570	72357.3	11385	6141.3	81621.6	4931	34.1	22	1.52785
14330.2	68341.4	13742	7321.6	77856.3	6163	56.1	18.7	1.52896
19755	69534.5	18619	7065.3	79259.1	5842	68.2	18.7	1.53007
48083.2	74129.8	42509	29888.1	74829.9	26176	3340.7	2112	1.53007
107444	90446.2	77852	146485	83357.4	115167	3715.8	2112	1.53118
127460	99362.8	84068	84517.4	99315.6	55771	29.7	-47.3	1.53118
39055.5	75654.5	33832	53340.1	74924.9	46656	1631.3	754.6	1.53339
6865.5	68755.7	6544	11379.5	74502.2	10010	165	151.8	1.53339
139981	90298.4	101594	56868.9	90821.7	41036	104.5	39.6	1.53783
7611	71945	6933	4705.8	74636.8	4132	27.5	-37.4	1.54115
91002	81687.3	73009	30515.1	80775.4	24758	19.8	25.3	1.54115
102518	86330.5	77824	120393	78659.9	100306	4786.1	2657.6	1.54226
153824	99896.2	100915	102622	97174.6	69210	12.1	37.4	1.54559
10909.5	65115.2	10980	7296.3	63485.2	7532	572	388.3	1.5467
121653	94795.1	84104	43300.4	93300.5	30415	-30.8	6.6	1.5467
11186.2	67804.5	10812	7509.7	74298.9	6624	19.8	-6.6	1.54892
121760	93626.4	85229	55613.8	97684.5	37311	69.3	34.1	1.55335
10459.5	65165.3	10519	2458.5	66578.6	2420	63.8	31.9	1.55446
123025	91347.9	88262	56570.8	89152.9	41585	-12.1	25.3	1.55446
120717	89998.4	87905	47180.1	85268.2	36262	28.6	-18.7	1.55557
106444	82027.9	85043	40337	80286.9	32926	44	-27.5	1.55889
5904.75	71741.5	5394	3045.9	73795.2	2705	38.5	8.8	1.55889
154964	104274	97395	86499.6	108089	52446	-37.4	0	1.56
110044	88914.1	81110	45147.3	86201.3	34324	27.5	-36.3	1.56111
193393	129763	97672	175831	120355	95744	9486.4	4339.5	1.56222
12619.5	68982.5	11989	9748.2	71959.7	8878	48.4	34.1	1.56222
119365	85733.7	91244	41971.6	91283.7	30133	94.6	34.1	1.56333
165122	120028	90157	60866.3	131073	30433	42.9	-7.7	1.56444
5130.75	63647.3	5283	5142.5	63636.5	5296	678.7	286	1.56444
140593	96464.3	95516	215277	90070.5	156637	14957.8	6387.7	1.56666
49764.8	74738.9	43637	58565.1	74367.8	51610	4548.5	1931.6	1.56776
121249	91177.9	87150	72064.3	95392.9	49509	56.1	17.6	1.56887
9289.5	65723.5	9263	2135.1	65692.9	2130	-7.7	15.4	1.56998
140619	101018	91227	94369	100147	61755	112.2	50.6	1.56998
111484	88316.5	82728	42750.4	92103.3	30419	-1.1	-53.9	1.57442
123050	88667.5	90949	60833.3	88152.2	45226	51.7	0	1.57553
17646	80515.8	14363	9104.7	82850	7202	6.6	5.5	1.57663
262143	136537	125825	262143	156275	109933	8228	4009.5	1.57774
9250.5	70955.1	8544	7489.9	77422.4	6340	46.2	14.3	1.57774
138326	89556.4	101225	42802.1	87252.4	32149	26.4	-28.6	1.58218
6610.5	65225.2	6642	2094.4	65423.6	2098	-22	47.3	1.5844
77432.2	82946.8	61179	86620.6	80983.3	70098	3778.5	2106.5	1.58661
87238.5	87470.7	65362	108937	83477.4	85524	4940.1	2603.7	1.58883
50832	87298.9	38160	90238.5	86073.8	68707	9511.7	4985.2	1.58883
52978.5	80231.1	43275	160145	74963.8	140004	2679.6	2070.2	1.59105
12630	69556.3	11900	6026.9	76874.1	5138	33	-1.1	1.59216
10697.2	72110.2	9722	4622.2	75166.4	4030	70.4	8.8	1.59548
12756	73215.7	11418	10352.1	81317.9	8343	0	27.5	1.59659
209632	116861	117562	167109	106156	103165	71.5	85.8	1.59659
6639	69117.3	6295	2576.2	67968.5	2484	5.5	-7.7	1.59881
74153.2	96531.9	50343	156603	92998.3	110358	11262.9	5975.2	1.59992
18598.5	70154.9	17374	10827.3	75971.9	9340	82.5	46.2	1.60324
109018	90769.9	78711	45370.6	87589.7	33947	-29.7	15.4	1.60324
151151	100904	98171	72429.5	106255	44673	62.7	22	1.60435
130405	89557.5	95427	77838.2	95743.3	53280	-29.7	42.9	1.60768
9890.25	66828.3	9699	2530	65252.3	2541	-48.4	-9.9	1.60879
23766	77841.4	20009	5391.1	78443.9	4504	-11	9.9	1.61101
141041	91626.5	100880	81325.2	93185.2	57195	339.9	130.9	1.61211
115240	86295.4	87518	115721	103340	73388	6512	4566.1	1.61322
101142	87563.1	75699	146500	81998.5	117088	4882.9	2501.4	1.61322
88086.8	85329.1	67654	155397	87877.3	115890	6728.7	4089.8	1.61655
137399	95778.3	94015	66586.3	103371	42215	-20.9	33	1.62431
79205.2	83754.9	61976	123412	78070.5	103598	2516.8	1222.1	1.62764
5711.25	66564.6	5623	2930.4	70631.4	2719	-28.6	-9.9	1.62875
139537	96105	95153	97919.8	94357.8	68010	42.9	3.3	1.63096
34212.8	77747.7	28839	16102.9	85659.1	12320	88	25.3	1.63318
160948	100197	105272	78646.7	106723	48295	47.3	-38.5	1.63318
23973.8	78561.1	19999	32740.4	80883.4	26528	828.3	386.1	1.63651
89307.8	79545.4	73579	112626	78256.9	94318	3197.7	2080.1	1.63762
70565.2	81638.3	56647	31004.6	80519.8	25235	616	244.2	1.63762
7851	63947.7	8046	5995	65339.8	6013	202.4	112.2	1.63983
13833.8	66780.3	13576	3749.9	66944.6	3671	9.9	-23.1	1.64094
6277.5	73138.2	5625	3385.8	79303.7	2798	16.5	-5.5	1.64316
8151	69212.7	7718	3044.8	77222.9	2584	-4.4	7.7	1.64538
61321.5	98275.1	40893	63753.8	111003	37640	3540.9	1816.1	1.6487
117192	92972.8	82608	38657.3	87104.9	29085	5.5	11	1.64981
74680.5	82289.7	59476	111103	78940	92238	5936.7	2964.5	1.64981
130416	91894.7	93008	81734.4	102630	52193	26.4	27.5	1.65203
150524	93762.1	105210	85948.5	95778.3	58810	-48.4	-18.7	1.65314
6490.5	65571.4	6487	3996.3	68097.1	3846	-23.1	-24.2	1.65425
37508.2	71536.6	34362	35569.6	69857.9	33369	162.8	338.8	1.65536
10476.8	68509.7	10022	3386.9	78018.9	2845	-27.5	-14.3	1.65536
7401	65350.6	7422	4028.2	65555.5	4027	-28.6	-20.9	1.65757
70681.5	84109.9	55073	77752.4	81173.4	62774	5775	2589.4	1.65757
78331.5	84689.4	60616	83421.8	81968.4	66698	2864.4	1702.8	1.65979
138614	94432	96198	47111.9	89981.2	34313	52.8	42.9	1.65979
69595.5	79901.4	57083	62098.3	76937.3	52896	7148.9	3810.4	1.66312
185962	105919	115062	152799	109730	91259	22	55	1.66533
69158.2	80019	56641	66135.3	78588.7	55151	4822.4	2113.1	1.66644
185865	108289	112485	120804	110493	71652	27.5	-9.9	1.66866
28898.2	76846.2	24645	21330.1	79647.3	17551	453.2	234.3	1.67088
120432	95493.5	82651	67353	93420.9	47249	-40.7	55	1.67088
109384	89218	80349	54066.1	86035.3	41184	-18.7	-38.5	1.67199
7382.25	63176.2	7658	4254.8	64681.7	4311	27.5	-9.9	1.6731
135787	102526	86797	56059.3	116101	31644	33	29.7	1.6731
8087.25	68299.8	7760	4330.7	69751	4069	-36.3	36.3	1.6742
13321.5	74080.4	11785	11562.1	102272	7409	-33	1.1	1.6742
147160	98144.9	98266	56956.9	99282.6	37597	53.9	51.7	1.67642
151720	94511.7	105205	69268.1	102716	44195	225.5	81.4	1.67642
130938	105902	81029	85219.2	97019.5	57565	-19.8	-53.9	1.67864
125500	91917.8	89480	64176.2	92452.6	45492	82.5	27.5	1.68197
141086	103584	89263	43376.3	106158	26778	-12.1	12.1	1.68307
142139	90313.8	103143	105036	93880.8	73323	177.1	28.6	1.68418
18720	77422.3	15846	13486	102081	8658	-9.9	45.1	1.68529
102022	87032	76824	38127.1	83913.7	29777	-1.1	-59.4	1.6864
27502.5	68048.6	26487	10469.8	69420.1	9884	29.7	-33	1.68751
148570	96928.6	100452	69925.9	100367	45659	-53.9	30.8	1.69084
48537.8	70246.5	45283	33287.1	69463.6	31405	3042.6	1314.5	1.69084
72517.5	85522.9	55570	94780.4	88564.1	70136	6944.3	3410	1.69416
6412.5	67412.5	6234	6058.8	84249.8	4713	-6.6	14.3	1.69416
7704.75	67307.2	7502	6152.3	76595.2	5264	1.1	11	1.69527
147726	92464.2	104704	61197.4	95176.3	42139	34.1	-11	1.69971
105442	117724	58699	146082	132892	72041	2285.8	1650	1.70081
38580.8	85692	29506	37508.9	77030.1	31912	939.4	471.9	1.70636
28332.8	83764.8	22167	44981.2	87547.2	33672	3865.4	1698.4	1.70858
132375	90285.2	96088	62857.3	95352.4	43202	-20.9	-31.9	1.71079
141252	91266.7	101429	59129.4	88420.2	43826	-14.3	45.1	1.71301
8984.25	72413.2	8131	10992.3	70509.1	10217	29.7	52.8	1.71301
73553.2	79482.7	60647	85197.2	77774.2	71791	4681.6	2156	1.71412
22155	70193.4	20685	20500.7	70548.9	19044	247.5	138.6	1.71412
106578	87984	79386	31686.6	87806	23650	53.9	-18.7	1.71966
143554	95021.5	99009	69609.1	105830	43106	33	-23.1	1.72077
117287	88115	87233	58760.9	83078.9	46353	-37.4	12.1	1.72188
142688	95959.6	97449	85419.4	94679.9	59126	18.7	7.7	1.72188
123742	95034.6	85333	56037.3	98708.8	37205	48.4	-33	1.72632
8790.75	71906	8012	6570.3	73317.1	5873	2.2	19.8	1.72853
77274	90128.5	56189	121836	81433.6	98051	3834.6	2141.7	1.73186
133673	98927.3	88554	67501.5	103020	42941	36.3	-97.9	1.73297
256443	129753	129525	145504	128592	74155	202.4	63.8	1.73519
137105	89307.6	100611	51839.7	89602.5	37916	-8.8	27.5	1.73519
131824	89443.8	96588	63706.5	85113.4	49053	-1.1	33	1.73629
5838	65134.4	5874	3001.9	72729.2	2705	1.1	61.6	1.7374
5303.25	68443	5078	3801.6	75246.7	3311	-34.1	-8.8	1.73962
14801.2	70949	13672	21527	70388.3	20043	251.9	69.3	1.73962
132526	88440.1	98205	47578.3	83342.5	37413	-19.8	-2.2	1.74295
5921.25	65627.4	5913	2685.1	68873.1	2555	-4.4	0	1.74406
142503	90686.5	102982	63455.7	87899.9	47311	19.8	6.6	1.74627
14067.8	72742.9	12674	42108	74527.1	37028	2090	909.7	1.7496
8895	69730	8360	2715.9	72886.7	2442	18.7	-16.5	1.75182
5408.25	70646.8	5017	2279.2	72970	2047	-1.1	-14.3	1.75293
6562.5	69033.7	6230	2851.2	75988.7	2459	-39.6	24.2	1.75403
7529.25	64216.2	7684	2284.7	63525.7	2357	15.4	119.9	1.75514
141596	93734.3	98999	90745.6	104440	56943	144.1	78.1	1.75514
121876	102015	78295	53982.5	97189.6	36401	46.2	37.4	1.75514
139598	95257.9	96041	64439.1	96446	43787	151.8	51.7	1.75736
113534	90177.9	82510	59552.9	94358.6	41362	149.6	94.6	1.75847
23737.5	71564.1	21738	27731	72021	25234	786.5	348.7	1.76069
5190	66289.6	5131	3038.2	65583.5	3036	421.3	291.5	1.76069
36247.5	77383.4	30698	8097.1	75688.4	7011	78.1	9.9	1.76179
156309	105942	96693	104711	101421	67662	44	38.5	1.76401
15666	68146	15066	11641.3	70628.1	10802	886.6	638	1.76623
124156	94375.4	86216	47369.3	92945.9	33400	3.3	8.8	1.76734
149107	94812.6	103065	82218.4	98107.6	54922	-17.6	37.4	1.76845
15792.8	65452.1	15813	5542.9	65712.6	5528	27.5	44	1.77066
153627	97606.4	103150	72421.8	97115.6	48872	30.8	-59.4	1.77177
5391.75	64328	5493	5050.1	65563.3	5048	-24.2	-3.3	1.77288
118494	92869.1	83619	42341.2	89906.5	30864	7.7	-3.3	1.77399
5136.75	64342.9	5232	3309.9	72572	2989	16.5	7.7	1.7751
16557	69507.4	15611	13091.1	70816.2	12115	177.1	294.8	1.77621
16444.5	66851.1	16121	7561.4	72564.6	6829	6.6	-57.2	1.77621
125636	87973.4	93593	37327.4	82944.7	29493	1.1	23.1	1.77732
144479	91396.6	103599	54489.6	84433.5	42294	-12.1	-9.9	1.77732
161708	98085.2	108046	64269.7	115135	36583	22	25.3	1.77843
16529.2	64982.7	16670	5710.1	65013.4	5756	174.9	227.7	1.77953
88411.5	84662.6	68438	145416	85174.8	111887	4507.8	2049.3	1.77953
8780.25	63386.5	9078	7695.6	63263.8	7972	382.8	156.2	1.78175
154275	100530	100573	132700	92316.7	94204	1321.1	580.8	1.78508
204173	109227	122504	177323	117075	99262	57.2	22	1.78619
14056.5	65927.6	13973	4841.1	65402.3	4851	7.7	-1.1	1.7873
132345	90699	95628	45042.8	86956.9	33947	26.4	-50.6	1.78951
67311.8	88847	49651	50248	86253	38179	305.8	216.7	1.79173
160692	98714	106683	76318	97593.6	51249	-13.2	13.2	1.79284
6137.25	65009	6187	2711.5	68294	2602	7.7	22	1.79395
138820	101148	89945	66850.3	97249.8	45050	40.7	2.2	1.79506
163309	110987	96431	262143	74960.4	229185	35535.5	15369.2	1.79617
8303.25	64276.1	8466	3472.7	71839.3	3168	-12.1	20.9	1.79727
42150	79746.6	34639	148892	76775.3	127095	-51.7	-22	1.79838
184509	104829	115350	161186	110981	95183	13.2	5.5	1.8006
111976	111588	65764	139354	110773	82445	321.2	522.5	1.80947
21709.5	66011.9	21553	22267.3	64965	22463	83.6	122.1	1.80947
167417	99796.8	109942	70605.7	102786	45018	38.5	8.8	1.81058
121785	92524	86262	50619.8	97769.6	33931	49.5	-29.7	1.81058
6657	65952.1	6615	2467.3	65730.5	2460	-13.2	-5.5	1.81612
7214.25	66948.9	7062	7064.2	67027.6	6907	-5.5	6.6	1.81612
101426	83949.3	79179	41406.2	79134.4	34291	-3.3	-36.3	1.81612
143519	108696	86532	71153.5	120307	38760	7.7	16.5	1.81723
133258	119168	73285	262143	91255.7	188260	9682.2	5572.6	1.81723
112370	82583.5	89174	40487.7	82753.3	32064	-23.1	-41.8	1.81945
82914.8	77990.4	69674	25809.3	75295.5	22464	190.3	80.3	1.82167
151769	100761	98712	151461	105272	94291	0	-30.8	1.82167
7076.25	68440	6776	3228.5	67728.2	3124	33	-19.8	1.82388
163187	109266	97877	80011.8	118151	44381	5.5	30.8	1.82832
19050.8	67265.2	18561	16080.9	67323.2	15654	480.7	239.8	1.83054
121005	90693.9	87439	74537.1	89559.9	54543	16.5	-40.7	1.83165
145014	96873.1	98104	66860.2	93220.8	47004	-20.9	38.5	1.83386
116166	91172.1	83502	52466.7	92790.9	37056	-20.9	4.4	1.83386
64587	75022.6	56420	21580.9	71542.6	19769	-29.7	16.5	1.83386
6776.25	65001.2	6832	4417.6	64493.6	4489	192.5	173.8	1.83497
168086	113762	96831	72128.1	115278	41005	0	-25.3	1.83608
143752	96934	97189	56519.1	89564.7	41356	-30.8	3.3	1.83719
190712	119798	104330	262143	82916.9	207193	8226.9	3949	1.83941
137612	91903.7	98130	46054.8	92663.9	32572	53.9	-79.2	1.84162
26672.2	78378.3	22302	32293.8	76407.3	27699	2193.4	880	1.84162
48703.5	98852	32289	79637.8	107132	48717	8400.7	4572.7	1.84273
134716	87967.6	100364	55473	87372.4	41609	-72.6	-33	1.84384
30533.2	71904.4	27829	13929.3	87970.6	10377	6.6	37.4	1.84606
95421	90950.9	68757	132429	88206.1	98393	6546.1	3352.8	1.84717
7476	69270.1	7073	5072.1	74765	4446	17.6	28.6	1.84828
100664	84858.2	77743	37754.2	81893.9	30213	-6.6	-24.2	1.85493
130376	99604.7	85782	48176.7	104040	30347	-15.4	-27.5	1.85493
24497.2	66442.6	24163	6968.5	68986	6620	1296.9	811.8	1.85936
15722.2	64374.2	16006	5569.3	62918.4	5801	-6.6	35.2	1.85936
123492	87179.9	92833	43602.9	84102.8	33977	23.1	-36.3	1.86047
147472	98953.7	97669	80606.9	106097	49791	86.9	55	1.86158
14845.5	65086.6	14948	5547.3	64768.9	5613	-5.5	31.9	1.86269
149968	95735.8	102661	102047	93532.4	71502	45.1	29.7	1.8638
61711.5	79145.3	51100	54017.7	77077.8	45929	999.9	1178.1	1.86491
6903	66528.7	6800	3857.7	68719.3	3679	-1.1	-18.7	1.86491
5050.5	65947.3	5019	2803.9	67408.8	2726	26.4	22	1.86602
134456	88938.5	99076	75832.9	95070	52275	-18.7	-8.8	1.86713
11037	72922.8	9919	8985.9	74140.8	7943	-9.9	2.2	1.86713
16039.5	67149.9	15654	8332.5	70352.8	7762	-2.2	-23.1	1.86934
53535.8	113101	31021	157496	119396	86449	9567.8	5421.9	1.87156
23229	78507.3	19391	8959.5	81359.3	7217	-24.2	18.7	1.87267
21813	69757.3	20493	21811.9	72546.9	19704	964.7	429	1.87378
70349.2	85479.2	53936	77264	80201.1	63136	7245.7	3118.5	1.87489
5115	64353.4	5209	1926.1	66401.3	1901	33	-17.6	1.876
137028	91833.1	97789	71860.8	91559.8	51436	8.8	35.2	1.8771
14087.2	69295.4	13323	7382.1	69251.8	6986	0	-36.3	1.87821
120801	94176	84064	60443.9	102113	38793	27.5	15.4	1.87932
119777	89161.9	88039	41741.7	86711.8	31548	20.9	34.1	1.87932
127768	86089.3	97264	57822.6	87658.2	43230	26.4	24.2	1.87932
28290.8	89693.9	20671	42790	96363.9	29101	3542	2446.4	1.88265
11532.8	73637	10264	7498.7	73911.1	6649	-6.6	6.6	1.88376
110556	90271.8	80262	65753.6	86804.3	49643	338.8	146.3	1.88597
12775.5	65283.1	12825	9007.9	68485.1	8620	-14.3	-24.2	1.88597
115386	87309.2	86611	42891.2	86068.7	32659	19.8	3.3	1.89263
124284	91845.9	88682	58879.7	101123	38159	40.7	25.3	1.89595
10326	66235.2	10217	7912.3	67703.4	7659	181.5	157.3	1.89706
8797.5	72367.6	7967	6176.5	74752.2	5415	130.9	45.1	1.89928
151808	96946.6	102622	75895.6	99073.7	50204	-3.3	-31.9	1.90039
9714.75	64387.7	9888	10510.5	63779.3	10800	180.4	119.9	1.9015
14451.8	70817.2	13374	9817.5	74597.1	8625	97.9	56.1	1.90261
56871	78885.4	47247	76935.1	76722	65718	3843.4	1910.7	1.90593
11279.2	71344.2	10361	5591.3	74236.5	4936	40.7	-4.4	1.90593
68528.2	80174.7	56016	90384.8	75466.7	78491	3424.3	1699.5	1.90593
75081.8	78957.6	62319	66970.2	78622.8	55823	3933.6	2456.3	1.90815
187666	100978	121798	159912	99884.9	104921	3721.3	2304.5	1.90815
262143	160869	106794	168214	170248	64753	3328.6	1397	1.91037
28781.2	70145.3	26890	9029.9	73751.7	8024	26.4	57.2	1.91702
142562	93889.2	99510	58627.8	98576.9	38977	51.7	27.5	1.91813
54973.5	75016.5	48026	50887.1	73607.6	45307	1073.6	818.4	1.91813
61158.8	142439	28139	130688	146574	58433	10025.4	4486.9	1.91924
154370	93363.4	108359	79731.3	92720.6	56355	-62.7	-27.5	1.91924
27042	92520.2	19155	13787.4	99523.2	9079	33	-18.7	1.92145
71946	77920.6	60511	62905.7	75001.2	54967	3105.3	1722.6	1.92478
124236	91959.7	88538	48708	92266	34597	17.6	-41.8	1.92811
121540	94228.5	84531	83771.6	95258.9	57633	50.6	-23.1	1.92811
8419.5	66057.7	8353	17579.1	66439.7	17340	133.1	74.8	1.92922
168468	100336	110037	80539.8	116721	45221	265.1	125.4	1.92922
262143	120102	143043	236768	166096	93421	5951	3120.7	1.93032
213562	126888	110302	139150	120706	75550	4078.8	1956.9	1.93254
10785	65360.3	10814	11286	65368	11315	408.1	196.9	1.93365
227789	126421	118085	82748.6	134529	40311	36.3	90.2	1.93476
10203	76331.5	8760	6362.4	81678	5105	-6.6	23.1	1.93476
178678	111549	104975	89463	123238	47575	126.5	-13.2	1.93476
262143	123673	138913	237098	183631	84618	421.3	1037.3	1.93698
120176	86672.3	90869	64497.4	92835.7	45531	28.6	-14.3	1.9403
136946	93044.2	96458	69349.5	98310.4	46230	255.2	134.2	1.94363
147218	98275.5	98174	90406.8	94576	62647	34.1	24.2	1.94917
5471.25	65659	5461	1277.1	63744.1	1313	23.1	-2.2	1.95915
82239	84679.8	63647	97776.8	79721.1	80379	7334.8	3226.3	1.95915
60110.2	101669	38747	111650	98848.9	74023	12620.3	5446.1	1.96026
9427.5	65896	9376	2510.2	65436.9	2514	-26.4	-24.2	1.96359
8281.5	67808.1	8004	5828.9	78909.9	4841	53.9	39.6	1.9658
6691.5	67821.5	6466	5042.4	69849.6	4731	-27.5	16.5	1.97024
108308	87416	81199	50944.3	88580.5	37691	-3.3	22	1.97246
151504	96390.1	103008	64318.1	90865.3	46389	70.4	88	1.97357
29616	69162.8	28063	28946.5	72262.6	26252	370.7	304.7	1.97467
76470	96927.5	51704	53311.5	98776.5	35371	1785.3	1447.6	1.97578
6264.75	64061	6409	10065	64840.2	10173	507.1	204.6	1.97578
130730	92117.1	93007	61405.3	99649.8	40384	-30.8	19.8	1.97578
78945	75198.6	68801	54501.7	78705.7	45382	3235.1	2165.9	1.97689
72975	78601.2	60845	90093.3	77683.8	76005	1548.8	1267.2	1.97689
93929.2	108832	56562	152278	118631	84124	10279.5	4428.6	1.98354
12997.5	67797.2	12564	2906.2	69919.5	2724	46.2	15.4	1.98465
130059	89142.6	95617	79132.9	106531	48681	283.8	137.5	1.98576
178469	104135	112317	114619	99853.3	75227	246.4	72.6	1.98687
11907	69227.9	11272	3782.9	70975.1	3493	0	6.6	1.98798
60621	77466.3	51285	21025.4	85030.6	16205	72.6	55	1.98909
12984.8	78604.2	10826	20740.5	110105	12345	851.4	341	1.99241
9122.25	66500.1	8990	7800.1	83705.2	6107	46.2	-5.5	1.99352
160037	106289	98676	93341.6	109553	55838	90.2	51.7	1.99463
101016	87792.7	75407	42158.6	86916.6	31788	7.7	2.2	1.99574
14895	71882.1	13580	4370.3	74334.8	3853	-9.9	9.9	1.99796
16655.2	75422.8	14472	26483.6	73712.3	23546	11	96.8	1.99796
9477.75	71337.3	8707	12540	71668.4	11467	2185.7	943.8	1.99907
98051.2	86006.5	74714	36560.7	83945	28543	11	-14.3	2.00017
200141	132345	99108	108379	144502	49153	31.9	50.6	2.00128
6546.75	66129.4	6488	3217.5	69135.1	3050	19.8	0	2.0035
147111	97328.5	99057	84341.4	102547	53901	52.8	-7.7	2.0035
131252	93851.7	91652	96763.7	92564.6	68509	88	0	2.00794
164040	103112	104261	109530	110507	64957	157.3	99	2.01126
188696	107419	115123	183799	107967	111566	20.9	44	2.01348
138707	89191.6	101919	62737.4	85158.9	48281	57.2	-36.3	2.0157
140624	95648.8	96352	91138.3	94088.6	63481	42.9	7.7	2.01792
149619	91624.1	107018	126818	96973.8	85705	-9.9	16.5	2.02124
31881.8	117270	17817	82798.1	178272	30438	5673.8	3153.7	2.02457
11583	65131.1	11655	13846.8	71889.7	12623	-7.7	-24.2	2.02457
221722	126587	114789	236206	110985	139478	9581	4356	2.02678
75906	85133	58433	120774	81209.4	97465	5302	2546.5	2.02789
79854	80449.4	65051	73774.8	80003.1	60434	1632.4	1582.9	2.029
81162.8	78779	67519	68504.7	80391.2	55846	378.4	1108.8	2.03233
143127	91303.5	102734	56832.6	88691.1	41995	4.4	28.6	2.03455
109910	101651	70861	161029	120706	87429	6674.8	4105.2	2.03787
6285	63869.4	6449	4897.2	63641.3	5043	82.5	61.6	2.04674
56237.2	78758.1	46796	66298.1	77562.8	56018	5627.6	2860	2.04674
134652	96094.5	91832	69712.5	98501.1	46382	20.9	38.5	2.04896
32859.8	91393.1	23563	16038	113900	9228	-25.3	15.4	2.05007
94858.5	84100.8	73919	45976.7	87092.2	34597	2.2	-26.4	2.05007
5275.5	69160.9	4999	8351.2	72089.6	7592	-20.9	-33	2.05118
121028	92848.9	85426	56926.1	92406	40373	24.2	-3.3	2.05118
146636	99833.8	96259	71005	99181.2	46918	8.8	15.4	2.05229
117980	92295.4	83774	59035.9	85272.3	45372	8.8	34.1	2.05339
128455	89216.8	94359	40330.4	89775.9	29441	28.6	-45.1	2.05339
14471.2	70391.7	13473	7229.2	76328.8	6207	23.1	59.4	2.0545
151272	100397	98746	75037.6	112915	43552	0	1.1	2.05561
158962	103847	100318	107801	97479.9	72475	2.2	26.4	2.05672
8183.25	66928.4	8013	2918.3	65836	2905	22	8.8	2.06005
25162.5	75755.7	21768	24230.8	75528.6	21025	1412.4	845.9	2.06226
26202	71782.2	23922	14840.1	72121.7	13485	68.2	36.3	2.06781
5037.75	64660	5106	3693.8	66522.9	3639	349.8	215.6	2.06781
154321	93821.3	107796	75500.7	112427	44011	44	45.1	2.06892
27602.2	82472	21934	11686.4	111449	6872	27.5	-28.6	2.07113
149339	93517.7	104655	105186	96039.1	71778	34.1	39.6	2.07335
13280.2	67072.6	12976	3874.2	69829.4	3636	33	25.3	2.07335
124137	92643	87815	78004.3	89805.5	56924	-6.6	8.8	2.07335
148657	109362	89084	56723.7	108592	34233	31.9	25.3	2.07557
16568.2	68726.9	15799	8574.5	67622	8310	4.4	8.8	2.07557
180380	108999	108454	105694	119235	58093	17.6	7.7	2.07779
8659.5	72211.4	7859	4243.8	85840	3240	17.6	-15.4	2.08333
73041	90907.3	52656	110817	91873.7	79049	2656.5	1701.7	2.08444
113176	86557.2	85690	65683.2	89403.8	48148	46.2	13.2	2.08666
90058.5	83051.8	71065	148127	84312.5	115139	3817	2246.2	2.08777
6560.25	66153.6	6499	5419.7	66167.2	5368	11	31.9	2.0922
28127.2	101978	18076	44805.2	104743	28034	5867.4	2445.3	2.0922
213286	139882	99926	185683	126989	95827	2029.5	867.9	2.09442
130557	89935.4	95137	57750	96864.9	39072	-26.4	-2.2	2.09774
145693	100636	94878	54506.1	101770	35100	2.2	15.4	2.09996
145336	93990.6	101337	119095	96372.3	80988	169.4	152.9	2.10218
8208	65913.4	8161	1901.9	65774.6	1895	39.6	-63.8	2.1044
82556.2	85046.6	63617	133657	83994.9	104284	8785.7	4547.4	2.10551
134355	90948.5	96814	54158.5	95959	36988	-18.7	6.6	2.10661
119379	88038.4	88866	47857.7	85089.6	36860	3.3	3.3	2.10883
133837	93696.6	93612	99288.2	88640.9	73408	14.3	42.9	2.10883
76653	83367	60258	108088	93753.9	75556	918.5	1014.2	2.10994
111192	88309	82518	33271.7	86841.1	25109	8.8	-62.7	2.11105
148455	95134.8	102267	88501.6	101735	57011	-28.6	-31.9	2.1177
67370.2	76625.8	57620	51018	74738.8	44736	4407.7	1868.9	2.11881
111244	88082.1	82769	58622.3	86049.9	44647	28.6	-2.2	2.11992
25839.8	65951.4	25677	6454.8	63269.8	6686	-8.8	-8.8	2.11992
7109.25	68225.5	6829	5691.4	79631	4684	-41.8	-14.3	2.12214
142086	91431.5	101844	72341.5	90644.4	52303	18.7	-7.7	2.12879
134157	88365.6	99497	64486.4	90297.2	46803	61.6	7.7	2.12879
8502	74590	7470	2763.2	70793.2	2558	15.4	-4.4	2.13212
107803	88347.4	79968	34800.7	87881.4	25952	22	22	2.13766
78582.8	95575.7	53884	104071	93405.8	73019	8341.3	3594.8	2.13766
15888.8	75895.4	13720	7987.1	82095.8	6376	19.8	-3.3	2.14099
5617.5	63981.3	5754	3356.1	67426.5	3262	136.4	67.1	2.14099
6563.25	66697	6449	2201.1	66628.8	2165	-8.8	25.3	2.14209
7911	67896.2	7636	4317.5	73284.6	3861	-12.1	-1.1	2.14653
18627	70319.1	17360	6616.5	70028.9	6192	44	-56.1	2.14764
61742.2	80324.4	50375	64653.6	77761.4	54489	2876.5	1458.6	2.15096
146365	100330	95606	86952.8	104484	54540	41.8	13.2	2.15096
7418.25	69431.9	7002	4639.8	75080	4050	-20.9	2.2	2.1554
44982.8	94675	31138	82098.5	91436.7	58843	4369.2	2856.7	2.1554
152386	100958	98920	120336	106010	74392	-6.6	25.3	2.1554
26209.5	77449.1	22178	23020.8	95741.3	15758	1069.2	445.5	2.15651
143268	92881.6	101088	55743.6	93939.5	38889	25.3	-8.8	2.16094
93613.5	82326.5	74521	166956	79439	137736	6435	3777.4	2.16316
67935.8	94668	47030	115556	98354.3	76998	9169.6	4864.2	2.17092
36376.5	70269.7	33926	26216.3	67583.6	25422	3048.1	1326.6	2.17868
163450	95978.2	111607	93865.2	97168.6	63308	7.7	41.8	2.17979
43227.8	72205.3	39235	36477.1	71507.4	33431	695.2	573.1	2.1809
5375.25	66819.5	5272	6833.2	78744.6	5687	-20.9	2.2	2.1809
41097.8	71007.4	37931	17064.3	68714.4	16275	315.7	624.8	2.18201
130538	96709.9	88460	73289.7	101888	47141	308	174.9	2.18644
128218	94162.1	89239	68245.1	84080.8	53193	1236.4	479.6	2.18755
9048.75	81191	7304	3588.2	77892.1	3019	17.6	16.5	2.18755
30289.5	94883.3	20921	37008.4	92951.5	26093	1986.6	850.3	2.18866
124275	88810.8	91706	46104.3	86861.9	34785	49.5	-20.9	2.18866
117342	93274.7	82446	72242.5	90012.6	52598	52.8	-36.3	2.19199
7881	70070.4	7371	4800.4	74531.9	4221	28.6	4.4	2.19421
11638.5	68493.2	11136	2921.6	69322.9	2762	-7.7	-33	2.19421
120663	86094.4	91850	35456.3	84026.3	27654	-16.5	-52.8	2.19531
135336	92933.4	95438	70882.9	93440.2	49715	35.2	-12.1	2.20418
179494	105153	111869	180667	100063	118328	52.8	18.7	2.2064
41388.8	95657.1	28356	97344.5	97343	65537	8654.8	4353.8	2.20751
120041	87812.4	89589	50721	95294.2	34882	45.1	-5.5	2.20973
16374.8	67812.7	15825	4892.8	68972.8	4649	-36.3	7.7	2.21084
5856.75	65667.7	5845	2718.1	66641.8	2673	45.1	8.8	2.21084
193594	113482	111801	158947	127694	81576	103.4	113.3	2.21195
170819	111903	100040	95111.5	109226	57067	66	-25.3	2.21416
117410	96031.2	80126	73524	87527.4	55051	13.2	51.7	2.21527
31571.2	68975.4	29997	8860.5	72931.6	7962	97.9	26.4	2.21527
5931	65260.9	5956	3667.4	65740.4	3656	30.8	-37.4	2.21638
139158	93707.1	97323	70901.6	99539.6	46681	79.2	40.7	2.21638
125012	92700.2	88379	50169.9	95440.8	34450	23.1	3.3	2.21638
5674.5	63930.6	5817	1974.5	63091.6	2051	-1.1	-5.5	2.21749
39724.5	92802.4	28053	61953.1	100858	40256	7548.2	4057.9	2.2186
205318	111727	120434	215748	156663	90253	2586.1	1249.6	2.22082
124810	98404.5	83122	106367	89879.2	77558	-6.6	5.5	2.22192
116092	87238.4	87212	49804.7	86670.2	37660	15.4	26.4	2.22303
76264.5	78131.5	63970	72096.2	89571.5	52750	4436.3	3139.4	2.2319
19800.8	71520.2	18144	6506.5	79287.8	5378	62.7	25.3	2.23412
5740.5	66703.8	5640	10962.6	69880.8	10281	819.5	354.2	2.23634
5111.25	65182.1	5139	1630.2	64320.8	1661	17.6	17.6	2.23855
139817	94804.7	96652	81670.6	86630.3	61784	837.1	346.5	2.23966
32294.2	89342.6	23689	44885.5	85609.2	34361	3157	2252.8	2.24188
51060	85859	38974	76706.3	83834	59964	6039	3461.7	2.24299
188062	121146	101735	90702.7	117288	50681	145.2	28.6	2.24521
71370	80503	58101	118529	81872.1	94879	2802.8	1365.1	2.24632
48732.8	73041.7	43725	23391.5	70472.4	21753	1705	1453.1	2.24743
130012	93150.8	91470	47560.7	96098	32435	-1.1	26.4	2.24853
17785.5	77263.1	15086	8649.3	77830.6	7283	2.2	37.4	2.25408
32619	91500.2	23363	27178.8	91357.1	19497	14.3	-30.8	2.2574
28232.2	68327.1	27079	18990.4	68525.2	18162	949.3	669.9	2.25962
140716	97606.4	94481	61284.3	87103.2	46110	27.5	56.1	2.26073
122596	95738.7	83921	38863	101674	25050	47.3	50.6	2.26073
124113	86179.4	94383	61594.5	86139.2	46862	382.8	158.4	2.26406
135149	91103.2	97221	69278	98490.2	46098	-33	24.2	2.26627
7680	76364.2	6591	6570.3	81520.5	5282	-7.7	-4.4	2.26738
14700	75964.3	12682	8409.5	83453.2	6604	-11	-12.1	2.27071
117725	90489.7	85261	56892	92614.5	40258	5.5	-35.2	2.27182
23671.5	70986.3	21854	9996.8	73554.5	8907	5.5	22	2.27293
40167.8	73341.2	35893	40058.7	71015.1	36968	3955.6	1694	2.27514
68652.8	90768.8	49568	72354.7	86888.2	54574	2800.6	1294.7	2.27736
28919.2	86994	21786	13398	101532	8648	145.2	49.5	2.27847
10882.5	64182.5	11112	4605.7	65918.1	4579	101.2	188.1	2.27958
60440.2	75836.4	52231	60148	75289.5	52356	9268.6	4186.6	2.28069
136094	97281.1	91683	76274	114008	43845	42.9	-5.5	2.2829
11255.2	74245	9935	3594.8	75148	3135	12.1	-22	2.2951
150478	98078.2	100550	68656.5	91583	49130	25.3	6.6	2.29843
134713	91494	96493	69494.7	102604	44388	-1.1	19.8	2.30508
12975	70072.5	12135	4683.8	84607.9	3628	357.5	138.6	2.3073
144313	96048.3	98468	75645.9	95480.3	51922	61.6	20.9	2.30841
113983	93686.2	79734	170807	92063.5	121590	706.2	304.7	2.31173
70119	75673	60726	82040.2	74835.9	71845	8301.7	3595.9	2.31284
138837	91620.4	99310	61649.5	92717.6	43576	-16.5	-29.7	2.31617
132584	89764.2	96798	57403.5	86763.9	43359	18.7	2.2	2.31617
148545	91743.1	106112	116410	101692	75021	102.3	-9.9	2.31617
160266	95153.1	110382	76692	101685	49428	-9.9	40.7	2.31617
72705.8	96787.4	49230	118404	102736	75531	12007.6	6172.1	2.31617
122776	87207.8	92265	60699.1	88135.1	45135	-2.2	8.8	2.31838
134606	91580.2	96326	56588.4	89187.1	41582	-7.7	140.8	2.3206
5419.5	63983.5	5551	2267.1	66477.3	2235	0	-12.1	2.32171
6600.75	67655.1	6394	8006.9	70463.3	7447	-2.2	-29.7	2.32615
38519.2	81727.5	30888	20482	84432.5	15898	-12.1	-13.2	2.32947
132026	95576.3	90529	75177.3	90355.6	54527	51.7	22	2.32947
70767	85553.8	54209	95888.1	80161.8	78393	4924.7	2073.5	2.33058
123272	91379.5	88409	59994	94928.9	41418	18.7	41.8	2.33612
134448	91077.3	96744	57197.8	92464.6	40540	37.4	-26.4	2.33834
155667	97453.2	104684	63330.3	105633	39291	3.3	29.7	2.33945
119289	92364.4	84640	67274.9	87811.5	50209	13.2	9.9	2.34056
6850.5	67501.8	6651	1821.6	67868.3	1759	4.4	-12.1	2.34167
186946	108145	113289	98380.7	109279	59000	132	58.3	2.34167
120006	92590.3	84941	80232.9	90191.1	58300	249.7	78.1	2.34499
161890	97205.2	109147	127059	108798	76536	470.8	161.7	2.3461
76215	92175.9	54188	175139	99794.7	115015	2730.2	1287	2.3461
80434.5	81064.1	65027	193629	77072.3	164646	5183.2	2440.9	2.34721
75408	114934	42998	112731	129488	57055	4555.1	2115.3	2.34832
10758	65269.1	10802	12128.6	66766.9	11905	1182.5	458.7	2.34943
131428	92247.6	93371	80180.1	96864.1	54248	-47.3	-27.5	2.34943
156204	103561	98850	94491.1	111989	55296	66	-25.3	2.35054
9490.5	66188.1	9397	4827.9	86306.9	3666	6.6	17.6	2.35276
157604	98795.3	104547	81493.5	97573.1	54736	50.6	23.1	2.35276
11895.8	67909.4	11480	17956.4	68358.4	17215	2552	1128.6	2.35608
22494.8	73472	20065	18052.1	82593	14324	3182.3	1537.8	2.35719
5997	69622.6	5645	4559.5	78243.4	3819	-23.1	25.3	2.35941
26264.2	68649.7	25073	9988	71110.7	9205	3.3	-5.5	2.36163
187339	138896	88393	59904.9	143167	27422	79.2	8.8	2.36273
17536.5	65344.1	17588	12119.8	66118.6	12013	594	312.4	2.36384
131600	89030.4	96872	78465.2	89193.9	57653	-45.1	-15.4	2.36717
65429.2	85231	50310	46355.1	81452.3	37297	6167.7	2777.5	2.36828
47780.2	85480.6	36632	75696.5	80232.4	61831	4252.6	1988.8	2.36939
49343.2	98278.6	32904	82880.6	97287.6	55831	3960	2598.2	2.3716
13205.2	73315.8	11804	29288.6	75489	25427	757.9	364.1	2.37271
8192.25	67584	7944	3070.1	70597.2	2850	28.6	34.1	2.37826
7049.25	68098.4	6784	4244.9	67852.1	4100	-5.5	-58.3	2.37826
7904.25	66394.9	7802	5507.7	64849.6	5566	-8.8	12.1	2.38269
6469.5	68362.7	6202	3567.3	70375.3	3322	1.1	7.7	2.38269
142282	96522.2	96606	60681.5	90222.4	44078	29.7	11	2.38269
133746	93546.1	93699	92076.6	93862.6	64289	95.7	117.7	2.3838
24604.5	70159.7	22983	9610.7	66223	9511	107.8	4.4	2.38491
6273.75	69078.7	5952	4456.1	69120.7	4225	26.4	38.5	2.39045
17601	75545.2	15269	26715.7	77245.2	22666	1794.1	887.7	2.39267
126614	92837.7	89379	63123.5	93766	44119	-18.7	23.1	2.396
124653	88496.2	92312	59181.1	88697.9	43727	18.7	50.6	2.39711
6951	85451.3	5331	3943.5	114152	2264	82.5	49.5	2.39711
61720.5	103926	38921	94118.2	96785.4	63730	4393.4	3085.5	2.41041
10662.8	75997.2	9195	13157.1	74467.9	11579	1543.3	719.4	2.41041
18247.5	70832.7	16883	8019	77753.1	6759	14.3	-25.3	2.41041
144254	92230	102503	57726.9	100095	37796	18.7	26.4	2.41706
101278	88636.1	74883	191552	88057.9	142560	10000.1	4877.4	2.41706
128464	88596.8	95026	61429.5	92299.9	43617	-22	40.7	2.4215
166135	103604	105091	88123.2	101130	57107	85.8	37.4	2.42482
225200	123674	119336	171750	138138	81482	320.1	178.2	2.42482
36893.2	92886.5	26030	117141	111231	69018	4782.8	3207.6	2.42704
158119	95064.2	109005	82002.8	97125.3	55332	74.8	56.1	2.42815
177428	107980	107686	262143	83953.8	204634	75.9	53.9	2.42926
159605	102571	101977	75164.1	93372.4	52756	-1.1	49.5	2.43259
125798	95150.5	86645	74253.3	92346	52696	-1.1	3.3	2.4348
56574.8	75278.3	49253	66102.3	74539.4	58118	1538.9	817.3	2.4348
118510	87056.5	89214	46113.1	94988.8	31815	105.6	53.9	2.44035
127671	108505	77112	75601.9	105746	46854	17.6	-31.9	2.44256
9939.75	66702	9766	3919.3	70856.6	3625	-8.8	-19.8	2.44367
4934.25	64609.6	5005	2473.9	66802.4	2427	3.3	-4.4	2.44478
137674	90945.7	99209	66898.7	95000.5	46150	-19.8	-3.3	2.44589
53286	81705	42741	53676.7	79939.9	44005	4281.2	2733.5	2.45033
8190	65209.6	8231	12831.5	64706.5	12996	182.6	102.3	2.45254
45608.2	76286.5	39181	19803.3	83162.2	15606	-25.3	-46.2	2.45476
130310	102731	83130	75862.6	94577.2	52568	75.9	12.1	2.45476
123349	111315	72621	165182	99855.5	108410	1875.5	955.9	2.4592
83334	85068.2	64200	94245.8	79658.7	77537	6845.3	3267	2.46252
6325.5	64151.6	6462	2026.2	61964.1	2143	119.9	-1.1	2.46474
118018	85982.4	89954	46714.8	93741.4	32659	-2.2	45.1	2.46696
12564.8	74432.2	11063	18418.4	75057.1	16082	92.4	69.3	2.47028
25977.8	99010.1	17195	45103.3	112280	26326	3020.6	2215.4	2.47028
62247	85397.1	47770	75706.4	97686.4	50790	5402.1	2316.6	2.47139
140844	93087.3	99158	55468.6	95579.9	38033	501.6	258.5	2.47694
66948.8	75825.3	57864	55429	73307.3	49553	524.7	642.4	2.48248
15791.2	70607.6	14657	5065.5	79686.2	4166	-4.4	20.9	2.48359
86860.5	88314.5	64457	90248.4	84130.2	70302	2051.5	1597.2	2.48691
15943.5	70604.3	14799	8163.1	76479.9	6995	8.8	-25.3	2.48691
121886	90622.7	88145	55690.8	91207.3	40016	37.4	-3.3	2.48913
121757	90842.1	87839	45287	91980.3	32267	63.8	11	2.49024
66819	78027.3	56122	22452.1	72416	20319	33	-30.8	2.49135
15390.8	65238.2	15461	13521.2	66605.9	13304	1269.4	547.8	2.49246
134247	90826.6	96866	51240.2	93864	35776	72.6	30.8	2.49357
138009	89685.9	100847	88786.5	90295.2	64441	3.3	38.5	2.49467
19400.2	94557.1	13446	36751	99872	24116	7850.7	3422.1	2.498
122341	93799.8	85477	54027.6	97638.2	36264	12.1	-22	2.49911
69339	79322	57288	83430.6	78326.1	69807	3832.4	1793	2.50022
116914	89400.4	85705	46145	86050.5	35144	-22	62.7	2.50244
39038.2	78344.3	32656	11251.9	89512.6	8238	-39.6	12.1	2.50244
126495	86987.3	95301	44249.7	88405	32803	18.7	-5.5	2.50465
127294	91870.8	90805	44506	90807.8	32120	79.2	-37.4	2.50909
68133.8	76949.3	58028	59475.9	74049.4	52638	2941.4	1424.5	2.5102
132029	95157.5	90930	45802.9	101712	29512	7.7	23.1	2.51241
112530	88402.1	83423	46972.2	87727.9	35090	20.9	40.7	2.51241
135008	89078.9	99326	58910.5	90933.4	42457	74.8	5.5	2.51463
14143.5	68305.7	13570	11892.1	72384.2	10767	786.5	325.6	2.51463
190049	123816	100593	212526	109337	127387	3345.1	1578.5	2.51796
84713.2	92133.3	60258	128728	91668.9	92030	2032.8	1314.5	2.52461
137030	95277.9	94255	61428.4	102507	39273	-18.7	-15.4	2.52572
88237.5	93790.3	61656	122577	90491.9	88773	3231.8	1692.9	2.52794
85144.5	87674.3	63645	135357	81244.6	109186	3691.6	2033.9	2.52905
13389	64997.2	13500	5051.2	64017.7	5171	5.5	-3.3	2.52905
117268	92209.1	83346	49992.8	90860.2	36059	-18.7	-9.9	2.53015
115853	87079.6	87191	40596.6	86218.8	30858	64.9	-6.6	2.53237
55254	90786.9	39886	96048.7	91502.6	68792	7499.8	4017.2	2.53348
142690	91979.4	101668	81383.5	99731.7	53479	116.6	-60.5	2.53459
23331.8	70931.5	21557	30316	70961.8	27998	3092.1	1263.9	2.5357
262143	153316	112055	170387	144288	77390	529.1	383.9	2.53902
130223	96191.6	88722	49404.3	97349.9	33259	19.8	9.9	2.54013
54960	73904	48737	27905.9	75907.6	24093	902	1234.2	2.54235
18760.5	69687	17643	4512.2	70040.6	4222	124.3	83.6	2.54346
34935.8	104517	21906	55512.6	100488	36204	6054.4	3371.5	2.54457
112498	87152.9	84595	47883	91382.1	34340	57.2	25.3	2.54457
167842	104367	105394	64529.3	109932	38469	27.5	28.6	2.55122
135725	100365	88625	86244.4	115998	48726	1794.1	762.3	2.55122
135477	88961.5	99803	47638.8	83177.2	37535	-34.1	5.5	2.55233
8854.5	75430.7	7693	19124.6	79416.4	15782	2416.7	1041.7	2.55455
96231.8	86367.5	73021	130415	83844.6	101937	8840.7	5142.5	2.55455
88852.5	79656.3	73102	152775	77720.3	128824	6056.6	2715.9	2.55787
119162	90104.6	86670	40154.4	90409.8	29107	25.3	26.4	2.56231
20212.5	65340.4	20273	16650.7	65958.7	16544	214.5	246.4	2.56342
40599	77748.1	34222	57743.4	81382.2	46500	4183.3	1862.3	2.56453
147037	95081.3	101347	78906.3	99400.4	52024	-45.1	7.7	2.56453
24369.8	77024.2	20735	48440.7	80104.2	39631	5033.6	2193.4	2.56563
12230.2	65526.6	12232	10390.6	66305.6	10270	38.5	73.7	2.56785
139399	90650.2	100779	53903.3	91810.9	38477	113.3	37.4	2.56896
139326	95239.2	95873	92073.3	93853.4	64293	49.5	-9.9	2.57007
130518	103244	82849	106542	104061	67098	34.1	31.9	2.57118
27509.2	74142.4	24316	33305.8	72156.3	30250	172.7	199.1	2.5745
110806	90061.7	80631	68374.9	91175.8	49147	-25.3	11	2.57672
9891.75	66659.7	9725	5465.9	70877.2	5054	28.6	-8.8	2.57672
45161.2	99042.5	29883	89841.4	97165.6	60596	194.7	181.5	2.57783
24424.5	72135.4	22190	31047.5	70926.1	28688	1104.4	587.4	2.58005
138070	94026.9	96234	58952.3	96457.2	40054	67.1	79.2	2.58227
124770	92937.6	87983	58616.8	94590.5	40612	69.3	-5.5	2.58559
156129	95501.9	107140	74426	92545	52705	19.8	20.9	2.58559
122714	91551.4	87843	54260.8	91775.8	38747	50.6	-53.9	2.58559
125095	91010.3	90080	49725.5	91989.2	35426	40.7	35.2	2.5867
10002	66628.5	9838	2069.1	65161.2	2081	-29.7	25.3	2.5867
141474	93980.4	98655	65850.4	93540.2	46136	24.2	-4.4	2.5867
9095.25	70142	8498	19717.5	73500.1	17581	481.8	254.1	2.58781
7747.5	64771	7839	5838.8	65759	5819	407	211.2	2.59003
143269	96293.2	97507	67507	98669.4	44838	4.4	13.2	2.59114
128673	91765.7	91894	82882.8	97000	55998	58.3	-29.7	2.59224
25923	70123.8	24227	10764.6	70723.7	9975	69.3	-8.8	2.59446
23619	66820.4	23165	13609.2	70172.5	12710	-4.4	8.8	2.59557
10238.2	66816.8	10042	10666.7	67119.8	10415	92.4	167.2	2.59557
13323.8	74023.9	11796	8451.3	84779.5	6533	-12.1	16.5	2.59779
34515.8	94345.3	23976	72829.9	98633.6	48391	5139.2	2193.4	2.59779
13154.2	65817.4	13098	12475.1	66937	12214	1519.1	654.5	2.60111
16588.5	66741	16289	6061	68960.7	5760	2.2	-6.6	2.60111
151007	93756.9	105554	50642.9	90181.1	36803	-17.6	20.9	2.60111
133086	89647.8	97291	56548.8	85424.8	43383	-75.9	-47.3	2.60222
131618	95924.1	89922	159325	91099.3	114617	15623.3	6871.7	2.60222
37586.2	73807.5	33374	12048.3	73124.4	10798	132	84.7	2.60444
6095.25	64221.6	6220	3485.9	64063.9	3566	738.1	290.4	2.60666
8142	66063.4	8077	2192.3	65217.7	2203	-24.2	1.1	2.6122
49440	109879	29488	91800.5	103956	57873	6947.6	3964.4	2.61331
145656	94305.7	101221	64802.1	89660.7	47366	-59.4	5.5	2.61442
166058	101797	106906	108171	102360	69256	-1.1	3.3	2.61553
15353.2	72200.8	13936	17606.6	75713	15240	2799.5	1301.3	2.61664
124816	94469	86589	51552.6	88673.6	38101	-57.2	-30.8	2.61664
119576	96204.1	81457	64717.4	85233.8	49761	2.2	-24.2	2.61664
149122	95700.1	102120	77811.8	97509.9	52297	-4.4	7.7	2.61885
127988	94591.9	88674	72066.5	88961.2	53090	29.7	25.3	2.6244
5940	67725.1	5748	10948.3	68786.1	10431	534.6	218.9	2.63438
175246	101069	113635	121704	101089	78901	293.7	113.3	2.63659
20005.5	83481.7	15705	194170	93543.6	136034	90.2	69.3	2.6377
66239.2	79605.6	54532	78832.6	84761.3	60952	6648.4	3241.7	2.6377
8223	67220	8017	8543.7	74705.8	7495	-1.1	-36.3	2.63881
164631	106162	101630	95805.6	108585	57823	225.5	72.6	2.63992
8896.5	66269.7	8798	7857.3	68566.7	7510	233.2	182.6	2.64436
32532	70524.2	30231	25362.7	73375.3	22653	264	60.5	2.64546
57732.8	95983.5	39419	112259	108706	67678	8435.9	4522.1	2.64768
170386	108802	102630	91388	108984	54955	20.9	0	2.64768
120742	86822.7	91139	49704.6	87608	37182	-15.4	-24.2	2.64879
6798.75	64733.8	6883	1956.9	65199.5	1967	-7.7	9.9	2.65101
53255.2	95583.5	36514	107292	97452.3	72153	11509.3	5916.9	2.65101
26684.2	68006.2	25715	21719.5	68843.5	20676	374	326.7	2.65323
120118	93002.8	84643	63236.8	99048.5	41841	64.9	42.9	2.65433
112684	111393	66296	159412	100752	103692	9454.5	4301	2.65544
20051.2	75560.9	17391	11684.2	91420.2	8376	-34.1	-6.6	2.65655
146353	90654	105802	67910.7	91010.5	48902	2.2	40.7	2.65655
130426	91608.1	93306	66617.1	95176	45871	-47.3	48.4	2.65877
33419.2	78217.4	28001	17315.1	91498.3	12402	34.1	42.9	2.65988
200105	116208	112850	176816	137181	84471	2652.1	1482.8	2.66099
60798	83257.6	47857	96164.2	81963	76891	3850	1644.5	2.66099
17111.2	67951.5	16503	3852.2	71843.4	3514	-55	-15.4	2.66431
6533.25	65318.5	6555	8872.6	66272.5	8774	855.8	382.8	2.66653
11628	66852.6	11399	3859.9	68423.7	3697	29.7	-30.8	2.66986
26598.8	71913.2	24240	14620.1	69881.3	13711	75.9	324.5	2.67207
11600.2	65713	11569	5218.4	71442	4787	81.4	70.4	2.67429
11234.2	65666.1	11212	8231.3	66141.1	8156	247.5	143	2.67429
53649.8	80282.9	43795	66177.1	75322.3	57579	3766.4	1692.9	2.6754
118250	92435.4	83838	41622.9	89718.4	30404	-2.2	-36.3	2.67651
18966	90390.2	13751	18926.6	76519	16210	1314.5	510.4	2.67651
134228	98686.1	89139	85107	89712	62172	-11	9.9	2.68871
108332	102217	69456	119494	99515.4	78693	4677.2	2669.7	2.68871
29736.8	79323.8	24568	230019	76846.1	196165	22	30.8	2.69203
73426.5	83179.1	57852	86817.5	79160.7	71875	5954.3	2853.4	2.69314
19138.5	69851.9	17956	5424.1	68163.7	5215	45.1	26.4	2.69536
53239.5	76862.7	45394	59503.4	77050.8	50611	3246.1	1633.5	2.69536
225676	135973	108771	245815	101887	158113	3796.1	2016.3	2.69979
16240.5	69879.7	15231	4758.6	67987.7	4587	118.8	12.1	2.69979
11818.5	72856.5	10631	4805.9	73968.9	4258	-4.4	48.4	2.7009
11760	75983.8	10143	7416.2	76144.2	6383	-12.1	-3.3	2.70312
155500	102298	99619	110956	111579	65170	113.3	17.6	2.70755
43536	99978.1	28538	101851	117655	56733	4376.9	2916.1	2.70755
129456	91667.7	92552	59970.9	91736.2	42843	24.2	60.5	2.70977
49417.5	86374.9	37495	74692.2	80928.3	60486	4221.8	2622.4	2.70977
50284.5	94468.7	34884	95635.1	94262.9	66490	4321.9	3023.9	2.71642
7415.25	66289.2	7331	4700.3	76002.7	4053	-25.3	27.5	2.71642
141528	95677.6	96942	69867.6	91795.3	49881	2.2	-11	2.71975
21192	72207.5	19234	5273.4	79374.7	4354	-19.8	6.6	2.71975
101276	86018.6	77160	41801.1	91242.9	30024	93.5	62.7	2.72308
100088	92146.2	71184	182864	86018.4	139321	15590.3	7399.7	2.72418
26478	75815.4	22888	33816.2	74097.4	29909	317.9	217.8	2.7264
143914	98240.5	96005	61429.5	91519.3	43989	-23.1	53.9	2.72973
72484.5	87123.9	54524	106362	84888.8	82114	6245.8	2858.9	2.73638
154232	103192	97951	92423.1	102592	59040	31.9	11	2.73749
10452	70348.4	9737	14963.3	71127.5	13787	3349.5	1399.2	2.7386
11563.5	65088.5	11643	4445.1	65596.5	4441	22	39.6	2.7386
21927.8	70572	20363	7593.3	106309	4681	-13.2	-19.8	2.7386
49422	70255.5	46102	13556.4	67412.7	13179	380.6	896.5	2.7386
7762.5	66717.8	7625	2272.6	68257.2	2182	50.6	12.1	2.7386
13152	67852.4	12703	3297.8	71540.8	3021	25.3	11	2.73971
54605.2	112901	31697	134570	121592	72531	5902.6	2627.9	2.7508
103542	86299.5	78630	116049	83904.8	90643	6345.9	3025	2.7519
30401.2	71799.9	27749	10564.4	77591.5	8923	33	45.1	2.75523
38155.5	71867.5	34794	36984.2	70316.1	34470	2949.1	1226.5	2.75523
16662	69463.2	15720	4334	75240.5	3775	9.9	-38.5	2.75634
137303	90671.3	99241	57206.6	88236.8	42489	2.2	18.7	2.75745
117894	90087.9	85764	46796.2	88989.2	34463	13.2	-12.1	2.75856
126893	87594.8	94938	66942.7	89420.7	49062	35.2	2.2	2.75856
113613	85418.3	87168	47312.1	86280	35937	-92.4	17.6	2.76521
136681	92831.6	96492	76063.9	105316	47333	44	51.7	2.76632
88987.5	84375.8	69118	87228.9	86209.4	66311	3393.5	2252.8	2.76743
6354.75	66273.9	6284	5373.5	74943.1	4699	-15.4	13.2	2.76964
194222	112518	113125	123839	113037	71799	-40.7	9.9	2.76964
5955.75	66823.5	5841	7737.4	132987	3813	17.6	-16.5	2.77186
121640	90647.5	87943	48705.8	94681.1	33713	-19.8	74.8	2.77297
38127.8	74781.2	33414	12168.2	79435.7	10039	1994.3	1600.5	2.77408
24057.8	70749.3	22285	9971.5	86647.1	7542	-38.5	57.2	2.7763
135771	94893.6	93767	86411.6	104329	54281	58.3	18.7	2.7774
125539	95503.1	86147	46118.6	93747.8	32240	45.1	39.6	2.77851
232448	126633	120298	184580	148102	81678	5134.8	2673	2.77962
22914	69151.4	21716	7412.9	75718.8	6416	93.5	24.2	2.78184
8271	65806.5	8237	5912.5	72291.3	5360	15.4	3.3	2.78406
66441	77610.8	56104	70514.4	75736.8	61017	8413.9	3906.1	2.78406
152774	95096.3	105285	89487.2	96723.5	60633	12.1	-59.4	2.78627
5136.75	64293.8	5236	3052.5	64345	3109	18.7	22	2.7896
41770.5	75030.1	36485	45272.7	80238.8	36977	4990.7	2822.6	2.79182
6529.5	66966.7	6390	5786	73061.9	5190	-3.3	18.7	2.79182
135779	99640.9	89305	86710.8	95355	59595	80.3	-6.6	2.79514
6538.5	68759.2	6232	2057	67947.4	1984	29.7	34.1	2.79514
48504	74891.2	42445	57319.9	76166.2	49320	3721.3	1609.3	2.79958
7274.25	65520.2	7276	8288.5	66821.9	8129	292.6	145.2	2.8018
262143	116041	148049	262143	134179	128036	3034.9	1423.4	2.80291
127299	90181.2	92510	54733.8	93334.6	38432	14.3	-74.8	2.80291
159236	95019.1	109827	97952.8	103201	62203	26.4	13.2	2.80401
10852.5	66457.6	10702	6781.5	72905.6	6096	-61.6	19.8	2.80512
146029	96789.3	98876	99425.7	97753.6	66657	14.3	-2.2	2.80623
160474	96842.1	108598	97671.2	94337.4	67852	322.3	102.3	2.80623
126400	98454.7	84138	46029.5	98205.9	30717	18.7	-18.7	2.80845
141188	97087.9	95304	87892.2	91857.4	62707	7.7	47.3	2.81178
136045	96053	92822	58782.9	105053	36671	26.4	4.4	2.81288
36649.5	75687.3	31734	21305.9	86528.1	16137	2.2	-12.1	2.81288
9219.75	67526.3	8948	5018.2	87442.9	3761	-11	30.8	2.8151
6921.75	70416.6	6442	5149.1	80633.6	4185	29.7	37.4	2.81621
31766.2	75110.3	27717	23507	101066	15243	434.5	224.4	2.81954
111674	91037.5	80392	37166.8	85543.4	28474	-1.1	17.6	2.82841
143549	93938.3	100147	55201.3	93663.9	38624	9.9	34.1	2.83062
144038	107993	87410	41539.3	106661	25523	-38.5	24.2	2.83062
10469.2	68256.3	10052	6499.9	78899.3	5399	7.7	8.8	2.83173
107966	86784.5	81531	52891.3	84978.8	40790	140.8	92.4	2.83284
145215	96510.6	98609	84559.2	99550.4	55667	82.5	19.8	2.83395
169280	100486	110403	82518.7	101284	53394	327.8	114.4	2.83395
10780.5	70743	9987	9826.3	75266.1	8556	-29.7	5.5	2.83506
127654	97097.4	86160	48629.9	106078	30044	59.4	4.4	2.83617
139918	90556.4	101259	66473	88934.6	48984	51.7	48.4	2.83617
7340.25	68613.7	7011	4197.6	77644.3	3543	167.2	63.8	2.83617
138084	93752.6	96525	109080	102960	69432	421.3	226.6	2.83728
15886.5	65238.3	15959	10991.2	65993.5	10915	139.7	173.8	2.83949
157795	103302	100107	127630	106703	78389	110	55	2.8406
14382.8	70410.7	13387	6572.5	79164.7	5441	18.7	8.8	2.85058
5613.75	67233.7	5472	3536.5	72134.5	3213	17.6	9.9	2.85169
138672	94691.4	95975	68500.3	89632.3	50085	29.7	35.2	2.85169
41157	86840.5	31060	50591.2	84296.4	39332	1211.1	759	2.8528
137695	97425.8	92624	53969.3	94152.5	37566	47.3	34.1	2.85391
77543.2	101005	50313	102059	106512	62796	8615.2	3848.9	2.85391
107556	111544	63193	167827	108107	101739	5406.5	2717	2.85502
117881	86433	89381	52233.5	87859.3	38962	-3.3	-27.5	2.85613
15536.2	74888.5	13596	7317.2	81388.3	5892	25.3	16.5	2.85834
86556	82203.5	69006	64874.7	73804	57607	374	138.6	2.86721
135766	94092.2	94562	52889.1	91825.6	37747	66	29.7	2.86943
40140.8	70584	37270	16942.2	69213.6	16042	1463	1244.1	2.87608
162316	101147	105169	98189.3	100253	64187	8.8	42.9	2.8783
136916	86953.4	103192	45701.7	82820.1	36164	78.1	621.5	2.88163
110606	87271.6	83059	43500.6	88027.4	32386	39.6	7.7	2.88274
134088	89238.6	98473	48173.4	87697	36000	-5.5	3.3	2.88274
62839.5	98539.2	41793	138013	111701	80973	3896.2	2303.4	2.88274
33602.2	73422.4	29993	31203.7	78381.2	26090	493.9	368.5	2.88384
30513	108385	18450	87244.3	114341	50005	6574.7	3599.2	2.88495
131172	91843.8	93599	51044.4	94779.6	35295	-5.5	-26.4	2.88606
56840.2	75836.4	49120	38496.7	82346.1	30638	1899.7	1646.7	2.88606
10437.8	66226	10329	11693	66566.4	11512	680.9	283.8	2.88717
20929.5	73724	18605	16947.7	98657.4	11258	58.3	29.7	2.89161
79874.2	81512.3	64219	83417.4	76825.7	71159	8779.1	3749.9	2.89271
143107	93142.8	100691	67247.4	91381	48228	-12.1	39.6	2.89271
143252	94261.2	99597	68020.7	93140.7	47861	36.3	91.3	2.89382
170938	111642	100344	183728	111706	107790	48.4	13.2	2.89604
8265	65782.7	8234	3521.1	69589.5	3316	-9.9	-13.2	2.90048
5976.75	64828.2	6042	1874.4	63287.3	1941	25.3	-9.9	2.90158
8996.25	65146.8	9050	4612.3	68140.6	4436	-37.4	-12.1	2.9038
127640	88123.5	94924	55842.6	88998.3	41121	37.4	7.7	2.90491
105057	87069.4	79075	45190.2	90438.4	32747	-16.5	12.1	2.90602
20751	66157.7	20556	6878.3	68695	6562	111.1	311.3	2.90602
7393.5	66833.2	7250	3775.2	76479.6	3235	7.7	0	2.90824
37662	77638.9	31791	38403.2	76310.4	32981	1105.5	1074.7	2.90935
25231.5	74271.1	22264	11070.4	94014.5	7717	11	8.8	2.91932
13911	63650.9	14323	9143.2	63603.5	9421	86.9	169.4	2.91932
81828	85871.6	62450	127286	82963	100549	3041.5	1631.3	2.92265
139466	91276	100136	76641.4	92027.5	54579	11	18.7	2.92265
121765	88755.1	89910	49073.2	86372	37235	59.4	-17.6	2.92598
21793.5	74903.4	19068	26193.2	74247.3	23120	1625.8	695.2	2.93706
7224.75	65761.3	7200	3193.3	66059.4	3168	1.1	16.5	2.93817
119644	85335.6	91884	38976.3	82020.1	31143	6.6	31.9	2.94039
34558.5	77861.2	29088	49220.6	76357.5	42245	1749	822.8	2.94483
111743	91381.3	80139	49650.7	102112	31866	7.7	11	2.94483
127300	94247.7	88519	56069.2	84008.9	43740	1.1	16.5	2.94593
178683	104795	111744	101253	109694	60493	11	-16.5	2.95148
8112	69730.9	7624	2777.5	74631.5	2439	20.9	-8.8	2.95148
12099.8	68031	11656	2774.2	68426.8	2657	37.4	-7.7	2.9548
66245.2	82003.9	52942	80631.1	77139.9	68502	6574.7	2676.3	2.95702
5262.75	65284.8	5283	3022.8	78737	2516	-4.4	-8.8	2.95924
17016	72427.1	15397	10630.4	83095.6	8384	58.3	15.4	2.95924
21888	70123.8	20456	7872.7	77655.8	6644	110	39.6	2.96035
140714	93077.1	99077	66627	93676.9	46612	162.8	4.4	2.96478
116070	90868.3	83712	41767	89672.1	30525	-38.5	-35.2	2.967
170247	143202	77913	79076.8	149460	34674	18.7	46.2	2.96922
117163	87364.5	87889	40398.6	91304.7	28997	42.9	-48.4	2.97033
12571.5	72544.3	11357	5662.8	73025.8	5082	150.7	68.2	2.97144
30926.2	69596.3	29122	14352.8	71286.5	13195	22	35.2	2.97365
158752	100824	103190	107722	96779.3	72946	27.5	-40.7	2.9792
221848	124349	116921	201124	128707	102410	837.1	346.5	2.9803
13981.5	68115.6	13452	6839.8	84528.2	5303	-6.6	-55	2.9803
166605	105916	103088	77816.2	109540	46556	-12.1	-13.2	2.98252
133605	93937.7	93210	56938.2	94432.5	39515	33	2.2	2.98363
71902.5	83322.2	56554	77132	78143.1	64688	5133.7	2381.5	2.98585
146777	97503.4	98655	100549	97798.5	67379	56.1	35.2	2.98807
123393	89088.8	90771	46987.6	88047.7	34974	-44	35.2	2.99028
55857.8	98384.6	37208	102223	106593	62849	320.1	182.6	2.99028
146748	104083	92400	130320	110867	77035	0	-5.5	2.9925
77523.8	92728.5	54790	79295.7	89871.4	57824	5650.7	2305.6	2.99694
15196.5	68850.2	14465	2262.7	67129.2	2209	-5.5	-15.4	2.99694
8358	65481.2	8365	3543.1	68254.2	3402	-23.1	-13.2	2.99804
11692.5	69127.6	11085	2184.6	72823	1966	12.1	-23.1	3.00248
24256.5	79710.9	19943	7918.9	85965.4	6037	-22	-18.7	3.00248
23026.5	66820.1	22584	11125.4	65757.1	11088	-7.7	-22	3.00359
22999.5	74781.5	20156	27117.2	75953.2	23398	-69.3	23.1	3.00359
14421	66635.7	14183	4433	69204.6	4198	14.3	-9.9	3.00581
76967.2	78825.6	63991	78222.1	76933.2	66634	3377	1514.7	3.00692
122467	95959.8	83639	172571	96697.4	116959	16205.2	8142.2	3.00692
128726	91510.9	92188	56529	88223.6	41992	-5.5	-41.8	3.00692
125083	90454.3	90625	47437.5	91415.7	34008	38.5	-31.9	3.00802
119177	90053.2	86731	39469.1	91686.1	28212	49.5	17.6	3.01135
124775	97177.2	84148	179744	94074.5	125217	8382	4150.3	3.01246
90921	81178.7	73401	79392.5	80769.1	64419	2877.6	1975.6	3.01578
9035.25	65851.2	8992	4654.1	71397.7	4272	-40.7	14.3	3.018
8838	68977.9	8397	9546.9	71932.1	8698	-14.3	20.9	3.02022
110802	88117.8	82407	46531.1	85709.6	35579	28.6	-30.8	3.02022
6922.5	67350.5	6736	4134.9	74385.1	3643	-6.6	-44	3.02022
131596	95506.8	90300	67388.2	101839	43366	322.3	154	3.02687
137314	92671.9	97106	48147	85923.3	36723	-85.8	0	3.02687
132938	96208.9	90555	74357.8	99416.8	49017	108.9	4.4	3.02687
151599	108599	91485	104948	108418	63438	102.3	58.3	3.02909
68011.5	93711.5	47563	31960.5	99841	20979	1454.2	2123	3.03352
21162	65919.1	21039	17326.1	67777.9	16753	1182.5	469.7	3.03796
144075	90030.2	104877	69362.7	95037.8	47831	7.7	49.5	3.03796
7755.75	64757.4	7849	9116.8	65448.4	9129	265.1	130.9	3.0435
79872	81461.8	64257	95829.8	79172.8	79324	3810.4	1861.2	3.04794
154883	92279.1	109997	70288.9	95605.3	48182	500.5	162.8	3.04794
21765.8	99918.8	14276	10580.9	117870	5883	0	-14.3	3.04905
133654	91126.1	96121	61243.6	97751.1	41060	48.4	3.3	3.04905
150680	101533	97259	87369.7	106314	53858	37.4	36.3	3.05016
117008	96571.4	79405	92766.3	103959	58480	17.6	47.3	3.05127
127228	88961.9	93726	78651.1	89453.3	57622	38.5	27.5	3.05127
170962	108547	103219	135165	118505	74749	46.2	36.3	3.05237
147964	96392.1	100599	73143.4	94500.3	50725	90.2	62.7	3.05459
197330	98956.2	130686	192078	102213	123155	552.2	236.5	3.0557
163176	100629	106271	106545	101850	68557	497.2	297	3.05792
37173.8	72699.1	33511	36292.3	72569.1	32775	559.9	446.6	3.05903
110712	84599.9	85764	41277.5	82592.8	32753	16.5	-24.2	3.06013
134932	92306.2	95800	72205.1	87988.7	53780	3.3	19.8	3.06346
71622.8	77736.2	60382	104602	78442.1	87392	4841.1	2651	3.0679
262143	177672	96694	178322	152010	76880	446.6	204.6	3.0679
122965	93462.5	86223	55610.5	86538.7	42114	-35.2	-27.5	3.069
198307	111626	116427	136624	115088	77800	18.7	-25.3	3.07122
120388	88473.3	89177	57073.5	88832.2	42106	18.7	-9.9	3.07233
65556.8	89065.2	48238	92815.8	88980.2	68361	2531.1	1212.2	3.07455
149198	104243	93798	104032	99704.2	68381	84.7	178.2	3.07566
57102	71469.9	52361	60616.6	72453.8	54829	4059	1912.9	3.07787
5257.5	63806.6	5400	1940.4	69603.8	1827	-16.5	23.1	3.07898
26862	89153.7	19746	6177.6	88706.2	4564	-33	17.6	3.08342
117147	89191.6	86077	63879.2	88359.6	47379	579.7	250.8	3.08674
97973.2	82268.1	78047	176103	81752.7	141171	2334.2	1600.5	3.08674
94360.5	93092	66429	157814	102853	100556	7192.9	3505.7	3.08674
133452	95868.7	91228	52971.6	94092.6	36895	-5.5	25.3	3.08785
19776	65672.2	19735	14363.8	65571.6	14356	292.6	220	3.08785
151544	98646.7	100678	94743	101449	61204	390.5	199.1	3.09007
166906	101622	107637	167317	102033	107468	-50.6	81.4	3.09229
130102	99595.2	85610	76524.8	102237	49054	58.3	90.2	3.09561
144070	93922.1	100528	87513.8	93986	61023	22	48.4	3.09672
141415	95791.8	96749	90915	92511.5	64405	430.1	185.9	3.10005
111643	85410.7	85664	44964.7	87577.5	33648	3.3	3.3	3.10116
50105.2	88371.2	37158	99050.6	83016.4	78194	520.3	396	3.10227
31845.8	71483.9	29196	14600.3	79531.7	12031	-24.2	42.9	3.10227
7055.25	65417.8	7068	10157.4	66203.4	10055	609.4	298.1	3.10338
8399.25	67898.5	8107	6124.8	78366.8	5122	3.3	31.9	3.1067
6549	64530.9	6651	4444	65609.8	4439	2.2	8.8	3.10892
7056	64692.5	7148	8245.6	63981	8446	159.5	116.6	3.11003
114400	89398.9	83864	74292.9	80466.4	60508	37.4	-20.9	3.11114
47254.5	77805	39803	69219.7	75816.1	59834	3923.7	1683	3.11225
7344	71462	6735	17811.2	67138.8	17386	19.8	24.2	3.11225
7192.5	64882	7265	3248.3	63451.7	3355	2.2	25.3	3.11335
150648	93371	105738	72013.7	98719.6	47807	-26.4	-46.2	3.11446
226628	137265	108201	262143	68369.4	251279	42946.2	20680	3.11668
172084	107610	104802	116386	107432	70998	2.2	-23.1	3.12001
135202	91022	97346	50870.6	88869.6	37514	47.3	0	3.12333
35856.8	74500.9	31542	12570.8	75161	10961	-18.7	-19.8	3.12333
136402	91597	97593	74840.7	99128.1	49479	23.1	-40.7	3.12444
22072.5	71978.1	20097	10015.5	87762.5	7479	-17.6	5.5	3.12777
179548	114028	103193	68062.5	122856	36307	78.1	12.1	3.1322
16764.8	72078.6	15243	9787.8	78436.5	8178	272.8	136.4	3.1322
99348	88424.5	73632	50968.5	81509.8	40980	365.2	180.4	3.1322
25359.8	73532.3	22602	9474.3	80034.5	7758	75.9	-26.4	3.13442
134647	91932.3	95986	72227.1	86784.3	54543	27.5	-6.6	3.13664
67071	80654	54499	66456.5	78350.9	55587	2233	1934.9	3.13886
32676	68643	31197	15028.2	67430.4	14606	-18.7	2.2	3.14107
143805	95448.6	98738	73913.4	101801	47583	172.7	93.5	3.14218
127348	89084.8	93685	59759.7	97529.9	40156	-19.8	1.1	3.14218
114612	90191.2	83281	37172.3	87407.1	27871	13.2	40.7	3.14218
173522	118152	96248	60036.9	121400	32410	12.1	-29.7	3.14218
9129	67381.3	8879	4412.1	71838.9	4025	0	0	3.14329
15972.8	71157	14711	5897.1	70691.9	5467	6.6	-16.5	3.1444
190468	119729	104256	95947.5	122316	51408	35.2	-16.5	3.14773
5878.5	65821.5	5853	4676.1	69791.1	4391	36.3	39.6	3.14883
12063	96386.3	8202	7018	119401	3852	17.6	7.7	3.15105
163427	109656	97672	154399	94080.3	107554	2279.2	1350.8	3.15105
132514	95642.4	90801	78136.3	103234	49603	325.6	101.2	3.15327
137056	89055.5	100860	63154.3	94772	43672	23.1	79.2	3.15327
220836	127071	113895	179578	125175	94019	3946.8	1965.7	3.15327
133713	88838.4	98640	48627.7	86224.7	36960	3.3	61.6	3.15438
74348.2	88555.2	55022	108638	89699.4	79373	5639.7	2819.3	3.15438
91341	104794	57123	117012	95120.6	80619	9683.3	4414.3	3.15549
89442	84025	69761	105159	82045.9	83998	14677.3	6717.7	3.15549
222660	121196	120402	253920	128403	129599	5520.9	2686.2	3.1577
148174	98716.2	98370	81327.4	103272	51610	67.1	46.2	3.1577
20179.5	65127.7	20306	9033.2	65105	9093	121	213.4	3.15992
7815	67434.3	7595	3968.8	72572.3	3584	-14.3	45.1	3.16103
167946	104113	105717	107137	116445	60297	30.8	9.9	3.16325
130516	92478.1	92492	50713.3	95564.6	34778	-20.9	33	3.16436
140076	95421.5	96205	69031.6	98291.3	46027	70.4	72.6	3.16547
164926	102935	105004	79986.5	105269	49796	45.1	19.8	3.16547
114394	90966.4	82414	43795.4	86248.4	33278	37.4	-20.9	3.16547
53277	94450.8	36967	92846.6	92147.8	66033	6474.6	3642.1	3.16657
59061.8	83507.8	46351	84161	79193.3	69647	2679.6	1355.2	3.16657
9230.25	69554.3	8697	3412.2	75015.8	2981	-25.3	17.6	3.16768
130642	95324.2	89817	77062.7	90301.5	55928	-22	-18.7	3.17101
9576.75	68532.6	9158	4610.1	75569.7	3998	36.3	12.1	3.17101
7059.75	65533.7	7060	5826.7	64167.1	5951	-3.3	-9.9	3.17212
50136	100358	32740	121593	114178	69792	11446.6	5803.6	3.17212
21193.5	72814.5	19075	7356.8	77751.2	6201	-22	-51.7	3.17434
134602	90712.6	97244	48504.5	93414.2	34029	122.1	55	3.17766
98550	99981	64598	172688	100517	112591	14245	6658.3	3.17766
85325.2	85530.1	65379	103354	81787.5	82817	4754.2	2195.6	3.17877
9577.5	73214.9	8573	4635.4	83434.6	3641	-11	27.5	3.18099
36969	68900	35164	28886	70007.5	27041	518.1	583	3.1821
23513.2	78508.5	19628	9834	85622.6	7527	19.8	-35.2	3.18653
16260.8	79349.6	13430	6704.5	76044.7	5778	13.2	-27.5	3.19097
185289	106935	113556	120920	101834	77819	36.3	-45.1	3.19097
142690	93207.9	100328	71868.5	95455.7	49342	82.5	40.7	3.19097
20265	71402.5	18600	7667	77124.2	6515	28.6	-40.7	3.19208
125285	88326.9	92958	47743.3	86594.1	36133	14.3	-20.9	3.19318
8637.75	66968.4	8453	3512.3	66125.3	3481	-6.6	-25.3	3.19318
6372	66295.5	6299	1098.9	68457.7	1052	-27.5	2.2	3.19429
159512	100713	103798	70478.1	100502	45958	5.5	9.9	3.1954
42621.8	69003.4	40480	19298.4	73629.8	17177	231	658.9	3.19762
153025	95063.5	105494	84406.3	99820.5	55416	40.7	30.8	3.20095
7177.5	65981.9	7129	3362.7	64721.8	3405	36.3	-17.6	3.20427
108618	88858.8	80109	43362	89594.9	31718	24.2	26.4	3.20427
127657	90116.2	92837	66554.4	89158.2	48921	101.2	44	3.20538
13526.2	67421.4	13148	4236.1	71129.1	3903	-31.9	-14.3	3.20982
115791	97273.2	78012	49772.8	98365.9	33161	-5.5	2.2	3.21314
143365	95285.7	98604	75713	104837	47330	60.5	-20.9	3.21314
123652	90959.1	89091	48744.3	94815	33692	62.7	33	3.21647
200101	109251	120034	147732	117514	82388	29.7	17.6	3.21758
165194	103902	104196	74894.6	105116	46694	29.7	-29.7	3.21869
132838	96666.1	90059	67534.5	96680.6	45779	8.8	-8.8	3.21869
53659.5	126616	27774	101798	112779	59155	10413.7	5322.9	3.21869
123464	94618	85516	69890.7	99400.1	46080	-34.1	51.7	3.21869
157804	94834.8	109051	62642.8	98005.6	41889	36.3	-31.9	3.22423
139460	96447.6	94763	54969.2	99151.2	36333	24.2	24.2	3.22645
61179.8	78429.6	51122	62769.3	78590.2	52343	1450.9	695.2	3.22756
126057	89032.9	92789	52780.2	86102.7	40173	55	45.1	3.22756
114164	93686.7	79860	67173.7	91754.6	47979	18.7	1.1	3.22977
9563.25	67792	9245	2849	64184.3	2909	35.2	20.9	3.23088
24710.2	70436.7	22991	6415.2	72362.6	5810	-37.4	14.3	3.2331
77087.2	101674	49688	156883	107499	95643	12060.4	5925.7	3.23532
160328	108170	97137	72123.7	110051	42950	-6.6	30.8	3.23642
62365.5	82114.9	49774	18867.2	92571.8	13357	260.7	196.9	3.24086
128360	90124.5	93340	54002.3	87389.4	40498	59.4	12.1	3.24197
113666	87906.9	84740	50270	92363	35669	33	20.9	3.24308
84870	105348	52797	130646	96390.8	88826	4616.7	3215.3	3.2464
14995.5	70041	14031	5063.3	76002.9	4366	12.1	6.6	3.24862
174381	107698	106114	158057	109190	94866	1411.3	698.5	3.24862
10401	66236.5	10291	4764.1	71234.3	4383	42.9	20.9	3.24973
30917.2	75429.7	26862	10320.2	81467.7	8302	37.4	5.5	3.25195
20345.2	77174.6	17277	8303.9	78835.9	6903	-23.1	6.6	3.25195
9333.75	65844.6	9290	5507.7	72046.4	5010	9.9	9.9	3.25638
102686	86315.6	77965	49648.5	90312.1	36028	-28.6	-7.7	3.25749
105812	106215	65287	145181	97670.8	97415	13271.5	5693.6	3.2586
139488	91465.2	99945	65939.5	99514.4	43425	18.7	-7.7	3.25971
7125.75	72178.2	6470	17592.3	97499.3	11825	19.8	-17.6	3.26082
133739	88906.3	98584	48493.5	92174.1	34479	-25.3	29.7	3.26414
14927.2	64216.4	15234	4855.4	63960.5	4975	1.1	24.2	3.26525
60733.5	79412.4	50121	74728.5	80966.3	60487	1679.7	1423.4	3.26858
10285.5	72224.4	9333	9122.3	83380.6	7170	2.2	-18.7	3.26969
108807	86972.3	81989	38874	86710.7	29381	-17.6	58.3	3.2708
67782	85275.3	52092	94622	81445.1	76139	7167.6	3140.5	3.27301
20524.5	71612.3	18783	8461.2	74083.3	7485	-20.9	-35.2	3.27634
132385	96765.2	89660	65806.4	106392	40536	-2.2	-1.1	3.27634
9900.75	70983	9141	5823.4	71308.4	5352	38.5	-27.5	3.27967
163658	99282.7	108030	71057.8	96783.7	48116	-29.7	16.5	3.28077
8009.25	64946.1	8082	10029.8	70135.8	9372	-28.6	6.6	3.28077
193555	115765	109574	218812	100213	143096	5289.9	2588.3	3.28188
159330	100654	103740	87604	96169.4	59699	84.7	12.1	3.2841
128944	89698.6	94210	47698.2	86877.8	35981	24.2	-17.6	3.28521
124658	90721	90052	49494.5	94224.3	34425	29.7	29.7	3.28743
96595.5	83520	75796	117970	83044.2	93098	3383.6	1973.4	3.28854
134110	92845.3	94663	76359.8	97876.3	51129	236.5	60.5	3.29075
215880	131282	107767	124808	158984	51448	617.1	305.8	3.29186
159626	94647.2	110529	77331.1	97573.6	51940	22	16.5	3.29297
120130	89471	87993	58947.9	88114.6	43843	46.2	-29.7	3.29408
155422	96979.6	105030	81397.8	97681.5	54611	22	5.5	3.29519
7814.25	65816.1	7781	7607.6	67310.9	7407	149.6	81.4	3.29741
115739	90004	84275	44898.7	88661	33188	1.1	-35.2	3.29741
7077	77792.4	5962	10866.9	75827.6	9392	728.2	323.4	3.30073
160514	98151.7	107175	105951	99827.5	69556	180.4	50.6	3.30184
181187	103327	114919	119320	106997	73084	48.4	-2.2	3.30295
112874	101511	72872	216715	136657	103929	18813.3	10191.5	3.30295
144855	91090	104218	76511.6	95141.9	52703	53.9	11	3.30406
122507	95838	83773	68832.5	91356.6	49378	0	-33	3.30406
11780.2	69421	11121	6530.7	73374.9	5833	5.5	8.8	3.30738
146372	95422.2	100528	66391.6	101199	42995	-30.8	38.5	3.30849
142859	91342.5	102498	69950.1	98113.4	46724	38.5	255.2	3.3096
132075	89240.1	96993	65048.5	92654.2	46010	7.7	3.3	3.31071
195237	122990	104033	177878	129356	90119	4236.1	1755.6	3.31515
71067	76514.7	60870	69027.2	72357.1	62520	3610.2	1611.5	3.31847
6033.75	64803	6102	2226.4	66534.1	2193	36.3	-9.9	3.32069
13983	68525.4	13373	4977.5	69806.4	4673	26.4	-35.2	3.32069
15591	72042	14183	4572.7	78142.5	3835	-25.3	13.2	3.32291
5198.25	65175.5	5227	1386	65630.7	1384	11	-1.1	3.32845
41532	80733.3	33714	15686	85042.8	12088	75.9	14.3	3.33621
5694.75	67733.4	5510	8228	72937.9	7393	-1.1	-29.7	3.33843
177075	101885	113901	112526	103731	71092	37.4	8.8	3.33843
135840	90860.4	97979	54745.9	85632.4	41898	3.3	40.7	3.33843
123910	87918.6	92365	58787.3	90129.7	42746	84.7	112.2	3.33954
31076.2	71838.2	28350	26192.1	71133.6	24131	2357.3	1039.5	3.34065
113947	85881	86953	43810.8	81454.4	35249	36.3	0	3.34065
107819	92497.2	76392	51272.1	89129.1	37700	796.4	319	3.34065
136506	92344.5	96877	58461.7	94748.5	40437	-23.1	19.8	3.34176
195080	124721	102507	134999	116362	76032	27.5	27.5	3.34397
262143	132051	130100	186410	165038	74023	7060.9	4507.8	3.34619
164511	103076	104597	154754	99621.1	101805	174.9	205.7	3.34952
8456.25	68869	8047	3636.6	69503.7	3429	2.2	-7.7	3.35063
60744.8	79606.6	50008	48657.4	78952.5	40389	1354.1	1114.3	3.35063
68478.8	78789	56960	85433.7	77749.6	72013	4632.1	2019.6	3.35284
74520	90723.6	53831	151543	86711.5	114535	9538.1	4991.8	3.35395
163320	105371	101578	99068.2	100437	64643	47.3	6.6	3.35617
119614	86544.3	90578	49978.5	85090.6	38493	39.6	-16.5	3.35617
59270.2	73148.6	53102	53395.1	74397.8	47035	5490.1	2775.3	3.35728
139242	98865.3	92301	74378.7	96837	50337	27.5	17.6	3.35839
137156	95052.8	94565	54058.4	103149	34346	38.5	8.8	3.36171
39673.5	77894.6	33379	10194.8	84093.9	7945	-5.5	-14.3	3.36282
118229	92193	84044	59925.8	90259.9	43511	38.5	20.9	3.36393
99407.2	85317.4	76359	133321	80487.6	108555	5645.2	3389.1	3.36393
6356.25	65943.2	6317	2303.4	64127.3	2354	24.2	25.3	3.36393
62734.5	79993.9	51396	65032	82227.6	51831	5707.9	2874.3	3.36615
86117.2	84176.5	67047	60437.3	79443.6	49857	388.3	79.2	3.36837
6130.5	66419	6049	2370.5	65939.3	2356	-20.9	3.3	3.37058
217682	119497	119384	201191	118163	111585	7640.6	3311	3.37391
9983.25	65715.4	9956	7005.9	65920.8	6965	238.7	147.4	3.37613
10359.8	66115.2	10269	13521.2	66922.8	13241	1010.9	440	3.37834
213897	130038	107799	197874	134116	96691	121	117.7	3.37945
9965.25	75405	8661	24602.6	77816.4	20720	2063.6	830.5	3.38389
56808.8	72854.7	51102	59986.3	73565.4	53439	2168.1	1071.4	3.38611
35289.8	96820.4	23887	69357.2	108987	41706	4546.3	2770.9	3.38721
50232.8	76694.9	42924	70239.4	76224.7	60390	2807.2	1268.3	3.39165
109569	88441.2	81192	52862.7	86586.4	40011	-4.4	16.5	3.39387
115058	91408.9	82491	60047.9	82920	47459	-51.7	31.9	3.39608
84831.8	81528.8	68191	78991	83502.8	61995	2772	1764.4	3.3983
143111	96052.4	97644	54136.5	94436.6	37569	-42.9	-20.9	3.39941
65960.2	80618.6	53620	66631.4	77650.5	56236	4886.2	2194.5	3.40163
131951	93450.7	92536	83479	86800.8	63028	-3.3	37.4	3.40717
29001	70385.1	27003	34963.5	69710	32870	937.2	464.2	3.40939
6036.75	66525	5947	2786.3	69167.8	2640	19.8	2.2	3.40939
104861	93539.9	73468	124502	91144	89522	13950.2	6812.3	3.40939
21881.2	65940.6	21747	21345.5	66173.1	21140	708.4	310.2	3.4105
76516.5	101600	49356	74933.1	96006.2	51151	649	586.3	3.41272
126137	88243.2	93679	66858	92661.8	47286	-14.3	47.3	3.41382
9429	68303.2	9047	3989.7	71342.1	3665	17.6	-18.7	3.41493
34755	78121.3	29156	18128	80424.9	14772	-5.5	3.3	3.41715
134626	96059.1	91848	78626.9	94132.2	54741	214.5	232.1	3.41715
34386.8	71776.6	31397	8780.2	72865.5	7897	0	-3.3	3.41826
117541	91889	83831	57888.6	91432	41493	38.5	48.4	3.42048
114625	87906.5	85455	59793.8	92038.9	42576	148.5	102.3	3.4238
26833.5	67722.9	25967	22297	68455.7	21346	2415.6	1213.3	3.42713
65648.2	98913.1	43496	114734	96994.8	77522	5701.3	2862.2	3.42824
26026.5	67455.2	25286	10468.7	68552.8	10008	212.3	332.2	3.43046
21351	73521.4	19032	28185.3	71559	25813	1838.1	844.8	3.43378
75184.5	77386.7	63671	66289.3	75710.4	57381	3775.2	2469.5	3.43489
15211.5	66780.6	14928	16947.7	68569.2	16198	607.2	212.3	3.436
43282.5	69591.8	40760	30949.6	71019.4	28560	15.4	19.8	3.436
190212	130800	95304	123962	137777	58965	3729	1689.6	3.436
180592	101592	116498	129512	106798	79474	38.5	4.4	3.43933
170764	102190	109514	147451	101028	95650	83.6	49.5	3.43933
28197	75678.5	24418	40927.7	77922.2	34422	1441	658.9	3.44154
156862	96437	106599	58738.9	100279	38388	18.7	2.2	3.44265
[truncated: 18,001 more rows]
