# Supplementary material for: N-chlorination mediates protective and immunomodulatory effects of oxidized human plasma proteins
Source: eLife. 2019 Jul 12;8:e47395. doi: 10.7554/eLife.47395 (PMC6650281; doi:10.7554/eLife.47395)
Supplement: Figure 8—source data 1. [file elife-47395-fig8-data1.zip › Figure 8 Source Data 1/scale values/Ag85B 2.csv]

FSC-A	FSC-H	FSC-W	SSC-A	SSC-H	SSC-W	FITC-A	PE-A	Time
46758	102709	29835	119365	79036.7	98976	6520.8	3841.2	0
138640	94688.6	95956	83454.8	115010	47555	96.8	58.3	0.00114718
161012	98287.1	107360	262143	68371.6	251271	2033.9	881.1	0.00229435
11482.5	67081.2	11218	3826.9	59220.7	4235	-6.6	5.5	0.0045887
128550	91858.9	91713	66874.5	83210.3	52670	2.2	25.3	0.00803023
93350.2	87532.2	69892	55687.5	80315.5	45440	-42.9	22	0.00917741
26353.5	87016.5	19848	176901	91812.7	126272	2010.8	870.1	0.0103246
48148.5	113127	27893	148176	133917	72514	7657.1	4074.4	0.0114718
25465.5	87281.4	19121	182883	123599	96970	2758.8	1152.8	0.0126189
10055.2	81015.6	8134	48354.9	80763.2	39238	1068.1	471.9	0.0149133
49349.2	81687	39592	63805.5	82553	50653	5955.4	2635.6	0.0149133
24586.5	84734	19016	212751	97328.9	143255	1034	443.3	0.0160605
128648	94123.3	89575	262143	110878	154944	820.6	344.3	0.0172076
61605	76541.7	52747	65308.1	71007.2	60276	3177.9	1849.1	0.0183548
157429	120718	85466	262143	81531.4	210714	3414.4	1417.9	0.0229435
15000.8	84067.8	11694	93882.8	90765.2	67787	1025.2	474.1	0.0240907
10080	75188.1	8786	87663.4	81518.6	70476	248.6	107.8	0.0286794
7629.75	66096.9	7565	14819.2	63278	15348	1284.8	509.3	0.0286794
110762	88458	82060	71953.2	82971.6	56833	56.1	-34.1	0.0298266
21465	68839.3	20435	11227.7	64579.5	11394	81.4	203.5	0.0309738
28028.2	69470.1	26441	7804.5	72059.1	7098	49.5	-5.5	0.0309738
92155.5	101218	59668	157825	115269	89731	493.9	168.3	0.0332681
17015.2	72969	15282	8023.4	66627.2	7892	38.5	11	0.0344153
19087.5	69422.2	18019	25445.2	74137.6	22493	97.9	15.4	0.0344153
138184	94407.7	95925	71011.6	93634.4	49702	94.6	73.7	0.0355625
8994	114698	5139	145069	110869	85752	188.1	117.7	0.0355625
158677	109861	94656	262143	119720	143500	3286.8	1409.1	0.0355625
63977.2	84049.6	49885	80225.2	82293.3	63889	11809.6	5294.3	0.0367096
62373	140925	29006	262143	85396.5	201177	6730.9	2878.7	0.0378568
11973	100033	7844	87277.3	119524	47855	2087.8	939.4	0.0378568
18019.5	77948.9	15150	104718	87684.3	78267	572	286	0.039004
13855.5	81996.9	11074	139450	83354	109641	629.2	275	0.0412983
11218.5	81015.5	9075	79913.9	103448	50627	249.7	92.4	0.0412983
16833.8	89134.4	12377	65946.1	72841.7	59332	671	255.2	0.0412983
8057.25	90063.1	5863	119629	96801.3	80991	133.1	27.5	0.0435927
7033.5	88034.3	5236	103062	104851	64418	78.1	35.2	0.045887
6628.5	66119.5	6570	13623.5	65911	13546	451	222.2	0.0481814
17807.2	71451.4	16333	5718.9	63481.3	5904	23.1	-6.6	0.0527701
12894.8	67806.3	12463	10444.5	65463.9	10456	326.7	225.5	0.0527701
50501.2	82333.7	40198	49181	91798.2	35111	9660.2	4869.7	0.0539173
55796.2	90551.8	40382	51681.3	88965	38071	3416.6	1659.9	0.0539173
68438.2	89890.4	49896	262143	115242	149076	3074.5	2190.1	0.0550644
242804	134610	118211	262143	68374.3	251261	3731.2	1620.3	0.0550644
106186	107807	64551	262143	68374.6	251260	6920.1	3748.8	0.0562116
14604.8	76259.8	12551	126973	79980.2	104042	856.9	316.8	0.0573588
13380	81874.1	10710	164600	90005.1	119851	177.1	71.5	0.0642418
12157.5	69295	11498	9634.9	71461.4	8836	-8.8	14.3	0.0642418
19452.8	106969	11918	117965	103463	74722	1476.2	594	0.0642418
93561	146784	41773	262143	90655.2	189507	8289.6	4489.1	0.065389
27958.5	89349.4	20507	52229.1	90471.2	37834	3067.9	2192.3	0.0665362
80943	109436	48473	262143	68374.9	251259	6813.4	3878.6	0.0688306
44493	120556	24187	142529	117456	79526	11163.9	5867.4	0.0688306
13027.5	65138.5	13107	25773	63246.4	26706	1072.5	412.5	0.0699777
262143	144431	118948	262143	68374.9	251259	19442.5	9034.3	0.0699777
136036	97664.9	91284	262143	105980	162104	489.5	225.5	0.0699777
197543	116167	111445	262143	68374.9	251259	5768.4	2443.1	0.0711249
32177.2	119348	17669	92381.3	121334	49898	3502.4	2274.8	0.0711249
19056	66273.3	18844	15099.7	64241.4	15404	192.5	177.1	0.0711249
17763.8	87314.6	13333	102516	94228.1	71300	2127.4	905.3	0.0711249
17199	86108	13090	106011	93552.2	74264	3111.9	1283.7	0.0722721
262143	121318	141610	262143	68374.6	251260	38216.2	19796.7	0.0734193
190048	122189	101932	262143	122929	139754	2823.7	1294.7	0.0734193
14782.5	79013.6	12261	175925	86491.1	133302	334.4	126.5	0.078008
5509.5	63401.3	5695	1080.2	54122.3	1308	16.5	63.8	0.0791551
37654.5	122437	20155	262143	88089.4	195027	1875.5	724.9	0.0814495
64764	92040.9	46114	112237	138806	52992	7505.3	3895.1	0.0814495
71526.8	82193.5	57031	85899	82356.5	68355	4219.6	2405.7	0.0814495
7086.75	70103.7	6625	5365.8	71358.2	4928	-11	-4.4	0.084891
9726.75	67248.9	9479	4450.6	63160.4	4618	-26.4	4.4	0.0860382
244713	149500	107274	262143	68373.5	251264	745.8	354.2	0.0871854
10638	71074.7	9809	88671	73159.6	79431	209	113.3	0.0871854
11940	68239.3	11467	6776	68339.8	6498	-4.4	-24.2	0.0894797
109739	97456.1	73796	122884	151901	53017	269.5	71.5	0.0917741
38421.8	78131.1	32228	52983.7	75488.9	45998	3757.6	1600.5	0.0917741
32028	72326.5	29021	39021.4	74967.9	34112	408.1	240.9	0.0917741
44283	99052.2	29299	152111	96116	103716	4987.4	2712.6	0.0963628
21420.8	84122.1	16688	112286	102265	71958	336.6	144.1	0.0986571
6483	65586.6	6478	4829	66992.7	4724	46.2	0	0.0998043
5818.5	66629.6	5723	7007	69916.4	6568	323.4	92.4	0.102099
36965.2	98485.8	24598	154571	115482	87719	6858.5	2840.2	0.10554
119357	106673	73329	139961	110327	83139	9714.1	4922.5	0.106687
12271.5	94448	8515	130740	103918	82452	202.4	71.5	0.108982
8291.25	83467.8	6510	92169	99291.3	60835	1305.7	551.1	0.110129
46534.5	102752	29680	262143	69596.7	246848	2583.9	1060.4	0.111276
9220.5	64469.7	9373	3214.2	57349.8	3673	73.7	128.7	0.111276
158398	123579	84001	262143	68373	251266	8130.1	3468.3	0.114718
47448.8	83593.7	37199	71365.8	85685	54584	5258	2544.3	0.114718
105954	81939.5	84743	42347.8	76146.3	36447	-17.6	28.6	0.115865
141876	117130	79382	262143	81858.1	209873	2222	922.9	0.115865
7589.25	63117.9	7880	8286.3	59395.3	9143	479.6	223.3	0.115865
262143	142450	120602	262143	83611.4	205472	21038.6	10949.4	0.117012
10004.2	79732.3	8223	70002.9	103928	44143	409.2	167.2	0.118159
94549.5	132876	46633	262143	73851.6	232626	5531.9	3000.8	0.118159
7624.5	92653.3	5393	107892	120130	58860	349.8	115.5	0.122748
168536	106916	103307	262143	68373	251266	2038.3	1023	0.125042
6228.75	63150.9	6464	5585.8	61154.5	5986	160.6	73.7	0.127337
38630.2	74687.2	33897	43517.1	72590.5	39288	699.6	490.6	0.128484
5423.25	64212.8	5535	1443.2	53770.1	1759	39.6	15.4	0.130778
51471.8	79258.8	42560	40592.2	73271	36307	6242.5	3028.3	0.131925
113962	83389.3	89563	46732.4	72948.1	41984	305.8	62.7	0.131925
46367.2	92714.7	32775	229045	117686	127549	1029.6	393.8	0.137661
123634	119416	67851	262143	68373	251266	8500.8	4673.9	0.138808
24172.5	115683	13694	262143	100031	171745	1343.1	602.8	0.141103
5653.5	67096.7	5522	6169.9	64613.4	6258	-12.1	-12.1	0.143397
6707.25	66189.8	6641	27634.2	69805.5	25944	130.9	18.7	0.144544
6619.5	85380	5081	84230.3	84907.9	65013	148.5	55	0.145691
139055	104975	86812	262143	105336	163095	394.9	210.1	0.145691
19650	97796.4	13168	53731.7	119559	29453	4682.7	2842.4	0.145691
20227.5	101232	13095	176266	123344	93655	2330.9	1017.5	0.146839
7791	64771.1	7883	5320.7	61433.7	5676	493.9	301.4	0.153722
137568	93742.2	96175	158745	93913.4	110778	327.8	154	0.157163
8025	81061.4	6488	105156	82500.1	83533	213.4	83.6	0.160605
7486.5	74428.9	6592	63537.1	81018.9	51395	38.5	36.3	0.162899
262143	136029	126295	262143	68373.5	251264	17762.8	8422.7	0.164046
9525.75	70396.9	8868	7258.9	67201.5	7079	710.6	297	0.164046
35286.8	85114.2	27170	149556	108709	90161	347.6	101.2	0.164046
8737.5	94993.5	6028	105391	112830	61215	101.2	24.2	0.164046
85023	134244	41507	254302	101552	164113	15093.1	8709.8	0.166341
12286.5	75457.6	10671	134971	85742.6	103163	147.4	27.5	0.170929
7446.75	79277.2	6156	107749	91803.9	76919	438.9	235.4	0.173224
57021	96253	38824	92616.7	95290.6	63697	8224.7	4458.3	0.174371
110654	99431.5	72933	135264	89704.9	98820	2118.6	927.3	0.175518
63978	84050.6	49885	85912.2	87374.8	64439	8050.9	4341.7	0.176665
16365.8	114344	9380	180756	135438	87465	326.7	172.7	0.176665
8055.75	73755.5	7158	80136.1	93968.4	55889	170.5	40.7	0.177812
8513.25	101349	5505	141937	112114	82969	150.7	66	0.178959
8266.5	76844.4	7050	80584.9	93573.8	56439	353.1	156.2	0.183548
5637	68539.2	5390	65697.5	84693.3	50837	86.9	46.2	0.184695
22956	71351.4	21085	5768.4	82595.1	4577	23.1	-11	0.184695
39952.5	99905.6	26208	68758.8	104656	43057	8070.7	4101.9	0.184695
88650.8	103326	56228	262143	68376	251255	10400.5	5318.5	0.185843
39322.5	74907.4	34403	30536	83901	23852	1883.2	1666.5	0.185843
22948.5	72584.6	20720	8302.8	67326.4	8082	42.9	2.2	0.18699
17394.8	66139.6	17236	16471.4	64969.6	16615	415.8	225.5	0.188137
25304.2	121339	13667	81814.7	118619	45202	5398.8	3169.1	0.190431
196610	150226	85771	262143	68376	251255	12703.9	7417.3	0.190431
140478	125573	73315	237967	122299	127519	2565.2	1239.7	0.190431
136155	150572	59261	262143	98015.2	175277	14932.5	7157.7	0.190431
262143	136162	126172	262143	68376.2	251254	5260.2	2297.9	0.191578
6548.25	74323.9	5774	68581.7	83506.5	53823	1050.5	434.5	0.192726
66524.2	106720	40852	185830	105827	115080	13878.7	6633	0.192726
185064	102934	117826	262143	68468.6	250915	2537.7	1218.8	0.193873
99270	92760.5	70135	89223.2	89076.4	65644	11275	5420.8	0.193873
262143	116820	147062	262143	68376.5	251253	18905.7	9200.4	0.193873
4950.75	63780.7	5087	1084.6	47930.1	1483	-24.2	15.4	0.19502
262143	129442	132722	262143	68376.2	251254	28573.6	14271.4	0.196167
120182	90233.1	87288	84005.9	87440.2	62962	67.1	6.6	0.197314
10299	90939.8	7422	114472	110069	68157	177.1	84.7	0.197314
262143	126903	135377	262143	68376.2	251254	10954.9	4774	0.197314
262143	153752	111737	262143	68376.5	251253	38212.9	18471.2	0.198461
262143	144274	119078	262143	68376.5	251253	7961.8	3457.3	0.199609
262143	170030	101040	262143	68376.5	251253	42447.9	23356.3	0.200756
89097.8	85818.8	68040	158654	82417.6	126157	4964.3	3171.3	0.200756
56368.5	129811	28458	262143	110942	154854	8493.1	3567.3	0.20305
30503.2	77681.7	25734	10632.6	81959.3	8502	2499.2	1870	0.20305
6784.5	63801	6969	4127.2	58992.4	4585	14.3	-23.1	0.204197
262143	183253	93749	262143	68376.5	251253	14356.1	7855.1	0.204197
28839.8	75225.5	25125	139336	91089.3	100248	3010.7	1185.8	0.205344
14404.5	80396.3	11742	122231	101133	79208	245.3	100.1	0.205344
8933.25	76992.3	7604	54161.8	77967.5	45526	2360.6	979	0.206492
6714.75	69563.4	6326	91403.4	78063.6	76735	107.8	75.9	0.206492
11370.8	83048.4	8973	90319.9	97422.6	60758	757.9	330	0.208786
6816	76370.9	5849	83000.5	85145.5	63885	526.9	270.6	0.209933
100474	131604	50034	262143	199336	86185	6293.1	4946.7	0.209933
6328.5	76492.9	5422	105731	87270.4	79399	114.4	74.8	0.209933
21177	84868.6	16353	177419	99594.3	116747	686.4	326.7	0.209933
71681.2	87420.3	53737	111932	87434.1	83898	5571.5	2784.1	0.213375
68355	80586.3	55589	60965.3	80068.6	49900	4097.5	1986.6	0.214522
25022.2	65314.8	25107	10815.2	71063.3	9974	-8.8	6.6	0.214522
92553.8	172804	35101	262143	68375.4	251257	5842.1	2435.4	0.217963
27915	87111.9	21001	56162.7	91579.7	40191	4365.9	2709.3	0.220258
12202.5	75622	10575	90113.1	81555.1	72413	1083.5	435.6	0.221405
7204.5	72040.6	6554	5163.4	72382.6	4675	18.7	20.9	0.222552
9780.75	71403.7	8977	95108.2	74793.8	83336	529.1	218.9	0.222552
83230.5	86704.7	62910	156809	83613.3	122907	3632.2	2059.2	0.225994
110774	92000.9	78909	101938	86885.4	76890	11534.6	5293.2	0.227141
119984	98486.8	79841	72710	104816	45462	31.9	-20.9	0.230582
34318.5	81139.2	27719	156914	82440.9	124738	2445.3	1035.1	0.23173
137702	137479	65642	262143	68374.3	251261	14328.6	7730.8	0.232877
33831.8	87191.7	25429	164727	125751	85849	453.2	182.6	0.235171
262143	103973	165233	262143	68374.1	251262	11522.5	6160	0.235171
50445	84929.5	38926	34280.4	79489.1	28263	797.5	473	0.242054
5289	66275.3	5230	26215.2	68565.2	25057	332.2	178.2	0.248937
4995.75	63895.7	5124	8487.6	61145.8	9097	343.2	132	0.251232
7143	65729.2	7122	10356.5	65716.9	10328	-8.8	5.5	0.251232
12436.5	75951.8	10731	118764	91969.6	84629	247.5	97.9	0.252379
5475	64638.7	5551	18537.2	63267.1	19202	711.7	239.8	0.253526
143576	91644.9	102672	101282	91098.9	72862	49.5	36.3	0.25582
12360	90799.8	8921	109372	116493	61530	413.6	199.1	0.256967
77174.2	93685.2	53986	262143	70442.5	243884	5162.3	3194.4	0.256967
56005.5	112654	32581	172609	116866	96795	6463.6	3559.6	0.258115
79745.2	86159.6	60657	86346.7	84595.1	66893	6858.5	3171.3	0.260409
45591.8	76350.5	39134	51972.8	78559.2	43357	3441.9	1633.5	0.262703
12028.5	99911.3	7890	177716	108459	107384	190.3	62.7	0.262703
30537.8	71871.1	27846	44830.5	95744.4	30686	885.5	482.9	0.26385
5235	65063.7	5273	2538.8	60261.8	2761	-25.3	1.1	0.267292
8384.25	71378.3	7698	70512.2	79823.9	57891	70.4	49.5	0.268439
14695.5	65170.1	14778	9278.5	63486.7	9578	751.3	380.6	0.269586
12065.2	78944.5	10016	83339.3	84532.4	64611	359.7	168.3	0.275322
94054.5	99097.4	62201	219321	112781	127446	1558.7	1358.5	0.278764
6522.75	69803.2	6124	65337.8	79400.3	53929	132	56.1	0.282205
7967.25	76003.2	6870	81613.4	89313.3	59886	59.4	47.3	0.2845
45884.2	96029.6	31314	64919.8	96445.2	44114	7917.8	4092	0.285647
132342	92044.5	94228	230616	121552	124339	712.8	320.1	0.287941
7845.75	91328.4	5630	104009	103457	65886	224.4	94.6	0.290236
104284	85404.7	80023	118156	84710.9	91411	8786.8	4430.8	0.290236
11840.2	70922.5	10941	7313.9	69719.8	6875	35.2	20.9	0.291383
70168.5	129282	35570	262143	215675	79656	4220.7	2864.4	0.291383
49524	79238.4	40960	78860.1	77927.9	66320	3795	1674.2	0.293677
6326.25	70223.1	5904	21782.2	72684.2	19640	403.7	205.7	0.293677
6072.75	64786.5	6143	7971.7	62350.3	8379	107.8	78.1	0.294824
6871.5	78168.8	5761	62454.7	77408.1	52876	114.4	72.6	0.294824
16461.8	102610	10514	198755	131108	99350	375.1	171.6	0.295971
5871	62787.5	6128	2556.4	56239.1	2979	124.3	106.7	0.295971
67175.2	86497.9	50896	82402.1	80967.7	66697	8801.1	3680.6	0.295971
53591.2	85560.1	41049	107885	98464.4	71806	3771.9	2384.8	0.297119
8785.5	95626.4	6021	84723.1	98285	56493	968	381.7	0.298266
25131	95654.9	17218	50601.1	92672.5	35784	2994.2	1876.6	0.302854
139528	98011.6	93296	139467	101103	90404	635.8	234.3	0.305149
5208	67359.7	5067	3789.5	62461.9	3976	3.3	-33	0.306296
67464.8	86327.9	51216	62769.3	84954.1	48422	11281.6	5800.3	0.306296
8619	93720.7	6027	56043.9	97089.4	37830	121	70.4	0.307443
8574.75	80474.7	6983	106786	89774.9	77954	136.4	72.6	0.307443
32973	70618.2	30600	43617.2	69472	41146	1886.5	818.4	0.30859
19716	82610.3	15641	22268.4	86966.3	16781	36.3	4.4	0.310885
12393.8	77216.2	10519	5616.6	76098.7	4837	-20.9	20.9	0.310885
62644.5	93422.9	43945	262143	86396.2	198849	9784.5	4164.6	0.313179
5703	70599.1	5294	52959.5	75077.4	46229	240.9	94.6	0.315473
139162	95553.5	95445	56848	90865.8	41001	48.4	8.8	0.315473
7972.5	74822.5	6983	80323.1	87905.7	59883	213.4	101.2	0.316621
82379.2	103241	52293	107816	104146	67846	2356.2	1399.2	0.316621
37380	127478	19217	262143	140705	122098	2427.7	986.7	0.317768
9759.75	66619.6	9601	41202.7	67657	39911	342.1	127.6	0.318915
6746.25	64346.1	6871	1258.4	48540.6	1699	19.8	-24.2	0.321209
77131.5	87457.9	57798	74771.4	82870.6	59131	579.7	792	0.322356
10693.5	73115.2	9585	105709	82447.6	84026	152.9	53.9	0.328092
6822.75	68358.9	6541	1245.2	59653.1	1368	-30.8	1.1	0.32924
7138.5	80203.8	5833	80034.9	84243.5	62262	69.3	-1.1	0.330387
129242	121073	69958	262143	76562.6	224389	2314.4	976.8	0.330387
13023.8	76735.1	11123	117418	82474.7	93303	244.2	123.2	0.330387
6480.75	67405.6	6301	35592.7	70497	33088	353.1	190.3	0.331534
96466.5	119185	53044	262143	75349	228003	13897.4	7074.1	0.332681
146806	105759	90972	262143	68374.9	251259	629.2	289.3	0.333828
87333.8	87397.8	65488	36764.2	80789.3	29823	-11	24.2	0.333828
59667.8	77067.1	50740	69620.1	74315.9	61395	2627.9	1224.3	0.333828
9303	78124.2	7804	124267	88354.2	92174	456.5	178.2	0.333828
15006	96462.3	10195	109660	101154	71047	1982.2	853.6	0.334975
6981.75	63137.3	7247	6132.5	62339	6447	279.4	203.5	0.336123
12543.8	100362	8191	176302	103951	111150	1762.2	745.8	0.336123
15726	66491.6	15500	8858.3	74019.8	7843	-6.6	-12.1	0.33727
83877	88725.1	61955	144082	84348	111948	4134.9	1862.3	0.33727
11510.2	76957.3	9802	99235.4	92064	70641	420.2	205.7	0.338417
15586.5	67867.7	15051	5863	61038.5	6295	119.9	52.8	0.339564
58998.8	72509	53325	20410.5	69436.4	19264	81.4	7.7	0.340711
55019.2	80231	44942	29005.9	77405.8	24558	3799.4	2318.8	0.341858
69914.2	86602.9	52907	81206.4	82861.5	64227	8032.2	4251.5	0.341858
8092.5	77798.2	6817	69924.8	84050.3	54522	279.4	116.6	0.343006
11742.8	74527.7	10326	46304.5	85963.9	35301	77	-3.3	0.343006
55747.5	89388	40872	98539.1	90422.1	71419	7859.5	4123.9	0.344153
184662	126134	95946	262143	105650	162610	2567.4	1216.6	0.344153
22586.2	66142.9	22379	19615.2	64316.9	19987	223.3	196.9	0.344153
135525	98155.2	90487	114693	93292.6	80569	1.1	15.4	0.3453
40046.2	88533	29644	48793.8	85712.2	37308	5285.5	2956.8	0.346447
152868	95220.7	105212	88398.2	104457	55461	100.1	53.9	0.349889
60751.5	82870.1	48044	35003.1	85579.7	26805	4304.3	3262.6	0.351036
6123	64576.3	6214	15221.8	65260.8	15286	1060.4	449.9	0.351036
9872.25	100511	6437	166107	121770	89398	185.9	80.3	0.351036
159962	102372	102403	155246	101956	99790	179.3	133.1	0.351036
100213	104437	62885	256008	114036	147127	12622.5	7053.2	0.351036
124263	88116.2	92420	59136	82098.4	47206	117.7	44	0.354477
6270	66760.5	6155	1835.9	56460.6	2131	-16.5	-5.5	0.354477
48975.8	74628	43009	49049	72289	44467	5227.2	2195.6	0.354477
141628	101327	91602	238907	116133	134820	463.1	154	0.355625
64085.2	78182.6	53719	29876	78324.4	24998	1574.1	1357.4	0.355625
24498.8	91829.7	17484	32612.8	102278	20897	3807.1	2462.9	0.357919
10854.8	74984.4	9487	82523.1	93689.6	57725	352	134.2	0.357919
14374.5	82759.1	11383	60748.6	100638	39560	57.2	26.4	0.359066
8617.5	84367.6	6694	61636.3	87272.3	46285	294.8	125.4	0.359066
49727.2	81699.9	39889	54855.9	79404.5	45275	13466.2	5781.6	0.359066
66261.8	110923	39149	262143	87868.1	195518	10821.8	5666.1	0.359066
70487.2	104906	44034	113502	110087	67569	10032	5230.5	0.360213
19536.8	79708.7	16063	144362	86990.3	108758	1203.4	504.9	0.360213
149461	106583	91901	262143	78453.8	218980	1732.5	837.1	0.36136
83904	79209.6	69420	75104.7	73864.9	66636	6008.2	2701.6	0.362508
52707.8	88761.8	38916	66267.3	89851.7	48334	4347.2	2704.9	0.362508
73954.5	89185.2	54344	122780	109025	73804	8521.7	4602.4	0.364802
80088	86591.3	60614	127004	90834.2	91632	8020.1	3445.2	0.364802
147865	108820	89050	262143	68374.1	251262	998.8	370.7	0.364802
223335	128199	114170	262143	68374.1	251262	4581.5	2049.3	0.364802
150391	110403	89273	262143	101334	169537	553.3	270.6	0.364802
262143	103001	166793	262143	68374.1	251262	12601.6	5498.9	0.365949
77663.2	92057	55289	61752.9	93581.8	43246	8093.8	4194.3	0.367096
132458	126219	68775	262143	68373.8	251263	12871.1	6710	0.368243
119194	148134	52733	262143	68373.5	251264	11760.1	5858.6	0.369391
262143	139063	123540	262143	68373.5	251264	15225.1	8710.9	0.369391
14236.5	77537	12033	185361	86316.4	140736	195.8	106.7	0.371685
5427	61268.5	5805	3711.4	62064.4	3919	30.8	70.4	0.372832
26227.5	66400.6	25886	19894.6	65637	19864	140.8	115.5	0.378568
19509	79132.4	16157	60970.8	79301.9	50387	177.1	53.9	0.379715
17909.2	66198.6	17730	16327.3	65269.4	16394	166.1	129.8	0.38201
6559.5	77990.5	5512	72420.7	87809	54051	148.5	62.7	0.383157
13548.8	70689.5	12561	2957.9	60710.6	3193	-16.5	11	0.384304
10449	105481	6492	181337	110640	107412	155.1	44	0.384304
16242	80298.4	13256	80495.8	90449.4	58324	96.8	11	0.384304
8640	74671.1	7583	44831.6	74604.7	39382	781	301.4	0.386598
75219	93306.2	52832	262143	75248.7	228307	3923.7	2553.1	0.388893
15433.5	70765.4	14293	60978.5	78890.7	50656	77	69.3	0.391187
32463	82698.2	25726	73011.4	82774.7	57806	7066.4	3380.3	0.392334
158423	113552	91433	262143	98866.9	173767	14268.1	7084	0.392334
35971.5	88131.5	26749	69444.1	93422.7	48715	3232.9	2163.7	0.392334
8712.75	102330	5580	98235.5	102398	62872	204.6	55	0.393481
85794	101504	55393	101015	100758	65703	4587	2442	0.401512
7011.75	85540.2	5372	99649	97161.3	67214	334.4	138.6	0.401512
105906	88701.9	78247	98650.2	83546.2	77384	7986	3593.7	0.403806
16758	98312.8	11171	239527	102981	152433	697.4	309.1	0.407247
62050.5	90704.2	44833	104122	117571	58039	7076.3	3906.1	0.407247
7636.5	81628.7	6131	103316	83993.2	80613	165	30.8	0.408395
5712.75	66322.5	5645	42594.2	72482.7	38512	443.3	165	0.410689
57690	101855	37119	148614	116451	83637	5630.9	2557.5	0.411836
8763	67381.4	8523	3622.3	63456.6	3741	17.6	-11	0.414131
6962.25	69512.2	6564	41800	69040.9	39678	172.7	61.6	0.416425
12346.5	75024.6	10785	7388.7	69873.9	6930	75.9	94.6	0.416425
9768	76336.2	8386	98307	78126.8	82464	233.2	135.3	0.419866
167338	119491	91778	262143	104542	164334	543.4	316.8	0.425602
68502.8	89730.5	50032	80185.6	87774.2	59870	4298.8	2042.7	0.425602
21517.5	72172.1	19539	15909.3	73804.2	14127	-2.2	37.4	0.427897
52006.5	89564.8	38054	191149	122456	102299	3754.3	2542.1	0.430191
6921	64346	7049	3164.7	58837.4	3525	16.5	34.1	0.431338
12279.8	83586	9628	70031.5	119334	38460	137.5	51.7	0.431338
5184	64699.8	5251	4645.3	61119.1	4981	63.8	-9.9	0.431338
36096	110712	21367	254783	138182	120837	1470.7	636.9	0.432485
6192.75	76923.4	5276	69868.7	93239.8	49109	100.1	59.4	0.432485
70761	119780	38716	262143	113749	151032	4798.2	1999.8	0.433632
6033	73517.8	5378	58405.6	83999.1	45568	443.3	137.5	0.433632
58296.8	81443.9	46910	120252	143659	54858	2453	1998.7	0.43478
47808	90113.2	34769	262143	88335.8	194483	5399.9	2290.2	0.43478
48354	104036	30460	262143	113658	151153	4507.8	1895.3	0.435927
192033	140071	89848	262143	69744.7	246324	16127.1	6872.8	0.438221
6362.25	65007.2	6414	22493.9	67597.2	21808	709.5	265.1	0.443957
71279.2	82146.8	56866	124020	79285	102513	6664.9	3511.2	0.445104
15192	72435.3	13745	6829.9	69149.4	6473	44	-15.4	0.445104
10401	86261.7	7902	84671.4	94252.6	58874	1516.9	654.5	0.449693
5236.5	63894.9	5371	9067.3	63035.4	9427	-16.5	-23.1	0.449693
5576.25	66131.9	5526	6122.6	64489	6222	2205.5	909.7	0.451987
11606.2	79738.7	9539	106347	93987.5	74154	606.1	293.7	0.451987
5220.75	64422.3	5311	5049	61253.5	5402	902	388.3	0.455429
16720.5	90824.3	12065	228718	99068.9	151301	528	257.4	0.457723
8595.75	80200.9	7024	123484	89710.8	90208	242	119.9	0.45887
5775	75227.7	5031	54450	79012.4	45163	449.9	205.7	0.461165
108085	89403.5	79230	192626	104518	120783	1133	526.9	0.461165
8598	77979.3	7226	62045.5	83348	48786	1152.8	480.7	0.462312
5390.25	67790.3	5211	2244	62579.9	2350	26.4	-3.3	0.466901
12564	68966.8	11939	12921.7	65166.3	12995	1065.9	511.5	0.469195
5949	64060.7	6086	5978.5	57908.2	6766	90.2	53.9	0.469195
44711.2	94173.1	31115	82393.3	89155.9	60565	3375.9	2205.5	0.469195
7129.5	81742.3	5716	57942.5	82437.5	46063	1499.3	651.2	0.470342
129354	105071	80682	262143	71573	240032	11295.9	7441.5	0.470342
25574.2	71929.7	23301	40190.7	77537.2	33970	2347.4	1222.1	0.471489
11912.2	82306.9	9485	75816.4	83728.6	59343	70.4	16.5	0.473784
5762.25	63372.2	5959	2491.5	56853.4	2872	20.9	3.3	0.476078
33037.5	69317.9	31235	28493.3	67987.2	27466	2032.8	993.3	0.480667
135282	95168.9	93159	65024.3	84458.4	50456	-19.8	24.2	0.482961
8590.5	95034.9	5924	149949	113436	86631	181.5	75.9	0.482961
7424.25	64813.6	7507	16319.6	73562.2	14539	101.2	69.3	0.486403
8500.5	63529.3	8769	12984.4	65771	12938	1001	446.6	0.490991
13616.2	75202.6	11866	26299.9	74421	23160	4931.3	2140.6	0.492139
68021.2	86640.8	51452	105936	122083	56868	6680.3	3826.9	0.492139
30611.2	91721.8	21872	77575.3	115197	44133	7324.9	3807.1	0.493286
121756	88775.8	89883	87080.4	86536.4	65948	88	26.4	0.494433
53316.8	104325	33493	169123	143898	77024	3218.6	2105.4	0.494433
28494	97763.6	19101	262143	101571	169140	891	397.1	0.494433
109706	90413.8	79520	62279.8	93271.7	43760	490.6	231	0.49558
8568	72800.8	7713	62294.1	77581.7	52622	244.2	102.3	0.496727
33696	77976.7	28320	31028.8	99916.6	20352	4015	2578.4	0.497874
262143	146570	117212	262143	68373.8	251263	3832.4	1666.5	0.499022
32916	87915.5	24537	240210	91164.2	172682	2113.1	977.9	0.502463
24797.2	98330.8	16527	49600.1	94612.2	34357	3238.4	2102.1	0.502463
189412	140115	88594	262143	68373.2	251265	20275.2	10579.8	0.504757
37413	75715.6	32383	32712.9	73134.8	29314	1699.5	882.2	0.505905
33786	151295	14635	168460	126166	87505	4064.5	2432.1	0.505905
64909.5	78326.4	54310	78149.5	80052.6	63978	6312.9	3072.3	0.507052
18205.5	95152.4	12539	69535.4	110994	41057	5102.9	2605.9	0.509346
13508.2	72958.4	12134	78683	93426.3	55194	2464	1013.1	0.509346
7588.5	65445.4	7599	37064.5	69131.1	35137	784.3	323.4	0.510493
13846.5	107555	8437	105774	93967.6	73770	841.5	388.3	0.51164
82881	131598	41275	262143	149046	115265	6472.4	4315.3	0.51164
38515.5	77749.9	32465	64247.7	79693.7	52834	4448.4	2685.1	0.51164
21327.8	92984	15032	153520	107480	93609	642.4	272.8	0.512788
120488	92303.3	85547	78769.9	85954.6	60058	12.1	26.4	0.512788
134971	89556.9	98769	71753	87299.8	53865	0	20.9	0.513935
6217.5	63330.8	6434	7323.8	62382.7	7694	12.1	14.3	0.515082
8910.75	75536.8	7731	59990.7	85396.1	46039	550	229.9	0.515082
27578.2	82430.4	21926	95009.2	95330.7	65315	2274.8	1789.7	0.516229
87963	85391	67510	55233.2	80819.9	44788	22536.8	9902.2	0.517376
143566	108363	86826	262143	92223.7	186284	669.9	303.6	0.517376
15372.8	77808.8	12948	108343	83776.5	84754	983.4	402.6	0.519671
63174.8	85300.3	48537	91109.7	91576.4	65202	3300	1970.1	0.519671
139184	114769	79478	180155	121852	96893	5515.4	2990.9	0.520818
106801	94595.3	73992	120899	90839.7	87222	9167.4	4200.9	0.521965
5570.25	63005.2	5794	3234	58050.8	3651	-18.7	19.8	0.524259
8249.25	75919.5	7121	90451.9	81058	73131	557.7	191.4	0.525407
258397	154674	109484	262143	68372.4	251268	783.2	383.9	0.527701
114040	99825.2	74868	262143	96298.8	178401	489.5	237.6	0.527701
130652	93317.8	91755	186718	89013.5	137471	161.7	67.1	0.527701
18582	105950	11494	159557	119893	87217	728.2	361.9	0.529995
73578	98535	48937	262143	99439.7	172766	6927.8	3653.1	0.53229
48653.2	82896.7	38464	262143	68372.7	251267	3345.1	1505.9	0.533437
201058	176563	74628	262143	68372.4	251268	21067.2	11716.1	0.534584
53095.5	111058	31332	93941.1	110275	55829	3694.9	2363.9	0.535731
5301	64778.4	5363	1668.7	54707.3	1999	-7.7	-23.1	0.535731
8403.75	84302.5	6533	103592	101613	66813	1049.4	454.3	0.536878
28181.2	72503.7	25473	113873	70393	106016	2066.9	863.5	0.536878
119042	97315	80168	178002	102919	113347	228.8	145.2	0.536878
7753.5	67177.9	7564	2082.3	58119.9	2348	-22	-28.6	0.536878
21880.5	70847.9	20240	22228.8	65781	22146	-2.2	-18.7	0.536878
58318.5	80306.8	47592	262143	68372.7	251267	975.7	447.7	0.538026
10320	73907.9	9151	42185	73381.2	37675	479.6	229.9	0.538026
262143	130664	131481	262143	68372.7	251267	33344.3	21228.9	0.538026
43587.8	77753	36739	68176.9	103942	42986	1459.7	1181.4	0.539173
9088.5	67815.5	8783	20817.5	69172.8	19723	7.7	24.2	0.542614
11849.2	68364.5	11359	18852.9	67460.8	18315	19.8	-8.8	0.543761
39132	118433	21654	147095	136111	70825	2818.2	1954.7	0.543761
70808.2	95349.9	48668	190981	102714	121854	9757	4977.5	0.543761
62957.2	115677	35668	262143	102605	167436	7261.1	3924.8	0.544909
30172.5	85887.4	23023	190147	109552	113749	228.8	121	0.544909
63861.8	88813.4	47124	73272.1	97579	49211	4172.3	2246.2	0.547203
29541.8	77136.5	25099	37130.5	75827.6	32091	3973.2	1728.1	0.54835
14963.2	91069.1	10768	133485	105033	83289	1212.2	471.9	0.54835
26980.5	107372	16468	48584.8	112746	28241	1157.2	521.4	0.549497
45672	89045	33614	161274	121610	86911	5392.2	3237.3	0.549497
27885.8	78166	23380	30451.3	72293.3	27605	502.7	349.8	0.552939
147563	169900	56920	262143	68372.2	251269	11619.3	5841	0.55638
110214	91160.2	79234	203032	88114.7	151007	364.1	205.7	0.558675
15537.8	112381	9061	134637	148001	59618	565.4	294.8	0.559822
16100.2	100156	10535	85121.3	98393.4	56696	4339.5	1921.7	0.562116
9765	67321.6	9506	4488	64699.9	4546	15.4	-29.7	0.565558
6726.75	66482.3	6631	27550.6	67924	26582	799.7	367.4	0.565558
13792.5	65104.1	13884	6244.7	62739.9	6523	294.8	291.5	0.570146
5661.75	69641.2	5328	59568.3	80247.3	48648	924	389.4	0.571294
13859.2	86158.2	10542	125018	89424.9	91621	273.9	59.4	0.572441
21698.2	98198.8	14481	39881.6	82289.6	31762	830.5	1034	0.573588
40365	99953.2	26466	262143	78314.6	219369	1076.9	479.6	0.573588
7614.75	76822.7	6496	111099	88878	81921	601.7	255.2	0.574735
13770	82256	10971	119356	92473.8	84587	1373.9	583	0.577029
10507.5	103443	6657	99610.5	149356	43708	585.2	255.2	0.579324
5733.75	72360.3	5193	62819.9	76017.7	54158	311.3	92.4	0.582765
70321.5	87584.1	52619	105794	88441.6	78394	2917.2	1897.5	0.583913
104984	135504	50775	262143	68371.6	251271	5661.7	3210.9	0.586207
8865.75	72239.9	8043	53049.7	74915.2	46408	1218.8	535.7	0.588501
6871.5	65104.9	6917	2215.4	57936.3	2506	6.6	-14.3	0.588501
17622	87763.2	13159	186536	89984.2	135855	350.9	111.1	0.588501
121514	99814	79784	76307	96528.6	51807	587.4	174.9	0.589648
8547.75	97917.4	5721	57524.5	103082	36572	1458.6	621.5	0.591943
69382.5	81169.8	56019	72663.8	74042.2	64316	3342.9	1807.3	0.595384
30595.5	100125	20026	240420	108239	145569	1212.2	525.8	0.596532
134336	95822.2	91877	110575	96236	75301	134.2	24.2	0.597679
7923.75	66059.1	7861	2583.9	79651.2	2126	15.4	12.1	0.598826
5909.25	66563.9	5818	71541.8	69327.7	67629	91.3	-17.6	0.598826
138618	95499.3	95126	254028	101579	163892	1232	520.3	0.599973
7788	77970.4	6546	82683.7	102774	52725	143	64.9	0.599973
203660	143198	93207	262143	68370.5	251275	18866.1	9285.1	0.599973
7719	89030.7	5682	29481.1	76684.8	25195	260.7	125.4	0.602267
6979.5	74545.1	6136	45531.2	78060.3	38226	528	212.3	0.602267
11736	81909.5	9390	31337.9	87752.5	23404	2432.1	1145.1	0.602267
262143	154435	111243	262143	68370.3	251276	16847.6	8232.4	0.602267
20001.8	91494	14327	262143	88646.2	193802	412.5	182.6	0.603415
116685	130858	58438	262143	68370.5	251275	8552.5	3663	0.605709
19989.8	88290.1	14838	176997	95019.1	122077	177.1	80.3	0.60915
11903.2	70430.8	11076	6795.8	71556.8	6224	3.3	4.4	0.610298
21991.5	82829.6	17400	71535.2	76829.4	61020	4990.7	2051.5	0.610298
6780	71218.8	6239	36349.5	76956.9	30955	1383.8	537.9	0.611445
25557	69380	24141	16578.1	117799	9223	1710.5	907.5	0.613739
54600	87202.5	41034	73788	82358.6	58716	7994.8	3529.9	0.620622
13662.8	91172.2	9821	125171	98598.8	83198	1631.3	723.8	0.622917
31465.5	75599.3	27277	32796.5	71088.2	30235	557.7	268.4	0.625211
7352.25	69811.2	6902	9022.2	68395.5	8645	41.8	39.6	0.627505
13794	65846.3	13729	26295.5	72517.3	23764	-1.1	7.7	0.627505
14679	68704.7	14002	96529.4	74375.4	85057	308	150.7	0.628652
23307	73594.2	20755	8904.5	68906	8469	50.6	22	0.633241
83196.8	82854.1	65807	94561.5	76955.9	80529	4086.5	2450.8	0.634388
262143	136435	125919	262143	68371.4	251272	6131.4	2603.7	0.635535
5372.25	68818.6	5116	31644.8	70113	29579	592.9	199.1	0.641271
5855.25	76001.1	5049	85190.6	81249.4	68715	71.5	20.9	0.641271
83503.5	79401.1	68922	62201.7	79531.2	51256	4873	2590.5	0.642419
18521.2	73055	16615	14327.5	73858.8	12713	486.2	411.4	0.644713
80124	88000.8	59670	70452.8	81782.5	56457	715	958.1	0.64586
26877.8	104370	16877	52280.8	115698	29614	5212.9	2898.5	0.649302
111057	92594.8	78603	194973	86791.7	147223	9996.8	4401.1	0.649302
8856.75	72609	7994	77543.4	85903.6	59158	1211.1	487.3	0.650449
49646.2	81973.7	39691	48672.8	80364.3	39692	4975.3	2938.1	0.651596
6662.25	83884.2	5205	131493	70239.3	122688	27.5	14.3	0.651596
5295	68162.1	5091	48098.6	74109.9	42534	486.2	200.2	0.65389
21402.8	88831.6	15790	8495.3	85944.4	6478	192.5	74.8	0.656185
8041.5	69682.4	7563	63647.1	75482.7	55260	793.1	331.1	0.656185
8047.5	66490.3	7932	64413.8	71644.3	58922	779.9	265.1	0.656185
5296.5	66560.2	5215	3049.2	61411.3	3254	0	18.7	0.657332
10455	68109.2	10060	40205	70822.4	37204	1051.6	441.1	0.658479
39996.8	77274.5	33921	166046	94893.4	114676	2255	906.4	0.658479
11912.2	73670	10597	131285	77641.3	110816	201.3	75.9	0.663068
111788	118656	61743	262143	68372.4	251268	13440.9	6590.1	0.664215
7113	70067.3	6653	2270.4	63074.6	2359	22	17.6	0.665362
10751.2	76503.1	9210	95273.2	75847.3	82321	348.7	168.3	0.671098
60996	77346.7	51682	50028	77761	42163	3956.7	2050.4	0.672245
13717.5	64480.7	13942	6008.2	61160.8	6438	151.8	133.1	0.673392
17585.2	84485.5	13641	185901	95503.7	127568	1378.3	546.7	0.674539
19878	72688.6	17922	9990.2	66226.8	9886	40.7	2.2	0.674539
31089	76429.2	26658	45560.9	73366.7	40698	6476.8	2702.7	0.677981
15019.5	68550.6	14359	6681.4	65432.2	6692	70.4	-2.2	0.680275
53588.2	75480.6	46528	52363.3	75749.5	45303	5484.6	2657.6	0.681423
53117.2	88688	39251	125741	92226.9	89351	121	34.1	0.68257
97998.8	94053.5	68285	157413	94562.8	109094	5855.3	2648.8	0.684864
7181.25	64496.4	7297	10366.4	63832.8	10643	11	-23.1	0.687158
157314	103408	99700	262143	70367.5	244144	842.6	361.9	0.687158
7140.75	76529.2	6115	93189.8	84741	72070	400.4	137.5	0.687158
20029.5	71460.2	18369	17505.4	70712.2	16224	20.9	1.1	0.688306
24909.8	70006.7	23319	8533.8	65473.1	8542	-34.1	-14.3	0.689453
33050.2	89766.7	24129	77146.3	86711	58307	2709.3	2032.8	0.691747
135650	101328	87734	262143	80500.6	213412	2308.9	950.4	0.692894
41499	76977.1	35331	52431.5	81110.2	42364	2885.3	2147.2	0.695189
57940.5	79103.2	48003	60324	80317.6	49222	5636.4	2882	0.696336
6330.75	79618.5	5211	81962.1	82389.5	65196	107.8	23.1	0.697483
12888.8	81265.8	10394	158704	101782	102187	350.9	122.1	0.69863
73212.8	79539.7	60323	70415.4	79820.5	57814	9776.8	4468.2	0.699777
65882.2	96810.7	44599	161469	128743	82195	7134.6	3869.8	0.699777
99546.8	86834.8	75130	53886.8	79392.2	44482	44	26.4	0.702072
73868.2	83336.7	58090	88165	93543.3	61768	4478.1	2532.2	0.702072
19712.2	96681.8	13362	239368	117128	133932	1312.3	544.5	0.704366
9558	108673	5764	186256	112811	108203	152.9	93.5	0.705513
14012.2	77520.4	11846	90256.1	98199.1	60235	1799.6	751.3	0.705513
13710	79909.2	11244	12655.5	81074.4	10230	2818.2	1405.8	0.708955
7068.75	68136.1	6799	1943.7	59110.1	2155	1.1	-46.2	0.710102
6646.5	64674.8	6735	3126.2	63390.7	3232	31.9	3.3	0.710102
6702.75	64277.4	6834	4981.9	58965.8	5537	20.9	57.2	0.711249
5809.5	75065.3	5072	35347.4	100070	23149	39.6	11	0.713543
10113	65194.3	10166	8551.4	65180.8	8598	133.1	192.5	0.713543
29057.2	130763	14563	94939.9	221715	28063	7823.2	4097.5	0.718132
97172.2	90130.8	70656	107723	95872.1	73637	3188.9	3450.7	0.719279
65752.5	79834.7	53976	91419.9	75047.8	79833	2450.8	1096.7	0.721574
6216	65907.1	6181	36494.7	67692.7	35332	0	15.4	0.722721
67805.2	91270.5	48687	94730.9	88185.9	70400	5871.8	2644.4	0.722721
49585.5	107390	30260	163252	111126	96277	334.4	121	0.723868
27348	96167.8	18637	101004	92354.4	71674	814	1127.5	0.725015
5523	70763.5	5115	72172.1	74012.9	63906	149.6	56.1	0.728457
77754	77577.6	65685	62284.2	81951.8	49808	9863.7	5002.8	0.730751
144042	106738	88440	245267	109416	146906	1983.3	820.6	0.730751
17424.8	83026.6	13754	106701	83624.5	83621	3382.5	1428.9	0.730751
35957.2	116445	20237	171408	190261	59042	8281.9	4373.6	0.730751
48084	97767.2	32232	157026	114946	89528	5137	2792.9	0.730751
77170.5	85959.8	58835	77030.8	83150.1	60713	2223.1	2035	0.731898
6426	65322.5	6447	5782.7	63225.7	5994	-22	23.1	0.734193
45353.2	115792	25669	166813	131112	83381	3283.5	2291.3	0.736487
16050.8	84334.3	12473	144822	99560.8	95329	1346.4	535.7	0.737634
11102.2	80808.2	9004	145684	88698.9	107640	643.5	279.4	0.742223
55603.5	91678.4	39748	173513	95728.8	118787	6904.7	3843.4	0.74337
20085.8	65505.8	20095	12507	65836	12450	393.8	210.1	0.749106
12914.2	66678.3	12693	2422.2	58125.7	2731	27.5	-41.8	0.749106
22008.8	71995.9	20034	90523.4	72845.5	81440	2270.4	925.1	0.750253
148534	102993	94515	262143	84101.8	204274	264	111.1	0.7514
13734	88799.5	10136	68616.9	99512.6	45189	1784.2	817.3	0.7514
15304.5	125374	8000	146397	119253	80453	765.6	314.6	0.752547
5754.75	68323.1	5520	70131.6	78720	58386	38.5	23.1	0.752547
11169	65378	11196	9897.8	61391.5	10566	14.3	26.4	0.753695
6166.5	80615.9	5013	65523.7	89042.5	48226	401.5	203.5	0.755989
8304.75	74210.5	7334	64703.1	78772.1	53831	272.8	64.9	0.755989
154354	110106	91873	262143	68372.4	251268	587.4	232.1	0.757136
4798.5	62932.7	4997	2756.6	56578.9	3193	-12.1	40.7	0.758283
75438.8	81704.7	60510	83065.4	81326.8	66937	11059.4	4970.9	0.758283
56717.2	97194.8	38243	132003	124226	69639	1602.7	1122	0.761725
162634	134567	79205	262143	68373.2	251265	13499.2	8218.1	0.762872
9329.25	94468.7	6472	108319	113759	62402	889.9	378.4	0.762872
146789	100418	95799	98613.9	94682.8	68257	-39.6	27.5	0.762872
82369.5	92977.3	58059	70766.3	91831	50503	6758.4	3441.9	0.764019
54431.2	125756	28366	170123	89416.5	124688	5457.1	3050.3	0.766314
4985.25	63848.6	5117	2134	54460.2	2568	-9.9	-50.6	0.767461
8826	86331.5	6700	129001	107496	78647	269.5	94.6	0.768608
10092	74005.7	8937	36909.4	70492.9	34314	1512.5	649	0.770902
7899	70469.5	7346	83882.7	83035.1	66205	82.5	70.4	0.770902
60138.8	84763.6	46497	103640	81300.1	83544	61.6	36.3	0.773197
7930.5	66564.2	7808	11363	66614.7	11179	239.8	100.1	0.776638
58944	86535.7	44640	80108.6	83152.5	63137	6244.7	3418.8	0.78008
34855.5	89763	25448	43199.2	109997	25738	6487.8	3429.8	0.78008
18525	71735.7	16924	52407.3	88221.9	38931	62.7	-20.9	0.78008
15336.8	96265.6	10441	126380	109634	75546	1672	697.4	0.786963
53387.2	87153.7	40145	50278.8	81105.5	40627	5416.4	3392.4	0.786963
12134.2	88309.9	9005	191928	97835.3	128565	213.4	99	0.789257
173418	115785	98157	254243	108430	153667	627	255.2	0.789257
50193.8	82420.8	39911	51785.8	79044	42936	4205.3	1994.3	0.791551
6099	69260.8	5771	56245.2	71416.4	51614	248.6	116.6	0.793846
28907.2	110278	17179	207843	113524	119985	2718.1	1144	0.794993
100386	84559.5	77802	177023	82405.5	140784	13271.5	6364.6	0.794993
156214	108089	94715	262143	98724.9	174017	2759.9	1196.8	0.79614
27278.2	103623	17252	262143	112794	152312	955.9	388.3	0.797287
167067	137776	79469	262143	68374.1	251262	20752.6	12146.2	0.798434
13587	97507.4	9132	187734	108558	113334	276.1	99	0.801876
11963.2	64491.5	12157	2590.5	58280.5	2913	5.5	-15.4	0.803023
25643.2	69030.8	24345	20146.5	67215.9	19643	3443	1384.9	0.80417
7650.75	65878.3	7611	5483.5	95500	3763	-4.4	-2.2	0.80417
42488.2	89730.3	31032	81103	105529	50367	8690	4452.8	0.805317
128554	91134.7	92445	109809	94586.4	76083	55	20.9	0.807612
6073.5	72317	5504	74212.6	75493.6	64424	51.7	26.4	0.808759
14954.2	67389.2	14543	21627.1	68395.2	20723	1855.7	781	0.809906
16282.5	65405.5	16315	9143.2	62430.6	9598	160.6	154	0.812201
24798	66903.9	24291	21682.1	64827.7	21919	964.7	467.5	0.814495
44904	82552.4	35648	8508.5	72814.5	7658	158.4	53.9	0.814495
50895	96450.6	34582	262143	97126.3	176881	2713.7	1075.8	0.817936
93029.2	83193.7	73284	107514	81660	86285	6303	2922.7	0.821378
77034	80354.3	62828	68561.9	82869.6	54221	3075.6	2413.4	0.82482
52790.2	98386.5	35164	188660	108838	113600	5441.7	3110.8	0.827114
9604.5	83028.7	7581	88708.4	95524	60860	694.1	289.3	0.828261
111651	87197.3	83915	76743.7	92023.9	54654	78.1	1.1	0.829408
41667	83171.6	32832	259150	87933.6	193142	1502.6	1070.3	0.829408
78912	82388	62771	81565	78606	68003	1899.7	1300.2	0.831703
9924.75	85842.5	7577	149997	95177.4	103283	596.2	236.5	0.835144
6296.25	63944.1	6453	4893.9	59747.9	5368	150.7	100.1	0.835144
10824	64271.2	11037	6122.6	60722	6608	189.2	107.8	0.836291
6507	66012.8	6460	2806.1	60019.8	3064	15.4	11	0.837438
32163	68818.3	30629	14919.3	66964.7	14601	35.2	7.7	0.837438
8730.75	75565	7572	88932.8	78758.7	74002	316.8	169.4	0.839733
46134	84740	35679	152299	100952	98870	3630	2277	0.839733
12528	79288.8	10355	105246	94653.4	72870	1141.8	455.4	0.84088
19332	100423	12616	54532.5	96970.3	36855	1172.6	1169.3	0.843174
83250	85258.7	63992	72754	80342.5	59346	31.9	35.2	0.843174
67120.5	72711.2	60497	53480.9	71834	48792	5302	2787.4	0.844321
78024.8	89160.3	57351	121176	88407.6	89827	5758.5	2935.9	0.846616
109879	92554.4	77803	81610.1	101175	52863	126.5	78.1	0.846616
46251.8	70290.9	43123	46579.5	68384.9	44639	1622.5	777.7	0.84891
183691	131985	91210	262143	93621.4	183503	661.1	326.7	0.84891
13188	75319.3	11475	88877.8	77527.2	75131	944.9	364.1	0.84891
105797	109469	63338	262143	101071	169978	9871.4	5109.5	0.84891
184042	123601	97583	262143	100335	171225	143	12.1	0.84891
51764.2	88415.7	38369	65660.1	88230.7	48771	6198.5	3407.8	0.851205
61724.2	80738.5	50102	76978	78878.5	63957	4310.9	2308.9	0.851205
222956	125696	116246	262143	68373.5	251264	2984.3	1292.5	0.851205
262143	145674	117933	262143	68373.8	251263	15145.9	7070.8	0.852352
6711.75	79786.2	5513	88589.6	85736.3	67717	89.1	25.3	0.853499
16348.5	126064	8499	199296	151072	86456	618.2	218.9	0.853499
8098.5	76015.9	6982	70945.6	79024.6	58836	533.5	199.1	0.853499
55272.8	124258	29152	262143	168365	102039	1790.8	1530.1	0.854646
5678.25	62987.4	5908	3538.7	56481.3	4106	48.4	71.5	0.860382
33546	88988.9	24705	45032.9	91362.3	32303	5020.4	3003	0.861529
6716.25	68135.6	6460	6923.4	66892.5	6783	28.6	-24.2	0.861529
15486.8	82461.8	12308	81383.5	120945	44099	1471.8	671	0.866118
7524.75	86274	5716	107701	99899.4	70654	369.6	181.5	0.866118
16371	65189.6	16458	14185.6	63118.2	14729	127.6	229.9	0.867265
129728	90670.2	93767	127585	187732	44539	423.5	169.4	0.868412
6675	77658.9	5633	63092.7	84977.7	48658	255.2	134.2	0.870707
96915.8	83164.9	76372	63406.2	87862.9	47294	0	75.9	0.871854
59622	106529	36679	262143	102809	167104	9249.9	3924.8	0.874148
22933.5	91327.1	16457	39078.6	88014.8	29098	2322.1	1669.8	0.875295
102100	96034.6	69675	128731	99465.9	84818	13314.4	6721	0.875295
44759.2	80712.7	36343	33981.2	79598	27978	6252.4	3449.6	0.875295
6237	63049.2	6483	4306.5	59934.3	4709	105.6	121	0.87759
77410.5	95115.5	53337	145612	91228.4	104604	81.4	100.1	0.878737
250579	145120	113161	262143	68372.7	251267	2341.9	1061.5	0.886767
127598	117787	70995	262143	68372.4	251268	8547	5153.5	0.887914
262143	162999	105398	262143	68372.4	251268	7463.5	4175.6	0.889061
262143	142733	120363	262143	68372.4	251268	4504.5	2620.2	0.890209
39527.2	134332	19284	97339	176333	36177	9849.4	5761.8	0.890209
54237	94018.8	37806	221718	112578	129071	432.3	282.7	0.890209
7551	66981.9	7388	86688.8	73874.4	76904	61.6	-7.7	0.891356
262143	138708	123856	262143	68372.7	251267	5193.1	2297.9	0.891356
18407.2	133696	9023	194941	165126	77369	286	132	0.891356
104891	100493	68404	135112	93171	95037	657.8	276.1	0.89365
19864.5	69897.4	18625	5473.6	65531.2	5474	-14.3	17.6	0.89365
262143	148359	115799	262143	68373	251266	24167	11057.2	0.89365
16671	94814.8	11523	196153	132479	97035	257.4	134.2	0.89365
22695	66363.5	22412	8523.9	63465.4	8802	24.2	291.5	0.894797
5837.25	71786.5	5329	73518.5	80265.7	60027	598.4	264	0.899386
6580.5	76942	5605	61237	82288.9	48770	101.2	-2.2	0.902827
13697.2	110550	8120	164160	147006	73183	1020.8	425.7	0.903975
6678	63538	6888	4609	58458.6	5167	75.9	64.9	0.906269
22774.5	71246.8	20949	28109.4	69999.5	26317	5396.6	2482.7	0.908563
7807.5	65615.8	7798	3000.8	64500	3049	18.7	-8.8	0.908563
7488	67959.2	7221	56570.8	73935.5	50144	521.4	222.2	0.908563
262143	168699	101837	262143	68372.7	251267	19397.4	11374	0.912005
262143	145054	118437	262143	68373	251266	17620.9	8784.6	0.913152
8475	66271	8381	4354.9	60607.9	4709	31.9	37.4	0.917741
262143	183954	93392	262143	68373	251266	2941.4	1431.1	0.917741
47065.5	97179.7	31740	90407.9	128277	46189	2950.2	2129.6	0.921182
11791.5	91996.2	8400	175684	114174	100843	207.9	68.2	0.922329
177449	115694	100518	262143	76259.1	225282	2068	897.6	0.924624
17070.8	102150	10952	189671	133178	93336	798.6	356.4	0.925771
76780.5	87099.1	57772	93856.4	80905.1	76027	4649.7	2380.4	0.929213
34591.5	81329.9	27874	53297.2	79297.3	44048	7241.3	3011.8	0.932654
8353.5	89147.5	6141	99613.8	90822.1	71880	771.1	343.2	0.934948
7096.5	67657.3	6874	74319.3	72535.1	67148	184.8	56.1	0.936096
13790.2	86649.8	10430	170169	94214.7	118370	226.6	129.8	0.939537
5571.75	71193.2	5129	68211	72764.3	61435	133.1	48.4	0.940684
55440	107842	33691	262143	144163	119169	5548.4	2354	0.941831
76768.5	80093.9	62815	42748.2	80080.8	34984	6147.9	3260.4	0.942979
62821.5	120322	34217	262143	77359.3	222078	6262.3	2678.5	0.942979
6917.25	65795.2	6890	12879.9	68215.4	12374	16.5	0	0.942979
8991	84200.4	6998	86741.6	88275.8	64397	188.1	81.4	0.944126
18542.2	118647	10242	262143	161816	106169	814	350.9	0.94642
103241	95935.2	70527	103928	96509	70574	63.8	20.9	0.94642
7962	81480	6404	92849.9	83991.4	72448	1461.9	565.4	0.947567
5800.5	74174	5125	53178.4	82575.5	42205	8.8	-22	0.952156
33069.8	107888	20088	231744	91761	165512	843.7	402.6	0.95445
5613	63543.5	5789	3089.9	55312.7	3661	33	91.3	0.956745
8461.5	86161.1	6436	119302	93345.8	83759	75.9	30.8	0.956745
80336.2	80433.2	65457	99248.6	75523.2	86124	852.5	1262.8	0.960186
11310.8	64643	11467	6568.1	61819.2	6963	39.6	9.9	0.961333
7201.5	76024.1	6208	48448.4	75861.7	41854	847	368.5	0.968217
100519	129141	51011	220814	142636	101456	9047.5	4725.6	0.970511
6231	75789.7	5388	92381.3	82698.9	73209	165	114.4	0.970511
38874.8	99636.1	25570	77309.1	122026	41520	8255.5	4369.2	0.972805
29835	78420.8	24933	20097	81006	16259	3041.5	2151.6	0.973952
7236	82847.4	5724	90052.6	90405.8	65280	144.1	64.9	0.9751
54712.5	130677	27439	140933	162189	56947	8195	4827.9	0.977394
5271.75	64169.7	5384	6524.1	64440.6	6635	236.5	160.6	0.979688
10389	76733.2	8873	120418	82086.6	96139	330	181.5	0.98313
5868.75	72255.2	5323	25454	79025.7	21109	58.3	35.2	0.984277
4966.5	63534	5123	7130.2	61043.1	7655	621.5	275	0.985424
120858	97039.4	81622	259094	95172.3	178413	6829.9	2974.4	0.987718
33000.8	89461.7	24175	35219.8	115454	19992	4874.1	2908.4	0.992307
67736.2	113253	39197	262143	101881	168626	5559.4	3217.5	0.994601
81184.5	92352.3	57611	91058	93355.7	63923	5127.1	2822.6	1.00034
15332.2	81394.4	12345	49668.3	83307.2	39073	3839	1608.2	1.00148
6481.5	79949.5	5313	53277.4	89089.3	39192	382.8	133.1	1.00378
60639	102221	38877	258917	97245	174491	6648.4	3729	1.00378
16701	67864.4	16128	11816.2	69184.9	11193	-8.8	37.4	1.00378
7298.25	77797.4	6148	29761.6	78105.7	24972	2651	1108.8	1.00378
23557.5	73314.9	21058	74494.2	71999.2	67807	3285.7	1390.4	1.00493
131106	98040.4	87639	262143	68372.7	251267	3683.9	1570.8	1.00722
71126.2	112636	41384	232339	113468	134193	12208.9	5727.7	1.01066
253682	169496	98087	204240	125673	106507	4824.6	3131.7	1.01296
254248	151076	110292	262143	68372.4	251268	1400.3	624.8	1.01296
7908.75	71867.4	7212	23713.8	70763.5	21962	2743.4	1201.2	1.01296
30441	109850	18161	262143	104426	164517	869	341	1.0141
13302	67478.9	12919	22123.2	65244.6	22222	1.1	-1.1	1.01525
44873.2	89598.8	32822	130485	112164	76241	3020.6	2214.3	1.01525
11802	66677.2	11600	47910.5	66604.4	47142	436.7	185.9	1.01525
95054.2	100972	61695	262143	68372.7	251267	8232.4	4976.4	1.0164
48748.5	84621	37754	257604	84719.1	199274	4374.7	1851.3	1.01754
6807.75	66759.4	6683	3261.5	60448.4	3536	-13.2	34.1	1.01984
5698.5	72855.4	5126	30980.4	77719	26124	493.9	196.9	1.02328
22617.8	115334	12852	189809	145667	85396	1582.9	644.6	1.02328
53781.8	77837.6	45282	67395.9	72977	60524	380.6	288.2	1.02328
43993.5	78391.4	36779	47520	83620.3	37243	618.2	353.1	1.02443
5028	63760.6	5168	21597.4	63901	22150	1019.7	444.4	1.02558
9846	88684.4	7276	156091	108688	94119	294.8	122.1	1.02902
8472	91019.8	6100	96373.2	100554	62811	174.9	72.6	1.02902
11064.8	66938	10833	4094.2	61554.8	4359	11	-3.3	1.02902
13119.8	88394.8	9727	142997	99137.1	94530	127.6	30.8	1.02902
66108	102427	42298	100720	111954	58960	10486.3	5371.3	1.02902
30689.2	77260.7	26032	160927	79091.2	133346	437.8	224.4	1.03016
64889.2	77787.8	54669	57157.1	76668	48858	3142.7	1466.3	1.03016
144680	97258.3	97490	262143	90973.5	188844	899.8	396	1.03131
12862.5	91189.6	9244	144423	104001	91008	514.8	201.3	1.03705
142588	105413	88648	129380	111230	76230	49.5	74.8	1.03705
126025	109413	75486	262143	80186.2	214249	4433	2005.3	1.03705
5656.5	73508.7	5043	68330.9	79032.4	56662	81.4	34.1	1.03819
5065.5	65972.3	5032	43745.9	67351	42567	86.9	33	1.04278
5925	69600.4	5579	57497	83478.2	45139	512.6	238.7	1.04508
49760.2	102932	31682	262143	69173.5	248358	576.4	251.9	1.04622
5941.5	65796.2	5918	43872.4	66862.5	43002	371.8	180.4	1.04737
46929.8	89871.7	34222	73629.6	90697.7	53203	2153.8	1695.1	1.04852
23975.2	67960.3	23120	5209.6	63448.5	5381	-7.7	-9.9	1.04967
66165.8	78376.1	55326	68448.6	81630.6	54953	10444.5	5096.3	1.05081
77114.2	85055.8	59417	66977.9	84710.9	51817	2283.6	1485	1.05081
31014	66983	30344	12617	68313.6	12104	301.4	291.5	1.05196
18050.2	78585.1	15053	136331	80360.6	111181	1083.5	496.1	1.05196
10088.2	82160.3	8047	141009	87853	105189	165	-17.6	1.05311
6091.5	63498.1	6287	21618.3	63504.1	22310	619.3	290.4	1.05425
9368.25	99993.1	6140	125694	111873	73632	247.5	102.3	1.05425
79827.8	94742.6	55219	67417.9	88061.3	50173	47.3	12.1	1.0554
146094	117842	81248	262143	68373	251266	9047.5	3834.6	1.05655
13842	75740.9	11977	117513	76135.5	101153	962.5	443.3	1.05655
8259.75	81265.7	6661	100562	100630	65492	59.4	42.9	1.0577
35844	74337.7	31600	31918.7	73534.1	28447	2616.9	1718.2	1.0577
234974	124034	124153	262143	68373.2	251265	16332.8	8024.5	1.05884
145754	95705.7	99807	262143	93133.6	184464	1742.4	740.3	1.05999
58434	114708	33385	262143	103234	166416	4381.3	1822.7	1.06114
69693.8	85487.9	53428	65442.3	84375.9	50830	8279.7	4027.1	1.06114
214450	149764	93842	262143	68373.5	251264	24471.7	12923.9	1.06343
136229	94520.4	94455	243027	100936	157794	601.7	250.8	1.06458
262143	151948	113064	262143	68373.2	251265	21725	11019.8	1.06458
81994.5	156459	34345	207497	145574	93413	19035.5	9102.5	1.06458
54318	77945.8	45670	53321.4	74893.8	46659	258.5	521.4	1.06458
18750	67676.4	18157	19445.8	67744	18812	425.7	251.9	1.06573
143824	96876.4	97296	262143	74289.1	231256	1005.4	410.3	1.06687
72279.8	109715	43175	175358	109196	105244	7329.3	3755.4	1.06687
107671	88498.1	79734	49586.9	98503.5	32991	24.2	41.8	1.06802
36383.2	111374	21409	146784	134952	71282	7091.7	3760.9	1.06802
10140	67199.4	9889	4474.8	64923.7	4517	-35.2	-35.2	1.06917
58853.2	93995.4	41034	262143	105652	162607	6787	2911.7	1.07032
256183	141204	118900	262143	76719.5	223930	2185.7	1325.5	1.07032
62737.5	118667	34648	157859	97347.7	106273	7828.7	4203.1	1.07146
81000	122044	43496	262143	95004.8	180831	1367.3	914.1	1.07146
262143	129062	133113	262143	68373	251266	10457.7	5379	1.07146
12549	71290.9	11536	65018.8	76043	56035	1898.6	811.8	1.07261
14208	104846	8881	192360	121547	103717	426.8	172.7	1.07261
84860.2	80547.5	69045	28009.3	75329	24368	-29.7	27.5	1.07376
262143	117324	146431	262143	68372.7	251267	63839.6	33585.2	1.07376
40647	77206.1	34503	45969	77185.4	39031	2670.8	1160.5	1.0772
59349	85021.9	45747	262143	105598	162690	3979.8	2557.5	1.08179
7416	85355.6	5694	88826.1	92119.5	63193	1222.1	482.9	1.08293
11586	81147.8	9357	139166	93523.5	97520	140.8	71.5	1.08408
22605.8	66694.8	22213	15584.8	64516.8	15831	1137.4	601.7	1.08523
9525.75	73143.5	8535	74686.7	76238.6	64202	1490.5	608.3	1.08638
94563	112586	55045	262143	97738.6	175773	5669.4	3711.4	1.08867
29130.8	83549.8	22850	13919.4	83429.8	10934	31.9	-12.1	1.09441
15615	76712.5	13340	85676.8	95914.2	58541	2411.2	986.7	1.09441
122742	93484	86047	81643.1	102376	52264	174.9	19.8	1.0967
6294	68942.6	5983	66954.8	75095	58432	299.2	132	1.0967
81348.8	105451	50557	26315.3	110551	15600	41.8	52.8	1.0967
11245.5	92586.1	7960	112317	104717	70292	1665.4	731.5	1.09899
119130	108700	71824	262143	76655.9	224116	18758.3	8246.7	1.10244
76443	90499.3	55357	262143	86324.2	199015	5984	3413.3	1.10358
20369.2	66849.6	19969	16164.5	71898.8	14734	954.8	500.5	1.10473
26759.2	117999	14862	116367	90119.9	84623	1013.1	466.4	1.10473
9479.25	79942.4	7771	83356.9	82467.2	66243	326.7	152.9	1.10702
89414.2	87416.1	67034	123018	83557.6	96486	6771.6	3759.8	1.11161
7911.75	77342.5	6704	112999	94745.2	78162	491.7	227.7	1.11505
6671.25	77013.8	5677	72727.6	86217.5	55282	425.7	161.7	1.11505
77283.8	102752	49292	262143	80959.7	212202	11162.8	5491.2	1.11505
136862	100077	89625	262143	125092	137337	970.2	400.4	1.11735
18368.2	108186	11127	126384	126269	65596	2467.3	1040.6	1.11735
65481.8	85106.5	50424	69103.1	85784.6	52792	7013.6	3493.6	1.1185
76337.2	117226	42677	262143	131980	130170	7878.2	4452.8	1.12194
11836.5	77262.6	10040	49927.9	91814.2	35638	980.1	404.8	1.12309
262143	148372	115789	262143	68371.4	251272	18794.6	8875.9	1.12423
159121	97470.2	106988	252809	99598.2	166349	222.2	63.8	1.12538
67282.5	77205.3	57113	81947.8	76605.9	70106	3106.4	1351.9	1.12538
7389	68348	7085	45340.9	75040.7	39598	298.1	123.2	1.12653
5940.75	64341.9	6051	5398.8	61298.6	5772	195.8	128.7	1.12882
8126.25	74049.2	7192	89613.7	80648.8	72821	152.9	44	1.12997
103196	109574	61721	262143	68371.9	251270	6820	3955.6	1.12997
35940	94513.2	24921	205159	107893	124617	4183.3	1786.4	1.12997
13754.2	65829.1	13693	4801.5	62758.5	5014	1.1	-20.9	1.13112
9904.5	95371.9	6806	148598	109313	89088	1083.5	468.6	1.13341
120058	131467	59849	262143	68371.4	251272	9814.2	5216.2	1.13341
210968	141086	97997	262143	68371.4	251272	1498.2	673.2	1.13341
41376	73065.8	37112	53653.6	99584.9	35309	1221	831.6	1.13341
16382.2	138497	7752	122365	166128	48272	246.4	64.9	1.13341
66888.8	120191	36472	195950	162758	78901	11921.8	5993.9	1.13456
70667.2	95922.8	48281	88009.9	100577	57347	1592.8	1203.4	1.138
9854.25	76282.6	8466	92853.2	82425.5	73827	1166	497.2	1.138
9606.75	95291.1	6607	141170	119258	77577	562.1	216.7	1.14029
36682.5	95667.3	25129	262143	109681	156634	3423.2	1460.8	1.14029
73113.8	94706.5	50594	255450	109285	153188	5948.8	3286.8	1.14144
58736.2	144365	26664	132829	160321	54298	11430.1	6469.1	1.14373
80208.8	89242.5	58902	262143	68371.9	251270	6711.1	3622.3	1.14373
262143	173964	98755	262143	166218	103357	215.6	236.5	1.14373
256572	142254	118202	262143	68371.9	251270	2169.2	1021.9	1.14488
76213.5	89807.4	55616	93854.2	85204.5	72189	4108.5	1953.6	1.14488
262143	111908	153517	262143	68371.9	251270	61451.5	31471	1.14488
15969	75935.6	13782	15021.6	64635	15231	95.7	15.4	1.14488
12859.5	69454.4	12134	83042.3	71526.8	76087	1260.6	532.4	1.14718
8652	100606	5636	118603	104310	74516	119.9	62.7	1.14832
11575.5	86540.3	8766	178392	90855.7	128678	194.7	136.4	1.14832
14730.8	74050.4	13037	36247.2	77885.1	30500	24.2	-13.2	1.14947
70896.8	76488.4	60745	58829.1	78124.1	49350	5682.6	3070.1	1.14947
6831	74130.9	6039	66470.8	78493.5	55498	86.9	34.1	1.15291
57613.5	78566.7	48058	77816.2	80517.9	63337	3951.2	2080.1	1.15521
27972	67028.9	27349	32942.8	67405.8	32029	2556.4	1068.1	1.15635
4973.25	62799	5190	2951.3	59275.6	3263	20.9	-11	1.15865
20137.5	77290.3	17075	14000.8	85457.4	10737	16.5	-4.4	1.15979
21567.8	74143.1	19064	27474.7	71026.1	25351	139.7	106.7	1.16094
65067	87269.1	48863	135512	97700	90900	6675.9	3534.3	1.16438
5710.5	62993.3	5941	7293	60097.3	7953	2.2	6.6	1.16783
8706	68543.5	8324	50734.2	68784.7	48338	1553.2	629.2	1.17012
28534.5	102919	18170	96426	136682	46234	5612.2	3280.2	1.17127
119008	115968	67254	262143	90403.4	190035	3418.8	1425.6	1.17127
15444.8	101229	9999	214934	105851	133073	453.2	151.8	1.17241
10301.2	78701.6	8578	28068.7	87512.4	21020	160.6	29.7	1.17356
62557.5	85593.7	47898	71143.6	81865.2	56953	6713.3	3070.1	1.17356
260990	164159	104193	262143	68372.4	251268	8126.8	4335.1	1.17815
76473	84187	59531	163278	90450.2	118304	5854.2	3054.7	1.18044
70646.2	116710	39670	170106	200772	55526	11294.8	5832.2	1.18274
7936.5	82638.5	6294	89061.5	96756.4	60324	685.3	276.1	1.18733
19626	83525.5	15399	88110	81242.3	71076	4550.7	1872.2	1.18962
151069	98397.3	100617	135452	82788.2	107225	275	179.3	1.18962
6480.75	72851.2	5830	56199	72559.7	50759	154	55	1.18962
8632.5	110045	5141	121018	123841	64042	116.6	38.5	1.19077
8032.5	67532.8	7795	2497	65196.6	2510	-23.1	-30.8	1.19421
22645.5	97120.3	15281	45181.4	92879.8	31880	237.6	1645.6	1.19536
147378	112535	85827	262143	77186.2	222576	619.3	199.1	1.1965
12526.5	76873.9	10679	132868	82798.1	105167	464.2	165	1.1965
6694.5	65570.3	6691	4231.7	63172.8	4390	-16.5	-19.8	1.20339
16791	74372.5	14796	74240.1	101966	47716	147.4	85.8	1.20568
262143	146246	117472	262143	68371.9	251270	6626.4	2865.5	1.20683
5229	66348.1	5165	3476	63899.9	3565	-3.3	-22	1.21142
5626.5	64442.2	5722	1502.6	56015	1758	5.5	-14.3	1.21371
71627.2	80138	58576	78498.2	75049	68548	5509.9	2625.7	1.21486
78318	128483	39948	262143	74916.6	229319	2843.5	1247.4	1.21601
10183.5	67154.9	9938	7340.3	67859.2	7089	7.7	1.1	1.22404
14683.5	99195.7	9701	167153	162759	67305	1072.5	464.2	1.22633
116946	136042	56337	262143	68370.8	251274	3895.1	1863.4	1.22977
102205	124484	53807	262143	93616.8	183512	5888.3	3828	1.23207
262143	132426	129731	262143	68370.3	251276	2049.3	966.9	1.23436
125875	97462.5	84641	262143	76715.1	223943	1112.1	475.2	1.23551
262143	157917	108790	262143	68370.3	251276	23173.7	11477.4	1.23551
201782	135689	97458	262143	68370.8	251274	37193.2	19046.5	1.23895
60684.8	83185.9	47809	51004.8	78541.6	42559	2939.2	1862.3	1.23895
10304.2	75334.6	8964	61726.5	80377.3	50329	99	35.2	1.24124
73975.5	99692.8	48630	109606	101567	70723	13924.9	5955.4	1.24239
9144.75	65952.5	9087	4862	61751.2	5160	0	3.3	1.24583
23333.2	91726.2	16671	122569	104661	76749	4453.9	1918.4	1.24583
56239.5	91791.7	40153	185087	90358.2	134242	4692.6	2734.6	1.24698
13573.5	93745.7	9489	172550	99925.5	113167	232.1	121	1.24698
29670	80602.4	24124	230088	85651.1	176052	159.5	77	1.24927
11514.8	109940	6864	120607	108740	72688	139.7	46.2	1.24927
15636.8	65965.2	15535	10688.7	81320.5	8614	92.4	15.4	1.25272
85212.8	85745.3	65129	262143	84744	202726	7031.2	3880.8	1.25272
4913.25	64027.6	5029	1868.9	56494.6	2168	-16.5	19.8	1.25386
5681.25	68847.3	5408	54894.4	71663.1	50201	13.2	30.8	1.25501
19611.8	90353.3	14225	156286	108915	94040	1445.4	598.4	1.2573
9409.5	115609	5334	135100	134902	65632	423.5	159.5	1.2596
79532.2	75584.4	68959	91010.7	74472.2	80090	7093.9	3319.8	1.2596
9216	71123.4	8492	98027.6	73675.3	87198	59.4	19.8	1.2596
8502.75	93858.2	5937	87659	121986	47094	726	267.3	1.2596
8057.25	64592	8175	6853	60955.2	7368	559.9	337.7	1.26075
6177.75	74464.8	5437	68831.4	77495.5	58209	661.1	280.5	1.26189
8429.25	65189.9	8474	1677.5	58290.9	1886	30.8	-14.3	1.26189
30015	68790.5	28595	30481	66677.9	29959	433.4	481.8	1.26304
8919	65119.8	8976	2521.2	60835.6	2716	-18.7	15.4	1.26304
5591.25	66720.4	5492	1391.5	60998.9	1495	-17.6	-9.9	1.26419
46198.5	81432.6	37180	50635.2	90236	36775	4189.9	2746.7	1.26648
13725.8	81872.3	10987	149807	90954.7	107941	163.9	89.1	1.26763
87775.5	98568.5	58360	262143	78410.1	219102	8222.5	4390.1	1.26878
11483.2	75279.2	9997	98368.6	81868.9	78744	924	396	1.27222
34750.5	69071	32972	14583.8	66092.5	14461	79.2	200.2	1.27337
7873.5	69113	7466	47495.8	76143.9	40879	108.9	62.7	1.27337
47015.2	76274.7	40396	51253.4	72844.7	46111	4150.3	1700.6	1.2791
11802	65848.4	11746	27410.9	64306.5	27935	4.4	14.3	1.28254
56586	85773.6	43235	29913.4	82356.1	23804	3448.5	2137.3	1.28254
8893.5	94848.6	6145	91236.2	110520	54101	508.2	203.5	1.28369
10856.2	81357.9	8745	142651	82720.3	113017	128.7	84.7	1.28484
13684.5	87743.6	10221	150158	92574.2	106301	361.9	149.6	1.28484
250916	146293	112405	262143	83148.1	206617	8372.1	4841.1	1.28713
9781.5	79800.9	8033	262143	71733.5	239495	68.2	11	1.28943
10708.5	67538.5	10391	26005.1	69234.2	24616	86.9	84.7	1.28943
262143	155597	110412	262143	68371.1	251273	12109.9	6359.1	1.29057
11883	91158.2	8543	161223	118646	89054	144.1	92.4	1.29057
10086	97205.3	6800	145344	124761	76348	185.9	86.9	1.29172
127408	134287	62179	262143	94029.3	182707	6636.3	4594.7	1.29401
5797.5	65928.3	5763	6454.8	63317.1	6681	-12.1	14.3	1.29401
84091.5	130035	42381	262143	95270.8	180326	2938.1	2172.5	1.29516
41628	94333.8	28920	66160.6	92764.4	46741	10351	5205.2	1.29516
116282	98524.5	77348	152212	97700.3	102102	16590.2	7332.6	1.29516
7779.75	78282.5	6513	97711.9	83850.3	76370	338.8	148.5	1.29746
262143	125309	137099	262143	68371.4	251272	48501.2	21371.9	1.29746
262143	111718	153779	262143	68371.4	251272	27662.8	13521.2	1.29746
56699.2	75314	49338	100471	81191.2	81098	2574	1654.4	1.2986
11592	68366.9	11112	8210.4	65126.7	8262	335.5	243.1	1.30204
99876	103911	62991	122947	106480	75671	3965.5	2208.8	1.30319
6672.75	77909.4	5613	70411	89133.8	51770	79.2	30.8	1.30893
6900	83570.2	5411	105834	95605.1	72548	121	53.9	1.31581
90120.8	96096	61461	110969	102643	70852	3963.3	1984.4	1.31581
7692	80785.7	6240	90501.4	94059.3	63057	235.4	117.7	1.31811
7305.75	86847.4	5513	104680	93395.1	73455	140.8	59.4	1.31925
6069	62507.9	6363	5736.5	59560.7	6312	227.7	136.4	1.3204
159855	104116	100621	239049	105081	149088	708.4	276.1	1.32269
9689.25	65939.2	9630	1894.2	54807.2	2265	37.4	19.8	1.32269
34011	69411.6	32112	10363.1	70937.6	9574	14.3	-4.4	1.32384
19125.8	72372.8	17319	25973.2	71779.5	23714	360.8	172.7	1.32614
6776.25	78739.1	5640	88976.8	84414.5	69078	67.1	64.9	1.32614
14224.5	65194.5	14299	13019.6	65513.9	13024	157.3	80.3	1.32728
101170	86563.2	76595	47902.8	80888.4	38811	-12.1	6.6	1.32843
139750	107618	85103	228987	98782.2	151919	242	134.2	1.32843
7050.75	65072.2	7101	3525.5	61793.8	3739	-19.8	39.6	1.32958
62345.2	102292	39943	129260	110283	76813	3884.1	2417.8	1.33072
5022	63956.8	5146	3122.9	58592.2	3493	13.2	-5.5	1.33302
6711	70561.9	6233	77199.1	77279.3	65468	46.2	41.8	1.33302
144139	115365	81882	262143	68370.8	251274	5902.6	2541	1.33417
85990.5	83821.3	67232	135231	82102.6	107944	7254.5	3675.1	1.33417
101231	90535.9	73278	158602	83855	123954	6230.4	3027.2	1.33531
6789.75	66285.3	6713	5197.5	63894.8	5331	-19.8	-17.6	1.33646
22414.5	81301.6	18068	95192.9	114406	54530	1530.1	620.4	1.33761
125341	87747.8	93613	262143	103045	166722	917.4	415.8	1.3399
8132.25	90592.4	5883	94204	128062	48209	183.7	82.5	1.3422
5874	72729.7	5293	48605.7	80694.7	39475	422.4	193.6	1.34334
29896.5	86358.3	22688	28341.5	80077.1	23195	1436.6	1188	1.34564
191144	123999	101024	262143	93160.9	184410	4420.9	2678.5	1.34678
12582	84260.6	9786	129978	89385.4	95298	253	97.9	1.34908
21157.5	70733	19603	6457	64408.8	6570	-13.2	11	1.35252
14584.5	84547.5	11305	149039	87399.5	111756	568.7	248.6	1.36285
136011	104536	85268	262143	95468.8	179952	1823.8	750.2	1.36285
17736	74936.9	15511	11742.5	75064	10252	2259.4	970.2	1.36399
5517.75	71648.8	5047	18729.7	80759.9	15199	1074.7	485.1	1.36514
23772	78228.6	19915	41879.2	75013.5	36588	1138.5	493.9	1.36743
5172.75	64010.8	5296	5464.8	60000.2	5969	86.9	41.8	1.37088
16965.8	74134.4	14998	61056.6	82966.8	48229	3507.9	1466.3	1.37202
70131	87292.1	52652	76118.9	87564.1	56970	2324.3	1150.6	1.37776
8360.25	80078.5	6842	112603	85512.1	86298	77	69.3	1.37891
18828.8	83409.6	14794	201706	93111.2	141970	427.9	218.9	1.38005
9711	69394.8	9171	27615.5	75095.8	24100	1204.5	547.8	1.3812
47502.8	82761.1	37616	53157.5	78806.7	44206	4437.4	1981.1	1.3812
20832.8	70587.1	19342	37307.6	83778.5	29184	-55	9.9	1.3812
62403	73577.2	55583	33877.8	71003.7	31269	2576.2	1270.5	1.38349
27868.5	71176.5	25660	23953.6	68452.6	22933	797.5	509.3	1.38464
20658	71382.6	18966	83012.6	81043.9	67128	2642.2	1108.8	1.38579
28911	141714	13370	78294.7	148268	34607	6012.6	4397.8	1.38808
107040	174064	40301	262143	113473	151400	14115.2	6637.4	1.38923
22655.2	76528.8	19401	53975.9	81775.5	43257	3028.3	1249.6	1.39152
49890.8	80222.8	40757	51474.5	77281.9	43651	11705.1	4766.3	1.39267
49028.2	76497.3	42003	61033.5	75108.3	53255	2470.6	1306.8	1.39267
20943.8	113276	12117	262143	119979	143190	814	282.7	1.39497
5055	64028.7	5174	7167.6	63162	7437	1703.9	737	1.39611
124270	94910.1	85809	262143	101686	168949	12424.5	6244.7	1.39955
108050	114485	61852	262143	68372.2	251269	4497.9	2609.2	1.40185
6750.75	66779.9	6625	3972.1	67808.2	3839	35.2	-23.1	1.403
7247.25	67341	7053	9216.9	69294.3	8717	-16.5	28.6	1.40529
10104.8	79747.7	8304	88891	85387.5	68225	1607.1	687.5	1.40644
12307.5	89501.1	9012	160545	87706	119963	152.9	24.2	1.40873
7290	78128.8	6115	101526	87896.4	75698	121	57.2	1.40988
153544	100106	100520	262143	78627.9	218495	544.5	225.5	1.41447
87544.5	101970	56265	120534	98996	79794	9054.1	4309.8	1.41447
28011.8	118982	15429	53538.1	128143	27381	6328.3	3488.1	1.41676
7061.25	69474	6661	60569.3	75180.8	52799	917.4	396	1.41906
16788	70799.1	15540	49750.8	79864.5	40825	246.4	108.9	1.4225
9504	75242.1	8278	59741	77756.3	50352	1421.2	600.6	1.42365
96671.2	129005	49110	254882	137803	121216	13778.6	6868.4	1.42365
35482.5	94156.4	24697	137218	123612	72750	8583.3	4507.8	1.42479
49685.2	70170.1	46404	10791	66316.5	10664	-18.7	-31.9	1.42594
262143	159839	107482	262143	68372.2	251269	6734.2	3527.7	1.42594
21232.5	90515.4	15373	235528	116397	132611	833.8	378.4	1.42709
16077	70788.9	14884	82561.6	100463	53858	25.3	31.9	1.42823
11329.5	120105	6182	193593	151462	83766	301.4	106.7	1.43053
8739.75	83227	6882	27469.2	79581.9	22621	1625.8	729.3	1.43397
158714	108960	95461	262143	68371.6	251271	2081.2	834.9	1.43512
16566	68470.6	15856	8340.2	65726.7	8316	22	44	1.43741
13261.5	87076	9981	108526	118053	60247	997.7	368.5	1.43741
25293	81655.3	20300	73022.4	78101.6	61274	3947.9	1647.8	1.43856
13305.8	130131	6701	198702	122862	105990	463.1	207.9	1.44315
16318.5	66137.9	16170	18146.7	66018.8	18014	394.9	276.1	1.44544
12731.2	81115.6	10286	96563.5	102984	61450	1290.3	510.4	1.44544
7418.25	75561.5	6434	20473.2	73491.4	18257	1345.3	640.2	1.44774
4967.25	63792.6	5103	4225.1	59934.2	4620	-8.8	-4.4	1.45118
8540.25	77973.5	7178	87081.5	87267.9	65396	147.4	96.8	1.45118
65077.5	80585.7	52924	104308	77657.7	88026	7889.2	3502.4	1.45232
6295.5	74352.5	5549	62821	83686.4	49196	106.7	62.7	1.45347
11878.5	67822.7	11478	3158.1	64396.2	3214	16.5	19.8	1.45462
13643.2	117139	7633	116195	107887	70583	115.5	70.4	1.45691
61539.8	88713	45462	109698	84912.7	84665	7142.3	3911.6	1.45806
61075.5	98043.9	40825	141014	104575	88372	160.6	156.2	1.45921
26679	80994.8	21587	40927.7	89803.1	29868	47.3	29.7	1.46036
14834.2	73677.7	13195	58740	72856.4	52838	468.6	192.5	1.46265
27573	72053.3	25079	26590.3	69909	24927	4290	1796.3	1.46494
11828.2	98049.1	7906	140228	112197	81909	174.9	64.9	1.46724
9062.25	73767.7	8051	6285.4	68097.2	6049	24.2	13.2	1.47068
76117.5	108071	46159	202350	112401	117982	236.5	251.9	1.47183
175208	118283	97076	262143	77364.2	222064	1235.3	464.2	1.47297
5380.5	68696	5133	45931.6	71929.4	41849	145.2	-6.6	1.47412
13929.8	65002.9	14044	4130.5	61202	4423	-14.3	9.9	1.47412
139318	109010	83757	163006	142800	74809	720.5	375.1	1.47642
25718.2	69079.5	24399	6114.9	64490.8	6214	33	13.2	1.47871
262143	137809	124664	262143	68372.7	251267	7300.7	4015	1.47986
71858.2	102063	46141	185454	118328	102714	10454.4	5177.7	1.481
15969.8	107630	9724	43815.2	123149	23317	2141.7	1656.6	1.48215
245592	152446	105579	262143	68372.4	251268	3269.2	1411.3	1.4833
16041	91247.5	11521	171882	95995	117344	85.8	57.2	1.48559
72719.2	101254	47067	206798	91101.4	148765	7153.3	4038.1	1.48559
15120.8	65848.5	15049	6909.1	60517.9	7482	-14.3	22	1.48674
9752.25	92855.4	6883	136456	105623	84667	116.6	86.9	1.48903
8889.75	88446.7	6587	65231.1	86773.5	49266	1013.1	402.6	1.49018
15096	92013.7	10752	175597	100185	114867	343.2	202.4	1.49477
12080.2	67126.6	11794	5661.7	61309.5	6052	-3.3	-6.6	1.49477
142015	91949	101220	105316	84311.6	81863	145.2	62.7	1.49592
20883.8	76238.7	17952	107832	93224.3	75805	2340.8	1015.3	1.50051
262143	135136	127130	262143	68372.4	251268	1756.7	811.8	1.50165
262143	163525	105059	262143	68372.7	251267	2310	993.3	1.50395
11092.5	122797	5920	162966	144659	73830	192.5	74.8	1.50854
10301.2	75854.2	8900	73509.7	78300.8	61526	1390.4	595.1	1.50854
49731.8	96558	33754	262143	93317.3	184101	7844.1	4075.5	1.50968
58473	99156.1	38647	136869	104247	86044	2589.4	1954.7	1.50968
7158	66757.8	7027	10507.2	81520.1	8447	184.8	200.2	1.51886
90129.8	99828.4	59169	113694	99294.2	75040	915.2	1516.9	1.51886
9496.5	81344	7651	137230	117486	76550	115.5	30.8	1.52001
18948	99789.1	12444	175966	99753.5	115606	2466.2	995.5	1.5223
16786.5	64606.5	17028	8556.9	63914.4	8774	401.5	259.6	1.52345
8270.25	78974.1	6863	87424.7	91370.3	62706	534.6	247.5	1.52919
4869	63012.4	5064	3748.8	57604.1	4265	190.3	86.9	1.52919
162081	102641	103488	262143	79215.2	216875	2094.4	876.7	1.53033
7313.25	84753.5	5655	85672.4	91174.7	61581	80.3	36.3	1.53263
37247.2	157598	15489	163682	185493	57830	4658.5	3212	1.53377
7104.75	66879.8	6962	1364	53051.1	1685	20.9	-6.6	1.53722
33604.5	82458.6	26708	166632	101041	108079	235.4	115.5	1.5441
7896.75	74367.2	6959	56051.6	72143.4	50918	638	282.7	1.54525
9426.75	113774	5430	136971	137692	65193	344.3	113.3	1.55442
14958	78909.1	12423	56416.8	90964.2	40646	1584	693	1.55442
6787.5	71584.4	6214	38672.7	102651	24690	851.4	310.2	1.56016
36225	92895.7	25556	228124	103315	144706	357.5	159.5	1.56016
11841	80944.2	9587	84636.2	83393	66513	2348.5	959.2	1.56131
7122	76881.5	6071	57740.1	75934.7	49833	74.8	39.6	1.56245
11614.5	69367.4	10973	40686.8	73992	36037	0	28.6	1.56245
5778	66096.5	5729	2654.3	60801.2	2861	-8.8	2.2	1.56245
9978.75	80389.4	8135	93964.2	86635.3	71080	1573	698.5	1.5636
7789.5	64882.1	7868	3602.5	61707.6	3826	28.6	-6.6	1.5659
5991.75	64404.7	6097	5350.4	60362.2	5809	812.9	375.1	1.56704
8008.5	74309.1	7063	34260.6	75983.2	29550	643.5	273.9	1.56819
76913.2	81978.1	61487	106557	82558.8	84586	5937.8	2671.9	1.56934
106046	88422.1	78598	69434.2	84749.2	53693	52.8	58.3	1.57163
26358	95637.1	18062	54931.8	119336	30167	4665.1	2654.3	1.57278
6351	67854.4	6134	38591.3	75572.8	33466	279.4	78.1	1.57278
14238.8	95884.8	9732	179387	101860	115416	691.9	315.7	1.57507
24143.2	65719.1	24076	13264.9	63045.1	13789	530.2	434.5	1.57622
6165.75	64704.3	6245	3021.7	69435.5	2852	2.2	-37.4	1.57622
22183.5	123930	11731	239178	138392	113264	547.8	277.2	1.57622
121874	90258.5	88492	54035.3	87728.7	40366	-16.5	-52.8	1.57622
13778.2	69625.4	12969	21991.2	92736.3	15541	-22	-34.1	1.57851
43294.5	114354	24812	262143	83407.6	205974	3708.1	1587.3	1.57966
6184.5	66993	6050	10246.5	65462.5	10258	718.3	291.5	1.58081
5424	67120	5296	33300.3	68299.3	31953	330	143	1.5831
58881.8	75298	51248	62071.9	77310.9	52618	5977.4	2921.6	1.58654
6697.5	87435.7	5020	91229.6	96479.3	61970	107.8	61.6	1.58769
60132	94515.2	41695	257937	95320	177341	5693.6	3065.7	1.58769
7140.75	72836.8	6425	35666.4	74037.4	31571	1318.9	566.5	1.58769
9206.25	73911.6	8163	121366	82017.2	96978	364.1	162.8	1.58884
262143	127296	134959	262143	68374.3	251261	2173.6	977.9	1.59113
7268.25	92761.8	5135	125979	117693	70150	226.6	78.1	1.59457
22328.2	67259.8	21756	16134.8	65474.3	16150	709.5	385	1.59572
54027.8	85583.6	41372	57795.1	94824.2	39944	1618.1	897.6	1.59687
79053.8	82543.9	62765	44114.4	74366.7	38876	13.2	0	1.59916
18187.5	113963	10459	223460	134514	108871	462	218.9	1.59916
95687.2	95027.5	65991	128294	88012.1	95531	4270.2	2488.2	1.59916
83091.8	83371.6	65316	79557.5	82421.2	63259	12127.5	5615.5	1.60146
159950	109114	96069	262143	68374.3	251261	3094.3	1366.2	1.60146
7136.25	65722.5	7116	15769.6	72215.5	14311	48.4	-15.4	1.6026
9197.25	79961.7	7538	70765.2	81140.5	57156	1090.1	479.6	1.60375
12276	76056	10578	109816	85452.8	84221	124.3	99	1.60375
11097.8	66663.8	10910	27187.6	67887.2	26246	364.1	152.9	1.60375
26076	69332.9	24648	78800.7	83367.5	61946	38.5	27.5	1.6049
152216	111035	89842	262143	76650	224133	1331	583	1.6049
6282.75	63826.7	6451	1930.5	55660.9	2273	-26.4	-35.2	1.6049
139298	98031.6	93123	166537	105025	103920	379.5	148.5	1.60719
6450	81556.5	5183	51624.1	93135.4	36326	882.2	404.8	1.60834
5499.75	63056.6	5716	15235	64918.1	15380	357.5	136.4	1.60949
12241.5	64196.1	12497	7338.1	65287.8	7366	75.9	99	1.61063
67944	119269	37334	126249	106641	77586	3972.1	2823.7	1.61178
66061.5	79768	54275	39012.6	83512.3	30615	4092	2475	1.61637
5724	67203.2	5582	10626	69694.3	9992	1761.1	722.7	1.61752
6791.25	81874.8	5436	87278.4	95578.2	59845	95.7	45.1	1.61752
59809.5	110766	35387	214433	119758	117346	6967.4	3792.8	1.62096
85201.5	98271.1	56820	262143	86635.9	198299	5506.6	3152.6	1.62096
85551.8	103142	54359	220848	125519	115309	12238.6	6145.7	1.62211
51615.8	84121.4	40212	48199.8	84623.4	37328	2756.6	1386	1.62325
9208.5	97055	6218	126353	119038	69563	106.7	64.9	1.62325
84090	96958.4	56838	262143	102831	167069	12458.6	6083	1.6244
41591.2	77802.3	35034	63944.1	80969.2	51756	3204.3	1442.1	1.6267
21256.5	85574.4	16279	215476	97968.1	144143	1050.5	463.1	1.62899
7011	68373.9	6720	11575.3	70234.1	10801	1133	482.9	1.62899
58363.5	132313	28908	187663	151302	81286	8850.6	4503.4	1.63014
262143	168185	102148	262143	68373	251266	18698.9	10428	1.63243
18143.2	70936.4	16762	7118.1	66689.3	6995	0	-5.5	1.63358
66645	83930.3	52039	76587.5	94527.8	53098	2818.2	1465.2	1.63702
74889	105120	46689	262143	124925	137521	8045.4	4461.6	1.63702
5773.5	75088.7	5039	74489.8	77859.1	62700	111.1	9.9	1.63931
86401.5	103540	54688	262143	74960.1	229186	9724	5108.4	1.64161
16732.5	65129.2	16837	8624	63304.5	8928	1219.9	544.5	1.64505
7923.75	67256.9	7721	1368.4	51927.9	1727	163.9	79.2	1.6462
8708.25	74136.6	7698	47524.4	80016.4	38924	200.2	74.8	1.64849
8588.25	83420.7	6747	20914.3	77280.1	17736	1926.1	844.8	1.65079
8055.75	92104.3	5732	142619	100722	92797	158.4	53.9	1.65193
25257	97401.6	16994	116005	153039	49677	1412.4	537.9	1.65193
7416.75	86565.3	5615	78942.6	91486.9	56550	144.1	46.2	1.65537
19377	74897.7	16955	10311.4	73469	9198	48.4	11	1.65652
136043	112894	78974	207350	115120	118041	12430	7093.9	1.65652
16191.8	65450.1	16213	9731.7	64078.8	9953	243.1	178.2	1.65767
19792.5	105922	12246	192283	124292	101386	1284.8	565.4	1.66111
200286	112753	116413	229236	129768	115770	200.2	130.9	1.66111
6609	74715.8	5797	55365.2	78979.9	45941	192.5	79.2	1.66111
58347.8	97329.4	39288	69423.2	104661	43471	9783.4	4282.3	1.66226
21129	73064.1	18952	128302	84010.8	100087	163.9	97.9	1.66226
79371.8	128822	40379	262143	167309	102683	9634.9	5064.4	1.67144
116414	121392	62848	262143	68374.1	251262	7959.6	4287.8	1.67144
8736	71333.5	8026	53341.2	70531.8	49563	198	97.9	1.67258
144153	97726.4	96670	227547	129950	114756	1458.6	611.6	1.67488
10075.5	93807.1	7039	199987	100425	130508	394.9	155.1	1.67602
134234	123815	71051	262143	105541	162778	5128.2	2170.3	1.67717
160585	102892	102283	217939	120988	118052	500.5	163.9	1.67832
9204	117926	5115	121254	174975	45415	512.6	211.2	1.67832
9855	65271.1	9895	4887.3	62606.4	5116	-24.2	12.1	1.68061
13464	90807.5	9717	132911	98602.5	88339	258.5	138.6	1.68176
62795.2	92051.6	44707	139666	91295	100259	4675	2732.4	1.68291
6384	78525.1	5328	86353.3	86965	65075	81.4	60.5	1.6852
14697	65813.6	14635	63730.7	67722.6	61673	1501.5	576.4	1.6852
70905	79809.5	58224	73803.4	73813.5	65527	4150.3	2074.6	1.68635
31692.8	72701.8	28569	9825.2	69641.4	9246	-6.6	15.4	1.6875
7861.5	70887.6	7268	50029.1	71752	45695	1590.6	686.4	1.69094
83655	87655.5	62545	92886.2	80237.7	75867	672.1	1045	1.69208
5085.75	62863	5302	5756.3	59446.1	6346	-12.1	-2.2	1.69208
163603	108480	98837	202618	111363	119239	150.7	100.1	1.69438
9505.5	90414	6890	108959	93358	76488	169.4	73.7	1.69438
67164.8	122888	35819	262143	160799	106840	7078.5	3987.5	1.69782
7949.25	64643.5	8059	4983	63894.7	5111	238.7	151.8	1.69782
26900.2	92698.2	19018	94132.5	106327	58020	323.4	160.6	1.70356
16673.2	93890.5	11638	177795	103129	112985	1009.8	452.1	1.70585
60369	98819.6	40036	134030	93895.7	93548	1772.1	902	1.707
61090.5	80018.1	50034	84869.4	77505.1	71763	3513.4	2040.5	1.70929
10221	68470.1	9783	2154.9	57854.8	2441	2.2	27.5	1.70929
34173.8	87012.3	25739	179425	86591.2	135797	3180.1	1485	1.71159
92167.5	81701.7	73931	113623	76411.2	97452	6836.5	3163.6	1.71159
32728.5	83768.6	25605	227922	97180.4	153705	2663.1	1105.5	1.71273
45771.8	93937.2	31933	60284.4	94702.5	41718	5050.1	2889.7	1.71273
15042	77780.7	12674	74746.1	87243.7	56148	1379.4	609.4	1.71618
80738.2	83341.4	63489	98215.7	82620.9	77906	4121.7	2128.5	1.71732
23622	87093.8	17775	213855	100551	139384	1120.9	523.6	1.71847
8295	89279.2	6089	43547.9	78938.9	36154	2201.1	1019.7	1.71962
8120.25	89155.4	5969	156246	108729	94177	442.2	243.1	1.72076
94150.5	92848.5	66455	262143	78184.9	219733	5194.2	3515.6	1.72306
144118	90888.5	103918	87258.6	86133.6	66392	60.5	11	1.72306
83691.8	114779	47786	248767	165671	98407	14026.1	6799.1	1.72306
33135.8	101433	21409	239508	130768	120033	5185.4	2134	1.72535
58752	87256.6	44127	75871.4	80044.9	62119	3260.4	1826	1.7265
8280.75	83554.6	6495	124477	85628.4	95269	111.1	44	1.7265
65608.5	99101.5	43387	262143	76739.4	223872	4348.3	2475	1.72765
133939	103164	85086	262143	75518.9	227490	657.8	300.3	1.72765
6785.25	74323.6	5983	40638.4	78301.8	34013	1008.7	409.2	1.72994
54126	84260.6	42098	85719.7	81788.5	68686	5153.5	2919.4	1.73224
172958	120323	94204	217948	160875	88786	6634.1	2816	1.73224
135157	93545.5	94688	262143	145637	117963	289.3	89.1	1.73568
12234	70584.3	11359	11071.5	75080.9	9664	-26.4	50.6	1.73797
12251.2	78723.2	10199	106638	89601.6	77997	1512.5	643.5	1.73912
12051.8	74127	10655	96173	91876.1	68601	100.1	27.5	1.73912
133062	91370.9	95439	168109	91334.8	120624	786.5	361.9	1.73912
79707	86438.9	60432	105481	100061	69086	787.6	965.8	1.74027
7058.25	81395.3	5683	124218	97710.1	83315	226.6	102.3	1.74141
131486	89425.9	96360	183128	95380.8	125827	184.8	100.1	1.74485
5959.5	75896.2	5146	64400.6	76901	54883	190.3	73.7	1.746
105223	86493.6	79727	189127	85596.1	144804	15493.5	7033.4	1.74715
70155	79605.2	57756	88589.6	77722.7	74699	3850	2152.7	1.75059
64551.8	110108	38421	262143	68372.4	251268	3914.9	2393.6	1.75174
48035.2	141383	22266	262143	96288.5	178420	713.9	554.4	1.75174
23773.5	99022.5	15734	44229.9	108495	26717	3206.5	2376	1.75288
8760	69494.7	8261	87371.9	77971.7	73437	84.7	62.7	1.75633
7344	67989.3	7079	38318.5	68663.8	36573	663.3	273.9	1.75747
41793	91037.2	30086	74996.9	92091.1	53371	3509	2932.6	1.75862
6342.75	63764.2	6519	1261.7	49189	1681	5.5	-23.1	1.75977
61107	95847.7	41782	159968	109744	95528	176	180.4	1.76206
21912.8	102350	14031	155086	106882	95093	2916.1	1228.7	1.76206
138751	96989.7	93754	262143	68373.2	251265	1084.6	504.9	1.76206
262143	113550	151297	262143	68373.2	251265	3443	1497.1	1.76321
5453.25	63399.7	5637	1768.8	55279	2097	11	14.3	1.76436
9194.25	82170.2	7333	44222.2	82636.5	35071	1603.8	638	1.7655
12884.2	69593.9	12133	66137.5	94072.4	46075	267.3	77	1.7655
28317.8	101795	18231	262143	68560.7	250578	960.3	399.3	1.7655
6016.5	64238.7	6138	2211	57408.9	2524	34.1	-7.7	1.76665
64618.5	87590.8	48348	262143	86271.7	199136	3433.1	2260.5	1.7678
10634.2	87951.3	7924	118912	98527.5	79095	616	298.1	1.76895
11904.8	97292.6	8019	171430	118303	94966	114.4	90.2	1.76895
6261	64750	6337	2079	67383.5	2022	2.2	17.6	1.77009
9538.5	80143	7800	84240.2	112545	49054	383.9	210.1	1.77124
12952.5	78707	10785	118174	105739	73243	223.3	93.5	1.77239
5548.5	70703.2	5143	40205	70881.4	37173	311.3	100.1	1.77353
6236.25	72425.8	5643	95549.3	75903	82499	258.5	75.9	1.77353
35523.8	104930	22187	80361.6	104190	50548	3591.5	2247.3	1.77353
5929.5	75396.9	5154	71717.8	84161.8	55846	151.8	51.7	1.77583
5052.75	65806.2	5032	2297.9	63381.8	2376	48.4	13.2	1.77583
13705.5	67160.4	13374	26005.1	69505.3	24520	203.5	81.4	1.77583
42087	104454	26406	136029	98999.6	90049	6900.3	3809.3	1.77698
11639.2	84379.4	9040	114323	91897	81529	243.1	168.3	1.78386
56025	74560.4	49244	55786.5	73578.1	49689	644.6	500.5	1.78386
262143	145605	117989	262143	68373.5	251264	11918.5	6810.1	1.78959
25720.5	85817.1	19642	27218.4	89327.7	19969	4873	2752.2	1.79074
6834.75	85907.6	5214	134742	96664.2	91352	139.7	46.2	1.79074
6776.25	64953.7	6837	9671.2	68387.1	9268	28.6	-18.7	1.79189
20187.8	88219.3	14997	260853	105653	161805	368.5	113.3	1.79189
39723	88526.1	29407	61538.4	96000.5	42010	6848.6	3664.1	1.79304
68607.8	113859	39490	262143	110924	154879	8792.3	4627.7	1.79304
5725.5	69447.8	5403	5973	68650.7	5702	28.6	40.7	1.79533
35905.5	94460.4	24911	75922	92712.9	53667	102.3	477.4	1.79533
262143	128252	133954	262143	68373.8	251263	10902.1	5484.6	1.79533
18168	65212.9	18258	14844.5	62821.2	15486	68.2	114.4	1.79533
7339.5	78034	6164	69301.1	77158.7	58862	817.3	334.4	1.79648
13394.2	65429.8	13416	14800.5	64003	15155	1344.2	568.7	1.79648
90246	93609.8	63181	68477.2	99764.8	44983	2792.9	1169.3	1.79877
33174.8	90037.7	24147	152419	91390.2	109300	5474.7	2349.6	1.79877
61679.2	88869.1	45485	220558	100052	144469	6677	3724.6	1.80107
6034.5	69151.4	5719	170441	67461.9	165575	114.4	35.2	1.80336
5449.5	65171.3	5480	24982.1	78607	20828	36.3	27.5	1.80451
95876.2	80206.1	78340	61782.6	75332.8	53748	-36.3	12.1	1.80451
74072.2	80219.4	60514	80154.8	72969.8	71989	4216.3	2052.6	1.80565
10170.8	75744.4	8800	94244.7	80313.4	76904	826.1	358.6	1.81483
133451	99215.7	88150	170156	118907	93782	77	-7.7	1.81598
55323.8	79245	45753	74992.5	75158.8	65391	5089.7	2370.5	1.81713
21642	99966.9	14188	35967.8	96054.8	24540	3172.4	2212.1	1.82172
89679	96959.5	60615	262143	68374.1	251262	1126.4	3223	1.82172
37035.8	69632.4	34857	14488.1	70233.9	13519	909.7	788.7	1.82286
11007	96489.4	7476	170696	113200	98823	748	308	1.82286
9000.75	66871.5	8821	3000.8	64883	3031	9.9	-47.3	1.82516
6346.5	70711.4	5882	76752.5	73507.6	68429	161.7	73.7	1.8263
75099.8	123848	39740	262143	124734	137731	7807.8	3986.4	1.8263
20331	97043.9	13730	110600	92769.3	78132	190.3	50.6	1.82745
14630.2	65340.6	14674	7596.6	62332.6	7987	112.2	152.9	1.8286
11373	74616.2	9989	106773	90239.6	77543	128.7	66	1.82975
145798	132600	72059	262143	106765	160912	1283.7	599.5	1.82975
44065.5	92619.5	31180	61934.4	95736.3	42397	5626.5	2312.2	1.82975
108785	100647	70835	262143	86434.9	198760	21172.8	10731.6	1.83089
26511	88811.8	19563	91254.9	106838	55977	116.6	75.9	1.83433
262143	127331	134922	262143	68374.6	251260	14115.2	6774.9	1.83433
56852.2	88288.6	42201	102953	97719.7	69046	10852.6	4445.1	1.83548
54756	86774.9	41354	73324.9	88867.5	54074	4946.7	3058	1.84122
14656.5	78660.9	12211	40057.6	85411.7	30736	815.1	331.1	1.84122
6698.25	67827	6472	43200.3	68280.3	41464	477.4	191.4	1.84466
58829.2	80121.2	48120	62019.1	75152.7	54083	5924.6	2635.6	1.84581
62956.5	92961.6	44383	262143	68373.8	251263	7781.4	4068.9	1.84581
19712.2	93147.5	13869	148546	104819	92876	1761.1	686.4	1.84695
148196	92452.5	105050	96120.2	90447.9	69646	26.4	-28.6	1.84925
7315.5	78543.4	6104	75476.5	86971.7	56874	177.1	81.4	1.85039
7630.5	71490	6995	59700.3	95287.8	41060	94.6	7.7	1.85039
180227	112005	105454	262143	68373.8	251263	1567.5	647.9	1.85269
262143	153069	112236	262143	74188.1	231571	2614.7	1107.7	1.85498
6285	80057.1	5145	72439.4	91189	52061	166.1	53.9	1.85498
61851	84213.9	48133	111265	86353.5	84442	5486.8	3190	1.85613
76233	102126	48920	193153	121739	103981	5311.9	4082.1	1.85728
52787.2	93146.6	37140	83823.3	114890	47815	2248.4	1414.6	1.85957
11358	68788.3	10821	30796.7	77418.2	26070	216.7	93.5	1.85957
147442	100723	95934	262143	68373.5	251264	2599.3	1080.2	1.85957
6746.25	85220.2	5188	83694.6	101602	53985	244.2	124.3	1.86072
10344.8	100631	6737	132597	137852	63038	189.2	82.5	1.86187
69791.2	108945	41983	173027	110669	102463	9948.4	5196.4	1.86531
37262.2	68043.7	35889	29869.4	66962.7	29233	1115.4	506	1.86646
8737.5	109133	5247	107672	121248	58198	135.3	48.4	1.86646
15935.2	69883.1	14944	67300.2	71144.2	61995	78.1	-2.2	1.8699
11661	73744.6	10363	47656.4	74605.5	41863	1050.5	476.3	1.87104
121683	144925	55026	262143	68373.8	251263	13802.8	7682.4	1.87104
23438.2	119138	12893	135886	105416	84479	5566	3121.8	1.87219
5332.5	64454.2	5422	830.5	44686.1	1218	129.8	37.4	1.87334
10209	110024	6081	117427	112091	68656	236.5	130.9	1.87334
19772.2	73838.6	17549	8228	71176.1	7576	15.4	11	1.87449
5407.5	65300.5	5427	3836.8	60313.9	4169	-33	-11	1.87449
6819	80695.2	5538	82168.9	104440	51561	64.9	26.4	1.87449
12128.2	93941.3	8461	178492	100294	116633	264	103.4	1.87563
27726	93124.8	19512	260892	111342	153562	3043.7	1285.9	1.88137
32673	100571	21291	100207	111262	59024	3614.6	1604.9	1.88137
58914	77732.8	49670	44413.6	74863.4	38880	3153.7	1774.3	1.88366
66517.5	76630.7	56887	64865.9	72416.3	58703	2454.1	1243	1.88366
7763.25	78818.3	6455	104507	84101.1	81437	119.9	34.1	1.88481
10852.5	64916.9	10956	9530.4	62665.2	9967	324.5	170.5	1.88596
7494	72997.4	6728	71604.5	78954.7	59435	487.3	192.5	1.8871
7503	79398.8	6193	108244	85702.1	82774	522.5	253	1.8871
68427.8	99513.6	45064	262143	87539.5	196252	4725.6	2850.1	1.8871
9597	79765.2	7885	123479	92658.7	87335	158.4	71.5	1.88825
17419.5	83566.7	13661	167147	102557	106810	575.3	227.7	1.88825
109423	91769.3	78143	129479	81399.8	104245	4455	2230.8	1.89399
140186	91366.7	100553	152739	89751.8	111529	322.3	101.2	1.89628
32847	103314	20836	262143	91419.9	187922	2438.7	1069.2	1.89743
7721.25	64932.6	7793	7838.6	62716.5	8191	308	203.5	1.89858
19175.2	68805.8	18264	17605.5	65511.8	17612	82.5	23.1	1.90087
8944.5	70009.2	8373	41675.7	72385.7	37732	782.1	327.8	1.90202
8878.5	94935.8	6129	76586.4	101541	49430	1130.8	466.4	1.90316
40982.2	70976.3	37841	48756.4	66941.1	47733	2013	936.1	1.90431
71810.2	93502.3	50332	262143	106971	160603	4296.6	2635.6	1.90431
14596.5	68123.9	14042	3236.2	63920.3	3318	-53.9	-19.8	1.90661
6290.25	65873.7	6258	2361.7	64409.6	2403	5.5	-15.4	1.90775
10104.8	90480.2	7319	119064	88007.2	88663	774.4	301.4	1.90775
133302	100375	87034	227610	124951	119380	685.3	290.4	1.91005
215623	138767	101833	262143	68373.5	251264	10470.9	5493.4	1.9112
9027	98271.3	6020	90181.3	111718	52902	249.7	117.7	1.9112
41748	74017.9	36964	33601.7	72586.2	30338	2143.9	1006.5	1.91234
91765.5	82413.3	72973	140085	79784.2	115068	5969.7	2660.9	1.91234
75967.5	104227	47767	182268	93830.6	127305	3267	2327.6	1.91234
262143	161225	106558	262143	68373.2	251265	9609.6	4924.7	1.91349
81159	84087	63254	123197	87095.3	92701	3817	2126.3	1.91578
262143	118823	144583	262143	68373.5	251264	21821.8	12244.1	1.91578
8175.75	83160.9	6443	81547.4	106240	50304	528	216.7	1.91578
8475.75	81915.2	6781	47274.7	88363.3	35062	1796.3	766.7	1.91693
88037.2	110208	52352	97948.4	107970	59453	2789.6	1797.4	1.91693
117998	95537.4	80943	173442	92548.6	122819	12237.5	5523.1	1.92037
105200	93411.8	73806	85058.6	120496	46262	36.3	22	1.92152
102183	88444.5	75716	109899	111058	64852	390.5	139.7	1.92381
12326.2	89916.9	8984	170264	103973	107320	124.3	52.8	1.92496
7469.25	71314.8	6864	31708.6	78254.8	26555	700.7	316.8	1.92611
6747.75	75787.6	5835	75659.1	93466.5	53050	262.9	83.6	1.92726
28431	115472	16136	246888	129604	124842	4730	2018.5	1.9307
6012.75	65784.9	5990	6725.4	62113.3	7096	119.9	84.7	1.9307
15019.5	68493.4	14371	2193.4	70881	2028	1.1	-11	1.93299
84819	80537.5	69020	93562.7	75022.3	81732	13219.8	6009.3	1.93414
41180.2	75355.7	35814	49973	74144.4	44171	3324.2	1515.8	1.93529
11729.2	67606.7	11370	11114.4	66392.6	10971	872.3	403.7	1.93758
7851.75	67626.8	7609	3011.8	62226.1	3172	16.5	15.4	1.93873
14982	113326	8664	182805	128471	93253	613.8	231	1.93987
155212	112482	90432	262143	81221.5	211518	1471.8	607.2	1.94217
140204	94611	97118	127599	107805	77569	100.1	59.4	1.94561
19061.2	88438.8	14125	251074	95075.8	173066	379.5	151.8	1.94561
58118.2	78675.5	48412	58184.5	80538.6	47346	2049.3	907.5	1.94905
27749.2	98653.3	18434	62269.9	87091.2	46858	5738.7	3400.1	1.94905
76485	83723.4	59870	91938	91644.3	65746	4681.6	3087.7	1.94905
67293.8	84753.8	52035	89100	86126	67799	8870.4	4067.8	1.95135
38994.8	95395.9	26789	104811	98624.7	69647	2175.8	1615.9	1.95249
6609.75	71884.6	6026	71009.4	86578.3	53751	99	57.2	1.95249
33639.8	71722.8	30738	35893	72491.7	32449	201.3	273.9	1.95823
46208.2	88173.1	34345	182635	100921	118600	3160.3	2248.4	1.96167
6899.25	67394.4	6709	6600	64193.8	6738	5.5	-3.3	1.96167
5549.25	65093.2	5587	3768.6	60386.1	4090	12.1	31.9	1.96167
22155.8	93184.4	15582	111844	97357.9	75287	4083.2	1717.1	1.96511
30441	79611.4	25059	194118	88372.9	143955	4451.7	1909.6	1.96511
9002.25	76027.3	7760	108109	85097.4	83258	504.9	207.9	1.96511
30969.8	123457	16440	262143	99812.9	172120	396	229.9	1.96511
8313	66748.4	8162	2680.7	61491.9	2857	-14.3	2.2	1.96626
163470	113616	94293	262143	68371.1	251273	1094.5	493.9	1.96741
262143	179467	95727	262143	68371.4	251272	17561.5	8860.5	1.9697
94878.8	85353.1	72850	137873	81747.6	110531	7003.7	3636.6	1.9697
10233	84515.4	7935	112143	101644	72305	140.8	91.3	1.972
262143	135648	126650	262143	68371.9	251270	21176.1	9918.7	1.97314
63755.2	80427	51951	94935.5	79012.6	78743	3044.8	1471.8	1.97314
8704.5	65472.1	8713	6983.9	73173	6255	14.3	14.3	1.97773
7527.75	72020.2	6850	6410.8	63647.7	6601	947.1	529.1	1.97773
42703.5	88242.7	31715	34161.6	78546.6	28503	-19.8	26.4	1.97888
133870	98185.2	89355	262143	85453.8	201042	18927.7	9130	1.98003
11764.5	66231.3	11641	3001.9	66239.9	2970	20.9	14.3	1.98117
15190.5	99155.8	10040	221034	127471	113639	129.8	68.2	1.98806
17628.8	92581	12479	186490	105444	115908	2042.7	814	1.9892
5817.75	73704.2	5173	53309.3	112550	31041	598.4	205.7	1.9892
54825.8	74418.2	48282	60986.2	74226.4	53846	2890.8	2128.5	1.99035
8586.75	67305.5	8361	10298.2	65658.4	10279	1362.9	554.4	1.99035
17718.8	68984.5	16833	23797.4	69615.1	22403	287.1	103.4	1.99264
6207.75	63866.7	6370	4973.1	59344	5492	-6.6	25.3	1.99723
6118.5	76392.1	5249	57915	90624.1	41882	855.8	345.4	1.99953
10560	76344.2	9065	11595.1	78958.5	9624	1273.8	569.8	1.99953
21979.5	71596.4	20119	142732	75346	124148	2015.2	845.9	2.00297
6734.25	69898	6314	44899.8	72045.5	40843	95.7	-4.4	2.00412
229870	139418	108055	262143	102903	166952	921.8	408.1	2.00526
41307	102873	26315	152148	96352.6	103486	8347.9	4401.1	2.00526
48987	73755.1	43528	65398.3	76688.1	55888	4142.6	2084.5	2.00985
65045.2	74471.2	57241	73311.7	76410.8	62878	4483.6	2095.5	2.00985
29461.5	67661.5	28536	20033.2	68990.8	19030	814	706.2	2.01329
42419.2	110955	25055	146819	114412	84099	1769.9	1621.4	2.01444
68721	74823.5	60191	62068.6	74471.9	54621	6811.2	3208.7	2.01444
5954.25	66955.7	5828	2508	56618.8	2903	-8.8	15.4	2.01444
14306.2	85102.5	11017	215480	103706	136170	473	201.3	2.01559
27155.2	73134.2	24334	35271.5	70347.6	32859	525.8	306.9	2.01559
13648.5	72047.4	12415	28650.6	100393	18703	229.9	56.1	2.01674
15329.2	86732.1	11583	80401.2	78528.3	67099	1468.5	616	2.01788
13926.8	105894	8619	175202	113704	100982	214.5	84.7	2.01903
80825.2	98288.5	53892	262143	81434.8	210964	7334.8	3755.4	2.02362
15263.2	132174	7568	188723	169731	72869	1712.7	778.8	2.02477
17253.8	79484.2	14226	31804.3	83721.3	24896	1388.2	620.4	2.02591
10692.8	72020.6	9730	33987.8	80241.5	27759	257.4	104.5	2.0328
6066.75	72447.2	5488	99361.9	80910.8	80481	134.2	68.2	2.03394
69934.5	85701.4	53479	44127.6	81908.6	35307	3066.8	2167	2.03509
7311.75	78761.2	6084	93061.1	84490.4	72184	660	272.8	2.03509
24891	78320.4	20828	167910	85677.8	128436	1944.8	806.3	2.03624
147587	154093	62769	262143	74684.7	230031	13831.4	6659.4	2.03738
80265	88980.3	59117	71436.2	86653.8	54027	1739.1	1109.9	2.03738
34753.5	82825	27499	228813	87185.7	171995	5071	2247.3	2.03968
7221.75	68971.8	6862	42268.6	75568.5	36657	31.9	39.6	2.04312
72657	86102.7	55302	99346.5	84351.7	77186	2746.7	1267.2	2.04312
12317.2	111990	7208	174923	140760	81442	295.9	190.3	2.04541
24399	99004	16151	188905	96118	128801	595.1	198	2.04771
16458	89606.3	12037	177769	98685	118055	343.2	138.6	2.05115
6608.25	71417.9	6064	78925	80496	64257	80.3	50.6	2.0523
57803.2	76631.3	49434	71746.4	73910.6	63617	7057.6	3042.6	2.0523
257647	160672	105091	262143	68374.9	251259	3022.8	1340.9	2.05344
136319	139807	63901	262143	74832.8	229576	11562.1	5868.5	2.05574
8190	64388.2	8336	5446.1	62770.9	5686	-15.4	19.8	2.05574
262143	145471	118098	262143	77936.3	220434	937.2	403.7	2.05689
13556.2	67870.3	13090	60756.3	69201.7	57538	1709.4	699.6	2.05918
5715.75	64495.1	5808	4821.3	61056.8	5175	485.1	282.7	2.06033
24783	112431	14446	204175	167004	80123	2880.9	1284.8	2.06148
7441.5	63616.8	7666	29510.8	64161.5	30143	357.5	177.1	2.06148
6840	71699.7	6252	54270.7	78162	45504	26.4	36.3	2.06262
8148	76524.4	6978	71420.8	76176	61445	169.4	90.2	2.06377
9336.75	64998.2	9414	10319.1	63315.5	10681	27.5	-30.8	2.06377
6517.5	76191.7	5606	77534.6	93483.7	54355	607.2	268.4	2.07065
9729.75	82298.5	7748	125596	89726.4	91735	253	119.9	2.07065
12821.2	65440.3	12840	10252	63300.8	10614	50.6	157.3	2.0718
11687.2	69846.4	10966	120626	78140.8	101168	257.4	114.4	2.07295
169056	111074	99747	262143	71054.3	241784	2829.2	1193.5	2.07295
218434	149639	95666	262143	68374.1	251262	29250.1	16086.4	2.07409
11493	65382.4	11520	2886.4	62450.7	3029	15.4	4.4	2.07524
80069.2	83087.9	63155	63782.4	80194.2	52124	8090.5	3514.5	2.07639
190684	98560.2	126792	262143	68374.1	251262	676.5	264	2.07983
8994	66027.9	8927	15015	70859.3	13887	649	261.8	2.08442
7971.75	72379.7	7218	58881.9	81591.8	47295	501.6	177.1	2.08557
10751.2	79588.1	8853	79622.4	79469.6	65662	79.2	3.3	2.09015
112750	91560	80703	141715	93438.8	99396	185.9	40.7	2.0913
9445.5	92061.3	6724	135215	98744.9	89741	123.2	33	2.0913
60793.5	79433.8	50157	67535.6	82972.7	53343	12635.7	5806.9	2.09245
8818.5	74696.8	7737	77407	81405.5	62317	445.5	210.1	2.09474
8340.75	74644.2	7323	73003.7	82104.1	58272	436.7	225.5	2.09474
16098.8	80797	13058	155650	85528.8	119266	1338.7	521.4	2.09589
25351.5	67513.4	24609	18293	65849.2	18206	647.9	546.7	2.09589
15977.2	75749.5	13823	66422.4	68520.8	63529	25.3	33	2.09704
6939.75	73013.9	6229	55815.1	77622.8	47124	1084.6	487.3	2.09818
17082	91029.9	12298	225603	104438	141569	174.9	67.1	2.10507
129408	101419	83622	262143	68371.9	251270	412.5	202.4	2.10507
88426.5	83558.5	69354	95323.8	78748.8	79330	6700.1	3406.7	2.10622
44051.2	89119.7	32394	216971	87766.9	162013	849.2	387.2	2.10851
256517	145045	115903	262143	68372.2	251269	18735.2	9994.6	2.11195
124876	92986.8	88011	154300	93533.8	108113	826.1	348.7	2.1131
81366.8	104003	51272	262143	68371.9	251270	4525.4	2754.4	2.1131
59733.8	109380	35790	110741	123503	58764	1098.9	1316.7	2.1131
63246.8	115320	35943	214083	95858.6	146363	4799.3	1987.7	2.11425
124122	87323.6	93153	131982	96306.8	89813	402.6	133.1	2.11425
14328	102132	9194	243172	124368	128140	258.5	116.6	2.11425
165318	121253	89353	262143	94541	181718	2506.9	1034	2.11425
130232	149199	57205	262143	75224	228382	15804.8	8610.8	2.11539
7250.25	68014.9	6986	3513.4	67051.3	3434	-35.2	-53.9	2.11654
33047.2	92090.5	23518	262143	88422.2	194293	1761.1	796.4	2.11998
7652.25	65899.9	7610	44748	73170.6	40079	1167.1	470.8	2.12113
53644.5	93196.4	37723	186956	140312	87322	11432.3	5640.8	2.12342
102646	112659	59711	262143	68372.7	251267	6327.2	4024.9	2.12572
11314.5	64105.4	11567	7113.7	62011.6	7518	275	126.5	2.12572
29334	118727	16192	226655	136146	109104	2843.5	1243	2.12572
12408.8	84315.2	9645	136604	95775.8	93473	766.7	275	2.12686
262143	90990.4	188809	262143	68373	251266	38413.1	20160.8	2.12801
98183.2	87736.9	73339	145541	86409	110384	5955.4	3344	2.12801
7233	70069.8	6765	7537.2	78009.8	6332	253	162.8	2.12801
9911.25	86965.3	7469	120586	91824.1	86064	114.4	9.9	2.12916
7401.75	82189.3	5902	71929	91662.7	51427	133.1	86.9	2.13145
87946.5	79450.6	72544	100131	79523.2	82519	6856.3	3865.4	2.1326
95428.5	94474.2	66198	178937	89656.6	130797	5702.4	3333	2.1326
12880.5	66509.3	12692	70408.8	68373.4	67487	628.1	311.3	2.13375
17496	75306.6	15226	62685.7	79555.6	51639	655.6	267.3	2.13375
5137.5	64315.4	5235	21256.4	66323.5	21004	105.6	51.7	2.13834
5603.25	65028.3	5647	2422.2	60495.9	2624	-3.3	12.1	2.15095
82494.8	85651	63121	65391.7	81345.2	52683	7914.5	3555.2	2.15095
31478.2	67657.9	30491	21579.8	65353.7	21640	1926.1	940.5	2.15325
81126	103407	51415	262143	95366	180146	3467.2	2247.3	2.15554
7748.25	68453.7	7418	30124.6	74935.3	26346	297	62.7	2.15784
9785.25	65019.4	9863	2906.2	59333.6	3210	-11	25.3	2.16128
16975.5	118972	9351	170562	143986	77632	118.8	56.1	2.16702
9706.5	95000.8	6696	126148	107432	76953	304.7	105.6	2.16702
19500.8	95160.2	13430	196358	110177	116798	963.6	382.8	2.16816
12445.5	100707	8099	156351	107080	95691	446.6	204.6	2.17505
14803.5	97660.8	9934	132240	142924	60637	1538.9	628.1	2.17849
11985.8	128266	6124	101648	126779	52545	82.5	61.6	2.18078
5142.75	67285.9	5009	3590.4	61791.1	3808	-1.1	26.4	2.18193
190253	113368	109982	249393	114459	142795	248.6	77	2.18422
12496.5	90795	9020	186187	111374	109558	633.6	272.8	2.18652
49966.5	131226	24954	189405	121588	102089	4732.2	2847.9	2.18652
12225.8	79141.3	10124	138744	88299.5	102976	300.3	113.3	2.19111
90667.5	126625	46926	262143	90259.5	190338	7335.9	4294.4	2.19225
6471.75	73013	5809	93501.1	79552.5	77027	159.5	37.4	2.19455
38857.5	104892	24278	103934	147826	46077	7933.2	4189.9	2.19569
8441.25	63777.5	8674	7361.2	60827.6	7931	275	180.4	2.19684
59352.8	86344.7	45049	71846.5	78385.4	60069	1180.3	1018.6	2.19684
62158.5	117656	34623	218122	153416	93177	4402.2	2631.2	2.19914
220332	147533	97874	262143	68373	251266	3989.7	1841.4	2.19914
5824.5	67788	5631	7362.3	68361.5	7058	2704.9	1120.9	2.19914
127403	106654	78286	262143	83692.9	205272	694.1	290.4	2.20373
14233.5	66839.1	13956	5160.1	61508.2	5498	58.3	14.3	2.20602
8195.25	74244.4	7234	38915.8	115376	22105	56.1	13.2	2.20602
19124.2	69540.4	18023	20000.2	69571.8	18840	3107.5	1365.1	2.20831
39282	109371	23538	176826	114804	100941	7500.9	3186.7	2.20831
75729	79368.2	62531	69340.7	75473.1	60211	7660.4	3216.4	2.20946
262143	145600	117993	262143	68373.5	251264	4072.2	1790.8	2.21061
92305.5	127761	47349	262143	68373.5	251264	6449.3	2997.5	2.21061
38103	77976.5	32024	72348.1	83290.7	56926	2532.2	1842.5	2.21176
33749.2	85542.7	25856	31848.3	100120	20847	5594.6	3095.4	2.21176
262143	154461	111224	262143	68373.2	251265	3240.6	1423.4	2.2129
203183	140956	94468	262143	68373.5	251264	2616.9	1201.2	2.21405
262143	125029	137407	262143	68373.5	251264	68729.1	35754.4	2.21405
11477.2	88314.3	8517	181909	111078	107326	242	88	2.21405
58113	90094.9	42272	90526.7	98244	60388	8372.1	4535.3	2.21864
51948	81912.9	41562	43396.1	80848.5	35177	4803.7	2885.3	2.22208
7551.75	89869.5	5507	148493	110577	88008	119.9	71.5	2.23126
8517	65191.6	8562	1818.3	56050.9	2126	20.9	163.9	2.2324
64701	104017	40765	91572.8	105690	56782	101.2	102.3	2.2347
11251.5	80359.4	9176	77925.1	81005.3	63044	2424.4	1018.6	2.23699
50996.2	77003.1	43402	43684.3	75955	37692	4825.7	2493.7	2.23814
13524.8	69458.4	12761	54542.4	71908.3	49709	48.4	52.8	2.23814
43573.5	112502	25383	207083	120444	112678	1765.5	1617	2.23814
94284	88377.4	69916	149456	85701.5	114289	5306.4	2888.6	2.24273
47890.5	78365.8	40050	179391	79672.7	147561	4637.6	1964.6	2.24502
4988.25	62927.8	5195	23373.9	63270.1	24211	117.7	29.7	2.24617
32465.2	77881.4	27319	217237	80472.7	176915	2363.9	965.8	2.24617
76541.2	103399	48513	75445.7	90799.8	54454	2140.6	896.5	2.24617
10549.5	68015	10165	13654.3	67342.6	13288	2425.5	1029.6	2.24732
14162.2	72021.2	12887	15284.5	72125.9	13888	40.7	-20.9	2.24732
11929.5	68113.9	11478	3341.8	68568.6	3194	345.4	133.1	2.24846
12778.5	64873.5	12909	7081.8	59478.8	7803	39.6	41.8	2.24846
7710.75	69337.5	7288	54630.4	76455.5	46828	423.5	179.3	2.24961
21352.5	76681.3	18249	89698.4	74498.8	78907	2658.7	1092.3	2.25191
8682	65778.5	8650	2373.8	61807.5	2517	42.9	13.2	2.25305
29835	95276.6	20522	139702	126419	72422	4045.8	1651.1	2.25764
6466.5	78756.5	5381	68780.8	89032.4	50629	235.4	121	2.25879
29808	67742.7	28837	26986.3	65890.8	26841	537.9	369.6	2.25879
107074	105223	66689	147570	92457.8	104601	435.6	119.9	2.25994
52389.8	76628.5	44806	62185.2	75538.4	53951	3633.3	1612.6	2.25994
9966	73393.8	8899	91381.4	81773.6	73236	171.6	59.4	2.26108
19016.2	96939.1	12856	156891	105210	97728	1655.5	772.2	2.26453
38378.2	97279.3	25855	111691	111504	65646	2692.8	1984.4	2.26567
129760	89870.8	94624	73973.9	82807.3	58545	14.3	-8.8	2.27141
36336.8	106635	22332	262143	96925.8	177247	2112	902	2.27141
140093	102011	90002	114566	101325	74100	4.4	80.3	2.27141
39662.2	72709.9	35749	40833.1	70398	38013	438.9	425.7	2.27485
10558.5	65316.4	10594	2088.9	59135.3	2315	26.4	-16.5	2.276
9420	85564.7	7215	175492	97123.1	118417	290.4	129.8	2.276
17337	68474.5	16593	23628	68827.7	22498	532.4	349.8	2.27829
30765	88965.1	22663	23733.6	90842.5	17122	2448.6	1896.4	2.27829
7441.5	83194.5	5862	106490	95109.2	73378	222.2	95.7	2.28059
13458	66913.2	13181	9302.7	65505.7	9307	359.7	291.5	2.28059
6047.25	64076.4	6185	20043.1	65318	20110	1102.2	454.3	2.28288
8610	76990.7	7329	58889.6	76633	50362	999.9	401.5	2.28288
10046.2	76308.6	8628	77818.4	89349.8	57078	215.6	90.2	2.29091
38286	76218.4	32920	105028	93054.1	73969	1589.5	864.6	2.29091
112598	96145.2	76751	262143	123613	138981	1500.4	612.7	2.29206
48986.2	85205.2	37678	92533.1	150747	40228	7274.3	4042.5	2.2932
6174	69605.9	5813	29641.7	97003.8	20026	71.5	46.2	2.2932
27459.8	70042.5	25693	30587.7	67750.3	29588	2129.6	946	2.2932
117454	92661.1	83071	195853	86100.3	149075	19718.6	8499.7	2.29435
12903	66883.7	12643	9622.8	65148.7	9680	20.9	8.8	2.29779
17551.5	65966.3	17437	11537.9	75501.5	10015	44	5.5	2.29779
60670.5	85283.8	46622	209612	127842	107454	4280.1	1863.4	2.29894
65331.8	97015.4	44133	262143	109713	156589	4886.2	2971.1	2.29894
143913	130195	72441	262143	68376	251255	7668.1	4623.3	2.29894
40482	72148.1	36772	37734.4	84829.9	29152	2968.9	1717.1	2.30468
9742.5	69234.9	9222	10420.3	66977.7	10196	262.9	161.7	2.30468
5382.75	62982.3	5601	1760	54025	2135	34.1	-5.5	2.30582
35008.5	91794.7	24994	262143	85325.6	201344	1174.8	511.5	2.30582
6993.75	73065.9	6273	48335.1	78898.3	40149	1053.8	438.9	2.31156
8319	103511	5267	122538	127752	62861	137.5	86.9	2.315
82464.8	99159.9	54502	76165.1	99749.3	50041	-8.8	11	2.32074
15591	66198.4	15435	11830.5	79317	9775	618.2	409.2	2.32188
48557.2	71978.7	44211	62917.8	73246	56295	1725.9	878.9	2.32418
79419.8	92384.5	56339	63160.9	105870	39098	2182.4	1127.5	2.32533
16363.5	87772	12218	231832	89463.5	169827	408.1	214.5	2.32647
6084.75	72954.7	5466	57409	78867.1	47705	58.3	29.7	2.32647
71274	90332.7	51709	84097.2	102450	53796	8034.4	4232.8	2.32877
19926.8	83745	15594	92835.6	102808	59179	1652.2	704	2.32877
7905.75	75636.7	6850	4922.5	72674.2	4439	-29.7	-39.6	2.33106
8304.75	84342.2	6453	81130.5	104725	50771	426.8	147.4	2.33336
28302	91735.5	20219	53598.6	93153.7	37708	960.3	869	2.3345
82674.8	86769.9	62443	141866	84885.4	109528	6960.8	3474.9	2.3368
25577.2	85326.1	19645	78394.8	108178	47493	3227.4	2213.2	2.33794
11108.2	99059.8	7349	152414	112258	88979	473	203.5	2.34139
170605	117701	94993	198616	96487.8	134903	3029.4	1270.5	2.34368
18939.8	64786	19159	9377.5	61278.7	10029	118.8	103.4	2.34483
11814	105742	7322	179818	126058	93485	209	86.9	2.34597
89709.8	87162.8	67451	122801	87522.5	91952	3930.3	2069.1	2.34597
52410.8	82945.9	41410	68883.1	84020.2	53729	7055.4	3353.9	2.34942
5940	64643.6	6022	1500.4	55996.7	1756	6.6	18.7	2.34942
5716.5	67055	5587	2798.4	62358.4	2941	-19.8	6.6	2.35171
133790	103544	84679	262143	101435	169368	2456.3	1086.8	2.35286
6471.75	80495.8	5269	55448.8	84937.8	42783	214.5	118.8	2.35401
7907.25	79749.1	6498	78732.5	81791.4	63085	1584	682	2.35515
22541.2	70882.6	20841	28886	69896.4	27084	372.9	231	2.35745
14057.2	65794.6	14002	9379.7	64313.5	9558	524.7	273.9	2.36089
56581.5	76140.6	48701	38061.1	74310.2	33567	1767.7	1219.9	2.36089
148534	98260.8	99066	186129	99817	122205	228.8	95.7	2.36204
70543.5	87581	52787	103700	93150.9	72958	4089.8	1875.5	2.36204
55622.2	80217.9	45442	57557.5	81080.1	46523	4457.2	2396.9	2.36433
30915	83672.5	24214	33928.4	90339.7	24613	5799.2	3193.3	2.37007
70290.8	96960.1	47510	106015	144559	48062	2128.5	1624.7	2.37121
11805.8	83015.2	9320	86748.2	83876.2	67780	1586.2	683.1	2.37236
40709.2	96920.2	27527	88862.4	87299.9	66709	5108.4	2646.6	2.37236
80738.2	99560.9	53146	262143	152692	112513	424.6	201.3	2.37465
178838	128606	91134	262143	114937	149471	679.8	271.7	2.3781
47589	97040.8	32139	124294	124847	65246	6109.4	3403.4	2.38039
46002	85830.2	35125	242686	98772.2	161024	5773.9	2697.2	2.38039
147006	96329.3	100013	211673	113263	122478	795.3	324.5	2.38039
6135.75	66060.9	6087	3586	60414.4	3890	-14.3	-27.5	2.38039
77562	101560	50050	262143	68377.9	251248	6952	3844.5	2.38154
75292.5	81545	60511	114985	86522.4	87095	5058.9	2812.7	2.38268
93804.8	85871	71591	103754	82370.9	82549	2349.6	1405.8	2.38268
103454	90244.5	75129	153123	92919.2	107998	13531.1	6912.4	2.38268
12009.8	73032.5	10777	1746.8	57497.9	1991	458.7	221.1	2.38383
146225	94989.5	100885	255450	89693.7	186648	641.3	291.5	2.38498
262143	139003	123593	262143	68377.6	251249	2250.6	981.2	2.38498
180104	113009	104446	262143	68377.6	251249	5046.8	2109.8	2.38613
16196.2	68272.8	15547	6039	66594.6	5943	15.4	6.6	2.38727
7970.25	65324.9	7996	41952.9	67986.1	40441	1635.7	701.8	2.38842
262143	139886	122813	262143	68377.3	251250	3553	1523.5	2.38842
262143	119084	144266	262143	68377.6	251249	6803.5	2912.8	2.39071
53528.2	125314	27994	262143	90164.7	190538	8004.7	4064.5	2.39416
262143	101656	169000	262143	68377.1	251251	5964.2	3406.7	2.39416
8720.25	66221.4	8630	2318.8	58380.7	2603	-27.5	12.1	2.3953
48273.8	76566.9	41319	79262.7	72759.1	71394	5693.6	2424.4	2.39645
78761.2	80768.9	63907	88232.1	81813	70678	7012.5	3560.7	2.39875
20929.5	68760.6	19948	22807.4	71142.6	21010	141.9	69.3	2.39989
42158.2	70254.1	39327	33781	75698.3	29246	177.1	524.7	2.40448
9234.75	100366	6030	86391.8	115804	48891	77	1.1	2.40563
93309.8	90676.7	67439	99533.5	88898.7	73376	10498.4	5076.5	2.40792
116382	104035	73314	262143	94157.1	182459	4477	1963.5	2.40792
28290.8	73925.9	25080	15631	79171	12939	-26.4	23.1	2.41022
7452	74950	6516	69481.5	85403.4	53318	14.3	29.7	2.41136
69516.8	88054.5	51739	57666.4	93593.8	40379	7902.4	4437.4	2.41366
8565	99049.9	5667	108336	125806	56435	190.3	56.1	2.41481
13510.5	67230.4	13170	11222.2	63703.6	11545	776.6	410.3	2.41481
13109.2	67461.9	12735	15349.4	65151.4	15440	7.7	-16.5	2.41825
10435.5	66683	10256	23677.5	67072.8	23135	-15.4	-2.2	2.41939
65257.5	95892.6	44599	262143	124156	138373	6518.6	3567.3	2.42169
90657	97936.2	60665	89311.2	92593.3	63213	22	52.8	2.42284
36998.2	85125.6	28484	151738	98420.7	101039	1761.1	723.8	2.42398
27545.2	71533	25236	9623.9	66029.3	9552	39.6	12.1	2.42398
14268.8	67571.1	13839	9225.7	68878.5	8778	-13.2	19.8	2.42513
9416.25	80741	7643	123687	91361.6	88724	234.3	117.7	2.42513
102008	149715	44653	262143	114347	150243	6062.1	4027.1	2.42628
15693.8	105035	9792	166230	130782	83299	531.3	236.5	2.43545
5634.75	66345.5	5566	32481.9	67486.7	31543	363	152.9	2.43545
52879.5	109129	31756	262143	126391	135926	6670.4	2802.8	2.4366
6317.25	65966.8	6276	2664.2	61500.9	2839	-28.6	-12.1	2.4366
7206.75	67635.9	6983	2983.2	61849.7	3161	8.8	-6.6	2.4389
44388.8	73485.3	39587	13204.4	70757.5	12230	-2.2	-35.2	2.44004
40671.8	79852.1	33380	47159.2	75878.9	40731	2465.1	1849.1	2.44234
9791.25	67389.1	9522	43661.2	77165.7	37081	1219.9	478.5	2.44348
6019.5	76216	5176	80567.3	82858.2	63724	150.7	88	2.44348
17665.5	79898.3	14490	75638.2	86753.8	57139	86.9	44	2.44348
7123.5	64920.8	7191	2640	57441.9	3012	-18.7	-7.7	2.44463
49302	91453.6	35330	79497	92228.9	56489	6171	3441.9	2.44578
58253.2	96011	39763	262143	68375.2	251258	887.7	379.5	2.44807
13158	93883.8	9185	156687	92126.2	111463	435.6	202.4	2.44922
21552	72011.4	19614	27592.4	72334.7	24999	957	410.3	2.45037
7720.5	79630.3	6354	66980.1	85910.7	51095	697.4	299.2	2.45037
59442	94057.8	41417	101615	95138.7	69997	9106.9	4831.2	2.45037
12001.5	79656.7	9874	58983.1	75940.4	50902	171.6	46.2	2.45266
146460	98734.8	97214	262143	76169.8	225546	2812.7	1175.9	2.45496
6475.5	66883.9	6345	27768.4	68649.5	26509	-13.2	22	2.45496
172632	101307	111677	262143	79694.8	215570	1807.3	792	2.45725
35814	74027.2	31706	25025	71028.1	23090	459.8	411.4	2.45725
5485.5	65244.6	5510	4852.1	70616.8	4503	-2.2	29.7	2.46069
198261	116434	111593	262143	95507	179880	314.6	135.3	2.46184
136315	94035.1	95002	262143	86388	198868	1116.5	433.4	2.46299
11113.5	88788.8	8203	50113.8	72307	45421	532.4	191.4	2.46299
6921.75	89649	5060	94617.6	94085	65907	246.4	69.3	2.46299
262143	114784	149671	262143	68374.3	251261	9935.2	4849.9	2.46299
6721.5	71336.1	6175	87909.8	78786.4	73125	418	180.4	2.46299
6180.75	68387.9	5923	26686	69381.3	25207	1013.1	447.7	2.46528
7320.75	64528.9	7435	3917.1	59589.4	4308	137.5	96.8	2.46758
21158.2	111010	12491	177935	114071	102227	565.4	229.9	2.46872
5272.5	67779.2	5098	17638.5	108155	10688	95.7	24.2	2.48134
52980	79411.2	43723	48720.1	77241.2	41337	5837.7	3228.5	2.48364
17367	72596.2	15678	34949.2	76780.2	29831	1802.9	820.6	2.48478
153522	117081	85934	175265	127704	89944	12057.1	6351.4	2.48478
25208.2	74933	22047	15317.5	73108.1	13731	-12.1	41.8	2.48478
75315.8	83737.3	58945	128808	80910.4	104332	6823.3	3715.8	2.48593
20112	80502.1	16373	97164.1	93083.5	68409	1216.6	545.6	2.48593
6972	81345.4	5617	81719	96111.7	55722	97.9	15.4	2.48822
146206	107074	89487	262143	104868	163823	2019.6	839.3	2.48822
9786	66563.1	9635	32628.2	67737	31568	2226.4	959.2	2.48937
121292	127528	62331	262143	92370	185989	12991	7350.2	2.49167
10691.2	86203.5	8128	89349.7	87099.6	67229	1695.1	737	2.49167
262143	137866	124612	262143	68373	251266	2711.5	1123.1	2.49281
250817	164547	99896	262143	68373	251266	9436.9	4876.3	2.49281
9232.5	92024.5	6575	168585	90698.8	121814	240.9	99	2.49396
126882	110312	75380	262143	103232	166420	4639.8	2095.5	2.49511
19182.8	65978.8	19054	14635.5	64572	14854	537.9	305.8	2.49625
17889	66442.2	17645	12464.1	63801.2	12803	289.3	243.1	2.4997
101892	82291.1	81146	31911	77576.9	26958	-3.3	-9.9	2.4997
262143	131794	130353	262143	68373.8	251263	9935.2	6075.3	2.50429
18588.8	65758	18526	5095.2	60263.3	5541	-27.5	-25.3	2.50429
41770.5	73316	37338	30739.5	71717.5	28090	3810.4	1850.2	2.50543
13354.5	101414	8630	191517	123345	101757	180.4	132	2.50887
5096.25	63786.8	5236	4358.2	60551	4717	370.7	183.7	2.51002
20044.5	85724.1	15324	108194	90710.8	78167	3950.1	1629.1	2.51002
21382.5	99561.2	14075	180627	134732	87860	4043.6	1707.2	2.51117
7582.5	88123.2	5639	111420	98901.9	73831	418	204.6	2.51117
27170.2	66320.1	26849	15126.1	64487.6	15372	755.7	447.7	2.51117
75258.8	89981.5	54813	79004.2	91293.5	56714	8796.7	4092	2.51232
8594.25	66505.2	8469	3578.3	64108.1	3658	-18.7	7.7	2.51576
78279	84330.8	60833	88402.6	79741.7	72654	4900.5	2191.2	2.5169
6912.75	65723.8	6893	6176.5	61610.8	6570	40.7	37.4	2.51805
5261.25	68699.2	5019	72553.8	74166.5	64111	24.2	12.1	2.51805
23182.5	95872.3	15847	36073.4	94322.8	25064	807.4	992.2	2.52035
7057.5	92245.8	5014	111848	103440	70863	79.2	5.5	2.52149
6894.75	79818.8	5661	103265	79969.2	84627	86.9	15.4	2.52149
61844.2	113664	35658	144698	91299.9	103866	5964.2	2464	2.52149
7275.75	81970.7	5817	83914.6	99956.9	55018	105.6	58.3	2.52264
8871	84501.4	6880	70566.1	75440	61302	84.7	36.3	2.52379
29922.8	89323.9	21954	262143	85248.6	201526	345.4	158.4	2.52493
119694	99882.4	78535	97383	91837.9	69493	112.2	60.5	2.52493
173578	113213	100480	262143	108878	157789	3318.7	1422.3	2.52608
79081.5	106813	48521	190893	81498	153505	6691.3	3688.3	2.52723
85722	126663	44353	262143	115489	148757	9025.5	4601.3	2.52838
11967	72718.5	10785	59401.1	77240.3	50400	1052.7	479.6	2.52952
67305.8	93786.1	47032	207590	128428	105932	5375.7	3216.4	2.53182
73607.2	102020	47284	262143	108131	158879	7804.5	3253.8	2.53182
20480.2	70772.1	18965	5043.5	66278.5	4987	-50.6	22	2.53641
4966.5	64631.6	5036	27585.8	68314.1	26464	238.7	93.5	2.53985
9715.5	68200	9336	12052.7	67679.4	11671	2289.1	1060.4	2.54099
9902.25	79812.3	8131	110737	82221.3	88265	927.3	404.8	2.54214
9770.25	93434	6853	129530	104987	80857	156.2	61.6	2.54329
10953	70243.3	10219	55739.2	79392.4	46011	79.2	40.7	2.54329
72588	80102.5	59388	63487.6	82864.8	50211	1413.5	1195.7	2.54902
64909.5	104431	40734	166440	113215	96346	112.2	127.6	2.55132
12423	85082.4	9569	158761	114006	91263	410.3	174.9	2.55247
7976.25	71715.1	7289	4339.5	64502.9	4409	24.2	16.5	2.55476
7921.5	64409.9	8060	6758.4	60016.1	7380	114.4	69.3	2.55591
13620.8	71019.9	12569	8186.2	67568.1	7940	-25.3	41.8	2.55935
23883	84445.5	18535	236306	90621.5	170893	632.5	214.5	2.55935
94218	93226.5	66233	136528	88493.4	101109	3773	2428.8	2.5605
7634.25	84900.4	5893	76717.3	90996.6	55252	793.1	344.3	2.56279
111172	104569	69674	147218	133116	72479	211.2	88	2.56394
18929.2	89512	13859	175996	103089	111884	398.2	177.1	2.56623
6353.25	70415.5	5913	50248	74197.9	44382	361.9	165	2.56738
16665	89411.2	12215	185053	101596	119371	270.6	92.4	2.56853
12255.8	82159.7	9776	161649	88645.6	119508	251.9	74.8	2.56853
17347.5	88370.4	12865	142868	113104	82782	332.2	182.6	2.5777
16011.8	69914.5	15009	24514.6	72434.1	22180	27.5	11	2.57885
14523.8	69249.1	13745	7232.5	68694.1	6900	41.8	46.2	2.58115
5631	63714.3	5792	2039.4	56133.6	2381	-23.1	4.4	2.58229
41182.5	106278	25395	262143	79156.5	217036	1687.4	715	2.58229
262143	175004	98168	262143	68374.1	251262	4681.6	2722.5	2.58459
97540.5	115251	55465	262143	108008	159061	1379.4	2160.4	2.58573
8355	75316.8	7270	50803.5	79344.6	41962	1558.7	693	2.58803
262143	138692	123870	262143	68373.5	251264	10683.2	5691.4	2.58918
96370.5	87688.1	72025	133075	82322.7	105939	3846.7	2167	2.58918
63489	75620.9	55022	77040.7	73070.3	69097	4964.3	2117.5	2.59032
113876	92149.4	80988	164456	90694.4	118836	11199.1	5944.4	2.59262
10746	66931.2	10522	7738.5	78542.7	6457	-25.3	20.9	2.59491
24205.5	118110	13431	262143	102341	167869	634.7	303.6	2.5995
13285.5	100494	8664	143351	121590	77265	574.2	240.9	2.60065
7583.25	81860.6	6071	84504.2	88769.6	62387	232.1	124.3	2.60409
62373.8	82135.6	49768	70315.3	83013.9	55511	2422.2	1245.2	2.60524
17772.8	97616.1	11932	211637	142587	97273	187	88	2.60983
69327.8	109192	41610	135272	102014	86902	6897	3669.6	2.61212
43089	121557	23231	136752	85213.7	105173	4717.9	2612.5	2.61327
69711	77049.6	59294	54227.8	75397.8	47135	3351.7	1604.9	2.61671
17910.8	69328.4	16931	7240.2	70851.7	6697	-3.3	-4.4	2.619
8638.5	76483.8	7402	18198.4	72046.1	16554	1393.7	860.2	2.62359
11462.2	66406.5	11312	29990.4	71894.5	27338	69.3	24.2	2.62474
69380.2	117884	38571	262143	104658	164152	6898.1	4350.5	2.62474
104119	95080.2	71766	173559	97053.4	117197	8028.9	4084.3	2.62589
41020.5	84461.3	31829	41837.4	81961.4	33453	3760.9	2635.6	2.62703
7826.25	70376.1	7288	6031.3	67903.7	5821	-31.9	1.1	2.62818
66474	84036.3	51840	86699.8	95081.2	59759	3687.2	1888.7	2.62818
7611.75	75950.6	6568	95817.7	80941.3	77581	217.8	56.1	2.62818
125668	110875	74280	262143	116296	147725	12615.9	7341.4	2.62818
232580	143829	105975	262143	68372.2	251269	1095.6	495	2.62818
83510.2	112974	48444	262143	68372.2	251269	10386.2	5217.3	2.62933
171931	109829	102593	180621	123527	95827	821.7	361.9	2.62933
131190	109446	78556	181506	114619	103780	438.9	195.8	2.63392
52979.2	86244.9	40258	148324	94232.6	103155	5610	3117.4	2.63506
22389	89261.8	16438	41732.9	132062	20710	2475	1928.3	2.63621
18955.5	93692.4	13259	159271	105141	99276	1119.8	484	2.6385
8102.25	75628.7	7021	104310	81615.6	83759	693	286	2.6385
12024.8	83198.3	9472	92128.3	88644	68112	925.1	361.9	2.6408
32670	139365	15363	223204	148677	98387	3568.4	1559.8	2.6408
26674.5	69475.4	25162	79132.9	81268.3	63814	179.3	124.3	2.6408
5485.5	64821.1	5546	6474.6	60392.7	7026	-9.9	8.8	2.64998
62114.2	82230.1	49504	72079.7	78728.9	60001	4018.3	2047.1	2.65342
99821.2	89780.9	72865	139806	87179.5	105097	2956.8	2351.8	2.65342
5379.75	69198.7	5095	49592.4	69090.5	47041	578.6	259.6	2.65686
55317.8	82078	44169	76991.2	81554.5	61869	468.6	657.8	2.65915
8718.75	64179.7	8903	5454.9	60468.9	5912	100.1	84.7	2.65915
14268	107863	8669	144740	131098	72356	393.8	183.7	2.66145
75696	87092.9	56960	109510	83956.8	85483	2146.1	1505.9	2.66145
11745.8	66497	11576	3393.5	61148.3	3637	11	-49.5	2.66145
22071.8	69180.5	20909	3846.7	63967.9	3941	9.9	-14.3	2.66718
67763.2	86183.2	51529	97637.1	81330.3	78676	4584.8	2863.3	2.66833
57453	95086.6	39598	206970	105995	127968	9133.3	4810.3	2.66833
122942	112344	71718	131745	141718	60924	19824.2	11012.1	2.66948
34979.2	102175	22436	166145	107759	101045	5600.1	2305.6	2.66948
8256	75684.1	7149	126622	79781.4	104013	247.5	114.4	2.66948
7350	72001.4	6690	4280.1	132249	2121	61.6	8.8	2.67177
6036.75	73047.4	5416	55818.4	80717.4	45320	64.9	38.5	2.67177
56442.8	111973	33035	157927	135388	76446	9893.4	5757.4	2.67177
211985	130220	106686	262143	68373.2	251265	7769.3	3300	2.67292
8676	96682.6	5881	123386	107721	75066	122.1	52.8	2.67292
7404	66909.6	7252	16492.3	70435.9	15345	0	20.9	2.67292
6696	66569.9	6592	58219.7	68026.8	56088	106.7	60.5	2.67292
139186	105366	86572	262143	107654	159583	2076.8	886.6	2.67292
53166	90990.2	38293	261280	104232	164280	6735.3	3533.2	2.67751
13248.8	91042.3	9537	100406	107346	61299	150.7	117.7	2.67866
65422.5	85085.2	50391	227053	112679	132058	3770.8	2690.6	2.6798
10263.8	78024	8621	103820	93165.4	73031	976.8	390.5	2.6821
33448.5	84026.4	26088	147888	98566.2	98330	5123.8	2139.5	2.68324
135254	104736	84632	262143	94337.5	182110	360.8	140.8	2.68554
5454.75	64737.9	5522	9081.6	64197.2	9271	116.6	110	2.68554
214879	126080	111693	262143	70397.8	244039	5330.6	2995.3	2.68783
7062	66813.2	6927	13820.4	64824.9	13972	433.4	195.8	2.69013
47085	130708	23608	219263	124688	115245	5990.6	3364.9	2.69013
149974	103271	95174	262143	80353.8	213802	1048.3	471.9	2.69127
63982.5	87521.6	47910	97677.8	106449	60136	2110.9	1271.6	2.69242
11029.5	69690.5	10372	38329.5	72251.3	34767	2318.8	985.6	2.69357
87400.5	113712	50372	262143	88319.4	194519	9970.4	5023.7	2.69472
194912	142047	89926	262143	68373	251266	11916.3	5008.3	2.69472
229951	181608	82981	262143	68372.7	251267	19760.4	11035.2	2.69586
45538.5	83571.2	35711	81858.7	85399.2	62819	6807.9	3840.1	2.69931
72025.5	80666.2	58516	71076.5	83449.5	55819	2955.7	1709.4	2.70275
8793.75	96179.4	5992	70768.5	121062	38310	2637.8	1046.1	2.70275
16531.5	66377.2	16322	26019.4	65708.7	25951	71.5	33	2.70389
262143	144757	118680	262143	68373.2	251265	8605.3	3631.1	2.70734
50904	95701.1	34859	262143	88460.4	194209	6774.9	2803.9	2.70848
79162.5	105095	49365	262143	112283	153005	7652.7	4876.3	2.70848
9363.75	104971	5846	161480	149402	70834	202.4	89.1	2.70963
65926.5	81664.8	52906	78060.4	75487.2	67770	6212.8	2833.6	2.71192
9162	69239	8672	3670.7	62112.8	3873	4.4	-28.6	2.71537
101980	97002.8	68899	262143	77643.9	221264	14352.8	7591.1	2.71537
35091	71003.2	32389	55844.8	70192.6	52140	3073.4	1353	2.7211
8781.75	82193.8	7002	99159.5	88826.1	73160	132	50.6	2.72225
98341.5	100380	64205	155738	103091	99004	10974.7	5568.2	2.72225
9421.5	71613	8622	62120.3	103871	39194	80.3	36.3	2.7234
28045.5	120651	15234	252828	159292	104019	358.6	154	2.72684
65394	78255.5	54765	38245.9	79173.8	31658	9766.9	5426.3	2.73257
117682	150501	51245	262143	112989	152048	9143.2	4694.8	2.73487
8013.75	85815.2	6120	91918.2	105613	57038	140.8	50.6	2.73487
66083.2	90907.5	47640	80470.5	84813.7	62180	2725.8	1434.4	2.73601
44868	113330	25946	163699	114509	93688	5376.8	3599.2	2.73601
9050.25	64595.6	9182	5386.7	61256.8	5763	79.2	114.4	2.73831
63833.2	77655.4	53871	79322.1	74202.1	70058	712.8	818.4	2.73831
145232	92689.8	102686	218100	90719.1	157557	201.3	88	2.74519
83797.5	97657.2	56235	97097	95178.5	66857	3293.4	1883.2	2.74634
8393.25	73097.7	7525	35399.1	74154.2	31285	795.3	326.7	2.74634
25494.8	75456.1	22143	46710.4	79213.7	38645	277.2	96.8	2.74749
8490	97802.9	5689	133886	97469.4	90022	102.3	72.6	2.74749
20304	66498.9	20010	4184.4	64282.4	4266	-37.4	-4.4	2.75552
12264	103748	7747	161042	120245	87771	251.9	92.4	2.75781
5771.25	74234.5	5095	10591.9	70680.3	9821	998.8	484	2.75781
9271.5	78901.1	7701	23656.6	81929.9	18923	1522.4	773.3	2.76011
8281.5	67571.8	8032	28869.5	67223	28145	1475.1	627	2.76011
18431.2	67278.1	17954	10016.6	64313.5	10207	152.9	165	2.7624
18236.2	74845.4	15968	25809.3	72531.7	23320	298.1	86.9	2.7624
43521.8	72570.6	39303	35412.3	70010.6	33149	418	524.7	2.76469
65663.2	79555.3	54092	69811.5	76990.6	59425	7595.5	3450.7	2.76584
16123.5	93172.5	11341	206216	106079	127401	229.9	108.9	2.76699
5900.25	69961.8	5527	46167	77925.2	38827	1012	438.9	2.76699
76764.8	122959	40915	262143	78908.2	217719	4831.2	2687.3	2.76699
17658	81696.8	14165	153058	84411.2	118833	1911.8	804.1	2.76699
9105	83362	7158	112519	102918	71650	113.3	49.5	2.76928
34989.8	91694.2	25008	107986	88676	79807	2499.2	1896.4	2.76928
9240	65978.7	9178	6361.3	61443.5	6785	-30.8	-2.2	2.77158
7551.75	68690	7205	12067	71136.4	11117	-17.6	15.4	2.77272
10095.8	97643.9	6776	125484	135189	60831	367.4	183.7	2.77387
89746.5	121750	48309	262143	87656.1	195991	8049.8	4285.6	2.77387
7288.5	64322.5	7426	3395.7	59154.9	3762	-11	1.1	2.77502
7745.25	83334.9	6091	80258.2	92160.8	57072	807.4	332.2	2.77617
106576	97493.1	71642	59816.9	93860.1	41766	34.1	5.5	2.77731
78635.2	122227	42163	262143	76469.2	224663	3139.4	1447.6	2.77961
12396.8	71947.7	11292	64208.1	76421.9	55062	3193.3	1202.3	2.78075
8547	73450.9	7626	99017.6	74715	86853	157.3	59.4	2.7819
10799.2	66045.1	10716	5970.8	64053.4	6109	82.5	38.5	2.78534
13194.8	73325.8	11793	60667.2	80243.1	49548	1580.7	689.7	2.78649
5799.75	68435.8	5554	56841.4	83325.7	44706	45.1	64.9	2.78993
119141	96052.9	81289	113490	104814	70961	143	63.8	2.78993
143298	111275	84396	262143	68373.2	251265	1053.8	383.9	2.79337
6823.5	81395.1	5494	63929.8	104216	40202	949.3	418	2.79452
10650.8	80694.5	8650	140542	84098.3	109521	591.8	305.8	2.79681
70157.2	86269.6	53296	98674.4	90592	71383	8173	4418.7	2.79681
8205	89174.6	6030	176191	117221	98505	490.6	204.6	2.79911
11196.8	94160.2	7793	101141	103547	64013	401.5	150.7	2.79911
11187.8	84140.5	8714	132043	93811.7	92244	97.9	42.9	2.80026
7416.75	74652.8	6511	88949.3	81723	71331	136.4	39.6	2.8014
73311	87193	55102	107718	82994.8	85058	10375.2	4748.7	2.8014
60197.2	102739	38399	161517	113435	93315	4743.2	2823.7	2.80485
49353	89941.8	35961	56944.8	98582.4	37856	3626.7	2797.3	2.80599
6440.25	75544.7	5587	55757.9	79274.3	46095	1273.8	553.3	2.80829
44300.2	89084.4	32590	53785.6	97107.2	36299	3252.7	2134	2.80943
10761.8	116672	6045	171206	145982	76860	280.5	118.8	2.80943
25242.8	139947	11821	251987	151441	109047	2488.2	1031.8	2.80943
12403.5	68835.3	11809	44389.4	81629.3	35638	121	80.3	2.81288
8994.75	96683.6	6097	79795.1	107421	48682	232.1	72.6	2.81632
29973	85297.3	23029	262143	78321.1	219351	842.6	353.1	2.81746
62976.8	76761.7	53767	79118.6	74711.3	69402	6747.4	2895.2	2.81861
61998	89622	45336	75121.2	85710.8	57439	14911.6	6433.9	2.81861
78189.8	110687	46295	188540	121025	102096	9136.6	4958.8	2.81976
26195.2	93068	18446	79443.1	90205.4	57717	3001.9	2019.6	2.81976
7170.75	74111.7	6341	49242.6	81671.4	39514	204.6	67.1	2.82205
220750	115974	124744	262143	71185.9	241337	1268.3	559.9	2.82205
68157	89065.8	50151	159556	80188.6	130401	5781.6	3331.9	2.82435
12596.2	81475.3	10132	174050	90186.5	126477	268.4	81.4	2.82549
155699	116015	87953	262143	68373.8	251263	1686.3	668.8	2.82664
8989.5	67206.9	8766	7231.4	68406	6928	48.4	22	2.82664
65896.5	136057	31741	262143	108977	157646	1636.8	727.1	2.82779
108673	112074	63547	262143	68373.5	251264	5694.7	3088.8	2.82779
8228.25	91042.8	5923	90058.1	109916	53696	2086.7	869	2.83008
23425.5	65988.1	23265	27896	65852.3	27762	251.9	257.4	2.83352
17320.5	77535.3	14640	135335	79108.5	112116	1040.6	433.4	2.83467
5482.5	63944	5619	3381.4	59634.9	3716	-18.7	37.4	2.83467
52818.8	79371	43612	67489.4	79870.4	55377	4994	2145	2.83582
145139	99330.1	95760	200110	91368.5	143533	414.7	132	2.83697
7916.25	77641.3	6682	71467	85245.8	54943	766.7	305.8	2.83697
108742	138086	51609	262143	130964	131180	11859.1	6113.8	2.83926
116336	90366.4	84370	55696.3	87941.8	41506	9.9	26.4	2.83926
10972.5	104353	6891	127409	122964	67905	520.3	184.8	2.83926
140018	96409.8	95179	185274	87424.5	138887	363	130.9	2.83926
13629.8	70003.1	12760	7466.8	69846.4	7006	40.7	13.2	2.84041
24087	66894	23598	13647.7	66937.3	13362	437.8	305.8	2.84155
14037.8	75531.9	12180	103238	89561.4	75544	1450.9	551.1	2.8427
262143	158272	108546	262143	68373	251266	18894.7	9072.8	2.8427
65786.2	84328.3	51126	73617.5	81633.1	59101	9816.4	4371.4	2.84385
118507	95536.6	81293	132354	91487.9	94810	420.2	140.8	2.84385
217650	185927	76718	262143	90378.6	190087	10463.2	5017.1	2.84614
206170	120680	111962	262143	68373.2	251265	10454.4	5168.9	2.84614
7351.5	77845.8	6189	99642.4	82747.2	78917	78.1	33	2.84729
171907	114109	98731	262143	68866.6	249465	7067.5	3038.2	2.84844
262143	135036	127224	262143	68373	251266	26232.8	11943.8	2.84844
7668.75	77907.2	6451	88411.4	88759.5	65279	257.4	105.6	2.85073
6972.75	82143.8	5563	109623	86924.6	82649	139.7	61.6	2.85188
7056	75596.2	6117	102658	87159.6	77189	114.4	26.4	2.85303
9253.5	77480.2	7827	33187	93173.3	23343	1313.4	621.5	2.85532
52828.5	73077	47377	58102	75504.6	50431	1529	816.2	2.85532
116942	96769.2	79198	207667	88923.5	153049	14446.3	6252.4	2.85647
5398.5	65675.9	5387	17582.4	63930.3	18024	565.4	302.5	2.86106
146129	88671.8	108002	260901	89763.1	190484	1010.9	486.2	2.86106
9263.25	66318.2	9154	31486.4	71981.5	28667	34.1	26.4	2.8622
9743.25	74144.6	8612	129988	83138	102467	598.4	246.4	2.86335
67133.2	78683.1	55916	90480.5	78468.8	75568	9381.9	4500.1	2.87023
8583.75	64675.2	8698	3049.2	57705	3463	-15.4	-15.4	2.87138
12152.2	71510.3	11137	57960.1	74936.8	50689	888.8	376.2	2.87253
6741.75	80273.9	5504	53784.5	93790.1	37582	1762.2	750.2	2.87253
6315	65463.4	6322	1912.9	67691	1852	27.5	15.4	2.87368
75318.8	85253.5	57899	123714	83396.3	97219	5017.1	2322.1	2.87368
22561.5	70878.2	20861	7799	64445.2	7931	45.1	-9.9	2.87482
70983	86049.9	54061	96995.8	80678.2	78791	10948.3	5196.4	2.87597
14279.2	94822.7	9869	59888.4	89912.2	43652	100.1	18.7	2.87826
62408.2	145696	28072	262143	86232.3	199227	6717.7	3498	2.87941
6745.5	79955.3	5529	81731.1	83677	64012	93.5	52.8	2.88629
6999	79097.5	5799	111566	89196.5	81972	117.7	42.9	2.88859
7797	68450.7	7465	39839.8	93729.9	27856	61.6	42.9	2.89203
8163.75	91020.7	5878	108035	103592	68347	378.4	156.2	2.89203
11868	116644	6668	179599	152910	76975	276.1	108.9	2.89318
7714.5	65286.3	7744	4838.9	62376.5	5084	-34.1	-23.1	2.89318
6386.25	75302.1	5558	91628.9	84058.8	71438	133.1	64.9	2.89318
169480	103804	107000	134553	97603.4	90346	40.7	-22	2.89433
[truncated: 18,001 more rows]
