# Supplementary material for: N-chlorination mediates protective and immunomodulatory effects of oxidized human plasma proteins
Source: eLife. 2019 Jul 12;8:e47395. doi: 10.7554/eLife.47395 (PMC6650281; doi:10.7554/eLife.47395)
Supplement: Figure 8—source data 1. [file elife-47395-fig8-data1.zip › Figure 8 Source Data 1/scale values/Ag85B + ZVAD-FMK 2.csv]

FSC-A	FSC-H	FSC-W	SSC-A	SSC-H	SSC-W	FITC-A	PE-A	Time
108737	93171.3	76485	43764.6	82574.9	34734	1.1	-19.8	0.00123222
172708	116991	96747	121106	109293	72619	266.2	71.5	0.00369665
116398	86778.8	87905	59797.1	86004.1	45566	12.1	5.5	0.00616108
124692	99821.8	81864	64189.4	104707	40176	89.1	39.6	0.0073933
122302	91282.7	87806	76891.1	87788.3	57401	-8.8	34.1	0.00862552
101455	109834	60536	110534	92437.1	78366	227.7	139.7	0.0123222
146362	92901.8	103249	101562	88371.5	75318	162.8	61.6	0.0135544
128677	93490.8	90201	86347.8	93982.8	60212	68.2	38.5	0.0147866
47262.8	71485.9	43329	55663.3	74737.8	48810	4469.3	2017.4	0.0147866
9825	67892.4	9484	8123.5	66274.3	8033	275	189.2	0.0160188
72962.2	95669.4	49981	59802.6	99168.1	39521	2811.6	1822.7	0.017251
152590	105319	94951	107282	103164	68152	680.9	286	0.0209477
9207.75	66057.9	9135	3433.1	63111.3	3565	-11	-13.2	0.0221799
97610.2	87106.1	73439	66282.7	80423.3	54013	14.3	37.4	0.0234121
13653.8	70308.2	12727	12676.4	71011.2	11699	562.1	227.7	0.0234121
66237	74163	58532	59097.5	72202.5	53641	695.2	784.3	0.0258766
32330.2	92025.5	23024	60877.3	90622.5	44025	3919.3	2107.6	0.0258766
117016	91436.1	83870	45041.7	79609.8	37079	39.6	86.9	0.0258766
119768	116993	67090	103942	108739	62645	69.3	59.4	0.0271088
35056.5	90494	25388	80202.1	82316	63853	4411	2360.6	0.028341
130084	91264.2	93412	83772.7	93005.7	59030	187	70.4	0.028341
189522	118932	104434	190663	137701	90742	5308.6	2847.9	0.0308054
17289	67806.8	16710	7610.9	67917.8	7344	339.9	415.8	0.0308054
24520.5	70998.3	22634	13211	76517.6	11315	1501.5	804.1	0.0320376
104920	90532.3	75951	75015.6	93414.6	52628	9.9	3.3	0.0332699
33672.8	98998.6	22291	86980.3	106848	53350	6543.9	3261.5	0.0345021
109936	88872.9	81068	61400.9	84781.2	47463	60.5	-6.6	0.0345021
11666.2	67403.6	11343	11403.7	68332.5	10937	-24.2	2.2	0.0369665
106285	82716.5	84209	39153.4	85603.3	29975	25.3	-37.4	0.0381987
125715	93344.4	88263	49775	95457.1	34173	-28.6	-55	0.0381987
6736.5	64262.5	6870	2212.1	65244	2222	11	42.9	0.0381987
8972.25	64305	9144	2152.7	69122.7	2041	9.9	-46.2	0.0406632
56452.5	92649.3	39932	49758.5	114048	28593	5481.3	3353.9	0.0406632
163569	90669.4	118228	91237.3	92073.2	64941	-33	-24.2	0.0431276
23610	100338	15421	62758.3	89571.1	45918	2176.9	1426.7	0.0443598
8193	65930.3	8144	8495.3	65376.7	8516	18.7	-24.2	0.0443598
142558	101720	91847	99744.7	104929	62298	321.2	199.1	0.0468242
131458	88320.9	97545	152799	86213.8	116151	1840.3	746.9	0.0505209
124278	86327.8	94346	47853.3	78989.3	39703	72.6	34.1	0.0529853
54184.5	74780.7	47486	30841.8	75810.1	26662	3708.1	2227.5	0.0542175
16674.8	68638.7	15921	15128.3	69264.2	14314	1369.5	640.2	0.0542175
128133	86183	97436	42978.1	87876.4	32052	4.4	50.6	0.056682
82165.5	82142.9	65554	122003	81404.2	98221	5316.3	2489.3	0.056682
13554	71324.5	12454	18054.3	70445.7	16796	1215.5	616	0.0579142
120037	97435.3	80738	66009.9	97880.5	44197	-9.9	38.5	0.0579142
151496	99713.4	99570	74497.5	99035.8	49298	7.7	62.7	0.0640753
58560.8	91527.4	41931	77443.3	88813.3	57146	4268	2798.4	0.0653075
133750	99468.1	88123	72045.6	94645.5	49887	93.5	7.7	0.0653075
60777	76909.8	51789	70942.3	74350.3	62532	4407.7	2150.5	0.0665397
23352	78401.5	19520	9831.8	77083	8359	5.5	-16.5	0.0702364
9293.25	66591.1	9146	5981.8	68071.4	5759	9.9	-6.6	0.0702364
140786	92782.9	99442	95509.7	107443	58257	52.8	50.6	0.0714686
154836	117630	86265	179469	118215	99494	301.4	180.4	0.0727008
123124	89211.5	90449	38409.8	81951.6	30716	-28.6	-8.8	0.073933
10068.8	69886.2	9442	37814.7	88296.7	28067	2525.6	1095.6	0.073933
5888.25	63910.6	6038	2769.8	61574.5	2948	1.1	25.3	0.0763974
96716.2	95411.8	66432	97707.5	93730.1	68317	12769.9	6098.4	0.0776297
153056	97955	102401	93824.5	97177.1	63275	61.6	52.8	0.0800941
43470	91285.9	31208	59273.5	87933.5	44176	6916.8	3615.7	0.0813263
6697.5	64406.1	6815	3413.3	61913.7	3613	2.2	-9.9	0.0825585
30729	74504.5	27030	56205.6	70440.8	52292	932.8	466.4	0.0825585
51628.5	116665	29002	95910.1	126682	49617	1410.2	1507	0.085023
160157	105097	99870	86898.9	108895	52298	36.3	2.2	0.085023
28954.5	95681.8	19832	73905.7	81457.9	59460	3329.7	1914	0.085023
5049	66059.4	5009	3113	68186.4	2992	-23.1	-1.1	0.0862552
123975	116714	69613	151611	104963	94662	8105.9	3659.7	0.0874874
11644.5	66324.9	11506	2720.3	66077.7	2698	122.1	74.8	0.0887196
72498.8	80193.1	59248	87689.8	77667.3	73993	6428.4	2852.3	0.0899518
116350	92957.2	82028	99995.5	88468.5	74075	117.7	34.1	0.0948807
39825	76422.2	34152	18335.9	73586.1	16330	-35.2	9.9	0.0961129
8415.75	64605.2	8537	3273.6	65149.9	3293	-40.7	2.2	0.0961129
169625	109300	101707	105141	105320	65425	-14.3	23.1	0.0973451
188473	104694	117979	259302	111769	152042	293.7	166.1	0.0985774
26096.2	71657.3	23867	19954	77379	16900	-1.1	49.5	0.0985774
262143	180225	95324	163668	175740	61034	55	83.6	0.0998096
66366	83702.8	51962	80313.2	78548.9	67008	3267	1454.2	0.101042
169263	112117	98940	98727.2	122604	52773	323.4	203.5	0.102274
5753.25	64254.4	5868	3381.4	78001.9	2841	34.1	41.8	0.102274
130923	91861.8	93403	66921.8	93988.5	46663	74.8	27.5	0.102274
145825	102397	93331	78589.5	92349.8	55771	6.6	-30.8	0.104738
102196	90707.8	73836	45637.9	84704.8	35310	8.8	-33	0.105971
72762.8	80955.1	58904	61319.5	78183.6	51400	5814.6	2673	0.107203
137338	93277.9	96492	56977.8	88101.6	42384	40.7	28.6	0.109667
125775	94030.3	87661	134396	91383	96383	161.7	113.3	0.113364
106476	97549.5	71533	59228.4	88909.1	43658	-13.2	19.8	0.113364
8461.5	64608.3	8583	3803.8	63383.1	3933	48.4	27.5	0.114596
83052	91950.1	59194	114276	93318.4	80254	4137.1	2124.1	0.114596
71073	92780.1	50203	124325	88851.6	91701	9935.2	4832.3	0.114596
149987	120278	81724	197297	120302	107480	249.7	114.4	0.115828
127401	104114	80194	77622.6	102500	49630	15.4	53.9	0.115828
142742	101376	92278	154937	101502	100037	249.7	121	0.117061
164800	112077	96365	106010	127208	54615	0	24.2	0.117061
128710	91882.4	91804	65828.4	86053.7	50133	510.4	217.8	0.117061
132361	89049.4	97411	47281.3	82222.2	37686	17.6	62.7	0.118293
39238.5	72613.5	35414	16495.6	67133.8	16103	31.9	8.8	0.119525
11394.8	65574.8	11388	7888.1	67285.5	7683	3.3	-20.9	0.120757
67668	93533.2	47413	126817	99388.5	83622	10542.4	5010.5	0.121989
23220	70542.6	21572	10081.5	69314	9532	44	-22	0.121989
37326	73186.8	33424	25678.4	72207.1	23306	2723.6	1303.5	0.123222
131432	95856.7	89858	86725.1	89916.4	63210	133.1	124.3	0.123222
125652	92756.4	88778	213927	105352	133077	535.7	257.4	0.124454
14140.5	67846.2	13659	5141.4	77034	4374	152.9	78.1	0.125686
38921.2	70015.7	36431	18913.4	67482	18368	2003.1	963.6	0.125686
5171.25	62609.1	5413	2325.4	64850	2350	-7.7	13.2	0.126918
217204	122782	115934	262143	68368.1	251284	15947.8	7091.7	0.128151
111102	89445	81404	40271	89820.7	29383	-41.8	-16.5	0.128151
83529.8	82971.4	65977	74969.4	78029.3	62966	4225.1	2077.9	0.129383
138056	104117	86899	171974	126669	88976	245.3	151.8	0.129383
110236	103037	70115	41350.1	100301	27018	-42.9	4.4	0.130615
37503	75088.5	32732	50974	90407.1	36951	587.4	259.6	0.130615
11005.5	66969	10770	6496.6	67785.6	6281	-1.1	-36.3	0.131847
241156	126618	124820	164641	121404	88876	157.3	132	0.133079
54494.2	88956.5	40147	57930.4	87214.3	43531	6363.5	2853.4	0.134312
149852	100201	98010	64659.1	98903	42845	-15.4	68.2	0.135544
122912	90355.8	89149	78349.7	86221.1	59553	6.6	-4.4	0.136776
9029.25	65241.6	9070	3696	66819.6	3625	-40.7	-13.2	0.136776
10230.8	65701.4	10205	13932.6	66751	13679	1087.9	523.6	0.138008
109672	90889.5	79079	133213	92248.1	94639	286	89.1	0.140473
13848	91884.4	9877	60951	92407.2	43227	6443.8	2649.9	0.145402
46905	82286.2	37357	59613.4	76445.5	51106	-5.5	-5.5	0.145402
66799.5	85366.6	51282	79357.3	101375	51302	4402.2	2869.9	0.15033
119890	88522.2	88759	42355.5	89675.3	30954	-55	-12.1	0.15033
17191.5	81066.5	13898	20341.2	79119.3	16849	163.9	90.2	0.151563
9938.25	67221.9	9689	15140.4	68463.5	14493	1892	782.1	0.154027
19744.5	95075.4	13610	31124.5	94824.8	21511	2740.1	1642.3	0.155259
174028	102379	111401	85977.1	101364	55588	12.1	17.6	0.158956
179366	100800	116617	123115	90348.5	89304	49.5	86.9	0.16142
129554	94013.7	90311	118217	131502	58915	2502.5	1049.4	0.162653
7246.5	68667.8	6916	6169.9	71910.1	5623	-2.2	11	0.162653
155338	98844.2	102993	72618.7	96591.1	49271	9.9	39.6	0.165117
9300	64021.5	9520	3984.2	63716.1	4098	-3.3	38.5	0.165117
9627	68839.6	9165	21085.9	70071.8	19721	1744.6	823.9	0.167581
6551.25	65920.9	6513	1806.2	65615.9	1804	-41.8	-22	0.167581
6028.5	65606.7	6022	3297.8	71070.2	3041	20.9	-17.6	0.168814
7978.5	63929.4	8179	6902.5	63632.3	7109	158.4	55	0.170046
20733	78786.8	17246	39718.8	82622.2	31505	358.6	157.3	0.17251
101435	86162	77153	27476.9	85128.6	21153	67.1	-5.5	0.177439
146732	99013.5	97120	53978.1	97511.1	36278	22	7.7	0.177439
7020.75	70321.2	6543	12520.2	67660.9	12127	1151.7	468.6	0.181136
5035.5	63917.6	5163	3304.4	64165.1	3375	11	19.8	0.188529
151354	109371	90693	148872	170457	57237	1998.7	822.8	0.188529
141238	95244.1	97184	123594	98826.8	81960	256.3	162.8	0.192226
9306	67085.9	9091	3429.8	68134.4	3299	8.8	27.5	0.192226
36716.2	78537.6	30638	58242.8	79666.9	47912	56.1	93.5	0.193458
121464	87937.4	90522	93475.8	97129.1	63071	319	141.9	0.19469
8175	82487.6	6495	38350.4	82471.9	30475	698.5	349.8	0.19469
135349	106995	82903	142220	110046	84697	842.6	332.2	0.19469
50076.8	88960.2	36891	76544.6	92484	54241	2994.2	1469.6	0.195922
94929.8	86317.3	72075	33068.2	81869.1	26471	24.2	25.3	0.195922
127240	89257.9	93424	44169.4	86594.6	33428	52.8	-24.2	0.197155
159556	98446.1	106217	59954.4	95565.4	41115	74.8	1.1	0.199619
29928.8	105254	18635	65090.3	109894	38817	8785.7	4193.2	0.200851
25554.8	67593.2	24777	7903.5	68001	7617	-8.8	8.8	0.200851
37706.2	96543.1	25596	61201.8	101391	39559	1775.4	1463	0.200851
71078.2	81728.3	56996	56029.6	80615.5	45549	1080.2	774.4	0.202084
87460.5	87148	65771	53936.3	89751.4	39384	40.7	18.7	0.202084
5024.25	63455.2	5189	5221.7	63892.7	5356	17.6	-30.8	0.202084
6522.75	64427.3	6635	3347.3	68940.5	3182	-48.4	-14.3	0.20578
108826	86771	82194	43577.6	91939	31063	-6.6	38.5	0.20578
14226.8	67004.3	13915	6760.6	64946.2	6822	-19.8	4.4	0.207012
119801	89564.3	87661	64628.3	87980.7	48141	49.5	34.1	0.207012
8981.25	65559.7	8978	3328.6	65984	3306	-3.3	-20.9	0.207012
20278.5	71018.6	18713	37772.9	93361.7	26515	55	28.6	0.208245
60301.5	77859.6	50757	37033.7	81136.6	29913	6248	3207.6	0.208245
16143	66117.6	16001	17509.8	66825.2	17172	658.9	303.6	0.209477
118763	101164	76937	66080.3	100605	43046	39.6	31.9	0.211941
145186	109914	86567	131012	128301	66921	177.1	187	0.211941
140830	99296.6	92948	89232	105726	55312	126.5	73.7	0.211941
125323	92153.2	89125	42266.4	91508.8	30270	25.3	0	0.215638
145690	109748	86999	91808.2	111020	54195	82.5	67.1	0.215638
9306	66211.9	9211	7794.6	74562.4	6851	115.5	51.7	0.215638
176191	115962	99574	262143	77839.9	220707	7135.7	3444.1	0.21687
137658	105968	85135	117404	108314	71036	198	139.7	0.218102
160168	112473	93327	262143	82161.1	209099	1975.6	765.6	0.219335
33952.5	70546.6	31541	27087.5	69646	25489	253	224.4	0.219335
5648.25	71751.1	5159	12149.5	73310.9	10861	1650	705.1	0.220567
140998	95851.1	96404	73860.6	87268.6	55467	56.1	11	0.220567
4949.25	63661.2	5095	2740.1	70394	2551	52.8	-15.4	0.223031
157688	100383	102948	112752	102898	71812	73.7	-48.4	0.223031
74160	86376.6	56267	92365.9	83958	72099	528	627	0.223031
131000	89049.2	96410	80069	93126.6	56347	25.3	17.6	0.223031
50671.5	71807.5	46246	36953.4	71641.8	33804	946	827.2	0.224263
101800	98207.1	67934	99640.2	93810	69609	152.9	77	0.225496
141130	104878	88189	187152	87043.9	140908	602.8	293.7	0.226728
164140	109404	98325	123523	96822.5	83609	377.3	174.9	0.226728
142686	103905	89996	173614	107633	105711	3861	1819.4	0.22796
31413	77936.1	26415	13624.6	84014.1	10628	11	23.1	0.22796
72212.2	79296.6	59681	88947.1	78294.2	74453	5053.4	2292.4	0.22796
7945.5	69069.7	7539	7404.1	74491.1	6514	-3.3	9.9	0.22796
119960	93473.9	84106	48043.6	84616.6	37210	9.9	13.2	0.229192
27577.5	109138	16560	91663	110751	54241	904.2	836	0.229192
80777.2	88901.5	59547	115731	85556.1	88650	327.8	467.5	0.230425
142918	108331	86460	138150	110757	81745	489.5	211.2	0.230425
116110	107005	71112	154876	137341	73903	4274.6	2508	0.231657
125733	88921.9	92666	42504	89876.5	30993	81.4	30.8	0.231657
5580	63017.6	5803	3144.9	62323.6	3307	19.8	20.9	0.232889
61473.8	80840	49836	67438.8	76396.1	57852	3357.2	1562	0.234121
126105	95857.1	86216	185137	98761.2	122853	624.8	254.1	0.237818
66831	81294.8	53876	76959.3	82130	61410	5131.5	2391.4	0.237818
120334	91836.1	85873	63720.8	91647.4	45566	68.2	70.4	0.240282
61690.5	79463.6	50878	83204	78796.2	69202	5396.6	2690.6	0.240282
36179.2	78916.4	30045	43818.5	76507	37535	1135.2	647.9	0.242747
237848	138534	112518	238446	155583	100440	641.3	266.2	0.242747
139636	99976.7	91533	162636	120105	88743	652.3	352	0.245211
115537	90133.2	84007	51252.3	83572.7	40191	7.7	38.5	0.246443
190714	126471	98826	90530	117851	50343	12.1	91.3	0.246443
116186	88805.8	85742	37513.3	83174.5	29558	-19.8	24.2	0.246443
118738	90530	85956	51387.6	85780.4	39260	31.9	19.8	0.247676
7221.75	65163.8	7263	3120.7	68699.4	2977	-19.8	29.7	0.247676
98698.5	88273.2	73276	52781.3	79652.6	43427	-6.6	64.9	0.255069
41642.2	79326.4	34403	40505.3	76227.8	34824	3654.2	2103.2	0.257533
164469	101880	105797	152548	95215.9	104997	26.4	94.6	0.258766
137052	106392	84422	140177	103031	89164	205.7	42.9	0.26123
132049	92125	93937	62352.4	94083.5	43433	78.1	-4.4	0.26123
205093	109220	123063	258680	116531	145479	38.5	28.6	0.264927
20037.8	72066.4	18222	22908.6	73721.5	20365	1150.6	570.9	0.267391
5640	65454.8	5647	4689.3	69419	4427	-8.8	-12.1	0.271088
41285.2	72754.6	37189	8476.6	76099	7300	173.8	45.1	0.273552
16482.8	79386.6	13607	8763.7	79372.3	7236	6.6	-23.1	0.277249
14007	70569.1	13008	6549.4	72053.3	5957	-6.6	3.3	0.277249
127797	102820	81456	47341.8	96862.2	32031	-27.5	57.2	0.277249
6479.25	66586.8	6377	3077.8	70281.1	2870	-2.2	1.1	0.279713
116002	84993.6	89446	123620	95199.5	85101	2175.8	1064.8	0.279713
133568	95832.5	91342	67233.1	105535	41751	-23.1	-25.3	0.279713
5153.25	65641.1	5145	8281.9	64908.2	8362	-6.6	27.5	0.282178
138114	96722	93582	91429.8	96401.7	62156	-9.9	28.6	0.28341
119425	87424.8	89524	40839.7	83608.4	32012	20.9	-64.9	0.28341
136390	90162.5	99137	70726.7	93473.1	49588	47.3	-7.7	0.284642
7592.25	64476.6	7717	12186.9	65449.5	12203	-8.8	-7.7	0.289571
80671.5	87101.5	60698	119444	109117	71738	4276.8	2634.5	0.290803
124654	91938.7	88856	47704.8	88126.7	35476	-44	29.7	0.295732
115490	87504.3	86496	75924.2	93760.4	53069	-13.2	27.5	0.296964
106142	114964	60507	239919	114944	136791	13593.8	7071.9	0.299429
116090	85531.7	88950	41109.2	82568.6	32629	-41.8	-86.9	0.306822
81247.5	100796	52826	88096.8	100591	57396	9021.1	4867.5	0.308054
39382.5	81539.6	31653	73749.5	83380.7	57966	3865.4	2230.8	0.308054
117947	103912	74388	94755.1	102702	60465	110	60.5	0.310519
46665	93221.9	32806	65987.9	98350.8	43971	7978.3	3902.8	0.311751
153808	97040.6	103874	87143.1	103208	55335	71.5	41.8	0.315448
121767	91555.1	87162	74625.1	82295.1	59428	169.4	107.8	0.315448
5109	65703.2	5096	3943.5	65761.1	3930	-27.5	11	0.315448
58896	73969.6	52181	53552.4	71863.8	48837	3939.1	1806.2	0.31668
17425.5	69413.9	16452	5767.3	66274.9	5703	-35.2	14.3	0.317912
128426	89277.5	94274	105009	89179.5	77169	371.8	84.7	0.319144
31922.2	74868.7	27943	36632.2	76818.4	31252	6331.6	2928.2	0.321609
73822.5	80403.4	60172	94633	77604.8	79916	12917.3	5597.9	0.321609
7896	65677.4	7879	6527.4	67955.5	6295	-9.9	23.1	0.324073
160734	103156	102116	64864.8	95433.3	44544	28.6	-11	0.326537
58167	87387.8	43622	88884.4	88803.1	65596	2653.2	1329.9	0.329002
96033.8	93505.5	67308	145686	93716	101879	2844.6	1576.3	0.330234
35496.8	86634.7	26852	37554	109258	22526	4461.6	2348.5	0.330234
142544	94003	99377	104756	90878.3	75544	77	62.7	0.331466
33432	72193.5	30349	25246.1	73005.7	22663	1358.5	706.2	0.331466
262143	125556	136830	262143	102199	168102	1698.4	788.7	0.331466
27349.5	70358.3	25475	31540.3	76274	27100	3489.2	1468.5	0.331466
29099.2	108782	17531	51719.8	97444.5	34784	3198.8	1805.1	0.331466
145956	97495.4	98111	125983	88544.5	93246	30.8	-1.1	0.332699
16207.5	77497.1	13706	4800.4	72857.6	4318	26.4	42.9	0.333931
6677.25	63939.3	6844	14833.5	64234.7	15134	114.4	37.4	0.335163
17905.5	66571.4	17627	19142.2	73072.2	17168	607.2	248.6	0.336395
129280	88214.5	96044	157816	108996	94890	308	163.9	0.337627
144852	96618.1	98253	85125.7	120769	46194	55	-7.7	0.33886
10836.8	73489	9664	24560.8	89126.1	18060	798.6	281.6	0.340092
114743	96120.7	78233	106344	88434.3	78808	122.1	-2.2	0.340092
8537.25	65769	8507	7102.7	73454.7	6337	23.1	-41.8	0.340092
58410	100794	37978	126604	122779	67578	5124.9	2662	0.341324
124688	101768	80296	123655	85889	94353	317.9	89.1	0.341324
66469.5	82007.3	53119	85096	84681.2	65857	3549.7	1697.3	0.341324
174725	108052	105975	103093	108825	62084	2.2	85.8	0.342556
8514.75	71367.5	7819	5372.4	70290.6	5009	-19.8	-9.9	0.342556
116482	88060.6	86688	62612	84639.9	48480	-48.4	36.3	0.343789
177062	121672	95371	262143	96695	177670	1609.3	696.3	0.345021
49156.5	94345.5	34146	73984.9	95780.1	50623	9798.8	4568.3	0.346253
136195	96424.8	92566	56786.4	94657.5	39316	70.4	35.2	0.352414
17935.5	72187	16283	18884.8	68559.4	18052	9.9	-29.7	0.353646
38589	80323	31485	30697.7	73854.8	27240	3.3	7.7	0.356111
112608	96805.6	76234	82854.2	88636.1	61261	200.2	25.3	0.356111
114678	100208	74999	113847	93477	79817	92.4	30.8	0.358575
146204	103232	92817	94858.5	104970	59223	52.8	25.3	0.358575
5473.5	67300.4	5330	3942.4	66180.6	3904	0	1.1	0.358575
72667.5	80779.2	58955	110659	79871.2	90798	1868.9	1031.8	0.363504
151122	101854	97237	85725.2	88955.7	63156	392.7	169.4	0.363504
13944.8	73908.9	12365	15196.5	84787.8	11746	45.1	-20.9	0.367201
65016	81159.8	52500	61186.4	82315.4	48714	576.4	1043.9	0.368433
158356	98297	105578	71739.8	91958.1	51127	69.3	29.7	0.369665
8298	74741.3	7276	6459.2	79301.3	5338	-2.2	-13.2	0.369665
133839	116802	75095	153364	113623	88458	710.6	292.6	0.373362
105016	93471	73631	60990.6	89620.6	44600	8.8	12.1	0.373362
254129	147013	113287	241111	124882	126531	8577.8	4199.8	0.373362
12563.2	73882.4	11144	21468.7	79119	17783	1563.1	698.5	0.374594
6924	64945.1	6987	2487.1	62116.8	2624	-33	-41.8	0.374594
262143	173175	99205	260170	237919	71665	7125.8	4733.3	0.374594
13960.5	78117.8	11712	4842.2	75287.9	4215	66	-2.2	0.377058
52517.2	109943	31305	112671	120839	61106	922.9	830.5	0.377058
103080	95078.9	71051	149411	95864.4	102142	16530.8	7786.9	0.378291
113082	85457.3	86721	161099	84292.6	125252	4805.9	3182.3	0.379523
10052.2	65518.1	10055	14094.3	63413.7	14566	11	1.1	0.379523
142816	99278.4	94276	89225.4	104419	56000	-13.2	39.6	0.379523
129049	95625.8	88442	96418.3	99086.9	63771	268.4	124.3	0.379523
131083	95244.1	90196	73542.7	81995.5	58780	116.6	52.8	0.379523
262143	145790	117839	199649	132953	98412	271.7	97.9	0.381987
153191	135417	74138	262143	113801	150964	10186	6799.1	0.381987
113138	97773.8	75834	262143	96034	178893	1285.9	578.6	0.381987
144991	97229.2	97729	91074.5	90629.2	65858	74.8	6.6	0.381987
7635.75	66385.8	7538	10840.5	70278.3	10109	66	6.6	0.383219
109701	99225.2	72455	86471	111715	50727	82.5	28.6	0.383219
262143	102488	167628	262143	82757.9	207591	4261.4	2462.9	0.383219
37202.2	70442.5	34611	52837.4	73033.8	47413	1122	556.6	0.384452
106730	92713.5	75444	48736.6	94738.1	33714	79.2	34.1	0.388148
37706.2	77471.8	31897	8374.3	71247.3	7703	4.4	-8.8	0.389381
8098.5	65947.2	8048	9770.2	65651.6	9753	95.7	6.6	0.389381
6716.25	77437.8	5684	25471.6	81905	20381	1864.5	858	0.391845
11966.2	78445.6	9997	40657.1	82171.8	32426	2136.2	875.6	0.393077
118442	99520.9	77996	82118.3	82199.8	65471	253	105.6	0.393077
18816.8	93436.5	13198	30129	114872	17189	3977.6	2253.9	0.395542
5317.5	63825.6	5460	9032.1	66501.3	8901	569.8	257.4	0.396774
11348.2	64102.6	11602	5035.8	64219.9	5139	55	52.8	0.398006
170150	111844	99701	120222	112260	70184	133.1	6.6	0.398006
79462.5	80062.3	65045	89574.1	79890.2	73480	7075.2	3334.1	0.401703
11388.8	69931	10673	3236.2	64977.8	3264	20.9	23.1	0.401703
135482	94552.6	93905	113912	88516.6	84338	47.3	-3.3	0.404167
144763	102378	92668	86232.3	133848	42222	1009.8	435.6	0.404167
144528	92818.8	102046	141501	89549.5	103556	354.2	149.6	0.404167
144311	102589	92189	74563.5	100512	48617	60.5	23.1	0.405399
149326	107020	91443	85472.2	106458	52617	16.5	-30.8	0.405399
15549.8	70788.3	14396	28063.2	75822.5	24256	2546.5	1123.1	0.409096
20606.2	99297.9	13600	114869	105605	71285	3455.1	1454.2	0.41156
142311	95907.2	97245	52976	96954.3	35809	27.5	-16.5	0.414025
57918	81489.8	46579	68851.2	82603.8	54625	3239.5	1681.9	0.414025
13890.8	75798.9	12010	6385.5	75907.9	5513	25.3	12.1	0.416489
111656	81839.7	89412	76508.3	89562.2	55984	36.3	36.3	0.42265
123454	92404.5	87557	61292	99846.7	40230	0	37.4	0.431276
133520	87715.2	99759	49280	87880.7	36750	46.2	-39.6	0.432508
119667	89061.6	88057	55235.4	83237.3	43489	110	19.8	0.432508
177631	124461	93533	137045	106069	84675	2048.2	856.9	0.43374
19696.5	67724.5	19060	8437	82231.9	6724	2.2	1.1	0.434973
145090	99608.8	95460	90598.2	110495	53735	200.2	83.6	0.434973
11368.5	70977	10497	14751	76821.5	12584	3240.6	1377.2	0.436205
130139	91215.2	93502	70634.3	94662.5	48901	85.8	45.1	0.438669
60037.5	95704.9	41112	83890.4	89272.4	61585	3297.8	1423.4	0.438669
6494.25	67162.3	6337	29920	83596.4	23456	89.1	62.7	0.438669
146546	91878.5	104530	79939.2	95887.2	54636	29.7	31.9	0.442366
18046.5	88757.6	13325	23245.2	85970.5	17720	657.8	743.6	0.44483
150032	102608	95826	45680.8	96956.9	30877	11	23.1	0.446063
10566.8	68381.8	10127	2923.8	65197.1	2939	11	-22	0.446063
5729.25	68529.3	5479	5520.9	66461.7	5444	-13.2	12.1	0.448527
16209	78275.2	13571	8240.1	85840.6	6291	68.2	62.7	0.448527
23484	65974.3	23328	16652.9	66408.9	16434	270.6	223.3	0.448527
18114	70090.3	16937	7317.2	75080.6	6387	12.1	-7.7	0.449759
139574	95308.5	95974	62997	114663	36006	105.6	7.7	0.450991
5910.75	66352.7	5838	5513.2	66210.9	5457	17.6	9.9	0.450991
121942	109334	73094	192942	95053.4	133027	5524.2	2915	0.452224
103750	85421.7	79598	36148.2	88313.5	26825	40.7	59.4	0.454688
140562	91652.2	100509	117358	92860.4	82825	327.8	114.4	0.45592
5301.75	64415.2	5394	8305	64138.2	8486	47.3	20.9	0.457152
62075.2	92275.8	44087	72650.6	90231.2	52767	4511.1	2173.6	0.463314
5609.25	65248.1	5634	9222.4	63957.6	9450	239.8	132	0.46701
121540	99343.7	80179	39282.1	96063	26799	36.3	60.5	0.469475
169040	95101.8	116488	172744	90195.3	125516	259.6	102.3	0.470707
126562	91069.7	91077	71460.4	85067.6	55053	-1.1	5.5	0.470707
126585	91435.8	90729	88704	86737.3	67022	61.6	39.6	0.470707
6943.5	65193.3	6980	11821.7	64044.6	12097	473	207.9	0.471939
11943	101940	7678	35845.7	88451.5	26559	2274.8	963.6	0.471939
121977	100476	79560	92748.7	93750.1	64836	46.2	-18.7	0.474404
62161.5	147394	27639	194512	141707	89957	1267.2	1441	0.475636
154724	98260.2	103195	108447	131915	53877	961.4	484	0.4781
58505.2	117935	32511	262143	104937	163716	53.9	35.2	0.479332
52773	93036.3	37174	151016	90649.8	109178	5492.3	2911.7	0.480565
124863	97441.3	83979	68451.9	96703.3	46390	-20.9	53.9	0.480565
12219	84945.8	9427	91234	98390.8	60769	5405.4	2272.6	0.480565
72405	90869.9	52219	43060.6	85023.6	33191	634.7	255.2	0.481797
126758	88259.7	94122	91845.6	120081	50126	125.4	62.7	0.481797
96211.5	166495	37871	228036	177120	84375	1266.1	1269.4	0.484261
125129	93154.4	88031	73096.1	86407.4	55440	115.5	70.4	0.485493
112187	146218	50283	242036	157105	100965	10926.3	6908	0.490422
114372	89913.8	83363	29784.7	89799.4	21737	25.3	-3.3	0.491655
112302	112008	65708	95577.9	128747	48652	526.9	308	0.495351
72119.2	79809.6	59221	81197.6	80768.7	65884	8189.5	3646.5	0.495351
20473.5	69041.4	19434	26814.7	70490.5	24930	973.5	451	0.497816
8166	65463.9	8175	2963.4	63863.7	3041	25.3	-36.3	0.497816
162565	107332	99261	78353	109403	46936	146.3	24.2	0.499048
64506.8	80979.1	52205	46016.3	76689.1	39324	1238.6	1258.4	0.501512
118538	102149	76051	132169	90032.6	96208	69.3	47.3	0.501512
116669	100092	76390	116585	89924.1	84966	46.2	17.6	0.502744
29138.2	94873	20128	47127.3	97084	31813	2220.9	1694	0.505209
8917.5	80498.2	7260	8561.3	91949.1	6102	0	-2.2	0.506441
154514	106721	94885	120371	123364	63946	404.8	234.3	0.507673
12759.8	64934.2	12878	11137.5	65674.6	11114	-35.2	-28.6	0.510138
122822	90018	89418	62132.4	81919.9	49706	41.8	27.5	0.513834
128578	91075.9	92522	45162.7	88986.6	33261	-28.6	-13.2	0.515067
156687	105907	96959	168938	102346	108177	140.8	45.1	0.515067
145748	98610.5	96863	86333.5	93145.8	60743	38.5	-9.9	0.516299
152182	99728.3	100006	139390	96466.1	94697	147.4	135.3	0.517531
7337.25	71523.7	6723	12938.2	74509.5	11380	8.8	11	0.519996
64571.2	79605.4	53159	82177.7	84213.1	63952	4138.2	2037.2	0.521228
100500	86833	75851	48308.7	98416.5	32169	14.3	61.6	0.521228
131778	90427.7	95504	44497.2	84226.3	34623	40.7	-14.3	0.523692
7072.5	77991.5	5943	11874.5	74313.1	10472	1503.7	679.8	0.526157
7129.5	65984.9	7081	10568.8	67898.9	10201	508.2	199.1	0.527389
8470.5	68933.6	8053	6297.5	75216.5	5487	4.4	4.4	0.527389
7272	65150.8	7315	3039.3	64025.6	3111	3.3	4.4	0.528621
112839	94615	78159	86841.7	89367.2	63684	6.6	57.2	0.531085
7569	68025.5	7292	6606.6	72694.8	5956	38.5	9.9	0.53355
36030.8	80011.9	29512	12210	85090.9	9404	30.8	19.8	0.539711
145505	102903	92668	160234	108136	97110	292.6	137.5	0.540943
165406	104075	104156	82234.9	109006	49441	53.9	-8.8	0.542175
194060	113888	111670	262143	80710.2	212858	1767.7	776.6	0.545872
109152	90318.2	79202	47890.7	90186.1	34801	183.7	69.3	0.547104
73869.8	78890.7	61365	49683.7	73910.9	44054	24.2	9.9	0.547104
85696.5	97952.5	57336	262143	116435	147549	9209.2	4495.7	0.548337
41655	91112.1	29962	66548.9	96277	45300	6013.7	3071.2	0.553265
14441.2	74200.1	12755	13118.6	73911.7	11632	3177.9	1356.3	0.554498
77391.8	86481.1	58648	118351	92303.5	84030	3386.9	1758.9	0.55573
153495	102975	97688	75267.5	99188.2	49731	8.8	-16.5	0.556962
98766	79533.2	81384	66613.8	80094	54506	82.5	14.3	0.558194
152306	98933.9	100891	62615.3	100656	40768	22	1.1	0.559426
46137	74757.3	40446	45001	71733.7	41113	2974.4	1309	0.559426
62497.5	83549.3	49023	62448.1	85685.6	47763	7819.9	3906.1	0.559426
123781	92316.1	87873	50242.5	90003.6	36584	3.3	-31.9	0.559426
139573	95116.2	96167	105068	85791.5	80261	774.4	283.8	0.561891
125416	84605.4	97148	47378.1	80976.7	38344	-6.6	-46.2	0.56682
73857	82614.4	58589	63529.4	97963.8	42500	3192.2	1571.9	0.568052
36078	100081	23625	74112.5	90542	53644	7805.6	3842.3	0.568052
136402	93141.2	95975	59019.4	94694.6	40846	57.2	36.3	0.568052
9684.75	64653.1	9817	10035.3	65161.3	10093	408.1	187	0.569284
46038	79163.2	38113	35814.9	70806.5	33149	2950.2	1400.3	0.570516
145857	99810.8	95770	116042	100031	76026	503.8	212.3	0.572981
8016.75	77938.8	6741	20527.1	75377.6	17847	2868.8	1191.3	0.576678
109878	92773.2	77619	38167.8	86717.4	28845	-19.8	0	0.576678
8439	72200.8	7660	20594.2	80678	16729	47.3	-3.3	0.57791
8522.25	67888	8227	17925.6	69349	16940	20.9	38.5	0.57791
6353.25	65343.2	6372	14461.7	66645.2	14221	1480.6	673.2	0.579142
160909	108524	97170	166638	112636	96956	2209.9	892.1	0.580374
107648	93610.1	75364	52125.7	88580.6	38565	105.6	19.8	0.581606
25479	88213.4	18929	24774.2	91131.7	17816	464.2	463.1	0.582839
118352	97856.3	79262	86816.4	100333	56707	126.5	-17.6	0.582839
110676	96891	74860	55063.8	92175.3	39150	-16.5	-3.3	0.582839
128876	96902.1	87160	44982.3	90553.2	32555	16.5	-15.4	0.584071
74407.5	87911.6	55469	81290	95396.6	55845	3096.5	1659.9	0.587767
113047	94621	78298	69897.3	87768	52192	5.5	62.7	0.590232
110429	91546.2	79054	64383	87342	48309	-19.8	-4.4	0.591464
129212	93073.4	90982	77695.2	88653.8	57435	2.2	-25.3	0.591464
227386	133999	111210	172157	158415	71221	611.6	327.8	0.592696
6908.25	65349.2	6928	2380.4	65382.2	2386	-30.8	-3.3	0.592696
6681.75	64358.5	6804	4200.9	64010.7	4301	9.9	1.1	0.592696
136448	104927	85224	142997	106544	87958	9508.4	4628.8	0.595161
138692	105199	86401	77966.9	105880	48259	85.8	42.9	0.598857
5946.75	64237.1	6067	5208.5	63176.8	5403	91.3	107.8	0.60009
124220	88922.4	91550	79269.3	85985.6	60417	40.7	28.6	0.601322
49104	89401	35996	93038	99098.6	61528	8743.9	3762	0.602554
102573	88683.7	75800	199202	85612.8	152488	7038.9	3160.3	0.607483
141471	100617	92146	83389.9	114655	47665	512.6	184.8	0.608715
146667	96550.3	99554	92917	98756.2	61661	55	35.2	0.609947
165670	112605	96420	195373	119225	107393	1141.8	525.8	0.612412
137389	95665.2	94119	51499.8	97593.9	34583	48.4	8.8	0.613644
233952	119147	128684	240595	117236	134495	380.6	210.1	0.613644
136515	93858.1	95321	74405.1	94643.3	51522	4.4	79.2	0.613644
122703	88097.6	91279	49941.1	87115.8	37570	-2.2	12.1	0.616108
110379	95629.5	75644	94215	106635	57903	24.2	9.9	0.616108
149588	102212	95913	172188	117838	95763	499.4	212.3	0.617341
117070	91796.3	83580	133917	103083	85139	667.7	323.4	0.617341
180208	95335.4	123880	102132	89362	74901	67.1	24.2	0.618573
155288	95069.2	107048	80163.6	95714.9	54888	80.3	13.2	0.621037
28574.2	83581.4	22405	99094.6	109291	59422	3272.5	1909.6	0.62227
15081	70021.1	14115	6657.2	70300.7	6206	-4.4	3.3	0.624734
166426	98255.7	111005	82363.6	96595.9	55880	89.1	91.3	0.625966
109220	96708.2	74015	79017.4	87796.2	58983	3.3	-7.7	0.627198
126628	89343.6	92885	80172.4	101001	52021	122.1	45.1	0.627198
31702.5	96183.3	21601	91533.2	100527	59673	183.7	368.5	0.628431
37923.8	104091	23877	72515.3	97656.6	48664	1563.1	1527.9	0.629663
16202.2	64209.4	16537	6649.5	62183.4	7008	62.7	206.8	0.632127
10000.5	66706.6	9825	3238.4	64902.7	3270	-29.7	11	0.634592
130661	94163.2	90938	75589.8	145629	34017	41.8	-5.5	0.634592
129294	90112	94032	63900.1	83691.5	50038	42.9	-31.9	0.637056
157106	99936.6	103026	95551.5	90193.8	69429	24.2	67.1	0.639521
260529	147923	115425	262143	117900	145715	819.5	336.6	0.640753
7246.5	66963.7	7092	10483	79838.9	8605	39.6	44	0.641985
20543.2	70792	19018	21430.2	70026.4	20056	1234.2	554.4	0.641985
63066.8	119659	34541	223302	136249	107409	1492.7	1012	0.641985
127156	90304.3	92280	65950.5	86915.5	49728	27.5	27.5	0.643217
60866.2	74875.7	53274	58644.3	74682.5	51462	4691.5	2248.4	0.644449
189890	114309	108868	150663	114280	86400	56.1	-44	0.644449
138964	96033.8	94833	73728.6	88640.4	54511	15.4	23.1	0.645682
256456	137272	122437	172112	138751	81293	630.3	266.2	0.645682
10137	73012.2	9099	31267.5	70294.2	29151	675.4	278.3	0.648146
5825.25	67401.8	5664	5344.9	71123.5	4925	402.6	216.7	0.650611
124004	90577.9	89721	43874.6	91394.6	31461	20.9	4.4	0.650611
8827.5	79751.7	7254	18541.6	75101.5	16180	66	-1.1	0.651843
21393	103776	13510	87208	100516	56859	1635.7	1164.9	0.655539
122000	91011	87851	249659	89785.8	182230	5142.5	2382.6	0.659236
129710	97748.4	86965	171872	106305	105957	269.5	57.2	0.659236
167696	106688	103012	116461	97423.1	78343	66	4.4	0.662933
166529	108424	100657	86055.2	110650	50969	68.2	35.2	0.664165
20707.5	67003.4	20254	15286.7	67750.7	14787	1134.1	467.5	0.665397
24030	93556.1	16833	45266.1	116194	25531	4901.6	2609.2	0.667862
29223	71163.7	26912	8346.8	71636.4	7636	-30.8	47.3	0.669094
36509.2	88910.5	26911	50124.8	93720	35051	8453.5	4233.9	0.67279
10643.2	69709.8	10006	4128.3	72070.4	3754	20.9	13.2	0.67279
104639	87189.6	78652	61682.5	90790	44525	14.3	4.4	0.674023
65441.2	76958.8	55728	65021	77558.5	54942	1622.5	990	0.674023
11790.8	63982.7	12077	6010.4	63409.1	6212	204.6	79.2	0.676487
37376.2	110957	22076	48081	113135	27852	5701.3	2466.2	0.676487
109990	90945.5	79260	44322.3	90012.6	32270	46.2	8.8	0.677719
10645.5	75341.6	9260	72725.4	113431	42018	348.7	202.4	0.677719
148261	109279	88914	126518	130478	63547	289.3	170.5	0.680184
12447	70662.4	11544	4672.8	72225.6	4240	12.1	47.3	0.680184
144514	104756	90409	53539.2	97411	36020	73.7	-16.5	0.680184
127610	89789.7	93140	70628.8	96746.3	47844	157.3	20.9	0.681416
103996	90616.2	75213	68957.9	90866.1	49735	195.8	133.1	0.681416
167344	109918	99775	169499	130051	85415	181.5	6.6	0.686345
5246.25	65141.8	5278	3746.6	67622.5	3631	11	-34.1	0.686345
9089.25	64508.7	9234	29089.5	65051.8	29306	898.7	348.7	0.687577
6354	64133	6493	4189.9	62378.3	4402	95.7	71.5	0.687577
168856	101452	109078	102379	89401.9	75049	94.6	105.6	0.688809
8325.75	67537.6	8079	4996.2	64582	5070	57.2	-1.1	0.688809
31686	107975	19232	61382.2	117720	34172	5823.4	2986.5	0.690041
104090	95568.2	71380	56251.8	88175.2	41809	73.7	14.3	0.691274
123283	94734.8	85285	99073.7	87619.9	74103	182.6	73.7	0.691274
15516	65066.3	15628	4380.2	63424.8	4526	37.4	189.2	0.691274
64135.5	81368.7	51656	75432.5	78635	62867	4338.4	2128.5	0.692506
105237	89239.8	77284	81390.1	85635.6	62287	1216.6	520.3	0.692506
67866	103961	42782	97861.5	97205.9	65978	10567.7	5248.1	0.692506
110600	89867.3	80655	37710.2	89361.3	27656	-24.2	-25.3	0.693738
47191.5	111672	27695	83013.7	113966	47737	7795.7	4038.1	0.693738
122136	92476.5	86555	44687.5	90473.9	32370	-56.1	55	0.69497
130559	95441.5	89650	137998	112549	80355	1436.6	622.6	0.69497
13671	68765.3	13029	8070.7	72040.5	7342	-30.8	-3.3	0.696203
125679	93226.9	88349	111497	111090	65776	556.6	290.4	0.699899
118404	97900.9	79261	76399.4	98520.5	50821	58.3	75.9	0.701131
33965.2	78273.7	28438	8603.1	78788.8	7156	-14.3	-2.2	0.701131
14363.2	73179.7	12863	6778.2	77809.8	5709	-12.1	1.1	0.701131
11817	70333.2	11011	24219.8	74244.3	21379	2229.7	958.1	0.702364
144770	93375.6	101607	86922	85891.9	66322	92.4	39.6	0.702364
126633	95659.3	86756	94986.1	89704	69395	215.6	123.2	0.703596
81623.2	89998.8	59437	104723	91128.3	75313	3262.6	1636.8	0.704828
139504	95363.2	95871	52207.1	89283.8	38321	18.7	28.6	0.70606
68834.2	104489	43173	146761	138094	69649	5363.6	2258.3	0.710989
168865	103463	106963	173742	98454.3	115651	57.2	39.6	0.714686
118294	90390.8	85767	63457.9	93975.2	44254	13.2	-26.4	0.71715
9513.75	66223.4	9415	3806	67669.6	3686	41.8	-26.4	0.71715
233230	178943	85418	186481	132708	92091	149.6	91.3	0.718382
175196	106414	107896	191481	96693.8	129780	133.1	127.6	0.718382
13974.8	77000.9	11894	6057.7	80347.6	4941	-3.3	36.3	0.722079
145441	103261	92306	100588	99246.7	66422	124.3	75.9	0.722079
108686	83963.8	84832	46025.1	80703.7	37375	-14.3	-4.4	0.723311
32827.5	87987.5	24451	49839.9	96960.5	33687	4715.7	2493.7	0.723311
9845.25	73916.6	8729	56465.2	75681.1	48896	2674.1	1164.9	0.724544
124847	95389	85775	102898	89998	74930	217.8	147.4	0.72824
125049	123602	66303	125542	129647	63461	201.3	49.5	0.72824
10548	67573.2	10230	3261.5	65425.7	3267	25.3	2.2	0.730705
158267	92912.6	111634	122219	84519.4	94768	512.6	266.2	0.731937
65178.8	80188.4	53269	84015.8	77372.5	71163	4877.4	2253.9	0.734401
5457	70178.6	5096	20412.7	70620.6	18943	425.7	182.6	0.734401
118670	87559.1	88822	61659.4	86132.6	46915	91.3	33	0.736866
120302	97457.7	80898	96096	84166.4	74825	41.8	46.2	0.73933
136253	88999.5	100332	63375.4	81304.7	51084	-47.3	36.3	0.73933
9141	64995.6	9217	12666.5	63702.8	13031	162.8	73.7	0.740562
33737.2	113466	19486	61586.8	112928	35741	1863.4	1224.3	0.743027
127133	98693.5	84421	139212	99154.2	92012	126.5	37.4	0.745491
13392	75751.6	11586	4272.4	68125.5	4110	24.2	-38.5	0.745491
248004	140278	115864	182578	136315	87778	88	20.9	0.747956
9590.25	66361.2	9471	8266.5	66123.9	8193	83.6	110	0.751652
132146	93317	92805	78288.1	89336.6	57431	-77	-6.6	0.751652
128746	101071	83481	83776	99855.3	54983	-40.7	20.9	0.752885
156754	109750	93604	54384	98052.5	36349	38.5	4.4	0.754117
12678	66141.2	12562	5160.1	64933.2	5208	38.5	20.9	0.759046
49108.5	87289.8	36870	55642.4	87632.9	41612	3296.7	1885.4	0.759046
18738	93038.4	13199	38267.9	94095.4	26653	2906.2	1765.5	0.760278
86479.5	87348.5	64884	126387	80438.2	102972	4148.1	1901.9	0.762742
118082	84206.6	91900	47487	82687.5	37637	15.4	-24.2	0.765207
10087.5	66595.6	9927	3796.1	69608.6	3574	30.8	-22	0.768903
143684	99544.3	94596	68675.2	94500.9	47626	61.6	-14.3	0.768903
117850	90919.8	84948	48268	94224.1	33572	12.1	105.6	0.770136
138886	92724.4	98162	43303.7	91123.5	31144	-8.8	7.7	0.771368
117316	82735.1	92928	87259.7	106080	53909	24.2	-40.7	0.7726
252606	155958	106149	170442	151518	73721	286	215.6	0.773832
120044	95972.7	81973	82017.1	95372	56359	61.6	56.1	0.776297
8118	72889.6	7299	26359.3	113137	15269	674.3	277.2	0.776297
133817	93297.2	93999	34647.8	82609.2	27487	62.7	6.6	0.776297
11619.8	64551.3	11797	11591.8	63940.8	11881	133.1	77	0.776297
127396	91580.8	91166	71083.1	106675	43670	413.6	151.8	0.777529
124508	90339.9	90323	198073	94033.1	138046	5022.6	3754.3	0.781226
122213	93927.3	85272	128106	100891	83214	557.7	224.4	0.781226
7707	80930.3	6241	6259	75778.6	5413	20.9	-27.5	0.782458
9014.25	70378.6	8394	10198.1	72955.2	9161	84.7	1.1	0.786154
7558.5	79460	6234	39988.3	89583.4	29254	1977.8	870.1	0.788619
189926	106439	116940	136210	105324	84754	420.2	184.8	0.79478
20554.5	67014.6	20101	11624.8	68572.7	11110	73.7	172.7	0.79478
12731.2	66524.9	12542	9211.4	69724.9	8658	1.1	16.5	0.797244
159435	107305	97374	146894	130043	74028	260.7	50.6	0.797244
117221	94544.5	81255	85075.1	92822.6	60066	293.7	195.8	0.798477
48829.5	127250	25148	262143	116886	146979	1725.9	855.8	0.802173
181048	107178	110706	222826	112044	130334	882.2	394.9	0.803405
107178	90576.4	77548	76560	86970.9	57691	199.1	46.2	0.808334
5598	71626.4	5122	29389.8	77568	24831	359.7	176	0.808334
27835.5	75559.3	24143	12654.4	76810.1	10797	68.2	20.9	0.813263
77685.8	80258.7	63435	53292.8	78770.3	44339	2908.4	2052.6	0.814495
27373.5	72904	24607	9916.5	78688.4	8259	44	19.8	0.815728
74954.2	93168.2	52724	112420	84504.9	87185	2667.5	1518	0.815728
83263.5	90859.6	60057	70255.9	88958.1	51758	328.9	117.7	0.819424
126593	97669.2	84944	72091.8	104402	45254	4.4	17.6	0.821889
121064	94618.2	83853	54342.2	96652.9	36847	112.2	67.1	0.829282
105891	110306	62913	201604	92915.4	142197	10286.1	5106.2	0.832979
30114	68006.6	29020	23043.9	66611	22672	309.1	236.5	0.832979
132310	92675.1	93564	46372.7	95785.5	31728	57.2	-37.4	0.832979
134378	87624.9	100503	89554.3	110835	52953	226.6	89.1	0.832979
31980	68297.4	30687	19779.1	66634.6	19453	101.2	271.7	0.834211
9528.75	68616.2	9101	7969.5	74283.8	7031	-31.9	-15.4	0.834211
115067	90481	83344	52179.6	88962.8	38439	50.6	-5.5	0.835443
23633.2	71174.5	21761	10972.5	79988.2	8990	-16.5	2.2	0.835443
127494	91052.7	91765	54385.1	84535.4	42162	25.3	2.2	0.836675
99232.5	90806.7	71617	224576	98328.5	149680	6037.9	3538.7	0.836675
8224.5	72436.6	7441	17579.1	73487.5	15677	1908.5	823.9	0.837907
95508	94098	66518	131530	92886.6	92801	5397.7	2599.3	0.840372
50778.8	101492	32789	86749.3	88298.7	64386	8938.6	4362.6	0.840372
126510	99404.8	83406	60131.5	99298.9	39686	-1.1	-41.8	0.840372
138153	91193.8	99283	87463.2	97269.4	58929	183.7	97.9	0.841604
124382	101070	80652	88420.2	104100	55665	389.4	89.1	0.841604
15720	69760.7	14768	17161.1	69872.6	16096	3781.8	1632.4	0.847765
126146	94961.1	87058	139829	92255.3	99331	712.8	324.5	0.847765
92705.2	89279.1	68051	142239	83788.9	111253	6366.8	2822.6	0.847765
59196	83100.6	46684	46201.1	86044.9	35189	7760.5	4001.8	0.852694
151364	112731	87995	262143	79306.3	216626	12949.2	5896	0.855159
127550	93294.4	89599	57728	90573.7	41770	-4.4	-64.9	0.857623
8340	66066.8	8273	3770.8	66466.7	3718	-4.4	-9.9	0.858855
17608.5	70365.3	16400	10887.8	81687.8	8735	258.5	93.5	0.86132
119482	89245	87740	43750.3	88426.2	32425	40.7	15.4	0.86132
142541	96277.2	97028	112162	97288.3	75555	147.4	19.8	0.863784
7302	65625.9	7292	12362.9	69107.4	11724	324.5	177.1	0.865016
79138.5	90209.6	57493	97322.5	91358.9	69814	3658.6	1699.5	0.867481
73642.5	78523.9	61462	58584.9	75455.9	50883	5201.9	2373.8	0.868713
136366	94385.8	94685	97610.7	104847	61013	623.7	302.5	0.868713
22493.2	81344.1	18122	10172.8	76815.8	8679	0	6.6	0.868713
167582	113125	97084	178486	100369	116542	448.8	189.2	0.87241
70412.2	98658.1	46773	98303.7	115646	55708	7403	4092	0.878571
168394	113537	97201	200244	147453	88999	348.7	144.1	0.881035
14157	70570.7	13147	30738.4	105891	19024	286	355.3	0.882267
128807	120002	70345	262143	110210	155882	9914.3	5458.2	0.882267
5514.75	64642.2	5591	4500.1	65103.4	4530	0	14.3	0.884732
126325	88017.3	94059	34480.6	84519.8	26736	-25.3	20.9	0.885964
12989.2	74770.6	11385	19079.5	71849.4	17403	2037.2	836	0.885964
10343.2	65493.3	10350	5490.1	64898.8	5544	-6.6	-19.8	0.887196
144083	108239	87239	128031	109602	76556	88	8.8	0.889661
5422.5	64053.5	5548	8336.9	64067.4	8528	18.7	-1.1	0.893357
152568	106366	94003	165499	124746	86946	287.1	113.3	0.894589
161229	113482	93110	128226	109216	76943	891	480.7	0.895822
172689	97771.5	115753	97199.3	89306.5	71328	121	66	0.898286
123147	92346.9	87394	53372	87302.8	40065	51.7	67.1	0.898286
146395	96450.5	99472	59442.9	90514.4	43039	49.5	-42.9	0.898286
5178.75	67447.2	5032	2444.2	64485.9	2484	-17.6	1.1	0.903215
117521	87559.1	87962	111448	88558.1	82475	26.4	53.9	0.904447
12306	66410.2	12144	17167.7	67809.9	16592	196.9	209	0.904447
6446.25	68073.1	6206	5901.5	65452.8	5909	33	1.1	0.905679
153098	95739.9	104799	89476.2	98027.6	59819	7.7	6.6	0.906912
111201	89806	81149	55250.8	90034.5	40217	69.3	24.2	0.908144
114910	93573.8	80479	53098.1	103638	33577	64.9	60.5	0.909376
147773	99205.8	97620	88909.7	88069.8	66161	45.1	46.2	0.91184
17327.2	65138.5	17433	4527.6	73030	4063	39.6	37.4	0.914305
36636.8	89674.2	26775	71650.7	110732	42406	3224.1	2311.1	0.914305
80205.8	102505	51279	96797.8	92757	68391	4975.3	2901.8	0.915537
24453.8	72017.3	22253	33034.1	72424.8	29892	2106.5	903.1	0.916769
236859	122235	126991	133322	124875	69969	243.1	99	0.918002
53434.5	86227.8	40612	43880.1	85852.8	33496	6629.7	3351.7	0.919234
47925.8	72634.5	43242	50212.8	71236	46195	-2.2	248.6	0.919234
128159	97676.9	85988	97802.1	98026.5	65386	45.1	7.7	0.921698
65862	76892	56135	60866.3	82217.2	48517	2938.1	1435.5	0.924163
210225	131460	104802	132040	152619	56699	3905	2887.5	0.924163
151164	99412.8	99652	113441	95223.2	78074	5.5	25.3	0.925395
140894	89728.5	102906	58342.9	93460.5	40911	-40.7	-13.2	0.925395
133130	93041	93774	122818	93298.2	86272	88	69.3	0.926627
113937	96611.1	77289	85384.2	97018.5	57677	14.3	8.8	0.927859
158152	99852.4	103800	164701	140895	76609	1024.1	467.5	0.929092
153826	107395	93870	138194	105457	85880	127.6	27.5	0.931556
76862.2	89605.2	56216	115856	98298.4	77242	4681.6	2370.5	0.932788
198656	113398	114809	160883	107460	98117	64.9	39.6	0.932788
9916.5	71228.4	9124	8945.2	76134.1	7700	-20.9	9.9	0.932788
26182.5	74571.8	23010	42057.4	81684.3	33743	269.5	117.7	0.936485
120076	92415.6	85151	46395.8	90158.5	33725	-1.1	-26.4	0.937717
90866.2	84284.1	70654	114742	80187.4	93777	5373.5	2367.2	0.937717
35805.8	70998.3	33051	37831.2	72299.8	34292	-36.3	6.6	0.937717
163236	96976.2	110314	79902.9	98865.6	52966	89.1	63.8	0.941414
10842.8	67520.9	10524	3749.9	70517.5	3485	35.2	29.7	0.941414
119032	94763.3	82320	44347.6	93702.3	31017	33	-6.6	0.946343
69312	80573.8	56376	85434.8	89114.4	62830	1163.8	787.6	0.951271
7959	65544.2	7958	7588.9	66048.6	7530	441.1	173.8	0.951271
16620.8	77175.7	14114	6718.8	80468.4	5472	42.9	28.6	0.958665
35176.5	79636.8	28948	243242	86985.8	183261	83.6	44	0.968522
127959	103718	80853	215834	100711	140450	10894.4	5087.5	0.968522
157951	104713	98856	75597.5	99097.1	49995	25.3	-34.1	0.968522
131134	91260.3	94170	50142.4	91433.9	35940	9.9	-1.1	0.970987
13493.2	67205.8	13158	13387	67502.5	12997	118.8	56.1	0.973451
122167	90927.2	88052	72818.9	84770.8	56296	71.5	22	0.973451
17460	79672.6	14362	8263.2	83070.6	6519	-15.4	42.9	0.974684
113452	94565	78625	64897.8	85805.9	49567	312.4	118.8	0.974684
155716	103776	98337	184317	150823	80090	726	306.9	0.977148
151824	100687	98820	102781	99839	67467	83.6	59.4	0.97838
145037	98751.8	96253	86122.3	100658	56072	70.4	-8.8	0.980845
23845.5	70785.8	22077	10300.4	69200.1	9755	28.6	46.2	0.982077
75070.5	88672.6	55483	48640.9	92173.6	34584	442.2	195.8	0.984541
112899	99214.9	74575	106641	114192	61202	635.8	287.1	0.987006
124475	86219	94615	55537.9	82211.1	44273	25.3	4.4	0.987006
86075.2	106126	53154	110858	133072	54596	2125.2	1104.4	0.988238
82287	92531.9	58280	81877.4	90824.6	59080	2662	1530.1	0.98947
143169	93964.4	99854	87778.9	94967.9	60575	34.1	26.4	0.98947
7937.25	66501.6	7822	2843.5	66364.5	2808	15.4	30.8	0.98947
112718	84962.4	86945	35205.5	83284.4	27703	28.6	41.8	0.98947
107614	82516.2	85469	36430.9	77797.8	30689	0	-16.5	0.98947
166608	118327	92277	133459	118675	73700	107.8	80.3	0.991935
198868	124092	105027	103877	104184	65343	821.7	372.9	0.991935
133420	97238.6	89921	50966.3	87080	38357	37.4	18.7	0.993167
11803.5	65048.3	11892	16155.7	65852.7	16078	256.3	150.7	0.993167
13164	65253.5	13221	11462	67527.3	11124	48.4	102.3	0.994399
19941.8	73545.4	17770	42644.8	86861.5	32175	148.5	44	0.994399
157482	102986	100215	222146	123432	117948	3665.2	1536.7	0.995631
166884	95509.7	114511	90966.7	100148	59528	71.5	30.8	0.996863
151791	100246	99234	262143	74718.2	229928	6692.4	3391.3	0.998096
163569	109479	97915	154170	108103	93464	2648.8	1250.7	0.998096
5092.5	65426.8	5101	9519.4	69752.2	8944	26.4	-15.4	0.999328
5777.25	65869.5	5748	4303.2	68168.9	4137	-8.8	-13.2	1.00056
113985	97572.1	76560	233605	95535.9	160249	11645.7	5153.5	1.00056
121582	92004.3	86605	64986.9	88645.7	48045	40.7	14.3	1.00426
50496	99122.6	33386	132376	95327.9	91006	3972.1	2467.3	1.00426
8721.75	75878	7533	15507.8	75641.5	13436	4456.1	1918.4	1.00672
106562	95269.9	73304	134703	110767	79698	671	265.1	1.00795
156844	101215	101555	132152	86291.2	100366	19.8	40.7	1.00795
135964	91415.8	97473	72108.3	97000.9	48718	70.4	-7.7	1.00919
116453	86587.2	88141	34554.3	84152.8	26910	29.7	51.7	1.01165
7623.75	71806.6	6958	3731.2	78424.6	3118	13.2	-26.4	1.01781
11471.2	67478.7	11141	11062.7	68248.6	10623	6.6	59.4	1.01904
108874	89797.2	79459	54143.1	92066.2	38541	-31.9	-34.1	1.0252
132754	91614.8	94965	94380	90957.4	68002	94.6	50.6	1.02644
9081	70032.1	8498	9343.4	70189	8724	-18.7	-19.8	1.02767
164564	112247	96081	151940	118433	84077	425.7	273.9	1.02767
8574	69379.6	8099	13358.4	95929.9	9126	266.2	123.2	1.02767
8205.75	63762.4	8434	4958.8	62931.8	5164	79.2	138.6	1.02767
9540	66989.5	9333	6265.6	68562.8	5989	309.1	246.4	1.0289
7329.75	73528.6	6533	27432.9	72000.1	24970	2409	1027.4	1.03137
186796	97872.5	125080	194785	108386	117777	245.3	39.6	1.03137
113334	88857.9	83588	50607.7	87943.8	37713	103.4	33	1.03137
122598	95268.7	84336	63176.3	104710	39541	37.4	45.1	1.03137
8130	67899.5	7847	2798.4	65034	2820	7.7	8.8	1.03506
8943.75	64780.9	9048	5072.1	72593.4	4579	-1.1	9.9	1.03506
36274.5	80197.2	29643	47958.9	79516.1	39527	3444.1	2054.8	1.03506
119666	90246.8	86900	54535.8	97049.9	36827	159.5	28.6	1.03629
8247	79051.5	6837	13490.4	85421	10350	1312.3	590.7	1.03753
80088	113105	46405	94342.6	104507	59162	8893.5	4365.9	1.03999
140220	97520.5	94231	77141.9	102779	49189	50.6	15.4	1.04246
139629	103294	88589	111990	97088	75595	105.6	14.3	1.04246
47190	95252.1	32468	83414.1	101803	53698	8868.2	4401.1	1.04738
110948	89836.6	80937	58740	91015.3	42296	1.1	17.6	1.04738
40080	102521	25621	73051	122404	39112	7454.7	3698.2	1.04862
16275.8	65915.7	16182	10946.1	64412.6	11137	190.3	217.8	1.05231
144719	104850	90456	104884	100691	68265	220	115.5	1.05355
176821	108437	106865	122732	110119	73043	162.8	115.5	1.05478
146672	101773	94449	68132.9	94003.3	47500	49.5	47.3	1.05478
7000.5	72068	6366	11006.6	92288.7	7816	151.8	77	1.05478
142664	104515	89457	138345	98562.5	91988	587.4	231	1.05478
156045	108405	94337	123916	114919	70667	322.3	159.5	1.05601
42170.2	76772.9	35998	49949.9	80369.2	40731	2293.5	1032.9	1.05724
4877.25	63647	5022	1493.8	64747.1	1512	20.9	-15.4	1.05847
7975.5	65986.9	7921	6713.3	63624.4	6915	2.2	5.5	1.06217
5901.75	72839.4	5310	35508	74721.5	31143	906.4	396	1.06217
6216	65578.2	6212	2450.8	67798.9	2369	-41.8	-2.2	1.0634
119405	87888.7	89037	51954.1	107626	31636	137.5	20.9	1.0671
123669	95249.4	85090	73426.1	149489	32190	33	-16.5	1.06833
125825	103045	80024	157005	95722.4	107493	441.1	195.8	1.0708
8962.5	66294.2	8860	4616.7	87546.3	3456	-1.1	18.7	1.0708
18607.5	99735.1	12227	94838.7	95362.6	65176	2031.7	819.5	1.07573
6146.25	70629.6	5703	11397.1	73400.2	10176	39.6	-1.1	1.07696
6287.25	67305	6122	2179.1	62690.7	2278	-8.8	17.6	1.07819
130574	93731	91296	60969.7	94955.1	42080	30.8	4.4	1.07942
130660	95853.9	89333	59517.7	96629.6	40366	52.8	50.6	1.08312
8655.75	66478.8	8533	5079.8	66582	5000	-3.3	-23.1	1.08435
72056.2	80700.6	58516	86318.1	77974.1	72549	3659.7	2258.3	1.08682
138466	96500.7	94036	64193.8	97660.2	43078	7.7	-35.2	1.08928
169061	100539	110202	144918	106082	89529	96.8	49.5	1.09051
159909	103161	101587	131751	98378.2	87768	812.9	319	1.09667
58041.8	76372.8	49806	55236.5	75161	48163	6287.6	2965.6	1.09791
30317.2	77624.3	25596	7186.3	71661.8	6572	2.2	-6.6	1.09914
127753	97593	85789	118446	96490.5	80448	82.5	40.7	1.09914
138841	87573.6	103902	124894	85036	96254	481.8	254.1	1.1016
61500	91069.5	44257	54791	92161.2	38962	9343.4	4726.7	1.10283
59592	82481.6	47349	65602.9	78245.4	54947	4437.4	1971.2	1.10407
48282.8	76359.4	41439	46681.8	74129.8	41270	3131.7	1556.5	1.10407
148178	103480	93844	110414	139284	51952	378.4	145.2	1.1053
128162	88021.5	95422	61135.8	99478.5	40276	66	49.5	1.1053
132414	95821.5	90563	67350.8	86800.7	50851	-86.9	-6.6	1.10776
127541	94449	88498	100510	89439.5	73648	135.3	105.6	1.109
142021	93373.5	99680	64727.3	88924.6	47703	22	-11	1.11023
129002	88154.1	95903	48403.3	85140.3	37258	13.2	-42.9	1.11023
142337	101525	91881	74182.9	92673.5	52460	90.2	46.2	1.11146
64576.5	88812.3	47652	87186	90164.6	63371	1760	917.4	1.11146
161226	116570	90642	262143	89473.9	192009	7582.3	3880.8	1.11269
19647.8	72780.6	17692	9038.7	70552.7	8396	-31.9	13.2	1.11392
12465.8	67483.5	12106	6444.9	66641.4	6338	1.1	-37.4	1.11516
121590	99215.9	80315	262143	93250.9	184232	2439.8	1012	1.11639
138498	91676.4	99007	81414.3	94830.9	56264	169.4	75.9	1.11639
64625.2	80066.6	52897	111722	80224.6	91266	12.1	2.2	1.11762
9334.5	68435.6	8939	10606.2	68212.8	10190	2427.7	1015.3	1.12009
11030.2	68454.4	10560	8886.9	67315.3	8652	2.2	-27.5	1.12378
172027	97627.7	115479	133142	115226	75726	146.3	58.3	1.12378
6060.75	63117.3	6293	2271.5	61337.1	2427	1.1	66	1.12625
35629.5	69473.8	33610	30158.7	70369.9	28087	2978.8	1397	1.12748
9962.25	66948.9	9752	15144.8	67519	14700	169.4	95.7	1.12871
115491	106651	70968	141283	115157	80404	225.5	106.7	1.12994
36897.8	74406.3	32499	20284	97308.6	13661	58.3	17.6	1.13118
206360	114873	117730	227625	93880.7	158900	1042.8	421.3	1.13241
262143	145209	118311	259563	140592	120993	545.6	250.8	1.13487
160254	96900.9	108383	95051	106379	58557	69.3	49.5	1.1361
8199	68738.6	7817	17238.1	71541.8	15791	1896.4	785.4	1.1361
159190	111969	93175	219043	104270	137674	653.4	225.5	1.13734
43456.5	90474.8	31478	98640.3	85331.9	75757	3800.5	2127.4	1.13734
123622	91660.9	88388	79587.2	95473.8	54631	-29.7	13.2	1.13857
4857	62622.1	5083	2987.6	65113.2	3007	2.2	17.6	1.13857
145993	99425.2	96231	128583	88391.9	95335	1048.3	451	1.14103
123546	94930.4	85291	69507.9	96165.6	47369	40.7	58.3	1.14103
163177	136921	78103	232793	137364	111065	1579.6	698.5	1.14103
58173.8	78062.1	48839	98569.9	80613.4	80134	1345.3	864.6	1.14103
6717.75	83905.9	5247	35644.4	82866	28190	2204.4	974.6	1.14226
113696	86311.6	86329	41913.3	83475	32906	11	11	1.14596
175168	123888	92663	183933	132084	91262	272.8	45.1	1.14719
11014.5	64687.4	11159	5844.3	79810.8	4799	5.5	-12.1	1.14966
8539.5	65879.3	8495	3593.7	69208.6	3403	11	23.1	1.14966
138009	100191	90273	72108.3	93433.7	50578	48.4	48.4	1.14966
41391	71200.6	38098	31516.1	68763.2	30037	14.3	33	1.15212
236562	175054	88563	262143	120525	142541	9084.9	6226	1.15336
193458	115888	109403	171061	99674.2	112473	261.8	211.2	1.15459
6089.25	76699	5203	7374.4	75869.5	6370	227.7	113.3	1.15705
31388.2	93771.3	21937	75002.4	121688	40393	6044.5	2637.8	1.15705
11189.2	67201.1	10912	4864.2	70061.6	4550	9.9	-15.4	1.15705
5228.25	64514.9	5311	3187.8	66049.8	3163	-5.5	9.9	1.15828
118974	90811.6	85860	88193.6	96133.9	60123	40.7	7.7	1.15952
5310	66310.2	5248	3360.5	68952.3	3194	-15.4	-16.5	1.16075
95817.8	82137.7	76451	40577.9	87396.9	30428	49.5	3.3	1.16444
124901	95157.3	86021	46490.4	90224.6	33769	-25.3	9.9	1.16691
8309.25	65435.6	8322	7476.7	69482.9	7052	39.6	-44	1.16814
30547.5	76492.5	26172	11665.5	74981.4	10196	17.6	29.7	1.17553
12343.5	74694.7	10830	52335.8	73053.9	46950	182.6	104.5	1.17677
19410	81089.7	15687	139016	100891	90301	480.7	231	1.17923
10899	71221.1	10029	5319.6	70945.3	4914	-13.2	29.7	1.17923
107959	92700.6	76323	45642.3	94545	31638	5.5	-39.6	1.17923
33041.2	96192.6	22511	95758.3	104693	59943	1170.4	933.9	1.18046
108797	91604.6	77836	32895.5	88557.3	24344	228.8	57.2	1.1817
205132	147670	91038	171887	180859	62285	202.4	80.3	1.18293
65757.8	115645	37265	158376	120280	86293	3567.3	2372.7	1.18416
115722	91600.3	82794	56877.7	85321.8	43688	33	20.9	1.18539
111826	91369	80209	33302.5	82805.8	26357	-18.7	41.8	1.18539
152429	102625	97341	82414.2	86298.8	62586	222.2	141.9	1.18786
7178.25	66501.8	7074	4134.9	66174.6	4095	-17.6	6.6	1.18786
137820	91556.8	98651	114205	105514	70934	255.2	121	1.18786
159921	92530.7	113266	93630.9	97537.7	62911	84.7	25.3	1.18909
73562.2	84172.4	57275	99523.6	90485.5	72082	2796.2	1510.3	1.19032
5852.25	67918	5647	7737.4	66589.4	7615	-31.9	-11	1.19032
60093	83653.8	47078	93439.5	79821.3	76717	3676.2	1615.9	1.19032
161264	115973	91130	83216.1	107269	50841	4.4	14.3	1.19032
119031	89557.5	87104	174975	98860.7	115993	305.8	170.5	1.19155
124018	92734.6	87644	72787	100830	47309	31.9	34.1	1.19279
56535.8	78002.7	47500	84610.9	75546.8	73399	-27.5	67.1	1.19279
143569	95965.3	98045	109694	85960	83631	72.6	51.7	1.19525
143076	103263	90803	123496	98117.6	82487	81.4	-12.1	1.19648
145913	100867	94804	130798	108358	79108	95.7	58.3	1.19648
131306	107610	79967	262143	96342.5	178320	19981.5	8638.3	1.19895
115526	93696.3	80805	78684.1	87895.3	58668	68.2	107.8	1.19895
128282	93990.9	89446	83639.6	103341	53042	92.4	41.8	1.19895
144003	124657	75707	223628	113957	128607	10991.2	5596.8	1.20264
142461	102399	91176	137169	108490	82860	51.7	123.2	1.20388
146519	95910.6	100117	161122	92157.6	114579	820.6	385	1.20388
162479	106229	100239	262143	96591.2	177861	4844.4	2019.6	1.20634
128381	98192.1	85685	64061.8	126373	33222	204.6	90.2	1.20634
125474	93687.9	87771	145316	96089.2	99110	498.3	226.6	1.20757
262143	142628	120452	262143	76620.6	224219	7466.8	4417.6	1.20757
163972	104140	103189	201818	134398	98412	531.3	286	1.20757
129190	92335.1	91694	88763.4	87336.1	66607	2.2	1.1	1.2088
87336.8	80490.8	71110	87709.6	76250.4	75385	2865.5	1680.8	1.2088
138198	99242.2	91261	75803.2	86970.5	57121	11	61.6	1.21004
262143	131621	130525	262143	123067	139597	476.3	243.1	1.21004
145702	103039	92671	73531.7	99989.1	48195	80.3	59.4	1.21004
145666	105712	90306	129002	132161	63970	77	30.8	1.21127
85929	87760.9	64168	114130	83656.6	89409	3790.6	2093.3	1.21127
158342	107490	96540	144211	98679.4	95775	27.5	16.5	1.21127
50502.8	116107	28506	127512	155481	53747	5184.3	3271.4	1.21127
227606	148318	100570	124509	148517	54942	157.3	58.3	1.21373
56001.8	83950.1	43718	91646.5	79951.9	75122	1356.3	970.2	1.21373
7408.5	69459.7	6990	4273.5	70017	4000	15.4	-15.4	1.21743
42999.8	75984.4	37087	138269	92476.5	97988	4612.3	2413.4	1.21743
6451.5	62861.4	6726	2293.5	62342.1	2411	-31.9	12.1	1.21743
132044	89032.1	97197	42252.1	90290.7	30668	25.3	-81.4	1.21989
114028	88247.9	84681	46787.4	95578.7	32081	59.4	17.6	1.22113
63412.5	82280.1	50508	94936.6	76705.9	81112	-7.7	-31.9	1.22359
9736.5	64246	9932	9147.6	64282.3	9326	78.1	70.4	1.22482
5148.75	66292.4	5090	6895.9	70055.8	6451	17.6	35.2	1.22482
5870.25	65062.2	5913	2000.9	80006.7	1639	17.6	42.9	1.22729
111651	83611.3	87514	61724.3	83426.1	48488	72.6	74.8	1.22852
262143	138549	123998	262143	105297	163155	1098.9	419.1	1.22852
78322.5	84177	60978	95032.3	89370.3	69688	3372.6	1818.3	1.22975
30885	69783.8	29005	25737.8	69217.1	24369	931.7	498.3	1.23222
52140	79824.5	42807	84659.3	80553.9	68876	4638.7	2514.6	1.23222
9909.75	69563.6	9336	3346.2	69706.5	3146	-20.9	2.2	1.23468
7843.5	65125	7893	3472.7	67513.2	3371	16.5	8.8	1.24084
158426	94318.9	110080	53419.3	92279.2	37938	55	28.6	1.24577
126088	91998.8	89820	37241.6	90001.7	27118	-8.8	22	1.247
10578	74566	9297	4384.6	78553.6	3658	16.5	-15.4	1.247
7887	80561.5	6416	40151.1	91233	28842	339.9	124.3	1.24824
133917	96805.5	90660	87143.1	89399.4	63882	46.2	27.5	1.2507
131491	96552.2	89251	42777.9	89090.3	31468	88	1.1	1.2507
185940	106026	114932	102082	109291	61213	143	18.7	1.25193
153038	109302	91759	109011	99821.9	71569	588.5	316.8	1.25316
171847	107478	104786	104836	131302	52326	105.6	92.4	1.25316
5312.25	63149.6	5513	4238.3	63546.4	4371	315.7	192.5	1.25686
132979	116595	74745	218743	100087	143231	6547.2	3844.5	1.25686
262143	125447	136949	262143	93578	183588	1892	751.3	1.25809
16674.8	70249.2	15556	23326.6	67814	22543	90.2	33	1.25809
117953	90771.4	85161	59194.3	85710.8	45261	23.1	42.9	1.26179
11732.2	82604.7	9308	5057.8	73155.6	4531	929.5	457.6	1.26179
106076	98339.5	70692	59145.9	95055.8	40778	55	37.4	1.26425
5042.25	65800.3	5022	31950.6	69188.3	30264	202.4	93.5	1.26549
138222	92333	98107	59389	85678.5	45427	-35.2	-22	1.26549
47799.8	96027.4	32622	77822.8	107975	47235	7412.9	3667.4	1.26672
98583	99635.1	64844	262143	101594	169103	3074.5	2458.5	1.26795
114163	91383.7	81872	66143	84725.9	51162	78.1	2.2	1.26918
155552	95800.5	106411	75218	101242	48690	102.3	108.9	1.27165
16204.5	69215.8	15343	4857.6	70477.7	4517	-4.4	-3.3	1.27411
5335.5	64288.9	5439	2218.7	65262.4	2228	-13.2	8.8	1.27781
134301	87502.7	100586	78112.1	81420.6	62873	16.5	53.9	1.27904
6003	63886.4	6158	2021.8	62588.9	2117	2.2	80.3	1.28151
11409.8	67122.9	11140	5482.4	68883.2	5216	-7.7	-9.9	1.28151
73609.5	81496	59194	88246.4	81049.9	71355	4912.6	2200	1.28397
107672	88353.1	79866	65573.2	82475.9	52105	38.5	35.2	1.28767
132947	95587.8	91150	57671.9	96610.2	39122	37.4	26.4	1.2889
5822.25	65247.4	5848	2673	63747.4	2748	9.9	-9.9	1.29136
47654.2	81884.3	38140	85822	75955.5	74049	220	91.3	1.29383
6417.75	63988.1	6573	2240.7	60831.2	2414	-14.3	11	1.29506
126241	90342.7	91577	64840.6	91441.8	46471	257.4	53.9	1.29629
10491.8	77343.9	8890	36245	76350.9	31111	399.3	202.4	1.29629
24605.2	70629	22831	20044.2	69054.1	19023	1623.6	849.2	1.29876
7423.5	64574.8	7534	2552	67711.7	2470	37.4	30.8	1.29999
46323	77010.3	39421	61774.9	77698.5	52105	8063	3897.3	1.30122
8151	68179.2	7835	6141.3	66657.2	6038	31.9	25.3	1.30369
163630	98230.2	109169	93142.5	89738.4	68022	134.2	74.8	1.30492
75633.8	84627.8	58571	85289.6	85477.4	65392	6952	3659.7	1.31108
253064	135850	122082	262143	94709.9	181394	459.8	266.2	1.31108
14321.2	70120.1	13385	32802	82225.8	26144	313.5	162.8	1.31231
119556	96114.1	81520	81518.8	90999.8	58708	27.5	-18.7	1.31354
15612.8	68217.7	14999	10811.9	70942	9988	259.6	134.2	1.31601
143512	109610	85806	66961.4	101524	43225	334.4	234.3	1.31601
189341	116886	106160	92547.4	141353	42908	247.5	167.2	1.3197
135933	96025.8	92772	250870	129718	126745	1196.8	480.7	1.32217
7929	64057.6	8112	7232.5	67099.3	7064	5.5	2.2	1.32217
176566	131028	88313	191775	126189	99598	5836.6	2960.1	1.32463
78627	104143	49479	198057	115246	112628	5885	3252.7	1.32463
47572.5	97939.6	31833	71775	92497.1	50854	3417.7	2206.6	1.32463
10943.2	65711.6	10914	4415.4	67530.4	4285	-42.9	12.1	1.32463
43113	71525	39503	39239.2	68854.6	37348	5465.9	2560.8	1.32587
105295	92642.9	74486	107385	93076.5	75611	5.5	27.5	1.32833
5232.75	63248.5	5422	2134	60385.9	2316	39.6	38.5	1.32956
17468.2	69885.8	16381	11452.1	69757.9	10759	-24.2	-22	1.33203
8808	68515.3	8425	12711.6	68570.9	12149	1832.6	775.5	1.33326
49437.8	69101.3	46887	10456.6	66230.2	10347	71.5	573.1	1.33449
139724	99105.7	92396	100164	91815.3	71495	629.2	250.8	1.33696
24313.5	71768.7	22202	8409.5	73248.9	7524	-11	34.1	1.33942
10746	66482.6	10593	13231.9	69607.1	12458	14.3	12.1	1.34065
39207.8	75244.4	34149	20883.5	90968.5	15045	2313.3	1582.9	1.34312
128420	92899.1	90594	107924	116279	60827	475.2	228.8	1.34805
156174	105770	96767	81217.4	114237	46593	207.9	101.2	1.35051
5616	67956.1	5416	37853.2	70961.6	34959	1446.5	597.3	1.35174
125020	85648.4	95662	60055.6	83710.2	47017	70.4	51.7	1.35421
65559.8	75689.7	56765	67370.6	72101.4	61236	5452.7	2561.9	1.35667
7731.75	66593.2	7609	4922.5	67489.8	4780	-3.3	23.1	1.35914
116106	83041.8	91630	34545.5	84115.7	26915	22	5.5	1.36037
17347.5	67930.6	16736	8181.8	69151.7	7754	33	25.3	1.36776
154472	102589	98680	122687	94833.3	84785	199.1	64.9	1.37269
131306	94421.4	91137	112660	93529	78941	346.5	178.2	1.37392
9078	69162.5	8602	51010.3	72918.3	45846	2433.2	1001	1.37639
45668.2	71226	42020	42306	72207.9	38397	4149.2	1942.6	1.37639
73707.8	83510.7	57843	108955	78018.4	91523	1725.9	1036.2	1.37639
17609.2	65144.8	17715	10893.3	66397.3	10752	123.2	102.3	1.37639
107067	99117.7	70792	179582	100456	117156	9133.3	4122.8	1.37762
14804.2	67096.2	14460	9876.9	66959	9667	5.5	-28.6	1.38008
115559	89917.4	84225	87870.2	99280.4	58004	260.7	80.3	1.38255
51362.2	87062	38663	72872.8	90027.8	53048	4164.6	2064.7	1.38255
144891	97300.7	97590	262143	104847	163856	7310.6	3835.7	1.38378
101188	89419	74162	77553.3	81821.9	62117	168.3	39.6	1.38378
7020.75	64028.9	7186	2772	65159.9	2788	-30.8	-3.3	1.38378
128119	92712.2	90564	110360	97543.2	74147	102.3	63.8	1.38378
146287	103495	92633	81513.3	101273	52749	34.1	15.4	1.38501
262143	161410	106436	245753	171394	93969	547.8	139.7	1.38748
92607	106062	57222	138959	96025.7	94837	3725.7	1959.1	1.38871
121239	99425.9	79914	67654.4	86981.6	50974	85.8	22	1.38871
8039.25	64314	8192	44689.7	65581.1	44659	2.2	-12.1	1.38994
151532	102377	97002	111158	100456	72518	586.3	290.4	1.38994
53013.8	95901.2	36228	78091.2	101342	50500	2178	1492.7	1.39364
140476	90106	102171	40388.7	87864.4	30125	52.8	-45.1	1.39487
129482	93314.1	90937	67218.8	97094	45371	1.1	23.1	1.39857
9201.75	66473.3	9072	11026.4	68178.7	10599	-12.1	-13.2	1.3998
136701	102834	87119	52064.1	96851.4	35230	4.4	30.8	1.40103
100388	96122.3	68444	77520.3	89922.8	56497	-3.3	39.6	1.40226
19071.8	68314.7	18296	10199.2	75407.8	8864	621.5	426.8	1.4035
20514.8	72996.8	18418	14207.6	74363.8	12521	-6.6	33	1.40596
47798.2	86545.3	36195	165759	107060	101468	2624.6	1527.9	1.40719
29283.8	87776.2	21864	85888	98377.3	57216	101.2	16.5	1.40719
90177.8	91788.4	64386	106159	93647	74292	1894.2	1577.4	1.40966
53092.5	87582.3	39728	75255.4	82866	59517	4403.3	2582.8	1.41212
5830.5	63790.9	5990	2682.9	59988.6	2931	-1.1	93.5	1.41458
5982.75	68331.4	5738	33145.2	71287.6	30471	33	16.5	1.41582
118452	90091	86167	79855.6	82876.7	63147	181.5	78.1	1.41705
80442.8	80338.5	65621	104236	77609.8	88020	1609.3	1069.2	1.41951
20320.5	68209.6	19524	28109.4	89726.6	20531	83.6	41.8	1.41951
8775	67418.3	8530	3279.1	67493.4	3184	66	18.7	1.41951
88653.8	103919	55909	55697.4	108546	33628	24.2	-8.8	1.41951
115207	87844	85950	59073.3	95456.5	40557	58.3	33	1.42691
7797	65569.6	7793	2428.8	67360.9	2363	15.4	26.4	1.43184
10046.2	68354.6	9632	2931.5	70373.2	2730	-25.3	-2.2	1.43307
131242	95178.2	90368	51623	96197.4	35169	-8.8	33	1.4343
52962	89274.9	38879	96149.9	84813.2	74296	6232.6	3227.4	1.43676
135817	94748.8	93942	109047	90252.2	79184	80.3	23.1	1.44046
104227	84768	80580	163449	81344.1	131685	7482.2	3751	1.44169
138618	95421.1	95204	78878.8	96776.3	53416	283.8	57.2	1.44169
134772	99519.1	88751	173754	95136.1	119693	919.6	448.8	1.44293
6064.5	65671.4	6052	3380.3	67355.2	3289	-30.8	2.2	1.44416
12903	111191	7605	157582	121121	85264	616	223.3	1.44539
183906	113053	106609	219638	96150.4	149705	579.7	196.9	1.44662
145361	96135.9	99093	66696.3	83212.9	52528	58.3	12.1	1.44662
160042	114279	91780	225509	120069	123087	910.8	410.3	1.44662
76272	96594.3	51748	133982	96244.3	91233	3705.9	2029.5	1.44785
138828	97836.8	92994	109867	102037	70565	150.7	70.4	1.44785
24489	74164.1	21640	15920.3	70798.2	14737	-18.7	-24.2	1.45032
54705.8	82148.2	43643	68119.7	84885.4	52592	3595.9	2091.1	1.45278
21556.5	74763.3	18896	14910.5	71383.9	13689	6.6	23.1	1.45278
120098	100433	78368	68641.1	94700.5	47502	31.9	51.7	1.45525
7969.5	83619.8	6246	4369.2	88760	3226	-4.4	9.9	1.45648
9996.75	64073.1	10225	7220.4	67301.4	7031	16.5	-8.8	1.46018
140596	92189.7	99947	91855.5	92081.7	65375	369.6	210.1	1.46018
7406.25	65326.5	7430	23459.7	65866.5	23342	377.3	193.6	1.46141
187412	118259	103859	108372	122792	57840	73.7	45.1	1.46141
172763	120350	94077	137217	106524	84419	6705.6	3523.3	1.46387
104734	83894.1	81816	98388.4	90400.3	71327	536.8	273.9	1.46634
6675	63768.6	6860	2785.2	64727.3	2820	-4.4	29.7	1.4688
132514	87452.9	99304	48012.8	89548.8	35138	-50.6	41.8	1.47003
55281.8	77304.3	46866	62987.1	77114.2	53530	7745.1	3411.1	1.47003
113082	92084.3	80480	70125	86795.1	52949	283.8	99	1.4725
6854.25	68101.9	6596	18920	68916.2	17992	517	178.2	1.47373
42272.2	75950.1	36476	36982	73488.5	32980	2840.2	1219.9	1.47496
58260	73191.9	52166	57498.1	74962.1	50268	4394.5	1975.6	1.4762
9476.25	66406.7	9352	6603.3	65380.6	6619	1.1	-15.4	1.47989
118839	86042.6	90516	42357.7	82209.1	33767	-20.9	31.9	1.48112
75276	80977.1	60922	96759.3	77664.4	81649	3967.7	2009.7	1.48236
95246.2	89132.8	70031	55583	94097.1	38712	-7.7	36.3	1.48482
138188	93198.7	97172	70504.5	90406.4	51109	23.1	8.8	1.48482
115592	84123.5	90051	56508.1	80844.3	45808	24.2	17.6	1.48605
10533	67247	10265	17505.4	67931.9	16888	92.4	31.9	1.48605
133690	94013	93195	62179.7	93504.3	43581	46.2	5.5	1.48729
201704	113548	116417	161381	169144	62528	2836.9	1744.6	1.49098
120571	89997.9	87799	70054.6	110645	41494	387.2	182.6	1.49591
150162	106491	92412	173338	103664	109584	200.2	102.3	1.49838
9771.75	67446.2	9495	2770.9	63717.1	2850	7.7	13.2	1.50084
105096	94560.1	72838	51978.3	82390.9	41345	-11	-28.6	1.50577
70588.5	79506.5	58185	72250.2	77135.9	61385	3495.8	1732.5	1.50577
39598.5	88549.8	29307	56390.4	83897.5	44049	4755.3	2516.8	1.50947
17031	67112.2	16631	5977.4	70697.5	5541	96.8	37.4	1.5107
6541.5	64312	6666	5196.4	66670.2	5108	-2.2	-14.3	1.5107
157756	97334.5	106218	112527	96217	76645	372.9	221.1	1.5107
9507.75	65266.6	9547	13006.4	63013.8	13527	181.5	95.7	1.51193
88587	84620.4	68608	78280.4	87926.9	58346	166.1	78.1	1.51316
6642	65270.7	6669	6241.4	64496.4	6342	139.7	119.9	1.51439
100493	87085.5	75626	153245	88883.2	112992	5736.5	2743.4	1.51563
100368	90067.5	73031	58801.6	88250.2	43667	73.7	135.3	1.51563
13643.2	76538.6	11682	45316.7	81044.5	36645	1840.3	810.7	1.51563
17104.5	66755.6	16792	13510.2	63942	13847	77	137.5	1.51809
126314	93509.7	88527	67316.7	91127.6	48412	48.4	-16.5	1.51809
75131.2	81062.2	60741	101097	86510.2	76586	3149.3	1815	1.51932
36918.8	69732.5	34697	11849.2	78574.2	9883	84.7	-7.7	1.52179
6552	66376.9	6469	2305.6	67485.4	2239	8.8	24.2	1.52179
6031.5	66433.7	5950	3005.2	63778.7	3088	-30.8	-20.9	1.52302
11987.2	65049	12077	3336.3	66297.1	3298	19.8	13.2	1.52302
10089.8	67138	9849	4963.2	64473.4	5045	-23.1	42.9	1.52302
142663	89829.5	104081	114364	102684	72990	1048.3	464.2	1.52425
108148	84552	83825	45794.1	82345.5	36446	16.5	23.1	1.52548
29194.5	136977	13968	146969	136551	70536	6576.9	3311	1.52548
6998.25	65575.8	6994	4373.6	64789.4	4424	-1.1	5.5	1.52672
6969.75	65769.5	6945	5034.7	67766.3	4869	-25.3	-11	1.52795
78276.8	128242	40002	115852	111273	68233	5810.2	2953.5	1.52918
29507.2	78949.4	24494	17102.8	84656.3	13240	2833.6	1776.5	1.53041
197537	111055	116571	224519	130830	112467	5341.6	2467.3	1.53041
59683.5	90458.3	43240	97885.7	90182.4	71134	6284.3	2743.4	1.53288
18824.2	69024	17873	11398.2	71074.4	10510	12.1	13.2	1.53411
151533	88052.1	112784	80290.1	104347	50427	11	-1.1	1.53411
114145	95551	78289	103359	90355.3	74968	567.6	258.5	1.53411
60717	99248	40093	80328.6	106324	49513	12933.8	6207.3	1.53411
108961	84324.5	84683	58019.5	102014	37273	60.5	20.9	1.53411
10759.5	65025.3	10844	3339.6	70329.1	3112	20.9	-7.7	1.53534
185951	98718.5	123447	94983.9	97680.2	63727	139.7	-23.1	1.53657
64765.5	75441.2	56262	74859.4	73017.7	67189	2776.4	1479.5	1.53781
5745.75	67859.7	5549	7587.8	66021.5	7532	-9.9	-22	1.53904
26736	92137.1	19017	57400.2	79774.8	47155	3067.9	1769.9	1.5415
122996	90653	88918	48585.9	80739.5	39437	16.5	13.2	1.54643
117688	91351.2	84430	40011.4	87578.5	29941	34.1	46.2	1.54643
25614.8	70836.7	23698	10554.5	77658	8907	1.1	-26.4	1.54766
62486.2	104750	39094	148280	92969	104526	12075.8	5714.5	1.54766
46155.8	77160.9	39202	54803.1	75307.7	47692	623.7	605	1.54766
27087.8	81585.7	21759	40387.6	73611.3	35957	114.4	369.6	1.54766
124539	90061.1	90625	67918.4	93608.8	47550	-22	-35.2	1.5489
118604	96782	80313	42820.8	90692.7	30943	16.5	1.1	1.55013
6264	74073.9	5542	3052.5	78113.5	2561	37.4	18.7	1.55136
52466.2	119175	28852	237644	174207	89401	4475.9	2384.8	1.55136
12636	81451.1	10167	39307.4	79919.7	32233	242	163.9	1.55259
5060.25	63873	5192	2708.2	66950.1	2651	2.2	11	1.55383
30294	68199.2	29111	7244.6	67652.1	7018	-3.3	44	1.55506
21430.5	80716.6	17400	79348.5	77062.6	67480	786.5	434.5	1.55752
12726	72003	11583	6864	71323.8	6307	2.2	67.1	1.56122
108243	96302.2	73662	128829	91867.7	91903	1519.1	1271.6	1.56122
67019.2	79361.3	55344	95371.1	73395.8	85158	3380.3	1849.1	1.56245
144598	97301.2	97392	49924.6	91870	35614	39.6	44	1.56492
50553	108005	30675	83062.1	129553	42018	10577.6	5049	1.56615
62518.5	91404.6	44825	68788.5	90704.9	49701	7118.1	3642.1	1.56615
15361.5	66750.5	15082	20956.1	69156.5	19859	-40.7	26.4	1.56861
31000.5	73503.9	27640	8276.4	74475.1	7283	13.2	27.5	1.56861
174880	118492	96723	230809	105126	143887	1724.8	733.7	1.56984
127698	90567.7	92404	67046.1	84622.4	51924	6.6	-5.5	1.57108
16752.8	83149.7	13204	34676.4	89906	25277	4956.6	2062.5	1.57108
13839.8	67220.2	13493	10859.2	66999.5	10622	1096.7	501.6	1.57231
120932	89031.6	89018	99209	89864.1	72351	165	53.9	1.57231
46374.8	99162	30649	79755.5	103298	50600	911.9	806.3	1.57354
43013.2	71717.2	39306	37580.4	69543.1	35415	1549.9	779.9	1.57477
15546.8	65241.2	15617	6039	65126.2	6077	117.7	178.2	1.57601
212123	128876	107869	105285	136062	50712	28.6	71.5	1.57601
103570	88687.3	76534	78283.7	83368.3	61539	85.8	30.8	1.57724
158936	104647	99535	252418	120875	136856	986.7	381.7	1.57847
116719	91480	83617	63614.1	90889.6	45869	18.7	3.3	1.57847
14531.2	74909.1	12713	60267.9	85294.2	46307	214.5	80.3	1.58217
8308.5	70231.6	7753	10139.8	75789.5	8768	964.7	444.4	1.5834
140087	98770.9	92950	53397.3	97741.7	35803	86.9	42.9	1.59202
38455.5	78877.6	31951	52147.7	100697	33939	805.2	345.4	1.59942
170749	105769	105798	124272	115742	70366	467.5	152.9	1.59942
66855.8	76859.6	57006	72271.1	70557.1	67128	1845.8	1085.7	1.60065
49712.2	117277	27780	171799	128217	87812	1435.5	1057.1	1.60188
8836.5	74569.8	7766	7045.5	92866.8	4972	19.8	35.2	1.60188
127455	92631.8	90173	56525.7	97988.9	37805	7.7	7.7	1.60804
157892	98071.1	105511	77777.7	103035	49471	1.1	-12.1	1.60804
119782	106284	73859	262143	104277	164751	33509.3	14590.4	1.60928
135127	90824.6	97503	111122	96827.5	75211	114.4	58.3	1.61051
145275	132275	71977	132472	148909	58302	16226.1	7828.7	1.61051
9840.75	81122.4	7950	23233.1	81214.2	18748	1453.1	688.6	1.61051
60308.2	78831.2	50137	52052	78330.2	43550	8003.6	3610.2	1.61174
144108	104440	90428	131843	114001	75793	3868.7	1758.9	1.61297
6765	65102.9	6810	4424.2	68383.1	4240	20.9	-19.8	1.61297
58840.5	73764.2	52277	62525.1	72558.1	56474	1288.1	841.5	1.61667
51875.2	77165.9	44057	39286.5	78963.4	32606	4401.1	2390.3	1.61667
7401.75	68072	7126	5646.3	67205.9	5506	-3.3	51.7	1.61667
121034	105115	75461	176021	104516	110373	1864.5	789.8	1.6179
9358.5	86468.2	7093	73452.5	98726	48759	1112.1	467.5	1.62037
129530	99090.6	85668	59259.2	104110	37303	14.3	23.1	1.62037
120944	90238.1	87836	67686.3	91333.6	48568	26.4	39.6	1.62283
110318	100358	72040	262143	68367	251288	15561.7	7861.7	1.62406
128023	92809.8	90401	61833.2	92313.8	43897	88	17.6	1.62653
116870	89045.5	86014	53577.7	87111	40308	22	41.8	1.63146
92073.8	88376.1	68278	111063	84914.3	85717	8613	3879.7	1.63146
128856	95174.1	88729	80898.4	108779	48739	207.9	72.6	1.63269
85049.2	86585.8	64373	71980.7	86096.8	54791	20.9	-18.7	1.63392
8649	72837.4	7782	4342.8	67459.1	4219	-17.6	-4.4	1.63885
55288.5	79502.1	45576	60766.2	77632.1	51298	5239.3	2494.8	1.63885
115876	92933.8	81715	48411	86632.7	36622	34.1	-23.1	1.64008
135454	95144.7	93301	56698.4	91100	40788	38.5	31.9	1.64008
119736	90748.5	86470	35719.2	86278	27132	-42.9	-22	1.64255
5964	66619.5	5867	2359.5	65828.9	2349	-3.3	6.6	1.64255
9653.25	65287.5	9690	9318.1	71936.8	8489	2.2	5.5	1.64378
128780	89300.9	94509	47312.1	83539.3	37116	29.7	24.2	1.64501
28303.5	72318.5	25649	11068.2	82946.3	8745	2.2	9.9	1.64624
140452	116645	78912	92353.8	129308	46807	100.1	-30.8	1.64747
156940	106204	96844	94623.1	106044	58478	128.7	78.1	1.64994
33066.8	100434	21577	46478.3	103080	29550	5288.8	2803.9	1.6524
138358	87172.1	104018	59781.7	93899.3	41724	-37.4	-9.9	1.65733
68393.2	75622.5	59271	72345.9	78304.5	60549	7546	3340.7	1.6598
10098	83379.4	7937	31156.4	88396.3	23099	581.9	265.1	1.66596
67192.5	80918.9	54419	97064	81335.7	78209	5663.9	2334.2	1.66719
162870	103944	102688	109909	103664	69484	141.9	36.3	1.66842
18395.2	67172.9	17947	10562.2	64649.7	10707	-28.6	2.2	1.66965
129078	99053.4	85401	253970	95274.6	174697	12133	5493.4	1.67089
152326	104856	95205	115362	120341	62825	18.7	5.5	1.67212
120838	96980.4	81658	51947.5	94405	36062	-15.4	-48.4	1.67335
5051.25	64266.9	5151	5162.3	65123.5	5195	-8.8	-18.7	1.67458
135824	100222	88816	125859	102511	80462	224.4	78.1	1.67458
131758	94298.1	91570	92149.2	97655.1	61841	68.2	77	1.67705
173355	103641	109619	122010	98192.8	81432	128.7	115.5	1.67828
5481	64384.8	5579	2004.2	65477.2	2006	30.8	18.7	1.67828
120640	88209.4	89631	60276.7	93918.2	42061	26.4	39.6	1.67951
23958.8	77059.3	20376	84051	106557	51694	184.8	93.5	1.68074
140042	98554.7	93124	104692	96418.3	71160	126.5	58.3	1.68198
114664	90313.2	83206	98939.5	84854.9	76414	369.6	185.9	1.68321
5065.5	63976.2	5189	4247.1	67394.2	4130	-23.1	-18.7	1.68567
179932	113300	104078	262143	147528	116451	6657.2	3340.7	1.6869
5958	65131.5	5995	2065.8	64963.7	2084	20.9	9.9	1.6906
73424.2	80929.9	59458	73232.5	76778.8	62509	5524.2	2625.7	1.69307
79614	99669.2	52349	104692	109076	62902	8715.3	4335.1	1.69553
137578	99977.2	90184	88691.9	104741	55494	264	102.3	1.69676
16967.2	65057.7	17092	12747.9	65376.5	12779	110	165	1.69676
262143	169964	101079	190174	171580	72638	678.7	257.4	1.70169
12042	68333.6	11549	19941.9	68399.7	19107	16.5	7.7	1.70292
109123	86649.8	82533	38126	86254.7	28968	77	51.7	1.70292
145544	98474	96862	61997.1	95249.1	42657	80.3	78.1	1.70662
54115.5	87135.8	40701	84641.7	90795.8	61094	2924.9	1408	1.70785
156097	103632	98714	63350.1	102183	40630	169.4	56.1	1.70785
147972	98717.3	98235	126397	115482	71730	139.7	64.9	1.70908
11008.5	65898.2	10948	11785.4	66744.6	11572	479.6	181.5	1.71032
69849	88078.7	51972	104040	91400.4	74599	5094.1	2453	1.71155
77433.8	100394	50548	129144	99330	85207	1488.3	1262.8	1.71155
28811.2	94371	20008	68179.1	102916	43416	5626.5	2993.1	1.71155
130086	96101.1	88712	66441.1	90474.9	48127	-23.1	11	1.71278
144831	103653	91571	48240.5	98784.2	32004	-29.7	34.1	1.71894
64830	82940.3	51226	72894.8	78413	60924	3341.8	1900.8	1.71894
113078	94485	78432	60302	94814.2	41681	183.7	105.6	1.71894
108640	98563.2	72236	218086	97614.3	146418	2501.4	1527.9	1.72141
132242	106406	81448	74307.2	103712	46955	46.2	6.6	1.72141
154960	91961.5	110432	82890.5	115021	47229	148.5	112.2	1.72264
10120.5	81381.2	8150	103485	88561.8	76579	320.1	107.8	1.72634
142390	95307.5	97911	68022.9	102477	43502	14.3	50.6	1.73496
5351.25	65282.9	5372	1615.9	62257.3	1701	7.7	9.9	1.73619
179679	109764	107280	152954	109878	91228	118.8	46.2	1.73619
121183	89032	89202	69689.4	94263.6	48451	166.1	71.5	1.73866
44160.8	80209.5	36082	25507.9	78652.8	21254	3337.4	2334.2	1.73989
18024	73431.6	16086	27937.8	71002.1	25787	137.5	92.4	1.74112
14447.2	66503.8	14237	5537.4	69348.2	5233	14.3	-34.1	1.74235
73865.2	75736.2	63917	36028.3	70475.8	33503	-26.4	-41.8	1.74235
96945	83870.9	75752	56496	82238.1	45022	49.5	-27.5	1.74359
87092.2	91330.2	62495	115716	85400.2	88800	2751.1	1611.5	1.74359
135477	102631	86510	75626.1	93782.8	52848	-41.8	3.3	1.74359
116322	90955.8	83813	68854.5	82867.2	54454	38.5	56.1	1.74359
18504	68028.6	17826	5703.5	70994.2	5265	2.2	15.4	1.74359
111380	92263.9	79114	86331.3	104689	54044	133.1	46.2	1.74482
11104.5	71798	10136	19034.4	73327	17012	1170.4	495	1.74482
24921.8	79516.6	20540	33845.9	73435.7	30205	79.2	19.8	1.74605
225508	132171	111816	262143	85448.7	201054	965.8	451	1.74852
119714	92805.5	84538	80495.8	100348	52571	41.8	50.6	1.75098
128468	94853.5	88761	78600.5	84331.9	61082	96.8	-20.9	1.75221
214236	135467	103643	158685	120085	86602	64.9	42.9	1.75468
21226.5	80709	17236	22468.6	81326.8	18106	2827	1679.7	1.75591
31797	97819.5	21303	70173.4	109974	41818	682	707.3	1.75714
141128	99182.6	93252	107570	89112.8	79110	52.8	-14.3	1.75837
9146.25	64286.6	9324	8883.6	64395.1	9041	367.4	200.2	1.76084
198503	137971	94289	181100	157241	75480	465.3	275	1.76207
122842	86117.9	93483	65443.4	80087	53553	72.6	6.6	1.76453
132946	96442.7	90341	122467	109181	73511	227.7	44	1.76577
6873.75	64372.4	6998	8536	62448.7	8958	135.3	60.5	1.76577
107688	93749.2	75280	49524.2	89175.1	36396	26.4	17.6	1.767
27303	79809.5	22420	44455.4	80973.6	35980	1509.2	712.8	1.76823
179056	102663	114303	73852.9	101570	47652	29.7	-25.3	1.76823
10995	64267.6	11212	3864.3	62919.4	4025	-12.1	-2.2	1.7707
153133	99906.5	100451	143804	103025	91476	1783.1	705.1	1.77193
20337.8	92772	14367	27681.5	101763	17827	3120.7	1817.2	1.77316
24933	72148.1	22648	6450.4	73327.6	5765	3.3	-22	1.77439
46233.8	89119.5	33999	47760.9	85797.3	36482	7047.7	3142.7	1.77932
122271	99821.3	80275	83870.6	98755.7	55658	143	61.6	1.77932
13584.8	66168	13455	4915.9	64575.8	4989	15.4	-5.5	1.77932
15562.5	80842.1	12616	8479.9	75972.5	7315	22	-5.5	1.78055
121436	96907.1	82124	79648.8	87622.8	59572	57.2	56.1	1.78548
7871.25	69484.1	7424	7777	63997.2	7964	152.9	75.9	1.78548
63190.5	83044.3	49868	54865.8	80296.7	44780	7247.9	3835.7	1.78548
29438.2	81122.9	23782	22679.8	76261.9	19490	23.1	19.8	1.78795
7549.5	67934.1	7283	9726.2	134165	4751	9.9	6.6	1.79534
126672	95205.9	87196	45575.2	87530.9	34123	30.8	-38.5	1.79657
119469	95899.5	81643	90919.4	86387.5	68974	-12.1	55	1.80027
138938	96483.2	94373	90500.3	112061	52927	97.9	33	1.80273
88034.2	83889.4	68774	113646	80343.7	92701	11018.7	5496.7	1.80273
114508	96019.8	78155	148387	96740.8	100523	8188.4	3999.6	1.80273
166922	99419.9	110032	125481	105603	77872	199.1	68.2	1.8052
67163.2	136083	32345	95222.6	150092	41578	5608.9	3282.4	1.80643
17765.2	73781	15780	35976.6	72426.2	32554	4662.9	2014.1	1.80766
7707.75	64885.7	7785	4244.9	66729.1	4169	28.6	28.6	1.80766
135206	92121.8	96186	130137	108160	78852	842.6	375.1	1.81013
100037	93230.2	70321	151244	104831	94552	974.6	444.4	1.81136
64632.8	103935	40754	110337	105734	68389	6380	3424.3	1.81136
144977	92744.7	102445	108898	101473	70331	220	55	1.81629
129097	96153.9	87989	64707.5	96887.5	43769	-20.9	-5.5	1.81875
6324.75	81514	5085	20257.6	73722.9	18008	1478.4	653.4	1.81875
177186	115428	100600	87806.4	123257	46687	169.4	19.8	1.81998
18075	75661.9	15656	8924.3	73401.5	7968	128.7	24.2	1.81998
153501	93155.3	107990	80878.6	107527	49294	14.3	-8.8	1.82738
149619	89776.9	109220	85383.1	100899	55458	1047.2	391.6	1.82861
71268	91166.1	51232	46098.8	87861.9	34385	3843.4	2293.5	1.83107
10010.2	65893.1	9956	3600.3	68850.1	3427	-2.2	13.2	1.83354
120722	98482.7	80335	68435.4	93120.9	48163	-19.8	-3.3	1.836
8376	65108.5	8431	5709	71744	5215	8.8	-27.5	1.836
157983	100825	102689	84504.2	92308.8	59995	-51.7	-47.3	1.836
67698.8	109058	40682	242620	118971	133649	7906.8	3938	1.83724
6657	63448.7	6876	3707	65927.3	3685	-18.7	-2.2	1.83724
78223.5	82638.1	62035	109723	84807.1	84790	6927.8	3163.6	1.83847
124299	92155.2	88395	49009.4	87417.1	36742	106.7	35.2	1.83847
9607.5	76375.2	8244	115917	85109.8	89258	822.8	379.5	1.84463
60439.5	93074.3	42557	144747	94799.6	100065	7476.7	3628.9	1.84586
156367	101293	101168	72464.7	97858	48530	-13.2	20.9	1.84586
124492	95621.8	85323	82621	93070.4	58178	202.4	119.9	1.85079
112131	105561	69615	105096	101418	67913	294.8	113.3	1.85202
41101.5	98436.9	27364	105267	105752	65235	7992.6	3919.3	1.85325
10607.2	83622.8	8313	52208.2	83056.6	41195	1468.5	618.2	1.85572
138305	98897.7	91650	115041	93521.7	80616	429	222.2	1.85818
17317.5	73595.7	15421	8471.1	73599.6	7543	-6.6	-25.3	1.85942
10080	65432.1	10096	5652.9	66847.4	5542	47.3	33	1.86188
5734.5	66788	5627	2951.3	65079.5	2972	-6.6	20.9	1.86311
106190	89472.8	77781	41263.2	88405.1	30589	53.9	74.8	1.86558
125794	96632.6	85313	68585	100290	44818	165	136.4	1.86804
108834	95677.2	74548	42099.2	95092.5	29014	47.3	-59.4	1.86927
131297	91045.4	94510	63235.7	92801	44657	20.9	3.3	1.87174
7619.25	67688.1	7377	7855.1	71558.5	7194	-12.1	17.6	1.87297
82203.8	92330.6	58348	115442	96755.3	78193	5304.2	2538.8	1.87297
147969	97364.4	99598	99003.3	96837.1	67002	5.5	0	1.8742
69605.2	78223	58316	86498.5	74669.6	75918	2587.2	1181.4	1.87913
87046.5	78955.3	72252	88601.7	76239.1	76163	2076.8	1302.4	1.88036
114921	95905.5	78530	57596	103935	36317	37.4	-2.2	1.88283
49647.8	79588	40882	55178.2	84721.3	42683	5974.1	3098.7	1.88283
150494	89573	110109	90272.6	89284.9	66261	7.7	-12.1	1.88406
6195.75	70751.8	5739	3073.4	73030.6	2758	-1.1	-30.8	1.88406
129677	95468.7	89019	48715.7	92030.6	34691	18.7	-15.4	1.88529
23819.2	135635	11509	262143	68368.1	251284	100.1	51.7	1.88652
5527.5	70176.3	5162	47011.8	73208.2	42085	628.1	239.8	1.88776
120496	83476.3	94600	75927.5	86712.3	57385	55	-14.3	1.88776
17453.2	67677.4	16901	4426.4	63504.5	4568	55	12.1	1.89392
14571	86363.8	11057	41774.7	84665.6	32336	6945.4	2911.7	1.89392
5393.25	69141.6	5112	3410	69231	3228	-8.8	-7.7	1.89392
6054.75	70693.8	5613	5261.3	69615.3	4953	-35.2	-14.3	1.89515
49023	82361.9	39008	66977.9	77386.9	56721	3330.8	1468.5	1.89515
136549	114962	77842	262143	72480.1	237028	5757.4	3333	1.89515
131253	103964	82738	47476	92254.9	33726	28.6	30.8	1.89638
123202	92163.9	87607	58260.4	85996.4	44399	48.4	23.1	1.89885
151019	102011	97021	91862.1	87843.6	68534	53.9	42.9	1.90008
13404.8	72867.8	12056	5248.1	71076.6	4839	13.2	-36.3	1.90254
136274	94313.4	94693	131428	100228	85937	607.2	314.6	1.90501
25387.5	85423.6	19477	56399.2	86777	42594	5186.5	2147.2	1.90501
46467.8	133572	22799	128448	137794	61091	9488.6	4466	1.90501
7167	62802.1	7479	8962.8	61986.7	9476	135.3	69.3	1.90624
168523	109122	101211	132404	99908	86852	113.3	112.2	1.90747
7470	63785.5	7675	2829.2	62959.1	2945	-42.9	-7.7	1.90747
56332.5	129483	28512	165319	147226	73590	8526.1	4132.7	1.9087
112430	83671.9	88061	45397	78857.6	37728	-19.8	25.3	1.90994
17313.8	69920.8	16228	5364.7	68668.2	5120	-48.4	-31.9	1.90994
116423	85623.6	89110	68658.7	88718.3	50718	102.3	39.6	1.90994
92958	90483.8	67328	124739	84881.9	96309	11630.3	5210.7	1.91363
107933	86182.5	82076	42212.5	83414.4	33165	24.2	26.4	1.91363
165442	104545	103711	124816	99090.7	82550	157.3	55	1.9161
262143	133864	128338	215233	157433	89597	179.3	112.2	1.91733
31998.8	68100	30794	27963.1	66744	27457	368.5	207.9	1.91733
129595	94229.8	90132	128268	83004.9	101273	666.6	232.1	1.91733
32475	69295.8	30713	24041.6	78575.2	20052	28.6	27.5	1.91733
142523	91296.9	102308	51161	88778.2	37767	22	63.8	1.92103
105134	103710	66436	146298	96521.5	99333	2407.9	1519.1	1.92226
121248	91912.5	86453	105927	87439.7	79392	353.1	166.1	1.92719
69284.2	86677.7	52385	62761.6	84360.1	48757	541.2	696.3	1.92719
4947.75	64721.7	5010	2905.1	67251.4	2831	17.6	5.5	1.92719
163892	96002.8	111880	106110	112249	61952	276.1	183.7	1.92842
121832	92613	86212	116383	110682	68912	1123.1	518.1	1.93088
30727.5	81614.6	24674	23469.6	83610.8	18396	2108.7	1348.6	1.93212
27425.2	67485.5	26633	32815.2	66474.3	32352	45.1	9.9	1.93335
110070	88413.2	81589	74831.9	83244.5	58913	53.9	62.7	1.93704
16220.2	68647.7	15485	21668.9	65508.5	21678	18.7	23.1	1.93828
6492.75	66788.4	6371	3447.4	67744.8	3335	41.8	-23.1	1.94074
112852	88894.1	83199	33947.1	86623.7	25683	9.9	16.5	1.94197
136790	92839.1	96561	57873.2	87348.9	43421	-11	-26.4	1.94321
86661.8	86556.1	65616	166262	96138.3	113338	2348.5	1331	1.94321
5071.5	64474.5	5155	1492.7	65566.8	1492	-4.4	-30.8	1.94444
100228	94558.1	69466	100505	96583.2	68197	173.8	96.8	1.94444
6653.25	65283.3	6679	3742.2	64067.1	3828	-23.1	-7.7	1.94567
8228.25	68241.8	7902	25579.4	68076	24625	1347.5	612.7	1.94814
5707.5	67700.8	5525	12112.1	66502.9	11936	25.3	18.7	1.94937
8343	99593.2	5490	27086.4	119570	14846	2846.8	1202.3	1.9543
113761	89207.5	83574	70276.8	90569.9	50852	204.6	96.8	1.95553
118674	91445.3	85050	47139.4	87114.1	35463	28.6	-51.7	1.95553
18027.8	67919.9	17395	8247.8	65061.1	8308	68.2	-12.1	1.96169
10013.2	65250.9	10057	3118.5	65504.5	3120	-17.6	-61.6	1.96539
110350	100284	72114	91802.7	88140.5	68259	72.6	24.2	1.96539
6885.75	66883.7	6747	5595.7	66993	5474	42.9	-6.6	1.96662
90860.2	93132.6	63937	124177	93289.9	87234	4485.8	3043.7	1.96662
8130.75	94730.1	5625	87474.2	98556	58167	1366.2	567.6	1.96908
123074	90016.5	89603	67104.4	95888.9	45863	58.3	61.6	1.96908
5853.75	66441.2	5774	4077.7	69106.8	3867	0	26.4	1.97031
32617.5	74114.8	28842	28798	76804	24573	277.2	136.4	1.97031
174128	96083.7	118768	193211	95464.7	132638	117.7	104.5	1.97031
5298	63510.1	5467	3550.8	68970.1	3374	-22	14.3	1.97278
151330	106090	93482	145088	97625.9	97397	79.2	82.5	1.97524
16362	67742.8	15829	13042.7	66097	12932	-4.4	83.6	1.97524
26586.8	75067.4	23211	32583.1	78581.2	27174	3556.3	1501.5	1.97648
113499	89325	83272	46917.2	84552.9	36365	5.5	-3.3	1.97771
66917.2	79923.6	54871	64927.5	76483.6	55634	2790.7	1565.3	1.97771
8043.75	65771.1	8015	5517.6	66191	5463	2.2	-5.5	1.97771
111557	103120	70898	80364.9	92797.1	56756	50.6	19.8	1.97894
116870	90999.6	84167	86039.8	93021.8	60617	8.8	0	1.98017
34365	75842.6	29695	48956.6	75881.5	42282	134.2	63.8	1.98017
31377.8	71743.1	28663	34393.7	74070	30431	1963.5	993.3	1.9814
22872	68189.4	21982	17062.1	66388.5	16843	77	37.4	1.9851
5945.25	75029.4	5193	12606	73052.2	11309	2198.9	903.1	1.98633
116061	90329.2	84205	95838.6	93337.7	67292	215.6	94.6	1.98633
139472	92385.2	98938	129720	83961.1	101253	702.9	271.7	1.9888
5117.25	64431.1	5205	1724.8	64814.5	1744	4.4	37.4	1.99249
23531.2	67017.7	23011	17736.4	65331.2	17792	435.6	207.9	1.99496
9102.75	66938.7	8912	5561.6	66137.7	5511	3.3	-7.7	1.99496
43107	96702.3	29214	56622.5	105658	35121	7778.1	3853.3	1.99742
61775.2	77575.4	52188	81109.6	75519.6	70387	3631.1	1872.2	2.00112
12608.2	66236	12475	8000.3	64657.5	8109	38.5	-45.1	2.00112
146311	98283.3	97561	83270	95152.4	57352	165	44	2.00358
33335.2	84245.7	25932	30455.7	77557.6	25735	2791.8	1797.4	2.00358
23298.8	84804.6	18005	12358.5	83921.5	9651	19.8	-3.3	2.00358
33249.8	82151	26525	65606.2	103722	41453	3267	2010.8	2.00482
138939	110859	82136	79222	105252	49328	-3.3	-37.4	2.00605
9931.5	72902.2	8928	12926.1	100752	8408	356.4	238.7	2.00851
141538	103909	89269	145128	127840	74399	665.5	261.8	2.00975
23235	76496	19906	47591.5	72211.4	43192	4417.6	1807.3	2.01344
10823.2	69958.8	10139	23178.1	73548.6	20653	184.8	150.7	2.01344
109798	92093.9	78135	62165.4	104402	39023	57.2	13.2	2.01591
126538	135650	61134	121064	131541	60316	12907.4	7417.3	2.01591
49380.8	91805	35251	99867.9	80919.6	80882	6870.6	3579.4	2.01714
7548.75	66610.3	7427	4462.7	67638.2	4324	-2.2	35.2	2.01714
5538.75	68026.1	5336	42089.3	67761.4	40707	183.7	84.7	2.01714
13582.5	65322	13627	10049.6	65105.8	10116	250.8	180.4	2.01714
108530	88487.1	80380	37579.3	82285.2	29930	-31.9	-46.2	2.01837
8996.25	64406.6	9154	2094.4	60922.6	2253	33	12.1	2.02084
164016	106869	100581	186820	110586	110714	346.5	133.1	2.02207
120048	92248	85286	100520	94878.4	69433	348.7	110	2.02576
131918	92362.8	93602	44676.5	81274.6	36025	18.7	2.2	2.027
122257	103346	77528	94882.7	92472.7	67244	-13.2	67.1	2.027
77302.5	82101.9	61705	86409.4	80081	70715	3454	1901.9	2.027
262143	120950	142040	262143	159295	107849	166.1	117.7	2.02823
161840	98851.4	107296	221504	103120	140773	1074.7	464.2	2.02823
6258.75	75775.6	5413	41574.5	88865.8	30660	321.2	128.7	2.02946
77954.2	136348	37469	158305	177124	58573	18349.1	9090.4	2.02946
19113	73011.8	17156	27903.7	74811.7	24444	336.6	144.1	2.02946
134838	93545.2	94465	71977.4	90243.4	52271	64.9	50.6	2.03069
150406	92375.7	106706	65120	88992.1	47956	-1.1	24.2	2.03069
126288	85281.6	97048	92911.5	94326.3	64553	161.7	70.4	2.03193
176866	110253	105132	231948	106243	143077	784.3	337.7	2.03316
8853	67027.5	8656	10113.4	71816.2	9229	1.1	-4.4	2.03439
8913	67155.9	8698	3658.6	67750.8	3539	4.4	33	2.03562
111325	89089.2	81893	33481.8	85181	25760	26.4	-27.5	2.03685
144496	114732	82537	171095	125667	89227	4393.4	2303.4	2.03809
59967.8	93930.4	41840	53981.4	89535.5	39512	5618.8	3405.6	2.04055
131364	101338	84954	179037	102096	114925	1419	608.3	2.04178
137714	101835	88626	91340.7	94352.6	63444	39.6	14.3	2.04178
40535.2	119717	22190	81624.4	116581	45885	10018.8	4710.2	2.04178
99052.5	82455.9	78727	33410.3	82960.5	26393	459.8	193.6	2.04302
130913	93194	92061	75240	91863	53677	70.4	22	2.04425
160970	130309	80956	133113	120523	72382	4128.3	2040.5	2.04425
126050	92636.6	89174	50933.3	83649.9	39904	-22	13.2	2.04548
128718	92521.7	91175	101784	93022.1	71709	732.6	322.3	2.04548
29675.2	87481.3	22231	68733.5	87730.4	51345	660	726	2.04794
216278	126884	111708	144296	124811	75767	749.1	343.2	2.04918
155547	108940	93574	95216	97426.6	64049	336.6	90.2	2.05041
10706.2	65968.9	10636	4535.3	69234.9	4293	29.7	-9.9	2.05041
156752	104172	98615	84493.2	97980.1	56515	35.2	-62.7	2.05287
111296	87821.8	83053	44865.7	90610.7	32450	57.2	8.8	2.05287
11165.2	66225.5	11049	8153.2	66178.9	8074	-8.8	-2.2	2.05534
40002	88214.9	29718	69664.1	83551.5	54643	4897.2	2453	2.05534
261563	144603	118544	227758	148245	100687	350.9	89.1	2.05657
134619	96563.1	91364	175567	101585	113264	554.4	178.2	2.05657
19158	71794.3	17488	8569	74233.7	7565	11	-2.2	2.05657
34809	99901.1	22835	44370.7	107528	27043	6235.9	3142.7	2.06027
19224.8	79115.4	15925	99000	88389.6	73403	2305.6	933.9	2.06273
9395.25	65170.1	9448	10814.1	68620.5	10328	4.4	-8.8	2.06396
11991.8	63898.8	12299	9655.8	63752	9926	81.4	64.9	2.0652
15059.2	69350.2	14231	11584.1	68517.7	11080	12.1	11	2.06643
139840	95296.7	96169	66750.2	95220.9	45941	366.3	90.2	2.06766
155426	109108	93357	114023	112149	66631	201.3	102.3	2.07136
22059	70910.8	20387	46097.7	82526.8	36607	3407.8	1459.7	2.07382
131629	98671.1	87426	80117.4	100561	52213	35.2	20.9	2.07382
76853.2	80911.4	62249	105597	78333.6	88345	3116.3	1410.2	2.07752
13914.8	68431.4	13326	5248.1	70609.6	4871	-2.2	26.4	2.07875
229260	117706	127647	170311	117725	94810	212.3	105.6	2.08614
120382	90397.9	87274	62250.1	84985.1	48004	38.5	4.4	2.08738
150891	106725	92657	63175.2	94914.2	43621	9.9	16.5	2.08984
214294	120468	116578	136707	125146	71590	48.4	68.2	2.09107
128799	96748	87247	87809.7	102576	56102	143	5.5	2.09107
159213	111878	93264	103818	133173	51090	462	179.3	2.09477
6409.5	67500.1	6223	4937.9	77307.7	4186	-4.4	-26.4	2.09477
171158	103503	108374	149049	115040	84910	179.3	90.2	2.09723
57249.8	75942.1	49405	47788.4	75422.9	41524	2311.1	1144	2.09847
69579.8	76972.1	59242	62828.7	77952.7	52821	6055.5	2956.8	2.0997
6929.25	72962	6224	26677.2	76903.2	22734	1735.8	767.8	2.10339
28655.2	70900.8	26487	71692.5	79337.4	59221	282.7	150.7	2.10463
7095	68998.1	6739	13366.1	71770.7	12205	1131.9	489.5	2.10709
59535.8	106236	36727	123609	96824.9	83665	7156.6	3850	2.10709
7764	69606.2	7310	45435.5	73666.2	40421	387.2	179.3	2.10709
103058	110167	61307	262143	102248	168021	9102.5	4092	2.11202
109863	90094.4	79916	47366	85762.6	36195	-81.4	-45.1	2.11325
102790	89156.4	75558	143763	110941	84925	4599.1	2422.2	2.11448
92192.2	85424.6	70728	137292	83906	107234	5359.2	2489.3	2.11448
6996	77109	5946	3448.5	73234.2	3086	-17.6	2.2	2.11572
6947.25	68393.4	6657	20821.9	70064.9	19476	1790.8	786.5	2.11572
13701.8	67913.9	13222	6373.4	68868.4	6065	-2.2	17.6	2.11695
131172	96470.5	89110	100265	99817.2	65830	102.3	29.7	2.11695
135865	97288.4	91522	63052	91519	45151	-42.9	24.2	2.12557
65543.2	89222.6	48143	142843	87548.1	106928	6859.6	3525.5	2.12557
183875	105792	113907	89871.1	111941	52615	-5.5	22	2.12804
99732	88939	73489	63817.6	103588	40375	446.6	181.5	2.12804
262143	124938	137507	262143	68367.5	251286	1347.5	583	2.12927
23883	82775.2	18909	42373.1	106015	26194	1459.7	630.3	2.12927
22344.8	68019.2	21529	15037	67883.5	14517	-12.1	-38.5	2.1305
100764	87164.5	75761	148348	90664.6	107232	4376.9	2110.9	2.1305
6420	68569.3	6136	7102.7	84204.5	5528	-11	50.6	2.1305
11529	65758.4	11490	3797.2	65093.7	3823	-24.2	-26.4	2.13543
6028.5	64345.9	6140	2953.5	64671.1	2993	-1.1	-25.3	2.14159
9329.25	65077.4	9395	4683.8	66183.2	4638	19.8	13.2	2.14159
6576.75	64755.7	6656	6600	62298.4	6943	-9.9	9.9	2.14406
7335	66764.8	7200	10462.1	66041.6	10382	231	151.8	2.14529
20115.8	72762.2	18118	7219.3	74531.2	6348	-25.3	-1.1	2.15022
61990.5	84351.2	48163	62739.6	83601.8	49182	829.4	730.4	2.15145
122475	102267	78486	171911	96035.3	117315	17777.1	8142.2	2.15268
9942.75	71605.3	9100	18480	78100.6	15507	2255	997.7	2.15268
62942.2	104274	39559	67502.6	94729.1	46700	6976.2	3710.3	2.15392
110780	89581	81045	31468.8	80034.9	25768	26.4	-16.5	2.15515
135729	96148	92515	42656.9	95929	29142	57.2	66	2.15515
139858	96615.5	94868	84427.2	122738	45080	97.9	23.1	2.15638
140053	94539.9	97086	262143	83173	206555	1865.6	841.5	2.16008
122442	87011.3	92222	46523.4	85491.2	35664	20.9	34.1	2.16254
143122	107917	86915	87534.7	87961.5	65218	36.3	68.2	2.16254
117691	92272.7	83589	42148.7	83793.6	32965	-18.7	47.3	2.16377
223374	132028	110878	117847	149919	51516	169.4	64.9	2.165
6853.5	67714.6	6633	1930.5	67656.3	1870	314.6	101.2	2.16624
8604	69263.2	8141	10093.6	67430.6	9810	1364	598.4	2.1687
55769.2	114624	31886	79630.1	114956	45397	727.1	1206.7	2.17117
139015	95903.7	94996	128173	88321.1	95107	103.4	74.8	2.17486
154704	104244	97259	230604	111017	136131	62.7	93.5	2.1761
62307.8	99319	41114	105558	114865	60226	10491.8	5115	2.17733
262143	143686	119565	232375	139428	109224	196.9	157.3	2.17733
46053	88010.1	34293	56375	87363.3	42290	53.9	-3.3	2.17733
52981.5	108863	31895	205686	110260	122255	11493.9	5486.8	2.17979
251853	154127	107090	262143	127596	134642	413.6	293.7	2.18349
8325	67565	8075	6260.1	66709.2	6150	11	3.3	2.18719
62094	86119.2	47253	78061.5	86934.6	58847	2732.4	1353	2.19088
132905	120413	72335	132592	134150	64775	5968.6	3292.3	2.19088
21121.5	88493.7	15642	91334.1	84323.1	70985	7956.3	3351.7	2.19335
19108.5	68682.9	18233	6867.3	67464.5	6671	4.4	13.2	2.19458
43914	76952.5	37399	43673.3	89946.1	31821	2370.5	1328.8	2.19458
115098	89157.3	84604	54071.6	82110.4	43157	9.9	19.8	2.19704
63087.8	85489.3	48363	89455.3	83522.7	70191	3572.8	1625.8	2.20074
137350	131985	68200	193816	140962	90109	265.1	192.5	2.20444
119256	97810.7	79905	56037.3	90084.2	40767	8.8	36.3	2.20567
18619.5	65877.4	18523	5305.3	64976.3	5351	320.1	326.7	2.20567
87165.8	91253.9	62600	95860.6	88205.1	71224	3341.8	1997.6	2.2069
122994	95298.5	84582	163618	84786.1	126470	331.1	126.5	2.20813
146285	103621	92519	69030.5	91437.9	49476	45.1	8.8	2.20936
60847.5	75762.8	52634	74401.8	75716.6	64398	2296.8	1210	2.20936
121391	89036.5	89351	82484.6	93493.7	57819	129.8	66	2.2106
148030	151432	64064	262143	68446.8	250995	22286	11640.2	2.21183
159512	98830	105775	211054	101064	136860	573.1	245.3	2.21306
126315	99880.3	82881	119837	100124	78439	2670.8	1177	2.21553
6109.5	65659.6	6098	2640	65511.2	2641	59.4	4.4	2.22292
30243	104415	18982	57787.4	110455	34287	5551.7	3081.1	2.22292
145197	102788	92575	74950.7	90980.9	53989	24.2	35.2	2.22415
12934.5	75308.8	11256	14064.6	71204.1	12945	111.1	77	2.22538
6619.5	64700.3	6705	2982.1	67206	2908	27.5	-12.1	2.22662
38211.8	82913.8	30203	37505.6	91599	26834	5306.4	2819.3	2.23031
15830.2	73714	14074	6262.3	75748.6	5418	27.5	-13.2	2.23154
23711.2	65867.3	23592	18307.3	67064.7	17890	56.1	254.1	2.23278
14370	68026	13844	31790	73420.8	28376	110	49.5	2.23278
139733	89453.7	102372	75565.6	102778	48184	218.9	93.5	2.23524
173981	117080	97387	160442	118129	89010	349.8	210.1	2.23647
111432	103077	70848	104643	124431	55114	4583.7	3028.3	2.23647
150089	103698	94855	40023.5	100740	26037	-22	11	2.23894
107914	89794.3	78761	66579.7	82991.6	52576	-12.1	30.8	2.24017
14052	69158.3	13316	15864.2	67515.8	15399	1421.2	672.1	2.2488
27483.8	74113.3	24303	46742.3	73478.1	41690	235.4	200.2	2.2488
44169.8	98493	29390	97651.4	107585	59485	4163.5	2217.6	2.25003
124966	89205.8	91808	94081.9	80745.8	76360	201.3	51.7	2.25003
163822	103698	103534	90817.1	115956	51328	220	45.1	2.25742
123083	85796.2	94018	72173.2	86859.7	54455	467.5	155.1	2.25989
126896	92030.3	90364	102202	140420	47699	524.7	266.2	2.26112
32138.2	71975.3	29263	35737.9	73469	31879	-14.3	-29.7	2.26235
14764.5	66690.1	14509	4373.6	70011.8	4094	15.4	1.1	2.26605
39643.5	76120.7	34131	37579.3	80657.5	30534	4624.4	2162.6	2.26728
130174	98240	86839	74214.8	98656	49300	128.7	66	2.26851
13321.5	70491.5	12385	7459.1	70134.8	6970	81.4	17.6	2.26974
126451	91123.8	90943	103159	115804	58380	83.6	22	2.27098
9627	65988.4	9561	19886.9	64821.8	20106	16.5	-9.9	2.27344
115945	89274	85115	48986.3	93186.4	34451	19.8	18.7	2.2759
116011	92193	82467	42029.9	89930.2	30629	-23.1	36.3	2.27714
10965.8	67339.9	10672	4705.8	66709.8	4623	-1.1	22	2.28083
123994	87566.7	92799	90636.7	97632.6	60840	456.5	102.3	2.2833
8783.25	65522.9	8785	2424.4	69201	2296	2.2	25.3	2.28576
18435.8	70363.1	17171	8569	75258.4	7462	-2.2	44	2.28823
10611.8	68618.8	10135	2959	67474.3	2874	22	13.2	2.28946
14950.5	67909.3	14428	7466.8	65587	7461	-41.8	-22	2.29069
7117.5	66107.2	7056	4369.2	66405.4	4312	15.4	26.4	2.29069
39311.2	74341.4	34655	32623.8	71912.6	29731	435.6	337.7	2.29192
124841	88695.2	92244	66568.7	89418.6	48789	-12.1	-3.3	2.29316
96486.8	86397.6	73189	37361.5	80644.3	30362	14.3	-6.6	2.29439
135618	91098.7	97563	49871.8	85575.8	38193	-29.7	-11	2.30055
143899	100306	94018	79352.9	86865.6	59868	-4.4	38.5	2.30055
262143	187415	91667	201841	173660	76171	237.6	119.9	2.30425
144758	105357	90045	117048	102388	74919	19.8	25.3	2.30548
122744	89403.9	89975	90152.7	92001.5	64219	35.2	71.5	2.30671
109622	98522.4	72919	51948.6	104193	32675	92.4	18.7	2.30671
18553.5	68529.7	17743	13555.3	70949.6	12521	666.6	522.5	2.30671
27705	105599	17194	55004.4	117141	30773	5079.8	2638.9	2.30794
55368	93515.7	38802	91451.8	99183.9	60427	8015.7	3941.3	2.30917
13402.5	67716.2	12971	12223.2	64617.2	12397	-5.5	-28.6	2.30917
15632.2	66841.2	15327	32655.7	73845.8	28981	77	24.2	2.31041
68520.8	83034.3	54081	92412.1	81384.6	74416	5023.7	2264.9	2.31041
99383.2	81965	79463	44636.9	81344.9	35962	320.1	101.2	2.31041
15742.5	72192.3	14291	6304.1	72291.4	5715	-4.4	-18.7	2.31041
11024.2	66295.2	10898	4081	68367.2	3912	5.5	6.6	2.3141
25133.2	94831.8	17369	43611.7	119213	23975	6562.6	3307.7	2.31657
9231.75	65230.4	9275	9407.2	63322.7	9736	267.3	124.3	2.3178
228590	154441	97001	151480	142057	69883	550	302.5	2.3215
16326	72347.1	14789	10436.8	78918.4	8667	-50.6	-11	2.3215
6227.25	65203.6	6259	2478.3	69320.5	2343	9.9	-11	2.3215
5490.75	65094.4	5528	3753.2	67629.8	3637	16.5	0	2.32889
8607.75	74638.5	7558	30244.5	86980.1	22788	1756.7	718.3	2.33012
126813	83204.7	99884	66730.4	95875	45614	70.4	13.2	2.33382
162759	104712	101866	189702	90682.4	137097	113.3	66	2.33628
6571.5	75437	5709	211869	80621	172226	15.4	56.1	2.33628
122038	91578.5	87334	75483.1	97517.4	50728	146.3	66	2.33628
24857.2	70561.1	23087	10089.2	68940.2	9591	-19.8	39.6	2.33752
5493.75	63065.1	5709	2362.8	62464.1	2479	2.2	20.9	2.33875
10983.8	68030.5	10581	6462.5	71893.8	5891	26.4	8.8	2.33875
116428	99050.5	77034	49826.7	102752	31780	19.8	-50.6	2.33875
101410	87729.5	75756	45206.7	81658.9	36281	48.4	33	2.33998
144310	96618.3	97885	58605.8	91026.9	42194	-28.6	31.9	2.34121
11200.5	73831.8	9942	7497.6	74313.8	6612	-60.5	1.1	2.34121
113132	93992.7	78881	45001	96920.2	30429	13.2	-13.2	2.34121
31620.8	79189	26169	25099.8	89476.8	18384	4538.6	2488.2	2.34244
140339	111873	82212	76565.5	114062	43992	77	19.8	2.34244
138956	96034.7	94826	97592	99982.6	63969	66	28.6	2.34368
40324.5	72761.7	36320	33643.5	71405.5	30878	3003	1383.8	2.34737
67392.8	90670.5	48711	84960.7	102734	54198	2682.9	1454.2	2.34861
135700	89344.6	99539	45192.4	87945.2	33677	-11	-5.5	2.34861
27814.5	77597.9	23491	20230.1	73419	18058	122.1	248.6	2.34861
7853.25	66178.5	7777	6476.8	64225.1	6609	3.3	-36.3	2.35107
129184	86851	97480	121845	97230.2	82127	167.2	60.5	2.35107
5182.5	63188.9	5375	2544.3	66036.9	2525	-17.6	6.6	2.3523
11280.8	71450.2	10347	3725.7	72388.8	3373	-52.8	5.5	2.3523
7482	67633.2	7250	12475.1	67679.5	12080	55	19.8	2.35477
141327	90910.9	101880	77255.2	88407.3	57269	31.9	49.5	2.356
110720	81661.1	88857	34411.3	84752.5	26609	8.8	-14.3	2.35723
110995	82707.8	87950	58692.7	80140.1	47997	-15.4	72.6	2.36093
131621	91214	94568	88034.1	91470.4	63074	207.9	96.8	2.36216
20073.8	74400.7	17682	15820.2	81113.5	12782	20.9	49.5	2.36339
121924	105140	75998	51069.7	103389	32372	-20.9	36.3	2.36339
47766	76000.7	41189	32335.6	77417.4	27373	3229.6	1808.4	2.36462
49599.8	84643.6	38403	60395.5	85198.8	46457	6629.7	3432	2.36462
183944	100973	119388	136306	96049.4	93004	874.5	372.9	2.36586
137510	94572.6	95290	58028.3	104448	36410	486.2	202.4	2.36955
131612	108277	79660	92897.2	117870	51651	111.1	48.4	2.37571
6119.25	68669.7	5840	5681.5	63528.9	5861	-3.3	-12.1	2.37941
143889	98463.1	95771	214083	88924.5	157776	393.8	271.7	2.37941
5013	63632	5163	4885.1	63433.7	5047	82.5	84.7	2.38064
59097	78691.9	49217	91609.1	80046.1	75003	4970.9	2370.5	2.38188
43538.2	77783.2	36683	46577.3	76106.8	40108	2489.3	1342	2.38434
14500.5	92119.5	10316	106021	115237	60295	3559.6	1497.1	2.3868
6735	65711.6	6717	10930.7	66761.8	10730	249.7	121	2.3868
7110	64942.3	7175	1641.2	60290.2	1784	4.4	-4.4	2.38804
116220	93674.7	81309	58000.8	87952.7	43218	80.3	11	2.39173
123179	86886.1	92911	64370.9	95969.1	43958	53.9	38.5	2.3942
140248	89804.2	102348	81362.6	98517.8	54124	33	2.2	2.39543
90372.8	117749	50299	119048	130751	59670	11558.8	6079.7	2.39666
147856	105372	91959	50013.7	102640	31934	-6.6	51.7	2.40036
20013.8	72997.6	17968	22665.5	80798.9	18384	2.2	23.1	2.40282
253277	143572	115613	252869	165694	100016	1137.4	446.6	2.40282
262143	148691	115540	170281	137223	81324	30.8	8.8	2.40406
53863.5	78791.1	44802	27436.2	76863.1	23393	2622.4	1057.1	2.40652
67657.5	82421	53797	84198.4	80375.6	68653	941.6	896.5	2.40652
165586	104373	103972	202213	115809	114432	242	79.2	2.40775
90627	80681	73615	95066.4	86183.2	72291	420.2	1048.3	2.41022
9342	67973.5	9007	4373.6	65876.4	4351	245.3	122.1	2.41022
16982.2	69161.6	16092	16767.3	71188.2	15436	1342	684.2	2.41515
48152.2	120516	26185	112672	126650	58303	4935.7	3177.9	2.41638
144338	95391.5	99163	85875.9	86136.1	65338	72.6	51.7	2.41638
19059.8	69914.9	17866	26285.6	69995.2	24611	47.3	31.9	2.41761
124998	91664.5	89368	75983.6	93217.2	53420	24.2	0	2.41761
123998	90422.8	89870	54881.2	89055.8	40387	-58.3	33	2.42007
97244.2	97068	65655	81103	110516	48094	139.7	-4.4	2.42007
124418	90655.5	89943	35894.1	87034	27028	-20.9	-44	2.42007
20340	69010.3	19316	24003.1	69267.6	22710	67.1	-41.8	2.42131
150538	100648	98022	94977.3	93157.8	66816	68.2	19.8	2.42131
140677	95467.5	96571	70268	106061	43419	15.4	9.9	2.42254
7185.75	76898.3	6124	262143	69832.3	246015	4.4	-6.6	2.42377
100211	107951	60837	161436	95968.6	110243	8098.2	3558.5	2.425
123994	88615.6	91700	63675.7	89779.7	46481	100.1	49.5	2.42623
113151	88524.9	83767	33661.1	84912	25980	84.7	37.4	2.42993
10212	67505.9	9914	4853.2	69536.4	4574	-25.3	15.4	2.4324
165055	99310.8	108921	95247.9	94546.8	66022	15.4	-3.3	2.43486
138164	99077.9	91390	91265.9	106607	56105	46.2	3.3	2.43609
6227.25	65130.7	6266	5504.4	69680.6	5177	-1.1	-5.5	2.43733
23247.8	106857	14258	85883.6	117495	47904	952.6	805.2	2.43979
32988	106320	20334	75015.6	94575.5	51982	4632.1	2362.8	2.45088
111704	85543	85578	56203.4	80140.7	45961	36.3	49.5	2.45211
142314	90881.3	102625	136793	90686.8	98855	206.8	81.4	2.45211
32976.8	78690.8	27464	22706.2	78655	18919	4178.9	2293.5	2.45211
10416	67299.9	10143	4702.5	71971.8	4282	28.6	-9.9	2.45211
6456.75	66637.7	6350	3685	64849.7	3724	-1.1	26.4	2.45334
37278.8	78677.7	31052	19166.4	80621.9	15580	-3.3	50.6	2.45458
111326	88713.9	82240	62526.2	81722.3	50142	49.5	13.2	2.45581
104662	98064.4	69945	54146.4	92090.9	38533	-3.3	7.7	2.45827
12725.2	67456.3	12363	3349.5	64091.3	3425	-5.5	-1.1	2.45951
118750	90255.7	86226	72987.2	88714.2	53918	83.6	94.6	2.46074
115862	89509.6	84830	56138.5	92048.7	39969	103.4	11	2.46197
124154	92070.2	88373	96002.5	91239.8	68957	82.5	36.3	2.46197
142340	102509	91000	54533.6	98295.2	36359	-8.8	9.9	2.4632
21285	90733.3	15374	76331.2	106988	46757	1656.6	849.2	2.46443
112364	82943.7	88782	41510.7	84344.4	32254	-26.4	30.8	2.46567
138613	96495.9	94140	42150.9	91786.3	30096	34.1	-5.5	2.46567
5226	63389.1	5403	1904.1	62456	1998	-19.8	34.1	2.46567
97170.8	83893.4	75908	105355	83191.1	82996	13935.9	5944.4	2.4669
6971.25	65016.1	7027	6458.1	69922	6053	14.3	-25.3	2.46813
131804	97632.3	88474	118665	108271	71827	125.4	68.2	2.46936
138496	96291.2	94261	83545	94439.2	57976	561	265.1	2.47183
6453	70945.1	5961	4970.9	78708.1	4139	1.1	-3.3	2.47183
141386	102262	90609	69836.8	95277.1	48037	114.4	5.5	2.47429
5734.5	66883.1	5619	19247.8	69404.3	18175	838.2	330	2.47552
143978	96803.3	97473	81166.8	91955.5	57847	323.4	166.1	2.47676
116740	90691.1	84360	53419.3	84621.8	41371	187	70.4	2.47676
128434	94817.9	88771	51104.9	89060.5	37606	33	8.8	2.47676
10743.8	73405.2	9592	6682.5	71048.7	6164	-1.1	4.4	2.47799
140369	95215.4	96615	77235.4	95626.4	52932	0	19.8	2.48045
110956	100673	72230	81723.4	91893.4	58283	159.5	-3.3	2.48168
206483	124806	108425	262143	93763.4	183225	586.3	294.8	2.48292
55570.5	91194.9	39935	65920.8	92036.3	46940	9962.7	4856.5	2.48538
140315	98431.8	93422	87599.6	85503	67143	27.5	-19.8	2.48538
262143	128028	134188	262143	69597.5	246845	1267.2	623.7	2.48538
121723	94500.1	84415	90493.7	94716.8	62614	92.4	64.9	2.48661
119707	94143.9	83331	67111	87693.6	50154	68.2	110	2.48661
170930	112689	99407	167869	123055	89403	345.4	133.1	2.49031
121396	94710.1	84002	198180	94683.7	137172	5354.8	2491.5	2.49277
135457	90253.1	98360	74126.8	99201.1	48971	86.9	18.7	2.49524
5433	70283.7	5066	4724.5	68882.1	4495	27.5	-1.1	2.49647
11570.2	69027.6	10985	7278.7	67681.2	7048	79.2	30.8	2.4977
126531	87891	94348	47793.9	83713.4	37416	0	44	2.4977
31011	72516.1	28026	17861.8	68858.3	17000	50.6	4.4	2.4977
7166.25	65878.4	7129	3963.3	67150.7	3868	7.7	-24.2	2.50017
51450.8	84754.6	39784	45812.8	91625.6	32768	3109.7	2217.6	2.50386
99621	87176.9	74891	50873.9	85748.5	38882	218.9	45.1	2.50633
61691.2	78170.9	51720	89280.4	77135.1	75855	5746.4	2615.8	2.50879
143668	99900.4	94248	101471	105268	63172	367.4	172.7	2.51126
130978	108949	78787	218233	104010	137508	7188.5	4012.8	2.51126
38749.5	88970.6	28543	53066.2	84756.9	41032	134.2	57.2	2.51249
6186	72200.5	5615	47581.6	75286.9	41419	444.4	159.5	2.51495
5496	64735.1	5564	5086.4	65438.2	5094	24.2	19.8	2.51619
58134	75700.8	50328	37126.1	73480.8	33112	1063.7	1028.5	2.51742
8832	65528.6	8833	4768.5	67598.6	4623	12.1	2.2	2.51742
129212	90155.7	93927	70559.5	106023	43615	997.7	410.3	2.51865
5966.25	63567.6	6151	3205.4	66815.9	3144	-12.1	-24.2	2.52235
56334	74481.6	49568	58171.3	73189.9	52088	2671.9	1194.6	2.52235
141532	103899	89274	114054	89680.6	83347	209	71.5	2.52235
128120	92531.9	90741	91784	90365.1	66565	-36.3	-13.2	2.52235
8133.75	64856.2	8219	4521	67645.7	4380	18.7	24.2	2.52358
8826	70188.2	8241	9959.4	69369.7	9409	17.6	27.5	2.52604
9650.25	66349	9532	3467.2	62873.9	3614	39.6	24.2	2.52604
126638	94650.3	87684	78366.2	96819.8	53045	0	11	2.52728
12669.8	65210.5	12733	4459.4	65045.9	4493	-1.1	84.7	2.52728
13733.2	67427.5	13348	4369.2	66129.3	4330	8.8	25.3	2.52851
138087	95194.6	95065	49131.5	95964.1	33553	33	8.8	2.53221
146421	98241.6	97676	127899	96925.3	86479	238.7	78.1	2.53221
118561	96459.4	80552	79453	101650	51225	67.1	9.9	2.53344
7464.75	71085.4	6882	16814.6	71616.4	15387	3096.5	1311.2	2.53467
11544	67272.6	11246	3128.4	68409.4	2997	-27.5	37.4	2.5359
153466	98572.8	102032	65654.6	91107.6	47227	18.7	-19.8	2.53713
151973	91314.9	109070	66654.5	93749.8	46595	18.7	5.5	2.53837
186298	118664	102889	234697	120176	127988	389.4	176	2.53837
179862	122969	95857	123277	118326	68278	226.6	102.3	2.5396
6467.25	64052.9	6617	2057	65727.7	2051	-23.1	13.2	2.54206
125272	95467.9	85996	151687	170438	58326	990	442.2	2.5433
5792.25	64165.1	5916	25199.9	65217.4	25323	13.2	11	2.5433
160072	95072.7	110342	89955.8	92752.4	63560	103.4	102.3	2.54453
6612.75	75777.8	5719	21624.9	72973	19421	368.5	161.7	2.54453
7506	71137.1	6915	4602.4	69933.4	4313	-50.6	-6.6	2.54453
10701	67797.8	10344	9211.4	69805.5	8648	56.1	-6.6	2.54576
122787	92949	86574	49271.2	95931	33660	-9.9	12.1	2.54699
8656.5	68203	8318	4007.3	69385.1	3785	-7.7	-28.6	2.54946
5842.5	64276.3	5957	1707.2	58885.8	1900	11	-25.3	2.55069
144418	100431	94239	121296	111785	71112	752.4	315.7	2.55315
5717.25	64191.5	5837	6715.5	63516.7	6929	-9.9	20.9	2.55439
47471.2	107341	28983	98783.3	105900	61132	3070.1	2008.6	2.55931
136036	93959.4	94884	112944	96284.5	76875	875.6	393.8	2.55931
14109	66349.6	13936	38457.1	68399.7	36847	444.4	172.7	2.56424
21216	71663.3	19402	15793.8	72912.3	14196	1667.6	719.4	2.56548
12792.8	72656.7	11539	42408.3	73812.7	37653	873.4	314.6	2.56548
47616	130677	23880	157344	111187	92742	4103	2381.5	2.56548
79188	107739	48169	179225	118848	98830	10717.3	5295.4	2.56794
13202.2	70331.9	12302	7685.7	77123	6531	5.5	-2.2	2.56794
109174	92848.5	77059	39927.8	86414.2	30281	11	-28.6	2.56917
6048	70918.2	5589	4717.9	70495.3	4386	-25.3	-23.1	2.5704
173942	113387	100536	186435	106730	114477	258.5	77	2.57164
68144.2	80765	55295	77073.7	80182.6	62995	7053.2	3215.3	2.57287
236068	132268	116967	177190	112960	102800	1507	690.8	2.57533
5464.5	66739	5366	3620.1	66399.9	3573	26.4	-24.2	2.57903
151930	101375	98218	101166	91323.7	72599	51.7	47.3	2.57903
106008	87703.4	79214	53466.6	85050.3	41199	262.9	103.4	2.57903
89645.2	126363	46493	145074	125012	76053	6010.4	3142.7	2.58149
9215.25	81877.8	7376	30906.7	84091.1	24087	2125.2	928.4	2.58273
29147.2	74136.2	25766	13686.2	75761.4	11839	26.4	-16.5	2.58396
154581	101879	99438	262143	142775	120328	446.6	202.4	2.58519
7717.5	63587.4	7954	6938.8	64484	7052	314.6	103.4	2.58642
5695.5	64288.7	5806	8522.8	64677	8636	-24.2	-8.8	2.58889
5523	64131	5644	2097.7	61897.7	2221	-9.9	-23.1	2.58889
121940	91020.6	87798	92154.7	91623.4	65916	57.2	-5.5	2.59258
181782	111271	107065	146994	92539.9	104100	1153.9	623.7	2.59382
104480	94303.9	72608	104054	85433.7	79820	167.2	37.4	2.59505
23466	67906	22647	29451.4	67553.1	28572	2522.3	1091.2	2.59628
134472	97667.8	90232	95812.2	86455.1	72629	40.7	9.9	2.59628
13207.5	67317.4	12858	5309.7	74417.6	4676	18.7	18.7	2.59751
139075	90703.2	100486	86147.6	92115.7	61290	103.4	64.9	2.60121
10991.2	70626.8	10199	21015.5	69425.9	19838	1421.2	675.4	2.60244
29925.8	70218.9	27930	65852.6	95406.6	45235	119.9	9.9	2.60614
158400	117322	88482	100287	100829	65184	116.6	42.9	2.6086
124900	90848.8	90100	73178.6	95433.8	50253	48.4	13.2	2.60984
7380	67682	7146	13470.6	68493.2	12889	563.2	214.5	2.60984
138519	95532.6	95025	86370.9	100907	56095	511.5	272.8	2.61723
11415.8	66119.5	11315	3381.4	65992.7	3358	-12.1	-1.1	2.61969
108957	84213.2	84792	70866.4	89119.8	52113	101.2	17.6	2.62093
22252.5	68210.5	21380	9581	68065.1	9225	-7.7	35.2	2.62216
120034	83408.8	94313	89107.7	93455.6	62487	231	33	2.62216
123126	89394.4	90265	121021	85735.6	92508	584.1	245.3	2.62585
139607	95923.7	95381	91093.2	88240.1	67655	48.4	11	2.62585
16272.8	71540.3	14907	62163.2	72474.3	56212	5582.5	2319.9	2.62709
14877.8	81252.4	12000	33187	80538.5	27005	1471.8	628.1	2.62709
89596.5	93713.3	62657	57572.9	85087	44344	115.5	51.7	2.62955
5578.5	70509.7	5185	10158.5	71747.8	9279	1754.5	750.2	2.63078
155547	93378.4	109168	117313	90305.1	85136	81.4	62.7	2.63202
79132.5	86866.7	59701	78194.6	86569.4	59196	6470.2	3619	2.63325
125218	93854.6	87436	46734.6	102610	29849	8.8	-17.6	2.63325
7664.25	63363.7	7927	5263.5	61653	5595	306.9	179.3	2.63448
101759	98818.9	67486	133374	95518.4	91509	8861.6	4246	2.63694
5343	64391.1	5438	4986.3	63489.8	5147	123.2	67.1	2.63694
123793	96646.4	83944	52494.2	85366.2	40300	0	-11	2.64064
37935.8	73841.1	33669	50262.3	74343	44308	1657.7	745.8	2.64064
35115	75348.6	30542	25428.7	72960.7	22841	2132.9	1193.5	2.64187
137948	92170.8	98085	89745.7	92409.3	63647	55	62.7	2.64311
115868	87831.7	86455	63015.7	88168.2	46840	145.2	83.6	2.64311
131972	91067.3	94973	95040	85927.5	72486	62.7	89.1	2.64557
33327.8	103771	21048	53110.2	105375	33031	4382.4	2292.4	2.6468
139951	94210.9	97354	48878.5	91088.3	35167	-44	13.2	2.64803
93039.8	85336.4	71452	51624.1	82729.9	40895	-63.8	41.8	2.64803
60707.2	81732.9	48677	60900.4	78629.8	50759	1333.2	1156.1	2.64803
6528.75	71886.5	5952	86601.9	71978.1	78851	207.9	85.8	2.65296
194991	116001	110162	165858	116356	93417	476.3	192.5	2.6542
183164	112322	106870	79027.3	107113	48352	37.4	26.4	2.6542
5466.75	63726.2	5622	1059.3	61111.2	1136	-2.2	-22	2.65543
114218	85403.5	87647	44053.9	85321.7	33838	19.8	31.9	2.65789
89173.5	80089.8	72969	162734	87887.2	121348	4546.3	2622.4	2.65912
26025.8	79482.9	21459	35864.4	71045.8	33083	7.7	-9.9	2.65912
184324	116610	103592	245270	145184	110715	1384.9	611.6	2.66036
5918.25	65230.1	5946	1837	65110.7	1849	1.1	-8.8	2.66036
117481	92442	83287	78646.7	102381	50343	86.9	24.2	2.66159
11199	65192.5	11258	4893.9	64506.6	4972	264	139.7	2.66159
24824.2	87335.3	18628	28009.3	86996.1	21100	1261.7	1059.3	2.66159
107434	84505.5	83318	53645.9	79541.6	44200	11	34.1	2.66282
123474	96442.3	83905	51648.3	87653.4	38616	1.1	49.5	2.66282
125947	94137.2	87681	90990.9	113291	52636	91.3	-13.2	2.66652
15618.8	69438.3	14741	26316.4	70947.9	24309	206.8	140.8	2.66775
87142.5	90430.7	63153	121619	80498.1	99014	5711.2	2805	2.66775
102622	79605.8	84484	32771.2	80428.9	26703	-11	-24.2	2.66898
6210	81152.3	5015	31164.1	81544.8	25046	3052.5	1349.7	2.67391
132081	96433.5	89762	107830	93097.2	75907	123.2	45.1	2.67514
172240	99908.4	112983	102020	97104.7	68853	-3.3	-4.4	2.67514
150838	118458	83450	150526	139737	70596	860.2	507.1	2.67637
145788	106654	89583	97555.7	90015.1	71026	111.1	18.7	2.67884
131081	94844.5	90575	111312	125500	58127	559.9	201.3	2.68007
26223	80645.3	21310	40671.4	82248.9	32407	7499.8	3186.7	2.6813
151569	108842	91263	111751	108728	67358	29.7	16.5	2.6813
127975	95354	87956	73212.7	97062	49433	26.4	-13.2	2.68254
83642.2	106109	51660	169492	144656	76788	8730.7	4306.5	2.68377
60633	116899	33992	140858	149951	61562	7109.3	3930.3	2.685
141443	98525	94084	262143	97756.4	175741	8320.4	3830.2	2.68747
144116	104316	90540	55341	99050.4	36616	48.4	52.8	2.68747
134786	94334.6	93638	49167.8	94998.7	33919	20.9	-3.3	2.6887
16027.5	69044.8	15213	6418.5	70365.1	5978	-14.3	33	2.6887
16575	82217.6	13212	3302.2	71565.1	3024	11	7.7	2.69116
14579.2	66555.1	14356	11357.5	70619.1	10540	-13.2	13.2	2.69116
9392.25	76273.9	8070	24743.4	78092.1	20765	2062.5	877.8	2.69116
167257	106443	102978	99286	94618.3	68769	129.8	95.7	2.69239
113890	86731.8	86057	50230.4	84972	38741	0	49.5	2.69486
7411.5	64728.2	7504	7023.5	63956.1	7197	202.4	99	2.69486
114584	89064	84314	52812.1	83692.3	41355	4.4	25.3	2.69732
116962	85959.4	89173	86850.5	83877.4	67859	70.4	-25.3	2.69855
157810	101551	101843	76125.5	98167.3	50821	50.6	-35.2	2.69855
38661.8	96025.8	26386	51591.1	84171.2	40169	6785.9	3425.4	2.69979
108545	122988	57840	161594	114928	92147	75.9	-39.6	2.69979
109105	89769.1	79652	66793.1	85064.9	51459	4.4	-57.2	2.69979
5128.5	64997.4	5171	3623.4	70442.9	3371	92.4	35.2	2.70225
68366.2	110908	40398	90548.7	135003	43956	8696.6	4435.2	2.70595
14931.8	69967.6	13986	15194.3	78941.9	12614	111.1	44	2.70718
118875	90946.8	85661	60468.1	89448.5	44303	-31.9	17.6	2.70841
26067.8	112010	15252	51299.6	100664	33398	3766.4	2120.8	2.70841
168901	114635	96559	108845	99714.4	71537	67.1	48.4	2.70964
153474	94908.1	105977	74571.2	89440.1	54641	129.8	58.3	2.71211
262143	172488	99600	170928	244322	45849	123.2	18.7	2.71457
158990	100906	103260	95462.4	91946.5	68042	140.8	61.6	2.71704
9200.25	66801.2	9026	4934.6	68792.6	4701	14.3	17.6	2.71827
5412.75	65824.8	5389	2268.2	65311.4	2276	3.3	4.4	2.7195
20484	69069.7	19436	8709.8	83610	6827	-3.3	13.2	2.7195
12827.2	72783.3	11550	45355.2	73830.1	40260	127.6	13.2	2.72197
147362	97819.1	98728	96126.8	101449	62098	300.3	152.9	2.7232
185525	109297	111244	113990	99003.8	75456	-4.4	-9.9	2.72443
119627	96453	81282	68769.8	107039	42105	64.9	-27.5	2.72443
73880.2	83798.9	57779	168925	81004.6	136667	4857.6	2219.8	2.7269
52222.5	78832.9	43414	53039.8	76574.4	45394	3064.6	1531.2	2.72813
107419	92265.9	76299	171395	91929.3	122187	4535.3	1926.1	2.72936
119189	85680.9	91166	63974.9	85510.4	49031	2.2	-18.7	2.72936
54351	81106.3	43917	93242.6	87471.3	69860	1373.9	776.6	2.73059
167012	101989	107319	99047.3	100472	64607	35.2	-20.9	2.73182
135346	91736.7	96690	89457.5	85751.9	68368	59.4	77	2.73429
23094.8	99982.7	15138	43969.2	101193	28476	3699.3	2073.5	2.73552
9738.75	70159.2	9097	6230.4	69065.5	5912	12.1	2.2	2.73552
128272	94502.5	88955	58378.1	94354	40548	-38.5	1.1	2.74168
124230	93263.6	87296	88647.9	93140.3	62375	94.6	15.4	2.74168
28089.8	85886.4	21434	51350.2	98429	34190	4307.6	2435.4	2.74784
165961	101722	106923	118562	103250	75255	94.6	-35.2	2.74784
80242.5	90360	58198	124044	84696.4	95982	4337.3	2040.5	2.74908
160667	120402	87453	88282.7	105457	54863	744.7	633.6	2.75031
32337	88338.4	23990	53499.6	95608.4	36672	3807.1	2173.6	2.75154
139328	95062.8	96052	87233.3	92064.4	62097	279.4	111.1	2.75154
102035	94174.9	71006	50068.7	86609.9	37886	12.1	35.2	2.75524
154055	98219.4	102792	210895	99444.8	138984	70.4	17.6	2.75647
231795	142160	106858	262143	110704	155187	9035.4	4792.7	2.7577
9000.75	70441	8374	7049.9	71332.8	6477	88	40.7	2.75893
148664	92442.3	105394	110601	96928.6	74780	37.4	16.5	2.7614
115604	95121.5	79648	71288.8	107886	43305	111.1	22	2.76263
31673.2	71582.1	28998	33546.7	70056.6	31382	47.3	46.2	2.76509
129952	97608.3	87252	89224.3	94262.8	62033	156.2	14.3	2.76633
54974.2	78290.9	46018	87092.5	85151.3	67030	6560.4	3130.6	2.76756
9152.25	65295.2	9186	6564.8	63813.5	6742	41.8	152.9	2.76879
119285	88683.8	88150	92741	86655.9	70138	687.5	300.3	2.76879
139534	103262	88556	57249.5	96591.5	38843	17.6	18.7	2.77249
22342.5	76980.1	19021	7797.9	75054.1	6809	13.2	-5.5	2.77372
6753	66212.5	6684	2011.9	67512.5	1953	30.8	15.4	2.77495
14336.2	71334	13171	72693.5	82590	57683	96.8	52.8	2.77618
137898	96485.2	93665	64905.5	95179	44691	107.8	100.1	2.77742
124822	85670.3	95486	76089.2	91097.4	54739	-16.5	24.2	2.77988
15549	69605.1	14640	5817.9	76028.3	5015	50.6	4.4	2.77988
5536.5	70881	5119	26703.6	75703.9	23117	2449.7	969.1	2.78111
140894	102812	89811	148115	105034	92416	775.5	328.9	2.78111
26418.8	78021.7	22191	13175.8	76584.4	11275	-8.8	-30.8	2.78235
81273.8	84164.6	63285	143703	81352	115765	1894.2	1226.5	2.78235
105285	86189.1	80056	67229.8	96868.6	45484	23.1	20.9	2.78358
71346.8	102261	45724	192506	112141	112502	7175.3	3738.9	2.78481
58056	74496.5	51073	63978.2	72619	57738	2679.6	1402.5	2.78604
9260.25	68783.8	8823	7155.5	71485.2	6560	-9.9	0	2.78727
19494.8	71856.5	17780	7469	83601.8	5855	113.3	66	2.78727
6246.75	66362	6169	10220.1	67471	9927	99	56.1	2.78851
90026.2	134986	43708	118418	120047	64647	8214.8	4244.9	2.78851
127855	92389.6	90693	87384	112551	50882	271.7	119.9	2.7959
122059	85922.8	93098	72532.9	92851.2	51195	33	-17.6	2.7996
111712	87150.2	84006	43919.7	85769	33559	-46.2	9.9	2.80329
5583	63888.2	5727	1872.2	65438.1	1875	25.3	12.1	2.80453
9768	70100.3	9132	3874.2	69088.3	3675	15.4	19.8	2.80822
109444	88542.4	81007	72246.9	86700	54611	73.7	5.5	2.80945
19398.8	72808.9	17461	30169.7	103486	19106	82.5	3.3	2.80945
134330	95020.6	92648	66592.9	92950.9	46952	28.6	-2.2	2.81069
5277.75	66528.7	5199	2977.7	67641.8	2885	36.3	-34.1	2.81069
12813.8	72181.7	11634	70672.8	77300.5	59917	85.8	44	2.81192
120662	89265.5	88586	62244.6	88086	46310	63.8	-56.1	2.81192
42032.2	99391.2	27715	50271.1	125901	26168	7012.5	3425.4	2.81315
130325	92602.4	92233	73808.9	90341.2	53543	49.5	-29.7	2.81438
114437	89178.8	84098	35820.4	85626.1	27416	39.6	-34.1	2.81562
166439	103242	105652	127795	95151.7	88019	233.2	105.6	2.81562
16458	76290.2	14138	22775.5	84913.8	17578	35.2	25.3	2.81685
118334	93565.8	82884	61825.5	94199.3	43013	0	8.8	2.81931
168182	107348	102675	164898	85625	126210	2357.3	1254	2.82054
41846.2	90599.1	30270	50822.2	96985.7	34342	6404.2	3334.1	2.82301
122728	97983.1	82087	108886	93641.3	76205	71.5	80.3	2.82424
5953.5	67212.5	5805	3513.4	67781.6	3397	7.7	-36.3	2.82794
6110.25	66463.3	6025	4530.9	68767.3	4318	-33	7.7	2.83163
133440	99859.8	87574	71153.5	87746.6	53143	19.8	42.9	2.83287
147736	93291.4	103783	50739.7	100168	33197	-9.9	81.4	2.8378
125788	94711.9	87039	109593	106892	67192	449.9	221.1	2.83903
120111	99930.1	78771	129430	105326	80534	1562	618.2	2.83903
178975	128115	91553	179984	157598	74845	5318.5	2836.9	2.83903
59586	79741.7	48971	50970.7	81184.5	41146	6524.1	3136.1	2.84272
11540.2	66775.7	11326	25193.3	77598.7	21277	64.9	23.1	2.84519
180014	116631	101151	120912	116097	68254	741.4	341	2.85135
131955	90415.6	95645	70105.2	90237	50915	-17.6	20.9	2.85258
156798	104836	98019	96419.4	122588	51546	313.5	151.8	2.85258
10746	66526.5	10586	5067.7	84208.1	3944	312.4	119.9	2.85874
176900	109123	106241	84163.2	110083	50105	62.7	-30.8	2.86367
41268	84031.1	32185	58955.6	85942.4	44957	6838.7	3230.7	2.86614
136388	91459	97730	57508	103273	36494	-33	0	2.86737
52425	100489	34190	125355	109311	75155	5613.3	3410	2.86737
6190.5	65204.2	6222	3048.1	65302.5	3059	3.3	0	2.8686
129704	89327.3	95159	56537.8	89731	41293	-3.3	-24.2	2.86983
156266	100340	102064	73922.2	91210.7	53114	116.6	28.6	2.87476
262133	149826	114661	262143	130020	132132	3534.3	1690.7	2.87476
154880	101314	100185	79391.4	101888	51066	-57.2	23.1	2.87599
130609	100723	84981	93027	92035.5	66242	156.2	6.6	2.87723
130381	88024.6	97071	86515	100661	56326	171.6	55	2.87723
163082	105996	100832	167948	113858	96670	1776.5	728.2	2.87723
262143	136779	125603	262143	124377	138127	1604.9	742.5	2.87969
124172	91674.4	88768	83259	87196	62577	107.8	40.7	2.88092
202299	122459	108264	176168	138372	83437	775.5	297	2.88092
7421.25	73280	6637	21610.6	98249.9	14415	171.6	110	2.88216
5213.25	64548.6	5293	1991	63187.5	2065	19.8	-1.1	2.88339
117945	94543	81758	116930	92881.9	82504	404.8	202.4	2.88462
8143.5	69882.5	7637	5256.9	70209.1	4907	-25.3	26.4	2.88708
26814.8	103009	17060	44442.2	119040	24467	4235	2275.9	2.88955
13665	71943.2	12448	11419.1	73096.5	10238	237.6	75.9	2.88955
46635	89869.2	34008	64607.4	96013.8	44099	5645.2	2996.4	2.89078
5438.25	63768.3	5589	3493.6	66115.1	3463	24.2	29.7	2.89078
63349.5	78413.3	52946	89521.3	74486.7	78764	3396.8	1604.9	2.89201
30259.5	67967.5	29177	19918.8	65647.4	19885	526.9	385	2.89325
7152	74387.2	6301	37019.4	73038	33217	1327.7	594	2.89325
16800.8	66970	16441	14219.7	64282.4	14497	9.9	0	2.89448
154760	96562.2	105034	102557	87606.9	76720	487.3	217.8	2.89571
108761	93037.4	76612	33289.3	86673.1	25171	25.3	-25.3	2.89817
161558	99646.9	106254	129144	96988.5	87264	651.2	323.4	2.89941
124059	109569	74203	257963	105548	160172	13627.9	6380	2.89941
184709	112176	107912	156842	113100	90883	71.5	29.7	2.90187
[truncated: 18,001 more rows]
