# Supplementary material for: N-chlorination mediates protective and immunomodulatory effects of oxidized human plasma proteins
Source: eLife. 2019 Jul 12;8:e47395. doi: 10.7554/eLife.47395 (PMC6650281; doi:10.7554/eLife.47395)
Supplement: Figure 8—source data 1. [file elife-47395-fig8-data1.zip › Figure 8 Source Data 1/scale values/Ag85B + ZVAD-FMK 3.csv]

FSC-A	FSC-H	FSC-W	SSC-A	SSC-H	SSC-W	FITC-A	PE-A	Time
146422	97583.2	98336	137132	97439.6	92232	390.5	169.4	0.00348481
13139.2	66014.6	13044	11256.3	64738.3	11395	360.8	268.4	0.00580801
70579.5	81737	56590	96220.3	76968.7	81928	4440.7	1834.8	0.00929282
148414	93183.5	104380	65192.6	92748.6	46065	57.2	-9.9	0.00929282
58968.8	87264.1	44286	78069.2	84503.4	60546	10503.9	4253.7	0.00929282
7531.5	63598	7761	3757.6	62772.9	3923	18.7	-12.1	0.0104544
22818	79513	18807	30250	84709.8	23403	25.3	31.9	0.011616
151535	103418	96028	159250	108904	95833	403.7	135.3	0.0127776
16119.8	71134.9	14851	10351	78596.1	8631	3.3	-11	0.0139392
140625	99493.7	92629	237408	120309	129323	413.6	189.2	0.0151008
6069	68836.6	5778	44899.8	69101.6	42583	63.8	17.6	0.0162624
10854.8	68992	10311	8058.6	69545.5	7594	-12.1	-29.7	0.017424
116240	89376	85234	53546.9	82351.6	42613	52.8	46.2	0.0185856
103876	93687.3	72663	79686.2	109554	47669	2772	1080.2	0.0209088
181590	103476	115009	155738	105150	97066	375.1	107.8	0.0209088
130441	93522	91407	66122.1	85729.7	50547	68.2	56.1	0.0255552
159431	96684.4	108068	128796	91430.3	92319	911.9	426.8	0.0255552
158717	94534.2	110031	166068	107210	101515	140.8	110	0.0290401
154346	103486	97745	109500	129000	55629	170.5	23.1	0.0325249
115482	92503	81816	66206.8	86517.3	50151	90.2	2.2	0.0360097
239605	130973	119893	182367	125289	95392	4734.4	2173.6	0.0360097
145974	95619.6	100048	66660	98094.3	44535	52.8	86.9	0.0360097
215056	141335	99720	262143	123198	139449	8113.6	3506.8	0.0371713
155320	101421	100364	99577.5	122987	53062	52.8	-16.5	0.0371713
45614.2	95458.4	31316	90086.7	117932	50062	5761.8	3291.2	0.0371713
123317	96743	83538	161500	114360	92550	302.5	73.7	0.0394945
262143	130021	132131	262143	100121	171591	753.5	302.5	0.0394945
7251	65382.7	7268	3220.8	68889.8	3064	42.9	-7.7	0.0406561
79095.8	91122.9	56886	119972	89950.1	87409	6323.9	3638.8	0.0441409
5776.5	64801.2	5842	1810.6	60417.3	1964	2.2	17.6	0.0453025
160039	105423	99488	118842	103644	75146	47.3	33	0.0453025
43679.2	72043.2	39734	48714.6	73647.8	43349	3919.3	1735.8	0.0511105
60936.8	92720.2	43071	92368.1	97934.6	61811	4851	2392.5	0.0522721
13770	66906.2	13488	5471.4	67085.8	5345	-27.5	24.2	0.0522721
262143	121235	141707	262143	92696.4	185334	152.9	71.5	0.0534337
158374	118317	87724	262143	101899	168597	5001.7	2398	0.0545953
6774.75	69919.7	6350	3118.5	67450.2	3030	13.2	-2.2	0.0580801
18255	66757.4	17921	25073.4	73243.2	22435	374	173.8	0.0592417
129850	91085.4	93427	70788.3	85988.8	53951	48.4	77	0.0615649
16512.8	68250.5	15856	6426.2	74539.4	5650	-4.4	35.2	0.0673729
111370	88383.7	82580	42334.6	86674.2	32010	8.8	57.2	0.0685345
7236.75	66257	7158	20717.4	71163.9	19079	-18.7	14.3	0.0685345
249640	133430	122614	180927	135617	87432	438.9	239.8	0.0696961
135657	89229	99636	92723.4	88388.7	68750	26.4	50.6	0.0708577
5805.75	66125.4	5754	2448.6	64968.2	2470	-17.6	6.6	0.0708577
77433.8	80416.7	63105	148707	79416.3	122716	3811.5	1806.2	0.0743425
90643.5	145001	40968	190827	138301	90426	3809.3	1904.1	0.0743425
6994.5	65823	6964	5559.4	65212.2	5587	9.9	-39.6	0.0766657
138148	90112.1	100471	106437	92473.5	75432	79.2	66	0.0813121
93123.8	165576	36859	220541	139333	103733	12598.3	7552.6	0.0882818
32639.2	84728.1	25246	19441.4	129194	9862	28.6	-7.7	0.090605
134935	93376	94704	65855.9	94405.4	45717	37.4	-26.4	0.0929282
5313.75	69676.3	4998	46157.1	78458.1	38555	33	3.3	0.0929282
125315	91331.9	89921	89700.6	87054.5	67528	359.7	132	0.0940898
52776.8	91318.4	37876	113783	94037.3	79297	1427.8	1200.1	0.0940898
16589.2	67498.2	16107	13671.9	66419.7	13490	23.1	-40.7	0.096413
57432.8	86684.2	43421	76137.6	77353.3	64506	5090.8	3031.6	0.0975746
8130.75	65550.1	8129	5222.8	69315.8	4938	-9.9	2.2	0.0975746
56649	85255.8	43546	79454.1	99241.5	52469	5140.3	3247.2	0.0987362
77013	89937.7	56118	107820	85476.4	82667	5184.3	2575.1	0.0998978
70954.5	100740	46159	157196	107104	96187	8896.8	4656.3	0.103383
147399	92648.9	104264	62315	88716.3	46033	20.9	29.7	0.104544
153509	100912	99695	233792	90634.6	169050	789.8	376.2	0.109191
148811	96948.1	100595	138420	102403	88586	157.3	111.1	0.113837
202188	107792	122927	224983	121615	121239	140.8	99	0.114999
94845	100518	61837	100767	98457.5	67073	8197.2	3755.4	0.117322
26156.2	95052.5	18034	42036.5	95104.9	28967	4155.8	2653.2	0.118483
117074	87607.9	87578	68634.5	81057.3	55492	24.2	15.4	0.12313
118036	90086.5	85869	52268.7	86408.2	39643	51.7	-2.2	0.124291
8442	66473	8323	21756.9	66427.2	21465	530.2	214.5	0.126615
16194.8	81861.9	12965	43729.4	84123.9	34067	1487.2	609.4	0.128938
19833	67601.6	19227	16766.2	68730.2	15987	519.2	379.5	0.132423
126740	89343.5	92967	113646	89544.3	83176	66	31.9	0.133584
126562	98347.1	84338	71263.5	93032.5	50201	85.8	1.1	0.133584
106943	88451.5	79237	66610.5	86956.4	50202	107.8	63.8	0.135907
31869.8	95984.2	21760	68886.4	87792.2	51423	3675.1	2533.3	0.137069
68505.8	104721	42872	148691	95749.7	101772	8606.4	4684.9	0.138231
83649.8	92580.6	59214	147859	89272.4	108545	5032.5	2373.8	0.139392
136942	104248	86089	104718	106807	64254	311.3	99	0.141715
6987.75	64609.1	7088	1585.1	67499.1	1539	-4.4	17.6	0.142877
88647	89696.8	64769	74600.9	79630	61397	42.9	-16.5	0.144039
94135.5	99942.7	61728	151645	112861	88057	5932.3	2750	0.1452
158893	96182.5	108265	167423	113262	96875	245.3	101.2	0.1452
105419	110103	62748	262143	72247.5	237791	13539.9	6512	0.1452
176944	101139	114656	158156	100194	103448	47.3	20.9	0.1452
149102	100167	97552	149361	90416.1	108261	772.2	332.2	0.146362
13503	66822.7	13243	12134.1	67886.3	11714	3137.2	1412.4	0.146362
7666.5	67887	7401	6198.5	67133.5	6051	-15.4	-6.6	0.147523
32469	98472.3	21609	60990.6	98300.1	40662	502.7	552.2	0.149847
121132	90072.5	88135	94660.5	108397	57231	97.9	2.2	0.15217
127646	95977.8	87160	123959	93241.7	87126	161.7	67.1	0.15217
262143	103279	166344	262143	68368.4	251283	3866.5	1831.5	0.15217
82884	124274	43709	262143	150073	114476	6717.7	4052.4	0.153331
262143	116735	147169	262143	68368.1	251284	5520.9	3124	0.153331
6338.25	66302.2	6265	6213.9	67023.4	6076	20.9	-2.2	0.154493
143212	97536.3	96226	205691	104424	129091	925.1	365.2	0.154493
52954.5	81385.2	42642	42203.7	81699.7	33854	6315.1	3416.6	0.154493
121700	88102	90528	80150.4	82914.8	63351	434.5	200.2	0.155655
6793.5	63839.8	6974	4258.1	63683	4382	23.1	31.9	0.156816
6192	63905.3	6350	6626.4	70315.4	6176	22	19.8	0.159139
6079.5	67381.4	5913	2861.1	65768.2	2851	13.2	-4.4	0.159139
83024.2	81489.9	66770	55526.9	79029.9	46046	8472.2	3930.3	0.160301
8658	64647.5	8777	6510.9	63905.7	6677	161.7	108.9	0.161463
143398	94845	99085	84799	108691	51130	55	27.5	0.161463
53910.8	77572	45546	21642.5	77722.8	18249	938.3	1120.9	0.162624
9115.5	78708	7590	15972	69183.1	15130	324.5	209	0.166109
124223	91165.7	89300	38947.7	90343.6	28253	31.9	11	0.170756
155493	98149.7	103825	101262	94143.7	70491	90.2	63.8	0.183533
19479.8	65173.8	19588	11782.1	64356.7	11998	181.5	184.8	0.187018
125554	89970.5	91456	64410.5	82305.6	51287	184.8	74.8	0.18818
13650	72032.1	12419	14324.2	75577.7	12421	212.3	55	0.193988
52759.5	73935	46766	85136.7	71090.3	78485	1384.9	1028.5	0.199796
78545.2	86420.4	59564	102033	88711.6	75377	6552.7	3253.8	0.199796
122782	90012	89395	48533.1	92774	34284	53.9	-66	0.200957
16198.5	65465.3	16216	9318.1	65354.3	9344	324.5	243.1	0.200957
121488	95117.8	83705	118938	85496.2	91170	375.1	133.1	0.200957
11826	74716	10373	13693.9	72072.2	12452	-12.1	-5.5	0.202119
14662.5	64957.9	14793	9341.2	64271.4	9525	303.6	334.4	0.204442
51713.2	106028	31964	153657	140267	71792	9999	5264.6	0.204442
130372	90310.5	94608	66471.9	98064.1	44423	58.3	-9.9	0.209088
18267	66133.4	18102	14493.6	66488.4	14286	212.3	338.8	0.21025
134205	87850.7	100116	85891.3	88387.7	63685	82.5	55	0.21025
82449	89819.8	60158	217558	89148	159935	6477.9	3344	0.21025
161858	100540	105505	124351	98617.3	82637	92.4	41.8	0.212573
40920	84143.4	31871	52930.9	84114.4	41240	3835.7	1866.7	0.216058
31729.5	76010.7	27357	32974.7	79499.3	27183	255.2	349.8	0.21722
11397.8	68497.3	10905	3723.5	66400.9	3675	27.5	-8.8	0.221866
159846	97596.1	107337	120465	94364.5	83663	220	57.2	0.231159
16323	71530.9	14955	21212.4	73933.7	18803	1659.9	815.1	0.235805
6178.5	64600.2	6268	3532.1	63698.3	3634	-8.8	-3.3	0.236967
11826.8	67763.4	11438	11325.6	85167.5	8715	-11	-8.8	0.238128
5774.25	64831.5	5837	5623.2	67224	5482	13.2	8.8	0.248583
113533	90856.1	81893	132482	97164.5	89357	249.7	105.6	0.250906
44736	78169.3	37506	51620.8	87618.1	38611	3162.5	2068	0.252068
7289.25	68508.3	6973	9834	68796	9368	-2.2	-12.1	0.252068
9627	67986.5	9280	4528.7	68527.6	4331	9.9	-16.5	0.255552
126250	94355.1	87689	63727.4	91826.2	45482	26.4	11	0.255552
7386.75	69305.4	6985	5958.7	67961.9	5746	-2.2	12.1	0.255552
6336	64567.9	6431	1557.6	60869.9	1677	-5.5	12.1	0.262522
60828.8	89445	44569	85640.5	89218.2	62908	6124.8	3533.2	0.266007
134984	97830.6	90425	64632.7	93911.2	45104	42.9	5.5	0.267168
226449	122841	120811	196357	138073	93200	1008.7	1233.1	0.26833
7836.75	64814.4	7924	4249.3	64048.3	4348	143	144.1	0.274138
8255.25	85943.8	6295	196834	77220.2	167051	482.9	201.3	0.2753
134368	91284.8	96467	57415.6	97212.1	38707	15.4	-8.8	0.276461
143919	94678.5	99620	143696	96291.2	97800	173.8	71.5	0.276461
71217	85587.9	54532	118921	84360.1	92385	4788.3	2384.8	0.277623
94189.5	103718	59515	146187	97612.7	98148	10763.5	6624.2	0.278784
6711	64859.5	6781	4271.3	62890.1	4451	28.6	23.1	0.278784
10109.2	68308.1	9699	5159	68386	4944	35.2	6.6	0.278784
157617	101788	101481	208733	161857	84516	506	267.3	0.282269
54696	73452.5	48801	42507.3	72372.4	38492	433.4	689.7	0.282269
118470	90621.1	85676	62555.9	92988.2	44088	20.9	-30.8	0.286916
18243.8	72859.4	16410	5689.2	72779.1	5123	20.9	-2.2	0.288077
34408.5	75572.1	29839	14380.3	74212.7	12699	-13.2	12.1	0.289239
76030.5	99269.5	50194	124271	92802.5	87759	13258.3	6583.5	0.290401
178502	115335	101429	191262	116713	107397	3536.5	2674.1	0.295047
135770	128894	69032	262143	95930.5	179086	11595.1	7049.9	0.295047
117797	96364.6	80112	195814	95227	134761	1870	752.4	0.296209
108752	97304.8	73246	167231	94066.9	116509	4697	2194.5	0.296209
10032	64615	10175	2387	65181	2400	45.1	38.5	0.29737
47205.8	107252	28845	122649	109724	73256	9430.3	4841.1	0.29737
61250.2	80573.6	49819	97619.5	76699.6	83411	4680.5	2102.1	0.298532
150575	105847	93230	82958.7	94487	57540	59.4	-25.3	0.300855
105971	87320.3	79534	54480.8	86828	41121	-6.6	14.3	0.300855
6289.5	65802.8	6264	3571.7	68684	3408	-6.6	41.8	0.303178
8937.75	63799.6	9181	2926	64652.2	2966	13.2	-18.7	0.305501
45853.5	72362.1	41528	49683.7	69730.6	46695	1079.1	614.9	0.305501
11319	79286.2	9356	35847.9	82615.2	28437	2413.4	984.5	0.306663
128745	93293.1	90440	96492	90620.8	69782	160.6	67.1	0.307825
10341.8	63699	10640	10098	64169.7	10313	231	127.6	0.310148
112244	87154.2	84402	49226.1	84339.8	38251	27.5	-24.2	0.312471
20210.2	72223.1	18339	36138.3	74787.1	31668	1950.3	854.7	0.313633
140602	93824.7	98210	148624	89209.4	109184	2479.4	1092.3	0.318279
203782	112017	119224	226930	97957.4	151822	427.9	150.7	0.320602
162501	99863.7	106642	91426.5	97499.4	61454	183.7	70.4	0.322925
147199	117083	82393	127449	103539	80670	1040.6	423.5	0.328733
152167	106568	93578	262143	84574.2	203133	14344	7320.5	0.328733
262143	118717	144712	262143	158250	108561	1590.6	2390.3	0.332218
157799	131781	78475	223969	176224	83292	6402	3615.7	0.334541
62563.5	161666	25362	106974	164372	42651	9872.5	5953.2	0.334541
33825	95013.3	23331	104710	102372	67033	8585.5	4715.7	0.334541
159307	99382.5	105052	97493	101329	63055	141.9	48.4	0.335703
262143	146580	117204	201656	197817	66808	345.4	97.9	0.336865
262143	102085	168290	262143	68417.4	251103	2334.2	1052.7	0.338026
246291	151190	106759	262143	186790	91974	12581.8	6277.7	0.338026
81542.2	85619.7	62415	90608.1	85861.5	69159	5204.1	2970	0.340349
5268	66469.7	5194	4417.6	68653.5	4217	-23.1	-14.3	0.342673
8558.25	69337.8	8089	12305.7	73168.8	11022	1553.2	663.3	0.351965
46854.8	88131.4	34842	59867.5	86241.6	45494	4636.5	2796.2	0.353127
7158.75	65570.4	7155	3613.5	65472.6	3617	33	15.4	0.353127
54838.5	78197.9	45959	57911.7	81575.5	46525	936.1	643.5	0.354289
134755	91437.3	96583	93540.7	92453	66307	152.9	81.4	0.354289
157388	99148.3	104032	156584	87983.6	116634	112.2	82.5	0.354289
5950.5	67236.5	5800	1798.5	71089.6	1658	-4.4	22	0.35545
118832	93172.6	83584	98800.9	92740	69819	191.4	150.7	0.35545
115815	89838	84486	50627.5	86330.1	38433	19.8	31.9	0.358935
136652	92786.3	96519	96455.7	87512.9	72233	204.6	115.5	0.360097
130968	88120.6	97402	64230.1	84892.3	49585	51.7	-4.4	0.361258
5586	66235.6	5527	14887.4	65648	14862	19.8	-4.4	0.363581
262143	137606	124848	262143	163301	105203	1664.3	697.4	0.368228
105557	90768.1	76214	105248	98129.6	70290	291.5	144.1	0.372874
118628	87224.1	89131	47710.3	87881.7	35579	88	16.5	0.372874
49825.5	97479.4	33498	76375.2	84395.5	59308	6634.1	3759.8	0.376359
114024	87083	85811	79537.7	107760	48372	105.6	-36.3	0.376359
244756	146465	109517	185962	155846	78200	404.8	129.8	0.377521
28407	89693.6	20756	38608.9	88172	28697	3108.6	2259.4	0.387975
62838	90864.3	45322	95373.3	92356.1	67677	8151	4346.1	0.389137
21410.2	72241.3	19423	11080.3	70983.2	10230	27.5	-63.8	0.39146
128575	90419.4	93191	93903.7	84607.2	72737	193.6	129.8	0.39146
59769.8	83228.6	47064	92279	81171.4	74504	5233.8	2189	0.401914
7193.25	65978.6	7145	23188	71294.8	21315	1332.1	567.6	0.408884
132161	92746.5	93387	64556.8	105157	40233	-33	-17.6	0.412369
153215	89820.4	111791	80577.2	97554.2	54131	37.4	4.4	0.415854
128617	90983	92644	63696.6	85288	48945	49.5	15.4	0.415854
63251.2	77852.1	53245	76249.8	74992.2	66635	4979.7	2609.2	0.418177
8385	71468.2	7689	4753.1	67998.1	4581	15.4	-2.2	0.42747
131866	87835.5	98388	38819	85565.8	29732	82.5	5.5	0.429793
19216.5	70810.9	17785	11370.7	75546.5	9864	34.1	11	0.433278
116027	89426.8	85030	52655.9	82016.8	42075	29.7	37.4	0.434439
61944	93053.7	43626	100510	91831.1	71730	7219.3	4059	0.436762
205224	108092	124427	262143	97147.2	176843	548.9	265.1	0.439086
254075	155613	107003	262143	80895.6	212370	18918.9	8265.4	0.441409
59303.2	74181.1	52392	49006.1	72807	44112	1222.1	971.3	0.444894
214666	118702	118518	244543	115000	139360	9369.8	4274.6	0.448378
6763.5	65117.2	6807	3872	65654.7	3865	39.6	-7.7	0.448378
86283	84770.9	66705	122617	79860.8	100623	7154.4	3291.2	0.455348
9654	65252.1	9696	6064.3	67042.8	5928	-9.9	0	0.461156
150759	97594.2	101237	155255	101376	100367	150.7	58.3	0.461156
69838.5	75116.7	60931	64538.1	72533.4	58312	8197.2	3810.4	0.462318
110437	89502.1	80865	45653.3	94189.7	31765	28.6	50.6	0.463479
216117	126234	112200	179890	139557	84476	3831.3	2019.6	0.466964
5423.25	65011.5	5467	2724.7	68944.4	2590	34.1	36.3	0.470449
107800	106470	66355	139575	99651	91792	6394.3	3094.3	0.470449
13790.2	65466	13805	15987.4	65239.7	16060	83.6	155.1	0.47161
83281.5	93875.8	58140	98687.6	91355.3	70796	1804	1388.2	0.472772
5483.25	69066	5203	10667.8	71346.6	9799	29.7	0	0.472772
63602.2	102033	40852	101853	109474	60974	12135.2	6297.5	0.473934
10437	65379.4	10462	12661	64257.1	12913	167.2	63.8	0.479742
42628.5	74866	37316	25171.3	69569.3	23712	17.6	68.2	0.480903
128471	89108.4	94486	100360	85154.6	77238	15.4	23.1	0.484388
39135.8	89967.7	28508	74544.8	90944.7	53718	482.9	558.8	0.484388
262143	152414	112718	262143	172412	99644	917.4	464.2	0.484388
8251.5	66003.9	8193	4139.3	63664.2	4261	-24.2	-44	0.48555
218735	116549	122996	257516	113878	148198	2136.2	1896.4	0.490196
137326	90434.2	99518	46010.8	93580.9	32222	-18.7	-20.9	0.492519
142939	95247	98351	106384	93467.2	74593	77	100.1	0.493681
262143	153594	111852	262143	202125	84996	9506.2	5667.2	0.496004
114170	88806	84254	69899.5	104628	43783	305.8	70.4	0.501812
50559.8	88593.5	37401	60745.3	87830.5	45326	4580.4	2857.8	0.502974
13341	70714.6	12364	16237.1	71460.3	14891	72.6	12.1	0.505297
4857.75	63531.7	5011	3080	59437.8	3396	33	90.2	0.505297
6951.75	64503.7	7063	4552.9	62975.7	4738	195.8	129.8	0.511105
137432	92977.8	96870	165268	97862.5	110676	183.7	91.3	0.512266
64029.8	82446	50897	61958.6	93689.9	43340	1701.7	1318.9	0.513428
52398	87560.7	39218	79190.1	86272.4	60156	9321.4	4789.4	0.51459
83718	85296.8	64323	122776	83721.2	96108	5253.6	2577.3	0.515751
162519	151713	70204	224922	148597	99198	14378.1	8259.9	0.516913
141810	92578.3	100387	82013.8	84236.2	63807	103.4	46.2	0.518075
5289	66928	5179	8929.8	68971.5	8485	12.1	3.3	0.521559
108218	92974.6	76281	199889	86859	150818	3545.3	1980	0.530852
152856	96271.9	104055	134590	93517	94320	202.4	121	0.53666
87296.2	121574	47058	174916	145764	78643	328.9	243.1	0.537822
89494.5	92718.8	63257	100857	95193.4	69435	9156.4	4390.1	0.54363
83489.2	80486.5	67981	80174.6	81794.6	64238	1188	1246.3	0.548276
26295	67499.8	25530	20659.1	66774.2	20276	1273.8	612.7	0.548276
6345.75	63434.3	6556	3196.6	66379.1	3156	-29.7	17.6	0.554084
89537.2	83638.5	70158	89105.5	87016.9	67109	808.5	2469.5	0.556407
20913.8	72422.9	18925	26908.2	71374.8	24707	667.7	385	0.559892
129111	98566.2	85845	184753	99204	122051	325.6	116.6	0.559892
8155.5	64597.4	8274	8264.3	66700.6	8120	1222.1	495	0.561054
14227.5	64719.5	14407	8958.4	64551.7	9095	1071.4	541.2	0.561054
127936	88590.2	94643	51895.8	91340	37235	127.6	27.5	0.5657
40307.2	68673	38466	53905.5	70560.5	50067	581.9	320.1	0.566862
128087	91602.1	91639	70259.2	86189.6	53423	266.2	92.4	0.569185
25297.5	66991.2	24748	20818.6	67808.1	20121	126.5	116.6	0.570347
88526.2	85899.6	67540	149462	86200.1	113633	7216	3352.8	0.570347
138559	96806.9	93801	101759	99072.5	67313	97.9	59.4	0.574993
6727.5	65095.7	6773	3689.4	69082.4	3500	13.2	2.2	0.579639
114572	87845.1	85475	61590.1	100907	40001	244.2	91.3	0.579639
136691	89393.4	100211	85923.2	90506.8	62217	39.6	29.7	0.581963
5238	63937	5369	3591.5	68762.1	3423	36.3	22	0.581963
6285	64560.2	6380	3765.3	67036.9	3681	16.5	20.9	0.584286
67912.5	89721.3	49606	82051.2	99916.5	53818	6451.5	3613.5	0.584286
154850	97497	104088	143033	84250.6	111261	217.8	146.3	0.587771
215352	122142	115548	249875	119644	136871	7257.8	3533.2	0.588932
156884	97681.5	105256	119153	114773	68037	1491.6	656.7	0.588932
8085.75	66205.4	8004	4188.8	68236.9	4023	-4.4	8.8	0.593579
71190	78170.2	59684	74789	77481	63259	3139.4	1641.2	0.597063
54986.2	102206	35258	65357.6	117763	36372	5370.2	3258.2	0.598225
114832	87014	86488	110372	104787	69029	182.6	49.5	0.600548
5348.25	65343.6	5364	11402.6	66425	11250	27.5	-15.4	0.60171
130718	94551	90604	81665.1	92820.1	57660	63.8	61.6	0.60171
141976	92900.8	100156	65755.8	100248	42987	157.3	35.2	0.604033
69315.8	79270.5	57306	104777	72552.7	94644	4655.2	2413.4	0.605195
7233.75	70809.7	6695	6004.9	71500.2	5504	-17.6	-17.6	0.609841
108926	91226.8	78251	55426.8	98968.8	36703	28.6	-12.1	0.609841
144704	93014.5	101955	72759.5	93236	51143	61.6	1.1	0.614488
47430.8	97442.7	31900	106284	100884	69044	5386.7	3705.9	0.614488
93355.5	86835.2	70457	105626	81532.2	84903	8715.3	3919.3	0.615649
157749	99502.8	103899	83432.8	103564	52797	7.7	-3.3	0.62378
13424.2	71923.8	12232	16826.7	76241.3	14464	0	11	0.624942
81132.8	84976	62572	111497	84502.2	86472	10030.9	4500.1	0.626104
48602.2	73709.2	43213	52840.7	74017.2	46786	3569.5	1686.3	0.628427
101608	84795.2	78530	47925.9	87714.3	35808	1.1	-2.2	0.628427
10789.5	64089.6	11033	6576.9	64815.6	6650	41.8	52.8	0.63075
61212	76241.3	52617	66071.5	72123.2	60037	2644.4	1259.5	0.631912
13413	66528	13213	4274.6	69358.8	4039	8.8	-34.1	0.631912
172148	109846	102707	105392	147208	46920	5033.6	2172.5	0.635396
147442	100380	96262	143113	103684	90458	198	37.4	0.636558
105789	85531.2	81058	32925.2	81031.4	26629	-9.9	71.5	0.63772
49199.2	84263	38265	49094.1	83748	38418	5460.4	3219.7	0.640043
133015	92584.1	94155	78229.8	92204.9	55603	143	46.2	0.641204
103624	92613.1	73328	212705	87761.8	158837	2567.4	2035	0.642366
129845	98648.7	86261	151044	93836.8	105490	138.6	70.4	0.643528
262143	144168	119165	262143	140034	122683	1497.1	658.9	0.643528
124654	95533.5	85513	134126	98830.7	88941	347.6	200.2	0.645851
139504	106249	86048	240439	106693	147690	13147.2	6012.6	0.647012
7710.75	64185.4	7873	3159.2	69152.1	2994	26.4	7.7	0.649336
199252	122373	106708	230694	130660	115711	10538	4637.6	0.649336
223864	117212	125167	242666	131159	121252	10962.6	5539.6	0.650497
6595.5	66305.1	6519	7018	65008	7075	-28.6	-12.1	0.650497
90884.2	86319.1	69002	76208	78307.4	63779	12317.8	5608.9	0.655144
135406	90903	97620	110179	96126.2	75117	133.1	83.6	0.656305
121599	93186.4	85518	95448.1	97933.2	63873	63.8	-2.2	0.657467
17204.2	68536.7	16451	5395.5	68249.3	5181	13.2	16.5	0.657467
63438.8	82613.5	50325	65354.3	79814	53663	9633.8	4467.1	0.65979
7569.75	67596.6	7339	3803.8	65844.1	3786	18.7	3.3	0.65979
236667	136216	113865	239446	113287	138518	1277.1	552.2	0.65979
6315.75	65898.6	6281	5251.4	64581.7	5329	-6.6	-25.3	0.660952
156134	110320	92752	222573	98555.7	148003	50356.9	21853.7	0.662113
166860	111278	98270	262143	82128.9	209181	9180.6	5372.4	0.662113
262143	155806	110264	262143	68405.9	251145	1590.6	750.2	0.663275
262143	114928	149483	262143	98942.6	173634	508.2	245.3	0.664436
100897	103275	64027	225064	102397	144045	17887.1	7848.5	0.664436
6465	63096.1	6715	8492	66499.2	8369	14.3	17.6	0.669083
138884	91648.3	99313	81479.2	86989	61385	187	160.6	0.670244
26482.5	68923.3	25181	10234.4	68273.8	9824	42.9	-15.4	0.671406
135910	95088.5	93671	99580.8	90497.4	72114	47.3	30.8	0.671406
184940	110477	109708	262143	125907	136448	267.3	145.2	0.671406
182533	108174	110585	199944	105154	124612	924	419.1	0.672568
202904	133662	99486	262143	91528.5	187699	27574.8	14312.1	0.673729
69559.5	76900.3	59280	74529.4	80117.4	60965	1376.1	1283.7	0.676052
71769	111567	42158	174313	91130.5	125356	7634	4059	0.678376
111923	91432.7	80223	70143.7	87731.2	52398	55	-18.7	0.679537
84320.2	84131.5	65683	134868	81699	108186	5010.5	2629	0.68186
124519	86845.8	93965	68478.3	78534.8	57144	119.9	49.5	0.687668
23488.5	73302	21000	30973.8	74393.4	27286	25.3	23.1	0.687668
92930.2	88889.7	68515	83141.3	81510.7	66847	14282.4	6831	0.68883
161968	98921.9	107304	99532.4	98762.3	66047	101.2	60.5	0.691153
49620	81139.2	40078	70283.4	84697.3	54383	8652.6	3612.4	0.691153
5879.25	66180.4	5822	3956.7	66335.7	3909	12.1	-25.3	0.693476
49697.2	101529	32079	74604.2	103702	47147	3389.1	1509.2	0.694638
146779	95476.9	100750	262143	80640.1	213043	399.3	200.2	0.694638
8313.75	71380.8	7633	3235.1	72163.2	2938	-1.1	-20.9	0.698123
144038	93727.2	100714	146956	108386	88857	332.2	181.5	0.698123
144978	96811.5	98142	77218.9	92526	54694	41.8	14.3	0.701608
136632	96748	92553	121593	99789.8	79855	655.6	278.3	0.703931
9211.5	64269.7	9393	5343.8	63089.8	5551	67.1	132	0.708577
109350	90722.6	78992	82074.3	88135.5	61029	71.5	84.7	0.708577
130763	90351.9	94848	48376.9	92475.5	34284	112.2	11	0.713224
118349	96563	80322	91899.5	100183	60117	94.6	86.9	0.713224
74985	138930	35372	262143	138222	124291	14259.3	7019.1	0.714385
11144.2	68257	10700	39517.5	71567.7	36187	17.6	6.6	0.715547
158608	108244	96029	218338	108396	132007	1095.6	448.8	0.716708
117628	91540.5	84213	80694.9	90209.1	58624	159.5	102.3	0.71787
115936	87354.6	86979	45302.4	87514.8	33925	29.7	7.7	0.71787
262143	155600	110410	262143	90854.2	189092	4115.1	3268.1	0.719032
134293	90908.2	96812	67609.3	99924.3	44342	15.4	-19.8	0.719032
197808	145904	88850	262143	166432	103224	2372.7	1348.6	0.720193
16202.2	70240.8	15117	58939.1	82016.2	47096	52.8	41.8	0.720193
262143	125613	136768	262143	92807.6	185112	1293.6	621.5	0.723678
136022	94831	94002	76014.4	88406	56350	29.7	11	0.72484
60738.8	76408.5	52096	67397	76307.9	57883	3356.1	1604.9	0.72484
9663.75	66553.5	9516	15570.5	71699.6	14232	-31.9	6.6	0.728324
52668	91378.8	37773	236930	132052	117586	4073.3	2600.4	0.734133
151798	101879	97647	148608	97263.2	100132	383.9	234.3	0.734133
116252	92500.5	82364	72431.7	84595.1	56113	250.8	108.9	0.736456
132740	88994.5	97750	56169.3	86880.1	42370	30.8	12.1	0.742264
140179	91055.3	100892	86125.6	88044	64108	80.3	85.8	0.745748
20094.8	72843.1	18079	20177.3	68246.3	19376	15.4	6.6	0.750395
124314	87264.8	93360	43906.5	89565.1	32127	-18.7	-11	0.75388
162404	100393	106017	80237.3	105910	49650	188.1	73.7	0.755041
139294	94854.6	96240	116252	95753.4	79566	62.7	-4.4	0.758526
6349.5	68768.9	6051	41906.7	69434.1	39554	336.6	127.6	0.759688
138263	91100.5	99464	58128.4	87396	43589	29.7	-13.2	0.760849
6267.75	65460.3	6275	2444.2	65247.7	2455	50.6	47.3	0.760849
114448	100701	74482	103918	99561.1	68404	114.4	90.2	0.764334
107949	129999	54420	139887	141673	64710	9449	6333.8	0.764334
190961	119564	104671	212835	149186	93496	561	247.5	0.765496
144638	97817.6	96905	141538	111430	83244	70.4	29.7	0.766657
89075.2	103537	56382	242241	121935	130196	17508.7	8438.1	0.767819
262143	153785	111713	262143	81554.2	210655	7189.6	3319.8	0.768981
121426	93819.4	84820	82706.8	86385.7	62745	104.5	77	0.768981
152745	97476	102695	147728	102729	94243	167.2	77	0.772465
108668	85344.2	83446	72746.3	78650.9	60616	937.2	810.7	0.774789
13613.2	73780.8	12092	6059.9	67039.4	5924	-27.5	18.7	0.777112
13409.2	68698.3	12792	20370.9	77053.4	17326	24.2	-12.1	0.788728
10431	64242.7	10641	8265.4	62825.5	8622	95.7	114.4	0.795697
262143	161257	106537	177537	177464	65563	5795.9	3012.9	0.798021
16533	69589.4	15570	15103	69293.6	14284	42.9	45.1	0.808475
5310.75	68378.2	5090	17464.7	69439.2	16483	1988.8	819.5	0.809637
6884.25	65931.1	6843	4559.5	67345.4	4437	-18.7	19.8	0.809637
25257	86989.8	19028	69031.6	86720.9	52168	1931.6	1053.8	0.810798
161514	100349	105482	125811	105139	78422	111.1	91.3	0.817768
17457	65419.8	17488	5962	63605	6143	129.8	281.6	0.818929
39136.5	72298.2	35476	41864.9	76576.5	35829	7084	3209.8	0.822414
6126	68639.7	5849	10651.3	66920.1	10431	854.7	361.9	0.824737
6934.5	68022.7	6681	4475.9	66110.6	4437	41.8	22	0.827061
186549	105057	116372	223150	110354	132523	5093	2448.6	0.828222
20436	66707.9	20077	13202.2	67839.1	12754	2504.7	1119.8	0.831707
9889.5	71488.9	9066	6425.1	70074.1	6009	39.6	23.1	0.835192
12919.5	69027.6	12266	5098.5	72527.7	4607	-36.3	36.3	0.841
133645	97614.3	89726	161955	97261.9	109127	212.3	139.7	0.846808
90600	86914.5	68315	131700	83747.2	103061	10587.5	4928	0.847969
142258	92585.6	100696	66669.9	95721	45646	59.4	42.9	0.850293
262143	112385	152865	262143	68990.2	249018	8596.5	4951.1	0.853778
143365	105715	88876	233004	93696.9	162974	322.3	96.8	0.854939
132842	97073.6	89684	94944.3	91259.7	68182	69.3	39.6	0.857262
7626.75	65166.5	7670	8923.2	64589.2	9054	24.2	33	0.858424
5867.25	65572.3	5864	6355.8	65348.9	6374	-31.9	-14.3	0.859586
144283	95364.9	99153	83671.5	98905.1	55442	96.8	69.3	0.861909
113788	105472	70703	262143	75822.2	226580	30500.8	14802.7	0.864232
103984	86073.3	79173	53604.1	79107.3	44408	92.4	49.5	0.866555
120240	93354.4	84410	119974	100846	77966	223.3	104.5	0.866555
93325.5	87385.2	69991	140836	84788	108858	10269.6	4726.7	0.87004
109690	88904.3	80858	31919.8	84558.6	24739	56.1	-22	0.871202
123961	87566.5	92774	36577.2	87748.9	27318	24.2	8.8	0.873525
143947	94610.4	99711	98290.5	92298	69791	249.7	179.3	0.875848
12897	80696.8	10474	42295	77432.3	35797	1017.5	452.1	0.878171
73547.2	91017.1	52957	77544.5	84305.8	60280	996.6	1027.4	0.880494
4986.75	64485.3	5068	4073.3	66787	3997	-47.3	-2.2	0.885141
15914.2	67226.8	15514	14802.7	66336.8	14624	226.6	108.9	0.886302
6408	66103.4	6353	17218.3	66557.7	16954	-23.1	9.9	0.886302
131804	92123.6	93764	52151	93547.8	36535	24.2	-18.7	0.886302
114956	94034.6	80117	76793.2	86504	58179	117.7	2.2	0.888626
138024	120554	75033	161566	120663	87752	181.5	8.8	0.888626
115958	91926.1	82669	159789	89932.8	116442	7670.3	3779.6	0.890949
124855	89073.6	91862	106311	91028.9	76538	55	11	0.897918
155429	98360.5	103560	160528	88287.2	119161	188.1	71.5	0.89908
12721.5	66141.7	12605	7063.1	68312.8	6776	-13.2	-25.3	0.89908
53567.2	95419.6	36791	115345	90762.5	83286	15059	7213.8	0.89908
214512	136128	103272	210324	121520	113428	529.1	277.2	0.902565
26679	98470.1	17756	65066.1	95594.2	44607	3114.1	2269.3	0.907211
127388	95287.5	87614	104012	84468.3	80699	705.1	359.7	0.908373
157789	96447.8	107217	92871.9	108037	56337	139.7	56.1	0.908373
110138	88154.7	81879	42964.9	85289.5	33014	9.9	71.5	0.914181
8552.25	65020.9	8620	5936.7	66861.6	5819	158.4	95.7	0.914181
81850.5	84352.7	63592	80004.1	80536.2	65103	7827.6	3619	0.915342
7491.75	64272.7	7639	4512.2	64565.8	4580	209	180.4	0.917666
8553	70462.5	7955	89375	79711.5	73481	718.3	290.4	0.917666
162192	100442	105826	195252	102731	124559	701.8	308	0.924635
5147.25	64204.4	5254	2763.2	65069.7	2783	-18.7	-18.7	0.924635
9140.25	65724.8	9114	3553	69094.8	3370	-17.6	28.6	0.926958
109430	87249.2	82197	80268.1	90989.2	57814	128.7	39.6	0.931605
255974	133857	125324	199817	137974	94911	672.1	305.8	0.932766
54423.8	123220	28946	126215	124055	66677	12743.5	6274.4	0.933928
124269	90231.3	90258	102688	89508.4	75186	1848	794.2	0.936251
23265	74208.9	20546	38229.4	83352.3	30058	55	45.1	0.942059
6780	64089.7	6933	4519.9	63729.8	4648	46.2	9.9	0.944382
169822	97647.6	113976	84059.8	99272.8	55493	127.6	61.6	0.946706
84912.8	79472.8	70022	90112	75449.5	78272	5353.7	2506.9	0.949029
113373	93554.6	79419	57635.6	89841.5	42043	-6.6	-15.4	0.949029
21936	69874.5	20574	14042.6	77951.5	11806	18.7	15.4	0.95019
78434.2	105850	48562	120362	123179	64037	16016	8342.4	0.951352
20149.5	69242.2	19071	55520.3	93046.4	39105	51.7	3.3	0.951352
119570	99774.7	78538	136524	106179	84266	425.7	243.1	0.953675
133027	91240.6	95550	104201	83386.1	81895	3.3	-4.4	0.953675
57684	79398	47613	52322.6	75868.2	45197	2666.4	1678.6	0.954837
134173	91312.8	96297	60836.6	92563.5	43073	-14.3	11	0.95716
177278	112688	103100	173654	114787	99145	203.5	78.1	0.959483
260839	137908	123955	262143	109783	156489	13442	6693.5	0.959483
4743	62006.2	5013	3397.9	66612.3	3343	50.6	119.9	0.96413
130198	95747	89117	111430	117028	62401	958.1	430.1	0.968776
6532.5	65410.8	6545	3472.7	70221.2	3241	-14.3	1.1	0.968776
9900.75	65806.9	9860	13877.6	67140.3	13546	80.3	27.5	0.968776
127898	95174.7	88069	102720	90130.8	74690	19.8	57.2	0.969938
16374	68655.6	15630	42643.7	73069.7	38247	42.9	37.4	0.971099
200104	110535	118641	188168	106116	116210	245.3	95.7	0.972261
262143	144076	119241	262143	71741.9	239467	2824.8	1218.8	0.974584
53101.5	96824.3	35942	94651.7	98775.4	62800	5413.1	3688.3	0.974584
8231.25	65323.7	8258	3450.7	64760.9	3492	14.3	17.6	0.983877
13954.5	70893.2	12900	8397.4	70150.7	7845	35.2	30.8	0.9862
6386.25	63985.5	6541	4021.6	63584.9	4145	15.4	0	0.995493
12345	66659.1	12137	4919.2	64245.7	5018	31.9	9.9	0.997816
151511	96171.7	103247	74100.4	97231.8	49945	52.8	14.3	1.00014
262143	143402	119802	242424	163245	97323	4005.1	1720.4	1.00246
139699	104033	88004	86673.4	104564	54323	1019.7	886.6	1.00246
104074	87539.3	77915	122678	82420.5	97546	9326.9	4559.5	1.00362
137050	95674.6	93878	100591	89104.5	73984	3137.2	1207.8	1.00362
155231	96576.2	105339	117223	99364.9	77314	350.9	126.5	1.00479
262143	111177	154526	262143	76691.4	224012	3729	1592.8	1.00595
15767.2	71863.3	14379	41360	96000.3	28235	102.3	19.8	1.00827
97700.2	83766.8	76437	117205	77014	99737	10512.7	4968.7	1.01756
56527.5	84512.1	43835	41071.8	87409.3	30794	-12.1	3.3	1.01756
130840	90063.9	95207	59818	89411.2	43845	916.3	409.2	1.01872
127534	90278.3	92581	52570.1	90250.8	38174	28.6	-25.3	1.01989
10417.5	71842.7	9503	77278.3	78885.2	64201	832.7	346.5	1.02105
23000.2	79208.8	19030	11588.5	80699.6	9411	30.8	7.7	1.02686
134123	87835.8	100072	58558.5	83294.1	46074	-14.3	15.4	1.02802
29868	72035.8	27173	43180.5	70115.9	40360	726	408.1	1.03034
116333	87334.2	87297	44499.4	87952	33158	137.5	36.3	1.03499
11733.8	67763.8	11348	7707.7	67136.1	7524	35.2	23.1	1.03499
5065.5	63853.2	5199	9359.9	65214.8	9406	128.7	61.6	1.0466
6881.25	66436.3	6788	3260.4	64926.6	3291	-6.6	-37.4	1.04893
8678.25	80489.4	7066	4681.6	79055.2	3881	-46.2	12.1	1.04893
14926.5	70477.2	13880	16187.6	151358	7009	82.5	18.7	1.05009
116257	89104.9	85506	53560.1	91600.1	38320	167.2	149.6	1.05125
9448.5	63817.1	9703	7646.1	65820.9	7613	904.2	431.2	1.0559
72467.2	85109.8	55801	227053	95281.8	156170	13087.8	6594.5	1.05706
5196	62966.9	5408	2021.8	61513.8	2154	13.2	70.4	1.05938
83608.5	83298.4	65780	112116	89423.5	82167	5784.9	2701.6	1.05938
72495	76550.5	62064	82734.3	72583.7	74701	5481.3	2418.9	1.06751
111171	92028.4	79168	180696	86534.6	136848	21963.7	10222.3	1.06867
6598.5	64055.6	6751	2720.3	67478.3	2642	27.5	8.8	1.06984
143420	92436.2	101683	86286.2	92935.6	60847	40.7	17.6	1.07332
173479	115638	98316	226704	96955.8	153238	5493.4	3206.5	1.07564
127270	91074.1	91582	74033.3	108591	44680	151.8	61.6	1.07681
177797	121841	95634	262143	120822	142191	5089.7	2303.4	1.08029
17071.5	90203.8	12403	125686	116317	70815	110	22	1.08261
15702	68892.4	14937	5731	69130.6	5433	-13.2	13.2	1.08377
151280	100861	98297	81980.8	106826	50294	30.8	-4.4	1.09074
8320.5	68832.7	7922	8308.3	68923.1	7900	3.3	29.7	1.09074
69463.5	82489.7	55187	79917.2	78759.9	66499	4142.6	2351.8	1.09074
257126	147249	114439	220970	142187	101848	543.4	234.3	1.09423
124942	94501	86647	84029	95622.9	57590	29.7	-14.3	1.09539
109418	81867.3	87591	39475.7	85846.8	30136	31.9	19.8	1.09539
168408	117019	94316	259074	125052	135773	5096.3	3187.8	1.09539
9960.75	73174.3	8921	21138.7	74181.9	18675	1059.3	537.9	1.10352
68484	95090.3	47199	167941	94386.4	116608	6352.5	3627.8	1.10933
138013	97607.6	92665	116519	114252	66836	102.3	96.8	1.11165
17892	65627.7	17867	15015	64922	15157	1229.8	523.6	1.11165
168298	100125	110158	162953	107835	99034	50.6	41.8	1.12559
133242	94171.5	92726	76221.2	94504.7	52857	89.1	18.7	1.12792
262143	117623	146058	262143	131975	130175	7019.1	4869.7	1.12792
5126.25	63375.6	5301	2147.2	64050.5	2197	-2.2	-1.1	1.12908
141971	94641.7	98310	85104.8	107868	51706	2091.1	1007.6	1.13256
14181	66769.6	13919	10923	69750.5	10263	-6.6	36.3	1.13721
21444	84304.4	16670	73346.9	91392.2	52596	3337.4	1397	1.13721
9773.25	63547.9	10079	10716.2	65476.1	10726	154	79.2	1.13837
9360	64427.8	9521	5289.9	65908.5	5260	275	200.2	1.13953
240997	136971	115309	191634	123693	101533	421.3	268.4	1.14185
37671	71763.5	34402	18187.4	76030.5	15677	257.4	127.6	1.14418
17631.8	70239.8	16451	5656.2	70499.2	5258	-3.3	44	1.1465
6651.75	67035.1	6503	51333.7	67167.2	50087	61.6	5.5	1.1465
139370	95426.7	95715	86490.8	114089	49683	385	238.7	1.14766
127714	92540.3	90446	70295.5	90513.9	50897	73.7	15.4	1.14999
168930	102272	108251	163786	102971	104242	309.1	160.6	1.15115
258854	164565	103085	262143	71350.6	240780	5133.7	2707.1	1.15231
107140	82977	84620	65389.5	85901.5	49887	75.9	42.9	1.15347
79256.2	76628.9	67783	72887.1	75193.3	63526	689.7	1280.4	1.15463
119554	91188.2	85922	128510	78215.5	107677	469.7	174.9	1.15812
9293.25	63654.1	9568	6980.6	62064.9	7371	585.2	277.2	1.16044
176192	103642	111412	160699	97745.3	107745	108.9	-5.5	1.16044
133316	93244	93700	71935.6	95527.4	49351	2.2	37.4	1.16276
56252.2	86611.9	42564	92249.3	91935.1	65760	5899.3	3472.7	1.16509
139163	91123.7	100086	78324.4	88981.4	57687	135.3	4.4	1.16973
125045	87394.3	93770	65981.3	84917.1	50922	68.2	68.2	1.16973
11221.5	70005.9	10505	3242.8	65350.6	3252	31.9	27.5	1.17206
182558	166298	71944	198678	177672	73284	16453.8	7304	1.17322
103142	85402	79149	34980	80287.5	28553	138.6	22	1.17554
63000.8	89977.9	45887	72308.5	87171.4	54362	3307.7	1552.1	1.17554
115641	87149	86962	62795.7	83982.2	49003	3.3	-79.2	1.1767
56349	87325	42289	79556.4	84723.6	61539	6292	3199.9	1.1767
6035.25	68465.7	5777	8251.1	65189.2	8295	875.6	469.7	1.1767
6310.5	76219.1	5426	262143	68783.9	249765	36.3	6.6	1.17786
156261	103823	98636	144471	119362	79322	166.1	68.2	1.18019
5202.75	64260.7	5306	2853.4	64460.7	2901	-5.5	27.5	1.18019
208554	107046	127681	230893	106499	142084	259.6	137.5	1.18251
229024	114795	130749	214267	120215	116809	97.9	121	1.186
121670	95683.5	83335	105293	99833.5	69120	49.5	2.2	1.186
83452.5	82353	66411	109144	80645.7	88695	7747.3	4000.7	1.18948
9110.25	65329.8	9139	3258.2	72333.8	2952	-27.5	-35.2	1.1918
174705	106470	107537	157733	104030	99368	31.9	62.7	1.19297
139328	102216	89330	103188	93292.7	72487	11	29.7	1.19297
36687	104882	22924	61601.1	104555	38612	6386.6	3934.7	1.19529
40327.5	74469	35490	58150.4	73894.2	51573	2057	873.4	1.19645
180401	106286	111235	169064	92937.4	119218	1142.9	425.7	1.19645
14367	71055.5	13251	33873.4	74362	29853	2350.7	943.8	1.19877
7691.25	68765.9	7330	7463.5	72302.7	6765	12.1	13.2	1.2011
121218	93470.4	84991	53934.1	106571	33167	15.4	6.6	1.2011
16506.8	79783.6	13559	52907.8	74560.6	46504	335.5	124.3	1.2011
132490	101799	85294	149389	104008	94131	5296.5	2923.8	1.20342
239252	131818	118949	152480	154183	64812	10784.4	4838.9	1.20342
262143	147710	116308	257230	174302	96716	1060.4	547.8	1.20574
129454	88042.7	96361	84918.9	89820	61960	48.4	-8.8	1.20807
128939	92697	91159	100770	101935	64787	167.2	52.8	1.20807
262143	100458	171014	262143	68367.5	251286	1970.1	875.6	1.20923
5540.25	62752.5	5786	4393.4	62093.1	4637	42.9	116.6	1.21387
125849	89828.1	91816	64971.5	97794.5	43540	62.7	9.9	1.21504
63734.2	77443	53935	62480	75620.3	54148	2986.5	1294.7	1.21968
115237	90109.4	83811	45655.5	82193.2	36403	33	26.4	1.21968
160442	101155	103946	133338	115433	75701	227.7	144.1	1.22084
114964	94345.2	79859	93704.6	88817.6	69142	559.9	193.6	1.22317
69176.2	82653.3	54850	122176	132862	60265	8004.7	4088.7	1.22317
123544	90027.8	89934	71095.2	83514.9	55790	37.4	-13.2	1.22549
227451	122751	121435	225688	136327	108494	466.4	269.5	1.22781
9716.25	65720.3	9689	11291.5	67260.5	11002	112.2	95.7	1.22781
18936	69785.2	17783	5650.7	70538	5250	2.2	0	1.23827
156587	99295.6	103349	106923	103991	67384	210.1	85.8	1.23827
51135.8	82518.3	40612	68447.5	82044.4	54675	6559.3	2855.6	1.23827
18814.5	70310	17537	7713.2	68365.2	7394	-20.9	-37.4	1.24175
169997	106436	104673	198427	120728	107714	958.1	544.5	1.24988
11733.8	69654.3	11040	5194.2	67729.2	5026	27.5	6.6	1.25105
44731.5	70801.2	41405	44432.3	71166.4	40917	3460.6	1433.3	1.25569
226569	129734	114453	262143	111509	154067	9475.4	5074.3	1.25569
17195.2	66974.2	16826	15237.2	64729.7	15427	1109.9	431.2	1.25569
144352	100205	94409	88585.2	95366.3	60876	-24.2	0	1.25685
74844	92287.3	53149	149786	90668.2	108267	13036.1	6707.8	1.25918
123826	90221.8	89946	49949.9	88631.5	36934	59.4	29.7	1.25918
122126	93841.7	85289	83823.3	89790	61181	119.9	72.6	1.2615
37423.5	102511	23925	79871	102351	51142	7519.6	4154.7	1.26615
82562.2	99543.7	54356	262143	91487.5	187783	9274.1	4910.4	1.26847
62842.5	76380.7	53920	65621.6	76004.8	56583	10311.4	4769.6	1.26847
108920	89663.5	79611	53194.9	86785.7	40170	146.3	72.6	1.26847
31645.5	69121.4	30004	31123.4	69824.2	29212	459.8	284.9	1.26847
5052	62398.8	5306	3488.1	62922.1	3633	161.7	90.2	1.26847
85974.8	106765	52774	115210	112685	67004	6397.6	3928.1	1.27079
39706.5	80566.1	32299	54784.4	81663.8	43965	3907.2	2498.1	1.27195
262143	103729	165622	262143	68368.1	251284	3366	1767.7	1.27312
262143	153295	112070	262143	82233.1	208916	11743.6	6044.5	1.27544
138322	94116.4	96318	94241.4	105283	58663	188.1	56.1	1.2766
262143	108525	158303	262143	68368.1	251284	2146.1	933.9	1.2766
93096	96199.1	63422	147770	103116	93916	4911.5	2227.5	1.28125
7104.75	70345.5	6619	42606.3	81080.4	34438	84.7	51.7	1.28589
145707	98782	96668	104246	87954.4	77675	69.3	52.8	1.28938
5682.75	66350.4	5613	2266	66090.2	2247	-8.8	5.5	1.2917
15342	77087.6	13043	4739.9	72022.7	4313	33	-23.1	1.2917
135625	94877.4	93682	195439	128300	99831	359.7	148.5	1.29519
10284.8	78192.7	8620	52635	77699.9	44395	46.2	9.9	1.31261
59463	114348	34080	219122	134832	106506	8824.2	4639.8	1.32306
17019	70285.3	15869	7461.3	72830.5	6714	6.6	0	1.32655
13396.5	70382.6	12474	11352	69083.9	10769	31.9	23.1	1.32655
135880	91745.2	97063	104317	98761.2	69223	371.8	187	1.32771
130504	91539.2	93432	51199.5	92387.2	36319	3.3	4.4	1.32887
127999	92663.3	90527	66143	101085	42882	84.7	6.6	1.33352
115405	88013.4	85932	72284.3	88450.4	53558	55	53.9	1.33468
12405.8	70148.7	11590	8127.9	67864.7	7849	72.6	-34.1	1.33584
7133.25	66898.2	6988	7108.2	69643.1	6689	-3.3	17.6	1.33584
10699.5	65606.5	10688	9920.9	65621.3	9908	75.9	14.3	1.33584
30804	74400	27134	24764.3	84169.3	19282	72.6	29.7	1.33817
4977	64871.3	5028	6942.1	64901.2	7010	588.5	264	1.33933
51138	90597.4	36992	99657.8	103829	62903	8048.7	4482.5	1.33933
51151.5	84807.3	39528	65967	82031.3	52702	799.7	1040.6	1.34165
10805.2	63818.8	11096	5760.7	63848	5913	63.8	146.3	1.34281
65476.5	87080.5	49277	91188.9	87051.3	68651	4964.3	2202.2	1.3463
31101	84542.5	24109	33104.5	92030.9	23574	3558.5	2305.6	1.34862
47427.8	75394.8	41226	54508.3	73834.4	48382	2871	1267.2	1.34862
156708	101986	100700	96342.4	94695.2	66676	3034.9	1216.6	1.35094
191142	117811	106329	136010	144740	61583	8957.3	3823.6	1.35094
97435.5	84216.3	75823	121422	80543.5	98798	2759.9	1721.5	1.3521
51168	85719.5	39120	65385.1	118069	36293	8784.6	4783.9	1.35559
98572.5	91217.8	70820	72513.1	86388.3	55010	112.2	46.2	1.35675
37584.8	99921.1	24651	87705.2	113113	50815	10232.2	5438.4	1.35907
128219	93005.8	90349	55739.2	93194	39197	42.9	-20.9	1.36024
15697.5	67481.2	15245	20001.3	67949.1	19291	130.9	101.2	1.36024
6148.5	69798.7	5773	9897.8	110920	5848	173.8	28.6	1.36256
41030.2	105636	25455	76632.6	101705	49380	6268.9	3588.2	1.36256
11140.5	67904	10752	28656.1	69952.2	26847	51.7	51.7	1.36488
225418	109813	134529	224116	106228	138266	147.4	106.7	1.36953
51717.8	82788.8	40940	84562.5	81721.9	67814	3538.7	2051.5	1.37185
129290	90536.4	93588	69680.6	92841.4	49187	-9.9	4.4	1.37301
262143	106428	161422	262143	68368.6	251282	1969	828.3	1.37301
26720.2	105567	16588	80361.6	113931	46226	3810.4	2282.5	1.37766
11001.8	64439.2	11189	7217.1	64588.3	7323	155.1	137.5	1.37882
53119.5	122834	28341	150427	145802	67615	8108.1	4197.6	1.37882
155756	103535	98591	125745	93802.7	87853	171.6	41.8	1.38114
68521.5	101531	44229	166978	111506	98139	529.1	517	1.38114
112125	89884.3	81752	40751.7	86945.5	30717	-56.1	-41.8	1.38231
124508	97313.9	83850	75043.1	89635.4	54867	36.3	20.9	1.38347
10206	69276.1	9655	9480.9	72679.9	8549	28.6	44	1.38347
6063	63964.1	6212	5570.4	66934.7	5454	26.4	95.7	1.38347
96274.5	89766.9	70287	141012	85019.7	108697	12226.5	5146.9	1.38463
68326.5	82547	54246	69148.2	79360	57103	1398.1	1145.1	1.38695
42226.5	77352.3	35776	41806.6	74973.7	36544	2871	1399.2	1.3916
19045.5	70934.6	17596	14620.1	74831.5	12804	8.8	16.5	1.39508
9664.5	65175.2	9718	11513.7	64196.2	11754	176	69.3	1.40205
17133	71764.6	15646	35042.7	74918.7	30654	990	482.9	1.40438
11352.8	73599.1	10109	8701	73530.5	7755	23.1	14.3	1.40438
7233.75	66930.8	7083	4688.2	66031.8	4653	-11	-3.3	1.40554
68460	112624	39837	188676	114388	108098	911.9	680.9	1.40902
150528	94855.8	104000	90921.6	95742.6	62236	122.1	59.4	1.41251
110904	87110.1	83437	30147.7	87253.1	22644	48.4	13.2	1.41367
128060	87790.5	95597	142547	88788.3	105216	193.6	126.5	1.41367
138508	112644	80584	262143	90205	190453	13488.2	6166.6	1.41483
14445	69373.3	13646	9208.1	73646.8	8194	19.8	19.8	1.41715
130098	93222.2	91460	117030	87544.5	87609	458.7	195.8	1.41832
60002.2	96510.2	40745	108485	93112.4	76356	7595.5	4118.4	1.4218
77115	101032	50022	171263	149016	75320	12445.4	7162.1	1.42296
22869	69842.2	21459	11580.8	71532.4	10610	224.4	315.7	1.42412
76988.2	78794.1	64034	81195.4	79448.5	66977	1395.9	1452	1.42412
262143	106635	161109	262143	73939	232351	702.9	360.8	1.42529
63519.8	86868.6	47921	81823.5	94055.5	57013	6641.8	3137.2	1.42529
125925	87815.3	93977	55137.5	83655.3	43195	36.3	67.1	1.42645
4892.25	63602.2	5041	3899.5	66638.2	3835	20.9	20.9	1.43226
116942	91169.4	84062	71027	93225.2	49931	64.9	33	1.43922
52127.2	86747.7	39381	43491.8	93433.4	30506	161.7	50.6	1.43922
262143	149596	114841	249737	130380	125531	526.9	298.1	1.44387
262143	128681	133507	262143	86593.1	198397	16580.3	8230.2	1.44736
131812	91321.5	94594	70910.4	103136	45059	-6.6	37.4	1.44852
51448.5	74134.9	45481	42555.7	71659.9	38919	8261	3404.5	1.45084
144404	96613	97954	108980	101808	70153	125.4	50.6	1.45316
18909	68746.3	18026	8257.7	66459.1	8143	-26.4	-9.9	1.45665
156694	107836	95229	169179	106646	103964	409.2	222.2	1.4613
12963	66163.8	12840	31065.1	71257	28571	52.8	77	1.46362
6167.25	63420.2	6373	1720.4	68623.3	1643	-9.9	-40.7	1.46594
112055	92844.8	79096	196792	91531.5	140902	18003.7	7989.3	1.46827
58598.2	81227.9	47278	49289.9	83564.3	38656	323.4	876.7	1.4764
88594.5	84134.6	69010	126480	82793.2	100117	12986.6	5701.3	1.47872
7342.5	67451.4	7134	6498.8	73596.9	5787	-6.6	-14.3	1.48569
124931	97662	83835	75086	91470.5	53797	103.4	88	1.48569
17743.5	69752.1	16671	10479.7	68046.9	10093	-8.8	6.6	1.48569
17540.2	69773.5	16475	25745.5	69280.5	24354	16.5	-4.4	1.49034
10534.5	66736.5	10345	14201	65077.7	14301	248.6	132	1.49034
137981	98041.3	92234	129568	99653.4	85209	123.2	85.8	1.49847
60282	82180	48073	62205	79063.4	51562	3733.4	1762.2	1.49963
98910.8	95963.2	67549	192514	93620.8	134763	6377.8	3098.7	1.50079
81245.2	78744.8	67617	79260.5	78386.2	66267	9432.5	4640.9	1.50311
83790.8	83746	65571	81378	90163.8	59150	8167.5	3796.1	1.50311
16999.5	69434.7	16045	20764.7	103738	13118	-16.5	0	1.50544
7988.25	66529.2	7869	12353	74122.5	10922	476.3	276.1	1.5066
5742	68419.6	5500	17153.4	85164	13200	1074.7	462	1.50776
110752	88507.4	82007	108730	86811.9	82082	8650.4	4329.6	1.50776
34210.5	90174.9	24863	97329.1	102339	62328	2583.9	1823.8	1.51008
119231	89827.8	86988	39644	81804.4	31760	3.3	-12.1	1.51124
5784	64863.1	5844	9424.8	65388.9	9446	6.6	7.7	1.51241
168836	101845	108644	140391	92703.6	99248	-8.8	37.4	1.51241
149714	94761.2	103541	73642.8	97903.6	49296	1.1	95.7	1.51241
18429.8	65503.1	18439	10510.5	65142.4	10574	171.6	207.9	1.51473
6489.75	63650.4	6682	7737.4	63968.5	7927	7.7	18.7	1.51705
147332	98651	97876	142400	89870.8	103842	345.4	167.2	1.51821
129048	95243	88797	85479.9	90005.2	62241	403.7	181.5	1.52286
262143	144945	118526	262143	162900	105462	380.6	101.2	1.52635
60378.8	73712.9	53681	53670.1	70493.1	49896	4677.2	2493.7	1.52635
91040.2	115929	51466	262143	127019	135254	18042.2	9024.4	1.52867
130133	90096.2	94659	70821.3	85834.8	54073	9.9	26.4	1.52867
256576	141509	118826	260930	138779	123220	213.4	42.9	1.53099
262143	134682	127558	247504	166760	97268	251.9	60.5	1.53215
134122	93187.9	94324	96351.2	105176	60037	1400.3	590.7	1.5368
140024	95965.2	95624	92799.3	103569	58721	39.6	44	1.53796
57855	90230.7	42021	107987	98005	72211	8022.3	4351.6	1.54028
9441	83273.9	7430	70841.1	92828.7	50013	425.7	265.1	1.54028
63641.2	84377.8	49430	79797.3	82457.1	63422	8586.6	3659.7	1.54145
9271.5	66059.7	9198	3421	64759.9	3462	13.2	14.3	1.5519
27829.5	69192.1	26359	50810.1	71421.6	46623	236.5	105.6	1.55422
17237.2	69287.3	16304	22267.3	70118.7	20812	162.8	114.4	1.55539
152925	100334	99887	120295	86980.5	90637	170.5	-6.6	1.56235
13485.8	64648	13671	4231.7	62209.2	4458	44	251.9	1.56584
6483	64228.3	6615	4027.1	69489.2	3798	3.3	-17.6	1.57165
121642	88549.8	90028	74296.2	88617.3	54945	93.5	53.9	1.57513
176436	107109	107955	154041	122844	82179	188.1	61.6	1.57629
133855	97188.2	90261	131734	87419.7	98757	217.8	44	1.57978
10008	65424.9	10025	11627	67828.7	11234	136.4	140.8	1.57978
131475	116219	74139	262143	88535.6	194044	14357.2	8115.8	1.58559
8357.25	74103.7	7391	88701.8	80087.6	72585	24.2	57.2	1.58791
9443.25	63461.1	9752	8873.7	63983.6	9089	177.1	67.1	1.59023
113846	92421.8	80728	76991.2	96367.3	52359	17.6	22	1.59023
119481	94375.2	82970	78409.1	91779.1	55989	15.4	16.5	1.59256
142671	95412.9	97996	116247	95932.2	79414	168.3	73.7	1.59256
127640	90653.7	92274	75519.4	95251	51960	118.8	46.2	1.59372
55639.5	77064.6	47316	39101.7	76691.5	33414	7056.5	3669.6	1.59953
131882	93019.4	92916	86339	86954.6	65072	91.3	41.8	1.59953
104710	89729.7	76477	218292	90209.5	158586	19368.8	9134.4	1.60185
131948	89352.5	96778	68499.2	90410.7	49653	141.9	92.4	1.60301
140402	96217.8	95631	162720	96233.3	110814	115.5	82.5	1.60998
19914	70041.5	18633	8840.7	69453.9	8342	15.4	60.5	1.60998
5696.25	74305.2	5024	2819.3	85067.1	2172	6.6	-27.5	1.6123
59669.2	90146.9	43379	91716.9	86131.3	69786	2443.1	2212.1	1.6123
102850	81288.1	82920	160557	75556.8	139263	15140.4	6494.4	1.61347
114824	100206	75096	100994	106859	61939	11178.2	5115	1.61347
104420	92010.6	74375	171643	98491.3	114211	10257.5	4485.8	1.61463
74580.8	108385	45096	119649	105174	74556	11449.9	6879.4	1.61579
262143	106866	160761	262143	68368.9	251281	3609.1	1630.2	1.61695
21231	65591.6	21213	18184.1	64521.6	18470	121	231	1.61927
106482	96631.1	72217	145093	93755.1	101422	2549.8	1489.4	1.62276
14232.8	72100	12937	21655.7	85279.9	16642	51.7	49.5	1.62508
148777	89656.5	108751	71154.6	86368.1	53992	-11	-36.3	1.62624
6378.75	66376.3	6298	3351.7	65335.2	3362	42.9	-13.2	1.6274
119769	93427.1	84014	74613	92144.6	53067	444.4	180.4	1.63321
7030.5	73414.7	6276	18058.7	109522	10806	91.3	44	1.6367
117311	87823	87541	78699.5	82851.2	62252	199.1	20.9	1.63786
54997.5	81834.4	44044	82885	81009.8	67053	6220.5	2519	1.63902
119223	89528.2	87273	42675.6	93729.3	29839	-49.5	31.9	1.64018
189025	107117	115649	125094	114700	71475	12079.1	5407.6	1.64599
28072.5	72528.6	25366	15313.1	74074.4	13548	13.2	78.1	1.64599
67420.5	90999.3	48555	116239	103785	73400	7129.1	3919.3	1.64715
157163	95472.4	107883	262143	104616	164217	473	253	1.64947
78144.8	86419.3	59261	135548	83148.4	106836	3920.4	2046	1.64947
133496	95287.9	91814	121522	89818.3	88669	446.6	238.7	1.65064
36651.8	78159.9	30732	46750	84516.5	36251	5723.3	3230.7	1.6518
104962	90186.9	76273	49824.5	85452.2	38212	325.6	140.8	1.65296
174252	117640	97074	188992	109586	113023	9154.2	4202	1.65296
262143	126702	135592	222091	185430	78493	171.6	132	1.65296
113974	91331.2	81784	94633	94729.9	65469	388.3	156.2	1.65528
211329	126564	109428	183807	112770	106819	328.9	103.4	1.65877
251983	146082	113046	262143	68369.2	251280	2493.7	1108.8	1.65877
19533.8	74841.5	17105	61482.3	92453.4	43582	405.9	199.1	1.65993
257193	151205	111474	262143	106219	161739	698.5	286	1.66458
200645	118921	110573	233289	99771.8	153238	10276.2	5245.9	1.66922
75174.8	79598.2	61894	82146.9	81370.9	66161	4284.5	2740.1	1.67155
126746	99092.1	83825	248880	95990.6	169919	36702.6	15653	1.67155
12105.8	67074.9	11828	9335.7	67912.6	9009	-25.3	45.1	1.67503
135775	93102	95574	109070	99884.6	71563	133.1	69.3	1.68084
14298.8	69594	13465	5165.6	69528.2	4869	34.1	0	1.68432
151082	115758	85535	262143	105674	162574	446.6	257.4	1.69013
15708	69698	14770	32046.3	76229	27551	7.7	55	1.69129
6612.75	65454.3	6621	5232.7	66795.9	5134	-11	24.2	1.70291
135310	90411.6	98081	75177.3	83538	58977	71.5	31.9	1.70756
32718	75777.7	28296	46978.8	80191.8	38393	5238.2	2220.9	1.71104
132375	96318.7	90069	149726	91536.9	107197	189.2	77	1.7122
142507	101186	92299	144362	110883	85323	1477.3	668.8	1.71452
78347.2	107508	47760	72916.8	130312	36671	8976	5685.9	1.72149
9549	70330.8	8898	22124.3	68062.6	21303	14.3	23.1	1.72614
152967	98567.9	101705	161428	89680.7	117967	248.6	99	1.72614
14182.5	67617.1	13746	5626.5	69889.8	5276	3.3	1.1	1.7273
142220	100972	92308	142414	98710	94552	148.5	92.4	1.72846
13927.5	66634	13698	9974.8	65778.7	9938	18.7	28.6	1.73195
262143	140459	122312	262143	110112	156021	350.9	147.4	1.73543
148124	98053.3	99002	72186.4	96602.3	48972	60.5	49.5	1.73543
6943.5	63705.6	7143	2163.7	64897.1	2185	49.5	-8.8	1.73892
17173.5	76573.9	14698	40835.3	74875	35742	4882.9	2011.9	1.7424
37643.2	79118.3	31181	31408.3	77150.5	26680	756.8	690.8	1.7424
8289	70806.6	7672	11932.8	118615	6593	-12.1	-23.1	1.74473
5772.75	63873.5	5923	3809.3	65610.1	3805	60.5	18.7	1.74589
13947.8	66137	13821	3725.7	68876.6	3545	12.1	-23.1	1.75286
29642.2	69248.7	28053	22855.8	66607.9	22488	743.6	436.7	1.75402
6698.25	65744.6	6677	5066.6	66223.5	5014	8.8	38.5	1.75402
59072.2	79282.4	48830	75552.4	83229.4	59491	5648.5	2882	1.75518
141584	93613.4	99119	133305	100554	86881	511.5	202.4	1.75518
148874	103455	94307	98882.3	117077	55351	287.1	116.6	1.7575
101134	111480	59454	262143	112884	152190	10266.3	6495.5	1.76215
262143	127640	134596	252270	155144	106564	656.7	277.2	1.76331
121791	93279	85568	72821.1	90069.1	52986	111.1	60.5	1.7668
33588	71935.4	30600	16232.7	72143.4	14746	-6.6	13.2	1.76912
262143	143860	119420	232291	133028	114438	789.8	357.5	1.77028
262143	135716	126586	262143	68368.9	251281	13223.1	6805.7	1.77028
36794.2	109027	22117	76759.1	110635	45469	4538.6	2786.3	1.77144
117508	91170.5	84468	53419.3	91123.9	38419	67.1	51.7	1.77841
132547	96030	90457	94558.2	103159	60072	11	-15.4	1.78074
16708.5	71489.7	15317	8978.2	76673.9	7674	-13.2	16.5	1.79003
153694	103380	97432	196338	88787.7	144921	1741.3	806.3	1.79119
108349	99972.4	71027	114161	95175.8	78609	5427.4	3635.5	1.79119
6474.75	63446.4	6688	3724.6	67262.4	3629	-1.1	11	1.79235
12594.8	67336.4	12258	11583	67023.1	11326	430.1	221.1	1.80048
12034.5	66793.1	11808	9245.5	83378.7	7267	11	2.2	1.80281
28695.8	89310.2	21057	41208.2	92171.4	29300	5722.2	3396.8	1.80397
35442.8	77770.7	29867	28880.5	74745.8	25322	1673.1	1303.5	1.80745
6156	65953.8	6117	3835.7	70021.3	3590	18.7	-23.1	1.80745
157966	95191.8	108754	111650	89177.4	82051	64.9	-5.5	1.81094
143922	101393	93025	98467.6	111030	58121	69.3	20.9	1.81558
91012.5	99252.8	60095	167350	97551.5	112427	7834.2	3348.4	1.81558
131336	95659.5	89978	71263.5	110931	42101	188.1	104.5	1.81558
9615.75	68326.8	9223	7804.5	68626.8	7453	1285.9	551.1	1.81558
129944	89785.1	94849	73450.3	91568	52569	173.8	8.8	1.81675
121280	87697.8	90632	62328.2	88947.6	45923	-14.3	41.8	1.81675
236559	143925	107717	172504	156530	72224	203.5	115.5	1.82023
22782.8	69816.2	21386	53083.8	74961.8	46409	50.6	11	1.8272
57388.5	82730.5	45461	57390.3	85276.7	44105	5940	2825.9	1.82836
168884	101324	109233	190963	102141	122526	378.4	182.6	1.83068
192937	121762	103844	190194	118881	104849	4892.8	2409	1.83301
73636.5	94961.4	50819	146660	94844.9	101339	10365.3	5390	1.83301
262143	113513	151347	262143	84493.5	203327	9330.2	4628.8	1.83417
134152	90879.5	96741	153286	124646	80594	194.7	111.1	1.83533
262143	143685	119566	262143	128820	133363	911.9	400.4	1.83649
112514	90157.2	81787	72726.5	93319.6	51074	46.2	15.4	1.83882
16441.5	70434.7	15298	5668.3	71658.5	5184	0	-7.7	1.84346
132262	99357	87240	92368.1	108529	55777	376.2	147.4	1.85159
140955	102203	90385	110850	113528	63990	558.8	234.3	1.85276
50916	98179.6	33987	101801	104356	63931	6101.7	3965.5	1.85508
125403	91418.3	89899	47577.2	90936.2	34288	12.1	-3.3	1.85508
204650	132773	101014	132883	124584	69902	143	103.4	1.85508
75938.2	103418	48122	167000	119390	91670	988.9	869	1.8574
108475	87887	80888	70651.9	96361	48051	64.9	-5.5	1.86089
162896	99248.1	107564	137987	96443.7	93766	165	66	1.86321
6776.25	63170.5	7030	5476.9	85603.2	4193	80.3	179.3	1.86669
124108	91355.1	89032	136702	89095.8	100554	13207.7	6051.1	1.86786
15778.5	75799.7	13642	7012.5	77840.7	5904	51.7	-12.1	1.86902
143401	119032	78953	164156	107728	99864	6476.8	3258.2	1.87366
21085.5	72511.9	19057	34406.9	80245.2	28100	102.3	5.5	1.87483
111745	88271.9	82963	77508.2	83017.3	61187	36.3	36.3	1.87599
5886.75	72504	5321	19764.8	69794	18559	1626.9	677.6	1.87715
174820	105623	108471	201448	94762.5	139318	420.2	139.7	1.87715
31540.5	106389	19429	57223.1	137178	27338	4671.7	2808.3	1.87715
23150.2	73495.9	20643	44507.1	71321.1	40897	244.2	218.9	1.87831
6265.5	64218.9	6394	7551.5	67442.8	7338	107.8	42.9	1.87831
178320	100436	116356	199461	94583.8	138204	334.4	80.3	1.87947
138154	94794.4	95513	110326	90626.8	79781	316.8	106.7	1.88063
72336	123184	38484	138963	121010	75259	16008.3	8666.9	1.88412
122480	94063	85335	153128	95834.2	104716	11443.3	6656.1	1.88644
66739.5	95122.8	45981	89739.1	96852	60723	7631.8	4228.4	1.8876
140134	95894.4	95770	126154	89840.8	92025	594	224.4	1.88876
73231.5	87556.1	54814	82731	97631.3	55534	9576.6	4896.1	1.88993
5043	65810	5022	7895.8	70450.5	7345	26.4	24.2	1.88993
158568	99702.7	104229	107967	101218	69906	57.2	12.1	1.89341
121612	96531.1	82564	131606	97816.2	88175	337.7	145.2	1.89573
252687	159241	103994	174511	161296	70905	250.8	84.7	1.8969
5475	64372	5574	2286.9	62945.9	2381	-16.5	59.4	1.89922
12798.8	78149.5	10733	7970.6	88371	5911	16.5	24.2	1.90154
140358	96229.7	95589	103528	102694	66068	127.6	53.9	1.90851
38508.8	75327.9	33503	35421.1	72463.2	32035	1444.3	1333.2	1.90851
7314.75	68161.5	7033	5309.7	66458.5	5236	7.7	33	1.912
52130.2	99749.1	34250	60107.3	122062	32272	7115.9	4038.1	1.91316
262143	149799	114686	262143	175404	97944	364.1	119.9	1.92245
37867.5	67670.6	36673	10159.6	66876.2	9956	18.7	28.6	1.92826
64329.8	96161.5	43842	122613	98511	81570	10579.8	5468.1	1.92826
25131	71779.7	22945	15371.4	69359.7	14524	235.4	138.6	1.92826
23244	77467.4	19664	262143	68368.9	251281	148.5	86.9	1.93058
259879	117325	145164	262143	80426.4	213609	827.2	415.8	1.93291
7672.5	64922.5	7745	2902.9	62212.1	3058	48.4	1.1	1.93291
100169	93430.3	70263	108634	88721.1	80245	18278.7	7814.4	1.93523
9788.25	63822.8	10051	6998.2	65230.3	7031	77	47.3	1.93523
131431	90241.3	95449	63462.3	111632	37257	99	61.6	1.93755
139960	97514.4	94062	95398.6	93639.7	66767	99	50.6	1.93755
72628.5	79950.6	59534	59418.7	77971.7	49942	11839.3	4969.8	1.93988
5678.25	67512.7	5512	15582.6	69717.5	14648	282.7	110	1.94452
158580	105795	98234	134873	105884	83479	312.4	217.8	1.94568
37475.2	68474.6	35867	32870.2	69483	31003	323.4	511.5	1.94568
6240	65926.9	6203	4408.8	73000.3	3958	-15.4	4.4	1.95381
8071.5	66537.6	7950	8595.4	66869.4	8424	8.8	-23.1	1.95381
52353	77442.4	44304	45571.9	73858.1	40437	6384.4	3066.8	1.95962
85116.8	87116	64032	120878	85234.4	92942	2938.1	1612.6	1.96078
6733.5	64365	6856	7054.3	63260.9	7308	-16.5	-6.6	1.96311
98784.8	117687	55010	180551	142700	82919	17938.8	9447.9	1.96311
122228	88964.8	90039	100206	82314.8	79780	158.4	83.6	1.96892
73383.8	81115.9	59289	109378	78998.3	90739	12222.1	5237.1	1.97008
133714	90691.5	96625	87847.1	107757	53427	280.5	146.3	1.97472
138514	96566	94005	83758.4	95919.6	57227	311.3	91.3	1.97472
70164	100305	45843	180728	122453	96724	11712.8	5927.9	1.97705
115364	88181	85738	43277.3	84577.5	33534	16.5	-49.5	1.97821
11716.5	65349.2	11750	3725.7	65478	3729	-6.6	25.3	1.98053
9640.5	65322.6	9672	13051.5	66802.8	12804	413.6	214.5	1.98053
47067	101031	30531	36766.4	90271.4	26692	90.2	243.1	1.98169
10353	70310.3	9650	16869.6	74594.6	14821	75.9	56.1	1.98634
74785.5	103099	47538	95536.1	109472	57193	11548.9	5101.8	1.98982
64429.5	70783.6	59653	102319	71897.9	93265	1598.3	1644.5	1.99563
112015	142996	51337	262143	183533	93606	10860.3	7086.2	1.99563
150527	91878.1	107370	103547	86774.1	78204	2.2	20.9	1.99679
6903.75	66379.7	6816	6497.7	72729.9	5855	-2.2	-25.3	1.99912
5436.75	67919	5246	34401.4	76812.7	29351	42.9	29.7	2.00028
29287.5	83043.6	23113	25407.8	85478.7	19480	2235.2	1650	2.0026
53784.8	75549.5	46656	89731.4	77255.8	76119	3747.7	1956.9	2.0026
9223.5	67720.3	8926	5709	70928	5275	5.5	1.1	2.00493
143800	92762.5	101594	83848.6	88488	62100	37.4	72.6	2.00841
139708	93857	97552	98032	101464	63319	215.6	99	2.01306
23163.8	86875.3	17474	28547.2	97263.8	19235	4656.3	2094.4	2.01538
4974	64909.6	5022	3975.4	74437.7	3500	19.8	2.2	2.0177
60521.2	93353.8	42487	136720	90925.7	98543	2776.4	1747.9	2.02119
124996	89988.8	91031	57973.3	96530.4	39359	106.7	77	2.02235
13926	66206.3	13785	9181.7	65256.7	9221	283.8	172.7	2.02235
136586	94247.7	94976	79369.4	93543	55606	240.9	95.7	2.02467
119338	136441	57321	262143	131909	130240	948.2	818.4	2.03048
6543.75	65066.2	6591	3194.4	66927.2	3128	26.4	-6.6	2.03164
122229	94116	85112	84617.5	94267.8	58827	810.7	381.7	2.0328
124342	86685	94006	65312.5	82253.7	52038	136.4	34.1	2.03397
9740.25	66876.6	9545	5758.5	67234.8	5613	623.7	235.4	2.03745
46666.5	79509.6	38465	73178.6	76498.3	62692	2750	1250.7	2.03861
113514	90804.6	81926	42078.3	87289.3	31592	30.8	-42.9	2.03861
86930.2	81994.5	69481	99260.7	81276.8	80037	6328.3	3005.2	2.04093
47171.2	70769.3	43683	46832.5	69407.8	44220	148.5	204.6	2.04093
6321.75	66193	6259	3427.6	67639.6	3321	15.4	-18.7	2.04907
22637.2	78131.2	18988	87150.8	79474.5	71866	7922.2	3259.3	2.05487
115371	87811.9	86104	60563.8	85642.7	46345	20.9	41.8	2.06068
73820.2	86315.3	56049	90427.7	82988.2	71411	7445.9	2941.4	2.06301
132691	89593.4	97061	60286.6	88352.4	44718	11	-14.3	2.06649
5296.5	63736.9	5446	1829.3	66198.2	1811	-8.8	-20.9	2.06649
140573	99525.8	92565	262143	76023.9	225979	1503.7	654.5	2.06765
6300	65225.4	6330	4939	62632	5168	22	14.3	2.06881
6612.75	78282.7	5536	21984.6	80997.5	17788	267.3	148.5	2.06881
109740	88278	81469	44119.9	82045.3	35242	17.6	41.8	2.06997
235298	147856	104294	171125	150158	74687	352	174.9	2.06997
124831	89080.7	91837	63729.6	92907.9	44954	45.1	42.9	2.07114
41989.5	117199	23480	123519	130175	62185	5880.6	3701.5	2.07578
190844	107512	116332	209744	116513	117976	336.6	178.2	2.07694
152506	95369.4	104799	86235.6	87554.2	64549	86.9	60.5	2.07927
160946	101891	103520	100739	98060.8	67326	229.9	68.2	2.08391
14184.8	92406.7	10060	57435.4	114476	32881	1247.4	489.5	2.08508
11806.5	65761.6	11766	8276.4	76373.2	7102	-31.9	-18.7	2.0874
130647	88831.2	96386	80808.2	89149.7	59404	100.1	80.3	2.08972
6942	66416.2	6850	4694.8	72892.3	4221	25.3	39.6	2.09205
77058.8	82595.3	61143	81598	77627.6	68888	10399.4	4482.5	2.09669
24735	66148.4	24506	12457.5	67528.1	12090	198	271.7	2.09785
51474.8	79129.5	42632	51228.1	76824	43701	445.5	795.3	2.10134
48233.2	73222.5	43170	44497.2	72847.8	40031	622.6	561	2.1025
154011	98088.1	102900	99295.9	108319	60077	565.4	269.5	2.10366
118558	90189.2	86150	79763.2	85679	61011	-14.3	28.6	2.10831
45158.2	96895.9	30543	79899.6	105384	49688	6960.8	3581.6	2.10947
21960	74364.2	19353	38075.4	73521.2	33940	1008.7	474.1	2.11179
146249	94100.3	101855	142802	91503.2	102277	89.1	-18.7	2.11412
13267.5	68158.6	12757	8736.2	73904.2	7747	-2.2	-3.3	2.11528
55250.2	73013.4	49592	29607.6	71605.4	27098	687.5	1808.4	2.11644
176505	104593	110595	186788	96773.1	126495	328.9	110	2.12109
128397	88833.1	94724	59241.6	85340	45494	57.2	60.5	2.12225
262143	148899	115379	262143	138426	124108	976.8	480.7	2.12341
132934	93143.5	93533	67456.4	95952.6	46073	82.5	57.2	2.12689
125922	96466.5	85547	111679	94252.2	77653	156.2	50.6	2.13038
11696.2	65966	11620	2596	66561.6	2556	106.7	36.3	2.13154
98853	119816	54070	222350	134558	108295	13443.1	7250.1	2.14316
213004	115592	120765	148294	112800	86158	300.3	192.5	2.14432
5856	65502.4	5859	3191.1	65889.1	3174	-9.9	-40.7	2.14432
20390.2	70372.1	18989	13380.4	71309.9	12297	392.7	386.1	2.14896
11913.8	65233.5	11969	6509.8	66535.6	6412	27.5	-23.1	2.15013
21969	74337.1	19368	21171.7	72481.2	19143	1109.9	840.4	2.15129
160653	100891	104356	138434	94001.9	96513	61.6	14.3	2.15593
13440	64788.8	13595	5386.7	65862.5	5360	-6.6	-14.3	2.15709
196321	124034	103730	251392	129528	127194	8915.5	3985.3	2.15826
262143	150966	113799	187682	165153	74476	155.1	49.5	2.15942
34959.8	89256.4	25669	91830.2	89265.4	67419	6252.4	3403.4	2.16058
137696	97927.4	92150	114058	112513	66436	136.4	46.2	2.16406
58343.2	73323.2	52147	39739.7	73373.2	35495	6347	3730.1	2.16523
118467	135073	57479	234291	166365	92294	9058.5	7306.2	2.16871
146475	97428	98528	83160	95583.4	57018	38.5	17.6	2.16871
262143	115013	149373	262143	68369.7	251278	16018.2	8807.7	2.16987
56645.2	86552	42891	65932.9	96132.8	44948	3997.4	2094.4	2.18033
43055.2	76922.4	36682	38234.9	73633.9	34030	125.4	124.3	2.18149
54636.8	78654.6	45524	81830.1	75302.5	71217	6613.2	2758.8	2.19194
5847.75	68046.5	5632	4522.1	69470.3	4266	-27.5	-25.3	2.1931
124478	89503.1	91145	41732.9	88340	30960	27.5	3.3	2.19659
128298	98876.2	85037	262143	97807	175650	34448.7	15445.1	2.19775
103804	87149.4	78060	37243.8	83230.2	29326	40.7	56.1	2.20472
29208	84032.5	22779	24277	86760.7	18338	2053.7	1711.6	2.20588
88763.2	86808.2	67012	101523	80804.4	82340	13433.2	5661.7	2.20588
6519.75	67182.1	6360	5371.3	73305.6	4802	64.9	11	2.21053
150710	97795.4	100996	108305	100125	70890	58.3	52.8	2.22098
12138	69340.7	11472	12685.2	69093.9	12032	8.8	16.5	2.22098
16858.5	67756.6	16306	14428.7	66038.1	14319	27.5	-1.1	2.22331
94113	80427.1	76688	109134	79912.2	89501	8603.1	4085.4	2.22679
55947.8	96074.6	38164	117958	105704	73134	8312.7	4393.4	2.22795
5860.5	66900.1	5741	4522.1	66538	4454	-7.7	-29.7	2.23376
8609.25	64334.8	8770	8137.8	65046.8	8199	289.3	207.9	2.23376
128772	89696.7	94086	71789.3	91721.9	51294	22	5.5	2.23492
15758.2	71252.4	14494	10782.2	68965.7	10246	14.3	3.3	2.23841
170734	103611	107993	236094	95212.3	162507	606.1	245.3	2.23957
128777	111540	75664	131395	113891	75608	2233	865.7	2.24189
129706	95739.2	88787	82062.2	91701.7	58647	335.5	143	2.24305
23676	84112.9	18447	82011.6	118100	45510	3180.1	2000.9	2.24538
131692	93382	92422	88254.1	94503.8	61202	90.2	46.2	2.24538
9714.75	66126.5	9628	5446.1	67648.9	5276	-9.9	34.1	2.2477
129578	93866.3	90469	69526.6	104068	43784	74.8	0	2.24886
138632	95733.6	94903	83279.9	98563.1	55374	26.4	-14.3	2.24886
81506.2	84753.6	63025	226478	92733.5	160055	18285.3	8798.9	2.24886
133680	88986	98452	56621.4	88424.6	41965	-29.7	1.1	2.25118
128584	95058.2	88650	73416.2	100499	47875	13.2	33	2.25118
136126	90161.3	98947	76106.8	84728.9	58867	57.2	-64.9	2.25235
11305.5	64907.3	11415	11834.9	63663.5	12183	11	8.8	2.25235
136828	97943.2	91555	187262	118038	103970	664.4	244.2	2.25235
5245.5	63169.6	5442	3308.8	63294.1	3426	55	116.6	2.25467
117590	92545.4	83271	86464.4	92195.7	61462	93.5	18.7	2.2628
128710	89476.4	94272	65324.6	90374.1	47371	37.4	72.6	2.26512
118478	91340.6	85007	69375.9	98792.3	46022	0	20.9	2.26629
137031	92986.6	96578	72999.3	99355.8	48151	-41.8	6.6	2.26745
109599	91544.6	78461	47807.1	89532.1	34994	67.1	-36.3	2.26977
91000.5	82437.9	72343	111775	77860.1	94083	7151.1	3520	2.27442
140242	97008.1	94744	84680.2	90746.5	61155	58.3	15.4	2.27674
118129	123958	62454	262143	68368.9	251281	14664.1	7120.3	2.28022
138500	89967.7	100889	50370.1	92606.6	35646	45.1	7.7	2.28139
152461	94813.8	105382	154566	86477.1	117137	256.3	151.8	2.28139
149210	97299.9	100500	103401	97538.6	69475	16.5	4.4	2.28487
120908	88533	89501	58479.3	97069.5	39482	60.5	19.8	2.28603
262143	101212	169740	262143	82490.9	208263	13241.8	5934.5	2.28836
33699.8	89534.5	24667	35211	118966	19397	4501.2	2740.1	2.28836
262143	146135	117561	221719	158313	91784	2223.1	949.3	2.28952
262143	117671	145998	262143	98846.4	173803	6567	3668.5	2.29068
262143	142742	120356	262143	149104	115220	1511.4	726	2.29649
7933.5	65830.6	7898	5809.1	67958.8	5602	-13.2	0	2.29765
140301	93295.8	98555	92810.3	87492.9	69519	132	44	2.29881
26151.8	68665.1	24960	41118	69367.2	38847	1610.4	731.5	2.3023
6471.75	65685.7	6457	5241.5	64776	5303	-1.1	-25.3	2.30346
119608	85336.4	91856	46416.7	85970.1	35384	26.4	-44	2.31159
134329	96922.5	90829	75573.3	112817	43901	775.5	383.9	2.31159
11667	67313	11359	13527.8	68175.8	13004	33	41.8	2.31159
84423.8	83418.2	66326	91929.2	78828.1	76428	9201.5	4310.9	2.31275
75511.5	79696	62095	77641.3	77453.4	65695	10369.7	4418.7	2.31507
13229.2	64188.4	13507	11075.9	63639.3	11406	279.4	253	2.31856
150089	99673.2	98685	116525	106390	71779	149.6	37.4	2.32088
121755	92300	86450	94854.1	89587.1	69389	81.4	38.5	2.32437
90060	119941	49209	220278	133569	108080	5344.9	3358.3	2.32553
132979	90442	96359	67895.3	88126.3	50491	48.4	34.1	2.32669
242271	143836	110386	262143	106943	160644	574.2	247.5	2.32901
262143	126721	135572	262143	150684	114012	3064.6	1571.9	2.33017
160294	103189	101804	95020.2	96994.5	64202	163.9	115.5	2.33366
6867.75	64537.5	6974	3140.5	66285.3	3105	2.2	-7.7	2.33482
25359	75006.9	22157	14529.9	83897.1	11350	24.2	-67.1	2.34063
88241.2	92582.5	62463	107950	98239	72014	11342.1	5611.1	2.34063
86580.8	89069.2	63705	144279	85239.1	110929	4709.1	2618	2.34295
5198.25	65488.8	5202	1461.9	68384.8	1401	-5.5	-19.8	2.34295
53965.5	79975.6	44222	61039	83899.7	47679	4255.9	2768.7	2.34411
5910.75	63743.1	6077	4066.7	63531.6	4195	323.4	206.8	2.34527
59478.8	77215.6	50482	40812.2	75061.6	35633	202.4	69.3	2.34992
18521.2	72448.9	16754	8291.8	71558	7594	1.1	-2.2	2.35341
9947.25	66002.1	9877	5633.1	66842.4	5523	-3.3	0	2.35689
160816	99094.3	106356	142628	108954	85791	332.2	148.5	2.35805
5209.5	66164.7	5160	3232.9	67712.2	3129	7.7	2.2	2.35805
168840	107224	103196	173666	117489	96872	856.9	283.8	2.36038
7407.75	64566.3	7519	2567.4	69071.1	2436	4.4	19.8	2.3627
11445	66595	11263	6223.8	67097.1	6079	-24.2	-3.3	2.36386
4982.25	64695.2	5047	2106.5	61438.2	2247	-23.1	-2.2	2.36386
142901	100512	93175	144150	105788	89301	491.7	221.1	2.36502
5290.5	63781.9	5436	3252.7	62039.9	3436	57.2	61.6	2.36618
111542	94005.2	77762	262143	83987.9	204551	16117.2	8148.8	2.36618
8880.75	70138.4	8298	19218.1	73589.1	17115	108.9	53.9	2.36967
77196	88605.6	57097	99666.6	88368.4	73915	4728.9	2444.2	2.37199
86085	94367.5	59784	109474	95167.7	75388	5866.3	2954.6	2.37199
63594.8	76634.1	54385	72358	73980.2	64099	3696	1771	2.37431
10052.2	70225.4	9381	11517	71747	10520	152.9	118.8	2.37548
88766.2	85865.5	67750	128869	84350.4	100125	2996.4	2156	2.37896
31155	100372	20342	65666.7	99331.4	43325	203.5	185.9	2.38128
130352	89456.8	95496	92499	91697.3	66109	122.1	39.6	2.38128
12879	67061.7	12586	5927.9	66238.9	5865	41.8	-12.1	2.38245
78751.5	82426.6	62614	145620	79068.1	120698	9461.1	4346.1	2.38245
136544	90242.8	99161	84951.9	107012	52026	95.7	45.1	2.38477
6609	63723.3	6797	9064	63914.2	9294	35.2	-2.2	2.38477
119241	113416	68902	201084	102742	128266	10403.8	5479.1	2.38825
8229.75	64207.7	8400	6261.2	65402.3	6274	1091.2	441.1	2.38942
116292	89174.7	85465	41219.2	97167.1	27801	173.8	64.9	2.39522
48762.8	96515.2	33111	137317	93144.3	96616	7333.7	4166.8	2.39638
75962.2	81541.4	61052	96789	80740.9	78562	6259	3164.7	2.40568
106726	91544.1	76405	62978.3	88533.6	46619	97.9	23.1	2.41846
60213.8	95655.4	41254	91875.3	94084.7	63997	3705.9	2867.7	2.42194
92760	103970	58470	183369	103050	116616	15711.3	8181.8	2.4231
158138	108317	95680	208700	124585	109783	8918.8	4099.7	2.43239
70832.2	107749	43082	87220.1	101383	56381	94.6	7.7	2.43472
139952	93631.1	97958	120064	90551.9	86895	144.1	92.4	2.43472
94017	88541.3	69589	76074.9	89367.7	55788	60.5	-14.3	2.43472
143066	91995.9	101917	97786.7	98425	65111	180.4	79.2	2.43588
6197.25	66821.8	6078	4275.7	87375.2	3207	26.4	-7.7	2.44053
7148.25	68150.7	6874	4310.9	65978.3	4282	6.6	-24.2	2.44517
57981.8	75456.1	50359	61433.9	72931.9	55204	2880.9	1257.3	2.44633
128248	87540.4	96011	42007.9	87090.9	31611	2.2	9.9	2.44982
7253.25	68111.3	6979	2854.5	70513.6	2653	-27.5	37.4	2.45214
23598.8	65730.3	23529	16003.9	65120.6	16106	280.5	155.1	2.4533
140467	96429.4	95465	111211	95016.4	76706	271.7	179.3	2.45447
5980.5	73562	5328	4309.8	71020.1	3977	-17.6	-1.1	2.4626
172170	104526	107948	167482	106244	103310	89.1	36.3	2.46492
130008	91389.1	93230	114018	86652.5	86233	2941.4	1197.9	2.46957
262143	132760	129405	262143	91392.6	187978	5963.1	3084.4	2.46957
262143	129314	132853	262143	162038	106023	382.8	155.1	2.47189
163173	101095	105779	139370	104453	87444	334.4	118.8	2.47421
78705	78820.5	65440	65463.2	78474.4	54670	10253.1	4331.8	2.47886
18075.8	68151.7	17382	9986.9	67634.8	9677	269.5	310.2	2.48583
7978.5	69411.8	7533	6249.1	77491.2	5285	-18.7	19.8	2.48815
227899	121638	122787	262143	142126	120877	8305	3566.2	2.48931
124352	88220.5	92377	79129.6	90207.3	57488	135.3	57.2	2.49047
118369	88006.4	88146	74511.8	137870	35419	112.2	74.8	2.4928
146174	94071.5	101834	87126.6	101841	56067	16.5	6.6	2.49396
39024.8	67479.1	37901	14224.1	67672.6	13775	9.9	42.9	2.49628
73599.8	76399.9	63134	73881.5	78103.9	61993	892.1	729.3	2.49744
149296	93408.8	104747	110714	91540.1	79263	-2.2	18.7	2.49861
88598.2	84094.3	69046	115787	80098.6	94736	6805.7	3120.7	2.50209
58612.5	92550.8	41504	98758	91095	71049	8426	3557.4	2.50441
117716	87877.6	87788	62412.9	86153.1	47477	55	-7.7	2.51022
123711	96831.7	83728	99100.1	94498.9	68727	73.7	64.9	2.51371
103525	93391.3	72647	112718	98694.6	74848	2147.2	2666.4	2.51487
140821	98162.3	94016	171465	94508.9	118900	749.1	315.7	2.51487
66321	78041	55694	75719.6	76701.5	64697	6639.6	2950.2	2.52648
67224	90788.3	48526	152181	104008	95890	6803.5	3856.6	2.53462
115715	89751	84495	47895.1	99871.2	31429	533.5	198	2.5381
6873	65765.7	6849	4012.8	74881.2	3512	-9.9	30.8	2.54275
144994	97962.5	97000	120540	105865	74621	7.7	57.2	2.54391
131818	87078.2	99208	73786.9	88037	54928	72.6	49.5	2.54739
132421	93542.7	92774	75720.7	91929.2	53981	14.3	31.9	2.5532
23130.8	83213.3	18217	85356.7	105592	52977	127.6	27.5	2.55901
146494	102690	93491	135834	106267	83770	1300.2	592.9	2.56482
133421	97732.1	89468	135826	106908	83263	78.1	40.7	2.56714
5835.75	65142.5	5871	1877.7	64025.5	1922	18.7	-14.3	2.57063
52212	75045.3	45596	39669.3	73572.8	35336	3095.4	1541.1	2.57411
159866	96567.5	108494	262143	84208.1	204016	484	207.9	2.57643
59715.8	73343.4	53359	54772.3	73745.4	48675	5272.3	2433.2	2.57643
6880.5	65369.7	6898	9773.5	65896.7	9720	56.1	22	2.57876
122578	98798.5	81310	129427	99054.5	85631	300.3	114.4	2.57876
68331	120731	37092	149852	126799	77451	937.2	712.8	2.57992
111896	92584.3	79206	80994.1	85823.8	61848	91.3	41.8	2.58108
6918.75	68153.8	6653	3845.6	70634.9	3568	2.2	34.1	2.58456
148300	98447.9	98722	158130	96704.5	107164	148.5	80.3	2.58456
243536	143263	111406	184260	124109	97299	248.6	97.9	2.58689
47043	91272.7	33778	198296	115551	112466	4038.1	2699.4	2.58921
73137	75210.8	63729	93321.8	75123.3	81412	4836.7	2217.6	2.59386
13372.5	65952.8	13288	8318.2	66222.3	8232	1005.4	387.2	2.59386
96342	86109.2	73324	159156	84845.8	122934	2948	1831.5	2.59502
31852.5	67514.7	30919	30567.9	68428	29276	304.7	311.3	2.5985
140444	98088.2	93835	118161	100045	77403	84.7	12.1	2.60199
16958.2	68455.6	16235	12787.5	80767.3	10376	660	330	2.60199
33072.8	79179.4	27374	46381.5	82574.7	36811	2918.3	1333.2	2.60896
5285.25	63918.5	5419	2211	63441.4	2284	238.7	178.2	2.61012
26466.8	80072.3	21662	9832.9	80591.4	7996	-3.3	20.9	2.61012
128330	95109	88427	81969.8	99363.2	54064	58.3	-5.5	2.61128
9213.75	77643.4	7777	30607.5	75708.4	26495	193.6	82.5	2.61244
137599	98705.9	91359	130184	98026.5	87035	1046.1	452.1	2.61593
127582	97156.6	86059	72028	100642	46903	91.3	83.6	2.61825
131822	90903.9	95035	74778	89870.7	54530	156.2	3.3	2.61825
120146	108040	72879	104367	111763	61199	1412.4	628.1	2.61941
92181	113143	53394	262143	99521.5	172624	16084.2	8738.4	2.62057
137348	91171.3	98729	70106.3	94659.5	48537	0	51.7	2.62174
262143	135618	126678	262143	106606	161152	1613.7	768.9	2.6229
68181.8	77265.8	57831	58556.3	78861.2	48662	5627.6	3152.6	2.62406
9036	70590.5	8389	25954.5	74902.2	22709	39.6	13.2	2.63103
12282	67176.9	11982	17470.2	68579	16695	11	-3.3	2.63219
13848.8	64072.8	14165	6955.3	65285.4	6982	183.7	117.7	2.63219
81276.8	91597.1	58152	119259	84202.3	92821	7862.8	3584.9	2.63451
143925	88351	106759	65151.9	94690.8	45092	53.9	59.4	2.638
121634	91252.6	87355	54750.3	88357.7	40609	36.3	33	2.64148
19856.2	76179.6	17082	43395	73465.8	38711	1521.3	656.7	2.64961
72733.5	83055.9	57391	92518.8	80758	75080	5262.4	2752.2	2.65194
132233	90638.5	95611	47168	90776.2	34053	127.6	134.2	2.6531
156898	106364	96672	163542	101562	105531	612.7	366.3	2.65542
82770	86780.9	62507	53901.1	83856.7	42125	3030.5	1283.7	2.65891
10837.5	65070.7	10915	9352.2	65826	9311	283.8	193.6	2.66239
91151.2	90809	65783	116421	90414.9	84386	4029.3	2169.2	2.66704
171277	101504	110585	126816	117331	70834	259.6	91.3	2.66936
77835.8	99774	51126	113160	105594	70232	4912.6	3702.6	2.66936
98592.8	91255.9	70805	233175	84549.2	180739	7678	3939.1	2.67052
36924	80950.4	29893	35283.6	77830.6	29710	4336.2	1857.9	2.67168
19777.5	65132.6	19900	7653.8	67085.7	7477	250.8	413.6	2.67285
11383.5	66520.6	11215	6713.3	80270.5	5481	-28.6	-30.8	2.67401
124057	90315.3	90020	78090.1	92976.6	55043	256.3	102.3	2.67401
117970	90841.2	85108	48050.2	85044.2	37028	16.5	-35.2	2.67517
20175.8	84186.8	15706	27428.5	88327.6	20351	2899.6	1206.7	2.67633
129106	93165.2	90818	60809.1	87750.4	45415	69.3	-17.6	2.68098
105572	87976.5	78643	66831.6	78996.4	55444	3323.1	1315.6	2.68214
149397	93620.1	104581	148047	89679.2	108190	207.9	82.5	2.6833
55139.2	97090.4	37219	96398.5	98201.1	64333	7649.4	4237.2	2.68446
149342	101372	96548	201472	99959.4	132090	139.7	34.1	2.68562
127732	92675.7	90326	138675	133979	67833	264	63.8	2.68562
155286	103636	98198	262143	96888.6	177315	8669.1	3779.6	2.68679
21018	78015.2	17656	16703.5	87079.8	12571	-7.7	60.5	2.69259
112840	84798	87208	86112.4	84610.9	66699	40.7	44	2.69376
91965.8	81934	73560	112458	74965.5	98313	9777.9	4517.7	2.69724
124865	91917.8	89027	61387.7	94377	42628	38.5	39.6	2.69956
7383	75827	6381	27871.8	145118	12587	59.4	-27.5	2.70421
98135.2	86732.5	74152	109381	79700.8	89941	616	849.2	2.71002
5384.25	66364.9	5317	24029.5	66731.5	23599	34.1	-15.4	2.71234
101784	80559.9	82802	121078	83687.3	94817	13176.9	6613.2	2.71234
169052	99627.3	111204	138186	130568	69360	651.2	378.4	2.71583
71601.8	81384.9	57658	80344	79280.7	66415	6847.5	2872.1	2.71699
146222	94454.9	101454	59567.2	104702	37285	17.6	-5.5	2.71815
7383.75	66052.6	7326	2806.1	66630.6	2760	-8.8	-31.9	2.7228
136634	90489.3	98956	59648.6	85771.7	45576	18.7	11	2.72628
51834.8	96806.6	35091	117447	103817	74140	6646.2	3621.2	2.72628
77970	81681.7	62558	87321.3	81287	70401	5397.7	2680.7	2.72628
12499.5	68889.7	11891	7012.5	69129.2	6648	-7.7	-23.1	2.73557
5139	62787	5364	3633.3	62826.4	3790	114.4	83.6	2.74022
10657.5	65650	10639	10321.3	65633.3	10306	1667.6	674.3	2.74138
165830	100991	107612	160719	102266	102995	666.6	1351.9	2.74138
201407	113672	116119	198070	102602	126516	2193.4	1438.8	2.74254
12162	68339.9	11663	3317.6	70386	3089	-13.2	18.7	2.74487
152092	97107.3	102644	82287.7	96959.8	55619	85.8	36.3	2.74603
79023.8	93332	55489	60886.1	99888.1	39947	2554.2	2238.5	2.74719
236519	141890	109243	241922	118469	133829	240.9	129.8	2.74719
246725	145447	111170	262143	98322	174730	658.9	311.3	2.74951
256679	159752	105299	212653	139228	100098	446.6	275	2.75184
109026	88488.9	80746	52856.1	97979.8	35354	70.4	29.7	2.75184
138086	95348.5	94911	77882.2	102518	49787	112.2	53.9	2.753
166826	111436	98111	210280	148298	92927	12142.9	5065.5	2.75416
262143	102433	167718	262143	132677	129486	855.8	356.4	2.75532
73821	84294.8	57393	54941.7	87658.5	41076	5563.8	2825.9	2.7588
122157	89189.9	89760	56461.9	89284	41444	22	-1.1	2.75997
59805	99234.9	39496	120733	111174	71171	10205.8	5239.3	2.75997
6285	68183	6041	49126	70436.7	45708	46.2	6.6	2.76229
7392	65104.4	7441	3273.6	70409.8	3047	-36.3	7.7	2.76229
10568.2	65395.2	10591	12861.2	65890.5	12792	883.3	418	2.76461
7719.75	67899.8	7451	4546.3	67776.7	4396	19.8	-19.8	2.76461
42172.5	71965	38405	31707.5	71464.8	29077	317.9	564.3	2.76577
243742	169962	93985	141802	174444	53273	413.6	129.8	2.76577
5149.5	62357.3	5412	3672.9	63012.4	3820	101.2	75.9	2.76694
135274	90017.7	98484	79444.2	92342.5	56382	92.4	39.6	2.7681
14059.5	64632.7	14256	5712.3	68003.9	5505	41.8	221.1	2.77158
175756	121968	94438	104937	113751	60458	9826.3	4370.3	2.77274
58697.2	77439	49675	55335.5	78457.6	46222	7901.3	4250.4	2.77855
32969.2	85656	25225	45299.1	101644	29207	6043.4	3404.5	2.78204
13035.8	68164.9	12533	10808.6	67078.8	10560	5.5	-7.7	2.78204
7544.25	65477.4	7551	11038.5	64550.7	11207	-4.4	-20.9	2.78204
135119	92134.9	96111	66596.2	99843.3	43713	8.8	-28.6	2.7832
139434	94154.2	97053	86073.9	104737	53858	-3.3	94.6	2.79017
5881.5	67233.6	5733	2039.4	70641.7	1892	-17.6	-3.3	2.80295
161042	105691	99857	262143	70388.3	244072	2006.4	861.3	2.80411
115700	91589.7	82788	59085.4	87186.7	44413	13.2	37.4	2.80411
5708.25	64890.9	5765	1603.8	65243.1	1611	6.6	-11	2.80527
17799.8	67793.6	17207	5973	67877	5767	-12.1	19.8	2.80643
60446.2	88359.1	44833	84888.1	88852.4	62612	7769.3	4401.1	2.81456
6219.75	64649.9	6305	1967.9	69712.6	1850	4.4	17.6	2.81572
5578.5	67790.2	5393	35050.4	75750.7	30324	63.8	50.6	2.81688
118812	87362.7	89128	58019.5	84440.7	45030	86.9	42.9	2.81805
160066	102728	102115	167846	99788	110233	444.4	247.5	2.82269
135797	91213.5	97569	69713.6	106013	43096	144.1	57.2	2.82502
143575	96522.6	97483	51097.2	98015.7	34165	4.4	15.4	2.82618
13726.5	64555.4	13935	11260.7	63232	11671	191.4	213.4	2.82966
200834	108792	120981	141426	104230	88923	99	-1.1	2.83082
9804	67455.6	9525	5296.5	66166.9	5246	4.4	-23.1	2.83663
135910	91816	97009	45290.3	93842.5	31629	2.2	-8.8	2.83663
28023.8	100645	18248	72573.6	122405	38856	896.5	1273.8	2.84476
6350.25	73528.3	5660	24520.1	72904	22042	-2.2	30.8	2.84476
155105	93351.7	108889	90031.7	82675.7	71367	70.4	-46.2	2.84709
131614	92847	92900	71970.8	93237.1	50588	-29.7	22	2.84709
111456	82827.4	88188	61102.8	84213.4	47551	36.3	17.6	2.85057
6060	70006.7	5673	18729.7	73168.2	16776	2051.5	844.8	2.85406
114470	90319.3	83060	58512.3	89157.5	43010	69.3	40.7	2.85638
138745	93308	97449	70854.3	90335.4	51403	110	66	2.85638
16017	68733	15272	44092.4	75049.7	38503	84.7	79.2	2.85754
123109	91327.5	88342	74215.9	86289.8	56366	28.6	14.3	2.85754
5928	63981.8	6072	4582.6	64725.3	4640	-15.4	3.3	2.8587
84706.5	85448.4	64967	161834	82808	128079	1195.7	965.8	2.85986
142756	99724.9	93815	141828	95974.8	96847	380.6	185.9	2.86219
223963	127050	115526	207247	147651	91988	442.2	176	2.86451
153398	94376.8	106521	129203	93533.8	90528	113.3	-12.1	2.86451
88458.8	83754.5	69217	136240	80061.9	111522	6047.8	2941.4	2.868
71553	80432.5	58301	66316.8	76850.7	56553	6241.4	3201	2.87148
118113	85015.4	91050	40756.1	80468.5	33193	101.2	36.3	2.87496
32367	78598	26988	24818.2	81951.2	19847	3703.7	2478.3	2.87496
262143	140408	122356	221076	169153	85653	371.8	134.2	2.87961
9275.25	86405.5	7035	11178.2	79188.7	9251	16.5	-31.9	2.88193
15634.5	75467.5	13577	24431	76538.6	20919	4393.4	1846.9	2.8831
13631.2	79976.5	11170	16800.3	88986.1	12373	2751.1	1203.4	2.88426
125020	91940.7	89115	97793.3	92982.2	68927	239.8	89.1	2.88542
262143	134965	127291	262143	104002	165188	2271.5	1056	2.8889
145669	99795.6	95661	99167.2	101931	63759	38.5	24.2	2.8889
114496	93295.2	80429	109979	86364	83456	50.6	40.7	2.89007
16002.8	66180.1	15847	3956.7	65448.3	3962	-13.2	31.9	2.89123
125008	92099.9	88953	64023.3	88987.1	47151	37.4	28.6	2.89239
262143	155400	110552	207407	158759	85618	350.9	203.5	2.89471
147265	91823.8	105105	47064.6	92798.2	33238	71.5	6.6	2.89587
5879.25	63876.4	6032	5495.6	61481.7	5858	25.3	-26.4	2.89587
50414.2	74440.1	44384	45392.6	72972	40767	2643.3	1051.6	2.89587
17166.8	68238	16487	9988	68142.2	9606	837.1	567.6	2.89587
147371	97191.6	99372	152035	90222.3	110436	57.2	44	2.8982
243130	150379	105957	254539	125735	132672	350.9	172.7	2.8982
8274.75	66335.7	8175	2313.3	66580.8	2277	12.1	8.8	2.8982
66765.8	84270.2	51923	93537.4	81062	75622	11471.9	5302	2.89936
13197	70996.4	12182	21705.2	70419.4	20200	107.8	16.5	2.90168
136718	92414.6	96954	65998.9	98945.5	43714	53.9	-66	2.90168
105204	87930.7	78410	36790.6	85923.8	28061	-1.1	28.6	2.90401
262143	148406	115762	262143	139958	122750	653.4	316.8	2.90517
70751.2	82172.6	56427	64340.1	84969.1	49625	4776.2	2600.4	2.90517
13388.2	68665.9	12778	32325.7	86335.4	24538	96.8	23.1	2.90865
6077.25	66313.5	6006	5668.3	64003.7	5804	18.7	-1.1	2.90981
62819.2	78305.7	52575	40015.8	73308.8	35773	-11	-11	2.91097
124438	94964.9	85876	93443.9	101629	60258	88	53.9	2.9133
8463	72377.8	7663	72702.3	73335.7	64970	301.4	157.3	2.91911
19815.8	79857.6	16262	46405.7	87500.2	34757	1879.9	849.2	2.91911
7273.5	66205	7200	3094.3	67822.1	2990	-3.3	4.4	2.92143
75873.8	80905.7	61460	105525	80177.4	86255	5535.2	3015.1	2.92259
128141	93835.1	89496	108929	92449.2	77218	4503.4	1923.9	2.92608
7447.5	72073.1	6772	22260.7	76803.2	18995	1601.6	656.7	2.93072
13011	71324.9	11955	44651.2	70363.1	41588	195.8	68.2	2.93072
128822	94825.9	89031	262143	82933.7	207151	12691.8	5985.1	2.93188
9144.75	86881.8	6898	127799	88774.6	94345	158.4	70.4	2.93188
172796	105900	106935	149886	102425	95904	4217.4	2317.7	2.93305
57730.5	95437.4	39643	37056.8	95099.4	25537	12634.6	6835.4	2.93421
233278	132763	115154	262143	132599	129562	3375.9	1797.4	2.93421
15066	76356.5	12931	14038.2	68708.5	13390	13.2	14.3	2.93537
230913	136856	110577	156006	144975	70523	92.4	112.2	2.93653
143285	89951.8	104393	55095.7	92374.9	39088	4.4	-80.3	2.94118
5476.5	64633.2	5553	4743.2	61860.8	5025	34.1	18.7	2.94118
27931.5	68592.2	26687	33493.9	71952.5	30507	360.8	214.5	2.94931
15632.2	67891	15090	26264.7	67043.8	25674	114.4	115.5	2.95163
6725.25	73286.7	6014	4658.5	77882.5	3920	26.4	-14.3	2.95395
12445.5	69332.6	11764	3758.7	66955.7	3679	60.5	-15.4	2.95628
9772.5	72572.3	8825	5110.6	70989.5	4718	23.1	-35.2	2.95628
141372	129238	71689	86709.7	146731	38728	31.9	0	2.95744
7836.75	64798	7926	16427.4	66435.4	16205	327.8	257.4	2.95744
133337	94032	92930	81119.5	104077	51080	463.1	227.7	2.9586
120173	93821.7	83943	105582	92678.2	74661	765.6	358.6	2.96325
173966	102215	111540	166134	112051	97168	86.9	47.3	2.96325
85971.8	80898.3	69646	93438.4	77419.6	79096	9260.9	3922.6	2.96441
5582.25	65739.1	5565	2179.1	67810.8	2106	-12.1	13.2	2.96557
159308	95842.6	108933	108533	103430	68769	146.3	12.1	2.96673
65281.5	92463.5	46270	72854.1	97297.2	49072	5374.6	2612.5	2.97138
262143	103748	165591	262143	108721	158018	6803.5	2847.9	2.97486
137824	95665.2	94417	143251	86790.1	108170	288.2	128.7	2.97719
262143	148908	115372	188540	156445	78981	174.9	104.5	2.97951
37592.2	78867	31238	56013.1	84771.8	43303	4224	2054.8	2.97951
5958.75	67504.3	5785	211641	67160.5	206522	57.2	75.9	2.98183
6483.75	63667.8	6674	4093.1	63565.3	4220	0	13.2	2.98183
63043.5	94157.2	43880	115767	95684.6	79291	8465.6	3692.7	2.98299
5958	65338.6	5976	6773.8	69342	6402	5.5	-34.1	2.98532
114101	98665.2	75789	260270	100823	169178	22723.8	11146.3	2.98648
91687.5	88580.1	67835	142579	82519.7	113234	4694.8	2024	2.98996
99864	87529.8	74771	35976.6	82046.2	28737	67.1	56.1	2.99113
132683	100329	86670	182769	97189.9	123243	8571.2	4987.4	2.99229
117735	88429.1	87255	57209.9	93934.7	39914	216.7	119.9	2.99345
262143	151599	113324	168117	177984	61903	288.2	99	2.99693
123517	93026.5	87016	49043.5	96381	33348	0	12.1	2.99926
164241	108977	98770	157913	111911	92475	125.4	82.5	3.00042
123165	88947.7	90747	40427.2	87359.4	30328	14.3	-93.5	3.00042
217608	140352	101610	262143	157370	109168	16096.3	7854	3.00158
124279	89080.6	91431	46191.2	85076.3	35582	78.1	11	3.00274
262143	112528	152672	262143	68368.9	251281	2407.9	1128.6	3.0039
140343	93536.3	98331	101938	98551.6	67788	129.8	11	3.00855
155218	97092.2	104770	109284	94274.5	75970	59.4	37.4	3.00855
24933	76188.2	21447	34512.5	74949	30178	586.3	281.6	3.01436
177612	143149	81314	262143	96516.3	177999	13134	6629.7	3.01668
262143	162087	105991	174633	120886	94674	2662	1255.1	3.019
262143	124850	137604	262143	121367	141552	1180.3	510.4	3.02017
19828.5	70847.3	18342	39889.3	70604	37026	1113.2	480.7	3.02481
36612.8	71655.4	33486	33823.9	70813.8	31303	4820.2	2010.8	3.02946
140688	95125.4	96926	83132.5	86902.4	62693	69.3	14.3	3.03178
14576.2	66834.8	14293	6353.6	68995.8	6035	19.8	60.5	3.03294
134308	93415.6	94224	78185.8	92297.5	55516	-28.6	0	3.03643
140818	98577.6	93618	152316	111830	89262	378.4	203.5	3.03875
120867	91950.2	86146	104688	88181.1	77804	206.8	110	3.04688
15504.8	69090.9	14707	4952.2	67431.4	4813	26.4	-11	3.04921
40070.2	84154.6	31205	40630.7	90196.2	29522	5826.7	3336.3	3.05037
131893	92424.5	93522	100650	85799.7	76879	106.7	16.5	3.05501
61592.2	72833.6	55421	13251.7	69997.9	12407	-2.2	18.7	3.05501
80742	76141.2	69496	115280	73454.3	102853	2757.7	1659.9	3.06082
121205	85488.2	92917	62527.3	87941	46597	50.6	-14.3	3.06431
36784.5	75894.4	31764	52014.6	73488.3	46386	4433	1843.6	3.06663
13470.8	65975.6	13381	13588.3	65421.9	13612	302.5	247.5	3.06663
130946	92215.8	93061	88585.2	86764.8	66911	75.9	30.8	3.06895
45271.5	122251	24269	262143	73209.6	234666	881.1	348.7	3.06895
124610	87504.6	93326	63629.5	86617.4	48143	38.5	62.7	3.07011
5106	65806.6	5085	2285.8	67691.9	2213	13.2	8.8	3.07708
84174	84769	65076	92860.9	84238.6	72244	5677.1	2937	3.07825
163264	97390	109864	97645.9	113497	56383	202.4	64.9	3.08405
172274	115112	98080	258688	124926	135707	521.4	205.7	3.08405
121159	89259.5	88957	59658.5	90884.9	43019	0	-26.4	3.09102
9604.5	65896.2	9552	5140.3	64983.6	5184	18.7	4.4	3.09218
168191	103528	106470	109990	99315.4	72580	46.2	-12.1	3.09567
11529.8	69328.7	10899	6678.1	74191.6	5899	36.3	0	3.09683
28521	76341.8	24484	8306.1	75878	7174	-53.9	14.3	3.09799
80803.5	101058	52401	100419	110731	59433	4385.7	2976.6	3.10032
4882.5	63740.9	5020	1582.9	63215.7	1641	18.7	-24.2	3.1038
171080	95662.4	117203	143972	91335.1	103305	5.5	22	3.10729
166022	100680	108069	148799	91715.1	106326	402.6	105.6	3.10961
13731.8	67811.3	13271	35117.5	73362.7	31371	166.1	86.9	3.11193
120382	96193.3	82016	214130	92102.8	152365	2181.3	2316.6	3.11193
135074	96520.9	91713	141320	98755.3	93783	180.4	67.1	3.11426
262143	89236	192521	262143	68368.9	251281	11088	5682.6	3.11542
169282	101968	108800	129586	103293	82218	78.1	29.7	3.11774
125428	86993.7	94490	114264	89084.8	84059	167.2	64.9	3.12122
137572	99075.9	91000	156918	95584.1	107589	305.8	134.2	3.12122
147106	94274.7	102262	98486.3	97115.6	66461	41.8	-1.1	3.12239
134883	93558.5	94483	82473.6	108829	49665	33	15.4	3.12703
145724	90730.7	105258	168104	101343	108709	369.6	124.3	3.13052
117934	90477.6	85424	59910.4	83975.8	46755	-26.4	70.4	3.13284
261193	169690	100875	150274	128087	76888	293.7	158.4	3.13633
211016	143747	96205	240454	109702	143647	11508.2	5281.1	3.13633
75350.2	103690	47624	123454	93694.3	86352	5934.5	3141.6	3.13749
149636	97609.8	100467	96110.3	94637.4	66556	6.6	66	3.14097
201344	114347	115397	169302	112116	98963	4744.3	1879.9	3.14097
5988	64736	6062	4946.7	68336.2	4744	6.6	23.1	3.14213
6625.5	69988.5	6204	6254.6	67054.1	6113	-5.5	-27.5	3.14446
103057	85477.6	79014	97534.8	101617	62903	437.8	189.2	3.14678
22108.5	69262.5	20919	23949.2	67364.9	23299	27.5	6.6	3.1491
10078.5	65846.3	10031	2413.4	61447	2574	-16.5	22	3.15259
10370.2	65380	10395	4961	71597.5	4541	61.6	-12.1	3.15956
73458	100801	47759	109856	121653	59181	12438.8	5285.5	3.15956
10344.8	80107.9	8463	49326.2	73885.6	43752	291.5	99	3.16072
53639.2	74098.4	47441	49498.9	72028.8	45037	4864.2	2226.4	3.16537
60789	87271.8	45649	89730.3	82371.2	71391	4824.6	2471.7	3.16653
14327.2	69479.9	13514	5861.9	69557.4	5523	8.8	-18.7	3.17117
54243	98955.3	35924	51481.1	89644.6	37636	756.8	586.3	3.17234
164509	115155	93624	190475	100448	124273	570.9	237.6	3.1735
149444	92005.4	106450	126691	85885.9	96673	88	25.3	3.17582
5233.5	65292.7	5253	3454	69500	3257	18.7	42.9	3.17698
126358	91447.5	90555	76052.9	86399.3	57688	66	71.5	3.18163
143425	100680	93360	115235	96354	78378	38.5	83.6	3.18163
5134.5	65593.5	5130	3334.1	69454.4	3146	0	24.2	3.18279
15732.8	64977.4	15868	9078.3	63475.5	9373	356.4	288.2	3.18627
154391	101597	99591	121218	123611	64267	127.6	-6.6	3.18627
125188	90245.4	90911	76464.3	83472.1	60034	80.3	29.7	3.19208
7098.75	65285.4	7126	16421.9	67356.7	15978	58.3	57.2	3.19557
49588.5	79563	40846	39296.4	70887.1	36330	213.4	446.6	3.19673
5541.75	68037.5	5338	2307.8	70807.1	2136	-11	-2.2	3.2037
137220	91531.2	98249	90720.3	103818	57268	184.8	52.8	3.20602
13425.8	73255.4	12011	8482.1	88884.4	6254	14.3	4.4	3.21299
8973	71262.1	8252	11328.9	73956.7	10039	6.6	13.2	3.21764
126490	88066.7	94129	73285.3	85023.8	56488	30.8	-30.8	3.21764
125927	86368.5	95553	62587.8	85533.4	47955	82.5	-12.1	3.2188
262143	123898	138661	262143	115045	149331	804.1	389.4	3.21996
164932	103142	104797	139778	99209.4	92335	220	106.7	3.22345
117258	92287.8	83268	69302.2	88454.6	51346	28.6	47.3	3.22577
62712.8	86090.1	47740	50762.8	90973	36569	3073.4	2249.5	3.22577
121645	90862.7	87738	65430.2	82887.8	51733	74.8	6.6	3.22809
11474.2	75242.8	9994	13252.8	84217.5	10313	-16.5	24.2	3.23042
13164.8	68604.1	12576	10088.1	69366.7	9531	-7.7	4.4	3.23274
239766	140964	111470	190120	125751	99082	345.4	122.1	3.23506
175095	103954	110386	227197	115276	129165	1386	652.3	3.23622
203963	130170	102688	224517	122410	120202	10499.5	5123.8	3.23739
144219	97126.1	97312	144294	102114	92607	2181.3	1124.2	3.23855
158264	101261	102428	106840	93829.6	74623	314.6	191.4	3.23971
141135	109133	84754	163542	122678	87366	60.5	48.4	3.24203
20199	67428.8	19632	18212.7	66399	17976	132	115.5	3.24552
7009.5	65382.1	7026	4363.7	65366.7	4375	509.3	289.3	3.24552
5253.75	63926.8	5386	2197.8	62191.3	2316	-5.5	-36.3	3.25016
104580	90580.3	75665	117676	87914.1	87722	5724.4	2412.3	3.25829
153686	97601	103195	88281.6	101077	57240	63.8	37.4	3.25946
109062	88156.8	81077	44567.6	84746.3	34465	29.7	-11	3.25946
139840	107059	85603	93122.7	99950.7	61059	-16.5	58.3	3.26062
63954	76307.9	54926	67399.2	75911.7	58187	3474.9	1606	3.26178
130988	87010.8	98659	73101.6	86094	55646	93.5	37.4	3.26294
37041.8	100943	24049	58226.3	127961	29821	5795.9	3479.3	3.26294
141110	93535.9	98869	137888	98910.3	91362	254.1	81.4	3.2641
6253.5	70308.7	5829	2316.6	68573	2214	-2.2	-17.6	3.2641
147961	102167	94911	191696	97485.7	128870	1835.9	815.1	3.2641
163144	98666.4	108363	146981	100018	96308	124.3	95.7	3.26643
169771	103400	107602	110405	100680	71866	137.5	48.4	3.26759
262143	144217	119125	251090	127143	129425	519.2	247.5	3.26875
6135	63297.1	6352	2088.9	64211.1	2132	0	-33	3.26991
8996.25	64322.3	9166	6088.5	62787.7	6355	106.7	84.7	3.26991
5277.75	64542.4	5359	8307.2	65052.1	8369	71.5	82.5	3.27339
76501.5	83242.3	60229	122019	78689	101623	11074.8	4818	3.28501
35064	73118.1	31428	38975.2	72152.7	35401	4042.5	1695.1	3.28966
49047	81965.1	39216	30914.4	81782.8	24773	6094	3125.1	3.29314
5735.25	67821.2	5542	20875.8	67345.1	20315	1631.3	674.3	3.2943
173116	105820	107214	86159.7	103635	54485	4.4	3.3	3.29547
66157.5	87267.2	49683	94255.7	83794.2	73718	8409.5	3635.5	3.29547
236852	131553	117993	199552	126895	103060	6422.9	3183.4	3.29779
138221	92669.8	97750	85457.9	89421.7	62631	37.4	17.6	3.29779
80637	90213.7	58579	81790.5	82215.8	65197	7854	3356.1	3.29895
168586	99008.8	111591	189097	90865.1	136385	884.4	364.1	3.30127
5707.5	71287.7	5247	4314.2	74443.2	3798	-3.3	2.2	3.30243
32427.8	86235.4	24644	52775.8	99294.2	34833	14591.5	6253.5	3.3036
262143	122205	140582	262143	94820.2	181183	982.3	460.9	3.3036
34596	70309.9	32247	41309.4	70422.5	38443	5643	2478.3	3.30708
50524.5	80407.3	41180	55292.6	77205.9	46935	5295.4	2134	3.31173
42019.5	122380	22502	141994	154803	60113	788.7	619.3	3.31289
163534	95052.8	112752	89508.1	89155.8	65795	35.2	18.7	3.32218
14745	67073.5	14407	4932.4	67611.3	4781	17.6	50.6	3.32218
245597	144958	111035	262143	126222	136108	889.9	337.7	3.32567
125017	85397.2	95941	77280.5	81986.8	61774	53.9	18.7	3.33031
83200.5	105097	51882	173196	128171	88558	13146.1	7422.8	3.33264
158632	102253	101671	149763	113493	86480	302.5	86.9	3.33264
15509.2	121537	8363	61778.2	151054	26803	51.7	49.5	3.3338
98718.8	83678.9	77315	136896	80632.2	111266	7801.2	3713.6	3.3338
245473	124618	129093	199869	166785	78536	3883	2196.7	3.3338
6206.25	62913	6465	2739	62004.5	2895	185.9	148.5	3.33496
262143	102155	168174	262143	76261.8	225274	836	401.5	3.33612
135896	101706	87567	149149	98422.5	99313	173.8	46.2	3.33728
230771	131476	115031	262143	68370	251277	31352.2	16770.6	3.33728
9329.25	67513.4	9056	8437	66722.2	8287	17.6	7.7	3.33844
4956	64037.2	5072	6523	68563.2	6235	-20.9	-3.3	3.33961
98550	100871	64028	201003	104837	125652	12095.6	6198.5	3.34077
262143	131325	130819	262143	134135	128078	162.8	194.7	3.34193
137134	92592.3	97062	66907.5	86973.4	50416	180.4	59.4	3.34309
110312	103179	70067	257318	100933	167076	15603.5	8968.3	3.34309
262143	155962	110154	159457	187872	55624	80.3	41.8	3.34541
119758	86364.9	90876	67368.4	81284.6	54316	205.7	18.7	3.35471
147654	92959.8	104095	89371.7	91353.9	64114	70.4	29.7	3.35587
6549	65586.1	6544	3254.9	64367.3	3314	169.4	31.9	3.35935
83052.8	114593	47498	178124	109263	106839	7682.4	4637.6	3.36168
57116.2	86059.8	43495	77751.3	85853.8	59351	2117.5	1136.3	3.364
7322.25	68105.4	7046	32364.2	70889.7	29920	83.6	56.1	3.364
144907	98452.3	96459	60232.7	95578.9	41300	45.1	12.1	3.364
5539.5	66006.7	5500	4083.2	66269.6	4038	-1.1	9.9	3.364
137300	94651.2	95066	100209	92020.1	71368	121	17.6	3.36632
129560	87581.1	96948	76670	91198	55096	60.5	9.9	3.36748
262143	120848	142161	262143	88449.9	194232	9429.2	4424.2	3.36981
10817.2	70842.3	10007	18877.1	72014.1	17179	1287	661.1	3.36981
81894.8	88926.2	60354	79468.4	88643	58753	4841.1	2618	3.37097
262143	104894	163783	262143	68368.4	251283	11546.7	6899.2	3.37097
7334.25	69338.9	6932	3987.5	63413	4121	-19.8	-3.3	3.37213
262143	134855	127395	262143	146843	116994	12566.4	7209.4	3.37329
36201.8	84257.3	28158	17470.2	84062.2	13620	25.3	-34.1	3.37794
20838	95915.1	14238	215656	115195	122690	988.9	368.5	3.3791
12512.2	65937.8	12436	6255.7	67674.7	6058	-24.2	9.9	3.38259
129879	90592	93957	73953	99896.6	48516	398.2	224.4	3.38955
114221	93906.9	79713	108547	89126.6	79816	-22	85.8	3.3942
107392	85442.6	82372	69268.1	88916.7	51054	443.3	136.4	3.40117
11991.8	64698.4	12147	7254.5	63188.6	7524	385	227.7	3.40349
202186	102065	129823	235135	97539	157986	139.7	35.2	3.40466
31151.2	67946.8	30046	29229.2	68616.4	27917	2214.3	1004.3	3.4093
140966	94963.8	97283	86611.8	97708.7	58093	129.8	-5.5	3.4093
150389	97947.9	100624	105016	100804	68274	84.7	28.6	3.4093
171590	104124	107999	120468	95385.5	82769	63.8	55	3.4093
123088	90135.5	89495	49071	86470.3	37191	46.2	-20.9	3.41046
79485.8	81626.8	63817	92433	80216.2	75517	5291	2765.4	3.41046
134762	98924.5	89278	206346	105385	128321	374	209	3.41163
25945.5	75892.2	22405	27339.4	76191.3	23516	40.7	-18.7	3.41511
20579.2	67971.1	19842	18326	66084.1	18174	2088.9	899.8	3.41976
6539.25	67499.8	6349	4952.2	68210.9	4758	-24.2	13.2	3.42092
153468	98969.5	101624	96451.3	101870	62050	113.3	81.4	3.42092
4837.5	63355.4	5004	7051	64439.3	7171	125.4	27.5	3.42789
262143	132988	129183	262143	150679	114016	550	235.4	3.42789
118093	86940.2	89019	56584	86420.2	42910	4.4	38.5	3.43021
142496	94641.3	98674	61292	99507.8	40367	55	-12.1	3.43137
77590.5	98224.2	51769	122248	100633	79613	9275.2	4917	3.4337
145015	101706	93443	99006.6	95181.1	68170	237.6	119.9	3.4337
13983.8	67163	13645	19283	66617.3	18970	75.9	50.6	3.43486
7083	71645.5	6479	10607.3	71261.9	9755	950.4	367.4	3.44647
6236.25	69779.6	5857	3229.6	68988	3068	-34.1	18.7	3.44763
109606	87166	82408	41639.4	84995.9	32106	107.8	-5.5	3.44763
136929	91682.4	97879	101678	89453.9	74492	100.1	56.1	3.45112
26581.5	90769.3	19192	40613.1	91288.9	29156	3411.1	2324.3	3.45344
51329.2	100003	33638	106760	98223.5	71232	4879.6	3241.7	3.46041
172924	105526	107393	178294	97831	119437	240.9	127.6	3.46041
262143	137572	124879	195755	163256	78582	660	271.7	3.46157
143351	93320.5	100671	62980.5	86242.7	47859	57.2	3.3	3.46506
262143	140384	122377	262143	85523.6	200878	699.6	338.8	3.46854
47759.2	89164.8	35103	60595.7	95159.6	41732	4732.2	3118.5	3.46854
11769.8	64988	11869	14008.5	65361	14046	1482.8	612.7	3.46971
79000.5	81114.5	63828	96231.3	83080.2	75910	2808.3	1826	3.47087
48087.8	103297	30509	66434.5	103013	42265	8856.1	4549.6	3.47203
158278	103071	100638	177888	97302	119813	336.6	133.1	3.47435
26799	115303	15232	42730.6	113459	24682	1808.4	842.6	3.47435
262143	147129	116767	262143	120386	142706	628.1	317.9	3.47551
100294	119189	55147	208888	121337	112824	6131.4	3536.5	3.47551
112787	92724.5	79716	53872.5	89848.3	39295	15.4	92.4	3.47551
262143	140044	122674	262143	94768.4	181282	1309	572	3.47784
58565.2	102154	37572	116733	102848	74384	4403.3	2854.5	3.479
262143	114727	149745	262143	68367.5	251286	815.1	321.2	3.48248
99114.8	117272	55389	262143	138165	124343	6503.2	5065.5	3.48364
7304.25	67621.3	7079	4112.9	70487.2	3824	7.7	-13.2	3.48364
140247	93505.6	98296	94461.4	83797.5	73876	-3.3	4.4	3.48481
117694	89221.8	86450	63822	89970.5	46489	-8.8	74.8	3.48829
262143	140772	122040	262143	126912	135368	610.5	303.6	3.4941
140026	92372.8	99345	57761	87101.4	43460	-60.5	25.3	3.4941
124900	88064.6	92948	101928	91233.9	73218	15.4	34.1	3.4941
262143	145460	118107	189719	162712	76414	323.4	113.3	3.49875
202581	126296	105121	170878	122672	91290	9640.4	4172.3	3.49875
253568	141304	117603	262143	97904.6	175475	1298	493.9	3.49875
262143	133406	128778	262143	87298.4	196794	1877.7	845.9	3.49991
262143	128836	133346	262143	105090	163477	4229.5	2021.8	3.50223
5700	65824.7	5675	16009.4	70996.9	14778	45.1	-3.3	3.50688
20171.2	69052.6	19144	31087.1	66416.4	30675	1.1	-28.6	3.50804
12699.8	67578	12316	9342.3	65990.2	9278	27.5	-5.5	3.50804
74238.8	81895.2	59409	107737	78916.6	89470	3853.3	1725.9	3.51036
34539.8	70449	32131	23731.4	69261.2	22455	598.4	249.7	3.51385
110527	87301.4	82971	52023.4	84927.3	40145	50.6	27.5	3.51733
120043	95418	82449	71674.9	88263.3	53219	23.1	40.7	3.52779
153333	93813.5	107115	104687	85553.2	80193	48.4	71.5	3.53243
26842.5	72111.1	24395	40022.4	76220.7	34412	3623.4	1400.3	3.53708
124683	87414.3	93477	61205.1	118448	33864	177.1	19.8	3.53824
71643.8	81266.4	57776	66797.5	80726.6	54228	3957.8	1886.5	3.53824
65790	89380.2	48239	135016	88639.3	99825	10324.6	5230.5	3.5394
124522	95652.7	85316	125283	102523	80085	86.9	11	3.5394
53669.2	88891.7	39568	100531	82462.4	79896	4915.9	3462.8	3.54172
7735.5	94580.9	5360	58370.4	109069	35073	2217.6	919.6	3.54172
234452	134706	114063	262143	125420	136978	621.5	259.6	3.54289
10488.8	65861	10437	8668	74794.7	7595	22	-24.2	3.54405
162039	102235	103872	152980	92477.9	108412	86.9	18.7	3.54405
262143	137745	124722	262143	68367.3	251287	383.9	117.7	3.54637
12970.5	67393.5	12613	9747.1	71862.5	8889	13.2	-19.8	3.54869
126820	94507.9	87943	67997.6	113170	39377	67.1	41.8	3.54986
152989	98576.1	101711	119892	92655.3	84801	84.7	6.6	3.55102
123262	94443.5	85534	85078.4	91494.9	60940	34.1	118.8	3.55102
37246.5	84906.8	28749	73928.8	86044.6	56308	1773.2	973.5	3.55218
147710	99349.2	97437	143309	97529.6	96298	917.4	411.4	3.55334
24883.5	72626.9	22454	20768	70345.9	19348	22	-26.4	3.56379
14302.5	67293.3	13929	6547.2	68520.8	6262	-7.7	35.2	3.56844
41426.2	96079.2	28257	65870.2	94479.6	45691	8621.8	3558.5	3.56844
49564.5	102182	31789	125213	106776	76852	4599.1	2926	3.5696
73183.5	82220.3	58333	71870.7	76859.7	61282	9650.3	4430.8	3.57076
123428	106066	76263	92464.9	135563	44701	52.8	81.4	3.57193
118131	94815	81652	81525.4	87753.1	60885	94.6	48.4	3.57309
132983	89183.5	97722	109810	81717.9	88065	390.5	191.4	3.58587
148408	95143.6	102225	74877	90520.9	54210	639.1	289.3	3.58819
138884	93355.4	97497	119702	85041.1	92247	167.2	67.1	3.58935
197929	111268	116579	207026	111007	122223	647.9	268.4	3.59516
55197.8	79036.9	45769	59889.5	75495.2	51989	6879.4	2999.7	3.5998
108506	90994.2	78148	70754.2	91507.3	50673	163.9	67.1	3.60097
81111.8	83028.6	64023	146250	83747.7	114447	7618.6	4133.8	3.60213
74721	78507.7	62375	81001.8	77751.1	68276	5082	2186.8	3.60794
87381	89321.8	64112	119402	94315.9	82967	4152.5	2459.6	3.61026
137694	115160	78360	175516	129339	88934	5071	3608	3.61026
37966.5	106752	23308	136906	116770	76837	8049.8	4457.2	3.61026
8989.5	66932	8802	14735.6	67717	14261	611.6	257.4	3.61723
161968	101122	104970	137722	110689	81542	337.7	128.7	3.62071
124937	97804.4	83717	100864	93367.8	70798	393.8	148.5	3.62652
160870	97075.7	108604	110751	109745	66137	93.5	15.4	3.63001
61656.8	94185.3	42902	138091	91306.3	99116	10060.6	5262.4	3.63814
15523.5	66250.9	15356	9874.7	68867.6	9397	-12.1	-34.1	3.6393
7215	67146	7042	4933.5	72428.7	4464	-9.9	-19.8	3.64162
77523	84854	59874	122276	93706.3	85517	3512.3	1637.9	3.64627
169214	107399	103256	207129	100417	135180	514.8	242	3.64743
139702	93527	97892	92787.2	90894	66901	3.3	6.6	3.64859
136594	88691.1	100933	68998.6	89745	50386	41.8	78.1	3.64975
58107.8	73571.8	51761	44891	68958.5	42663	1897.5	1497.1	3.64975
147368	103821	93024	127644	124478	67203	209	160.6	3.65208
8760	69068.3	8312	3458.4	72690.7	3118	9.9	-77	3.65324
8915.25	64660.2	9036	5148	64669.2	5217	103.4	112.2	3.65556
203499	131647	101305	262143	72758.8	236120	6053.3	3654.2	3.65672
61443.8	78628	51213	83616.5	77777.5	70456	997.7	1266.1	3.65788
6958.5	65929.2	6917	1978.9	64425.8	2013	-1.1	15.4	3.65788
121292	94614.2	84015	49732.1	89211.2	36534	81.4	22	3.66369
103729	84420.6	80525	64505.1	82645.6	51151	37.4	-3.3	3.66834
25188	79768.1	20694	27500	87742.9	20540	1615.9	661.1	3.67066
262143	142940	120189	262143	94959.6	180917	5789.3	2296.8	3.67182
64132.5	82964.6	50660	96611.9	83407.6	75911	8113.6	3515.6	3.67299
13951.5	67908.9	13464	32319.1	70717.7	29951	264	78.1	3.67647
127030	91346.2	91137	106649	86908.7	80422	44	-29.7	3.67763
152884	99776.3	100419	130299	102048	83679	304.7	174.9	3.68576
10839	68619.1	10352	5562.7	70582.2	5165	-16.5	24.2	3.68809
6943.5	73241.5	6213	21902.1	77108.6	18615	1684.1	702.9	3.69738
140585	97978.4	94035	84585.6	97368.8	56932	323.4	166.1	3.69854
79149	83690	61980	92570.5	82159	73841	8511.8	4005.1	3.6997
133369	89770.9	97364	136324	106930	83551	2151.6	900.9	3.70319
5592.75	69012.7	5311	6206.2	73390.4	5542	-18.7	-26.4	3.70551
54249.8	76783.6	46303	47120.7	80046.2	38579	3748.8	2568.5	3.70783
34236.8	86327.6	25991	63406.2	87688.6	47388	2708.2	2082.3	3.70783
122612	98929.7	81224	212794	90391.3	154281	16129.3	7113.7	3.709
16162.5	69681.3	15201	4999.5	74907.9	4374	20.9	8.8	3.71016
6838.5	66930.7	6696	17862.9	68328	17133	117.7	23.1	3.71248
160420	98460	106777	134829	95609.8	92419	228.8	102.3	3.71248
56521.5	92235.9	40160	85671.3	84440.8	66491	6800.2	3886.3	3.7148
143392	94042.4	99927	107454	107249	65661	108.9	64.9	3.71596
18369	65880.3	18273	16872.9	67343.6	16420	856.9	324.5	3.71596
170578	106834	104639	158708	133885	77687	6733.1	3652	3.71713
111580	91080.5	80286	56426.7	109453	33786	62.7	29.7	3.71713
164862	107783	100242	218930	118904	120667	532.4	381.7	3.71945
107448	89163.8	78975	113651	94598.7	78735	1037.3	1600.5	3.72061
69944.2	103670	44216	126075	106060	77904	7588.9	4519.9	3.72177
158125	104139	99510	149481	114929	85239	313.5	187	3.72293
86257.5	86748.6	65165	131154	86297.5	99601	7529.5	3830.2	3.72293
262143	123414	139205	262143	105340	163089	12933.8	5676	3.7241
16902	69196	16008	5348.2	69946	5011	6.6	-9.9	3.7241
45991.5	75465.7	39940	64907.7	74892	56799	1864.5	1060.4	3.7241
5439.75	64315.3	5543	2713.7	67776.3	2624	-9.9	19.8	3.72526
9820.5	70686	9105	35057	70266.3	32697	68.2	33	3.72758
144278	92450.5	102275	96341.3	100380	62899	93.5	47.3	3.72758
140078	92168	99602	70826.8	95388.6	48661	3.3	33	3.7299
136568	90565	98825	82178.8	91437.5	58900	22	-6.6	3.73107
17263.5	68427.5	16534	11245.3	66013.3	11164	5.5	5.5	3.73107
140872	98784.2	93458	109654	86824	82768	5.5	-6.6	3.73223
72528.8	88044.2	53987	85390.8	82423.9	67895	4166.8	2306.7	3.73223
141595	105666	87820	262143	88202.9	194776	1589.5	630.3	3.73223
121697	108041	73820	139788	123175	74375	4568.3	3029.4	3.73339
6725.25	66527.7	6625	2594.9	64343.3	2643	30.8	27.5	3.73339
6116.25	64598.6	6205	4774	63449.4	4931	-50.6	12.1	3.73687
125439	93927	87523	53086	96594.5	36017	18.7	-40.7	3.74268
16919.2	65320.8	16975	14085.5	68755.2	13426	203.5	210.1	3.74268
73412.2	73822.3	65172	79751.1	72675	71917	4936.8	2764.3	3.74849
79345.5	101977	50992	211976	104065	133494	8383.1	4464.9	3.75662
86310	88205	64128	152576	86138.3	116083	21377.4	10197	3.76243
10416	70120.5	9735	6468	74588.6	5683	-7.7	-34.1	3.76708
196955	105554	122285	125715	100594	81902	1971.2	966.9	3.76708
34782	77103	29564	30170.8	84125	23504	4603.5	2794	3.76824
103606	90558.1	74979	160525	86022.3	122296	8017.9	3704.8	3.77056
148067	104532	92830	140709	110356	83561	44	72.6	3.77404
64593.8	77578.3	54567	57851.2	76349	49658	13252.8	5684.8	3.77521
7225.5	67224.6	7044	4848.8	76923.5	4131	-14.3	-1.1	3.77869
61648.5	101992	39613	109435	108596	66042	10272.9	5544	3.79031
129220	89474.1	94648	66936.1	90672.3	48380	99	-24.2	3.79031
73078.5	72613.1	65956	20930.8	76029.3	18042	-6.6	28.6	3.79612
18851.2	69111.4	17876	5017.1	71774.9	4581	-8.8	-49.5	3.79612
144836	95739.4	99144	128992	95943.6	88110	303.6	100.1	3.7996
11504.2	71294.8	10575	13968.9	70616	12964	-3.3	-7.7	3.80192
140486	94579.2	97346	120282	121941	64644	132	90.2	3.80309
15138.8	66787.8	14855	17249.1	65922.4	17148	232.1	167.2	3.80541
150333	99017.3	99500	137464	105553	85349	138.6	73.7	3.81122
7382.25	68878.6	7024	12344.2	66726.3	12124	452.1	201.3	3.81354
178185	100583	116098	183776	115573	104211	342.1	143	3.81935
6684	63706	6876	7284.2	63447.3	7524	1525.7	636.9	3.82516
10542.8	64464.4	10718	2920.5	64034.1	2989	-3.3	52.8	3.82516
61545	83388.4	48369	96597.6	99513	63616	6216.1	3676.2	3.82516
25536.8	76766	21801	49733.2	84893.5	38393	2567.4	1190.2	3.82632
129603	94444.3	89933	79611.4	101853	51225	113.3	64.9	3.82748
123703	88584.5	91517	41140	89341.6	30178	28.6	33	3.82864
24775.5	105005	15463	66468.6	135852	32065	6179.8	3448.5	3.82864
46566	105414	28950	85541.5	117512	47706	3658.6	2532.2	3.8298
23317.5	76721.3	19918	9758.1	81073.4	7888	27.5	27.5	3.83213
22808.2	78638.5	19008	40489.9	78370.5	33859	401.5	132	3.83213
262143	109424	157002	262143	96191	178601	1126.4	484	3.83561
7080.75	64370.1	7209	3642.1	71186.6	3353	44	-7.7	3.83561
39557.2	86095.6	30111	84348	84223.3	65633	4456.1	1948.1	3.83677
15450.8	78959.8	12824	23360.7	84443.8	18130	5006.1	2146.1	3.84026
62968.5	76447.3	53981	48604.6	77127.1	41300	2466.2	2082.3	3.84026
6073.5	63199.9	6298	6744.1	62665.7	7053	249.7	140.8	3.8449
123934	97205.7	83556	90575.1	100041	59335	232.1	122.1	3.84606
5112	64241.6	5215	4310.9	68159	4145	-27.5	8.8	3.84723
43548	72437.4	39399	25751	70104.2	24073	996.6	820.6	3.85071
6511.5	63854.2	6683	4285.6	63114.8	4450	192.5	62.7	3.8542
63591.8	82569.9	50473	55544.5	83963.7	43354	599.5	844.8	3.85536
113407	87674.1	84771	53317	91771.1	38075	82.5	17.6	3.85536
24019.5	73771.8	21338	27129.3	100347	17718	218.9	138.6	3.85768
28796.2	70215.8	26877	36809.3	69228.4	34846	2437.6	1230.9	3.86581
87249.8	85979.8	66504	173325	89145.5	127421	14773	6810.1	3.86697
112978	86898.2	85205	89096.7	82082.8	71136	122.1	112.2	3.86813
5592	64520.7	5680	5173.3	65489.2	5177	11	2.2	3.87278
249526	146377	111718	262143	121806	141042	627	249.7	3.87394
58099.5	77649.2	49036	81625.5	79344.5	67420	4922.5	2316.6	3.8751
79638.8	80078.6	65176	60726.6	79891.2	49815	1302.4	1401.4	3.87627
169371	97529.2	113811	77070.4	95693.3	52782	145.2	80.3	3.87743
48749.2	79858.8	40006	66204.6	75969.8	57112	3027.2	1427.8	3.87859
109651	95536.6	75218	139219	89669.5	101750	9587.6	4588.1	3.88556
32037.8	71231.7	29476	35389.2	77404.4	29963	709.5	400.4	3.88556
10181.2	70250.4	9498	52356.7	75656.5	45353	381.7	141.9	3.88788
5916.75	65555.4	5915	4244.9	67326.7	4132	-8.8	-12.1	3.88904
23258.2	75190.1	20272	9539.2	80530.9	7763	-29.7	3.3	3.88904
127062	92379	90141	96681.2	100563	63006	85.8	58.3	3.89253
110156	89939.2	80267	47515.6	91652.4	33976	49.5	23.1	3.89717
59349.8	76830.5	50625	66193.6	73244.7	59227	5998.3	2648.8	3.89834
19507.5	70224.9	18205	44994.4	107847	27342	132	12.1	3.90531
8127.75	65253	8163	2736.8	66380.1	2702	47.3	1.1	3.90995
140671	93943.9	98133	75265.3	99313.2	49667	53.9	27.5	3.90995
7522.5	65908.4	7480	3914.9	69043.8	3716	-12.1	-17.6	3.90995
150539	103265	95538	186931	94750.6	129294	9050.8	4016.1	3.91111
252228	143803	114949	217753	143794	99244	382.8	163.9	3.91344
17437.5	65813.4	17364	10887.8	65812.8	10842	149.6	266.2	3.9146
5745.75	69079.7	5451	3440.8	72043.5	3130	26.4	28.6	3.92041
42534	68640.9	40610	23995.4	67558.6	23277	347.6	478.5	3.92157
130718	90806.2	94341	94556	89502.9	69236	182.6	72.6	3.92505
49824.8	96879.2	33705	85135.6	91400.4	61044	2301.2	1800.7	3.92505
74967	86457.6	56826	169687	83665.2	132918	10616.1	5341.6	3.93202
8788.5	63327.4	9095	4791.6	63593	4938	489.5	270.6	3.93435
8813.25	63863.9	9044	10884.5	63661.5	11205	-25.3	7.7	3.93551
11579.2	65480.9	11589	4281.2	65173.7	4305	-14.3	0	3.93899
133024	90226.3	96622	78887.6	87927.8	58798	116.6	49.5	3.94248
14942.2	74451.1	13153	12424.5	72681.6	11203	27.5	-5.5	3.94596
84245.2	77222.5	71496	104078	74543	91502	1258.4	1311.2	3.94712
51938.2	84078.3	40484	41349	84664.2	32007	529.1	199.1	3.94945
11070	65294.2	11111	19542.6	75108.1	17052	1008.7	456.5	3.94945
135003	99026.9	89345	94674.8	92293.4	67227	5.5	4.4	3.95526
81353.2	85682.1	62225	114907	86224.1	87337	10428	4618.9	3.96339
236866	128752	120567	262143	73394.8	234074	752.4	408.1	3.97152
42130.5	82892.5	33309	41526.1	84057.8	32376	1925	1563.1	3.97152
135919	98088	90812	115915	100660	75468	240.9	99	3.97268
262143	132554	129606	262143	68369.2	251280	11619.3	4827.9	3.97384
262143	141572	121350	210528	135065	102152	213.4	72.6	3.975
140103	89891.5	102143	73279.8	90535.7	53045	79.2	8.8	3.975
103932	84682.8	80433	37504.5	83910.1	29292	44	15.4	3.975
138276	99894.8	90716	116833	114679	66767	5118.3	2192.3	3.975
27003	86995.8	20342	39212.8	86910.3	29569	3003	2200	3.97616
19933.5	67820.7	19262	37328.5	70453.6	34723	719.4	369.6	3.97733
35404.5	73981.1	31363	46279.2	76065.4	39873	5208.5	2252.8	3.97733
186276	120233	101534	262143	109306	157172	4578.2	2404.6	3.98313
125702	87611	94029	110637	92130.9	78700	134.2	20.9	3.98546
35204.2	74075.2	31146	18872.7	70664.5	17503	171.6	48.4	3.98662
9367.5	67336.7	9117	5176.6	68660.9	4941	-45.1	-50.6	3.98662
82617.8	96050	56371	113333	91289.3	81361	1633.5	1673.1	3.98662
63881.2	95499.8	43838	91655.3	103134	58242	7129.1	3839	3.98778
6508.5	63796.1	6686	4440.7	83126.5	3501	14.3	-11	3.98778
8903.25	65317.7	8933	5765.1	68495.6	5516	60.5	5.5	3.98894
10194.8	67473.6	9902	5140.3	67863.6	4964	8.8	-9.9	3.98894
138256	93990.5	96401	83733.1	96747.8	56720	465.3	193.6	3.98894
24927	67404.5	24236	12544.4	65953.5	12465	45.1	277.2	3.98894
17456.2	68668.2	16660	20780.1	67766.9	20096	1274.9	542.3	3.99126
121388	92741.8	85779	86230.1	107143	52744	52.8	42.9	3.99475
5202.75	65369.5	5216	5732.1	68525.9	5482	8.8	-28.6	3.99591
203788	144513	92417	236955	143667	108091	8699.9	4224	3.99707
144218	92390.3	102299	75991.3	91473.2	54444	188.1	69.3	3.9994
176422	107300	107754	170640	97602	114578	293.7	97.9	4.00172
262143	114163	150485	262143	76491.4	224598	1900.8	888.8	4.00172
209688	133983	102566	121728	145356	54883	113.3	31.9	4.0052
15135.8	67847.9	14620	5024.8	66178.7	4976	-18.7	3.3	4.00637
14540.2	67972.7	14019	19320.4	65947	19200	207.9	127.6	4.00753
10782	106706	6622	53022.2	107103	32444	11	18.7	4.01217
157780	95444	108339	115668	86575.2	87559	58.3	34.1	4.01334
9028.5	65430.9	9043	2471.7	64510.3	2511	5.5	53.9	4.0145
165508	105831	102491	198161	112152	115795	574.2	289.3	4.01566
10015.5	69325.7	9468	6444.9	67558.1	6252	0	23.1	4.01914
131598	89818.9	96020	90536.6	91542.3	64816	56.1	4.4	4.02147
62115.8	74559.8	54598	57524.5	70247.9	53666	4801.5	2202.2	4.02147
128294	88873.7	94605	62373.3	85084.1	48043	55	16.5	4.02263
146448	105027	91382	170343	98853.1	112931	181.5	99	4.02263
57877.5	91743.9	41344	118637	85960.1	90449	9757	5155.7	4.02611
95062.5	84088.3	74089	131941	79185.1	109198	6767.2	3020.6	4.02611
156886	98626	104249	150929	94459.9	104714	156.2	40.7	4.04121
169719	104377	106563	157381	100643	102483	194.7	53.9	4.04121
102942	89336.3	75517	161738	87703	120859	5415.3	3218.6	4.04238
81238.5	80272.1	66325	84708.8	79039.2	70237	884.4	1100	4.04586
121782	92316.2	86454	96574.5	85830	73740	222.2	75.9	4.04586
126956	99306.6	83783	245241	95137.7	168935	10755.8	5450.5	4.04702
14469	68331.8	13877	8879.2	70312.6	8276	1.1	11	4.04935
16510.5	77084.3	14037	53344.5	76476.8	45713	128.7	45.1	4.05051
43870.5	78421.7	36662	64585.4	77208.9	54821	3304.4	2330.9	4.05631
115597	90390.9	83811	106100	84650	82143	464.2	184.8	4.0598
6341.25	69658.1	5966	4961	69799.1	4658	46.2	27.5	4.0598
145785	94732.6	100854	97123.4	94098.1	67643	112.2	119.9	4.0598
124781	103559	78966	106943	100020	70072	16.5	41.8	4.06328
262143	132863	129305	262143	79370.4	216451	652.3	324.5	4.06677
5658.75	65730.6	5642	6812.3	64126.8	6962	860.2	393.8	4.07141
122306	94700.1	84640	69099.8	90854	49844	-6.6	0	4.07258
124817	92435.9	88494	95125.8	109859	56747	52.8	-51.7	4.08071
8578.5	67816.7	8290	5027	66690.2	4940	16.5	-4.4	4.08768
149478	93957.4	104262	75615.1	87303.3	56762	24.2	25.3	4.08884
86436.8	80286.9	70556	106322	74651.5	93339	16562.7	6937.7	4.09349
41392.5	75455.4	35951	57703.8	74629	50673	7150	2911.7	4.09465
117238	84153.1	91302	40679.1	81103.3	32871	68.2	-1.1	4.09581
262143	145667	117939	243294	171919	92744	248.6	41.8	4.09697
76594.5	107576	46662	157109	117822	87388	6276.6	5354.8	4.10394
29585.2	71113.1	27265	15706.9	69034.1	14911	312.4	359.7	4.10742
117341	84812	90672	61682.5	88909	45467	81.4	55	4.10975
262143	140408	122356	262143	92832.2	185063	1615.9	710.6	4.10975
108488	83316.8	85335	39297.5	81214.8	31711	28.6	50.6	4.11323
5031.75	63697.3	5177	62562.5	65548.1	62551	261.8	112.2	4.11439
262143	165461	103830	215776	128474	110070	943.8	409.2	4.11556
5064.75	64189.4	5171	3617.9	64342.7	3685	-9.9	5.5	4.11556
10654.5	67555.5	10336	10041.9	67498	9750	16.5	-28.6	4.1202
131115	92877.6	92517	125379	102076	80497	1082.4	477.4	4.12253
117022	109121	70281	121118	125521	63237	196.9	70.4	4.12253
13429.5	68115.1	12921	5216.2	79186.7	4317	-1.1	-20.9	4.12601
262143	139015	123582	262143	110035	156130	1009.8	393.8	4.1353
66894	80012.5	54791	142701	90146.2	103743	275	152.9	4.13647
5965.5	66331	5894	3711.4	66803.2	3641	0	33	4.13995
5076.75	66422.4	5009	12678.6	76173.9	10908	0	-4.4	4.13995
9369.75	64097.7	9580	7458	63732.9	7669	178.2	137.5	4.14111
114540	89037.6	84307	49330.6	84649.4	38192	12.1	16.5	4.1446
100816	90086.3	73342	162344	82984.4	128209	22122.1	9700.9	4.14808
19796.2	73111.7	17745	12732.5	78981.3	10565	52.8	-8.8	4.15621
12369.8	73416.4	11042	17468	76553.6	14954	321.2	229.9	4.15621
33378.8	118815	18411	65479.7	133282	32197	8814.3	4573.8	4.1597
111889	86172.2	85094	77213.4	92421.4	54752	1414.6	647.9	4.16318
142416	94142.4	99141	107723	94445.9	74749	286	49.5	4.16434
95149.5	100654	61952	174144	86075.3	132590	6340.4	3089.9	4.1655
5984.25	66709.3	5879	8076.2	82059.2	6450	-25.3	-7.7	4.1748
149999	92089.3	106748	107226	89315.3	78678	107.8	66	4.1748
175140	105799	108488	201648	101342	130402	31.9	58.3	4.17596
13254.8	68077.1	12760	13989.8	69205.6	13248	827.2	423.5	4.17828
102296	86055.1	77904	171863	80522.8	139876	5613.3	2726.9	4.18177
69101.2	99755.9	45397	76561.1	103192	48623	7086.2	3351.7	4.18874
262143	126813	135473	262143	123619	138974	732.6	328.9	4.19571
135605	99887.9	88970	85255.5	97163.8	57504	188.1	99	4.20151
128816	93414.5	90372	71080.9	101582	45858	-22	-34.1	4.205
112763	91524.5	80744	64414.9	95119.4	44381	36.3	19.8	4.20616
20818.5	97524	13990	32210.2	91755.5	23006	3434.2	2509.1	4.21081
6980.25	64998.2	7038	3740	64467.3	3802	23.1	24.2	4.21313
30904.5	71102.6	28485	9214.7	72758.4	8300	18.7	0	4.21662
244055	159609	100210	190123	153221	81320	261.8	91.3	4.21778
128424	94529.1	89035	117010	108338	70782	19.8	-2.2	4.21778
6577.5	65134.9	6618	5549.5	64736.9	5618	-2.2	29.7	4.21778
80684.2	84992.5	62214	116819	79929.9	95782	5476.9	2636.7	4.21778
119071	91137	85623	116196	92008	82765	176	126.5	4.21894
45082.5	92346.3	31994	75053	118889	41372	10357.6	5248.1	4.2201
5988	67450.9	5818	7045.5	70034	6593	3.3	23.1	4.2201
119416	86341.5	90641	55669.9	88114.5	41405	49.5	5.5	4.2201
138256	89780.9	100921	60033.6	91731.5	42890	-15.4	44	4.22126
146484	101846	94260	118313	107600	72061	23.1	57.2	4.22359
14814.8	70951.4	13684	6680.3	77610.4	5641	-5.5	4.4	4.22591
176359	126388	91447	209094	142462	96188	37969.8	18216	4.22591
47743.5	73239	42722	47597	70015.2	44552	3939.1	1697.3	4.23288
61517.2	83862.3	48074	59095.3	81594.2	47465	1273.8	1158.3	4.23288
129058	95488.9	88575	79620.2	91228.4	57197	145.2	67.1	4.23404
17349	79083.5	14377	46844.6	88193.3	34810	8944.1	3705.9	4.23636
6436.5	63194.4	6675	5812.4	62507.6	6094	84.7	133.1	4.24217
122962	88800	90748	45749	83851.9	35756	37.4	37.4	4.24449
137360	92448.5	97373	50722.1	97570.3	34069	216.7	85.8	4.24914
138532	91923.4	98765	75099.2	102608	47966	634.7	215.6	4.2503
112154	88561.7	82994	51067.5	96861.5	34552	6.6	-9.9	4.25262
136813	90870.2	98670	87186	93116.6	61362	-6.6	34.1	4.25379
26617.5	101697	17153	46348.5	99193.2	30622	3658.6	2277	4.25379
107362	91016.9	77305	148907	82973.6	117613	6337.1	3795	4.25495
126112	87356.2	94611	50483.4	84652.7	39083	67.1	44	4.25727
10976.2	70406.1	10217	16592.4	70914.3	15334	525.8	300.3	4.25959
19843.5	71631.2	18155	24457.4	75261.3	21297	523.6	364.1	4.26192
77424.8	80804.3	62795	102385	79921.4	83956	6152.3	2979.9	4.26424
190198	110607	112695	205010	111746	120233	26.4	50.6	4.26424
11555.2	111909	6767	52825.3	159449	21712	85.8	14.3	4.26656
7152.75	64161.3	7306	2470.6	66249.3	2444	33	-12.1	4.26656
262143	119064	144290	262143	68368.6	251282	4401.1	2743.4	4.27121
161104	101398	104126	104928	102973	66780	29.7	-38.5	4.2747
6205.5	68453.7	5941	11058.3	72190.1	10039	-28.6	-41.8	4.27934
12984.8	96899.2	8782	70651.9	102339	45244	6803.5	2886.4	4.28747
136210	88003.6	101435	140569	83644.3	110137	306.9	165	4.2898
7512	66099.1	7448	4254.8	65640.9	4248	-28.6	14.3	4.2898
6702	64715.2	6787	2439.8	63804.8	2506	-9.9	27.5	4.29212
120595	100423	78700	151327	98752	100427	4808.1	3267	4.29444
67261.5	104313	42258	159839	105608	99189	2182.4	1798.5	4.29909
252668	142236	116418	262143	104153	164947	13605.9	6941	4.29909
136909	97674.2	91861	101016	93017	71172	67.1	27.5	4.30141
5276.25	68758.1	5029	4315.3	71092.9	3978	2.2	-42.9	4.3049
26388	70408.1	24562	14305.5	69771.9	13437	33	257.4	4.30838
112586	90749.2	81306	41864.9	87926.5	31204	-34.1	58.3	4.30954
142586	98518	94851	137450	99135.6	90865	221.1	33	4.31303
11742.8	65685.6	11716	11093.5	65681.1	11069	2.2	28.6	4.31535
16674.8	69947.9	15623	9273	68444.1	8879	29.7	11	4.31535
147936	101040	95953	97671.2	93967.6	68119	61.6	30.8	4.31884
246643	148360	108951	246976	128843	125625	742.5	321.2	4.31884
54807	77507	46342	75489.7	74455.9	66446	4224	1980	4.32
62647.5	96501.8	42545	141500	95626.9	96974	15816.9	7502	4.32
9995.25	67391.8	9720	2324.3	67015.1	2273	5.5	-3.3	4.32232
60228.8	78519	50270	67225.4	78044.4	56451	4907.1	2134	4.32464
123532	87168.5	92875	104480	80654.1	84896	278.3	172.7	4.32581
10694.2	65574.3	10688	8339.1	65892.4	8294	913	413.6	4.32697
15618.8	71654.9	14285	20160.8	71427.1	18498	133.1	124.3	4.32697
137504	89740.6	100417	81873	82015.7	65422	69.3	3.3	4.32813
16578.8	70196.7	15478	7107.1	77203.9	6033	7.7	17.6	4.33045
234188	135087	113614	126318	159867	51783	108.9	66	4.33161
121635	93026.9	85690	76930.7	99005	50924	55	15.4	4.33278
151562	134056	74094	259880	143979	118292	7494.3	3634.4	4.33278
262143	119711	143511	262143	164712	104302	4209.7	1859	4.33278
262143	91846	187050	262143	68368.4	251283	30219.2	13439.8	4.3351
7988.25	64417.1	8127	2607	65285.6	2617	-38.5	15.4	4.33742
165350	97579	111052	120935	96256.9	82338	51.7	68.2	4.33975
176268	114189	101165	115595	126659	59811	6899.2	2956.8	4.34091
155550	104160	97870	127410	106301	78550	86.9	72.6	4.34207
10234.5	69976.9	9585	18166.5	90303.4	13184	51.7	25.3	4.34788
118072	85785.2	90202	71629.8	86672	54162	251.9	122.1	4.35368
36470.2	76623.4	31193	39649.5	77248	33638	7694.5	3558.5	4.35717
155116	109681	92684	160901	149846	70371	3560.7	1452	4.35717
157929	98408.7	105174	123408	102210	79128	1069.2	521.4	4.36065
55903.5	110599	33126	72439.4	108393	43798	10474.2	5402.1	4.36298
16905.8	70193.6	15784	34928.3	90641.5	25254	86.9	58.3	4.37227
44226.8	70117.4	41337	27843.2	68730.7	26549	177.1	423.5	4.37459
114928	94047.1	80087	141595	80601	115130	11286	5549.5	4.37575
8565	63475.7	8843	9259.8	65056.8	9328	62.7	35.2	4.37692
149949	99258.2	99005	76375.2	99731.5	50188	976.8	437.8	4.37692
46908	72377.5	42474	45501.5	72461	41153	4439.6	1867.8	4.38156
148648	93487.6	104204	84383.2	87855.3	62946	47.3	55	4.38156
166032	98483.7	110486	138844	95207.8	95573	52.8	85.8	4.38737
142651	97165.3	96215	80137.2	91531.1	57378	108.9	46.2	4.38853
6966.75	67530.4	6761	10660.1	69673.9	10027	6.6	26.4	4.3955
60096.8	73662.3	53467	55951.5	71534.1	51260	5398.8	2745.6	4.3955
13708.5	67074.8	13394	12586.2	66924.9	12325	1337.6	520.3	4.3955
75040.5	81487.5	60351	56816.1	85338.8	43632	5900.4	3054.7	4.39783
5634.75	64133.2	5758	2979.9	67715.2	2884	39.6	-38.5	4.40131
5984.25	66800.2	5871	2824.8	72117.7	2567	17.6	15.4	4.40596
6461.25	64875.8	6527	4354.9	75343.9	3788	-5.5	19.8	4.40596
25533.8	72168.9	23187	8749.4	70304.2	8156	-1.1	25.3	4.40712
103738	120168	56576	121186	141766	56022	4910.4	4875.2	4.40828
146975	92294.9	104363	81681.6	84826.9	63106	9.9	-14.3	4.41409
[truncated: 18,001 more rows]
