# Supplementary material for: N-chlorination mediates protective and immunomodulatory effects of oxidized human plasma proteins
Source: eLife. 2019 Jul 12;8:e47395. doi: 10.7554/eLife.47395 (PMC6650281; doi:10.7554/eLife.47395)
Supplement: Figure 8—source data 1. [file elife-47395-fig8-data1.zip › Figure 8 Source Data 1/scale values/Ag85B + ZVAD-FMK 1.csv]

FSC-A	FSC-H	FSC-W	SSC-A	SSC-H	SSC-W	FITC-A	PE-A	Time
5766	64983.8	5815	2817.1	64666	2855	12.1	29.7	0.00121812
140738	91621.3	100669	74859.4	91999.9	53326	38.5	46.2	0.00121812
6233.25	66369.2	6155	12991	69319.2	12282	1536.7	654.5	0.00609061
71633.2	78087.7	60119	80437.5	75363.9	69948	5574.8	2341.9	0.00730874
7312.5	72227.9	6635	51608.7	81511.2	41494	1071.4	491.7	0.00730874
60136.5	76267.2	51675	64212.5	74214	56704	394.9	630.3	0.00974498
5709.75	65236.1	5736	1901.9	67777.6	1839	-17.6	1.1	0.0109631
114993	94793.5	79501	75194.9	90517.9	54442	85.8	-35.2	0.0109631
22362.8	72588.7	20190	13768.7	76690.9	11766	-1.1	-5.5	0.0170537
149348	98318.3	99551	133114	89960.9	96973	177.1	62.7	0.0182718
149271	107827	90725	127944	101359	82725	178.2	38.5	0.01949
141972	89667.7	103764	87808.6	89493.7	64302	126.5	46.2	0.01949
129773	88112.8	96522	71791.5	96465.8	48773	40.7	25.3	0.0207081
119273	93983.4	83171	60193.1	86212.3	45757	52.8	2.2	0.0219262
92024.2	85629.7	70430	138905	81286.4	111990	741.4	1155	0.0231443
13441.5	65645.9	13419	4227.3	63207.9	4383	275	213.4	0.0243625
144622	93773.6	101073	122145	83847.3	95470	-36.3	56.1	0.0255806
16689	75979.9	14395	9796.6	78980.2	8129	-11	25.3	0.0267987
117548	87065.5	88481	39017	80642.7	31708	-11	1.1	0.0304531
233750	149335	102582	97900	156962	40876	50.6	-33	0.0316712
139788	94714.3	96724	69080	98089.6	46154	0	5.5	0.0316712
136959	104777	85665	130222	102536	83232	73.7	63.8	0.0341074
262143	153748	111740	262143	104946	163701	2147.2	1045	0.0353256
183526	172127	69876	262143	150606	114071	11256.3	5443.9	0.0377618
29066.2	84145.5	22638	35035	80981	28353	1998.7	1481.7	0.0377618
132152	90388.7	95816	63054.2	92673.7	44590	53.9	7.7	0.0389799
109540	88908.7	80744	49942.2	88577.1	36951	55	-1.1	0.040198
143220	95362.6	98425	77913	88555.4	57660	7.7	-22	0.0414162
156498	100022	102540	101062	106835	61995	114.4	18.7	0.0426343
24567	77119.5	20877	9192.7	74866.8	8047	26.4	-11	0.0438524
164364	103492	104083	124433	109190	74685	1128.6	493.9	0.0438524
61368.8	85713.8	46922	54069.4	108093	32782	137.5	474.1	0.0438524
8277.75	73359.1	7395	7241.3	70683	6714	-8.8	-6.6	0.0462887
129957	93071.3	91509	127305	103533	80584	190.3	85.8	0.0523793
35364.8	73197.9	31663	57473.9	71512	52671	2368.3	1102.2	0.0523793
68070	82162.9	54295	74203.8	84776.2	57363	5267.9	2249.5	0.0523793
9246	70524.4	8592	8352.3	125487	4362	-3.3	-5.5	0.0523793
135355	94317	94051	76879	99583.8	50594	72.6	9.9	0.0535974
132654	88076.7	98705	59052.4	87368.1	44296	34.1	34.1	0.0548155
127695	90697.1	92270	76722.8	93163.1	53971	423.5	200.2	0.0560336
119019	88339.6	88296	54367.5	84516.1	42158	15.4	26.4	0.0572518
134631	89480	98605	58462.8	85825.4	44642	72.6	22	0.059688
17477.2	68475.5	16727	11492.8	68790.9	10949	501.6	377.3	0.0621242
131809	91416.5	94493	59805.9	88657	44209	-23.1	2.2	0.0633424
48410.2	92436.8	34322	84700	92227.5	60187	10763.5	5328.4	0.0657786
134534	93859	93937	88322.3	88232.1	65603	70.4	39.6	0.0657786
7254.75	66163	7186	6537.3	66034	6488	15.4	14.3	0.0669967
126976	103828	80147	101182	108300	61229	8.8	102.3	0.069433
143674	92479.1	101816	93916.9	91398.2	67342	85.8	92.4	0.0706511
40046.2	82676.1	31744	29073	92133.9	20680	8753.8	4385.7	0.0730873
116083	91883.7	82796	55947.1	85473.3	42897	11	-24.2	0.0743055
111136	87455.6	83281	48830.1	101811	31432	6.6	-39.6	0.0743055
203241	131716	101124	103370	133600	50707	41.8	11	0.0755236
134576	94077.1	93748	104420	132660	51585	101.2	99	0.0803961
78431.2	80092.1	64177	20039.8	74889	17537	18.7	-20.9	0.0816142
5313.75	63305.2	5501	5978.5	64262.3	6097	157.3	105.6	0.0828323
126607	90585.8	91596	76076	85905.8	58037	-8.8	-2.2	0.0828323
135568	102210	86925	130745	91935.7	93201	84.7	64.9	0.0840505
11920.5	70152.8	11136	23002.1	68004.9	22167	3181.2	1397	0.0852686
190930	101371	123436	148074	104203	93128	36.3	5.5	0.0864867
262143	108468	158386	262143	99993.6	171809	1835.9	866.8	0.0889229
13503.8	69623.3	12711	12416.8	66969.6	12151	62.7	6.6	0.0913592
132238	102789	84312	130652	101722	84175	247.5	90.2	0.0913592
51287.2	117334	28646	102507	161344	41637	11267.3	5515.4	0.0925773
122098	86585.5	92415	55728.2	84444	43250	-20.9	69.3	0.0925773
6067.5	64301.4	6184	4282.3	64754.2	4334	-13.2	4.4	0.0937954
150850	99559.8	99298	102379	103744	64674	15.4	46.2	0.0950136
143141	94663.9	99097	53248.8	90404.7	38601	23.1	37.4	0.0950136
108589	88231.3	80657	43758	90932.1	31537	34.1	18.7	0.0962317
134359	97756.7	90074	105571	102437	67541	77	41.8	0.0962317
122060	87986.1	90916	47944.6	92843.4	33843	110	62.7	0.0962317
181690	110106	108144	178071	115970	100630	7572.4	3955.6	0.0974498
118922	97616.3	79840	131952	97750.3	88466	315.7	152.9	0.0986679
127197	89898.1	92727	76233.3	94768.9	52718	-34.1	-36.3	0.101104
164355	108213	99537	146844	111440	86357	350.9	149.6	0.102322
55966.5	82090.9	44680	86675.6	83114.4	68344	862.4	718.3	0.102322
67774.5	103393	42959	81131.6	111839	47542	4556.2	2425.5	0.104759
54689.2	127890	28025	160886	170950	61678	392.7	412.5	0.105977
130842	104180	82308	95235.8	97551.9	63980	727.1	572	0.105977
13837.5	65718.9	13799	5196.4	67236.2	5065	-22	36.3	0.105977
69450	80920.9	56246	54667.8	78112.5	45866	2261.6	1843.6	0.109631
9468	68014.3	9123	3467.2	70523.4	3222	27.5	30.8	0.113285
5532.75	69052.4	5251	2708.2	67382.2	2634	-14.3	31.9	0.115722
98709.8	88520	73080	75787.8	88696.6	55998	128.7	6.6	0.119376
125564	90100.6	91331	71159	88662.6	52598	63.8	1.1	0.120594
64602	83552.2	50672	45831.5	80553.9	37287	1013.1	1200.1	0.126685
125959	97787.5	84416	124110	103890	78291	256.3	56.1	0.129121
11745.8	66855.1	11514	6677	65136	6718	-4.4	-7.7	0.133993
63426	84833.8	48998	50516.4	81115.4	40814	8043.2	4147	0.135212
135772	96038.2	92650	66111.1	87078.1	49756	28.6	55	0.137648
17519.2	72364.9	15866	7609.8	75850.3	6575	165	60.5	0.138866
8898.75	64519.1	9039	7172	63983.7	7346	86.9	118.8	0.138866
21881.2	74793.2	19173	35357.3	74318.5	31179	7767.1	3301.1	0.14252
85483.5	83798.2	66854	113931	77487.4	96359	3868.7	1923.9	0.144957
17484	64831.5	17674	4955.5	61034.3	5321	-30.8	248.6	0.146175
135414	94963.1	93452	92504.5	87910.2	68961	480.7	216.7	0.147393
34173.8	91817.4	24392	86098.1	96433.6	58512	2986.5	1915.1	0.149829
18324.8	66272.9	18121	7047.7	66620.2	6933	39.6	184.8	0.151047
135626	96301.6	92297	76789.9	88927.6	56591	19.8	3.3	0.151047
8325	73154.6	7458	75224.6	74985.5	65745	1003.2	449.9	0.152265
119605	96319.9	81379	86155.3	99588.6	56696	289.3	89.1	0.153483
5361	64371.3	5458	4567.2	63080.3	4745	53.9	94.6	0.15592
32748.8	98216.3	21852	56708.3	95727.7	38823	3769.7	1684.1	0.157138
123825	85659	94736	59754.2	90227.4	43402	82.5	61.6	0.158356
62094	78429.5	51886	76883.4	78034.8	64569	6336	3138.3	0.159574
9920.25	66700.9	9747	15738.8	66280.6	15562	50.6	34.1	0.160792
157916	98825.9	104721	98541.3	100817	64057	214.5	48.4	0.163228
130814	91248.2	93953	53539.2	98218.1	35724	-4.4	-13.2	0.164447
213477	112383	124489	214394	112474	124923	139.7	9.9	0.164447
142961	96058.9	97535	115534	116980	64726	381.7	114.4	0.165665
18200.2	74126.6	16091	6550.5	94308.8	4552	-31.9	-24.2	0.166883
86346	83398.7	67852	123813	80172.6	101209	3330.8	1906.3	0.170537
120179	96470.8	81642	87260.8	102801	55629	29.7	29.7	0.174192
6492	65687.8	6477	5803.6	68679.1	5538	68.2	9.9	0.174192
262143	148987	115311	262143	138852	123727	4104.1	1714.9	0.174192
44315.2	85091.1	34131	33686.4	90884.4	24291	6540.6	3589.3	0.17541
10222.5	73289.8	9141	5679.3	72271.6	5150	-53.9	-5.5	0.17541
8501.25	65777.8	8470	6407.5	69066.1	6080	-12.1	25.3	0.179064
156464	106938	95887	186506	135363	90297	559.9	257.4	0.180282
44343	74066.2	39236	36733.4	74658.4	32245	4392.3	2063.6	0.1815
159040	102755	101434	119374	110926	70527	210.1	53.9	0.1815
8897.25	69201.3	8426	11812.9	70603.8	10965	1096.7	548.9	0.1815
118516	89398.2	86882	61679.2	85652.7	47193	79.2	16.5	0.183937
19854.8	91402.1	14236	14855.5	87701.1	11101	2783	1835.9	0.185155
21644.2	66445.5	21348	10688.7	66448	10542	102.3	144.1	0.186373
12985.5	66888.1	12723	4601.3	64378.9	4684	-38.5	-17.6	0.186373
78008.2	83802.1	61005	86359.9	82111.3	68927	1937.1	1069.2	0.193681
39129	72343.4	35447	37765.2	71261.4	34731	205.7	490.6	0.193681
151028	101081	97919	109671	95553.1	75219	-11	1.1	0.1949
130196	90346.4	94442	87676.6	86211.2	66650	80.3	-17.6	0.199772
5445	64215.1	5557	1563.1	61896.9	1655	-12.1	11	0.20099
152336	109754	90963	154407	109664	92275	63.8	70.4	0.202208
12813	65271.1	12865	15698.1	66644.5	15437	1007.6	458.7	0.207081
35207.2	85333.9	27039	38746.4	84012.7	30225	3278	2142.8	0.208299
5654.25	67020.6	5529	5548.4	67063.8	5422	19.8	9.9	0.211953
135903	113954	78159	118550	116406	66743	118.8	19.8	0.213171
21700.5	65969.2	21558	11673.2	67083	11404	30.8	-6.6	0.21439
129597	104454	81311	124252	97801.5	83260	79.2	13.2	0.215608
184298	114126	105831	150290	116345	84657	70.4	50.6	0.215608
121230	92873.2	85546	97274.1	91090.3	69985	99	28.6	0.218044
131535	92556.8	93135	72143.5	87571.7	53990	33	-20.9	0.218044
118225	94348.3	82121	52195	90731.1	37701	33	0	0.221698
104090	85657.3	79639	38263.5	79792.4	31427	95.7	24.2	0.221698
118071	86514	89441	55491.7	80862.4	44974	57.2	83.6	0.222916
5493	64100.6	5616	3945.7	63115.8	4097	9.9	117.7	0.222916
124222	93345.1	87214	61959.7	92911.2	43704	-5.5	-2.2	0.224135
8718.75	64498.5	8859	6240.3	61767.8	6621	-16.5	-12.1	0.225353
40262.2	97622.1	27029	87060.6	109909	51912	7283.1	3227.4	0.230225
80751	100604	52603	139253	113076	80708	8657	4614.5	0.230225
22661.2	74074.9	20049	30797.8	75239.1	26826	1313.4	663.3	0.230225
163944	114664	93702	223479	89411.9	163803	1381.6	550	0.23388
70287	81619	56437	87378.5	79397.1	72124	12263.9	5107.3	0.23388
126981	89264.1	93227	89500.4	88584	66214	128.7	102.3	0.235098
137908	93443.8	96721	175711	99771.9	115417	1547.7	707.3	0.236316
162094	107309	98995	122776	131239	61310	348.7	178.2	0.237534
121313	88551.1	89783	70489.1	96609.4	47817	-5.5	24.2	0.237534
129830	99821.2	85238	85761.5	97669.1	57546	674.3	262.9	0.23997
137597	93173.1	96783	64159.7	89448	47008	2.2	71.5	0.23997
5806.5	66088	5758	5142.5	65351.7	5157	56.1	27.5	0.23997
6747	64418.9	6864	4409.9	68745.8	4204	37.4	25.3	0.23997
15597	64206.3	15920	12769.9	62843.6	13317	282.7	182.6	0.241188
169467	103138	107683	99302.5	110756	58759	388.3	244.2	0.242406
46071	76663.3	39384	50131.4	75267.2	43650	4244.9	1910.7	0.242406
5262.75	68883.5	5007	13748.9	76606.7	11762	1404.7	611.6	0.242406
133534	91410.9	95736	87320.2	88526.5	64643	42.9	-12.1	0.243625
128789	85981.1	98165	51795.7	85847.2	39541	15.4	24.2	0.243625
66907.5	84050.9	52169	134341	82689.9	106472	4588.1	1950.3	0.243625
42145.5	138248	19979	111551	117765	62078	10793.2	5324	0.244843
108777	85482.5	83395	62432.7	93115.5	43941	354.2	189.2	0.244843
154433	100094	101114	156397	95385.3	107455	189.2	78.1	0.244843
6022.5	65411.1	6034	9245.5	90165.6	6720	75.9	36.3	0.244843
136006	96962.4	91925	66729.3	93006.6	47020	62.7	60.5	0.246061
130533	94589.8	90439	61571.4	98781.9	40849	8.8	-24.2	0.247279
143358	91759	102389	87703	108221	53111	-1.1	16.5	0.247279
66466.5	80029.9	54429	55940.5	78243.9	46855	4505.6	2381.5	0.250933
12912.8	69868.7	12112	53121.2	72562.9	47977	3732.3	1574.1	0.250933
49884	105912	30867	86595.3	124857	45453	9289.5	4629.9	0.250933
15888	73455.8	14175	54046.3	85857.8	41254	4134.9	1790.8	0.253369
119026	87554.8	89093	77323.4	88221.9	57440	56.1	47.3	0.258242
27047.2	120248	14741	75579.9	140381	35284	7361.2	3774.1	0.258242
5145.75	64344.9	5241	3195.5	63595.6	3293	-16.5	-31.9	0.260678
129895	89063.5	95581	57918.3	88168.3	43051	14.3	-86.9	0.260678
140508	92066.8	100018	75466.6	98496	50213	110	-15.4	0.261896
148510	100396	96944	137045	97646.8	91978	143	-24.2	0.266769
115550	88849.6	85230	63426	81296.4	51130	-5.5	2.2	0.266769
44910.8	99013.4	29726	120685	118977	66477	370.7	403.7	0.267987
118051	92484.1	83653	68981	92182.8	49041	40.7	50.6	0.267987
131558	90881.1	94869	54756.9	87623.9	40954	-5.5	-20.9	0.269205
139488	90622.8	100874	65915.3	90429.7	47770	39.6	-5.5	0.270423
119553	89387.9	87652	73036.7	87307.3	54824	88	-16.5	0.271641
5517.75	72134.7	5013	10144.2	76327.2	8710	665.5	311.3	0.271641
8591.25	67567	8333	12215.5	69276.1	11556	8.8	14.3	0.274078
46500	72767.4	41879	40266.6	72142.8	36579	155.1	45.1	0.275296
127228	90323.6	92313	64066.2	92532.1	45375	2.2	13.2	0.27895
14622.8	75274.2	12731	101929	93790.5	71223	547.8	215.6	0.27895
129730	94027	90421	100463	111161	59229	210.1	74.8	0.280168
4965.75	63923.7	5091	5481.3	67983.1	5284	2.2	8.8	0.282604
105246	88761.7	77707	43710.7	92136.8	31091	45.1	40.7	0.283823
8271	66338.1	8171	6735.3	65910.8	6697	16.5	-14.3	0.285041
6108.75	66690.5	6003	6138	95232	4224	27.5	6.6	0.287477
6819.75	68929.5	6484	34677.5	79946	28427	983.4	402.6	0.287477
11026.5	65939.7	10959	2769.8	66760.4	2719	-6.6	20.9	0.292349
127098	90485.9	92053	72681.4	93338.5	51032	45.1	27.5	0.292349
59741.2	76986	50856	57206.6	72846	51466	2209.9	1177	0.293568
128240	97570.7	86136	78405.8	105700	48613	77	80.3	0.293568
159078	99297.4	104991	148608	101815	95655	507.1	204.6	0.29844
12097.5	73559.3	10778	7047.7	73453.9	6288	47.3	66	0.306967
135567	93147.7	95381	86409.4	97650.1	57992	67.1	42.9	0.308185
27505.5	76319.9	23619	25811.5	74515.8	22701	992.2	807.4	0.313058
6563.25	67050.5	6415	23566.4	69491.5	22225	279.4	114.4	0.315494
131823	92933.1	92961	52617.4	91129.3	37840	160.6	140.8	0.316712
59306.2	79446.8	48922	89372.8	75757.8	77314	2813.8	1516.9	0.316712
123219	87553.1	92233	55080.3	86868.7	41554	61.6	18.7	0.319148
122894	90557.9	88937	63379.8	88696.5	46830	-4.4	-16.5	0.320366
29823	70955.9	27545	7487.7	72623	6757	14.3	39.6	0.321584
207622	135540	100389	167704	120481	91223	905.3	365.2	0.322802
120410	88487.7	89178	52190.6	83250.9	41085	116.6	27.5	0.326457
148075	106139	91429	77148.5	134168	37684	-8.8	33	0.327675
9630.75	68159.9	9260	6989.4	68234.4	6713	0	-11	0.328893
6108.75	70198.7	5703	15661.8	71731.9	14309	1258.4	614.9	0.330111
13856.2	70602	12862	5132.6	70252.7	4788	1.1	19.8	0.330111
26298	66139.6	26058	14073.4	64992.9	14191	167.2	238.7	0.331329
7509	65975.3	7459	2607	68450.5	2496	-18.7	-3.3	0.333766
16795.5	78192.1	14077	105603	89274.4	77523	938.3	418	0.334984
46585.5	79151.4	38572	41099.3	79465.5	33895	2294.6	1400.3	0.336202
15058.5	65071.5	15166	15286.7	64809.8	15458	18.7	30.8	0.336202
162642	101183	105343	131096	104319	82358	220	160.6	0.336202
58272.8	78555.2	48615	82381.2	75013.3	71973	3175.7	1798.5	0.336202
5442	68771.1	5186	6635.2	73677.5	5902	-50.6	18.7	0.33742
118718	85521.9	90974	50911.3	85598	38979	17.6	37.4	0.338638
108026	90838.7	77936	64383	113069	37317	177.1	110	0.338638
126574	90353.6	91808	96493.1	111599	56665	176	85.8	0.339856
21234.8	96134.3	14476	70083.2	96945.2	47377	484	221.1	0.341074
133193	90393.6	96566	73656	85322.5	56575	123.2	74.8	0.344729
84169.5	88985.7	61989	61716.6	87058.7	46459	50.6	-18.7	0.347165
8368.5	71383.3	7683	20930.8	82390.6	16649	535.7	238.7	0.347165
125456	94386.9	87108	70988.5	94317.4	49326	-2.2	-11	0.352037
8808	65476.5	8816	3348.4	65997.2	3325	-12.1	-8.8	0.354474
154520	101518	99752	101631	101642	65529	310.2	140.8	0.355692
90675.8	88198.1	67377	131869	82121.8	105236	5834.4	2709.3	0.355692
6335.25	66440.5	6249	4713.5	62683.4	4928	57.2	-3.3	0.358128
139751	92507.8	99005	85698.8	101914	55109	194.7	67.1	0.359346
108866	99705.3	71557	87930.7	98503.1	58502	495	232.1	0.359346
16562.2	70541.6	15387	30717.5	66920.5	30082	40.7	-8.8	0.361782
18743.2	67311	18249	9534.8	70305.2	8888	-3.3	25.3	0.361782
13516.5	65354.7	13554	12336.5	66047.3	12241	584.1	292.6	0.363001
238148	148758	104917	191950	141401	88964	325.6	122.1	0.363001
134884	91565.6	96540	58977.6	86742.4	44559	-14.3	24.2	0.363001
68516.2	77608.6	57858	74511.8	81713.6	59760	6323.9	3028.3	0.365437
35196.8	88201.8	26152	31516.1	104442	19776	2721.4	1918.4	0.366655
27453.8	72046.2	24973	16869.6	74318.8	14876	2129.6	1618.1	0.367873
26232.8	68430.9	25123	6058.8	69127.7	5744	34.1	-22	0.369091
68181	90780.6	49221	54439	89844.2	39710	3562.9	1982.2	0.369091
138722	100604	90367	115170	91765.2	82251	30.8	30.8	0.370309
141454	94783.6	97805	63349	86413.3	48044	58.3	16.5	0.373964
145066	97739.6	97269	66685.3	92262.5	47368	-17.6	-9.9	0.373964
137689	95898.5	94095	113419	86090	86340	52.8	25.3	0.3764
54315.8	108844	32704	99682	103182	63313	5548.4	3346.2	0.3764
26340	66357.3	26014	27302	65723.8	27224	535.7	294.8	0.377618
6986.25	67045.1	6829	33299.2	78905.8	27657	101.2	62.7	0.378836
5434.5	63395.4	5618	4369.2	64317.1	4452	88	134.2	0.378836
139032	102389	88990	113561	88778.7	83830	1900.8	759	0.378836
175919	110419	104412	235150	145065	106234	3853.3	2582.8	0.380054
145079	92988.7	102248	122675	96495.9	83316	97.9	30.8	0.381272
14447.2	68869.3	13748	4985.2	75088.5	4351	33	13.2	0.38249
14685	75559.1	12737	54928.5	79392	45342	3639.9	1630.2	0.383709
122154	99319.9	80603	99770	99053.6	66010	240.9	149.6	0.384927
136710	99895.5	89688	142017	107960	86210	60.5	26.4	0.386145
98658.8	118835	54409	149116	122248	79940	5858.6	4177.8	0.386145
144921	93862.2	101186	105571	97798.1	70745	26.4	85.8	0.387363
124907	88741.1	92245	51711	83869.9	40407	23.1	-2.2	0.388581
132076	96938.8	89291	88646.8	92238.6	62984	29.7	40.7	0.391017
151352	105740	93805	175095	112822	101709	836	466.4	0.391017
31062.8	96874.9	21014	63925.4	96151.5	43571	3758.7	2389.2	0.39589
17629.5	77458.2	14916	16600.1	68503.5	15881	-11	8.8	0.397108
48238.5	102462	30854	67853.5	115879	38375	8423.8	4406.6	0.397108
13713	76367.7	11768	5864.1	77528.7	4957	77	-24.2	0.398326
113185	91784.8	80816	59585.9	91486.8	42684	42.9	-24.2	0.399544
5048.25	64706.1	5113	7723.1	64624.8	7832	111.1	74.8	0.399544
26339.2	68812.8	25085	22539	69589.9	21226	497.2	342.1	0.399544
171866	120814	93229	215395	125533	112450	3180.1	1809.5	0.400762
7386	78912.4	6134	97662.4	90562.3	70674	284.9	123.2	0.403199
44350.5	88114.8	32986	93737.6	89761.5	68439	6953.1	3654.2	0.403199
11906.2	66526.4	11729	3781.8	64475.6	3844	-24.2	-3.3	0.403199
7233.75	72322.1	6555	16502.2	79328.7	13633	122.1	66	0.409289
149281	97169.9	100682	98026.5	95443	67310	108.9	55	0.409289
6844.5	64356	6970	6114.9	63309	6330	53.9	28.6	0.410507
39560.2	102865	25204	85723	108129	51956	283.8	339.9	0.410507
49238.2	89742.7	35957	262143	83587.4	205531	1166	1971.2	0.414162
16467.8	68284.1	15805	6560.4	69694	6169	7.7	8.8	0.41538
124088	86931.7	93547	53793.3	83344.7	42299	-58.3	-14.3	0.419034
178820	101710	115221	149012	101634	96086	222.2	91.3	0.42147
17037	68402.7	16323	5908.1	68107.9	5685	-33	-22	0.426343
250089	139886	117166	156494	141154	72658	100.1	82.5	0.426343
139647	98720.7	92705	74085	88003.4	55171	0	35.2	0.426343
31708.5	99304.6	20926	70656.3	97717.3	47387	4911.5	2743.4	0.427561
46935.8	78760.2	39055	77709.5	87167.6	58425	5500	2346.3	0.428779
8571.75	73136.1	7681	44586.3	73754.6	39618	1976.7	800.8	0.428779
115637	90484.1	83754	56652.2	85049.7	43654	-7.7	-64.9	0.429997
136528	97446.4	91820	83396.5	92469	59106	75.9	2.2	0.431215
75416.2	90110.7	54849	86112.4	90799.5	62153	3558.5	1929.4	0.433652
75876.8	88907	55931	132722	86646	100386	10743.7	4629.9	0.433652
122148	95087	84187	106303	102206	68163	567.6	319	0.437306
5364.75	66892	5256	5431.8	70379.3	5058	14.3	24.2	0.439742
15726	65862.7	15648	8572.3	65845.6	8532	482.9	319	0.44096
5978.25	67191	5831	1401.4	61309.8	1498	-20.9	34.1	0.442178
150986	100405	98551	162557	101385	105078	488.4	248.6	0.443397
107830	90279.7	78276	64084.9	98848.3	42488	99	-22	0.444615
10042.5	67474.4	9754	5705.7	67205	5564	-15.4	3.3	0.444615
111600	92349.7	79197	61402	92110.7	43687	53.9	20.9	0.444615
9819.75	65063.9	9891	3146	66637.4	3094	-9.9	-4.4	0.445833
133276	93704.2	93212	54583.1	92390.1	38718	-36.3	12.1	0.445833
116962	89328.2	85810	83234.8	101622	53678	556.6	213.4	0.445833
153221	97775.1	102700	184919	110154	110017	342.1	154	0.447051
138715	88641.5	102557	142035	94425.1	98580	226.6	95.7	0.447051
13329	82877.5	10540	10373	91420.8	7436	26.4	7.7	0.448269
162022	120243	88307	226025	122957	120471	365.2	113.3	0.448269
64127.2	85619.7	49085	114766	81205.4	92621	5997.2	2883.1	0.450705
249606	152682	107139	199937	130509	100400	84.7	80.3	0.451923
4966.5	64760.2	5026	1241.9	60021.5	1356	-34.1	45.1	0.45436
157212	92218.7	111724	151038	88453.7	111905	103.4	124.3	0.45436
126124	87904.9	94030	56010.9	87002.7	42191	45.1	-7.7	0.45436
29887.5	84021.4	23312	19899	100890	12926	60.5	-8.8	0.455578
7326.75	68516.8	7008	11864.6	70803	10982	28.6	68.2	0.455578
107420	86932.7	80981	78391.5	96940.6	52996	282.7	141.9	0.455578
10153.5	65857.1	10104	3270.3	68429.9	3132	28.6	29.7	0.456796
62622.8	84607.3	48507	122475	92456.6	86814	10233.3	5258	0.456796
5902.5	65663.9	5891	9307.1	66133.6	9223	26.4	-38.5	0.456796
40832.2	74188.6	36070	85450.2	75062.9	74605	569.8	488.4	0.456796
117464	95014.1	81021	65063.9	92103.6	46296	-20.9	-1.1	0.46045
7846.5	69754.2	7372	11939.4	77880	10047	12.1	23.1	0.462887
7408.5	66400.9	7312	3410	72534.2	3081	9.9	-2.2	0.464105
6316.5	66297	6244	15662.9	65619.4	15643	940.5	437.8	0.464105
6219.75	66877.4	6095	5922.4	69569.9	5579	-17.6	-9.9	0.466541
24564.8	67302.5	23920	13946.9	66387.6	13768	47.3	22	0.467759
138379	94782.5	95680	72180.9	97492.8	48521	85.8	62.7	0.468977
131018	93637.9	91698	72133.6	92084.6	51337	-28.6	67.1	0.468977
5535.75	67912.9	5342	3282.4	71969	2989	-5.5	19.8	0.471413
129449	88196.1	96190	58591.5	103522	37092	-3.3	39.6	0.476286
52935.8	89065.7	38951	60425.2	86389.9	45839	6734.2	3839	0.476286
132023	90258.6	95861	119152	91196	85626	304.7	105.6	0.478722
139669	92250.1	99223	77149.6	87712.1	57644	16.5	45.1	0.481158
47171.2	89064.1	34710	83919	83598.8	65787	4065.6	2325.4	0.482376
118025	87792.9	88104	43700.8	84438.2	33918	0	23.1	0.483595
139470	99829.7	91559	176099	111597	103415	2079	854.7	0.484813
131535	98088.1	87883	124390	99819.2	81668	396	177.1	0.484813
262143	143028	120115	262143	114456	150100	10221.2	5120.5	0.486031
9039	66343.4	8929	4122.8	65059.4	4153	-5.5	-29.7	0.487249
31055.2	86206	23609	85449.1	101631	55101	2986.5	1965.7	0.489685
48622.5	81804.3	38953	54148.6	76713.3	46259	4858.7	2319.9	0.490903
127034	88702.6	93856	57335.3	85546.1	43924	45.1	30.8	0.492122
7527	66248.9	7446	16596.8	65022	16728	7.7	-15.4	0.49334
120600	92097.7	85818	36107.5	85653.2	27627	18.7	8.8	0.495776
9075	69196	8595	11370.7	75408.8	9882	-13.2	3.3	0.496994
101110	91094.8	72741	86551.3	113784	49851	113.3	39.6	0.496994
196578	118882	108367	262143	97754.1	175745	8131.2	4007.3	0.498212
113727	87714.8	84971	49211.8	89997.3	35836	-13.2	17.6	0.498212
68686.5	84937.6	52997	70533.1	80702.1	57278	4248.2	2075.7	0.49943
141241	93892.1	98585	91427.6	93896.2	63813	13.2	25.3	0.49943
157018	101720	101163	142649	94356.5	99078	107.8	47.3	0.49943
143472	96962.8	96971	82746.4	88016.4	61612	47.3	4.4	0.49943
261688	135826	126264	262143	125572	136812	664.4	261.8	0.500648
141232	98060.3	94389	90966.7	92186.3	64669	48.4	-16.5	0.501866
152990	108718	92223	142141	113203	82289	96.8	61.6	0.503085
164866	120068	89988	262143	94133.8	182504	1705	778.8	0.504303
108853	89553.9	79659	60863	86406.9	46162	34.1	31.9	0.506739
175340	104212	110266	152470	94525.3	105710	91.3	47.3	0.509175
49767.8	106937	30500	148191	107758	90126	4525.4	2596	0.510393
114510	85848.5	87416	66016.5	87183	49625	178.2	68.2	0.510393
59221.5	86096.4	45079	65828.4	87342.9	49393	3229.6	1633.5	0.511611
8042.25	68280.5	7719	5681.5	67649.5	5504	-5.5	-25.3	0.511611
6847.5	66472.8	6751	2248.4	71322	2066	2.2	-3.3	0.514048
6703.5	65258.6	6732	4626.6	65872	4603	-13.2	-17.6	0.515266
22904.2	66277.5	22648	23471.8	67020.2	22952	176	111.1	0.515266
133360	96495.3	90573	105866	90513.6	76652	82.5	-5.5	0.515266
36004.5	80113.8	29453	79667.5	88930.1	58710	238.7	218.9	0.516484
116961	91408.6	83856	107964	84148.3	84084	195.8	72.6	0.517702
120704	92533.1	85488	69071.2	93359.9	48486	52.8	19.8	0.51892
129478	94100.4	90175	74102.6	112800	43053	16.5	-9.9	0.521356
154895	99016.9	102520	103231	98226.1	68875	-4.4	51.7	0.522575
5568.75	63558.6	5742	2548.7	78345	2132	-41.8	15.4	0.522575
65576.2	73928.4	58132	60157.9	73361.3	53741	2437.6	1514.7	0.523793
20307.8	86008.1	15474	117410	99697.5	77179	232.1	55	0.523793
65201.2	84937.4	50308	68074.6	80831.6	55193	4610.1	2478.3	0.526229
54852.8	73566.6	48865	56316.7	72237.8	51092	3589.3	1658.8	0.528665
148192	104174	93228	121734	114256	69825	174.9	125.4	0.529883
10890.8	74139	9627	6622	73196.1	5929	-31.9	1.1	0.529883
52761	79121	43702	9942.9	74114.9	8792	7.7	46.2	0.531101
18794.2	74998.5	16423	8483.2	93863.8	5923	37.4	42.9	0.531101
138095	92063.5	98304	98294.9	89803.2	71733	184.8	62.7	0.531101
159592	104474	100111	140183	106176	86526	46.2	48.4	0.533538
137385	96092.4	93698	82629.8	88700.1	61051	724.9	311.3	0.533538
8050.5	63688.7	8284	3675.1	66791.8	3606	166.1	156.2	0.533538
110140	93263.4	77395	75974.8	84617.9	58842	68.2	13.2	0.533538
126392	94110.1	88016	70999.5	89923.9	51744	-2.2	-2.2	0.534756
136668	90016.8	99500	62856.2	88521.4	46535	-2.2	-7.7	0.534756
138334	94014.7	96430	130217	90522.3	94274	810.7	337.7	0.535974
9899.25	72012.1	9009	9908.8	70180.8	9253	-27.5	53.9	0.537192
65883	79482.1	54323	80121.8	80778.8	65003	3962.2	2158.2	0.537192
134918	92509.4	95579	108317	103747	68423	413.6	211.2	0.53841
144932	102394	92762	212098	96188.6	144508	601.7	265.1	0.539628
128492	94989.5	88650	64882.4	83747.9	50773	38.5	-14.3	0.540846
91221	95429.2	62646	80813.7	89134.7	59418	9801	5551.7	0.546937
138802	91516	99398	127854	95904.1	87369	204.6	77	0.546937
155120	96502.5	105344	113640	100428	74158	320.1	181.5	0.549373
63068.2	84741	48775	87846	84279.9	68309	1865.6	914.1	0.550591
140966	93354.5	98960	67999.8	97673.1	45626	111.1	53.9	0.551809
192752	104068	121384	155279	111934	90914	4004	2299	0.553028
232778	124687	122349	262143	68367	251288	1149.5	545.6	0.554246
112646	86833.6	85017	72420.7	89983.2	52745	34.1	-7.7	0.554246
140506	99812.9	92255	107251	109045	64458	44	4.4	0.5579
82095	80399.6	66918	110886	77769.2	93443	5940	2612.5	0.560336
13402.5	75589.2	11620	53659.1	77412.2	45427	3207.6	1382.7	0.561554
262143	150613	114066	208044	161562	84391	264	84.7	0.562773
117783	90399.4	85388	68383.7	91824.7	48806	50.6	27.5	0.562773
138665	91410.4	99415	84912.3	88772.8	62686	47.3	4.4	0.563991
7819.5	66492.6	7707	2684	67862.1	2592	-5.5	22	0.568863
207794	126201	107907	262143	68367	251288	18841.9	9865.9	0.570081
68641.5	86779.8	51838	83301.9	93456.7	58415	4786.1	2185.7	0.571299
30281.2	65779.9	30169	15654.1	64615.9	15877	321.2	413.6	0.572518
132933	88037.2	98957	68699.4	83058.8	54206	25.3	-58.3	0.574954
36790.5	68569.3	35163	30211.5	68738.4	28804	705.1	422.4	0.576172
109202	88944.8	80462	81088.7	97657.5	54417	184.8	4.4	0.576172
68277.8	86970.9	51450	116949	95484.5	80268	4568.3	2022.9	0.57739
113721	93206.9	79960	95518.5	84859.3	73768	129.8	47.3	0.582263
60738.8	77906.9	51094	81309.8	78954.5	67491	5273.4	2710.4	0.592008
28809.8	75662.2	24954	34735.8	73419.5	31006	-2.2	-17.6	0.598098
146290	94345.5	101619	70999.5	94006.2	49497	26.4	-22	0.598098
5198.25	65665.5	5188	2786.3	62793.3	2908	1.1	19.8	0.598098
107512	88794.6	79351	41289.6	86790.5	31178	47.3	-7.7	0.599316
138250	92032.6	98447	64070.6	89722.7	46799	-3.3	-12.1	0.599316
51232.5	93322.9	35978	126692	110178	75359	7830.9	4064.5	0.600534
6442.5	69718.6	6056	3479.3	63728.2	3578	-17.6	3.3	0.604189
151664	97540	101901	119219	111007	70384	735.9	344.3	0.604189
29907	100646	19474	88997.7	95388.9	61145	5417.5	3007.4	0.605407
134740	100600	87776	159349	100126	104300	391.6	221.1	0.605407
17451	70004.8	16337	10778.9	70499.6	10020	378.4	341	0.609061
115137	88208.5	85543	57594.9	83518.6	45194	33	8.8	0.611498
27036	72364	24485	41824.2	70848.6	38688	891	437.8	0.612716
10999.5	64971.9	11095	8203.8	69715.3	7712	13.2	-13.2	0.613934
26127	68784.8	24893	22080.3	67965.6	21291	416.9	253	0.613934
113895	93073.6	80197	94922.3	86144.4	72214	105.6	50.6	0.613934
7503	93358	5267	44159.5	94240.7	30709	1404.7	726	0.615152
8748.75	80505.2	7122	25405.6	86939.7	19151	1054.9	541.2	0.61637
5842.5	73001.7	5245	13154.9	74020.7	11647	1636.8	654.5	0.61637
39276.8	77817.3	33078	36359.4	97096.7	24541	3364.9	2077.9	0.617588
146182	94759.8	101100	84450.3	93931.5	58921	-7.7	68.2	0.620024
140127	88482.8	103787	86006.8	84827.6	66447	77	-19.8	0.622461
140050	90679.9	101217	91351.7	94168	63576	141.9	93.5	0.622461
14920.5	75183	13006	4869.7	72269.2	4416	52.8	19.8	0.622461
10651.5	64473.7	10827	6745.2	66484.2	6649	480.7	350.9	0.627333
8021.25	68208.2	7707	26970.9	67159.3	26319	38.5	38.5	0.627333
11361	88332.5	8429	66779.9	85811.8	51001	2129.6	896.5	0.628551
23511	77552.7	19868	55067.1	90641.1	39815	217.8	117.7	0.629769
117591	84299	91418	40382.1	85268.6	31037	22	25.3	0.630987
6914.25	64237.6	7054	10189.3	68083.8	9808	774.4	342.1	0.630987
123134	90114.2	89550	121909	87054.2	91775	249.7	81.4	0.632206
90870	83493.5	71326	77643.5	91016.2	55907	6430.6	3443	0.633424
53421	100364	34883	118235	128305	60392	7838.6	4043.6	0.633424
21855	78520.3	18241	10775.6	77834.2	9073	46.2	68.2	0.634642
97494.8	116721	54741	144713	124117	76411	4888.4	2362.8	0.63586
44074.5	77112.1	37458	26202	79998.8	21465	3476	2253.9	0.637078
40908	120492	22250	262143	85970.4	199834	67.1	-47.3	0.638296
122488	86235.5	93087	53389.6	89024.8	39303	15.4	-61.6	0.639514
125798	89450.7	92166	87631.5	83900.9	68450	223.3	106.7	0.639514
105418	92334.6	74822	63270.9	89418.7	46372	-6.6	33	0.649259
14697	67237.9	14325	7808.9	69008.1	7416	15.4	-6.6	0.650477
125929	86921.7	94946	54970.3	81575.4	44162	14.3	5.5	0.650477
216999	109524	129846	197562	109094	118682	51.7	-55	0.651696
67263	91756.1	48042	148403	106431	91381	13446.4	6738.6	0.652914
114547	88973.2	84373	43664.5	87542.7	32688	37.4	-9.9	0.65535
117655	91940.9	83865	87442.3	88378.2	64842	31.9	13.2	0.656568
163796	105463	101785	149232	101367	96481	806.3	350.9	0.657786
123314	96091.9	84102	94985	91820	67795	338.8	137.5	0.660222
156916	104979	97959	85327	108753	51419	162.8	71.5	0.66144
148006	95062.1	102036	94557.1	101687	60941	38.5	36.3	0.665095
9465	68968	8994	4990.7	69279.9	4721	-66	-1.1	0.666313
126112	96423.7	85714	81970.9	95835.2	56055	88	81.4	0.666313
147568	98929	97757	116680	103325	74007	-39.6	8.8	0.666313
5818.5	63363.4	6018	2830.3	65151.6	2847	302.5	204.6	0.668749
116126	85572.6	88935	47510.1	85050.7	36609	-2.2	7.7	0.669967
49654.5	91922.7	35401	76341.1	117526	42570	8842.9	4331.8	0.669967
40042.5	124963	21000	24537.7	159045	10111	2593.8	2522.3	0.671185
121518	85847.4	92767	58681.7	79564.8	48335	-4.4	78.1	0.672404
14694.8	72024.2	13371	4116.2	68851.3	3918	3.3	6.6	0.676058
130010	126985	67097	262143	121242	141699	30892.4	15977.5	0.677276
136358	93461.5	95615	113289	88884.3	83530	654.5	282.7	0.678494
144974	92742.3	102445	64408.3	83326.3	50657	-5.5	11	0.679712
38310.8	72048.1	34848	39718.8	73595.8	35369	3111.9	1329.9	0.679712
8041.5	70758.3	7448	16190.9	69666.3	15231	85.8	33	0.68093
135681	97421.9	91273	82761.8	97439.6	55664	62.7	-38.5	0.68093
106576	87152.2	80142	56537.8	85282.3	43447	232.1	133.1	0.684585
30918.8	95440.2	21231	63543.7	88225.1	47202	189.2	402.6	0.684585
126658	89996	92234	75824.1	83967.7	59180	126.5	58.3	0.687021
45576	111872	26699	118582	112137	69303	11312.4	5590.2	0.688239
38179.5	72844.4	34349	23115.4	69958.9	21654	1279.3	1233.1	0.688239
55320	97500.3	37184	79631.2	94677.4	55121	5934.5	3319.8	0.689457
184654	105849	114328	192449	108806	115916	556.6	256.3	0.689457
99713.2	84160.5	77647	43293.8	89623.6	31658	0	-22	0.689457
5262.75	65896	5234	6939.9	67379.8	6750	16.5	17.6	0.691894
27522	87336.9	20652	68637.8	95277.6	47212	4450.6	2117.5	0.693112
58003.5	79807.6	47631	52451.3	74550.5	46109	3845.6	2016.3	0.69433
60637.5	82366.6	48247	108034	81357.5	87025	1941.5	958.1	0.695548
109106	90678.8	78854	49863	87986.6	37140	-6.6	17.6	0.696766
128464	89920.2	93628	92163.5	114651	52682	232.1	101.2	0.697984
119596	89926.6	87158	70600.2	100083	46230	244.2	160.6	0.699202
56006.2	96860.3	37894	85320.4	135205	41356	2971.1	2365	0.70042
18349.5	68725.2	17498	17872.8	68250.3	17162	63.8	104.5	0.701639
126927	89590.4	92848	45887.6	89242.4	33698	23.1	52.8	0.702857
155679	108410	94111	262143	86658.1	198248	1980	861.3	0.704075
196608	105535	122091	97028.8	113294	56127	118.8	49.5	0.705293
168647	102517	107811	194854	100153	127504	337.7	195.8	0.705293
8586	69743.7	8068	6106.1	68710.4	5824	-20.9	3.3	0.707729
108044	98571.5	71834	214700	96340.3	146051	8061.9	3734.5	0.707729
4973.25	64133.6	5082	6391	64606	6483	929.5	378.4	0.707729
215816	125949	112297	244235	185321	86370	13802.8	6142.4	0.710165
186049	111364	109487	129626	120189	70682	642.4	371.8	0.712602
262143	128554	133639	262143	106710	160996	2054.8	932.8	0.712602
80378.2	87007.1	60543	104996	91064.6	75562	4536.4	2515.7	0.71382
51848.2	109766	30956	102478	149368	44963	9737.2	4988.5	0.716256
43619.2	85806.1	33315	104929	95167.7	72258	1956.9	808.5	0.718692
145067	100069	95006	148176	97501.2	99597	478.5	224.4	0.71991
126969	93670.6	88833	55496.1	95211.7	38199	-17.6	60.5	0.71991
70041.8	125451	36590	162636	131929	80790	5336.1	3499.1	0.721129
131143	89843.1	95662	102585	87764.2	76603	289.3	183.7	0.722347
13222.5	73206.9	11837	35371.6	77969.6	29731	2698.3	1103.3	0.723565
138458	94329.7	96194	79887.5	83788.2	62485	133.1	27.5	0.723565
30725.2	83375.8	24151	97477.6	105705	60435	390.5	187	0.724783
13362	81384	10760	54622.7	100986	35448	5453.8	2296.8	0.726001
120154	93609.1	84120	89177	95247.7	61359	42.9	-2.2	0.730874
136956	89360.5	100442	104163	90426.2	75492	264	101.2	0.73331
149036	97217.9	100467	110439	94845.1	76311	84.7	-6.6	0.73331
59839.5	83833.4	46779	63566.8	89761.4	46411	6611	3675.1	0.736964
179778	126112	93424	137880	97138	93023	5588	2567.4	0.738182
7663.5	65668.8	7648	3576.1	65428.1	3582	-7.7	4.4	0.7394
143334	101928	92159	112123	113395	64801	118.8	95.7	0.7394
247024	146338	110627	262143	103306	166300	641.3	310.2	0.7394
13953.8	66223	13809	6600	67902.3	6370	-20.9	34.1	0.740618
159651	104857	99782	90184.6	111510	53003	100.1	41.8	0.740618
9468.75	72122.7	8604	49076.5	82746.6	38869	145.2	63.8	0.741837
163820	98767.5	108701	128107	103716	80948	469.7	239.8	0.741837
136918	93931.5	95528	71999.4	90595	52084	240.9	82.5	0.743055
5448	63014.5	5666	5711.2	62329.6	6005	59.4	2.2	0.744273
137906	100378	90038	116323	97456.4	78223	134.2	74.8	0.747927
155713	102206	99845	187157	109187	112335	495	185.9	0.750363
71863.5	91693.4	51363	98208	85038.8	75685	5677.1	3494.7	0.751582
6040.5	68930.9	5743	8080.6	71418.8	7415	0	3.3	0.751582
37470	78359.6	31338	8684.5	85061.6	6691	-27.5	25.3	0.755236
118708	102640	75796	131214	98385.7	87403	100.1	80.3	0.756454
8699.25	65432.6	8713	6278.8	64084.6	6421	346.5	158.4	0.75889
77559.8	82495.4	61615	99864.6	81045.2	80754	6699	3261.5	0.761327
126504	91114.1	90991	80741.1	85059.2	62209	135.3	34.1	0.762545
104358	87812.7	77884	53396.2	80957.2	43225	-22	-27.5	0.762545
127700	93105.4	89887	71633.1	96425	48686	121	1.1	0.763763
123436	88193.3	91725	41743.9	83271.8	32853	-57.2	29.7	0.766199
106225	97622.3	71311	237245	93963.6	165469	14861	6475.7	0.771072
26382.8	70563.6	24503	8952.9	71440.1	8213	14.3	8.8	0.771072
120131	91098.6	86422	47219.7	91477.4	33829	78.1	-4.4	0.773508
7988.25	66318.5	7894	4884	67770	4723	-2.2	33	0.775944
154043	95212.5	106030	131712	90877	94984	57.2	74.8	0.77838
133674	91032	96235	77975.7	88884.1	57493	27.5	9.9	0.77838
6754.5	64707.3	6841	2995.3	60381.4	3251	29.7	-2.2	0.779598
34820.2	104100	21921	90314.4	96371.4	61417	308	402.6	0.779598
15143.2	81843	12126	59669.5	110795	35295	251.9	59.4	0.779598
50792.2	77316.8	43053	93500	74186.9	82597	1159.4	1049.4	0.782035
7942.5	66333.6	7847	2244	63829.3	2304	-7.7	6.6	0.783253
122456	88116.9	91075	64610.7	88165.6	48027	-18.7	-9.9	0.785689
28977.8	70940.8	26770	22174.9	72207.8	20126	24.2	-9.9	0.786907
131860	90384.9	95609	119568	97110	80692	201.3	85.8	0.789343
8222.25	66582.6	8093	34310.1	69118	32532	921.8	344.3	0.789343
52695	90302	38243	66047.3	116388	37190	10861.4	5457.1	0.79178
58211.2	80176	47582	60871.8	75197.4	53051	1038.4	946	0.792998
91527.8	107691	55700	116235	119002	64012	272.8	169.4	0.792998
7590	68647.3	7246	9278.5	70887.8	8578	442.2	245.3	0.796652
129186	89205.7	94908	75573.3	86316.8	57379	133.1	22	0.79787
14321.2	72274.6	12986	10786.6	72869.9	9701	-37.4	-34.1	0.79787
123853	88033	92202	61062.1	82931.3	48254	79.2	44	0.79787
8496.75	63785	8730	13318.8	64242.4	13587	93.5	37.4	0.799088
109301	89640.4	79910	50103.9	87163.1	37672	-27.5	33	0.800306
122370	90766.1	88355	90140.6	93336.5	63292	159.5	53.9	0.801525
56841.8	93906.6	39669	69811.5	99757.2	45863	1379.4	1285.9	0.801525
119300	89239.6	87612	70130.5	80331.3	57214	70.4	39.6	0.802743
142046	118996	78230	191155	105853	118348	356.4	235.4	0.803961
262143	122959	139720	262143	127869	134355	913	530.2	0.805179
28261.5	84941.3	21805	59944.5	90933.8	43202	7207.2	3070.1	0.806397
200792	126091	104362	152272	125310	79637	279.4	58.3	0.808833
125371	122498	67073	127580	134069	62364	44	11	0.810052
135104	89723.1	98683	67735.8	94289.2	47080	26.4	-58.3	0.81127
6690	67141.8	6530	12646.7	68712.8	12062	1060.4	504.9	0.813706
181040	106648	111251	140348	102594	89653	157.3	26.4	0.818578
65507.2	81843.2	52455	71075.4	77259.9	60290	7855.1	3769.7	0.818578
17193.8	65500.8	17203	11346.5	70785.8	10505	299.2	292.6	0.819797
6051.75	68652.9	5777	2156	65566.4	2155	-6.6	17.6	0.823451
13320	70671.9	12352	6044.5	68028.9	5823	39.6	34.1	0.824669
10975.5	69929.1	10286	9466.6	91437.5	6785	25.3	-36.3	0.825887
6169.5	66217.5	6106	3302.2	64891.4	3335	-26.4	-25.3	0.828323
63190.5	96490	42919	109472	94652.3	75797	170.5	48.4	0.829541
10519.5	69489.6	9921	8626.2	71155	7945	-35.2	27.5	0.83076
23795.2	69999.4	22278	12537.8	65961.1	12457	-16.5	38.5	0.831978
145978	95718.7	99947	70211.9	112482	40908	26.4	-11	0.834414
57652.5	79618.9	47455	41949.6	79634.1	34523	1340.9	1151.7	0.834414
14850	67734.5	14368	23576.3	67345	22943	1988.8	861.3	0.834414
166456	97288.3	112129	124127	88025.7	92414	28.6	37.4	0.835632
102758	88849.7	75795	40651.6	80687.6	33018	-50.6	-27.5	0.835632
17165.2	70764.4	15897	2635.6	66484.5	2598	-34.1	48.4	0.83685
7599	73236.5	6800	16106.2	69379.3	15214	541.2	245.3	0.839286
127836	89509	93598	54301.5	87435.3	40701	-55	5.5	0.842941
119673	92358.4	84918	79808.3	96585.9	54152	132	52.8	0.844159
126575	98358.2	84337	74008	100142	48433	31.9	9.9	0.845377
6639	69260.3	6282	16443.9	67404.8	15988	679.8	324.5	0.845377
63591	87977.6	47370	87428	92728.3	61790	3205.4	1666.5	0.847813
70818.8	88880.8	52218	98167.3	154273	41702	7648.3	4162.4	0.849031
43840.5	80421.3	35726	53255.4	80902.8	43140	251.9	121	0.849031
6912.75	70292.3	6445	23527.9	69600.3	22154	236.5	135.3	0.852686
145061	92029.4	103301	89816.1	103457	56895	15.4	61.6	0.853904
19363.5	67385.6	18832	8053.1	70869.9	7447	-25.3	-27.5	0.853904
12052.5	68571.3	11519	14302.2	66898.1	14011	466.4	266.2	0.855122
142396	92332.1	101071	82370.2	92160.6	58574	144.1	140.8	0.858776
6016.5	63947	6166	6091.8	72614.1	5498	-6.6	-25.3	0.858776
5274.75	64711	5342	4424.2	67008.2	4327	-23.1	-3.3	0.864867
6954	80447.9	5665	48259.2	76118.3	41550	3422.1	1410.2	0.868521
7380.75	71342.9	6780	59107.4	75270.8	51463	392.7	138.6	0.868521
85415.2	98627	56757	153965	112308	89844	7738.5	4057.9	0.869739
160720	94829.7	111072	88995.5	105248	55416	56.1	15.4	0.869739
110717	88478.8	82008	37019.4	82096.1	29552	25.3	-23.1	0.869739
16735.5	67777.6	16182	36767.5	76934.7	31320	42.9	25.3	0.873394
41693.2	106241	25719	117157	112994	67950	350.9	398.2	0.873394
7373.25	66797.5	7234	2174.7	66073.8	2157	-40.7	-2.2	0.873394
142454	94662.3	98623	94557.1	89197.3	69474	75.9	89.1	0.873394
49572	101056	32148	95026.8	113806	54722	7497.6	3914.9	0.874612
14653.5	65533.8	14654	16907	66579.6	16642	146.3	163.9	0.87583
55554	89907.1	40495	129017	106330	79519	9603	4739.9	0.87583
22956	64696.2	23254	4895	62619.3	5123	183.7	425.7	0.87583
50928	80998.3	41206	33031.9	77830.5	27814	267.3	264	0.877048
159465	99046.6	105513	150667	95600.6	103285	167.2	84.7	0.877048
130912	98390.2	87198	71236	89509	52157	-27.5	-58.3	0.877048
128526	97490.5	86399	90981	94712.5	62954	36.3	20.9	0.878266
123944	96477.9	84193	244647	95156.8	168492	5758.5	2938.1	0.879484
145792	95940.4	99589	111000	115010	63251	67.1	11	0.879484
262143	112547	152646	262143	68367.5	251286	1732.5	764.5	0.881921
177973	111677	104441	143832	124795	75533	169.4	51.7	0.881921
71784.8	78448.6	59969	99370.7	74568.4	87334	7280.9	3624.5	0.888011
58644	90611.6	42415	70215.2	87680	52482	3287.9	1560.9	0.889229
119238	87297.9	89514	60181	87037.6	45314	28.6	2.2	0.889229
142980	96374.9	97228	86980.3	91284.3	62446	1.1	-28.6	0.889229
116228	89334.8	85265	53612.9	88672.9	39624	0	-24.2	0.890448
8551.5	66127.6	8475	3889.6	66538.5	3831	27.5	26.4	0.890448
8218.5	67166.4	8019	6633	99862.2	4353	15.4	-25.3	0.890448
13965.8	80278.9	11401	32299.3	83620.4	25314	3558.5	1582.9	0.892884
5071.5	64915.2	5120	2458.5	63184.4	2550	14.3	1.1	0.892884
109394	96319.6	74432	84540.5	95995	57716	-2.2	36.3	0.894102
70437.8	85958.1	53703	89724.8	83504.3	70418	6842	3303.3	0.894102
129434	89498.2	94779	45834.8	86059.8	34904	-5.5	24.2	0.897756
8196	73429	7315	27480.2	75546.1	23839	3798.3	1600.5	0.900193
41067.8	83286.9	32315	53947.3	89372.6	39559	4142.6	2520.1	0.901411
69846	76092.6	60156	94690.2	80983.7	76628	2678.5	1489.4	0.903847
121505	86339.1	92229	62186.3	80225.2	50800	345.4	141.9	0.906283
122598	94227.4	85268	56783.1	86728.3	42908	4.4	18.7	0.906283
66279	91092.6	47684	114940	149462	50399	8544.8	4331.8	0.906283
7484.25	64665.5	7585	6350.3	68348.4	6089	-7.7	-16.5	0.907501
87418.5	84237.2	68011	91551.9	87280.8	68743	3429.8	2170.3	0.907501
124632	87825.8	93001	41534.9	85250	31930	24.2	44	0.907501
10984.5	68060.9	10577	7922.2	66231.6	7839	11	-1.1	0.911156
116097	84177.3	90387	51610.9	88465	38234	26.4	46.2	0.913592
16371	67904.4	15800	6278.8	65816.9	6252	5.5	-29.7	0.918464
6639.75	69913.7	6224	5338.3	67761.2	5163	9.9	-14.3	0.919683
140384	94083.4	97788	94672.6	92300.9	67220	36.3	-28.6	0.920901
139770	93856	97596	108576	95017.9	74887	155.1	77	0.920901
175544	132044	87126	173870	135024	84391	166.1	55	0.924555
205957	113080	119363	198405	105864	122824	126.5	46.2	0.926991
7102.5	67254.6	6921	33988.9	71084.3	31336	407	211.2	0.926991
230630	140986	107206	262143	82119.5	209205	12533.4	6387.7	0.928209
7257	68401.4	6953	5727.7	68749.2	5460	19.8	-17.6	0.928209
134390	94328.9	93369	86718.5	101139	56192	276.1	114.4	0.928209
7419.75	66095	7357	9014.5	64586.7	9147	30.8	11	0.929428
262143	143822	119452	262143	159391	107784	4614.5	2388.1	0.931864
8784.75	68660.4	8385	3912.7	71666.5	3578	27.5	-9.9	0.935518
5815.5	70683.4	5392	27239.3	76691.8	23277	4228.4	1755.6	0.936736
55239.8	85028.9	42576	69537.6	77897.1	58503	346.5	145.2	0.941609
176243	102376	112822	142306	106663	87436	79.2	26.4	0.941609
115240	92072.1	82027	76542.4	95950.3	52280	26.4	-16.5	0.942827
23682	69647.4	22284	19646	66690.2	19306	24.2	2.2	0.944045
16217.2	70157.4	15149	36516.7	68885.7	34741	323.4	213.4	0.945263
193308	117645	107685	216720	126928	111898	555.5	288.2	0.951354
146327	91568.6	104727	93448.3	98553.7	62141	620.4	255.2	0.951354
91487.2	90318.6	66384	110408	84057.9	86080	1020.8	919.6	0.952572
146698	96810.2	99308	107449	97240.7	72416	39.6	-15.4	0.95379
119744	88984.7	88190	57352.9	97683.9	38478	85.8	38.5	0.958662
15769.5	81574.7	12669	28656.1	95689.7	19626	3471.6	1417.9	0.962317
87475.5	117869	48637	111732	116033	63107	13449.7	7452.5	0.962317
136633	101326	88372	61891.5	94713.9	42825	798.6	326.7	0.962317
109967	86326.7	83483	97099.2	105304	60430	143	68.2	0.963535
106223	86992	80024	65325.7	105308	40654	77	46.2	0.964753
123241	93765.8	86137	88418	103765	55843	247.5	127.6	0.969626
30636.8	106759	18807	70770.7	124594	37225	5030.3	2863.3	0.972062
143385	94176.9	99779	85596.5	84140.6	66670	45.1	-29.7	0.97328
105781	85755.2	80840	40069.7	81489.8	32225	31.9	42.9	0.978152
26725.5	79173.8	22122	8099.3	76209	6965	-5.5	1.1	0.980589
5472	68844.9	5209	3267	68317.2	3134	-11	1.1	0.984243
9639.75	71602.7	8823	43404.9	74377.9	38245	206.8	64.9	0.985461
11401.5	65706	11372	7080.7	66386.4	6990	643.5	293.7	0.985461
108035	87922.2	80528	55715	89795.1	40663	60.5	-13.2	0.986679
151660	93571.2	106221	84566.9	87787.1	63132	66	38.5	0.990334
5166.75	66931.8	5059	2915	66378.5	2878	3.3	-2.2	0.990334
118986	92511.3	84291	59456.1	89112.1	43726	-47.3	-2.2	0.991552
130846	88772.5	96597	62372.2	91310.9	44766	47.3	13.2	0.993988
8697	76567.2	7444	55363	93132.9	38958	210.1	75.9	0.996424
9282.75	71503.8	8508	29805.6	74223.5	26317	3696	1578.5	0.99886
7923.75	76512.6	6787	28926.7	82244.7	23050	2620.2	1100	1.00008
165799	110665	98186	201707	119534	110588	512.6	253	1.00373
57984.8	75091.6	50606	55143	74805.5	48310	4101.9	1841.4	1.00617
68859	163269	27640	134383	182398	48284	12301.3	6659.4	1.00617
7173.75	69857.2	6730	5761.8	71232.9	5301	25.3	45.1	1.00617
114831	89122.2	84441	62689	88646	46346	5.5	39.6	1.00739
262143	110573	155371	262143	68367	251288	4944.5	2179.1	1.00982
50856	80776	41261	70574.9	81656.7	56642	2693.9	1394.8	1.01104
6009.75	64906.9	6068	5853.1	66560.6	5763	165	180.4	1.01226
244346	136636	117198	262143	83256.5	206348	32051.8	14320.9	1.0147
5501.25	62364.6	5781	4757.5	63461.7	4913	71.5	103.4	1.01713
97893	82205.9	78042	137268	81718.6	110085	9966	4648.6	1.01835
6670.5	65442.8	6680	5353.7	68567.5	5117	-8.8	-16.5	1.01835
20313	119500	11140	61573.6	129047	31270	5304.2	3054.7	1.01835
6501.75	66734.3	6385	5453.8	67642	5284	25.3	9.9	1.02079
142513	101051	92426	155236	95764.8	106235	-15.4	1.1	1.02079
135344	89479.5	99128	62964	109809	37578	13.2	55	1.02444
118090	90751.8	85278	65615	83331.3	51603	2.2	15.4	1.02444
144288	93254.1	101401	78404.7	85869.3	59839	29.7	-7.7	1.02566
168542	112483	98197	189764	151676	81993	696.3	287.1	1.02688
131591	91862.6	93879	83747.4	88882.1	61750	44	35.2	1.02931
63157.5	78754.3	52557	82804.7	76709.9	70743	3084.4	1340.9	1.03297
113388	84360.7	88086	39268.9	82171.4	31319	62.7	11	1.03419
103373	96258.4	70380	151060	90523.7	109362	15103	6638.5	1.03419
13815.8	69381.5	13050	8516.2	73128.6	7632	39.6	15.4	1.03784
6718.5	64296.7	6848	4516.6	69926.8	4233	13.2	-19.8	1.04028
33567	85757.3	25652	43320.2	77737	36521	104.5	374	1.04515
10341	69737.4	9718	3140.5	68582.4	3001	-7.7	2.2	1.04515
163430	104504	102489	189531	118417	104893	4197.6	2539.9	1.04759
119585	89854.8	87220	59898.3	83464.3	47032	49.5	24.2	1.0488
6774	65935.1	6733	14720.2	96076.4	10041	63.8	50.6	1.05002
125661	87607.9	94002	75210.3	96889.9	50872	144.1	27.5	1.05124
6450.75	66055.7	6400	3755.4	73139.4	3365	-31.9	-2.2	1.05124
115577	89409.1	84717	41812.1	82598.3	33175	-26.4	-17.6	1.05246
13906.5	65028.6	14015	4764.1	64322.2	4854	-29.7	149.6	1.05246
73443.8	76006.9	63326	70048	73026.5	62863	5057.8	2610.3	1.05368
143982	98372.7	95921	147460	102428	94349	368.5	161.7	1.05368
122738	85460.6	94122	45921.7	84492.1	35619	-27.5	44	1.05489
157174	96759.6	106455	121455	96701.6	82312	138.6	37.4	1.05611
113711	85498	87162	59827.9	92541.3	42369	23.1	15.4	1.05733
12995.2	65522.1	12998	12123.1	64788.4	12263	156.2	133.1	1.05855
12733.5	70786.5	11789	13785.2	67169.3	13450	12.1	3.3	1.0622
125786	89999.2	91595	64709.7	83166.3	50992	33	19.8	1.06586
82174.5	105762	50920	91655.3	103768	57886	6048.9	3558.5	1.06586
138366	89579.5	101228	90147.2	98397.5	60041	242	125.4	1.06586
32961.8	123115	17546	70129.4	106616	43108	3811.5	2703.8	1.06708
128738	90644.8	93077	75600.8	93602.6	52932	85.8	3.3	1.06829
80647.5	122277	43224	262143	93615.8	183514	9876.9	4933.5	1.06951
6846.75	64823.6	6922	3974.3	63233.7	4119	46.2	19.8	1.06951
5833.5	65284.2	5856	3731.2	73630.8	3321	128.7	33	1.07195
10379.2	65298.5	10417	15585.9	98603.9	10359	59.4	12.1	1.07317
86843.2	82025.8	69385	122905	79268.6	101613	11299.2	5003.9	1.0756
141809	94448.2	98399	99531.3	96002.4	67945	-28.6	45.1	1.07804
127266	90321.9	92342	60978.5	89442.4	44680	45.1	28.6	1.07926
11761.5	67608.2	11401	37928	83824.6	29653	746.9	396	1.08291
143972	97662.5	96612	64518.3	97596.5	43324	119.9	4.4	1.08413
4947.75	63704.5	5090	2293.5	60853	2470	39.6	30.8	1.089
129296	89792.7	94368	50088.5	89466.1	36691	28.6	-20.9	1.089
99254.2	118940	54689	138937	116827	77939	119.9	139.7	1.09022
6323.25	65177.8	6358	3680.6	66157.9	3646	14.3	-4.4	1.09266
131696	94728.9	91111	88502.7	87808.7	66054	162.8	39.6	1.09266
149384	92430.8	105917	123115	116732	69120	255.2	176	1.09387
127858	87247.5	96041	53190.5	85823.5	40617	6.6	18.7	1.09509
123977	94029.2	86409	96539.3	104650	60457	114.4	52.8	1.09996
178966	100039	117242	239616	114415	137250	796.4	334.4	1.09996
39180.8	90541.2	28360	55756.8	94508.5	38664	9446.8	4778.4	1.1024
11866.5	67689.4	11489	5941.1	71480.8	5447	16.5	-20.9	1.10362
162164	92888	114413	113233	111384	66624	25.3	22	1.10362
11706	66449.9	11545	4161.3	71823.8	3797	-3.3	-13.2	1.10606
138134	94084.5	96219	143231	88080.1	106571	455.4	192.5	1.10849
6525.75	65313.3	6548	4502.3	63440.7	4651	325.6	123.2	1.10971
86651.2	111651	50862	169282	112129	98940	8056.4	5661.7	1.10971
88208.2	89389.5	64670	110211	88983.6	81170	9773.5	4616.7	1.11215
136052	100578	88650	106869	102518	68318	29.7	63.8	1.11215
52917	77772.8	44591	31736.1	73291.2	28378	-9.9	51.7	1.11336
208234	125444	108788	171908	162745	69226	4220.7	2096.6	1.1158
11700.8	79902.1	9597	40867.2	92709.1	28889	3136.1	1332.1	1.1158
159267	106852	97684	158545	93712.1	110876	207.9	68.2	1.11945
123263	94592.3	85400	110263	95314.7	75814	130.9	17.6	1.11945
131976	86847.9	99590	63452.4	87912.1	47302	-27.5	-5.5	1.11945
146210	99776	96035	93520.9	105787	57937	68.2	64.9	1.12067
25394.2	69700.4	23877	6232.6	76433.3	5344	-29.7	19.8	1.12189
52856.2	76830.7	45086	47671.8	76131.8	41037	3220.8	1658.8	1.12189
141562	91400.2	101503	85485.4	91159.2	61457	158.4	106.7	1.12311
6558.75	66661.6	6448	2110.9	66286.5	2087	-25.3	1.1	1.12311
173049	108216	104799	172138	94895.9	118880	83.6	40.7	1.12311
118714	129706	59982	61669.3	111421	36273	-30.8	-18.7	1.12433
146511	98451.2	97528	124084	94102.9	86416	157.3	62.7	1.12433
122899	86466.8	93149	45173.7	88286.3	33533	169.4	23.1	1.12555
29893.5	93997.7	20842	106829	124964	56025	4434.1	2679.6	1.1292
135394	95909	92517	95429.4	95891.8	65220	58.3	35.2	1.13164
128396	90317.6	93166	55509.3	88286.8	41205	68.2	39.6	1.13773
8343.75	66913.4	8172	5925.7	71716.8	5415	-3.3	-5.5	1.14016
40033.5	72218.8	36329	20312.6	71794.1	18542	573.1	653.4	1.14138
139496	98569	92747	95664.8	87215.5	71885	36.3	44	1.14138
137706	100749	89576	103754	97532	69717	128.7	5.5	1.1426
70887.8	88230.7	52654	74002.5	91504.5	53001	2670.8	1514.7	1.14382
142291	102723	90780	89031.8	101635	57409	366.3	127.6	1.14504
5511.75	67783.5	5329	4137.1	64493.1	4204	-9.9	12.1	1.14504
10080	66405.6	9948	3857.7	68869	3671	9.9	-31.9	1.14504
113794	87610.6	85122	57550.9	91091.8	41405	-3.3	19.8	1.14625
79708.5	89299.9	58497	89753.4	87827.6	66973	10019.9	5079.8	1.14991
145449	101968	93482	125870	106362	77556	151.8	94.6	1.15113
115382	94727.2	79826	80478.2	90762.7	58110	30.8	31.9	1.15113
66307.5	99458.2	43692	77566.5	102697	49499	6747.4	3847.8	1.15356
59060.2	85026.4	45522	74113.6	84481.8	57493	5937.8	2948	1.15478
23457.8	79674.9	19295	12890.9	73596.8	11479	469.7	165	1.15843
22656.8	80062.2	18546	29285.3	76118.1	25214	51.7	17.6	1.16087
74517	100549	48569	126111	105020	78697	7739.6	4253.7	1.16087
50607.8	88123.9	37636	113935	96834.7	77109	4401.1	2967.8	1.16453
61851.8	83988.1	48263	48163.5	80351.4	39283	1579.6	1498.2	1.16453
20406.8	66111.9	20229	13680.7	63447.6	14131	95.7	214.5	1.16574
93287.2	85074	71863	123786	80235.6	101108	4965.4	2357.3	1.16574
140137	104069	88249	125896	119165	69238	1999.8	895.4	1.16696
121225	90695.8	87596	65452.2	94904.1	45198	140.8	50.6	1.16696
41053.5	86095.4	31250	66242	81814.4	53062	9494.1	4219.6	1.16696
8130.75	66757.3	7982	3025	65972.2	3005	-22	-4.4	1.17305
84735.8	84784.9	65498	99536.8	89216.5	73117	3411.1	1919.5	1.17305
28409.2	65283.8	28519	8434.8	67199.5	8226	13.2	-49.5	1.17671
126227	95582	86548	75740.5	94276.1	52651	2.2	25.3	1.17671
113456	86151.8	86306	37678.3	80453.7	30692	44	-22	1.17792
128330	91965	91450	78581.8	123553	41682	220	108.9	1.17792
16798.5	78456.9	14032	43763.5	116979	24518	110	34.1	1.17792
129515	92841.2	91424	139130	93127.7	97909	271.7	71.5	1.18036
120804	90381	87596	65436.8	85431	50198	122.1	35.2	1.18158
5490.75	68126.1	5282	5140.3	66906.6	5035	3.3	1.1	1.18402
16199.2	67641.5	15695	8078.4	66821.4	7923	33	-31.9	1.18523
202414	122942	107900	254150	143640	115956	2344.1	1696.2	1.18645
123159	93570	86260	46681.8	87728	34873	12.1	47.3	1.18645
74973	82190.5	59781	149313	84353.7	116004	9271.9	4271.3	1.19132
121817	87718.3	91012	46186.8	96205	31463	111.1	-5.5	1.19254
7744.5	65701.4	7725	2459.6	61080.9	2639	7.7	0	1.19254
59167.5	80785	47999	67811.7	78544.2	56581	5140.3	2289.1	1.19254
146963	104036	92577	87906.5	102460	56227	2548.7	1107.7	1.19254
10638	69598.9	10017	31054.1	135245	15048	77	45.1	1.19376
114901	98759.8	76247	138659	100156	90730	973.5	427.9	1.19863
114291	89923.5	83295	97065.1	95409.8	66673	512.6	253	1.19985
38560.5	73732.3	34274	9137.7	74050.7	8087	40.7	45.1	1.20107
94099.5	101364	60839	135505	102660	86503	8710.9	4431.9	1.20107
115702	95508.8	79392	73024.6	88600.2	54015	-4.4	18.7	1.20229
159748	109401	95696	117280	103084	74561	11	15.4	1.20351
125996	93455.8	88355	93925.7	102815	59870	260.7	121	1.20472
9175.5	63977.6	9399	7304	62311.2	7682	17.6	14.3	1.20594
85296.8	86661.4	64504	119253	88387.3	88422	5495.6	2568.5	1.20716
129104	89803.1	94217	83879.4	88583.2	62056	8.8	26.4	1.2096
142450	94715.5	98565	97962.7	90897.4	70630	7.7	-13.2	1.2096
262143	150795	113928	262143	108657	158111	1386	602.8	1.21081
13631.2	75514.6	11830	17642.9	75408.9	15333	2257.2	919.6	1.21203
63423.8	75566.6	55005	59303.2	72669.2	53482	7386.5	3281.3	1.21203
11153.2	73996.7	9878	44489.5	70866.6	41143	149.6	83.6	1.22056
118983	94668.7	82368	74486.5	90630.6	53862	96.8	-11	1.22056
127445	88265.9	94626	61069.8	98198.4	40757	37.4	2.2	1.223
122585	87387	91933	55020.9	89015.8	40508	-5.5	-12.1	1.223
70311	89658.4	51394	100991	119049	55595	6601.1	3765.3	1.22421
6246	64686.8	6328	9122.3	69106.3	8651	524.7	261.8	1.22543
136270	90720.1	98441	80956.7	104974	50542	371.8	141.9	1.22787
10629.8	67255.4	10358	2525.6	69927.2	2367	1.1	-2.2	1.22787
9036.75	65686.8	9016	7291.9	65204.3	7329	1.1	-25.3	1.22909
62269.5	76268.4	53507	46140.6	73309.5	41248	765.6	821.7	1.2303
221492	119144	121833	250117	111783	146638	19.8	1.1	1.23274
55989.8	79883	45934	68817.1	74644.1	60420	1779.8	980.1	1.23396
191726	119641	105022	200806	119628	110008	4205.3	2014.1	1.23883
262143	138643	123914	209486	145332	94466	855.8	338.8	1.23883
122200	100650	79568	97955	117938	54432	3404.5	1494.9	1.24127
121386	93352.8	85216	72146.8	91865.3	51469	123.2	36.3	1.2437
141510	98542.2	94112	137780	104262	86605	94.6	129.8	1.24492
131770	93687.7	92175	83685.8	87966.3	62347	101.2	59.4	1.25223
46398.8	75250.3	40409	40491	75224.5	35276	361.9	422.4	1.25467
62850.8	85823	47994	63941.9	83617.6	50115	7750.6	3701.5	1.25588
159734	100274	104397	72504.3	91682.8	51827	9.9	-8.8	1.2571
12000.8	66202.1	11880	9395.1	103222	5965	27.5	3.3	1.2571
61819.5	82151.9	49316	56281.5	84398.4	43703	2603.7	1683	1.25832
203072	135227	98416	262143	111047	154708	887.7	402.6	1.25832
121083	93005.2	85321	50711.1	88808.8	37422	126.5	37.4	1.26319
151472	99695.6	99572	99552.2	118080	55253	206.8	72.6	1.26441
117016	90205.2	85015	51862.8	94071	36131	47.3	30.8	1.26441
33008.2	71488.1	30260	5926.8	74154	5238	-48.4	26.4	1.26441
119681	88640.4	88486	84154.4	84839.2	65007	628.1	258.5	1.26563
176122	107172	107699	227869	97375.2	153362	237.6	75.9	1.26685
31087.5	71246	28596	29240.2	68795	27855	-7.7	3.3	1.26928
125476	89536.7	91842	75238.9	87412.6	56409	110	35.2	1.26928
10140.8	73272.8	9070	44173.8	79281.8	36515	2548.7	1078	1.27172
71819.2	84038.5	56007	106105	82220.2	84574	3696	1895.3	1.27294
104606	84664.8	80972	36720.2	80790.1	29787	-16.5	-11	1.27416
34122	83152.5	26893	41798.9	95013.5	28831	6568.1	3660.8	1.27537
46564.5	94233.3	32384	123322	90401.1	89402	4339.5	2722.5	1.27659
130572	94864.6	90204	82973	99188.6	54822	152.9	86.9	1.28146
7536.75	68525	7208	5159	66502.8	5084	11	1.1	1.2839
123247	94263.9	85686	107288	113591	61900	157.3	63.8	1.2839
146035	97377.3	98283	104248	94173.5	72547	25.3	2.2	1.28512
128858	91218.3	92578	93963.1	107942	57049	817.3	353.1	1.28512
164468	100745	106988	78577.4	106409	48395	66	71.5	1.28634
127384	95847	87100	101563	92318	72099	207.9	82.5	1.28756
115298	92611.7	81590	82359.2	84935.7	63548	67.1	95.7	1.28877
136451	94827	94303	92248.2	94869.8	63725	204.6	105.6	1.29121
134844	91659.2	96413	71647.4	83216.4	56425	-8.8	-7.7	1.29243
165470	100597	107799	153529	96077.3	104725	27.5	4.4	1.29243
98352.8	99166.8	64998	147399	102915	93863	6721	3275.8	1.29365
10630.5	65879.9	10575	5868.5	66724.2	5764	-5.5	-2.2	1.29486
31071.8	72140.8	28227	6540.6	73347.8	5844	-53.9	40.7	1.29608
8375.25	68014.9	8070	3703.7	67574	3592	148.5	49.5	1.29852
6340.5	65759	6319	1657.7	65563.7	1657	3.3	-40.7	1.29974
49265.2	98479.4	32785	104216	93987.9	72668	3714.7	2373.8	1.30095
5040	65941.6	5009	2294.6	66864.8	2249	4.4	12.1	1.30095
11079.8	86432.9	8401	55206.8	110495	32744	3204.3	1368.4	1.30217
6471.75	67258.6	6306	4480.3	79896.9	3675	-6.6	30.8	1.30217
110166	87860.4	82174	38661.7	80502.4	31474	0	29.7	1.30461
139735	92018.2	99520	72917.9	85075	56171	78.1	4.4	1.30583
121342	93665.6	84901	50314	93001.8	35455	27.5	11	1.30948
147602	98740.5	97966	179744	94325.4	124884	185.9	45.1	1.3107
77770.5	92886.4	54871	85728.5	95583.5	58779	3197.7	1874.4	1.3107
118223	86221.7	89860	56743.5	81044.8	45885	25.3	-52.8	1.31435
111189	88873.1	81992	51497.6	90905.2	37126	45.1	-27.5	1.31679
110686	106224	68289	102414	97937.2	68532	6.6	38.5	1.31923
22375.5	67757.2	21642	17716.6	67543.6	17190	8.8	35.2	1.32044
14516.2	64593.8	14728	8742.8	64219.7	8922	46.2	134.2	1.32166
25988.2	71540.6	23807	9626.1	71933.4	8770	6.6	15.4	1.32288
5915.25	66323.7	5845	4177.8	68057.8	4023	17.6	7.7	1.32654
131972	99960.5	86523	85643.8	97984.6	57282	68.2	90.2	1.32775
142580	89692.3	104180	139600	81653.8	112044	609.4	304.7	1.33141
154529	97846.7	103501	119960	102264	76877	223.3	112.2	1.33263
145974	99707.7	95946	80144.9	99593.8	52738	-3.3	35.2	1.3375
141643	98464.1	94275	128342	107170	78483	2291.3	946	1.34237
126033	92956	88856	45001	91227	32328	-4.4	4.4	1.34237
29646	108052	17981	55075.9	109444	32980	5108.4	2871	1.34359
105466	87415.5	79069	62007	82878.3	49032	191.4	62.7	1.3509
68588.2	84327.6	53304	93544	80765.4	75905	2467.3	1117.6	1.35333
13404	68478.7	12828	5967.5	68312	5725	-20.9	-31.9	1.35577
139369	93046	98163	62008.1	87025.9	46696	-34.1	11	1.35821
110443	95065.2	76137	121474	101227	78644	360.8	117.7	1.35942
117583	88652.1	86923	79018.5	87589.5	59123	66	16.5	1.36064
145030	92992.1	102210	84902.4	88487.2	62881	135.3	56.1	1.36186
49091.2	91021.4	35346	64647	102825	41203	3193.3	2140.6	1.36186
121466	98985.5	80420	113445	102510	72527	156.2	6.6	1.36186
8477.25	65483.9	8484	2268.2	68375.7	2174	15.4	-9.9	1.36308
13004.2	66832.4	12752	6295.3	69549.7	5932	1.1	2.2	1.3643
131142	90070.5	95420	70809.2	103771	44719	11	46.2	1.36552
123799	87562.5	92657	50314	83315.5	39577	26.4	1.1	1.36673
137059	102799	87377	122730	101629	79143	69.3	5.5	1.36917
5422.5	63754.8	5574	10399.4	63169.4	10789	623.7	250.8	1.37161
38478	93006.8	27113	109306	133834	53525	5332.8	3094.3	1.37282
17478	86650.9	13219	61056.6	86485.1	46267	4105.2	1740.2	1.37404
128644	97004.9	86911	90461.8	101460	58432	278.3	135.3	1.37891
75042	93344.6	52686	94488.9	76035.7	81441	5118.3	2533.3	1.38135
76175.2	82142.7	60775	92518.8	79447	76319	2501.4	1639	1.38257
61462.5	77829.9	51754	65875.7	77595	55638	5108.4	2396.9	1.38744
122601	94916.5	84651	96460.1	88149.1	71715	42.9	11	1.38866
125135	90363.7	90754	88320.1	113920	50809	493.9	217.8	1.39353
52872.8	76660.8	45200	49654	76096.7	42763	7201.7	3399	1.39353
104050	87256	78150	38919.1	83976	30373	-7.7	14.3	1.39475
37257.8	98219	24860	73651.6	105828	45610	8119.1	4236.1	1.39597
37499.2	73015.4	33658	28941	74376.6	25501	2664.2	1345.3	1.40084
199460	114022	114643	155914	129478	78917	2941.4	1579.6	1.40084
15935.2	67159.6	15550	22529.1	65568.3	22518	24.2	48.4	1.40084
128752	90315.7	93427	61911.3	86851	46717	-12.1	3.3	1.40328
8598.75	69743.5	8080	25199.9	70861.6	23306	3788.4	1592.8	1.40693
47571.8	118026	26415	89325.5	116251	50357	1731.4	1107.7	1.40937
15155.2	65506.8	15162	8299.5	65280.4	8332	126.5	149.6	1.4118
10849.5	69538.7	10225	27634.2	73787.3	24544	41.8	29.7	1.41302
130916	91815.8	93445	92305.4	89497.7	67592	126.5	70.4	1.41424
122274	94005.9	85243	88578.6	85716.8	67724	37.4	18.7	1.41668
15096.8	77253.1	12807	134784	86671.5	101916	206.8	73.7	1.41668
37992.8	72365.9	34407	45153.9	72049.2	41072	557.7	459.8	1.41911
7931.25	65160.1	7977	8100.4	64653.2	8211	99	117.7	1.42155
15135	67191.9	14762	22777.7	67874.3	21993	1162.7	460.9	1.42399
184154	125232	96371	262143	157255	109248	820.6	588.5	1.42399
26610	73663.6	23674	26287.8	77436.1	22248	1173.7	530.2	1.4252
12017.2	67799.8	11616	4426.4	65675.5	4417	23.1	-37.4	1.4252
9873.75	73549.2	8798	31936.3	70818.8	29554	42.9	41.8	1.4252
9961.5	78902.2	8274	47461.7	91642.8	33941	1729.2	759	1.42886
147184	99822.4	96630	155389	136823	74429	629.2	239.8	1.42886
42483	83921.1	33176	57146.1	92199.1	40620	3538.7	2238.5	1.43129
39336	86804.6	29698	93289.9	86668.4	70543	7661.5	3330.8	1.43251
119914	89533	87774	60603.4	86942.4	45682	58.3	-13.2	1.43738
6326.25	67711.4	6123	1975.6	63188.3	2049	-7.7	-34.1	1.43738
129380	90255.1	93945	69642.1	98257.6	46450	94.6	38.5	1.4386
7263.75	72533.5	6563	7724.2	69659.2	7267	11	-15.4	1.4386
8634	66319.5	8532	4655.2	64787.3	4709	17.6	16.5	1.43982
10248	64840	10358	13084.5	65674	13057	1645.6	684.2	1.44104
41369.2	87928.1	30834	136389	83969.5	106448	5046.8	2140.6	1.44104
135706	90941	97796	73275.4	95586.6	50239	57.2	-1.1	1.44226
123770	89267.3	90866	60515.4	86607.7	45792	78.1	18.7	1.44469
91459.5	84621.2	70832	44760.1	80641	36376	44	2.2	1.44469
5787	64488.5	5881	6415.2	64720.8	6496	246.4	144.1	1.44591
113695	91814.3	81154	64684.4	86196.8	49180	82.5	16.5	1.44591
104958	95976.3	71669	178829	95457.9	122774	621.5	728.2	1.44835
13081.5	66951.1	12805	4338.4	67550.8	4209	112.2	25.3	1.44835
148138	99019.9	98045	159276	99463.4	104946	1456.4	706.2	1.44835
129911	91498.7	93049	96186.2	80805.8	78010	196.9	64.9	1.452
9211.5	98416.2	6134	74857.2	137058	35794	1952.5	812.9	1.452
114571	90760.3	82729	41376.5	85874.2	31577	66	12.1	1.45322
126428	89234.5	92852	71359.2	90193	51851	1.1	57.2	1.45566
140882	91159	101283	83837.6	86640.3	63416	240.9	83.6	1.45566
53956.5	76187.6	46413	51872.7	75941.7	44765	1856.8	1029.6	1.45687
126995	107855	77166	127181	97620.4	85381	292.6	141.9	1.45687
169654	100341	110807	99299.2	98338.9	66176	64.9	-20.9	1.45687
21948	93129.4	15445	47265.9	95623.2	32394	2636.7	1683	1.45687
73653.8	82450.3	58544	63373.2	82353	50432	1477.3	1400.3	1.45931
257244	147166	114556	234260	109815	139803	1161.6	498.3	1.46418
139594	90664.1	100905	64513.9	92497.8	45709	-27.5	-34.1	1.4654
152578	103837	96299	105833	121697	56993	115.5	46.2	1.4654
143186	96404.3	97338	175988	103319	111630	1311.2	599.5	1.46662
134628	90695.8	97281	70562.8	96551	47896	68.2	22	1.46662
23495.2	101602	15155	104852	126047	54516	437.8	194.7	1.46662
109470	89099.8	80519	64185	92086.7	45679	100.1	40.7	1.47027
186968	121679	100700	262143	128214	133993	28332.7	16177.7	1.47149
126415	88347.7	93774	61449.3	83597.5	48173	-4.4	-18.7	1.47149
62820	80279.5	51283	96021.2	76921.2	81809	4843.3	2369.4	1.47636
143290	96079.7	97738	91576.1	104014	57699	51.7	12.1	1.47636
13404	75260.8	11672	24993.1	69155.5	23685	606.1	220	1.47758
18636	66590.1	18341	5925.7	69347.6	5600	5.5	-4.4	1.47758
164626	103923	103817	144990	97033.1	97926	77	29.7	1.4788
65995.5	87818.9	49250	63569	92257.2	45157	4315.3	2314.4	1.4788
13206.8	76378.2	11332	50502.1	77720	42585	4250.4	1855.7	1.4788
147100	93790.3	102786	50543.9	93282	35510	66	16.5	1.48002
15445.5	72086.3	14042	44232.1	88334.8	32816	545.6	228.8	1.48246
8199	64128.1	8379	1899.7	61269.1	2032	-8.8	24.2	1.48367
42538.5	99287.8	28078	71533	103898	45121	5661.7	3183.4	1.48367
144625	99241.2	95506	78087.9	101727	50307	40.7	48.4	1.48367
147844	92598.9	104635	70381.3	96641.6	47728	-2.2	-22	1.48489
81480.8	78434.8	68081	84869.4	73311.6	75868	4132.7	1841.4	1.48489
116964	87326.6	87778	48295.5	84028.3	37667	-20.9	16.5	1.48489
116471	91457.7	83460	58058	87583.5	43443	-8.8	-16.5	1.48855
6852.75	68283.7	6577	4398.9	68298.1	4221	55	-7.7	1.48855
8271	71256.5	7607	19885.8	77444.5	16828	905.3	393.8	1.48855
118326	88487.6	87635	70478.1	91123.2	50688	69.3	-16.5	1.48976
6631.5	65858.8	6599	6187.5	69210.5	5859	8.8	31.9	1.49098
5764.5	62848.5	6011	7715.4	67364.3	7506	113.3	84.7	1.49098
20211	67001.3	19769	23553.2	67452.5	22884	343.2	221.1	1.49342
135969	90785.5	98153	71031.4	92109.3	50539	-15.4	30.8	1.49464
60827.2	77094	51708	93448.3	75198.3	81441	4522.1	2192.3	1.49464
63172.5	77897.1	53148	81093.1	74459.1	71375	3870.9	1728.1	1.49585
38328.8	99659.3	25205	104251	107164	63755	364.1	382.8	1.49585
5671.5	64194.7	5790	1912.9	67147.2	1867	-4.4	-16.5	1.49707
5748	64914.9	5803	4312	65278.6	4329	2.2	5.5	1.49951
19162.5	67416.5	18628	6133.6	65789.1	6110	84.7	56.1	1.50195
40765.5	82462.1	32398	40082.9	79472.2	33054	2381.5	1360.7	1.50316
118460	87781.1	88440	47403.4	87592.1	35467	15.4	70.4	1.50316
134856	91253.7	96850	162834	91407.8	116746	243.1	172.7	1.50316
201060	111141	118558	75001.3	100505	48906	34.1	9.9	1.50682
43725	110328	25973	262143	68366.7	251289	68.2	37.4	1.51047
195971	119246	107703	209033	143596	95401	4272.4	2046	1.51047
49879.5	82168.3	39783	49035.8	105437	30479	5179.9	2923.8	1.51047
142791	98165.8	95328	83446	92724.7	58978	18.7	5.5	1.51047
128587	92137.3	91462	80078.9	91474.1	57372	-8.8	-12.1	1.51291
113052	89103.7	83150	46938.1	85315.5	36056	39.6	-1.1	1.51413
31272	80056.3	25600	39240.3	81048	31730	3050.3	2084.5	1.51413
52154.2	87033.5	39272	42378.6	89429.6	31056	5604.5	3282.4	1.51656
7295.25	71103.7	6724	9731.7	110418	5776	2108.7	909.7	1.51778
145844	102862	92921	181581	101135	117666	972.4	434.5	1.51778
10685.2	65642	10668	9229	66282.9	9125	533.5	280.5	1.52022
149736	94727.4	103593	100031	91486	71657	36.3	34.1	1.52144
79699.5	89262.4	58515	90270.4	90039.6	65704	3465	2030.6	1.52753
10690.5	64294.1	10897	5275.6	64336	5374	130.9	157.3	1.52874
13212.8	66984.7	12927	2407.9	69640	2266	-20.9	14.3	1.52874
141714	101641	91374	76699.7	119362	42112	71.5	85.8	1.52874
31770.8	77001.8	27040	28112.7	85940.6	21438	2165.9	1531.2	1.53118
119694	86002.3	91210	60299.8	87999.8	44907	42.9	68.2	1.5324
119614	92710.7	84554	116413	96744.1	78860	236.5	189.2	1.53362
5017.5	62789.2	5237	6211.7	64230	6338	287.1	156.2	1.53362
117223	88501.8	86804	60072.1	89893.5	43795	6.6	31.9	1.53362
133941	92478.4	94919	78019.7	99691.9	51289	123.2	83.6	1.53362
5943.75	64878.3	6004	3054.7	78847.1	2539	25.3	22	1.53483
108649	85920.5	82872	43716.2	81854.4	35001	45.1	15.4	1.54093
248714	149019	109380	150910	167322	59108	146.3	14.3	1.54214
152045	102708	97017	75114.6	97256	50616	106.7	67.1	1.5458
124496	89845.2	90811	64046.4	90710.3	46272	9.9	41.8	1.5458
163434	112110	95538	150767	128507	76888	40.7	57.2	1.5458
141684	96041.6	96681	84876	99457	55928	88	7.7	1.54823
111327	90206.8	80880	55256.3	91680.2	39499	119.9	42.9	1.54823
114614	86379.6	86957	46489.3	87903.1	34660	-4.4	2.2	1.54945
130283	96980.3	88041	116788	98747.6	77509	251.9	92.4	1.55067
115520	87298.9	86722	43545.7	82625.8	34539	25.3	15.4	1.55676
26817	75874.4	23163	25027.2	74805.4	21926	2916.1	1349.7	1.5592
87339.8	85225.3	67162	98591.9	79817.6	80951	2801.7	1846.9	1.56042
24254.2	81397.3	19528	94156.7	87488.5	70531	6314	2634.5	1.56042
207896	153295	88879	147279	196472	49127	2176.9	988.9	1.56042
127430	90442.8	92337	64104.7	90192.5	46580	19.8	39.6	1.56042
14466.8	69032.5	13734	5737.6	77883.1	4828	-28.6	23.1	1.56529
138592	106103	85603	122231	104687	76519	1025.2	436.7	1.56772
145407	95451.4	99835	79594.9	84569.5	61681	57.2	-7.7	1.56772
140688	105577	87331	98056.2	102650	62603	94.6	29.7	1.56894
134297	90701.4	97036	54874.6	84873.5	42372	-36.3	40.7	1.57016
39787.5	82393.7	31647	17998.2	80684.7	14619	-20.9	30.8	1.57138
134272	92332.8	95304	79743.4	98188.1	53225	488.4	157.3	1.5726
103432	87947.5	77075	50391	80302.1	41125	9.9	17.6	1.5726
167176	106370	102999	128940	106229	79547	284.9	83.6	1.57381
14863.5	66242.4	14705	16265.7	68782.4	15498	72.6	34.1	1.57381
8742.75	67288.9	8515	5240.4	66185.2	5189	-23.1	-2.2	1.57381
115603	88497	85609	79651	85501	61052	227.7	134.2	1.57625
86487.8	98851.8	57339	124602	103432	78950	5472.5	4156.9	1.57625
12276	69063.4	11649	28061	71592.9	25687	1985.5	864.6	1.57747
206966	160147	84695	262143	128787	133397	16266.8	10875.7	1.5799
143583	96549	97462	61838.7	95714.8	42341	16.5	11	1.5799
133219	93214.1	93662	56952.5	94065.9	39679	73.7	-22	1.58112
57950.2	89872.4	42258	62175.3	84699.4	48108	7502	4031.5	1.58356
49033.5	83764.6	38363	117380	125713	61192	1534.5	1437.7	1.58356
34265.2	69735	32202	13728	68312.7	13170	766.7	925.1	1.58356
128459	89901.2	93644	46605.9	84458.7	36164	-2.2	-1.1	1.58356
9166.5	68491.1	8771	6006	80394	4896	89.1	25.3	1.586
137260	94970.4	94719	100641	84794.1	77784	-112.2	8.8	1.58721
66462.8	86426.1	50398	55625.9	80565.3	45249	1371.7	1268.3	1.58965
51105	106048	31582	111026	122737	59283	10088.1	5145.8	1.58965
65121	78994.7	54026	56938.2	74335.7	50198	6708.9	3274.7	1.59209
44161.5	75388.6	38390	54830.6	78408.4	45829	3457.3	2332	1.5933
210860	130297	106057	261570	106025	161682	7543.8	3758.7	1.5933
108618	85623.4	83136	73373.3	87041.2	55245	124.3	59.4	1.59452
147189	97295.6	99143	128185	97827.6	85873	89.1	-1.1	1.59574
116849	111223	68851	191533	145008	86563	224.4	107.8	1.59574
145929	94572.1	101125	77811.8	110288	46238	79.2	60.5	1.59696
5926.5	65387.1	5940	8536	67578.6	8278	33	-1.1	1.59696
125648	90013	91481	93496.7	88507.9	69230	51.7	49.5	1.59939
144224	95559	98911	136914	94001.1	95454	44	26.4	1.60061
162370	116511	91331	254103	103202	161362	1201.2	548.9	1.60427
18779.2	69772.5	17639	9267.5	68511.6	8865	-12.1	27.5	1.60549
74900.2	76841.9	63880	70827.9	73538.9	63120	4820.2	2498.1	1.60549
14183.2	66526.9	13972	4854.3	66332.7	4796	1.1	-12.1	1.61036
117314	105928	72580	194577	101254	125939	10355.4	5432.9	1.61158
117540	89614.7	85958	63189.5	94156.4	43982	24.2	47.3	1.61158
53853.8	74985.9	47067	29520.7	79921.9	24207	4558.4	2795.1	1.61158
117124	91549.9	83843	45007.6	91694.2	32168	16.5	-17.6	1.61401
153370	98811.9	101721	118942	104815	74369	84.7	26.4	1.61767
115204	103732	72784	111294	116253	62740	75.9	64.9	1.6201
62804.2	82472.2	49907	47814.8	83889	37354	3824.7	2472.8	1.6201
72846	83332.5	57289	54227.8	80511.8	44141	3747.7	1650	1.62132
7469.25	69188	7075	23882.1	70702.3	22137	1073.6	445.5	1.62376
167690	111727	98362	220993	110768	130751	1582.9	684.2	1.62376
94233.8	87774.2	70359	39242.5	82702.4	31097	-37.4	17.6	1.62619
89442	91232.2	64250	136083	86488.5	103116	4543	2157.1	1.62863
179463	112935	104142	127642	127186	65771	3155.9	1675.3	1.62985
121351	90702	87681	68156	88820.1	50289	75.9	121	1.62985
138040	91165.9	99232	78531.2	94612.2	54397	39.6	17.6	1.63107
146589	97246.2	98789	91435.3	97160.9	61674	155.1	13.2	1.63107
115750	92154.9	82316	85807.7	93238.5	60313	215.6	75.9	1.63228
129568	96118.6	88343	229262	90335.8	166323	10773.4	5398.8	1.63228
9447	67434.8	9181	3683.9	66271.8	3643	39.6	46.2	1.6335
66165	84630	51237	66201.3	85924.2	50493	8677.9	4527.6	1.63472
94165.5	85977.8	71777	57343	77687	48374	99	40.7	1.63472
118186	97834.6	79169	125278	92224.7	89024	342.1	151.8	1.63594
5976	66011	5933	13880.9	71048	12804	141.9	1.1	1.63594
158261	100448	103256	115862	96904.2	78357	40.7	14.3	1.63716
139206	97040.9	94012	115832	102894	73777	172.7	145.2	1.63837
48168	88478.6	35678	50947.6	104835	31849	5560.5	3158.1	1.63837
133202	97910.4	89158	126777	99593.3	83424	308	170.5	1.64081
133674	102222	85700	178322	99116.4	117907	467.5	156.2	1.64081
160701	96371.8	109282	81440.7	98632.5	54113	-19.8	-16.5	1.64325
66180	79737.7	54393	80866.5	77060.3	68773	9575.5	4534.2	1.64325
129254	87260.4	97075	52630.6	90627.7	38059	67.1	39.6	1.64568
32415	90282.6	23530	52924.3	87640.2	39576	2864.4	1805.1	1.64568
6036.75	64602.3	6124	1636.8	61684.5	1739	-27.5	-2.2	1.64934
11971.5	74784.5	10491	53223.5	72616.4	48034	3152.6	1317.8	1.65056
5652	70020.7	5290	3787.3	70153.9	3538	38.5	29.7	1.65299
228176	135748	110158	262143	109546	156828	2803.9	1107.7	1.65299
153140	94599.9	106091	76881.2	93217.3	54051	67.1	14.3	1.65421
46966.5	107491	28635	66369.6	112725	38586	4481.4	2709.3	1.65665
21758.2	91062.6	15659	44755.7	105957	27682	3087.7	2027.3	1.65908
6969	66509.4	6867	33017.6	68178.3	31738	125.4	125.4	1.66274
163851	108910	98596	141080	123138	75085	1309	584.1	1.66396
138034	97614	92673	82629.8	94109.1	57542	-4.4	39.6	1.66517
190812	104752	119378	170446	99806.6	111920	20.9	77	1.66639
43365.8	76377.8	37210	40279.8	78262	33730	3196.6	2212.1	1.66761
149174	99076.1	98674	104111	96936.8	70386	25.3	16.5	1.66883
123495	90461	89468	52781.3	85724.7	40351	35.2	-2.2	1.67126
13599	67717	13161	22405.9	70606	20797	1185.8	501.6	1.67248
153005	94535.2	106070	83054.4	98623.9	55190	59.4	-6.6	1.6737
172870	119834	94541	234139	136316	112566	5990.6	2885.3	1.67735
14737.5	71054	13593	19426	72978.1	17445	325.6	181.5	1.68223
86848.5	95405.5	59658	113480	93115.6	79869	4221.8	2200	1.68345
43641	74686.8	38294	42185	75941.1	36405	4544.1	2113.1	1.68832
7476	83909.4	5839	17833.2	85657.9	13644	3417.7	1461.9	1.68954
9475.5	68541.5	9060	5713.4	69313.8	5402	-16.5	3.3	1.69075
101788	87191	76508	69612.4	86534.9	52720	106.7	37.4	1.69197
190709	108814	114859	262143	107212	160242	1523.5	632.5	1.69441
46565.2	87201.4	34996	57491.5	88331.1	42655	3203.2	2448.6	1.7005
161378	105236	100499	139229	112931	80797	187	118.8	1.70172
58880.2	79234	48701	50626.4	82652.9	40142	6122.6	3478.2	1.70537
69696.8	82064.8	55659	94515.3	84496.1	73307	2344.1	1344.2	1.70659
58748.2	80862.9	47613	19488.7	91661.5	13934	30.8	5.5	1.70659
7578	65866.3	7540	3779.6	71198.6	3479	14.3	-4.4	1.70781
134331	90059.7	97752	65800.9	89668.3	48092	40.7	-15.4	1.70903
139654	96348.1	94993	135631	89380.6	99448	39.6	28.6	1.71268
143288	98722.6	95120	262143	94323.5	182137	882.2	408.1	1.7139
71841	80492.6	58492	105336	75251	91737	4044.7	2066.9	1.71633
162349	104369	101943	109948	100467	71721	224.4	146.3	1.71877
88859.2	106608	54625	125693	126881	64922	12260.6	6213.9	1.71999
26052	72687	23489	8795.6	73608.5	7831	13.2	-1.1	1.71999
17318.2	68023.3	16685	53036.5	74801.5	46467	161.7	71.5	1.72121
6594	79017.1	5469	25845.6	107866	15703	123.2	13.2	1.72243
21784.5	79584.6	17939	74390.8	82655.6	58983	385	148.5	1.72364
33334.5	73471.8	29734	54110.1	73189.1	48452	278.3	139.7	1.72608
16353.8	106230	10089	49618.8	105363	30863	6672.6	2836.9	1.72608
8495.25	68220.2	8161	3060.2	71193.9	2817	8.8	19.8	1.7273
125038	97342.9	84182	137602	129322	69732	331.1	115.5	1.72852
15324.8	68484.3	14665	14726.8	68653.8	14058	1853.5	717.2	1.72852
15945	71834.2	14547	6856.3	68884.6	6523	-22	9.9	1.72852
143921	99498.1	94796	83810.1	95798	57335	-2.2	31.9	1.73461
113368	85638.2	86757	90318.8	83669.8	70744	129.8	45.1	1.73461
116926	89713.1	85415	54701.9	87939.6	40766	-14.3	-23.1	1.73461
7719.75	64350.2	7862	5601.2	66451.9	5524	229.9	143	1.73582
9646.5	67861	9316	23039.5	67943.9	22223	2664.2	1091.2	1.73582
8337	66549.8	8210	3581.6	78660.8	2984	26.4	37.4	1.73826
11469.8	67566.9	11125	3991.9	69081.9	3787	15.4	0	1.73948
262143	113194	151773	262143	125626	136754	2227.5	1008.7	1.74192
110788	88854.7	81713	43848.2	89107.8	32249	-81.4	-14.3	1.74679
5678.25	66558.7	5591	15699.2	68123.1	15103	1102.2	487.3	1.75288
262143	157496	109081	262143	162689	105599	2073.5	1282.6	1.7541
73395.8	85956.9	55959	106801	92027.4	76057	4930.2	2378.2	1.75531
100952	92004.6	71909	262143	80700.3	212884	7178.6	3657.5	1.75531
121473	104138	76445	132438	110600	78476	58.3	41.8	1.75531
126005	95475.7	86492	57550.9	100318	37597	44	12.1	1.75531
12830.2	70187.2	11980	5189.8	69897	4866	18.7	16.5	1.75653
93615.8	103819	59095	112194	111308	66058	16542.9	7906.8	1.76019
14759.2	69833.4	13851	5365.8	71242.5	4936	7.7	-5.5	1.76262
134738	92085.4	95891	88960.3	89079.9	65448	81.4	42.9	1.76262
161253	97646.4	108226	96815.4	86970	72955	-11	25.3	1.76262
5573.25	62833.1	5813	6296.4	63385.7	6510	79.2	88	1.76628
147324	101056	95541	102693	98047.4	68641	47.3	29.7	1.76628
170931	118963	94165	72838.7	108799	43875	7.7	-11	1.76628
46920.8	83785.1	36701	53797.7	85093.7	41433	1405.8	745.8	1.76628
156832	102113	100655	212465	94707.6	147022	99	25.3	1.7675
122470	93246.3	86075	86062.9	91253.9	61808	60.5	-1.1	1.76871
147126	95720.8	100731	92837.8	106110	57339	84.7	39.6	1.76871
117203	91004.3	84403	65437.9	86687.9	49471	93.5	-27.5	1.76871
134963	96369.1	91782	77550	96112.2	52879	-11	11	1.76993
63826.5	118854	35194	115334	107931	70031	12078	5965.3	1.77115
131926	91871	94109	83259	95690.5	57022	187	160.6	1.77115
144849	91523.6	103720	81413.2	91211.3	58496	148.5	69.3	1.77237
6743.25	65132.7	6785	8297.3	72696.8	7480	101.2	29.7	1.77237
174442	109026	104858	177372	110994	104728	453.2	167.2	1.77237
130548	88508.6	96664	76780	93830.6	53627	220	38.5	1.7748
7473	66111	7408	5855.3	69328.4	5535	0	5.5	1.77724
9679.5	79533.1	7976	7616.4	86447.6	5774	17.6	-8.8	1.77846
68973	76711.3	58925	70238.3	73334.6	62769	2877.6	1383.8	1.77846
131460	92407.8	93232	86489.7	88996.5	63690	129.8	70.4	1.77846
15989.2	72997	14355	53240	74441.3	46871	2377.1	965.8	1.77968
13548.8	76414	11620	28092.9	75656.3	24335	3569.5	1500.4	1.7809
133471	89151	98116	72470.2	97198.4	48863	34.1	23.1	1.7809
108317	82920.7	85608	35219.8	80019.6	28845	5.5	-19.8	1.7882
27282.8	79167.7	22585	23595	85583.5	18068	3260.4	2099.9	1.7882
9774	64649.7	9908	5959.8	64655.1	6041	343.2	276.1	1.78942
131687	88880.1	97100	67127.5	89821.3	48978	99	61.6	1.79064
151727	98552	100897	97165.2	117208	54329	63.8	44	1.79308
77306.2	94037.1	53876	84757.2	110512	50263	4511.1	2241.8	1.79429
87832.5	111621	51569	156684	105897	96966	5704.6	3753.2	1.79551
99879.8	82842.5	79014	125256	83626.4	98160	18231.4	8924.3	1.80404
40217.2	84352.5	31246	67405.8	107984	40909	2543.2	1122	1.80404
7001.25	68207.8	6727	18084	82148.3	14427	500.5	203.5	1.80648
18119.2	98651.1	12037	28059.9	92543.6	19871	1551	1251.8	1.80648
55158	76286.5	47385	62746.2	77185.5	53276	5109.5	2241.8	1.81135
9955.5	74437.4	8765	51267.7	79117.4	42467	1728.1	749.1	1.81135
7687.5	65600	7680	5089.7	72277.1	4615	160.6	48.4	1.81257
4872	63376.6	5038	6021.4	64322.5	6135	282.7	125.4	1.81378
40281	80972.2	32602	44077	90846	31797	9458.9	4807	1.81744
6394.5	68486.7	6119	11137.5	69521.6	10499	943.8	412.5	1.81988
113324	84276	88125	53172.9	83327.1	41820	-42.9	2.2	1.82353
8781.75	69239.7	8312	16365.8	69147.6	15511	1533.4	628.1	1.8284
159669	100981	103624	152344	115924	86126	343.2	185.9	1.8284
30808.5	69429	29081	46546.5	67008	45524	80.3	56.1	1.82962
11511.8	65751.6	11474	17498.8	67781.9	16919	231	121	1.82962
7908	77548.8	6683	29069.7	77953.8	24439	892.1	437.8	1.82962
11324.2	74170.1	10006	13788.5	84028.6	10754	14.3	3.3	1.83084
7806	73948.3	6918	56560.9	83037.1	44640	2065.8	903.1	1.83206
50117.2	75533.2	43484	39652.8	75284.9	34518	2291.3	1243	1.84058
7594.5	66246.9	7513	5088.6	66511.1	5014	6.6	30.8	1.84058
87937.5	88256.7	65299	112823	91484.3	80822	7900.2	3516.7	1.84058
76755	91491.7	54980	116339	90929.2	83850	4621.1	2970	1.84058
14852.2	66318.5	14677	7043.3	71277	6476	18.7	2.2	1.8418
146606	92913.4	103408	101278	94177.7	70477	67.1	108.9	1.84302
104696	87632	78297	67448.7	87496.4	50520	173.8	51.7	1.84424
25615.5	106906	15703	68847.9	140833	32038	6594.5	3535.4	1.84546
9472.5	72794.3	8528	10164	69127	9636	1101.1	578.6	1.84789
164292	115700	93060	191913	139896	89904	412.5	200.2	1.84789
61004.2	98798.4	40466	122253	104054	76998	1050.5	1118.7	1.84789
8895.75	64733.7	9006	13842.4	66275.2	13688	625.9	301.4	1.84789
31689	103963	19976	84894.7	118154	47088	1766.6	1324.4	1.84911
7265.25	64134.6	7424	2817.1	64575.5	2859	50.6	-38.5	1.84911
126178	93168.2	88756	72361.3	86878.6	54585	-33	-34.1	1.85033
8284.5	67781.9	8010	18504.2	77776.5	15592	178.2	88	1.85033
122318	86427.6	92751	44190.3	81473.5	35546	17.6	8.8	1.8552
124841	91898.1	89029	75898.9	90793.3	54785	45.1	11	1.85642
31705.5	79960.4	25986	48769.6	76558.5	41748	3075.6	1301.3	1.85764
161884	107365	98815	103940	104972	64892	93.5	-15.4	1.85886
110009	90425.9	79729	82951	101717	53445	1.1	68.2	1.86007
111519	141871	51515	262143	127210	135051	787.6	617.1	1.86373
9705	64709.2	9829	10654.6	63570.6	10984	-23.1	24.2	1.86373
6903.75	65714.5	6885	3143.8	63550.9	3242	14.3	-16.5	1.86616
141756	95386	97395	75989.1	95677.6	52050	25.3	-2.2	1.8686
9812.25	69829	9209	8228	72525.9	7435	18.7	-7.7	1.8686
6210.75	64710.3	6290	3084.4	66580.8	3036	11	4.4	1.87104
102800	87324.9	77150	41675.7	81573.9	33482	35.2	3.3	1.87104
5912.25	71422.2	5425	58385.8	76068	50302	1367.3	557.7	1.87104
21944.2	79692.9	18046	14473.8	85217.4	11131	2162.6	1688.5	1.87834
119746	86986.5	90217	57128.5	93064.2	40230	376.2	139.7	1.87834
7221	67116.1	7051	4525.4	71172.7	4167	1.1	17.6	1.87956
122700	89758.3	89588	80879.7	84650.1	62617	294.8	73.7	1.88078
120697	88967.2	88909	85311.6	95471.1	58562	37.4	42.9	1.88444
7124.25	64328.3	7258	3976.5	63857.9	4081	47.3	104.5	1.88444
10128	67283.2	9865	3615.7	70023.2	3384	39.6	36.3	1.89053
71013	73396.2	63408	98422.5	73212.2	88103	8482.1	3781.8	1.89296
138875	95116.6	95686	136140	98676.1	90418	167.2	92.4	1.89418
9444.75	64651.3	9574	9033.2	63519.3	9320	7.7	-3.3	1.89905
146484	102085	94039	102948	121658	55457	4877.4	2116.4	1.90149
133235	88449.2	98720	90536.6	85672.3	69257	73.7	28.6	1.90514
58497	93117.8	41170	85709.8	101799	55178	8185.1	4232.8	1.90514
42959.2	73374.4	38370	38035.8	71281.5	34970	215.6	354.2	1.90636
124109	88535	91869	113140	110667	67001	198	39.6	1.9088
46167.8	78739.7	38426	66848.1	76622.3	57176	8305	3483.7	1.9088
58612.5	104469	36769	149158	124417	78568	8619.6	4536.4	1.91002
22032.8	66090.2	21848	10732.7	65662.6	10712	0	8.8	1.91123
17851.5	71076.3	16460	41387.5	70223.2	38625	565.4	198	1.91123
6501.75	74925	5687	52746.1	82470.9	41915	1096.7	455.4	1.91367
125927	89947.4	91751	62802.3	84409.6	48760	30.8	-37.4	1.91854
120829	89075.5	88898	61268.9	91286.3	43986	72.6	33	1.91854
153136	92160.1	108897	78933.8	91470.2	56554	77	27.5	1.91854
70014	84994.7	53985	80677.3	82727.3	63912	4627.7	2411.2	1.91976
121017	100242	79118	72930	98930.7	48312	25.3	-5.5	1.91976
76686	87046.1	57736	92984.1	89345.4	68205	8377.6	4445.1	1.91976
11832	68712.6	11285	6674.8	71267.5	6138	-9.9	3.3	1.92098
122111	85438.5	93666	79179.1	83336	62267	22	7.7	1.92098
93108	95257.8	64057	143628	95438.5	98627	14663	6559.3	1.92098
234962	151137	101884	262143	111550	154010	933.9	427.9	1.9222
143750	99319.7	94853	170030	105686	105436	226.6	145.2	1.9222
262143	146929	116926	262143	68367.3	251287	1163.8	496.1	1.92342
136357	90291	98972	77508.2	88099.9	57657	46.2	53.9	1.92463
98500.5	86204.4	74884	131331	84876.7	101405	3644.3	2960.1	1.92463
262143	124443	138054	262143	104597	164247	313.5	79.2	1.92585
21903	66237.6	21671	8571.2	67151.5	8365	16.5	44	1.93072
19261.5	67148.3	18799	5057.8	69490.1	4770	25.3	8.8	1.93072
125380	94151	87274	94965.2	87251.4	71330	140.8	9.9	1.93194
128460	98383.3	85571	149472	103562	94589	511.5	205.7	1.93316
93675	89373.8	68690	103623	85901.9	79056	3619	2052.6	1.93316
147902	95123.8	101898	72971.8	100249	47704	42.9	22	1.93316
104838	84055.1	81740	44913	81101.6	36293	-58.3	15.4	1.93316
66618.8	76616.7	56984	67746.8	78951.8	56235	2729.1	1809.5	1.9356
262143	148961	115331	242565	169596	93733	279.4	112.2	1.93681
262143	153466	111945	262143	131378	130766	3390.2	1684.1	1.94047
8363.25	80142.4	6839	34893.1	81102.1	28196	2498.1	1030.7	1.94656
5631.75	63047.9	5854	7434.9	62221.1	7831	9.9	-17.6	1.94656
58870.5	80064.3	48188	64231.2	79283.1	53094	6204	2729.1	1.94778
145624	94675.3	100804	95130.2	91517.6	68123	454.3	122.1	1.949
256346	150518	111614	245015	143790	111672	1137.4	476.3	1.95021
109438	88292.8	81231	48887.3	85782.2	37349	-6.6	37.4	1.95021
27343.5	81684	21938	10362	85970.9	7899	39.6	44	1.95387
136108	94177.3	94715	83796.9	97902	56094	69.3	48.4	1.95387
124122	103193	78828	155152	126350	80475	349.8	154	1.95387
124418	98162	83065	98705.2	103954	62227	53.9	12.1	1.9563
59937	75930.4	51732	97037.6	72683.7	87495	1261.7	683.1	1.9563
18796.5	69812.8	17645	25072.3	75183.6	21855	1667.6	833.8	1.95752
114174	89748.4	83372	51979.4	87199.2	39066	-1.1	-41.8	1.95996
10140.8	76170.1	8725	26231.7	83493	20590	226.6	78.1	1.96118
5360.25	68079.3	5160	4186.6	71247.2	3851	-16.5	-12.1	1.96361
124659	90263.4	90509	79756.6	82148.2	63628	79.2	104.5	1.96727
17743.5	74574.4	15593	73900.2	75571.1	64087	227.7	102.3	1.96727
185969	119374	102097	262143	108344	158567	10032	4362.6	1.9697
15672.8	67792.8	15151	8891.3	67637.9	8615	12.1	55	1.97092
213820	128947	108672	210207	153446	89778	5426.3	2504.7	1.97092
7499.25	67500.5	7281	3687.2	61944.2	3901	6.6	25.3	1.97092
130995	90927.2	94415	71460.4	89301.3	52443	35.2	37.4	1.97214
121728	87733	90930	62975	100809	40940	-36.3	-14.3	1.97579
6427.5	67321.8	6257	4006.2	68928.9	3809	52.8	11	1.97701
10488.8	70574	9740	26070	72536.5	23554	3388	1409.1	1.97945
50856	81493	40898	59578.2	77130.8	50622	536.8	316.8	1.97945
73620.8	75079.1	64263	61887.1	72852.3	55672	3852.2	1969	1.98067
5255.25	63228.9	5447	4709.1	65081.3	4742	229.9	116.6	1.98189
9723.75	67649.2	9420	10303.7	66977.1	10082	286	136.4	1.98676
116536	87073.9	87711	52294	83172.9	41205	51.7	-20.9	1.98676
140004	93211.8	98435	133867	101410	86511	1172.6	471.9	1.99285
87042	88247.2	64641	112307	85880.5	85702	3055.8	1403.6	1.99407
5982	63467.1	6177	5226.1	64090.1	5344	113.3	73.7	1.99894
121083	96707	82055	81451.7	90100.8	59245	89.1	44	1.99894
8396.25	79608.9	6912	7544.9	78262.5	6318	2.2	45.1	2.00138
74649	87278.1	56053	97963.8	84816.1	75695	3795	1828.2	2.00381
10124.2	67271.9	9863	13039.4	67967.1	12573	237.6	60.5	2.00503
121623	84403.9	94435	45350.8	92991.8	31961	86.9	7.7	2.00625
139636	93633.9	97734	74703.2	91279	53635	44	59.4	2.01112
5889.75	65588.9	5885	3042.6	64929.9	3071	-15.4	-3.3	2.01234
147773	97221.9	99612	87261.9	98828.2	57866	195.8	138.6	2.01356
190560	107304	116385	143703	106291	88603	130.9	58.3	2.01356
126996	89393.6	93103	65509.4	87110.2	49285	202.4	144.1	2.01599
30855.8	68079.4	29703	25509	70966.5	23557	156.2	124.3	2.01721
10422	65979.2	10352	9947.3	65709.7	9921	58.3	72.6	2.01721
22368	89080.5	16456	13532.2	85413.3	10383	194.7	57.2	2.01721
8117.25	68018.4	7821	2064.7	69892.7	1936	28.6	-7.7	2.01721
7734	65451.4	7744	3704.8	67858.5	3578	-1.1	5.5	2.01843
111389	90914.8	80295	85537.1	91548	61233	188.1	77	2.01843
108376	93520	75947	188229	86897.2	141958	21649.1	9655.8	2.02208
139067	93501.9	97473	65468.7	88235.9	48626	-22	39.6	2.02574
112848	93473.3	79120	81299.9	92152.4	57818	46.2	-68.2	2.02574
121147	88531.2	89680	57751.1	86924.4	43541	62.7	-6.6	2.02574
18105.8	67530.5	17571	2447.5	65576.2	2446	-15.4	0	2.02817
118492	89027.6	87226	87879	86671.6	66449	269.5	168.3	2.02939
78336.8	81800.4	62761	97590.9	80476.6	79473	2240.7	2083.4	2.03061
112357	90751.7	81138	113556	88035.9	84534	196.9	77	2.03183
6306.75	64001.1	6458	9450.1	64674.4	9576	196.9	106.7	2.03183
38457.8	73130.4	34464	49174.4	71227.6	45245	2546.5	1104.4	2.03183
133592	91919.5	95247	80181.2	89584.5	58657	246.4	124.3	2.03426
5013.75	64490.9	5095	2428.8	68023	2340	-29.7	-25.3	2.0367
117040	90331.5	84913	61906.9	87521.2	46356	47.3	-6.6	2.0367
114937	90237.6	83474	60360.3	87472.6	45223	15.4	13.2	2.0367
148127	93250.6	104103	88874.5	87431	66618	269.5	119.9	2.03914
134963	93050.9	95055	66210.1	88591.9	48979	102.3	81.4	2.04036
119242	92073.9	84874	66433.4	86475.5	50347	67.1	22	2.04157
41678.2	83062.5	32884	98945	108842	59577	1845.8	796.4	2.04157
117945	89821.1	86056	86117.9	99603.3	56663	278.3	64.9	2.04888
150273	97555.2	100951	67677.5	96520.6	45952	1.1	90.2	2.0501
10425	75635.2	9033	56041.7	76380.4	48085	178.2	127.6	2.05132
153672	113220	88951	138707	129880	69990	831.6	601.7	2.05254
16863	71432.6	15471	10250.9	78748.4	8531	12.1	-18.7	2.05497
140264	100369	91586	80963.3	96694.5	54874	70.4	52.8	2.05619
173200	115594	98196	133921	118059	74341	35.2	44	2.05741
138612	96061.7	94565	105346	88270	78214	124.3	26.4	2.05863
19174.5	71639	17541	10074.9	72925.6	9054	17.6	23.1	2.06228
122194	86713.6	92351	50194.1	87102.7	37766	-41.8	20.9	2.06472
164037	100840	106608	81910.4	102807	52215	71.5	8.8	2.06594
5991	65112.1	6030	3962.2	64146.9	4048	13.2	-5.5	2.06594
72185.2	75982.3	62261	79480.5	72715.6	71633	3853.3	1679.7	2.06594
8272.5	69972.5	7748	5328.4	71048.2	4915	3.3	-22	2.06594
262143	144111	119212	249080	134824	121074	4099.7	1982.2	2.06715
12880.5	74524.3	11327	28956.4	76882.3	24683	3151.5	1289.2	2.06959
18666	67481	18128	3663	66794.2	3594	9.9	8.8	2.07324
116275	87691.1	86898	76976.9	82425.3	61204	116.6	8.8	2.07324
30201.8	67914.6	29144	13530	65246.7	13590	29.7	-15.4	2.07324
262143	158766	108208	257744	162412	104004	358.6	152.9	2.0769
127276	90328.4	92343	68193.4	85241.4	52429	34.1	14.3	2.07812
76157.2	78559.5	63532	101312	74431.6	89204	9198.2	4123.9	2.08055
23700	64822.1	23961	20073.9	65824.2	19986	289.3	156.2	2.08421
158037	95621.2	108314	54887.8	92163.1	39030	-1.1	23.1	2.08543
7132.5	68248.7	6849	2316.6	72433.5	2096	-8.8	-13.2	2.08664
110108	85515.5	84383	59391.2	89057.6	43705	40.7	-29.7	2.08908
24923.2	67684.8	24132	30932	69810.6	29038	654.5	396	2.09273
30822.8	95612.2	21127	58443	89702.6	42698	207.9	353.1	2.09273
101205	88327.1	75091	51167.6	84131.7	39858	69.3	55	2.09395
20928	74025.1	18528	3877.5	69298	3667	-7.7	12.1	2.09883
150016	111624	88077	101316	122485	54209	47.3	7.7	2.10126
6447.75	66117.9	6391	2490.4	77867.8	2096	12.1	8.8	2.10126
62124.8	100927	40340	103614	137867	49254	10994.5	5379	2.1037
59714.2	85832.2	45594	69815.9	83554.7	54760	11487.3	5197.5	2.10735
14547	71177.6	13394	23350.8	72758	21033	2832.5	1241.9	2.10735
153087	102787	97607	176422	100140	115459	111.1	62.7	2.10857
21318.8	77228.8	18091	7728.6	74485.5	6800	49.5	11	2.10857
101333	92446.4	71836	186855	96618.5	126743	10846	4937.9	2.10979
5987.25	63246.4	6204	3520	63271.2	3646	-14.3	19.8	2.11222
73211.2	105836	45334	149262	100603	97234	11248.6	5504.4	2.11222
39669.8	111498	23317	68520.1	112485	39921	8174.1	4214.1	2.11344
138289	110344	82133	112152	133362	55113	1786.4	788.7	2.11344
62629.5	76062.5	53962	69312.1	73290	61979	1695.1	914.1	2.11466
168937	127740	86672	262143	107240	160199	17209.5	9549.1	2.11588
259088	151986	111718	171230	159527	70344	379.5	166.1	2.1171
16392	71209.5	15086	8532.7	75171.3	7439	40.7	-37.4	2.1171
148951	93131.2	104816	107345	81709.4	86097	169.4	52.8	2.12197
262143	149783	114698	262143	90722.3	189367	686.4	339.9	2.12319
7515.75	76317.4	6454	37126.1	80534.1	30212	1730.3	766.7	2.12441
152078	97702.7	102009	75680	94374.6	52554	-12.1	12.1	2.12562
119803	92699.8	84697	88521.4	95307	60870	61.6	64.9	2.12562
157018	103734	99200	144410	136407	69381	1230.9	585.2	2.12806
147071	100742	95675	170151	103467	107774	135.3	108.9	2.12928
132492	91743.8	94644	73902.4	94172	51430	0	30.8	2.13537
118894	85578.3	91049	44952.6	83204.3	35407	30.8	-68.2	2.13537
6525	63370.2	6748	4956.6	64082.8	5069	46.2	77	2.1378
6873.75	69304.3	6500	20622.8	64700.8	20889	27.5	16.5	2.13902
13587	65545.6	13585	8382	64801.6	8477	-15.4	3.3	2.13902
208354	145113	94097	262143	180511	95173	4551.8	2625.7	2.14268
44335.5	87291.1	33286	29905.7	92653.5	21153	5932.3	3350.6	2.1439
119732	87654.8	89519	66242	88152.3	49247	48.4	30.8	2.14633
135465	90436	98167	64841.7	86714.9	49005	295.9	160.6	2.14633
8349.75	67615.1	8093	3943.5	65428.2	3950	5.5	-6.6	2.14755
91303.5	97530.1	61352	113275	120785	61461	1467.4	987.8	2.14999
188556	150556	82077	157619	158633	65117	5462.6	2486	2.15486
105246	85992.9	80209	43667.8	83216.4	34390	2.2	-7.7	2.15608
29912.2	72427.8	27066	8048.7	72495.8	7276	17.6	19.8	2.15851
14574.8	68945.5	13854	10205.8	67139.9	9962	-9.9	30.8	2.15973
24957	68991.5	23707	10828.4	67993.7	10437	1266.1	757.9	2.16217
50077.5	83700.1	39210	47312.1	79897.1	38808	86.9	55	2.17069
262143	141389	121507	242023	143457	110564	1674.2	765.6	2.17191
130107	91233.6	93460	79697.2	83620.8	62461	44	1.1	2.17313
131666	91447.3	94359	57132.9	91881.5	40751	39.6	-1.1	2.17313
76330.5	81532	61355	94101.7	81394.9	75767	5739.8	2853.4	2.17435
7070.25	65939.4	7027	3483.7	67248.2	3395	-42.9	14.3	2.17678
8565	69798	8042	7592.2	69696.4	7139	-34.1	-4.4	2.178
113592	87377.2	85198	62703.3	88631.8	46364	15.4	7.7	2.178
5838	66573.7	5747	3318.7	65196.1	3336	17.6	-18.7	2.17922
6177	65030.7	6225	3941.3	65474.5	3945	7.7	-12.1	2.17922
113220	91111	81439	106677	94419.2	74044	188.1	45.1	2.18044
121532	91961.4	86609	79933.7	97986.1	53462	243.1	93.5	2.18044
66852.8	78360	55912	52430.4	74770.5	45955	6814.5	3449.6	2.18531
27410.2	68847.1	26092	5010.5	70541	4655	-40.7	-26.4	2.18653
29323.5	69608.3	27608	12548.8	66926.9	12288	-2.2	-38.5	2.18897
123038	88796.5	90808	39589	85731.9	30263	37.4	4.4	2.1914
53300.2	85669.4	40774	80356.1	81073.6	64956	2123	1070.3	2.1914
31896	92640.3	22564	40367.8	89500.5	29559	2292.4	1579.6	2.1914
141036	92670.3	99740	125862	111113	74235	928.4	408.1	2.19262
7714.5	68552.9	7375	3512.3	66971.8	3437	-8.8	5.5	2.19262
139558	87776.2	104198	69995.2	88809.8	51652	41.8	49.5	2.19384
127784	89954.7	93096	68295.7	87665.1	51056	4.4	17.6	2.19506
74588.2	76025.6	64297	74346.8	74251.6	65620	4002.9	1904.1	2.19506
10985.2	66901.7	10761	11902	68451.9	11395	1146.2	537.9	2.19506
138145	98069.2	92317	109562	110196	65159	440	178.2	2.19993
151489	99372.1	99907	148999	95309.4	102454	-5.5	18.7	2.19993
12034.5	67704.8	11649	2664.2	64643.1	2701	-27.5	15.4	2.20237
109816	86905.2	82813	37788.3	84438.4	29329	24.2	-5.5	2.20237
7161.75	71558.5	6559	16509.9	71080.9	15222	1347.5	665.5	2.2048
134899	95346.6	92722	84195.1	99703.8	55342	56.1	68.2	2.20724
121692	95212.7	83762	70429.7	91810.5	50274	297	97.9	2.20724
75180.8	84751.8	58135	71388.9	81353.2	57509	6716.6	3675.1	2.20967
11245.5	64824.1	11369	3789.5	70613.8	3517	2.2	34.1	2.21211
156128	98737.5	103628	127194	90548.4	92059	195.8	143	2.21211
116102	123000	61861	249917	105738	154897	10791	5346	2.21333
74767.5	86794.1	56455	90649.9	80602.8	73705	4561.7	2417.8	2.21455
39846	118219	22089	65459.9	131052	32735	6657.2	3581.6	2.21698
8556	94034.2	5963	101312	103794	63969	1631.3	672.1	2.21698
142984	90870.3	103121	66091.3	100988	42890	23.1	-11	2.21698
158102	98412.3	105285	81033.7	93898.6	56557	-4.4	14.3	2.2182
133810	93681.2	93609	77773.3	117152	43507	11	53.9	2.21942
212392	128016	108731	262143	149669	114785	445.5	200.2	2.22186
127161	87939.9	94765	86935.2	95264.5	59806	137.5	28.6	2.22307
10210.5	64985.5	10297	20970.4	70039.6	19622	13.2	17.6	2.22673
10851	67598	10520	2501.4	65104	2518	-24.2	4.4	2.22673
46632.8	74298.6	41133	48893.9	69990.6	45782	3208.7	1499.3	2.22673
114452	89669.7	83648	57028.4	86226.8	43344	35.2	-18.7	2.22795
27176.2	68118.4	26146	27977.4	67384.3	27210	1161.6	512.6	2.22916
91386	83682.5	71569	180991	83645.9	141805	3940.2	1934.9	2.2316
111452	143397	50936	262143	100256	171359	8760.4	5461.5	2.23282
122540	99520.4	80695	95808.9	93920.1	66854	59.4	29.7	2.23282
153025	102328	98005	67291.4	103359	42667	16.5	-36.3	2.23525
34235.2	71017	31593	32998.9	69481.6	31125	1601.6	788.7	2.23769
119682	90388.7	86775	45739.1	97953	30602	90.2	38.5	2.23769
122288	92488.6	86651	77150.7	87634.3	57696	45.1	-30.8	2.23769
156658	116535	88100	262143	114155	150495	8318.2	4237.2	2.23891
111197	89117.7	81773	58936.9	88514.1	43637	19.8	1.1	2.24135
118926	86321.1	90290	56070.3	79576.9	46177	33	-1.1	2.24135
116240	92037.7	82769	73857.3	85883.6	56359	60.5	5.5	2.24135
24384	106337	15028	66022	97450.8	44400	4340.6	2634.5	2.24256
12488.2	72498	11289	11624.8	69353	10985	48.4	-6.6	2.24256
76086	91394.1	54559	88095.7	89790.5	64299	7760.5	4100.8	2.24256
149573	96142.8	101957	113710	100030	74499	136.4	68.2	2.24378
122124	96181.1	83213	115136	92212.3	81828	1455.3	666.6	2.245
8405.25	77902.2	7071	43354.3	83204.5	34148	2926	1232	2.24744
124556	84802.5	96258	52529.4	80644.8	42688	22	35.2	2.24987
58710	78757.5	48854	83418.5	75804.1	72119	2758.8	1337.6	2.25109
118296	88299.9	87799	45436.6	87075.9	34197	-5.5	36.3	2.25231
34297.5	72109.4	31171	41474.4	69435.9	39145	548.9	248.6	2.25596
6280.5	65656.2	6269	3282.4	66434.6	3238	36.3	-27.5	2.26205
15061.5	65690.8	15026	17876.1	66247.9	17684	277.2	184.8	2.2718
107128	99346.6	70669	195481	94653.3	135347	7960.7	3624.5	2.27302
76804.5	90925.6	55358	100848	85396.5	77394	7606.5	3815.9	2.27545
141362	95159.2	97356	60035.8	99056.1	39720	181.5	82.5	2.27667
72273.8	86297.6	54886	120409	78767.3	100183	5442.8	2668.6	2.27789
121516	91985.6	86575	76937.3	102198	49337	182.6	66	2.27911
5248.5	64935.9	5297	2911.7	67096	2844	-7.7	-2.2	2.28154
88515.8	84245.4	68858	113746	81474.5	91494	6030.2	2803.9	2.28276
35390.2	95246	24351	86092.6	99706	56588	3041.5	1428.9	2.28398
119824	93779.6	83737	49486.8	88861.2	36497	60.5	28.6	2.28398
44103.8	90559.4	31917	82659.5	102699	52748	7621.9	4105.2	2.2852
87352.5	87167.6	65675	152810	85864.5	116632	6485.6	3657.5	2.28642
17347.5	65503.9	17356	17991.6	66052.2	17851	206.8	67.1	2.28642
50856.8	77478	43018	76204.7	73913	67568	1290.3	712.8	2.28763
249448	137441	118944	187989	136419	90310	1071.4	475.2	2.28763
61101	87150.7	45947	64838.4	85516.9	49689	7164.3	3968.8	2.28885
107351	84659.5	83102	63870.4	80355.7	52091	19.8	56.1	2.29129
110932	89047.6	81642	40601	86483.2	30767	35.2	69.3	2.29129
15647.2	65675.6	15614	19292.9	65743.5	19232	71.5	-25.3	2.29372
7565.25	66603.5	7444	15885.1	67177.3	15497	75.9	-18.7	2.29372
87664.5	78220	73449	52367.7	76425.6	44906	1952.5	1548.8	2.29494
122740	86309.5	93198	53251	91889.1	37979	2.2	-2.2	2.29616
77719.5	84259.9	60449	99438.9	81511.3	79950	453.2	511.5	2.2986
48304.5	72047.2	43939	20942.9	73408.2	18697	5.5	-15.4	2.29982
142325	93297.6	99975	91988.6	96754.3	62308	194.7	34.1	2.30103
102598	108791	61805	112750	87242.6	84697	3207.6	1602.7	2.30103
6543.75	67652.8	6339	10524.8	70889.3	9730	44	16.5	2.30225
98349.8	95282	67646	204796	85771.3	156480	5650.7	3082.2	2.30469
11289.8	66608.3	11108	10828.4	65165.3	10890	90.2	46.2	2.30712
12790.5	77917.7	10758	19186.2	77664.4	16190	2269.3	975.7	2.30956
119624	95669.6	81945	142784	100436	93169	236.5	64.9	2.30956
145987	95613.6	100063	71953.2	95922	49160	30.8	-9.9	2.312
9681	66525.5	9537	5973	65208.5	6003	26.4	23.1	2.31321
60002.2	97755.4	40226	76332.3	94793.1	52773	10626	4598	2.31443
56374.5	89680.3	41197	87676.6	86774.9	66217	8879.2	4507.8	2.31687
35936.2	80710	29180	45809.5	113085	26548	921.8	337.7	2.31809
146528	92434.4	103888	102567	95031.3	70733	56.1	17.6	2.31809
120934	93608.6	84667	74840.7	88918.8	55160	60.5	37.4	2.32296
122313	90551.7	88523	69658.6	89206.6	51175	70.4	-3.3	2.32296
15298.5	67410.9	14873	8808.8	68914.1	8377	259.6	272.8	2.32296
74960.2	80317.1	61165	183828	96998.6	124201	235.4	129.8	2.32418
24998.2	95980.2	17069	61372.3	84218.3	47758	339.9	452.1	2.3254
40792.5	74112.3	36072	9468.8	71188.2	8717	-17.6	0	2.32783
8800.5	71353.4	8083	5090.8	72371.1	4610	44	2.2	2.32905
115207	93739.9	80544	109635	96484.8	74468	35.2	18.7	2.33027
11793.8	75887.6	10185	5869.6	71090.4	5411	45.1	13.2	2.33149
5138.25	64165.5	5248	3052.5	71497	2798	145.2	57.2	2.33149
121814	89239.9	89458	85039.9	105035	53060	213.4	108.9	2.33392
127413	88678.4	94162	46026.2	80471	37484	-1.1	-47.3	2.33758
24605.2	67495.3	23891	20774.6	67769.2	20090	986.7	460.9	2.3388
10050.8	65763.4	10016	5898.2	66714.6	5794	-8.8	2.2	2.3388
59649	106253	36791	247256	93199.6	173865	444.4	324.5	2.34001
10869	68379.6	10417	15994	70995.9	14764	47.3	41.8	2.34489
123860	93569.6	86751	77092.4	86668.3	58295	8.8	-44	2.34854
127114	92234	90320	105691	139629	49607	553.3	215.6	2.35098
7670.25	73021.1	6884	24154.9	75052.9	21092	2291.3	940.5	2.35219
157580	113370	91092	179634	106648	110387	126.5	79.2	2.35341
5270.25	68940.3	5010	2391.4	66804.3	2346	-8.8	-15.4	2.35341
5108.25	64404.4	5198	16512.1	65512.6	16518	37.4	-6.6	2.35341
133785	100600	87154	113941	116734	63968	205.7	101.2	2.35341
143444	98025.7	95901	66288.2	105821	41053	342.1	187	2.35829
85478.2	88771.1	63105	150259	86169.5	114279	1651.1	1233.1	2.36072
147428	93941.7	102849	113381	100505	73932	904.2	365.2	2.36072
35792.2	79390.8	29546	27798.1	83038.3	21939	4106.3	2420	2.36072
137162	104862	85722	206439	173514	77972	477.4	266.2	2.36194
66612	117497	37154	93835.5	118255	52003	4804.8	3077.8	2.36194
21224.2	75378.1	18453	18805.6	73055.4	16870	34.1	51.7	2.36316
106306	84401.3	82545	61351.4	82089.1	48980	144.1	62.7	2.36438
154960	96215.4	105549	150346	96740	101851	543.4	212.3	2.36559
130750	92364.8	92772	81270.2	92562.2	57541	216.7	86.9	2.36681
22091.2	67773.2	21362	8289.6	70802.5	7673	-34.1	-28.6	2.36803
122402	95485.7	84010	172570	89879	125831	14602.5	6510.9	2.36925
9495.75	75395.4	8254	35603.7	75757.3	30800	1288.1	536.8	2.37168
10704.8	70620.7	9934	11959.2	73737.7	10629	0	-5.5	2.37168
106886	89289	78452	49066.6	81176.1	39613	75.9	4.4	2.3729
139027	101771	89527	124961	110877	73861	270.6	108.9	2.37534
40716	73791.2	36161	50086.3	73804.5	44475	4956.6	2117.5	2.37534
55671	74742	48814	54041.9	73012.5	48508	2999.7	1395.9	2.37656
76875.8	76879.3	65533	68312.2	76999.6	58142	5912.5	2978.8	2.38021
23001.8	79720.9	18909	134790	80977.3	109087	2031.7	873.4	2.38265
6078.75	67716.6	5883	23811.7	78691.1	19831	1457.5	579.7	2.38508
134071	99226	88550	103868	86069.5	79088	367.4	179.3	2.3863
9894.75	69629.8	9313	8993.6	72089.6	8176	13.2	13.2	2.39239
10797	65976	10725	8287.4	66073.4	8220	33	136.4	2.39239
11106.8	75648.7	9622	7378.8	85332.1	5667	12.1	45.1	2.39239
137248	94843	94838	89111	94258.6	61957	-16.5	-25.3	2.39727
138166	93768.8	96566	109872	92926.5	77487	46.2	26.4	2.39727
46646.2	111946	27308	150173	121805	80799	5083.1	2888.6	2.39727
6213.75	66334	6139	5182.1	68817.5	4935	-23.1	22	2.3997
184352	107351	112544	180542	99816	118538	-13.2	73.7	2.3997
30363	80467	24729	33062.7	75717.1	28617	2952.4	1955.8	2.40336
5586.75	64020.5	5719	3533.2	64070.8	3614	1.1	9.9	2.40336
113876	98999.1	75384	98069.4	113701	56526	129.8	55	2.40457
173862	106406	107083	159318	104498	99917	57.2	27.5	2.40579
124783	94422.7	86608	63085	97441.3	42429	146.3	62.7	2.40701
68906.2	76319.8	59170	71475.8	74704	62704	3008.5	1519.1	2.40701
137213	99747.2	90152	147512	118011	81919	198	50.6	2.40823
128832	86709.2	97373	60560.5	93436.3	42477	86.9	40.7	2.41066
131918	88243.5	97972	60177.7	89552.6	44039	1.1	-16.5	2.41066
6671.25	65953.7	6629	25745.5	66393.5	25413	328.9	113.3	2.4131
4905	63767.9	5041	3963.3	63505.8	4090	207.9	79.2	2.41554
14340	76598.4	12269	54362	97948.1	36373	184.8	71.5	2.42041
49796.2	83947.2	38875	80347.3	84459.7	62345	5748.6	3243.9	2.42041
5201.25	65640.1	5193	5970.8	69110.3	5662	112.2	23.1	2.42163
122591	97148	82700	93318.5	100488	60860	310.2	160.6	2.42163
121641	91868.2	86775	74863.8	99468.3	49325	409.2	176	2.42285
80182.5	84092.2	62489	118235	81639.2	94913	5832.2	3062.4	2.42285
7330.5	69796.8	6883	6097.3	67739.1	5899	13.2	19.8	2.42406
141592	101071	91811	121815	86601.5	92184	176	152.9	2.42406
262143	146176	117528	262143	68365.9	251292	1582.9	708.4	2.42406
133804	94944.3	92359	139577	104257	87738	1091.2	533.5	2.42528
262143	110188	155914	262143	127065	135205	2523.4	1659.9	2.4265
147062	96414.4	99963	104426	94744.5	72233	63.8	6.6	2.42772
78118.5	85367.5	59971	92193.2	82741.8	73022	2752.2	1698.4	2.42894
56514.8	87610.9	42275	120792	118283	66926	6959.7	3847.8	2.43259
116426	89606.2	85151	64969.3	91582	46492	46.2	-7.7	2.43259
137930	90108.3	100317	46961.2	86677.2	35507	55	35.2	2.43503
132861	96445.3	90281	112896	105815	69922	268.4	53.9	2.43624
18412.5	67658.1	17835	20270.8	66616.5	19942	167.2	173.8	2.43624
9978.75	70425.1	9286	7742.9	73382.3	6915	-5.5	-2.2	2.43746
5775	72587.3	5214	14987.5	73951.3	13282	2404.6	1021.9	2.43746
130739	94225.7	90932	116301	88832.2	85801	305.8	177.1	2.4399
65481	103922	41294	117294	97127.8	79143	11367.4	5419.7	2.44112
115357	100802	74999	65355.4	97958.4	43724	67.1	-29.7	2.44112
15792	77523.9	13350	50348.1	81273.3	40599	3813.7	1578.5	2.44477
33879.8	80728	27504	24475	77784.5	20621	17.6	-23.1	2.44599
9429.75	66272.2	9325	4019.4	69192.4	3807	9.9	40.7	2.44721
35283	123593	18709	127250	101643	82047	8333.6	4292.2	2.44721
8403	66437.3	8289	3514.5	68672.1	3354	-35.2	-1.1	2.44721
76373.2	77636.1	64470	98806.4	75887.2	85329	7307.3	3642.1	2.44964
125674	89213.1	92320	44369.6	87867.7	33093	22	37.4	2.45208
17736	68409.5	16991	4308.7	64661.1	4367	-41.8	27.5	2.45573
9852.75	70262.2	9190	24036.1	84021.2	18748	327.8	147.4	2.45939
136268	92410.2	96639	76690.9	97089.2	51767	55	-5.5	2.46061
11328	74002.4	10032	69400.1	83622.1	54390	520.3	243.1	2.46061
6105	65109.4	6145	2428.8	63797.1	2495	6.6	-11	2.46183
52412.2	74374	46184	57013	73158.1	51073	6135.8	2623.5	2.46183
5872.5	63930.3	6020	2856.7	61142	3062	5.5	83.6	2.46548
135811	89838.6	99072	50779.3	95843.3	34722	-4.4	-37.4	2.4667
112893	95877.2	77167	76110.1	88243.3	56525	1651.1	705.1	2.4667
125390	88483.8	92871	43081.5	85244.7	33121	-17.6	-24.2	2.47035
44122.5	88212.7	32780	45449.8	92311	32267	4848.8	2294.6	2.47035
32415.8	91616.3	23188	74892.4	84624.7	57999	185.9	372.9	2.47157
151930	98203.7	101390	127479	104821	79702	5.5	52.8	2.47157
39847.5	88821.7	29401	118877	117161	66496	3537.6	2264.9	2.47157
65055	74807.8	56992	95135.7	74929.6	83209	8399.6	4022.7	2.47157
6946.5	65891.7	6909	2795.1	66805.1	2742	19.8	-15.4	2.47401
25566	89853.2	18647	45965.7	123384	24415	1450.9	1243	2.47888
8034	76163.2	6913	85830.8	94438	59563	357.5	172.7	2.48253
108971	86835.7	82242	57042.7	89698.2	41677	103.4	-19.8	2.48375
124001	89157.7	91148	58688.3	84104.8	45731	22	57.2	2.48619
128400	87956.8	95670	56949.2	92896.8	40176	102.3	-11	2.48741
28937.2	119739	15838	262143	97012.8	177088	114.4	7.7	2.49106
86411.2	83729.5	67635	140151	80194.7	114533	5861.9	2731.3	2.49106
118856	91601.9	85035	43762.4	90039	31853	-12.1	42.9	2.49106
138250	104678	86555	122334	100055	80129	0	33	2.49228
7539	95418.3	5178	27932.3	77363.3	23662	1805.1	752.4	2.4935
5937	63524.4	6125	2876.5	62901	2997	-22	-30.8	2.4935
9558	67008.2	9348	2114.2	64414.8	2151	46.2	-20.9	2.49471
19771.5	68681.5	18866	5484.6	68726.3	5230	20.9	26.4	2.49471
131265	92306.4	93196	68953.5	94855.9	47640	28.6	3.3	2.49837
142197	100313	92899	112055	103021	71283	18.7	-11	2.49959
103801	85160.2	79881	44485.1	79996	36444	66	46.2	2.50568
42459.8	77482.9	35913	43997.8	79488.4	36275	3553	2244	2.50568
5782.5	64835.2	5845	28140.2	63999	28816	176	83.6	2.50568
5725.5	64306.1	5835	19958.4	64838.8	20173	442.2	117.7	2.5069
91137.8	96161.8	62112	149088	89029	109747	3045.9	1447.6	2.50933
140264	97177.5	94593	87326.8	98009.2	58393	407	328.9	2.50933
76375.5	77210.8	64827	72760.6	73528	64852	8830.8	4128.3	2.51177
46143.8	101872	29685	118389	133502	58117	9795.5	4835.6	2.51299
65856	82663.4	52211	111850	79591.5	92098	1999.8	1018.6	2.5142
121187	93018.8	85382	72596.7	86667.5	54896	4.4	-24.2	2.51542
171668	104436	107726	81989.6	104508	51415	64.9	68.2	2.51542
122329	91697.6	87428	75157.5	89817.9	54839	63.8	15.4	2.51542
140543	92855.8	99193	61150.1	88937.7	45060	17.6	31.9	2.51664
74817	97958.3	50054	106478	113001	61753	10612.8	5479.1	2.51786
7416	64992.6	7478	9246.6	62647.1	9673	11	18.7	2.51786
63103.5	117477	35203	101345	140133	47396	12504.8	6083	2.5203
5475.75	67013.8	5355	3950.1	68996.2	3752	9.9	1.1	2.5276
54069.8	90262.2	39258	48280.1	103327	30622	5966.4	3461.7	2.5276
244646	171884	93279	102935	178115	37874	-15.4	60.5	2.5276
17556.8	95971.2	11989	69253.8	79334	57209	2944.7	1236.4	2.5276
12618.8	70597.8	11714	6179.8	69018.3	5868	8.8	-16.5	2.5276
12338.2	70386.5	11488	9925.3	74671.6	8711	-12.1	-13.2	2.52882
129648	92385.6	91969	66229.9	90149.8	48147	22	77	2.52882
130839	93153.3	92049	89690.7	87604.1	67097	-1.1	17.6	2.52882
5749.5	67745.3	5562	25140.5	68080.2	24201	1969	797.5	2.53004
24349.5	73666.7	21662	10689.8	73550.3	9525	2185.7	1658.8	2.53126
64796.2	91993	46161	74069.6	93859.5	51718	2998.6	1751.2	2.53248
6744	73017.5	6053	31992.4	78385.5	26748	1934.9	839.3	2.53248
130646	90565.6	94539	77118.8	90660.6	55747	62.7	7.7	2.53613
49803	74856.4	43602	56199	73652.3	50006	3451.8	1443.2	2.53735
59191.5	80032.5	48470	89842.5	86616.3	67977	5308.6	2310	2.53857
124057	92366.4	88021	76668.9	97451	51560	63.8	38.5	2.541
137613	97632.5	92373	138660	93641.5	97043	287.1	196.9	2.54222
134228	89906.6	97843	62349.1	85319.3	47892	13.2	29.7	2.54344
36794.2	73512.2	32802	14731.2	74914.6	12887	246.4	78.1	2.54344
170142	98288.4	113446	125182	103966	78910	309.1	169.4	2.54466
152491	100955	98991	114165	96190.5	77782	221.1	122.1	2.54466
141781	94481.1	98345	128339	94185.3	89301	105.6	19.8	2.54709
206810	107555	126014	173348	106870	106302	196.9	100.1	2.55075
9745.5	70161.6	9103	10864.7	73587.1	9676	1109.9	544.5	2.55075
118439	95906.9	80933	72620.9	90477.2	52602	67.1	-52.8	2.55197
11214	78778.1	9329	66536.8	86524.1	50397	3588.2	1531.2	2.55562
44391.8	92909	31313	68031.7	96601.1	46154	4294.4	2588.3	2.55562
126881	96267.4	86377	86817.5	96080.1	59218	119.9	7.7	2.56049
6413.25	65446.7	6422	2094.4	67448.9	2035	6.6	-13.2	2.56049
5490.75	67072.1	5365	4019.4	66721.2	3948	23.1	26.4	2.56537
9330.75	72971.4	8380	50728.7	80968.2	41060	119.9	75.9	2.56658
23837.2	66136	23621	4998.4	65306.1	5016	3.3	315.7	2.57146
195691	117919	108759	200863	109650	120053	1376.1	635.8	2.57146
132977	95510.9	91244	83933.3	89235.5	61642	11	24.2	2.57267
135801	98180.4	90648	93262.4	90278.6	67702	11	4.4	2.57267
131626	91124.7	94664	74222.5	93784.9	51866	30.8	18.7	2.57267
17154	65758.3	17096	14157	66627.9	13925	150.7	203.5	2.57267
9591	67067.4	9372	6254.6	75641.5	5419	255.2	148.5	2.57877
262143	141497	121415	217579	163486	87220	720.5	334.4	2.57877
113660	93772.7	79435	70605.7	84929.5	54483	59.4	-3.3	2.5812
136958	92235.8	97312	56024.1	94633.6	38798	64.9	-5.5	2.58364
21816.8	65691.8	21765	5731	65685	5718	9.9	-15.4	2.58486
181268	109243	108745	236563	136650	113453	774.4	327.8	2.58486
149566	97477	100557	61380	97569.6	41228	42.9	53.9	2.58607
128120	93695.1	89615	91969.9	96254.2	62619	116.6	50.6	2.58607
144957	88276.8	107615	161813	93070.9	113941	533.5	251.9	2.58729
5973	71210.9	5497	22300.3	73972.4	19757	1433.3	577.5	2.58729
143883	105088	89730	101631	98026.4	67946	376.2	189.2	2.58729
7823.25	66164	7749	7299.6	64699.3	7394	6.6	33	2.58851
27861.8	73552.8	24825	18524	69228.4	17536	24.2	15.4	2.58851
16677	75589.2	14459	75595.3	78590.9	63038	3565.1	1466.3	2.58973
131504	92291.4	93381	67978.9	92513.2	48156	9.9	18.7	2.58973
17610	67899.6	16997	12512.5	74649	10985	-36.3	11	2.59216
119703	88719.6	88423	71138.1	93057.9	50099	140.8	20.9	2.59216
86988.8	101337	56257	135897	105360	84531	7624.1	3727.9	2.59947
57575.2	94574.8	39897	166384	114786	94995	6195.2	3579.4	2.60313
60574.5	72283.5	54920	58459.5	73368	52219	5135.9	2469.5	2.60313
57691.5	83612.4	45219	80357.2	96137	54779	3765.3	1773.2	2.60435
121363	93035.8	85490	52209.3	91904.1	37230	-22	-3.3	2.60678
127632	93347.4	89606	71296.5	94367	49514	195.8	79.2	2.608
112338	85787.3	85819	43679.9	82595.8	34658	34.1	13.2	2.61044
33277.5	81543.2	26745	29646.1	90329	21509	3061.3	1965.7	2.61044
39497.2	102001	25377	80672.9	117324	45063	10714	5673.8	2.61287
147694	109780	88170	129637	121396	69985	189.2	69.3	2.61531
129951	94592.7	90033	66829.4	94900	46151	15.4	0	2.61896
135669	92163.6	96472	154722	98531.1	102910	948.2	405.9	2.61896
125444	94410.4	87078	95387.6	102872	60768	137.5	20.9	2.61896
181183	109491	108447	150613	106629	92569	833.8	341	2.61896
125934	110254	74856	56585.1	106989	34661	39.6	8.8	2.62262
60256.5	76354.3	51719	76573.2	75327.3	66620	3857.7	1853.5	2.62505
154184	101190	99857	101771	115472	57760	145.2	73.7	2.62627
138009	91209.9	99162	57852.3	88754.3	42718	9.9	-2.2	2.62749
110350	83076.4	87051	53673.4	79753.8	44105	187	86.9	2.62993
13874.2	68520.2	13270	6439.4	66270.8	6368	-19.8	5.5	2.63114
6435	65424.2	6446	10982.4	64360.4	11183	311.3	147.4	2.63236
5354.25	68440.8	5127	12130.8	68588.1	11591	1453.1	649	2.63358
37719	81071.5	30491	14638.8	77763.5	12337	3.3	4.4	2.6348
127209	93125.4	89522	60987.3	87831.6	45506	49.5	11	2.63724
44406.8	119004	24455	101860	114242	58433	7278.7	3869.8	2.63967
209284	159156	86177	262143	68366.4	251290	44190.3	21612.8	2.63967
4995	64912.2	5043	17132.5	67846.7	16549	24.2	-5.5	2.64089
7667.25	75937.9	6617	39397.6	110719	23320	793.1	369.6	2.64211
135795	90788.6	98024	66767.8	86090	50827	-4.4	29.7	2.64211
262143	149360	115023	262143	143874	119409	962.5	430.1	2.64333
11527.5	69245.3	10910	3412.2	66082.1	3384	34.1	-61.6	2.64333
155842	92602.7	110291	125941	99811.1	82693	237.6	173.8	2.64576
12114	80176	9902	17847.5	95256.4	12279	1815	798.6	2.6482
26759.2	72824.8	24081	64929.7	75490.2	56368	51.7	-12.1	2.64942
152851	104505	95854	129841	89863.2	94691	404.8	167.2	2.65063
108362	83903.3	84640	39066.5	86108.4	29733	48.4	29.7	2.65551
43356.8	86080.4	33009	65473.1	86815.3	49425	4280.1	2460.7	2.65673
14124.8	66706	13877	13289.1	64502.6	13502	-1.1	-18.7	2.65673
124358	88783.6	91795	59134.9	88349.8	43865	12.1	-5.5	2.65794
120382	89586	88065	52608.6	87642.2	39339	-12.1	-39.6	2.65794
122095	90257.5	88653	91119.6	101884	58612	436.7	223.3	2.65916
6750.75	69518.7	6364	28539.5	76544.5	24435	94.6	26.4	2.66038
28372.5	77337.3	24043	103301	90741.3	74607	1291.4	556.6	2.66282
13186.5	83015.4	10410	29482.2	82390.8	23451	1997.6	947.1	2.66403
143924	94445.4	99869	133836	89092.5	98449	222.2	141.9	2.66647
120791	120556	65664	142828	141462	66169	6937.7	3568.4	2.66647
15585	78670.5	12983	11532.4	71795.1	10527	-6.6	9.9	2.66769
7565.25	63490.4	7809	6031.3	64198	6157	50.6	172.7	2.66891
164646	109718	98345	161263	103071	102537	275	147.4	2.67134
69577.5	88355.1	51608	112262	91728.5	80206	5658.4	3404.5	2.67256
56026.5	92329.3	39768	89845.8	87975.8	66929	3953.4	2752.2	2.675
7212	73609.4	6421	14874.2	78994.8	12340	1926.1	838.2	2.67622
79396.5	96665.8	53828	54059.5	88427.4	40065	42.9	35.2	2.67622
45453.8	78273.6	38057	75244.4	76364.2	64575	1118.7	656.7	2.68109
68930.2	115532	39101	176045	106477	108355	3650.9	2250.6	2.68352
165537	97264.9	111537	169286	87099.5	127375	97.9	59.4	2.68352
114050	88556.5	84402	51447	89742.6	37570	-3.3	7.7	2.68352
84558.8	116121	47723	211037	110834	124786	8245.6	5041.3	2.68474
117506	89190	86342	53947.3	87849.2	40245	52.8	25.3	2.68474
128102	91768.5	91483	48799.3	87299	36634	86.9	38.5	2.68596
5931	67752.1	5737	3537.6	63797.5	3634	-4.4	-13.2	2.68596
7141.5	70095.2	6677	6759.5	69806.3	6346	-11	-48.4	2.68718
14193.8	66135.9	14065	4723.4	67587.9	4580	22	-7.7	2.68718
262143	135059	127202	258822	138301	122647	550	330	2.6884
192638	146309	86288	258838	176762	95966	3752.1	1908.5	2.69083
7465.5	69526.6	7037	11121	84033.9	8673	588.5	203.5	2.69205
31923.8	69610.9	30055	17705.6	68806.6	16864	45.1	25.3	2.69327
144921	107922	88004	114834	115264	65292	457.6	171.6	2.69327
146806	95406.4	100843	110228	104402	69193	91.3	66	2.69327
33540.8	96164.4	22858	89747.9	88139.4	66732	8175.2	3498	2.69449
121732	102265	78011	262143	68366.7	251289	9849.4	4557.3	2.69449
262143	114478	150071	262143	99416.7	172806	1074.7	503.8	2.69449
83281.5	98467.2	55429	100701	94984.4	69480	4291.1	2016.3	2.69936
55251	89824.9	40311	107596	90049.9	78306	3808.2	2554.2	2.69936
112924	87547.1	84533	57123	102593	36490	15.4	1.1	2.70301
168859	105104	105289	262143	68365.9	251292	1535.6	700.7	2.7091
11006.2	65710.6	10977	4412.1	65374.5	4423	27.5	-9.9	2.7091
146182	100531	95296	248804	115519	141151	1140.7	514.8	2.71032
112440	88508.5	83256	82615.5	91135.9	59409	832.7	270.6	2.71154
191670	126479	99315	262143	108883	157782	7487.7	3916	2.71154
11779.5	65891.2	11716	2492.6	71054.8	2299	-13.2	-15.4	2.71276
70382.2	103226	44684	151999	105611	94322	11698.5	5761.8	2.71276
151226	105346	94078	135888	107606	82761	338.8	144.1	2.71276
31824.8	72709.3	28685	32282.8	71355.3	29650	85.8	148.5	2.71519
178196	129987	89842	146901	186825	51531	9719.6	4930.2	2.71641
137997	97669.1	92596	101307	89823.8	73914	52.8	-3.3	2.71641
152178	103890	95997	127182	110145	75673	552.2	255.2	2.71641
8480.25	64743.9	8584	8292.9	64638.9	8408	1426.7	618.2	2.71885
8950.5	65349.8	8976	3385.8	71324.9	3111	59.4	14.3	2.72007
6835.5	72125.5	6211	26731.1	74795	23422	430.1	201.3	2.72494
144824	96887.1	97961	69389.1	87534.1	51951	17.6	-22	2.72616
121842	91726.2	87053	66079.2	85601.2	50590	23.1	44	2.72738
6896.25	64935.7	6960	8971.6	64251.2	9151	33	69.3	2.74078
127744	88023.9	95109	53156.4	99368.4	35058	52.8	-33	2.74199
117151	89567	85719	48180	86344.3	36569	49.5	9.9	2.74321
11395.5	90886.6	8217	43136.5	99559.6	28395	859.1	397.1	2.74443
123230	87694.2	92093	48173.4	86507.5	36495	188.1	92.4	2.74565
125918	92709.1	89011	57511.3	94472.1	39896	15.4	30.8	2.74565
161295	96189.3	109894	114516	85545.3	87730	-42.9	-17.6	2.74687
135994	92941	95894	62008.1	94945.5	42801	30.8	37.4	2.75052
131986	87889.1	98418	61825.5	94736.8	42769	11	15.4	2.75174
11842.5	67265.6	11538	6118.2	66804.8	6002	13.2	52.8	2.75539
168415	106862	103285	262143	100226	171410	1420.1	634.7	2.75905
113852	88222.5	84575	59467.1	83388.3	46736	69.3	-22	2.76514
118550	93225.4	83339	57800.6	87213.2	43434	1.1	46.2	2.76636
122016	92503.2	86445	78534.5	80744.8	63742	-3.3	14.3	2.76757
130292	88531.2	96450	48749.8	83506.3	38259	81.4	47.3	2.77123
124008	90312.9	89987	46813.8	84195.2	36439	64.9	-106.7	2.77732
90382.5	88579.5	66870	89812.8	86920.2	67717	297	148.5	2.77854
19112.2	84046.2	14903	11326.7	86627	8569	3.3	-3.3	2.77976
145023	101652	93498	96344.6	97775.4	64577	-33	52.8	2.77976
58259.2	76785.4	49724	75880.2	81377.3	61109	3116.3	1489.4	2.78097
30719.2	106525	18899	106436	98447.4	70854	3913.8	2410.1	2.78341
43220.2	77428.3	36582	10881.2	77782.5	9168	79.2	2.2	2.78463
149704	95966.5	102234	135827	112736	78959	172.7	95.7	2.78585
135456	117425	75599	173742	122924	92629	3419.9	1461.9	2.78706
17030.2	77684.6	14367	11996.6	79439.1	9897	242	143	2.78706
62052	83593.2	48648	102948	88403.7	76318	3539.8	1746.8	2.78706
130922	88046.8	97449	50394.3	85313.1	38712	96.8	57.2	2.78828
5025.75	64041.9	5143	10312.5	67658.4	9989	26.4	6.6	2.7895
114769	107888	69716	90825.9	106014	56147	5691.4	2544.3	2.79072
5175.75	66030.4	5137	3745.5	70535.9	3480	-9.9	-22	2.79072
150476	98947.1	99665	102455	102598	65445	77	78.1	2.79194
155938	95985.1	106470	150345	105376	93503	457.6	243.1	2.79194
43695	70377.6	40689	8709.8	74015.2	7712	-17.6	22	2.79315
52347.8	100241	34224	100232	102337	64188	5690.3	3064.6	2.79925
141782	95616.2	97178	93929	90886.3	67730	55	79.2	2.80168
38835.8	112032	22718	83849.7	122811	44745	5353.7	2354	2.80168
133536	94552.7	92556	73768.2	92509.9	52259	47.3	45.1	2.80534
112564	86146.5	85633	68489.3	80246.6	55934	46.2	49.5	2.80534
11504.2	66921.9	11266	3065.7	67307.8	2985	-12.1	-11	2.80899
7242	72815.5	6518	3070.1	71398.9	2818	-29.7	-1.1	2.81021
176618	98503.1	117507	155217	101633	100088	148.5	25.3	2.81264
18510.8	68164.3	17797	5040.2	65825.9	5018	33	27.5	2.81508
82089	85692.6	62780	91864.3	90840	66275	4004	2306.7	2.8163
44859	98982.5	29701	175221	123720	92817	7194	3745.5	2.81752
11372.2	75365.7	9889	8570.1	74936.6	7495	-35.2	-1.1	2.81874
8874.75	71041.4	8187	4919.2	76304.1	4225	-52.8	-33	2.81995
11364	72341.1	10295	8497.5	71977.8	7737	6.6	9.9	2.82361
131431	92427.9	93191	71354.8	91899.5	50885	17.6	-41.8	2.82604
113739	85582.7	87097	46680.7	84538.1	36188	12.1	0	2.82726
8793	66122.6	8715	5245.9	67809.7	5070	-1.1	1.1	2.83579
147765	92317.5	104898	91675.1	108048	55605	617.1	259.6	2.83701
106824	88737	78894	44774.4	85649	34260	-18.7	27.5	2.83823
41321.2	98455.9	27505	49976.3	98863.4	33129	2167	1035.1	2.83944
136667	93462.7	95831	75212.5	90500.8	54465	24.2	15.4	2.84188
30345	105011	18938	69158.1	109835	41265	278.3	363	2.8431
134463	97629.8	90261	99969.1	88451.1	74070	107.8	114.4	2.84432
179947	112924	104433	245968	123699	130314	1475.1	728.2	2.84553
100372	81829.7	80386	109707	78260.4	91870	12181.4	5311.9	2.84675
9057	73107.5	8119	24121.9	77809.4	20317	71.5	36.3	2.84675
262143	140997	121845	215304	139244	101334	1589.5	716.1	2.84675
24835.5	71537.4	22752	7142.3	69695.9	6716	-4.4	53.9	2.84675
145250	92794.3	102583	115147	83135.2	90771	365.2	199.1	2.84797
6277.5	66056.9	6228	16559.4	66444.4	16333	1027.4	419.1	2.84797
49258.5	106668	30264	89123.1	128702	45382	6823.3	3584.9	2.85041
26427	107187	16158	57758.8	111848	33843	5388.9	2922.7	2.85406
24870.8	72499.3	22482	35887.5	85347.6	27557	179.3	59.4	2.85406
81537.8	127339	41964	94518.6	103011	60133	8362.2	5297.6	2.85528
173221	103766	109402	120723	99565.7	79462	302.5	214.5	2.85528
127454	99228.9	84177	91036	90257.9	66101	18.7	68.2	2.85772
232712	142194	107255	262143	99834.4	172083	2061.4	860.2	2.85772
16200.8	84037.7	12634	24775.3	92501.2	17553	4646.4	1963.5	2.85772
202257	107207	123640	184547	105680	114444	35.2	-44	2.85893
125854	91958.1	89693	53936.3	96909.4	36475	-36.3	-24.2	2.86015
6324	64616.4	6414	2478.3	65385.6	2484	-3.3	5.5	2.86137
79093.5	86323.6	60047	78120.9	80275.5	63777	6949.8	3901.7	2.86381
179325	117766	99793	200575	142524	92229	3148.2	1504.8	2.86502
114176	89459.4	83643	66671	82481	52974	104.5	13.2	2.86624
128949	94826	89119	98027.6	101335	63397	363	189.2	2.86746
262143	139105	123502	262143	82714.9	207699	1025.2	447.7	2.86746
77621.2	100936	50398	166968	96411.4	113497	5253.6	3360.5	2.86868
195784	121958	105207	217543	153851	92667	9586.5	4893.9	2.8699
7989.75	65102.1	8043	2657.6	63611.6	2738	-29.7	0	2.8699
127570	101874	82066	138477	129988	69816	1294.7	561	2.87111
111592	90396.2	80903	78723.7	90818.8	56808	436.7	167.2	2.87111
161930	104850	101213	114873	112474	66934	3208.7	1392.6	2.87111
148815	143141	68134	262143	79049	217331	1014.2	576.4	2.87233
178158	106350	109786	108494	113572	62606	16.5	13.2	2.87477
121444	87046.2	91434	147939	91741.5	105681	305.8	103.4	2.87721
179724	109366	107697	189193	96323.7	128722	403.7	245.3	2.87964
136412	90571.1	98706	57130.7	84199.9	44467	-29.7	-23.1	2.87964
11384.2	66954.9	11143	5623.2	65109.9	5660	2.2	6.6	2.88208
133732	92585.1	94662	114574	104693	71721	265.1	105.6	2.8833
161681	97644.1	108516	117587	94461.4	81580	-9.9	-18.7	2.88817
59052	96825.8	39969	84855.1	121878	45628	12463	6182	2.88939
262143	144252	119096	240162	143014	110054	194.7	162.8	2.88939
7187.25	63173.8	7456	1574.1	61551.4	1676	-26.4	-5.5	2.89304
140260	98201.6	93604	121976	93522.1	85475	117.7	57.2	2.89304
18903.8	80238.1	15440	41016.8	84310.7	31883	3701.5	1525.7	2.90157
7288.5	68511.1	6972	19626.2	69047.8	18628	1763.3	730.4	2.90522
131186	90415.9	95087	56549.9	93993.1	39429	83.6	25.3	2.90522
104104	87275.6	78173	40692.3	88372.3	30177	6.6	0	2.90766
120154	90098.7	87398	59136	90463.3	42841	58.3	4.4	2.90766
125192	88377.4	92836	74138.9	86607.5	56101	2.2	20.9	2.90888
35760	73247.9	31995	36285.7	72551.5	32777	6580.2	2967.8	2.91009
9303.75	69516.7	8771	6099.5	71089.6	5623	16.5	-8.8	2.91009
5936.25	63485.3	6128	4252.6	61891.7	4503	147.4	116.6	2.91375
63486.8	90176.8	46139	76082.6	90348.4	55188	10701.9	5572.6	2.91497
156799	112986	90949	123179	120034	67253	4981.9	2747.8	2.9174
168886	98689.7	112151	78537.8	91613.9	56182	-18.7	-19.8	2.9174
148199	97188	99934	100064	97890.4	66991	113.3	96.8	2.91862
184988	107974	112281	212858	113811	122570	447.7	198	2.91984
7315.5	73385.7	6533	9780.1	80480.8	7964	107.8	69.3	2.92228
6711	65643.6	6700	11022	70678.9	10220	5.5	19.8	2.92593
154936	95908	105871	121125	102947	77108	530.2	249.7	2.93324
122584	87326.1	91996	89992.1	94393.8	62480	179.3	63.8	2.93324
74191.5	77570.8	62681	60211.8	75584.5	52207	4283.4	1890.9	2.93446
85710	77808.8	72191	93866.3	75427.3	81557	6876.1	3346.2	2.93689
52785.8	99636.1	34720	54356.5	94320.8	37768	6186.4	3449.6	2.93811
10688.2	71769	9760	22179.3	71116.1	20439	31.9	0	2.94177
129938	88536.1	96182	115052	108013	69807	570.9	277.2	2.94298
10389.8	68446.2	9948	6380	76508.6	5465	2.2	6.6	2.94298
122777	92235.3	87237	109341	122975	58270	1690.7	707.3	2.9442
61487.2	76232.1	52860	68544.3	72693.9	61795	5605.6	2349.6	2.9442
136268	98328.3	90823	167676	105132	104524	928.4	386.1	2.94542
11059.5	65391.1	11084	4458.3	63641.7	4591	5.5	11	2.94664
[truncated: 18,001 more rows]
