# Supplementary material for: N-chlorination mediates protective and immunomodulatory effects of oxidized human plasma proteins
Source: eLife. 2019 Jul 12;8:e47395. doi: 10.7554/eLife.47395 (PMC6650281; doi:10.7554/eLife.47395)
Supplement: Figure 8—source data 1. [file elife-47395-fig8-data1.zip › Figure 8 Source Data 1/channel values/Ag85B + HSAhocl 4.csv]

FSC-A	FSC-H	FSC-W	SSC-A	SSC-H	SSC-W	FITC-A	PE-A	Time
124	267	119	48	267	46	556	497	0
301	353	218	476	344	354	584	508	0
577	420	352	207	374	142	114	71	0
39	261	38	54	261	53	579	486	0
537	380	361	146	334	112	125	82	0
440	393	286	617	393	402	707	634	0
561	410	350	237	364	167	52	58	0
488	366	341	169	334	129	46	117	0
27	248	28	9	249	10	49	53	0
614	444	354	216	454	122	153	138	0
633	442	366	210	434	124	157	143	0
521	366	364	169	343	126	156	148	0
693	525	338	427	501	218	517	476	1
92	274	86	83	268	79	303	294	1
314	345	233	253	372	174	700	636	1
464	394	302	317	395	205	401	284	1
28	266	27	620	255	622	74	132	1
692	447	396	532	402	339	161	128	1
34	248	35	7	254	7	55	110	1
441	433	261	158	431	94	86	174	1
374	328	292	124	326	98	107	32	1
420	343	314	118	326	92	95	107	1
492	430	293	183	418	112	71	169	1
272	414	168	341	393	222	714	645	1
216	302	183	250	344	186	524	446	1
434	326	341	222	406	140	38	101	1
498	359	355	187	341	141	128	143	1
511	428	306	238	386	158	59	36	1
56	253	57	45	256	44	224	256	1
587	381	395	253	336	193	39	196	1
316	429	189	407	422	247	626	580	1
462	346	342	229	375	156	53	119	1
401	331	310	174	324	138	87	35	1
630	393	410	327	372	225	79	14	1
203	322	161	269	301	228	670	590	1
33	247	34	68	257	68	319	233	1
545	366	381	244	341	183	104	105	1
486	363	343	181	327	142	97	53	1
551	438	322	1023	404	649	740	682	1
175	398	113	367	425	221	722	649	1
717	439	418	436	572	195	594	513	1
25	269	24	25	270	24	416	343	1
361	359	258	349	329	272	696	610	1
431	383	288	241	331	187	120	77	1
33	298	29	16	282	15	119	138	1
855	443	495	356	436	209	131	97	2
655	482	348	267	378	181	89	102	2
267	382	179	411	356	296	586	542	2
627	381	421	289	335	221	164	142	2
373	337	283	428	354	309	602	537	2
429	397	276	435	437	255	639	569	2
41	272	38	11	257	11	119	135	2
117	268	112	107	269	101	492	408	2
194	288	172	190	285	171	650	567	2
468	376	319	241	351	176	209	154	2
49	276	45	70	277	65	575	484	2
230	344	171	204	333	157	653	593	2
501	378	339	245	349	180	179	148	2
399	384	266	440	368	306	714	649	2
383	369	266	346	347	256	477	507	2
988	581	435	520	713	187	143	139	2
21	252	22	39	271	37	271	314	2
360	349	265	812	327	636	665	598	2
177	433	104	279	493	145	699	627	2
412	330	320	199	332	154	117	97	2
274	385	182	355	380	239	711	645	3
810	492	421	404	524	197	150	175	3
243	525	118	1023	267	982	431	320	3
265	300	226	217	293	190	666	575	3
564	433	334	210	440	122	70	46	3
485	364	341	858	391	561	688	614	3
541	422	328	176	395	114	36	114	3
28	252	29	8	246	8	55	89	3
327	390	215	372	410	232	742	669	3
397	374	272	257	325	203	346	202	3
226	292	198	230	282	209	650	569	3
273	353	198	216	367	150	677	610	3
696	420	425	293	395	190	104	101	3
545	413	337	210	418	128	164	30	3
806	515	400	321	429	192	148	129	3
743	421	452	334	431	198	232	94	3
772	488	405	414	430	246	117	55	3
391	409	244	203	445	117	122	76	4
686	445	395	308	423	186	148	173	4
27	263	27	24	267	23	490	398	4
52	343	39	649	355	468	296	142	4
587	379	397	205	352	149	166	104	4
49	315	40	404	316	327	248	119	4
517	433	305	267	378	181	113	150	4
38	315	31	312	353	226	202	165	4
432	354	313	168	409	105	129	178	4
37	323	29	188	378	127	610	517	4
334	454	188	488	483	259	567	548	4
278	338	211	231	332	179	684	624	4
604	400	387	233	364	164	162	100	4
443	340	333	220	322	175	104	128	4
524	434	309	218	386	145	150	64	4
374	344	278	190	357	136	248	148	4
581	382	390	178	382	119	204	116	4
484	352	351	170	369	118	43	125	4
499	355	360	197	326	155	183	133	4
649	415	400	300	353	218	59	86	4
657	507	332	1023	385	681	349	391	4
487	347	359	288	361	204	316	435	4
261	320	209	299	305	251	716	631	4
410	345	305	628	330	486	655	572	5
735	425	443	485	396	313	343	288	5
53	356	38	609	394	396	304	235	5
1023	531	493	1023	267	982	696	619	5
294	294	256	224	284	202	674	592	5
250	287	223	197	292	173	651	576	5
42	311	34	384	321	306	214	142	5
583	382	391	261	359	186	128	170	5
23	250	23	13	302	11	142	129	5
518	346	383	224	330	173	51	122	5
630	371	435	186	359	133	122	79	5
773	461	430	659	472	358	647	567	5
765	422	464	375	424	226	408	314	5
20	248	21	27	248	28	279	254	5
420	353	305	205	444	118	347	260	5
461	372	317	141	335	107	64	46	5
448	361	318	226	317	183	123	114	5
22	258	22	6	248	6	110	0	5
121	371	84	1023	367	714	421	311	5
234	311	192	108	290	95	563	509	6
839	468	458	505	427	303	158	139	6
612	404	388	232	379	157	107	104	6
560	392	366	226	405	143	83	152	6
109	286	97	22	261	21	149	105	6
560	376	382	228	347	169	51	39	6
275	340	207	171	344	127	181	114	6
54	287	48	20	278	18	257	139	6
581	365	408	282	338	214	135	19	6
285	335	218	259	310	214	80	139	6
218	504	111	610	570	274	753	679	6
580	447	333	245	418	150	179	97	6
38	264	37	7	264	7	58	87	6
31	328	24	379	369	263	257	123	6
42	248	43	34	252	34	325	291	6
35	295	30	253	378	171	319	232	6
485	346	359	264	331	205	162	119	6
35	255	35	24	390	16	82	94	6
417	377	283	455	423	275	665	579	6
543	421	330	153	415	94	149	28	6
578	383	386	191	365	134	89	142	6
665	400	426	271	393	177	142	77	6
509	358	364	191	312	157	67	116	6
257	354	186	243	341	183	649	578	6
477	364	335	215	327	168	114	143	6
340	350	249	219	342	164	35	64	6
54	256	54	34	254	34	338	276	6
519	435	305	155	351	113	117	114	6
551	388	364	278	403	177	132	123	7
281	352	204	299	370	207	652	579	7
26	256	26	9	263	9	133	71	7
579	365	406	212	356	152	114	51	7
124	285	111	136	283	123	442	401	7
411	362	290	184	328	143	94	45	7
391	355	282	291	436	171	128	24	7
500	354	362	211	326	166	120	92	7
1023	590	444	1023	573	457	588	564	7
608	412	377	224	382	150	141	120	7
83	262	81	44	259	43	298	331	7
271	311	223	310	304	261	459	456	7
294	403	187	460	408	288	742	669	7
573	427	343	225	410	140	122	24	7
27	258	27	34	268	33	493	394	7
420	363	297	204	339	154	59	141	7
38	346	28	541	369	375	268	186	7
271	296	234	316	288	280	680	593	7
265	357	190	416	383	278	730	645	7
307	317	248	106	313	87	100	53	7
621	421	377	257	361	183	79	126	7
249	367	173	308	430	184	678	600	8
317	319	255	199	342	149	58	28	8
449	329	349	139	326	109	108	76	8
26	256	26	6	245	6	87	41	8
469	466	258	206	433	122	122	49	8
449	352	327	194	333	149	89	114	8
493	404	312	148	384	98	26	116	8
255	367	178	440	379	297	716	648	8
267	315	216	354	321	283	637	566	8
352	351	257	207	390	136	101	65	8
57	274	53	40	331	31	49	128	8
164	301	139	227	316	184	673	589	8
289	398	186	335	380	225	674	617	8
259	409	162	387	395	251	713	644	8
328	318	264	227	301	193	698	622	8
800	536	382	924	561	421	638	556	8
133	267	127	143	267	137	472	377	8
646	426	388	311	437	182	82	71	8
418	310	345	188	348	138	107	126	8
33	254	33	6	248	7	114	125	8
381	390	250	552	375	376	712	650	8
312	366	218	324	368	225	702	635	8
293	352	213	220	341	166	596	559	8
536	390	352	367	363	259	35	104	9
373	469	204	545	493	283	654	609	9
227	329	176	308	319	247	459	390	9
80	255	80	39	247	41	375	313	9
435	350	318	160	323	126	126	133	9
587	386	389	321	413	199	181	108	9
499	363	352	130	355	94	89	39	9
553	370	383	196	328	153	92	38	9
514	405	325	158	358	113	113	76	9
245	318	197	344	310	284	635	556	9
473	331	366	193	322	153	128	120	9
71	252	72	75	251	77	480	378	9
571	439	333	1023	450	582	626	564	9
1023	532	493	429	619	178	89	113	9
645	394	419	276	366	193	174	152	9
24	257	24	9	253	9	105	123	9
528	426	318	254	344	190	116	73	9
440	379	297	969	362	686	734	651	9
49	257	49	17	267	16	70	74	9
323	316	262	458	307	382	661	583	9
93	260	92	52	261	51	330	368	9
268	365	188	212	351	155	666	595	9
279	321	223	162	296	140	49	152	9
440	351	321	281	308	233	100	102	9
230	313	188	202	304	170	551	474	9
613	396	396	237	384	158	104	90	9
370	358	265	155	350	113	28	100	9
292	374	200	246	352	179	653	599	9
592	373	406	396	386	263	90	46	10
283	363	200	286	336	218	638	569	10
88	309	73	22	291	19	105	87	10
849	507	428	702	450	399	544	477	10
560	373	385	309	352	225	191	90	10
462	361	327	208	331	161	110	95	10
287	325	226	324	326	255	632	552	10
176	445	101	448	544	211	635	592	10
539	361	383	216	372	148	97	193	10
711	439	415	424	401	270	120	125	10
444	353	322	259	334	199	107	71	10
45	312	37	531	309	440	374	263	10
1023	455	577	1023	288	912	751	700	10
779	463	431	239	365	168	157	125	10
292	326	229	377	306	316	636	556	10
249	300	212	233	291	205	639	561	10
51	259	51	39	258	39	169	279	10
743	487	391	291	431	172	142	114	10
825	452	468	349	418	214	86	108	10
70	270	66	62	268	59	258	315	11
452	379	306	152	340	115	168	79	11
627	395	406	349	350	255	398	296	11
613	423	371	174	386	115	354	296	11
596	388	393	244	327	191	126	161	11
586	389	385	255	389	168	89	15	11
460	358	329	191	360	136	105	117	11
298	345	221	284	332	219	475	482	11
400	399	257	254	345	189	98	64	11
576	353	417	270	330	210	35	77	11
536	394	349	319	402	203	123	68	11
436	348	321	329	336	251	89	100	11
38	289	34	92	287	82	537	448	11
789	512	394	1023	312	840	641	560	11
393	330	305	205	320	164	123	132	11
302	394	197	257	348	189	657	605	11
439	357	315	333	465	183	71	70	11
612	373	420	255	374	174	168	90	11
526	340	396	255	328	199	247	216	11
592	369	411	344	349	252	10	120	11
258	308	215	309	289	274	615	533	11
560	401	357	265	364	186	122	131	12
23	267	22	22	282	20	581	494	12
266	351	194	276	335	211	703	636	12
640	403	406	230	393	150	204	97	12
29	290	25	365	300	311	288	193	12
665	459	371	416	389	274	110	117	12
19	248	20	5	247	5	94	114	12
533	373	366	268	326	211	133	116	12
468	333	359	199	310	164	18	28	12
420	374	288	354	368	247	110	128	12
28	257	28	9	256	9	89	101	12
424	329	331	354	283	320	125	158	12
479	367	335	145	369	101	114	71	12
239	359	170	220	330	171	634	582	12
534	402	340	436	354	315	145	61	12
520	378	352	259	320	207	153	89	12
578	382	388	237	349	174	120	45	12
595	436	349	289	389	190	77	94	12
20	252	21	20	244	21	87	104	12
942	515	468	592	435	348	174	160	12
539	388	355	202	369	140	51	67	12
286	360	203	269	336	205	669	606	12
380	313	311	270	315	220	114	73	12
179	347	132	373	455	210	686	614	12
39	250	40	37	255	37	291	277	12
437	349	320	155	325	122	153	148	12
606	441	351	438	367	305	160	126	12
500	338	378	248	370	172	185	92	13
356	400	228	595	393	388	684	624	13
472	340	356	142	333	109	30	51	13
236	352	172	233	352	169	617	567	13
50	260	49	11	254	11	114	64	13
191	326	150	262	321	209	648	571	13
622	401	397	196	370	136	113	114	13
450	336	343	198	341	149	55	120	13
885	512	443	481	547	225	145	71	13
53	254	53	53	252	54	268	223	13
514	387	340	187	355	135	117	113	13
457	364	322	237	332	183	120	138	13
502	363	354	229	345	170	143	98	13
671	475	361	271	442	157	180	138	13
637	406	401	191	429	114	87	135	13
152	284	137	131	282	119	336	315	13
25	249	26	27	252	28	186	168	13
510	389	336	177	367	124	123	105	13
58	259	58	21	284	19	102	94	13
580	385	386	219	349	161	176	42	13
179	294	156	306	283	276	546	457	13
26	294	23	46	330	36	398	382	13
58	404	37	642	425	387	277	213	13
370	383	248	485	322	385	674	628	13
59	353	42	639	436	375	309	209	13
301	313	246	208	310	172	679	617	13
300	327	234	285	323	225	525	491	13
186	306	155	246	290	217	456	412	13
62	286	56	21	279	20	79	116	13
467	371	323	207	337	157	133	139	13
540	359	385	184	321	147	154	143	14
841	524	411	381	469	208	42	73	14
107	498	55	816	789	265	615	540	14
725	386	481	406	352	295	62	97	14
197	336	151	306	340	231	424	466	14
868	482	461	303	464	167	191	58	14
40	395	26	151	468	82	656	566	14
25	260	25	48	309	40	139	102	14
567	410	354	276	391	180	87	150	14
51	263	49	59	263	57	340	270	14
574	401	367	186	350	136	157	139	14
382	323	303	412	321	329	623	560	14
85	288	76	87	297	75	431	372	14
501	364	353	218	331	168	195	92	14
22	252	23	6	244	6	113	64	14
299	328	234	189	296	163	482	520	14
38	251	39	14	249	14	89	138	14
539	405	341	353	336	269	119	196	14
225	332	174	209	315	170	633	551	14
485	369	336	212	342	159	79	64	14
645	414	398	336	377	229	107	105	14
190	289	168	199	282	180	630	544	14
270	306	226	287	289	254	673	595	14
196	306	164	231	317	186	565	494	14
252	302	214	238	286	213	610	533	14
627	358	449	264	376	180	145	232	15
49	265	47	14	266	13	71	59	15
299	357	215	415	515	206	651	598	15
263	287	234	309	283	280	442	472	15
59	285	53	24	270	22	141	58	15
502	392	328	253	386	168	209	0	15
638	359	455	201	357	144	101	111	15
139	273	131	38	269	36	170	397	15
482	348	355	190	321	152	166	180	15
440	344	327	114	324	90	185	48	15
82	259	81	55	262	53	348	317	15
48	374	33	651	413	404	288	207	15
478	333	367	174	339	131	102	116	15
288	321	230	275	304	232	675	597	15
391	407	246	485	381	326	248	233	15
531	426	319	203	375	139	153	138	15
259	324	204	286	310	237	642	556	15
548	365	384	315	356	226	161	86	15
25	250	25	7	247	7	179	98	15
673	534	323	1023	557	471	425	425	15
427	351	312	140	369	97	30	113	15
166	290	146	195	290	172	605	518	15
522	357	374	254	359	181	142	176	15
539	397	347	200	351	145	133	74	15
413	370	286	143	373	98	158	90	15
422	325	332	149	322	118	64	18	16
444	345	330	157	354	114	102	125	16
500	368	347	181	345	134	74	80	16
863	475	465	401	407	253	143	158	16
633	399	406	198	350	145	76	71	16
232	316	188	267	320	214	660	576	16
580	370	402	274	339	207	5	95	16
34	264	33	10	242	11	113	98	16
35	262	34	57	253	57	311	250	16
791	437	463	496	400	318	128	102	16
432	322	343	201	355	145	135	114	16
467	417	286	185	512	92	100	102	16
441	362	312	208	311	171	64	94	16
430	358	307	233	330	180	105	36	16
625	425	376	283	362	201	0	62	16
326	363	230	570	426	342	714	646	16
42	327	33	400	340	301	233	217	16
426	329	331	521	318	419	718	640	16
538	392	351	169	382	113	80	74	16
351	327	275	286	353	208	86	101	16
251	342	188	284	329	221	698	630	16
436	367	304	639	414	395	583	509	16
360	306	301	135	300	115	107	41	16
320	379	216	326	344	243	708	641	16
127	305	107	35	290	31	90	150	16
549	377	373	556	384	371	303	222	17
490	379	331	208	401	133	166	38	17
305	305	256	270	295	235	653	571	17
688	429	410	256	411	159	133	62	17
470	384	313	252	350	184	102	98	17
600	431	356	147	448	84	107	61	17
628	385	417	407	364	286	162	131	17
526	367	366	683	373	469	681	639	17
24	266	23	14	255	14	388	315	17
453	352	329	231	359	165	15	52	17
293	327	230	203	310	168	58	49	17
121	269	115	55	264	53	368	368	17
464	374	318	174	355	125	89	68	17
425	361	301	163	350	119	131	61	17
150	405	95	1023	288	910	389	284	17
614	415	378	320	402	204	27	82	17
297	389	195	351	363	248	725	656	17
42	370	29	569	477	305	279	178	17
37	264	36	12	259	12	128	76	17
270	311	222	332	292	291	471	454	17
525	475	283	231	406	145	158	62	17
613	417	376	321	416	197	143	58	17
669	496	345	280	576	124	82	95	17
263	366	184	385	360	274	632	584	17
830	416	511	630	405	398	193	218	17
552	482	293	839	484	444	677	659	17
83	405	52	678	409	424	304	245	17
252	325	198	283	345	210	676	597	17
115	357	82	1023	298	881	391	303	18
377	358	270	287	351	209	157	148	18
598	409	375	311	441	180	92	94	18
624	387	413	445	447	255	634	555	18
222	371	154	252	358	180	636	582	18
688	444	396	350	393	228	48	179	18
550	372	379	232	351	169	107	87	18
138	275	128	97	270	92	158	294	18
210	310	174	234	307	194	589	504	18
460	382	308	282	312	231	139	132	18
232	310	192	253	303	214	590	507	18
465	365	326	330	359	236	393	252	18
191	316	155	135	336	103	574	530	18
564	365	395	271	325	214	122	51	18
255	328	199	222	340	167	673	610	18
500	384	334	300	337	228	136	209	18
594	401	379	421	365	295	87	111	18
508	336	386	157	349	115	138	95	18
388	319	312	386	325	304	694	614	18
463	368	322	214	344	160	100	107	18
602	376	410	448	413	277	599	517	18
489	370	338	208	391	136	97	213	18
726	436	426	316	410	198	156	53	18
481	347	355	177	341	133	52	11	18
390	370	270	118	350	87	125	154	19
706	463	390	693	470	378	651	575	19
525	368	365	205	339	155	108	166	19
934	478	500	658	580	291	631	545	19
47	260	46	5	248	6	48	113	19
160	295	139	87	316	71	534	489	19
502	382	337	289	331	224	258	152	19
406	310	335	153	302	130	119	117	19
225	398	145	437	384	292	688	621	19
598	435	351	966	427	579	699	628	19
291	349	214	155	352	113	45	95	19
490	374	336	157	364	110	160	142	19
652	362	461	294	356	212	53	53	19
736	494	381	417	390	274	101	129	19
644	386	428	379	359	270	304	318	19
223	283	202	341	284	308	567	489	19
24	285	21	41	287	36	364	302	19
634	375	433	286	357	205	122	119	19
132	271	125	43	267	41	410	422	19
145	280	133	56	276	51	387	337	19
440	371	304	218	439	127	71	105	19
355	334	272	286	300	244	149	129	19
585	366	409	221	334	169	87	68	19
128	418	79	1023	341	768	362	274	19
408	364	287	213	348	156	111	139	19
27	291	24	18	293	16	84	107	19
593	376	403	317	331	245	95	80	20
149	311	122	268	300	229	540	457	20
517	376	352	254	352	185	162	108	20
39	292	34	29	392	19	250	156	20
265	335	202	342	335	262	614	537	20
641	418	393	349	370	241	119	117	20
668	415	413	316	373	217	131	83	20
588	391	385	184	374	126	175	56	20
596	575	265	1015	638	407	794	724	20
471	407	296	103	398	66	116	178	20
467	360	333	246	354	178	111	92	20
423	337	321	686	316	555	696	628	20
636	396	411	264	347	194	113	160	20
264	318	212	283	312	232	619	539	20
72	377	49	896	389	590	309	202	20
550	382	369	301	343	225	126	51	20
360	337	273	155	319	124	73	55	20
45	349	33	438	398	282	253	94	20
608	381	408	268	348	197	38	142	20
1023	643	408	864	645	343	645	574	20
322	380	217	241	366	169	690	625	21
450	323	356	421	334	322	183	148	21
527	362	373	187	322	149	98	90	21
615	384	411	276	340	208	185	193	21
411	321	327	213	310	176	87	105	21
777	546	364	597	534	286	617	552	21
722	477	388	216	392	141	117	39	21
345	327	270	451	320	360	683	616	21
599	433	354	256	364	180	74	77	21
762	438	445	258	462	143	45	101	21
392	450	223	666	516	330	689	633	21
479	405	303	266	386	176	27	154	21
394	387	260	163	409	102	19	170	21
394	326	310	339	346	251	89	122	21
374	368	260	172	340	130	153	119	21
628	386	416	192	342	144	94	80	21
631	403	400	275	370	191	86	191	21
426	394	276	189	359	135	185	116	21
336	373	230	347	387	230	691	615	21
343	360	244	228	337	173	108	97	21
593	400	380	232	372	159	176	89	21
468	446	269	361	420	220	707	634	21
692	457	387	434	432	257	409	329	21
670	452	380	330	400	212	129	70	21
259	324	204	246	320	197	718	636	21
94	392	62	1023	381	688	355	251	22
329	368	229	162	340	122	89	145	22
650	399	417	250	355	180	117	157	22
229	336	174	244	312	200	633	584	22
553	402	352	216	381	145	138	73	22
38	281	35	124	320	99	615	523	22
534	385	355	297	345	220	138	162	22
598	415	369	215	432	127	111	100	22
40	305	34	298	417	183	128	26	22
524	374	359	150	467	82	73	166	22
774	449	441	402	435	237	82	71	22
380	402	242	195	374	133	136	46	22
279	312	229	285	301	242	692	608	22
291	350	213	401	405	254	668	586	22
311	370	215	331	342	247	707	640	22
488	375	333	329	432	195	98	67	22
580	392	379	428	333	329	76	84	22
141	284	127	106	282	97	464	417	22
71	336	54	564	354	408	300	160	22
680	436	399	268	378	182	205	149	22
462	374	316	429	362	303	142	67	22
36	262	35	43	279	40	511	423	22
606	372	416	289	353	209	92	145	22
723	416	445	382	379	258	58	146	22
240	368	167	330	403	209	711	638	22
241	352	175	306	390	201	679	599	22
420	367	293	563	393	367	709	644	22
291	309	241	322	306	270	629	572	22
20	257	20	107	279	99	117	126	22
540	422	328	346	342	259	104	122	22
424	338	321	143	320	115	79	38	23
56	261	55	43	258	43	373	343	23
671	463	371	242	434	143	120	117	23
216	388	143	311	396	201	676	612	23
323	315	263	317	303	267	648	585	23
96	370	66	862	465	475	359	276	23
168	278	155	130	274	121	437	401	23
641	399	411	280	344	208	142	165	23
158	311	130	35	289	31	95	143	23
121	320	97	164	331	126	630	547	23
608	392	397	294	357	211	89	119	23
535	367	373	120	386	79	48	98	23
613	389	403	361	380	243	222	180	23
466	361	330	146	331	113	51	94	23
337	375	230	310	351	226	674	618	23
468	331	362	191	433	113	27	61	23
502	348	369	228	327	178	107	143	23
362	336	276	429	318	345	660	589	23
591	438	345	247	401	158	105	152	23
490	365	343	141	392	92	77	120	23
684	463	378	322	410	201	107	132	24
742	416	456	427	351	311	116	126	24
296	359	211	462	421	281	721	652	24
392	357	281	286	304	241	94	84	24
118	311	97	212	318	171	425	383	24
259	313	212	198	295	171	408	440	24
508	398	327	197	353	143	98	53	24
306	308	254	224	341	168	478	489	24
271	297	234	232	292	203	625	558	24
309	376	210	336	348	248	661	607	24
451	360	321	179	322	142	173	126	24
420	323	332	154	311	126	120	102	24
512	370	355	201	341	151	120	39	24
297	365	209	325	369	225	619	538	24
503	335	385	231	328	181	84	100	24
80	288	71	121	272	114	486	402	24
461	365	323	174	333	133	157	129	24
39	320	31	64	353	46	597	506	24
781	450	445	311	419	190	158	146	24
406	374	278	171	341	128	190	187	24
660	386	437	240	405	152	135	198	24
819	450	466	543	446	312	111	76	24
594	423	359	303	336	230	132	161	24
542	409	340	177	367	123	102	119	24
442	349	324	146	370	101	223	123	24
492	374	337	149	352	109	135	154	24
676	383	452	395	321	315	27	80	24
295	304	249	279	304	235	660	606	24
436	340	329	254	318	205	117	49	24
595	410	371	301	406	190	74	23	24
759	445	437	766	422	464	603	549	24
269	377	182	368	445	212	157	74	24
863	525	421	1023	439	597	650	580	24
319	339	241	202	329	158	65	70	24
555	385	369	200	366	140	104	138	24
50	255	51	33	259	32	279	272	24
224	302	190	274	297	236	622	540	24
640	379	432	402	351	293	248	214	25
648	425	390	745	385	495	90	175	25
295	378	200	496	356	357	684	617	25
665	389	437	319	371	220	82	90	25
230	337	175	300	338	227	704	635	25
647	397	417	245	377	166	22	76	25
512	354	371	258	349	190	111	192	25
585	388	386	421	334	322	24	95	25
464	359	331	198	329	154	138	183	25
674	423	408	272	426	163	43	119	25
154	460	86	1023	304	862	403	322	25
554	352	403	215	333	165	191	174	25
50	263	49	51	255	51	71	77	25
31	311	26	190	325	150	601	512	25
453	423	275	666	478	357	769	694	25
692	376	471	386	332	298	98	49	25
439	350	321	174	319	140	117	138	25
204	310	168	244	318	196	522	433	25
241	356	173	303	326	238	686	622	25
37	320	29	486	375	332	245	185	25
191	369	133	326	409	204	673	611	25
310	403	197	271	433	160	687	624	25
243	418	149	420	434	247	733	661	25
669	392	436	354	331	274	183	166	25
1023	595	440	1023	488	537	716	633	25
53	251	54	27	257	27	267	278	26
418	371	288	659	353	478	736	657	26
204	352	149	236	346	174	518	494	26
60	397	39	712	438	416	346	228	26
519	361	368	249	361	176	295	241	26
116	272	109	82	283	74	570	481	26
523	324	413	279	326	219	56	114	26
576	393	376	200	347	148	158	101	26
509	368	355	242	334	185	125	76	26
110	292	96	22	282	20	86	129	26
477	363	337	272	338	206	86	166	26
217	356	156	265	358	190	444	416	26
288	313	236	330	309	274	681	600	26
267	382	179	311	372	214	620	577	26
545	401	348	245	371	169	138	74	26
486	360	345	192	323	152	82	77	26
539	362	381	210	344	156	35	111	26
605	376	412	244	340	184	116	31	26
523	399	335	816	378	552	693	621	26
527	359	376	175	356	126	67	89	26
333	329	259	709	325	559	618	566	26
365	361	259	442	343	330	777	690	26
333	526	162	1023	457	573	799	730	26
299	365	210	388	339	293	580	541	26
412	368	287	222	399	142	70	138	26
545	375	372	162	345	120	86	84	26
565	367	395	259	339	195	73	111	26
231	351	168	289	328	225	685	617	26
371	351	270	424	319	340	729	646	27
595	380	400	295	331	228	107	114	27
646	444	372	286	377	194	143	107	27
397	347	293	124	344	92	73	90	27
26	251	27	36	260	35	377	292	27
541	405	342	313	417	192	67	80	27
658	421	400	372	331	288	165	65	27
509	397	329	260	405	164	143	146	27
59	252	60	27	249	28	219	135	27
582	387	385	195	349	143	9	149	27
290	324	229	306	318	246	680	619	27
374	390	246	486	377	331	156	107	27
62	257	62	29	257	29	541	458	27
91	518	45	1023	452	580	385	319	27
43	256	43	13	318	10	120	62	27
166	338	125	197	318	159	672	583	27
201	388	133	239	357	172	675	610	27
40	263	39	9	265	9	90	59	27
477	340	359	176	298	151	133	143	27
314	346	233	330	329	256	496	509	28
531	407	334	192	374	131	102	120	28
49	292	43	402	306	337	264	125	28
640	400	410	251	368	174	55	123	28
599	394	389	201	373	138	156	5	28
466	340	351	170	328	132	122	0	28
23	261	22	20	285	18	143	55	28
467	364	329	219	330	170	126	114	28
334	451	189	454	407	285	715	647	28
549	374	375	176	351	128	48	31	28
515	345	382	145	366	101	73	102	28
601	399	385	179	336	137	166	111	28
220	377	149	326	361	231	598	561	28
327	318	264	438	319	352	669	593	28
369	338	280	386	319	310	638	554	28
584	467	320	293	459	163	110	74	28
307	331	238	347	316	281	626	562	28
445	366	311	598	348	440	662	615	28
364	358	260	182	390	119	136	142	28
517	390	339	244	341	184	95	107	28
486	404	308	246	356	177	34	51	28
97	258	97	66	267	63	181	187	28
820	460	457	672	404	426	86	98	28
344	337	261	569	317	460	652	576	28
519	410	324	220	363	155	120	94	28
32	273	30	18	260	18	175	84	28
406	332	314	207	363	146	98	145	28
166	273	156	171	276	158	572	488	28
444	353	322	572	334	438	717	653	28
73	289	65	749	297	647	92	15	28
269	394	175	442	466	243	714	647	28
217	370	150	317	355	228	679	616	28
46	295	40	267	312	219	241	156	29
242	322	192	266	323	211	607	541	29
355	342	266	453	314	370	705	616	29
96	285	87	99	295	86	452	367	29
101	265	98	75	273	70	341	287	29
572	372	394	196	340	148	100	129	29
304	352	222	374	351	272	713	646	29
974	481	518	424	441	246	161	89	29
543	371	375	236	342	177	100	146	29
576	363	406	222	353	161	90	77	29
345	434	203	872	465	480	669	629	29
77	268	74	17	279	16	97	122	29
130	430	78	1023	394	665	340	264	29
85	269	81	18	267	18	114	76	29
510	397	328	196	373	134	90	11	29
86	436	51	564	527	274	108	153	29
995	429	594	727	423	440	143	135	29
608	420	371	238	363	168	80	82	30
70	288	62	62	286	55	317	352	30
258	318	207	266	302	225	542	497	30
506	389	333	282	329	220	64	139	30
133	271	126	119	264	115	456	376	30
414	361	293	130	312	107	170	67	30
500	371	345	250	339	189	108	100	30
20	251	21	47	258	46	311	266	30
534	364	376	189	329	147	136	125	30
504	363	356	216	365	151	108	111	30
220	382	147	328	369	228	657	602	30
445	343	332	197	318	159	65	110	30
217	296	188	238	288	211	560	479	30
486	339	367	234	321	187	125	153	30
24	286	21	88	336	67	525	430	30
817	460	455	348	383	233	199	386	30
278	340	210	286	352	208	651	598	31
317	355	229	297	353	215	650	596	31
223	369	154	547	349	401	614	575	31
23	272	22	209	274	195	162	183	31
427	325	337	170	306	142	165	49	31
410	354	297	173	334	132	107	94	31
42	301	36	315	310	260	275	192	31
621	440	361	271	421	165	126	80	31
137	315	112	58	315	47	90	181	31
254	297	219	211	297	182	690	609	31
604	391	395	382	351	279	143	142	31
740	427	444	388	366	271	53	89	31
711	399	457	319	387	211	150	149	31
478	355	344	325	327	255	565	471	32
258	315	210	95	307	80	609	562	32
487	396	315	129	380	87	87	83	32
484	357	347	204	326	160	61	191	32
414	344	308	145	315	118	94	188	32
512	354	370	159	323	126	136	77	32
405	336	308	329	385	219	732	660	32
520	356	374	186	316	150	120	104	32
119	274	111	111	277	102	583	498	32
170	424	103	294	425	177	721	649	32
57	260	56	33	284	30	84	168	32
511	422	309	219	408	137	67	132	32
323	322	256	173	333	133	165	126	32
526	374	360	211	379	143	92	123	32
308	438	180	473	403	301	694	631	32
418	340	315	159	338	121	129	41	32
457	378	310	182	322	145	131	107	32
228	378	154	442	397	285	729	655	32
33	319	27	393	364	277	273	132	32
548	358	391	194	334	149	357	255	32
28	308	24	272	319	218	240	173	32
271	388	179	205	387	136	567	554	32
302	339	228	196	329	153	483	496	32
433	318	348	207	341	156	120	186	32
692	437	405	376	437	220	53	128	32
486	366	340	142	334	109	97	56	32
551	383	369	305	349	223	84	111	32
145	281	132	118	286	106	660	572	32
717	399	459	503	361	357	64	86	32
670	428	401	453	376	309	173	120	32
874	478	468	529	425	319	138	119	32
258	421	157	375	384	250	586	560	32
59	289	52	159	352	115	629	537	32
251	326	198	289	318	233	638	565	33
596	400	382	316	348	233	153	117	33
129	318	104	242	374	165	721	632	33
604	407	380	344	347	254	101	46	33
40	356	29	321	427	192	543	452	33
175	280	160	212	279	194	565	478	33
725	472	393	682	397	441	596	515	33
214	285	193	163	279	150	634	547	33
308	374	211	610	338	462	615	556	33
523	374	358	177	326	139	117	30	33
485	348	357	163	322	129	156	123	33
553	363	390	351	318	282	101	56	33
284	334	218	343	335	262	554	503	33
31	255	31	30	257	30	404	310	33
482	360	343	228	313	187	143	139	33
56	258	56	65	255	65	309	284	33
37	257	37	10	250	10	117	82	33
486	380	327	340	351	248	136	101	33
604	421	367	320	393	208	19	133	33
151	285	136	132	271	125	553	464	33
328	347	242	353	338	268	634	562	33
27	315	22	300	328	234	178	141	33
68	252	69	34	252	34	261	305	33
177	429	106	319	441	185	677	613	33
346	337	263	145	322	115	67	123	33
547	412	340	165	353	120	175	64	33
666	395	432	319	343	238	123	100	33
648	414	401	437	402	278	46	129	33
356	358	255	366	341	275	723	653	33
45	350	33	513	353	372	308	180	33
78	265	75	61	277	56	503	427	33
585	430	349	201	383	134	56	160	33
434	377	295	115	398	74	119	104	33
33	247	35	24	250	25	153	114	34
24	269	22	23	382	15	484	398	34
44	288	39	99	297	85	384	316	34
527	354	381	175	322	139	139	146	34
91	264	88	23	262	22	107	86	34
686	379	463	326	356	234	114	8	34
537	380	361	208	359	148	90	184	34
660	432	391	202	413	125	108	74	34
414	360	295	642	343	479	634	559	34
610	405	386	250	408	157	170	125	34
287	311	236	228	308	190	647	583	34
830	459	463	749	516	372	679	597	34
786	481	418	288	410	180	84	131	34
245	375	167	1004	439	585	650	592	34
297	414	183	372	398	239	730	658	34
473	379	320	170	379	115	61	126	34
21	262	21	253	281	230	174	171	34
28	302	24	131	353	95	521	428	34
514	381	346	220	329	171	176	62	34
481	360	342	205	345	152	122	104	34
72	302	61	585	341	440	239	194	35
436	347	321	178	321	142	132	48	35
620	504	315	251	383	168	150	122	35
598	372	412	191	364	134	65	92	35
581	385	386	167	418	102	116	170	35
27	248	28	19	303	16	104	153	35
60	301	51	641	327	503	281	180	35
21	250	22	8	249	8	82	107	35
121	429	72	1023	344	762	367	272	35
583	396	377	209	381	140	39	119	35
777	427	466	502	412	312	114	123	35
495	372	341	211	341	159	139	110	35
55	263	53	10	289	9	79	65	35
291	365	204	526	345	390	737	665	35
300	373	206	380	376	259	687	625	35
601	379	406	493	373	338	102	58	35
509	345	378	200	316	162	114	97	35
238	411	148	393	408	246	742	669	35
389	372	268	495	339	374	543	541	35
718	447	411	589	394	383	107	180	35
588	402	374	167	376	114	108	87	35
27	302	23	320	326	251	199	181	35
598	374	410	235	486	124	46	84	35
293	349	215	138	334	106	193	135	35
239	346	177	288	426	173	630	551	35
480	385	319	129	375	88	71	64	36
23	259	23	44	259	43	261	211	36
475	389	312	191	352	139	102	158	36
218	334	167	268	319	215	701	633	36
540	406	341	184	478	99	178	68	36
618	476	332	179	449	102	174	143	36
223	417	137	340	434	201	700	632	36
240	294	209	278	284	250	646	556	36
24	254	24	30	252	31	207	190	36
129	323	102	795	339	600	360	269	36
402	339	304	244	354	177	485	393	36
478	414	296	641	437	375	609	548	36
269	356	194	255	338	193	647	599	36
567	404	359	148	469	81	52	92	36
235	337	179	226	341	170	672	608	36
214	540	101	1023	295	888	403	321	36
33	361	23	473	407	298	195	180	36
349	345	259	521	330	404	647	569	36
196	368	137	320	388	211	690	620	36
562	374	384	253	370	175	331	277	36
735	652	288	1023	349	750	804	738	36
135	262	132	60	259	60	181	375	37
665	396	430	299	383	200	225	181	37
618	410	386	291	368	203	84	113	37
423	369	293	502	341	376	727	643	37
58	255	58	31	255	31	256	317	37
978	742	337	1023	267	982	856	781	37
410	340	309	253	336	193	92	67	37
573	373	394	337	338	255	173	120	37
792	430	471	473	376	322	107	162	37
530	391	347	160	347	118	132	92	37
702	708	254	1023	615	426	797	729	37
635	388	419	206	357	148	65	15	37
689	407	433	212	426	127	113	122	37
550	377	374	221	363	156	128	110	37
459	348	338	157	322	125	169	150	37
830	479	444	348	431	206	73	145	37
526	409	329	140	369	97	120	39	37
221	293	193	223	290	197	529	498	37
319	402	203	1023	376	697	606	565	38
479	346	354	225	308	187	62	101	38
570	374	390	328	331	254	36	18	38
443	320	355	145	302	123	61	64	38
45	360	32	581	383	388	275	217	38
577	381	387	275	339	208	126	143	38
241	362	171	332	349	243	602	564	38
570	381	382	214	323	169	136	119	38
671	434	396	333	377	226	84	157	38
55	312	45	99	323	79	612	524	38
291	363	205	373	352	271	697	631	38
492	364	346	192	333	148	65	55	38
504	339	380	155	329	121	46	116	38
497	356	357	222	350	163	34	150	38
228	300	195	239	295	207	597	515	38
151	631	61	1023	365	719	409	325	38
383	348	281	159	322	127	145	90	38
413	367	288	187	410	117	87	146	38
323	343	241	185	332	143	80	122	39
523	354	379	136	352	99	104	53	39
409	374	280	221	390	145	150	108	39
273	331	211	326	319	261	748	664	39
1023	573	458	419	666	161	113	46	39
511	359	365	236	337	179	98	58	39
367	327	288	328	335	250	564	539	39
464	395	300	278	378	188	153	107	39
80	340	60	743	382	498	279	203	39
521	394	339	267	370	185	207	123	39
619	405	392	206	338	156	175	86	39
284	397	183	326	380	219	692	632	39
297	341	223	372	374	255	701	635	39
332	365	233	51	361	36	59	154	39
102	271	96	134	270	127	266	213	39
795	601	339	254	538	121	119	61	39
36	253	36	8	240	9	77	123	39
234	373	161	367	377	249	729	655	39
659	427	395	320	399	205	104	146	39
519	368	361	226	336	173	126	39	39
173	373	119	252	391	165	647	590	39
402	360	286	365	334	280	104	70	39
245	337	186	260	334	199	589	505	39
540	360	385	207	336	158	123	79	39
301	351	219	385	320	308	684	599	39
387	334	296	214	306	179	148	129	39
344	309	285	430	313	351	684	604	39
158	403	100	325	421	197	651	592	39
520	407	327	182	393	118	97	156	39
644	458	360	250	454	141	89	139	39
534	358	382	217	340	164	87	110	39
370	413	229	447	432	265	762	690	40
434	384	290	690	440	402	694	626	40
324	318	261	231	370	160	111	146	40
276	334	211	341	333	262	692	610	40
54	277	50	17	269	16	142	148	40
650	424	393	427	457	239	618	541	40
286	316	232	267	300	228	697	611	40
41	352	30	383	373	263	466	376	40
754	461	419	218	379	147	136	168	40
556	387	367	455	386	301	166	90	40
197	338	150	52	311	43	138	132	40
519	340	390	346	365	242	86	45	40
117	307	98	64	281	58	87	67	40
543	396	351	240	350	176	111	100	40
330	306	276	512	298	440	646	577	40
222	360	158	256	350	187	605	560	40
213	305	179	259	304	218	654	577	40
66	273	62	89	270	85	564	474	40
297	391	195	452	402	288	721	651	40
35	252	36	9	263	9	116	174	40
481	378	325	306	327	240	185	133	40
800	507	404	440	435	259	143	83	40
401	328	313	169	331	131	100	183	40
227	405	144	403	405	255	702	636	40
33	256	33	51	258	51	476	386	40
265	312	217	246	311	202	616	549	40
411	366	288	251	484	133	111	67	41
53	327	41	41	311	34	102	136	41
463	348	340	182	359	130	113	80	41
481	395	312	168	409	105	84	164	41
662	433	391	247	428	148	100	23	41
520	432	308	237	366	166	97	35	41
21	263	20	50	278	46	456	366	41
123	304	103	38	321	30	139	146	41
566	382	379	215	360	153	18	153	41
34	254	34	14	278	13	123	111	41
23	254	23	12	325	9	61	79	41
252	330	196	267	332	206	710	643	41
442	382	296	175	349	128	146	97	41
560	356	402	166	326	130	67	135	41
142	1023	34	1023	538	487	437	364	41
317	358	227	356	350	261	478	498	41
638	433	378	303	361	215	141	149	41
489	341	367	307	354	222	119	67	41
494	392	322	317	355	229	77	87	42
463	367	324	255	361	181	116	95	42
194	283	176	200	276	185	455	386	42
325	339	245	592	342	443	659	574	42
64	292	56	161	332	124	385	290	42
316	356	227	229	355	165	689	623	42
386	361	273	418	410	261	635	572	42
20	250	20	23	248	24	158	173	42
484	360	344	182	321	145	26	83	42
249	293	217	161	294	140	586	536	42
21	254	21	26	256	26	390	297	42
97	286	87	35	354	25	34	32	42
515	371	355	299	393	195	138	156	42
771	481	411	428	445	246	119	110	42
432	343	322	177	312	145	24	55	42
564	416	347	1023	271	966	662	585	42
466	354	338	154	316	125	107	132	42
304	376	207	501	387	331	762	686	42
438	351	320	176	338	134	87	55	42
176	365	123	1023	267	982	398	313	42
492	331	381	204	300	174	27	136	42
23	279	21	1023	267	982	245	161	42
440	374	301	193	318	156	116	154	42
227	361	161	374	348	275	653	595	42
20	260	20	17	282	16	114	123	42
629	460	350	250	416	154	161	161	42
509	384	340	297	371	205	153	142	42
408	444	236	745	466	409	744	685	42
35	398	22	361	468	197	282	174	42
262	333	201	266	329	207	591	523	42
540	419	330	182	393	119	168	61	43
350	347	258	166	320	133	145	102	43
214	360	152	286	373	196	737	660	43
359	365	252	375	360	267	678	620	43
647	483	342	444	552	206	660	582	43
474	339	357	228	333	175	79	108	43
479	380	323	213	338	161	94	116	43
416	340	313	120	320	96	107	83	43
76	355	55	194	493	101	693	604	43
377	331	292	132	344	98	94	102	43
507	369	351	232	360	165	94	125	43
639	396	413	380	355	274	122	148	43
626	433	370	296	395	192	110	67	43
686	411	427	328	360	234	98	133	43
39	445	23	697	475	376	385	300	43
660	466	363	298	433	176	196	193	43
506	369	351	210	334	161	73	23	43
331	364	232	410	370	283	637	594	43
466	348	344	223	332	172	125	55	43
253	335	193	296	344	220	603	564	43
1023	527	497	733	464	405	198	161	43
459	412	285	127	389	83	87	165	43
536	374	368	181	347	134	142	188	43
26	253	26	11	246	11	83	105	43
537	336	409	194	351	141	153	87	43
575	379	388	264	351	193	156	89	43
297	304	250	351	283	318	581	539	43
563	377	382	227	345	169	84	101	43
99	265	95	91	261	89	420	377	43
554	426	334	171	422	104	67	111	43
484	441	281	786	390	516	572	561	43
224	373	154	258	347	190	679	613	44
526	430	313	205	395	133	62	128	44
971	518	480	734	551	341	619	540	44
145	273	136	48	258	47	418	364	44
243	327	191	193	325	152	502	464	44
537	371	370	212	339	160	156	192	44
405	356	291	266	330	206	181	142	44
521	360	370	232	330	180	184	135	44
617	394	401	286	373	197	101	20	44
240	309	199	276	302	234	564	484	44
526	376	359	275	329	215	107	156	44
542	429	324	186	391	122	180	48	44
524	416	322	208	428	125	16	141	44
520	347	384	213	347	157	153	111	44
668	398	430	227	345	168	77	58	44
582	421	353	278	335	212	102	129	44
172	299	148	135	329	105	620	540	44
532	358	380	197	334	151	97	153	44
630	422	382	303	372	209	254	123	44
444	367	310	226	310	186	166	111	44
175	339	132	280	352	204	465	388	44
208	289	185	98	294	85	520	486	44
148	279	136	99	276	92	301	332	44
726	468	397	254	397	163	110	86	44
33	343	24	405	350	296	240	174	44
621	377	422	188	367	131	79	152	44
670	457	376	320	417	197	113	117	45
406	345	302	201	323	160	119	73	45
844	518	417	783	612	328	595	515	45
82	349	60	746	369	517	379	282	45
638	458	357	277	398	178	132	86	45
455	391	298	544	425	327	164	129	45
52	263	50	13	257	13	61	113	45
788	449	449	498	456	280	111	90	45
546	363	385	212	345	157	100	74	45
309	297	266	368	292	322	568	507	45
240	329	187	128	309	106	591	534	45
663	388	438	419	366	293	139	28	45
535	349	392	217	332	168	98	139	45
466	354	337	146	355	105	35	43	45
559	378	378	227	352	165	43	123	45
766	424	463	586	403	373	185	138	45
105	307	87	188	308	157	660	570	45
537	376	365	176	356	127	131	146	45
539	405	341	241	383	161	58	117	46
274	325	216	399	315	324	643	573	46
302	353	219	356	369	247	727	655	46
267	320	214	253	309	210	706	628	46
554	425	333	1023	398	659	805	723	46
23	254	24	39	247	40	205	209	46
515	380	347	214	365	151	259	215	46
674	426	405	321	414	199	132	183	46
29	270	27	13	287	12	133	46	46
581	408	364	856	413	531	766	685	46
442	354	319	149	329	116	89	34	46
259	403	164	265	385	176	680	620	46
258	313	211	254	318	205	667	589	46
59	462	33	713	530	345	304	237	46
663	466	364	372	387	246	62	16	46
394	367	275	301	344	224	70	139	46
547	415	338	191	342	143	150	136	46
309	368	215	540	420	329	721	653	46
452	375	308	126	364	89	154	83	46
507	373	348	265	338	201	149	104	47
370	330	287	100	325	79	94	58	47
488	400	312	185	396	120	126	22	47
429	339	324	292	312	239	149	27	47
33	250	33	7	250	7	46	104	47
125	299	107	129	303	109	569	496	47
58	257	58	46	254	46	325	306	47
113	275	105	125	284	112	599	516	47
558	400	357	266	349	195	110	154	47
706	447	405	410	372	283	234	211	47
578	360	412	225	314	184	162	142	47
464	372	320	194	358	139	101	95	47
554	372	382	234	339	177	74	62	47
218	311	179	257	307	215	665	585	47
688	436	404	288	383	192	139	71	47
423	400	271	859	440	499	639	603	47
306	315	248	443	304	373	621	547	47
30	251	30	18	265	18	307	295	47
465	376	317	318	337	242	174	149	47
666	399	428	277	381	186	126	138	47
491	347	362	211	340	159	77	224	47
245	299	210	283	300	242	570	514	47
354	404	224	815	364	573	726	659	48
877	429	523	574	400	368	113	178	48
39	309	32	459	348	338	257	188	48
58	263	56	20	289	18	95	64	48
307	381	206	628	448	359	757	684	48
507	387	335	353	343	264	65	132	48
23	262	22	10	274	9	82	100	48
243	417	149	392	423	237	666	608	48
208	325	164	123	368	86	441	479	48
399	374	273	536	369	372	599	537	48
542	371	374	241	348	177	67	113	48
544	371	375	187	342	140	79	123	48
480	347	353	196	325	154	190	213	48
440	365	308	168	328	131	146	53	48
239	355	173	448	446	257	670	611	48
263	305	221	252	288	224	646	568	48
540	360	384	196	346	145	82	161	49
591	498	304	302	460	168	76	0	49
451	358	322	235	321	188	129	158	49
52	256	52	69	259	68	261	204	49
473	375	323	378	497	195	233	184	49
315	313	258	397	307	331	684	607	49
469	350	344	181	318	146	98	129	49
499	378	338	210	340	158	102	156	49
117	286	105	98	286	88	372	294	49
71	284	64	93	287	82	347	327	49
268	331	208	297	328	231	673	595	49
311	321	248	404	300	345	583	513	49
566	368	394	311	333	239	148	82	49
458	388	302	133	438	78	80	102	49
439	342	329	158	331	122	164	120	49
398	358	284	96	355	69	71	164	49
547	389	360	306	344	227	154	131	49
511	372	352	196	354	142	30	89	49
23	254	23	22	340	17	67	100	49
400	333	307	697	315	566	611	534	49
640	412	398	260	380	175	59	64	49
588	377	399	151	351	110	97	82	49
574	444	331	388	378	263	250	181	49
464	378	314	368	357	264	713	648	49
652	409	408	287	373	197	104	161	49
550	375	375	243	447	139	108	152	50
400	347	295	465	327	365	744	657	50
503	347	371	198	317	160	51	107	50
104	279	96	57	297	49	598	519	50
615	439	358	237	437	139	98	82	50
636	411	396	332	358	238	169	168	50
589	405	373	211	362	149	87	122	50
388	324	306	132	332	102	116	79	50
1000	549	467	1023	275	953	740	659	50
114	264	110	65	260	64	410	324	50
629	421	383	213	361	151	30	82	50
269	314	220	239	330	185	76	125	50
275	302	233	285	292	250	627	544	50
493	379	333	242	347	179	128	73	50
504	439	294	187	417	115	107	100	50
494	390	325	183	348	135	114	133	50
29	250	29	7	249	7	53	83	50
33	252	33	26	244	27	428	347	50
497	385	330	265	334	203	208	206	50
42	251	42	23	247	24	394	319	51
559	372	384	218	345	162	318	214	51
44	250	45	34	250	34	229	234	51
522	387	345	245	349	180	95	114	51
71	422	43	638	585	279	272	125	51
747	518	370	276	526	135	87	14	51
506	364	356	126	357	90	113	101	51
141	306	118	50	277	46	38	117	51
642	416	395	264	377	179	104	107	51
576	419	352	218	389	143	114	168	51
355	338	269	236	351	172	141	116	51
543	355	391	265	327	207	136	113	51
377	312	310	232	353	168	104	160	51
397	328	310	157	305	132	46	42	51
739	414	457	400	375	273	74	105	51
254	354	184	629	388	415	708	644	51
34	282	31	57	284	51	607	515	51
21	264	20	16	260	16	129	128	51
390	352	284	144	322	114	73	97	51
587	396	380	289	374	198	19	71	51
226	288	200	264	282	240	660	574	51
470	395	304	266	353	193	169	52	51
344	329	268	358	415	221	86	156	51
560	384	373	259	320	207	19	64	52
98	267	94	91	265	88	572	486	52
277	310	229	326	281	297	531	497	52
566	411	353	272	361	193	122	41	52
563	447	322	200	459	112	62	105	52
45	250	47	15	254	15	380	344	52
769	562	351	321	497	165	176	179	52
678	382	454	336	363	237	83	117	52
209	278	193	167	272	158	608	526	52
202	319	162	316	320	253	517	442	52
325	325	256	275	303	233	608	548	52
58	274	55	18	264	17	79	110	52
256	321	204	180	299	154	55	84	52
21	250	22	32	248	33	309	245	52
527	339	398	148	320	119	104	107	52
502	428	300	159	377	108	100	123	52
243	361	172	343	320	274	508	501	52
452	372	311	135	377	92	94	150	52
559	442	323	269	390	176	166	166	52
701	438	410	242	394	158	145	123	52
585	445	337	212	417	130	125	89	52
660	353	478	242	337	184	119	160	52
454	390	298	158	354	114	116	168	52
585	360	416	286	323	227	117	154	52
641	497	331	944	585	413	779	720	52
20	254	20	10	272	10	119	105	53
476	351	347	215	315	175	97	89	53
178	307	148	71	394	46	42	65	53
499	373	343	297	330	230	166	53	53
458	359	327	231	339	175	49	74	53
546	406	344	227	404	144	87	98	53
696	419	425	358	377	243	157	138	53
20	253	20	8	252	9	131	100	53
534	360	379	238	351	173	221	114	53
411	369	286	176	330	136	84	87	53
551	457	309	267	461	148	160	156	53
438	362	309	380	306	318	71	122	53
596	377	405	257	335	196	43	74	53
404	353	292	217	329	169	51	61	53
260	379	176	305	358	218	697	628	53
459	356	330	178	325	140	190	39	53
431	384	288	304	318	244	83	26	53
453	432	268	280	416	172	135	84	53
405	320	324	169	317	136	178	117	53
569	384	379	298	369	206	136	94	53
344	334	264	222	348	163	80	84	53
368	360	262	175	316	142	67	114	53
687	409	430	226	357	162	101	90	53
574	372	395	328	319	263	62	184	53
589	422	358	180	413	112	105	156	54
75	272	70	67	265	65	546	474	54
31	248	32	6	248	6	131	152	54
503	426	302	165	488	86	97	43	54
526	350	385	155	307	129	86	168	54
74	419	45	1023	438	598	317	224	54
99	414	61	1023	434	605	352	269	54
45	250	46	30	255	30	207	247	54
59	279	54	55	294	48	649	564	54
335	397	216	517	388	341	737	654	54
64	263	62	42	264	40	327	303	54
424	345	314	340	327	266	114	80	54
585	367	408	210	336	160	100	100	54
510	355	368	214	319	172	104	146	54
542	377	369	209	362	148	132	164	54
226	319	182	241	331	186	629	557	54
474	337	359	204	337	155	56	42	54
822	520	405	510	527	248	731	652	54
190	300	162	187	290	165	500	442	54
601	367	418	312	354	226	203	192	54
1023	673	390	555	744	191	207	107	54
356	343	266	241	370	167	119	86	54
439	318	353	235	306	196	119	73	54
491	358	352	197	320	157	84	59	54
458	386	304	754	353	547	702	626	55
386	337	293	157	354	113	122	89	55
34	339	25	67	336	51	608	521	55
99	271	93	54	266	52	423	383	55
21	272	20	199	288	177	175	122	55
638	395	413	289	349	212	123	65	55
132	394	85	1023	342	766	374	296	55
224	298	193	268	293	233	452	437	55
582	423	353	268	391	175	58	73	55
634	383	424	315	357	226	97	136	55
635	399	408	297	364	209	153	199	55
360	357	258	387	401	247	669	603	55
476	364	335	153	327	120	111	141	55
367	402	234	510	394	332	741	668	55
395	344	294	694	333	535	630	548	56
847	443	489	594	397	383	67	148	56
367	480	196	634	484	336	715	664	56
308	424	186	612	455	344	751	677	56
445	372	306	182	326	142	77	102	56
25	295	22	302	297	260	232	196	56
413	413	256	232	368	161	122	122	56
670	560	306	1023	628	417	679	604	56
206	279	189	168	283	152	650	576	56
438	343	327	159	339	120	179	160	56
269	351	196	263	350	192	693	625	56
454	349	333	142	312	117	52	148	56
507	471	276	846	564	384	670	639	56
650	441	377	262	396	169	70	156	56
31	253	31	27	251	28	193	200	56
549	367	382	306	346	226	123	61	56
410	307	342	223	289	197	27	110	57
56	254	57	15	290	14	142	71	57
28	295	24	326	316	265	173	139	57
561	399	360	203	352	148	77	122	57
621	482	330	229	411	142	3	117	57
449	342	337	150	319	120	95	116	57
590	407	371	257	353	187	146	90	57
486	351	354	105	343	79	111	5	57
359	342	269	300	356	216	59	92	57
370	333	284	479	320	383	644	578	57
764	390	502	652	429	389	271	244	57
568	434	335	247	481	132	136	132	57
500	409	313	138	376	94	107	71	57
535	351	390	222	377	151	139	160	57
407	335	311	179	315	146	76	125	57
308	362	218	286	348	210	400	389	57
481	360	342	369	338	280	39	84	57
61	253	62	23	261	23	220	285	57
620	433	367	272	361	193	32	138	57
460	373	316	169	335	129	135	59	57
435	351	317	347	440	202	178	192	57
320	316	260	388	335	297	665	590	57
564	433	334	178	390	117	100	84	57
27	254	27	6	247	7	300	162	57
554	367	387	246	337	187	341	281	57
362	341	272	152	327	119	145	187	58
346	349	254	362	341	272	652	571	58
969	516	481	376	456	211	126	90	58
508	365	356	169	332	130	77	86	58
225	400	144	404	388	267	724	652	58
214	316	173	222	303	188	582	500	58
653	445	375	192	380	129	160	97	58
493	392	322	139	359	99	19	89	58
332	374	227	340	381	228	602	553	58
467	343	349	164	318	132	154	67	58
225	299	193	310	293	271	584	504	58
83	366	58	1023	371	707	377	311	58
622	382	417	283	327	222	114	138	58
598	407	377	236	353	171	132	100	58
512	356	368	200	385	133	102	136	58
80	261	79	57	259	56	394	376	58
409	349	300	291	309	241	170	123	58
513	362	363	188	334	144	142	34	58
644	403	409	431	362	305	83	83	58
713	416	439	521	418	319	504	424	58
247	536	118	1023	290	905	458	371	58
604	413	375	217	378	147	100	119	58
59	253	60	27	253	27	443	374	58
537	396	347	221	452	125	87	122	58
44	258	44	14	356	10	87	135	58
404	387	268	254	371	175	592	565	58
529	373	363	226	364	159	24	108	58
496	404	314	359	391	235	599	533	58
456	323	361	193	340	146	122	116	58
61	290	54	20	317	17	98	145	58
233	317	188	289	301	245	600	515	58
69	352	50	462	427	277	675	587	59
518	411	323	258	362	183	119	116	59
608	393	396	216	449	123	141	35	59
380	341	285	152	325	120	62	92	59
56	269	53	48	275	45	552	481	59
116	277	107	104	271	98	615	531	59
489	365	343	197	335	150	5	128	59
349	320	279	545	318	439	659	589	59
340	317	275	107	302	91	114	104	59
317	340	239	303	319	243	575	519	59
394	343	294	274	333	211	108	119	59
25	273	24	24	281	22	537	440	59
27	313	22	312	331	242	233	156	59
574	442	333	388	356	279	174	169	59
650	402	414	240	396	155	30	73	59
219	463	121	788	565	357	764	681	59
390	347	288	204	339	154	84	120	59
594	424	359	236	389	155	51	113	59
585	432	347	232	468	127	122	97	59
366	337	278	116	313	95	104	43	59
77	282	70	39	298	34	545	477	59
616	374	422	216	384	144	102	92	60
334	312	273	194	315	158	549	521	60
270	321	216	373	312	306	613	532	60
247	335	189	307	354	222	618	532	60
660	433	390	324	389	214	120	95	60
464	366	324	192	354	139	158	126	60
521	362	368	153	352	112	148	145	60
552	362	391	232	341	174	82	102	60
23	243	24	17	254	17	186	101	60
313	341	235	467	327	365	613	545	60
77	261	76	53	260	53	549	462	60
507	425	305	180	344	134	90	152	60
1023	854	307	1023	529	495	870	797	60
263	384	175	279	393	182	666	606	60
201	313	164	217	313	178	627	548	60
634	382	425	419	357	301	126	143	60
570	427	342	335	378	227	68	22	60
564	620	233	1023	705	372	773	706	60
298	315	243	372	301	316	663	578	60
187	361	132	281	352	204	616	537	60
254	318	204	271	324	214	655	576	60
452	353	328	174	340	131	156	135	61
258	315	209	311	321	248	422	428	61
377	416	232	532	414	329	698	616	61
607	341	455	233	329	181	62	100	61
23	249	24	7	229	8	84	120	61
610	402	389	273	384	182	32	97	61
346	420	211	303	401	193	669	621	61
260	334	199	442	331	342	735	652	61
370	350	271	215	343	160	68	156	61
284	329	221	250	312	205	669	612	61
857	543	404	493	496	254	186	107	61
38	265	37	8	294	7	38	107	61
487	341	366	187	299	160	142	55	61
349	337	265	240	317	194	529	533	61
753	423	456	227	434	134	49	133	61
22	252	22	41	251	42	309	207	61
785	483	416	296	429	177	113	80	61
564	394	367	229	376	155	73	157	61
618	408	388	376	368	262	534	462	61
325	440	189	529	453	299	781	704	61
333	329	259	361	319	290	760	685	61
201	312	164	328	407	207	566	532	61
637	432	378	303	444	175	114	70	61
591	391	386	370	348	272	156	67	61
92	326	72	191	337	145	651	563	61
566	385	376	241	346	178	52	143	61
446	338	337	226	315	184	83	156	62
561	358	401	203	360	144	48	71	62
294	314	239	302	311	248	682	602	62
572	410	357	240	379	162	113	142	62
506	343	378	223	347	164	67	179	62
626	401	400	210	359	150	97	171	62
502	393	327	190	384	127	125	84	62
258	362	182	658	412	409	727	656	62
563	413	350	161	418	98	98	117	62
769	548	359	316	503	161	83	67	62
204	319	164	218	338	165	652	573	62
64	271	60	19	308	16	70	84	62
564	358	403	223	324	176	80	107	62
584	413	361	214	371	148	68	53	62
640	385	426	300	358	215	183	95	62
542	367	378	200	356	144	117	79	62
485	371	335	166	357	119	136	10	62
93	266	89	56	270	53	386	358	62
471	376	321	374	308	311	94	97	62
49	276	46	60	273	56	101	82	63
308	386	204	397	383	266	707	640	63
383	352	278	723	338	548	723	640	63
387	330	300	332	309	274	84	129	63
125	278	115	143	275	134	598	509	63
26	253	26	39	426	23	180	176	63
23	267	22	10	257	10	89	95	63
94	258	93	41	261	40	578	494	63
29	254	29	42	248	43	329	249	63
270	407	170	439	381	295	674	622	63
571	380	385	198	355	143	153	150	63
579	363	409	242	345	179	94	110	63
59	256	59	79	256	79	272	220	63
38	377	26	382	400	244	238	174	63
37	272	35	279	283	253	474	370	63
310	325	245	440	337	335	418	438	63
21	253	21	6	255	6	58	136	64
114	293	100	150	307	125	356	285	64
523	367	365	168	360	119	19	110	64
85	334	65	557	328	435	281	209	64
488	378	331	147	356	106	125	122	64
507	368	353	220	334	169	129	160	64
527	372	363	225	328	176	141	158	64
519	368	361	263	350	192	111	138	64
673	607	284	784	397	505	611	538	64
299	386	198	283	364	199	658	603	64
621	393	405	280	382	187	3	132	64
445	388	293	208	340	157	125	76	64
497	374	340	139	349	102	62	18	64
792	453	448	506	405	320	46	0	64
512	374	351	261	349	191	125	76	64
700	373	481	335	358	239	152	23	64
37	395	24	564	471	307	282	206	64
301	450	171	570	390	374	626	590	64
552	397	356	177	332	137	125	97	64
260	454	147	488	460	272	727	654	64
620	431	368	222	402	141	149	84	64
775	468	424	837	395	543	628	572	64
599	391	392	185	390	121	67	49	64
485	337	368	454	386	301	201	97	64
453	388	299	148	424	90	76	178	64
530	462	294	529	457	296	638	556	64
299	335	228	502	311	412	616	554	64
206	288	183	166	277	154	634	556	65
428	337	325	164	350	120	52	62	65
678	435	399	287	387	190	129	82	65
397	325	313	162	303	137	20	122	65
311	374	213	317	368	221	663	607	65
110	314	90	32	317	26	157	135	65
259	382	174	386	390	254	717	651	65
591	409	370	264	372	182	48	23	65
496	378	336	198	339	149	126	98	65
262	321	209	338	319	271	735	650	65
412	329	320	126	315	102	80	61	65
65	253	66	21	248	22	268	328	65
513	340	387	333	396	216	83	116	65
46	255	47	31	255	31	380	301	65
22	284	20	236	307	197	219	139	65
402	356	290	117	329	91	49	87	65
160	289	142	144	288	128	496	418	65
116	290	103	109	313	89	539	449	65
401	353	291	317	355	229	76	153	65
376	346	278	227	327	178	102	111	65
53	255	53	38	251	38	433	343	65
411	365	288	202	341	152	52	141	65
457	335	349	320	336	244	98	77	65
605	371	417	244	334	187	125	89	65
237	329	184	331	330	257	482	390	65
558	420	341	174	383	116	20	125	65
632	356	455	276	331	214	139	86	65
611	383	408	277	356	199	48	184	65
437	427	262	250	382	168	100	114	65
536	370	371	247	363	174	107	136	66
1023	521	503	1023	386	679	743	670	66
490	353	355	292	356	210	178	129	66
227	318	183	241	311	198	620	530	66
276	299	236	322	287	288	659	579	66
475	419	290	703	532	338	794	721	66
26	261	26	14	283	13	98	129	66
567	399	364	187	344	139	142	55	66
263	371	182	281	358	201	603	569	66
520	382	349	172	346	128	120	100	66
408	350	299	230	311	189	68	77	66
576	379	389	275	385	183	87	170	66
603	438	353	350	356	251	39	92	66
417	346	308	190	334	146	73	83	66
658	432	390	223	405	141	89	116	66
150	269	143	55	258	54	225	434	66
259	327	203	387	320	309	675	586	66
60	291	53	15	329	12	80	76	66
187	386	124	300	379	202	689	621	67
608	428	363	438	383	292	62	179	67
266	362	188	259	383	173	680	617	67
383	363	270	343	323	272	94	120	67
637	384	425	416	406	262	146	73	67
483	472	262	948	522	465	427	428	67
57	345	42	391	385	260	223	123	67
367	349	269	182	335	139	150	154	67
359	351	262	443	364	311	706	626	67
492	347	363	248	437	145	117	90	67
437	426	262	321	366	225	141	128	67
444	383	297	222	341	166	114	73	67
421	347	310	964	346	714	781	709	67
244	290	216	355	278	328	626	575	67
454	340	342	210	317	169	123	46	67
528	379	357	357	333	274	111	152	67
376	331	291	417	317	337	745	657	67
457	391	299	380	355	274	142	23	67
303	325	239	544	328	425	607	528	67
644	484	341	636	515	316	657	579	67
422	324	333	189	302	160	67	168	67
510	362	361	140	367	98	132	98	67
641	403	407	237	350	173	125	65	67
554	395	359	272	364	191	86	89	68
721	417	443	299	401	191	129	154	68
1023	543	482	831	544	391	405	314	68
50	250	51	52	248	53	174	231	68
41	246	43	85	243	89	232	164	68
388	361	275	246	355	177	111	110	68
28	270	27	16	258	16	126	157	68
485	414	300	271	389	179	165	0	68
541	355	391	219	321	175	184	79	68
664	454	375	285	434	168	187	104	68
509	365	357	206	337	157	74	150	68
461	370	319	341	340	257	123	161	68
551	377	375	213	362	151	113	71	68
342	330	266	221	429	132	136	108	68
28	255	28	16	268	15	131	92	68
739	526	360	1023	456	575	720	646	68
586	413	364	456	357	327	59	59	68
75	260	74	56	260	55	308	312	68
265	391	174	345	383	230	603	558	68
163	425	98	1023	312	840	443	352	68
42	251	43	14	242	15	330	336	68
503	391	330	206	378	140	416	330	68
213	306	178	260	302	220	706	623	68
292	367	204	321	364	226	622	552	68
613	390	402	241	328	188	89	90	68
459	372	316	293	333	225	149	10	69
274	355	198	428	368	297	739	667	69
706	484	373	435	414	269	206	142	69
424	344	315	269	334	207	101	173	69
391	397	252	316	429	189	565	551	69
374	346	276	374	354	271	636	590	69
26	312	21	364	342	272	232	180	69
30	252	30	10	247	10	97	108	69
572	399	367	326	355	235	126	76	69
211	276	196	190	270	180	479	437	69
725	407	456	451	389	297	80	181	69
566	381	380	241	333	186	110	133	69
531	367	371	252	332	195	95	87	69
671	399	430	181	406	114	110	153	69
247	320	198	291	299	249	623	541	69
498	344	370	259	345	192	51	126	69
544	420	332	363	353	264	129	141	69
429	346	317	207	393	135	173	166	69
700	400	448	320	345	237	101	122	69
347	369	240	338	354	244	621	581	69
569	455	320	156	385	104	100	76	69
535	382	358	201	357	144	76	56	69
582	367	406	176	340	133	110	0	70
452	390	297	246	335	188	139	107	70
524	386	347	193	342	144	122	131	70
537	372	370	254	364	179	133	98	70
456	338	346	198	318	159	136	100	70
109	307	91	209	307	174	408	325	70
549	371	378	210	319	169	204	128	70
51	255	52	14	250	15	204	136	70
206	363	145	380	342	284	638	554	70
21	247	22	20	246	21	173	105	70
35	260	34	97	265	93	179	173	70
298	426	179	437	402	278	731	659	70
288	309	239	215	297	185	642	575	70
443	355	320	390	333	301	59	171	70
363	353	263	192	338	145	193	150	70
543	484	287	222	550	103	100	70	70
190	294	166	180	280	165	595	512	70
674	439	393	311	433	184	77	68	70
759	481	404	431	475	232	52	161	70
283	410	177	365	417	224	727	657	70
515	395	333	188	350	137	110	145	70
467	339	353	343	395	223	138	67	70
266	356	191	507	402	323	713	643	71
586	400	375	428	357	307	120	61	71
175	274	164	151	270	143	636	551	71
483	353	350	239	335	183	139	89	71
554	366	387	265	335	203	117	146	71
532	366	372	182	331	141	113	82	71
138	296	119	170	288	151	531	454	71
304	388	200	542	397	349	630	584	71
371	342	278	276	353	200	128	111	71
25	256	25	9	257	9	116	101	71
264	314	215	255	300	218	629	558	71
80	265	77	80	273	75	407	333	71
56	317	45	471	355	340	276	215	71
475	347	350	198	328	155	39	83	71
306	342	229	265	337	201	655	599	71
474	360	337	162	326	127	8	97	71
597	427	358	264	410	165	89	138	71
798	430	475	844	413	524	710	629	71
416	329	324	116	342	87	64	95	71
400	421	243	177	414	109	74	119	71
403	382	270	182	347	134	156	73	71
562	362	397	265	354	192	257	231	71
583	358	417	278	312	228	77	117	71
475	384	316	352	342	263	154	110	71
375	331	291	168	328	131	86	100	71
491	395	318	220	391	144	133	131	72
468	417	288	358	378	242	133	198	72
593	416	364	414	434	244	131	87	72
371	328	289	398	308	330	652	588	72
610	439	356	217	408	136	79	164	72
336	365	235	213	369	148	68	97	72
563	371	388	278	357	200	123	131	72
518	401	331	332	355	239	43	135	72
697	388	460	435	353	315	71	153	72
488	356	351	210	345	156	95	20	72
28	248	29	10	267	10	145	101	72
358	372	246	195	352	142	199	114	72
288	296	250	327	292	286	597	528	72
749	412	465	365	386	242	142	165	72
254	422	154	409	521	201	760	682	72
228	388	150	335	368	233	704	640	72
62	251	63	44	250	46	298	296	72
429	342	321	206	364	145	107	111	72
728	416	448	743	472	403	667	596	72
241	466	133	286	481	152	691	625	72
615	370	426	172	355	124	39	184	72
383	355	276	173	417	106	108	119	72
914	596	392	1023	408	643	749	678	72
432	360	307	165	339	125	135	98	72
132	290	117	71	333	55	73	117	72
39	255	39	39	254	39	527	438	72
683	397	440	395	385	263	102	143	72
82	412	51	126	474	68	522	440	72
137	279	125	108	281	98	423	414	72
388	413	240	515	441	299	543	519	72
484	343	361	183	315	149	98	23	73
660	464	365	283	409	177	83	168	73
180	340	136	245	330	190	609	523	73
153	358	109	1023	379	691	402	319	73
528	402	336	217	406	136	56	120	73
344	338	260	420	340	316	525	498	73
297	367	207	806	559	369	667	610	73
32	254	33	48	255	48	355	233	73
306	431	181	587	459	327	725	656	73
89	294	78	88	323	70	661	573	73
37	259	37	22	257	22	487	410	73
372	364	262	203	345	151	173	153	73
192	315	156	287	308	238	581	507	73
401	325	316	142	301	121	82	141	73
408	332	315	494	315	401	758	678	74
552	394	359	331	345	246	86	133	74
797	440	463	423	375	289	156	142	74
321	334	246	477	320	382	408	489	74
668	430	397	249	411	155	39	114	74
20	250	20	26	257	26	503	411	74
519	381	349	230	392	150	101	71	74
696	458	389	526	585	230	660	575	74
534	367	373	280	316	227	79	80	74
33	286	29	297	317	239	226	169	74
564	437	330	325	409	203	111	154	74
659	368	457	261	351	190	143	141	74
455	357	327	275	335	211	110	178	74
463	360	328	292	317	236	540	443	74
616	411	384	264	363	186	71	45	74
611	446	351	256	372	176	156	120	74
351	350	257	754	345	560	738	665	74
493	365	346	220	339	166	131	107	74
450	363	317	115	335	87	122	41	74
281	311	231	342	305	286	647	563	75
597	380	403	299	354	216	90	101	75
537	402	343	244	350	179	141	149	75
532	389	350	257	353	186	113	101	75
268	349	196	375	349	275	702	637	75
533	376	363	195	337	148	82	148	75
237	408	148	439	378	297	607	572	75
57	257	57	46	261	45	364	266	75
1023	562	466	484	555	223	187	133	75
544	387	360	182	431	108	179	64	75
35	248	36	40	254	41	281	220	75
44	398	28	540	436	317	317	213	75
593	369	411	209	335	159	114	65	75
79	373	54	823	408	516	361	287	75
268	367	187	297	362	210	687	625	75
485	355	350	173	327	135	107	131	75
309	420	188	292	456	164	499	424	75
447	339	337	152	318	122	117	86	75
324	421	197	471	436	276	262	282	75
226	295	196	215	336	164	559	486	75
620	401	396	221	348	162	48	131	75
519	362	368	181	348	133	152	139	75
413	365	290	473	362	335	671	598	75
476	348	350	190	320	152	28	92	75
330	409	206	466	425	281	597	563	75
263	297	227	373	288	331	694	617	75
518	453	293	269	389	177	119	126	75
21	274	20	47	298	41	604	517	75
603	408	379	257	377	175	111	74	75
408	335	311	202	320	161	142	77	75
364	357	261	223	326	175	186	102	76
76	262	74	74	277	68	439	351	76
279	346	207	344	350	251	696	628	76
530	368	369	244	345	181	92	94	76
660	445	380	365	402	232	82	123	76
580	363	409	906	634	366	306	207	76
608	461	337	296	436	174	190	86	76
542	384	362	167	411	104	61	68	76
813	414	502	392	356	282	128	97	76
471	344	350	122	321	98	149	114	76
751	423	454	753	364	529	113	187	76
293	390	192	778	523	381	700	630	76
23	269	22	16	248	16	97	98	76
81	255	81	74	254	75	277	311	76
309	421	188	474	392	310	644	593	76
602	379	407	210	345	156	86	74	76
584	429	349	450	326	353	56	161	76
29	341	21	316	415	195	264	158	76
521	372	359	152	332	117	11	119	76
207	313	170	171	315	139	586	518	76
556	405	351	226	359	161	101	113	76
180	289	160	183	287	163	620	532	76
499	372	344	180	329	140	105	14	76
321	381	216	515	363	363	725	654	76
130	284	118	175	279	160	511	425	76
624	395	404	233	374	160	132	135	76
229	349	168	283	348	208	642	570	76
665	376	453	411	332	317	62	98	77
324	368	225	367	360	261	676	618	77
673	453	380	305	355	220	18	114	77
404	408	253	278	372	192	156	123	77
36	253	37	13	260	13	98	45	77
73	274	68	28	285	25	94	77	77
260	335	199	323	371	223	715	646	77
562	398	361	141	395	91	97	120	77
348	329	271	485	315	394	599	535	77
484	360	344	206	342	154	101	64	77
508	375	347	155	334	119	108	100	77
36	260	35	10	254	11	204	129	77
102	335	78	156	396	101	707	617	77
48	274	45	24	270	23	149	125	77
620	416	382	295	362	209	183	107	77
507	346	375	244	311	201	113	56	77
293	344	219	485	329	378	738	650	77
523	385	348	209	374	144	45	161	77
513	366	359	189	332	146	107	68	77
380	347	281	198	336	151	36	154	77
457	373	314	153	398	98	100	70	77
41	260	41	195	271	184	129	84	77
429	364	302	428	333	329	714	634	78
118	285	106	120	272	113	410	415	78
592	451	336	239	400	153	98	178	78
549	367	383	270	336	205	92	71	78
536	417	329	276	383	184	133	67	78
351	328	274	162	311	133	98	94	78
482	369	335	217	333	167	139	102	78
577	415	356	253	353	184	31	55	78
587	380	395	232	342	174	276	210	78
592	458	331	185	425	111	101	138	78
257	297	222	179	288	159	674	597	78
474	375	324	192	355	139	94	73	78
286	316	232	211	297	182	591	541	78
26	313	21	325	350	237	168	131	78
877	432	520	858	384	572	148	56	78
667	477	358	270	435	159	199	171	78
297	357	213	388	363	274	627	587	78
126	265	122	44	267	42	425	423	78
613	387	405	231	372	159	169	56	78
619	381	415	242	340	182	107	52	78
561	401	358	250	355	180	58	145	78
239	396	155	394	408	247	684	622	78
87	305	73	17	293	15	82	105	78
543	375	371	224	327	175	34	139	78
41	247	43	31	256	31	209	204	78
569	386	378	295	351	215	149	117	78
195	316	158	126	384	84	590	530	78
46	292	40	75	300	64	578	493	78
588	495	304	236	466	130	166	131	78
546	389	359	468	326	368	716	630	78
679	413	420	283	363	200	145	126	78
466	361	330	184	338	140	132	67	78
34	260	33	14	253	14	95	95	78
86	290	76	120	294	104	575	502	78
470	352	341	172	358	123	107	142	78
107	265	103	36	261	36	218	361	78
623	387	412	208	355	150	52	94	78
355	315	289	503	309	417	636	562	78
165	664	64	1023	577	454	389	295	78
24	314	20	214	392	140	283	184	79
34	252	34	31	259	30	170	170	79
544	380	367	262	356	188	104	28	79
108	297	93	228	294	198	567	472	79
799	436	469	449	385	299	94	142	79
760	542	359	411	485	217	161	117	79
379	336	289	171	328	133	67	129	79
456	359	325	199	329	155	62	56	79
563	410	352	205	371	141	154	143	79
28	283	26	212	281	193	213	176	79
575	379	388	239	346	177	129	32	79
633	425	381	523	430	312	126	89	79
723	422	438	364	411	227	102	92	79
536	422	326	283	353	205	135	61	79
459	334	352	178	378	121	104	92	79
285	376	194	489	399	314	734	663	79
731	426	439	296	380	200	117	100	79
493	351	359	256	323	203	107	135	79
605	446	347	205	412	127	86	148	79
385	333	296	580	326	455	680	602	79
308	345	228	472	337	358	711	626	79
64	262	62	10	251	10	79	67	79
934	457	523	649	437	380	49	67	79
26	303	22	319	300	272	306	211	79
354	376	241	719	325	567	734	663	80
29	250	30	26	249	27	165	116	80
213	292	187	296	284	267	599	523	80
477	344	355	164	321	130	113	94	80
563	388	372	434	411	271	192	100	80
37	314	30	550	343	411	276	188	80
566	405	358	284	341	213	86	58	80
80	272	75	91	275	85	540	447	80
533	377	362	243	348	179	459	356	80
649	489	340	265	445	153	129	71	80
591	412	367	217	368	151	100	73	80
503	392	328	250	334	192	28	89	80
788	422	478	420	386	278	143	113	80
79	267	76	20	287	17	114	105	80
497	368	346	170	346	126	117	48	80
56	250	58	29	245	30	339	327	80
452	359	323	326	392	213	122	141	80
69	264	67	28	267	27	105	285	80
117	265	113	38	273	36	203	119	80
173	265	167	109	262	107	355	390	80
528	373	363	165	357	118	142	43	81
742	435	437	288	527	140	119	150	81
287	324	227	528	321	422	597	513	81
522	368	363	256	320	205	142	125	81
154	278	142	136	270	129	283	224	81
124	327	97	97	334	74	540	515	81
663	399	425	271	374	185	105	120	81
607	394	395	187	384	125	152	80	81
236	319	190	257	308	214	684	596	81
656	427	393	319	368	222	123	104	81
44	285	40	19	285	17	128	92	81
486	497	250	207	388	137	164	174	81
528	432	313	225	377	153	49	110	81
270	306	226	152	332	118	216	226	81
278	383	186	430	445	247	734	666	81
60	255	60	69	258	68	407	326	81
515	364	363	254	360	181	61	154	81
971	469	530	494	528	240	352	290	81
235	360	167	340	366	238	641	583	81
497	353	361	157	312	129	30	89	81
162	318	130	129	467	71	551	516	81
605	431	359	275	436	161	83	123	81
551	410	344	178	403	113	120	136	81
517	395	335	282	330	218	173	119	81
510	336	389	335	414	207	148	169	81
527	355	380	209	334	160	95	111	81
274	353	199	223	334	171	223	254	81
767	420	467	584	572	261	727	642	82
621	366	435	307	347	227	133	153	82
30	261	29	10	267	10	71	136	82
370	381	249	432	355	311	710	643	82
509	357	365	185	343	138	42	117	82
196	370	135	244	368	170	619	565	82
602	412	375	223	411	139	123	82	82
913	563	415	370	595	159	146	168	82
115	262	112	87	258	86	415	392	82
266	313	218	412	312	338	642	576	82
554	366	388	324	362	229	188	102	82
478	352	348	250	329	194	202	80	82
440	382	295	651	346	481	738	657	82
580	388	383	248	343	185	135	111	83
553	447	317	178	374	122	101	52	83
304	381	204	516	390	338	590	557	83
578	409	362	267	452	151	566	483	83
415	330	322	143	304	120	30	164	83
555	441	322	185	403	117	87	87	83
425	369	295	165	352	120	89	111	83
452	391	296	501	369	348	689	638	83
291	329	226	320	343	239	627	552	83
481	393	313	230	367	160	80	125	83
631	385	420	370	356	266	84	114	83
498	384	332	198	324	156	79	152	83
414	342	310	161	304	136	38	157	83
543	352	395	332	328	259	111	76	83
662	417	407	254	357	182	61	150	83
668	449	381	304	403	193	152	59	83
489	349	359	211	327	165	73	86	83
658	403	418	361	366	253	65	76	83
57	257	57	12	251	13	42	84	83
398	356	287	185	346	137	55	92	83
841	477	451	626	556	288	627	548	83
617	422	374	290	380	195	165	128	83
603	387	399	285	343	213	194	113	83
540	394	351	162	401	103	123	117	83
171	284	154	170	277	158	603	524	83
42	498	21	857	539	407	306	198	84
40	274	37	51	289	45	104	110	84
26	255	26	65	250	67	279	181	84
66	274	62	85	274	80	376	260	84
292	301	248	254	298	218	666	579	84
316	467	174	1023	267	982	476	387	84
527	386	349	203	341	153	154	101	84
587	382	394	282	352	205	176	148	84
319	343	238	417	326	328	618	550	84
637	367	444	298	352	217	116	119	84
618	447	354	391	399	251	142	126	84
820	474	442	637	440	371	624	549	84
41	252	42	35	259	34	310	278	84
384	347	283	249	323	197	23	89	84
749	518	370	700	553	324	682	609	84
540	379	364	194	367	135	179	102	84
657	474	355	243	421	148	188	79	84
568	417	348	491	403	312	553	583	84
450	347	332	243	300	207	191	83	84
106	275	99	92	272	87	300	354	84
428	363	302	138	334	106	132	30	85
440	367	307	240	297	207	122	183	85
315	308	262	256	295	222	674	601	85
541	355	391	282	343	210	102	117	85
73	370	51	1023	392	669	382	279	85
33	257	33	22	411	13	45	84	85
611	391	400	229	347	169	73	70	85
43	251	44	33	248	35	413	324	85
[truncated: 18,001 more rows]
