# Supplementary material for: N-chlorination mediates protective and immunomodulatory effects of oxidized human plasma proteins
Source: eLife. 2019 Jul 12;8:e47395. doi: 10.7554/eLife.47395 (PMC6650281; doi:10.7554/eLife.47395)
Supplement: Figure 8—source data 1. [file elife-47395-fig8-data1.zip › Figure 8 Source Data 1/channel values/Ag85B + HSAut 3.csv]

FSC-A	FSC-H	FSC-W	SSC-A	SSC-H	SSC-W	FITC-A	PE-A	Time
27	260	27	19	257	19	128	119	0
35	255	35	22	256	22	121	169	0
26	338	20	297	388	196	115	105	1
276	332	213	275	308	229	194	340	1
879	436	516	1023	267	982	271	435	1
137	322	109	117	329	92	334	449	2
22	283	20	306	298	263	123	118	3
112	289	100	178	297	154	278	258	3
439	345	326	503	316	408	387	432	3
1023	688	381	1023	267	982	474	396	3
71	440	42	587	486	309	163	102	3
25	260	25	39	248	40	124	146	3
43	265	41	18	276	17	120	128	3
41	256	41	16	270	15	170	102	3
49	308	40	461	335	353	131	73	3
33	300	29	308	304	260	199	149	3
162	405	102	176	430	105	363	449	4
26	280	24	89	270	84	281	179	4
309	309	256	164	294	143	96	100	4
979	647	388	1023	267	982	511	505	5
180	360	128	414	521	203	237	443	5
26	274	24	30	268	29	229	202	5
32	281	29	126	295	109	340	255	5
281	527	137	1023	452	580	507	434	6
663	471	361	1023	431	608	301	239	6
42	267	40	20	259	20	106	89	6
126	371	87	756	415	466	381	302	6
22	250	23	22	246	22	119	151	6
27	270	26	59	284	54	143	121	6
36	272	34	48	268	46	388	311	6
77	393	50	388	421	236	345	275	6
253	378	171	328	370	227	530	507	6
94	279	86	36	266	35	116	99	6
511	363	360	228	344	170	87	75	6
409	460	228	808	421	491	518	525	7
37	265	36	11	270	11	134	111	7
87	328	68	36	340	27	348	444	7
32	269	30	160	266	154	176	180	7
962	645	382	1023	267	982	580	563	7
64	264	62	22	269	21	110	91	7
53	253	54	36	259	35	143	128	7
30	283	27	44	276	40	137	173	7
33	317	27	280	353	203	262	165	7
29	259	29	10	285	9	87	102	7
53	253	54	10	244	11	78	268	7
30	252	30	14	258	14	69	102	7
43	294	37	120	293	105	64	154	7
33	264	32	14	262	14	106	110	8
895	604	379	1023	267	982	362	296	8
378	346	280	591	329	459	377	437	8
331	346	245	411	326	323	301	371	8
21	251	21	12	261	12	111	141	8
19	254	20	15	263	15	151	124	8
967	800	309	1023	267	982	516	574	8
46	332	35	399	355	288	136	104	8
37	298	32	415	313	340	185	169	8
25	253	25	16	251	16	99	99	8
270	337	204	359	335	275	173	221	8
40	339	30	69	359	49	446	344	9
183	303	155	303	308	252	451	480	9
63	417	38	484	484	256	123	108	9
218	441	126	962	491	502	449	475	9
64	275	60	27	312	22	149	185	9
153	310	126	180	450	103	415	476	9
125	321	100	39	345	29	75	105	9
201	387	133	369	448	211	464	484	9
115	388	76	968	462	536	194	145	9
101	374	69	106	370	74	124	410	9
243	400	156	403	396	260	404	448	9
535	356	384	298	332	230	114	145	9
197	294	172	226	329	176	201	323	9
25	285	22	311	309	258	135	131	10
85	284	77	27	277	25	139	118	10
46	265	44	76	259	75	75	120	10
124	344	92	49	332	38	308	466	10
422	330	328	159	318	128	82	99	10
79	492	41	201	559	92	379	467	10
532	765	178	1023	267	982	374	467	10
21	260	21	19	278	18	53	85	10
445	343	332	199	342	149	140	148	10
376	350	275	607	346	450	253	473	10
37	301	31	373	308	310	300	231	10
806	435	474	1023	497	527	155	87	10
56	256	56	37	259	37	139	262	11
259	346	192	294	321	234	283	326	11
55	259	54	69	261	67	141	149	11
32	265	31	11	310	9	149	139	11
826	493	429	1023	267	982	366	247	11
56	383	37	618	418	378	154	146	11
452	538	215	1023	300	874	508	433	11
36	256	36	8	247	8	89	104	11
114	443	66	1023	505	519	189	146	11
466	336	356	242	318	195	135	134	11
58	288	51	315	308	262	281	237	12
26	260	25	223	268	213	128	120	12
39	292	34	425	312	349	116	123	12
42	273	39	27	301	23	137	96	12
70	322	56	548	370	379	245	168	12
91	485	48	730	550	340	275	159	12
512	346	380	209	351	153	162	126	12
891	510	448	1023	267	982	532	462	12
34	253	35	17	455	10	105	125	12
173	368	120	1023	429	612	473	396	12
173	381	116	1023	292	898	331	240	12
119	340	89	123	409	77	279	431	12
64	277	59	40	271	38	42	80	12
162	377	110	779	541	369	411	346	12
33	294	29	12	271	11	57	105	13
35	262	34	20	276	18	110	91	13
50	258	50	40	258	39	119	165	13
25	268	24	50	272	48	220	160	13
111	379	75	858	436	504	147	115	13
64	307	53	330	317	267	305	193	13
687	447	393	1023	372	705	496	497	13
178	349	131	490	342	366	531	513	13
329	351	239	331	332	255	430	437	13
28	327	22	23	301	20	297	291	13
78	324	62	471	395	305	435	345	13
196	331	152	169	392	110	239	436	13
704	449	402	909	500	465	152	139	13
526	367	366	506	555	233	293	191	13
33	311	27	311	338	236	87	135	13
221	386	147	621	368	432	330	451	13
23	277	21	12	269	11	121	254	13
32	292	28	230	300	196	137	154	13
114	418	70	201	401	128	334	469	14
515	352	375	278	348	204	134	128	14
1023	549	478	1023	267	982	158	188	14
21	250	21	13	245	13	78	186	14
67	310	55	460	379	311	140	178	14
582	377	395	399	361	283	136	171	14
345	387	228	395	376	269	371	411	14
245	380	165	546	430	325	543	511	14
546	353	395	249	330	193	81	29	14
129	388	85	757	473	410	377	275	14
86	264	83	15	281	14	203	132	14
163	357	117	376	308	313	134	113	14
244	325	192	442	330	343	267	217	14
162	313	132	947	312	777	168	206	14
274	288	244	290	277	268	362	415	14
509	382	341	585	379	395	169	171	14
85	301	73	167	327	131	526	461	14
549	387	363	1023	348	753	137	155	14
78	294	68	27	296	23	132	151	14
164	474	88	890	454	502	363	328	14
43	257	43	10	246	10	120	105	14
33	267	31	171	273	161	372	262	14
44	271	42	33	279	30	119	87	14
303	441	176	1023	267	982	389	310	14
66	320	53	428	365	300	216	167	15
128	310	106	571	408	358	423	340	15
127	363	90	1023	321	816	186	109	15
225	305	189	208	302	176	297	285	15
429	361	304	229	341	172	181	69	15
45	261	45	26	256	26	129	42	15
132	364	93	136	357	97	425	464	15
65	314	53	571	328	446	437	346	15
44	342	33	569	377	386	113	94	15
404	387	267	562	359	400	303	357	15
563	374	385	356	349	261	75	101	15
193	454	109	1023	483	543	277	226	15
41	373	28	227	466	125	329	245	15
53	299	46	27	276	25	173	298	15
494	392	323	942	373	647	319	459	15
784	556	361	1023	267	982	113	201	15
261	369	181	1023	366	715	450	478	15
134	299	115	45	277	42	132	82	16
116	388	77	169	437	99	346	451	16
37	271	35	38	282	35	114	81	16
48	272	45	12	265	11	94	101	16
173	383	116	180	385	120	491	445	16
1023	589	445	1023	267	982	508	522	16
57	272	54	31	282	28	82	76	16
23	256	23	15	375	10	124	126	16
30	252	30	11	245	12	82	97	16
55	322	44	22	304	19	205	145	16
225	395	146	765	351	559	430	466	16
275	435	162	885	357	635	540	556	16
22	253	22	12	258	12	70	91	16
777	492	404	1023	267	982	483	393	16
30	337	23	252	346	187	368	274	16
162	425	98	259	549	121	514	554	16
130	328	102	1023	326	804	484	401	17
777	891	223	1023	267	982	636	581	17
155	399	99	252	481	134	551	534	17
30	323	24	229	361	162	69	134	17
72	325	56	581	358	416	236	174	17
800	522	392	919	493	477	390	409	17
720	440	419	1023	267	982	300	296	17
657	428	393	1023	348	754	302	244	17
199	364	140	225	421	137	139	423	17
86	261	84	36	259	35	111	99	17
450	443	260	1023	267	982	528	499	17
553	540	262	1023	609	431	463	396	17
195	402	124	1023	412	636	230	190	17
651	555	300	1023	267	982	438	471	17
637	379	430	482	456	270	53	90	17
168	344	125	334	380	225	381	463	17
30	263	29	214	270	203	102	113	17
321	437	188	1023	308	851	484	410	18
247	518	122	1023	281	932	312	245	18
44	283	40	65	287	58	331	250	18
190	335	145	207	360	148	263	248	18
26	258	26	10	246	11	70	91	18
438	332	338	189	330	147	85	130	18
159	447	91	460	440	268	359	454	18
70	321	56	618	345	458	243	185	18
175	426	105	548	439	319	408	477	18
192	295	167	67	288	60	167	81	18
166	430	99	508	455	286	581	538	18
23	256	23	13	275	12	131	102	18
560	386	371	385	420	235	132	136	18
227	318	183	112	327	88	383	462	18
20	251	21	11	262	11	106	121	18
252	296	218	207	285	186	347	377	18
142	335	109	211	388	139	514	509	18
612	461	340	792	497	408	502	509	18
408	407	256	1023	267	982	381	459	19
149	338	113	250	535	120	497	501	19
53	259	52	8	249	8	120	96	19
520	356	373	314	335	240	192	128	19
35	290	31	339	303	287	174	115	19
752	409	471	637	383	426	175	193	19
120	332	93	292	354	211	402	463	19
259	301	220	362	283	327	334	332	19
55	260	54	29	282	27	220	275	19
79	337	60	381	456	214	240	203	19
24	271	23	12	277	11	74	95	19
66	262	64	22	288	20	154	70	19
645	444	372	1023	382	687	228	135	19
305	557	140	1023	433	605	307	245	19
253	296	218	254	295	220	490	461	19
39	273	37	119	271	112	75	124	19
55	274	52	18	272	17	99	130	19
589	485	310	1023	267	982	402	331	19
489	381	328	393	381	264	148	94	19
812	699	297	1023	267	982	538	466	19
338	466	186	1023	345	761	544	528	19
133	401	85	305	484	161	496	491	19
159	408	100	293	485	155	572	529	20
307	451	174	953	457	534	620	569	20
241	335	184	704	409	440	474	484	20
212	417	130	453	418	277	392	461	20
652	797	209	1023	267	982	594	551	20
118	577	53	1023	585	448	521	429	20
309	358	221	198	311	163	143	159	20
165	337	126	70	316	57	423	468	20
550	663	212	1023	267	982	535	517	20
27	258	27	17	262	16	108	113	20
31	261	30	18	261	17	134	110	20
39	271	37	64	270	61	106	78	20
60	358	43	473	350	346	179	121	20
259	353	188	1023	360	727	457	477	20
324	387	215	397	369	275	426	441	20
46	253	47	25	255	25	163	198	20
517	350	378	226	324	179	95	110	20
39	294	34	376	316	305	113	97	21
607	410	379	777	373	533	197	87	21
615	420	376	1023	267	982	376	283	21
491	345	364	218	330	169	159	142	21
500	352	364	504	382	337	165	99	21
571	364	402	297	421	181	129	95	21
24	278	22	8	286	8	131	89	21
1023	521	503	1023	267	982	535	532	21
1023	502	522	1023	267	982	277	189	21
61	326	48	231	360	165	520	421	21
291	313	238	63	298	54	43	86	21
546	391	358	332	363	234	153	148	21
159	372	109	228	348	168	437	474	21
204	340	153	698	357	500	445	480	21
489	594	211	1023	267	982	433	474	21
24	263	24	31	261	30	121	121	21
279	403	177	1023	305	861	509	500	21
23	261	23	165	278	152	120	92	21
487	349	357	278	355	200	121	149	21
109	326	85	522	355	377	396	311	21
519	350	380	166	324	131	78	109	22
150	365	105	247	347	182	460	479	22
23	267	22	8	251	8	102	124	22
741	776	244	1023	290	903	590	596	22
63	269	60	16	288	14	90	106	22
211	338	160	1023	281	934	474	378	22
360	313	294	255	326	200	370	461	22
202	455	114	1023	321	817	293	236	22
35	255	35	22	253	23	69	94	22
58	269	55	78	265	75	314	238	22
583	400	373	494	417	303	155	319	22
566	400	362	998	438	583	120	158	22
113	298	97	160	295	139	544	474	22
161	329	125	112	319	90	96	106	22
315	329	245	294	331	227	111	429	22
35	285	32	230	328	179	258	178	22
132	274	123	55	269	52	135	89	22
515	402	328	179	385	119	128	146	22
65	290	57	336	294	292	321	242	22
188	318	151	236	331	182	543	474	22
102	518	50	998	720	355	221	191	22
494	344	368	213	336	162	134	169	23
289	314	236	376	294	327	383	327	23
681	439	397	1023	352	744	308	211	23
142	348	105	325	359	232	425	347	23
246	376	167	312	469	170	601	555	23
22	255	22	16	270	15	106	99	23
127	397	82	1023	292	897	308	219	23
55	272	52	28	264	27	137	128	23
1023	477	550	1023	267	982	525	508	23
235	327	184	350	463	194	435	457	23
139	330	108	174	342	130	555	524	23
19	249	20	29	251	29	269	195	23
35	279	32	34	468	19	75	65	23
75	461	42	156	386	103	449	476	23
35	279	32	28	284	25	89	149	23
431	337	328	179	325	141	126	73	23
24	281	22	31	287	28	86	104	23
521	351	380	268	346	198	152	91	23
324	459	181	1023	340	771	474	490	23
198	399	127	316	399	203	328	447	23
320	447	183	962	502	491	530	508	24
439	334	336	158	317	128	168	205	24
112	330	87	153	403	97	509	500	24
28	278	26	221	319	177	191	130	24
188	371	130	564	394	367	515	496	24
21	248	22	9	311	8	135	87	24
20	263	20	169	266	163	106	109	24
42	342	31	475	369	329	260	215	24
161	294	141	191	284	172	437	360	24
33	260	32	15	267	14	124	71	24
509	367	355	1023	428	612	143	179	24
357	337	271	516	320	414	556	498	24
34	303	29	258	307	215	102	142	24
182	283	164	218	278	201	404	322	24
483	360	344	285	329	222	120	161	24
84	425	51	619	477	332	413	323	24
56	288	50	325	359	232	147	151	24
76	299	65	381	305	320	180	134	24
29	254	29	15	265	15	131	74	24
145	430	86	1023	422	622	291	171	24
191	402	122	388	481	207	99	263	24
445	360	317	269	317	218	105	120	24
520	354	376	349	320	279	168	152	24
22	251	22	18	245	19	73	73	25
356	402	227	385	422	234	464	463	25
323	344	241	460	352	335	484	483	25
326	335	249	725	344	539	436	469	25
26	258	25	18	261	18	118	97	25
46	252	47	33	253	34	102	151	25
95	355	68	666	388	439	278	157	25
74	453	42	132	496	68	421	466	25
230	330	179	310	339	235	541	482	25
409	542	193	1023	344	763	520	545	25
490	347	361	203	316	165	228	197	25
1023	570	460	1023	270	970	384	299	25
1023	504	520	1023	267	982	548	456	25
71	267	68	23	269	22	109	101	25
227	317	183	814	420	496	545	519	25
469	465	258	1023	269	975	631	601	25
163	381	109	781	419	477	426	466	25
115	303	97	44	290	39	131	139	25
127	414	79	814	477	437	306	189	25
30	332	23	269	353	196	436	327	25
885	622	364	1023	267	982	569	536	25
113	281	103	133	289	118	379	289	25
31	289	28	346	305	290	161	152	25
171	415	105	554	467	304	564	531	25
37	266	35	174	322	138	266	171	25
268	411	167	728	480	388	334	234	25
58	323	46	490	340	369	210	136	25
288	546	135	1023	267	982	531	507	25
330	419	202	1023	295	889	492	516	25
62	421	38	104	408	66	348	435	25
135	392	88	877	410	548	534	441	25
37	258	36	15	253	15	96	96	25
100	357	72	96	426	58	524	507	25
38	257	38	9	250	10	74	99	25
557	359	398	828	463	458	233	157	25
128	414	79	881	456	495	258	266	25
470	347	347	186	347	137	130	121	26
257	441	149	460	443	266	95	198	26
164	368	114	1010	394	657	528	436	26
626	415	387	1023	408	643	458	468	26
625	447	358	629	413	390	200	110	26
469	365	329	269	362	190	176	161	26
565	376	385	326	360	232	82	161	26
765	504	388	1023	285	921	571	618	26
522	580	230	1023	267	982	624	596	26
267	474	144	1023	301	870	564	477	26
426	372	293	280	327	219	149	81	26
33	366	23	312	383	209	157	139	26
78	273	73	27	279	25	135	111	26
958	511	480	1023	413	634	211	152	26
543	379	367	806	373	552	337	259	26
399	565	181	1023	321	818	615	566	26
83	316	68	205	337	156	217	232	26
41	261	41	36	336	28	116	105	26
79	315	64	36	313	30	82	121	26
489	359	349	303	338	230	74	101	26
564	419	345	1023	374	701	422	549	26
106	480	56	204	564	93	438	479	26
23	269	22	198	287	177	153	147	26
306	300	261	106	293	93	97	137	27
416	384	277	612	393	399	423	412	27
188	292	165	173	300	148	328	277	27
21	254	21	107	256	107	365	251	27
487	352	354	495	388	326	284	218	27
53	295	46	304	326	238	479	368	27
492	377	334	368	356	265	191	95	27
352	513	176	1023	353	743	592	548	27
52	268	49	17	267	16	101	101	27
790	801	252	1023	365	718	574	571	27
455	340	343	160	329	124	105	129	27
909	634	367	1023	347	755	414	336	27
29	277	26	307	270	291	291	214	27
186	346	138	143	339	108	663	599	28
22	262	22	14	268	13	135	134	28
402	412	250	561	390	369	527	476	28
776	562	353	1023	372	705	606	552	28
212	302	180	170	297	146	319	454	28
676	450	385	654	427	392	516	509	28
52	273	49	38	278	35	253	235	28
116	456	65	763	490	399	321	248	28
929	611	389	1023	267	982	613	524	28
199	378	135	445	400	285	478	486	28
104	438	61	838	481	446	346	268	28
225	284	203	83	289	74	96	49	28
253	289	225	135	278	124	427	440	28
392	328	306	145	324	115	118	76	28
832	556	383	1023	267	982	669	636	28
26	332	20	279	407	176	348	258	28
442	337	336	210	320	168	101	59	28
36	290	32	349	323	276	209	140	28
89	461	49	114	447	66	464	503	28
317	528	154	1023	296	886	591	536	28
95	361	67	679	380	458	488	404	28
43	254	43	57	250	58	136	212	28
239	306	200	195	302	165	235	369	28
239	396	155	1023	337	778	586	539	28
684	431	406	1023	267	982	486	406	28
82	271	77	30	284	27	147	57	28
496	344	369	233	358	166	110	64	28
323	491	168	1023	344	762	607	517	28
87	301	74	73	285	66	97	50	28
247	338	187	370	324	293	410	338	29
496	383	332	481	419	294	149	106	29
758	619	313	895	610	376	373	298	29
223	291	196	199	284	179	328	324	29
108	276	100	41	284	37	63	137	29
400	476	215	1023	267	982	514	491	29
1023	494	530	1023	267	982	641	557	29
443	375	302	597	367	416	375	478	29
250	356	180	355	393	231	349	391	29
206	401	131	398	500	204	341	445	29
58	265	56	29	283	26	128	91	29
31	256	31	9	257	9	90	167	29
505	374	346	324	361	230	166	132	29
517	611	217	1023	408	642	598	550	29
58	295	50	336	301	285	312	259	29
29	271	27	17	270	16	104	91	29
146	301	125	245	318	197	226	168	29
318	427	190	304	433	180	447	439	29
307	367	215	414	373	284	543	500	29
73	265	71	98	277	90	96	101	30
360	305	302	109	283	99	159	95	30
143	338	108	112	331	86	517	450	30
66	269	63	40	268	38	115	95	30
158	321	126	157	341	118	504	495	30
158	325	125	181	356	130	477	392	30
589	432	349	759	472	412	464	379	30
132	419	81	200	417	123	562	525	30
31	267	30	17	274	16	91	65	30
321	301	273	522	295	453	530	480	30
27	282	25	147	301	125	176	119	30
189	291	167	197	292	173	304	265	30
48	260	48	10	233	11	120	140	31
305	441	177	1023	391	671	578	530	31
43	256	43	12	250	13	120	85	31
182	404	116	231	403	147	377	463	31
63	276	59	21	271	20	114	113	31
579	380	390	732	494	379	397	324	31
132	353	95	227	355	164	578	536	31
193	396	125	1023	326	804	503	427	31
224	283	203	235	282	214	673	594	31
33	370	23	305	372	210	189	142	31
30	278	28	212	277	195	269	157	31
55	341	42	503	361	357	320	226	31
276	386	183	429	379	290	504	497	31
19	248	20	23	250	24	224	134	31
167	406	105	1023	503	521	419	319	31
338	434	199	1023	545	481	599	581	31
214	378	145	547	445	315	482	486	31
202	357	145	465	414	288	418	466	31
25	251	25	26	255	27	205	201	31
39	257	39	54	255	54	174	186	31
98	352	72	111	429	66	497	495	32
164	334	126	788	515	392	241	177	32
48	257	48	36	260	35	101	90	32
76	492	40	252	392	165	481	479	32
319	472	173	1023	292	897	559	475	32
29	252	30	18	258	18	101	105	32
28	308	23	356	303	301	165	167	32
215	374	147	840	482	446	519	505	32
91	278	84	534	323	423	283	178	32
441	339	333	212	330	165	211	126	32
150	328	117	50	340	37	100	153	32
33	260	33	26	263	25	82	57	32
171	349	126	238	349	174	332	494	32
146	421	89	209	380	141	435	497	32
107	313	87	106	308	88	555	523	32
534	368	372	335	368	233	160	153	32
260	396	168	176	462	98	636	587	32
1023	622	421	1023	456	575	289	232	32
154	380	104	307	451	174	472	488	32
1005	534	482	1023	267	982	570	485	32
304	410	190	1023	267	982	515	436	32
497	370	344	723	356	520	569	518	32
599	442	346	585	406	368	370	384	33
371	331	287	435	309	360	517	466	33
34	279	32	248	298	213	417	332	33
304	316	246	244	315	198	546	483	33
65	285	59	86	276	80	81	148	33
20	260	20	11	270	10	97	126	33
450	333	346	186	315	151	159	158	33
32	266	30	32	263	32	441	343	33
653	387	432	631	490	329	192	129	33
197	317	159	324	333	249	576	494	33
37	277	34	298	309	247	149	90	34
63	265	61	153	315	124	131	109	34
445	364	313	269	320	215	85	68	34
334	309	277	401	309	332	532	493	34
547	449	312	1023	488	537	389	302	34
51	262	49	61	263	59	109	193	34
33	255	33	19	259	19	62	70	34
152	366	106	340	497	175	475	479	34
70	276	65	41	272	38	139	119	34
386	494	200	1023	300	875	676	606	34
344	512	172	1023	302	868	591	550	34
94	400	60	131	414	81	517	458	34
257	329	200	658	391	431	523	510	34
58	256	58	22	260	22	80	111	34
39	275	36	89	275	83	457	380	34
219	344	163	225	378	152	529	513	34
23	251	23	24	254	24	137	126	34
521	361	369	300	351	219	206	123	34
128	451	72	1023	424	618	384	296	34
26	283	23	37	309	31	105	85	34
153	286	137	144	273	134	476	426	34
204	403	130	346	377	235	163	236	34
396	356	285	383	333	294	583	501	34
303	356	218	333	339	251	634	552	34
27	264	26	167	279	153	341	244	34
442	363	311	716	825	222	423	347	35
64	270	60	28	298	24	111	145	35
26	272	25	129	299	111	217	188	35
266	329	207	323	326	253	312	383	35
32	259	31	10	250	10	140	97	35
40	268	38	99	261	97	411	314	35
81	309	68	45	308	37	206	402	35
123	345	91	107	350	78	419	460	35
498	354	360	270	356	194	137	94	35
277	353	201	273	349	200	448	412	35
45	252	45	30	247	31	200	189	35
50	298	43	101	293	88	398	321	35
24	290	22	172	313	141	355	260	35
693	559	317	1023	267	982	662	607	35
20	257	20	113	260	111	202	64	35
689	510	346	1023	318	825	474	378	35
30	255	30	13	244	14	136	96	35
488	350	357	221	354	160	176	54	35
70	271	66	23	268	22	114	80	35
493	368	343	350	406	221	166	82	35
268	316	217	248	307	207	407	420	35
49	292	43	41	288	37	124	106	35
126	371	87	792	439	461	509	419	35
60	361	43	408	404	259	540	447	35
191	312	157	237	359	169	548	518	36
39	279	36	200	314	163	422	336	36
496	350	363	287	328	224	143	130	36
44	262	43	31	259	30	208	223	36
383	353	277	390	336	297	636	590	36
49	403	31	506	439	295	135	102	36
248	368	173	369	380	248	560	528	36
31	299	27	85	299	72	537	444	36
158	436	93	240	432	142	650	588	36
123	403	78	1023	403	650	287	229	36
923	577	409	1023	267	982	599	513	36
1021	646	404	1023	267	982	531	447	36
455	348	334	293	324	232	175	56	36
309	502	158	1023	273	961	595	510	36
249	373	171	796	295	692	520	506	36
517	360	367	219	338	166	91	128	36
291	421	177	276	451	157	668	617	36
113	344	84	134	337	102	305	430	36
38	265	37	25	267	24	118	110	36
25	258	25	12	260	12	110	110	36
107	367	75	319	340	240	293	332	37
28	253	28	28	243	30	111	105	37
279	316	226	475	318	382	126	319	37
141	334	108	919	379	620	286	178	37
341	370	236	92	358	66	96	120	37
37	337	28	341	396	221	252	241	37
66	428	39	599	482	319	346	222	37
1023	494	530	1023	267	982	562	527	37
61	337	46	443	385	295	324	264	37
72	356	52	668	349	491	379	272	37
27	291	24	227	306	190	252	137	37
284	451	161	1023	360	728	541	459	37
296	332	228	420	328	328	444	435	37
1023	569	461	1023	267	982	658	572	37
47	283	43	30	285	27	73	121	37
813	761	274	1023	267	982	703	657	37
1023	623	421	1023	267	982	557	520	37
930	544	438	1023	267	982	720	662	37
167	404	106	1023	277	945	339	259	37
1023	696	377	1023	267	982	729	657	37
571	369	397	229	357	164	141	99	37
76	400	48	493	527	239	471	359	37
62	250	63	22	245	23	82	235	37
167	420	102	357	468	195	546	523	37
483	352	351	580	341	435	667	587	37
35	365	25	101	333	77	530	456	37
29	282	26	17	350	12	116	116	37
20	263	20	136	287	122	233	174	37
328	431	195	1023	267	982	534	512	37
643	431	382	1023	281	933	466	382	37
183	310	151	614	335	468	323	254	38
53	306	44	247	297	213	210	190	38
425	353	309	712	350	521	459	459	38
433	329	337	183	309	151	74	95	38
403	453	228	1023	279	941	629	549	38
35	337	27	170	331	131	233	134	38
29	323	23	224	420	137	167	65	38
236	330	183	231	306	193	589	548	38
629	376	428	425	356	306	100	70	38
71	261	70	14	262	13	128	85	38
596	452	338	232	456	130	85	111	38
54	313	44	456	341	342	317	224	38
116	360	82	727	501	371	373	261	38
142	355	103	1023	379	692	369	268	38
550	371	380	336	388	222	152	170	38
182	510	91	883	562	402	541	511	38
660	399	424	515	409	323	233	160	38
276	330	214	476	311	391	555	490	38
153	350	112	184	370	128	444	472	38
512	357	367	301	349	221	159	128	38
157	331	121	172	324	136	570	508	38
24	249	24	9	254	9	66	148	38
46	318	37	333	322	265	390	288	38
87	340	65	420	345	312	283	208	38
70	275	65	28	275	26	125	105	38
280	446	160	1011	422	613	594	549	38
263	381	177	559	411	348	514	500	38
170	338	129	1023	307	855	485	407	38
39	254	39	7	245	8	99	100	38
368	374	251	1023	312	841	464	364	38
564	754	191	1023	267	982	640	598	39
38	262	37	43	249	44	331	281	39
39	261	39	24	257	23	106	159	39
132	282	120	80	301	68	168	142	39
361	407	227	601	454	339	522	429	39
33	298	28	54	289	48	376	290	39
519	373	356	1023	286	917	419	326	39
56	266	54	23	269	22	76	116	39
495	338	374	196	334	150	65	99	39
75	284	68	99	281	90	522	445	39
103	331	79	540	348	397	500	417	39
450	416	277	1023	267	982	559	521	39
592	415	365	787	373	541	374	263	39
234	382	157	988	517	489	579	492	39
100	342	75	83	412	52	571	532	39
28	265	27	72	260	71	101	153	39
52	323	41	480	384	320	315	191	39
759	425	457	1023	282	930	598	562	39
39	257	39	28	253	29	116	110	39
527	392	345	1023	438	599	542	448	39
106	384	71	631	384	421	414	320	39
527	440	306	294	443	170	137	56	40
69	260	68	47	258	47	110	222	40
21	253	21	13	248	14	102	137	40
21	262	20	181	269	173	276	201	40
129	372	89	257	353	186	521	506	40
28	294	24	239	307	199	304	234	40
708	441	411	1023	388	676	641	582	40
89	262	86	76	261	74	397	374	40
32	266	31	15	275	14	104	100	40
115	421	70	1023	355	738	274	211	40
539	375	368	1023	267	982	450	370	40
33	259	32	11	269	10	214	154	40
298	417	183	1023	267	982	628	540	40
67	330	52	679	333	522	266	216	40
128	331	99	89	382	59	599	555	40
1023	576	455	1023	267	982	700	614	40
61	318	49	535	331	414	376	267	40
23	264	22	28	257	28	62	110	40
166	430	99	254	431	151	607	557	40
565	375	386	396	360	282	115	114	40
388	347	286	694	347	513	656	585	41
640	400	410	414	389	272	135	34	41
53	299	45	460	327	360	337	265	41
540	358	387	240	335	183	76	143	41
56	329	44	463	364	325	248	174	41
26	258	26	16	260	16	134	100	41
170	322	136	221	340	166	389	374	41
79	345	58	612	383	409	368	258	41
109	379	73	558	434	329	569	481	41
486	443	281	668	438	391	601	539	41
46	284	41	13	278	12	132	84	41
134	309	111	138	339	105	551	517	41
71	270	67	17	277	16	92	108	41
188	286	168	217	284	196	533	446	41
77	291	68	422	315	343	356	251	41
129	285	116	35	289	31	78	84	41
39	252	40	21	252	22	110	199	41
194	375	132	1023	359	731	578	492	41
26	313	21	277	366	194	186	121	41
458	361	325	302	333	232	97	123	41
118	404	75	958	465	527	387	282	41
297	414	183	1023	401	654	611	559	41
246	320	197	261	297	224	446	409	41
204	343	152	498	350	365	562	529	41
62	297	53	82	281	75	167	85	41
446	340	336	251	358	179	47	54	41
160	278	148	153	271	145	206	248	41
66	323	53	21	289	18	95	101	42
289	310	239	460	313	376	608	531	42
132	358	95	773	533	371	493	411	42
176	536	84	1023	498	526	535	457	42
154	353	111	201	372	138	481	423	42
191	302	162	88	313	72	499	496	42
48	257	48	10	247	10	113	62	42
256	293	224	269	278	248	527	476	42
614	391	402	338	385	225	44	91	42
20	260	20	13	262	12	129	90	42
480	358	343	486	354	352	189	182	42
152	428	91	944	530	456	551	461	42
83	375	57	738	409	462	358	276	42
450	348	331	175	351	127	102	78	43
573	633	232	568	523	278	610	531	43
30	264	29	16	276	15	158	160	43
531	379	358	273	357	195	101	87	43
24	252	24	129	260	127	229	198	43
455	352	331	201	326	157	121	90	43
117	372	81	617	403	393	446	356	43
243	326	190	159	324	126	507	472	43
46	289	41	471	303	398	239	170	43
285	312	233	254	299	217	677	592	43
253	328	197	292	306	244	617	541	43
114	287	101	194	303	164	307	289	43
475	346	352	198	374	136	106	37	43
187	307	157	244	290	216	305	301	43
28	263	27	15	267	15	154	153	43
413	326	324	210	309	174	135	86	43
405	501	207	1023	267	980	631	574	43
270	454	152	1023	313	837	556	468	43
31	301	27	238	329	185	426	312	43
476	498	245	1023	267	982	624	563	43
123	405	78	659	486	348	603	553	44
525	400	336	784	462	434	310	239	44
176	317	142	166	302	141	628	552	44
570	398	367	549	367	383	175	167	44
180	396	117	148	399	95	442	495	44
29	278	27	211	316	171	170	132	44
181	468	99	1023	376	696	556	520	44
481	350	351	252	333	193	69	101	44
493	351	359	200	331	155	90	89	44
34	260	33	6	253	6	97	147	44
111	405	70	642	417	394	490	402	44
317	314	258	427	311	351	408	443	44
258	334	197	258	357	185	598	553	44
490	398	315	861	435	507	216	152	44
54	328	42	518	398	333	414	310	44
54	288	48	249	364	175	206	165	44
42	294	36	267	366	187	406	305	44
73	263	71	59	256	59	128	113	44
48	293	42	392	326	308	414	315	45
225	334	172	363	349	267	488	451	45
203	285	182	228	273	214	534	455	45
466	366	326	665	349	489	369	276	45
101	255	102	26	263	26	350	355	45
119	447	68	1023	459	571	404	314	45
41	295	36	208	319	167	493	405	45
55	272	51	68	271	65	420	324	45
639	443	369	1023	365	718	538	443	45
53	257	52	32	257	32	90	159	45
423	330	328	167	311	138	125	86	45
23	299	20	180	313	147	281	218	45
655	428	392	1023	424	619	553	454	45
1023	583	450	1023	267	982	442	343	45
393	552	182	1023	267	982	574	535	45
364	338	276	546	320	437	557	498	45
457	336	348	165	310	136	102	86	45
234	354	169	740	382	496	580	537	45
623	386	414	492	381	331	157	155	45
333	608	140	1023	490	536	609	559	45
28	263	28	58	266	55	477	387	45
42	275	39	24	275	23	110	96	45
23	300	20	226	294	197	380	299	46
24	254	24	11	251	11	102	101	46
413	370	286	606	368	422	557	530	46
148	305	124	216	314	176	571	529	46
21	260	21	25	376	17	130	86	46
216	418	132	520	365	364	546	517	46
253	301	215	217	289	192	540	500	46
96	258	95	58	272	55	105	74	46
34	268	32	9	279	8	75	99	46
51	273	48	39	270	37	102	102	46
23	256	23	11	247	11	186	134	46
130	354	94	147	484	78	555	521	46
55	279	50	75	268	72	142	180	46
228	501	117	1023	418	627	537	444	46
107	360	76	235	476	126	592	544	46
479	341	360	199	322	159	134	108	46
233	313	190	251	293	219	621	541	46
509	362	360	211	358	151	104	47	46
428	434	252	1023	267	982	594	548	46
298	388	196	370	353	268	408	445	46
61	311	51	489	349	359	367	267	46
256	457	144	1018	424	615	619	566	46
80	336	61	30	347	22	69	135	46
484	821	151	1023	340	771	648	591	47
260	306	218	193	306	161	603	548	47
28	258	27	10	263	10	96	73	47
258	327	202	466	423	282	555	532	47
63	281	58	314	315	256	494	406	47
609	409	381	1023	298	881	582	490	47
468	351	341	215	336	164	49	125	47
346	443	200	1023	296	885	592	551	47
166	305	140	52	291	46	152	181	47
20	256	20	15	287	13	121	100	47
23	263	22	17	261	16	89	76	47
22	255	22	19	258	18	116	78	47
416	339	314	210	337	160	113	119	48
32	253	33	129	252	131	293	194	48
222	315	180	402	297	346	589	527	48
87	276	81	116	275	108	420	332	48
1023	534	491	1023	267	982	638	554	48
108	267	104	41	262	40	86	115	48
115	303	97	237	274	221	137	113	48
48	263	47	31	261	30	105	95	48
500	383	335	821	432	486	369	277	48
1023	484	541	1023	267	982	699	615	48
513	364	361	333	346	246	171	165	48
214	389	141	1023	309	849	525	440	48
374	993	97	1023	436	601	621	570	48
135	433	80	271	526	132	627	573	48
251	319	201	282	306	236	530	451	48
50	293	44	28	315	23	222	188	48
49	258	48	32	259	32	132	87	48
311	620	128	1023	374	700	578	486	48
240	373	165	327	360	233	623	566	48
502	375	342	270	387	179	113	111	48
477	361	338	234	347	173	180	110	48
28	258	27	14	282	12	135	108	48
212	284	191	301	291	265	464	405	48
81	256	81	53	253	53	101	188	48
208	466	114	1023	338	776	476	376	48
139	281	126	129	290	114	504	496	48
148	317	119	110	305	92	493	489	48
738	583	324	1023	267	982	700	618	48
118	373	81	485	374	332	442	358	48
24	259	24	233	261	228	383	305	48
1023	729	360	1023	267	982	698	645	49
1023	546	480	1023	267	982	645	581	49
136	464	75	985	428	589	512	496	49
62	317	50	416	330	323	313	209	49
1023	622	421	1023	267	982	792	727	49
334	410	209	483	362	342	540	483	49
42	292	36	83	351	60	535	444	49
208	311	172	413	332	318	569	532	49
235	457	131	1023	346	758	588	538	49
40	285	36	34	299	29	70	110	49
75	448	43	226	490	118	388	437	49
191	390	125	230	405	145	606	558	49
390	373	268	695	503	353	550	509	49
28	298	24	242	321	193	384	286	49
40	313	33	338	334	260	166	151	49
33	339	25	303	349	222	289	202	49
121	365	85	783	428	468	551	455	49
236	492	123	1023	404	650	668	581	49
191	321	152	1015	423	614	563	470	49
30	260	29	10	238	10	97	116	49
595	368	415	241	375	165	139	44	49
162	358	116	1023	335	781	389	298	49
108	473	58	303	602	129	610	560	50
273	669	104	987	524	482	388	348	50
27	256	27	37	277	34	104	101	50
283	441	164	602	476	324	637	582	50
75	273	71	19	271	18	81	132	50
289	309	239	190	328	148	143	113	50
24	253	25	14	262	14	46	126	50
115	281	105	75	294	65	139	174	50
30	250	30	24	247	24	87	108	50
40	258	39	15	249	16	136	56	50
645	409	404	462	379	312	121	120	50
508	375	347	769	337	584	370	275	50
473	350	346	187	340	141	92	123	50
497	378	337	1023	338	775	568	478	50
491	376	335	181	330	140	101	128	50
86	362	61	624	435	368	296	216	50
184	444	106	1023	398	658	632	541	50
715	565	324	1023	303	864	452	382	50
171	334	131	556	443	321	456	480	50
40	306	34	395	345	293	274	185	50
454	337	344	160	327	125	113	142	50
37	278	34	74	274	69	262	258	50
275	323	218	204	305	171	494	487	51
146	431	86	1023	385	680	422	324	51
227	298	195	254	284	229	517	437	51
134	298	115	311	301	264	131	132	51
713	470	389	1023	297	882	377	316	51
507	370	351	213	353	154	111	25	51
159	541	75	1023	503	521	517	429	51
130	379	88	1023	395	664	331	245	51
63	318	50	535	348	394	409	323	51
212	387	140	665	359	474	604	553	51
54	345	40	425	354	307	327	227	51
654	486	344	1023	267	982	644	556	51
74	275	69	446	279	410	492	403	51
491	391	322	637	403	405	276	161	51
162	406	102	409	378	277	572	541	51
142	316	115	176	457	98	545	515	51
69	346	51	187	338	142	469	410	51
75	374	51	636	485	336	405	322	51
459	354	333	501	426	301	236	136	51
502	371	346	276	393	180	234	146	51
1023	508	516	1023	267	982	688	607	51
175	305	147	157	301	134	497	490	51
316	428	189	1023	283	925	628	573	51
627	408	394	832	374	570	308	246	51
26	258	25	10	262	10	132	108	51
129	394	84	195	455	110	551	515	51
45	268	43	36	288	32	108	73	51
37	276	35	360	300	308	278	224	51
78	294	68	525	376	357	367	275	52
1023	598	438	1023	267	982	594	509	52
89	314	72	43	370	29	405	458	52
257	327	202	313	316	254	388	403	52
20	248	21	24	242	26	151	82	52
50	304	42	433	347	320	319	222	52
177	301	150	97	315	79	527	520	52
814	492	423	1023	267	982	571	527	52
531	601	226	1023	267	982	699	643	52
405	421	246	1023	369	710	633	577	52
661	727	233	1023	267	982	611	556	52
1023	479	548	1023	267	982	757	697	52
258	477	139	1023	267	982	629	543	52
61	281	55	55	302	47	477	408	52
89	309	74	27	303	23	128	96	52
156	315	127	581	336	442	453	355	52
95	361	67	524	433	310	266	194	52
23	259	23	40	253	40	116	123	52
39	269	37	19	268	18	99	84	52
272	414	168	1023	341	769	548	465	52
568	378	385	313	344	233	100	134	52
439	584	192	1023	267	982	641	581	52
23	266	22	21	259	21	396	326	52
444	357	319	611	332	470	659	586	52
253	320	202	301	308	250	515	431	52
394	464	217	1023	267	982	646	559	52
510	356	367	317	361	224	146	118	53
49	279	45	413	323	327	283	162	53
255	358	183	469	348	345	553	535	53
78	317	63	340	345	252	494	402	53
100	296	86	33	299	28	95	134	53
359	360	255	467	361	332	472	455	53
34	346	25	539	366	377	315	192	53
64	278	59	284	302	241	497	398	53
406	349	297	213	369	148	91	78	53
198	354	143	184	344	137	534	515	53
50	348	37	534	365	375	329	242	53
20	259	20	14	260	14	104	87	53
37	283	33	252	296	218	466	374	53
20	256	20	59	278	55	300	157	53
79	278	73	27	282	25	114	70	53
126	316	102	259	316	210	515	501	53
27	254	27	20	262	20	124	87	53
41	278	38	39	280	36	151	53	53
415	366	291	700	374	479	559	506	53
30	260	29	13	300	11	132	94	53
21	256	21	13	250	13	106	89	53
22	266	21	14	302	12	137	85	53
458	374	314	638	403	405	339	253	53
145	309	120	196	301	167	506	411	53
22	261	22	15	247	15	97	137	54
236	308	196	151	297	130	560	509	54
120	404	76	1023	377	696	540	455	54
142	374	97	330	420	201	615	560	54
498	347	367	223	350	164	111	87	54
122	478	65	1023	426	615	432	334	54
648	488	340	1023	267	982	742	673	54
44	252	45	22	246	23	92	212	54
190	348	140	1023	414	634	508	433	54
189	398	122	287	405	182	561	540	54
968	564	440	1023	267	982	517	431	54
96	399	62	433	482	230	479	389	54
658	422	398	1023	361	727	495	399	54
873	640	349	1023	267	982	757	703	54
321	518	159	1023	623	421	599	580	54
44	283	40	18	264	17	296	221	54
36	258	36	14	250	14	94	86	54
51	265	49	65	268	62	214	248	54
24	249	25	16	237	17	201	228	54
56	290	49	560	301	476	345	241	54
27	261	27	13	272	12	146	99	54
319	402	203	925	304	779	648	595	54
55	329	43	517	397	333	440	344	54
232	347	171	226	335	173	594	556	54
52	303	44	54	396	35	92	74	54
284	326	223	252	306	211	130	331	54
407	383	272	390	410	244	520	516	54
205	395	132	1023	267	982	527	445	54
25	251	25	14	249	15	102	106	55
508	361	360	585	349	428	171	73	55
41	373	28	336	502	171	445	345	55
342	343	255	534	333	411	613	549	55
136	418	84	251	434	148	613	561	55
243	436	143	1023	387	678	566	479	55
31	267	30	17	278	16	111	113	55
30	264	29	8	251	8	91	90	55
29	262	29	185	269	176	330	248	55
497	459	278	1023	267	982	634	577	55
133	281	121	52	288	46	145	109	55
382	358	273	444	349	326	343	414	55
989	590	429	1023	267	982	534	447	55
102	367	71	188	311	155	522	502	55
42	274	39	19	265	18	97	130	55
184	331	142	578	386	383	550	517	55
166	303	140	179	296	155	503	433	55
213	294	185	144	288	128	262	428	55
300	325	236	305	309	253	651	563	56
498	349	365	196	339	148	81	104	56
516	372	355	706	322	562	300	225	56
25	250	26	19	248	19	111	139	56
28	259	27	11	270	10	95	102	56
21	257	21	7	267	7	141	143	56
99	404	63	505	507	255	545	452	56
359	365	252	895	352	650	564	508	56
329	358	235	604	345	448	691	624	56
1002	506	507	1023	321	817	444	351	56
22	250	23	9	248	10	111	82	56
20	262	20	57	273	53	165	114	56
131	415	81	701	380	472	362	267	56
140	348	103	568	321	454	490	398	56
62	266	59	17	278	16	92	106	56
191	303	162	239	361	169	561	519	56
33	252	34	12	249	12	100	115	56
240	298	206	139	283	126	336	315	56
404	424	244	1023	432	607	643	563	56
22	274	20	192	282	174	311	191	56
384	336	293	417	323	331	120	80	56
24	306	20	105	330	82	513	426	56
787	456	441	1023	267	982	610	521	56
32	295	28	96	265	92	289	187	56
65	278	60	230	286	206	429	333	57
469	340	353	234	335	179	128	85	57
276	330	214	439	441	255	647	588	57
41	311	34	463	315	376	321	237	57
569	491	297	1023	267	982	542	466	57
189	366	132	995	403	632	540	452	57
136	331	105	445	389	293	449	348	57
42	281	38	288	320	231	357	271	57
30	335	23	216	299	185	382	282	57
79	380	53	48	382	32	469	481	57
144	302	122	28	292	24	52	101	57
58	253	59	29	258	28	139	251	57
95	280	87	45	318	37	159	109	57
395	348	291	599	348	441	645	590	57
100	260	98	44	257	44	210	333	57
312	346	231	445	339	336	669	606	57
49	260	48	14	261	13	131	90	57
139	303	117	55	304	46	506	496	57
39	437	23	464	541	220	334	233	58
196	359	140	343	334	262	589	511	58
518	368	361	751	420	458	375	286	58
50	323	40	519	348	382	247	190	58
133	354	96	529	379	358	534	443	58
887	523	434	873	491	455	623	569	58
398	333	306	156	331	120	129	91	58
88	329	69	462	350	338	570	484	58
151	399	97	355	440	207	136	241	58
38	438	22	236	498	121	408	329	58
96	281	87	765	308	637	387	283	58
91	400	59	182	382	122	531	503	58
39	262	38	19	263	19	101	136	58
429	352	312	232	333	178	96	123	58
40	375	27	382	419	233	270	192	58
99	461	55	827	500	423	416	328	58
76	329	59	41	357	30	199	174	58
22	253	22	14	263	14	128	79	58
182	303	154	235	298	201	535	454	58
105	415	65	755	485	398	525	432	58
74	395	48	642	481	342	438	332	58
153	313	125	40	328	32	89	137	58
154	361	109	429	448	245	553	522	58
269	360	191	394	348	290	375	370	59
479	483	254	1023	267	982	632	572	59
76	361	54	697	387	461	476	385	59
73	311	60	115	298	99	268	202	59
67	313	55	405	330	314	346	273	59
230	329	179	285	322	226	521	442	59
370	366	258	609	397	393	546	501	59
131	364	92	151	356	108	518	529	59
576	389	379	796	505	403	520	434	59
627	391	411	389	361	276	95	45	59
468	331	363	184	319	147	71	134	59
97	320	77	444	331	343	397	288	59
738	471	401	1023	267	982	681	598	59
24	258	24	85	255	86	439	356	59
503	347	371	198	337	151	115	50	59
36	325	28	453	381	304	354	262	59
90	282	82	62	269	59	106	82	59
38	256	38	21	282	19	124	148	59
501	345	372	436	351	318	285	174	59
223	429	133	549	422	333	571	544	59
264	311	217	213	306	178	495	444	59
281	322	223	395	330	306	486	448	59
473	344	352	248	331	192	167	116	60
245	318	198	629	344	468	42	110	60
23	254	23	7	244	7	64	124	60
384	383	257	1023	267	982	722	663	60
22	274	20	191	277	177	361	280	60
68	295	59	302	314	247	534	440	60
583	407	367	1023	292	898	580	497	60
552	443	318	1023	297	882	644	557	60
30	254	30	38	273	35	153	215	60
475	368	330	760	392	496	360	269	60
342	406	216	1023	372	705	669	610	60
52	293	45	489	324	386	330	238	60
292	300	248	231	307	193	599	545	60
1023	537	488	1023	267	982	680	616	60
323	651	127	1023	267	982	610	522	60
73	297	63	493	318	397	328	211	60
426	373	292	642	373	441	511	468	60
1023	561	467	1023	267	982	710	634	60
943	546	442	1023	267	982	647	590	60
641	575	285	1023	267	982	720	651	60
317	332	244	367	330	285	667	583	60
1023	410	639	1023	267	982	779	717	60
1023	565	464	1023	267	982	796	731	60
45	317	36	97	289	86	412	344	60
218	344	162	327	389	215	533	519	60
490	957	131	1023	439	597	721	648	60
144	448	83	1023	452	580	563	479	60
36	261	35	34	277	31	102	94	60
76	273	71	29	291	25	85	66	61
986	589	428	1023	302	868	483	399	61
41	258	40	66	257	66	131	135	61
269	295	233	395	284	357	601	519	61
76	274	71	209	256	209	120	90	61
22	278	20	34	279	31	311	251	61
22	275	20	202	276	187	288	182	61
64	269	61	49	288	44	129	96	61
198	362	140	972	440	565	599	513	61
476	371	329	205	341	154	296	152	61
39	265	38	29	258	29	106	29	61
24	266	23	22	252	22	381	277	61
39	271	37	20	270	19	46	74	61
935	644	371	1023	315	831	467	389	61
429	364	302	219	338	165	428	318	62
104	287	93	76	280	70	401	360	62
47	369	32	403	498	207	326	197	62
22	277	20	182	290	161	228	148	62
441	334	338	180	314	147	110	64	62
108	268	103	41	254	42	105	135	62
312	453	176	1023	422	621	648	561	62
230	311	189	335	312	275	420	381	62
27	268	26	12	267	12	73	105	62
65	269	62	102	259	101	75	90	62
50	313	41	397	326	312	322	176	62
38	306	32	278	335	212	379	266	62
152	323	121	261	340	197	438	368	62
179	286	160	194	286	173	430	375	62
35	252	36	67	257	67	143	145	62
533	358	381	442	367	309	277	230	62
134	340	101	843	370	584	536	448	62
192	327	150	272	541	129	561	528	62
77	435	46	531	519	262	493	399	62
35	455	20	448	517	222	409	318	62
88	264	86	72	263	70	193	222	62
290	358	207	616	379	415	695	627	62
179	365	125	1017	365	714	460	369	62
49	276	45	21	288	19	119	126	62
21	246	22	11	258	10	131	114	62
500	349	366	204	337	155	106	148	62
217	358	155	569	477	305	589	546	62
575	367	401	295	338	224	94	181	62
37	269	36	7	248	7	90	97	62
52	261	51	34	258	34	119	233	63
187	457	105	1023	436	601	556	470	63
24	257	24	26	254	26	120	134	63
105	295	91	119	296	103	539	468	63
36	255	36	36	253	36	89	75	63
66	270	62	25	312	20	140	151	63
127	288	113	82	294	72	316	305	63
491	378	333	299	350	219	110	57	63
22	254	22	90	261	88	371	289	63
467	360	332	464	431	276	198	211	63
917	475	495	1023	267	982	713	640	63
1023	556	472	1023	267	982	651	590	63
22	272	20	152	327	118	469	376	63
237	328	185	200	326	157	567	515	63
165	342	123	978	401	625	530	453	63
107	266	103	35	272	33	108	86	63
95	273	89	44	299	38	125	159	63
362	365	254	289	337	220	547	504	64
67	294	58	60	314	49	526	450	64
26	310	21	267	320	213	392	294	64
92	257	91	35	255	36	60	97	64
486	356	350	424	340	319	140	113	64
47	364	33	448	479	240	347	258	64
27	307	22	227	346	168	366	289	64
41	308	34	324	351	237	349	274	64
479	341	360	239	314	195	114	143	64
110	259	109	42	258	41	87	121	64
315	436	185	1023	309	847	620	561	64
55	258	54	23	270	22	114	90	64
217	378	147	736	502	375	611	553	64
427	574	191	1023	267	982	667	619	64
24	252	25	21	254	22	140	142	64
133	344	99	246	332	190	535	513	64
339	305	285	428	296	370	456	440	64
469	345	348	184	333	142	97	81	64
26	273	25	62	270	58	465	368	64
54	336	41	419	435	247	431	333	64
24	260	24	13	249	13	76	134	64
939	531	453	1023	459	571	369	302	64
506	342	379	196	347	145	155	106	64
64	270	60	16	271	15	126	58	64
31	261	31	42	270	40	330	229	64
205	376	139	271	404	172	652	571	65
388	324	306	143	317	116	106	81	65
132	431	78	907	439	529	564	475	65
26	263	25	67	258	66	131	84	65
320	361	227	428	349	314	557	494	65
209	324	165	307	347	227	638	554	65
520	377	353	361	368	251	145	143	65
36	255	36	14	247	14	89	95	65
166	411	103	1023	267	982	394	299	65
47	262	46	324	275	301	223	160	65
138	277	128	116	283	105	351	310	65
47	270	44	271	279	248	212	153	65
267	306	223	384	299	329	563	504	65
22	254	22	146	265	141	262	176	65
473	467	259	778	566	352	586	531	65
26	272	25	85	267	82	140	87	66
244	310	202	211	306	176	651	576	66
489	492	254	1023	370	708	670	622	66
522	354	378	654	380	441	309	226	66
901	520	444	1023	267	982	578	489	66
93	337	71	373	361	264	502	406	66
556	364	391	280	342	209	189	139	66
412	496	212	440	434	259	634	584	66
39	255	39	22	260	22	74	114	66
268	299	229	211	290	186	606	538	66
488	349	358	224	338	170	54	168	66
269	317	217	290	313	238	522	474	66
83	265	80	148	277	137	264	185	66
109	422	66	1023	362	724	384	290	66
147	364	103	157	356	113	597	545	66
21	256	21	15	256	15	120	109	66
474	355	342	199	360	142	101	142	66
51	312	42	473	344	352	333	230	66
781	492	406	792	409	496	516	461	66
26	333	20	80	314	66	528	453	66
235	350	171	778	493	404	562	529	66
78	411	48	193	506	98	610	556	66
446	504	226	1023	462	567	661	599	66
21	251	21	217	257	217	91	111	66
319	448	182	442	460	246	481	426	67
560	458	313	904	391	593	376	246	67
252	321	201	219	369	152	483	453	67
126	300	108	43	298	37	101	114	67
600	375	410	579	435	341	249	168	67
516	398	332	459	399	295	238	203	67
505	371	348	537	386	356	315	237	67
31	270	29	42	282	38	431	321	67
40	348	30	424	355	306	289	186	67
366	552	170	1023	267	982	551	519	67
220	381	148	356	358	255	542	524	67
23	285	21	251	282	228	281	211	67
67	405	43	662	437	388	399	314	67
38	279	35	11	260	11	82	90	67
1023	562	466	1023	273	962	575	533	67
133	336	101	219	374	150	525	506	67
552	377	375	514	398	331	361	280	68
30	302	26	379	303	320	174	155	68
43	253	44	45	252	46	134	183	68
496	346	367	190	311	156	106	69	68
183	310	151	362	358	259	576	524	68
27	266	26	144	267	138	320	215	68
32	279	29	23	276	22	148	124	68
40	296	34	349	326	274	310	220	68
568	384	379	530	350	388	165	162	68
204	314	166	81	309	67	447	484	68
216	281	196	154	279	141	539	477	68
178	313	146	668	356	480	556	474	68
45	258	45	13	252	13	102	111	68
49	286	44	451	319	362	349	257	68
97	304	81	96	388	64	548	514	68
552	360	393	216	333	166	90	101	68
509	352	370	250	330	193	78	50	68
456	332	352	207	329	161	95	155	68
99	258	98	50	263	49	218	323	68
531	363	374	285	341	214	90	128	68
474	345	351	206	325	162	136	123	68
86	350	63	534	389	351	529	439	68
222	329	172	353	309	292	631	549	68
33	272	31	21	262	21	59	94	68
553	373	379	900	408	565	471	388	68
45	288	40	276	310	228	427	341	68
24	255	24	96	254	97	368	266	68
46	259	46	60	257	60	58	153	68
35	347	26	301	375	205	385	289	68
241	292	211	157	282	143	508	459	68
218	318	175	201	369	139	555	524	68
30	293	27	229	312	188	216	141	69
220	288	195	168	309	139	558	513	69
57	267	55	24	286	22	130	149	69
53	351	39	396	367	277	490	394	69
742	775	245	1023	267	982	692	627	69
466	354	336	280	342	209	82	136	69
132	367	92	205	353	149	569	530	69
634	398	408	597	445	344	238	191	69
209	355	151	356	349	262	427	401	69
124	357	89	1013	389	667	455	365	69
55	296	48	89	361	63	442	356	69
269	402	171	208	388	137	594	574	69
211	353	153	289	352	210	499	469	69
228	409	143	947	366	662	559	478	69
112	414	69	251	562	114	569	525	69
37	291	33	231	319	186	449	360	69
177	350	129	398	319	319	553	522	69
36	281	33	73	273	68	374	304	69
521	382	349	1023	267	982	680	617	69
124	481	66	1023	445	589	334	278	69
25	308	21	234	314	191	351	262	69
24	268	23	254	291	223	253	192	69
70	411	43	150	403	95	439	458	69
557	377	378	307	350	225	128	109	69
94	377	64	978	413	606	407	330	70
525	619	217	836	615	348	751	695	70
203	348	150	661	378	447	464	383	70
785	665	302	1023	267	982	567	537	70
621	400	398	299	393	195	125	68	70
32	268	31	34	319	27	101	149	70
687	500	352	1023	267	982	607	579	70
65	285	58	355	304	300	453	347	70
198	360	141	346	357	248	115	272	70
37	264	36	33	262	32	230	149	70
37	275	35	295	288	262	457	371	70
76	257	76	51	254	51	108	225	70
77	278	71	76	279	70	536	458	70
263	363	185	379	353	275	472	422	70
121	287	108	74	303	62	68	170	70
238	296	205	231	277	213	589	504	70
27	254	27	38	254	38	515	420	70
60	282	54	35	282	32	89	124	70
303	349	222	336	404	213	663	606	70
288	300	246	93	302	79	95	159	71
557	365	391	486	345	360	391	320	71
31	256	31	9	247	9	71	87	71
164	427	98	1023	428	612	497	407	71
611	452	346	742	392	485	290	212	71
21	262	20	217	299	186	225	187	71
381	313	312	389	303	328	640	564	71
21	260	21	13	259	13	38	94	71
265	328	207	324	317	262	554	479	71
457	352	333	967	462	536	485	402	71
111	283	101	170	295	147	527	437	71
86	268	82	168	279	154	189	154	71
20	252	20	12	257	12	80	111	71
175	381	118	1023	275	952	522	436	71
202	344	150	843	375	576	638	552	71
30	261	30	62	285	56	131	80	71
26	314	21	356	343	266	214	171	71
1023	443	592	1023	267	982	650	584	71
37	363	26	315	368	220	141	155	71
179	351	131	469	360	334	591	543	71
270	310	223	333	303	281	577	507	71
360	346	266	576	330	448	543	501	71
35	358	25	65	333	50	330	303	71
250	353	181	352	352	256	561	523	72
32	252	33	22	257	22	292	258	72
63	349	46	506	473	274	515	430	72
303	336	231	245	343	183	412	367	72
241	393	157	341	390	224	538	480	72
456	340	343	540	323	429	340	233	72
72	323	57	713	364	502	491	391	72
535	364	376	232	322	184	160	149	72
191	327	150	614	345	456	500	486	72
120	293	105	35	308	29	139	92	72
436	391	285	776	381	522	611	542	72
274	327	214	232	327	181	579	522	72
630	423	381	822	442	476	480	385	72
33	316	27	339	343	254	362	289	72
88	273	82	110	279	101	514	421	72
38	262	37	21	282	19	238	160	72
144	307	121	192	329	149	624	537	72
32	263	31	12	283	11	113	101	73
117	384	78	326	376	222	586	536	73
69	324	54	111	363	79	536	451	73
468	351	342	410	408	258	280	202	73
362	519	179	1023	346	758	552	516	73
87	277	80	60	361	43	87	62	73
41	277	38	22	270	21	141	111	73
161	307	134	118	343	88	584	540	73
31	263	30	59	268	56	516	426	73
297	312	244	342	305	288	533	455	73
107	311	88	111	283	101	557	523	73
54	261	53	31	256	31	132	84	73
104	349	76	809	353	586	504	413	73
169	476	91	543	377	369	547	531	73
904	531	436	1023	395	664	654	580	73
63	322	50	369	439	215	348	268	73
47	287	42	86	375	58	290	188	73
63	268	61	16	271	15	102	110	73
29	325	22	80	307	67	490	411	73
392	379	264	510	404	323	546	486	73
40	326	31	276	349	202	414	313	73
79	280	72	18	258	18	92	155	73
76	287	68	206	422	125	266	190	73
243	457	136	528	499	271	568	538	73
378	474	204	1023	297	883	594	577	73
187	309	154	148	279	136	46	69	73
953	551	443	1023	336	781	575	481	73
82	259	81	50	253	50	345	311	73
460	346	341	493	400	315	290	192	73
641	410	400	687	365	482	575	507	73
79	359	57	425	575	189	350	238	73
37	337	28	224	384	149	427	330	73
536	352	390	287	324	227	78	69	74
87	321	69	311	324	245	277	290	74
329	349	242	329	327	258	618	538	74
1023	428	612	1023	267	982	700	615	74
675	436	396	1023	382	687	729	658	74
456	440	265	1023	312	841	642	603	74
47	254	47	23	271	21	143	129	74
280	449	159	1023	267	982	629	541	74
45	387	30	432	371	298	424	350	74
330	336	252	363	310	299	528	459	74
27	277	25	98	274	92	462	362	74
26	272	24	105	283	94	397	313	74
40	291	35	28	297	24	95	58	74
24	269	23	142	286	127	420	326	74
436	347	321	197	340	149	90	142	74
117	321	93	233	335	178	545	514	74
33	302	28	11	427	7	86	116	74
28	348	20	357	411	223	284	208	74
266	357	191	260	405	164	616	549	74
193	329	150	165	315	134	544	519	74
540	375	369	266	359	190	76	57	74
57	343	42	606	379	409	393	312	74
54	262	53	14	270	14	212	99	74
19	248	20	12	231	13	214	223	74
263	331	204	259	319	208	611	535	75
499	348	366	212	331	164	135	86	75
62	276	57	107	411	66	119	137	75
145	387	96	1023	306	857	429	328	75
35	253	35	35	259	35	119	142	75
63	269	59	23	290	21	140	92	75
230	315	186	93	299	80	131	114	75
470	337	357	215	329	168	74	115	75
53	280	49	50	365	35	100	87	75
141	422	86	324	429	193	641	581	75
113	375	77	129	439	75	598	550	75
103	412	64	285	416	175	566	527	75
62	317	50	360	328	281	514	428	75
693	458	388	1023	267	982	584	498	75
150	354	108	290	522	142	642	582	75
1023	514	510	1023	267	982	710	662	75
272	354	197	548	530	265	583	543	75
367	351	268	840	342	629	708	624	75
106	308	88	129	302	109	552	522	75
451	352	328	208	344	155	214	118	75
327	315	266	517	312	424	522	471	75
37	300	32	354	344	263	391	309	75
224	299	191	247	299	212	402	411	75
41	334	32	492	355	355	357	253	75
63	382	42	474	378	321	536	451	75
27	319	22	258	387	171	278	175	76
93	301	79	81	354	59	537	516	76
130	354	94	298	363	210	171	257	76
403	466	221	580	615	241	703	639	76
61	299	52	60	321	48	130	116	76
86	402	55	140	438	82	541	511	76
246	295	213	169	291	148	528	479	76
491	349	360	214	345	159	120	25	76
239	413	148	269	416	166	571	550	76
374	369	260	817	355	589	661	605	76
543	359	387	383	340	289	105	142	76
39	302	33	283	400	181	451	351	76
37	254	37	23	256	23	325	273	76
1023	453	578	1023	267	982	727	655	76
46	402	29	519	440	302	407	329	76
1023	660	397	1023	267	982	671	590	76
38	261	37	26	273	24	125	113	76
70	307	59	549	334	420	458	371	77
1023	604	434	1023	267	982	626	564	77
46	332	35	322	347	237	471	376	77
21	259	21	8	252	9	87	131	77
30	264	29	17	263	17	62	111	77
46	251	47	28	250	29	141	159	77
90	396	58	134	499	69	544	514	77
145	440	84	1023	318	824	491	401	77
92	270	87	51	259	51	153	141	77
33	259	33	23	276	21	152	97	77
110	270	104	67	330	52	71	185	77
1023	530	494	1023	267	982	568	478	77
491	348	361	237	336	180	131	126	77
507	371	350	388	341	291	308	192	77
201	323	160	130	317	105	582	540	77
106	270	100	90	267	86	453	366	77
602	392	393	375	374	257	118	134	77
24	280	22	226	281	206	348	240	77
188	446	108	1023	406	646	479	377	77
57	283	51	361	293	315	460	382	77
19	253	20	13	257	13	76	82	77
41	323	32	347	347	256	375	271	77
120	364	85	237	541	112	148	106	77
98	267	94	42	268	40	80	22	77
137	377	93	919	464	507	511	422	78
505	373	346	971	417	596	446	350	78
513	360	365	432	315	351	375	313	78
113	339	85	708	349	519	508	426	78
34	270	32	22	264	21	90	116	78
211	354	153	1023	397	661	567	532	78
213	354	154	439	340	330	537	521	78
32	262	31	7	244	7	91	81	78
215	293	188	218	301	186	518	507	78
381	348	280	797	390	524	665	600	78
1000	579	442	1023	267	982	648	562	78
66	299	56	16	282	14	69	114	78
40	261	39	39	255	39	285	180	78
580	436	341	1023	267	982	687	647	78
41	288	37	29	296	25	99	90	78
37	322	29	339	399	218	310	239	78
78	341	58	431	343	322	609	519	79
36	258	35	15	280	14	86	86	79
53	331	41	598	345	443	380	289	79
623	424	376	1023	481	545	454	360	79
730	502	372	1023	267	982	682	611	79
224	300	191	433	295	376	527	456	79
53	295	46	414	327	324	311	205	79
60	332	47	367	371	253	521	436	79
439	380	295	226	353	164	158	134	79
36	287	32	290	307	242	358	245	79
573	404	363	425	381	286	158	90	79
443	367	309	295	343	220	100	128	79
56	311	46	632	323	500	389	323	79
507	417	311	1023	321	816	474	379	79
225	313	184	201	302	171	487	481	79
146	336	112	98	335	75	598	555	79
367	395	238	448	380	302	381	412	79
1023	493	531	1023	267	982	831	762	80
55	255	55	45	253	46	239	210	80
228	346	169	209	384	140	587	526	80
689	476	370	1023	267	982	551	463	80
31	253	32	20	274	18	102	155	80
41	342	31	60	342	45	446	386	80
38	311	31	371	341	279	245	171	80
183	436	107	1023	485	540	568	480	80
1023	450	583	1023	267	982	693	632	80
476	352	346	213	338	161	174	163	80
688	513	343	1023	267	982	629	570	80
26	274	24	21	270	20	81	71	80
28	268	27	16	275	15	87	86	80
880	589	382	1023	267	982	718	645	80
235	430	140	551	487	290	609	576	80
635	455	357	1023	308	852	612	565	80
668	394	435	457	379	309	207	166	80
21	255	21	7	249	7	115	105	80
588	367	410	293	364	206	158	120	80
506	377	344	444	369	308	291	200	80
26	276	24	56	367	39	143	192	80
125	284	113	251	279	231	373	273	80
966	654	378	1023	267	982	539	454	80
561	421	341	1023	290	904	562	473	80
709	392	463	608	421	370	194	161	81
43	291	38	314	338	238	321	233	81
50	319	40	240	288	213	513	424	81
406	435	239	1023	267	981	703	616	81
870	560	398	1023	267	982	665	610	81
528	358	378	380	323	301	155	147	81
25	271	23	251	288	223	319	256	81
493	351	359	229	328	179	109	118	81
1023	445	589	1023	267	982	829	765	81
293	354	212	203	318	163	115	115	81
41	311	34	343	333	264	534	441	81
34	271	32	267	305	224	248	178	81
75	304	64	506	386	335	510	414	81
21	262	20	12	276	11	113	85	81
350	392	228	310	400	199	627	597	81
150	312	123	90	305	76	616	568	81
20	251	20	11	286	10	129	125	81
370	359	264	454	345	336	607	550	81
268	345	198	243	338	184	121	115	81
147	336	112	278	386	185	552	518	81
62	295	54	496	371	342	386	283	81
53	265	52	17	267	17	119	101	81
68	291	60	48	313	40	97	69	81
525	374	359	448	393	292	119	101	81
331	350	243	667	323	529	575	497	81
45	298	39	224	311	184	466	385	82
80	456	45	993	512	497	480	377	82
67	273	63	44	275	41	91	129	82
404	363	285	233	317	188	63	175	82
138	327	108	164	321	131	587	546	82
30	295	26	79	295	68	430	349	82
336	336	256	357	341	268	463	406	82
59	365	41	352	410	219	365	272	82
417	344	310	169	336	129	273	199	82
158	364	111	165	313	135	585	538	82
861	742	297	1023	286	916	662	599	82
31	287	27	16	277	15	109	137	82
113	300	97	50	308	42	175	153	82
221	375	151	223	355	161	424	346	82
230	320	184	516	357	371	564	521	82
288	318	232	251	313	205	566	515	82
593	378	401	566	421	345	311	235	82
35	327	27	143	439	84	519	434	82
132	268	126	106	267	102	478	421	82
39	265	38	33	286	29	170	155	83
80	370	55	119	432	70	142	443	83
29	259	28	10	253	10	153	89	83
28	263	28	16	272	15	121	116	83
100	364	71	135	383	90	601	553	83
48	275	45	85	266	81	163	102	83
198	475	107	1023	402	653	555	463	83
195	361	138	1023	383	684	502	412	83
88	330	68	109	364	77	509	504	83
79	344	59	572	403	364	379	298	83
195	319	157	187	338	141	553	522	83
205	338	155	133	329	103	595	546	83
217	307	181	72	311	60	85	102	83
160	371	110	142	342	106	437	478	83
45	275	42	15	263	15	153	116	83
426	333	328	137	306	114	73	56	83
59	314	48	536	353	388	398	326	83
231	353	168	758	379	512	589	546	83
54	255	54	20	265	20	379	371	83
64	290	56	230	284	208	484	398	83
578	365	405	304	385	202	121	71	83
445	334	341	193	342	145	125	37	83
102	289	91	27	280	25	123	161	83
23	260	22	12	269	12	97	106	83
77	269	73	106	273	99	379	278	83
38	330	29	376	367	263	336	248	83
120	396	77	1023	368	712	405	290	83
566	418	347	990	466	543	504	405	84
259	378	175	310	354	224	551	526	84
320	317	258	207	285	186	94	50	84
183	336	139	525	314	428	564	524	84
238	402	151	219	420	134	468	454	84
481	546	226	1023	307	853	634	581	84
307	496	159	1023	368	712	682	595	84
115	323	91	106	410	66	584	544	84
273	325	215	311	309	258	142	312	84
131	438	77	1023	568	461	364	255	84
253	405	160	762	476	410	634	580	84
92	383	61	192	385	128	467	469	84
482	359	344	375	383	251	191	87	84
22	259	22	11	278	10	110	75	84
327	536	156	1023	289	906	665	579	84
86	272	81	39	281	36	118	113	84
104	397	67	947	504	481	406	343	84
59	275	54	79	274	74	477	393	84
20	262	20	21	390	14	64	97	84
23	254	23	41	257	41	452	361	85
589	401	376	907	610	380	499	398	85
147	309	122	246	319	198	561	527	85
507	443	293	1023	267	982	604	558	85
30	259	30	22	266	21	139	79	85
22	260	22	11	258	11	125	113	85
49	374	34	407	409	255	448	365	85
327	362	232	439	346	325	558	493	85
34	285	31	62	269	60	397	317	85
188	385	125	1023	357	734	521	440	85
283	318	228	230	291	202	92	84	85
58	272	54	46	272	44	94	135	85
239	313	196	331	296	287	515	435	85
35	266	34	184	268	175	314	253	85
71	295	62	65	439	38	303	195	85
585	382	392	1023	267	982	542	453	85
60	423	36	710	514	354	429	332	85
602	441	350	1023	307	854	585	497	85
551	417	338	1023	334	784	470	392	85
676	493	351	1023	278	943	545	458	85
71	282	65	26	296	23	141	37	85
47	252	48	20	254	20	86	96	86
126	414	78	1023	372	705	561	472	86
407	366	285	677	345	503	570	504	86
201	320	161	186	299	160	121	159	86
130	290	115	171	287	152	472	416	86
495	355	357	168	351	123	201	145	86
40	286	36	100	298	86	124	94	86
210	320	168	530	322	421	635	579	86
21	248	21	11	242	11	120	74	86
41	263	40	16	261	16	84	100	86
594	370	411	362	371	249	286	121	86
720	608	303	1023	267	982	540	448	86
276	318	222	551	327	431	518	500	86
932	491	485	1023	267	982	573	491	86
526	362	372	182	351	133	125	147	86
540	385	359	524	356	377	305	175	86
21	252	21	14	264	14	94	96	86
49	253	50	11	260	11	136	109	86
80	266	77	33	270	31	168	52	86
232	565	105	1023	415	632	530	434	86
73	322	58	382	376	261	493	411	86
43	258	43	10	242	10	146	101	86
182	387	120	280	349	206	655	591	86
111	375	76	390	342	292	546	461	86
39	301	33	356	316	289	341	233	87
64	262	63	50	259	49	333	277	87
22	257	22	50	257	50	286	222	87
190	308	158	285	331	220	558	522	87
277	349	203	346	345	256	568	512	87
63	264	61	18	272	17	149	91	87
535	372	368	276	362	195	99	154	87
393	340	296	551	365	387	604	557	87
25	282	23	40	268	38	394	334	87
662	441	384	462	467	253	383	342	87
153	422	93	337	514	168	656	592	87
49	267	47	176	285	158	454	356	87
546	475	295	526	389	346	320	262	87
103	274	96	135	279	124	572	480	87
499	540	237	549	609	231	761	686	87
126	384	84	305	375	208	604	554	87
453	342	339	241	375	165	250	176	87
234	360	167	361	326	283	529	480	87
329	301	280	97	287	87	76	11	87
869	544	409	1023	267	982	693	605	87
39	321	31	345	445	199	363	265	87
50	254	51	26	251	27	242	238	87
137	319	110	193	346	143	460	412	87
241	469	132	558	543	263	617	577	87
185	402	118	1023	409	642	453	357	87
34	293	30	109	287	97	340	217	88
125	369	86	805	377	547	475	382	88
117	376	80	295	405	186	571	528	88
141	334	108	216	336	165	588	542	88
143	436	84	763	381	512	556	518	88
269	335	206	680	360	483	660	593	88
338	320	270	361	319	290	584	510	88
256	387	169	409	380	276	597	556	88
249	372	172	1023	452	579	600	553	88
43	361	31	511	407	321	281	187	88
185	360	131	377	363	266	567	537	88
34	426	20	430	542	203	445	352	88
68	345	50	59	396	38	441	463	88
101	294	88	84	333	65	536	470	88
424	350	310	214	334	164	91	143	88
56	276	52	38	267	36	145	66	88
314	381	211	534	471	290	629	574	88
22	254	22	5	255	5	129	78	88
283	390	186	582	393	380	605	561	88
388	343	290	188	323	149	139	141	88
962	563	437	1023	267	982	547	449	88
36	276	34	65	273	61	480	387	88
31	368	22	436	416	269	332	238	88
149	409	94	1023	396	662	412	322	88
529	434	312	760	398	488	466	379	89
26	286	23	204	293	179	311	227	89
666	397	429	839	435	494	285	198	89
91	431	54	217	436	127	597	545	89
84	380	57	740	420	451	285	200	89
718	466	394	543	503	277	569	501	89
164	307	137	182	297	157	415	372	89
51	280	47	14	270	13	71	100	89
294	368	204	700	435	412	586	546	89
112	433	66	190	483	101	553	512	89
35	267	34	146	272	138	453	355	89
305	370	211	383	390	251	460	364	89
607	384	404	1023	299	876	505	412	89
172	324	136	97	318	78	557	529	89
37	332	29	313	336	238	507	420	89
74	304	62	442	343	330	345	237	90
33	254	33	13	271	12	136	109	90
27	262	26	56	262	55	547	457	90
167	298	143	158	282	144	549	484	90
492	354	356	182	342	137	90	110	90
33	279	31	25	288	22	76	124	90
29	267	28	17	270	16	149	114	90
214	312	175	215	298	184	613	531	90
257	396	166	373	392	244	608	563	90
68	449	39	250	453	141	495	483	90
57	281	52	385	309	319	201	175	90
420	354	303	833	362	589	597	570	90
45	332	35	426	352	310	349	246	90
49	254	50	40	259	40	270	208	90
61	444	35	46	523	23	105	129	90
199	409	125	359	589	156	649	588	90
37	259	36	14	260	13	78	109	90
47	259	47	21	258	21	62	111	90
687	488	361	1023	399	657	637	551	90
210	417	129	1023	309	848	479	373	90
267	326	210	1023	267	982	420	321	90
80	454	45	736	563	334	409	323	90
180	451	102	1023	474	553	590	540	90
609	393	397	361	352	263	139	123	90
31	256	31	12	248	12	65	85	90
38	312	31	325	327	254	300	213	90
24	277	22	230	280	211	317	226	90
106	435	62	208	513	104	580	537	90
1023	512	512	1023	267	982	684	595	91
378	335	289	452	338	342	724	644	91
31	249	32	25	246	26	236	253	91
593	362	419	625	322	497	253	194	91
41	344	31	420	372	289	509	418	91
129	371	89	1023	401	654	546	453	91
50	328	39	421	351	307	440	365	91
652	449	372	1023	287	912	529	436	91
142	279	131	53	287	47	153	65	91
106	327	83	408	349	299	322	254	91
24	262	23	29	258	28	115	115	91
69	331	53	26	300	22	100	84	91
22	261	21	125	265	120	149	126	91
43	255	43	27	250	28	90	50	91
59	276	55	313	290	276	433	344	91
433	689	161	1023	314	835	651	590	91
186	368	129	352	374	241	540	511	91
437	357	314	311	339	234	94	120	91
327	512	164	1023	278	943	535	454	91
710	436	417	1023	267	982	647	594	91
20	251	20	9	258	9	68	151	91
106	314	86	117	330	91	536	506	91
158	294	138	115	330	90	558	520	91
49	367	34	414	386	274	382	302	91
445	338	337	170	322	135	221	176	91
30	379	20	353	452	200	404	313	91
21	251	21	21	251	22	101	91	91
476	348	349	381	317	308	223	170	91
55	292	48	321	381	216	321	212	92
161	365	113	314	406	198	650	589	92
22	282	20	261	294	227	289	218	92
72	355	52	254	286	227	472	403	92
20	251	21	4	257	4	104	109	92
58	261	57	56	268	54	272	232	92
54	409	34	630	485	332	250	206	92
94	269	89	86	256	86	82	120	92
396	334	304	170	337	129	125	166	92
454	357	326	318	333	245	161	162	92
439	343	328	537	358	384	182	155	92
49	344	36	28	347	21	100	69	92
54	272	51	24	268	23	109	154	92
515	365	361	877	402	559	405	291	92
823	467	451	1023	267	982	711	660	92
53	267	51	37	258	37	120	96	92
653	411	407	611	411	380	338	237	92
47	251	48	31	249	32	188	159	92
22	254	22	12	283	11	108	74	92
435	331	337	195	313	159	143	97	92
47	270	44	21	271	20	101	76	92
39	363	27	413	383	276	338	263	92
44	260	44	20	255	20	76	92	92
54	400	34	592	425	357	477	380	92
631	413	392	1023	473	555	550	456	92
567	360	404	367	344	273	271	189	93
72	261	70	18	267	17	91	63	93
76	315	62	563	333	433	470	385	93
20	256	20	10	259	9	110	125	93
30	276	28	58	499	30	115	105	93
492	503	250	1023	267	982	683	599	93
73	285	65	110	263	107	121	136	93
519	362	367	193	343	144	89	23	93
45	289	40	268	301	228	533	440	93
147	321	118	707	332	545	693	604	93
24	265	24	90	270	85	395	304	93
42	303	36	379	325	299	369	275	93
304	374	208	421	383	281	587	515	93
332	449	189	1023	302	867	659	595	93
50	268	48	32	263	31	113	96	93
23	252	23	14	257	14	137	124	93
24	296	21	202	291	178	379	262	93
92	345	68	825	429	492	380	288	93
243	353	176	247	339	186	535	519	93
704	536	336	1023	460	569	429	339	93
44	263	43	26	305	21	110	57	93
127	270	120	32	268	31	75	57	93
22	284	20	94	288	84	372	272	93
24	257	24	11	250	11	25	78	93
22	250	23	9	234	10	270	246	94
144	365	101	201	390	132	625	573	94
636	522	312	631	537	301	661	587	94
99	344	73	98	334	75	567	527	94
716	422	434	1023	267	982	708	641	94
36	283	32	87	256	87	152	84	94
41	258	41	17	248	17	94	90	94
109	310	90	124	354	90	544	502	94
73	255	73	60	249	61	261	245	94
548	446	314	379	351	276	288	216	94
88	377	60	238	465	131	551	516	94
105	338	79	98	385	65	539	510	94
92	264	89	28	251	28	106	136	94
35	279	32	273	296	235	350	260	94
73	306	61	29	293	26	116	110	94
559	377	380	733	447	420	514	432	94
50	259	49	10	247	11	113	136	94
259	306	216	247	294	215	584	526	94
278	324	219	457	357	328	600	533	94
154	433	91	331	420	202	561	527	94
122	393	79	851	429	507	501	416	95
368	348	271	415	308	345	638	569	95
45	277	41	243	327	190	395	305	95
33	348	24	29	358	21	126	116	95
522	362	370	569	355	410	309	168	95
434	612	181	1023	267	982	723	652	95
72	504	37	823	711	296	426	346	95
291	310	240	469	304	396	415	426	95
20	250	20	10	254	10	85	114	95
508	364	357	269	353	196	147	76	95
29	295	25	295	312	242	218	130	95
31	255	31	6	271	5	111	105	95
521	355	376	341	390	224	92	114	95
88	325	69	574	369	399	409	321	95
272	348	200	522	355	377	489	437	95
161	430	96	1023	279	941	495	412	95
675	472	366	1023	448	586	581	491	95
31	262	30	15	264	15	123	28	95
1023	513	511	1023	267	982	550	467	95
406	364	286	1002	385	666	611	548	95
156	349	114	182	412	113	601	550	95
772	588	336	1023	267	982	712	648	95
181	334	138	265	371	183	631	574	96
183	401	117	312	407	196	483	478	96
476	344	355	181	335	138	118	135	96
859	497	442	1023	267	982	604	516	96
28	273	27	101	302	85	504	416	96
1023	543	483	1023	267	982	629	544	96
93	489	49	1009	578	447	459	363	96
697	521	343	1023	267	982	492	405	96
32	250	33	48	249	49	239	168	96
800	480	427	1023	267	982	684	597	96
36	280	33	54	295	47	237	185	96
1023	520	504	1023	267	982	718	632	96
47	268	45	22	279	21	118	90	96
35	283	32	24	287	22	91	70	96
44	362	31	554	400	354	343	256	96
496	435	292	276	377	188	193	116	96
19	251	20	162	255	163	149	134	96
219	445	126	719	420	438	577	533	96
524	354	380	259	356	186	334	252	96
335	441	194	1023	267	982	657	596	96
449	351	327	482	459	269	427	334	96
94	316	76	429	343	320	565	476	96
46	343	34	411	334	315	418	292	96
252	364	177	299	383	200	641	585	96
585	375	399	1023	435	603	462	377	96
55	382	37	420	437	246	377	293	96
62	260	61	16	263	16	81	96	96
95	284	86	19	279	17	153	84	96
133	320	106	915	363	645	474	382	97
71	375	48	166	364	117	509	452	97
508	413	315	646	376	440	673	615	97
98	269	93	60	271	57	280	320	97
356	374	244	425	349	312	540	493	97
473	368	329	809	446	464	509	422	97
578	379	390	358	359	255	231	142	97
1023	419	626	1023	267	982	786	711	97
28	264	27	23	249	24	113	120	97
79	373	54	592	411	369	540	450	97
559	360	397	322	360	229	148	110	97
147	300	125	29	296	25	109	96	97
33	275	31	16	312	13	92	96	97
76	269	73	25	277	23	101	104	97
45	297	39	346	299	296	302	215	97
301	307	251	369	292	324	552	506	97
165	307	138	244	304	205	544	526	97
35	257	35	23	274	22	97	120	97
37	355	27	510	399	328	312	212	97
122	300	104	292	312	240	456	369	97
70	282	63	32	279	29	74	114	97
487	353	354	256	345	190	288	209	97
22	260	21	9	249	9	100	84	97
473	351	345	298	342	223	201	143	97
100	383	67	212	510	106	615	565	97
46	269	44	19	264	18	71	118	97
244	320	195	236	311	195	610	551	98
32	298	27	262	308	218	280	223	98
342	347	252	492	324	389	466	398	98
155	285	139	119	286	106	441	378	98
49	252	50	10	271	9	91	224	98
736	498	378	1023	550	477	661	575	98
282	329	219	374	319	300	611	535	98
149	315	121	90	316	73	546	515	98
321	319	258	271	297	234	592	519	98
29	291	26	309	324	244	131	116	98
114	291	101	819	286	733	414	326	98
795	593	343	1023	341	768	652	594	98
451	332	348	383	315	311	225	173	98
338	447	194	933	372	642	639	604	98
489	369	339	400	388	264	206	130	98
445	351	325	215	340	162	69	205	98
678	470	369	1023	267	982	647	564	98
23	254	23	9	242	9	95	102	98
53	259	52	29	257	28	221	157	98
167	343	124	352	366	246	539	512	98
38	341	29	263	395	170	415	327	98
218	350	159	296	377	201	451	398	98
524	406	330	1023	377	696	490	408	99
121	340	91	622	367	434	458	344	99
[truncated: 18,001 more rows]
