# Supplementary material for: N-chlorination mediates protective and immunomodulatory effects of oxidized human plasma proteins
Source: eLife. 2019 Jul 12;8:e47395. doi: 10.7554/eLife.47395 (PMC6650281; doi:10.7554/eLife.47395)
Supplement: Figure 8—source data 1. [file elife-47395-fig8-data1.zip › Figure 8 Source Data 1/channel values/buffer 1.csv]

FSC-A	FSC-H	FSC-W	SSC-A	SSC-H	SSC-W	FITC-A	PE-A	Time
61	276	57	25	270	24	118	100	0
405	351	295	155	342	116	51	157	0
536	354	388	220	372	151	125	94	0
843	513	421	941	537	449	644	572	0
302	332	233	154	321	123	73	152	0
657	458	367	451	556	208	573	512	0
420	345	312	217	370	150	99	125	0
464	341	348	176	337	133	108	143	0
463	339	349	167	336	128	66	73	0
574	363	405	279	410	174	80	85	0
43	266	41	18	264	17	116	106	1
519	358	371	314	357	225	120	32	1
577	370	399	265	390	174	188	64	1
524	367	365	244	332	189	390	274	1
255	333	196	392	312	322	598	537	1
513	362	362	244	413	151	149	137	1
869	513	433	593	654	232	615	557	1
497	363	350	238	383	159	99	108	1
496	345	368	212	338	160	142	161	1
499	359	356	213	356	153	84	116	1
96	319	77	55	304	46	148	116	1
219	308	182	288	301	245	666	578	1
532	363	375	318	374	218	126	91	1
270	332	208	308	310	255	505	473	1
443	341	332	202	339	153	129	49	1
151	308	125	135	325	107	507	513	1
440	357	315	254	366	178	115	66	1
348	358	249	348	358	249	722	649	1
401	339	303	179	330	139	143	53	1
468	360	333	246	397	159	114	116	1
393	343	293	246	383	165	101	110	1
511	350	373	281	325	221	62	139	1
448	341	336	238	324	188	128	90	1
544	349	400	209	341	156	96	79	1
632	414	391	369	412	230	129	80	1
454	374	311	197	375	134	140	89	1
460	354	332	232	376	158	66	109	1
377	394	245	405	385	269	234	183	1
900	505	456	990	443	572	647	572	1
30	249	31	37	249	38	167	119	1
39	263	38	17	264	17	118	105	2
104	364	73	132	347	97	515	484	2
471	344	351	216	363	152	143	91	2
738	545	346	787	581	347	688	640	2
569	379	385	337	438	197	147	151	2
586	383	391	327	432	194	73	135	2
22	272	21	18	262	18	111	119	2
547	381	367	284	411	177	263	227	2
434	342	325	267	345	198	167	65	2
526	368	366	225	395	146	131	58	2
524	348	386	227	373	156	147	105	2
721	510	362	498	626	204	321	399	2
405	338	306	191	360	136	157	101	2
489	345	363	261	323	207	226	145	2
652	508	329	183	585	80	166	168	2
343	313	281	164	294	143	90	56	2
422	338	319	147	334	112	128	87	2
33	265	32	29	266	28	95	102	2
455	331	353	161	314	131	108	139	2
499	342	373	216	323	172	165	119	2
25	262	25	11	255	11	109	152	2
760	443	439	679	503	346	398	317	2
472	336	360	161	313	132	178	143	2
511	359	364	254	360	180	102	160	2
695	412	431	304	419	185	167	120	2
38	256	38	18	253	19	123	118	2
455	343	339	155	345	115	87	97	2
528	352	384	181	353	131	118	116	3
25	258	25	20	297	18	115	109	3
406	344	303	214	331	166	85	87	3
177	284	159	203	282	184	441	373	3
512	348	377	285	371	197	142	131	3
334	317	270	233	306	194	456	446	3
443	346	328	140	336	107	158	99	3
505	351	369	179	348	132	129	92	3
226	292	198	159	288	141	608	549	3
244	306	204	252	285	227	618	554	3
493	352	358	220	356	159	54	166	3
531	373	365	397	465	218	58	179	3
429	345	318	162	333	125	53	153	3
602	394	392	374	444	215	185	56	3
450	354	325	209	347	155	97	139	3
618	392	404	449	374	307	113	99	3
446	333	344	168	345	125	96	85	3
36	300	31	99	305	83	539	446	3
138	303	117	144	305	120	512	444	3
523	360	372	271	386	179	158	136	4
416	345	309	204	353	148	157	104	4
463	335	354	160	313	131	158	110	4
466	372	321	311	397	201	288	251	4
1005	610	422	878	448	501	774	697	4
428	328	334	185	314	151	120	108	4
462	360	328	214	375	146	102	125	4
518	454	293	680	486	359	755	671	4
425	356	306	218	378	148	100	68	4
467	340	352	220	360	156	82	126	4
404	354	292	173	356	124	130	129	4
353	317	285	156	303	132	167	146	4
477	345	354	192	334	147	119	116	4
566	388	373	407	375	278	70	155	4
413	349	304	165	357	119	89	52	4
163	286	146	81	278	75	75	70	4
58	268	56	26	268	25	68	108	4
445	348	327	234	335	179	31	142	4
492	349	361	254	338	192	486	394	5
528	363	372	197	393	129	135	140	5
489	360	348	275	386	183	135	106	5
491	348	360	247	371	171	178	80	5
460	358	329	227	369	158	167	147	5
240	300	205	288	305	242	491	468	5
549	374	376	303	380	204	159	205	5
929	678	351	545	637	219	183	189	5
195	302	165	301	286	270	593	503	5
493	343	369	186	340	140	142	106	5
475	353	344	261	321	208	350	223	5
492	346	364	247	375	168	153	165	5
541	364	381	274	395	177	224	199	5
475	343	354	267	331	206	190	163	5
431	340	324	191	329	149	119	108	5
514	355	371	325	358	233	140	148	5
485	346	358	217	369	151	233	108	5
570	410	356	435	416	268	149	154	5
581	385	387	279	390	183	131	137	5
24	255	25	25	264	24	129	129	5
631	379	426	300	387	198	118	74	5
258	289	228	294	281	268	534	513	5
107	294	93	55	317	45	43	71	6
514	363	362	291	386	193	270	200	6
479	345	355	196	327	153	105	76	6
386	326	303	150	307	125	97	99	6
213	405	135	107	362	75	498	403	6
516	347	381	221	348	162	165	70	6
690	400	441	358	442	207	166	158	6
527	352	383	230	338	174	80	125	6
279	315	227	314	310	259	633	562	6
474	343	354	202	355	146	94	190	6
551	359	393	291	373	200	123	123	6
403	349	296	152	353	110	85	105	6
47	259	46	9	249	9	102	106	6
48	264	47	23	261	22	121	94	6
342	322	272	108	300	92	137	108	6
355	332	274	138	333	106	115	126	6
583	380	393	207	362	146	218	59	6
533	357	382	295	403	187	129	75	6
30	253	30	67	251	69	346	289	6
488	344	363	215	304	181	100	173	6
457	358	327	168	384	112	153	121	6
20	255	20	16	282	14	212	130	6
359	333	276	147	313	120	108	86	6
23	261	23	10	278	9	91	45	6
22	257	22	22	269	21	125	74	6
403	349	295	194	363	137	118	154	6
390	332	301	164	315	133	139	110	6
307	403	195	304	367	212	593	558	6
472	360	336	269	382	180	575	486	7
502	362	355	312	360	221	192	38	7
116	332	89	54	333	41	108	115	7
520	365	364	223	351	163	119	149	7
558	372	383	337	462	187	204	145	7
501	340	377	200	368	139	108	47	7
473	336	360	176	314	143	71	148	7
580	371	400	399	392	260	225	137	7
425	357	305	160	366	112	161	186	7
250	347	185	310	357	222	689	621	7
21	248	21	22	248	23	483	389	7
430	356	310	144	335	110	108	113	7
554	365	389	270	380	182	128	101	7
500	353	362	267	376	182	92	101	7
500	344	372	244	363	172	166	136	7
530	357	380	269	400	172	123	193	7
545	376	371	306	384	204	136	84	7
76	302	65	33	292	29	131	91	7
420	345	311	264	357	189	113	109	7
248	338	187	318	336	242	660	599	7
534	347	394	250	388	165	99	136	7
450	335	344	202	319	162	168	185	7
672	379	454	405	423	245	159	114	7
59	274	55	28	280	26	86	84	7
497	346	367	258	365	181	106	148	7
544	371	376	350	396	226	109	115	7
499	338	378	181	353	131	78	111	7
141	290	125	82	282	74	551	519	8
325	350	238	514	322	410	573	522	8
499	344	372	296	349	217	52	92	8
415	364	292	204	390	134	96	91	8
598	337	454	418	343	312	137	125	8
531	348	390	199	380	134	126	91	8
28	267	27	16	359	11	303	210	8
420	349	308	218	332	168	110	142	8
448	364	315	175	367	122	116	78	8
446	339	337	126	368	88	140	56	8
360	340	271	131	345	97	136	91	8
451	337	342	174	336	133	147	128	8
415	527	202	738	507	373	766	707	8
449	348	331	195	356	140	214	86	8
432	359	308	150	343	112	100	114	8
481	390	316	247	528	120	302	282	8
831	425	501	416	488	218	126	56	8
371	351	271	269	321	214	140	146	8
561	354	406	250	362	177	102	120	8
263	375	180	470	378	318	693	627	8
129	296	112	90	391	59	615	566	8
624	399	401	504	436	296	139	89	8
461	348	339	198	363	139	121	161	8
588	405	372	1007	416	620	756	686	8
793	479	424	958	435	564	738	660	8
508	372	350	192	377	131	87	140	8
483	336	368	146	330	114	76	86	8
1018	596	437	1023	502	522	673	602	9
205	337	156	223	309	185	608	536	9
442	348	325	161	336	122	86	62	9
582	383	388	304	432	180	146	100	9
469	335	358	190	318	153	64	131	9
47	280	43	33	277	31	114	114	9
44	280	40	44	306	37	558	470	9
502	356	361	240	368	167	147	57	9
526	363	370	201	369	140	123	130	9
419	339	317	199	365	139	146	147	9
53	258	53	93	255	93	268	168	9
482	356	346	206	349	151	217	105	9
495	356	356	205	334	157	173	132	9
253	298	217	392	282	356	551	464	9
206	291	181	277	286	248	573	482	9
558	367	389	347	396	224	282	222	9
516	341	387	250	379	169	113	108	9
689	434	407	232	451	132	174	119	9
29	260	29	11	291	9	141	65	10
526	356	378	248	356	179	141	145	10
52	253	52	50	253	51	168	141	10
662	374	453	352	415	217	128	147	10
428	344	318	178	356	128	86	89	10
516	346	382	282	367	197	52	173	10
96	265	92	24	315	19	53	57	10
466	331	360	174	320	139	100	66	10
147	308	122	262	298	225	543	452	10
554	363	391	270	378	183	140	87	10
57	271	54	25	288	22	128	140	10
423	359	302	364	371	251	140	120	10
467	347	344	184	333	142	136	129	10
301	351	220	444	357	319	671	590	10
510	355	368	207	369	144	78	125	10
486	352	353	209	390	138	116	120	10
484	358	346	277	346	205	142	128	10
52	260	51	29	263	29	80	137	10
372	333	285	153	324	121	95	126	10
90	265	87	24	255	24	100	162	10
35	252	36	32	247	33	329	254	10
339	324	268	110	315	89	59	140	11
408	348	300	167	361	118	47	104	11
707	420	432	437	569	197	516	432	11
500	348	368	213	380	143	128	100	11
312	305	262	126	316	102	154	154	11
438	348	323	162	356	116	198	155	11
44	296	38	172	289	152	573	491	11
409	350	299	163	344	121	99	119	11
500	373	344	238	411	148	74	84	11
452	336	344	203	325	160	102	86	11
355	329	276	137	329	107	75	21	11
26	253	26	22	271	21	130	78	11
253	291	223	231	280	211	665	597	11
141	292	123	98	300	84	314	347	11
69	269	66	105	270	100	337	269	11
887	489	464	511	492	266	123	139	11
450	370	311	194	370	134	130	152	11
512	364	360	238	362	168	274	233	12
179	318	144	270	343	201	648	561	12
81	535	39	308	605	130	783	728	12
166	293	145	82	291	73	496	504	12
412	379	279	363	374	248	222	177	12
505	351	368	240	369	167	70	136	12
248	326	195	332	296	287	639	560	12
421	339	318	221	340	166	97	26	12
552	370	382	450	355	325	149	114	12
205	282	186	71	265	69	145	109	12
431	341	324	152	366	106	63	104	12
38	263	37	19	278	17	130	125	12
476	361	337	281	393	183	239	135	12
491	348	361	195	358	140	136	185	12
28	251	28	9	248	10	131	94	12
470	365	330	229	380	154	131	92	12
285	346	211	296	332	228	648	578	12
428	361	304	247	385	164	168	63	12
73	300	62	43	314	35	148	108	12
565	364	398	251	341	189	70	135	12
508	357	364	284	353	206	81	134	12
454	327	355	131	294	114	76	148	12
530	351	387	251	359	179	118	28	12
73	276	68	26	282	24	90	89	12
514	353	373	214	345	159	63	158	12
41	264	39	70	259	69	216	203	12
497	342	372	183	329	142	49	84	13
596	363	420	320	427	192	82	37	13
362	363	255	435	361	309	650	586	13
492	366	344	215	408	135	74	68	13
423	346	313	137	338	104	54	101	13
447	338	339	214	366	150	76	105	13
262	344	195	210	340	158	682	613	13
50	273	47	94	269	89	381	275	13
405	343	302	175	360	124	105	81	13
459	352	334	262	344	195	100	131	13
589	381	395	290	424	175	301	235	13
531	357	381	255	347	188	136	26	13
334	341	251	484	340	365	684	608	13
254	388	168	379	372	261	547	547	13
473	347	349	259	330	201	116	94	13
234	376	159	197	395	128	592	500	14
22	254	22	10	261	10	99	116	14
523	370	362	224	356	161	136	113	14
473	338	358	184	314	151	149	94	14
468	363	331	276	386	183	134	110	14
439	340	331	158	345	117	64	158	14
498	349	365	183	335	140	148	68	14
737	455	415	684	468	374	157	116	14
32	259	32	13	258	12	106	111	14
262	339	198	266	345	197	662	597	14
235	310	194	218	295	189	565	504	14
542	374	372	346	439	202	115	53	14
214	295	186	231	296	200	580	497	14
578	373	396	277	423	168	51	148	14
473	336	361	207	340	156	52	89	14
513	345	381	352	376	240	559	468	14
460	336	351	223	333	171	74	147	14
766	483	406	290	503	148	106	136	14
77	256	77	19	256	19	79	106	14
126	287	112	201	319	161	585	497	14
470	347	347	213	349	156	49	34	14
442	365	310	184	348	136	155	145	14
453	341	340	229	385	153	87	167	14
772	460	430	712	434	420	669	594	14
505	355	364	334	368	233	149	76	14
476	362	336	215	329	167	119	100	14
560	351	408	232	405	147	284	218	14
450	344	335	257	343	192	59	176	15
470	366	329	220	370	152	137	113	15
456	380	307	368	435	217	343	270	15
460	346	341	251	317	203	100	97	15
140	283	126	50	305	42	69	94	15
391	347	289	194	342	145	134	89	15
136	308	113	142	304	120	509	410	15
513	355	369	244	371	168	78	60	15
417	344	311	161	329	125	147	187	15
378	343	282	191	335	146	66	135	15
310	358	221	466	376	317	562	508	15
473	331	365	174	317	141	66	116	15
267	331	207	295	330	229	354	411	15
256	317	206	311	307	259	494	462	15
53	256	53	42	258	42	174	288	15
212	417	130	383	387	254	708	644	15
206	330	160	118	343	88	660	594	15
388	337	295	129	353	94	146	109	15
490	344	365	159	332	123	101	90	15
216	375	147	351	355	253	664	601	15
474	345	352	302	337	230	125	108	15
535	365	376	272	363	192	199	152	16
245	409	153	391	399	251	601	555	16
394	326	309	157	312	129	78	159	16
443	361	314	208	467	114	101	124	16
301	317	243	355	307	296	684	619	16
495	377	336	238	389	157	90	87	16
26	266	25	16	269	16	110	64	16
553	352	402	280	391	183	115	142	16
61	323	48	135	319	108	582	489	16
652	382	437	383	446	220	118	82	16
480	341	360	216	343	161	85	124	16
65	267	63	26	289	23	73	101	16
116	271	110	38	284	34	85	159	16
312	315	253	628	302	531	677	595	16
25	252	25	14	278	13	141	129	16
429	347	316	166	330	129	130	137	16
146	384	98	255	374	175	743	661	16
37	258	36	21	255	21	76	58	16
32	249	33	43	248	44	260	229	16
571	370	395	293	396	190	171	128	16
394	363	278	178	394	116	147	147	16
34	285	31	28	304	24	97	109	16
402	329	313	165	340	124	80	94	16
510	354	369	238	339	180	74	85	16
438	360	312	336	370	232	149	130	16
421	359	300	176	347	130	170	91	16
508	365	357	242	358	173	374	284	16
546	372	375	225	364	158	153	84	17
477	335	365	188	328	147	106	108	17
27	261	27	21	262	21	124	118	17
31	256	31	21	252	22	95	111	17
491	386	325	727	364	511	678	612	17
518	353	376	219	394	142	147	169	17
230	300	196	172	292	150	666	590	17
400	334	307	159	327	124	89	111	17
481	373	330	318	381	214	99	170	17
537	365	376	283	432	168	130	189	17
44	290	39	1023	267	982	161	168	17
70	269	66	28	264	27	120	158	17
458	352	333	164	336	125	130	134	17
488	346	361	197	342	148	89	39	17
511	367	357	228	413	141	169	114	17
98	272	92	34	287	30	123	114	17
508	409	318	302	417	185	169	137	17
448	344	333	177	380	119	137	79	17
460	349	338	219	407	137	179	128	17
430	329	334	160	333	123	186	75	17
176	350	129	82	347	61	134	96	17
245	313	200	193	293	169	634	575	17
530	368	368	311	395	201	111	108	17
438	393	285	163	431	97	140	101	17
413	342	309	165	323	131	146	66	17
497	358	355	352	370	244	95	78	18
506	344	377	220	326	173	97	82	18
473	373	325	250	383	167	58	44	18
62	259	62	14	266	13	86	80	18
276	339	209	298	322	237	445	416	18
464	343	347	199	327	156	180	121	18
66	281	60	27	276	25	102	80	18
523	355	378	135	344	100	159	139	18
24	255	24	28	280	26	78	100	18
498	378	337	307	361	218	64	44	18
213	321	170	420	316	340	620	534	18
445	346	329	188	330	146	125	134	18
405	346	299	198	336	151	135	85	18
19	246	20	26	244	28	192	174	18
696	443	402	732	521	360	590	543	18
461	336	351	191	369	132	132	99	18
613	479	328	292	421	178	124	190	18
82	274	76	36	293	32	126	115	18
460	337	349	236	335	180	121	128	18
255	318	205	401	324	317	667	582	18
486	427	291	138	411	86	161	126	18
26	250	27	11	250	11	143	222	18
493	354	356	236	372	163	86	89	18
81	282	74	46	276	42	100	114	18
297	355	215	457	351	333	615	548	18
243	347	179	388	335	297	656	601	18
495	347	365	245	362	173	120	64	18
67	276	63	35	294	31	113	139	18
493	347	364	182	353	132	75	142	18
615	367	429	297	390	195	114	86	18
152	272	142	38	281	35	106	146	18
407	351	297	167	352	121	171	116	18
659	390	432	468	379	316	160	124	18
376	346	278	175	355	126	140	104	18
219	278	202	78	276	72	106	123	18
738	477	396	1023	381	688	737	669	18
239	283	216	167	286	150	632	559	19
475	341	356	197	324	156	111	173	19
471	337	358	175	365	123	170	203	19
47	261	46	24	270	23	69	86	19
521	349	382	189	347	139	167	116	19
498	358	356	252	399	162	82	89	19
469	324	370	156	317	126	132	157	19
64	270	60	22	273	21	89	54	19
396	341	297	189	346	139	158	121	19
454	331	351	267	340	201	125	110	19
416	341	312	173	314	141	81	135	19
47	281	43	29	283	26	46	95	19
233	349	171	319	344	238	647	592	19
482	352	350	180	349	132	169	102	19
352	386	234	724	402	461	617	560	19
96	290	85	37	306	31	96	116	19
561	359	400	152	321	121	44	130	19
533	374	365	291	419	177	116	134	19
463	333	355	200	336	152	96	141	19
478	355	345	190	366	133	140	87	19
375	347	277	575	339	435	592	538	19
529	357	380	245	360	174	140	157	19
434	365	305	248	359	177	78	100	19
38	260	37	41	260	40	480	382	19
501	350	366	250	364	176	95	57	19
393	336	299	165	319	132	114	92	20
499	351	364	210	327	164	131	152	20
420	350	308	203	339	154	111	51	20
355	373	244	469	336	357	679	611	20
333	333	255	329	308	273	627	567	20
458	363	323	293	351	213	128	119	20
483	344	359	185	325	145	149	128	20
458	348	337	220	356	158	94	64	20
427	346	317	147	377	100	87	97	20
380	337	289	161	322	128	167	151	20
528	352	384	268	333	206	115	140	20
444	331	344	204	351	148	177	71	20
479	357	343	229	352	167	126	90	20
560	373	385	332	389	219	369	274	20
303	411	189	423	445	243	485	524	20
304	343	226	321	317	260	571	516	20
499	337	379	157	335	120	108	105	20
19	246	20	18	254	18	200	220	20
258	314	210	310	331	240	638	563	20
519	357	372	245	370	169	101	46	20
463	353	336	251	369	174	74	37	20
404	349	296	186	343	139	147	108	20
475	381	319	317	377	215	129	92	20
481	350	352	178	333	137	113	136	20
620	382	416	285	373	195	129	183	20
42	333	32	197	322	157	559	471	20
206	417	126	233	429	139	648	588	20
44	259	44	30	276	28	120	113	20
712	452	403	479	641	191	552	480	20
452	365	316	255	373	175	134	76	21
458	383	306	365	351	266	528	438	21
495	351	360	214	338	162	85	91	21
530	348	390	242	371	167	135	149	21
425	346	314	174	336	132	126	165	21
391	338	296	208	350	152	135	166	21
302	312	248	266	323	210	678	608	21
470	331	363	170	342	128	78	80	21
463	335	353	177	338	134	135	149	21
233	327	182	255	358	183	354	369	21
411	353	299	166	342	124	115	118	21
442	352	321	229	379	155	162	22	21
147	274	137	78	279	72	332	407	21
165	333	127	65	318	52	119	91	21
548	354	396	241	384	161	484	390	21
556	372	383	306	375	209	109	97	21
187	271	176	199	281	182	546	501	21
188	352	137	299	384	200	682	618	21
436	325	343	169	316	137	132	118	21
433	339	327	151	322	120	102	157	21
73	316	59	37	340	28	90	125	21
124	313	101	85	305	71	207	142	21
476	370	329	252	439	147	82	132	22
34	267	32	44	269	42	266	263	22
486	347	359	204	346	151	159	125	22
67	258	66	30	281	28	86	65	22
602	393	392	427	402	272	128	104	22
415	335	317	194	348	143	121	128	22
571	352	415	208	371	144	92	147	22
487	371	336	272	353	198	136	100	22
468	363	330	204	355	147	96	114	22
429	340	323	262	386	173	151	94	22
72	281	65	20	320	16	124	111	22
478	381	321	458	378	310	132	96	22
648	397	417	412	446	237	161	95	22
336	350	246	360	305	302	623	567	22
172	323	137	232	311	191	644	558	22
64	268	61	31	290	27	126	149	22
487	342	364	230	348	170	174	106	22
453	335	346	231	337	175	169	141	22
502	365	352	205	388	136	140	149	22
441	359	315	176	364	124	132	187	22
496	361	352	254	381	171	212	152	22
68	277	63	39	278	36	108	108	22
425	347	313	214	370	148	54	57	22
389	343	290	176	348	130	146	142	22
423	341	317	202	343	151	132	118	23
99	325	78	77	321	62	563	535	23
478	392	312	239	400	153	328	201	23
431	365	303	315	389	207	75	147	23
21	256	21	17	283	15	108	92	23
398	338	301	186	333	143	165	118	23
437	356	314	644	340	485	699	627	23
467	347	345	189	345	140	79	119	23
497	351	363	206	346	152	116	125	23
506	349	371	225	359	160	126	82	23
433	336	330	169	343	126	102	111	23
305	306	255	496	287	442	458	457	23
479	334	367	158	321	126	106	146	23
24	256	24	13	261	12	90	118	23
30	255	31	22	279	20	119	109	23
446	343	333	199	339	151	114	91	23
579	384	386	406	343	303	285	188	23
237	332	183	341	337	259	620	553	23
540	347	399	391	394	254	95	109	23
397	348	292	165	377	112	206	94	24
554	355	400	390	373	268	146	68	24
25	274	24	50	280	45	504	408	24
471	342	353	199	377	135	141	110	24
1023	459	571	581	582	255	222	247	24
274	349	201	253	367	177	578	497	24
502	384	335	255	361	181	92	114	24
94	267	90	91	269	86	251	235	24
552	375	376	372	406	235	111	69	24
474	359	339	274	426	164	76	158	24
37	265	36	17	257	17	82	124	24
506	363	357	1023	285	921	741	655	24
291	325	229	312	299	267	545	511	24
458	340	345	191	327	150	147	80	24
82	280	75	24	281	22	118	22	24
470	337	357	194	335	149	84	121	24
553	392	361	399	418	245	160	148	24
269	300	229	209	307	174	430	358	24
360	340	272	162	348	120	174	65	24
590	409	369	1023	290	903	793	711	24
453	354	328	199	339	150	81	135	24
447	363	316	216	385	143	163	90	24
508	358	363	244	404	154	106	168	24
536	534	257	184	497	95	123	116	24
396	342	296	178	333	137	91	174	24
515	370	357	299	385	199	160	65	24
432	331	334	145	322	115	56	131	25
643	401	411	367	444	212	136	176	25
376	334	288	160	341	120	102	108	25
463	361	328	200	354	145	96	196	25
280	346	207	510	398	328	619	544	25
193	276	179	155	275	145	523	466	25
494	350	362	236	366	165	149	162	25
353	332	273	130	315	106	95	109	25
483	371	333	288	392	188	73	129	25
481	337	366	159	345	118	143	129	25
445	337	338	224	331	173	51	140	25
558	355	402	346	394	225	192	114	25
476	342	356	162	346	120	105	94	25
196	312	161	204	312	167	614	539	25
474	353	344	201	374	138	134	129	25
552	359	393	236	352	172	102	130	25
507	350	371	212	373	146	110	160	25
523	371	361	266	384	178	205	154	25
445	339	336	185	364	130	95	109	25
547	374	374	343	431	204	129	194	25
551	366	386	237	358	170	304	203	25
453	358	323	190	356	136	87	74	25
45	265	43	21	271	20	119	37	25
31	253	32	17	282	16	123	111	25
544	354	393	266	378	180	129	116	26
826	430	492	934	432	553	390	311	26
457	361	325	251	321	200	480	378	26
612	376	416	446	376	303	104	79	26
250	368	174	430	405	271	247	240	26
29	273	27	95	275	89	528	439	26
178	336	136	75	363	53	101	131	26
37	258	37	17	272	16	75	129	26
125	299	107	52	323	41	566	541	26
366	350	268	165	346	122	109	185	26
459	360	327	246	403	156	361	268	26
470	338	355	202	352	147	101	132	26
35	269	33	51	291	45	78	66	26
467	335	356	194	331	150	121	84	26
36	257	36	15	257	15	71	141	26
22	245	23	17	273	16	123	125	26
142	339	107	257	347	190	634	585	26
514	354	371	250	376	171	163	124	26
470	338	356	175	339	132	105	191	26
60	252	61	73	253	73	293	248	26
378	344	281	202	362	143	130	97	27
547	358	392	253	371	174	325	247	27
19	251	20	9	250	9	104	66	27
457	369	317	309	373	212	136	160	27
403	349	296	214	334	164	29	100	27
465	337	354	188	355	135	109	92	27
116	298	100	100	291	88	515	493	27
495	441	287	564	425	340	657	605	27
1023	596	440	723	680	272	248	162	27
379	320	303	190	325	150	115	126	27
299	330	232	187	334	144	82	120	27
114	335	87	164	324	130	535	511	27
431	381	290	641	387	425	717	655	27
570	370	394	264	376	180	95	134	27
223	330	173	220	333	169	496	477	27
153	363	108	171	314	139	197	258	27
485	344	360	189	318	152	130	64	27
177	422	108	453	413	281	572	542	27
63	283	58	48	303	41	142	85	27
21	247	22	6	261	6	94	118	27
487	356	351	259	362	183	198	75	27
928	695	342	433	685	162	116	92	27
510	358	365	215	335	164	102	131	27
499	354	361	208	366	146	102	130	27
435	334	333	207	343	155	129	139	27
532	377	361	284	401	181	84	62	27
392	340	295	180	367	125	109	118	27
36	259	35	15	266	14	151	95	28
458	327	359	209	356	151	91	143	28
576	389	379	406	419	248	192	153	28
387	348	285	263	403	167	92	121	28
181	296	157	216	296	187	569	513	28
580	369	403	378	397	243	141	102	28
439	346	324	187	372	129	114	109	28
690	390	453	319	426	192	142	192	28
30	250	30	30	258	30	328	241	28
583	364	410	307	370	213	114	109	28
228	309	189	322	328	252	663	599	28
420	332	324	224	351	163	158	26	28
54	256	54	57	268	55	504	433	28
601	374	411	314	390	206	44	118	28
525	368	365	252	390	166	147	132	28
449	334	344	260	341	195	116	140	28
509	361	361	176	345	131	129	136	28
487	441	283	884	440	515	265	284	28
472	366	330	216	400	138	66	79	28
41	288	36	44	276	41	80	111	28
506	381	341	304	428	181	78	158	28
435	343	325	181	335	138	101	76	28
535	376	364	390	369	270	95	115	28
466	338	353	179	342	134	76	129	28
57	271	54	35	270	34	56	95	28
427	344	318	233	342	174	186	52	28
469	360	334	222	368	154	102	162	29
187	288	167	239	278	219	554	467	29
69	343	52	86	340	65	517	494	29
24	251	25	14	275	13	115	69	29
403	326	316	173	333	133	92	152	29
28	257	28	16	262	15	105	149	29
437	357	313	233	372	160	173	152	29
429	337	326	192	320	153	65	131	29
283	356	204	317	347	234	597	532	29
482	345	358	215	327	168	45	143	29
186	306	155	170	301	145	574	505	29
848	652	333	268	603	114	142	134	29
482	343	360	271	356	195	153	60	29
54	266	52	17	285	15	128	116	29
502	354	363	227	351	165	108	168	29
92	385	61	205	390	135	582	531	29
419	335	320	201	319	161	148	92	29
469	339	355	223	327	175	114	65	29
502	340	378	181	370	125	188	141	29
330	366	231	426	352	310	649	567	29
235	351	171	350	351	256	158	119	29
419	337	319	187	342	140	94	52	29
550	393	359	310	413	192	125	94	29
29	269	27	83	266	80	289	233	30
943	674	358	373	644	148	142	96	30
33	254	34	24	268	22	81	129	30
464	357	333	702	319	564	590	540	30
474	333	364	148	324	117	125	173	30
585	371	403	307	403	195	340	295	30
193	434	114	463	436	272	301	272	30
356	361	253	591	326	465	718	635	30
458	350	335	202	363	143	86	143	30
610	370	422	291	375	199	146	66	30
491	358	351	277	380	187	28	99	30
415	341	312	166	335	126	100	102	30
547	355	394	274	377	186	179	119	30
419	357	301	219	351	160	142	104	30
467	346	345	171	349	125	120	136	30
492	349	361	225	340	169	63	153	30
512	354	370	234	344	174	97	100	30
477	375	326	267	366	187	99	130	31
430	365	301	187	360	133	106	100	31
428	345	317	204	365	143	149	82	31
542	373	372	326	356	234	241	171	31
408	348	300	180	360	128	146	121	31
88	268	84	102	260	101	311	296	31
403	331	312	218	347	161	85	65	31
473	346	350	299	352	217	116	80	31
463	348	341	150	345	112	43	89	31
507	344	377	219	374	150	208	123	31
318	318	256	388	300	331	641	569	31
234	301	199	296	301	252	563	503	31
497	347	367	218	366	152	181	57	31
601	383	401	257	420	157	109	101	31
429	370	296	252	337	191	257	207	31
41	276	38	30	272	28	95	116	31
403	349	296	161	368	112	111	70	31
444	349	326	205	373	141	105	130	31
451	350	329	188	329	146	162	101	31
443	353	321	231	396	149	130	78	31
437	346	324	226	351	165	137	128	32
404	339	305	188	367	131	106	124	32
466	354	337	251	359	179	151	87	32
564	402	359	498	401	319	281	206	32
64	258	63	49	287	44	75	101	32
534	363	377	296	400	189	82	118	32
321	407	202	484	402	308	183	194	32
359	325	283	195	334	149	105	137	32
455	337	346	194	335	148	108	128	32
402	347	296	233	339	176	139	124	32
174	283	158	153	276	142	598	520	32
79	280	72	18	290	16	91	116	32
165	377	112	50	436	30	91	75	32
366	340	275	157	323	124	137	97	32
410	340	309	239	336	182	76	119	32
458	355	330	208	356	150	52	44	32
447	365	313	249	366	174	80	101	32
488	344	364	212	344	158	143	119	32
484	340	364	151	333	116	66	70	32
525	373	361	272	418	167	136	121	32
502	349	369	220	347	162	91	102	32
452	332	349	174	362	123	100	160	32
188	343	141	255	349	187	659	601	33
455	338	345	231	318	186	105	106	33
494	345	367	222	342	166	140	176	33
498	350	364	240	352	175	71	136	33
27	250	28	22	251	22	66	89	33
19	248	20	14	252	14	111	47	33
543	362	384	284	401	181	66	99	33
350	325	275	80	306	67	99	139	33
421	334	323	212	350	155	192	145	33
442	340	332	689	325	543	632	550	33
281	341	211	265	317	214	650	582	33
229	383	153	501	386	332	658	602	33
398	344	296	518	358	370	637	582	33
509	348	375	277	344	206	157	123	33
572	383	382	288	440	168	114	86	33
573	363	404	254	344	189	89	38	33
437	327	342	195	327	152	73	121	33
601	386	398	288	374	197	92	91	33
481	339	363	306	420	186	97	124	33
412	339	311	149	354	108	104	78	33
571	377	387	296	374	203	74	96	33
193	356	138	284	363	200	675	615	33
51	274	47	78	285	70	396	330	33
392	332	303	127	317	103	123	109	33
307	301	261	344	293	301	592	522	33
482	350	353	246	354	178	128	174	34
800	462	443	711	497	366	121	71	34
500	369	347	243	351	177	137	68	34
521	351	380	188	364	133	106	84	34
497	341	373	278	358	199	151	149	34
43	261	43	28	259	28	94	100	34
537	358	383	252	363	178	85	111	34
437	333	336	218	332	168	121	97	34
367	344	273	192	307	160	166	125	34
474	360	337	185	352	134	174	125	34
468	336	357	208	345	155	81	109	34
492	350	360	254	361	180	147	46	34
140	330	109	160	385	106	641	586	34
285	439	166	558	463	309	298	293	34
46	257	46	15	259	15	97	64	34
484	353	351	218	322	174	119	111	34
241	311	198	219	299	188	439	457	34
466	335	357	151	341	114	120	62	34
565	367	395	276	372	190	70	105	34
189	309	157	200	293	175	668	583	34
380	333	292	134	337	102	130	102	34
505	354	366	215	357	154	69	125	34
588	375	402	357	394	232	282	137	35
48	274	45	31	266	30	63	111	35
440	327	344	154	309	128	100	120	35
37	254	37	37	257	37	387	311	35
409	328	319	160	296	138	101	143	35
432	344	321	178	361	126	165	137	35
407	348	299	182	359	130	60	116	35
63	275	59	16	264	16	136	134	35
557	376	379	348	406	220	145	96	35
38	272	35	91	287	81	377	296	35
495	355	357	186	380	125	189	139	35
53	260	53	16	260	16	327	235	35
611	428	366	325	421	198	73	148	35
312	340	235	335	319	269	419	401	35
113	270	107	42	292	36	130	148	35
131	305	110	160	296	139	583	491	35
469	338	355	218	332	168	160	90	35
21	256	21	10	266	9	108	79	35
349	339	264	140	334	108	118	102	35
266	300	227	288	308	240	116	135	35
489	358	350	247	404	156	105	151	35
270	312	222	234	306	196	640	575	35
442	343	330	232	359	165	152	128	35
565	360	401	228	336	174	136	102	35
530	381	356	275	367	192	41	157	36
34	266	33	9	260	9	140	102	36
43	267	41	16	290	14	85	62	36
249	309	207	277	307	231	630	579	36
491	364	345	197	375	134	90	162	36
508	344	378	199	335	152	87	165	36
501	335	383	159	338	121	114	114	36
497	350	363	275	363	194	64	151	36
395	340	297	162	341	122	94	49	36
454	338	344	199	361	141	94	154	36
514	381	345	350	400	224	114	92	36
471	341	353	175	325	138	159	167	36
824	523	403	1023	378	694	642	564	36
76	272	72	42	339	32	110	91	36
477	341	358	225	348	166	147	99	36
499	368	347	440	383	294	121	95	36
78	255	78	84	264	81	406	338	36
85	267	81	27	273	25	119	131	37
443	331	342	185	334	142	95	99	37
474	338	358	193	372	133	91	145	37
391	340	294	134	322	107	96	106	37
294	313	241	242	336	184	567	516	37
278	309	230	394	307	328	636	564	37
48	248	50	37	244	39	125	220	37
494	345	367	257	340	194	111	135	37
383	345	285	155	354	112	104	111	37
458	342	343	192	330	149	267	215	37
162	342	121	139	357	100	590	547	37
469	363	331	300	379	203	114	113	37
414	337	314	145	355	105	275	214	37
465	360	330	249	353	181	106	114	37
434	374	297	172	371	118	136	113	37
501	374	343	353	398	227	174	119	37
286	309	238	340	306	284	623	542	37
410	342	307	235	340	177	114	76	37
29	246	31	23	246	24	303	197	37
324	312	266	111	319	89	114	146	37
490	374	335	237	348	174	166	111	37
26	266	25	20	272	19	99	85	37
341	384	227	394	359	281	176	168	37
458	385	305	230	375	157	141	120	37
446	381	300	239	368	166	136	89	37
154	332	119	275	335	210	680	605	37
494	356	355	257	371	177	123	128	37
491	345	364	280	348	206	134	51	38
483	332	373	145	317	117	85	131	38
522	343	389	181	337	137	102	111	38
47	265	45	66	266	63	461	375	38
162	320	130	177	328	138	683	604	38
455	342	341	185	344	138	69	87	38
495	368	345	233	331	181	78	175	38
590	368	410	264	363	186	358	255	38
396	346	293	207	346	153	119	116	38
24	249	24	35	248	37	423	350	38
499	352	363	206	353	149	134	45	38
212	351	155	195	351	142	569	501	38
367	322	291	311	316	252	732	650	38
321	339	242	76	342	57	111	145	38
71	273	66	98	275	92	424	354	38
444	366	311	261	357	187	147	106	38
19	251	20	13	255	13	84	101	38
131	262	129	43	252	44	444	447	38
372	373	256	512	365	359	732	642	38
217	329	169	284	335	217	656	596	38
81	254	81	52	250	53	375	333	38
23	251	23	15	260	14	92	95	38
27	254	28	20	256	20	193	173	38
424	343	317	160	317	130	134	60	38
190	315	154	204	295	177	485	440	39
483	341	363	196	329	153	166	79	39
659	401	420	271	393	177	85	105	39
467	363	329	253	362	179	100	94	39
78	267	75	23	264	22	116	71	39
405	336	308	156	341	117	101	109	39
506	343	377	227	362	161	125	168	39
527	350	386	196	350	143	42	149	39
338	391	222	375	344	279	633	564	39
67	262	65	24	281	22	90	104	39
445	350	326	208	361	148	119	136	39
101	272	95	105	266	101	392	344	39
506	348	372	266	372	183	110	152	39
603	382	404	369	418	226	198	149	39
565	353	410	230	365	161	114	105	39
281	312	230	363	309	301	332	447	39
418	339	315	161	326	127	116	134	39
464	341	348	244	356	175	114	108	39
425	387	282	323	403	205	125	56	39
447	361	317	378	376	258	194	79	39
117	288	104	132	286	118	312	329	39
26	253	26	19	251	19	136	204	39
508	360	362	238	346	176	80	131	39
462	350	338	203	356	146	120	53	39
473	364	333	179	400	114	85	136	39
404	330	314	236	353	171	126	115	39
506	364	356	272	429	162	94	137	39
79	268	76	33	276	31	162	104	39
427	338	323	161	333	124	109	75	39
377	336	288	119	324	94	131	70	40
275	305	231	443	303	374	442	429	40
505	364	356	324	396	209	97	116	40
496	342	371	194	346	144	113	125	40
510	355	368	218	364	153	126	63	40
100	274	93	142	283	128	589	501	40
699	417	429	501	436	294	87	128	40
93	273	87	85	274	79	470	403	40
433	343	323	181	342	135	84	116	40
513	348	378	264	373	181	102	174	40
571	402	364	346	444	200	244	154	40
481	352	350	252	371	174	299	159	40
395	351	288	187	368	130	116	59	40
295	367	206	274	360	194	583	527	40
640	459	357	518	458	290	598	536	40
64	262	63	19	267	18	90	91	40
869	617	361	432	566	195	251	189	40
467	364	328	263	379	178	169	113	40
556	369	386	355	413	220	80	153	40
454	341	340	269	351	197	121	56	40
419	349	307	218	354	158	73	145	40
269	381	181	319	388	211	714	656	40
413	354	299	242	346	179	80	104	41
186	324	147	174	316	141	440	366	41
465	357	333	233	359	167	175	99	41
492	348	362	241	371	166	165	134	41
499	365	350	260	372	179	106	85	41
524	355	378	297	355	214	136	85	41
717	448	410	604	461	335	130	140	41
545	367	380	272	386	181	135	110	41
457	332	353	158	324	125	99	139	41
456	340	344	244	350	179	69	120	41
419	358	300	262	388	173	132	134	41
498	339	376	213	355	154	105	176	41
419	340	316	340	378	230	680	626	41
501	341	376	303	372	208	258	167	41
430	349	316	170	348	125	95	116	42
519	354	375	242	391	158	80	140	42
561	371	388	277	374	189	160	102	42
437	375	298	289	389	190	168	97	42
488	337	370	189	332	146	109	109	42
428	335	327	187	333	144	60	118	42
38	319	30	21	363	15	104	158	42
430	353	312	173	354	126	121	92	42
136	279	125	113	294	99	554	492	42
486	383	325	288	397	186	206	181	42
300	330	232	384	324	303	648	573	42
437	343	326	173	325	136	108	128	42
514	348	378	185	355	133	80	75	42
475	344	354	141	326	111	64	65	42
495	339	374	180	319	144	63	35	42
431	361	306	196	362	139	119	65	42
457	343	341	178	338	135	108	139	42
431	326	338	178	342	133	69	36	43
496	356	357	268	358	191	86	87	43
434	367	303	166	371	115	195	116	43
872	566	394	1023	367	715	676	627	43
452	357	324	148	352	108	132	130	43
565	391	370	291	364	205	86	123	43
472	336	360	203	332	156	95	118	43
481	349	353	224	363	158	136	66	43
295	304	249	286	317	231	540	527	43
66	276	62	28	271	26	135	85	43
92	301	78	26	314	21	165	130	43
394	350	288	194	399	125	167	113	43
606	413	375	329	426	198	165	162	43
909	517	450	1023	488	537	744	686	43
36	296	31	50	348	37	44	47	43
495	349	363	204	330	159	120	90	43
460	338	348	201	355	145	168	68	43
607	383	406	225	359	161	145	161	43
443	359	315	228	400	146	155	126	44
659	398	424	401	462	222	280	234	44
446	336	340	351	381	236	244	168	44
367	332	283	270	345	200	135	121	44
509	352	370	267	398	171	132	126	44
515	354	373	251	404	159	147	153	44
117	282	106	33	300	28	136	123	44
471	343	351	264	374	181	78	78	44
20	251	21	18	267	17	49	96	44
279	320	223	325	320	260	593	518	44
484	344	360	313	334	240	302	235	44
389	333	299	183	330	142	54	130	44
542	357	388	252	377	171	110	84	44
470	338	356	195	320	156	64	120	44
432	336	329	202	317	163	95	154	44
438	350	320	178	384	118	148	101	44
457	351	333	232	386	154	76	106	44
461	335	352	236	349	173	121	82	44
638	373	438	299	401	191	162	141	44
417	376	284	238	418	146	85	137	44
558	360	397	338	371	234	498	392	44
36	254	36	32	253	32	364	287	44
478	413	296	146	427	87	120	46	44
410	355	295	197	362	139	182	75	45
273	325	215	321	310	265	630	565	45
362	309	300	140	307	116	96	115	45
515	347	380	264	352	192	137	51	45
214	311	176	302	304	255	645	571	45
637	397	410	352	421	214	141	160	45
467	345	346	327	354	236	139	80	45
361	361	256	351	337	266	719	643	45
517	361	366	272	380	184	65	174	45
29	270	28	25	283	23	90	146	45
171	272	161	94	279	86	568	527	45
24	248	25	13	244	14	119	115	45
454	345	336	195	387	129	153	147	45
409	326	321	147	313	120	121	56	45
415	341	312	189	347	139	76	105	45
455	333	349	199	347	147	180	139	45
272	333	209	615	326	483	706	642	45
424	338	321	324	334	249	206	160	45
455	342	341	171	340	128	39	118	45
462	350	337	275	332	212	174	64	46
468	347	345	223	342	167	134	141	46
353	330	274	502	321	400	684	612	46
51	260	50	19	270	18	106	128	46
524	369	364	202	374	138	130	110	46
498	347	368	234	354	169	64	71	46
443	348	327	256	375	175	213	120	46
491	341	368	197	346	146	179	109	46
508	350	371	196	356	141	108	104	46
545	384	363	347	394	225	165	148	46
74	255	75	38	283	34	108	96	46
301	351	219	428	362	303	692	610	46
463	368	322	206	389	136	114	146	46
451	334	346	116	318	93	101	78	46
455	348	335	238	352	173	185	200	46
442	360	315	194	339	147	42	58	46
519	346	384	232	328	181	180	86	46
412	332	317	166	321	133	142	114	46
433	366	303	210	370	146	104	25	46
496	346	367	192	363	136	143	113	46
186	288	165	176	315	143	631	579	46
451	365	316	238	385	158	70	139	46
310	335	237	463	329	361	649	581	46
356	318	287	353	305	296	675	595	47
272	339	205	274	319	220	633	565	47
430	352	313	208	346	154	145	131	47
47	392	31	408	408	256	129	110	47
582	377	395	335	397	216	101	157	47
572	453	324	1023	454	577	741	674	47
441	344	328	264	336	202	139	116	47
392	362	277	564	342	422	550	510	47
497	362	351	314	375	214	135	155	47
440	335	336	186	327	146	102	86	47
484	351	353	382	345	283	118	180	47
245	336	186	384	311	317	522	442	47
675	387	447	383	354	277	120	155	47
529	372	364	243	398	157	104	146	47
308	344	229	302	343	226	678	605	47
450	350	330	267	342	200	171	97	47
510	358	365	266	337	202	92	29	47
48	283	43	30	305	25	125	146	48
856	455	481	538	493	279	270	224	48
518	364	365	235	377	160	123	124	48
524	359	373	250	347	185	119	128	48
20	256	20	16	263	15	86	134	48
577	393	375	242	391	159	119	135	48
47	265	45	32	302	27	64	115	48
27	249	28	30	249	31	295	253	48
477	360	339	293	411	183	306	209	48
205	304	172	291	280	265	625	557	48
509	354	368	174	355	125	21	121	48
466	365	327	260	376	177	362	301	48
467	335	357	199	338	151	212	141	48
109	274	102	116	280	106	536	463	48
284	345	210	381	323	302	600	531	48
622	380	418	337	358	241	131	154	48
42	265	41	26	289	23	139	89	48
454	332	350	172	315	140	66	102	48
439	354	318	227	389	149	159	56	48
555	361	394	251	403	159	108	121	48
498	342	373	238	327	187	97	105	48
455	352	331	196	401	125	102	27	48
93	258	92	27	268	26	124	111	48
56	292	49	124	293	108	463	392	48
37	267	36	29	262	29	97	89	48
517	378	350	348	411	217	158	92	48
396	359	282	192	365	135	170	91	48
525	364	369	309	395	200	58	110	48
686	423	416	499	459	278	87	76	49
383	329	298	108	311	89	70	126	49
617	382	413	310	441	180	131	171	49
734	467	402	943	527	458	611	541	49
342	381	230	434	373	298	619	554	49
543	561	248	130	711	47	62	96	49
512	345	379	203	340	153	71	46	49
423	328	330	179	332	138	75	161	49
24	267	23	13	286	12	110	111	49
464	362	328	200	379	135	135	96	49
400	326	315	191	346	142	134	62	49
33	264	32	43	259	43	546	462	49
119	379	80	146	392	95	634	577	49
553	358	395	252	391	165	159	68	49
433	353	314	205	360	146	84	115	49
878	718	313	475	580	210	136	134	49
492	348	362	247	353	179	132	146	49
219	355	158	344	341	258	643	584	49
243	321	193	272	327	213	671	591	49
683	393	445	775	454	437	737	656	49
457	348	336	246	403	156	148	115	49
368	379	249	235	369	163	147	158	49
500	347	369	203	366	142	73	106	50
133	344	99	190	308	158	598	547	50
415	352	302	344	339	260	135	49	50
433	336	329	174	331	134	155	142	50
323	455	181	319	511	160	614	552	50
542	359	387	252	361	179	135	41	50
486	347	358	254	339	192	65	84	50
473	342	354	209	364	147	50	143	50
311	314	253	287	311	236	693	617	50
102	280	93	76	269	72	280	348	50
62	275	58	26	274	24	90	187	50
472	329	367	209	336	160	82	97	50
454	356	326	221	359	157	132	76	50
550	370	380	298	372	205	108	140	50
449	354	324	211	379	143	163	76	50
507	350	371	243	346	180	73	101	50
28	266	27	21	271	20	116	104	50
27	278	25	44	267	42	322	269	50
556	356	400	346	365	243	106	89	51
67	294	58	50	286	45	58	169	51
501	340	377	210	338	159	91	113	51
497	360	353	229	372	158	166	74	51
24	257	24	23	260	22	104	130	51
446	340	336	217	339	164	125	106	51
457	357	328	157	352	114	157	108	51
435	364	306	233	366	163	215	151	51
59	266	57	29	274	27	149	109	51
174	353	126	195	399	125	564	497	51
46	313	38	119	299	102	586	494	51
280	344	209	415	351	303	245	246	51
193	285	173	81	292	71	96	81	51
272	297	234	69	278	64	131	39	51
401	339	303	248	363	175	80	129	51
480	346	355	223	347	165	104	70	52
430	360	306	183	350	134	110	85	52
22	253	23	25	271	23	320	192	52
634	408	398	388	481	207	128	137	52
429	351	313	181	373	125	104	82	52
476	346	352	187	347	138	139	135	52
382	339	288	192	336	146	115	128	52
28	257	28	14	270	14	86	89	52
93	305	78	26	352	19	87	120	52
494	344	368	226	370	157	136	167	52
507	351	370	232	346	172	153	95	52
497	343	371	254	354	184	152	158	52
33	258	33	13	271	12	123	104	52
594	393	387	338	409	212	94	157	52
170	317	137	240	312	197	652	579	52
479	412	298	691	390	453	585	529	52
551	361	391	234	382	157	109	99	52
441	336	336	190	328	148	104	120	52
73	300	62	219	313	179	597	513	52
251	373	172	420	368	293	255	249	53
26	294	22	100	324	79	526	437	53
920	638	369	1023	436	601	686	640	53
30	254	31	15	256	15	118	87	53
428	354	310	196	339	148	129	89	53
483	346	358	245	370	170	123	120	53
588	373	404	245	342	184	78	79	53
280	309	232	405	302	344	639	567	53
479	351	350	220	350	161	187	101	53
935	583	411	1023	442	593	628	565	53
71	265	68	16	255	16	136	136	53
197	288	176	222	341	167	625	578	53
253	322	202	319	312	262	673	587	53
574	371	396	248	379	167	49	84	53
424	360	302	147	358	105	128	185	53
96	289	85	41	299	35	147	142	53
439	338	332	165	329	128	154	120	53
522	357	375	228	376	155	159	130	53
467	326	367	181	353	132	222	85	53
481	351	350	208	380	140	111	136	53
31	247	32	14	238	15	182	154	54
341	407	214	463	414	286	157	259	54
403	364	283	200	352	145	116	147	54
487	341	365	209	344	156	173	182	54
588	354	426	412	346	305	121	46	54
435	345	323	207	338	157	97	108	54
71	263	69	24	266	23	136	74	54
442	349	324	251	373	172	171	86	54
520	372	357	230	388	151	146	95	54
495	353	359	272	338	206	106	123	54
27	261	27	21	279	20	141	70	54
433	343	323	188	347	139	177	75	54
438	373	301	196	417	120	108	153	54
209	292	183	277	291	244	625	555	54
523	376	356	272	433	161	222	109	54
485	348	357	220	333	169	108	69	54
429	344	319	153	338	116	110	131	54
453	340	341	187	343	140	104	105	54
522	368	363	461	363	325	146	90	54
461	332	356	268	324	212	206	105	54
30	272	28	102	267	98	409	332	54
42	257	42	13	257	13	95	145	54
465	376	317	402	346	298	139	158	54
530	361	376	246	359	175	89	120	54
183	304	154	180	328	140	572	543	54
150	290	133	53	309	44	114	145	54
527	362	372	238	352	173	228	179	54
121	303	102	47	288	42	108	124	54
570	353	413	217	381	145	97	113	54
579	369	402	255	353	185	142	32	55
568	390	373	349	437	204	244	189	55
480	346	356	224	354	162	165	102	55
562	360	400	342	435	201	120	113	55
510	357	366	253	362	179	85	130	55
316	305	266	245	285	221	296	312	55
72	275	67	27	294	23	152	135	55
452	339	341	230	353	167	106	151	55
512	352	372	224	346	165	113	64	55
252	349	185	420	345	312	720	632	55
455	330	353	173	332	133	130	129	55
481	345	357	219	355	158	106	161	55
73	266	71	25	260	25	125	142	55
419	359	299	184	374	126	125	96	55
416	386	276	408	414	252	456	537	55
451	339	340	206	328	161	81	195	55
579	366	404	250	383	167	203	142	56
480	353	348	191	334	146	100	95	56
48	260	48	15	274	14	116	146	56
430	347	318	184	384	123	68	110	56
100	294	87	84	408	53	115	101	56
431	349	316	192	364	135	227	126	56
174	282	158	112	282	102	518	478	56
185	285	166	135	313	110	584	549	56
454	341	341	214	355	154	195	84	56
155	401	99	248	357	177	633	576	56
449	368	312	266	394	173	169	135	56
130	401	83	288	444	166	342	336	56
425	333	327	168	338	127	115	124	56
281	308	234	106	288	94	81	147	56
433	344	322	180	335	138	74	92	56
384	347	283	865	367	604	630	587	56
105	272	98	36	271	34	165	147	56
515	354	373	235	358	168	354	241	56
503	344	374	206	325	162	151	78	56
520	362	368	272	335	208	123	100	57
527	354	381	300	333	231	160	119	57
411	327	322	222	334	170	76	121	57
909	614	379	550	495	285	128	73	57
21	248	22	15	248	16	291	217	57
510	357	365	243	375	166	105	121	57
33	260	32	15	263	14	108	92	57
824	499	423	852	564	387	643	566	57
499	366	349	265	404	168	86	94	57
433	338	329	155	341	117	152	87	57
538	361	382	248	352	180	71	100	57
28	259	28	15	262	15	106	113	57
516	365	362	351	413	218	165	155	57
432	329	337	179	319	143	58	121	57
624	393	406	317	400	203	111	105	57
68	264	66	17	281	15	116	76	57
95	290	84	29	284	26	82	140	57
560	375	382	382	470	208	99	115	57
301	324	238	396	318	319	688	615	58
508	346	376	273	374	187	102	118	58
331	338	251	456	344	340	648	580	58
507	371	350	355	368	247	140	168	58
482	343	360	153	373	105	108	91	58
262	305	221	226	294	197	663	597	58
363	331	281	228	338	173	623	589	58
529	354	383	242	348	178	102	71	58
265	300	226	289	293	252	459	464	58
387	321	308	147	339	111	162	141	58
386	349	284	162	365	114	118	111	58
24	267	23	17	275	15	139	178	58
534	374	365	322	357	231	118	166	58
291	351	212	316	329	246	518	478	58
365	361	259	139	337	105	108	141	58
570	381	383	346	366	242	71	145	58
179	280	163	140	273	131	595	517	58
28	256	28	8	253	8	79	119	58
517	359	368	243	367	169	151	86	58
33	257	33	11	255	11	152	128	58
496	345	368	257	372	177	196	147	58
479	343	357	222	344	165	79	65	58
655	405	414	436	403	277	173	177	58
412	361	293	186	370	129	118	71	58
467	356	336	387	369	268	211	180	58
446	346	330	228	332	176	149	80	58
268	300	229	320	292	281	471	442	59
534	358	382	242	339	182	108	87	59
445	350	326	281	373	193	116	135	59
77	291	67	24	310	20	121	100	59
555	380	374	438	390	287	354	249	59
482	338	365	223	349	164	101	71	59
497	363	350	240	346	178	165	76	59
992	632	402	475	654	186	102	108	59
362	341	272	194	376	132	126	97	59
475	372	327	207	360	147	119	152	59
427	321	341	153	312	125	100	135	59
535	363	377	264	384	176	146	99	59
22	251	22	10	249	11	135	94	59
150	401	96	267	412	166	592	559	59
501	343	374	210	340	158	114	84	59
569	371	393	331	419	202	299	246	59
507	353	367	230	366	161	143	111	59
211	310	174	282	299	242	642	552	59
422	350	308	198	361	140	84	75	59
461	338	350	156	340	117	143	9	59
571	378	387	329	397	212	397	281	59
455	333	350	137	334	105	160	131	59
487	353	353	228	345	169	178	160	59
872	708	315	409	598	175	63	113	59
493	351	360	256	332	198	91	108	59
1023	599	438	1023	358	732	817	734	59
59	265	58	42	287	38	99	104	60
415	336	316	169	333	130	145	104	60
406	328	317	254	334	194	123	143	60
434	341	325	166	337	126	141	86	60
516	353	375	244	344	181	119	56	60
501	356	361	290	358	208	120	105	60
86	260	84	16	270	15	101	90	60
448	380	302	183	380	123	84	49	60
295	295	255	365	287	325	672	604	60
28	251	29	16	268	15	140	113	60
466	363	329	218	352	159	49	106	60
98	274	91	84	270	80	393	322	60
171	348	126	78	317	63	134	71	60
36	268	34	27	285	24	134	87	60
462	350	337	174	339	131	115	135	60
488	352	356	241	360	171	173	131	60
496	378	336	316	386	210	159	185	60
271	330	210	407	354	294	593	532	60
80	271	76	38	290	34	129	135	61
50	264	49	59	268	56	134	71	61
221	293	194	187	286	167	634	562	61
451	354	326	233	376	159	49	101	61
538	368	375	252	422	153	59	130	61
202	305	170	317	287	282	601	522	61
115	283	104	140	293	123	89	89	61
445	352	324	156	339	118	46	99	61
647	388	426	263	370	182	53	154	61
486	344	362	244	342	183	190	155	61
22	252	23	10	276	9	104	106	61
402	347	297	173	353	126	92	109	61
501	384	334	357	393	233	104	91	61
560	351	408	285	357	204	181	78	61
53	264	52	28	278	26	92	131	62
469	345	348	221	348	163	100	155	62
503	355	363	294	330	228	140	80	62
558	346	412	267	355	192	74	153	62
105	285	94	42	281	38	64	82	62
240	319	193	348	292	306	582	514	62
30	260	30	28	252	28	379	300	62
141	326	111	134	345	99	609	563	62
502	357	360	317	372	218	158	91	62
47	257	47	71	257	71	241	220	62
211	316	171	254	308	211	497	421	62
487	349	357	227	323	180	82	135	62
524	343	391	216	355	156	125	113	62
472	337	358	163	325	128	170	157	62
244	311	200	271	295	235	657	576	62
463	335	353	177	336	135	114	102	62
458	348	337	185	340	139	45	92	62
506	345	375	221	353	161	75	31	62
495	345	366	252	333	194	187	153	62
48	252	48	23	250	24	298	270	62
420	331	325	156	321	124	76	96	63
59	262	58	23	266	22	100	86	63
515	363	363	273	404	173	191	153	63
449	362	318	191	369	132	110	79	63
633	390	416	312	392	204	92	152	63
508	354	367	215	351	157	104	130	63
615	374	421	291	396	188	105	66	63
539	389	354	270	404	171	49	78	63
264	358	189	386	360	274	676	591	63
51	258	51	22	262	22	66	100	63
449	359	321	201	385	133	305	220	63
462	338	350	198	313	162	168	94	63
169	286	151	171	277	158	583	508	63
539	379	364	203	378	137	104	142	63
65	285	58	35	306	30	76	106	63
437	349	321	310	353	224	100	165	63
451	336	344	185	334	142	86	118	63
535	358	383	243	381	163	170	84	63
491	365	344	295	342	221	270	190	63
458	366	320	251	394	163	153	151	63
37	269	35	10	275	10	125	108	63
25	253	25	55	262	54	510	423	63
25	264	24	12	265	12	108	126	63
650	385	432	267	403	169	113	161	63
484	360	344	223	351	163	140	134	63
370	351	269	192	350	140	121	94	64
559	361	397	311	386	206	49	91	64
222	307	185	284	318	229	586	508	64
32	260	31	31	267	30	97	106	64
431	339	325	247	331	191	148	123	64
397	340	299	158	338	120	108	145	64
522	353	379	258	367	180	161	154	64
269	312	221	371	321	296	558	485	64
401	347	295	193	346	143	60	113	64
563	377	382	266	426	160	160	145	64
206	282	187	188	286	168	531	467	64
502	343	375	197	366	138	91	147	64
96	266	92	63	275	58	348	281	64
68	286	61	82	271	78	372	334	64
521	346	386	267	364	188	108	121	64
498	353	362	294	371	203	151	95	64
28	258	28	8	258	8	155	104	64
423	358	303	191	367	133	125	100	64
579	429	346	757	412	471	657	592	64
490	355	354	207	359	148	212	132	64
28	250	28	40	253	40	268	218	64
580	385	386	357	371	246	36	125	64
450	359	320	174	332	134	69	110	65
434	332	334	183	327	144	123	68	65
39	260	39	22	323	17	113	120	65
589	391	386	381	452	216	211	121	65
464	343	347	217	346	161	124	129	65
435	338	330	150	330	116	315	186	65
460	341	346	284	317	229	90	106	65
476	346	352	279	332	215	171	95	65
532	412	331	550	411	342	503	514	65
62	266	60	39	312	32	97	96	65
448	331	347	168	337	128	149	113	65
572	383	383	273	436	160	75	58	65
281	315	229	129	289	114	79	73	65
24	259	23	10	266	10	82	87	65
603	395	391	315	414	195	100	73	65
361	325	284	139	317	112	109	136	65
414	372	285	665	368	463	745	660	65
382	351	279	206	337	156	175	96	65
85	258	85	19	253	19	125	126	65
540	360	383	239	383	159	108	142	65
271	340	204	383	315	312	568	518	66
494	348	364	206	338	156	110	92	66
578	363	408	263	350	193	137	87	66
427	331	331	165	323	131	129	84	66
196	322	156	94	314	76	468	380	66
390	329	303	138	323	109	123	135	66
241	310	199	262	301	223	618	531	66
180	288	160	166	289	147	631	564	66
487	341	366	235	358	168	142	132	66
424	338	321	246	372	169	152	85	66
405	337	307	166	338	125	95	137	66
383	341	288	153	329	119	186	139	66
52	272	49	34	264	33	223	322	66
496	351	362	253	338	191	43	148	66
493	349	362	303	351	221	143	106	66
453	345	337	186	368	129	97	95	66
251	286	224	105	264	102	76	100	66
425	351	310	256	380	173	97	130	66
322	415	198	504	395	327	659	597	66
463	363	326	230	374	158	62	68	66
429	349	315	229	373	157	186	64	66
563	404	357	629	474	340	588	523	67
426	336	325	259	348	190	128	66	67
498	374	341	259	347	191	111	95	67
258	354	187	286	381	192	565	507	67
241	438	141	681	444	393	609	569	67
471	333	362	213	327	167	76	111	67
171	277	158	45	276	41	46	131	67
456	332	352	179	312	147	110	121	67
511	354	369	262	350	191	169	110	67
605	375	413	336	389	221	81	162	67
462	341	347	235	358	169	78	34	67
504	373	346	208	371	143	42	85	67
404	342	302	231	352	168	174	134	67
356	353	258	222	391	145	168	85	67
273	298	234	187	306	156	465	464	67
439	335	336	229	325	180	123	53	67
466	334	357	185	327	145	148	137	67
427	341	320	176	330	137	114	97	67
336	341	252	377	357	270	646	576	67
275	352	200	320	312	263	592	518	67
116	305	97	62	287	55	106	114	67
907	545	426	856	503	435	730	652	67
319	324	252	375	321	299	651	581	67
625	386	414	325	445	187	146	132	67
60	255	60	41	261	40	412	334	67
486	342	364	227	355	164	74	140	67
323	330	251	728	318	586	727	660	67
273	303	231	268	295	233	642	562	67
451	356	324	245	353	177	108	110	67
494	353	358	234	351	171	118	73	67
42	265	40	85	272	80	563	476	68
456	330	354	199	354	143	84	85	68
294	314	240	267	354	193	130	84	68
452	333	347	188	333	144	185	70	68
413	361	293	206	341	154	80	222	68
430	352	313	190	349	139	79	100	68
427	346	316	170	335	130	158	89	68
75	358	53	158	347	117	491	481	68
616	392	402	336	401	215	78	147	68
497	352	362	201	377	137	119	110	68
563	415	347	453	437	265	224	123	68
512	375	349	346	381	233	131	118	68
806	444	465	1009	468	552	571	513	68
542	367	378	297	398	191	87	135	68
694	395	450	471	474	254	142	89	68
373	339	282	194	338	147	102	89	68
313	325	247	418	321	333	548	504	68
526	348	387	274	365	192	68	142	68
443	337	336	183	331	142	115	85	68
608	465	335	1023	267	981	830	748	68
530	371	366	343	380	231	123	87	68
477	345	354	229	333	176	161	113	68
1023	406	646	1023	556	472	321	266	68
457	340	344	260	358	186	179	125	69
453	346	335	184	333	141	131	108	69
167	293	146	43	287	38	113	115	69
528	368	367	292	387	193	124	89	69
537	358	384	235	356	169	113	86	69
337	343	251	384	339	290	383	447	69
467	350	342	157	372	108	166	157	69
405	340	305	181	333	139	129	43	69
52	294	45	74	298	63	583	512	69
491	337	373	244	366	171	99	119	69
456	340	344	174	348	128	113	128	69
573	378	387	332	381	223	197	160	69
186	309	154	62	317	50	101	69	69
512	362	362	293	364	206	52	84	69
336	325	265	144	320	115	115	70	69
70	274	65	28	289	25	157	131	69
452	345	335	241	362	171	50	152	69
329	427	197	487	387	322	591	553	69
242	307	202	288	293	252	597	539	69
458	347	338	202	352	147	102	118	70
543	356	390	204	362	144	141	174	70
271	303	228	375	292	329	660	591	70
471	337	359	237	359	169	45	76	70
453	360	322	172	353	125	121	174	70
459	369	319	301	424	182	120	104	70
54	272	51	14	276	13	95	134	70
519	352	378	273	389	180	182	97	70
267	459	149	418	471	227	720	657	70
209	300	178	241	282	219	578	494	70
498	352	363	200	360	142	163	100	70
168	293	147	166	290	147	651	569	70
77	262	75	28	271	26	121	89	70
494	346	366	202	362	143	154	123	70
425	350	311	235	345	174	115	89	70
303	373	208	533	389	350	535	457	70
600	501	307	181	436	106	118	166	71
228	325	180	240	324	190	579	519	71
74	269	70	25	264	24	115	129	71
437	355	315	275	359	196	148	146	71
681	438	398	586	437	344	101	135	71
674	487	354	178	434	105	32	106	71
362	326	285	116	321	92	118	114	71
25	262	25	14	280	13	116	99	71
510	345	378	345	346	255	96	126	71
537	361	381	264	398	170	63	136	71
23	253	23	10	265	10	85	148	71
547	361	388	258	378	175	74	132	71
473	352	343	288	392	189	190	119	71
214	300	183	205	293	179	677	598	71
587	384	391	305	360	217	128	66	72
361	345	267	154	328	120	187	54	72
24	256	24	15	270	14	143	71	72
499	347	368	222	350	162	135	118	72
408	350	298	211	417	129	129	116	72
596	432	353	245	429	146	136	81	72
588	368	409	279	390	184	173	125	72
220	367	154	424	476	228	687	600	72
203	325	160	256	359	183	667	606	72
352	336	268	395	332	304	737	656	72
564	391	370	337	476	181	114	71	72
22	269	21	22	312	18	91	80	72
548	371	378	355	380	239	66	121	72
153	292	134	109	285	98	571	512	72
377	334	289	154	345	115	71	89	72
303	329	236	588	307	490	609	548	72
505	356	364	191	360	136	141	129	72
467	386	310	276	376	187	102	130	72
258	404	164	270	380	181	596	576	72
128	262	125	29	254	29	113	110	72
418	393	273	455	348	334	616	539	72
516	353	375	207	358	148	21	26	72
363	326	285	152	331	118	124	78	72
511	346	378	252	356	181	140	154	72
20	253	20	23	280	21	110	109	73
749	553	347	1023	431	608	721	642	73
482	343	359	178	341	134	141	110	73
472	360	335	248	344	184	142	105	73
413	341	310	193	345	143	73	134	73
19	250	20	12	256	12	59	75	73
261	301	222	318	309	264	675	598	73
201	285	181	228	290	202	495	467	73
454	338	344	179	319	144	154	118	73
415	387	275	634	376	431	697	624	73
464	373	319	272	365	191	116	126	73
492	396	318	137	401	87	82	161	73
500	364	352	141	360	100	75	157	73
497	343	371	264	337	201	130	108	73
574	367	400	295	409	185	180	100	73
495	364	348	307	391	201	302	185	73
446	409	280	424	383	283	613	556	73
235	322	187	294	321	234	613	531	73
480	362	339	233	358	167	86	121	73
457	330	354	196	330	152	109	80	73
420	352	305	206	371	142	147	125	73
506	365	355	390	378	264	64	118	74
486	339	366	207	347	153	146	108	74
416	347	307	163	317	132	86	124	74
377	333	289	143	306	119	120	110	74
419	348	308	137	355	99	96	47	74
480	355	346	193	366	135	209	104	74
447	336	341	173	332	134	125	102	74
495	346	367	222	344	165	97	89	74
357	331	276	149	317	120	160	136	74
487	355	351	281	353	203	202	158	74
358	303	302	111	290	98	92	120	74
417	336	318	133	328	104	121	101	74
217	435	127	421	465	232	587	569	74
525	348	386	248	338	188	89	91	74
185	289	164	200	285	180	637	547	74
533	348	393	209	346	155	288	218	74
532	350	389	242	361	172	79	128	74
37	250	38	14	274	14	79	126	74
26	264	26	40	267	38	464	382	75
530	363	373	221	353	160	18	105	75
263	305	220	375	295	325	647	574	75
42	268	41	26	300	22	60	110	75
409	350	299	175	378	119	90	136	75
36	265	34	20	268	19	131	95	75
408	338	309	158	341	118	111	94	75
606	393	395	392	426	235	168	82	75
108	353	78	122	363	86	574	534	75
43	267	41	55	279	51	559	477	75
437	339	330	204	343	153	124	131	75
460	347	339	197	330	153	130	53	75
473	358	339	267	392	175	266	198	75
473	347	349	226	360	160	116	135	75
469	340	353	258	371	178	173	124	75
255	345	189	345	326	270	652	591	75
32	281	29	14	275	13	27	100	76
459	344	342	194	349	142	108	110	76
165	269	157	69	261	67	71	118	76
38	277	35	18	313	15	105	147	76
579	363	409	196	396	127	49	120	76
439	341	330	167	316	135	116	78	76
103	276	96	122	274	114	431	364	76
495	363	349	228	357	163	322	171	76
487	359	348	258	384	172	113	58	76
580	361	412	344	360	245	158	76	76
486	350	355	180	344	134	90	174	76
407	342	304	145	322	115	119	174	76
475	358	340	321	342	240	105	111	76
467	360	332	187	367	130	155	158	76
453	364	319	291	372	201	45	54	77
438	336	333	232	359	165	111	141	77
536	353	388	353	351	257	118	110	77
264	336	201	284	329	221	609	569	77
97	276	90	29	284	26	91	113	77
557	376	380	332	381	223	146	86	77
402	339	304	192	339	145	126	165	77
447	371	308	201	368	140	85	96	77
572	406	361	302	418	185	135	66	77
577	379	390	398	395	258	152	100	77
195	369	135	228	384	152	631	572	77
415	355	300	295	371	204	120	105	77
461	367	322	236	370	163	94	119	77
290	310	239	317	299	272	489	483	77
433	344	322	197	381	133	92	142	77
511	343	382	238	359	170	128	53	77
455	346	337	208	338	157	137	168	77
178	403	113	143	342	107	298	354	77
46	266	45	77	278	71	409	358	77
303	307	252	327	306	274	695	609	77
630	385	419	396	389	261	53	90	77
36	259	35	13	270	12	114	124	78
475	345	353	192	349	140	87	92	78
226	331	175	269	317	218	467	437	78
125	294	109	32	308	27	215	128	78
75	297	64	33	291	29	168	82	78
425	352	309	190	362	135	116	100	78
537	360	382	282	340	212	73	115	78
506	365	355	336	355	242	231	130	78
260	395	168	444	385	295	695	637	78
1023	577	454	866	672	330	378	289	78
364	339	275	177	324	140	148	95	78
338	315	275	137	321	109	101	78	78
423	349	310	187	379	127	124	121	78
494	340	372	216	343	161	146	73	78
208	320	167	226	331	175	675	613	78
460	337	350	196	342	146	80	59	78
285	316	231	410	322	326	725	646	78
438	339	330	166	341	125	84	120	78
507	351	370	277	347	205	141	128	78
533	351	389	230	343	172	109	128	78
569	376	388	248	402	157	101	111	78
20	252	21	15	249	15	102	116	78
86	348	63	682	324	539	169	126	78
438	356	315	192	337	146	202	104	78
572	372	394	246	363	174	180	81	78
495	347	365	209	320	167	154	116	78
667	405	422	429	377	291	134	104	79
57	276	53	70	297	60	363	308	79
270	386	179	419	357	301	647	572	79
253	314	206	266	311	219	607	527	79
163	281	149	163	276	151	385	334	79
534	352	388	226	320	181	124	91	79
374	339	283	191	329	148	198	183	79
478	341	359	199	345	147	160	120	79
606	418	371	810	451	459	236	110	79
649	383	434	404	371	279	149	128	79
28	258	27	16	262	16	135	106	79
27	263	27	11	277	10	121	86	79
552	389	363	535	387	354	148	92	79
729	450	415	499	462	276	647	560	79
824	467	452	1023	379	691	679	607	79
497	346	367	285	354	206	100	139	79
247	352	179	249	323	197	683	609	79
46	248	48	26	243	27	110	260	79
521	375	356	289	392	189	177	73	79
35	259	35	17	265	16	115	102	80
38	327	30	118	510	59	615	530	80
556	370	385	313	398	202	100	130	80
403	346	298	199	316	161	92	110	80
587	402	374	389	525	190	460	367	80
542	365	380	214	351	156	94	105	80
484	355	349	232	374	159	125	180	80
521	376	355	381	373	261	50	143	80
257	307	214	271	311	223	610	538	80
431	335	330	202	325	159	118	71	80
26	262	26	13	262	13	102	113	80
223	349	164	299	333	230	507	435	80
398	356	286	152	349	112	116	101	80
482	355	348	201	373	138	115	111	80
120	283	109	158	280	144	559	473	80
407	351	297	195	356	140	120	143	80
375	355	271	115	336	88	97	82	80
521	365	366	203	354	147	65	109	80
24	248	25	11	254	11	140	91	80
254	378	172	253	370	175	664	591	80
29	254	29	20	293	18	137	129	80
411	345	305	131	341	98	143	100	80
490	365	343	186	370	129	161	85	80
542	387	359	320	397	206	134	86	80
448	346	332	178	379	120	113	116	80
467	341	351	202	341	152	62	31	80
36	257	36	21	260	20	136	86	80
56	313	46	220	321	175	634	544	80
192	385	128	289	467	159	608	563	81
548	376	373	249	345	185	126	158	81
405	335	309	151	339	114	102	60	81
454	342	340	168	316	136	100	151	81
479	356	344	269	365	188	136	95	81
480	358	343	264	360	188	176	82	81
22	246	23	36	250	37	355	298	81
27	249	28	16	244	17	183	212	81
452	330	350	219	314	178	166	175	81
535	363	377	284	379	192	58	136	81
339	342	254	662	318	533	712	647	81
388	363	274	229	381	154	195	96	81
471	338	357	169	362	120	143	126	81
518	365	363	309	380	208	110	140	81
28	257	28	19	264	18	110	130	81
522	353	378	238	392	155	140	180	81
398	347	293	180	383	120	118	96	81
393	345	291	163	346	121	162	63	81
459	339	346	181	333	139	145	68	81
42	273	39	68	284	61	441	351	81
516	364	363	268	361	190	110	85	81
531	357	381	272	363	191	89	126	81
508	352	370	207	341	156	113	119	81
626	383	419	306	422	186	401	365	81
412	343	308	162	348	119	124	29	81
505	340	380	221	361	157	124	113	81
20	250	21	11	251	11	152	105	82
430	353	312	244	360	174	90	152	82
470	342	352	237	337	180	130	118	82
597	362	422	288	474	155	165	128	82
166	310	137	189	309	157	621	548	82
565	364	397	545	380	368	68	102	82
509	352	370	246	383	164	121	174	82
31	257	31	19	310	16	56	114	82
605	408	380	834	413	517	709	648	82
177	285	159	146	278	134	465	429	82
260	315	211	283	305	237	686	610	82
423	352	308	292	335	224	134	119	82
395	355	285	196	342	147	75	126	82
572	346	423	306	362	216	169	161	82
126	311	104	55	331	43	155	118	82
23	253	23	24	269	23	68	131	82
359	319	288	246	305	206	82	109	82
32	256	32	12	253	12	96	109	82
449	345	333	200	349	147	115	136	82
132	312	109	64	313	53	100	104	82
518	347	383	242	343	181	86	196	82
26	254	27	45	255	45	374	306	82
44	257	44	29	261	29	92	84	82
405	344	301	178	338	135	81	137	82
545	378	369	262	373	180	54	41	82
219	368	152	376	345	279	601	514	82
275	309	228	429	297	370	688	619	82
368	346	272	276	359	197	97	114	83
563	354	407	203	385	135	82	139	83
490	347	362	255	378	173	128	153	83
508	347	375	166	319	133	139	105	83
459	360	327	187	350	137	157	135	83
383	337	291	206	308	171	121	41	83
541	359	385	232	386	154	121	126	83
28	250	29	10	249	10	228	260	83
47	260	46	20	265	20	123	131	83
444	323	352	292	327	228	36	94	83
465	360	331	220	430	131	113	128	83
26	317	21	20	353	14	118	105	83
436	327	341	165	302	140	90	123	83
36	272	34	67	382	45	119	148	83
57	303	48	26	301	22	96	91	83
557	405	352	299	389	197	139	79	83
464	351	339	199	339	150	102	49	83
311	316	252	418	307	349	587	525	84
469	343	350	181	331	140	147	64	84
256	303	217	305	302	258	636	569	84
471	342	353	177	349	130	126	71	84
25	249	25	19	251	19	298	224	84
487	345	361	207	330	160	78	113	84
268	305	224	278	299	238	592	521	84
492	355	355	298	335	227	339	251	84
122	274	114	69	273	65	530	467	84
447	340	337	225	347	166	70	120	84
743	452	421	472	518	233	660	587	84
532	352	387	259	351	189	146	99	84
273	328	213	365	380	246	552	501	84
585	373	401	268	369	186	110	155	84
442	338	335	236	350	173	52	165	84
518	326	406	256	320	205	157	89	84
21	259	21	22	262	21	116	115	84
311	375	212	412	356	297	611	537	84
470	340	354	211	336	161	137	110	85
517	359	368	251	426	151	104	135	85
46	262	45	34	279	32	148	35	85
142	284	128	197	278	182	591	503	85
368	384	245	441	386	292	531	468	85
489	352	356	204	353	148	84	145	85
618	520	304	156	632	63	134	141	85
521	357	374	176	323	139	94	135	85
470	349	344	242	365	170	207	136	85
480	333	369	187	332	144	119	99	85
449	350	329	186	369	129	119	100	85
474	353	344	310	362	219	118	131	85
415	353	301	652	345	484	635	570	85
439	331	340	166	312	136	96	162	85
370	343	276	160	363	113	146	126	85
519	351	378	231	338	175	155	82	85
528	359	376	288	345	214	124	105	85
791	601	337	620	477	333	629	558	85
130	269	124	108	267	104	401	336	85
460	358	330	180	335	138	111	161	86
42	259	42	27	258	26	97	105	86
400	347	296	214	353	156	43	116	86
682	447	391	529	544	249	552	488	86
500	354	362	226	366	158	165	160	86
446	349	327	289	361	205	124	142	86
302	301	257	63	284	57	139	92	86
436	340	328	173	345	129	111	91	86
100	257	99	98	257	98	238	296	86
123	284	111	57	313	46	64	84	86
513	350	375	211	364	148	78	169	86
526	359	375	225	353	163	176	113	86
492	352	358	272	382	182	239	192	86
540	365	379	228	360	162	110	115	86
34	263	33	23	257	23	82	84	86
104	283	94	50	279	46	109	143	86
400	352	291	180	339	136	109	94	86
225	389	148	337	392	220	662	589	86
34	266	33	54	269	52	325	218	86
38	267	37	9	243	10	212	114	86
463	331	358	156	322	124	51	109	86
562	363	396	221	341	166	90	73	86
512	364	360	343	372	237	96	168	87
527	357	378	256	373	176	114	89	87
398	398	256	519	463	287	113	111	87
447	367	311	633	381	426	593	532	87
427	360	304	223	398	144	78	105	87
89	299	76	78	302	67	487	423	87
253	318	203	261	311	215	638	565	87
649	429	388	237	463	131	146	147	87
40	264	39	25	299	21	185	109	87
447	342	334	252	347	185	114	132	87
24	290	21	38	285	34	79	91	87
378	353	274	415	327	325	609	536	87
523	340	393	288	343	215	163	65	87
450	351	329	219	370	151	141	90	87
578	368	403	369	374	252	151	132	87
87	280	80	43	311	36	76	116	87
508	347	375	182	354	132	115	99	87
462	344	344	208	354	151	143	100	87
546	377	371	268	359	191	190	183	87
418	344	311	183	320	146	106	91	87
460	334	353	192	326	151	130	69	87
459	347	339	208	329	162	168	137	87
495	356	356	217	344	161	105	118	88
484	348	356	240	350	175	110	108	88
496	341	373	246	364	173	90	125	88
566	390	371	243	404	154	154	135	88
480	354	347	213	335	163	128	132	88
477	369	331	280	375	191	161	145	88
27	247	28	25	251	25	293	270	88
396	355	285	332	346	245	101	146	88
586	427	351	478	377	325	577	508	88
360	333	277	616	334	473	673	608	88
52	264	51	23	277	21	154	121	88
437	326	343	212	330	164	118	102	88
24	257	24	7	263	7	87	154	88
527	345	390	228	362	162	108	118	88
38	254	38	35	248	36	445	344	88
38	275	35	65	275	61	534	445	88
80	269	76	93	271	88	243	157	88
448	339	339	247	353	179	194	57	89
527	359	376	267	338	202	79	165	89
431	344	321	170	351	124	166	131	89
59	273	55	104	269	99	528	449	89
467	355	337	182	346	135	146	137	89
537	361	381	249	360	177	169	68	89
405	340	304	153	340	115	94	142	89
573	355	413	341	390	224	134	148	89
514	372	353	306	391	200	70	110	89
724	394	470	592	441	343	135	102	89
491	409	308	369	391	242	120	165	89
198	349	145	285	365	200	647	594	89
498	354	361	259	353	188	146	140	89
458	340	344	197	316	159	188	145	89
407	353	295	166	339	125	167	114	89
438	338	332	246	325	193	149	82	89
24	250	25	14	253	14	129	57	90
397	339	300	176	318	142	95	110	90
492	391	322	383	390	252	90	128	90
173	330	135	177	317	143	638	565	90
153	275	142	34	271	32	196	106	90
87	257	87	26	259	26	84	95	90
390	336	297	471	317	381	695	611	90
207	299	177	173	285	156	656	580	90
245	315	199	455	304	384	533	460	90
506	363	356	301	375	206	85	132	90
54	327	43	240	318	193	623	537	90
25	258	24	19	260	19	124	73	90
182	291	160	156	280	142	391	373	90
474	348	349	180	347	133	154	110	90
440	449	251	952	476	512	316	300	90
66	268	63	31	334	24	120	81	90
477	339	361	197	332	152	125	62	90
514	352	375	279	398	180	78	96	90
462	337	351	266	341	199	163	120	90
555	359	395	261	372	180	65	132	90
296	312	243	268	300	229	707	625	90
24	253	25	20	270	19	120	79	90
525	361	372	227	352	165	123	92	90
460	336	351	241	337	183	175	124	90
377	333	290	121	319	97	146	163	90
78	281	71	99	289	87	523	432	90
38	279	34	15	280	14	76	125	91
496	349	365	229	373	157	78	92	91
508	371	350	320	381	215	248	187	91
498	335	380	212	339	160	136	82	91
520	347	384	296	372	204	147	113	91
480	366	336	176	365	124	152	97	91
525	366	368	335	397	216	173	102	91
478	365	335	245	352	178	136	121	91
510	360	363	222	338	168	141	120	91
272	332	210	317	349	233	538	502	91
523	354	379	222	341	167	87	99	91
437	422	265	579	396	374	733	677	91
437	359	311	185	379	125	137	89	91
602	368	419	302	399	194	171	104	91
448	346	332	225	371	156	52	110	91
578	376	394	323	399	207	135	158	91
485	330	376	203	362	143	90	131	91
25	263	25	27	285	25	94	97	91
[truncated: 18,001 more rows]
