# Supplementary material for: N-chlorination mediates protective and immunomodulatory effects of oxidized human plasma proteins
Source: eLife. 2019 Jul 12;8:e47395. doi: 10.7554/eLife.47395 (PMC6650281; doi:10.7554/eLife.47395)
Supplement: Figure 8—source data 1. [file elife-47395-fig8-data1.zip › Figure 8 Source Data 1/channel values/Ag85B + HSAut 2.csv]

FSC-A	FSC-H	FSC-W	SSC-A	SSC-H	SSC-W	FITC-A	PE-A	Time
149	274	140	23	269	22	95	65	0
277	352	202	343	342	257	407	350	0
453	346	335	812	336	619	572	503	0
577	369	400	186	357	133	350	278	0
40	277	37	25	267	24	121	66	0
36	271	34	13	287	12	99	69	0
140	336	107	214	340	161	598	539	0
25	270	23	22	261	21	356	281	0
23	250	24	10	246	10	137	135	1
219	300	187	225	297	194	625	548	1
452	347	334	363	352	264	171	128	1
876	601	373	1023	490	535	650	568	1
38	278	35	40	272	38	102	96	1
173	288	154	144	289	128	387	347	1
663	397	427	538	371	371	94	56	1
566	375	386	634	328	495	316	256	1
325	341	244	424	346	314	662	585	1
35	266	34	64	262	63	310	260	1
24	255	24	9	251	9	79	125	1
58	258	57	49	254	49	163	87	1
55	267	53	26	261	26	104	69	1
68	261	66	21	257	20	135	123	1
180	389	118	368	391	241	536	481	1
58	261	57	13	257	13	85	109	1
93	271	87	30	280	27	126	86	1
47	263	46	20	269	19	90	82	1
261	315	212	309	306	258	478	430	1
20	255	20	45	308	38	86	134	2
516	368	359	241	409	151	209	105	2
42	257	42	14	267	13	125	126	2
617	424	372	477	425	287	38	99	2
34	263	33	27	256	27	89	115	2
403	367	281	227	385	151	176	165	2
82	269	78	72	273	67	228	196	2
213	398	137	531	455	299	707	631	2
439	420	267	360	446	207	154	147	2
36	257	36	18	269	17	65	95	2
431	338	327	345	354	250	228	100	2
24	273	22	102	280	93	404	293	2
21	268	20	16	253	16	433	367	2
109	397	70	254	372	175	592	533	2
40	270	38	21	269	20	79	75	2
58	268	55	40	300	34	203	153	2
37	251	38	13	237	14	308	268	2
152	350	111	307	446	176	621	566	2
106	309	88	409	312	335	632	543	2
478	371	330	637	481	339	338	254	2
453	360	322	211	447	121	140	121	2
426	372	293	210	352	153	85	97	2
527	352	383	217	347	160	126	102	2
28	281	25	35	289	31	84	44	2
49	264	48	21	262	21	102	86	3
101	282	92	42	278	39	86	157	3
136	277	126	35	286	31	155	129	3
36	250	36	29	248	30	141	158	3
462	355	333	525	377	356	209	181	3
518	362	366	322	368	224	173	147	3
156	344	116	225	375	154	108	181	3
67	283	60	74	288	66	217	152	3
531	432	315	667	413	414	712	636	3
30	279	27	23	282	20	87	86	3
21	261	21	27	252	27	109	114	3
479	359	342	297	371	205	217	165	3
50	273	47	28	270	26	120	106	3
28	254	28	13	254	13	115	41	3
112	461	62	400	525	195	406	411	3
258	312	212	260	308	216	617	533	3
121	333	93	55	335	42	116	95	3
21	268	20	18	274	17	108	139	3
35	255	35	24	265	24	174	100	3
552	343	413	211	335	161	89	39	3
120	386	80	238	374	163	499	466	3
505	346	374	394	341	296	205	217	3
238	286	213	327	305	274	620	546	3
25	268	24	44	255	44	559	468	4
1023	541	484	695	552	323	96	149	4
299	330	232	236	304	198	489	466	4
40	274	37	26	284	24	121	109	4
19	249	20	25	248	26	131	142	4
543	395	352	602	382	403	198	118	4
100	365	70	46	335	35	106	149	4
1023	683	384	1023	556	471	536	473	4
729	409	457	359	444	207	120	177	4
105	344	78	252	583	111	579	508	4
455	359	324	524	346	388	375	280	4
187	297	161	251	295	218	441	399	4
322	320	258	597	307	498	506	476	4
500	351	364	209	347	154	95	151	4
29	266	28	18	307	15	99	119	4
299	312	245	390	322	310	555	498	4
529	393	345	675	423	408	451	360	4
551	376	376	589	465	325	271	181	4
34	261	34	27	269	25	80	121	4
503	372	346	277	356	199	521	427	4
485	359	346	491	342	367	291	241	4
24	254	24	27	261	27	129	69	4
58	265	56	18	273	16	116	108	4
30	262	29	25	263	25	106	162	4
292	323	232	382	341	287	636	563	4
653	393	425	310	387	205	124	90	4
542	369	376	222	352	161	21	87	5
587	398	377	420	397	271	158	168	5
440	333	338	352	314	287	129	159	5
536	377	364	336	410	210	208	145	5
422	441	245	1023	267	982	503	457	5
788	444	455	451	412	280	96	119	5
968	547	453	697	605	295	366	308	5
37	261	36	29	277	27	108	84	5
327	403	207	522	611	219	139	182	5
521	350	382	428	460	238	134	173	5
523	352	380	389	362	275	224	78	5
464	342	347	309	343	231	186	113	5
30	257	30	8	245	9	63	140	5
29	283	26	78	285	71	519	427	5
39	282	35	27	302	23	192	189	5
523	355	377	269	330	209	130	84	5
568	382	380	273	343	203	99	137	5
73	280	66	63	283	57	147	143	5
1023	551	476	1023	267	982	735	679	5
166	355	119	186	367	130	574	516	5
485	385	323	409	368	285	243	159	5
48	300	41	101	366	71	289	286	5
46	270	44	33	275	30	125	92	5
30	270	28	87	278	81	456	349	6
24	311	20	31	284	28	114	124	6
29	276	26	27	286	24	114	65	6
467	395	303	450	399	289	252	134	6
233	315	189	278	303	234	685	610	6
20	254	20	12	240	13	134	121	6
25	250	25	8	245	8	105	120	6
86	309	71	429	309	355	382	301	6
304	326	239	369	323	292	640	568	6
609	428	364	278	391	182	131	80	6
619	453	350	556	435	328	121	141	6
607	421	369	724	381	486	224	213	6
502	358	360	183	375	125	102	58	6
479	345	355	445	386	296	114	69	6
179	405	113	271	381	182	675	600	6
441	340	332	171	340	129	111	87	6
21	248	22	11	246	12	132	176	6
473	358	339	273	361	194	131	128	6
169	355	121	126	362	89	619	562	6
433	395	281	288	383	192	166	126	6
615	417	378	496	427	297	368	264	6
514	338	390	518	416	319	163	95	7
575	346	426	348	398	224	125	136	7
148	340	112	273	343	204	348	288	7
141	303	119	111	294	97	357	272	7
109	280	100	91	268	87	119	95	7
31	257	31	9	234	10	57	51	7
79	292	70	167	297	144	419	313	7
451	357	323	232	348	171	268	212	7
574	408	360	564	417	346	213	179	7
23	254	23	7	248	7	129	89	7
207	382	139	294	460	163	510	481	7
235	410	147	343	418	210	580	541	7
470	362	333	318	340	239	201	124	7
35	255	35	76	253	77	82	108	7
548	415	339	276	369	192	124	145	7
459	351	335	208	397	134	106	99	8
231	371	159	366	369	254	557	499	8
458	403	291	318	397	205	206	180	8
461	338	349	170	319	136	91	100	8
296	364	208	487	350	356	424	432	8
497	375	339	483	383	323	212	170	8
299	326	235	82	296	71	109	62	8
61	317	49	38	308	31	118	86	8
32	257	32	33	265	32	290	262	8
129	289	114	111	289	98	291	284	8
215	466	118	559	490	292	465	441	8
508	372	350	352	350	257	124	109	8
31	289	27	31	273	29	137	106	8
29	266	28	16	259	16	74	109	8
465	355	335	243	349	178	102	91	8
447	350	326	364	370	252	359	264	8
464	343	346	192	359	137	168	96	8
458	364	322	274	340	206	423	310	8
405	336	309	173	350	126	102	139	8
538	414	333	506	387	335	64	5	8
541	400	346	580	400	371	296	229	8
787	474	425	1023	473	554	594	506	8
473	392	309	714	393	466	700	621	9
1023	620	423	852	652	334	413	339	9
667	386	443	310	428	185	100	90	9
70	296	61	64	322	51	374	297	9
42	294	36	122	287	109	267	203	9
82	266	79	36	266	34	106	110	9
581	380	392	361	383	241	222	85	9
73	307	61	104	312	85	154	94	9
42	277	39	39	277	36	136	80	9
270	311	222	336	306	281	618	531	9
20	255	20	40	262	39	123	84	9
41	298	36	20	293	17	96	79	9
639	445	368	650	482	345	653	583	9
29	251	30	12	249	13	125	109	9
488	360	347	593	369	411	267	197	9
417	335	318	147	353	107	101	71	9
59	282	54	31	270	29	102	149	9
51	260	50	20	288	18	119	130	9
42	269	40	48	267	46	142	56	9
77	279	71	325	300	278	562	467	9
51	299	44	20	288	18	130	111	9
407	343	304	279	323	221	126	124	9
636	397	411	268	366	187	92	137	10
102	282	92	34	292	30	146	146	10
32	275	30	75	270	71	110	152	10
70	308	58	18	317	14	54	110	10
25	282	22	23	269	21	76	101	10
558	367	389	284	334	218	115	90	10
608	421	370	355	422	216	52	149	10
94	329	73	70	365	49	469	458	10
450	339	339	234	331	181	47	148	10
415	351	303	193	366	135	85	97	10
158	274	148	58	261	57	23	102	10
603	445	346	625	390	411	452	359	10
22	256	22	20	245	21	149	66	10
443	337	336	256	347	189	190	119	10
291	336	222	362	324	285	539	481	10
421	354	304	193	354	139	87	114	10
447	346	331	201	369	139	213	136	10
49	263	48	17	277	16	113	80	10
748	430	446	1023	290	904	526	427	10
508	396	329	467	435	275	473	384	10
481	371	332	175	355	126	71	148	10
34	252	35	9	257	8	78	154	10
135	285	121	98	276	91	217	134	10
454	364	319	200	358	143	149	108	10
277	352	201	433	362	307	662	576	10
514	376	349	405	378	274	171	142	10
46	262	45	14	267	14	97	92	10
22	274	20	38	276	35	86	53	10
63	259	62	17	255	17	75	75	10
202	298	174	251	289	222	280	189	10
33	310	28	246	310	204	191	145	10
586	381	394	406	383	271	180	104	10
51	253	51	12	233	13	57	63	10
1023	516	508	1023	524	500	319	243	11
606	427	363	599	417	368	219	160	11
483	375	330	325	420	198	194	89	11
503	350	368	304	322	242	170	198	11
31	275	29	63	276	58	377	289	11
27	259	26	23	254	23	114	82	11
83	269	79	24	273	23	81	118	11
214	317	173	279	325	219	597	516	11
23	253	24	22	249	22	201	188	11
21	256	21	18	259	18	125	74	11
21	256	21	15	254	15	80	70	11
291	358	208	261	360	186	571	486	11
474	367	331	283	368	197	180	141	11
275	294	239	270	292	237	562	482	11
497	367	346	354	332	272	219	178	11
37	270	35	10	269	10	70	71	11
33	248	34	22	245	23	221	218	11
114	277	105	56	282	51	473	429	11
565	398	363	341	400	218	65	126	11
20	250	21	12	255	12	79	75	11
621	392	406	259	428	155	101	92	11
509	354	368	224	324	177	128	101	11
460	380	310	255	390	167	387	268	11
82	261	81	56	254	56	135	147	11
79	265	76	111	271	105	205	114	11
465	374	318	446	390	293	310	214	11
45	270	43	26	303	22	71	100	12
24	266	23	37	260	37	119	80	12
26	254	26	15	247	15	79	124	12
437	385	290	241	390	158	118	121	12
193	303	163	240	297	207	683	599	12
36	262	35	47	261	46	455	373	12
561	358	401	394	355	284	179	166	12
431	340	324	275	342	206	92	84	12
495	368	344	282	378	191	124	145	12
237	320	190	349	348	257	608	525	12
473	375	323	298	368	208	100	69	12
37	265	36	156	294	136	218	147	12
205	357	147	332	368	231	592	550	12
564	350	413	345	335	263	115	130	12
33	254	34	18	259	17	108	63	12
531	414	328	647	421	394	420	299	12
488	355	352	211	336	161	100	128	12
561	370	388	315	384	210	294	230	12
542	427	325	685	420	418	535	448	12
970	562	442	1023	501	523	693	614	12
483	355	349	170	389	112	109	194	12
140	291	123	87	263	85	109	155	12
473	351	345	199	344	148	135	111	12
23	255	23	34	276	31	326	210	12
425	338	322	159	321	127	128	100	12
493	372	339	660	395	427	251	200	12
542	372	373	254	343	189	119	85	12
47	268	45	38	275	35	194	149	12
115	277	107	40	289	36	137	136	12
21	257	21	41	259	41	508	417	12
533	377	362	194	372	134	106	87	12
21	254	21	12	260	12	108	86	13
547	352	398	230	343	172	165	54	13
29	255	29	11	267	10	119	116	13
21	252	22	12	267	12	100	119	13
490	377	333	216	362	153	159	135	13
21	254	21	11	266	11	118	69	13
58	261	57	28	260	28	137	102	13
94	354	68	122	400	78	572	514	13
60	299	51	33	286	29	86	73	13
466	409	292	192	409	120	136	111	13
587	389	386	809	463	447	363	282	13
41	258	40	57	256	57	179	176	13
379	350	277	499	355	360	224	198	13
431	359	308	155	339	117	60	90	13
39	259	39	11	263	11	64	76	13
31	264	31	15	274	14	116	43	13
26	284	24	120	302	102	432	350	13
62	302	52	38	286	34	101	94	13
422	352	307	292	370	202	212	161	13
418	375	286	407	362	288	188	121	13
558	427	335	839	383	561	351	228	13
359	399	230	565	433	334	718	644	13
176	298	152	137	293	120	161	277	13
548	368	382	214	349	157	113	119	13
22	248	22	8	248	9	123	81	13
448	328	350	242	353	176	75	96	14
23	260	22	15	257	15	125	126	14
24	252	25	13	250	13	85	85	14
218	328	170	169	315	137	598	539	14
42	300	36	45	283	41	109	58	14
63	296	55	184	354	133	374	280	14
26	269	25	70	275	65	315	227	14
474	340	357	145	343	108	151	63	14
45	285	40	22	301	19	215	100	14
518	386	344	341	381	229	226	183	14
510	356	366	287	362	203	160	146	14
77	333	59	72	379	48	573	517	14
555	387	366	443	381	297	165	145	14
112	311	92	660	332	509	381	302	14
500	354	362	184	330	143	110	80	14
41	266	39	23	253	23	95	99	14
30	257	29	22	277	20	110	154	14
445	336	339	210	311	173	102	111	14
451	344	336	226	344	168	97	85	14
62	287	55	35	295	30	141	92	14
583	399	374	622	380	419	137	81	14
423	358	303	192	371	133	73	135	14
65	273	61	32	279	29	105	108	14
464	352	337	323	349	237	192	153	14
476	344	354	177	308	147	124	90	14
606	374	415	448	395	291	154	136	14
485	345	360	182	319	146	108	101	14
133	294	116	193	293	169	398	328	15
21	277	20	36	278	33	226	177	15
147	363	103	245	373	168	683	613	15
70	285	62	31	271	29	201	161	15
25	281	23	12	284	11	116	90	15
39	271	36	14	276	13	121	95	15
502	353	364	304	385	202	216	149	15
86	328	67	149	320	119	573	485	15
56	286	50	30	275	28	100	141	15
354	323	280	182	302	155	38	131	15
610	397	393	295	354	213	143	152	15
425	367	296	390	449	222	165	168	15
23	254	23	13	251	14	64	97	15
293	314	239	393	333	302	424	433	15
86	299	73	139	283	125	381	300	15
538	371	371	330	438	193	245	143	15
25	256	25	14	253	15	145	99	15
573	372	394	329	374	225	232	130	15
33	259	33	21	260	21	110	120	15
608	385	404	574	381	385	300	176	15
250	333	192	243	348	179	619	563	15
660	447	378	1023	388	676	460	381	15
106	337	80	191	313	156	489	462	15
471	338	357	261	301	223	82	92	15
55	263	54	87	285	78	139	86	15
469	341	353	182	358	130	139	130	16
541	404	343	426	437	249	140	118	16
23	252	23	12	246	13	136	116	16
468	344	347	217	363	153	235	175	16
364	353	264	770	349	564	594	531	16
37	282	34	23	361	16	84	92	16
403	352	293	300	357	215	230	115	16
540	366	378	318	437	186	95	89	16
261	304	220	288	297	248	631	545	16
497	371	344	485	364	341	149	136	16
27	259	26	14	247	14	139	116	16
402	342	301	215	379	145	131	152	16
27	267	25	15	262	14	109	94	16
51	281	46	34	274	32	125	104	16
409	343	306	187	342	140	110	102	16
765	482	407	584	472	317	457	366	16
739	473	400	434	631	176	195	119	16
22	252	23	35	261	34	396	305	16
517	363	365	452	406	285	245	143	16
29	248	30	19	243	20	128	213	16
580	388	382	406	364	286	200	97	16
20	256	20	35	262	34	167	137	16
791	447	454	470	478	252	202	182	16
43	286	39	31	312	25	95	74	16
502	351	366	320	389	211	335	222	16
38	262	37	23	286	20	89	146	16
400	341	300	275	317	222	155	108	17
490	365	343	235	372	162	178	137	17
433	388	286	228	363	161	124	119	17
49	328	38	39	370	27	146	106	17
67	308	56	62	318	50	434	336	17
44	255	44	13	263	12	68	81	17
74	287	66	68	336	52	353	278	17
209	275	195	208	270	197	473	389	17
165	407	104	378	414	234	562	507	17
72	262	70	17	255	17	141	97	17
55	260	54	19	251	19	146	128	17
139	378	94	220	415	136	628	561	17
31	258	31	15	247	15	187	177	17
172	284	155	141	271	133	124	89	17
59	271	56	52	286	46	185	119	17
19	245	20	29	245	30	219	158	17
450	352	327	193	333	148	82	118	17
473	340	357	223	334	171	157	169	17
289	323	230	216	317	175	614	554	17
390	343	291	153	343	114	91	149	17
28	254	29	13	255	13	118	84	17
479	355	345	252	349	185	173	100	17
517	351	377	173	347	127	121	155	17
561	377	381	244	369	169	137	114	18
365	384	243	414	350	303	699	616	18
445	334	341	224	334	172	69	100	18
504	369	349	347	333	267	342	205	18
163	338	124	141	352	103	632	563	18
26	252	26	50	246	52	487	390	18
30	278	28	24	275	23	96	53	18
501	395	325	161	392	106	58	102	18
179	293	157	181	316	147	518	484	18
423	356	305	176	377	120	141	120	18
37	265	36	13	277	12	87	118	18
26	253	26	15	247	15	211	220	18
28	252	28	24	248	25	155	232	18
150	309	125	222	307	185	605	524	18
527	373	362	373	370	258	104	85	18
26	259	26	60	272	57	165	108	18
95	300	81	112	289	99	538	453	18
470	363	332	842	337	639	690	606	18
58	276	54	14	275	13	134	70	18
23	263	22	20	268	19	141	62	18
530	390	348	553	365	388	163	203	18
76	331	58	48	405	30	530	487	18
257	322	204	371	303	313	633	554	18
28	248	29	17	238	19	246	238	18
427	365	300	219	373	150	7	69	18
590	405	373	410	382	274	146	96	18
741	526	361	659	466	363	675	596	18
653	403	414	445	448	254	318	256	18
63	272	59	31	299	27	104	95	18
558	367	390	275	333	211	78	75	18
393	331	304	202	331	157	192	145	18
25	251	25	15	248	15	71	126	18
276	321	221	317	301	270	621	548	18
471	332	363	195	366	136	91	15	18
58	279	54	21	278	19	129	68	18
41	249	42	52	248	53	106	140	18
604	466	331	425	378	288	267	178	19
193	378	131	378	385	251	613	565	19
84	303	71	84	272	79	119	153	19
53	264	51	19	281	17	110	57	19
544	374	372	647	368	451	224	211	19
42	267	41	32	279	29	65	99	19
119	281	108	106	268	102	571	492	19
181	371	125	293	450	167	576	530	19
190	294	165	226	267	217	115	145	19
546	357	392	303	365	212	152	139	19
294	335	225	440	328	344	524	457	19
141	452	80	1003	405	634	100	139	19
35	272	33	18	271	17	123	102	19
25	256	25	14	311	12	162	131	19
24	262	23	13	266	12	126	110	19
311	308	259	432	292	379	565	491	19
599	367	417	876	411	546	377	290	19
21	263	20	19	282	17	97	121	20
467	381	314	311	356	224	235	146	20
227	337	173	249	312	205	664	584	20
480	372	330	474	411	295	155	116	20
457	340	344	312	331	241	118	49	20
550	372	378	368	342	275	192	180	20
153	356	110	55	344	41	68	96	20
59	259	58	16	264	16	81	116	20
60	263	59	49	263	48	110	115	20
545	369	379	217	345	161	126	114	20
92	361	65	147	391	97	388	400	20
68	267	65	13	246	14	92	86	20
26	257	26	45	271	42	120	139	20
1023	505	519	712	695	262	270	120	20
475	364	333	187	352	136	191	90	20
85	261	84	26	277	24	84	65	20
76	266	73	97	274	90	316	288	20
374	531	180	785	606	331	693	629	20
593	402	377	433	411	269	175	140	20
79	276	74	64	266	61	166	118	20
84	272	79	122	276	113	381	309	20
106	288	95	103	295	90	626	544	21
35	269	34	71	283	64	272	183	21
301	319	241	272	308	226	636	564	21
119	284	108	47	300	40	157	86	21
425	324	336	153	341	114	168	128	21
314	325	247	375	295	326	602	514	21
244	321	195	222	319	178	679	607	21
201	373	138	350	380	236	522	472	21
472	345	350	295	343	220	108	95	21
538	356	386	289	326	227	95	148	21
35	252	35	13	248	13	62	73	21
36	259	36	22	262	22	137	99	21
412	371	284	218	374	149	126	100	21
183	283	166	176	285	158	583	503	21
433	351	316	154	334	118	168	121	21
544	368	378	262	352	191	148	218	21
568	369	395	256	359	183	188	199	21
525	360	373	487	343	363	212	159	21
437	363	308	196	350	143	116	96	21
510	361	361	322	431	191	153	123	21
126	309	105	53	290	46	113	113	21
118	278	109	257	298	221	271	161	21
99	254	100	51	288	45	262	319	21
507	362	359	385	373	264	300	189	21
244	298	210	260	297	224	645	572	22
94	276	87	44	270	42	47	110	22
459	387	304	230	401	147	136	139	22
19	246	20	9	247	9	100	62	22
494	365	347	343	417	211	159	163	22
725	489	380	494	460	275	549	480	22
123	310	102	197	305	165	78	157	22
72	288	64	70	279	64	116	110	22
528	335	403	493	330	382	617	539	22
243	283	219	95	273	89	101	135	22
22	248	22	16	245	16	76	139	22
254	308	212	252	287	225	611	529	22
43	268	41	23	266	22	104	56	22
365	360	259	444	358	317	728	647	22
62	265	59	16	267	15	79	105	22
37	434	22	209	374	144	481	393	22
576	431	342	402	383	269	188	70	23
384	374	263	723	389	475	632	550	23
30	270	28	26	283	24	75	102	23
252	337	191	379	316	307	530	446	23
173	323	137	209	372	144	608	549	23
52	336	40	63	319	51	562	484	23
595	372	409	436	384	291	390	301	23
630	414	389	258	393	168	169	166	23
640	397	413	715	407	449	329	304	23
22	250	22	9	249	9	109	106	23
612	372	421	311	387	206	125	119	23
194	292	170	126	280	115	592	518	23
500	353	362	311	324	246	123	131	23
325	327	254	472	312	387	611	539	23
24	259	24	44	256	44	141	132	23
165	329	129	169	297	146	562	525	23
410	327	321	267	319	214	193	153	23
470	353	341	243	369	168	158	179	23
488	355	352	247	341	185	59	100	23
512	433	302	1023	331	791	726	684	23
180	315	146	190	306	159	561	534	23
1023	526	498	914	594	394	256	151	23
34	250	34	32	248	33	142	143	23
492	350	360	171	320	136	95	104	24
667	380	449	507	441	294	233	191	24
158	377	107	336	373	231	568	526	24
450	340	339	176	334	135	94	119	24
461	367	322	173	357	124	125	94	24
183	374	125	208	399	134	373	355	24
57	264	55	28	261	27	115	124	24
59	274	55	39	282	35	166	126	24
487	336	371	602	421	366	350	240	24
33	258	33	22	261	21	87	101	24
35	257	35	13	254	13	76	66	24
82	264	80	26	257	26	97	141	24
451	322	359	209	332	162	145	168	24
644	437	377	817	556	377	469	429	25
96	268	92	28	283	25	114	126	25
528	366	369	214	362	151	57	155	25
408	337	310	173	358	123	155	141	25
78	292	69	42	293	36	328	373	25
166	621	68	515	733	180	552	537	25
195	320	156	218	330	169	581	501	25
69	304	58	77	299	66	584	503	25
26	262	25	76	271	72	247	160	25
591	377	401	615	415	379	440	338	25
44	258	43	34	279	32	114	142	25
532	366	373	386	363	272	124	208	25
428	342	320	153	351	111	57	94	25
26	257	26	11	255	11	135	86	25
33	267	32	17	261	17	151	139	25
70	300	59	110	293	96	194	104	25
525	371	363	304	389	200	135	180	25
46	262	45	35	259	35	86	68	25
547	373	375	333	366	233	248	202	25
26	270	24	12	284	11	119	54	25
544	403	345	326	481	174	215	95	25
129	306	108	127	310	105	404	343	25
36	307	30	62	287	56	567	483	25
248	306	208	358	293	312	541	469	25
428	356	307	302	353	219	139	95	26
23	263	23	14	267	14	124	104	26
551	378	373	410	383	274	295	188	26
356	477	191	730	428	437	656	573	26
441	347	326	180	326	141	147	86	26
498	362	352	268	359	191	195	135	26
435	388	287	316	365	221	182	85	26
304	314	248	528	316	428	638	555	26
500	370	345	353	351	257	260	136	26
593	375	405	460	348	338	166	124	26
22	251	22	22	259	22	378	291	26
230	328	179	356	330	276	589	511	26
551	344	410	308	392	201	179	153	26
865	487	454	1023	289	907	677	594	26
43	251	44	25	272	24	130	74	26
593	448	339	931	405	588	785	704	26
20	244	21	17	245	18	198	141	26
256	465	141	614	467	337	759	686	26
43	259	42	15	270	15	71	108	26
1023	638	411	760	568	343	291	198	26
61	276	56	82	262	80	71	124	26
39	271	37	26	276	24	233	245	26
36	266	34	30	271	29	104	95	26
634	391	415	377	391	247	134	118	27
474	367	331	1023	429	611	379	281	27
409	325	322	297	320	238	142	159	27
481	331	373	346	426	208	242	190	27
514	360	366	255	335	195	89	121	27
57	272	54	16	278	15	54	94	27
507	350	371	196	331	152	128	91	27
57	281	52	21	291	18	111	152	27
33	274	31	29	278	26	111	146	27
25	289	22	45	308	38	384	306	27
389	354	281	559	346	414	582	506	27
64	257	64	38	258	37	181	262	27
150	265	145	41	260	41	132	113	27
387	375	264	329	362	233	602	525	27
66	262	64	58	259	57	326	291	27
46	261	45	18	266	18	102	45	27
37	288	32	23	295	20	157	115	27
43	270	41	154	279	141	362	287	27
27	356	20	805	390	528	86	56	27
34	265	33	21	259	20	123	99	27
508	392	331	544	401	347	209	201	28
46	259	45	61	255	61	289	241	28
54	260	53	38	285	35	140	105	28
486	356	349	283	366	198	146	146	28
23	259	23	45	255	45	126	124	28
472	410	294	926	427	555	678	610	28
19	248	20	16	254	16	213	183	28
456	350	333	245	350	179	189	65	28
496	333	381	334	362	236	374	276	28
31	289	27	101	293	88	519	429	28
309	348	227	324	326	255	578	523	28
528	371	365	206	425	124	147	113	28
458	356	329	304	358	218	131	96	28
204	462	113	549	480	293	431	415	28
436	333	336	244	366	171	90	70	28
397	350	291	259	343	193	129	108	28
536	388	354	237	346	175	221	149	28
29	290	26	213	319	171	227	139	28
88	285	79	79	308	66	134	147	28
71	269	68	21	269	20	152	113	29
83	275	77	87	266	84	145	68	29
566	416	348	963	401	615	425	336	29
517	356	372	256	346	190	155	74	29
57	288	50	136	293	119	132	114	29
33	273	31	21	261	21	100	134	29
449	426	270	908	422	551	575	495	29
52	264	51	79	318	64	143	113	29
20	241	21	15	248	16	147	196	29
610	418	374	304	358	218	293	126	29
204	402	130	152	503	77	608	544	29
51	266	49	21	320	16	189	167	29
402	339	304	141	355	102	200	71	29
582	362	411	289	410	180	125	188	29
101	314	82	45	301	38	106	94	29
98	358	70	170	437	99	507	473	29
452	372	311	287	375	196	188	146	29
490	365	343	386	402	246	190	186	29
34	308	29	144	301	122	538	445	29
499	349	366	182	354	132	149	136	29
27	251	28	7	240	7	90	118	29
47	283	42	237	321	189	148	167	30
183	325	144	347	394	225	605	528	30
48	471	26	442	1023	108	577	518	30
32	280	29	22	277	20	114	90	30
457	342	342	216	338	164	151	147	30
279	327	218	403	337	306	552	472	30
95	362	67	100	384	67	596	536	30
416	347	306	357	348	263	153	151	30
57	261	56	24	257	24	76	53	30
428	339	324	183	337	139	102	155	30
27	286	24	31	314	25	50	110	30
40	250	41	13	253	13	105	131	30
48	253	49	23	256	23	78	50	30
495	404	313	637	425	383	585	510	30
105	290	93	155	330	121	235	199	30
90	284	81	20	264	19	125	113	30
468	351	341	227	360	161	152	25	30
35	277	32	20	272	19	36	134	30
35	252	36	13	254	13	106	76	30
579	384	385	528	356	380	165	105	30
462	345	343	320	343	239	179	111	30
511	356	368	306	361	217	222	201	30
464	352	337	338	363	238	155	141	30
24	250	25	12	238	13	224	188	30
574	369	399	497	389	327	355	210	30
497	358	355	270	322	215	260	165	30
378	348	278	200	343	149	139	143	31
427	396	276	511	394	332	208	132	31
646	395	419	462	368	322	314	224	31
523	389	345	319	327	250	192	69	31
485	351	353	255	326	200	81	188	31
65	287	58	33	297	29	102	140	31
191	378	129	296	369	206	596	539	31
483	385	321	207	396	134	131	78	31
126	277	116	31	279	28	90	115	31
550	349	404	288	349	211	75	101	31
554	398	356	319	426	191	288	225	31
411	349	301	178	329	138	129	100	31
527	421	320	440	389	290	75	134	31
493	364	347	456	390	299	358	303	31
174	302	147	143	301	121	453	389	31
299	307	249	393	329	306	611	535	31
33	254	34	48	263	47	153	71	31
548	430	326	839	424	506	132	166	31
265	352	193	268	378	181	612	532	31
579	400	371	240	378	162	151	105	31
448	366	314	293	369	203	182	154	31
329	353	238	538	343	401	652	565	31
20	255	20	12	250	12	159	85	31
214	289	189	215	293	187	679	592	31
78	274	73	32	269	31	84	85	32
514	386	341	506	449	288	242	205	32
22	249	22	10	260	10	131	96	32
122	329	95	56	409	35	141	116	32
48	284	43	27	270	26	179	106	32
505	357	362	199	341	150	194	147	32
26	258	26	20	269	19	106	92	32
24	254	24	9	241	10	89	87	32
173	303	146	169	294	147	377	335	32
49	272	46	26	266	25	128	80	32
22	257	21	8	295	7	137	109	32
46	250	47	12	239	13	178	191	32
158	296	137	90	320	72	589	535	32
28	258	28	29	257	28	417	323	32
450	369	312	346	328	271	151	109	32
117	356	84	193	342	145	601	535	32
677	411	422	561	378	380	89	78	32
551	385	367	362	396	234	95	135	32
452	344	337	210	346	155	228	130	32
472	390	310	333	357	238	149	111	33
59	264	57	45	307	37	166	84	33
224	341	168	192	352	140	626	548	33
25	259	25	21	260	21	76	95	33
269	338	204	242	320	194	331	349	33
484	400	310	407	413	252	153	146	33
214	297	185	207	285	186	634	547	33
596	402	380	269	387	178	100	97	33
547	359	390	256	341	192	33	143	33
42	263	40	19	256	19	86	104	33
550	363	388	341	354	246	31	146	33
476	345	353	489	387	323	289	233	33
24	263	24	20	267	19	51	153	33
127	453	72	419	522	205	458	429	33
672	461	373	736	415	453	644	560	33
521	363	368	460	347	339	181	151	33
533	356	383	450	421	274	436	338	33
27	278	24	34	273	32	126	136	33
29	252	30	15	259	15	97	135	33
48	329	38	235	489	123	568	480	33
555	403	352	324	373	223	126	192	33
56	257	56	26	255	26	85	91	33
35	260	34	17	261	17	116	99	33
346	331	268	389	330	301	717	633	33
324	319	260	361	300	308	586	499	33
80	293	70	114	291	100	602	519	33
80	255	81	25	249	26	131	95	33
499	341	375	397	343	296	304	222	34
21	255	21	13	244	14	118	119	34
37	268	36	19	271	18	96	94	34
608	414	376	242	396	156	43	134	34
313	324	248	392	323	310	556	495	34
425	334	326	186	326	146	152	134	34
55	257	55	57	252	58	106	125	34
410	365	288	289	354	209	174	178	34
30	271	28	27	255	27	142	120	34
103	280	94	43	273	40	110	102	34
414	352	301	312	379	211	95	120	34
481	383	322	362	428	217	201	111	34
215	313	176	192	307	161	494	428	34
72	276	67	32	269	31	125	113	34
25	271	23	21	268	21	106	85	34
236	352	172	228	351	166	506	488	34
59	266	57	25	275	23	126	105	34
43	265	42	160	310	132	175	145	34
20	259	20	11	250	11	123	82	35
375	329	292	119	310	98	163	87	35
1019	593	440	1023	499	526	490	399	35
410	331	317	594	315	483	520	503	35
27	249	28	29	249	29	118	99	35
392	351	286	227	326	178	162	121	35
601	384	401	412	366	288	179	111	35
25	261	24	14	272	13	75	124	35
495	360	352	185	349	136	108	118	35
457	342	342	251	340	189	86	146	35
49	288	44	114	294	100	621	530	35
51	306	43	313	333	241	430	344	35
532	364	374	309	381	207	420	341	35
445	367	311	300	382	201	41	121	35
34	268	33	78	259	77	221	209	35
509	380	343	282	355	204	322	263	35
547	365	384	355	386	235	108	102	35
27	272	26	19	268	18	121	74	35
220	357	158	592	343	441	562	519	35
279	328	218	259	314	211	449	443	36
672	403	427	356	418	218	151	120	36
27	290	24	282	367	197	313	240	36
147	313	120	247	301	210	527	442	36
436	388	288	304	358	217	66	146	36
203	414	125	374	434	220	526	498	36
551	374	377	351	330	272	336	241	36
104	307	87	192	329	150	612	524	36
506	368	352	339	369	236	123	126	36
156	298	134	47	307	40	140	119	36
510	378	346	370	332	285	295	211	36
458	337	348	253	383	169	228	162	36
604	395	391	630	359	449	580	509	36
55	278	50	19	286	17	168	121	36
551	377	374	236	370	163	58	102	36
517	362	366	267	361	189	87	121	36
529	347	391	996	392	650	312	237	36
522	373	358	563	402	358	352	253	36
80	281	73	128	284	115	341	266	36
247	364	174	558	365	391	712	635	36
802	524	392	915	594	394	668	583	37
430	364	302	394	357	283	199	113	37
150	301	128	190	309	158	545	499	37
22	251	22	7	259	7	96	132	37
36	262	35	53	276	49	397	300	37
21	252	22	11	243	12	99	125	37
530	364	373	311	383	208	152	152	37
36	294	31	165	436	97	151	155	37
73	271	69	36	301	30	113	128	37
544	360	387	423	335	323	344	259	37
484	344	360	225	399	144	342	251	37
33	268	32	193	320	154	189	109	37
121	283	109	115	277	106	548	453	37
549	369	381	306	347	226	73	116	37
567	361	403	279	358	200	175	115	38
550	368	382	516	332	398	207	95	38
645	419	395	520	444	300	177	136	38
46	255	46	41	257	40	170	179	38
29	263	28	25	259	24	149	119	38
578	391	378	346	386	229	146	64	38
19	251	20	21	253	21	449	357	38
28	254	28	8	243	9	94	74	38
377	328	294	171	348	126	126	58	38
301	302	255	348	276	323	592	525	38
504	378	342	236	404	150	106	105	38
254	413	157	328	494	170	671	594	38
60	258	60	28	258	28	97	283	38
79	270	75	21	278	19	101	110	38
24	250	24	16	243	17	100	101	38
429	352	313	169	349	124	105	135	38
56	261	55	30	302	25	303	286	39
48	259	47	68	251	69	312	199	39
414	360	295	221	364	156	91	76	39
22	257	22	10	259	10	120	155	39
147	273	138	163	275	152	488	411	39
627	396	406	272	359	194	54	102	39
447	362	316	202	363	143	78	121	39
438	367	306	337	343	252	174	132	39
510	374	349	420	387	277	210	183	39
159	282	144	206	346	153	233	166	39
647	430	385	309	381	208	120	124	39
85	259	84	56	263	55	275	280	39
309	324	245	160	295	138	154	158	39
527	351	385	207	373	142	91	123	39
88	398	57	213	401	136	387	401	39
233	314	190	252	299	216	608	526	39
452	373	311	334	479	178	181	57	40
424	325	334	164	309	136	126	80	40
356	417	219	423	364	297	631	563	40
21	251	22	12	276	11	90	105	40
492	373	337	275	406	173	295	209	40
29	266	28	11	308	9	111	101	40
35	255	36	22	279	20	104	101	40
178	371	123	705	433	417	191	241	40
25	259	24	87	257	87	524	436	40
28	258	27	6	252	6	64	104	40
505	365	354	346	361	245	44	104	40
23	259	23	10	262	9	94	90	40
454	340	342	261	328	204	160	139	40
492	356	354	422	322	336	362	261	40
473	342	354	180	340	136	149	106	40
437	351	319	173	337	132	123	105	40
30	278	27	19	283	18	109	125	40
472	357	338	392	483	208	280	155	40
39	264	38	21	409	13	256	179	40
625	402	398	646	458	361	300	251	40
20	246	21	8	229	9	85	76	40
237	393	154	443	382	297	692	616	40
22	252	23	25	258	25	449	370	40
590	420	360	318	401	203	69	91	41
524	364	369	249	334	191	128	60	41
555	358	396	402	368	280	212	76	41
219	350	160	433	375	296	658	588	41
28	256	28	10	261	9	110	78	41
50	270	47	45	257	45	130	118	41
774	516	384	830	447	476	641	561	41
42	289	37	102	398	66	158	102	41
355	336	271	449	333	346	630	550	41
246	303	208	225	303	190	608	534	41
548	371	378	314	372	216	155	173	41
102	278	94	195	288	173	238	132	41
539	374	370	374	358	268	145	105	41
79	273	74	26	287	23	126	75	41
408	334	313	302	333	233	143	79	41
132	300	113	46	290	41	82	106	41
34	261	34	35	264	34	260	205	41
23	258	22	28	279	26	152	82	41
23	261	23	17	361	12	44	78	41
43	273	41	20	276	18	132	108	41
515	363	363	265	363	187	204	134	41
39	308	33	54	277	50	132	152	41
1023	581	451	699	857	209	236	177	41
600	392	392	398	364	280	289	210	41
551	384	367	377	350	276	130	74	41
508	373	348	263	365	185	126	120	41
400	345	297	178	353	129	130	158	41
432	347	319	150	346	111	134	73	42
250	306	209	237	300	202	666	587	42
426	375	291	448	399	287	231	135	42
533	358	381	305	378	207	134	90	42
368	337	279	205	322	163	140	109	42
49	273	46	30	308	25	92	101	42
483	385	321	256	369	178	173	113	42
121	407	76	145	447	83	606	541	42
25	244	26	15	240	16	50	105	42
442	363	312	212	355	153	135	129	42
20	258	20	67	278	61	523	420	42
31	262	30	16	299	13	89	110	42
450	373	309	309	419	189	162	125	42
586	414	363	588	380	396	180	192	42
22	250	22	19	249	20	379	285	42
311	308	258	512	310	422	630	550	42
62	261	61	28	260	27	71	100	42
609	362	430	850	444	490	312	261	42
215	444	124	360	476	193	584	548	42
705	406	445	701	369	487	357	267	42
554	364	390	341	371	235	194	159	42
546	411	340	352	501	180	191	182	42
525	347	387	317	360	225	163	166	42
427	354	309	231	363	163	139	135	42
111	335	85	133	326	105	366	426	42
519	363	366	241	348	177	85	47	42
473	364	333	438	378	296	203	91	42
23	260	23	15	269	15	115	145	42
452	408	284	562	492	292	198	95	42
280	296	243	432	289	383	658	580	42
707	411	441	804	440	468	137	163	42
519	350	379	505	416	310	562	484	42
261	329	203	297	309	246	558	474	42
123	273	115	72	268	69	413	356	42
25	250	26	12	272	12	130	137	43
84	265	81	39	257	39	85	152	43
218	386	144	195	377	133	651	582	43
529	363	373	277	381	186	84	125	43
567	384	378	430	375	293	108	95	43
486	363	343	269	399	173	244	176	43
162	354	117	302	315	245	570	529	43
30	253	30	22	261	21	154	105	43
40	261	39	20	271	18	92	78	43
56	277	52	28	272	26	130	64	43
525	352	382	284	349	208	110	50	43
712	487	374	541	513	270	338	272	43
22	261	22	9	247	10	210	110	43
66	291	58	24	274	23	124	101	43
54	266	52	12	254	13	125	120	43
21	261	21	16	258	15	119	142	43
107	294	93	39	285	35	135	142	43
127	484	67	399	632	162	372	350	43
25	275	24	55	277	50	162	192	44
85	280	78	84	273	79	570	484	44
284	350	208	234	325	184	580	538	44
132	285	118	62	292	55	86	47	44
70	309	58	130	314	106	222	207	44
80	267	77	33	256	33	86	102	44
272	334	208	302	348	222	705	629	44
42	282	38	25	290	22	140	86	44
22	283	20	20	280	18	73	116	44
479	356	345	375	383	250	229	129	44
59	269	56	95	269	91	533	443	44
55	317	45	48	343	36	157	94	44
25	260	25	17	243	17	120	135	44
215	319	172	198	300	169	498	452	44
503	358	359	299	382	200	173	116	44
22	283	20	39	250	40	91	91	44
78	452	44	185	534	89	582	493	44
515	375	352	478	371	330	231	159	44
491	346	364	216	335	165	151	120	45
272	332	210	331	311	272	536	469	45
163	350	119	205	419	125	567	483	45
199	338	151	256	324	202	595	537	45
461	350	338	197	389	130	120	110	45
422	337	320	197	360	140	97	151	45
462	473	250	1023	501	523	298	263	45
50	259	49	21	272	20	94	87	45
462	374	316	219	344	163	85	104	45
429	337	325	317	336	241	287	161	45
20	250	20	18	243	19	169	191	45
99	364	70	121	417	74	571	516	45
209	343	156	237	358	169	589	537	45
680	419	416	812	446	466	332	270	45
430	366	300	201	346	149	46	99	45
458	406	289	266	446	153	389	223	45
42	266	41	24	260	23	208	175	45
62	280	56	24	281	22	110	126	45
119	291	104	105	287	94	395	365	45
119	348	87	237	372	163	645	578	45
144	323	114	212	318	171	652	571	45
509	369	353	259	346	191	131	113	45
436	357	313	227	338	171	166	139	45
392	334	301	132	327	104	130	66	45
111	371	76	183	404	116	516	469	45
472	370	326	227	359	162	129	89	45
462	350	338	203	356	146	128	142	45
457	367	319	227	372	156	295	207	45
499	364	351	247	382	165	152	154	45
28	252	28	25	264	24	120	91	46
508	351	370	238	347	175	84	80	46
454	362	321	242	379	164	192	76	46
269	305	226	255	284	230	582	509	46
527	366	369	332	362	235	174	96	46
39	254	39	13	256	13	132	155	46
554	365	388	400	369	277	449	355	46
445	348	327	365	374	250	216	140	46
106	337	80	118	375	81	625	558	46
30	259	30	16	281	15	126	96	46
506	366	354	186	354	134	128	73	46
37	264	36	13	260	12	177	81	46
540	379	365	275	372	189	132	123	46
166	308	138	208	300	177	598	515	46
631	389	415	363	405	230	166	128	46
794	423	481	794	490	415	161	168	46
606	424	366	238	419	145	78	100	46
978	452	554	1023	440	596	382	292	46
239	306	200	295	300	252	625	552	46
436	348	320	201	373	138	130	157	46
37	249	38	15	247	16	137	213	46
404	363	285	242	347	179	157	95	46
25	253	25	52	269	50	486	392	46
136	281	124	252	284	227	541	460	46
288	474	155	328	521	161	656	578	46
264	358	188	307	411	191	605	528	46
91	263	88	61	250	63	76	120	46
58	253	59	21	248	22	125	288	46
478	350	350	206	352	150	70	64	46
45	280	41	32	354	23	140	153	46
435	329	338	264	391	172	318	225	46
61	257	61	62	274	58	266	209	47
600	401	383	382	386	253	223	157	47
506	345	376	226	344	168	121	43	47
68	396	44	34	492	18	62	135	47
22	255	22	23	316	19	100	109	47
474	363	335	495	402	315	268	175	47
58	265	56	31	288	28	104	152	47
39	348	28	306	345	227	223	192	47
51	268	49	111	297	96	307	222	47
23	254	23	16	252	16	192	120	47
92	276	86	17	271	16	91	101	47
23	250	24	16	255	16	102	51	47
42	264	41	46	269	43	123	110	47
561	373	385	365	367	254	167	78	47
29	263	28	16	266	15	115	105	47
572	387	378	464	438	271	114	134	47
246	296	213	245	300	209	659	583	47
38	290	33	33	302	28	99	57	48
43	268	41	16	272	16	120	110	48
489	335	374	264	342	198	229	143	48
466	371	322	190	385	126	154	175	48
455	366	318	366	356	263	198	154	48
526	381	353	263	386	174	141	162	48
391	360	278	559	361	396	720	641	48
49	277	45	53	305	44	155	121	48
148	410	93	285	412	177	582	538	48
27	282	24	152	314	124	503	414	48
218	295	189	176	387	116	495	464	48
526	355	379	179	346	132	101	123	48
226	300	193	257	284	232	588	500	48
229	305	192	179	312	147	630	550	48
534	385	355	305	381	205	216	105	48
43	256	43	15	266	14	101	97	48
243	388	160	268	386	177	583	506	48
30	255	30	12	260	12	145	68	48
418	450	238	233	425	140	131	171	48
54	254	54	52	267	50	160	118	49
25	257	25	16	283	15	102	84	49
580	387	384	619	423	375	540	458	49
112	282	102	107	280	98	85	80	49
65	268	62	16	321	13	73	85	49
540	390	355	756	376	515	520	492	49
365	397	236	348	404	220	237	125	49
23	255	23	11	264	10	108	100	49
113	285	102	91	269	87	110	129	49
120	284	108	149	274	139	131	105	49
60	265	58	48	258	47	68	87	49
317	390	208	548	377	373	711	632	49
339	307	283	164	281	149	130	75	49
489	386	325	338	361	239	148	182	49
22	250	23	7	248	7	97	124	50
68	269	65	79	264	77	204	136	50
461	363	325	244	369	169	109	96	50
135	313	110	74	310	61	547	503	50
37	265	36	408	267	391	190	136	50
110	263	107	79	264	77	204	326	50
41	460	23	148	535	71	523	433	50
50	277	46	55	281	50	559	468	50
537	372	369	285	414	176	111	92	50
288	325	227	321	322	255	504	456	50
459	376	313	293	397	189	242	173	50
224	306	187	202	310	167	620	546	50
620	420	378	637	383	426	442	345	50
481	349	352	290	376	197	343	217	50
72	267	69	19	262	19	137	105	50
40	305	34	187	340	141	162	109	50
59	268	56	29	258	29	120	70	50
34	258	34	11	255	11	104	123	50
55	293	48	104	288	93	500	414	50
121	482	64	871	477	467	232	181	50
20	254	21	15	258	15	128	91	50
434	343	325	442	350	323	436	347	50
33	260	33	16	258	16	136	165	50
281	322	223	422	311	347	645	575	50
335	345	249	698	358	499	574	499	50
414	378	281	445	332	343	193	114	51
26	255	27	41	265	40	123	81	51
425	350	311	213	404	135	258	153	51
535	359	381	312	379	211	115	121	51
21	258	21	47	264	45	284	213	51
26	261	25	24	262	24	135	110	51
23	258	22	9	261	9	118	111	51
451	336	344	184	324	145	128	151	51
24	279	22	24	265	23	137	62	51
41	264	40	22	271	21	96	89	51
454	343	339	197	343	147	131	125	51
24	252	24	19	272	18	116	109	51
218	293	190	245	288	218	617	532	51
90	282	82	64	274	60	120	130	51
469	361	333	161	318	130	136	119	52
240	301	204	198	300	168	560	475	52
27	254	27	9	254	9	179	121	52
75	265	72	21	281	19	141	105	52
415	343	310	294	351	214	213	90	52
497	370	344	244	391	160	275	202	52
558	357	401	389	396	251	270	211	52
113	362	80	172	366	121	248	380	52
242	370	167	316	378	214	594	514	52
431	358	308	246	331	190	188	114	52
302	342	226	229	293	201	87	137	52
55	267	52	13	268	12	139	137	52
37	255	37	13	265	12	97	137	52
405	334	310	192	354	139	89	169	52
35	258	35	47	255	47	49	136	52
133	299	114	66	293	58	193	91	52
33	269	31	24	264	23	170	132	52
85	261	84	74	256	74	186	201	53
30	262	29	9	251	10	118	71	53
522	349	383	291	353	211	121	97	53
177	365	124	386	397	249	640	567	53
31	255	31	10	272	9	113	137	53
110	301	94	53	296	45	101	79	53
474	348	349	234	333	179	118	89	53
35	285	31	20	279	18	141	74	53
454	356	327	246	362	174	149	121	53
267	323	211	327	316	265	525	480	53
492	388	324	210	391	137	102	97	53
28	304	24	75	301	64	514	414	53
389	355	281	259	350	190	230	159	53
371	409	233	259	352	188	90	143	53
185	312	152	514	317	416	132	80	53
487	355	351	187	360	133	69	118	53
297	349	218	418	328	327	685	600	53
434	353	314	495	362	350	153	94	53
143	305	120	70	309	58	108	80	53
61	277	56	123	294	108	607	518	53
81	303	68	85	282	78	84	87	53
322	364	226	470	338	355	720	635	53
26	295	22	17	348	12	108	85	53
25	248	26	10	261	10	109	148	53
21	246	21	14	238	15	168	129	53
38	257	37	14	269	14	118	124	53
560	376	382	259	374	177	121	71	53
744	415	459	536	419	328	269	201	54
135	307	112	974	391	638	153	167	54
21	255	21	16	258	16	131	134	54
536	444	309	363	400	232	214	149	54
57	267	55	138	321	110	135	92	54
41	255	42	120	287	107	160	140	54
438	354	316	194	341	145	102	91	54
501	361	355	351	338	265	121	114	54
68	436	40	154	483	81	588	521	54
23	255	23	26	314	21	111	81	54
54	275	51	35	271	33	108	51	54
53	281	49	31	279	29	124	109	54
85	255	85	33	255	33	343	319	54
74	384	49	98	430	58	571	514	54
32	317	26	57	337	43	470	378	54
909	553	421	1023	484	541	622	548	54
238	292	208	183	289	162	448	425	54
288	328	225	503	327	394	623	548	54
25	268	24	17	267	17	94	90	54
432	346	320	259	384	173	38	96	54
541	378	366	378	358	270	282	251	54
34	264	33	18	254	18	128	168	54
431	344	321	167	329	130	169	145	54
416	346	308	167	337	127	143	68	54
22	263	21	12	247	13	120	85	54
198	311	163	216	308	180	558	475	54
408	352	297	303	365	213	128	81	54
519	382	348	239	357	171	14	92	54
38	260	37	32	257	32	178	110	55
414	337	315	218	346	161	124	121	55
95	275	88	36	294	31	121	142	55
23	275	22	14	262	14	106	146	55
679	429	405	840	393	546	382	288	55
580	420	354	357	368	249	182	124	55
96	321	76	197	338	150	425	343	55
36	255	36	49	255	49	338	225	55
274	296	237	114	283	103	99	97	55
35	268	33	120	354	87	266	158	55
540	403	343	327	399	209	179	80	55
130	267	125	23	259	23	154	102	55
22	246	23	283	249	291	91	104	55
595	408	373	616	403	391	432	314	55
135	418	83	318	387	210	602	535	55
275	318	222	269	308	224	622	542	55
482	362	341	474	433	280	232	135	55
46	266	44	42	256	42	339	291	55
432	347	318	214	340	161	129	175	55
568	383	380	433	438	253	241	212	55
42	284	38	30	288	27	131	110	55
79	263	77	15	263	15	113	82	55
57	263	56	41	337	31	137	114	55
27	266	26	47	260	47	123	100	55
491	342	367	218	354	158	126	113	55
469	358	335	211	326	166	182	119	55
20	252	21	18	273	17	123	91	55
595	405	376	312	387	207	119	91	56
22	257	22	17	258	17	123	110	56
29	278	27	87	263	85	491	396	56
112	435	66	259	417	159	532	481	56
27	277	25	142	320	113	330	225	56
563	356	405	289	337	219	70	178	56
32	274	29	31	270	30	267	253	56
104	435	61	286	635	115	628	559	56
22	259	22	20	296	17	130	125	56
188	390	123	262	398	168	578	549	56
47	258	47	12	256	12	81	89	56
435	344	324	633	361	449	324	227	56
983	608	414	1023	299	878	711	627	56
538	376	367	430	406	271	435	341	56
543	404	344	497	471	270	268	207	56
43	255	44	42	258	42	441	364	56
515	384	343	393	396	254	195	187	56
366	348	269	223	330	173	152	153	56
24	256	24	11	256	11	123	91	56
1023	509	515	1023	282	930	732	659	56
440	465	242	171	450	97	84	63	56
28	254	28	10	256	10	146	139	56
24	256	24	93	277	86	162	132	56
25	258	25	46	273	43	280	197	56
594	383	397	329	402	209	129	131	56
33	253	33	16	260	16	87	63	56
509	384	339	415	364	291	173	153	56
41	253	42	24	249	25	108	104	56
453	327	355	184	330	143	68	78	57
555	408	348	300	397	193	508	472	57
576	409	361	420	416	259	269	224	57
439	341	330	281	276	260	90	120	57
23	257	23	22	273	20	94	120	57
35	259	34	10	252	10	69	147	57
292	303	247	195	278	180	89	140	57
309	295	268	408	292	358	632	556	57
186	313	152	195	292	171	383	389	57
28	262	28	24	273	23	111	124	57
267	347	197	757	325	596	654	577	57
21	257	21	72	257	72	439	352	57
35	270	33	17	263	16	81	82	57
424	341	318	254	314	208	105	123	57
26	256	26	6	261	6	96	115	58
506	367	353	353	364	248	168	173	58
77	376	52	193	385	129	372	262	58
241	519	119	598	604	254	637	577	58
327	310	271	385	308	320	553	493	58
22	253	22	19	254	19	60	85	58
448	350	328	179	336	136	123	153	58
453	376	308	232	360	165	120	113	58
20	261	20	37	262	36	309	229	58
574	359	409	261	345	194	66	64	58
33	261	32	67	299	58	113	129	58
233	314	190	431	321	344	667	583	58
30	249	31	43	246	44	170	166	58
434	358	311	186	349	137	86	85	58
606	391	396	610	389	401	240	200	58
21	265	20	14	263	13	101	80	58
291	312	239	409	313	334	401	446	58
66	281	60	27	280	25	109	104	58
576	370	399	554	399	356	392	280	58
28	277	26	12	265	12	59	89	58
516	412	320	307	435	181	162	92	58
21	257	21	15	251	16	58	121	58
32	266	30	24	261	23	136	120	58
27	281	24	10	272	10	64	121	58
45	258	44	15	259	15	101	86	59
99	328	78	73	372	50	399	435	59
512	380	345	347	361	247	119	139	59
383	396	247	383	320	306	692	617	59
42	268	40	79	300	68	85	142	59
452	328	352	214	338	162	191	119	59
214	355	155	316	382	212	570	547	59
49	265	48	23	271	22	124	119	59
38	271	36	28	266	27	101	70	59
24	255	24	10	254	10	91	106	59
45	266	43	90	262	88	233	187	59
504	379	340	359	360	255	125	137	59
31	250	32	39	255	39	132	160	59
447	385	297	400	396	258	214	174	59
519	342	388	389	348	286	181	161	59
37	251	38	14	244	14	136	113	59
22	259	22	23	403	15	113	82	59
465	337	353	202	342	151	158	155	59
527	370	365	360	366	252	265	174	59
1023	468	560	1023	267	982	485	394	59
154	287	137	246	311	202	193	162	59
35	258	35	13	278	12	102	113	59
977	585	427	812	524	397	543	472	59
75	444	43	207	518	102	611	546	59
43	265	42	23	262	22	115	131	60
25	309	21	170	324	134	203	180	60
571	365	401	417	392	272	207	89	60
453	368	315	244	375	167	162	146	60
517	367	360	171	359	122	146	119	60
364	345	270	378	349	277	325	220	60
380	385	253	154	371	106	142	135	60
534	356	384	210	406	132	115	109	60
728	416	449	712	392	464	248	211	60
186	299	160	334	414	206	238	169	60
540	352	393	283	331	219	179	87	60
47	263	46	15	265	14	102	81	60
600	367	418	299	367	209	120	100	60
136	432	81	385	428	230	444	421	60
517	371	356	391	372	269	256	189	60
494	352	359	265	378	179	157	146	60
61	270	58	153	294	133	125	106	60
40	266	39	58	263	56	157	165	61
55	263	53	22	260	22	143	78	61
21	251	22	24	256	24	130	113	61
57	279	53	27	347	20	249	148	61
558	379	377	319	378	216	92	92	61
50	257	50	20	280	18	102	108	61
189	359	135	234	344	174	665	595	61
21	252	21	19	242	20	131	160	61
28	262	27	20	263	20	111	104	61
54	264	52	33	275	31	125	126	61
157	371	108	308	385	205	646	556	61
140	399	90	309	412	192	609	545	61
319	304	268	347	291	305	599	532	61
389	363	274	622	350	454	645	573	61
465	358	333	276	363	195	134	66	61
196	348	145	394	392	257	615	547	61
452	360	321	251	376	171	176	70	61
21	254	21	14	247	15	92	105	62
41	265	40	19	271	18	81	79	62
487	358	349	284	354	205	148	147	62
425	339	321	187	363	132	89	63	62
184	384	123	280	360	199	420	429	62
25	290	22	19	318	15	141	100	62
396	342	296	398	356	286	416	470	62
38	264	36	16	272	15	87	141	62
317	306	265	248	295	215	646	576	62
62	329	48	354	293	309	303	196	62
459	375	314	240	382	161	304	221	62
83	285	75	30	284	27	142	109	62
590	424	356	554	433	328	292	147	62
591	357	424	884	412	549	422	383	62
459	340	346	293	320	235	92	126	62
552	480	295	652	483	346	574	486	62
62	273	58	89	262	87	130	95	62
103	352	75	151	353	110	630	562	62
453	365	317	271	341	203	318	194	62
892	469	487	983	609	413	430	357	62
23	246	24	18	251	18	87	165	62
360	331	279	159	353	116	158	136	62
472	359	337	421	410	263	253	204	63
114	333	88	106	361	75	595	536	63
600	357	430	264	363	186	73	99	63
153	299	131	327	314	266	483	375	63
480	352	349	515	387	341	192	183	63
65	298	56	22	515	11	105	102	63
1023	521	503	888	576	395	329	213	63
447	358	319	427	389	281	521	527	63
839	647	332	635	631	257	307	180	63
507	351	370	370	375	252	214	160	63
214	396	138	425	394	276	505	480	63
109	270	103	116	282	105	318	311	63
201	284	181	44	314	36	100	142	63
36	261	35	19	278	17	96	135	63
415	348	305	178	315	144	65	132	63
39	260	39	17	249	17	136	94	63
294	340	221	273	362	193	694	617	63
200	293	175	237	299	203	584	506	63
468	349	344	224	344	167	139	141	63
35	302	30	148	357	107	517	431	63
464	373	318	395	441	230	188	198	63
477	369	331	421	380	284	248	118	63
100	329	78	151	368	105	230	142	63
260	305	218	202	290	179	455	479	63
34	282	31	29	280	27	124	62	64
695	383	464	430	408	270	104	146	64
142	309	117	117	332	90	400	324	64
54	255	54	32	250	33	111	110	64
20	254	20	10	239	10	114	47	64
165	290	146	182	277	168	602	516	64
24	254	24	10	266	10	74	95	64
65	262	63	22	266	22	85	128	64
29	283	26	34	289	30	75	146	64
32	265	31	15	265	15	123	126	64
23	277	21	129	269	123	489	397	64
37	262	36	34	283	31	148	64	64
138	303	117	62	306	52	248	214	64
417	362	295	354	321	283	390	279	64
21	251	22	27	254	27	417	320	64
55	267	53	129	296	112	106	126	64
573	371	395	557	455	313	286	182	64
20	256	20	30	268	28	160	143	64
34	259	33	19	274	18	111	131	64
500	342	375	185	307	154	142	86	64
244	300	208	308	290	272	585	503	64
528	358	377	323	361	229	210	137	64
36	254	36	30	257	30	116	85	64
29	266	28	56	275	52	520	430	64
32	276	29	12	272	11	84	90	64
550	361	390	251	385	167	59	99	65
22	273	20	180	316	145	392	285	65
493	377	335	354	408	222	344	245	65
62	298	53	32	305	27	142	110	65
22	255	22	10	251	10	100	113	65
674	523	330	628	477	337	605	519	65
605	431	359	581	414	359	567	497	65
537	375	367	300	438	175	225	193	65
28	258	27	15	263	14	166	128	65
235	394	153	402	429	240	591	555	65
22	253	22	11	253	11	114	124	65
288	328	225	359	322	286	621	545	65
29	251	30	8	248	9	128	115	65
95	297	82	37	283	34	81	90	65
19	253	20	5	240	6	109	129	65
515	349	378	215	361	153	139	121	65
580	388	382	328	397	211	265	259	65
443	360	315	202	398	130	227	176	65
547	434	323	395	408	248	245	210	65
22	277	20	144	410	90	134	155	65
101	282	92	21	284	19	92	79	65
513	341	385	453	346	335	124	74	66
551	366	385	233	338	176	94	82	66
31	270	30	104	281	95	174	109	66
1023	605	433	1023	689	380	369	285	66
510	417	313	440	430	262	213	197	66
348	345	258	423	337	321	653	567	66
24	255	24	15	250	15	84	139	66
471	357	338	210	347	155	123	157	66
238	380	160	366	381	246	564	488	66
248	343	185	616	402	392	689	615	66
122	480	65	198	546	93	633	560	66
939	571	421	864	531	417	279	196	66
59	254	60	52	254	52	368	295	66
585	397	377	249	376	170	37	66	66
26	268	25	76	273	72	410	325	66
485	353	352	176	350	129	75	129	66
589	401	376	547	428	327	188	128	66
413	354	299	372	414	230	151	183	66
26	263	25	15	283	13	85	121	66
702	415	432	362	383	242	44	94	66
73	420	44	140	410	87	556	498	66
22	269	21	23	281	21	79	114	66
530	369	368	268	369	186	134	82	66
84	280	77	47	291	41	286	175	67
287	310	237	378	304	318	570	503	67
21	253	21	14	326	11	108	100	67
40	293	35	71	286	64	457	368	67
104	367	72	190	350	139	528	477	67
69	268	66	48	319	39	162	170	67
446	384	297	326	411	203	195	116	67
20	254	20	19	255	19	85	121	67
49	264	48	64	287	57	212	142	67
501	368	349	188	340	142	90	152	67
63	277	58	27	275	25	135	113	67
59	280	54	20	306	17	68	78	67
274	325	216	304	306	254	625	542	67
469	358	335	278	350	204	176	121	67
584	451	331	686	447	393	642	555	67
50	260	49	10	247	11	119	84	67
276	322	219	327	306	274	423	419	67
552	370	381	344	342	258	260	239	67
62	278	57	50	276	47	136	140	68
686	460	382	688	710	248	599	537	68
349	346	258	576	331	446	527	453	68
423	348	311	234	329	183	238	108	68
22	259	21	13	260	13	57	70	68
349	442	202	586	399	376	641	560	68
466	492	242	1021	582	449	750	678	68
101	273	95	22	291	19	115	78	68
25	283	23	19	292	17	85	91	68
28	254	28	14	252	14	45	142	68
46	278	42	22	298	19	94	96	68
536	414	331	246	391	161	43	131	68
141	345	105	260	366	182	607	540	68
439	344	326	198	371	137	99	130	68
46	289	41	116	282	105	619	527	68
378	343	282	600	357	430	632	549	68
481	326	377	288	327	225	154	137	68
316	360	225	334	340	252	618	549	68
94	269	90	37	261	37	290	338	68
196	428	118	876	549	409	417	318	68
24	255	25	25	282	23	84	52	68
71	361	51	106	384	71	486	445	69
486	361	345	235	362	166	63	79	69
478	346	354	213	359	152	249	206	69
63	263	61	79	262	77	344	258	69
29	256	29	14	260	14	113	87	69
21	249	21	45	246	47	309	227	69
430	355	310	235	338	178	89	94	69
52	259	51	15	248	16	118	85	69
542	375	370	636	372	437	162	162	69
260	326	204	318	330	247	611	539	69
25	257	25	43	258	42	512	423	69
25	249	25	10	249	11	60	102	69
517	377	352	220	396	142	211	177	69
463	348	341	175	340	132	113	74	69
39	261	39	19	278	17	120	39	69
583	410	364	367	459	205	357	308	69
513	367	358	222	350	162	52	152	69
589	423	357	614	387	405	256	158	69
469	343	350	160	345	119	159	188	69
538	385	358	344	389	226	149	106	69
70	292	62	30	320	24	161	175	70
462	345	343	226	355	163	123	90	70
20	259	20	31	297	27	97	94	70
399	361	283	271	343	202	158	146	70
228	312	187	143	313	117	650	578	70
26	295	22	63	304	53	567	486	70
96	291	84	26	307	22	212	151	70
121	274	113	179	280	163	124	128	70
475	355	342	246	358	176	92	128	70
535	351	390	446	322	355	174	151	70
25	260	25	20	303	17	139	110	70
26	255	26	14	270	13	99	69	70
22	256	22	7	259	7	105	95	70
517	376	352	369	374	253	54	54	70
420	355	303	191	344	142	147	116	70
542	374	371	373	363	263	353	237	70
485	379	327	352	409	221	389	277	70
42	316	34	192	352	140	517	425	70
41	256	41	39	289	35	94	136	70
72	256	72	44	254	45	91	100	71
132	280	120	63	284	57	120	126	71
513	366	359	288	382	193	113	59	71
428	342	320	183	360	130	142	109	71
38	270	36	27	309	22	163	91	71
537	388	354	231	365	162	187	70	71
28	260	28	12	266	11	132	56	71
537	429	320	563	396	364	125	140	71
495	352	359	598	388	395	290	183	71
46	277	42	16	291	14	89	75	71
160	335	122	249	353	181	481	449	71
38	278	35	26	292	23	118	65	71
472	346	350	240	355	173	102	99	71
202	302	171	438	314	357	278	191	72
25	248	26	10	245	11	132	99	72
278	317	225	414	310	342	638	554	72
538	380	362	419	355	301	281	243	72
82	293	72	23	305	19	115	99	72
625	375	427	385	369	267	131	185	72
30	264	29	15	264	15	136	97	72
32	291	28	1023	267	982	153	102	72
330	360	234	221	327	173	86	179	72
23	259	23	12	257	12	65	73	72
243	293	212	104	278	96	129	126	72
335	322	267	66	305	55	116	125	72
42	266	40	13	265	12	114	75	72
86	268	82	32	268	31	78	89	72
267	330	207	228	334	175	602	554	72
117	352	85	275	397	177	589	530	72
466	364	328	207	341	155	223	183	72
497	340	374	283	356	203	128	120	72
504	352	367	210	375	144	158	49	72
177	385	118	314	431	187	549	502	72
22	288	20	14	309	12	179	113	72
20	251	20	6	233	6	116	118	72
620	398	398	851	460	474	406	328	72
231	297	199	197	296	171	601	528	72
269	341	202	297	342	223	624	545	72
710	442	411	673	453	381	363	275	72
616	479	329	697	532	336	647	564	72
193	293	168	243	281	222	169	134	73
238	313	195	327	298	281	572	493	73
566	403	360	957	472	519	529	446	73
61	291	53	38	282	34	105	118	73
463	362	328	393	346	291	104	71	73
22	252	23	15	259	14	145	108	73
143	270	136	119	267	114	600	511	73
176	278	162	217	282	197	601	512	73
26	249	27	12	269	12	97	108	73
46	262	45	28	264	27	119	154	73
629	405	398	576	445	332	296	219	73
538	458	300	631	444	364	602	528	73
46	260	46	146	271	138	136	143	73
429	359	306	171	361	121	110	135	73
43	248	45	22	247	22	101	118	73
349	382	234	409	343	305	580	509	73
28	258	27	25	263	25	224	158	73
62	264	60	73	269	69	162	155	73
402	340	303	181	343	135	110	155	74
505	357	362	312	385	207	105	163	74
493	349	362	883	374	605	720	643	74
455	386	302	440	358	315	193	167	74
465	364	327	227	356	163	125	111	74
27	251	28	21	246	22	63	69	74
25	255	25	16	261	16	97	113	74
27	279	25	54	270	51	583	495	74
37	264	36	26	267	25	110	74	74
510	349	375	305	326	240	123	140	74
24	279	22	18	278	16	85	87	74
441	345	328	165	322	131	142	109	74
116	327	91	123	333	94	559	505	74
627	393	408	679	355	490	427	370	74
52	256	52	52	249	53	189	160	74
30	252	30	16	244	17	232	178	74
369	346	273	474	316	385	613	540	74
22	265	21	165	273	155	395	299	75
182	306	152	200	291	176	584	492	75
539	378	365	484	360	344	158	175	75
365	332	282	201	332	155	124	151	75
443	353	321	197	336	150	116	141	75
555	405	351	455	403	289	170	153	75
161	275	150	25	262	25	91	137	75
487	349	357	241	384	161	185	89	75
267	344	199	243	342	182	413	449	75
264	416	162	400	441	232	593	567	75
25	279	23	69	276	64	517	431	75
38	255	38	13	254	14	64	97	75
358	378	242	529	446	304	512	462	75
74	330	57	203	318	163	603	516	75
93	269	89	39	274	36	110	100	75
588	377	400	360	351	263	220	182	75
461	345	342	152	327	119	110	91	75
475	360	338	633	374	434	312	171	76
20	256	20	39	263	38	406	315	76
22	281	20	13	378	9	120	120	76
526	381	354	249	360	177	153	95	76
134	285	120	175	282	158	499	428	76
323	357	232	688	375	471	553	489	76
569	372	391	274	395	178	106	71	76
24	258	24	15	268	15	115	132	76
553	422	335	238	416	146	128	75	76
26	280	23	83	262	81	106	92	76
479	355	346	380	341	285	425	331	76
30	260	30	21	302	18	147	82	76
486	351	355	213	324	169	118	104	76
404	322	322	159	312	130	146	192	76
488	373	335	396	385	263	558	471	76
428	357	307	223	328	174	203	157	76
251	310	208	428	290	377	565	493	77
513	347	378	280	342	210	163	154	77
20	256	20	42	250	43	105	123	77
466	349	342	248	404	157	168	68	77
424	339	320	164	331	127	129	100	77
620	466	340	355	475	191	84	109	77
80	259	79	54	257	54	285	199	77
457	370	317	471	398	303	356	212	77
26	284	23	215	311	177	396	324	77
39	257	39	60	256	60	137	123	77
253	286	227	91	275	84	142	114	77
425	367	297	188	343	140	212	148	77
204	314	167	242	311	199	332	339	77
544	364	382	529	357	379	214	118	77
551	384	368	388	357	278	165	65	77
548	373	376	334	359	238	275	185	77
120	415	74	192	423	116	549	520	77
399	325	314	275	331	213	182	232	77
413	325	325	154	321	123	121	140	77
1023	537	488	1023	267	982	753	684	77
358	417	219	786	480	419	727	650	77
54	275	51	89	350	65	125	65	77
44	274	41	124	358	88	261	190	77
161	409	100	535	427	320	683	607	77
29	271	27	16	273	15	81	101	77
216	273	203	73	265	71	114	137	78
504	381	339	327	399	210	282	201	78
457	352	333	241	359	172	139	76	78
581	379	392	544	386	361	270	176	78
76	265	73	92	274	86	246	161	78
45	267	43	30	269	29	80	131	78
642	481	342	711	448	406	634	548	78
34	284	31	100	315	81	607	519	78
682	379	460	285	432	169	198	137	78
268	336	204	416	327	325	653	572	78
38	263	37	18	332	14	116	97	78
38	263	37	31	429	18	148	123	78
538	353	390	315	392	206	203	82	78
57	337	43	109	331	84	423	319	78
463	376	316	204	366	143	123	141	78
231	314	189	338	328	264	582	512	78
535	372	368	404	328	316	121	134	78
20	262	20	38	256	38	45	142	78
26	277	24	134	276	124	560	464	78
174	319	139	32	291	28	137	158	79
291	316	236	355	303	300	652	579	79
514	365	361	281	385	187	296	182	79
31	260	31	27	279	25	178	95	79
58	271	55	21	257	21	135	82	79
480	366	336	212	414	131	124	149	79
529	373	363	541	414	335	186	130	79
59	268	57	31	270	29	168	146	79
27	249	28	27	247	28	97	102	79
475	362	335	210	390	138	53	126	79
451	355	326	424	320	339	186	181	79
459	335	351	285	335	218	468	363	79
24	267	23	28	274	26	54	104	79
40	266	39	14	270	13	151	129	79
51	257	51	65	260	64	330	256	79
465	335	356	199	306	166	155	100	79
49	275	45	22	270	20	106	119	79
21	246	22	12	239	13	115	147	79
35	264	34	18	271	17	62	63	79
86	284	78	50	267	48	125	66	79
70	285	63	82	286	73	430	337	79
20	255	21	13	269	12	78	129	79
545	381	366	244	392	159	109	125	79
621	437	364	311	417	191	154	92	79
128	294	112	68	292	59	176	89	79
562	381	378	335	364	236	136	139	79
463	363	327	233	341	175	145	116	79
568	365	398	392	392	255	211	123	79
546	385	363	404	357	290	260	142	79
543	357	390	500	413	311	199	158	80
289	347	213	304	342	227	588	506	80
338	412	210	393	415	243	618	558	80
304	321	243	391	320	313	465	451	80
21	257	21	10	378	7	412	302	80
743	509	374	681	462	377	656	582	80
54	320	43	211	306	177	189	121	80
573	399	368	306	382	205	134	168	80
151	357	108	41	311	34	181	116	80
639	431	380	408	418	250	222	137	80
592	376	403	251	381	169	227	131	80
476	388	314	197	381	133	87	90	80
618	383	413	412	427	247	194	167	80
563	381	378	336	353	244	168	173	81
433	351	316	310	348	228	183	100	81
22	249	22	7	252	8	96	95	81
36	258	35	28	274	26	75	85	81
588	378	397	350	391	229	289	232	81
169	353	122	273	388	180	680	604	81
135	305	113	81	308	67	115	151	81
522	351	381	221	385	147	81	71	81
26	273	24	43	273	40	569	477	81
94	291	82	161	317	130	152	191	81
518	376	353	266	382	178	162	126	81
23	255	23	13	248	14	75	106	81
41	257	41	35	250	36	100	173	81
982	525	479	1023	322	814	653	563	81
99	267	95	48	256	48	395	347	81
545	363	384	457	416	281	253	191	81
520	347	383	245	379	166	94	142	81
487	354	353	330	361	235	260	219	82
208	289	184	47	273	44	173	120	82
87	268	83	127	300	109	227	229	82
546	413	339	510	487	268	232	108	82
457	397	295	602	383	403	398	290	82
434	372	299	255	368	178	116	104	82
116	264	112	74	263	72	450	394	82
682	413	423	462	385	307	167	134	82
775	516	384	1023	267	982	743	666	82
20	246	21	18	248	19	147	154	82
422	348	310	269	337	204	270	180	82
21	246	21	12	245	13	78	116	82
364	329	283	155	314	127	129	84	82
29	256	29	17	258	17	118	68	82
529	365	371	180	346	133	87	129	82
512	440	298	864	376	588	543	489	82
523	402	333	474	412	294	464	365	82
30	264	29	17	256	17	89	69	82
242	302	205	304	305	255	613	529	82
23	265	23	38	281	35	100	119	82
495	364	348	220	371	152	108	131	82
22	256	22	16	271	15	90	70	82
71	287	63	57	276	53	121	91	82
655	396	424	393	395	254	89	176	82
195	387	129	323	439	188	694	616	83
561	383	375	288	373	198	193	158	83
518	370	358	322	349	236	176	74	83
608	389	399	364	363	256	102	137	83
191	381	128	386	548	181	612	565	83
488	378	331	220	381	148	131	137	83
165	277	153	159	273	149	475	402	83
32	256	32	32	278	29	111	136	83
21	257	21	10	246	10	111	100	83
31	268	29	16	271	15	136	92	83
952	618	394	555	531	267	313	190	83
202	409	127	253	443	146	639	574	83
26	265	25	421	268	403	90	99	83
922	563	419	597	535	285	254	234	83
41	288	36	44	318	35	90	102	83
537	354	388	355	331	275	143	165	83
45	267	43	59	287	53	95	113	83
47	264	45	11	259	11	142	136	84
138	381	93	175	377	119	601	542	84
524	413	325	670	393	437	362	262	84
468	373	321	441	385	294	208	135	84
60	261	59	27	333	21	142	34	84
475	365	333	366	356	263	166	166	84
117	322	93	142	380	96	584	523	84
262	320	210	365	312	300	617	542	84
41	270	39	23	280	21	87	68	84
536	371	370	330	387	219	562	503	84
20	250	20	22	247	23	292	202	84
598	360	425	424	350	311	118	169	84
361	400	231	502	398	323	693	635	84
44	270	42	24	284	22	176	97	84
510	360	363	279	366	195	171	100	84
682	466	375	849	651	334	716	639	84
98	327	77	143	398	92	602	538	84
29	263	28	25	278	23	90	101	84
30	268	29	22	271	20	119	111	84
22	265	21	14	296	12	113	119	84
36	308	30	32	325	25	161	143	84
30	249	31	12	247	12	100	137	84
23	256	23	8	253	8	132	118	84
498	355	359	206	336	157	78	78	85
517	367	360	581	341	436	235	216	85
189	346	140	291	418	178	680	609	85
616	445	354	494	423	299	368	292	85
35	255	35	19	253	19	111	84	85
392	351	286	577	335	440	654	574	85
68	323	54	60	329	47	113	87	85
582	407	366	529	447	303	198	208	85
56	288	50	45	267	43	85	68	85
607	395	393	300	372	206	166	120	85
225	365	157	491	420	300	654	583	85
118	271	111	79	272	75	305	329	85
553	404	350	294	400	189	94	57	85
566	381	381	559	380	376	328	231	85
85	260	84	21	261	21	157	80	85
243	396	157	411	399	264	661	605	85
477	343	356	241	384	160	85	81	85
21	255	21	11	258	11	116	109	86
497	374	340	224	366	156	160	135	86
32	273	30	25	274	24	109	97	86
584	379	395	467	395	303	366	222	86
1023	557	471	1023	573	458	426	333	86
428	351	313	184	331	142	140	76	86
543	363	383	431	359	308	134	102	86
61	260	60	21	279	20	120	60	86
344	355	248	537	356	387	599	523	86
184	279	169	45	253	45	109	85	86
469	380	316	272	359	194	230	170	86
44	260	44	14	257	14	74	119	86
231	439	135	517	451	293	412	374	86
135	297	117	98	287	87	125	126	86
425	414	262	121	424	73	39	105	86
602	420	368	338	411	210	175	115	86
80	270	75	84	263	82	146	176	86
430	349	316	203	350	149	153	121	86
487	377	331	654	383	437	635	576	87
97	262	95	80	259	79	475	414	87
883	554	408	736	472	399	227	157	87
250	350	183	246	353	178	651	571	87
27	258	27	10	261	10	131	91	87
412	344	307	303	303	256	259	129	87
49	264	47	47	259	46	425	350	87
257	342	192	274	339	207	383	419	87
524	371	362	199	371	137	51	149	87
556	377	377	524	367	366	275	244	87
120	282	109	128	273	120	174	158	87
31	260	31	23	255	23	106	121	87
49	257	49	14	264	14	91	114	87
441	367	308	274	364	193	195	140	87
423	354	306	205	341	154	380	251	87
275	325	217	425	351	310	679	610	87
487	372	335	339	395	220	157	194	87
29	255	29	24	263	23	116	145	87
25	261	25	14	266	13	96	148	87
50	253	50	33	245	34	394	311	87
22	279	20	15	278	13	75	75	87
639	420	390	437	390	287	94	118	87
412	367	287	288	331	223	185	153	88
475	334	364	332	350	242	182	100	88
35	265	33	64	260	63	135	126	88
519	378	352	439	378	297	134	161	88
498	359	355	307	368	214	198	57	88
293	292	257	333	289	295	629	550	88
37	261	36	59	269	56	550	461	88
483	378	327	287	374	197	201	162	88
422	354	305	232	343	173	87	45	88
27	265	26	18	272	17	79	66	88
524	350	383	312	394	203	149	64	88
23	251	24	7	255	7	141	110	88
556	415	343	755	439	441	285	167	88
23	258	23	157	286	140	363	270	88
537	381	361	311	347	230	233	135	88
36	263	35	112	301	95	109	137	88
660	497	340	1023	537	488	718	642	88
490	400	314	492	371	339	238	205	88
46	257	46	39	260	39	372	297	88
546	351	398	278	373	191	142	131	88
191	327	149	310	300	265	486	400	88
443	415	273	576	325	453	579	501	88
458	331	354	214	320	171	165	106	88
29	253	29	19	267	19	104	125	89
561	402	357	331	394	215	124	106	89
27	257	27	18	271	17	145	97	89
491	375	335	479	374	328	197	134	89
505	483	267	292	431	174	129	44	89
535	347	395	196	328	153	45	113	89
557	388	367	406	352	295	195	168	89
428	350	314	379	336	289	187	131	89
233	302	198	433	304	364	622	549	89
185	366	129	615	406	388	571	521	89
83	274	77	26	271	25	118	119	89
146	288	130	319	386	212	212	154	89
478	386	317	359	375	245	140	189	89
879	485	464	521	441	302	219	202	89
79	297	68	24	289	22	189	176	89
101	275	94	339	285	304	268	208	89
446	338	338	198	324	156	91	174	89
450	320	360	251	316	203	163	161	89
384	314	313	134	299	114	187	102	89
731	415	451	648	380	437	442	364	89
58	270	55	40	270	38	109	106	89
32	249	33	17	240	18	125	90	89
34	254	34	12	272	11	118	102	89
551	364	388	352	342	264	140	96	90
27	259	26	8	263	8	111	118	90
68	264	66	52	261	51	149	161	90
637	398	410	423	410	264	178	111	90
20	246	21	15	249	15	297	224	90
421	343	314	1023	434	604	500	412	90
80	279	74	46	280	42	113	115	90
478	362	338	180	342	135	119	120	90
269	309	223	223	310	184	411	378	90
471	357	338	241	356	173	182	173	90
40	330	31	309	334	237	113	100	90
263	305	221	326	299	279	649	569	90
68	269	64	23	259	23	137	121	90
171	408	107	280	401	179	634	562	90
57	257	57	93	260	92	113	119	90
149	400	96	185	411	115	635	572	90
24	275	23	21	256	21	79	115	90
51	285	46	27	302	23	73	121	90
31	367	22	28	392	18	106	100	90
42	275	39	211	301	180	221	120	90
661	396	427	391	426	235	111	140	90
477	349	350	242	359	173	186	105	90
37	254	37	70	253	70	118	79	90
504	356	362	307	454	173	119	96	90
533	403	338	608	365	427	609	535	90
428	361	304	417	348	306	256	227	90
425	357	305	226	367	158	60	114	90
468	337	355	159	340	119	89	158	91
539	357	386	275	355	198	421	353	91
22	258	22	10	269	10	82	148	91
250	421	152	427	423	258	625	575	91
525	381	352	336	374	231	153	125	91
491	389	323	532	397	343	331	265	91
704	502	359	628	465	345	609	538	91
550	392	359	497	359	354	254	183	91
457	340	345	263	315	213	89	109	91
537	388	354	411	407	258	151	60	91
42	255	42	20	260	20	139	106	91
526	344	392	267	368	185	170	189	91
39	268	37	27	293	24	51	101	91
195	299	167	202	302	171	613	536	91
523	384	348	319	413	198	52	76	91
94	263	91	73	271	69	381	318	91
474	342	355	422	318	340	362	274	91
23	270	22	43	267	41	496	404	92
74	271	70	44	262	43	121	80	92
543	404	344	184	397	119	134	69	92
36	262	35	32	280	30	102	139	92
296	333	228	426	328	332	579	500	92
528	367	369	278	390	182	177	134	92
422	342	316	156	333	120	68	124	92
491	362	347	472	332	364	282	224	92
23	252	23	27	249	27	74	75	92
127	312	104	24	284	22	139	145	92
426	322	338	185	330	144	49	87	92
23	260	22	13	265	13	159	92	92
598	393	389	698	366	488	297	246	92
533	397	343	356	419	217	213	226	92
43	269	41	13	276	12	87	106	92
305	323	242	351	318	282	606	539	92
468	345	347	213	351	155	161	104	92
[truncated: 18,001 more rows]
