# Supplementary material for: N-chlorination mediates protective and immunomodulatory effects of oxidized human plasma proteins
Source: eLife. 2019 Jul 12;8:e47395. doi: 10.7554/eLife.47395 (PMC6650281; doi:10.7554/eLife.47395)
Supplement: Figure 8—source data 1. [file elife-47395-fig8-data1.zip › Figure 8 Source Data 1/channel values/buffer 2.csv]

FSC-A	FSC-H	FSC-W	SSC-A	SSC-H	SSC-W	FITC-A	PE-A	Time
21	251	22	10	252	10	84	96	0
474	363	335	195	367	136	146	126	0
668	415	412	261	417	160	132	151	0
76	264	73	105	260	103	291	200	0
47	277	44	23	271	22	126	69	0
626	400	401	272	445	157	85	121	0
446	335	342	151	309	125	139	145	1
469	345	348	172	352	125	102	106	1
24	262	24	16	264	16	111	124	1
37	276	34	17	270	17	153	96	1
134	272	126	22	256	22	141	41	1
465	349	341	165	340	124	90	126	1
33	269	31	22	263	22	131	108	1
544	362	385	228	390	150	120	137	1
196	419	120	134	469	73	493	535	1
682	471	370	265	423	161	130	166	1
567	355	408	230	336	175	162	90	1
463	347	342	180	360	128	109	95	1
326	362	231	369	340	278	404	409	1
514	366	359	253	391	166	129	85	1
1023	491	534	1023	414	634	388	406	1
32	259	32	7	257	7	139	139	2
128	472	70	193	567	87	388	455	2
58	280	53	12	262	12	46	121	2
152	350	112	174	417	107	646	587	2
462	352	336	181	339	136	154	52	2
351	373	241	302	356	217	384	459	2
113	400	73	321	473	174	472	385	2
262	314	214	371	300	317	196	256	2
92	528	45	239	598	102	385	466	2
161	421	98	272	481	145	413	472	2
98	273	92	64	274	60	360	340	2
26	325	20	67	319	54	608	513	2
462	364	325	265	334	203	99	139	3
485	349	356	197	333	151	97	90	3
512	353	372	199	333	153	78	79	3
606	392	396	228	381	153	139	128	3
571	418	350	574	404	363	181	136	3
264	291	233	71	280	65	136	79	3
37	265	36	18	267	17	86	119	3
172	459	96	311	417	191	520	502	3
26	262	26	13	269	12	120	102	3
490	375	334	188	344	140	70	153	3
30	322	24	35	341	26	85	121	3
148	280	136	91	281	83	416	398	3
58	277	53	144	291	127	158	200	4
256	305	215	278	313	228	438	397	4
248	290	219	337	285	303	541	485	4
31	268	29	54	269	52	268	255	4
83	272	78	26	286	24	134	92	4
804	569	362	503	643	200	572	526	4
541	367	378	195	361	138	141	56	4
554	376	377	290	371	200	84	84	4
555	365	390	212	399	136	99	89	4
328	326	258	421	329	327	200	372	4
57	288	51	25	293	22	136	142	4
672	438	392	393	468	215	87	101	4
636	410	397	277	417	170	120	136	4
633	398	408	383	392	250	106	139	4
487	343	364	220	358	157	179	131	4
612	384	408	290	391	190	174	62	4
554	363	391	267	356	192	140	100	5
720	436	422	373	426	224	131	113	5
684	477	367	266	467	146	129	85	5
23	262	23	14	267	13	78	69	5
524	347	386	221	334	169	86	132	5
91	270	87	19	288	17	116	132	5
261	349	192	286	341	214	507	461	5
21	262	21	12	264	12	81	124	5
145	278	134	124	278	114	188	301	5
462	353	334	169	358	121	160	167	5
559	374	382	193	339	146	109	145	5
527	347	389	221	378	150	171	175	5
619	403	393	229	390	150	114	137	6
417	370	289	633	390	415	206	382	6
261	314	213	223	302	189	330	440	6
496	340	373	184	328	143	96	137	6
44	264	43	17	289	15	104	111	6
246	381	165	255	385	169	390	463	6
22	258	22	12	263	11	84	128	6
80	275	74	96	274	89	226	217	6
528	388	348	190	398	122	132	152	6
804	432	477	469	543	221	113	95	6
689	447	394	247	416	152	135	143	6
718	407	451	361	425	217	174	97	6
590	387	390	202	372	139	159	108	6
477	378	323	663	375	452	416	422	6
663	420	404	271	448	155	114	160	7
661	410	413	479	424	290	94	109	7
604	366	422	257	342	193	123	129	7
511	346	378	157	330	122	47	70	7
754	420	460	460	433	272	197	110	7
578	375	395	227	395	147	141	125	7
541	354	391	356	393	232	141	95	7
488	348	359	190	357	136	139	91	7
673	421	409	690	380	465	371	403	7
492	347	363	205	358	146	179	139	7
24	260	24	8	269	8	106	108	7
61	271	57	22	264	22	100	114	7
532	369	369	189	372	130	63	102	7
51	294	44	21	296	18	137	106	7
64	255	64	47	251	47	149	253	7
502	349	369	204	346	151	76	100	7
269	292	235	105	279	96	124	110	7
467	350	341	190	327	149	146	123	7
565	387	374	216	361	154	76	87	8
521	369	361	164	356	118	147	110	8
55	272	52	48	299	41	313	252	8
652	386	432	328	386	218	113	130	8
639	406	403	277	423	168	70	70	8
538	350	394	202	344	151	26	165	8
500	354	361	203	359	145	116	60	8
264	337	201	302	383	202	106	60	8
538	355	388	180	326	142	131	132	8
414	345	307	136	319	110	140	80	8
502	365	352	223	383	149	182	94	8
29	254	29	8	264	8	139	74	8
645	494	334	249	538	119	125	111	8
486	372	335	184	409	115	123	75	8
458	340	344	163	333	125	153	155	8
588	371	405	226	369	157	102	116	8
93	280	85	87	281	79	421	347	8
46	266	44	26	320	20	152	81	8
695	408	436	327	388	216	121	110	8
30	260	29	7	260	7	143	78	8
43	271	41	37	274	35	84	82	8
475	348	349	179	350	131	118	162	8
501	350	367	200	346	148	84	80	8
63	300	53	38	334	29	97	128	8
478	401	306	866	439	505	367	456	8
126	278	116	145	278	134	155	200	8
32	265	31	16	276	15	85	80	8
622	398	401	220	404	140	145	82	8
553	396	358	380	427	228	347	285	8
453	342	339	147	327	115	89	59	8
542	359	387	193	349	141	170	135	8
224	425	135	436	398	280	324	462	9
535	361	379	202	358	144	192	21	9
558	372	384	245	408	154	163	145	9
604	378	410	267	390	175	121	120	9
31	266	29	17	266	17	118	161	9
705	420	430	358	432	212	116	121	9
39	260	38	24	266	23	121	80	9
496	359	353	202	347	149	143	143	9
501	366	350	185	336	141	84	187	9
482	357	345	165	326	129	105	70	9
52	276	49	22	293	20	125	108	9
592	403	377	249	453	141	38	71	9
459	337	349	196	344	146	74	135	9
356	324	281	498	325	392	322	385	9
485	363	342	210	356	151	109	159	9
23	257	23	48	259	48	181	116	9
665	412	413	411	417	252	104	92	10
22	254	22	47	275	44	99	115	10
532	361	376	248	375	169	96	101	10
118	269	112	89	268	85	276	333	10
505	372	347	231	378	156	159	108	10
473	356	340	180	377	122	64	131	10
486	346	360	207	352	151	134	84	10
453	328	353	166	348	122	126	97	10
558	362	394	269	384	180	74	120	10
267	339	202	303	333	234	196	420	10
448	350	328	239	352	174	99	102	10
275	304	232	372	308	310	266	364	10
504	360	358	237	355	171	84	53	10
611	379	413	328	381	220	58	148	10
89	282	81	39	316	32	96	148	11
293	330	227	422	310	349	339	379	11
548	366	383	319	339	241	120	97	11
608	376	414	287	370	199	155	53	11
304	328	238	451	317	365	303	418	11
547	349	402	232	341	174	141	99	11
34	280	31	28	293	24	92	76	11
36	275	33	23	272	22	141	131	11
490	351	357	187	347	138	102	97	11
540	366	378	225	352	164	154	124	11
265	409	166	379	375	258	567	536	11
591	390	387	252	391	165	80	165	11
717	401	457	347	423	210	115	78	11
210	294	183	209	293	183	579	504	11
592	382	397	253	403	161	147	89	11
490	343	366	183	315	149	139	69	11
525	365	368	250	345	186	68	109	12
494	352	359	306	355	221	126	86	12
31	293	27	20	431	12	119	116	12
515	365	361	253	344	188	118	135	12
274	424	166	560	443	323	510	533	12
236	353	171	191	348	140	566	531	12
233	285	209	309	279	284	333	266	12
39	262	38	47	253	48	297	253	12
513	355	370	209	367	146	145	167	12
229	277	212	124	301	105	282	434	12
512	362	361	186	340	140	108	120	12
387	343	289	146	314	119	115	59	12
640	405	405	280	387	185	131	87	13
749	443	433	310	448	177	136	108	13
81	268	77	20	295	17	161	109	13
530	360	376	223	353	162	140	87	13
1023	653	402	406	653	159	59	82	13
219	372	151	321	396	207	381	312	13
554	360	394	186	367	130	116	75	13
666	392	435	346	459	193	102	94	13
60	275	56	25	278	23	102	123	13
288	332	222	287	303	243	126	110	13
119	262	116	87	254	88	222	204	13
528	381	355	853	386	566	512	503	13
26	272	24	30	331	23	106	101	13
594	388	392	264	453	149	163	161	13
506	362	358	201	345	149	115	137	13
525	366	368	170	371	117	126	37	13
560	365	393	227	346	168	46	81	13
30	265	29	9	262	9	123	101	13
900	452	510	519	544	244	136	99	13
599	380	404	347	349	254	458	358	13
224	307	187	302	300	257	487	421	13
526	374	359	217	403	138	89	49	13
655	392	428	265	409	166	158	121	13
513	345	380	163	338	124	86	134	13
515	347	380	190	387	126	113	149	13
306	326	240	493	334	378	322	361	13
576	379	389	202	394	131	75	69	13
633	399	406	409	375	279	121	108	14
559	376	380	243	361	172	101	155	14
85	272	80	40	302	34	109	137	14
647	401	413	257	389	169	95	89	14
624	382	418	315	414	195	94	110	14
282	302	239	193	296	167	389	434	14
167	272	158	87	275	81	38	109	14
66	274	61	41	279	38	49	163	14
277	294	241	195	300	166	192	389	14
561	367	391	320	417	197	126	82	14
507	389	334	139	373	95	151	130	14
610	387	403	244	375	166	39	105	14
785	448	448	380	450	216	171	91	14
555	377	376	226	347	167	80	152	14
534	424	323	727	410	454	383	476	14
533	365	373	258	380	174	109	91	14
533	375	364	205	378	139	195	104	14
446	338	338	109	321	87	217	119	14
666	408	418	362	446	208	90	159	14
777	486	409	479	678	181	270	315	14
558	354	403	283	350	207	129	89	14
477	374	327	204	371	141	177	180	14
945	496	488	569	489	298	132	125	15
251	284	226	215	289	191	212	421	15
583	393	380	247	395	160	124	74	15
548	371	378	243	370	168	160	110	15
487	363	343	247	357	177	131	137	15
573	364	403	247	350	181	110	129	15
358	356	258	258	361	183	121	165	15
660	372	454	223	396	144	124	119	15
562	360	400	212	375	145	149	131	15
508	352	369	221	352	160	76	126	15
596	370	412	372	380	251	139	125	15
64	278	59	31	294	27	116	97	15
558	357	400	205	404	130	75	68	15
557	370	385	206	367	143	106	90	15
506	463	280	728	347	538	447	505	15
236	283	213	77	272	73	121	140	15
518	355	373	238	338	180	185	167	15
538	350	393	215	358	154	146	81	15
62	270	59	16	279	15	106	126	16
677	410	423	384	419	234	105	102	16
311	314	253	439	295	381	564	507	16
623	384	415	283	385	188	121	101	16
250	427	150	362	411	226	555	524	16
30	261	30	18	275	17	70	109	16
237	344	177	442	358	316	532	517	16
587	383	392	247	392	161	81	176	16
303	348	223	318	322	253	315	396	16
247	299	211	267	305	224	565	503	16
482	340	363	207	328	162	81	84	16
515	359	367	170	327	133	115	110	16
132	264	128	30	259	29	146	123	16
544	364	383	290	341	217	110	57	16
506	351	369	192	342	144	129	63	16
132	275	122	39	279	36	97	101	16
523	348	385	229	327	179	134	151	17
499	375	341	172	366	120	99	94	17
554	376	377	203	387	134	120	180	17
636	406	401	270	407	170	157	162	17
730	411	455	319	412	198	121	137	17
593	409	372	211	426	127	89	149	17
532	368	371	218	394	142	63	135	17
686	456	385	279	479	149	96	131	17
539	367	376	235	366	164	70	54	17
585	404	370	236	382	158	91	85	17
739	407	465	375	416	231	104	102	17
259	301	220	65	299	55	119	124	17
733	416	451	402	454	227	197	178	17
614	381	412	286	364	201	33	147	17
536	377	364	199	343	149	69	166	17
701	404	443	362	485	191	175	50	18
579	372	398	233	353	169	74	136	18
219	365	154	254	369	176	560	531	18
42	269	40	22	273	21	119	125	18
530	357	380	205	367	143	63	91	18
41	317	33	694	304	586	201	159	18
255	324	201	289	321	230	623	554	18
818	456	459	853	475	459	82	120	18
456	353	330	146	336	111	68	41	18
471	347	347	146	347	108	87	115	18
160	289	142	155	285	139	176	242	18
612	391	400	242	389	159	89	101	18
524	347	387	220	352	160	157	86	18
411	348	302	580	346	430	354	478	18
422	339	318	141	324	111	89	73	18
627	393	408	263	399	169	154	203	18
31	252	31	26	257	26	264	208	18
508	365	356	170	360	121	157	37	18
599	428	358	212	443	122	76	120	18
531	356	382	219	364	154	173	75	18
29	264	28	9	267	9	126	101	19
26	251	26	37	250	38	289	204	19
491	370	340	189	364	133	68	99	19
519	346	384	184	330	143	85	157	19
355	361	252	356	354	258	588	531	19
458	348	338	158	399	102	137	124	19
507	360	360	209	358	150	142	118	19
573	378	388	345	378	234	130	74	19
545	371	377	170	372	117	132	149	20
30	262	30	14	272	13	76	102	20
650	433	384	306	480	163	99	130	20
516	467	283	377	472	204	125	145	20
368	379	249	462	405	292	546	490	20
24	256	24	13	260	13	50	66	20
38	267	37	25	289	23	102	131	20
49	257	49	58	254	58	139	238	20
589	369	409	248	338	188	82	158	20
458	346	339	250	328	195	82	155	20
640	386	425	449	394	292	22	104	20
87	275	81	37	299	32	74	63	20
23	265	22	17	269	17	152	95	20
461	359	329	154	340	116	102	92	21
542	362	383	237	373	162	69	101	21
202	348	149	241	348	178	498	412	21
610	396	394	286	435	169	101	65	21
500	367	349	172	379	116	124	105	21
629	381	422	454	365	318	139	168	21
23	270	22	28	278	26	445	364	21
539	440	314	160	432	95	139	109	21
568	387	376	271	392	177	91	136	21
108	311	89	30	304	25	92	96	21
450	348	332	177	332	137	146	134	21
567	375	387	191	373	131	59	87	21
577	354	418	283	323	224	137	82	21
252	304	212	311	303	263	484	437	21
556	380	374	329	371	227	113	145	21
636	467	349	470	439	274	137	137	21
384	356	276	788	341	592	602	521	21
71	264	69	97	264	94	89	229	21
467	427	280	482	436	283	637	596	21
579	378	392	224	381	151	116	149	21
448	357	321	222	364	156	160	169	21
561	370	389	187	343	139	97	81	21
276	299	237	174	286	156	104	125	21
56	265	54	15	287	13	116	78	22
582	372	401	246	372	169	146	85	22
30	261	29	13	273	13	78	99	22
508	352	370	188	350	138	176	101	22
46	282	42	58	310	48	535	463	22
552	360	393	212	327	166	130	126	22
512	351	374	182	382	122	140	58	22
531	367	370	215	377	146	140	63	22
515	346	382	210	339	158	104	126	22
300	380	202	393	368	274	460	425	22
580	371	400	274	365	192	90	59	22
39	265	38	18	284	16	85	74	22
248	292	217	326	292	286	458	393	22
598	370	414	284	375	194	121	180	22
477	354	345	217	337	165	118	110	22
515	358	368	198	363	139	110	36	22
586	375	400	188	368	131	162	99	22
761	422	462	373	429	222	163	121	22
498	337	378	173	325	136	44	104	22
617	375	421	228	362	162	128	84	22
350	308	291	340	320	271	190	438	22
62	272	58	71	287	63	555	463	22
471	1023	102	1023	553	474	276	299	22
494	359	352	160	350	117	123	29	22
21	273	20	35	313	28	116	118	23
343	357	246	278	345	206	403	409	23
557	350	407	179	351	131	142	66	23
109	401	69	204	385	136	461	481	23
520	350	381	161	353	117	110	137	23
532	383	355	393	364	276	64	58	23
545	368	379	197	374	135	82	140	23
560	364	394	265	389	174	132	74	23
162	314	132	110	310	91	477	428	23
463	393	301	138	418	85	97	109	23
20	252	20	6	258	6	116	94	23
514	341	386	209	339	158	97	96	23
56	271	53	16	289	14	125	129	23
666	386	442	483	403	307	113	106	23
324	336	247	350	336	267	670	600	23
499	372	344	329	369	229	170	104	23
570	389	375	336	427	201	89	100	23
505	360	359	239	364	168	102	131	23
40	264	39	18	276	17	110	148	23
498	349	365	174	328	136	50	108	23
481	362	340	221	357	159	135	114	23
238	379	161	288	389	189	572	533	24
567	367	396	185	382	124	149	187	24
723	444	417	356	439	207	70	96	24
505	340	381	194	314	158	87	115	24
235	298	202	266	291	234	542	490	24
641	409	402	278	406	175	96	101	24
527	362	373	241	352	176	91	135	24
58	260	57	55	264	54	161	212	24
442	347	326	179	364	126	20	96	24
459	418	281	714	395	462	455	413	24
136	289	120	101	295	88	496	443	24
539	375	367	272	364	191	155	119	24
253	408	159	71	465	39	128	125	24
505	356	363	207	366	145	120	131	24
561	379	379	246	403	156	151	161	24
724	393	472	283	448	162	111	151	24
59	313	48	17	319	14	113	86	24
630	386	417	233	395	151	99	126	24
533	373	366	208	412	129	105	51	24
499	349	366	172	340	130	114	97	24
582	411	362	243	396	157	57	80	24
649	426	390	314	442	182	158	59	25
471	359	336	228	359	163	238	118	25
85	278	79	22	282	20	141	73	25
783	418	480	433	402	276	134	92	25
28	249	29	22	244	23	119	152	25
567	407	357	1023	362	724	598	532	25
469	351	342	187	329	146	101	120	25
599	386	397	275	399	176	109	163	25
627	385	417	264	406	166	155	97	25
485	358	347	178	360	126	139	109	25
41	257	40	13	286	12	100	126	25
336	332	260	584	331	451	520	491	25
569	379	385	245	393	160	143	154	25
514	368	358	259	367	181	139	90	25
25	259	25	6	261	6	118	140	25
477	346	353	147	320	117	95	135	25
307	339	232	415	337	316	298	387	25
525	378	356	241	365	169	74	171	25
303	316	246	237	304	199	336	442	25
707	424	426	482	456	271	132	91	25
31	280	28	20	298	17	111	115	26
532	375	363	212	403	135	143	85	26
447	346	330	168	325	132	118	56	26
555	372	382	270	371	186	129	90	26
30	258	30	12	260	12	159	102	26
588	371	406	270	389	178	80	79	26
458	333	352	192	320	154	118	63	26
450	349	331	236	332	181	136	63	26
66	264	64	27	271	25	95	84	26
464	353	336	188	360	134	153	86	26
432	342	323	564	341	424	545	510	26
35	257	35	30	261	29	137	212	26
578	398	372	196	433	116	118	50	26
547	396	353	200	353	145	159	92	26
22	271	21	16	291	15	91	78	26
607	422	368	474	412	295	166	146	26
265	398	170	525	422	319	602	556	26
528	390	347	215	367	150	141	97	26
574	447	329	236	483	125	208	163	26
234	295	203	214	310	177	442	405	26
488	365	343	212	376	144	104	94	26
525	348	386	216	396	140	101	74	26
225	311	185	257	290	226	349	375	27
511	345	379	156	320	125	159	89	27
480	345	356	229	375	156	128	95	27
538	361	381	182	331	140	64	46	27
562	378	381	265	384	177	110	81	27
625	385	415	352	397	227	99	125	27
548	357	393	235	343	176	74	154	27
452	351	330	177	379	119	102	79	27
62	282	56	31	280	29	187	44	27
490	354	354	228	336	173	128	146	27
130	319	104	90	418	55	463	489	27
147	274	137	25	259	25	101	116	27
616	385	410	238	360	169	120	99	27
646	405	408	236	379	160	124	125	27
517	359	369	234	366	164	94	182	27
100	274	93	144	277	133	292	282	27
185	293	161	182	294	158	308	377	27
497	352	361	213	341	159	147	124	27
91	320	73	167	484	88	611	535	27
542	360	385	248	392	162	149	104	27
60	254	61	53	260	52	216	212	27
565	359	403	166	387	110	84	100	27
553	370	383	271	400	173	152	162	27
86	278	79	38	282	34	126	128	27
699	433	413	419	444	242	176	132	27
24	254	24	7	278	6	105	108	28
462	353	334	136	368	95	64	91	28
690	399	443	332	388	219	212	137	28
21	259	21	5	248	6	102	126	28
129	314	105	36	301	30	64	128	28
505	345	374	169	325	133	99	131	28
136	267	131	40	265	39	115	101	28
587	366	411	234	354	169	263	104	28
520	370	360	361	347	266	124	130	28
554	382	371	261	474	141	140	136	28
536	351	391	312	336	237	143	100	28
577	370	400	255	375	174	148	166	28
456	347	336	200	347	147	58	113	28
592	387	391	199	369	138	170	151	28
475	354	343	177	347	130	113	131	28
520	363	367	302	339	228	311	226	28
539	349	395	165	353	120	104	110	28
498	350	364	185	378	125	108	28	28
66	279	60	111	300	94	532	440	28
554	378	375	239	372	165	161	141	28
513	354	371	192	377	130	200	142	28
321	361	228	276	354	199	641	597	28
525	367	367	272	356	195	125	53	28
282	309	233	185	316	150	363	441	28
274	388	180	435	346	322	550	489	28
64	297	55	37	312	30	134	97	28
850	629	346	1023	522	502	498	503	28
496	361	352	181	364	127	96	69	28
25	264	24	19	262	19	95	109	29
316	308	262	211	304	178	548	526	29
501	396	324	267	410	167	101	80	29
591	368	411	220	371	152	145	39	29
112	318	90	51	297	44	525	508	29
298	341	223	365	325	288	429	358	29
481	381	323	442	345	328	82	62	29
24	257	23	8	236	8	114	95	29
510	352	371	194	371	134	166	123	29
517	358	370	157	373	108	97	126	29
489	351	356	193	337	147	52	146	29
527	360	375	213	360	152	166	141	29
299	333	230	351	315	285	478	428	29
491	353	356	219	382	147	87	116	29
497	346	367	160	337	121	134	129	29
63	297	55	34	315	28	73	114	29
508	352	369	169	347	125	124	69	29
504	371	348	201	369	139	99	95	30
613	385	407	264	385	176	80	157	30
109	259	108	64	254	65	192	262	30
462	338	350	140	332	108	124	115	30
668	387	442	319	447	183	142	119	30
163	310	135	62	300	53	135	118	30
569	403	361	222	368	154	121	64	30
20	249	21	28	246	29	173	171	30
181	313	148	196	304	165	536	458	30
558	368	388	347	396	224	60	69	30
513	345	381	244	340	184	106	123	30
178	295	155	181	285	162	456	372	30
154	329	120	193	353	140	521	484	30
464	349	340	153	339	115	125	157	30
692	415	427	314	434	185	87	85	30
539	357	386	173	361	123	131	81	30
28	255	28	9	256	9	104	84	30
413	330	320	174	340	131	96	100	30
468	351	341	214	361	151	92	87	30
550	358	393	197	406	124	121	95	30
465	345	345	214	345	158	130	148	30
62	268	59	19	279	17	125	120	31
477	337	362	175	321	140	134	108	31
631	388	416	234	415	145	86	113	31
720	428	431	421	411	262	183	109	31
560	388	369	240	425	145	99	99	31
503	343	376	174	333	134	78	110	31
604	399	387	303	424	183	102	64	31
558	372	385	311	392	203	137	162	31
416	449	237	653	468	357	738	656	31
232	300	198	294	302	249	548	479	31
66	268	63	15	264	15	123	118	31
573	386	380	184	363	130	78	145	31
205	315	166	231	303	195	514	426	31
502	364	354	188	350	137	132	100	31
281	347	207	632	353	458	222	407	31
478	356	344	245	335	187	105	97	31
555	360	395	195	352	142	99	86	31
519	403	329	270	458	151	45	87	31
470	345	349	183	368	127	104	94	31
460	337	350	180	338	136	143	108	31
50	260	50	21	282	19	106	113	31
516	355	372	176	341	132	79	58	31
680	411	424	372	379	252	92	76	31
497	354	359	201	349	148	115	131	31
522	355	376	270	373	186	111	151	31
593	374	406	254	366	178	113	105	31
581	372	400	231	367	161	97	105	31
510	354	368	194	324	153	113	109	31
323	325	254	368	315	299	589	527	32
513	374	351	196	361	139	65	177	32
1023	555	472	684	805	218	492	396	32
610	380	411	271	402	173	111	132	32
220	390	144	340	371	234	598	556	32
308	326	242	245	288	218	221	136	32
519	365	364	190	351	139	140	104	32
515	361	365	266	353	193	51	142	32
61	257	61	41	256	41	198	248	32
486	354	351	185	361	131	85	110	32
515	378	349	191	349	140	119	62	32
544	365	382	203	370	141	145	120	32
551	375	376	276	385	183	158	131	32
668	422	405	313	413	194	154	145	32
549	358	393	186	353	135	62	137	32
557	391	365	323	402	206	113	154	32
362	355	261	794	360	565	596	526	32
48	266	47	26	276	24	111	113	32
684	401	437	362	396	234	59	135	32
662	400	424	288	393	188	232	132	32
558	375	381	261	399	167	80	87	32
595	379	402	265	386	175	104	94	32
598	386	397	237	348	175	145	71	32
531	366	372	214	364	151	140	35	32
443	346	328	166	320	133	162	115	33
652	430	388	330	508	166	311	257	33
245	374	167	416	404	264	666	601	33
527	352	384	263	342	197	168	166	33
615	405	389	336	399	216	143	171	33
326	333	251	557	337	423	488	434	33
594	379	401	191	378	129	135	124	33
503	349	370	229	331	177	116	149	33
47	284	43	61	292	54	484	399	33
621	406	392	270	377	183	91	65	33
622	380	419	299	383	200	148	105	33
544	396	351	206	395	134	148	85	33
588	387	389	236	372	163	105	130	33
635	414	393	300	418	184	80	124	33
595	374	407	233	378	158	113	106	33
90	265	87	25	280	23	124	113	33
146	265	141	36	265	35	114	111	33
441	354	319	167	362	118	87	99	34
487	351	355	190	379	128	106	85	34
369	362	261	600	380	404	496	467	34
41	254	41	38	256	38	307	208	34
591	398	380	302	383	202	110	96	34
492	354	356	179	371	124	123	95	34
26	260	26	8	249	8	80	123	34
548	359	390	253	405	160	96	78	34
545	373	374	215	346	159	34	113	34
519	356	373	270	344	201	139	155	34
63	312	51	54	312	44	87	105	34
273	395	177	202	398	130	333	407	34
622	383	416	280	387	185	108	115	34
482	565	218	1023	612	428	364	357	34
502	371	347	945	380	637	732	655	34
550	372	379	221	364	155	99	87	34
477	354	344	194	342	145	43	96	34
1023	578	454	887	585	388	182	253	34
465	363	328	165	358	118	97	109	35
905	407	569	382	480	204	160	116	35
76	279	69	48	328	38	324	214	35
77	260	76	43	260	43	388	313	35
502	350	367	197	331	153	38	50	35
468	343	349	216	336	164	68	108	35
610	389	402	287	389	189	136	114	35
518	350	379	198	351	144	153	142	35
269	317	217	265	324	209	473	441	35
450	348	331	142	320	113	96	147	35
467	354	337	164	367	114	111	85	35
191	295	165	245	294	214	534	450	35
542	357	388	281	360	199	111	135	35
511	340	385	189	341	142	62	143	35
27	262	26	44	272	41	443	358	35
523	356	376	200	344	149	84	131	35
49	264	48	11	267	11	111	130	35
617	386	410	295	380	199	147	151	35
518	362	366	236	398	152	102	121	35
484	350	354	179	343	133	89	125	35
650	372	448	293	369	203	147	96	35
365	365	256	588	351	429	586	514	36
277	316	225	219	304	184	289	369	36
558	365	392	191	355	138	252	204	36
84	261	82	71	268	68	323	278	36
46	262	45	68	259	67	477	383	36
67	286	60	47	298	40	118	84	36
562	368	391	306	368	213	175	132	36
523	353	379	202	356	145	91	105	36
579	372	398	324	368	225	79	120	36
651	411	405	230	446	132	129	70	36
499	392	326	256	346	189	95	152	36
556	361	394	219	345	162	216	129	36
604	393	393	335	380	226	145	105	36
572	361	406	268	337	204	108	165	36
526	376	358	273	384	182	145	177	37
338	343	252	644	347	475	571	520	37
33	264	32	24	275	22	115	100	37
160	282	145	118	281	107	484	433	37
247	306	207	362	325	286	410	440	37
158	446	91	223	425	134	600	550	37
209	319	168	212	303	179	468	391	37
466	350	341	209	351	153	166	66	37
521	391	341	264	405	167	84	161	37
291	336	222	294	337	223	549	508	37
179	285	160	154	295	134	312	275	37
516	343	386	171	344	127	151	52	37
628	402	400	318	400	203	148	125	37
454	343	339	226	336	172	155	161	37
609	400	389	249	464	137	119	96	37
527	363	372	174	340	131	123	131	37
238	316	193	231	307	192	590	527	37
510	351	372	198	333	152	109	68	37
178	320	143	185	387	122	629	573	37
284	331	219	334	369	232	461	451	37
609	392	398	282	378	191	159	157	38
606	421	369	430	414	266	240	142	38
534	366	373	208	341	156	142	96	38
463	343	345	202	331	156	258	205	38
551	373	378	203	354	147	140	137	38
521	352	379	200	347	147	129	57	38
33	260	32	9	252	9	118	181	38
21	274	20	16	292	14	147	102	38
420	346	311	164	339	123	102	113	38
537	375	367	195	408	122	153	134	38
586	376	399	218	392	142	168	106	38
29	270	28	16	265	15	104	113	38
582	367	406	266	378	180	63	113	38
532	388	350	319	352	232	402	299	38
85	276	79	24	268	23	68	114	38
528	372	364	221	363	156	220	188	38
249	312	204	267	314	217	529	490	38
197	317	159	199	341	149	630	572	38
534	364	376	273	362	193	126	97	38
542	359	387	222	330	172	85	136	38
570	363	401	189	375	129	126	79	38
524	368	364	216	398	139	131	154	39
926	621	381	1023	349	751	730	650	39
33	262	32	11	269	11	124	116	39
550	382	369	282	366	197	105	124	39
265	327	207	270	313	221	522	467	39
200	314	163	327	298	280	553	473	39
712	395	462	311	453	176	190	153	39
520	364	366	264	409	165	169	38	39
712	434	420	595	439	347	649	562	39
561	388	370	221	421	134	79	141	39
35	264	34	14	271	13	92	149	39
532	349	390	186	367	130	47	81	39
403	347	297	124	349	91	71	124	39
292	295	254	96	299	82	73	100	39
409	352	298	294	362	208	115	124	39
211	284	190	152	275	142	74	73	40
550	343	411	209	382	140	85	149	40
256	300	218	277	302	235	638	563	40
26	265	25	16	268	15	120	100	40
23	251	23	6	244	6	125	95	40
625	387	413	295	395	191	104	124	40
209	375	142	318	420	194	536	460	40
191	329	149	223	326	175	593	545	40
74	272	70	30	271	28	121	145	40
459	343	342	182	372	125	161	91	40
30	264	30	15	270	14	71	110	40
437	343	326	142	326	112	59	129	40
130	283	117	92	276	85	549	484	40
282	358	202	201	365	141	619	552	40
612	410	382	332	452	188	89	91	40
643	408	403	294	433	173	97	135	40
562	370	389	196	391	128	25	115	40
490	363	346	171	353	124	71	110	40
309	318	249	401	305	337	580	497	40
585	395	379	273	528	132	178	96	40
561	373	385	288	369	200	152	109	40
467	346	346	164	354	118	123	109	40
590	418	362	243	444	140	134	174	40
499	347	369	154	318	124	161	165	40
490	364	344	201	367	140	65	84	40
571	378	387	236	376	160	99	97	40
609	376	415	279	370	193	108	118	40
572	351	418	327	340	246	155	165	40
20	258	20	20	263	19	111	134	40
472	342	353	138	310	114	62	94	41
527	401	337	871	378	589	352	455	41
568	361	403	221	350	161	136	63	41
560	360	398	185	352	134	105	113	41
610	397	393	306	417	188	147	94	41
52	276	48	55	281	50	346	340	41
30	255	31	11	262	11	70	135	41
456	353	331	190	361	135	147	79	41
51	267	49	17	255	17	148	118	41
544	368	378	231	396	149	92	91	41
530	350	388	248	358	177	100	145	41
568	380	383	383	386	254	92	106	41
578	409	362	263	426	158	104	158	41
591	377	402	316	392	207	121	75	41
570	364	401	225	422	137	95	75	41
450	345	334	165	329	129	129	50	41
674	399	432	332	444	191	89	104	41
485	349	356	201	372	138	99	68	41
655	391	428	272	396	176	125	111	41
484	353	351	167	342	125	102	121	41
721	414	446	270	400	173	68	125	41
662	427	397	330	421	201	145	123	41
557	378	377	317	365	222	69	118	41
98	260	97	30	257	30	114	56	42
544	359	388	173	338	131	141	74	42
454	391	297	614	334	471	605	575	42
486	345	360	241	347	178	100	53	42
249	337	189	282	346	209	567	498	42
225	325	177	340	310	281	591	510	42
506	355	365	231	355	167	308	219	42
573	382	384	294	431	175	146	86	42
557	359	397	213	397	137	111	87	42
113	274	106	54	272	51	361	399	42
55	278	51	27	277	25	143	82	42
731	432	432	384	490	201	66	75	42
469	338	355	183	334	140	57	118	42
519	353	377	190	348	140	95	109	42
55	302	46	1023	267	982	215	158	42
64	282	58	37	296	32	123	119	42
28	255	28	20	271	19	139	109	42
751	418	460	402	415	248	111	125	42
570	367	398	208	394	135	312	231	42
532	366	372	211	392	138	108	94	42
505	348	372	182	347	135	51	81	42
507	367	354	180	370	124	75	73	42
292	345	217	331	324	262	477	458	42
44	279	41	92	286	83	476	379	42
82	276	76	52	282	48	79	71	42
173	274	161	103	280	94	99	126	42
480	336	365	159	325	125	137	123	42
469	351	342	146	333	112	82	51	43
568	369	394	234	369	162	66	66	43
571	397	369	261	383	175	54	145	43
239	343	178	312	322	249	547	465	43
640	409	400	273	444	157	162	104	43
218	387	144	403	395	261	666	602	43
602	380	405	267	383	179	101	69	43
568	362	402	217	439	126	69	116	43
573	384	382	273	404	173	295	245	43
573	381	385	285	395	185	116	64	43
472	339	356	150	332	115	106	57	43
330	331	255	191	298	164	408	343	43
528	353	383	196	335	150	151	104	43
52	267	50	33	263	32	106	113	44
236	297	203	263	293	230	567	483	44
28	258	28	13	263	13	141	108	44
858	497	442	624	522	306	682	597	44
485	348	357	205	344	152	118	119	44
109	265	105	26	252	27	111	171	44
526	374	360	216	357	155	129	111	44
29	258	29	7	277	7	118	108	44
620	377	421	315	400	202	363	258	44
50	276	47	24	351	18	111	135	44
489	352	356	206	349	151	108	119	44
600	364	422	260	341	196	132	114	44
461	342	345	157	339	118	143	50	44
164	298	141	207	419	127	495	425	44
220	352	160	358	326	281	591	508	44
27	274	25	29	269	28	191	173	44
21	269	20	26	275	24	120	111	44
24	264	23	13	280	12	82	90	44
82	265	80	50	271	48	101	101	44
87	288	77	41	286	37	119	129	44
242	301	206	125	282	113	71	92	44
482	371	333	217	387	144	124	86	44
503	349	368	200	324	158	241	153	44
275	330	213	351	325	276	610	532	44
563	367	393	198	338	150	165	69	45
658	399	422	326	376	222	96	20	45
604	371	417	221	361	157	211	137	45
617	408	386	195	381	131	109	147	45
522	360	371	181	370	126	57	141	45
534	360	380	226	354	163	155	105	45
506	358	361	200	397	129	119	111	45
629	383	420	276	408	173	119	57	45
325	348	239	367	317	297	488	441	45
173	429	103	210	398	135	568	527	45
480	340	362	195	340	147	85	101	45
26	251	26	27	257	27	140	180	45
504	371	348	148	348	109	81	80	45
372	370	258	395	379	266	528	474	45
27	266	26	7	254	7	99	111	45
316	339	239	510	364	359	585	548	45
628	400	402	278	426	167	157	181	45
69	272	65	30	286	27	109	125	45
524	375	358	279	358	200	131	47	45
281	310	232	303	301	258	313	438	45
147	311	121	67	317	54	160	163	46
534	360	380	198	361	140	173	110	46
555	357	397	226	405	143	92	153	46
464	343	346	165	341	124	73	113	46
225	395	146	343	352	249	652	592	46
58	258	58	14	260	14	80	105	46
49	264	47	21	274	20	8	105	46
619	402	394	235	432	140	94	92	46
419	348	309	181	327	142	136	149	46
139	275	129	29	277	27	62	113	46
543	370	376	189	360	135	92	96	46
565	378	383	333	365	233	205	177	46
691	395	448	358	386	237	128	90	46
250	296	216	196	299	168	595	532	46
489	348	360	216	356	156	81	152	46
448	354	324	211	381	142	26	147	46
520	361	369	181	348	133	68	131	47
511	346	378	209	330	162	62	59	47
26	256	26	41	255	41	167	177	47
493	356	354	216	364	152	167	90	47
47	272	44	20	266	19	75	65	47
519	369	360	203	400	130	180	152	47
363	403	231	395	444	228	469	439	47
519	365	364	183	368	127	118	29	47
567	364	399	224	374	153	175	104	47
44	253	45	17	261	17	105	220	47
32	387	21	132	378	90	553	459	47
661	393	431	269	413	167	149	99	47
578	514	288	700	463	387	113	63	47
520	358	372	166	347	122	90	92	47
479	354	347	169	331	131	168	64	47
257	290	227	240	284	216	543	481	47
517	354	374	232	366	162	95	124	47
181	314	147	219	316	177	469	386	47
521	362	369	255	354	185	99	125	47
493	363	347	241	356	173	188	79	47
628	384	418	218	401	139	65	111	47
486	359	347	179	343	134	168	139	47
511	377	347	246	415	152	78	84	47
513	383	344	180	436	105	139	21	47
268	316	217	429	328	335	550	479	47
466	350	341	277	371	192	110	90	48
112	267	108	38	273	36	80	119	48
24	263	23	65	261	64	242	190	48
40	255	40	24	260	24	371	323	48
536	357	384	219	342	164	114	146	48
582	387	385	202	373	139	95	128	48
619	400	396	238	416	147	142	80	48
550	365	385	206	358	147	74	102	48
753	474	407	335	478	179	29	134	48
43	256	43	24	260	23	134	74	48
579	401	370	227	417	139	129	101	48
558	371	385	247	396	160	210	79	48
74	301	63	125	297	108	593	499	48
628	397	405	346	378	234	120	71	48
477	347	351	171	330	133	152	152	48
508	365	357	249	347	184	95	149	48
45	309	37	51	339	38	475	385	48
438	359	313	632	341	474	649	603	48
277	309	230	438	296	379	617	531	48
558	356	401	259	338	197	90	170	48
470	350	344	174	329	136	74	90	48
562	379	379	202	395	130	57	125	48
526	364	370	232	381	156	113	106	49
22	255	22	15	259	14	311	220	49
560	380	377	296	450	169	111	96	49
495	348	364	184	358	132	175	132	49
287	344	214	554	346	410	537	458	49
547	366	383	184	363	130	135	119	49
605	372	416	249	357	178	54	109	49
638	375	435	282	367	197	170	148	49
472	424	285	921	379	623	623	561	49
526	385	349	191	375	130	66	42	49
236	372	163	372	348	274	642	586	49
249	311	205	339	305	284	507	419	49
492	358	352	283	365	198	137	128	49
529	353	384	223	362	158	148	147	49
77	280	70	20	286	18	166	101	49
560	379	379	241	392	157	135	126	49
545	364	383	179	360	127	175	114	49
785	509	394	601	505	304	624	542	49
261	323	207	321	308	266	639	564	49
533	414	329	193	406	122	105	126	49
494	343	369	148	324	116	75	81	50
164	346	122	207	372	143	648	588	50
467	342	350	191	338	145	32	145	50
543	355	391	189	343	141	166	134	50
363	334	279	575	327	450	674	595	50
20	253	20	32	263	31	383	288	50
33	326	26	94	314	77	601	512	50
591	412	367	234	380	158	185	110	50
317	328	247	465	303	393	615	532	50
618	401	394	211	367	147	182	129	50
545	383	364	186	360	132	118	139	50
460	347	339	190	363	134	115	125	50
461	384	307	162	374	111	106	129	50
559	362	395	227	350	166	74	131	50
746	448	426	466	470	254	157	108	50
477	359	340	180	317	145	119	126	50
516	363	363	199	344	148	59	134	50
487	346	361	253	334	194	145	56	50
503	354	363	179	347	132	130	171	50
278	337	211	346	355	249	515	461	51
557	366	389	260	352	189	104	105	51
86	287	77	40	285	36	81	69	51
485	353	352	228	376	155	222	131	51
451	333	347	186	337	142	147	76	51
585	376	399	200	366	140	159	128	51
114	284	103	154	283	139	505	422	51
231	314	188	116	298	100	123	128	51
257	304	217	351	297	302	629	554	51
576	359	411	220	374	150	58	33	51
475	365	333	171	344	127	68	181	51
53	296	46	34	297	29	84	90	51
491	351	358	232	353	168	76	141	51
21	262	20	17	286	15	66	114	51
453	363	320	672	347	495	685	604	51
1023	683	384	380	658	148	206	99	51
637	438	373	284	418	174	162	148	51
523	365	367	205	358	147	151	73	51
229	398	147	315	515	157	620	542	51
499	364	351	150	342	112	0	186	51
654	433	387	1023	323	811	727	653	51
187	278	172	40	275	37	100	130	51
92	286	82	31	291	28	79	129	51
530	361	376	222	333	171	124	69	51
569	378	385	268	359	191	116	74	51
472	339	357	174	320	140	118	116	52
184	321	147	312	312	256	111	99	52
595	372	409	279	396	180	79	102	52
1023	522	502	659	618	273	250	198	52
342	335	261	380	338	288	505	486	52
621	379	419	272	388	180	170	128	52
549	369	381	328	349	241	167	143	52
538	357	386	244	339	184	81	118	52
309	331	239	386	330	300	671	595	52
74	263	72	25	275	23	63	64	52
534	357	383	235	338	178	161	90	52
508	353	368	194	360	138	120	124	52
587	370	406	248	377	168	86	105	52
49	266	47	9	246	10	104	76	52
64	277	59	23	295	20	241	204	52
552	373	378	253	355	182	168	27	52
494	374	338	191	365	134	149	118	52
551	372	379	204	398	131	192	191	53
241	335	184	341	309	283	554	488	53
502	354	363	199	326	157	163	119	53
58	253	59	33	254	33	353	285	53
486	350	355	183	359	131	90	114	53
601	393	392	248	407	156	82	163	53
547	381	367	255	395	165	9	87	53
615	384	411	266	453	150	113	85	53
579	375	395	323	381	217	142	106	53
542	396	351	171	374	117	69	78	53
330	310	273	331	312	272	706	633	53
207	314	169	46	294	40	141	104	53
475	348	349	194	347	143	119	110	53
573	363	404	222	381	149	197	114	53
440	335	336	197	352	144	76	139	53
41	263	40	17	268	16	173	129	53
249	392	163	505	386	335	656	591	53
482	370	333	185	395	120	135	182	53
91	267	87	24	339	18	188	123	54
441	346	326	171	318	138	129	174	54
679	405	429	348	395	226	382	291	54
595	379	402	202	383	135	105	106	54
511	350	374	180	326	141	60	99	54
66	276	62	30	275	28	157	147	54
260	299	223	412	289	365	598	530	54
643	376	438	300	400	192	516	422	54
560	373	385	249	419	152	129	130	54
23	255	23	9	289	8	118	136	54
81	326	64	42	310	35	137	58	54
625	413	387	207	380	140	130	86	54
524	382	351	228	364	160	74	119	54
639	373	439	331	390	217	123	70	54
32	251	32	14	244	15	131	151	54
24	267	23	13	268	12	97	70	54
227	299	194	219	282	199	293	419	54
627	392	410	305	375	208	146	78	54
490	359	350	151	357	108	173	119	54
471	354	340	197	345	146	151	163	54
599	396	387	229	426	137	134	96	55
672	406	424	440	420	268	87	153	55
494	362	349	152	354	110	89	8	55
489	358	350	219	375	150	97	42	55
293	309	243	360	295	313	543	489	55
29	292	25	24	336	18	153	130	55
46	266	44	15	267	14	64	108	55
712	424	431	253	455	142	151	102	55
45	267	44	14	273	13	113	129	55
19	251	20	32	262	31	418	324	55
539	388	355	216	430	129	51	142	55
496	345	368	219	330	170	128	109	55
562	380	379	249	371	172	137	109	55
618	391	404	257	414	159	131	128	55
667	419	408	285	421	173	151	108	55
580	371	400	166	352	121	113	128	55
539	359	384	188	335	144	105	51	55
64	263	62	17	280	15	141	95	55
610	395	395	301	457	169	148	100	55
576	371	398	189	345	140	159	70	55
232	318	187	288	317	233	582	506	55
555	398	357	350	410	218	146	110	55
520	367	363	221	353	160	109	152	55
703	434	414	567	509	285	186	119	55
360	425	217	631	460	351	735	671	55
549	374	376	224	390	147	92	75	55
440	402	280	1023	375	700	355	487	56
157	441	91	365	416	225	510	495	56
780	422	474	420	421	255	131	96	56
496	353	360	194	338	147	121	141	56
578	360	411	249	400	159	110	194	56
491	395	318	322	429	192	146	108	56
461	348	340	248	322	197	229	113	56
572	378	387	260	374	178	119	60	56
544	393	355	236	417	145	71	151	56
66	283	59	14	276	13	160	82	56
1023	603	435	465	637	187	116	139	56
44	265	42	21	272	20	129	91	56
768	579	339	684	412	425	643	570	56
399	328	311	187	300	160	85	100	56
1023	528	497	1023	645	406	618	532	56
485	362	343	261	335	199	79	179	56
591	372	407	318	373	218	190	130	56
608	391	398	295	405	187	87	120	56
152	270	145	99	267	95	454	409	57
555	379	375	205	427	123	70	136	57
634	410	396	223	457	125	180	71	57
815	464	449	452	440	263	115	73	57
42	296	37	34	345	25	94	102	57
133	274	124	92	272	87	495	409	57
93	274	87	36	265	35	46	134	57
887	457	497	715	542	337	167	160	57
28	259	27	20	279	18	104	126	57
1023	653	401	515	725	182	155	146	57
182	345	136	175	365	123	626	576	57
36	273	34	28	280	25	100	113	57
413	341	310	160	324	126	128	140	57
552	358	395	232	361	165	84	97	57
40	259	39	42	261	41	293	206	57
594	380	400	211	397	136	92	109	57
585	403	371	220	418	135	174	14	57
261	343	195	496	346	367	664	583	57
488	364	343	194	376	133	95	142	57
522	360	372	199	372	137	108	149	58
538	382	361	227	396	147	95	94	58
219	337	166	322	327	252	581	492	58
92	277	85	91	288	81	206	174	58
570	366	398	247	356	177	123	71	58
178	394	115	353	384	236	614	561	58
556	357	399	272	374	187	97	119	58
664	390	435	317	399	204	198	124	58
71	264	69	41	265	40	344	321	58
786	449	448	468	434	276	97	148	58
21	253	21	18	264	18	157	87	58
456	355	329	221	359	157	167	57	58
160	303	135	49	324	38	59	113	58
569	366	398	189	378	128	36	90	58
662	441	384	331	424	200	111	185	58
555	381	374	317	357	227	162	118	58
329	483	174	505	430	301	668	615	58
258	388	170	317	440	184	634	570	58
493	347	364	233	331	181	132	165	58
34	252	34	29	244	30	145	203	59
444	343	332	220	337	167	168	123	59
506	361	359	154	346	114	66	51	59
507	366	354	207	396	134	160	100	59
564	385	375	206	374	141	75	106	59
615	403	390	300	434	177	146	147	59
481	363	339	1023	360	728	711	627	59
447	339	338	199	321	159	151	81	59
503	352	366	217	349	159	115	171	59
423	347	312	239	342	178	41	126	59
25	258	25	10	269	10	95	131	59
544	372	375	262	355	189	56	129	59
353	395	229	456	416	281	521	474	60
562	402	358	247	513	123	167	151	60
660	406	416	390	409	244	225	95	60
549	365	385	214	364	151	188	109	60
72	268	69	34	285	30	136	80	60
613	391	401	271	388	178	142	113	60
518	382	348	179	380	120	90	125	60
479	345	356	163	337	123	135	169	60
473	347	349	174	361	124	108	124	60
86	264	84	34	264	33	33	105	60
37	283	34	75	296	65	447	362	60
566	395	367	181	382	122	104	106	60
26	263	25	22	293	19	135	73	60
184	436	108	307	420	187	650	585	60
597	378	404	255	384	170	334	260	60
496	376	338	210	364	148	174	121	61
555	382	372	232	367	162	130	162	61
45	265	43	10	266	10	120	92	61
510	373	350	159	356	114	148	161	61
616	402	393	324	397	209	154	155	61
508	355	367	191	330	148	86	90	61
1023	583	450	595	672	227	153	108	61
755	431	448	487	447	279	153	69	61
526	362	372	224	352	163	182	108	61
581	377	394	284	378	193	139	74	61
571	391	374	310	391	203	174	100	61
515	353	374	216	348	159	163	37	61
134	350	98	221	382	148	640	579	61
685	412	425	221	413	137	75	119	61
626	376	427	333	367	232	139	113	61
471	340	355	146	330	113	106	142	61
35	262	34	17	263	16	109	87	61
500	371	345	221	401	141	81	62	61
492	348	362	173	337	131	62	147	61
599	372	413	256	382	172	85	96	61
316	356	227	341	367	238	591	528	62
577	390	379	244	373	167	136	118	62
553	373	380	226	360	161	60	100	62
29	252	30	27	251	28	256	228	62
278	312	228	384	297	331	538	484	62
23	255	23	7	271	7	108	111	62
522	380	352	260	388	172	109	151	62
237	292	208	263	280	240	546	458	62
98	361	70	146	402	93	598	547	62
510	347	377	176	362	125	95	118	62
531	355	383	186	374	128	157	134	62
114	314	93	34	304	29	86	148	62
195	377	133	335	403	213	688	622	62
567	374	388	294	392	192	145	79	62
160	312	131	70	303	59	446	438	62
72	274	67	47	288	42	79	81	62
289	365	202	379	350	278	521	446	63
467	354	338	180	329	140	100	152	63
479	390	315	639	384	426	629	560	63
35	284	32	70	302	60	613	521	63
584	362	413	245	351	179	116	136	63
472	340	355	146	330	113	147	173	63
450	343	336	178	388	118	123	87	63
528	372	363	262	428	157	181	136	63
756	391	495	315	403	200	45	99	63
28	268	27	20	360	14	76	105	63
162	277	150	122	272	115	194	276	63
496	364	348	182	385	121	37	170	63
604	404	383	251	418	154	124	145	63
524	378	355	223	392	146	158	105	63
39	267	37	41	301	35	297	232	63
133	286	119	29	300	25	90	75	63
574	389	378	220	360	156	128	128	64
562	370	389	236	366	165	58	108	64
485	363	342	153	335	117	100	106	64
251	307	209	250	307	208	680	601	64
575	382	385	235	367	163	135	115	64
54	260	53	16	265	16	129	113	64
641	396	415	415	365	291	130	116	64
52	262	51	14	267	13	124	84	64
523	362	370	164	336	125	152	80	64
77	262	76	62	265	60	281	304	64
247	317	199	366	314	299	506	476	64
42	279	38	21	298	18	136	130	64
33	264	32	17	271	16	102	105	64
592	365	416	214	350	157	94	109	64
561	357	402	277	361	196	108	139	64
469	357	336	180	341	135	43	113	64
940	481	500	489	522	240	689	622	64
561	394	365	236	380	159	50	62	64
434	403	276	699	432	414	546	487	64
34	252	35	27	248	28	208	248	64
476	377	323	317	356	228	129	173	64
275	297	237	127	286	114	87	82	64
509	372	350	184	379	124	170	97	64
47	253	48	11	247	11	153	123	65
302	334	232	322	335	246	296	414	65
571	388	377	246	374	169	63	80	65
422	339	318	124	318	100	85	174	65
471	344	350	292	362	206	53	118	65
467	343	348	127	338	96	86	113	65
557	397	360	218	383	146	109	120	65
1023	480	546	1023	468	560	344	273	65
338	313	277	112	327	88	60	168	65
527	363	371	222	370	154	100	82	65
778	461	432	705	396	456	466	441	65
495	347	365	193	368	134	104	75	65
549	357	394	220	328	171	63	125	65
26	266	25	58	267	55	396	315	65
39	265	37	14	267	13	126	104	65
582	372	401	363	357	261	194	220	65
415	323	329	166	315	135	143	135	65
523	351	381	186	358	133	91	200	65
460	361	326	178	369	124	119	59	65
476	340	358	173	330	135	104	84	65
535	359	382	229	361	163	137	89	65
208	290	183	277	285	248	570	488	65
546	367	381	230	342	172	108	81	65
453	348	333	164	325	129	66	128	66
280	323	221	356	333	274	517	446	66
566	373	388	245	368	171	162	106	66
42	257	42	13	255	13	106	80	66
649	379	438	370	382	248	102	105	66
258	331	200	259	327	203	678	596	66
491	343	366	153	331	118	95	110	66
56	258	56	46	286	41	92	151	66
481	346	355	188	314	154	160	142	66
542	370	374	340	378	230	262	145	66
508	341	381	236	328	185	63	42	67
657	422	398	317	422	192	108	91	67
570	383	381	205	383	137	90	119	67
582	354	421	231	344	172	161	110	67
654	387	432	390	360	278	130	152	67
394	370	272	547	357	392	629	559	67
77	269	73	49	311	41	128	124	67
560	364	394	228	382	153	189	176	67
608	389	400	257	384	171	94	140	67
612	357	438	308	410	192	134	84	67
583	369	405	189	387	125	76	75	67
516	359	368	187	334	143	95	136	67
648	389	426	288	390	189	120	124	67
499	380	336	198	400	127	175	111	67
620	370	429	255	375	174	119	123	67
587	399	377	207	386	137	191	121	67
459	338	348	187	325	147	132	54	67
525	341	394	218	344	162	82	188	67
506	355	365	246	367	171	89	120	67
474	338	360	150	334	115	120	168	67
523	360	372	253	377	171	197	136	67
229	303	194	330	290	291	588	503	67
418	391	273	306	316	248	343	297	67
531	380	357	269	351	197	189	118	67
526	360	374	173	342	130	94	80	67
265	326	208	336	338	254	626	548	67
519	372	356	337	363	238	62	105	67
184	423	111	404	473	219	658	593	67
252	320	202	276	322	219	648	571	67
806	434	475	985	498	506	671	618	68
821	501	419	749	495	387	574	514	68
545	368	379	220	390	145	109	179	68
345	366	241	445	340	335	609	535	68
509	376	346	233	369	162	141	58	68
421	356	303	684	350	500	659	576	68
57	280	52	20	291	18	124	110	68
514	349	378	167	330	129	109	111	68
278	295	241	249	300	213	515	489	68
187	355	135	288	417	176	636	575	68
209	297	180	47	295	41	130	141	68
448	341	336	216	352	157	129	99	68
929	499	476	954	458	534	555	478	68
544	381	365	209	408	131	99	47	68
20	251	21	11	262	10	85	74	68
281	339	212	414	412	257	465	400	68
423	377	287	248	356	178	123	95	68
570	369	395	195	378	132	124	176	68
488	375	333	203	365	142	101	47	68
552	379	373	225	379	152	140	124	68
25	274	24	11	277	10	99	105	69
546	359	389	186	342	139	71	186	69
821	391	537	394	394	256	85	68	69
345	325	272	262	318	211	563	491	69
511	360	364	200	347	148	74	69	69
516	360	367	212	346	157	157	60	69
25	259	24	7	257	7	157	95	69
32	262	31	13	257	13	104	108	69
480	335	367	173	333	133	68	128	69
551	353	400	225	319	181	155	84	69
452	347	333	189	341	142	89	96	69
510	367	356	188	359	134	108	124	69
479	354	346	283	347	209	169	116	69
441	346	327	177	332	136	189	52	69
520	366	363	185	344	138	121	54	69
395	347	292	360	338	273	563	482	69
679	403	432	277	411	173	89	131	69
287	304	242	320	311	263	445	427	70
636	400	407	250	433	148	105	124	70
322	304	271	223	312	183	611	553	70
507	346	375	166	315	135	101	85	70
31	283	28	24	318	19	109	96	70
513	353	372	172	326	135	128	130	70
245	289	217	159	296	138	650	579	70
663	394	430	211	388	139	140	44	70
269	306	225	439	307	366	558	476	70
353	352	257	211	405	133	132	128	70
299	317	241	343	328	268	585	527	70
525	348	386	201	345	149	110	125	70
351	338	266	527	319	423	603	538	70
60	260	59	14	272	13	131	106	70
26	260	25	15	292	13	135	142	70
392	326	308	629	318	507	630	548	70
492	368	342	323	356	232	110	137	70
607	405	384	216	454	122	84	136	70
572	374	391	237	348	175	60	47	70
545	386	361	428	380	288	74	85	71
324	381	218	401	378	271	449	444	71
550	372	378	244	354	176	169	169	71
406	367	284	758	324	600	300	360	71
271	323	215	302	320	242	693	611	71
569	388	376	237	361	168	109	157	71
50	259	50	11	250	12	92	99	71
307	320	246	370	300	316	606	537	71
295	351	215	250	379	169	508	501	71
596	368	415	225	340	169	141	182	71
534	365	374	205	389	135	134	129	71
560	388	370	201	374	138	100	59	71
467	361	331	299	351	218	142	97	71
644	392	420	338	372	232	101	125	71
43	256	43	18	252	18	64	94	71
23	259	22	9	265	9	91	97	71
569	377	386	242	376	165	134	131	71
507	350	371	170	357	122	116	123	71
610	386	404	301	390	198	132	65	72
31	278	29	21	276	19	137	84	72
406	357	291	675	371	466	527	471	72
541	355	389	201	347	149	80	118	72
702	413	435	377	439	220	134	116	72
373	420	228	705	473	382	635	615	72
577	391	378	173	403	110	109	143	72
555	358	397	216	339	163	235	104	72
521	364	366	183	376	125	140	137	72
238	302	202	70	294	61	62	84	72
485	339	367	217	333	167	126	137	72
563	363	398	299	365	210	180	134	72
415	343	310	806	332	622	549	477	72
534	358	381	194	343	145	102	121	72
589	360	419	250	397	161	102	110	72
115	304	97	44	312	36	96	92	72
39	271	37	24	275	22	139	99	72
521	365	366	219	379	148	151	131	72
738	418	452	388	418	238	143	89	72
390	383	261	482	376	328	599	523	72
51	269	48	23	285	21	108	85	72
527	357	378	262	356	189	73	84	72
495	345	367	215	364	152	139	168	73
480	343	358	186	336	141	104	105	73
534	368	372	194	376	132	110	24	73
624	392	407	265	381	178	106	73	73
547	374	374	210	376	143	201	163	73
234	326	184	176	331	136	631	570	73
768	411	478	426	428	255	168	104	73
707	423	427	544	548	254	644	559	73
575	377	391	231	393	150	89	95	73
526	357	377	208	359	148	105	115	73
530	366	370	221	376	150	470	372	73
507	361	360	266	377	181	146	165	73
256	327	200	311	305	261	625	554	73
494	357	355	175	330	136	175	120	73
482	346	357	154	353	112	101	42	73
27	253	27	26	268	25	97	97	73
72	258	71	45	263	43	300	285	73
636	379	430	317	362	224	166	129	73
612	395	397	243	401	155	111	74	73
281	390	185	347	345	257	555	483	73
604	402	384	269	392	176	175	173	73
295	352	214	398	360	283	508	467	73
66	261	65	52	254	52	487	393	73
34	276	32	31	327	25	392	284	73
506	357	363	227	358	163	69	46	73
27	256	27	8	252	8	110	119	73
159	399	102	266	384	178	619	566	74
999	510	501	394	584	172	140	130	74
492	356	354	165	341	124	94	96	74
542	377	368	195	367	136	174	130	74
516	349	379	193	331	149	80	110	74
484	357	347	137	351	100	148	76	74
472	349	346	157	337	119	176	152	74
36	263	35	17	287	15	111	125	74
318	327	248	258	326	203	87	96	74
1005	698	369	511	603	217	137	151	74
184	342	138	167	298	143	428	406	74
68	266	65	22	280	20	90	109	74
249	452	141	532	414	329	689	618	74
534	368	372	209	389	137	41	124	74
507	366	355	214	418	131	108	31	74
527	367	368	191	381	128	75	140	74
222	328	174	309	315	251	346	338	74
55	285	49	21	281	19	142	125	74
69	268	66	48	271	45	109	126	74
319	352	232	429	357	308	575	511	74
505	349	370	195	344	145	118	120	75
545	360	388	295	377	201	153	73	75
90	263	88	76	296	66	113	57	75
86	257	86	21	262	20	84	58	75
1023	621	422	614	671	234	204	157	75
272	313	222	377	306	315	607	543	75
616	394	401	288	426	173	175	131	75
293	334	225	316	326	248	595	528	75
37	338	28	134	347	99	467	377	75
473	336	361	158	314	129	91	130	75
724	408	454	448	441	260	178	96	75
190	283	172	210	280	192	539	466	75
153	285	137	234	279	215	525	437	75
424	379	286	693	390	455	608	548	75
424	414	262	546	417	335	580	528	75
69	266	67	23	277	21	57	132	76
30	258	30	8	263	8	108	86	76
507	361	359	203	372	140	157	126	76
67	270	63	17	265	17	86	73	76
23	250	24	11	233	12	99	100	76
461	366	323	204	360	145	86	68	76
528	348	388	222	352	161	135	91	76
509	365	357	177	340	133	167	104	76
125	460	70	309	398	199	549	512	76
612	456	344	211	483	112	49	202	76
565	361	400	297	355	214	109	10	76
652	415	402	319	409	200	135	97	76
424	332	326	120	320	96	97	97	76
313	336	238	434	310	358	682	593	76
572	389	376	359	350	262	410	308	76
197	352	144	207	330	161	470	424	76
497	346	368	185	337	141	116	84	76
215	311	177	191	284	173	288	177	76
295	306	247	225	305	189	519	504	76
727	407	457	338	422	205	170	128	76
605	404	383	225	409	141	63	125	77
724	421	440	327	432	194	160	204	77
517	360	368	190	356	137	75	161	77
441	350	322	767	356	552	662	592	77
508	339	383	185	320	148	118	71	77
453	341	340	204	330	159	104	120	77
552	367	386	184	378	125	108	60	77
589	372	406	245	392	160	147	155	77
586	395	380	252	389	166	124	63	77
61	279	56	33	289	30	129	89	77
500	366	350	163	332	126	129	124	77
446	347	329	164	350	120	68	57	77
560	364	394	228	360	162	100	105	77
736	404	467	382	412	238	155	114	77
403	351	294	205	364	144	96	141	77
548	359	391	212	335	162	68	108	77
197	281	179	169	288	150	457	410	77
608	359	434	293	339	222	63	124	77
501	357	359	201	349	147	51	89	77
176	351	128	251	383	168	261	265	78
491	350	358	221	344	165	49	157	78
207	329	161	275	389	181	690	620	78
81	276	75	117	275	109	305	263	78
114	370	79	211	384	140	572	514	78
475	359	338	165	338	125	95	126	78
479	342	359	228	331	177	92	84	78
553	359	394	225	377	153	146	50	78
538	358	385	230	361	163	126	131	78
24	263	23	15	259	15	143	130	78
564	369	391	293	426	176	76	75	78
471	353	341	215	402	137	101	120	78
680	415	420	418	436	245	295	228	78
53	266	51	23	274	21	66	106	78
479	366	336	214	350	156	111	120	79
361	435	213	551	429	329	517	445	79
473	345	351	131	312	107	160	145	79
268	299	229	364	306	304	612	534	79
553	368	384	290	360	207	153	91	79
538	376	366	224	387	148	108	125	79
575	362	406	186	360	133	80	158	79
429	332	330	122	304	103	39	130	79
584	401	373	219	392	143	124	121	79
591	412	367	287	383	192	148	73	79
600	394	390	334	390	219	145	94	79
322	345	239	395	364	278	191	411	79
504	343	376	181	367	126	125	43	79
555	359	396	220	350	161	91	125	79
530	364	373	207	400	133	108	118	79
337	362	238	556	349	408	668	597	79
534	364	375	225	374	154	73	173	80
579	364	407	217	351	158	111	152	80
52	271	49	31	264	30	101	90	80
507	349	372	171	338	130	104	114	80
52	261	51	32	256	32	335	327	80
725	500	371	352	525	172	238	162	80
59	295	51	25	309	21	128	130	80
627	389	413	244	388	161	132	147	80
554	376	377	245	377	166	155	193	80
520	368	362	233	361	165	101	123	80
109	275	102	70	288	62	540	465	80
22	265	21	8	282	7	79	84	80
401	422	244	597	424	360	715	659	80
405	328	316	134	306	112	120	160	80
525	359	374	265	322	210	85	91	80
606	382	407	249	398	160	92	125	80
540	398	348	159	434	94	124	141	80
526	348	387	226	358	162	131	140	80
535	360	380	252	370	174	70	96	80
490	354	354	184	342	138	119	0	80
541	385	360	387	389	254	179	176	80
455	346	337	143	331	111	120	126	80
491	394	319	128	391	84	100	139	81
685	410	428	378	436	222	57	151	81
581	375	396	218	387	144	146	100	81
276	362	195	180	373	124	514	493	81
518	355	374	198	349	145	90	120	81
570	372	392	237	381	159	165	146	81
490	358	350	223	361	158	161	68	81
616	381	414	384	364	271	167	135	81
436	339	330	160	312	132	96	80	81
52	267	50	14	272	14	158	82	81
628	380	423	246	358	176	146	140	81
569	381	382	270	358	193	130	109	81
557	372	383	196	365	137	73	109	81
589	447	337	1023	323	810	692	622	81
29	264	28	15	266	14	104	115	81
510	368	354	184	368	128	173	120	81
644	385	428	308	423	186	146	125	81
523	350	382	203	347	150	157	84	81
774	444	446	656	430	390	86	125	81
490	366	343	181	363	127	86	90	81
647	395	419	358	391	234	115	79	81
459	343	342	204	362	145	97	125	81
416	332	321	168	330	131	85	86	82
610	400	391	413	421	251	38	116	82
529	392	345	201	410	126	128	65	82
876	500	449	960	458	537	638	579	82
562	363	397	313	357	225	163	86	82
425	336	324	130	329	101	104	76	82
771	469	420	599	493	311	664	590	82
178	338	135	146	354	105	621	563	82
683	409	427	349	420	213	111	118	82
568	396	367	203	375	138	143	108	82
506	347	373	198	380	133	74	120	82
461	362	326	200	357	144	71	85	82
601	394	391	213	407	134	140	165	83
577	376	392	334	357	240	439	346	83
307	315	249	314	345	234	158	70	83
203	336	154	308	339	233	650	588	83
515	354	373	142	343	106	129	80	83
45	297	38	66	288	58	410	333	83
460	343	344	189	365	133	94	65	83
27	302	23	52	292	46	617	532	83
85	279	78	32	282	29	118	123	83
232	302	197	179	318	144	161	272	83
546	353	396	244	343	182	132	109	83
566	363	399	253	333	195	104	69	83
509	370	352	225	379	152	173	82	83
552	358	395	241	377	163	106	104	83
513	367	358	203	389	134	358	287	83
480	346	355	185	358	132	68	124	83
503	355	364	206	359	147	36	111	84
233	329	181	221	337	168	564	511	84
467	362	331	362	348	266	94	100	84
56	278	52	25	294	22	149	148	84
67	269	64	41	266	39	97	105	84
446	349	327	205	369	142	96	128	84
314	323	249	360	311	296	629	558	84
763	417	468	328	385	218	151	124	84
226	299	194	295	304	248	473	402	84
545	366	381	253	371	174	251	240	84
498	352	363	217	360	154	109	136	84
262	293	228	284	297	245	611	534	84
539	363	379	194	360	138	135	42	84
410	348	302	230	333	177	121	118	84
472	339	357	248	344	184	106	62	84
47	274	44	26	277	24	179	102	84
431	334	331	266	346	197	121	128	84
504	377	343	240	338	182	124	45	85
92	421	56	192	406	121	602	513	85
37	274	35	51	284	46	438	357	85
489	349	359	137	323	108	95	160	85
27	274	25	20	274	18	109	87	85
181	367	126	191	330	148	589	526	85
534	376	364	307	388	202	116	154	85
536	416	330	170	441	99	130	94	85
259	312	213	191	315	155	500	473	85
509	355	367	191	333	147	104	68	85
490	349	360	179	345	133	190	99	85
633	389	416	249	390	163	108	139	85
578	376	393	225	415	139	36	130	85
273	357	195	309	372	213	422	388	85
592	371	409	235	352	171	141	94	85
130	361	92	110	366	77	580	531	85
44	255	45	45	260	44	408	365	85
152	304	128	29	286	26	190	95	85
34	258	34	24	263	24	104	104	85
148	271	140	60	266	58	387	395	86
86	390	56	172	395	111	507	486	86
645	405	408	273	403	173	119	100	86
555	368	386	397	345	294	281	216	86
489	353	355	221	368	154	105	78	86
304	325	240	368	327	289	549	499	86
670	456	376	308	449	176	89	192	86
530	357	380	296	342	222	116	92	86
712	394	463	330	397	213	62	108	86
220	408	138	519	414	322	611	562	86
21	260	20	17	306	14	95	87	86
559	362	396	230	353	167	100	114	86
327	452	185	270	343	202	137	94	86
733	508	370	285	495	147	135	51	86
233	303	197	254	309	210	532	473	86
562	361	399	206	364	145	130	69	86
24	265	23	21	255	21	78	114	86
472	366	331	809	349	593	734	648	86
49	267	47	21	302	17	69	161	87
34	256	34	14	258	14	121	125	87
493	356	355	212	374	145	51	162	87
558	364	393	233	364	164	110	143	87
32	274	30	52	285	46	505	426	87
460	332	354	169	317	137	115	118	87
441	335	337	170	327	133	123	140	87
631	374	432	291	382	195	85	87	87
542	365	380	165	376	112	108	124	87
92	261	90	75	255	75	124	111	87
59	261	58	17	263	17	101	121	87
571	368	397	292	382	195	95	125	87
702	402	447	445	400	285	123	121	87
599	405	378	340	411	212	92	66	87
23	251	23	13	253	13	104	101	87
389	355	281	487	338	368	558	488	87
340	477	183	452	464	249	613	539	87
465	351	339	219	388	144	92	84	87
444	335	339	165	326	129	160	79	87
228	380	154	204	380	138	608	554	87
350	335	268	305	316	247	591	531	87
668	425	402	334	372	230	152	104	87
489	360	348	138	334	106	68	171	87
543	365	381	203	370	141	125	71	87
541	364	380	251	349	185	135	58	87
553	359	394	252	382	169	71	102	87
120	363	85	244	416	150	611	560	88
46	264	45	19	257	19	96	99	88
560	362	395	230	353	167	114	110	88
481	350	351	262	369	182	130	146	88
560	369	388	367	364	258	256	356	88
455	420	278	852	435	501	688	614	88
546	344	406	233	349	171	187	108	88
33	263	32	11	257	11	82	86	88
23	250	23	29	251	30	219	167	88
474	360	337	204	382	137	125	160	88
580	379	391	259	368	181	69	95	88
538	357	386	179	380	120	157	78	88
523	363	369	247	346	183	137	97	88
500	381	335	224	391	147	126	157	88
31	328	24	91	357	66	525	434	88
606	409	379	374	434	220	271	185	88
25	275	23	11	267	11	110	120	88
486	344	361	223	324	176	80	91	88
499	353	362	207	344	155	57	105	88
23	257	22	7	246	8	105	125	88
543	355	391	207	342	155	38	186	88
449	348	330	273	330	212	116	125	89
752	462	417	286	484	151	71	94	89
504	345	374	195	336	148	101	82	89
590	362	418	355	371	245	162	130	89
106	267	101	50	260	49	280	316	89
217	358	155	324	352	235	736	649	89
91	298	78	46	294	41	123	111	89
469	351	342	118	327	92	178	177	89
76	265	73	80	266	77	432	365	89
60	254	61	33	254	33	322	264	89
521	365	366	200	365	140	111	147	89
548	393	356	284	438	166	197	75	89
611	388	403	317	428	190	160	80	89
586	385	390	248	385	165	173	146	89
27	259	26	11	268	11	82	96	89
129	341	97	159	349	116	560	526	89
290	312	238	578	307	482	597	508	89
32	261	32	14	261	13	97	78	89
588	367	410	210	362	149	121	74	89
510	361	361	297	413	184	194	230	89
541	364	381	200	343	149	152	70	89
513	354	371	175	351	128	126	49	89
529	364	372	253	363	178	147	183	89
479	359	342	185	367	129	166	195	89
549	366	384	250	363	176	96	116	90
135	321	108	190	312	156	581	506	90
545	370	377	267	368	186	128	158	90
626	423	379	265	391	173	106	104	90
545	364	384	202	360	143	111	131	90
250	383	167	425	394	276	671	607	90
1023	454	578	1001	659	389	525	476	90
535	365	376	253	360	180	104	135	90
243	289	215	216	290	191	626	555	90
629	368	437	208	367	145	80	104	90
550	385	366	274	377	186	99	137	90
433	348	319	138	342	103	91	123	90
509	357	365	183	352	133	136	148	90
590	392	386	258	403	164	170	115	90
295	338	223	258	332	199	644	565	90
505	369	350	319	347	236	174	92	90
49	266	47	24	265	24	154	111	90
47	277	43	27	285	24	58	94	90
655	470	357	288	453	162	101	71	90
1012	481	539	1023	419	626	52	116	90
366	335	280	217	317	175	134	84	90
415	342	311	233	319	186	381	279	90
289	325	227	245	338	186	516	483	90
534	358	382	189	342	141	108	152	91
527	366	369	228	371	157	79	111	91
471	349	345	214	353	155	140	76	91
149	384	100	239	374	163	626	563	91
300	314	245	308	311	254	694	619	91
731	494	379	288	619	119	147	108	91
517	355	373	240	402	153	181	121	91
44	264	42	20	278	19	85	109	91
83	256	83	23	271	21	58	123	91
552	364	389	207	387	137	118	135	91
495	347	365	191	378	130	135	109	91
550	361	390	166	336	126	151	115	91
459	341	344	175	332	135	104	59	91
674	381	453	287	410	179	118	142	91
586	375	400	300	384	200	102	78	92
574	380	387	205	400	131	113	71	92
519	361	368	228	345	170	100	91	92
83	271	79	27	279	24	89	73	92
37	255	37	23	271	21	162	114	92
181	339	137	219	431	130	663	599	92
24	260	23	15	261	14	85	129	92
270	315	219	191	356	137	686	615	92
517	369	359	247	364	173	131	158	92
591	405	373	312	398	201	160	167	92
52	253	53	23	253	23	91	145	92
509	413	315	906	395	587	685	622	92
36	255	36	17	268	17	70	69	92
564	367	393	218	366	153	141	130	92
602	384	402	305	385	203	166	160	92
74	284	67	39	286	35	158	81	92
46	274	43	20	277	19	152	53	92
516	366	361	244	395	158	126	139	92
673	400	430	385	402	245	114	109	92
624	425	375	230	539	109	149	23	92
334	368	232	297	371	205	707	640	92
458	360	326	253	355	182	105	75	92
454	353	329	183	355	132	100	146	92
660	437	387	246	491	128	159	124	92
559	358	399	262	351	191	216	167	92
484	345	360	133	339	100	95	123	93
599	380	404	261	379	176	74	125	93
41	263	40	17	269	16	75	108	93
711	420	433	353	381	237	141	69	93
498	349	365	184	337	140	66	115	93
550	352	400	224	341	168	148	91	93
72	272	68	23	291	20	71	125	93
66	280	61	24	292	21	181	182	93
510	353	370	193	364	136	165	99	93
23	254	23	15	322	12	106	87	93
527	371	364	279	374	191	125	167	93
566	365	398	248	349	182	89	96	93
539	347	398	168	349	123	136	110	93
536	357	384	256	333	196	115	97	93
440	350	322	204	339	154	116	142	93
528	360	376	286	358	204	199	121	93
535	352	389	200	351	146	149	59	93
286	352	208	275	337	209	517	428	94
530	374	362	217	379	147	126	63	94
514	364	361	157	352	114	68	134	94
63	277	59	66	312	54	284	212	94
442	343	330	140	332	108	123	108	94
503	363	355	215	381	145	115	87	94
41	257	41	9	254	9	90	84	94
43	282	39	21	283	19	71	66	94
181	418	111	380	450	216	337	318	94
512	366	358	293	451	166	492	411	94
295	338	223	439	321	350	471	443	94
612	386	406	311	372	214	211	157	94
525	356	377	173	345	128	62	106	94
465	370	322	615	325	485	699	617	94
232	320	185	257	479	137	114	101	94
237	307	198	248	300	211	610	538	94
818	585	358	535	463	296	580	503	94
65	254	66	44	261	43	247	241	94
580	384	386	232	374	159	108	148	94
600	404	380	231	385	154	154	135	94
109	261	107	25	258	25	94	54	94
538	357	386	263	331	203	120	102	95
614	385	408	326	353	237	152	106	95
739	400	473	423	397	273	208	179	95
21	251	21	8	259	8	114	94	95
315	324	249	563	314	459	584	503	95
489	413	303	776	462	430	623	554	95
39	259	39	19	271	18	135	126	95
20	250	21	25	271	24	137	75	95
259	410	162	438	406	276	335	312	95
520	360	370	259	394	169	158	178	95
270	297	233	304	294	264	620	532	95
30	257	30	22	254	22	346	251	95
46	268	44	29	281	26	145	102	95
548	375	374	262	367	182	152	68	95
32	258	31	6	246	6	96	90	95
38	260	37	11	257	11	110	123	95
191	296	165	244	282	221	641	558	95
477	358	341	154	352	112	169	145	95
436	338	330	133	321	106	89	149	95
240	297	207	281	286	251	636	558	95
225	350	164	299	362	212	696	609	96
495	362	350	193	368	134	74	62	96
600	394	390	274	388	180	113	134	96
662	397	427	295	428	176	154	118	96
524	347	387	157	357	113	99	143	96
274	296	236	144	284	130	109	142	96
541	409	339	226	414	140	230	148	96
458	350	335	189	384	126	95	129	96
493	361	349	212	354	153	154	141	96
307	312	252	286	319	230	590	531	96
792	433	469	496	438	290	110	173	96
533	373	366	221	334	169	60	140	96
281	315	228	452	309	375	569	483	96
594	366	416	294	370	204	90	84	96
45	252	45	21	259	21	86	96	96
531	366	372	183	362	129	121	89	96
386	341	290	604	320	483	675	597	96
624	401	398	359	431	213	79	84	96
509	353	369	244	362	172	86	101	96
480	352	349	182	337	138	109	115	96
602	374	412	282	396	183	109	123	96
299	382	200	78	370	54	102	135	96
104	464	58	1023	451	581	274	173	96
198	301	169	190	313	156	396	375	97
178	404	113	207	319	166	639	578	97
596	376	406	306	367	213	126	146	97
119	301	101	170	292	149	270	210	97
45	283	41	78	291	69	544	461	97
596	368	415	308	407	194	79	106	97
485	364	341	127	341	96	135	94	97
440	366	308	478	331	370	361	228	97
94	302	79	67	408	42	557	463	97
602	384	401	225	367	157	79	87	97
536	354	388	214	356	154	92	68	97
523	346	387	215	386	143	126	104	97
560	366	391	216	368	150	163	110	97
95	350	69	51	428	30	95	92	97
526	374	360	182	403	116	97	143	97
716	448	409	290	502	148	132	73	97
578	370	400	276	358	198	146	86	97
610	427	365	229	418	140	81	161	97
66	263	64	21	258	21	149	132	98
281	340	212	317	338	240	623	562	98
194	328	151	240	335	184	698	611	98
585	352	425	266	385	177	190	192	98
422	339	318	221	338	167	75	102	98
86	296	74	24	291	21	101	84	98
646	399	414	236	386	157	175	116	98
152	272	143	64	271	61	114	114	98
608	387	402	252	414	156	97	109	98
607	379	410	251	363	177	92	136	98
527	368	367	282	367	197	147	185	98
26	260	25	12	279	11	94	99	98
547	368	380	246	383	165	179	64	98
200	325	157	223	307	186	619	565	98
498	347	368	175	335	134	84	96	98
571	396	369	214	392	140	141	124	98
498	341	374	209	326	164	161	183	98
249	292	218	388	301	330	595	520	98
223	376	152	298	376	203	684	617	98
79	294	68	38	296	33	113	96	98
532	375	363	202	372	139	153	108	98
463	353	336	184	351	134	130	130	98
115	295	100	131	295	113	650	560	99
232	319	186	219	331	169	697	619	99
511	359	365	224	347	165	123	157	99
692	459	386	525	440	305	655	572	99
200	384	134	417	352	303	643	577	99
151	377	102	272	417	167	381	342	99
494	359	352	190	369	132	115	85	99
243	319	195	222	306	185	520	436	99
503	340	378	196	348	144	414	307	99
98	288	87	72	285	64	487	398	99
524	364	368	198	374	135	66	87	99
22	263	21	15	283	14	74	128	99
500	354	362	242	335	185	123	171	99
477	353	346	198	365	139	23	73	99
398	375	272	463	385	308	677	599	99
527	382	353	201	359	143	119	100	99
588	394	382	303	391	198	63	76	99
604	359	431	310	339	234	80	95	99
24	252	25	6	261	6	115	120	99
379	328	296	211	309	175	95	81	99
494	354	357	208	363	146	86	129	99
484	362	342	225	380	151	91	124	99
555	354	402	245	415	151	63	95	99
473	359	338	236	353	172	173	155	100
199	301	169	187	303	158	616	545	100
415	367	289	492	336	375	148	94	100
570	373	392	272	432	161	208	181	100
718	452	406	244	452	138	174	104	100
205	277	190	99	270	94	175	162	100
589	379	398	220	410	137	90	148	100
783	435	461	430	431	255	161	134	100
279	335	213	383	388	253	656	590	100
533	341	400	190	347	140	114	105	100
165	269	157	70	263	69	130	115	100
272	302	230	296	306	248	668	577	100
293	328	229	701	327	548	648	570	100
587	383	392	328	368	228	173	59	101
337	311	278	431	298	371	505	491	101
562	358	402	256	403	162	126	92	101
461	353	335	156	361	111	126	74	101
303	433	179	360	419	220	714	657	101
416	367	290	460	382	309	647	579	101
439	337	334	174	334	133	111	143	101
556	399	357	262	438	153	53	131	101
246	281	224	58	276	54	123	78	101
522	359	372	196	338	149	85	75	101
79	393	52	147	456	82	546	449	101
523	347	386	172	335	131	78	106	101
503	362	356	226	338	171	104	111	101
110	278	101	171	276	159	375	351	101
498	384	332	296	368	206	84	97	101
469	336	357	155	346	115	131	100	102
597	373	409	254	360	180	113	68	102
507	346	375	228	340	172	181	149	102
494	398	317	879	371	607	681	596	102
485	356	349	186	359	132	84	38	102
219	285	197	231	274	216	461	401	102
433	340	327	187	332	144	134	82	102
283	312	232	404	311	333	344	422	102
49	350	36	69	320	55	501	445	102
28	257	28	12	264	11	124	102	102
157	297	135	193	297	166	566	485	102
555	369	385	234	357	168	188	165	102
732	401	468	430	401	274	65	110	102
588	392	384	235	428	140	134	74	102
520	367	363	171	367	119	177	80	102
523	362	370	228	384	152	121	81	102
596	381	400	270	404	171	118	109	102
503	343	376	159	322	127	126	79	102
516	349	378	197	362	139	108	87	102
300	343	224	319	396	206	600	528	102
628	395	407	291	371	201	145	159	102
491	354	355	158	339	120	155	151	103
35	267	34	38	266	37	447	385	103
485	377	329	210	362	149	63	37	103
518	362	366	223	425	134	90	87	103
460	343	343	140	329	109	183	56	103
217	300	185	255	290	225	535	476	103
21	258	21	19	276	17	90	109	103
255	290	225	161	281	146	145	32	103
553	361	392	219	342	164	125	167	103
68	288	61	30	287	27	118	84	103
280	357	201	293	337	223	601	529	103
129	301	110	170	293	148	606	524	103
586	389	385	363	400	232	136	79	103
521	369	361	209	360	148	95	123	104
373	324	294	173	295	150	99	58	104
145	290	128	160	283	145	471	388	104
760	458	425	304	522	149	154	101	104
601	375	410	218	346	162	140	99	104
37	258	37	78	261	76	207	151	104
295	307	246	349	299	298	573	503	104
505	366	353	197	385	131	68	25	104
482	357	346	151	338	115	73	177	104
497	342	372	177	316	144	102	114	104
93	278	86	103	282	94	143	91	104
[truncated: 18,001 more rows]
