# Supplementary material for: N-chlorination mediates protective and immunomodulatory effects of oxidized human plasma proteins
Source: eLife. 2019 Jul 12;8:e47395. doi: 10.7554/eLife.47395 (PMC6650281; doi:10.7554/eLife.47395)
Supplement: Figure 8—source data 1. [file elife-47395-fig8-data1.zip › Figure 8 Source Data 1/channel values/buffer 3.csv]

FSC-A	FSC-H	FSC-W	SSC-A	SSC-H	SSC-W	FITC-A	PE-A	Time
311	320	249	592	315	480	641	561	0
66	262	65	55	257	55	300	275	0
536	347	395	206	362	146	113	0	0
51	305	43	62	325	49	486	415	0
398	329	309	553	307	461	670	590	0
511	362	362	195	396	126	77	71	0
484	341	363	147	338	111	61	133	0
242	295	210	233	303	197	642	575	0
280	346	207	279	387	185	607	528	0
396	352	288	148	355	106	156	107	0
569	399	365	393	405	248	102	105	0
612	416	377	368	449	210	105	86	1
637	443	368	338	458	189	489	465	1
61	282	56	26	283	24	55	105	1
23	252	23	17	254	17	291	270	1
471	340	355	181	327	142	135	13	1
163	294	142	86	282	79	427	386	1
65	279	59	27	287	24	107	90	1
260	309	216	325	301	277	638	563	1
413	343	309	201	332	155	49	34	1
505	347	373	241	359	172	74	36	1
740	436	435	497	486	262	55	62	1
580	399	372	273	428	163	83	92	1
171	298	147	286	284	257	674	586	1
256	355	185	322	330	250	511	478	1
122	363	86	242	378	164	666	583	1
24	254	24	16	266	15	38	116	1
628	368	436	318	367	222	509	430	1
403	371	279	402	367	281	592	536	1
37	253	37	14	265	14	168	110	1
377	321	300	185	322	147	43	108	1
146	263	142	90	263	88	131	122	1
82	260	81	41	267	39	213	266	1
109	261	107	26	255	26	73	28	1
432	345	321	180	374	123	36	31	2
476	342	356	167	373	115	119	135	2
116	285	104	288	282	261	56	90	2
557	358	398	327	359	233	65	138	2
296	322	235	292	320	234	610	540	2
575	383	384	259	403	165	102	111	2
458	357	328	175	354	127	97	178	2
180	410	113	589	447	337	714	640	2
400	464	221	956	553	442	774	705	2
629	395	408	571	389	376	249	194	2
471	344	350	204	333	157	165	150	2
513	360	365	277	347	205	113	89	2
469	347	345	186	439	108	108	102	2
21	260	21	13	270	13	111	111	2
495	349	363	192	325	151	80	89	2
542	375	370	215	413	133	89	152	2
207	354	150	334	380	225	649	592	2
498	354	361	299	403	190	164	101	2
30	261	29	21	271	20	100	74	3
45	273	42	37	275	34	83	24	3
331	323	263	303	335	232	641	568	3
509	344	379	206	328	161	67	102	3
80	253	80	34	262	33	305	320	3
28	321	23	64	370	44	90	107	3
28	254	28	14	250	14	101	71	3
69	281	63	20	323	16	48	49	3
526	356	378	189	354	137	148	87	3
289	289	256	103	308	86	104	97	3
456	358	325	154	350	112	102	23	3
505	343	377	255	354	184	146	117	3
462	364	325	209	355	151	125	107	3
514	350	376	196	352	142	55	117	3
419	333	323	215	316	174	152	204	3
508	355	367	155	351	113	129	92	3
511	385	340	333	417	204	198	113	3
500	352	364	206	368	144	107	142	3
472	338	358	142	327	111	156	149	3
453	341	340	142	322	113	152	135	3
213	307	178	95	327	75	344	281	3
143	308	119	123	370	85	625	572	3
453	344	337	180	348	133	111	89	3
223	291	196	165	278	152	671	585	3
30	318	24	118	315	96	482	388	3
213	295	184	229	282	208	591	521	4
477	395	309	918	407	577	165	105	4
434	351	316	198	324	157	67	0	4
29	256	29	12	257	12	76	110	4
117	291	103	104	368	73	101	113	4
504	347	372	251	372	173	70	133	4
520	354	376	246	360	175	152	104	4
129	270	122	104	297	90	126	114	4
267	301	228	267	292	234	597	514	4
171	317	138	233	342	174	600	556	4
267	300	228	253	292	222	644	562	4
280	319	225	379	315	309	714	627	4
21	251	21	14	261	14	123	117	4
22	256	22	10	252	10	98	116	4
513	356	369	188	354	136	158	90	4
33	282	30	71	289	63	495	405	4
286	309	237	468	294	408	465	481	4
190	340	143	244	362	172	675	614	4
494	366	345	321	445	185	111	19	4
489	342	366	238	344	177	152	48	4
563	373	386	317	405	200	138	102	4
55	268	53	25	310	20	67	95	4
420	326	330	165	327	129	107	107	4
297	346	220	465	327	364	664	612	4
88	300	76	42	304	35	104	56	4
499	357	358	184	376	125	158	94	4
571	367	398	218	349	160	116	132	4
587	406	370	340	407	214	122	79	5
754	465	416	270	458	151	465	385	5
659	395	427	388	390	255	187	133	5
90	278	82	40	374	28	82	42	5
483	356	347	240	369	166	87	119	5
224	303	189	243	293	213	657	575	5
584	385	389	248	373	170	38	59	5
484	344	360	187	319	150	76	56	5
42	267	40	36	266	34	360	318	5
510	359	364	185	377	126	80	108	5
61	270	58	40	275	37	55	129	5
34	263	33	24	260	23	97	122	5
57	253	58	26	251	27	142	128	5
424	340	319	176	328	137	158	90	5
487	354	352	246	362	174	113	125	5
175	290	155	47	293	41	131	46	5
435	351	317	182	339	137	30	46	5
291	319	234	297	344	221	573	518	5
663	396	429	347	449	198	162	102	5
423	334	324	192	337	146	89	101	6
530	365	372	200	350	146	83	150	6
231	297	199	221	302	187	628	550	6
40	261	39	20	260	20	142	114	6
32	250	33	29	250	30	178	173	6
442	353	320	183	336	139	95	105	6
455	353	330	200	384	133	95	89	6
283	403	180	520	378	352	647	607	6
516	368	360	194	398	125	67	104	6
583	384	388	288	445	165	221	128	6
63	269	60	102	266	98	405	355	6
472	345	350	237	326	186	39	89	6
648	420	395	410	471	223	74	74	6
163	327	127	172	396	111	619	573	6
64	303	54	155	301	132	573	480	6
521	366	365	262	371	180	95	113	6
440	353	319	215	350	157	104	150	6
313	315	254	390	307	325	635	568	6
531	358	380	207	364	146	160	111	6
22	251	23	7	254	7	76	86	6
558	392	365	240	430	143	46	84	6
502	356	362	292	354	211	161	108	6
608	373	417	259	431	154	107	174	6
37	272	35	21	288	18	113	100	7
21	257	21	11	266	11	22	31	7
230	336	175	363	354	262	619	566	7
53	310	44	73	334	56	499	411	7
442	367	309	239	398	154	102	55	7
152	339	115	235	362	166	623	574	7
226	332	174	182	334	140	574	549	7
203	290	179	31	277	28	95	107	7
464	374	317	242	369	168	185	145	7
25	251	25	23	250	23	295	270	7
263	332	203	358	321	285	479	457	7
46	266	44	33	257	33	105	102	7
92	278	85	97	280	89	447	377	7
93	265	90	70	268	67	324	302	7
286	312	235	445	294	387	723	638	7
68	264	66	19	272	18	31	111	7
340	342	254	307	342	230	512	510	8
466	344	347	192	326	151	148	68	8
355	345	263	528	336	402	419	535	8
567	390	372	215	387	142	223	141	8
483	351	352	182	353	132	94	98	8
515	363	364	274	436	161	206	136	8
722	442	418	371	526	181	200	173	8
134	261	131	50	263	49	80	76	8
473	383	317	196	530	95	114	139	8
633	385	421	363	402	231	36	111	8
483	344	360	201	345	150	334	235	8
276	329	214	388	334	298	650	566	8
622	390	408	267	418	164	160	80	8
693	431	412	458	486	241	211	145	8
239	318	192	253	307	211	603	541	8
383	347	282	169	349	124	139	119	8
19	246	20	28	243	29	241	205	8
547	361	388	222	356	159	70	120	8
23	252	23	7	256	7	108	86	8
487	369	338	203	353	147	174	74	8
510	354	369	253	344	188	114	171	9
539	381	362	283	407	178	131	143	9
484	348	356	184	344	137	149	116	9
560	391	366	284	417	175	145	175	9
450	361	319	754	315	613	675	604	9
23	250	23	28	258	27	272	207	9
655	386	435	246	405	155	101	92	9
562	381	378	309	358	221	74	51	9
25	252	26	15	255	15	114	116	9
236	299	202	262	290	232	576	510	9
652	404	413	384	431	228	84	135	9
351	383	235	713	369	495	745	657	9
604	412	376	509	380	343	535	437	9
460	365	323	239	475	129	123	156	9
19	247	20	29	249	30	519	423	9
21	254	21	10	265	9	95	126	9
43	260	43	48	341	36	87	123	9
593	436	349	439	465	242	240	181	9
524	357	376	241	385	160	123	133	10
542	357	389	209	350	153	32	71	10
510	481	272	146	637	59	80	19	10
450	355	324	244	352	177	94	20	10
544	375	371	251	321	200	79	73	10
492	359	351	205	378	139	114	102	10
33	258	32	11	269	10	101	74	10
202	294	175	145	290	127	512	469	10
311	376	212	284	380	191	485	472	10
479	347	353	183	346	135	176	13	10
544	370	377	221	382	149	128	76	10
530	356	382	178	344	133	35	61	10
595	370	411	282	422	171	169	204	10
463	344	344	220	328	172	111	67	10
40	257	40	11	260	10	105	89	10
588	370	407	235	362	166	101	73	10
586	370	405	456	369	316	114	116	10
522	369	362	198	379	134	77	108	10
457	348	336	221	340	166	224	141	10
51	264	49	26	277	24	122	101	10
544	364	383	300	357	215	53	133	10
71	271	67	24	283	21	77	105	10
206	294	179	326	305	273	350	411	10
547	356	393	474	399	304	104	80	10
452	359	322	211	356	152	82	170	10
526	362	372	248	381	167	125	89	10
459	370	317	274	374	188	119	65	10
483	337	368	203	356	146	32	87	10
41	264	40	24	278	22	64	98	11
29	339	22	91	349	67	563	471	11
555	374	380	250	419	153	133	119	11
489	354	353	183	367	127	161	89	11
1023	585	448	826	595	356	568	489	11
509	352	370	215	343	160	77	92	11
441	355	318	160	351	117	160	0	11
282	341	212	374	335	286	626	538	11
23	258	23	26	262	25	67	97	11
749	406	472	358	465	197	160	104	11
498	338	377	150	307	125	86	157	11
479	370	331	361	432	214	156	86	11
465	381	313	271	380	182	89	128	11
535	346	395	262	348	193	185	129	11
488	348	360	203	350	149	168	123	11
479	358	342	286	399	183	120	100	11
569	368	396	292	380	196	101	146	11
522	367	364	266	384	177	408	316	11
70	257	70	20	267	19	79	39	11
537	353	390	262	366	183	49	128	11
495	380	334	178	389	117	321	240	12
621	397	401	318	456	178	423	358	12
718	495	371	482	497	249	606	538	12
485	338	367	138	330	107	90	8	12
542	374	371	260	435	153	180	170	12
583	381	392	246	376	167	48	35	12
434	339	328	169	327	132	19	116	12
80	272	75	59	271	56	129	111	12
563	380	379	313	416	193	160	142	12
96	266	93	97	261	95	516	429	12
468	347	346	207	343	154	82	131	12
108	260	107	159	255	159	483	400	12
34	260	34	22	259	22	346	296	12
119	282	108	184	277	170	377	311	12
27	250	28	47	246	49	342	281	12
782	477	420	650	489	340	678	591	12
491	339	371	224	362	158	141	86	12
403	374	275	471	380	317	617	540	12
505	347	373	304	375	207	277	193	13
552	397	356	245	465	135	181	149	13
487	366	341	219	379	148	152	101	13
974	468	532	403	581	177	87	0	13
660	465	363	318	476	171	14	62	13
470	340	353	270	363	190	104	111	13
348	347	257	422	336	321	633	570	13
515	347	380	167	331	129	128	126	13
514	347	380	178	366	124	152	146	13
461	336	351	151	333	116	36	68	13
88	301	75	34	353	24	145	68	13
539	381	362	239	384	159	73	157	13
532	362	376	264	418	162	59	11	13
719	450	409	573	479	306	87	102	13
83	278	77	146	287	130	292	198	13
1014	502	516	840	508	423	210	157	13
103	278	95	122	280	112	552	468	13
1023	603	434	946	543	446	736	648	13
512	377	348	224	396	145	56	42	13
261	361	185	419	333	322	684	600	13
39	248	40	23	251	23	271	278	14
493	369	342	297	416	183	141	157	14
474	363	335	219	358	157	94	67	14
177	286	159	142	277	131	577	490	14
880	518	435	740	460	412	707	628	14
92	261	90	34	278	31	55	49	14
26	268	25	21	276	19	101	87	14
470	338	356	189	348	139	138	41	14
635	410	396	244	500	125	92	23	14
786	608	331	323	650	127	200	170	14
20	249	20	15	275	14	95	76	14
363	381	243	336	378	227	682	619	14
541	390	355	184	374	126	20	39	14
64	265	62	74	263	72	332	275	14
420	360	299	611	339	461	667	604	14
406	365	285	162	387	107	458	364	14
245	290	216	179	286	161	533	495	14
68	266	65	62	265	60	265	227	15
537	366	375	255	351	186	162	34	15
645	413	400	413	433	244	261	114	15
67	273	63	33	271	31	83	74	15
27	290	24	36	293	31	42	101	15
461	349	338	153	385	102	62	129	15
301	303	254	158	287	141	73	164	15
524	366	367	269	352	195	104	135	15
534	341	400	201	336	153	139	101	15
499	340	375	149	322	119	76	100	15
511	365	359	171	339	129	68	94	15
468	346	347	187	340	141	180	90	15
565	385	376	209	348	154	62	39	15
520	356	374	258	414	160	116	94	15
75	298	64	45	312	37	82	110	15
202	353	146	248	356	178	655	595	15
512	381	344	321	367	224	446	371	15
293	321	234	482	302	409	575	526	15
474	338	359	196	341	147	149	116	15
70	278	64	83	279	76	546	454	16
483	351	351	243	352	177	111	92	16
386	345	286	529	336	403	652	585	16
394	374	269	826	395	535	674	594	16
34	261	33	21	280	20	119	135	16
549	366	384	232	454	131	133	192	16
620	432	368	693	385	460	668	580	16
130	330	101	321	348	236	684	597	16
592	401	377	340	411	212	97	77	16
323	346	239	604	364	425	799	717	16
398	444	229	587	476	316	622	546	16
553	365	388	368	354	266	281	150	16
623	392	407	200	406	126	61	27	16
53	263	51	36	281	32	117	13	16
655	394	426	374	418	229	90	117	16
34	259	34	19	257	19	117	24	16
291	322	232	377	315	306	670	606	16
478	365	335	239	397	154	122	82	16
244	413	152	406	388	268	729	658	17
645	439	376	242	496	125	132	90	17
508	398	327	233	419	142	74	165	17
471	350	345	181	327	142	114	152	17
459	342	344	220	298	190	122	100	17
27	256	27	26	260	26	123	52	17
604	371	417	198	386	131	86	102	17
496	344	370	170	325	134	100	116	17
33	268	32	26	267	25	89	95	17
479	339	361	225	370	156	79	84	17
114	319	91	31	325	24	48	86	17
36	260	35	15	271	14	49	5	17
545	395	353	305	429	182	160	87	17
489	379	330	267	386	177	169	185	17
30	280	27	17	284	16	100	95	17
610	377	414	273	364	192	84	100	17
339	361	241	118	350	86	202	152	17
27	264	26	28	283	26	119	71	17
900	669	344	476	608	200	404	282	17
339	319	273	381	313	312	634	559	17
32	255	32	20	271	19	76	87	17
461	348	339	183	366	128	125	92	18
475	350	348	182	374	125	27	5	18
257	352	187	423	323	336	590	516	18
421	333	324	215	337	164	148	77	18
463	343	345	180	329	140	169	13	18
465	366	326	789	329	614	762	682	18
604	382	405	265	398	170	336	243	18
112	284	101	43	306	36	143	95	18
585	382	392	184	397	119	108	92	18
96	292	84	89	291	78	77	79	18
29	269	27	24	266	23	149	82	18
560	368	389	310	377	210	133	83	18
618	429	369	821	396	531	640	579	18
530	374	363	218	367	152	129	120	18
514	342	385	234	375	160	92	59	18
458	339	346	165	324	130	94	133	19
431	348	317	135	357	97	71	141	19
544	348	400	239	322	190	468	375	19
553	378	375	318	362	225	157	87	19
166	291	146	205	284	185	539	461	19
90	261	88	90	264	87	377	369	19
539	355	389	365	369	253	624	534	19
21	254	22	15	270	14	102	98	19
243	348	179	318	354	230	666	611	19
217	319	174	326	309	270	398	405	19
99	357	71	141	371	97	598	556	19
336	506	170	749	565	339	438	423	19
544	364	382	241	363	170	138	64	19
477	350	349	226	372	156	152	76	19
41	250	42	39	256	39	283	254	19
466	342	350	146	335	112	128	175	19
168	292	147	41	304	35	184	107	19
482	377	328	208	381	140	110	77	19
508	355	367	147	352	107	86	169	19
506	351	369	242	364	170	108	58	19
504	372	347	990	354	716	760	673	19
561	366	393	207	415	128	90	3	19
139	273	130	74	272	70	507	439	19
482	338	365	239	350	175	61	82	19
571	384	381	454	369	315	168	114	20
20	258	20	10	269	10	77	104	20
561	434	331	829	422	503	218	262	20
301	308	250	221	327	173	561	542	20
415	334	318	179	324	141	73	135	20
130	288	115	124	292	109	562	477	20
614	424	370	547	456	307	76	117	20
454	336	346	142	331	110	48	184	20
99	278	91	48	288	43	123	52	20
578	383	386	600	463	332	160	108	20
34	256	34	28	261	28	227	165	20
573	361	406	292	374	200	119	35	20
554	369	384	356	346	263	386	290	20
741	400	475	455	436	267	178	64	20
27	265	26	15	279	14	86	101	20
77	299	66	29	286	26	52	126	20
67	273	63	111	274	103	373	270	20
313	366	219	378	350	277	555	517	20
421	355	303	198	449	113	73	94	20
469	346	347	207	341	155	123	18	20
285	299	245	239	286	214	653	566	20
380	334	291	140	304	118	145	125	21
71	256	71	37	260	36	98	265	21
546	379	368	342	373	235	165	120	21
72	285	65	39	282	35	126	116	21
513	364	361	214	381	144	175	104	21
458	341	344	276	337	209	135	157	21
70	289	62	45	286	40	114	120	21
518	357	371	204	358	146	64	123	21
238	344	177	263	328	205	626	581	21
40	256	40	21	258	21	65	132	21
508	348	374	247	388	163	107	94	21
21	250	21	8	264	8	71	82	21
110	379	74	209	428	125	308	358	21
530	372	365	209	391	137	231	142	21
577	374	395	400	384	267	126	117	21
43	262	42	14	288	12	97	73	21
547	399	351	233	453	132	92	122	21
561	372	386	291	405	184	138	98	21
487	355	351	230	387	152	119	71	21
475	347	351	161	360	115	108	42	21
52	256	52	51	257	51	343	257	22
158	312	130	514	292	450	108	84	22
28	248	28	11	253	11	94	36	22
233	295	202	213	314	173	466	436	22
95	356	69	152	375	104	721	666	22
526	352	383	220	351	160	101	70	22
488	380	329	271	370	188	101	139	22
707	455	398	383	420	233	162	169	22
420	343	313	194	322	154	135	100	22
326	338	247	321	323	254	632	550	22
226	337	171	298	356	214	632	546	22
1023	469	559	1023	573	457	744	696	22
21	251	21	10	249	10	52	74	22
407	341	306	132	335	101	84	67	22
429	332	331	135	314	110	89	125	22
31	284	28	191	298	164	139	114	22
342	323	272	124	328	97	64	138	22
458	371	316	931	364	655	757	677	22
421	347	310	166	339	125	105	38	22
229	392	150	430	367	300	620	567	22
709	396	458	719	366	503	608	521	22
511	355	369	182	357	130	128	156	23
504	342	378	172	332	132	160	82	23
409	336	312	169	379	114	97	114	23
555	358	397	346	359	247	129	116	23
512	345	380	252	366	176	117	114	23
48	266	46	58	270	55	466	386	23
32	255	32	12	257	12	102	86	23
603	364	425	329	369	228	158	108	23
1023	605	433	1023	284	922	743	668	23
261	307	217	228	316	185	521	488	23
497	342	372	261	383	174	131	108	23
568	405	358	566	377	385	614	526	23
50	344	37	61	363	43	125	128	23
585	375	400	351	385	234	166	80	23
35	293	31	29	289	26	59	27	23
301	317	243	440	305	368	634	546	23
496	349	364	261	383	175	55	157	23
23	256	23	17	258	17	77	84	23
474	353	344	225	353	163	98	94	24
431	369	299	837	404	530	663	632	24
519	380	350	411	443	237	143	117	24
395	346	292	148	355	107	119	107	24
536	370	371	294	386	195	330	233	24
57	285	52	33	271	31	166	98	24
527	348	387	176	347	130	49	70	24
567	370	393	311	367	217	138	228	24
30	249	30	27	248	28	274	169	24
553	365	388	256	371	176	117	94	24
57	269	54	15	275	14	52	128	24
491	404	311	789	392	515	664	599	24
476	354	345	267	358	191	114	157	24
574	362	406	208	422	126	125	114	24
29	248	30	30	246	31	302	254	24
89	268	85	46	260	46	412	384	25
485	334	372	229	373	157	141	82	25
440	331	341	170	317	138	100	111	25
285	394	185	452	380	304	217	211	25
1023	477	549	1023	267	982	814	735	25
555	372	382	276	377	188	108	105	25
714	538	339	281	524	137	181	43	25
573	375	390	225	417	138	279	165	25
526	358	376	239	386	158	27	97	25
137	267	132	111	269	105	558	485	25
398	337	302	177	346	131	55	84	25
39	257	38	17	264	16	139	122	25
461	342	345	155	318	124	55	135	25
577	396	373	528	410	329	143	173	26
281	351	205	364	325	287	622	545	26
480	358	342	244	360	173	114	141	26
452	335	346	171	338	129	108	129	26
510	350	373	140	350	102	113	76	26
541	358	387	242	423	146	157	160	26
465	351	339	167	342	125	135	122	26
471	353	342	298	354	215	132	148	26
552	381	371	336	369	233	170	43	26
37	282	33	37	313	30	110	105	26
28	279	26	19	280	18	76	82	26
604	410	377	479	448	274	158	180	26
501	342	375	163	346	120	71	101	26
429	351	313	176	393	115	101	43	26
21	248	21	13	268	12	102	94	27
637	418	390	407	435	239	102	48	27
452	347	333	137	323	109	79	126	27
609	386	404	434	387	287	61	111	27
286	315	232	391	310	323	620	536	27
551	351	402	257	348	189	97	73	27
552	381	371	329	448	188	381	293	27
693	486	365	598	450	340	705	620	27
481	356	346	217	362	153	80	76	27
530	399	340	273	409	171	122	107	27
583	369	405	222	404	141	55	59	27
91	262	89	36	266	35	400	395	27
411	338	311	188	342	140	119	18	27
527	347	389	189	363	133	38	126	27
470	369	326	303	367	211	131	168	27
562	366	393	205	351	149	65	176	27
479	372	329	376	341	282	77	68	27
513	336	391	233	328	182	67	98	28
607	457	340	612	478	328	184	217	28
566	364	398	226	376	154	149	92	28
225	291	197	188	292	164	653	581	28
675	487	355	462	471	251	443	404	28
613	382	410	271	380	182	87	41	28
29	265	28	12	281	11	152	92	28
906	527	440	677	461	376	704	621	28
245	335	187	200	306	167	636	552	28
328	325	258	339	342	254	720	637	28
524	353	380	258	408	162	116	70	28
438	340	330	145	340	109	64	148	28
466	337	354	132	326	103	117	23	28
537	375	367	241	394	157	77	162	28
485	354	351	200	373	137	186	149	28
481	337	365	163	324	129	92	126	28
55	269	52	31	281	28	61	79	28
315	379	213	401	406	253	555	507	29
220	298	189	38	287	34	79	136	29
25	281	23	99	327	78	533	441	29
508	344	377	177	364	125	123	146	29
296	310	244	331	311	273	586	519	29
489	373	336	160	381	108	194	113	29
509	358	364	218	356	157	153	149	29
528	345	392	268	354	193	59	100	29
510	404	323	195	480	104	110	56	29
461	345	343	204	376	139	74	98	29
619	380	417	335	354	242	89	97	29
412	346	305	137	324	108	105	80	29
482	368	336	160	377	109	86	90	29
569	349	418	242	348	179	95	108	29
640	411	399	185	419	113	207	80	29
520	354	376	263	397	170	102	79	29
536	349	393	250	347	184	166	97	29
187	283	169	236	280	216	500	424	29
255	320	204	281	304	237	712	622	29
20	247	21	9	252	9	92	116	29
508	363	358	335	342	251	367	274	29
474	353	344	253	357	182	120	77	29
33	264	32	20	268	20	126	107	29
471	371	326	225	366	158	126	104	29
66	280	60	42	274	39	122	58	29
31	260	30	21	262	20	108	107	30
168	322	134	235	312	193	643	584	30
92	398	59	182	414	112	603	550	30
496	364	349	264	393	171	77	94	30
43	265	42	33	279	30	120	136	30
507	367	354	186	351	136	68	89	30
565	399	362	272	450	155	107	161	30
276	299	236	282	295	245	667	586	30
210	294	183	186	290	164	634	553	30
404	389	266	587	377	399	615	533	30
237	312	195	304	296	263	104	89	30
510	356	367	180	339	136	74	100	30
45	260	44	17	255	17	475	411	30
562	428	336	1015	403	645	675	610	30
513	398	330	334	352	243	549	450	30
575	375	392	268	449	153	5	92	30
423	344	315	145	328	113	97	143	30
516	369	358	225	381	151	98	138	30
449	354	324	570	334	437	726	644	30
511	365	359	241	362	171	77	76	30
189	309	157	230	303	194	651	563	30
387	365	272	399	363	282	642	569	30
811	581	357	540	647	214	654	593	30
549	364	386	258	434	152	135	184	30
417	337	317	283	343	211	82	133	30
600	397	387	211	373	145	64	98	30
35	267	34	16	288	14	65	89	31
407	338	308	171	333	132	139	38	31
202	282	183	159	276	148	565	486	31
512	355	369	194	359	138	149	132	31
636	400	407	346	409	217	135	122	31
502	348	369	216	341	162	174	51	31
489	342	366	214	369	148	113	89	31
32	271	30	37	278	34	482	404	31
649	395	421	470	450	267	527	463	31
30	252	30	31	260	30	196	141	31
213	309	177	182	307	152	412	418	31
467	340	352	197	344	147	148	43	31
172	421	105	342	490	179	683	615	31
555	373	381	291	383	194	138	187	31
420	325	330	142	324	112	110	97	31
664	397	428	320	496	165	83	154	31
640	381	430	284	403	181	64	74	31
458	360	326	241	373	165	285	258	32
511	357	366	207	350	151	362	274	32
527	355	380	216	342	162	94	49	32
110	278	101	113	273	105	193	267	32
467	340	351	161	316	131	111	161	32
514	355	370	206	339	155	138	128	32
356	314	290	145	292	127	117	123	32
20	245	21	25	254	26	341	273	32
452	351	330	275	350	201	157	166	32
489	356	352	210	349	154	90	83	32
480	344	358	196	332	151	97	97	32
426	347	315	143	321	114	119	141	32
436	338	330	169	329	132	110	138	32
534	353	387	221	398	142	113	102	32
520	353	377	204	364	144	62	70	32
64	260	63	75	271	71	161	143	32
23	254	24	54	258	54	184	141	32
498	351	363	227	408	142	149	65	32
561	397	362	285	424	172	175	104	32
450	339	339	222	349	163	68	145	32
561	345	416	240	401	153	95	142	32
210	299	180	235	293	205	606	527	32
491	359	350	219	371	151	193	77	32
21	265	20	35	283	32	349	276	32
479	361	340	218	361	155	86	55	33
552	371	381	213	404	135	143	3	33
419	345	311	147	327	115	73	133	33
189	293	165	149	284	135	129	116	33
466	364	328	189	359	135	114	135	33
558	376	380	313	414	194	77	111	33
202	286	181	190	277	176	605	520	33
52	285	47	77	299	66	579	496	33
684	420	418	511	442	296	232	98	33
587	373	403	211	365	148	298	204	33
574	383	384	411	400	263	138	187	33
487	354	352	190	387	126	51	14	33
884	519	436	760	651	299	561	523	33
269	330	208	351	315	285	556	486	33
32	257	32	44	258	44	215	213	33
473	353	343	235	358	168	49	94	33
539	364	379	225	348	166	170	38	33
528	359	376	237	373	162	135	164	33
509	348	375	199	340	150	132	97	33
465	350	340	177	377	120	156	146	33
20	243	22	11	245	12	83	56	33
698	395	452	317	422	193	23	105	33
389	336	296	121	316	98	102	23	33
537	348	395	213	331	165	101	82	33
186	334	143	246	339	185	649	600	33
518	357	372	260	347	192	79	52	33
31	250	31	11	243	12	108	105	33
593	377	402	275	407	173	171	120	33
592	380	399	419	383	280	254	107	34
283	320	227	282	294	245	702	619	34
435	336	331	138	323	109	162	133	34
510	363	360	304	413	188	35	123	34
37	270	35	26	281	24	79	87	34
628	383	419	286	432	169	165	97	34
80	335	61	15	305	12	61	95	34
296	303	250	289	315	235	560	546	34
496	355	358	208	367	145	113	131	34
183	293	160	64	297	56	173	133	34
612	387	405	368	389	242	116	165	34
379	348	279	439	344	326	690	617	34
83	283	75	46	309	38	100	30	34
501	375	342	247	374	169	154	36	34
535	360	380	242	379	164	176	139	34
22	254	22	20	256	20	104	100	34
474	358	339	211	379	143	64	64	34
553	364	389	195	388	128	136	83	35
532	380	358	226	402	144	125	79	35
40	249	41	40	244	42	117	122	35
87	269	83	27	275	25	41	114	35
55	318	44	38	286	34	128	108	35
460	351	336	180	347	133	56	73	35
541	367	378	191	371	132	42	83	35
27	256	27	13	259	12	94	83	35
467	364	329	146	373	100	152	104	35
487	351	355	254	378	172	76	150	35
476	350	348	188	362	133	77	125	35
259	302	220	326	298	280	656	578	35
483	346	357	223	376	152	49	95	35
22	261	22	17	280	16	105	86	35
42	278	38	23	307	19	45	43	35
415	339	314	192	340	145	152	102	35
299	357	214	328	363	231	589	540	35
677	446	388	435	507	220	219	150	35
501	370	347	264	383	177	133	148	35
20	252	20	17	263	16	97	119	35
509	374	348	241	399	155	62	86	36
452	331	350	164	321	130	136	104	36
333	342	249	345	318	278	696	610	36
140	283	127	101	296	87	535	455	36
522	352	379	236	367	165	22	80	36
25	255	25	12	258	12	111	111	36
214	294	186	214	289	190	644	555	36
653	506	331	975	571	437	779	695	36
423	336	322	181	334	139	148	156	36
463	377	315	184	345	137	77	86	36
550	365	386	242	393	158	114	110	36
526	355	380	213	377	145	170	184	36
184	427	110	296	474	160	674	609	36
494	361	350	236	389	155	107	107	36
526	381	354	224	367	156	143	117	36
41	251	41	37	249	39	208	262	36
278	299	239	297	299	254	657	584	36
906	450	516	1023	409	641	493	395	36
24	252	24	33	252	34	427	336	36
472	408	296	144	368	100	119	41	37
488	366	341	260	396	168	61	125	37
282	353	205	268	328	209	583	508	37
485	379	328	304	364	214	180	108	37
47	263	46	18	253	18	97	90	37
564	408	354	248	476	133	165	82	37
548	375	375	265	397	171	132	113	37
472	354	341	251	339	190	228	191	37
264	297	228	292	297	251	123	80	37
785	468	429	1023	392	669	690	620	37
78	299	67	28	314	23	74	117	37
241	316	195	292	330	226	697	612	37
268	319	215	267	326	209	481	483	37
515	371	356	235	379	159	45	201	37
81	318	65	45	319	36	227	164	37
1023	571	459	1023	388	676	709	635	37
463	337	352	208	350	152	100	90	38
505	342	378	156	335	119	74	143	38
512	354	370	229	362	162	100	87	38
486	338	369	162	319	130	30	52	38
495	344	368	158	359	113	128	116	38
114	257	114	79	257	78	400	351	38
24	252	25	13	254	13	111	55	38
255	338	193	338	311	278	655	568	38
622	404	394	412	454	232	133	190	38
413	350	303	430	320	344	534	568	38
393	338	298	120	300	103	70	89	38
48	272	45	38	271	36	92	70	38
436	348	321	192	341	144	92	165	38
510	349	375	160	335	122	145	62	38
648	394	421	442	432	262	135	49	38
485	342	363	176	331	136	113	61	39
26	254	26	9	244	9	82	126	39
565	379	382	369	415	228	107	169	39
584	385	388	237	378	161	32	90	39
179	290	158	157	289	140	643	554	39
110	351	80	124	388	82	622	573	39
1023	688	381	482	745	166	114	146	39
22	250	23	14	259	14	114	126	39
447	332	344	202	335	155	82	142	39
38	262	37	26	262	25	461	400	39
40	263	39	22	276	20	77	74	39
209	372	144	271	336	207	591	541	39
201	340	151	350	353	253	665	605	39
532	385	353	470	400	300	110	92	39
39	260	39	17	267	16	77	120	39
52	280	48	34	289	30	102	110	39
377	350	276	329	306	275	136	161	39
600	386	398	491	399	315	90	95	39
355	362	251	476	352	346	657	583	39
463	353	335	233	363	164	100	26	39
191	400	122	261	374	179	651	591	39
27	255	27	10	260	10	126	135	39
512	352	372	236	364	166	100	146	39
496	342	371	292	305	244	95	80	39
45	267	43	38	298	33	82	49	39
547	363	386	223	402	142	114	153	39
513	360	365	264	326	207	478	389	39
342	347	252	442	334	339	660	579	40
686	416	422	386	418	237	122	126	40
183	371	126	356	443	206	692	627	40
32	260	32	12	269	11	101	82	40
688	409	431	360	439	210	181	77	40
422	343	315	145	341	109	59	90	40
570	388	376	307	531	148	104	27	40
57	257	57	40	258	40	227	307	40
587	364	413	369	396	238	369	282	40
566	378	383	250	379	169	70	142	40
38	308	32	528	310	437	203	129	40
459	338	348	234	329	182	169	175	40
495	360	352	234	364	164	116	61	40
499	382	334	179	366	125	89	105	40
543	371	374	246	383	164	87	45	40
449	336	341	264	339	200	114	158	40
284	409	178	618	409	386	732	668	40
453	349	332	168	338	127	146	123	40
496	357	355	267	375	182	56	154	40
572	355	412	214	375	146	225	157	40
246	303	208	82	287	73	83	70	40
128	272	120	143	272	135	359	300	41
563	370	389	549	380	370	617	541	41
523	360	372	280	363	198	120	133	41
542	369	377	263	434	156	216	122	41
436	349	320	159	339	120	164	52	41
398	334	305	170	338	128	141	35	41
455	364	320	191	378	129	150	110	41
213	372	147	334	350	244	667	601	41
464	357	333	221	379	149	136	150	41
502	345	372	176	370	122	122	148	41
40	262	39	17	267	16	125	116	41
550	377	373	280	393	182	128	71	41
671	406	424	500	434	295	77	89	41
721	479	385	512	410	320	609	525	41
422	341	317	739	355	533	739	663	41
228	359	162	423	366	296	696	623	41
462	346	342	232	337	176	74	83	41
458	350	335	239	378	162	145	102	41
568	366	397	248	410	155	100	110	41
461	349	338	227	378	154	56	71	41
33	254	33	31	251	31	290	242	41
460	353	334	177	331	137	101	135	41
50	262	48	17	256	17	92	111	41
613	393	399	306	379	206	315	165	41
61	258	61	42	259	41	252	290	42
44	276	41	20	269	19	86	131	42
29	252	30	16	254	16	116	114	42
493	348	363	195	351	142	108	129	42
587	375	401	292	395	189	165	97	42
470	345	349	318	317	257	161	156	42
176	293	154	187	300	159	556	532	42
457	452	259	763	617	316	764	714	42
571	376	388	378	360	269	152	178	42
505	343	377	203	399	130	128	100	42
548	368	382	294	372	203	105	210	42
64	274	60	26	292	22	68	107	42
463	329	361	160	326	126	101	82	42
475	350	347	350	377	237	65	95	42
466	366	327	317	375	216	128	86	42
199	287	177	273	282	248	613	529	42
519	355	375	253	376	172	263	184	42
529	359	377	300	365	210	232	175	42
556	358	398	215	392	140	164	171	42
49	253	50	38	253	38	278	277	42
534	374	365	350	401	223	79	110	42
572	364	403	296	446	170	194	174	43
474	352	344	252	350	184	55	86	43
360	318	289	572	342	428	563	538	43
395	335	302	148	332	114	76	122	43
196	284	177	167	271	158	549	485	43
556	356	400	216	365	152	77	161	43
39	297	34	25	317	20	171	97	43
574	384	383	242	366	169	179	135	43
369	323	293	347	313	284	707	626	43
462	371	319	173	348	127	135	120	43
50	271	47	22	286	20	77	119	43
123	389	81	276	404	175	635	583	43
142	281	129	58	312	48	129	83	43
513	355	370	261	350	191	100	100	43
609	384	405	369	393	240	445	346	43
468	337	356	186	337	141	79	125	43
48	257	47	28	295	25	111	90	43
468	344	348	155	353	112	129	80	43
321	313	262	396	293	346	672	587	43
390	329	304	253	353	184	107	158	44
475	346	351	201	325	158	161	132	44
503	360	357	147	339	111	61	135	44
416	352	303	737	360	524	750	690	44
500	353	363	215	359	154	39	90	44
637	400	407	282	401	180	110	175	44
499	364	350	249	338	189	110	95	44
496	356	357	216	359	154	92	119	44
753	403	479	456	445	263	135	145	44
665	427	399	529	405	334	133	174	44
40	252	41	12	252	12	102	73	44
508	357	364	202	340	152	113	97	44
618	381	415	327	413	203	111	61	44
459	337	349	144	335	110	67	107	44
29	257	29	17	257	16	39	107	44
449	343	335	155	352	113	111	131	44
435	345	322	150	318	121	101	110	44
144	271	136	102	266	98	591	508	45
281	324	222	318	347	235	613	545	45
286	316	231	348	312	286	587	539	45
269	342	202	327	326	257	671	583	45
521	354	377	239	376	163	90	143	45
574	397	370	257	376	175	156	136	45
235	318	189	135	284	122	51	145	45
468	346	347	220	355	159	388	295	45
502	358	359	284	363	200	43	34	45
179	331	139	229	320	183	627	571	45
221	308	184	135	331	104	690	626	45
48	280	43	1023	267	982	348	284	45
449	348	330	200	342	150	95	87	45
434	379	293	317	368	221	100	128	45
581	364	409	296	383	198	80	135	45
760	408	476	417	464	230	161	117	45
50	260	49	28	272	27	53	97	45
555	369	385	232	365	162	128	76	45
793	483	421	765	426	460	739	664	45
24	261	24	20	318	16	94	87	45
505	361	358	227	425	137	92	45	46
29	256	29	12	262	12	166	82	46
461	353	335	154	320	123	132	104	46
531	378	359	172	407	108	77	176	46
263	364	185	293	341	220	702	623	46
484	359	345	341	365	239	120	120	46
292	322	231	235	314	191	402	441	46
28	256	28	13	274	13	117	104	46
25	253	26	18	253	18	142	71	46
60	254	60	33	256	33	236	308	46
60	270	57	27	266	26	42	87	46
474	341	356	145	339	109	135	59	46
445	375	303	235	386	156	142	105	46
557	366	389	225	332	173	145	73	46
482	346	356	162	344	120	107	169	46
21	256	21	29	255	29	53	110	46
469	340	353	171	374	117	83	89	46
538	353	390	239	370	166	74	94	46
878	562	400	1023	314	835	757	692	46
577	358	413	275	357	197	108	120	47
475	352	345	185	343	138	86	122	47
558	478	299	1023	489	536	811	748	47
336	329	261	657	317	531	627	544	47
358	345	265	329	352	239	677	595	47
905	605	383	654	610	275	578	528	47
531	357	381	226	359	161	142	82	47
247	291	217	258	279	236	647	564	47
532	375	364	237	352	172	36	90	47
581	364	408	292	372	200	135	123	47
395	446	227	382	431	227	586	508	47
186	418	114	424	418	259	599	546	47
171	366	120	257	355	186	655	591	47
633	399	406	315	403	200	166	68	47
628	395	407	340	435	200	157	129	47
22	258	22	42	262	41	523	428	47
51	267	49	18	284	16	80	56	47
465	351	339	212	327	165	170	82	47
522	355	377	244	393	159	111	157	47
454	343	339	117	336	89	62	56	48
562	357	403	219	376	149	128	97	48
52	293	45	18	288	16	74	68	48
562	394	366	273	355	197	116	42	48
56	277	52	23	300	20	120	101	48
58	279	53	32	286	29	90	79	48
44	260	44	23	264	22	64	79	48
339	305	284	120	283	109	141	135	48
531	369	369	229	387	152	114	61	48
509	349	373	209	358	150	126	38	48
413	371	285	927	355	670	670	602	48
500	372	344	241	389	159	128	191	48
468	340	352	168	345	125	164	89	48
406	348	299	136	352	99	128	101	48
542	368	377	248	395	161	351	290	48
603	397	389	265	417	162	100	101	48
596	370	413	305	401	195	95	142	48
415	350	304	181	354	131	100	80	49
53	264	51	31	282	28	108	92	49
80	288	71	36	312	30	97	30	49
23	262	22	20	322	16	64	120	49
577	402	367	280	384	187	209	111	49
439	350	321	190	366	133	77	122	49
499	343	373	215	351	156	68	71	49
590	376	402	335	418	205	176	170	49
475	345	352	175	332	135	166	90	49
49	254	50	31	253	32	305	315	49
611	384	407	315	402	200	156	56	49
692	427	415	425	436	249	191	116	49
511	361	363	195	344	145	51	181	49
540	372	372	289	388	191	64	84	49
552	406	348	245	462	136	149	152	49
257	292	225	261	289	231	582	500	49
481	392	314	215	374	147	90	90	49
299	310	247	302	290	267	527	490	49
270	322	214	220	292	193	632	559	50
416	339	314	155	319	125	76	107	50
433	345	321	168	401	107	145	55	50
438	347	324	207	371	143	94	71	50
621	465	342	375	499	192	146	181	50
71	257	71	47	253	47	433	376	50
518	361	367	194	341	146	76	65	50
410	357	294	542	324	428	704	621	50
524	353	380	272	354	197	111	111	50
584	384	390	245	398	158	188	104	50
230	338	174	459	342	344	684	624	50
457	337	348	197	340	149	265	231	50
559	380	377	304	412	189	207	149	50
499	348	367	175	322	139	120	132	50
551	366	385	283	417	174	90	122	50
319	304	269	173	331	133	615	589	50
20	250	20	13	252	13	71	139	50
438	353	318	156	352	113	71	146	50
38	259	38	15	272	14	49	34	50
522	357	373	187	340	141	80	195	51
194	370	134	222	396	143	684	599	51
660	406	417	335	435	197	87	15	51
545	364	383	376	385	250	128	74	51
597	377	406	272	415	168	56	108	51
139	286	124	139	281	127	389	373	51
72	265	69	35	273	33	111	22	51
502	370	347	254	505	129	105	110	51
513	346	379	238	357	171	87	14	51
523	357	374	223	388	147	169	154	51
289	354	209	308	327	241	652	565	51
34	258	34	7	258	7	61	95	51
531	378	360	278	367	194	107	82	51
254	395	165	130	379	88	94	119	51
512	368	357	195	349	143	120	87	51
546	366	382	245	392	160	310	252	51
600	374	411	263	430	157	22	38	51
67	265	65	30	268	28	105	80	51
443	371	306	184	390	121	84	156	52
625	415	385	384	415	237	67	101	52
230	286	205	155	281	141	529	485	52
214	293	187	282	286	253	529	476	52
553	359	394	279	430	166	141	100	52
79	472	43	1023	602	436	716	632	52
501	357	359	221	351	161	105	56	52
118	426	71	233	385	155	632	578	52
148	293	130	192	281	175	551	466	52
541	353	392	183	337	139	126	39	52
376	312	309	317	336	242	602	550	52
549	373	377	260	412	162	125	153	52
540	358	386	243	372	167	116	79	52
696	451	395	341	445	196	166	141	52
102	262	99	66	263	64	448	358	53
509	354	368	217	347	160	148	128	53
34	267	33	22	270	20	108	160	53
597	391	391	311	395	201	0	61	53
214	290	189	81	274	76	128	80	53
550	362	389	237	365	166	150	71	53
52	258	52	30	270	28	105	68	53
138	291	122	155	288	138	575	488	53
59	271	56	22	322	18	125	192	53
755	483	400	279	511	140	68	46	53
27	253	27	15	255	15	61	116	53
545	371	376	265	367	185	274	206	53
756	413	468	565	413	350	168	36	53
590	366	412	307	368	213	222	110	53
486	375	331	179	375	123	108	65	53
468	337	356	129	315	105	139	0	53
739	410	462	354	387	235	110	38	53
384	343	287	289	387	191	77	139	53
460	348	338	199	386	132	77	86	54
544	361	386	266	359	190	186	136	54
518	373	356	382	409	239	98	95	54
28	248	29	10	259	10	58	65	54
315	399	202	539	445	310	683	594	54
622	386	413	269	364	189	143	131	54
522	366	365	245	387	162	117	143	54
26	266	25	28	269	26	429	333	54
508	344	378	211	350	154	141	143	54
519	375	355	271	358	193	101	113	54
40	270	38	21	286	19	148	107	54
104	276	96	35	274	33	35	126	54
548	366	383	350	393	228	148	89	54
520	346	385	203	371	140	247	181	54
533	357	382	247	361	175	51	111	54
630	378	427	364	411	227	123	139	54
466	338	352	207	328	161	104	156	54
721	467	395	471	479	252	644	567	54
493	358	353	264	369	183	32	79	54
65	277	60	43	326	33	105	70	54
135	263	131	101	261	99	345	361	54
554	370	384	308	415	190	160	148	55
406	335	311	157	317	126	152	65	55
539	390	354	365	422	221	183	120	55
445	350	325	204	359	145	132	61	55
222	346	164	351	365	246	682	617	55
43	324	34	29	304	24	68	107	55
583	381	392	276	460	153	235	90	55
426	340	321	149	321	119	79	173	55
1023	629	417	1023	621	422	751	666	55
520	362	368	340	419	208	196	184	55
34	270	33	30	312	25	92	133	55
131	408	82	253	404	161	270	296	55
19	251	20	16	265	15	92	87	55
543	365	381	298	415	184	113	116	55
33	259	33	21	262	20	94	166	55
708	508	357	530	534	254	631	547	55
276	313	226	254	312	209	669	593	55
39	257	39	21	279	19	113	58	56
538	351	393	209	392	136	122	156	56
235	337	178	272	338	206	700	634	56
525	357	377	215	375	147	135	132	56
466	354	337	233	382	157	83	24	56
544	357	390	228	382	153	138	89	56
484	338	366	176	360	125	188	95	56
352	381	236	337	328	263	82	90	56
505	364	355	436	362	309	176	145	56
344	375	234	421	362	297	608	527	56
36	261	36	18	260	18	135	110	56
246	307	205	264	312	217	635	570	56
490	376	333	307	390	201	87	108	56
410	350	300	520	346	385	593	540	56
38	261	37	21	280	19	49	76	56
611	376	416	317	419	194	282	249	56
713	428	427	415	463	230	713	626	56
702	408	440	523	522	256	356	268	56
44	263	43	59	272	56	216	190	56
465	352	338	247	455	139	104	183	56
76	258	76	63	263	61	321	290	56
21	247	22	8	257	8	83	90	56
62	260	62	25	278	23	111	143	56
623	429	372	622	487	327	92	82	56
858	486	452	829	526	404	160	105	56
566	379	383	255	443	147	223	139	56
117	329	91	128	357	91	587	513	56
254	298	218	262	290	231	555	496	56
213	428	128	332	579	147	641	582	56
460	345	342	256	359	183	160	59	57
35	249	37	35	252	36	433	332	57
604	391	395	262	390	172	145	83	57
486	353	353	253	385	168	90	73	57
493	362	349	206	364	145	101	136	57
570	352	414	272	388	180	185	161	57
408	359	291	250	362	177	154	132	57
309	306	259	472	312	388	570	494	57
25	261	24	26	267	25	316	239	57
41	254	41	24	265	23	396	312	57
550	368	382	393	375	268	32	30	57
542	360	385	224	371	154	97	90	57
198	292	174	126	301	107	478	423	57
519	352	377	208	343	155	98	141	58
31	253	32	45	251	46	497	398	58
505	369	351	238	368	165	89	73	58
158	324	125	160	351	117	586	550	58
522	363	369	265	424	160	114	116	58
538	365	377	326	385	217	302	244	58
426	339	322	151	344	113	94	98	58
583	397	376	389	394	253	187	108	58
61	256	61	39	257	39	349	268	58
64	269	61	17	264	16	24	105	58
300	305	252	387	301	329	610	533	58
418	342	313	172	413	107	101	41	58
595	378	403	448	419	274	341	222	58
26	250	27	14	272	13	117	82	58
186	360	132	178	360	126	684	615	58
35	280	32	70	286	63	311	263	58
300	308	249	388	298	333	657	582	58
461	366	323	357	378	242	164	98	58
738	401	472	469	443	271	162	171	58
244	463	135	558	493	290	581	564	58
544	347	401	254	377	172	132	89	58
469	336	358	202	348	149	46	117	58
97	270	92	103	267	99	503	419	58
293	327	230	297	344	221	588	531	59
24	250	25	13	251	13	175	213	59
437	346	324	191	388	126	73	52	59
526	353	381	197	376	134	27	135	59
550	352	400	225	398	145	222	97	59
264	316	214	192	317	155	471	438	59
513	350	375	227	346	168	123	80	59
349	367	243	427	333	328	707	625	59
528	372	363	171	345	127	95	73	59
1023	550	477	570	650	225	160	158	59
285	410	178	416	389	273	424	458	59
201	280	184	67	276	63	139	455	59
490	350	358	191	343	143	48	105	59
547	358	390	230	369	159	64	200	59
31	247	32	18	282	16	122	108	59
66	255	67	44	257	44	424	341	59
111	290	98	24	296	21	82	19	60
389	363	275	338	339	255	132	76	60
527	355	379	178	361	126	133	132	60
228	298	196	289	311	238	626	549	60
556	371	383	200	425	120	83	59	60
427	363	302	185	354	134	142	102	60
494	346	365	276	341	207	143	67	60
441	336	336	167	346	124	125	113	60
53	272	50	26	325	21	58	83	60
219	303	184	282	310	232	577	502	60
514	376	350	206	393	134	46	133	60
23	262	23	14	257	14	79	51	60
486	386	322	161	394	104	139	95	60
103	306	86	118	305	99	528	445	60
476	347	351	198	378	134	142	84	60
31	263	30	23	358	17	143	123	60
364	321	290	305	297	263	626	553	61
568	363	401	228	383	152	107	133	61
268	333	207	317	297	274	655	574	61
236	380	159	322	388	213	629	565	61
667	417	410	359	405	226	421	307	61
140	423	84	334	395	216	303	258	61
556	377	378	271	402	172	171	148	61
184	295	160	216	292	189	627	546	61
557	376	379	332	373	227	59	56	61
63	277	58	33	276	30	175	114	61
688	390	451	320	392	209	176	64	61
548	354	396	186	363	131	146	86	61
244	340	184	261	322	208	554	476	61
276	303	233	81	316	66	70	55	61
529	375	361	239	435	140	94	0	61
711	447	407	397	498	204	76	97	61
495	357	354	217	360	155	36	108	61
520	357	373	258	366	180	97	129	61
599	369	416	234	366	163	83	101	61
587	378	397	381	387	252	77	31	61
719	416	443	248	446	143	64	107	61
207	353	150	311	371	215	672	609	62
571	379	386	336	408	211	102	178	62
46	364	32	147	411	92	575	487	62
451	334	345	246	364	173	111	116	62
540	386	358	255	372	176	51	116	62
612	403	389	307	420	187	128	80	62
334	414	207	375	508	189	682	616	62
173	302	147	165	280	151	574	506	62
548	363	386	204	379	138	209	111	62
21	248	22	8	254	8	92	65	62
53	258	53	32	258	31	489	406	62
403	327	316	141	305	118	175	79	62
221	289	196	182	289	162	654	576	62
551	364	387	337	346	249	145	77	62
583	390	383	288	416	177	148	117	62
431	347	318	207	351	151	100	36	62
559	417	343	297	406	187	138	166	62
783	475	422	805	428	481	677	600	63
479	351	350	150	350	110	111	62	63
131	272	123	178	264	172	586	500	63
511	352	372	260	377	176	117	83	63
490	344	364	220	364	154	45	104	63
480	336	366	159	317	129	48	119	63
425	330	330	190	326	150	113	100	63
258	324	204	300	301	256	643	560	63
694	386	460	308	430	183	343	233	63
230	300	197	176	287	158	507	441	63
412	356	296	225	359	161	108	160	63
437	339	330	105	310	87	149	16	63
408	357	292	186	380	125	76	97	63
1023	489	536	881	530	425	56	135	63
251	334	192	319	333	246	479	442	63
195	282	177	89	274	83	111	184	63
665	472	360	737	502	375	753	683	63
242	331	187	383	302	324	594	524	63
168	354	122	247	342	185	532	510	63
535	363	377	314	376	214	164	98	63
526	375	359	216	392	141	191	77	63
506	357	362	259	407	163	104	55	63
467	344	347	221	349	162	119	79	63
25	253	25	55	259	55	233	204	63
20	248	21	11	260	11	108	102	63
78	270	74	89	273	83	334	331	63
422	362	298	140	341	105	101	136	64
254	314	208	361	318	291	659	582	64
561	381	377	223	364	157	136	70	64
542	369	376	206	382	138	113	162	64
474	350	346	183	335	140	153	71	64
551	363	389	229	363	161	261	173	64
244	301	207	267	301	228	608	537	64
474	350	346	182	347	134	131	139	64
444	335	340	208	309	172	46	90	64
269	334	207	285	341	214	449	429	64
284	332	219	410	334	314	603	519	64
530	395	343	445	406	280	125	58	64
486	376	331	344	378	233	82	59	64
69	254	70	51	252	52	447	384	64
56	395	36	203	445	117	291	200	64
378	350	277	289	370	200	142	77	64
700	417	430	460	470	251	166	83	64
100	272	94	21	265	20	105	97	64
129	277	119	145	274	135	535	441	64
461	348	339	230	336	175	170	116	64
158	327	123	46	307	38	104	186	64
600	384	400	317	422	193	77	84	64
516	364	363	249	393	162	102	67	64
591	400	379	391	367	273	568	464	64
24	258	23	28	264	27	333	288	65
76	318	61	43	378	29	149	102	65
80	257	79	35	257	35	437	411	65
22	258	22	15	265	14	123	116	65
587	402	374	425	386	282	169	202	65
491	346	363	160	351	116	141	105	65
59	275	55	34	297	30	136	83	65
526	423	318	314	400	201	87	76	65
214	389	141	343	408	215	413	383	65
52	306	43	73	359	52	123	110	65
153	382	102	278	446	160	684	626	65
472	359	336	245	400	157	503	412	65
89	268	85	32	284	29	120	89	65
216	342	162	307	352	223	685	620	65
1023	543	482	830	685	310	537	527	65
136	273	127	93	260	92	296	343	65
455	342	340	187	337	142	62	101	65
206	406	130	486	431	289	322	349	65
290	309	241	423	281	385	597	544	65
20	252	20	13	255	13	111	94	65
72	294	63	44	293	38	0	114	65
500	352	363	172	361	122	87	165	65
29	248	30	37	250	38	183	150	65
54	271	51	84	274	78	270	251	65
471	354	341	179	352	130	139	119	65
571	387	377	408	386	270	129	82	65
504	354	365	173	345	129	111	166	66
346	327	271	401	322	319	699	613	66
676	390	444	550	366	385	521	427	66
499	382	334	198	424	120	27	100	66
542	394	352	254	405	160	133	53	66
21	264	20	12	272	12	90	120	66
477	354	345	248	362	176	123	168	66
563	394	365	307	432	182	62	61	66
521	355	375	291	363	206	32	131	66
46	264	45	78	269	74	440	340	66
60	265	57	21	292	18	87	64	66
605	361	429	263	355	189	148	26	67
571	368	398	266	393	174	138	156	67
518	349	380	227	387	150	170	39	67
471	355	340	181	340	136	27	171	67
135	269	128	106	259	105	384	375	67
173	286	155	178	286	159	587	519	67
469	363	331	157	352	114	165	42	67
473	355	341	191	370	133	136	52	67
24	259	24	12	276	12	128	105	67
546	362	385	238	359	170	105	149	67
534	376	364	257	385	171	143	97	67
253	295	220	337	297	291	638	575	67
496	352	360	239	364	168	133	51	67
296	297	255	170	290	150	628	548	67
26	258	26	15	257	15	111	48	67
376	338	284	349	316	283	726	659	67
477	343	356	205	360	146	61	149	67
417	332	321	136	323	108	108	73	67
415	343	310	179	327	140	90	119	67
323	348	237	337	352	245	584	558	67
467	344	348	202	349	148	157	77	67
1023	537	488	1023	351	747	745	661	68
564	358	403	216	352	157	150	67	68
271	304	229	253	296	219	396	432	68
512	351	373	184	342	138	94	149	68
480	354	347	216	353	157	133	169	68
513	359	366	180	351	131	164	128	68
137	288	122	144	288	128	648	564	68
29	254	29	9	251	9	111	97	68
203	284	183	113	273	106	405	503	68
570	377	387	256	369	178	117	82	68
506	352	369	290	409	181	61	79	68
47	259	46	19	272	18	62	102	68
80	261	78	22	266	21	86	59	68
46	256	46	50	255	50	349	280	68
442	365	310	191	350	140	104	83	68
656	404	416	285	421	173	114	77	68
485	350	355	210	353	152	79	160	68
531	359	379	233	352	170	27	68	68
164	293	144	60	308	50	94	170	68
500	353	363	189	383	126	53	77	68
74	273	69	20	272	19	20	107	68
92	304	77	162	297	140	605	519	68
120	401	77	288	401	184	612	563	69
287	312	236	323	305	271	663	581	69
398	345	295	147	327	115	97	152	69
58	265	56	34	272	32	101	70	69
579	385	386	359	394	234	83	70	69
199	303	168	185	307	154	649	566	69
380	327	298	134	304	113	105	116	69
100	259	99	35	261	34	223	298	69
482	343	360	176	325	139	89	58	69
537	369	373	207	425	125	80	107	69
494	347	365	174	351	127	35	153	69
110	268	105	46	257	46	274	161	69
453	366	317	144	383	97	49	133	69
28	257	28	6	241	6	56	80	69
261	295	227	343	283	310	635	550	69
525	371	362	336	338	255	59	74	69
766	470	418	547	511	274	623	537	69
524	354	379	244	400	156	73	68	69
22	247	22	35	245	37	145	253	69
496	355	357	196	339	148	111	125	69
59	272	55	84	270	80	429	347	69
523	351	381	254	339	192	90	94	69
478	344	356	200	348	147	67	73	69
49	277	45	36	281	33	76	80	70
328	352	239	726	336	554	737	661	70
544	378	368	271	409	170	104	104	70
518	352	376	246	398	158	333	199	70
123	263	119	79	262	77	312	344	70
688	420	420	348	416	214	148	117	70
420	326	330	181	333	140	100	89	70
75	266	72	39	281	36	113	138	70
169	364	119	209	353	151	644	593	70
22	255	23	23	259	23	67	114	70
96	313	79	48	304	40	143	148	70
594	386	394	396	362	280	313	213	70
128	279	118	33	288	29	104	108	70
431	347	318	153	332	118	205	51	70
478	373	328	205	380	138	90	114	70
437	334	335	158	334	121	51	49	71
672	394	437	387	445	223	82	150	71
515	350	377	176	327	138	129	13	71
161	350	118	118	350	86	454	357	71
508	356	365	262	400	168	0	36	71
481	367	336	238	375	162	89	111	71
461	350	337	261	392	171	89	89	71
93	260	92	29	271	28	67	34	71
438	367	306	181	335	139	105	125	71
58	254	58	31	261	30	192	268	71
37	277	34	14	268	13	94	87	71
463	331	358	194	330	150	82	56	71
89	277	82	37	275	35	86	123	71
588	358	420	278	333	214	116	170	71
565	371	390	250	472	136	192	139	71
452	347	334	152	347	112	79	105	71
118	272	111	24	278	22	120	123	71
487	356	351	232	354	168	128	89	71
505	355	364	238	427	143	108	79	71
191	333	147	280	328	219	622	539	71
635	497	327	147	539	70	108	108	71
37	268	36	24	287	22	131	102	71
54	267	51	67	343	50	135	94	71
23	271	22	132	278	122	516	419	72
290	363	204	352	346	261	528	486	72
23	254	23	17	258	17	86	76	72
407	342	305	171	345	127	156	90	72
508	363	358	308	353	224	61	156	72
30	257	30	33	303	28	110	73	72
454	355	328	205	355	147	26	83	72
453	345	337	142	333	109	104	128	72
595	397	384	259	379	175	116	90	72
38	260	38	16	262	16	113	15	72
544	364	383	286	395	185	162	119	72
579	386	384	215	381	144	194	97	72
651	387	431	282	433	167	183	76	72
282	319	226	328	313	268	682	606	72
600	392	392	290	420	177	162	18	72
630	386	418	279	373	192	125	73	72
607	386	402	245	439	143	201	126	72
436	382	292	265	412	165	90	104	72
514	378	348	212	400	135	61	110	73
169	297	145	141	322	112	663	591	73
31	259	30	50	262	49	255	203	73
395	336	300	191	361	135	123	117	73
272	323	216	288	315	234	583	534	73
387	329	301	119	369	82	98	92	73
569	576	253	1023	295	890	812	746	73
532	358	380	267	410	167	133	32	73
714	470	389	330	541	156	76	152	73
288	331	223	315	345	233	604	521	73
493	347	364	212	359	151	166	199	73
499	354	360	251	349	185	42	132	73
455	351	332	188	380	127	129	122	73
33	263	32	50	267	48	458	382	73
524	348	386	274	350	200	551	466	73
541	365	380	263	389	173	113	107	73
1023	482	543	1023	267	982	690	626	73
231	321	184	227	315	185	607	535	73
22	254	23	8	254	8	59	71	74
503	362	356	282	372	194	94	64	74
108	272	101	82	264	79	322	334	74
226	367	158	411	382	275	694	627	74
438	343	327	179	342	134	138	73	74
346	353	251	491	337	373	619	549	74
595	372	409	299	381	201	186	108	74
24	255	24	12	260	12	105	84	74
765	457	429	779	370	538	670	597	74
556	369	386	217	369	150	156	107	74
89	265	86	72	266	70	361	361	74
487	365	342	240	390	158	171	35	74
99	267	95	33	280	30	74	61	74
99	282	90	37	291	32	107	120	74
514	383	344	207	362	146	205	169	74
411	340	310	136	362	96	97	70	74
71	265	68	24	272	23	87	42	74
364	498	187	651	526	317	377	380	74
505	380	340	603	335	461	685	627	74
441	329	344	168	354	122	128	110	74
748	450	425	695	552	322	614	542	74
506	347	374	165	325	130	86	98	74
528	385	351	302	420	184	166	111	75
309	370	214	714	364	503	348	266	75
376	334	288	162	329	126	108	120	75
461	355	332	225	356	162	162	199	75
54	253	54	37	251	38	136	229	75
38	325	30	11	335	8	87	104	75
460	349	338	190	349	139	123	102	75
618	412	384	170	497	88	110	126	75
305	450	173	352	475	190	696	614	75
514	397	331	345	385	229	149	133	75
37	265	36	29	277	27	102	70	75
63	253	64	42	258	42	248	292	75
500	350	365	221	368	154	156	117	75
36	257	36	17	255	17	89	77	75
21	253	21	22	253	23	173	185	75
572	356	412	227	380	153	87	138	75
351	351	256	418	331	323	760	673	75
123	393	80	306	469	167	667	602	75
453	358	324	222	367	155	126	41	76
548	347	404	252	345	187	87	179	76
561	383	374	246	401	157	123	45	76
192	298	165	250	289	221	612	534	76
120	298	103	68	308	57	64	97	76
495	353	359	223	361	158	76	142	76
482	342	361	209	353	151	48	165	76
591	371	408	243	409	152	120	0	76
69	263	67	25	284	23	70	67	76
477	364	336	216	354	156	71	131	76
382	346	282	173	375	118	175	125	76
538	402	342	362	419	222	160	123	76
555	361	393	271	379	183	87	82	76
585	377	397	261	413	162	67	133	76
530	363	373	292	353	211	101	61	76
468	349	343	162	358	116	111	58	76
665	407	419	445	398	287	135	110	77
46	272	44	18	289	16	92	104	77
608	359	433	214	382	144	126	52	77
429	372	295	134	382	89	104	68	77
729	456	409	626	431	372	208	129	77
142	398	91	343	438	200	667	607	77
27	263	26	11	254	11	55	67	77
132	266	127	40	262	39	101	41	77
49	274	46	28	306	23	164	117	77
693	469	379	439	415	271	573	500	77
576	396	372	1023	365	717	682	651	77
478	350	349	186	334	142	46	120	77
161	363	113	222	377	151	617	565	77
333	413	206	354	471	192	635	575	77
57	286	51	128	277	118	319	225	77
30	272	28	35	287	32	27	77	77
555	367	387	258	374	177	76	132	77
424	347	312	205	334	157	120	90	77
68	429	40	203	392	133	639	555	78
449	373	308	790	395	512	722	647	78
555	379	375	213	432	126	67	80	78
541	370	374	416	391	272	207	113	78
34	257	34	34	257	33	326	295	78
479	356	345	154	360	109	74	108	78
175	291	155	39	294	34	89	84	78
29	255	29	12	264	12	105	95	78
601	395	390	368	391	241	65	136	78
492	424	297	1023	333	787	773	693	78
507	370	350	257	353	186	383	304	78
27	311	22	199	333	153	174	148	78
559	377	379	210	461	117	119	198	78
96	269	91	85	267	82	513	418	78
199	287	177	39	267	37	98	97	78
571	373	392	246	363	174	157	146	78
426	349	312	581	340	438	674	600	78
711	469	388	600	489	314	119	133	78
524	362	370	224	380	151	65	108	79
220	314	179	327	297	281	608	544	79
425	342	318	175	315	142	145	136	79
462	460	257	111	454	62	70	59	79
543	358	389	286	383	191	176	102	79
434	382	291	682	391	446	731	648	79
587	376	400	241	395	157	266	201	79
582	389	383	311	360	222	143	77	79
31	270	30	16	268	15	131	98	79
106	288	94	45	292	39	110	62	79
441	373	302	187	368	131	143	97	79
601	402	383	383	430	228	86	146	79
487	348	359	154	337	117	13	111	79
281	344	209	340	337	258	492	463	79
572	368	398	276	357	198	87	135	79
685	426	412	409	518	202	208	222	79
415	337	316	216	351	158	162	110	79
684	441	397	516	510	259	620	531	80
470	399	301	304	425	183	83	164	80
578	421	352	401	431	238	170	187	80
459	343	343	186	367	130	64	122	80
21	256	21	315	253	318	79	116	80
621	397	400	567	429	338	231	114	80
416	352	302	178	344	133	80	142	80
374	362	265	538	396	348	697	628	80
559	363	394	232	361	165	227	169	80
33	262	32	29	265	28	136	48	80
33	255	33	22	269	21	111	108	80
80	274	75	21	287	18	56	14	80
620	412	385	473	452	268	95	133	80
432	352	314	199	331	154	89	80	80
508	355	366	199	355	144	116	138	80
433	351	316	178	371	122	143	166	80
553	373	379	224	390	147	108	62	80
464	340	349	187	370	129	171	113	81
757	435	446	454	407	286	111	148	81
553	390	363	421	385	280	104	38	81
235	318	189	190	309	157	481	456	81
489	338	370	194	338	147	83	56	81
283	369	197	245	375	167	658	585	81
448	382	300	659	366	462	735	653	81
35	257	35	46	261	45	90	129	81
30	249	30	19	258	19	231	202	81
496	369	344	251	385	167	265	139	81
570	365	400	230	395	149	100	110	81
22	261	22	16	263	15	100	131	81
492	348	361	227	356	163	70	0	81
231	293	202	196	281	179	594	517	81
23	257	22	19	267	19	113	77	81
141	278	130	25	269	24	87	77	81
35	256	35	18	263	18	79	90	81
251	297	216	261	282	237	611	532	81
606	382	407	302	393	196	150	70	81
620	395	402	302	464	167	100	107	81
68	272	64	37	290	32	68	101	81
444	338	336	197	358	141	141	97	81
44	265	43	29	274	27	22	128	82
489	363	345	224	379	151	89	82	82
503	392	328	193	442	112	114	92	82
589	381	396	384	376	262	142	46	82
311	326	244	408	314	333	727	643	82
489	348	360	230	311	189	108	20	82
551	355	398	252	392	164	39	113	82
252	309	209	216	327	169	498	447	82
77	277	71	37	269	36	135	104	82
524	350	383	199	359	142	28	70	82
481	351	351	184	341	138	244	254	82
63	277	59	55	426	33	98	64	82
71	322	56	94	346	69	539	474	82
212	395	137	464	383	310	659	607	82
176	373	121	208	388	137	642	584	82
501	341	377	206	307	172	104	107	82
632	367	441	395	335	302	76	180	82
590	383	395	328	512	164	157	0	82
513	385	341	182	366	127	162	80	82
450	351	329	213	359	152	217	116	82
449	358	321	173	348	127	84	92	82
315	325	248	256	303	216	627	552	83
553	354	400	133	368	93	77	110	83
512	346	379	238	383	159	128	178	83
24	255	24	16	254	16	114	46	83
536	377	364	426	411	266	235	141	83
516	392	337	968	369	672	669	587	83
379	348	278	595	338	451	647	583	83
702	489	368	313	520	154	202	176	83
66	261	65	20	261	20	116	95	83
321	318	258	351	315	285	670	603	83
774	439	451	466	416	287	71	117	83
510	366	356	211	396	136	0	30	83
517	365	363	210	339	159	185	135	83
23	261	22	11	277	10	101	105	83
39	260	38	43	273	40	135	139	83
468	349	343	151	367	105	94	120	83
572	369	397	244	378	165	152	46	83
443	370	307	176	341	132	59	139	83
113	289	100	69	293	61	320	281	83
587	369	407	269	437	158	76	105	83
347	326	272	446	313	364	699	621	84
526	351	384	194	376	132	101	82	84
561	366	392	318	383	212	152	52	84
784	498	403	1023	471	557	696	619	84
209	282	190	207	284	187	538	456	84
38	260	37	12	263	11	70	71	84
527	381	354	263	417	161	49	162	84
480	376	326	196	423	118	97	95	84
477	344	355	199	392	130	56	113	84
264	315	215	320	298	274	589	527	84
866	506	438	753	477	404	682	607	84
542	391	355	245	505	124	59	73	84
24	302	20	91	316	74	569	478	84
476	348	350	183	353	133	48	45	84
515	352	374	226	344	168	143	108	84
487	362	344	144	345	107	62	56	84
317	307	264	340	295	295	614	539	84
385	337	292	127	311	104	87	105	84
565	364	397	229	372	158	120	55	85
543	377	369	270	395	175	94	97	85
597	388	394	292	365	204	173	129	85
238	300	204	252	292	221	450	432	85
528	359	377	197	363	139	0	48	85
446	352	324	182	345	135	125	98	85
21	251	21	19	267	18	83	107	85
375	335	286	338	339	255	683	606	85
59	267	56	56	265	54	74	126	85
255	312	209	214	294	186	603	530	85
530	375	362	216	373	148	16	104	85
512	338	387	211	334	162	131	94	85
511	359	364	220	381	148	162	161	85
511	364	360	249	410	156	128	170	85
34	261	33	51	267	49	74	153	86
216	295	187	236	305	198	647	557	86
540	379	365	261	363	184	170	34	86
443	347	326	187	365	131	192	61	86
429	339	324	226	354	163	74	64	86
22	251	23	12	243	13	90	68	86
27	275	26	36	271	34	535	452	86
364	387	241	650	431	386	736	671	86
85	295	74	63	297	55	52	79	86
467	342	350	152	382	102	110	77	86
486	356	349	218	370	151	149	79	86
21	257	21	21	326	16	102	76	86
557	371	384	242	349	178	119	89	86
21	258	21	6	258	6	122	94	86
423	356	305	182	338	138	150	194	86
496	342	371	194	354	140	135	133	86
136	262	133	130	267	125	362	361	86
499	365	350	187	377	127	113	82	86
449	356	324	210	383	140	95	34	86
316	337	240	423	317	342	607	540	86
512	353	371	178	349	130	42	101	86
542	358	388	243	341	182	97	132	86
465	331	359	169	336	129	68	136	87
569	365	399	198	444	114	123	119	87
534	358	382	184	353	133	143	120	87
48	261	47	40	321	32	139	100	87
499	348	367	162	347	120	110	123	87
509	375	348	333	389	219	128	123	87
592	356	426	240	381	161	83	148	87
233	315	190	362	316	293	566	490	87
27	255	27	15	260	15	111	86	87
27	255	27	223	262	217	123	111	87
683	420	417	509	442	295	94	113	87
548	372	377	236	435	139	105	97	87
484	364	341	220	367	153	149	131	87
493	339	372	190	337	145	135	116	87
673	465	371	265	472	144	116	111	87
497	366	348	233	351	170	214	148	87
429	345	319	196	368	136	119	104	87
309	420	188	538	395	349	662	590	87
498	370	345	239	374	163	149	111	87
537	370	371	258	399	166	138	122	87
48	257	48	15	292	13	125	125	87
478	374	327	183	388	121	372	298	87
602	375	411	259	384	173	62	139	87
181	272	170	163	278	150	642	552	87
523	363	369	272	395	176	298	245	87
512	343	382	168	341	126	102	74	87
295	410	184	224	366	157	632	571	87
354	454	200	841	502	429	388	365	87
285	306	238	258	298	222	618	540	87
75	283	68	44	288	39	62	97	87
541	381	363	255	402	162	132	28	87
556	414	344	1023	365	718	822	736	87
505	359	360	186	354	134	125	20	88
663	438	387	463	460	257	139	87	88
457	371	315	290	389	191	59	83	88
900	552	417	956	482	507	682	616	88
494	349	363	245	363	173	94	161	88
58	270	55	46	271	43	138	113	88
710	482	377	595	434	351	506	480	88
488	354	353	203	364	143	138	67	88
170	462	94	334	441	194	694	634	88
606	402	386	379	492	197	566	525	88
683	395	442	300	404	190	119	80	88
29	262	29	20	264	19	105	105	88
300	298	258	178	283	161	145	113	88
101	284	91	122	278	112	367	349	88
527	356	379	162	357	116	116	89	88
28	306	23	70	317	56	537	447	88
30	261	29	12	266	11	32	97	88
452	345	336	131	325	103	150	126	88
426	344	317	152	330	118	123	132	88
28	250	29	10	247	10	97	64	88
343	336	261	348	319	279	626	542	88
182	288	162	227	282	206	524	436	88
32	282	29	23	286	21	76	79	88
112	379	76	162	330	126	632	568	88
484	361	343	173	365	121	111	102	88
629	412	391	478	422	290	117	87	89
447	351	325	136	326	107	42	94	89
535	351	390	250	357	179	170	95	89
542	373	372	210	396	136	139	141	89
511	350	373	275	355	198	102	71	89
558	375	381	261	457	146	70	53	89
381	313	311	370	294	322	685	607	89
450	343	336	182	319	146	90	79	89
567	367	396	230	375	157	175	67	89
491	342	367	183	327	143	153	79	89
462	335	354	165	335	126	92	84	89
442	335	337	197	303	167	154	84	89
107	301	91	68	323	54	573	543	89
453	363	319	240	347	177	92	43	89
608	378	412	334	398	215	354	260	89
484	357	347	210	370	145	31	89	89
537	362	380	251	388	165	90	79	90
20	253	20	9	259	9	58	84	90
596	435	351	354	413	220	131	39	90
423	348	312	151	354	109	41	138	90
446	342	334	171	344	127	39	148	90
288	326	226	361	310	298	628	548	90
296	324	233	355	330	276	539	476	90
31	265	30	22	270	20	55	74	90
596	388	394	245	368	170	67	0	90
482	373	330	255	349	187	107	126	90
627	363	442	402	424	243	255	188	90
177	272	167	42	266	40	325	439	90
476	361	338	235	341	176	264	170	90
734	425	442	667	392	435	52	105	90
650	428	389	333	406	210	149	94	90
547	361	388	293	381	197	122	58	90
454	347	334	192	375	131	76	39	90
613	379	413	332	382	222	84	108	90
207	298	178	124	328	97	632	564	90
867	513	433	715	528	346	724	639	90
493	341	371	197	369	137	149	94	91
424	339	320	239	353	173	148	135	91
482	373	331	222	373	152	71	132	91
602	364	423	307	358	219	126	82	91
36	274	34	51	276	48	431	352	91
366	326	287	189	335	144	84	132	91
497	345	369	209	364	147	45	153	91
631	405	399	310	416	191	149	28	91
702	434	414	306	366	214	76	108	91
463	339	350	141	331	109	102	123	91
457	391	300	367	406	231	149	141	91
590	374	404	298	377	202	235	183	91
531	369	368	225	392	147	71	171	91
503	351	367	228	399	147	129	56	91
39	249	40	16	262	16	86	122	91
423	391	277	414	367	289	685	626	91
49	275	45	32	312	27	141	116	91
480	346	355	254	349	186	26	135	91
613	384	409	485	386	321	87	28	91
328	335	250	399	324	315	685	604	91
671	389	441	328	397	211	114	156	91
26	253	26	13	249	13	55	89	91
592	361	420	309	389	204	128	105	91
22	253	22	14	263	14	79	136	91
275	301	234	289	286	258	536	473	91
540	354	391	203	340	153	143	73	92
500	357	359	173	388	114	102	77	92
447	350	327	276	361	195	139	139	92
494	387	326	305	413	189	119	90	92
20	253	21	5	254	6	73	100	92
41	253	41	38	252	39	379	294	92
457	345	339	196	368	136	68	73	92
23	267	22	21	279	20	94	80	92
68	273	64	20	299	17	107	76	92
525	350	384	168	328	131	199	52	92
318	347	235	447	339	337	698	616	92
409	341	306	245	332	189	248	92	92
544	370	376	291	398	188	360	281	92
412	375	281	188	370	130	101	83	92
675	507	341	282	555	130	111	102	92
101	262	98	65	270	62	264	219	92
166	333	128	44	330	34	97	70	92
718	510	361	428	455	241	357	283	92
497	380	334	217	343	162	235	166	92
241	305	202	212	301	180	632	546	92
206	473	112	430	465	237	334	340	92
143	385	95	174	389	114	651	589	92
261	320	209	306	315	248	599	514	92
558	368	388	298	391	195	138	55	92
134	274	125	57	274	53	79	73	92
545	362	385	294	362	208	192	79	92
55	286	49	30	276	28	79	117	92
528	370	365	256	400	164	87	138	93
64	277	60	25	280	23	82	92	93
38	273	36	22	266	21	110	79	93
569	397	367	382	447	219	68	43	93
584	368	406	252	378	171	141	46	93
196	368	136	314	342	235	662	603	93
272	405	172	472	388	311	660	572	93
268	300	228	295	299	253	557	508	93
483	346	357	174	332	134	73	104	93
22	254	23	19	252	20	92	131	93
236	298	203	288	294	251	621	537	93
28	250	29	34	246	35	423	330	93
211	370	146	369	355	266	604	569	93
619	393	404	303	444	174	164	142	93
41	270	38	13	275	12	132	82	94
236	338	179	267	342	200	634	552	94
32	254	32	26	256	26	255	205	94
562	367	392	258	401	164	156	67	94
586	393	382	224	399	143	190	136	94
472	345	350	169	345	125	160	160	94
166	377	113	370	396	240	540	522	94
49	255	49	21	277	19	501	432	94
655	434	387	270	411	168	157	86	94
555	359	396	224	351	163	56	83	94
305	316	247	289	306	242	640	572	94
44	252	45	20	259	20	215	285	94
881	493	458	376	530	182	341	458	94
484	390	317	225	419	137	199	133	94
418	377	283	668	367	466	783	699	94
540	363	381	234	360	167	87	114	94
522	353	379	246	401	157	114	141	94
692	382	463	461	390	303	295	192	94
548	368	381	340	403	216	138	206	94
278	339	210	281	347	207	577	515	94
501	343	374	212	377	144	119	145	95
32	252	33	50	254	51	401	298	95
433	356	311	192	338	146	158	152	95
225	319	180	286	345	212	612	527	95
32	261	32	19	261	18	100	56	95
460	358	329	203	419	124	101	145	95
652	396	422	413	453	233	161	0	95
450	322	358	171	349	126	193	185	95
58	259	57	59	267	57	253	244	95
37	259	37	20	280	18	117	83	95
20	255	20	14	251	14	68	77	95
484	345	359	199	342	149	48	146	95
21	253	21	42	274	40	379	288	95
442	353	320	192	336	146	55	142	95
1023	572	458	818	535	391	160	59	95
569	371	393	353	394	229	119	58	95
519	362	366	255	355	184	406	319	95
487	344	362	195	336	148	153	135	95
86	288	76	39	278	36	95	138	95
207	296	179	237	288	211	642	552	95
533	357	382	245	363	173	42	141	96
56	254	57	27	257	26	298	303	96
82	256	82	49	257	49	389	358	96
240	299	206	234	287	208	548	467	96
581	366	406	185	370	128	206	158	96
408	332	315	161	338	122	125	61	96
82	269	78	26	304	22	122	97	96
285	311	235	357	316	289	669	581	96
420	344	312	179	337	136	215	173	96
592	376	403	264	434	156	86	119	96
618	394	402	293	432	174	61	149	96
477	339	360	209	325	165	138	119	96
152	281	138	129	279	119	381	358	96
491	374	336	274	378	185	87	95	96
553	398	356	210	391	137	38	102	96
463	335	354	145	339	109	90	46	97
564	399	362	440	407	277	107	202	97
416	328	325	203	326	159	143	68	97
22	254	22	18	273	16	117	104	97
183	279	168	199	276	184	465	379	97
563	360	401	247	384	165	190	128	97
602	378	407	325	396	210	113	139	97
151	264	147	23	257	23	168	125	97
445	351	324	153	330	119	43	110	97
562	398	361	218	395	142	179	104	97
597	364	420	376	426	226	255	183	97
607	413	376	362	465	199	440	399	97
35	265	34	20	265	19	92	105	97
653	393	426	389	416	239	117	67	97
145	280	132	57	287	51	283	185	97
466	360	331	169	384	112	101	48	97
498	362	352	284	392	185	171	120	97
447	352	325	197	339	149	97	59	97
241	332	186	260	316	210	683	596	97
48	269	46	22	276	20	102	135	97
543	388	359	307	387	203	158	94	98
474	336	361	150	313	122	110	149	98
245	332	189	277	308	230	668	584	98
465	345	344	162	332	125	92	71	98
484	348	357	177	365	124	119	8	98
303	309	251	360	299	307	632	565	98
1023	593	442	521	692	193	213	107	98
270	299	231	366	307	305	578	493	98
290	306	243	390	290	344	677	587	98
78	267	75	27	289	24	123	86	98
73	277	68	34	272	32	175	181	98
505	364	355	289	437	169	157	84	98
452	332	349	216	363	152	126	114	98
49	281	45	34	291	30	184	164	99
593	399	380	367	407	231	390	376	99
539	349	395	220	369	153	116	110	99
67	258	66	52	257	52	447	350	99
34	249	35	21	247	22	276	272	99
511	374	350	206	389	136	129	104	99
33	253	33	16	259	16	92	64	99
205	354	149	197	363	139	621	541	99
22	251	22	10	274	9	101	52	99
548	394	356	257	434	152	70	71	99
30	247	31	19	242	20	282	307	99
280	298	241	233	296	202	701	626	99
503	373	346	257	378	174	116	95	99
362	316	293	441	309	366	721	643	99
455	361	322	216	363	153	59	76	99
42	270	40	23	263	22	92	110	99
659	467	361	223	451	127	200	131	99
33	258	33	23	259	23	364	250	100
447	451	254	776	425	467	669	604	100
100	323	80	123	311	101	660	573	100
277	331	215	284	336	217	621	540	100
107	270	101	57	282	52	405	386	100
328	318	264	68	302	58	64	101	100
308	323	244	428	303	362	669	594	100
408	349	300	758	326	595	668	592	100
26	246	27	14	243	15	202	233	100
445	355	321	160	355	115	82	122	100
37	255	37	75	259	74	308	213	100
633	369	439	358	390	235	153	125	100
245	307	204	320	296	276	398	448	100
218	296	189	197	282	179	580	530	100
488	347	360	277	365	194	126	74	100
519	363	366	238	378	162	128	86	100
270	313	221	312	334	239	551	479	100
37	261	36	60	277	55	328	268	100
517	351	377	280	362	198	122	113	101
33	249	34	8	263	8	123	84	101
564	373	387	255	372	175	94	98	101
715	408	449	375	459	209	131	135	101
430	342	322	172	316	139	185	89	101
656	377	446	385	361	273	160	113	101
417	344	310	217	355	157	77	56	101
86	272	80	77	275	72	310	300	101
599	378	406	314	401	200	39	56	101
435	360	309	190	342	142	101	11	101
541	389	356	372	422	226	98	156	101
384	358	275	482	339	365	745	665	101
87	270	82	46	284	41	178	150	101
20	246	21	21	250	22	259	217	101
470	387	311	223	400	143	104	119	101
219	336	167	320	321	255	664	603	101
28	257	28	12	259	12	104	87	101
32	259	32	11	252	11	101	80	101
547	354	396	236	371	163	183	74	101
493	339	372	182	333	140	125	138	101
[truncated: 18,001 more rows]
