# Supplementary material for: N-chlorination mediates protective and immunomodulatory effects of oxidized human plasma proteins
Source: eLife. 2019 Jul 12;8:e47395. doi: 10.7554/eLife.47395 (PMC6650281; doi:10.7554/eLife.47395)
Supplement: Figure 8—source data 1. [file elife-47395-fig8-data1.zip › Figure 8 Source Data 1/channel values/AG85B + HSAut 1.csv]

FSC-A	FSC-H	FSC-W	SSC-A	SSC-H	SSC-W	FITC-A	PE-A	Time
53	282	48	42	353	30	86	94	0
434	347	320	254	343	189	154	84	0
678	420	413	478	405	302	187	148	0
806	494	417	536	511	269	251	173	0
78	265	75	20	270	19	106	74	0
36	271	34	45	255	46	116	86	0
458	371	316	293	347	216	148	101	0
225	346	166	429	332	331	602	522	0
271	299	232	271	297	233	630	558	0
433	351	316	258	396	167	189	141	0
605	397	390	356	366	249	432	328	0
51	270	49	88	285	79	547	458	0
68	255	68	24	259	24	68	47	0
236	338	178	283	338	214	562	486	0
606	383	405	721	353	523	233	118	0
32	261	31	15	273	14	81	81	1
502	368	350	244	388	161	102	110	1
636	398	409	464	379	314	188	152	1
42	249	44	26	262	26	168	167	1
483	349	354	368	347	272	263	204	1
714	541	338	526	453	297	224	207	1
21	255	22	17	252	17	287	240	1
1023	552	475	1023	267	982	552	470	1
537	398	346	457	376	311	186	191	1
430	374	294	311	381	209	174	116	1
437	363	308	174	357	125	198	151	1
850	526	414	988	568	446	618	541	1
27	251	27	13	266	13	124	49	1
451	370	312	570	411	355	351	248	1
30	254	31	10	248	10	104	95	1
39	259	38	47	296	41	73	102	2
19	252	20	15	255	15	315	262	2
516	366	361	173	354	126	94	132	2
28	256	28	13	258	13	96	126	2
54	273	51	29	288	26	101	53	2
95	282	86	30	300	26	76	87	2
531	366	372	203	359	145	162	199	2
586	372	403	474	393	308	213	134	2
463	339	350	231	345	172	204	178	2
491	385	326	352	348	259	113	142	2
528	369	367	317	317	256	194	193	2
54	275	51	36	266	34	126	89	2
176	279	161	253	281	230	333	312	2
520	364	366	294	371	203	145	114	2
440	337	334	239	432	142	180	159	2
27	260	26	18	286	16	90	108	2
261	330	202	332	367	231	641	557	2
135	271	128	92	254	93	80	100	2
184	300	157	245	299	210	372	330	2
184	344	137	296	350	216	554	519	2
159	404	101	208	449	119	652	573	2
22	249	23	21	247	22	451	364	2
248	339	187	380	340	285	603	515	2
40	277	37	169	292	148	451	348	2
235	307	196	189	313	155	491	467	2
424	348	312	156	336	119	239	178	2
526	358	376	204	354	148	212	179	2
47	259	46	17	256	17	104	101	2
65	264	63	39	265	38	131	56	2
497	374	340	279	374	191	248	224	2
25	255	25	26	263	25	118	81	3
27	258	27	12	276	11	120	116	3
680	449	388	462	469	252	205	152	3
533	368	371	268	353	194	213	90	3
500	352	364	231	382	155	106	153	3
565	395	366	436	363	308	354	248	3
293	322	233	571	337	434	643	572	3
676	519	334	1016	700	371	686	613	3
23	262	23	14	253	14	118	137	3
35	258	34	11	288	10	132	113	3
206	301	175	246	310	203	488	395	3
493	358	353	300	344	223	295	196	3
91	275	85	37	280	34	125	105	3
26	258	25	13	260	13	85	109	3
390	329	304	154	342	115	114	147	3
194	331	150	370	374	254	655	586	3
528	400	338	256	390	168	108	79	3
440	355	317	352	327	276	210	181	3
575	373	395	552	387	366	264	213	3
19	249	20	42	269	40	78	101	3
609	435	359	1023	267	982	724	650	3
273	320	219	308	310	254	575	512	3
600	385	398	616	355	444	410	346	3
238	323	188	263	309	218	484	441	3
520	347	383	355	337	269	130	136	3
451	343	336	262	413	162	180	57	3
256	325	202	288	286	257	295	392	3
478	366	334	351	411	219	363	297	3
259	306	217	343	322	273	515	434	4
29	253	30	36	242	38	102	123	4
521	340	392	226	370	156	80	124	4
432	380	291	232	338	175	82	106	4
509	390	334	339	435	200	215	129	4
65	312	53	120	306	100	277	283	4
26	251	27	22	243	23	137	113	4
153	375	104	267	426	160	630	566	4
291	345	216	438	322	348	620	540	4
88	294	77	80	292	70	169	111	4
22	254	22	8	257	8	63	86	4
34	287	30	183	347	135	182	170	4
588	378	398	632	393	412	347	271	4
80	278	73	16	284	14	113	104	4
464	343	346	207	362	147	115	145	4
437	360	311	521	354	377	245	118	4
44	282	40	61	303	51	594	503	4
34	297	29	200	394	130	460	374	4
68	275	63	24	307	20	80	110	4
60	272	56	30	281	27	95	110	4
303	316	245	480	310	397	692	607	4
25	282	23	12	271	12	106	86	5
535	351	390	278	341	209	62	108	5
520	369	361	323	356	232	155	75	5
553	428	331	372	487	195	191	148	5
356	352	259	483	420	295	546	468	5
20	256	20	53	310	44	256	136	5
378	339	285	196	324	155	113	109	5
620	407	390	497	364	349	191	198	5
114	284	103	129	276	120	414	314	5
33	255	33	79	255	79	511	424	5
507	345	376	263	390	172	152	90	5
529	373	363	234	359	167	220	149	5
34	280	31	27	288	24	145	86	5
25	261	25	29	258	29	137	82	5
286	342	214	349	324	276	725	647	5
307	320	246	142	292	124	121	121	5
36	257	35	20	435	12	106	131	5
483	357	347	253	360	180	246	152	5
301	333	232	564	326	443	626	569	5
143	313	117	121	341	91	626	565	5
111	309	92	155	352	113	596	512	5
28	265	27	14	259	14	104	100	5
29	256	29	27	281	25	116	157	5
52	268	50	32	270	30	104	109	6
630	398	406	699	409	438	520	442	6
192	310	159	260	315	211	663	581	6
665	399	427	430	426	258	137	151	6
57	287	50	24	321	19	126	85	6
92	280	84	91	285	82	597	511	6
731	437	428	340	448	194	316	251	6
1023	566	463	1023	337	779	549	459	6
388	341	292	126	314	103	91	118	6
329	504	167	375	530	181	700	651	6
476	388	314	580	403	368	467	366	6
23	262	23	38	260	37	84	87	6
31	276	29	54	275	50	584	492	6
365	331	282	454	310	375	625	543	6
172	290	152	183	281	166	407	355	6
586	369	406	240	363	169	165	97	6
568	363	401	269	369	187	102	111	6
454	368	315	333	405	211	232	157	6
69	258	69	83	253	84	342	251	6
623	400	399	370	415	228	141	87	6
253	392	165	440	409	276	691	616	6
259	309	215	240	316	194	365	435	6
435	348	320	286	394	186	146	104	6
43	280	40	74	277	68	580	489	6
422	353	306	279	375	190	134	147	6
432	350	316	198	361	141	100	136	6
537	366	375	592	413	367	222	211	7
34	261	33	13	265	13	125	89	7
64	270	61	26	274	24	102	141	7
789	440	460	444	474	240	187	78	7
476	377	323	619	434	365	349	256	7
577	356	415	449	399	288	308	249	7
52	270	49	68	288	61	130	99	7
295	330	229	464	345	344	631	556	7
1023	533	491	1023	378	694	647	572	7
319	372	219	457	378	310	518	447	7
22	250	23	7	238	7	99	36	7
26	260	25	23	259	23	92	125	7
30	258	30	16	259	15	115	102	7
442	342	331	171	316	138	87	152	7
476	399	306	206	379	139	136	102	7
180	342	135	368	327	288	537	451	7
251	306	210	227	295	196	632	557	7
20	257	20	18	310	15	99	70	7
440	362	311	159	337	121	123	149	7
473	383	316	263	389	173	151	54	7
570	367	397	288	373	197	102	97	7
542	356	390	330	369	229	136	137	8
407	369	282	604	375	412	462	370	8
88	293	77	253	361	179	248	191	8
48	285	43	28	273	26	116	140	8
204	336	155	263	339	199	544	512	8
211	319	169	214	304	180	619	558	8
99	283	90	26	313	21	121	129	8
367	313	300	143	331	111	167	106	8
65	309	54	156	310	128	536	438	8
277	330	215	557	324	441	492	424	8
526	365	369	280	347	207	101	173	8
448	346	332	248	343	185	160	129	8
56	292	49	70	311	58	213	148	8
517	340	389	194	358	139	213	163	8
522	361	370	392	352	285	177	108	8
497	343	371	307	344	228	178	152	8
145	399	93	394	452	223	503	471	8
474	357	340	310	374	212	135	124	8
44	268	42	10	260	10	132	91	8
472	360	336	225	361	159	137	89	8
453	381	305	212	404	134	113	151	8
525	352	382	393	353	285	171	139	8
22	253	23	9	244	9	126	97	9
524	366	366	559	409	350	497	407	9
29	267	28	150	283	136	402	299	9
610	387	404	445	382	298	197	126	9
27	249	28	8	243	8	147	188	9
20	254	21	8	251	9	80	86	9
23	252	23	8	262	7	143	143	9
606	368	422	378	383	252	157	166	9
33	260	33	15	254	15	147	79	9
33	262	32	17	267	16	114	120	9
187	317	152	207	302	175	523	436	9
123	313	101	51	294	45	119	125	9
134	475	72	235	421	143	622	554	9
475	345	353	201	366	141	109	136	9
436	350	319	314	374	215	244	197	9
131	328	103	198	309	164	686	602	9
29	282	26	145	290	128	587	493	9
28	258	28	16	327	12	116	75	9
477	359	340	132	352	96	85	131	9
87	321	70	43	304	36	174	70	9
377	366	263	1000	399	642	695	619	9
392	315	319	140	341	105	137	78	9
732	457	410	510	391	334	70	116	9
370	409	231	801	413	496	714	647	9
502	346	371	331	382	222	177	167	9
553	374	379	520	446	298	364	289	9
731	512	365	1023	429	611	634	550	9
31	257	31	9	287	8	162	86	9
31	254	31	50	258	50	111	125	9
599	382	401	465	396	300	118	78	9
579	362	410	380	411	237	239	115	9
763	453	432	1023	443	592	530	435	9
25	271	23	34	283	30	109	132	9
454	367	317	167	348	123	136	139	9
360	358	258	319	353	231	179	102	9
25	256	25	66	257	66	523	437	9
425	335	325	181	310	150	109	115	9
738	506	373	885	466	486	639	566	9
431	365	302	374	362	265	278	219	9
509	399	326	708	400	454	282	253	9
386	358	277	842	358	603	758	676	10
503	370	348	621	413	385	292	179	10
991	597	425	1023	424	618	509	409	10
77	294	67	25	277	23	70	102	10
21	250	21	12	247	12	278	175	10
589	383	394	652	360	463	275	197	10
22	272	21	16	291	14	108	115	10
502	359	358	288	336	220	174	124	10
512	383	342	160	428	96	92	146	10
144	305	121	118	330	91	285	177	10
33	260	32	99	287	88	402	315	10
43	298	37	103	292	90	627	536	10
589	382	395	420	374	287	162	94	10
498	344	371	227	369	158	54	157	10
49	259	48	67	255	67	395	288	10
511	379	345	292	379	197	106	64	10
66	253	67	25	254	25	73	85	10
321	349	235	220	333	170	486	381	10
24	287	21	50	313	41	128	102	10
740	477	397	811	526	395	620	545	10
25	253	25	9	256	9	65	116	10
155	340	117	218	336	166	593	510	10
586	394	381	374	367	261	123	162	10
598	393	390	182	366	127	148	109	10
524	381	352	261	386	173	102	95	10
457	361	324	188	337	143	163	84	10
590	387	391	305	364	214	152	99	10
266	398	171	424	381	285	673	598	11
486	351	354	161	341	121	70	76	11
510	360	362	282	374	193	142	92	11
437	352	318	196	360	140	44	101	11
477	343	356	297	434	175	165	169	11
556	363	392	341	348	251	170	116	11
487	399	313	372	375	254	142	199	11
211	413	131	414	391	271	598	566	11
49	268	47	20	367	14	66	73	11
887	549	414	820	497	422	587	513	11
26	253	26	13	260	13	86	128	11
439	332	338	143	325	113	58	89	11
516	393	336	429	540	204	178	200	11
649	430	386	546	532	263	440	527	11
33	252	34	13	272	13	104	97	11
65	271	61	130	433	77	139	142	11
54	260	54	11	238	12	70	110	11
860	603	365	1023	439	597	565	513	11
33	267	32	9	250	9	76	68	11
640	414	396	587	442	340	132	143	11
65	291	57	172	306	143	553	464	11
487	348	358	341	320	273	173	174	11
39	409	25	326	452	184	422	340	11
53	277	49	27	282	25	128	99	11
60	273	57	71	265	69	356	290	11
33	286	30	63	285	57	587	499	11
21	260	20	10	264	10	101	95	11
68	263	66	39	265	37	53	54	11
531	353	385	310	355	224	400	327	11
73	458	41	299	697	110	619	554	11
52	386	34	47	493	24	58	131	11
524	408	329	599	465	330	374	269	11
45	258	45	26	257	25	100	105	11
236	312	194	347	339	262	671	588	11
80	263	78	38	264	37	248	308	12
89	292	78	60	285	54	104	54	12
708	420	432	520	456	291	119	94	12
459	360	326	575	426	345	287	225	12
484	426	291	681	481	362	658	579	12
524	369	364	465	335	355	214	215	12
488	392	318	402	480	215	366	297	12
471	342	353	279	403	177	177	180	12
35	288	31	19	276	18	97	131	12
562	385	374	397	439	231	181	142	12
42	253	42	23	256	23	105	84	12
36	282	32	17	276	16	101	76	12
290	314	236	238	307	198	661	587	12
544	381	366	476	392	311	196	108	12
51	272	48	76	333	59	403	320	12
24	261	24	22	267	21	97	59	12
626	401	399	374	375	255	100	65	12
47	259	46	34	289	30	151	100	12
76	260	75	67	251	68	222	124	12
32	276	30	16	288	14	63	116	12
506	367	353	311	428	186	339	249	12
39	262	38	15	255	15	104	89	12
61	257	60	61	259	61	487	399	12
457	346	338	142	332	110	121	49	12
103	427	62	124	415	76	615	552	13
133	276	124	144	274	135	245	236	13
558	515	278	755	450	429	417	319	13
93	261	91	117	265	113	557	474	13
27	265	26	55	286	50	245	142	13
40	267	38	15	259	15	121	105	13
22	268	21	30	270	28	101	119	13
87	276	81	305	385	203	482	404	13
39	271	37	164	289	146	524	431	13
198	290	175	227	284	205	514	440	13
527	361	373	268	365	188	186	130	13
582	393	379	243	368	169	102	124	13
611	418	374	665	401	424	238	203	13
42	268	40	207	280	190	562	470	13
48	263	47	14	257	14	108	134	13
370	397	239	615	398	396	392	432	14
251	344	187	294	331	227	559	545	14
456	346	337	178	334	137	200	155	14
40	275	37	29	271	28	94	124	14
345	348	254	191	353	139	135	147	14
595	399	381	361	378	244	202	76	14
26	274	24	32	288	28	96	95	14
545	353	395	354	332	273	134	212	14
325	329	253	366	336	279	634	563	14
442	354	320	212	390	139	200	84	14
617	379	417	346	432	205	200	100	14
823	535	393	460	499	236	186	147	14
575	380	388	447	389	294	137	152	14
499	387	330	393	349	288	143	128	14
491	373	337	258	404	163	285	148	14
652	434	385	350	434	206	160	65	14
71	279	65	35	275	33	99	80	14
122	391	80	187	376	127	649	576	14
503	384	335	503	425	303	296	180	14
26	259	25	33	269	31	167	114	14
454	350	332	388	377	264	281	195	14
356	337	270	464	328	362	624	544	14
597	417	366	418	396	270	231	183	14
406	365	285	352	458	197	228	169	14
689	457	386	508	442	294	266	161	14
223	298	192	166	296	144	433	439	14
640	414	396	662	370	458	259	128	14
24	253	24	8	240	8	130	68	14
515	346	381	416	324	329	249	195	14
53	270	51	16	269	15	111	87	15
444	333	341	325	368	226	114	141	15
304	328	238	369	321	294	653	576	15
502	365	352	208	362	147	185	99	15
21	257	21	130	255	131	109	121	15
210	311	173	247	296	214	297	228	15
62	273	58	37	275	35	125	53	15
35	263	34	19	267	18	202	171	15
46	271	43	26	442	15	402	297	15
459	338	347	185	359	132	135	157	15
65	292	57	26	305	22	60	64	15
1023	508	516	1023	516	508	663	584	15
486	366	340	219	378	148	153	128	15
550	366	384	269	362	190	199	148	15
25	256	25	14	324	11	139	92	15
513	356	369	183	351	133	79	147	15
363	313	297	141	288	125	189	149	15
52	276	48	105	289	93	102	142	15
71	366	50	103	343	77	498	409	15
374	345	278	130	333	100	205	202	15
397	382	266	364	392	238	344	265	15
92	276	86	54	263	53	166	136	15
582	433	344	707	370	489	376	288	15
496	341	373	176	333	135	110	121	15
414	357	297	145	351	106	132	38	15
52	250	53	41	250	42	282	227	15
42	262	41	12	261	11	95	106	15
30	324	24	102	313	84	583	489	15
59	255	59	34	254	34	369	290	15
107	293	93	277	360	197	229	148	16
471	376	321	436	376	296	311	263	16
30	257	30	57	260	56	208	166	16
334	411	208	571	412	355	708	620	16
614	441	356	506	439	295	242	187	16
579	380	390	313	388	206	198	142	16
443	343	331	179	383	120	199	188	16
937	474	505	1023	348	753	206	119	16
70	282	63	32	271	30	95	111	16
249	333	191	227	336	173	504	431	16
176	301	150	236	315	192	606	521	16
508	394	330	308	376	210	174	141	16
291	327	227	243	313	198	611	571	16
33	254	33	24	285	21	80	86	16
539	387	356	220	374	151	92	91	16
462	348	340	304	361	216	151	94	16
35	259	34	8	236	9	58	139	16
861	507	435	446	386	296	255	170	16
313	372	215	373	364	262	565	507	16
464	350	340	473	371	327	204	174	16
300	345	223	242	329	188	604	552	16
438	352	318	347	444	200	120	89	16
706	453	399	679	505	344	662	583	17
53	267	51	23	267	22	101	76	17
130	278	120	117	271	111	395	364	17
90	292	79	120	291	106	266	162	17
199	290	176	186	285	167	617	546	17
569	365	399	331	329	257	159	158	17
271	311	223	229	309	190	656	584	17
520	418	319	541	348	397	277	221	17
139	287	124	174	282	158	367	297	17
537	364	378	336	423	203	126	134	17
501	363	353	198	354	143	146	95	17
145	277	134	125	285	113	260	221	17
21	251	21	27	247	28	100	134	17
582	379	393	506	357	363	233	214	17
516	367	360	372	360	264	102	94	17
461	373	316	416	354	300	402	319	17
61	269	58	18	264	17	87	124	17
661	435	389	501	470	273	212	210	17
27	265	26	28	382	19	139	131	18
230	298	197	196	291	173	412	415	18
659	440	384	773	436	454	296	183	18
1023	596	440	1023	584	449	353	290	18
390	332	301	176	332	136	125	135	18
188	302	159	238	308	198	622	559	18
25	253	25	18	269	17	121	154	18
23	250	23	26	257	26	146	152	18
26	295	22	136	319	109	239	192	18
389	335	297	207	319	166	100	113	18
628	445	362	935	463	516	668	608	18
38	259	38	22	260	22	123	60	18
615	448	351	457	435	269	285	185	18
698	400	446	435	410	272	411	312	18
21	260	21	22	256	22	123	86	18
476	350	348	234	362	166	92	79	18
476	360	339	332	367	232	174	130	18
29	257	29	10	242	11	95	109	18
526	372	362	283	356	204	332	266	18
830	523	406	643	574	287	248	194	18
609	394	395	528	456	296	231	190	18
463	352	337	336	335	257	246	139	18
29	256	29	12	255	12	71	101	18
155	422	94	298	460	166	655	582	18
44	265	42	16	261	15	87	95	18
529	350	387	251	335	191	161	119	18
478	343	357	225	328	175	380	273	18
42	254	42	22	254	22	135	68	18
212	306	177	339	308	281	616	535	18
89	267	86	37	275	34	84	100	18
58	281	53	71	282	64	173	189	18
58	283	52	125	290	110	580	490	18
343	360	244	446	358	318	622	545	18
168	373	115	278	369	192	563	526	19
36	260	36	17	249	17	152	129	19
499	431	296	189	425	114	26	49	19
35	308	29	104	325	82	538	448	19
132	326	104	293	313	240	610	523	19
530	364	373	303	372	209	241	160	19
51	267	48	24	284	21	410	318	19
62	290	54	16	283	15	96	106	19
528	395	342	299	378	203	121	131	19
85	265	82	20	263	19	165	128	19
531	369	368	245	371	169	196	155	19
264	299	226	289	304	243	660	581	19
27	273	25	95	299	81	480	380	19
445	325	351	220	324	173	80	94	19
534	397	345	649	445	374	285	135	19
24	277	22	22	293	20	113	134	19
556	372	383	263	469	144	471	408	19
27	257	27	10	244	11	102	148	19
45	296	39	28	311	23	80	118	19
32	268	30	16	271	15	106	108	19
20	256	20	9	243	9	130	105	19
423	333	325	185	334	142	143	120	19
65	275	61	37	260	36	113	75	19
393	335	300	267	311	220	124	101	20
48	268	46	51	260	50	110	82	20
67	291	59	138	297	119	616	524	20
387	334	297	151	354	110	238	126	20
41	258	41	27	271	26	141	59	20
157	426	94	254	386	168	625	564	20
488	350	357	298	338	225	158	110	20
417	340	314	162	333	124	111	108	20
435	343	325	161	353	117	86	115	20
581	386	385	394	379	266	224	183	20
42	260	41	30	288	27	157	94	20
516	365	362	415	341	311	162	149	20
481	361	341	160	335	122	173	110	20
66	277	61	34	266	33	120	118	20
72	294	62	78	269	75	119	104	20
639	424	385	624	431	371	274	284	20
345	338	261	251	340	189	190	169	20
21	265	20	21	272	20	110	102	20
506	398	325	217	370	150	99	36	20
518	374	355	296	378	200	119	75	20
1008	547	472	1023	330	794	744	670	20
49	264	48	22	270	21	128	82	20
32	257	31	20	254	20	126	82	20
387	356	278	279	340	210	241	99	20
250	445	144	614	487	323	416	324	20
63	284	57	54	326	43	173	129	20
621	391	407	466	377	317	469	374	20
233	309	193	266	297	229	572	497	20
469	330	364	186	330	145	97	87	20
837	444	483	503	445	289	71	109	20
84	280	77	25	302	21	106	95	20
415	362	294	215	337	163	140	169	20
677	415	418	573	394	373	635	558	20
505	348	372	274	341	206	105	105	20
265	323	210	481	324	380	661	594	20
436	373	299	829	403	527	307	245	20
565	371	390	419	411	260	254	165	20
93	278	86	94	281	86	303	250	20
42	256	42	24	262	23	315	316	20
73	279	67	31	268	30	94	82	21
45	257	44	59	264	57	319	202	21
22	248	23	8	260	8	140	66	21
410	346	303	288	331	223	147	125	21
49	276	46	51	272	49	136	148	21
462	351	337	260	352	189	242	199	21
33	260	32	20	270	19	115	106	21
454	351	331	215	340	162	174	91	21
530	401	338	289	445	166	223	155	21
258	407	162	310	386	206	585	549	21
464	336	354	294	393	192	414	312	21
56	274	52	26	273	24	99	75	21
40	281	37	57	280	52	129	99	21
115	380	77	155	355	111	299	358	21
611	419	373	414	403	263	260	223	21
68	291	60	57	284	52	374	328	21
29	260	29	10	260	10	100	92	21
314	355	226	470	327	368	633	551	21
496	356	356	662	356	476	245	102	21
530	395	344	417	364	293	185	173	21
57	262	55	18	281	16	84	81	21
158	320	126	133	389	87	575	496	21
628	394	408	496	386	329	291	212	21
74	294	64	26	289	23	39	115	21
146	435	86	364	436	214	582	549	21
190	323	151	305	313	249	587	499	21
226	297	195	321	317	259	613	533	21
80	273	75	203	318	163	121	143	21
547	382	366	290	351	212	69	54	21
490	367	342	186	367	130	135	149	22
253	308	210	354	295	307	582	509	22
29	277	27	12	271	11	95	129	22
507	355	365	378	395	245	349	261	22
516	377	350	254	384	169	131	118	22
53	406	34	183	410	115	602	534	22
491	340	370	304	361	216	175	142	22
728	409	456	1023	428	613	303	235	22
32	265	31	66	270	63	363	298	22
83	264	80	44	255	44	99	105	22
45	269	43	28	280	26	120	105	22
654	458	366	271	447	156	143	99	22
20	251	21	13	255	13	137	116	22
33	260	33	70	265	68	505	407	22
95	278	88	31	277	29	68	115	22
39	260	38	17	269	16	140	94	22
482	353	349	292	333	224	135	125	22
581	364	409	389	401	248	146	75	22
40	266	38	60	272	56	269	171	22
48	278	44	85	295	74	168	110	22
551	387	365	299	416	184	170	139	22
28	247	29	24	250	25	222	192	22
996	543	469	679	514	338	396	322	22
194	337	148	277	419	169	633	569	22
608	369	422	347	372	239	132	85	23
24	254	24	13	265	13	119	134	23
293	384	195	369	349	271	407	416	23
74	270	70	37	265	36	124	81	23
536	417	329	807	462	447	474	412	23
53	277	49	26	291	22	247	188	23
532	346	393	203	340	153	113	62	23
34	262	33	19	260	19	401	324	23
408	348	300	544	388	358	317	245	23
21	248	22	71	248	73	180	108	23
583	390	382	488	377	331	280	146	23
545	365	381	308	400	197	146	155	23
252	342	189	220	330	171	509	485	23
540	356	388	226	365	159	211	128	23
288	326	226	443	315	360	501	482	23
467	354	338	388	409	243	373	264	23
53	271	50	21	276	20	82	108	23
540	365	379	308	348	227	143	139	23
1004	556	463	936	490	489	732	656	23
272	307	227	316	298	272	591	523	23
23	269	22	11	297	10	324	201	23
127	265	123	137	261	134	518	429	23
216	314	176	323	303	273	563	493	23
105	303	88	162	295	140	171	167	23
469	376	320	360	362	254	158	189	23
40	283	36	76	290	67	100	110	24
19	251	20	10	267	9	111	143	24
130	371	90	268	341	201	651	579	24
41	279	37	35	283	31	75	108	24
543	355	392	254	335	194	157	74	24
835	471	453	602	450	343	548	454	24
645	392	422	499	447	286	285	181	24
300	343	224	378	338	286	481	453	24
187	280	171	145	272	137	501	436	24
465	356	334	264	322	210	214	166	24
184	442	107	366	520	180	593	545	24
76	266	73	70	262	68	535	447	24
355	336	270	352	350	257	157	153	24
441	332	340	179	325	141	85	121	24
440	329	343	252	417	155	232	151	24
521	389	343	390	637	157	193	118	24
445	384	296	257	412	160	157	129	24
21	263	21	24	460	13	139	158	24
462	362	327	463	506	234	219	108	24
28	268	26	66	302	56	387	318	25
141	269	134	45	273	42	116	147	25
479	354	347	255	334	196	94	44	25
110	256	110	48	275	45	57	63	25
282	342	212	344	333	264	419	446	25
463	342	346	208	346	154	78	108	25
30	271	28	54	263	52	169	123	25
137	372	94	200	383	133	524	442	25
567	375	387	254	397	164	137	90	25
529	368	368	217	342	162	84	54	25
29	270	28	10	300	9	121	81	25
537	361	380	430	395	279	330	201	25
121	309	101	48	320	38	165	0	25
489	386	324	372	437	218	333	248	25
272	326	213	487	339	367	608	534	25
396	430	236	404	393	263	706	631	25
677	416	416	335	396	217	145	137	25
366	326	288	141	348	104	84	50	25
35	304	30	208	360	148	627	540	25
41	289	36	24	293	21	140	106	25
91	282	83	51	280	47	68	80	25
76	271	71	18	269	17	25	120	25
20	247	20	6	264	6	148	108	25
41	274	39	18	267	17	114	105	25
351	358	251	485	360	345	456	457	25
474	344	353	197	350	144	82	163	25
738	407	464	719	449	410	496	395	25
480	375	327	265	390	174	121	90	25
455	343	339	300	328	234	208	189	25
73	276	68	73	316	59	128	100	25
508	378	344	350	399	225	178	101	25
475	400	304	809	393	527	661	587	25
668	424	404	484	422	293	463	406	25
59	284	53	19	278	18	115	76	26
128	421	78	295	458	165	635	568	26
69	275	64	31	296	27	175	155	26
24	285	21	65	284	59	409	301	26
154	264	150	75	286	67	132	125	26
24	262	23	38	273	35	62	118	26
509	369	353	248	432	147	108	54	26
500	370	346	189	359	134	118	57	26
479	436	281	774	407	486	631	555	26
245	351	179	621	458	347	617	570	26
489	363	344	202	342	151	166	176	26
194	345	144	724	339	547	458	371	26
48	260	47	64	273	60	448	358	26
492	367	343	335	363	236	108	82	26
574	381	385	287	419	175	160	85	26
562	349	412	267	397	172	163	145	26
533	364	375	590	456	332	336	230	26
531	369	369	221	398	142	86	73	26
577	365	405	346	387	229	123	124	26
496	349	364	455	364	320	326	216	26
45	285	40	120	278	110	470	378	26
28	330	22	102	386	68	590	497	26
468	377	318	659	345	490	324	232	27
639	405	404	645	408	404	187	166	27
422	381	284	162	355	116	31	129	27
540	366	378	445	431	264	373	272	27
249	365	175	1023	307	853	593	536	27
73	371	51	226	402	144	630	563	27
98	469	54	209	393	136	129	130	27
348	472	189	694	470	378	747	670	27
409	382	274	193	395	125	248	203	27
21	253	21	24	250	25	132	119	27
383	371	265	187	339	141	131	131	27
414	344	309	149	346	111	137	76	27
493	354	357	245	357	176	143	145	27
524	351	382	204	351	148	120	102	27
441	349	323	155	345	115	80	135	27
41	294	36	164	302	139	343	343	27
19	253	20	16	252	16	81	97	27
135	269	128	20	260	20	46	109	27
465	336	354	243	309	201	225	183	27
495	352	360	301	363	212	259	235	27
414	350	303	185	333	142	104	126	27
23	260	23	10	259	9	102	69	27
107	258	107	45	286	41	108	95	28
462	357	331	321	442	186	143	126	28
170	413	105	467	446	268	308	323	28
36	258	35	20	258	20	123	140	28
481	369	333	574	354	415	385	313	28
509	358	364	338	380	227	105	153	28
499	342	374	212	335	162	105	155	28
25	250	25	24	252	24	157	143	28
493	359	352	290	421	176	97	73	28
608	418	372	550	369	382	196	146	28
26	259	26	10	259	10	99	137	28
91	294	79	104	278	96	134	221	28
159	281	145	47	278	43	100	118	28
111	294	97	44	299	38	196	161	28
269	361	191	427	327	335	609	526	28
157	336	120	193	351	141	660	595	28
51	277	47	186	287	166	146	102	28
514	361	365	151	353	110	62	100	28
42	260	41	16	273	15	79	126	28
528	373	363	409	351	298	218	168	28
77	268	73	89	263	87	135	100	28
52	258	51	84	306	71	245	177	29
558	388	368	458	389	301	280	154	29
551	423	333	765	478	409	714	642	29
41	264	39	21	280	19	111	78	29
166	405	105	489	449	279	683	610	29
709	407	446	436	463	241	205	146	29
576	392	376	535	398	345	260	123	29
723	420	441	558	411	347	49	139	29
599	397	387	286	433	169	219	177	29
722	463	399	1023	429	611	388	274	29
523	363	369	298	457	167	439	330	29
28	261	27	11	270	11	73	113	29
519	376	354	302	363	213	123	57	29
94	272	88	79	282	72	186	253	29
44	264	42	20	260	20	128	82	29
39	263	38	69	268	66	95	130	29
562	411	350	1005	380	677	665	584	29
50	261	49	29	268	28	106	116	29
37	266	36	14	264	13	37	81	29
24	270	23	18	265	17	146	115	29
89	255	89	44	265	42	128	128	29
498	362	352	357	351	260	167	97	29
32	255	32	22	295	19	94	109	29
92	263	89	18	280	17	106	101	29
26	249	27	13	262	13	100	111	29
40	263	38	20	260	20	87	137	30
231	298	199	159	296	138	635	563	30
210	300	180	260	301	221	348	316	30
32	256	32	13	263	13	102	50	30
408	330	317	217	316	176	89	131	30
520	360	370	262	372	181	153	79	30
218	374	150	409	334	314	640	572	30
375	337	285	632	341	475	505	474	30
106	338	80	61	324	48	101	105	30
27	266	26	13	267	12	102	76	30
28	316	23	132	461	73	224	169	30
186	285	167	172	284	156	599	520	30
243	363	172	482	320	386	647	583	30
548	368	381	240	356	173	74	74	30
467	354	338	255	329	199	120	154	30
487	341	365	321	331	248	207	167	30
40	251	40	44	330	34	228	249	30
710	465	391	609	403	387	575	506	30
26	255	26	14	248	14	115	114	30
39	261	38	34	270	32	90	146	30
55	258	54	12	271	12	104	110	31
526	369	365	355	434	209	185	131	31
625	424	378	872	390	573	212	128	31
213	375	145	325	377	221	672	596	31
461	353	334	168	326	132	191	85	31
525	363	370	322	359	229	200	173	31
28	264	28	27	272	25	135	101	31
68	277	63	26	284	23	130	92	31
20	250	20	10	245	11	109	95	31
517	367	361	230	350	168	99	75	31
529	328	412	279	356	201	460	360	31
559	400	358	380	440	221	165	125	31
492	367	343	200	354	144	120	53	31
275	432	163	996	432	590	731	654	31
19	250	20	10	252	10	105	66	31
696	496	360	802	434	473	152	82	31
379	328	296	155	344	115	131	81	31
421	332	324	205	337	156	208	131	31
86	304	73	44	281	40	99	145	31
395	349	289	287	366	201	336	251	31
530	386	352	545	391	357	283	214	31
527	383	352	343	391	225	357	272	31
55	268	53	37	274	35	100	131	31
281	376	191	333	392	218	543	472	31
49	277	46	32	272	30	95	136	31
58	257	58	76	264	73	174	191	32
506	408	317	377	386	250	106	116	32
521	358	373	271	362	192	54	89	32
542	374	371	243	354	176	152	146	32
574	378	389	314	353	227	135	114	32
29	261	29	27	259	27	113	123	32
63	270	60	50	294	43	178	129	32
535	347	395	400	393	260	316	251	32
587	391	384	409	360	291	348	256	32
20	251	21	9	264	9	119	89	32
37	261	36	29	271	27	99	105	32
414	385	275	247	410	154	147	136	32
328	353	237	488	321	390	564	500	32
480	363	339	414	372	285	158	161	32
581	424	351	346	435	203	135	119	32
36	268	35	100	390	65	228	165	32
26	264	25	12	251	12	69	96	32
844	556	389	924	521	454	684	601	32
201	305	169	185	301	158	659	572	32
39	255	39	18	254	18	102	70	32
23	268	22	118	332	91	190	118	32
534	371	369	350	440	204	109	145	32
182	291	160	168	284	152	483	397	32
492	371	339	227	388	150	123	91	33
728	408	457	410	348	301	110	140	33
39	263	38	19	260	19	104	109	33
25	256	25	15	271	14	100	92	33
577	363	408	392	370	271	91	125	33
83	272	78	29	278	27	87	135	33
417	356	300	180	349	132	230	208	33
66	266	63	28	268	27	116	132	33
521	400	334	546	458	305	398	326	33
522	398	335	384	425	231	155	91	33
27	267	26	32	273	30	498	405	33
30	284	27	47	264	46	121	134	33
436	372	300	386	378	261	217	114	33
589	378	399	482	389	317	215	173	33
199	372	137	205	375	140	577	487	33
57	284	51	27	275	25	101	119	33
29	255	29	38	267	36	116	90	33
40	260	39	12	265	11	125	97	33
790	480	421	642	560	293	541	469	33
496	346	367	273	338	207	79	91	33
23	256	23	7	245	8	140	105	33
145	289	128	36	276	33	148	189	33
46	292	40	23	286	21	155	109	33
45	255	45	29	259	29	351	292	33
94	275	87	124	277	115	503	413	33
24	257	24	12	260	12	132	130	33
24	267	23	20	274	18	134	87	33
391	363	276	395	326	310	241	145	34
143	340	107	313	489	164	624	556	34
487	363	343	191	384	127	105	149	34
33	260	32	17	279	15	85	108	34
273	412	170	299	419	183	502	446	34
25	252	25	10	259	10	92	104	34
24	257	24	11	259	11	111	114	34
23	267	22	25	276	23	96	140	34
469	361	333	202	336	154	121	111	34
123	287	110	169	286	151	166	212	34
43	255	43	35	263	34	243	209	34
430	341	323	265	414	164	421	347	34
34	280	31	18	258	18	162	154	34
521	376	355	423	393	276	247	168	34
26	255	26	22	288	20	75	68	34
654	485	345	879	522	432	627	550	34
433	383	290	185	326	145	89	89	34
508	366	355	386	364	271	82	110	34
388	343	290	170	348	125	89	81	34
437	344	325	310	436	182	169	153	35
481	339	363	302	333	232	205	185	35
269	314	219	158	292	139	125	113	35
39	295	34	34	310	28	81	135	35
219	327	171	544	356	391	627	547	35
410	344	305	178	331	138	105	85	35
251	339	190	366	333	281	491	427	35
212	299	181	309	292	270	417	402	35
28	282	26	18	342	13	142	136	35
656	369	456	439	383	293	566	470	35
162	276	150	94	293	82	461	439	35
229	321	183	534	316	432	64	92	35
100	356	72	407	362	288	441	350	36
631	460	351	628	475	338	224	191	36
20	252	20	45	270	42	80	128	36
647	478	346	401	425	242	47	161	36
26	297	22	58	290	52	504	421	36
55	259	55	50	254	50	125	106	36
49	264	48	47	273	44	502	418	36
28	256	28	17	267	16	65	100	36
493	371	340	310	350	227	159	182	36
97	341	73	52	352	38	130	104	36
38	261	37	129	374	88	146	160	36
20	245	21	17	240	19	147	86	36
64	258	64	44	272	41	125	135	36
64	273	60	78	263	76	149	82	36
306	396	198	500	435	294	641	565	36
468	357	336	226	357	162	113	130	36
386	371	266	852	361	604	694	614	36
31	268	30	33	254	33	132	132	36
20	252	21	7	243	8	58	89	36
424	394	275	631	388	416	255	202	36
239	303	202	208	303	175	629	563	36
465	344	346	255	335	195	243	140	36
50	258	50	14	257	14	165	143	37
603	431	358	520	437	304	70	141	37
504	366	352	250	395	162	102	168	37
142	370	98	381	353	276	562	513	37
550	360	392	371	365	260	311	236	37
430	340	323	225	324	178	95	95	37
27	264	26	10	259	10	121	148	37
28	256	28	29	257	29	111	111	37
517	357	371	466	369	323	276	163	37
431	356	310	308	352	224	120	158	37
522	368	363	263	391	172	85	65	37
33	247	34	28	243	30	106	104	37
471	351	343	184	357	132	135	91	37
40	250	41	34	253	35	158	171	37
493	379	333	217	383	145	482	392	37
26	258	25	41	273	38	428	344	37
106	301	90	247	300	211	674	585	37
419	402	267	310	401	198	681	623	37
34	288	30	18	276	17	114	102	37
542	375	370	512	338	387	276	187	37
61	258	61	48	292	42	173	193	37
459	341	345	461	321	368	275	151	38
445	342	333	264	338	200	136	179	38
152	483	81	376	444	217	291	179	38
64	269	61	13	267	12	109	94	38
736	422	447	676	468	370	125	141	38
428	362	303	398	374	273	228	160	38
508	354	367	355	355	256	431	330	38
38	262	37	35	281	32	367	280	38
396	346	293	156	360	111	134	85	38
513	366	359	290	341	218	279	185	38
282	299	241	380	297	327	648	569	38
408	344	304	250	319	201	220	139	38
172	276	160	151	283	137	278	204	38
33	247	34	25	241	26	218	199	38
506	363	357	363	392	237	451	362	38
154	290	136	35	280	32	237	182	38
536	368	373	218	385	145	115	190	38
388	348	285	158	326	124	108	86	38
364	323	288	176	314	144	45	146	38
31	285	28	127	298	109	563	470	38
35	258	34	10	262	10	69	101	38
588	382	394	713	380	480	331	252	38
588	372	404	732	379	494	260	162	38
501	343	374	145	328	113	158	124	38
462	409	289	445	450	253	329	280	38
1023	505	519	1023	517	507	448	366	38
411	319	330	179	321	143	134	104	38
21	257	21	39	249	40	91	116	38
32	276	30	23	269	22	161	102	38
20	252	21	11	248	11	102	109	38
21	251	21	47	256	47	137	111	38
183	381	123	203	348	149	556	534	39
492	468	269	465	489	243	205	94	39
383	373	262	398	336	303	503	464	39
483	346	357	193	335	147	85	185	39
526	370	364	289	349	212	177	139	39
89	277	82	33	263	33	116	86	39
531	435	312	439	362	310	176	118	39
561	400	359	585	377	398	232	183	39
86	308	72	184	305	154	653	568	39
41	275	38	295	276	274	168	146	39
37	290	33	230	313	188	556	464	39
23	281	21	82	356	59	311	208	39
31	268	29	17	257	17	131	28	39
79	344	59	28	330	22	120	116	39
409	343	306	131	346	97	74	80	39
404	355	292	234	340	176	258	235	39
280	462	155	281	422	171	625	559	39
33	259	33	49	265	48	220	227	39
562	372	386	287	356	207	145	142	39
546	390	359	411	334	315	313	225	39
491	373	338	177	336	135	91	90	39
431	346	319	341	361	242	232	195	39
34	258	33	38	252	39	141	125	39
589	404	373	518	413	321	366	272	39
644	411	402	467	410	291	463	381	39
45	256	45	19	276	18	130	81	39
357	369	248	471	391	308	714	650	39
281	357	201	386	348	284	385	389	40
987	512	493	1023	398	658	570	485	40
843	479	451	1023	529	496	298	212	40
263	320	211	288	317	233	645	565	40
64	267	62	20	272	19	95	84	40
45	274	42	118	267	113	414	333	40
111	370	77	223	328	174	482	448	40
240	309	198	273	318	219	685	612	40
43	283	39	32	292	28	70	102	40
31	254	32	15	272	14	81	110	40
443	369	308	258	397	166	176	118	40
31	275	29	20	272	19	102	110	40
28	266	27	51	283	46	347	271	40
28	251	29	34	243	36	153	142	40
627	400	402	667	417	410	328	260	40
669	411	416	478	336	365	338	219	40
41	260	40	16	258	16	140	74	40
96	410	60	210	388	138	598	527	40
59	262	58	25	271	24	81	108	41
23	253	23	27	270	26	365	241	41
217	360	154	389	356	280	663	593	41
62	261	61	39	252	40	180	142	41
479	358	343	345	410	215	263	174	41
146	437	86	323	485	170	619	571	41
33	256	33	10	253	11	97	113	41
91	277	85	28	285	25	64	52	41
27	268	25	22	286	20	113	81	41
80	282	73	29	288	26	97	64	41
552	383	369	552	512	276	171	202	41
38	307	32	26	299	22	99	114	41
32	260	32	9	242	10	95	75	41
27	252	27	28	255	29	116	137	41
22	255	22	64	266	61	186	168	41
454	351	331	263	339	199	154	131	41
30	255	30	13	255	13	136	134	41
72	442	42	1023	267	982	137	157	41
199	275	185	69	257	69	119	110	41
33	257	33	172	319	138	170	169	41
47	283	43	104	284	94	323	229	41
504	363	356	353	331	273	197	105	41
126	383	84	449	413	278	546	498	41
583	358	417	289	345	214	146	106	41
550	348	405	245	387	162	429	339	41
108	300	92	486	398	313	293	235	41
439	393	287	691	509	348	307	286	41
67	287	60	109	294	95	573	488	41
71	267	68	15	254	15	97	84	42
472	351	344	202	347	149	92	75	42
29	263	28	16	277	15	118	86	42
34	268	32	23	279	21	70	148	42
21	252	21	23	252	23	139	106	42
50	261	49	16	278	15	97	81	42
516	386	342	400	355	289	461	365	42
500	337	379	231	344	172	141	100	42
631	386	418	329	378	223	100	87	42
30	253	30	18	254	19	148	119	42
738	383	492	499	427	300	126	118	42
34	286	30	23	283	20	129	85	42
391	325	308	138	325	108	113	132	42
37	280	34	22	286	19	228	148	42
290	314	236	224	297	193	624	553	43
32	333	24	284	372	195	545	455	43
549	379	371	302	378	205	42	120	43
436	342	326	212	373	145	96	176	43
290	369	201	398	390	261	545	471	43
30	247	31	18	249	18	310	209	43
282	332	218	291	318	235	394	421	43
425	340	320	156	339	118	165	134	43
28	252	28	16	244	17	360	279	43
172	323	136	308	371	213	188	153	43
227	306	190	273	302	232	480	443	43
141	288	125	207	274	193	503	406	43
119	288	106	230	289	204	139	151	43
235	392	154	240	373	165	517	498	43
152	347	112	235	375	160	668	580	43
592	373	406	403	349	296	168	108	43
41	262	40	53	268	50	227	200	43
429	334	329	192	309	159	97	104	43
24	250	25	43	251	43	104	80	43
465	333	358	274	325	216	157	143	44
451	364	317	247	395	160	155	85	44
221	291	195	220	294	192	566	499	44
590	391	386	450	448	258	334	248	44
477	334	366	308	390	202	211	178	44
56	264	55	52	255	52	97	101	44
524	370	363	667	425	402	316	230	44
368	358	263	320	345	237	78	155	44
431	344	321	209	313	171	169	214	44
103	275	96	116	270	110	565	476	44
30	258	30	13	251	13	120	71	44
562	380	379	327	374	224	118	54	44
460	366	322	291	346	216	119	69	44
77	274	72	116	275	108	273	180	44
50	290	44	35	277	32	140	92	44
82	271	78	48	274	45	232	132	44
554	383	370	366	366	256	216	187	44
587	384	392	459	405	290	280	233	44
563	341	422	308	363	217	219	157	44
47	267	45	21	272	20	86	71	45
183	355	132	109	351	80	633	568	45
479	334	367	192	330	149	141	84	45
615	375	420	400	377	271	203	177	45
460	347	339	260	353	189	171	205	45
410	322	326	271	445	156	471	363	45
531	353	385	312	371	215	114	160	45
288	359	205	416	375	284	615	545	45
268	303	226	313	307	261	668	593	45
25	260	25	13	270	13	95	96	45
566	370	392	305	356	220	70	115	45
819	463	452	814	587	355	571	489	45
47	265	46	13	254	13	96	145	45
185	390	121	212	447	121	459	383	45
521	360	371	227	391	148	69	145	45
126	386	84	152	390	100	647	576	45
295	321	235	276	307	230	606	521	45
336	312	276	137	301	117	96	141	45
67	262	65	19	270	18	110	129	45
578	382	387	353	371	244	190	158	45
215	287	192	415	284	374	600	518	45
175	336	133	413	345	307	275	179	45
798	642	318	1023	550	477	687	611	45
606	398	390	395	425	238	192	136	45
443	357	318	254	340	191	116	110	46
543	415	335	365	401	233	114	54	46
53	294	46	318	352	232	356	266	46
52	268	49	20	267	19	81	96	46
267	336	204	406	339	307	592	517	46
60	277	55	147	319	118	207	128	46
22	257	22	13	259	13	123	116	46
494	362	349	522	407	328	414	335	46
83	269	79	31	293	27	142	74	46
463	347	342	411	351	300	307	245	46
511	353	371	488	332	376	228	192	46
49	286	44	21	264	21	134	119	46
28	256	28	27	254	27	316	272	46
72	273	67	29	275	27	86	113	46
477	344	355	165	322	131	114	76	46
513	354	372	244	329	190	120	132	46
183	307	153	382	292	334	692	614	46
141	446	81	336	496	173	687	611	46
28	264	27	17	276	16	141	89	47
158	385	105	513	408	321	491	471	47
480	358	343	492	373	338	315	260	47
41	249	42	23	249	24	279	216	47
449	371	310	327	367	228	152	96	47
556	378	376	451	371	311	313	253	47
38	369	26	35	401	22	86	116	47
233	308	194	320	309	264	652	572	47
50	265	49	14	263	14	160	167	47
491	352	358	464	351	339	297	235	47
69	272	65	38	336	29	180	160	47
726	414	448	655	461	364	188	145	47
46	280	42	27	271	25	145	91	47
312	361	221	524	398	337	717	633	47
574	398	370	457	380	308	130	174	47
39	283	35	19	269	18	92	35	47
295	337	224	448	331	346	334	412	47
538	382	361	276	344	205	79	118	47
349	331	269	454	319	364	623	540	47
474	345	352	343	455	193	182	114	47
427	343	319	319	396	207	109	137	47
166	326	130	29	391	19	114	132	47
447	341	336	281	372	194	199	134	47
482	369	335	399	416	245	266	216	48
26	283	23	99	281	90	651	563	48
562	393	366	352	400	225	139	162	48
537	348	395	200	347	148	106	82	48
24	279	22	56	321	45	524	431	48
601	405	380	555	495	287	312	260	48
649	468	355	248	441	144	188	97	48
20	253	20	15	250	16	113	126	48
1023	666	394	582	615	242	182	24	48
50	263	49	160	320	128	197	145	48
893	530	431	764	518	377	333	275	48
48	253	48	25	253	25	105	113	48
31	265	30	12	259	12	160	125	48
298	314	242	411	309	340	495	450	48
425	354	307	236	350	173	99	125	48
91	277	84	30	306	25	82	63	48
567	405	359	790	372	543	334	238	48
127	380	86	219	413	136	552	492	48
551	371	380	450	331	348	379	290	48
82	261	80	24	257	23	148	110	48
971	446	558	981	497	505	171	154	48
395	362	280	328	329	255	216	129	48
168	388	111	314	469	171	685	608	48
80	274	75	21	280	19	82	114	48
40	254	40	38	245	40	135	109	48
173	313	141	219	296	189	584	505	48
609	350	445	414	365	290	213	180	48
37	289	33	49	264	47	106	78	49
85	279	78	115	295	100	364	304	49
71	260	70	45	264	44	334	273	49
38	256	38	53	268	50	311	234	49
542	391	354	309	380	208	311	204	49
83	477	45	229	453	130	517	475	49
42	303	35	125	301	107	560	471	49
30	280	27	41	288	37	96	142	49
502	379	339	548	358	392	274	180	49
144	412	90	610	383	408	471	382	49
466	361	330	243	349	179	82	56	49
196	294	171	157	304	132	469	432	49
23	247	24	33	246	34	378	279	49
44	262	43	15	262	15	125	75	49
94	262	92	82	258	81	179	177	49
41	275	38	27	280	25	102	147	49
464	362	328	322	407	202	142	52	49
51	275	47	127	288	113	532	443	49
685	419	419	374	451	213	139	119	49
259	326	204	340	325	267	606	520	49
19	245	20	14	232	16	373	291	49
496	353	360	235	337	179	141	125	49
1023	550	477	805	637	324	233	179	49
59	266	57	23	283	21	160	118	49
29	270	28	129	267	123	309	220	49
34	278	31	241	323	191	292	222	49
123	357	88	267	344	198	587	531	49
745	463	412	631	475	340	512	429	49
61	271	57	32	273	30	69	106	49
247	299	212	204	291	180	667	589	49
491	360	349	432	341	325	275	193	49
696	447	399	1023	285	920	527	448	50
591	370	409	506	350	370	202	208	50
113	413	70	289	491	151	656	588	50
362	360	257	220	345	163	128	82	50
201	313	164	319	334	244	614	550	50
44	271	41	20	285	18	85	75	50
36	295	31	13	302	11	378	256	50
545	418	334	568	466	312	600	522	50
37	263	36	23	264	23	118	119	50
477	371	329	357	348	263	210	167	50
293	303	247	239	296	207	563	498	50
65	291	57	46	296	40	205	163	50
51	274	47	125	292	110	114	128	50
37	248	39	49	246	51	246	193	50
101	275	95	47	283	42	165	94	50
245	314	200	226	310	186	535	491	50
49	257	49	40	256	40	355	304	50
501	343	374	210	317	170	52	80	50
45	273	42	23	273	21	132	135	50
31	270	29	105	288	93	206	140	50
22	247	23	23	250	24	86	146	50
47	260	47	18	256	18	106	96	50
433	348	319	354	358	253	147	143	50
78	274	73	29	269	28	84	110	50
617	405	390	480	375	328	216	97	50
419	382	280	1023	321	815	790	707	50
690	471	375	1023	566	463	700	619	50
215	293	188	210	289	187	634	552	51
89	265	86	51	288	46	131	157	51
72	332	55	216	367	151	435	333	51
203	346	150	221	316	179	578	528	51
504	363	355	290	360	206	85	86	51
30	254	30	9	251	9	85	139	51
40	274	38	49	281	45	541	454	51
485	363	342	277	379	187	84	76	51
442	352	322	256	371	177	180	171	51
21	258	21	28	263	27	292	192	51
21	256	21	53	287	48	145	114	51
35	270	33	76	253	77	92	52	51
571	406	360	495	462	274	167	134	51
214	405	135	1023	267	982	139	135	51
232	305	195	227	301	193	611	537	51
43	260	42	16	251	17	86	94	51
63	356	45	60	500	31	526	439	51
28	250	28	9	252	9	121	125	51
639	398	411	628	384	419	277	200	51
235	321	188	334	304	281	577	494	51
93	300	79	50	301	42	113	105	51
102	268	97	64	262	62	162	312	51
472	351	345	259	412	161	129	89	51
541	376	368	256	364	180	106	162	52
81	277	75	56	277	51	50	125	52
28	253	29	8	240	9	66	94	52
39	259	39	16	245	17	102	136	52
27	259	26	12	256	12	109	139	52
543	363	383	273	390	179	155	147	52
497	342	372	452	362	320	197	157	52
74	273	69	97	257	97	76	105	52
574	377	390	388	393	253	333	237	52
169	355	122	348	363	245	678	592	52
277	305	233	351	296	304	655	581	52
67	257	66	7	238	7	451	405	52
153	309	127	127	303	108	380	339	52
237	382	159	310	355	224	612	542	52
34	253	35	14	259	13	113	100	52
32	264	31	13	271	12	90	106	52
576	371	398	419	356	301	226	177	53
127	365	89	361	482	192	586	526	53
273	320	219	249	311	205	483	491	53
23	294	20	255	364	179	234	179	53
28	258	28	40	308	34	147	81	53
540	373	371	459	384	306	111	205	53
23	257	23	10	259	9	106	85	53
135	307	113	60	303	51	154	101	53
27	256	27	7	245	7	80	120	53
388	363	273	347	319	278	154	139	53
22	249	23	9	248	9	81	59	53
141	331	109	117	340	88	647	579	53
511	364	359	207	330	160	104	148	53
598	398	384	800	351	583	318	194	53
204	365	143	256	376	174	606	544	53
38	255	38	10	259	10	113	110	53
26	251	27	8	244	9	111	110	53
259	394	168	257	414	159	677	604	53
27	249	27	17	254	17	42	155	53
546	410	341	418	386	277	517	484	53
24	252	24	5	262	5	104	96	53
31	249	32	10	269	9	89	123	53
372	355	269	176	335	134	201	161	53
222	304	187	240	318	193	399	358	53
29	277	27	28	284	25	84	82	53
531	356	382	397	359	283	252	174	54
416	344	310	479	360	341	125	186	54
139	368	96	309	337	235	616	554	54
576	383	385	361	356	260	163	126	54
51	281	46	171	306	143	523	434	54
40	269	38	55	260	54	89	96	54
58	280	53	33	300	28	70	105	54
527	356	379	371	381	250	106	146	54
426	353	309	223	347	164	76	75	54
165	305	138	158	294	137	347	289	54
490	368	341	169	330	131	75	85	54
530	379	358	385	368	268	194	191	54
460	348	339	319	368	222	121	108	54
599	373	411	356	351	260	216	171	54
1023	612	428	1023	328	800	859	776	54
570	371	393	331	347	245	99	95	54
555	390	364	585	513	292	287	171	54
406	331	314	135	329	105	149	63	54
486	356	350	215	378	146	140	24	54
514	355	371	284	430	169	186	121	54
446	396	288	233	389	154	161	118	54
152	425	92	264	414	163	630	576	54
68	327	53	222	353	161	587	506	54
102	381	68	182	379	123	609	549	54
219	340	165	352	338	266	567	496	54
479	364	337	253	336	193	71	119	54
223	349	164	191	372	131	660	589	54
219	308	182	172	304	145	649	580	54
304	368	212	535	399	344	611	538	54
25	266	24	72	282	66	102	78	55
503	373	345	296	361	210	180	45	55
274	357	197	313	322	249	408	371	55
294	328	230	334	315	272	668	580	55
23	250	24	20	278	19	105	124	55
511	360	364	230	338	174	80	120	55
510	356	367	249	344	185	95	118	55
608	424	367	492	391	322	118	87	55
23	266	22	20	268	19	76	120	55
533	364	375	319	351	233	126	135	55
250	295	217	74	312	61	90	81	55
345	316	280	366	329	285	504	507	55
558	373	383	382	394	248	233	181	55
118	300	101	30	293	26	76	104	55
560	405	354	262	455	147	123	29	55
577	379	390	362	334	278	270	135	55
19	239	20	8	233	9	110	159	55
445	360	317	184	366	128	134	9	55
452	356	325	344	337	261	242	159	55
504	345	373	310	399	198	140	134	55
351	333	270	243	342	182	213	222	55
41	254	42	11	249	12	62	62	55
533	354	385	277	352	202	146	110	55
528	367	368	478	397	308	126	158	55
452	346	335	235	315	191	188	118	55
66	275	61	40	274	38	109	130	56
55	268	53	20	284	18	166	92	56
778	455	437	1023	267	982	776	691	56
25	260	25	16	262	15	49	102	56
94	263	91	78	289	69	269	250	56
420	372	289	400	379	271	223	162	56
395	365	277	581	395	376	695	617	56
30	262	29	26	267	25	106	113	56
532	367	372	322	443	186	84	177	56
609	462	337	313	452	177	68	106	56
413	340	311	209	340	158	108	121	56
21	267	20	14	268	13	137	121	56
262	294	228	440	292	386	444	425	56
39	260	38	26	255	26	119	116	56
40	255	40	15	260	15	89	153	56
416	346	308	184	333	141	99	170	56
84	272	79	37	283	34	147	106	56
504	358	360	173	377	118	134	126	56
505	361	358	283	390	186	216	171	56
502	383	336	297	370	205	182	151	56
231	378	156	298	365	209	662	590	56
59	269	56	67	269	64	155	171	56
23	258	22	9	251	9	382	296	56
487	352	354	219	385	146	120	106	56
160	293	140	203	296	175	610	523	56
115	336	87	186	355	134	582	525	56
105	281	96	40	275	37	68	102	56
502	330	389	400	328	312	314	225	56
573	374	392	250	354	180	140	100	56
233	355	168	347	337	263	611	550	57
20	255	20	25	259	25	95	110	57
583	375	398	399	377	271	120	101	57
25	253	25	19	264	18	75	86	57
549	378	372	476	417	292	187	161	57
130	413	81	360	443	208	531	485	57
468	327	366	187	322	149	94	130	57
325	317	263	503	335	384	684	602	57
426	330	330	319	448	182	155	147	57
456	355	328	371	355	268	136	85	57
35	290	31	49	300	42	535	448	57
26	248	27	10	239	10	106	82	57
138	296	119	47	289	42	128	126	58
508	340	382	412	352	300	239	165	58
56	257	56	36	258	36	346	258	58
62	268	59	31	267	30	60	95	58
58	270	55	138	295	120	229	137	58
438	318	353	191	327	149	116	147	58
146	307	122	179	306	150	549	499	58
586	391	384	492	365	345	70	141	58
94	273	88	41	303	34	123	64	58
497	344	370	377	349	277	221	85	58
558	365	392	330	344	245	408	314	58
492	363	347	209	344	155	165	155	58
434	411	270	226	409	141	94	148	58
448	325	353	162	314	133	56	140	58
434	404	275	692	417	425	668	594	58
321	322	255	531	306	445	630	544	58
520	390	341	275	386	183	258	205	58
480	335	367	296	373	203	204	168	58
529	402	337	239	409	149	91	143	58
96	270	91	76	266	74	267	261	58
474	362	335	147	354	106	187	78	58
403	350	295	223	343	166	174	146	59
434	347	320	297	364	209	92	160	59
32	359	23	221	348	162	537	449	59
32	277	30	19	283	17	102	109	59
56	270	53	26	286	24	94	56	59
27	266	26	24	288	21	87	104	59
52	263	51	27	327	21	318	227	59
208	388	137	408	404	259	615	535	59
20	250	20	22	320	18	101	81	59
57	266	55	32	267	31	131	110	59
21	259	21	8	281	8	99	75	59
22	257	22	15	248	16	132	64	59
51	265	49	56	324	45	186	102	59
27	259	27	14	256	14	76	69	59
38	260	37	20	316	16	118	116	59
413	344	308	180	328	141	139	62	59
164	282	149	33	273	31	100	136	59
28	260	28	21	277	19	131	95	59
267	411	166	328	432	194	608	531	59
270	312	222	430	304	363	626	548	59
545	376	372	499	407	314	399	293	59
22	248	22	11	253	11	110	141	59
146	279	134	202	308	167	186	82	60
19	251	20	10	257	10	132	89	60
75	290	66	131	294	114	550	465	60
422	347	311	185	327	144	177	95	60
634	393	413	448	456	252	169	175	60
449	342	336	241	333	185	100	75	60
364	333	280	155	326	122	49	154	60
234	346	173	238	343	178	591	523	60
472	350	346	439	338	333	149	128	60
30	254	30	27	257	27	509	417	60
698	370	483	757	379	512	341	255	60
236	318	190	191	323	151	499	462	60
452	335	345	187	311	154	68	136	60
26	254	26	16	251	16	58	65	60
61	273	57	38	261	37	154	281	60
92	371	63	191	403	121	606	549	60
32	311	26	95	342	71	569	477	61
624	431	371	484	527	235	554	507	61
416	332	321	453	365	318	244	166	61
20	253	20	7	253	8	104	113	61
570	377	388	233	378	158	91	105	61
449	386	298	362	368	252	140	118	61
551	347	407	372	369	259	234	165	61
44	257	43	16	335	13	85	96	61
594	396	384	254	377	173	45	157	61
161	339	122	253	338	192	652	584	61
526	373	361	371	402	236	266	167	61
26	252	27	8	239	9	82	110	61
564	391	370	253	366	177	80	100	61
374	337	284	234	365	164	177	126	61
26	261	25	18	279	16	95	142	61
518	389	341	262	387	173	151	182	61
598	404	379	507	547	237	570	484	61
62	266	60	28	260	28	118	139	61
760	449	433	1023	389	675	425	328	61
1023	351	747	1023	267	982	778	708	61
42	267	40	16	262	16	90	79	61
256	321	204	335	317	271	654	584	61
124	334	95	173	357	124	569	511	61
466	364	327	388	343	289	196	126	61
425	361	301	171	341	128	116	70	61
62	268	59	29	275	27	119	116	61
42	253	42	27	256	27	288	267	61
535	404	339	473	384	315	246	175	62
187	344	139	258	315	210	651	577	62
512	377	348	195	361	139	143	34	62
474	339	358	157	371	108	66	86	62
485	343	362	279	425	168	82	165	62
73	275	68	130	283	118	551	457	62
553	404	351	536	360	381	147	113	62
413	349	303	331	329	258	35	118	62
440	444	254	526	362	373	342	267	62
684	405	432	757	483	402	253	145	62
850	498	437	1023	417	629	504	413	62
37	269	35	23	375	16	74	78	62
521	364	366	261	392	171	121	95	62
724	486	381	755	521	371	607	530	62
469	364	330	352	328	275	163	153	62
73	289	64	179	405	113	302	365	62
1023	601	436	728	625	298	303	241	62
461	347	341	169	339	128	87	89	62
502	377	341	391	374	267	235	180	62
473	357	339	180	358	129	121	95	62
34	260	33	123	282	111	201	101	62
497	368	345	260	374	178	123	128	62
86	266	82	29	278	27	126	132	62
490	411	305	524	386	347	268	212	62
307	332	237	499	337	379	550	470	62
47	265	45	30	281	27	111	141	62
42	247	43	24	249	25	243	296	62
40	271	38	23	263	23	101	96	62
143	279	132	68	265	66	132	148	62
498	361	353	204	369	142	99	191	63
20	252	21	15	252	15	111	75	63
460	356	330	322	446	185	253	135	63
28	259	28	15	258	15	69	74	63
98	263	96	82	272	77	447	372	63
618	402	394	584	416	360	431	356	63
407	333	313	321	395	208	143	177	63
657	392	430	617	383	412	78	143	63
607	386	403	612	474	330	552	464	63
338	334	259	548	319	440	723	643	63
463	379	313	155	367	108	68	64	63
29	270	27	26	256	26	76	71	63
33	322	26	311	332	240	482	393	63
467	323	371	209	314	171	191	96	63
381	360	271	145	349	106	120	132	63
126	264	122	118	272	111	423	386	63
29	276	27	14	279	13	87	108	63
149	427	89	206	442	120	648	581	63
558	430	332	756	490	395	563	482	64
23	251	23	10	254	10	135	80	64
56	290	49	27	278	25	111	59	64
32	259	32	11	260	11	96	154	64
483	361	343	279	361	198	125	76	64
40	265	38	15	255	16	99	118	64
541	393	353	933	482	495	526	436	64
66	271	62	78	265	75	78	108	64
198	325	156	200	316	162	692	611	64
21	267	20	8	285	7	82	113	64
665	422	404	553	403	352	265	157	64
38	262	38	9	248	10	101	111	64
458	363	324	193	352	140	28	145	64
28	273	26	60	280	55	446	350	64
616	393	401	438	463	242	265	212	64
457	354	330	380	437	223	383	271	64
143	279	132	105	276	97	120	97	64
26	270	25	24	274	23	37	129	64
435	328	340	305	322	242	62	118	64
391	351	285	832	347	614	646	569	64
276	298	237	372	296	321	599	531	64
570	382	382	991	381	667	645	570	65
419	415	258	695	389	458	165	181	65
846	591	366	735	680	277	379	319	65
204	350	149	266	344	198	639	559	65
191	382	128	651	448	372	663	577	65
493	414	305	287	404	182	142	115	65
100	382	67	196	358	140	473	446	65
56	313	45	98	319	78	569	485	65
49	263	48	63	399	40	51	130	65
488	359	348	449	387	297	283	178	65
527	360	374	225	357	162	115	153	65
195	330	151	697	430	415	566	517	65
356	348	262	138	352	100	73	130	65
26	250	26	6	243	7	59	90	65
611	384	407	134	401	85	120	109	65
1001	611	420	631	644	251	260	232	65
527	402	336	884	380	595	392	316	65
57	269	54	25	438	15	149	81	65
509	359	364	254	364	179	45	109	65
508	344	378	353	339	267	305	182	65
41	266	39	20	274	19	134	120	66
34	262	33	16	254	16	80	71	66
21	246	22	8	240	9	108	113	66
112	314	91	64	353	47	97	116	66
59	270	56	13	263	12	106	76	66
53	254	53	33	256	33	251	196	66
23	269	21	15	269	14	82	135	66
458	365	322	157	351	114	153	123	66
27	280	25	16	285	14	75	120	66
70	272	66	106	278	97	329	278	66
278	318	224	500	314	408	702	622	66
568	404	360	337	366	236	41	78	66
292	305	245	345	308	287	598	529	66
764	483	405	1023	408	643	614	539	66
588	379	397	284	425	171	181	115	66
39	252	39	49	251	49	183	165	66
41	260	41	19	257	19	132	116	66
24	254	24	10	254	10	81	100	66
108	303	92	129	304	109	611	533	67
507	392	331	469	356	337	416	330	67
437	336	333	229	312	188	17	153	67
74	262	73	80	262	78	418	349	67
430	355	310	411	374	281	342	280	67
49	259	49	15	260	14	96	37	67
571	352	415	508	357	365	224	173	67
371	359	265	192	342	144	105	86	67
379	416	233	304	336	231	114	113	67
439	363	309	196	355	142	99	100	67
34	256	34	13	258	13	43	80	67
506	415	312	201	414	124	85	92	67
477	400	306	368	376	251	360	219	67
257	355	185	352	352	256	665	603	67
631	387	417	667	593	288	331	230	67
263	295	228	265	292	233	668	594	67
27	280	25	103	349	75	109	141	67
259	370	179	393	392	257	637	558	67
458	363	322	254	353	184	82	111	67
31	265	30	31	261	30	167	148	67
33	274	31	82	283	74	502	408	67
497	371	342	355	410	222	218	102	67
835	473	452	1023	501	523	626	551	67
498	346	369	290	338	220	129	110	67
24	249	24	12	245	12	116	84	67
106	277	98	97	267	93	238	148	67
243	323	192	303	323	240	651	568	67
463	327	363	281	402	179	213	109	68
674	470	368	450	425	271	111	183	68
54	264	52	115	265	111	135	262	68
72	261	71	32	292	28	152	131	68
625	392	409	544	433	321	199	56	68
521	362	369	226	361	160	313	208	68
35	266	34	46	271	43	154	116	68
26	255	26	41	280	38	132	119	68
514	349	377	167	347	123	95	92	68
1023	581	451	977	513	488	299	209	68
506	409	317	408	362	289	252	153	68
141	290	125	76	285	69	76	80	68
581	376	396	580	350	424	426	410	68
25	279	23	71	279	65	502	409	68
493	355	356	319	339	240	245	132	68
41	309	34	60	324	47	174	131	68
629	429	375	320	437	187	139	85	68
21	255	21	12	264	11	130	129	68
278	381	187	325	360	231	575	544	68
27	264	26	64	373	44	95	134	68
1023	501	524	1023	508	516	688	610	68
395	342	295	188	328	147	226	155	69
521	359	371	418	424	252	355	280	69
30	270	29	17	270	16	113	84	69
126	315	102	105	333	81	537	489	69
593	410	370	640	371	441	560	473	69
333	348	245	469	324	370	643	564	69
188	395	122	233	356	168	448	484	69
26	254	26	18	245	18	101	101	69
273	328	213	228	353	166	626	570	69
64	267	61	23	264	23	174	80	69
351	321	280	428	321	341	582	513	69
351	338	266	482	340	363	680	608	69
405	338	307	157	331	121	118	159	69
471	361	334	172	352	125	111	33	69
128	395	83	225	407	141	460	356	69
214	338	162	250	359	178	654	585	69
629	393	410	384	471	208	272	212	69
157	284	142	98	306	82	526	481	69
377	353	273	194	306	163	169	118	70
1023	657	399	1023	728	360	333	262	70
483	372	333	206	365	145	118	60	70
213	327	167	246	338	186	577	543	70
45	262	44	34	267	33	222	197	70
47	292	41	25	295	22	118	137	70
49	264	47	25	277	23	120	102	70
416	346	308	222	330	173	154	106	70
54	277	50	27	317	21	70	104	70
54	265	52	35	250	35	92	136	70
594	359	424	470	410	294	274	143	70
316	363	223	570	373	391	671	591	70
33	260	32	15	268	14	58	106	70
41	285	37	80	321	64	64	94	70
560	383	375	319	398	205	212	120	70
21	270	20	426	269	405	137	99	70
39	253	39	21	255	21	91	168	71
517	372	356	412	335	314	272	234	71
1012	611	424	1023	449	584	677	591	71
86	282	78	114	295	99	563	474	71
146	467	80	324	520	160	678	608	71
34	257	34	13	253	13	95	95	71
27	260	26	16	261	16	80	119	71
32	267	31	8	265	8	109	62	71
455	372	314	202	342	151	56	105	71
159	442	92	312	368	217	652	583	71
570	367	397	361	354	261	286	248	71
180	471	98	534	476	287	551	503	71
23	257	23	57	266	54	550	458	71
465	343	347	183	321	146	201	147	71
21	263	21	8	241	8	121	79	71
608	376	414	424	465	234	118	64	71
82	270	77	19	268	18	53	80	71
43	265	41	16	252	16	92	81	71
94	272	89	137	281	125	142	119	71
560	358	400	395	381	265	149	60	71
26	277	24	27	270	26	101	89	71
34	248	35	13	239	14	219	188	71
72	276	67	34	288	31	96	134	71
64	263	63	21	261	20	123	96	71
284	390	186	425	455	239	673	602	71
426	341	320	141	309	117	50	91	71
476	354	344	220	378	149	183	95	71
31	272	29	163	397	105	276	204	72
25	252	25	14	258	14	73	69	72
1013	551	471	914	492	476	639	561	72
32	254	32	13	260	13	110	119	72
579	366	405	398	345	295	168	200	72
37	289	33	117	301	100	609	523	72
518	352	377	364	345	270	249	222	72
562	369	390	304	369	211	108	123	72
437	362	310	437	365	306	395	388	72
230	326	181	234	322	186	501	447	72
554	364	389	246	378	167	96	60	72
176	342	132	225	380	152	657	578	72
497	337	377	316	352	229	160	146	72
396	324	314	246	328	192	199	166	72
622	386	413	408	383	273	240	167	72
497	369	345	164	353	119	185	141	72
24	272	23	45	277	42	529	439	72
65	267	63	24	282	22	80	56	72
356	325	280	553	328	431	644	562	72
646	425	389	692	479	370	670	582	72
27	256	27	10	248	11	153	119	72
840	584	368	1023	526	498	740	653	72
472	323	374	244	405	154	68	113	72
446	357	319	258	417	158	143	183	72
611	405	387	708	455	399	470	378	72
870	480	464	519	478	278	125	196	72
272	320	217	258	317	208	647	570	73
59	282	54	98	283	89	560	471	73
30	260	30	15	274	14	266	169	73
50	276	46	35	266	34	81	76	73
506	361	359	326	352	238	237	182	73
490	386	325	403	384	269	222	129	73
433	345	321	254	345	189	307	213	73
231	314	188	190	325	149	488	465	73
274	325	216	348	316	282	443	459	73
34	288	30	58	284	52	158	124	73
637	423	386	412	435	243	130	90	73
81	263	79	74	257	74	303	268	73
29	267	28	13	276	12	89	131	73
28	248	29	30	242	32	347	251	73
490	351	357	262	329	204	143	62	73
128	260	126	72	251	73	215	326	73
27	256	27	32	257	32	169	151	73
523	368	364	295	361	209	410	313	73
242	438	142	303	467	166	722	658	73
262	314	214	239	320	191	148	366	73
21	252	21	23	243	24	310	232	73
32	291	28	62	312	51	483	411	73
303	348	223	373	318	300	568	495	73
68	294	59	58	286	52	101	85	74
23	267	22	21	282	19	104	68	74
482	343	360	300	340	226	139	51	74
37	294	32	26	281	24	277	220	74
83	290	73	30	274	28	115	135	74
505	368	351	186	346	138	94	131	74
586	394	381	605	476	326	477	371	74
521	474	282	1023	434	604	767	685	74
36	274	33	23	260	23	90	82	74
229	332	177	354	339	267	595	515	74
421	362	297	200	337	152	212	137	74
510	354	369	259	369	179	185	86	74
172	330	134	155	321	124	494	415	74
34	258	34	19	264	19	87	114	74
21	262	20	6	274	6	115	161	74
31	266	30	759	266	731	160	114	74
425	370	294	256	348	188	149	104	74
59	261	58	20	259	20	130	134	74
495	340	372	230	342	173	97	73	74
106	362	75	184	327	144	537	487	74
161	282	146	119	315	97	471	453	74
523	362	370	284	348	209	116	185	74
547	364	385	417	349	306	152	147	74
70	270	66	47	265	46	130	116	74
21	255	21	13	295	12	129	86	74
557	418	341	388	420	236	92	108	74
528	360	376	272	364	191	148	130	75
104	298	89	76	347	56	498	405	75
361	325	285	420	317	339	713	644	75
290	414	179	549	379	371	617	566	75
27	281	24	17	283	16	80	84	75
403	335	309	179	365	125	94	129	75
559	413	346	790	739	273	503	412	75
101	338	77	75	349	55	86	152	75
490	360	349	333	347	246	165	135	75
139	280	127	111	315	91	106	110	75
117	317	95	50	298	43	603	546	75
393	348	289	215	315	175	556	464	75
167	278	153	165	276	153	506	448	75
539	376	367	253	355	183	146	135	75
550	432	326	260	421	158	148	85	75
672	398	432	558	403	354	177	143	75
86	266	83	30	251	30	86	125	76
23	253	23	23	245	24	84	130	76
310	320	248	335	311	275	640	556	76
508	375	347	329	418	201	171	119	76
27	253	27	16	261	16	129	59	76
598	386	396	260	388	171	139	120	76
43	254	43	24	266	23	89	105	76
543	368	378	500	516	248	224	136	76
480	346	355	254	363	179	141	119	76
114	370	79	161	389	106	568	517	76
571	349	418	373	422	227	148	74	76
656	411	409	585	393	380	427	350	76
920	498	473	933	554	431	312	222	76
24	261	23	21	263	21	317	234	76
462	331	358	223	311	184	188	111	76
43	278	39	43	298	37	104	143	76
305	339	231	375	317	303	671	584	76
33	256	33	12	297	10	220	114	76
240	305	201	238	294	207	613	542	76
564	390	370	375	471	204	143	130	76
34	269	33	29	268	27	222	171	76
471	344	350	292	325	230	180	135	77
408	355	294	256	326	201	152	116	77
497	383	332	260	396	168	260	199	77
510	339	386	173	343	129	109	132	77
54	283	49	26	287	23	116	136	77
237	316	192	202	318	163	558	486	77
426	369	295	221	332	170	66	109	77
34	262	33	51	268	48	398	316	77
105	367	73	179	352	130	410	357	77
289	335	221	339	352	247	443	444	77
131	365	92	251	392	164	620	555	77
686	439	400	413	567	186	632	557	77
216	340	163	248	345	184	635	556	77
547	364	384	339	369	235	387	280	77
516	366	360	192	353	139	174	50	77
317	340	238	482	334	370	644	564	77
73	327	57	162	325	128	546	461	77
473	340	356	151	356	109	262	231	78
462	394	301	280	363	198	498	411	78
136	380	91	321	430	191	610	549	78
469	359	335	181	343	135	159	158	78
36	258	35	24	260	23	87	119	78
547	372	377	172	367	120	95	76	78
525	367	366	326	325	257	194	173	78
556	396	359	330	389	217	126	118	78
22	263	22	13	250	14	111	146	78
206	328	161	243	317	196	617	542	78
84	306	70	141	305	118	601	513	78
219	304	185	214	300	183	624	549	78
66	300	57	29	277	26	113	146	78
29	261	29	21	254	21	120	128	78
65	252	66	22	248	23	207	212	78
65	267	62	76	258	76	137	125	78
40	256	40	26	256	26	321	284	78
562	373	386	282	349	207	155	95	78
373	357	268	242	318	195	192	192	78
88	333	68	38	573	17	94	74	78
35	257	35	36	252	37	255	214	78
1023	664	395	764	626	312	395	312	78
484	399	310	701	392	458	314	209	79
551	371	380	293	361	208	153	132	79
473	351	346	200	365	140	76	113	79
73	260	72	24	265	24	121	105	79
55	274	52	32	295	28	129	64	79
688	394	447	1004	429	599	401	321	79
495	361	351	361	344	268	97	109	79
265	299	227	226	313	185	501	484	79
68	255	68	93	258	93	301	224	79
161	298	138	229	289	203	607	521	79
23	263	23	75	286	67	113	125	79
449	365	315	142	343	106	86	116	79
291	345	216	341	333	262	602	540	79
195	287	174	177	275	165	536	457	79
31	256	31	28	255	28	73	106	79
47	264	45	23	269	22	114	58	79
115	347	85	438	339	331	685	598	80
26	251	27	51	260	50	87	111	80
390	403	248	697	378	472	694	615	80
380	338	288	202	340	152	92	92	80
45	260	44	18	264	18	131	85	80
508	378	344	429	346	318	169	191	80
47	303	40	60	316	49	571	503	80
80	267	77	33	272	31	100	135	80
228	318	184	277	309	230	446	388	80
181	284	164	217	287	193	113	189	80
29	265	28	13	295	11	116	135	80
533	369	370	324	385	216	325	247	80
480	361	340	292	352	212	166	162	80
548	351	399	278	349	204	79	123	80
516	337	391	267	327	210	115	201	80
223	368	155	182	389	120	565	517	80
28	266	27	23	300	19	129	99	80
32	248	33	11	237	12	121	91	80
903	481	481	656	472	356	375	296	80
240	324	190	413	315	336	642	553	80
502	354	363	327	339	247	168	62	80
36	260	35	68	324	54	183	118	80
133	413	83	262	438	153	648	576	80
497	403	316	405	390	266	182	89	81
117	297	101	35	287	31	57	66	81
320	486	168	603	557	277	726	657	81
458	362	323	258	356	185	145	129	81
35	313	28	28	300	24	31	116	81
218	306	182	251	307	210	601	513	81
36	264	35	16	258	15	118	96	81
472	356	339	168	350	123	134	116	81
37	292	32	151	352	110	134	146	81
25	253	26	9	247	10	104	73	81
560	431	332	1022	460	569	506	415	81
35	256	35	29	283	26	66	99	81
547	392	357	556	402	355	221	176	81
140	330	109	501	346	371	489	457	81
482	343	360	261	315	212	95	126	81
450	367	313	277	387	183	140	99	81
460	349	338	220	345	163	76	53	81
284	299	243	188	282	171	51	84	81
30	258	30	11	252	11	152	95	81
470	365	330	285	419	174	330	260	81
455	362	321	493	409	308	158	87	81
27	253	27	23	243	25	320	233	82
645	396	416	370	405	234	215	146	82
483	349	355	181	325	142	73	108	82
682	368	475	350	427	210	257	177	82
40	260	40	47	255	47	260	152	82
90	261	89	112	258	111	302	241	82
483	365	338	355	324	280	288	189	82
157	350	115	449	356	323	554	500	82
585	362	413	507	361	359	275	207	82
571	356	410	247	352	180	191	89	82
57	306	47	174	316	141	591	504	82
511	392	334	594	374	406	330	214	82
407	362	288	146	348	108	177	74	82
578	411	360	268	393	175	95	139	82
389	330	302	366	395	237	454	355	82
24	255	24	9	241	10	99	102	82
442	340	333	215	325	169	134	97	82
50	298	43	409	406	258	584	494	82
416	368	290	341	375	232	265	162	82
211	294	184	260	299	222	634	547	82
635	416	391	693	415	427	278	165	82
410	340	309	237	376	161	166	134	83
441	352	321	321	383	214	152	159	83
20	251	21	10	292	9	82	102	83
580	373	398	361	355	260	59	130	83
29	259	28	15	247	15	94	78	83
290	384	194	524	383	350	173	191	83
620	421	377	295	397	190	207	87	83
98	391	64	153	378	104	585	551	83
150	421	92	364	359	259	479	450	83
199	305	167	211	293	184	604	526	83
41	257	41	10	251	10	106	105	83
33	267	32	16	269	15	222	96	83
187	356	135	343	366	240	463	431	83
535	359	382	200	358	143	68	180	83
482	383	322	329	375	225	147	139	83
277	301	236	235	300	201	613	541	83
102	318	82	194	310	160	576	491	83
471	351	344	421	368	293	132	204	83
106	308	88	278	308	231	541	449	83
189	358	135	164	368	114	631	571	83
207	287	184	271	297	234	607	529	83
88	273	82	96	315	78	166	95	83
521	412	324	300	398	193	120	115	84
75	351	55	158	326	124	616	525	84
167	315	136	161	465	89	617	548	84
240	288	213	166	275	155	176	294	84
570	380	384	291	480	155	87	106	84
482	348	354	266	396	172	240	193	84
54	295	47	40	306	34	121	110	84
23	257	23	18	256	18	69	110	84
482	369	334	323	385	215	95	149	84
124	264	121	105	258	104	412	326	84
431	329	335	209	320	167	139	79	84
197	313	161	203	311	167	651	583	84
40	266	38	19	283	17	96	85	84
20	253	20	18	253	18	106	132	84
25	263	25	77	262	75	76	119	84
176	422	107	490	514	244	471	486	84
24	258	24	29	252	29	492	406	84
24	261	23	19	263	18	106	108	85
463	338	350	280	340	211	152	155	85
692	440	403	565	381	380	602	527	85
566	393	369	538	439	314	285	209	85
52	297	45	244	403	155	368	288	85
57	280	52	31	289	27	143	78	85
67	263	66	75	273	70	140	113	85
346	407	217	581	426	349	650	569	85
64	259	63	48	254	49	456	366	85
458	364	322	269	341	202	161	130	85
26	250	27	40	250	41	73	71	85
484	358	346	287	406	181	119	162	85
224	298	193	86	311	71	71	119	85
20	256	20	57	326	45	290	207	85
313	333	241	339	322	269	445	442	85
470	351	342	173	335	132	85	91	85
553	408	347	604	378	409	618	547	85
405	363	286	443	437	259	396	290	85
463	334	356	233	363	164	145	143	85
516	372	355	294	345	218	161	128	85
191	448	109	484	528	235	694	620	85
554	366	388	264	367	185	104	168	85
37	262	36	14	256	14	116	100	85
105	364	74	257	353	186	567	513	85
278	324	220	240	320	192	568	486	85
246	369	171	441	373	303	557	500	85
37	289	33	105	364	74	90	102	85
64	251	65	24	249	24	182	278	85
462	353	335	247	376	168	105	85	85
597	390	392	477	400	305	196	143	86
585	398	376	401	496	207	460	373	86
35	248	36	24	266	23	126	114	86
609	380	410	700	375	478	435	360	86
447	335	342	151	312	124	22	96	86
68	295	59	85	288	75	438	357	86
500	405	316	496	347	366	343	211	86
483	389	318	435	396	281	125	134	86
61	288	54	35	295	30	110	163	86
532	347	392	299	365	209	114	176	86
[truncated: 18,001 more rows]
