# Supplementary material for: N-chlorination mediates protective and immunomodulatory effects of oxidized human plasma proteins
Source: eLife. 2019 Jul 12;8:e47395. doi: 10.7554/eLife.47395 (PMC6650281; doi:10.7554/eLife.47395)
Supplement: Figure 8—source data 1. [file elife-47395-fig8-data1.zip › Figure 8 Source Data 1/channel values/Ag85B + HSAhocl 2.csv]

FSC-A	FSC-H	FSC-W	SSC-A	SSC-H	SSC-W	FITC-A	PE-A	Time
289	352	211	281	367	196	691	620	0
509	450	290	249	377	169	110	141	0
624	466	343	227	401	145	74	115	0
21	258	21	31	305	26	118	134	0
69	268	66	24	259	24	483	408	0
691	450	393	227	418	139	131	146	0
66	392	43	207	413	128	626	539	0
82	530	40	906	735	315	213	159	0
327	368	228	505	340	381	650	596	0
449	376	306	905	371	625	665	587	0
126	292	111	22	323	17	85	90	0
280	321	224	582	333	447	549	485	1
561	355	404	272	380	183	126	110	1
576	384	384	229	361	162	168	143	1
593	416	365	218	366	152	73	27	1
532	357	381	217	344	162	119	104	1
280	384	187	477	354	345	597	560	1
269	303	227	233	311	192	613	541	1
305	366	213	291	371	200	687	620	1
573	405	362	223	343	166	106	95	1
514	363	363	294	336	224	126	109	1
299	314	244	281	316	228	439	457	1
472	390	310	257	346	190	101	89	1
42	273	39	270	284	243	244	180	1
274	305	230	304	303	257	592	531	1
238	432	141	419	464	231	700	630	2
33	281	30	83	286	75	297	217	2
336	368	233	441	339	333	682	624	2
26	288	23	225	312	185	131	81	2
275	317	222	296	312	243	692	626	2
24	290	21	250	306	209	237	167	2
120	260	118	75	264	73	479	409	2
35	294	30	51	286	46	289	258	2
45	259	45	15	322	12	128	65	2
1023	518	506	1023	537	488	558	491	2
270	362	191	457	407	287	726	653	2
27	322	21	443	344	329	153	155	2
645	391	422	303	390	199	158	92	2
189	286	169	155	284	140	443	407	2
550	444	318	245	457	137	66	139	2
32	348	24	212	385	141	561	467	2
479	362	339	303	423	184	160	95	2
117	421	71	1023	389	674	290	227	2
390	326	306	134	330	104	139	118	2
230	631	93	1023	424	618	385	279	2
105	509	53	884	587	385	259	206	2
494	368	344	252	342	188	275	240	2
493	371	340	198	347	146	114	148	3
77	419	47	1023	267	982	129	145	3
300	350	220	579	459	322	681	614	3
462	352	336	194	329	151	97	126	3
502	336	382	212	335	162	53	101	3
510	362	361	333	344	247	159	148	3
25	325	20	258	327	202	181	152	3
417	329	325	136	323	108	84	140	3
596	448	341	438	368	304	119	104	3
657	467	360	198	423	120	126	75	3
576	472	312	240	484	127	214	181	3
580	371	400	283	374	194	130	109	3
589	363	415	264	341	198	120	82	3
299	394	195	389	393	253	587	555	3
378	376	257	385	482	205	696	632	3
217	376	148	343	375	235	676	614	3
391	329	304	147	320	118	79	113	3
435	346	322	212	332	163	113	115	3
248	446	142	318	416	196	707	634	3
660	486	348	239	387	158	146	114	3
560	404	355	1023	267	982	428	356	4
385	318	311	103	314	84	76	118	4
25	252	25	7	246	8	97	149	4
314	342	235	334	320	267	656	599	4
314	318	253	116	303	98	116	153	4
91	475	49	1023	508	516	331	251	4
447	358	320	252	391	165	125	111	4
580	384	387	252	355	182	158	87	4
22	258	21	152	267	146	179	146	4
242	387	160	223	378	151	653	601	4
25	281	23	44	304	37	604	514	4
434	352	316	144	315	117	145	139	4
287	303	243	231	303	195	610	540	4
594	365	417	347	373	238	80	74	4
301	429	179	559	498	288	714	643	4
33	254	33	28	249	28	297	217	4
21	256	21	118	262	116	178	192	4
297	508	150	1023	267	982	415	316	4
889	504	452	1023	267	982	679	617	4
578	394	376	257	321	205	119	118	4
258	353	187	307	426	184	631	581	4
491	392	321	294	381	197	106	165	4
345	369	239	410	347	302	699	636	4
346	340	261	223	326	175	697	632	4
370	630	150	1023	267	982	471	392	4
621	407	391	153	406	96	57	104	4
28	294	24	253	320	203	195	151	5
27	277	25	200	311	164	129	120	5
30	253	31	8	247	9	121	109	5
529	354	382	193	326	152	28	100	5
623	420	380	189	352	138	87	111	5
851	475	458	654	521	322	606	538	5
367	367	256	371	328	289	125	110	5
22	252	22	7	243	8	158	159	5
1023	633	414	1023	267	982	729	658	5
21	275	20	252	285	226	169	136	5
42	311	34	374	333	287	186	114	5
538	392	351	207	340	156	38	128	5
577	451	327	194	399	125	128	116	5
596	397	384	232	370	160	114	121	5
577	426	347	201	393	131	173	113	5
170	301	145	198	290	175	624	539	5
52	259	51	49	261	48	491	412	5
540	364	380	234	378	159	143	99	5
35	325	28	358	349	262	207	171	5
504	339	381	163	322	130	129	124	6
588	382	394	317	341	238	154	168	6
340	383	227	458	367	320	158	280	6
309	396	200	320	354	231	652	600	6
570	362	403	239	330	185	78	99	6
300	319	241	303	333	234	675	604	6
749	409	470	551	470	300	155	169	6
471	342	353	244	337	185	141	69	6
512	486	269	897	502	457	775	707	6
44	254	45	14	242	15	222	233	6
710	416	437	382	335	291	99	105	6
232	305	194	171	289	151	601	530	6
27	270	25	42	283	38	493	399	6
26	317	21	316	362	223	188	96	7
481	382	322	213	339	161	101	148	7
465	333	357	135	316	110	75	153	7
39	433	23	510	488	268	206	165	7
83	280	76	87	275	81	510	423	7
520	366	363	209	345	155	99	142	7
591	361	419	231	358	165	76	47	7
327	405	207	233	377	158	148	217	7
313	403	199	636	423	385	723	661	7
609	473	330	333	343	249	166	84	7
66	353	48	30	348	22	92	68	7
448	388	296	758	402	483	706	633	7
562	440	327	188	368	131	129	66	7
74	264	72	133	263	129	364	303	7
425	329	330	226	309	187	80	101	7
277	381	186	377	393	245	670	592	7
477	359	340	206	322	164	148	70	8
287	334	220	366	317	296	613	545	8
673	425	405	252	370	175	153	166	8
689	405	436	532	391	349	525	466	8
221	392	144	484	390	318	672	610	8
538	395	349	491	452	278	141	115	8
252	522	124	1023	267	982	458	369	8
202	381	136	290	357	208	141	228	8
508	423	308	222	409	139	163	139	8
204	320	163	245	317	199	585	512	8
326	375	223	394	363	278	679	617	8
498	383	333	168	383	113	119	115	8
515	398	331	217	381	146	109	96	8
22	258	22	7	247	7	59	123	8
748	433	442	398	361	283	102	79	8
712	415	439	370	375	253	82	109	8
82	391	54	872	458	487	300	153	9
461	378	312	164	343	123	151	113	9
480	352	349	267	342	200	104	64	9
24	283	22	283	314	231	240	159	9
270	414	167	401	406	253	215	259	9
90	263	88	101	258	100	402	357	9
496	370	343	246	329	191	152	104	9
570	461	316	170	405	107	81	126	9
523	350	382	213	335	163	109	135	9
392	336	298	208	299	178	34	54	9
518	383	346	228	329	177	175	91	9
216	302	183	135	293	118	272	209	9
49	497	25	600	605	254	278	136	9
211	497	109	1023	276	950	422	323	9
312	364	219	286	364	201	662	606	9
40	256	40	11	275	10	115	132	9
423	337	321	192	352	139	131	174	9
227	323	180	248	325	196	602	527	9
447	401	285	229	352	167	65	185	9
245	350	179	227	335	173	669	607	9
337	385	224	381	436	224	677	618	10
105	380	71	1023	401	653	331	222	10
746	501	381	249	396	161	86	63	10
529	386	351	267	323	212	57	115	10
272	387	180	585	437	342	680	618	10
315	308	262	242	303	205	624	576	10
458	359	326	210	341	158	110	115	10
482	352	350	210	306	175	137	91	10
125	290	111	90	281	82	589	512	10
598	395	388	294	339	222	111	113	10
23	253	23	13	261	13	81	114	10
334	410	208	486	430	289	696	632	10
790	439	461	1023	574	456	582	532	10
576	402	367	273	363	192	169	108	10
294	325	231	376	327	294	668	594	10
606	393	395	198	421	120	113	119	10
86	270	81	69	265	66	296	257	11
38	350	28	345	423	209	111	130	11
43	303	36	571	319	459	153	157	11
566	390	371	230	338	174	134	120	11
79	321	63	104	326	82	467	407	11
626	454	353	369	384	246	102	135	11
31	259	31	12	267	12	153	142	11
770	475	415	723	524	353	618	541	11
281	340	211	251	342	188	390	444	11
706	390	463	367	379	248	165	99	11
389	335	297	121	309	101	114	141	11
651	411	406	271	378	183	113	130	11
39	326	31	466	383	312	188	146	11
251	283	228	468	288	416	588	516	11
205	343	153	108	293	94	82	146	11
565	351	411	257	338	195	94	109	12
23	293	20	241	343	180	131	141	12
45	270	43	59	271	56	420	358	12
574	402	366	253	354	183	130	126	12
155	272	146	29	261	28	73	159	12
48	272	45	12	274	11	178	119	12
253	354	183	296	361	210	549	534	12
536	395	348	372	340	280	129	141	12
279	385	185	315	365	221	643	592	12
456	336	347	146	312	120	52	68	12
451	409	282	911	573	407	695	633	12
35	301	30	326	356	234	158	153	12
468	342	350	206	320	165	82	94	12
636	458	356	276	371	190	291	225	12
651	507	329	265	411	165	182	136	12
787	784	257	1023	267	982	694	628	12
441	335	336	199	311	164	96	128	12
405	331	313	158	319	126	110	171	12
761	427	456	294	410	184	121	76	12
550	390	362	264	350	193	109	126	12
562	366	393	213	326	167	85	69	12
236	337	179	330	360	234	727	653	13
508	386	338	267	355	193	69	79	13
575	449	328	267	477	144	79	87	13
149	543	70	1023	489	536	309	237	13
99	446	57	947	492	492	248	187	13
535	373	367	208	325	164	128	90	13
638	458	356	300	463	166	137	47	13
549	398	354	280	408	176	174	153	13
1023	482	543	1023	270	972	671	597	13
413	324	326	176	313	144	80	102	13
182	435	107	1023	268	978	353	265	13
339	351	247	552	348	406	599	535	13
459	341	345	145	341	109	147	92	13
455	361	323	333	355	240	200	106	13
451	346	333	194	334	149	84	68	13
71	267	68	115	269	109	372	299	13
474	387	314	231	428	138	135	189	14
273	352	199	371	334	284	493	416	14
633	383	423	292	374	200	94	75	14
40	333	31	491	409	307	173	154	14
357	338	270	342	324	270	717	647	14
655	377	445	265	333	203	105	120	14
156	426	94	490	443	283	717	641	14
420	364	295	604	560	276	230	196	14
26	306	22	312	351	228	163	119	14
171	293	150	184	286	165	447	382	14
102	267	97	99	267	95	534	445	14
595	386	394	329	414	203	130	96	14
650	436	381	160	434	94	89	94	14
731	437	428	357	385	237	120	70	14
272	313	222	260	295	226	568	514	14
428	361	303	979	364	689	712	626	14
559	382	375	212	380	143	78	94	14
834	468	456	564	455	317	633	559	15
179	333	137	195	304	164	605	525	15
740	412	460	374	372	257	17	126	15
295	382	198	390	427	233	689	624	15
44	350	32	476	404	302	197	132	15
297	331	230	292	340	220	627	582	15
70	295	61	36	297	31	99	105	15
224	599	96	1023	297	882	405	320	15
451	337	343	202	337	153	81	108	15
469	352	341	282	345	209	21	102	15
429	354	310	192	363	135	207	157	15
217	389	143	471	469	257	735	659	15
669	422	406	219	435	129	102	56	15
655	495	339	299	422	181	64	85	15
231	388	152	254	392	166	679	614	15
185	388	122	1023	267	982	377	285	15
55	342	41	496	384	331	146	90	15
510	376	348	155	378	105	123	131	15
91	279	83	20	266	19	134	111	16
286	328	223	437	406	275	683	617	16
371	408	232	447	391	292	654	605	16
192	442	111	1023	267	982	401	294	16
488	358	349	194	336	148	114	116	16
497	362	352	204	335	156	84	154	16
28	301	24	271	320	216	182	86	16
253	297	218	316	298	271	542	462	16
610	378	413	246	356	177	106	109	16
46	578	20	631	591	273	245	210	16
490	373	337	231	343	172	80	119	16
313	328	244	223	327	175	652	602	16
192	300	164	195	294	170	493	436	16
689	417	423	367	343	274	105	111	16
335	405	211	651	549	303	245	264	17
297	295	257	348	283	315	337	427	17
282	336	215	227	328	177	647	595	17
450	345	334	237	330	184	92	140	17
407	362	288	254	322	202	101	115	17
609	594	263	704	552	326	734	669	17
228	325	180	186	307	155	624	554	17
24	275	22	304	293	265	189	165	17
153	295	133	26	286	24	76	134	17
63	318	51	558	373	383	159	118	17
41	256	42	12	252	12	115	110	17
534	385	355	302	361	214	180	71	17
62	410	38	672	486	354	234	174	17
552	483	293	963	487	506	653	634	17
326	369	226	418	366	292	619	546	17
1023	449	584	1023	340	770	831	761	17
206	419	126	1023	267	982	373	277	17
626	389	412	215	339	162	70	168	17
448	364	315	151	341	113	110	69	17
238	368	166	362	369	252	570	546	17
248	616	103	1023	371	707	426	332	17
30	296	26	27	342	20	125	111	17
479	356	345	177	337	134	160	111	17
65	417	40	945	504	480	271	210	18
249	397	161	477	381	320	707	637	18
187	508	94	1023	426	615	350	263	18
512	373	352	205	330	159	96	32	18
770	505	390	553	481	294	561	491	18
528	341	396	348	355	250	41	66	18
523	372	360	213	313	174	123	143	18
524	352	381	244	324	193	82	118	18
23	254	23	176	251	179	111	62	18
360	477	194	390	525	190	707	641	18
25	256	25	8	282	7	108	147	19
627	411	390	418	378	283	305	276	19
579	387	383	280	352	203	160	188	19
600	409	376	1023	267	982	485	406	19
401	351	293	584	342	437	650	586	19
591	393	385	206	391	135	114	86	19
577	374	395	328	370	227	155	169	20
469	346	347	197	357	141	120	116	20
40	267	39	17	261	17	87	119	20
480	355	346	203	320	162	84	162	20
543	383	363	192	350	140	106	155	20
476	355	343	185	337	140	131	99	20
376	394	244	223	384	148	585	544	20
29	283	26	337	315	274	161	151	20
97	390	64	1023	313	838	397	309	20
378	338	286	421	326	331	116	175	20
511	376	348	171	364	120	101	113	20
136	371	94	1023	344	763	269	227	20
38	279	35	54	286	49	331	278	20
557	354	402	184	337	140	89	140	20
652	413	405	486	440	283	448	372	20
349	350	256	414	326	325	606	528	20
575	369	399	198	334	152	100	82	20
241	340	182	312	330	242	567	533	20
282	346	208	300	337	228	672	614	20
463	388	305	254	340	191	157	74	20
318	352	232	288	343	215	658	603	20
238	318	192	283	320	226	544	476	20
79	276	74	33	265	32	250	417	21
257	392	167	278	364	196	644	593	21
758	540	359	355	366	248	190	97	21
324	315	264	419	338	317	549	496	21
139	500	71	1023	362	724	362	279	21
477	355	344	297	335	227	143	149	21
1023	488	537	1023	707	371	511	477	21
256	364	180	329	360	233	677	617	21
528	376	360	240	342	180	35	132	21
323	386	215	455	347	336	540	497	21
264	302	224	317	293	277	299	371	21
674	387	446	339	353	245	79	22	22
348	442	202	602	421	366	602	563	22
567	378	384	282	331	218	131	85	22
475	356	341	166	333	128	92	109	22
470	341	353	204	324	161	136	87	22
356	342	267	394	330	306	692	624	22
549	423	332	185	401	118	24	70	22
690	420	420	231	392	151	171	64	22
480	362	340	235	344	175	169	130	22
441	356	316	476	335	363	163	126	22
466	343	348	145	325	115	151	66	22
206	413	127	413	450	235	629	573	22
521	413	323	325	363	229	146	27	22
69	275	64	14	284	12	167	87	22
588	416	362	173	372	119	145	100	22
292	336	222	229	415	142	105	134	23
23	263	22	50	319	40	520	430	23
597	382	400	348	454	196	129	114	23
70	289	62	111	318	89	672	587	23
27	257	27	11	261	11	101	129	23
51	362	36	649	451	368	347	236	23
566	397	365	402	339	304	155	63	23
495	395	321	693	372	477	707	645	23
500	463	276	333	404	211	94	155	23
563	381	378	264	363	186	106	139	23
481	361	341	208	338	158	148	110	23
554	364	390	227	348	167	178	81	23
364	346	269	350	340	263	689	613	23
127	287	113	26	310	22	59	85	23
524	367	366	173	343	129	80	126	23
500	377	340	175	357	125	140	176	23
54	260	53	80	260	78	458	377	23
257	542	121	1023	267	982	403	303	24
568	385	378	261	347	192	136	211	24
303	356	218	426	362	301	207	255	24
135	456	76	1023	374	701	313	223	24
36	318	29	369	346	273	206	161	24
370	358	264	381	350	279	678	619	24
298	333	229	302	321	241	619	572	24
34	260	34	53	252	53	412	334	24
56	251	57	28	250	29	182	249	24
433	358	310	226	317	183	108	96	24
494	365	346	258	328	201	131	99	24
788	450	448	344	383	230	136	135	24
352	345	261	118	334	90	80	79	24
515	415	317	289	378	195	74	89	25
531	376	362	228	364	161	110	63	25
608	413	377	244	409	153	137	152	25
650	568	293	287	469	157	159	145	25
583	407	367	374	362	265	74	142	25
267	374	183	388	353	281	554	546	25
90	377	61	1023	339	774	301	195	25
36	253	37	12	344	9	149	118	25
369	342	276	350	316	283	644	565	25
517	382	347	184	349	135	75	135	25
525	380	353	247	382	165	90	157	25
266	332	205	468	578	208	677	612	25
591	386	392	295	421	179	409	292	25
239	410	149	449	429	268	601	563	25
689	388	454	324	384	216	119	118	25
464	350	339	279	356	201	84	31	25
507	376	345	202	344	151	152	142	25
295	326	231	196	331	151	652	603	26
27	251	27	6	240	7	125	84	26
31	250	32	26	246	27	154	173	26
496	367	346	230	351	168	118	118	26
171	279	157	88	270	83	331	381	26
27	291	24	241	302	205	148	87	26
51	259	51	12	256	12	152	140	26
271	361	192	323	354	233	635	583	26
138	310	114	137	294	119	633	556	26
505	350	370	253	344	189	157	57	26
549	406	346	203	354	147	123	71	26
24	251	24	9	258	9	132	95	26
282	324	223	255	305	214	524	459	26
79	414	49	733	563	333	282	193	26
360	350	263	381	337	290	603	560	26
103	461	57	1023	409	641	310	190	26
259	363	183	368	392	240	721	648	26
586	366	410	318	378	215	171	115	26
69	253	70	44	255	44	303	293	26
549	371	379	186	335	142	80	177	26
160	286	143	132	280	121	443	369	26
355	405	225	327	361	231	517	475	26
33	368	23	436	456	245	178	147	26
675	426	406	378	356	272	87	124	27
36	308	30	473	353	343	242	188	27
685	510	344	209	417	128	66	100	27
501	412	311	134	346	99	121	176	27
568	406	358	288	354	208	118	137	27
151	602	64	1023	373	703	383	282	27
569	412	354	358	359	256	145	115	27
33	274	30	21	280	19	377	319	27
572	390	375	400	352	291	37	89	27
518	368	360	452	512	226	73	163	27
609	448	348	188	426	113	153	62	28
487	344	362	186	325	147	163	82	28
617	377	419	310	337	235	92	97	28
28	362	20	367	432	217	192	148	28
455	353	330	451	400	289	200	100	28
585	377	398	208	342	156	177	111	28
244	370	168	209	338	158	631	583	28
290	366	203	411	366	288	718	648	28
421	426	253	300	359	214	134	92	28
524	406	330	1023	387	677	737	676	28
574	446	329	296	320	237	8	82	28
581	410	363	177	440	103	135	149	28
327	331	253	249	321	199	642	589	28
495	365	347	200	334	153	70	74	28
55	380	37	592	453	334	215	169	28
37	254	37	30	259	30	459	371	29
588	347	433	235	331	182	101	129	29
136	544	64	1023	383	684	346	257	29
615	376	418	306	344	228	197	80	29
657	398	423	272	344	202	125	146	29
677	463	374	585	462	324	574	495	29
79	277	73	43	349	31	121	100	29
588	384	392	234	349	172	126	101	29
588	387	389	246	345	183	125	136	29
338	374	231	299	358	214	623	575	29
72	377	49	764	413	474	139	149	29
627	365	440	223	338	169	196	189	30
558	372	384	194	359	138	126	116	30
108	340	81	788	410	491	354	270	30
449	393	292	629	410	393	614	595	30
450	378	305	755	375	515	546	499	30
171	470	93	1023	310	847	329	207	30
586	448	335	285	397	183	109	9	30
353	337	268	348	319	280	682	609	31
434	337	329	227	329	176	52	109	31
370	332	286	266	327	208	139	111	31
237	383	158	277	387	183	702	633	31
992	545	466	846	460	470	143	177	31
52	311	43	532	371	367	352	254	31
82	339	62	753	393	491	346	254	31
488	369	338	260	335	199	125	80	31
331	315	269	487	323	386	297	257	31
554	387	367	200	363	141	113	123	31
40	325	32	466	399	299	308	241	31
40	251	41	16	263	16	64	125	31
63	275	59	89	265	86	531	438	31
69	320	55	654	334	501	198	173	31
294	339	222	486	336	370	610	543	31
559	381	375	241	328	188	20	99	31
271	450	154	443	453	250	686	621	31
675	387	447	306	344	227	200	85	32
596	459	333	193	389	127	173	141	32
212	373	145	1023	277	946	338	275	32
107	370	74	1023	313	836	322	241	32
538	367	376	195	334	149	76	134	32
77	463	42	906	528	439	216	154	32
21	251	22	26	247	27	161	185	32
232	372	160	273	424	165	689	606	32
503	390	330	147	344	109	90	89	32
251	410	157	681	527	331	716	649	33
441	335	337	135	322	107	81	108	33
493	371	340	261	351	191	85	69	33
58	260	57	16	277	15	76	96	33
261	420	159	421	410	263	673	612	33
246	357	176	341	363	241	674	610	33
590	407	371	292	337	222	108	57	33
346	323	275	159	302	135	626	582	33
618	438	361	264	376	179	73	81	33
22	284	20	247	327	193	148	129	33
238	705	86	1023	387	678	441	341	33
585	469	319	165	435	97	52	170	33
498	364	351	172	332	133	74	130	33
486	364	341	160	355	115	145	176	33
23	253	23	9	261	9	102	81	33
405	349	297	183	350	134	126	76	33
526	336	400	196	312	161	109	132	33
276	569	124	1023	310	846	388	327	33
464	331	360	214	332	165	100	89	34
502	355	362	224	333	172	111	140	34
33	377	22	356	456	199	151	152	34
600	382	402	394	352	286	361	236	34
433	336	330	139	321	111	46	92	34
90	275	84	18	270	17	66	130	34
79	451	45	885	598	379	264	228	34
558	458	312	285	425	172	95	149	34
669	384	446	322	376	219	148	120	34
25	317	20	363	351	265	207	153	34
444	393	289	230	359	164	109	46	35
473	372	326	244	351	178	148	96	35
195	310	161	28	292	25	95	64	35
31	324	24	392	367	273	212	140	35
502	368	349	251	337	191	96	110	35
359	381	241	525	382	352	709	642	35
646	462	358	313	396	202	161	124	35
398	339	301	553	330	429	600	549	35
569	425	343	190	428	114	120	89	35
615	434	363	291	382	195	154	79	35
360	351	263	274	335	209	662	605	35
613	422	372	202	336	154	106	171	35
24	293	21	278	315	226	137	135	35
344	401	220	499	394	324	690	629	36
313	317	253	340	301	290	525	518	36
69	399	44	769	533	370	330	224	36
42	324	34	441	385	293	135	110	36
59	419	36	619	550	288	347	245	36
89	356	64	1023	390	673	330	245	36
22	270	21	26	269	25	431	359	36
538	380	362	277	451	157	178	171	36
70	339	53	28	380	19	161	139	36
1023	573	458	1023	460	570	611	541	36
416	369	289	444	373	305	706	639	37
107	451	61	1023	440	596	328	212	37
480	358	343	171	346	126	104	130	37
470	341	352	163	329	127	171	124	37
677	431	402	232	429	139	165	170	37
554	373	380	240	341	180	110	78	37
490	388	324	263	377	179	161	99	37
285	305	239	247	295	214	635	553	37
94	370	65	798	454	450	266	149	37
27	254	28	16	310	13	81	121	37
237	356	170	497	352	361	521	517	37
610	365	428	237	359	169	179	102	37
19	246	20	19	248	20	136	146	37
536	417	329	284	341	214	125	121	37
712	425	429	619	400	396	86	180	37
533	391	349	201	383	134	137	71	38
406	331	315	143	311	117	102	128	38
520	373	356	205	360	145	116	163	38
552	365	387	182	344	135	62	71	38
460	330	357	159	334	122	89	131	38
277	328	216	223	328	175	653	596	38
516	324	408	282	349	207	363	280	38
473	383	316	221	340	167	115	86	38
486	354	352	225	345	167	80	114	38
597	371	412	595	327	465	594	533	38
30	291	27	288	352	210	146	168	38
574	441	333	185	443	107	106	121	38
505	357	362	333	339	251	170	128	38
594	392	388	510	379	345	129	47	38
814	464	449	550	425	331	158	102	39
304	384	203	352	385	234	679	617	39
394	377	268	511	364	360	653	601	39
186	285	167	161	276	150	529	449	39
540	380	363	228	347	168	177	87	39
51	315	41	479	322	381	192	148	39
406	603	172	1023	267	982	448	358	39
176	313	144	40	275	37	126	106	39
479	351	350	241	345	179	155	113	39
22	277	20	66	279	61	272	180	39
42	455	24	579	548	271	207	139	39
645	362	457	364	421	222	116	190	39
1010	529	489	749	563	341	332	351	39
47	346	35	548	371	378	151	141	40
516	368	359	176	346	131	90	78	40
176	304	148	169	289	150	259	311	40
206	344	153	59	326	46	125	105	40
328	625	134	1023	270	971	420	336	40
472	344	351	202	344	150	162	130	40
667	454	377	279	417	171	149	120	40
48	262	47	43	260	42	263	266	40
280	328	218	348	352	254	625	542	41
502	368	350	265	329	207	100	102	41
494	387	327	158	369	110	116	46	41
1002	499	514	757	441	439	109	79	41
136	348	100	1023	355	739	273	182	41
527	380	355	220	343	164	100	52	41
53	485	28	712	564	323	209	189	41
519	371	358	202	345	150	101	118	41
22	284	20	224	310	185	260	171	41
27	298	24	315	327	246	189	111	41
684	433	404	382	350	280	121	115	42
240	334	184	251	342	188	663	582	42
521	353	378	284	337	216	53	115	42
531	399	341	234	385	156	170	142	42
456	354	330	208	328	162	111	68	42
48	258	48	22	324	17	104	70	42
927	500	475	830	473	449	570	499	42
677	396	437	261	414	162	128	134	42
852	468	467	276	418	169	123	152	42
425	377	289	654	385	434	535	486	42
710	393	462	307	409	192	79	145	42
651	443	376	361	363	255	124	126	42
343	370	237	429	354	310	592	517	42
76	274	71	27	306	22	76	149	42
56	253	57	12	248	12	86	139	42
515	423	311	281	357	202	137	34	42
480	339	362	205	307	171	89	73	42
31	385	21	357	370	247	218	174	42
33	273	31	256	292	224	179	149	43
281	354	204	223	339	168	609	578	43
64	255	65	21	255	21	208	319	43
107	441	62	1015	493	526	290	186	43
24	318	20	328	357	236	120	132	43
463	352	337	278	360	198	158	131	43
564	384	376	325	340	245	113	126	43
29	284	26	266	333	204	148	128	43
247	325	195	219	311	180	615	544	43
31	285	28	353	298	304	155	167	43
229	431	136	1023	272	965	352	271	43
453	350	332	210	327	164	96	124	43
33	278	30	328	291	289	149	120	43
618	383	413	314	351	229	71	82	43
218	327	170	231	310	191	572	500	44
245	360	174	353	402	225	705	635	44
83	346	62	1023	267	982	123	105	44
406	324	321	290	364	204	134	66	44
576	402	367	241	380	162	78	81	44
270	371	186	475	370	329	685	619	44
250	310	206	253	304	213	557	480	44
664	440	386	508	376	345	21	108	44
449	818	141	1023	267	982	456	366	44
232	365	162	420	386	279	687	620	44
619	379	419	259	377	176	105	162	44
482	336	367	169	322	135	171	94	44
550	414	340	178	400	114	118	108	44
370	366	258	584	333	449	679	619	45
436	368	303	196	329	153	62	109	45
252	458	141	1023	267	982	391	277	45
1023	593	442	488	742	168	441	363	45
479	348	353	344	329	268	139	129	45
560	380	377	245	328	191	65	158	45
408	519	201	1023	267	982	446	338	45
525	365	368	182	340	137	151	118	45
416	384	277	191	344	142	132	82	45
510	352	370	251	315	204	78	113	45
496	364	349	214	337	163	148	49	45
39	368	27	515	479	275	212	146	45
28	369	20	448	380	302	187	151	45
474	359	338	214	324	170	131	181	45
286	327	224	297	329	231	590	523	45
67	290	59	491	334	377	190	155	45
1023	760	345	373	844	113	106	82	45
274	317	221	303	312	248	627	555	45
189	284	170	130	281	119	525	460	45
332	356	239	326	377	221	672	612	45
715	459	399	310	416	191	106	92	45
477	370	330	1023	308	852	717	637	46
95	271	90	82	269	78	308	330	46
518	369	360	292	370	202	130	114	46
540	388	356	357	351	260	116	195	46
58	309	48	525	338	398	171	123	46
191	348	140	269	361	191	654	593	46
265	508	134	1023	267	982	406	327	46
50	307	41	540	327	423	271	212	46
440	360	313	147	337	112	126	92	46
1023	1023	244	1023	1023	212	377	452	46
119	284	107	124	281	113	468	393	46
153	290	135	34	284	30	58	47	46
76	376	52	833	480	444	254	169	46
66	319	53	513	335	392	197	147	46
24	285	21	198	302	168	254	165	46
596	364	420	293	321	234	52	111	46
506	376	345	349	410	218	360	295	46
285	317	230	283	333	217	690	625	47
545	392	356	191	360	136	97	71	47
541	424	327	242	404	153	145	111	47
334	368	233	499	353	362	650	587	47
447	485	236	704	544	331	730	669	47
157	313	129	232	294	202	689	600	47
427	355	308	183	326	144	91	113	47
141	467	78	1023	267	982	230	146	47
521	401	333	383	347	283	154	146	47
498	400	319	216	351	158	151	159	47
450	349	330	194	336	147	238	171	47
455	348	335	161	332	124	136	113	47
32	290	28	74	287	66	641	555	48
258	355	186	314	354	227	441	474	48
105	343	78	31	369	21	135	135	48
292	407	184	437	427	262	323	448	48
819	451	465	814	476	438	541	470	48
637	473	345	271	449	154	119	111	48
303	441	176	535	438	313	646	597	48
20	252	21	6	263	5	106	123	48
51	340	38	683	403	434	221	167	48
33	278	30	11	250	12	90	119	49
590	404	374	189	342	142	143	62	49
483	361	343	203	338	154	137	97	49
967	523	473	1023	482	544	637	556	49
600	386	397	821	597	352	250	190	49
33	349	24	396	407	249	192	197	49
349	337	265	499	342	374	739	658	49
505	402	321	332	358	237	50	19	49
471	403	300	298	359	213	159	155	49
536	361	381	252	339	190	120	59	49
26	249	27	8	248	8	104	78	50
783	446	450	353	422	214	99	71	50
298	353	217	258	365	181	666	605	50
27	328	21	385	357	276	178	149	50
446	361	317	171	312	140	94	159	50
785	514	391	338	409	211	125	125	50
1005	551	467	927	574	413	601	539	50
31	276	28	300	304	253	178	135	50
531	379	358	245	349	180	89	62	50
55	461	31	603	527	293	262	116	50
606	443	350	404	445	233	157	114	51
558	436	327	194	420	118	168	157	51
465	333	358	174	308	145	137	115	51
531	367	370	246	359	175	140	130	51
269	364	189	412	347	304	560	545	51
563	375	384	336	385	224	99	173	51
57	417	35	833	537	398	284	204	51
64	339	48	489	387	324	211	151	51
104	387	69	780	474	421	243	185	51
508	392	332	411	337	312	84	111	51
32	253	32	43	248	44	170	182	51
270	309	224	359	328	280	739	667	51
581	381	391	257	337	195	109	137	51
32	253	32	14	252	14	79	135	52
587	451	333	344	427	207	152	136	52
89	353	65	1023	361	727	295	234	52
477	339	360	238	321	190	105	90	52
454	456	255	218	416	134	108	116	52
37	290	32	218	298	187	124	96	52
351	417	215	403	400	258	631	594	52
487	359	347	164	306	138	116	170	52
561	368	391	257	337	196	92	128	52
139	393	91	1023	285	919	333	248	52
123	368	85	1023	326	805	339	277	52
715	475	385	275	417	169	141	106	52
903	472	490	427	458	238	102	119	53
545	379	368	215	336	164	54	149	53
596	438	348	210	376	143	167	142	53
413	329	321	163	308	135	158	114	53
651	513	325	240	517	119	248	205	53
591	401	377	187	419	114	90	76	53
494	380	333	202	326	159	71	168	53
49	338	37	495	398	318	193	109	53
478	360	340	359	323	285	130	170	53
555	432	328	333	340	251	153	78	53
38	266	37	11	272	10	108	99	53
308	351	225	309	333	238	667	610	53
660	499	339	319	470	174	78	100	53
276	322	219	477	326	374	633	563	53
517	345	384	140	298	121	84	105	53
296	448	169	796	889	229	683	619	53
441	382	295	682	400	436	575	547	53
120	279	110	78	263	76	405	344	53
166	412	103	1023	291	901	378	292	53
28	300	24	217	304	182	132	114	54
93	461	51	693	542	328	204	141	54
498	364	350	272	329	211	116	165	54
488	346	361	159	323	126	99	186	54
545	356	392	283	340	213	151	173	54
41	427	24	479	548	223	228	147	54
401	339	303	137	330	106	104	160	54
449	365	315	198	333	152	96	109	55
387	335	296	210	347	155	100	94	55
25	296	22	313	375	214	205	86	55
31	257	31	7	255	7	92	94	55
524	390	344	232	397	150	158	115	55
144	480	77	1023	341	770	352	289	55
587	362	414	367	321	293	78	142	55
55	520	27	602	683	226	331	212	55
631	409	395	241	379	163	80	129	55
790	484	418	243	477	130	149	128	55
246	355	178	298	340	224	683	618	55
45	377	31	443	467	243	221	131	55
577	377	392	236	322	188	76	2	55
581	380	391	265	359	189	118	151	55
414	344	309	236	320	189	155	69	55
471	391	309	219	351	160	36	99	55
35	285	31	55	295	48	316	256	55
228	307	190	256	294	223	622	534	55
603	457	338	264	364	186	131	44	56
94	265	91	80	266	77	205	222	56
320	355	231	538	623	221	688	627	56
538	412	334	266	401	170	167	176	56
35	258	35	10	315	8	123	102	56
607	405	384	313	359	224	324	250	56
573	364	403	276	360	197	102	153	56
22	279	20	229	287	204	124	86	56
873	421	531	476	391	312	65	100	56
505	382	338	284	330	221	233	134	56
562	438	328	266	364	187	169	97	57
273	338	207	392	358	280	698	630	57
44	346	32	501	392	327	194	111	57
617	490	322	217	350	159	85	73	57
337	416	207	405	385	269	676	617	57
292	302	248	322	312	264	506	490	57
375	337	285	436	323	345	555	498	57
557	431	330	330	376	224	187	97	57
1023	522	502	1023	456	575	179	145	57
483	338	365	214	319	172	89	71	57
1023	507	517	1023	446	588	216	63	57
131	322	104	28	311	23	85	91	57
34	293	30	404	322	322	137	118	57
676	420	412	252	389	166	158	126	57
49	470	26	717	565	325	231	180	57
31	357	22	341	408	214	177	137	57
491	344	366	222	326	175	115	80	57
469	373	322	231	376	157	114	147	57
301	377	204	332	370	230	687	623	57
25	258	25	27	257	27	464	365	57
482	388	318	245	346	181	114	143	57
440	432	261	243	411	151	111	79	57
452	347	334	144	317	116	91	120	57
90	265	87	317	279	292	571	476	57
225	393	147	417	370	288	688	622	57
34	254	35	24	261	24	260	212	57
259	337	197	492	442	285	687	619	58
38	308	31	417	309	345	163	126	58
31	349	23	476	378	323	251	177	58
657	511	329	1023	395	663	598	538	58
465	331	360	165	335	126	124	59	58
590	375	403	308	335	235	136	115	58
428	371	296	247	312	202	111	68	58
100	414	62	1023	381	688	324	177	58
573	400	367	192	429	115	65	111	58
80	354	58	867	448	495	343	252	58
25	246	26	13	263	13	155	206	58
28	261	28	8	275	7	128	58	58
518	347	382	199	338	151	105	106	58
628	381	421	373	355	269	331	206	58
225	369	156	401	371	277	676	615	59
524	372	361	243	338	184	66	147	59
463	353	336	182	315	148	85	90	59
614	436	361	273	407	172	193	141	59
559	363	394	224	356	161	120	131	59
425	331	329	204	338	154	142	135	59
958	495	495	1023	414	633	626	548	59
545	360	387	191	323	152	135	64	59
269	316	218	359	331	278	142	128	59
531	396	344	196	408	123	111	81	59
472	347	348	228	346	169	119	132	59
334	346	247	367	325	289	450	463	59
648	478	347	269	415	166	187	80	60
307	367	214	544	371	375	685	624	60
50	267	47	16	269	15	118	143	60
41	260	40	14	270	13	60	89	60
360	379	243	385	383	257	695	632	60
667	394	433	391	404	248	128	123	60
497	365	348	529	349	389	516	539	60
516	416	318	296	383	198	139	125	60
552	368	384	381	336	290	99	31	60
109	311	89	194	344	145	541	488	60
487	441	283	304	394	197	99	140	60
440	340	332	166	320	133	86	137	60
1023	317	826	1023	267	982	779	711	60
363	333	278	581	306	486	681	601	60
235	730	82	1023	330	795	385	291	60
261	329	203	261	335	200	507	473	60
358	668	137	1023	267	982	439	359	60
493	387	326	124	338	94	131	129	61
230	763	77	1023	338	775	378	297	61
37	406	23	569	466	312	245	145	61
356	391	233	334	405	211	622	572	61
539	357	387	273	320	218	182	111	61
51	279	47	40	277	37	442	359	61
37	254	37	11	302	10	78	86	61
636	507	321	163	425	98	119	79	61
273	334	209	275	431	163	658	600	61
38	350	28	409	483	217	188	135	61
49	287	43	387	343	288	193	136	61
684	428	409	282	380	190	114	140	62
79	378	54	752	491	392	242	169	62
510	401	326	182	372	126	41	148	62
849	524	415	1023	267	982	453	367	62
500	410	312	209	360	149	97	106	62
651	388	429	324	402	206	59	104	62
511	353	371	231	330	179	134	102	62
576	368	401	249	328	195	145	111	62
111	342	83	1023	365	718	248	187	62
495	342	370	196	325	155	128	68	62
581	414	359	165	348	121	64	100	62
160	398	103	76	470	42	125	65	62
85	302	72	25	300	22	75	89	62
728	535	348	744	471	404	540	470	63
223	325	176	205	304	172	587	514	63
33	407	21	448	532	216	213	135	63
140	384	94	1023	323	813	340	229	63
67	282	61	12	276	11	143	146	63
517	362	365	326	330	252	171	101	63
508	396	329	297	435	175	89	137	63
562	392	367	179	423	109	90	94	63
161	427	97	1023	291	900	390	284	63
528	397	340	802	372	552	716	642	63
540	377	367	239	339	181	124	124	63
462	331	357	135	318	109	116	101	63
33	350	24	361	382	242	204	148	63
457	329	355	171	300	146	101	74	63
692	418	425	336	453	190	125	153	63
693	401	442	293	386	194	131	119	63
612	408	384	385	339	291	87	140	63
550	408	345	339	329	264	178	198	64
668	464	369	232	470	127	89	105	64
271	366	190	701	452	398	695	626	64
663	387	439	404	409	253	63	100	64
631	379	426	272	337	207	147	131	64
241	374	165	230	360	163	636	583	64
766	432	454	590	405	373	102	94	64
298	570	134	1023	281	934	483	381	64
192	320	154	210	326	165	550	480	64
518	378	350	220	375	150	145	113	64
899	455	506	606	403	385	64	131	64
31	261	31	16	264	15	141	128	64
57	320	46	201	531	97	578	489	64
309	348	228	306	325	241	648	596	64
302	395	196	438	344	326	461	486	65
47	436	28	676	580	298	224	130	65
308	341	231	287	357	205	685	621	65
453	358	325	220	374	151	75	102	65
120	402	77	1023	374	702	306	227	65
448	335	343	227	316	183	84	73	65
687	419	419	423	360	301	119	132	65
300	331	233	307	339	232	662	602	65
34	355	25	384	423	232	182	131	65
30	276	28	266	291	234	160	142	65
142	382	96	1023	354	741	313	252	65
263	351	191	315	354	228	668	608	65
276	365	194	357	323	283	654	572	65
89	261	88	60	265	58	200	240	66
875	437	513	537	420	327	161	141	66
27	256	27	9	254	9	97	126	66
302	410	188	435	434	257	698	630	66
321	362	227	415	400	265	729	656	66
568	442	329	163	389	107	94	75	66
419	365	294	573	392	375	602	583	66
498	355	359	231	334	177	139	109	66
251	310	207	287	307	239	516	471	66
539	472	292	207	391	135	118	146	66
616	396	399	218	385	145	120	82	66
513	343	383	269	321	214	146	94	66
50	256	50	63	257	62	269	181	66
40	355	29	416	386	276	157	125	66
50	325	40	427	337	324	227	136	67
49	291	43	27	274	25	62	101	67
651	414	402	294	396	190	118	119	67
600	409	375	229	365	161	135	120	67
706	488	370	373	430	222	141	176	67
419	331	324	153	300	131	47	105	67
805	521	395	1023	298	880	410	320	67
587	369	407	339	366	237	155	134	67
325	310	269	117	287	105	106	71	67
756	554	349	325	506	164	205	153	68
200	288	178	33	270	31	123	110	68
196	282	178	185	285	166	627	552	68
99	579	44	1023	766	342	269	212	68
255	375	174	248	415	153	669	608	68
369	376	251	363	366	254	601	536	68
140	287	124	156	293	137	427	334	68
501	409	314	273	374	187	562	466	68
416	340	313	157	345	116	140	135	68
1023	493	532	1023	586	447	507	490	68
217	345	161	245	319	196	682	617	68
619	385	412	463	325	365	132	151	68
458	339	345	154	312	126	65	146	68
445	410	278	274	374	187	289	183	68
285	393	186	351	358	251	630	587	68
278	313	227	369	305	310	557	473	68
496	377	337	197	373	135	137	165	68
541	350	396	196	333	151	106	134	68
289	359	206	342	367	238	605	571	69
127	281	116	26	272	24	76	130	69
40	382	27	491	427	294	197	116	69
128	368	89	690	379	466	671	584	69
87	273	82	92	272	87	379	307	69
522	347	385	196	338	148	125	38	69
605	361	429	318	353	230	95	104	69
767	407	482	407	374	279	85	134	69
420	525	204	701	537	334	753	680	69
58	308	48	34	306	28	102	81	69
547	359	390	205	347	151	89	128	69
308	351	225	313	350	229	692	627	69
95	482	50	1023	622	421	310	259	69
19	246	20	15	260	15	108	76	69
26	252	27	33	253	33	248	136	69
175	542	83	1023	503	522	297	204	70
350	555	161	1023	267	982	530	442	70
458	395	297	204	354	148	155	169	70
549	400	351	356	331	275	143	101	70
712	405	450	315	385	209	162	106	70
478	375	326	169	355	122	119	84	70
528	386	351	307	341	231	132	142	70
614	387	407	250	345	185	97	96	70
458	357	329	186	322	148	57	120	70
516	390	338	258	361	183	143	66	70
593	372	409	322	368	224	124	82	70
609	447	348	272	395	176	152	82	70
600	408	376	205	374	141	96	116	70
770	493	400	827	487	435	554	479	70
506	349	371	224	332	173	68	129	70
941	839	287	1023	267	982	758	684	70
31	296	27	361	392	235	248	205	70
563	402	358	201	371	138	130	118	70
509	396	329	190	346	141	109	143	71
540	383	361	259	365	182	121	137	71
628	393	409	335	350	245	90	134	71
77	277	71	14	273	13	113	140	71
614	436	361	366	389	240	170	126	71
533	346	395	260	344	193	108	182	71
671	393	437	351	374	241	102	179	71
310	361	220	300	329	234	608	569	71
696	433	411	726	481	387	566	485	71
547	371	377	290	390	190	114	105	71
209	337	159	55	319	44	123	159	71
693	428	415	1023	382	686	300	245	71
836	452	474	390	466	214	104	149	71
77	332	59	705	404	447	262	179	71
40	351	29	486	409	304	236	153	71
453	351	331	136	332	104	97	141	71
68	337	51	701	425	422	260	193	71
56	306	47	591	360	420	204	170	71
402	323	318	153	298	131	129	71	71
464	370	321	257	355	186	99	126	72
431	328	336	183	342	137	69	85	72
713	488	374	240	451	136	94	130	72
446	364	314	266	343	199	106	128	72
59	266	57	58	300	49	334	311	72
65	579	29	678	598	290	297	225	72
575	376	392	197	336	150	168	121	72
609	371	421	313	355	226	47	33	72
323	350	236	323	363	228	671	612	72
368	385	244	345	376	235	546	545	72
1023	660	397	1023	518	506	246	211	72
38	337	29	487	366	341	154	161	72
489	361	347	860	349	631	624	549	72
494	339	373	236	323	187	119	69	72
91	392	59	1023	442	593	435	340	72
458	371	316	196	347	144	155	130	72
473	351	345	235	314	192	115	116	72
344	359	246	299	370	207	694	632	72
773	463	427	365	459	204	125	153	73
26	256	26	11	270	11	158	119	73
879	603	373	1023	267	982	458	369	73
299	380	202	321	355	231	162	230	73
258	331	199	358	308	298	638	552	73
53	359	38	631	443	365	178	132	73
41	315	33	420	338	318	170	137	73
633	392	414	409	352	298	129	90	73
49	271	46	89	273	83	109	111	73
603	384	403	259	364	182	132	167	73
43	379	29	655	423	397	186	176	73
344	372	237	279	353	203	669	610	73
67	298	57	581	330	451	217	159	73
104	284	94	171	277	158	470	381	74
25	306	21	295	332	227	160	128	74
541	388	357	284	353	206	97	115	74
566	379	383	268	319	215	161	134	74
620	407	390	284	351	207	178	155	74
255	393	166	587	439	343	703	637	74
664	457	372	267	465	147	68	178	74
474	339	358	171	291	151	0	105	74
30	371	21	452	488	237	167	147	74
181	541	86	1023	364	721	392	284	74
743	428	444	566	387	375	134	191	74
583	389	384	279	355	201	92	120	74
48	490	25	520	545	245	249	162	74
326	321	260	232	299	199	171	106	75
650	408	407	233	348	171	100	70	75
27	253	28	11	255	11	124	125	75
220	297	190	243	293	212	468	413	75
122	306	102	921	339	696	260	200	75
33	259	33	15	279	14	100	149	75
283	345	210	264	332	204	625	574	75
23	253	23	23	255	24	329	252	75
94	361	66	815	415	503	251	205	75
464	390	305	231	327	181	89	174	75
534	350	390	218	309	180	118	151	76
56	329	43	541	342	405	214	148	76
27	274	25	35	281	32	576	486	76
640	421	389	263	438	154	95	84	76
307	366	215	255	365	179	644	597	76
575	412	357	230	495	119	71	125	76
200	497	103	1023	451	581	377	284	76
553	386	367	207	353	150	100	135	76
219	351	160	332	337	252	591	512	76
554	426	333	258	349	189	90	64	76
494	443	286	719	423	435	654	599	76
1023	369	710	1023	407	645	772	709	76
512	362	363	276	327	216	62	116	76
449	346	332	137	326	108	115	97	76
139	303	118	172	288	152	306	264	76
183	467	100	1023	267	982	384	298	76
63	536	30	826	619	341	206	173	76
494	376	336	251	445	145	43	123	76
77	525	38	1023	611	429	248	162	76
485	370	336	312	365	219	346	262	76
484	432	287	277	372	191	134	96	76
20	257	20	124	275	115	272	173	76
233	351	170	264	360	188	666	603	76
408	363	288	523	362	370	393	479	77
1023	589	445	1023	371	707	771	705	77
501	360	356	213	346	158	79	69	77
23	283	20	210	297	181	125	137	77
443	351	323	229	323	181	141	123	77
307	401	196	465	578	206	634	585	77
31	356	22	255	397	165	124	128	77
544	426	327	174	365	122	114	125	77
541	358	386	276	329	215	183	186	77
261	664	101	1023	328	800	437	358	77
490	408	307	772	464	426	550	565	77
350	371	242	395	378	267	402	452	77
566	388	374	333	360	237	126	154	77
104	271	99	75	266	72	154	233	77
35	401	23	375	463	207	209	118	77
547	393	356	152	346	112	154	111	77
152	447	87	1023	355	739	275	151	77
546	423	331	235	388	155	131	113	78
563	426	338	198	376	135	129	118	78
465	358	332	233	416	144	142	132	78
480	380	323	252	357	181	114	71	78
59	259	59	21	327	17	115	80	78
540	350	395	188	323	149	143	118	78
380	330	295	503	317	406	722	642	78
21	263	20	15	486	8	86	145	78
155	270	147	114	262	112	366	375	78
27	249	27	12	248	12	190	219	78
678	500	347	249	395	161	111	70	78
586	428	350	565	447	324	154	187	79
293	989	76	1023	442	593	416	343	79
335	336	255	431	311	355	410	450	79
28	255	28	13	259	13	140	106	79
292	356	210	290	357	208	629	579	79
590	444	340	194	364	137	148	94	79
82	258	81	52	255	52	259	306	79
89	546	42	1023	682	384	287	153	79
24	313	20	22	349	16	111	91	79
540	366	377	174	333	133	29	141	79
258	597	111	1023	305	860	416	328	79
582	395	377	240	363	170	45	130	79
580	476	312	181	349	133	135	105	79
22	269	21	41	273	38	466	364	80
630	415	389	472	345	350	119	132	80
33	260	32	44	263	43	417	329	80
550	383	368	740	425	445	256	181	80
461	343	344	216	333	166	100	108	80
241	310	199	276	298	237	533	473	80
499	365	351	152	368	106	155	82	80
657	436	385	321	402	204	97	52	80
761	441	442	275	470	150	130	101	80
92	398	59	1023	416	631	352	245	80
508	346	375	179	323	142	130	76	80
32	291	28	304	323	240	136	87	80
485	353	352	267	330	207	109	75	81
499	366	349	169	340	128	135	158	81
346	373	237	299	365	209	631	586	81
141	391	93	1023	267	982	331	245	81
23	296	20	208	309	172	183	141	81
450	353	327	266	321	212	194	120	81
24	261	23	13	261	12	106	126	81
32	270	31	9	288	8	119	92	81
23	273	22	29	260	28	506	418	81
293	313	240	398	306	332	460	475	81
219	343	163	316	325	249	673	607	81
492	381	331	230	365	161	197	54	82
599	472	325	204	384	136	90	119	82
540	400	345	210	362	149	121	129	82
90	389	59	899	450	512	276	181	82
660	390	433	388	350	284	166	108	82
39	312	32	370	323	293	148	128	82
382	510	192	440	555	203	739	671	82
596	381	401	224	345	166	238	111	82
109	429	65	1023	480	546	321	210	82
621	394	404	246	364	172	116	76	82
608	401	388	242	347	178	140	126	82
604	369	418	274	366	192	149	56	82
142	415	87	1023	448	585	338	203	83
124	385	82	1023	355	738	308	201	83
566	432	335	326	353	236	99	78	83
26	279	24	24	282	22	487	412	83
363	405	229	384	400	246	648	600	83
23	254	23	17	261	16	381	289	83
535	382	359	162	363	114	102	95	83
720	486	380	212	378	143	68	147	83
258	749	88	1023	282	930	380	313	83
463	335	354	168	318	135	116	124	83
645	444	372	430	406	271	99	196	83
30	307	25	313	351	228	243	145	83
828	828	256	1023	267	982	694	625	83
691	533	332	1023	267	982	438	351	83
768	585	336	276	515	138	102	79	83
639	391	418	291	362	206	111	125	83
82	280	75	34	268	32	149	90	84
186	279	170	92	273	86	575	500	84
105	305	88	251	302	213	485	415	84
483	350	353	302	356	217	105	101	84
699	375	477	295	376	201	130	87	84
35	308	29	273	339	206	206	131	84
551	394	359	247	363	174	113	54	84
20	248	21	6	231	7	78	135	84
27	327	21	480	343	358	183	178	84
83	411	52	832	469	454	221	145	84
361	402	230	432	405	273	711	642	85
124	483	66	1023	468	560	276	206	85
266	372	183	224	364	158	673	610	85
247	329	192	271	328	212	509	429	85
41	348	30	454	425	273	222	170	85
78	574	35	882	754	299	322	222	85
215	285	193	208	283	188	558	473	85
303	425	182	961	615	400	663	604	85
373	373	256	316	337	240	186	179	85
117	513	58	1023	454	577	288	205	85
99	260	98	31	260	30	214	363	85
259	305	218	281	299	240	556	478	85
518	364	364	245	339	185	73	153	85
458	401	292	693	400	443	671	595	86
301	322	239	355	298	306	437	506	86
26	295	23	313	294	272	216	128	86
654	470	356	253	425	152	86	97	86
37	404	24	478	425	288	182	145	86
640	417	392	339	381	228	158	170	86
497	344	370	152	338	115	146	78	86
619	432	367	467	390	307	140	152	86
481	436	282	285	427	171	169	71	86
49	253	50	17	245	18	135	132	87
34	329	26	312	352	227	187	154	87
222	427	133	1023	267	982	357	280	87
610	393	397	216	355	156	120	84	87
1023	536	489	1023	267	982	604	532	87
39	287	35	389	310	322	195	109	87
43	294	38	345	333	266	212	131	87
36	256	37	11	271	11	109	116	87
450	331	348	186	329	144	178	213	87
532	361	377	259	315	210	100	114	87
441	348	324	270	315	219	78	147	87
33	249	34	22	253	23	279	277	87
599	363	422	233	341	175	109	118	87
63	446	36	698	536	333	253	186	88
564	399	362	256	352	186	142	119	88
23	299	20	186	306	156	82	81	88
560	375	383	276	399	177	79	111	88
327	440	190	378	500	194	681	622	88
278	370	192	301	353	218	662	605	88
367	408	231	387	401	247	657	610	88
446	345	331	239	339	180	51	28	88
596	484	316	320	364	225	106	154	88
31	270	30	253	289	224	198	92	88
733	433	433	371	391	243	65	155	88
393	355	283	659	354	476	627	549	88
532	393	346	298	354	216	70	135	88
623	406	393	248	360	176	91	183	88
430	341	323	111	313	91	14	109	89
41	269	39	353	290	312	251	192	89
156	298	134	146	299	125	604	527	89
570	373	391	232	325	183	76	68	89
527	451	299	920	455	518	695	620	89
209	295	181	212	288	188	450	386	90
760	415	468	349	378	237	134	153	90
612	406	386	283	356	203	145	75	90
43	264	41	8	241	9	90	86	90
460	387	304	304	361	216	165	90	90
608	375	415	663	466	365	571	489	90
522	341	392	240	390	158	168	153	90
159	652	63	1023	400	656	342	247	90
436	395	283	249	352	181	161	173	90
318	400	204	320	403	203	675	616	90
44	256	44	30	262	30	439	382	90
29	282	26	352	302	299	217	170	90
189	352	137	307	401	196	649	587	90
562	417	345	243	376	165	168	60	90
39	459	22	540	508	272	209	159	90
175	401	112	1023	296	886	332	238	90
466	383	311	181	320	145	125	167	90
37	422	23	437	580	193	189	148	91
297	346	219	274	348	202	646	593	91
853	472	462	916	377	621	645	576	91
53	253	54	25	254	25	145	268	91
644	417	396	530	480	282	407	404	91
481	333	370	260	331	201	36	74	91
286	364	201	380	396	246	671	612	91
432	348	318	225	346	166	128	80	91
27	284	24	274	300	234	154	135	91
543	389	357	182	344	135	59	31	91
304	362	215	1023	305	859	725	652	91
560	378	379	316	317	255	183	169	91
506	380	340	176	359	125	85	131	91
521	377	354	200	360	142	123	80	91
280	374	192	263	368	183	645	593	91
34	326	27	455	362	321	179	185	91
549	379	371	208	455	117	69	129	91
641	454	361	239	369	166	193	90	92
99	328	78	39	375	27	143	75	92
258	387	171	306	371	211	676	614	93
314	495	163	397	464	219	637	596	93
379	330	293	181	332	139	140	69	93
605	441	351	349	349	256	108	119	93
420	345	312	282	324	223	132	101	93
548	400	351	340	383	227	120	141	93
155	289	137	176	282	160	595	508	93
540	439	315	182	454	103	66	81	94
21	266	20	121	270	115	131	126	94
290	647	115	1023	343	764	389	302	94
1023	534	491	399	645	158	118	142	94
404	341	303	214	321	171	142	123	94
196	281	179	166	276	154	364	413	94
499	344	371	168	340	127	69	54	94
315	333	243	490	419	299	498	460	94
567	440	330	215	379	145	166	91	94
644	382	432	278	350	203	84	111	94
250	349	183	190	336	145	634	579	94
292	429	174	538	425	324	707	641	94
19	248	20	16	251	16	142	146	94
711	477	381	232	434	137	145	142	94
456	364	320	203	344	151	108	82	95
314	358	224	508	543	239	653	599	95
270	422	164	428	390	281	654	599	95
636	453	360	220	386	146	119	115	95
527	366	369	285	340	215	69	96	95
38	331	30	500	371	345	173	128	95
418	340	315	180	327	140	79	142	95
604	403	384	237	393	155	52	53	95
471	353	342	183	337	139	158	148	95
212	356	153	290	346	215	710	637	95
595	389	392	392	338	297	119	54	95
591	400	378	202	352	147	124	85	95
40	305	33	447	352	325	146	141	95
114	277	105	43	347	32	76	125	95
656	444	378	511	497	264	578	519	95
282	353	204	388	334	298	583	492	95
519	388	342	220	456	123	91	159	95
520	371	359	318	416	195	259	225	95
103	514	51	1023	381	689	305	248	96
763	452	433	406	379	274	105	134	96
287	340	216	398	326	313	340	386	96
573	395	372	193	334	148	50	121	96
538	356	387	258	335	198	120	147	96
601	388	396	189	372	130	132	126	96
569	353	413	222	321	177	109	57	96
427	367	298	451	374	309	691	625	96
357	559	164	1023	267	982	471	380	96
582	367	407	255	365	179	91	52	96
657	443	380	250	437	147	99	108	96
528	406	333	901	364	633	738	658	96
35	255	35	51	268	49	228	159	96
593	379	401	295	321	235	153	134	97
496	402	316	282	357	202	137	75	97
378	324	298	201	332	155	137	128	97
720	439	420	371	402	236	119	62	97
176	373	121	320	392	209	690	622	97
545	366	382	248	344	185	86	153	97
60	259	59	81	255	81	174	116	97
233	371	161	252	358	180	649	589	97
242	409	151	711	535	341	732	664	97
784	462	434	840	433	497	717	633	97
689	409	432	261	434	154	157	137	97
684	537	326	262	529	127	109	101	97
475	356	342	216	336	164	66	145	97
61	264	59	10	255	10	86	76	97
42	271	39	67	272	63	373	307	97
724	457	405	410	429	245	169	97	97
510	418	312	1023	293	895	758	687	97
619	401	395	292	349	214	51	131	97
429	413	266	515	375	352	613	601	97
524	362	371	232	331	180	109	142	98
265	338	201	402	352	292	490	414	98
823	480	439	341	451	193	118	149	98
23	281	21	238	306	200	212	126	98
39	265	37	10	266	9	100	136	98
254	349	186	237	336	181	618	572	98
260	350	190	1023	414	634	624	560	98
546	371	377	369	525	180	162	111	98
730	500	374	335	537	160	148	167	98
433	573	194	1023	285	919	667	609	98
513	334	393	233	370	161	470	399	98
239	285	215	221	273	207	566	513	98
566	449	322	193	473	105	81	106	98
85	361	60	735	425	442	363	280	99
227	320	182	406	322	323	636	551	99
420	366	293	236	347	174	54	130	99
507	442	294	180	359	128	58	60	99
744	460	414	752	412	467	132	126	99
592	364	417	279	353	202	149	109	99
543	358	388	339	318	273	100	134	99
521	347	385	206	320	165	36	86	99
41	272	38	31	275	28	454	367	99
690	407	434	278	365	195	108	84	99
330	346	245	362	345	269	627	551	99
86	262	85	81	265	78	187	313	99
248	309	205	245	336	187	647	590	99
395	358	283	371	356	267	667	616	99
263	476	141	481	550	224	736	662	99
472	357	339	169	356	121	105	57	100
58	371	40	736	388	485	262	165	100
46	387	31	640	459	357	243	142	100
39	328	31	348	356	250	248	178	100
52	400	33	663	444	382	241	180	100
557	426	334	149	358	107	153	135	100
505	439	294	146	459	81	90	69	100
600	379	406	232	342	174	157	80	100
333	322	265	258	316	209	617	557	100
436	340	328	164	338	124	106	135	101
264	340	199	272	353	197	635	585	101
608	375	415	375	419	229	96	135	101
241	405	153	285	360	202	675	615	101
669	516	332	264	369	183	116	97	101
592	428	354	218	412	135	445	478	101
697	422	423	322	393	210	154	70	101
626	433	371	358	382	240	147	91	101
452	362	320	216	355	156	106	90	101
608	369	422	266	339	201	90	109	101
595	373	408	247	348	182	87	99	101
234	362	165	234	353	170	507	506	101
27	322	21	289	353	210	160	161	101
1023	572	458	904	729	317	297	288	101
602	367	420	254	356	183	189	76	101
559	449	319	200	413	124	167	118	101
47	296	41	386	303	325	152	137	102
507	349	372	168	341	126	69	114	102
521	374	356	252	328	197	141	108	102
107	398	69	1009	445	580	291	130	102
57	330	44	589	375	402	258	198	102
245	392	160	319	378	216	683	616	102
296	322	236	440	314	359	568	523	102
22	258	22	6	267	6	125	129	103
647	417	398	338	429	201	179	65	103
427	335	326	168	326	132	97	41	103
236	519	117	622	570	279	710	641	103
295	369	204	274	344	204	610	568	103
205	285	184	157	277	145	479	436	103
488	336	372	252	333	194	92	125	103
33	380	22	381	519	188	236	185	103
670	361	475	395	325	312	79	87	103
53	256	53	60	265	58	358	286	103
106	398	68	1021	471	554	267	174	103
225	287	201	265	295	230	591	514	103
724	464	399	1023	382	687	54	136	103
579	401	369	249	372	172	89	126	103
668	395	434	279	360	198	60	146	103
40	412	25	617	506	312	277	187	103
149	280	136	191	280	175	567	490	103
626	508	316	192	476	103	142	153	103
650	445	374	263	403	167	108	121	103
605	373	415	291	352	211	53	136	103
477	359	340	145	334	111	158	76	103
488	352	355	205	321	163	69	74	104
33	309	27	391	404	248	151	116	104
656	414	405	231	417	142	87	132	104
528	351	385	228	320	183	97	136	104
221	457	124	444	455	250	701	631	104
28	273	26	215	288	191	183	116	104
48	315	39	343	331	265	193	111	104
494	413	307	292	363	206	152	136	104
147	469	80	456	659	177	697	627	104
585	375	399	233	344	174	75	134	104
137	267	131	49	280	45	51	130	104
210	531	101	1023	267	982	409	329	104
53	308	44	15	288	14	102	86	104
477	360	339	317	359	226	330	288	104
362	428	217	373	385	248	665	613	104
264	450	150	479	445	276	625	583	104
772	501	395	339	554	157	104	111	104
590	383	394	231	355	166	94	124	104
276	348	203	323	345	240	257	389	105
45	445	26	1023	449	584	190	165	105
427	369	296	532	348	391	169	136	105
563	386	373	276	367	192	145	99	105
75	298	65	105	305	88	308	256	105
600	387	397	267	391	174	111	105	105
886	505	449	719	625	295	579	505	105
22	252	22	12	345	9	50	91	105
636	611	267	886	565	401	701	642	105
686	381	461	476	376	324	189	181	105
47	286	42	16	274	15	104	75	106
218	675	83	1023	439	597	520	424	106
152	285	136	109	350	80	528	471	106
66	268	63	24	263	23	429	393	106
565	359	403	197	340	148	75	141	106
274	676	104	1023	297	881	379	265	106
34	423	21	411	461	228	263	185	106
604	403	383	282	346	208	97	166	106
692	383	463	432	353	313	368	270	107
554	349	407	202	334	155	210	70	107
599	437	351	261	386	173	159	73	107
46	304	39	557	336	425	213	135	107
48	329	37	486	367	339	228	167	107
31	315	25	399	395	258	197	119	107
130	540	62	1023	397	660	404	311	107
54	287	48	23	329	18	69	60	107
582	370	402	245	355	176	101	69	107
316	360	225	274	323	217	146	124	107
303	428	181	778	630	316	602	561	107
624	447	357	259	423	157	114	135	107
32	305	27	394	318	317	206	104	107
162	492	84	1023	456	575	295	224	107
36	346	26	429	393	279	197	140	107
476	326	373	193	323	153	170	104	108
736	419	450	426	408	268	128	91	108
101	422	61	270	377	183	540	511	108
23	244	24	20	243	21	113	168	108
738	422	448	321	365	225	84	69	108
505	343	377	254	332	196	87	71	108
516	395	334	284	344	211	142	161	108
652	457	365	266	405	168	193	110	108
450	358	321	178	324	141	130	64	108
458	354	331	207	351	151	105	58	108
543	395	352	202	392	132	109	108	108
680	439	397	340	443	196	89	128	108
60	259	59	20	270	19	453	381	108
541	398	348	355	367	248	63	143	108
561	385	373	313	344	233	102	151	108
642	400	411	352	376	240	113	91	108
494	465	272	447	404	283	128	145	108
40	342	30	376	402	240	193	153	108
475	336	362	274	299	235	166	163	109
650	375	444	351	373	241	346	234	109
45	292	39	480	314	392	274	180	109
289	354	209	266	346	197	692	625	109
220	410	137	394	408	247	715	645	109
559	364	393	241	335	184	129	128	109
304	356	219	272	348	200	678	615	109
271	376	185	388	416	239	683	619	109
554	372	382	285	340	215	100	99	109
533	409	334	220	391	144	116	132	109
291	343	217	237	348	175	684	612	109
433	347	319	231	339	174	89	64	109
468	349	344	218	312	179	74	162	110
523	376	356	200	328	156	143	151	110
173	584	76	1023	418	627	312	288	110
338	307	282	288	290	254	466	481	110
32	253	32	27	252	27	212	168	110
481	348	353	211	356	152	78	120	110
35	392	23	465	435	274	139	137	110
531	429	316	206	409	129	149	115	110
87	260	86	49	264	47	245	312	110
585	415	361	374	369	260	131	130	110
492	386	326	183	360	130	90	143	110
703	461	390	335	462	186	89	120	110
464	390	305	247	356	177	120	106	110
37	251	37	47	260	46	160	192	110
528	363	373	298	382	200	131	95	110
22	260	21	13	274	12	115	79	111
40	382	27	467	518	231	245	136	111
144	532	70	1023	350	749	339	247	111
688	425	415	376	362	266	154	193	111
105	306	88	122	284	110	228	298	111
616	405	390	203	403	129	89	106	111
35	320	28	462	391	303	149	134	111
506	376	345	264	337	200	153	31	111
193	293	168	204	279	187	396	343	111
410	353	297	174	360	124	124	65	111
701	469	383	638	569	287	550	509	111
506	394	329	190	388	125	152	51	111
574	400	368	280	396	181	95	163	111
527	441	306	575	402	366	714	663	112
503	354	364	218	329	169	140	105	112
608	438	356	246	483	130	119	110	112
139	426	83	1023	401	653	345	262	112
304	364	214	439	365	308	712	645	112
1007	590	437	1023	267	982	552	468	112
29	320	23	325	353	236	114	151	112
202	792	65	1023	366	717	390	264	112
448	348	329	266	334	204	80	105	112
703	420	429	398	377	270	140	80	112
299	406	189	97	404	62	92	63	112
488	335	373	199	299	170	149	149	113
492	362	348	201	337	152	119	121	113
557	436	327	228	459	127	113	111	113
563	385	374	251	368	174	135	148	113
93	512	47	1023	578	453	346	258	113
635	405	402	1023	419	626	313	236	113
489	338	370	180	315	146	85	86	113
198	447	113	1023	343	765	310	215	113
879	454	495	411	425	247	142	118	113
102	341	76	874	369	607	269	155	113
492	349	361	174	318	140	79	50	113
493	370	341	1023	297	884	294	225	113
34	379	23	742	399	477	238	180	113
573	380	386	201	344	150	114	58	113
406	345	301	210	320	168	121	91	114
613	394	398	268	362	189	146	96	114
501	396	324	179	317	145	126	51	114
338	353	245	289	345	214	675	612	114
36	273	34	17	279	16	70	115	114
37	426	22	474	478	254	135	116	114
646	379	436	354	343	264	140	140	114
849	443	491	427	459	238	379	296	114
418	333	322	137	308	114	26	158	114
27	342	20	329	372	226	180	149	114
61	410	38	576	545	270	200	140	114
292	398	188	258	377	176	669	611	114
67	508	34	729	621	300	253	206	114
330	470	180	931	697	342	590	586	114
79	310	65	681	345	505	286	171	114
75	355	54	765	373	525	224	173	115
350	547	164	881	555	407	750	682	115
340	421	206	343	371	236	640	593	115
25	287	22	15	282	14	78	126	115
600	407	378	241	373	165	80	108	115
285	402	182	357	382	239	696	630	115
571	369	396	188	354	136	96	190	115
1023	440	596	1023	267	982	730	673	115
238	298	205	248	290	219	590	530	115
312	342	233	270	328	211	651	578	115
311	437	182	536	472	290	639	585	115
507	397	327	216	352	157	121	85	115
497	370	343	191	378	129	155	86	115
943	448	538	843	523	413	675	592	115
59	342	44	596	401	381	179	160	115
23	263	23	22	301	19	123	110	116
525	482	279	354	386	235	102	128	116
263	326	207	385	304	324	693	608	116
504	358	360	305	314	248	124	66	116
501	399	321	242	352	176	167	124	116
31	315	25	301	359	215	163	140	116
153	482	81	1023	504	520	193	137	116
670	459	374	438	572	196	618	534	116
38	367	27	455	428	272	207	120	116
45	260	44	22	264	22	414	357	116
709	444	409	337	370	233	89	182	116
415	465	229	581	438	339	609	596	116
186	296	161	272	291	239	568	474	116
167	317	135	135	331	104	561	499	116
566	435	333	180	402	115	96	149	116
243	308	201	312	292	274	573	483	116
624	398	402	364	365	255	153	87	116
447	373	307	251	334	192	96	118	116
79	275	74	83	265	80	374	318	116
631	412	392	412	366	289	327	282	116
61	325	48	597	369	414	311	229	116
689	459	384	569	446	326	645	563	116
448	335	343	222	316	180	80	110	116
374	336	285	310	331	240	713	641	116
511	362	362	297	445	171	141	139	117
268	346	199	290	373	199	673	611	117
24	254	24	25	253	26	312	238	117
595	386	395	324	358	232	139	131	117
588	384	392	641	374	439	604	537	117
689	389	453	367	392	240	151	59	117
194	528	94	1023	267	981	366	297	117
235	365	165	269	358	192	666	602	117
538	369	374	236	319	190	100	87	117
1023	445	589	1023	464	565	650	571	117
575	440	335	174	363	123	101	109	117
326	331	252	399	344	297	606	540	117
479	350	350	261	337	198	86	161	117
539	360	384	206	373	142	125	121	117
574	437	336	260	377	177	111	158	118
479	354	347	165	320	132	175	36	118
47	273	44	115	272	108	489	404	118
26	281	24	16	267	16	429	348	118
476	347	351	301	360	214	95	157	118
512	371	354	180	345	133	64	141	118
628	390	413	322	368	224	90	167	118
269	361	191	413	451	234	692	622	119
281	371	194	315	353	228	599	558	119
34	421	21	508	434	300	204	145	119
321	358	230	232	340	175	612	571	119
683	414	422	343	350	251	66	141	119
268	456	150	584	557	268	736	664	119
78	444	45	797	504	405	131	70	119
534	356	384	191	320	153	141	154	119
1023	524	500	1023	309	848	639	570	119
334	385	222	361	355	260	472	373	119
280	394	182	413	401	263	668	595	119
544	372	375	266	355	192	176	75	119
20	246	21	21	246	22	169	177	119
56	257	56	43	250	44	362	275	120
625	419	382	354	359	253	175	169	120
557	389	366	365	350	267	175	151	120
519	372	357	214	345	159	71	95	120
671	416	412	288	383	193	43	161	120
43	413	27	458	447	263	253	174	120
607	988	157	1023	267	982	380	292	120
22	274	20	195	302	165	162	124	121
60	357	43	630	371	434	213	95	121
329	317	265	238	304	200	664	610	121
397	483	211	721	612	302	690	625	121
524	355	378	226	322	180	84	115	121
653	421	397	444	395	288	162	167	121
181	569	82	1023	427	614	323	272	121
24	299	21	285	363	201	132	126	121
605	386	401	368	324	290	85	178	121
546	377	370	252	350	184	80	79	121
607	587	265	1023	492	532	718	672	121
573	395	371	321	363	226	141	134	122
686	412	426	497	355	359	62	97	122
37	320	29	438	326	344	215	183	122
365	315	297	193	353	140	124	62	122
150	434	88	1023	382	687	326	256	122
838	567	378	1023	267	982	508	416	122
31	318	25	366	354	264	190	142	122
306	405	193	708	361	502	737	663	122
566	358	405	233	335	178	218	212	122
498	442	288	208	379	140	99	136	122
447	375	305	171	376	116	110	143	122
179	288	159	24	290	21	113	56	123
525	382	352	224	423	135	130	121	123
553	353	401	218	338	165	143	124	123
21	250	22	9	303	7	102	115	123
662	412	411	322	346	238	129	142	123
533	443	307	678	413	421	227	211	123
262	309	217	238	296	205	595	534	123
335	374	229	353	376	241	615	576	123
168	418	103	360	424	217	681	613	123
306	325	241	459	321	366	707	620	123
461	334	353	151	330	117	99	105	124
47	278	43	14	311	11	136	130	124
509	393	332	178	331	137	82	120	124
455	371	314	282	348	208	85	130	124
122	388	81	1023	332	790	366	241	124
28	358	20	539	351	393	145	118	124
258	337	196	297	331	230	681	618	124
29	321	23	291	381	196	152	132	124
370	338	280	496	321	395	690	609	124
77	474	42	817	521	401	248	163	124
432	371	298	319	331	246	120	140	124
325	355	234	250	379	169	669	604	124
33	304	28	289	298	248	183	140	124
122	439	71	1023	321	817	347	244	124
385	378	260	372	336	284	600	540	125
584	399	375	216	395	140	71	84	125
689	369	478	352	347	260	131	29	125
584	413	362	269	363	190	137	80	125
630	380	425	296	401	189	113	87	125
37	254	37	35	257	35	364	274	125
223	332	172	193	409	121	524	519	125
32	272	30	26	405	16	102	142	125
285	323	226	70	326	55	130	109	125
817	713	293	1023	498	526	674	612	125
516	375	352	257	341	193	139	128	125
71	327	55	830	374	568	260	214	126
450	329	351	134	311	110	116	91	126
41	274	38	16	267	15	119	75	126
143	278	132	128	278	118	344	362	126
533	381	358	191	353	139	139	92	126
480	346	356	249	376	169	113	160	126
47	314	38	85	312	70	601	512	126
239	412	148	294	407	185	657	595	126
31	388	20	446	541	211	268	207	126
503	351	366	234	336	178	89	70	126
465	367	325	192	320	153	119	179	126
591	377	402	243	348	179	134	73	126
33	254	33	54	256	54	343	275	126
520	355	375	242	326	190	106	111	126
328	416	202	360	433	213	713	649	127
58	267	56	30	269	29	360	295	127
253	392	165	368	378	249	692	626	127
512	354	370	222	380	150	108	178	127
543	360	386	296	339	223	120	118	127
483	373	332	264	342	198	141	97	127
832	452	472	547	429	326	165	104	127
379	325	298	460	319	369	682	593	127
625	383	418	298	351	218	149	75	127
326	783	107	1023	375	699	382	310	127
33	282	30	314	289	278	176	118	127
33	258	33	12	284	11	190	126	127
41	261	40	48	256	48	210	207	127
527	407	332	303	362	214	135	137	127
71	264	69	28	268	27	124	154	127
270	372	186	441	377	299	677	602	128
517	360	368	175	327	137	151	119	128
468	338	354	162	331	125	82	136	128
20	245	21	14	246	15	153	193	128
816	532	393	1023	483	543	553	488	128
305	385	203	461	549	215	679	614	128
689	392	450	326	369	227	163	167	128
610	406	384	268	385	178	114	116	128
299	425	180	461	447	264	640	603	128
788	490	412	544	412	338	41	158	128
439	334	337	243	303	205	68	78	128
495	368	344	190	356	136	49	134	128
1023	702	374	536	543	253	45	130	128
898	515	447	1023	415	632	638	574	129
428	370	296	194	330	151	56	79	129
299	411	186	342	461	190	726	652	129
153	529	74	1023	448	585	331	206	129
32	333	24	404	405	255	189	114	129
410	380	276	629	432	372	731	671	129
533	391	348	227	334	174	145	97	129
645	376	439	254	347	188	62	73	129
73	260	71	46	258	46	134	288	129
380	339	287	122	325	96	74	53	129
400	355	288	223	342	167	84	95	129
566	392	369	293	352	213	162	157	130
31	255	31	13	369	9	123	147	130
201	314	164	197	347	145	624	570	130
706	447	404	230	421	140	126	158	130
25	292	22	248	319	199	198	106	130
557	370	385	280	345	208	179	185	130
82	296	71	16	293	14	106	131	130
448	346	332	230	310	190	282	258	130
474	384	316	759	367	529	293	235	130
298	296	257	231	298	198	532	506	130
624	429	372	229	408	143	79	114	130
479	400	306	561	432	332	197	149	130
37	359	27	25	367	18	123	91	130
38	255	38	28	255	28	206	200	130
73	260	72	26	263	25	457	387	130
25	257	25	5	234	5	63	120	131
634	447	363	226	385	150	168	92	131
73	505	37	988	584	433	374	274	131
226	331	175	347	338	263	653	575	131
577	397	372	1023	415	632	417	341	131
229	455	129	1023	289	906	372	299	131
436	432	258	1023	267	982	721	648	131
31	390	21	435	524	213	225	146	131
481	374	329	197	390	129	94	94	131
571	397	369	541	429	323	204	162	131
20	246	21	10	244	11	212	199	132
288	305	241	228	314	186	676	610	132
656	419	401	309	378	210	75	76	132
22	250	23	37	257	37	349	286	132
273	310	225	431	315	351	564	488	132
627	390	411	297	375	203	197	81	132
390	501	199	1023	272	963	588	539	132
562	457	315	158	429	94	85	126	132
228	283	207	127	295	110	139	87	132
135	316	109	45	342	34	105	114	132
489	363	345	146	344	108	149	87	132
29	252	30	27	247	27	212	159	132
442	348	325	477	348	351	520	533	132
466	344	347	210	311	173	71	84	133
611	449	348	193	425	116	119	128	133
479	552	222	1023	267	982	651	586	133
453	423	274	796	450	453	748	688	133
556	352	404	250	327	195	143	149	133
394	414	243	606	395	392	611	554	133
524	375	357	246	369	171	51	140	133
317	445	182	492	649	194	603	555	133
253	290	224	243	280	222	532	511	134
586	385	390	236	343	176	193	65	134
68	260	67	99	267	95	147	197	134
503	368	350	278	338	211	119	109	134
30	281	28	258	286	231	198	95	134
491	357	352	180	320	144	97	123	134
560	402	356	372	339	281	80	94	134
85	478	45	920	643	366	261	155	134
481	354	348	229	331	177	96	129	134
729	466	400	297	396	192	152	94	135
79	439	46	825	624	339	244	197	135
520	352	378	244	339	184	96	80	135
234	453	133	335	484	177	704	636	135
416	352	303	154	329	120	69	115	135
590	372	406	312	339	236	141	95	135
27	334	21	502	410	314	192	115	135
58	445	34	682	443	395	198	132	135
69	346	51	696	447	398	256	204	135
131	540	62	369	646	146	634	581	135
396	359	282	228	346	169	129	109	135
594	368	413	307	339	232	136	141	135
500	333	385	193	318	155	78	185	135
466	344	347	250	381	168	105	92	136
211	432	125	557	542	263	709	640	136
507	405	320	175	359	125	102	121	136
52	375	36	732	392	477	222	145	136
762	459	425	259	489	135	130	96	136
563	361	399	279	356	201	228	151	136
644	392	421	261	378	176	130	125	136
282	300	241	263	300	225	507	496	136
618	392	403	412	369	286	65	152	136
698	539	332	266	477	143	131	76	136
511	353	371	231	337	176	126	139	136
803	1023	199	1023	267	982	500	410	137
320	314	261	524	298	450	639	559	137
253	315	206	334	303	282	639	554	137
144	385	96	1023	359	730	324	206	137
177	706	64	1023	535	490	332	214	137
256	333	197	239	344	178	558	498	137
311	313	254	331	309	274	490	485	137
664	404	420	414	374	283	165	79	137
485	346	359	209	327	164	142	75	137
232	418	142	293	409	184	656	597	137
31	264	30	9	262	9	137	110	137
573	425	345	266	342	199	99	106	137
23	289	20	113	277	105	200	155	138
158	305	133	163	288	144	487	405	138
583	415	360	238	416	146	62	105	138
25	261	25	18	296	15	377	332	138
535	416	329	399	402	254	82	135	138
125	389	82	1023	386	680	264	228	138
149	387	99	1023	325	806	311	218	138
550	382	369	298	359	212	84	87	138
39	415	24	501	517	248	244	163	139
601	381	403	328	333	253	154	100	139
528	375	361	254	329	198	453	360	139
709	399	454	429	382	287	54	116	139
282	317	228	378	317	305	488	432	139
31	261	30	8	258	8	84	76	139
519	376	353	214	343	160	131	116	139
594	390	390	278	356	200	169	111	139
617	475	333	176	413	109	129	132	139
411	436	241	562	613	235	707	653	139
631	368	438	278	344	207	345	258	139
722	468	395	373	408	234	137	157	139
59	359	42	620	417	381	171	147	139
606	402	386	168	371	116	91	78	140
285	303	241	314	297	271	688	604	140
230	288	205	226	288	200	523	459	140
85	426	51	1023	457	574	318	222	140
473	359	337	215	313	176	123	101	140
493	370	341	294	427	177	121	165	140
495	374	339	176	343	131	106	134	140
268	417	164	570	412	354	615	534	140
29	293	26	325	357	233	178	124	140
22	255	22	14	312	11	60	108	140
239	501	122	1023	271	966	410	310	140
55	287	49	116	322	92	602	512	140
755	435	444	693	486	365	617	540	141
83	364	59	932	396	602	284	192	141
477	349	350	168	322	134	57	101	141
44	278	40	68	281	62	80	97	141
689	430	410	465	430	277	642	554	141
438	343	327	207	347	153	87	101	141
50	318	40	400	328	313	247	163	141
554	346	410	180	323	143	120	131	141
634	400	406	299	342	224	129	38	141
84	296	73	35	327	27	120	135	141
1023	557	471	1023	578	454	387	452	141
319	467	175	540	482	286	739	668	141
55	258	54	25	312	21	75	119	141
588	364	414	237	358	170	71	108	141
104	329	81	52	339	39	167	129	141
23	261	23	197	273	184	170	157	141
659	377	448	311	339	235	151	129	142
43	459	24	551	500	282	251	163	142
517	454	291	154	444	89	132	75	142
644	388	424	295	339	223	180	130	142
249	305	209	413	296	357	541	463	142
289	320	232	353	303	298	523	448	143
527	384	351	262	332	202	123	90	143
354	343	264	324	334	248	616	557	143
86	427	52	1018	489	533	258	186	143
312	331	241	173	309	144	141	105	143
465	392	303	413	371	285	162	118	143
144	677	54	1023	580	452	352	276	143
480	365	337	187	344	140	141	168	143
452	352	329	240	312	197	145	74	143
706	495	365	279	513	139	94	176	143
592	361	420	322	355	232	145	116	143
106	415	65	1023	391	671	296	143	143
813	447	466	526	524	257	524	436	144
61	380	41	634	432	375	345	257	144
60	458	33	882	548	412	266	178	144
406	343	303	220	331	170	119	44	144
378	488	198	1023	538	487	692	621	144
320	339	242	328	447	188	695	629	144
65	461	36	787	478	421	294	225	144
529	426	318	1023	267	982	729	665	144
516	372	355	308	356	221	102	106	144
56	360	40	613	405	387	241	196	144
693	506	351	359	411	224	125	79	144
545	367	381	150	345	112	195	80	144
27	335	20	262	384	174	169	136	145
96	355	69	138	353	100	178	185	145
497	387	329	267	324	211	81	118	145
279	348	205	222	339	168	633	582	145
250	350	183	493	410	307	504	491	145
35	251	36	44	253	45	354	282	145
[truncated: 18,001 more rows]
