# Supplementary material for: N-chlorination mediates protective and immunomodulatory effects of oxidized human plasma proteins
Source: eLife. 2019 Jul 12;8:e47395. doi: 10.7554/eLife.47395 (PMC6650281; doi:10.7554/eLife.47395)
Supplement: Figure 8—source data 1. [file elife-47395-fig8-data1.zip › Figure 8 Source Data 1/channel values/Ag85B + HSAhocl 3.csv]

FSC-A	FSC-H	FSC-W	SSC-A	SSC-H	SSC-W	FITC-A	PE-A	Time
305	429	182	525	512	263	728	653	0
656	390	431	362	377	246	160	90	0
415	366	290	214	329	167	125	105	0
384	348	283	135	369	94	136	145	0
356	334	273	177	322	141	102	110	0
1023	571	459	1023	375	698	687	607	0
244	489	128	1023	267	982	396	274	0
273	339	206	316	374	216	731	653	0
634	418	388	294	351	215	57	81	0
528	371	364	159	337	121	100	140	0
175	440	102	1023	468	560	280	207	0
34	343	25	394	415	243	268	222	1
548	344	408	202	327	158	113	125	1
425	350	311	159	330	124	89	166	1
199	335	152	204	313	167	532	452	1
368	327	288	164	327	128	132	101	1
357	344	266	573	338	434	610	525	1
488	357	349	184	339	139	106	113	1
275	313	225	274	317	221	513	497	1
57	402	37	523	478	280	175	145	1
289	389	190	206	456	116	707	635	1
579	405	366	223	415	137	123	135	1
480	340	362	279	383	187	100	149	1
33	335	25	387	385	257	204	148	1
240	304	202	242	285	218	565	474	1
32	270	30	264	291	232	131	74	1
409	348	301	198	316	161	80	120	1
515	411	321	167	349	123	128	63	1
249	313	204	339	312	278	551	460	1
541	407	340	302	354	218	136	69	1
414	353	300	203	329	158	132	101	1
56	296	48	458	318	369	185	176	1
483	392	315	198	342	148	126	192	1
357	365	250	320	350	235	218	333	1
455	381	305	220	365	154	106	113	1
28	333	21	280	395	182	173	96	2
550	386	365	250	378	170	111	129	2
474	380	319	631	372	434	495	496	2
576	377	392	364	335	278	75	145	2
487	399	312	247	342	185	126	161	2
399	397	257	160	355	115	75	142	2
460	339	347	183	336	140	131	99	2
458	354	331	225	345	167	101	110	2
453	360	322	195	350	143	37	63	2
298	337	227	736	357	528	686	613	2
195	333	150	216	329	168	641	565	2
558	427	335	353	373	242	151	58	2
306	298	263	152	281	139	350	222	2
259	420	158	549	479	294	726	649	2
579	423	350	228	381	153	155	47	2
579	415	357	276	383	185	89	137	2
375	360	267	257	335	196	288	471	2
579	379	391	260	329	202	57	145	2
579	404	367	191	382	128	79	129	2
330	335	252	333	325	262	661	599	3
533	400	341	332	345	246	121	64	3
243	414	151	413	395	267	695	623	3
640	380	431	286	368	199	126	124	3
582	417	357	1023	368	713	257	242	3
543	357	389	265	337	201	113	136	3
532	395	345	380	362	269	149	158	3
340	316	275	458	356	329	653	566	3
23	267	22	550	280	503	176	65	3
26	305	22	302	335	231	141	110	3
502	366	351	237	339	179	87	114	3
28	307	23	284	381	191	135	115	3
491	431	291	135	421	82	159	114	3
317	463	176	330	417	203	167	357	3
398	423	240	511	411	318	725	655	3
511	371	352	246	327	193	183	190	3
31	287	28	313	303	265	147	143	3
32	346	23	363	363	256	312	229	3
115	269	109	88	272	83	149	202	3
408	361	290	181	307	151	78	154	3
509	379	343	228	334	175	100	128	3
541	435	318	206	408	129	118	145	3
615	427	368	592	403	376	619	539	3
596	411	372	372	346	275	137	91	3
95	396	61	216	370	150	504	417	3
215	315	175	228	327	179	648	568	4
465	356	334	297	350	217	118	79	4
312	473	169	506	474	273	766	687	4
581	355	420	231	325	182	119	62	4
29	348	21	384	438	225	180	95	4
317	356	228	572	384	382	631	591	4
571	397	368	266	358	190	132	143	4
40	281	36	328	315	266	225	75	4
70	426	42	721	542	341	358	244	4
22	258	22	26	280	24	149	153	4
397	357	285	183	410	114	120	79	4
26	277	24	15	294	13	104	84	4
531	364	374	189	383	126	106	132	4
66	321	52	556	352	404	188	160	4
64	277	59	60	265	58	170	294	4
573	389	377	547	343	408	631	554	4
630	372	433	306	350	224	159	99	4
444	363	313	403	449	230	147	118	4
561	503	285	1023	325	808	662	586	4
118	266	114	128	269	121	266	282	4
42	264	41	28	354	21	135	163	4
587	367	409	327	361	232	146	166	4
370	361	262	529	430	314	171	181	4
43	318	35	442	359	315	186	155	4
24	291	21	308	326	241	224	157	4
486	341	365	246	332	189	125	137	5
266	426	160	554	503	282	723	650	5
799	865	237	1023	267	982	524	434	5
358	301	305	535	288	476	501	461	5
446	347	330	169	346	125	104	71	5
486	525	237	1023	267	982	481	375	5
527	405	333	183	419	112	89	76	5
621	403	395	1001	415	618	253	180	5
516	371	357	240	336	183	85	131	5
269	309	223	526	312	432	513	447	5
765	433	452	288	428	172	139	64	5
564	457	316	127	386	84	126	87	5
434	359	310	154	346	114	141	159	5
80	450	45	876	473	474	238	204	5
429	371	295	866	423	524	607	535	5
24	302	21	60	295	52	596	506	5
24	249	25	18	244	19	145	166	5
203	355	146	225	384	150	699	624	5
348	326	273	105	402	67	94	64	5
83	380	56	905	478	485	225	137	5
211	439	123	1023	267	982	431	333	5
478	405	303	216	378	146	86	92	5
474	370	328	275	334	211	139	175	5
529	396	342	245	416	151	65	115	6
463	361	329	196	328	153	125	119	6
317	312	260	210	332	162	140	169	6
60	368	42	646	404	409	250	178	6
506	374	346	114	342	85	102	129	6
470	349	345	199	321	159	200	140	6
41	258	41	6	232	6	148	115	6
95	303	80	720	317	582	252	185	6
345	337	262	234	360	166	169	52	6
623	413	386	222	381	149	44	113	6
218	337	165	248	317	201	544	466	6
103	322	82	818	340	616	516	421	6
589	378	399	259	371	179	134	135	6
481	504	244	194	465	107	116	174	6
592	391	387	312	337	237	211	95	6
605	374	414	283	321	226	185	113	6
244	394	159	1023	495	529	148	109	6
104	502	53	1023	339	772	438	338	6
456	340	343	178	322	141	89	31	6
697	373	479	321	353	233	149	124	6
445	358	318	178	335	136	29	92	6
508	392	331	200	355	144	74	111	6
646	377	439	276	364	194	136	73	6
46	346	34	535	399	344	180	177	6
646	390	424	335	360	238	58	43	7
1023	650	403	549	532	264	33	157	7
591	398	380	423	363	298	56	165	7
464	370	321	580	396	375	137	134	7
502	386	333	247	332	190	76	62	7
518	546	243	256	468	140	118	96	7
802	533	385	334	498	172	139	121	7
640	424	387	265	373	182	100	111	7
213	418	130	1023	267	982	409	316	7
40	502	20	168	607	71	537	443	7
24	296	21	266	311	219	153	113	7
489	340	368	166	340	125	120	86	7
579	410	361	226	388	149	174	119	7
121	267	116	106	267	101	471	392	7
546	371	377	200	344	148	105	137	7
519	376	353	348	350	254	56	124	7
526	371	363	184	323	146	75	97	7
330	401	211	327	414	202	575	505	7
216	366	151	323	364	227	679	607	7
467	348	343	169	325	133	91	100	8
602	394	391	252	355	182	82	100	8
460	345	341	171	325	135	180	165	8
41	356	30	627	442	363	248	170	8
99	444	57	1023	517	507	234	174	8
320	356	230	348	358	249	618	543	8
344	413	213	494	415	305	638	558	8
180	305	151	179	401	114	642	556	8
48	391	31	748	530	361	262	166	8
561	404	356	267	385	178	142	81	8
69	354	50	721	382	483	209	151	8
335	362	237	399	372	275	629	583	8
280	377	190	271	361	193	469	468	8
413	358	295	182	332	141	137	80	8
209	300	178	266	291	234	388	385	8
502	344	373	226	344	168	149	105	8
355	350	259	198	329	154	491	483	8
481	363	339	263	327	206	131	125	8
549	368	382	339	371	234	74	124	8
40	328	31	473	363	333	219	147	8
824	544	388	446	529	216	91	78	8
172	295	149	23	295	20	71	86	8
335	327	262	308	346	228	548	491	9
475	398	305	286	352	208	110	145	9
493	409	308	338	350	248	136	99	9
27	286	24	230	315	187	179	126	9
169	531	82	1023	490	535	344	238	9
535	363	377	144	346	107	96	140	9
57	433	34	764	457	428	257	179	9
464	362	328	220	323	174	99	97	9
443	353	321	154	341	115	101	71	9
474	404	300	127	414	78	75	57	9
264	354	191	236	348	173	639	591	9
44	270	41	120	300	102	154	86	9
479	361	339	165	355	119	109	23	9
1023	510	514	1023	313	838	566	487	9
120	282	109	42	289	37	132	99	9
887	459	495	694	400	444	316	216	9
49	389	32	639	385	424	224	181	9
513	383	343	289	369	200	6	75	9
659	407	414	323	376	220	165	57	9
173	299	148	250	307	208	644	568	9
422	399	271	204	352	149	70	60	9
438	334	336	231	323	184	85	96	9
440	348	324	260	348	191	73	157	9
27	269	26	296	284	267	159	145	9
627	440	365	337	410	211	114	128	9
530	379	359	245	348	180	92	176	9
127	417	78	1023	412	636	284	200	10
63	425	38	603	563	274	193	155	10
603	411	376	512	403	325	116	95	10
524	384	349	277	339	209	65	168	10
416	347	307	277	369	192	253	102	10
674	481	359	260	379	176	101	124	10
539	358	385	320	417	196	520	430	10
277	347	205	294	346	218	622	565	10
47	257	47	58	259	58	403	314	10
292	320	233	336	314	274	603	552	10
449	334	345	200	315	163	152	105	10
691	411	430	336	350	246	74	120	10
942	540	447	1023	410	640	716	643	10
130	334	99	576	338	436	207	121	10
324	313	265	446	309	369	609	543	10
198	386	131	217	401	139	654	587	10
363	467	199	569	487	299	708	632	10
311	384	207	357	381	240	590	571	10
267	369	185	308	357	221	171	308	10
470	340	354	214	321	171	282	254	10
80	369	55	890	388	588	204	148	10
351	338	266	498	319	400	669	585	10
509	376	346	161	383	107	126	87	10
642	405	406	480	361	341	9	75	11
292	355	211	45	348	33	58	105	11
538	377	365	266	361	189	81	109	11
181	514	90	1023	368	713	327	208	11
240	384	160	283	363	200	633	575	11
103	449	58	912	508	459	262	154	11
56	253	57	28	251	29	189	270	11
492	356	354	259	359	185	119	171	11
447	439	260	284	421	173	129	126	11
550	374	376	230	351	168	121	118	11
251	318	202	237	325	187	668	606	11
320	359	228	340	344	253	435	445	11
453	372	312	232	336	177	51	52	11
489	362	346	227	330	176	115	34	11
428	342	320	122	329	95	111	96	11
226	357	162	274	339	207	592	545	11
315	360	224	294	342	220	681	613	11
361	315	293	311	295	270	554	503	11
21	250	21	24	252	24	212	169	11
418	344	311	263	322	209	137	105	11
551	384	367	204	372	140	132	129	11
563	379	380	318	371	219	105	109	11
580	366	405	324	334	248	126	199	11
30	345	22	357	432	211	75	36	11
130	526	63	1023	506	518	369	265	11
417	319	335	232	399	148	129	139	11
540	407	340	317	367	221	89	181	11
465	334	357	179	316	145	95	152	11
189	622	78	1023	337	778	188	161	12
202	305	169	170	290	150	511	462	12
317	367	221	428	362	303	684	620	12
137	368	95	1023	322	815	339	265	12
157	458	88	1023	395	664	301	218	12
20	250	20	41	252	42	238	163	12
359	387	237	297	328	232	121	177	12
635	386	421	287	345	214	65	75	12
55	271	52	22	273	20	95	149	12
510	389	336	179	385	119	109	104	12
31	309	26	375	318	303	161	99	12
515	414	319	359	348	264	123	33	12
522	370	361	428	494	221	131	167	12
43	331	34	565	364	397	241	142	12
293	429	175	476	427	285	723	647	12
147	409	92	1023	326	804	284	250	12
662	393	431	250	438	146	84	76	12
233	309	193	275	308	229	535	450	12
447	343	333	183	342	137	97	154	12
407	342	304	139	319	112	94	73	12
400	335	306	254	320	203	136	120	12
340	314	277	276	290	244	460	495	12
500	356	360	151	316	122	114	132	12
479	359	341	264	322	210	68	128	12
412	371	284	277	312	227	146	166	12
431	328	336	159	330	124	97	130	13
527	372	362	226	335	173	111	152	13
85	352	62	736	388	485	220	153	13
529	358	378	229	339	173	159	137	13
300	662	116	1023	314	835	400	312	13
137	445	79	1023	459	571	306	187	13
584	376	397	274	380	185	148	132	13
238	329	185	645	482	343	680	613	13
468	340	352	379	335	290	136	211	13
410	391	269	290	334	223	151	51	13
29	250	30	19	247	20	151	146	13
485	361	344	236	358	168	146	97	13
458	353	333	191	322	152	134	118	13
475	440	277	252	362	178	120	65	13
310	364	218	326	344	242	702	630	13
38	348	28	508	409	318	157	109	13
320	371	221	357	358	255	690	625	13
62	417	38	667	492	347	211	183	13
51	259	50	14	271	14	124	135	13
611	411	380	263	341	197	153	136	13
659	391	431	242	350	177	169	79	13
157	629	64	1023	380	690	345	258	13
490	368	341	221	359	157	131	146	13
689	385	459	407	333	313	125	161	13
273	325	215	266	329	207	349	382	13
55	418	34	632	514	315	251	134	13
349	377	237	286	373	196	652	595	14
30	294	26	329	295	286	251	203	14
340	321	271	210	299	180	479	499	14
247	341	185	266	340	200	654	596	14
495	422	300	269	365	188	97	115	14
298	332	230	399	329	310	598	522	14
276	385	183	253	373	174	610	561	14
404	327	316	180	317	146	142	118	14
223	287	199	201	281	183	498	424	14
217	300	185	62	339	47	108	79	14
754	501	385	611	403	389	637	562	14
30	251	31	15	251	15	125	84	14
623	390	408	378	355	272	124	193	14
517	366	362	227	319	183	130	147	14
377	390	248	899	670	343	242	166	14
55	392	36	666	541	315	260	191	14
185	291	163	297	295	258	567	481	14
297	416	183	438	467	240	727	651	14
520	356	374	267	357	191	140	130	14
393	362	278	296	306	248	99	78	14
235	316	191	312	315	254	544	523	14
466	368	325	270	336	206	148	118	14
431	337	327	137	329	106	84	128	14
657	506	333	258	390	169	100	121	14
133	294	116	310	294	270	612	553	14
40	427	24	457	516	227	276	215	14
768	459	428	318	444	183	131	142	14
541	409	339	176	343	131	153	99	15
580	372	398	220	325	173	148	87	15
291	324	230	373	422	226	649	589	15
439	342	328	137	316	111	84	115	15
441	354	319	226	323	179	75	113	15
664	387	439	265	347	196	121	95	15
261	379	176	412	377	280	695	628	15
513	386	340	205	370	142	79	111	15
269	389	177	398	505	202	542	511	15
715	425	431	315	450	179	139	114	15
90	303	76	37	337	28	148	163	15
234	395	151	306	460	170	682	611	15
319	321	254	161	305	135	100	123	15
242	294	211	239	289	212	427	465	15
413	336	315	183	325	144	97	124	15
29	265	28	18	308	15	90	81	15
538	401	343	226	391	148	106	57	15
566	394	367	267	327	209	173	91	15
432	358	309	279	381	188	139	165	15
26	291	23	317	326	249	191	111	15
608	372	419	270	351	197	147	111	15
450	367	314	251	343	187	189	166	15
541	365	380	180	334	138	68	149	15
505	368	351	296	328	231	92	87	15
660	497	340	347	464	191	193	99	15
480	381	323	310	351	226	132	73	15
603	434	355	253	362	179	147	57	15
437	349	321	203	329	158	120	175	16
20	248	21	13	243	14	308	242	16
121	296	104	137	288	121	170	256	16
440	375	301	169	329	132	81	118	16
652	391	427	396	427	237	140	185	16
523	441	303	185	396	120	26	119	16
635	372	436	273	329	212	131	128	16
418	333	321	123	315	100	100	154	16
345	330	267	212	299	182	146	69	16
32	282	29	339	287	303	167	111	16
419	355	302	167	324	133	181	154	17
240	294	209	231	290	204	662	575	17
288	594	124	1023	267	982	435	340	17
39	337	30	373	350	273	163	175	17
753	602	320	1023	325	806	724	662	17
28	255	28	17	304	14	57	85	17
308	301	262	173	315	141	239	193	17
22	284	20	258	282	235	139	68	17
331	347	244	342	326	269	608	543	17
91	474	49	1023	516	508	322	248	17
582	402	370	321	358	230	114	143	17
571	349	418	236	334	181	158	163	17
279	619	115	1023	278	944	440	356	17
70	488	37	724	634	292	251	186	17
28	319	22	283	348	208	152	116	17
470	337	357	213	312	175	152	165	17
444	351	324	172	337	130	130	123	17
280	378	190	395	388	261	657	601	17
481	367	336	175	338	132	114	131	17
487	362	344	279	349	205	177	68	17
146	356	105	282	350	206	650	581	17
43	403	27	416	502	212	204	124	17
171	390	112	1023	345	759	428	336	17
490	369	340	217	335	166	71	136	17
323	366	226	333	343	249	312	353	17
348	335	265	177	316	144	168	165	17
614	403	390	327	389	215	224	167	17
62	268	59	68	272	64	91	66	17
249	379	168	439	418	269	717	642	17
601	419	367	215	356	155	115	59	17
287	373	197	493	344	367	734	646	18
485	360	345	187	345	139	84	36	18
203	433	120	376	543	177	687	612	18
48	262	46	77	258	77	368	267	18
458	381	308	652	465	359	129	126	18
215	326	169	149	325	118	621	554	18
490	360	349	290	360	206	80	142	18
773	483	410	714	550	333	573	505	18
218	641	87	1023	407	645	336	254	18
23	267	22	291	308	242	162	153	18
444	333	342	450	525	219	183	113	18
451	360	321	272	318	219	106	101	18
582	619	241	1023	267	982	696	631	18
728	435	429	446	547	209	546	482	18
991	619	409	1023	454	578	675	610	18
243	337	185	344	348	253	680	609	18
1023	458	572	1023	267	982	783	715	18
573	384	382	244	331	189	109	82	18
353	355	254	228	323	181	115	100	18
559	372	385	316	329	246	92	60	18
25	249	25	10	278	9	86	113	18
339	487	178	1023	267	982	427	330	18
108	404	69	1023	352	745	323	247	18
39	254	39	9	256	9	119	100	18
287	311	236	451	306	378	456	446	18
182	415	112	404	394	263	705	633	18
116	474	63	949	516	471	252	186	18
240	311	198	241	312	197	650	587	18
413	338	313	132	314	107	142	95	18
207	316	167	166	306	139	671	589	19
531	363	375	273	335	208	45	87	19
652	400	417	315	358	225	128	115	19
577	429	344	278	416	171	170	96	19
485	350	355	244	345	181	155	110	19
296	355	214	302	377	205	712	649	19
410	396	265	306	348	226	100	120	19
222	369	154	253	326	199	693	623	19
246	348	181	227	331	176	549	526	19
42	322	34	596	365	418	213	178	19
689	386	457	395	342	296	104	71	19
666	400	427	265	405	167	134	53	19
1021	767	341	1023	267	982	571	485	19
537	835	165	1023	267	982	455	387	19
439	350	321	222	367	155	90	152	19
473	379	319	150	364	106	68	50	19
482	402	307	293	370	203	65	129	19
468	390	307	235	375	160	91	75	19
638	448	364	631	403	401	180	161	19
620	380	418	310	350	227	163	114	19
597	381	401	256	374	175	64	94	19
431	395	280	281	354	204	147	178	20
352	368	245	326	343	243	647	592	20
156	319	125	46	303	39	99	89	20
479	347	353	217	333	166	71	68	20
488	353	353	154	368	107	74	84	20
42	260	41	7	244	7	123	148	20
64	264	62	37	260	37	115	111	20
488	380	329	1023	821	319	224	195	20
544	388	359	221	347	163	152	54	20
609	402	387	192	376	131	154	143	20
555	385	370	214	352	156	145	175	20
84	331	65	661	360	470	219	194	20
613	361	434	235	335	179	142	177	20
490	365	344	230	331	178	68	135	20
438	344	326	154	318	124	139	125	20
622	385	413	429	408	270	219	101	21
456	371	315	177	327	138	111	101	21
308	381	207	476	371	329	531	509	21
377	348	277	135	332	104	92	101	21
51	336	39	534	365	374	204	176	21
77	361	55	41	396	26	65	105	21
393	322	312	188	337	143	162	91	21
505	388	333	334	326	262	91	104	21
844	535	404	590	485	311	87	86	21
23	277	22	234	288	208	202	118	21
211	545	99	1023	340	770	375	226	21
731	461	406	513	382	344	124	152	21
478	371	330	300	326	235	89	106	21
412	389	271	781	657	304	711	640	21
112	277	103	28	284	25	87	96	21
664	477	356	1023	438	599	328	255	21
287	332	221	279	325	220	662	602	21
150	352	109	210	343	157	640	572	21
432	341	324	183	330	142	452	357	21
493	421	299	164	368	114	141	57	21
573	371	395	267	349	196	250	205	21
177	314	144	150	308	125	598	511	21
522	383	349	248	366	174	145	132	22
478	372	329	202	350	148	115	95	22
519	380	350	239	370	165	160	97	22
414	343	309	171	327	134	134	155	22
514	363	362	217	330	168	139	147	22
78	268	75	12	266	12	121	108	22
439	361	312	198	346	146	60	109	22
822	432	487	413	399	265	174	99	22
529	412	329	249	422	151	90	33	22
25	323	20	237	381	159	145	96	22
417	337	316	173	322	138	75	87	22
45	295	39	413	339	312	183	185	22
487	353	353	151	340	114	116	97	22
69	329	53	116	335	88	617	528	22
225	702	82	1023	394	666	427	337	22
480	340	362	229	362	162	212	109	22
554	416	341	216	389	142	89	134	22
294	335	225	267	348	197	617	540	22
39	391	26	512	486	270	255	137	22
53	253	54	16	251	16	443	370	22
450	398	289	245	332	189	65	108	22
598	385	398	267	358	190	74	130	22
35	324	28	419	359	299	197	159	22
274	370	190	380	353	276	542	532	22
147	431	87	1023	383	684	321	261	22
610	400	390	265	364	186	163	84	23
481	363	339	173	336	132	128	69	23
412	340	310	186	359	133	124	125	23
343	346	254	276	328	216	455	503	23
479	424	289	226	403	144	244	116	23
166	378	112	382	358	273	700	627	23
650	426	390	196	413	122	199	118	23
1023	604	434	1023	412	636	577	501	23
293	357	210	333	338	253	683	618	23
32	337	24	427	371	295	269	180	23
337	591	146	1023	267	982	690	619	23
370	348	273	267	348	196	75	63	23
329	308	273	326	290	288	556	514	23
268	313	219	306	315	249	619	544	23
565	364	397	293	340	221	105	71	23
450	520	221	1023	267	982	474	388	23
503	353	365	315	347	232	101	121	23
53	281	48	446	299	381	223	136	23
493	345	366	206	329	160	165	154	23
19	249	20	24	246	25	224	197	23
428	347	316	275	331	213	125	85	23
1023	536	489	1023	444	590	701	619	23
520	368	362	250	337	190	99	158	23
49	403	31	442	458	247	195	140	24
447	343	334	166	308	137	142	45	24
546	383	365	269	352	195	167	91	24
92	544	43	1023	624	420	336	207	24
266	361	188	272	344	203	625	572	24
657	421	400	312	404	198	134	126	24
546	553	253	177	572	79	123	132	24
48	253	48	38	255	38	297	256	24
106	491	55	1023	641	409	289	218	24
310	373	212	440	361	312	701	635	24
495	363	348	207	326	162	120	155	24
498	442	289	489	518	242	542	473	24
91	413	57	874	524	427	308	236	24
435	331	336	199	338	151	111	132	24
241	391	158	449	427	269	352	382	24
499	391	327	334	356	240	146	132	24
86	389	56	856	449	488	268	175	24
102	319	82	174	332	135	662	576	24
585	403	372	252	416	155	137	132	24
600	382	402	229	367	160	99	132	24
422	393	275	603	377	409	714	640	24
423	390	277	256	363	181	76	33	24
473	458	264	193	420	117	89	32	24
198	324	157	232	315	188	374	354	24
283	329	220	254	335	194	648	591	24
45	263	44	9	235	9	52	97	25
76	419	46	748	534	359	250	210	25
76	262	75	40	318	32	175	45	25
492	353	357	175	316	142	102	134	25
444	433	263	198	403	125	81	54	25
662	388	437	277	340	209	81	142	25
550	411	343	225	370	156	149	134	25
306	333	236	364	309	302	536	471	25
279	326	219	311	330	241	692	624	25
95	502	49	1023	499	526	312	233	25
524	345	389	233	312	191	63	162	25
473	377	321	345	408	216	167	159	25
477	363	336	207	326	163	141	153	25
172	288	153	168	285	151	533	462	25
395	328	309	121	312	99	129	131	25
715	434	422	284	407	179	264	200	25
369	343	275	210	309	174	470	494	25
61	276	57	84	274	78	496	414	26
386	324	305	149	311	123	105	125	26
521	434	307	159	455	89	129	136	26
442	367	309	272	321	217	199	189	26
27	314	22	312	326	245	190	148	26
32	284	29	304	295	264	363	293	26
582	364	410	252	348	186	113	128	26
571	356	410	272	343	203	110	85	26
46	493	24	610	590	265	140	165	26
46	282	42	14	286	12	111	113	26
631	406	398	394	374	269	142	96	26
684	405	432	471	360	335	126	100	26
70	277	64	79	277	73	262	210	26
378	332	292	154	332	119	114	126	26
210	529	102	1023	370	708	312	242	26
523	388	345	238	334	182	100	124	26
424	573	190	1023	267	982	510	426	26
311	327	244	245	328	191	638	587	26
264	345	196	487	651	192	688	620	26
280	334	215	367	330	284	495	427	26
538	386	357	231	425	139	405	319	26
610	393	398	412	362	292	167	81	26
22	258	22	183	271	173	185	84	27
23	262	23	165	269	157	137	94	27
64	258	64	85	256	85	332	251	27
316	325	249	256	346	189	651	593	27
494	386	328	169	341	127	106	118	27
230	304	193	177	301	150	648	572	27
33	256	34	11	254	11	149	91	27
259	389	170	578	400	370	705	633	27
489	410	305	153	437	90	120	139	27
29	258	29	35	263	34	375	306	27
107	403	68	963	499	493	346	243	27
459	357	330	193	402	123	148	125	27
469	340	353	221	328	173	97	111	27
147	501	75	1023	461	568	302	171	27
94	301	80	26	300	22	110	124	27
362	379	244	287	368	200	92	33	27
33	335	25	387	397	249	186	139	27
550	365	386	424	388	279	108	109	27
300	354	217	316	365	221	689	617	27
338	408	212	1023	631	415	675	612	27
79	322	63	39	336	30	99	126	27
444	360	316	213	368	148	110	99	27
632	395	409	460	350	337	86	125	27
732	434	432	1023	330	793	596	513	27
257	320	206	176	298	151	657	594	28
351	416	216	392	407	246	673	610	28
132	289	117	143	289	127	525	429	28
1023	675	388	1023	267	982	603	531	28
200	273	188	192	275	179	462	449	28
430	336	327	253	307	211	74	129	28
579	382	388	271	328	212	116	124	28
71	385	47	554	470	302	226	134	28
450	345	334	211	323	168	80	116	28
530	404	336	192	346	142	95	66	28
508	377	345	308	338	233	118	157	28
40	291	35	360	336	274	207	134	28
486	375	332	164	369	114	194	118	28
571	462	317	233	394	151	163	157	28
231	311	191	289	299	247	591	518	28
67	256	67	32	252	33	155	266	28
250	370	173	451	416	277	607	565	28
69	317	55	208	306	174	187	183	28
500	345	371	232	342	174	137	142	28
149	411	92	1023	309	849	436	349	28
53	371	37	702	475	379	236	204	28
292	364	205	356	338	270	686	620	29
537	380	362	309	354	224	80	31	29
31	252	31	10	244	10	74	87	29
292	338	221	189	342	141	106	124	29
785	576	349	717	352	522	128	165	29
28	326	22	360	355	260	231	128	29
321	347	237	145	306	121	118	63	29
46	288	41	162	429	97	180	236	29
685	392	447	323	423	196	135	131	29
713	420	434	343	378	232	111	142	29
587	375	401	258	330	200	115	65	29
202	336	154	296	349	217	621	544	29
867	677	328	868	741	300	696	629	29
386	321	308	122	295	106	192	159	29
623	717	223	1023	480	546	804	739	29
34	280	31	344	317	278	135	129	29
555	393	361	333	363	234	152	92	29
216	338	163	300	325	236	610	554	29
554	386	367	354	383	237	165	109	29
378	747	130	1023	267	982	423	325	29
81	293	71	77	312	63	620	534	29
236	307	197	244	312	201	627	546	29
227	348	167	323	350	237	661	592	29
413	325	326	203	317	164	44	64	29
30	246	32	30	249	30	129	180	29
229	650	90	1023	354	740	402	289	29
592	384	395	256	357	183	69	116	30
283	313	232	284	302	241	511	428	30
43	377	29	468	428	280	415	308	30
446	364	314	224	344	167	115	65	30
226	415	139	416	425	251	709	634	30
496	366	347	233	335	178	118	134	30
441	334	338	139	330	108	91	118	30
541	384	360	209	379	141	91	110	30
577	371	399	144	354	104	137	129	30
525	371	363	260	324	206	104	69	30
483	373	332	485	487	255	177	95	30
538	355	388	204	335	156	78	90	30
779	560	356	239	452	136	145	110	30
29	255	29	10	252	10	105	62	30
253	319	203	314	335	239	511	459	30
38	307	32	68	320	54	618	527	30
35	348	26	553	392	361	244	134	30
633	460	352	256	404	162	106	124	30
55	313	45	234	274	218	62	109	30
25	298	21	306	348	225	199	132	31
872	561	398	281	535	134	154	154	31
504	363	355	381	357	273	121	120	31
256	372	176	303	455	170	709	634	31
464	379	313	272	374	186	309	169	31
800	559	366	356	442	206	153	102	31
533	375	364	294	332	227	139	129	31
621	372	428	252	336	192	118	84	31
353	406	222	574	429	342	572	505	31
290	317	234	514	299	440	590	512	31
618	421	376	248	366	173	137	141	31
142	390	93	1023	326	804	282	194	31
190	594	82	1023	399	657	368	293	31
29	346	22	370	383	247	202	105	31
334	347	246	632	348	465	601	522	31
507	384	339	304	337	231	102	66	31
564	420	344	431	391	283	97	100	31
447	374	306	419	384	279	124	74	31
41	270	39	10	267	9	100	74	31
35	289	31	53	297	46	417	329	31
54	345	40	555	453	314	238	175	32
243	298	208	189	291	166	643	562	32
301	309	249	445	313	365	328	392	32
569	368	395	253	359	181	108	73	32
531	346	393	253	326	199	114	136	32
211	353	153	386	345	286	699	626	32
639	364	449	295	349	217	130	180	32
581	444	335	1023	383	684	638	569	32
371	324	293	141	310	116	129	136	32
137	306	114	222	302	188	553	473	32
742	392	485	432	373	297	97	97	32
481	385	320	250	341	188	90	166	32
532	364	374	223	350	163	113	161	32
102	366	71	1023	411	638	220	113	32
23	280	21	66	286	59	120	91	32
855	421	520	378	421	230	152	71	32
70	605	30	1023	713	368	275	213	32
465	354	336	132	347	97	86	106	32
387	770	129	1023	267	982	434	353	32
25	284	23	11	293	10	97	47	32
583	454	329	230	377	156	124	69	32
50	377	34	485	465	267	217	174	32
567	417	347	201	372	138	143	118	32
214	291	189	182	300	155	555	474	32
479	397	309	237	375	162	102	99	32
44	264	42	17	269	16	135	90	32
552	363	390	229	360	163	101	170	33
800	491	417	435	458	243	94	50	33
488	339	369	203	325	160	89	188	33
614	444	354	172	383	115	135	193	33
23	244	25	13	248	14	151	208	33
268	392	176	797	366	557	154	146	33
404	325	318	167	298	144	162	96	33
563	419	345	511	398	329	185	120	33
599	397	386	300	420	183	153	73	33
28	365	20	316	475	170	247	181	33
741	467	406	605	447	346	605	524	33
527	386	349	134	352	98	85	84	33
47	253	47	44	249	45	101	193	33
500	378	339	351	351	257	108	153	33
159	458	89	1023	328	800	321	190	33
582	526	283	810	511	406	624	555	33
249	407	156	283	374	194	665	600	33
885	538	421	381	458	213	85	80	33
262	325	206	463	310	382	631	550	33
621	436	365	257	390	169	90	152	34
74	291	65	740	337	563	220	155	34
540	385	359	324	356	233	128	124	34
228	347	168	221	324	174	136	68	34
521	351	380	281	335	214	123	119	34
747	380	504	372	345	276	70	151	34
834	607	352	585	614	244	511	427	34
116	367	81	1023	310	847	333	233	34
60	343	44	639	427	383	206	163	34
74	371	51	732	415	452	217	210	34
279	385	186	460	383	307	382	425	34
347	356	249	536	382	359	615	552	34
427	367	298	193	339	145	136	137	34
727	481	386	324	442	188	101	96	34
369	354	267	247	323	196	115	178	34
431	330	335	178	321	142	109	147	34
466	354	337	312	442	181	177	136	34
253	295	220	324	286	290	622	551	34
231	369	160	326	371	225	696	624	34
519	378	351	147	393	96	152	134	34
492	371	340	231	347	171	73	105	34
433	385	287	325	350	237	89	126	35
578	388	381	335	346	248	182	145	35
227	366	159	252	378	171	666	602	35
686	455	386	334	470	182	44	100	35
226	398	145	434	399	278	709	635	35
91	275	85	39	279	36	434	378	35
485	352	353	245	337	186	37	42	35
32	252	32	22	252	22	227	212	35
419	360	298	233	312	192	63	105	35
111	365	78	1023	335	782	291	188	35
548	386	364	330	402	210	331	262	35
260	378	176	217	376	147	674	607	35
575	368	400	262	333	201	198	151	35
420	338	317	180	351	131	96	118	35
527	342	395	426	484	226	171	159	35
212	350	155	304	352	221	671	601	35
432	337	329	176	334	135	146	91	35
553	420	337	297	368	206	101	65	35
562	372	387	276	490	144	208	118	35
148	367	103	1023	311	843	313	243	35
72	253	73	26	251	26	110	292	35
30	310	25	278	337	211	137	104	35
69	294	60	577	324	456	220	143	36
458	334	350	187	316	152	90	142	36
422	340	318	222	344	165	105	52	36
622	392	406	261	390	171	111	79	36
572	383	382	451	342	338	25	64	36
596	438	349	193	411	120	53	148	36
346	568	156	1023	267	982	447	372	36
352	320	281	147	300	125	109	110	36
548	375	374	264	336	201	95	104	36
223	323	177	368	376	251	531	482	36
366	386	243	280	360	199	669	607	36
26	248	26	10	235	11	113	85	36
468	332	361	154	309	128	104	62	36
265	301	226	269	302	228	554	484	36
620	394	403	275	354	199	68	152	36
786	480	419	562	466	309	579	498	36
389	338	295	144	314	118	106	104	36
101	262	99	20	251	21	92	125	36
204	366	143	400	400	256	706	633	36
655	364	460	394	347	291	115	101	36
286	322	228	146	315	119	94	111	36
31	332	24	325	373	224	177	149	36
36	396	23	581	502	296	256	176	37
507	359	361	244	334	188	90	82	37
550	368	383	237	343	177	152	125	37
484	346	357	271	340	204	113	59	37
52	263	51	44	267	42	183	159	37
447	364	314	210	372	144	118	151	37
601	386	399	275	365	193	118	90	37
544	404	345	281	362	199	132	132	37
470	337	358	126	350	92	154	128	37
806	497	415	324	435	190	154	132	37
339	334	260	355	331	275	690	626	37
222	443	128	335	408	210	669	600	37
404	355	291	506	338	383	697	611	37
763	478	409	300	367	209	53	78	37
594	367	415	335	321	267	169	139	37
509	384	339	386	335	295	118	171	37
727	484	385	272	497	140	134	101	37
436	370	301	231	348	170	415	311	37
27	256	27	28	269	27	465	387	37
410	342	307	179	314	146	74	119	37
296	379	200	507	388	335	251	382	37
276	353	200	416	371	287	573	537	37
40	286	36	419	311	345	168	119	37
368	381	247	396	353	287	659	607	37
428	604	181	613	648	242	707	642	37
423	344	314	229	308	191	32	145	37
457	372	315	241	359	172	70	114	37
671	489	351	796	514	397	672	590	37
102	427	61	862	531	415	278	212	37
566	360	402	234	369	162	87	95	37
725	466	398	292	464	161	135	180	37
543	513	271	381	485	201	222	198	38
597	727	210	1023	679	386	724	655	38
461	346	341	213	324	168	121	60	38
506	418	310	221	352	161	109	126	38
585	467	321	200	440	117	146	106	38
198	445	114	1023	287	914	385	298	38
766	418	470	491	455	277	503	469	38
603	470	328	403	419	246	63	114	38
536	344	399	232	352	169	118	141	38
328	336	250	169	316	137	572	522	38
319	321	255	289	304	243	605	529	38
242	333	186	197	334	151	677	607	38
45	252	46	23	376	15	157	143	38
446	339	337	229	323	181	123	33	38
34	255	35	12	273	11	177	97	38
721	510	362	278	476	150	190	17	38
610	434	360	324	359	231	157	200	38
348	325	275	267	304	225	657	580	38
114	378	77	1023	346	759	328	229	38
628	401	401	352	356	253	97	101	38
446	393	290	199	342	149	165	84	38
429	343	320	239	323	189	157	125	38
336	324	265	364	321	291	693	612	38
31	257	31	28	254	28	132	186	38
618	398	398	348	366	243	190	141	38
675	411	421	290	386	192	178	166	38
328	598	140	1023	267	982	453	352	38
573	462	318	208	360	148	137	159	38
452	365	317	159	358	114	102	94	38
111	310	92	19	320	15	70	99	39
505	351	368	298	345	221	134	132	39
213	356	153	309	391	203	705	630	39
473	392	309	154	389	101	109	120	39
240	390	158	408	412	253	713	639	39
67	410	42	634	438	370	209	153	39
345	378	234	523	377	355	718	644	39
775	452	439	304	386	201	145	82	39
59	257	59	60	251	61	175	191	39
27	342	20	390	383	261	194	157	39
87	404	55	809	439	472	293	163	39
49	260	48	48	254	48	400	321	39
353	338	268	325	347	240	680	612	39
23	248	24	12	242	12	293	250	39
209	319	167	153	334	117	542	484	39
582	405	368	1023	276	949	312	221	39
31	297	27	60	300	52	638	549	39
90	403	57	1023	425	616	253	161	39
573	400	367	401	382	269	174	102	39
115	286	103	19	269	18	100	155	40
20	257	20	52	260	51	503	410	40
329	356	236	311	335	238	647	573	40
21	263	20	156	279	143	135	116	40
355	334	272	177	329	138	94	100	40
395	332	305	182	324	144	66	105	40
51	274	48	8	256	8	110	102	40
33	255	33	9	281	8	125	135	40
30	288	27	324	316	263	171	136	40
93	443	54	940	514	469	247	177	40
185	379	125	306	377	208	596	537	40
505	356	363	163	335	125	102	149	40
501	370	347	212	340	159	100	118	40
578	374	396	282	366	197	176	113	40
332	332	256	204	310	168	90	87	40
257	308	214	232	283	210	595	519	40
660	442	382	239	453	135	62	100	40
131	290	115	145	297	125	545	469	40
51	378	34	616	423	373	198	176	40
746	399	479	566	366	396	47	56	40
19	250	20	10	246	11	96	148	40
451	338	342	169	353	123	87	142	40
235	375	161	269	352	196	653	589	41
432	389	284	272	320	218	152	62	41
464	352	337	151	357	108	84	76	41
32	261	32	31	263	30	314	289	41
615	412	382	426	355	308	66	78	41
39	339	30	436	312	358	91	157	41
513	364	361	220	334	169	87	191	41
25	313	20	285	356	205	170	160	41
398	359	284	668	367	466	651	569	41
613	384	409	317	379	214	97	68	41
368	416	227	299	439	174	109	141	41
511	406	322	114	359	81	110	68	41
563	432	333	207	380	139	147	116	41
182	581	80	1023	334	786	373	288	41
518	388	342	164	343	123	128	126	41
504	360	359	144	341	108	81	73	41
203	392	133	295	364	207	663	593	41
598	372	411	250	346	185	137	90	42
32	285	29	61	281	55	353	298	42
26	306	22	275	342	206	167	154	42
523	371	361	230	345	171	81	125	42
288	331	223	300	309	248	523	509	42
621	399	399	353	388	233	99	75	42
73	392	48	792	478	424	330	250	42
644	393	419	345	349	253	69	97	42
521	347	384	224	357	161	147	158	42
483	363	340	393	496	203	217	116	42
299	320	239	139	401	89	161	108	42
59	402	37	606	498	312	211	190	42
521	355	375	239	330	185	160	87	42
559	375	382	219	317	177	101	63	42
43	309	35	23	305	19	64	116	42
256	305	215	224	309	186	708	635	42
555	444	320	802	388	529	603	541	42
471	360	335	178	351	130	180	59	42
132	285	118	116	280	106	441	402	42
487	381	327	303	354	219	68	158	42
61	322	48	114	375	78	603	510	43
518	335	396	321	331	249	255	159	43
53	251	54	15	251	15	238	295	43
56	268	54	109	331	84	316	278	43
171	406	108	320	490	167	645	573	43
75	320	60	390	359	278	578	498	43
342	361	242	290	350	212	203	167	43
26	290	23	264	342	197	176	159	43
567	352	412	268	352	196	136	130	43
30	257	30	19	279	18	149	100	43
55	633	22	794	798	255	238	142	43
57	254	58	26	249	27	210	196	43
403	336	307	142	335	108	126	135	43
52	263	51	86	265	83	306	268	43
607	404	384	266	402	170	125	105	43
531	381	357	293	389	193	171	119	43
368	375	251	324	358	232	97	123	43
48	257	48	36	254	37	410	318	43
451	334	346	168	338	127	120	155	43
25	255	25	6	264	6	116	110	43
601	363	424	223	355	161	123	56	43
510	432	303	289	375	198	111	136	43
560	430	333	194	397	125	97	118	43
574	382	385	224	338	169	126	97	43
92	541	44	1023	585	448	314	243	43
27	259	27	23	260	23	116	86	43
61	383	41	648	430	386	179	159	43
358	332	277	314	304	265	594	538	43
530	371	366	193	327	151	92	110	44
680	413	422	337	365	237	90	170	44
409	422	248	689	414	426	669	629	44
507	354	366	192	335	147	155	134	44
39	298	33	373	316	302	168	139	44
528	381	355	233	394	151	141	92	44
523	386	347	196	420	119	293	236	44
136	377	92	33	336	25	171	130	44
242	299	207	229	296	198	518	445	44
40	361	29	466	447	267	358	276	44
529	360	376	217	353	158	82	120	44
137	509	69	1023	385	681	316	199	44
37	362	26	560	406	353	182	141	44
298	346	220	448	453	253	671	610	44
468	331	363	185	323	147	91	79	44
309	332	238	310	319	249	536	478	44
220	683	83	1023	441	594	356	227	44
415	339	313	163	310	135	175	108	44
665	423	403	306	362	216	137	86	44
516	359	368	249	331	193	124	121	44
570	371	394	251	361	178	116	137	44
91	457	51	1023	457	574	312	182	44
22	249	22	20	250	21	450	354	44
611	412	380	293	336	223	111	66	45
533	367	372	269	375	184	90	102	45
55	305	46	441	315	358	104	86	45
432	362	305	164	330	127	120	104	45
452	395	293	215	345	160	74	124	45
186	311	153	222	339	167	660	589	45
591	446	339	354	468	194	161	146	45
597	423	362	303	385	202	26	185	45
36	318	29	366	383	244	274	193	45
37	284	34	96	280	87	295	217	45
506	340	380	262	306	219	155	167	45
334	425	201	448	538	213	703	631	45
593	415	365	297	391	194	108	130	45
211	331	163	200	347	148	676	604	45
540	402	343	267	403	170	169	125	45
411	355	297	674	344	502	594	530	45
466	353	338	142	319	114	102	73	45
38	279	35	11	307	9	79	100	45
504	353	366	226	349	166	146	136	45
250	348	184	321	335	245	584	508	45
244	309	202	212	302	179	614	536	45
539	447	309	204	454	115	68	141	45
53	296	46	458	388	302	209	108	46
522	345	387	187	314	153	125	130	46
646	481	344	348	474	188	123	153	46
556	373	381	225	340	169	79	130	46
296	315	241	291	295	253	529	507	46
239	297	206	233	285	209	291	407	46
25	250	26	16	241	17	322	212	46
92	277	85	96	272	90	268	305	46
402	378	272	256	335	196	126	109	46
1023	421	622	1023	337	777	321	275	46
539	381	363	320	345	237	104	132	46
417	336	318	157	313	128	108	109	46
418	442	242	316	410	197	100	140	46
275	358	196	337	455	189	674	607	46
73	357	52	926	383	620	268	202	46
1023	594	441	852	736	297	664	585	46
485	400	311	328	333	252	123	75	46
59	268	56	170	264	165	179	113	46
72	365	50	790	385	525	345	194	46
231	386	153	327	409	205	663	597	46
458	366	320	220	322	175	86	68	46
419	357	300	126	339	95	63	115	46
486	423	294	269	344	200	73	80	46
536	410	335	273	383	183	145	145	46
73	432	43	738	539	351	256	209	46
469	368	326	233	340	175	152	89	46
329	307	274	223	336	170	100	121	46
347	329	269	146	337	111	108	71	46
69	396	44	633	442	367	209	167	46
505	362	358	213	342	159	100	71	46
36	251	37	13	304	11	139	148	46
327	413	202	274	389	180	620	565	46
431	350	315	205	312	168	132	70	46
534	353	387	201	321	160	115	176	46
460	351	336	210	374	144	19	84	46
516	389	339	210	379	142	166	124	46
436	339	329	304	480	162	128	130	47
482	339	365	181	311	149	80	20	47
457	463	253	1023	279	940	714	640	47
25	321	20	313	330	243	95	100	47
934	608	394	485	541	229	258	213	47
80	256	80	46	253	47	285	244	47
247	386	163	1023	267	982	368	272	47
35	334	26	388	353	282	137	180	47
61	371	42	663	385	441	354	251	47
47	330	37	417	365	293	393	286	47
44	330	34	474	398	305	222	179	47
83	263	81	44	268	42	247	311	47
58	267	55	10	247	11	104	105	47
585	420	357	277	359	197	85	136	47
234	405	148	231	434	136	655	589	47
23	285	20	294	310	243	260	195	47
58	271	55	13	267	12	118	109	47
39	317	32	477	358	340	215	177	47
37	318	29	22	435	13	120	148	47
77	422	47	789	480	421	285	192	47
600	376	408	230	343	172	58	126	48
400	345	296	637	397	411	241	192	48
454	359	324	287	317	232	145	149	48
300	317	243	374	314	305	588	520	48
565	362	400	206	380	139	111	142	48
446	373	306	266	322	212	71	169	48
363	358	260	330	379	223	718	650	48
50	259	49	61	255	61	340	294	48
673	440	391	232	418	142	65	115	48
567	384	378	166	375	113	58	136	48
344	315	279	391	306	328	661	580	48
252	324	199	328	339	248	573	495	48
542	416	334	248	460	138	137	91	48
33	313	27	299	346	221	124	124	48
535	400	342	304	331	235	64	91	48
316	407	199	351	391	230	639	586	48
634	425	382	226	471	123	62	69	48
104	392	68	114	400	73	662	577	48
255	323	203	223	328	174	284	406	48
480	353	348	220	308	183	70	84	48
65	273	61	88	264	86	281	212	48
574	385	382	238	357	171	118	100	48
473	344	352	166	360	118	163	116	48
40	449	23	553	494	287	233	142	48
201	352	146	363	444	209	704	631	49
31	261	31	285	268	273	180	119	49
563	368	392	244	338	184	22	165	49
622	433	367	236	363	167	153	140	49
342	416	210	410	439	239	686	612	49
835	499	428	242	446	139	50	95	49
27	256	27	9	251	9	126	148	49
75	343	56	622	412	387	451	350	49
659	421	400	225	362	159	84	191	49
539	367	376	271	353	196	32	95	49
636	526	310	1023	346	757	379	282	49
421	444	243	470	414	291	671	627	49
541	395	350	460	536	220	136	159	49
328	377	223	300	375	205	680	614	49
263	311	217	277	305	232	588	504	49
570	475	307	150	427	90	111	23	49
582	397	376	255	354	184	120	70	49
199	466	110	1023	393	667	477	382	49
311	337	236	313	326	246	703	633	49
587	388	388	232	365	163	81	139	49
543	382	364	237	351	173	101	119	50
102	437	60	615	436	361	161	158	50
528	354	382	209	376	142	147	100	50
506	444	292	319	342	239	163	125	50
227	410	142	356	387	236	510	499	50
394	347	290	219	327	171	165	151	50
91	564	41	899	653	352	244	154	50
716	506	363	342	415	211	110	0	50
731	489	383	225	494	117	185	130	50
504	345	374	145	326	114	125	193	50
1023	497	527	1021	782	334	601	510	50
738	452	418	339	364	238	155	136	50
417	633	169	1023	267	982	445	362	50
731	432	433	364	404	231	367	289	50
716	491	373	316	475	170	66	94	50
98	397	63	1023	418	627	296	192	50
750	496	387	867	439	506	637	570	50
304	435	179	455	450	259	725	651	50
29	270	27	1023	284	923	134	116	50
32	251	33	8	245	9	114	100	50
204	347	150	285	339	215	581	529	50
489	389	322	224	349	164	108	85	50
305	316	247	352	315	286	612	546	50
620	412	385	296	357	212	169	174	50
19	244	20	7	246	8	137	151	50
317	387	209	571	553	264	717	647	50
41	256	41	17	270	16	162	86	50
616	364	433	270	324	214	99	99	50
110	261	108	114	262	112	515	424	50
450	743	155	1023	267	982	449	334	50
301	351	219	426	321	340	616	550	50
56	249	57	39	254	39	123	230	50
747	467	409	673	418	412	108	37	50
402	349	295	178	347	131	106	130	50
449	398	289	150	413	93	129	68	50
198	436	116	277	433	164	700	627	50
21	267	20	221	292	194	137	104	50
25	247	26	22	249	23	142	193	51
566	362	401	1023	268	978	414	305	51
942	574	420	923	519	456	701	619	51
496	470	270	426	386	282	95	143	51
610	425	368	215	431	127	148	130	51
567	382	380	290	367	202	105	134	51
30	251	31	26	252	27	195	215	51
28	323	22	306	378	207	84	97	51
334	407	210	417	394	271	547	484	51
140	315	113	41	310	34	131	119	51
490	359	350	264	328	206	166	116	51
145	338	110	271	352	197	581	498	51
544	456	305	511	377	347	147	145	51
102	404	65	846	457	473	189	154	51
700	453	396	267	412	166	58	125	51
20	254	20	10	243	10	75	108	51
30	256	30	9	232	10	82	113	51
243	302	207	260	292	228	633	548	51
22	266	21	192	270	182	131	114	51
68	281	62	106	365	75	123	110	51
383	334	294	646	305	543	600	534	52
39	273	36	315	274	294	134	114	52
421	345	313	205	322	163	183	125	52
276	315	224	350	315	285	629	577	52
575	389	378	214	412	133	73	120	52
89	275	82	42	260	41	386	393	52
407	342	304	580	338	440	702	620	52
43	300	37	326	310	269	181	135	52
183	357	131	325	347	240	412	418	52
35	251	35	20	245	21	212	183	52
399	323	316	219	365	154	151	111	52
589	462	326	430	406	271	114	126	52
492	338	373	183	316	148	118	129	52
508	396	328	251	398	161	96	95	52
246	312	203	274	309	227	650	567	52
281	321	225	283	306	237	621	537	52
30	364	21	291	377	198	187	169	52
591	458	330	226	357	162	121	158	53
250	390	164	378	416	233	691	620	53
404	342	302	158	322	125	68	180	53
435	356	313	199	300	170	148	130	53
369	340	278	296	336	226	91	153	53
398	315	324	189	345	140	78	90	53
558	361	396	225	336	171	135	90	53
250	314	204	241	350	176	623	565	53
390	337	296	186	328	145	65	162	53
33	270	32	35	280	32	460	370	53
446	391	292	230	328	179	141	130	53
461	349	338	246	311	202	86	87	53
352	344	262	582	331	450	628	548	53
70	461	39	779	531	375	256	120	54
555	387	367	229	372	158	171	160	54
47	325	37	497	364	349	202	85	54
508	363	358	308	325	243	125	31	54
440	338	333	161	320	129	73	99	54
804	485	424	289	488	152	140	130	54
516	395	334	375	359	267	136	114	54
202	375	138	339	373	233	595	545	54
560	500	286	237	385	157	73	23	54
719	388	475	354	357	254	121	82	54
569	450	324	1023	412	637	659	586	54
97	308	80	270	332	208	602	517	54
227	333	174	65	362	46	90	106	54
495	355	357	208	338	158	106	155	54
232	330	180	365	331	282	542	481	54
59	307	49	19	283	17	109	102	54
748	445	430	369	446	212	86	124	54
505	333	388	307	383	205	142	170	54
558	408	349	218	385	145	135	0	55
344	384	229	450	376	307	622	583	55
247	560	113	1023	267	982	422	327	55
28	306	23	19	437	11	108	84	55
461	370	318	371	356	267	135	59	55
518	389	341	418	353	303	175	120	55
482	343	360	201	327	157	170	73	55
289	339	219	774	582	341	588	518	55
513	380	346	187	348	137	90	142	55
494	357	355	295	330	229	91	115	55
496	337	377	307	312	252	110	97	55
300	361	213	369	352	268	601	534	55
104	279	96	33	281	30	129	99	55
646	381	434	462	545	217	152	115	55
728	579	322	1023	267	982	713	639	56
429	364	302	175	354	126	89	139	56
593	422	360	225	428	135	146	85	56
32	261	31	238	272	224	143	142	56
83	435	49	850	559	390	242	178	56
521	373	357	208	436	122	90	126	56
455	414	282	170	484	90	89	116	56
481	345	356	166	319	133	82	115	56
295	306	247	429	308	357	469	448	56
698	436	409	246	465	135	143	71	56
423	330	328	183	327	143	115	54	56
324	344	241	563	336	429	692	607	56
523	420	318	202	363	143	69	71	56
23	270	22	216	308	180	124	124	56
40	283	36	361	380	243	169	126	56
558	362	394	219	327	172	86	120	56
61	376	41	839	459	468	222	174	56
207	414	128	241	363	170	588	549	56
582	426	350	213	360	151	125	96	56
448	393	292	376	364	264	97	114	57
699	512	349	957	427	573	745	661	57
440	360	312	175	311	144	78	158	57
205	367	143	240	405	151	575	536	57
240	376	163	434	446	249	606	568	57
223	344	166	292	320	233	702	619	57
552	395	358	192	361	136	102	106	57
911	556	420	767	484	406	578	513	57
231	503	118	1023	305	860	369	262	57
43	269	41	322	299	276	188	84	57
540	400	346	232	447	133	129	130	57
562	385	374	301	382	202	94	111	57
384	391	251	373	362	263	146	148	57
370	368	257	242	466	133	82	146	57
279	404	177	382	391	250	732	656	57
26	304	22	303	341	228	173	132	57
136	295	118	217	283	196	394	325	57
400	340	301	423	348	312	638	565	57
497	340	374	244	329	190	89	120	57
377	340	284	108	308	90	90	114	57
42	295	37	315	321	251	209	174	57
597	384	398	365	340	275	63	142	57
549	418	336	488	347	361	443	360	57
649	391	426	288	364	202	281	250	57
29	337	22	310	367	216	224	141	57
649	387	429	371	379	251	95	130	57
296	345	220	188	366	131	526	488	58
513	365	359	328	318	264	141	113	58
248	284	224	212	317	171	131	100	58
469	391	307	608	388	401	690	634	58
461	363	325	216	356	155	97	145	58
496	488	260	825	508	416	540	566	58
105	268	100	51	265	49	522	446	58
450	403	286	232	348	171	111	114	58
58	404	37	525	478	281	408	256	58
480	397	310	733	561	335	208	210	58
30	340	23	326	419	199	152	123	58
432	361	307	163	335	125	100	47	58
621	376	423	262	330	203	123	58	58
660	396	426	264	375	180	134	114	58
567	420	345	274	363	193	109	120	58
189	314	154	199	305	167	371	360	58
67	305	56	764	386	506	258	190	58
23	265	22	206	278	190	188	106	58
780	435	459	503	384	336	152	123	58
32	315	26	352	388	232	162	148	58
574	409	360	259	348	191	78	159	58
444	343	332	148	350	108	81	121	58
256	473	138	1023	302	868	384	271	58
391	422	237	734	445	422	748	680	59
585	481	311	253	442	147	134	128	59
354	331	273	274	352	199	140	160	59
655	533	315	1023	392	669	747	708	59
405	349	297	152	329	118	123	97	59
77	330	60	632	379	427	183	163	59
449	356	323	248	335	190	137	97	59
686	403	436	338	348	248	180	104	59
90	406	57	1023	413	635	304	217	59
582	382	390	275	337	209	146	129	59
23	255	23	9	249	9	131	105	59
337	368	235	287	351	210	145	115	59
636	397	410	323	371	223	135	143	59
460	363	324	122	368	85	135	75	59
31	254	31	39	252	40	337	261	59
593	823	185	1023	267	982	447	354	59
270	322	215	315	326	248	544	480	59
22	262	22	16	309	13	126	116	59
392	371	271	600	365	421	405	446	59
352	319	282	260	331	201	100	106	60
29	359	21	340	407	214	160	115	60
427	351	311	282	317	227	121	121	60
548	390	360	184	360	131	149	97	60
192	456	108	551	510	277	737	660	60
294	402	187	360	360	256	119	181	60
28	279	26	270	302	229	169	167	60
28	253	29	18	248	18	312	235	60
22	261	22	23	249	23	221	177	60
531	371	366	174	339	131	71	44	60
20	256	20	25	269	24	260	210	60
525	361	372	245	322	195	49	76	60
257	355	185	217	363	153	629	572	60
47	259	47	23	319	19	97	149	60
307	387	204	368	381	248	739	663	60
559	443	323	1023	267	982	400	291	60
503	463	278	656	510	329	707	651	60
57	347	42	871	400	557	296	185	60
92	351	67	1023	425	616	288	230	60
237	332	183	302	342	226	602	521	60
44	278	41	20	294	17	96	118	60
277	328	216	191	310	158	500	493	60
558	392	364	343	362	242	102	141	60
742	432	440	340	416	209	176	39	60
482	343	360	242	374	165	113	71	60
450	343	335	174	318	140	148	160	61
532	348	391	215	320	172	53	42	61
623	434	367	176	390	116	118	87	61
729	423	441	348	450	198	429	385	61
654	490	342	225	368	157	56	123	61
613	381	412	313	342	235	124	111	61
62	264	60	87	271	82	259	231	61
372	354	269	260	362	184	641	577	61
38	263	37	16	286	15	65	85	61
248	309	205	325	295	282	635	563	61
29	287	26	329	274	307	128	47	61
513	412	319	1023	344	761	289	216	61
458	396	296	264	414	163	75	95	61
378	335	289	208	342	155	154	62	61
273	383	183	414	426	248	510	495	61
113	316	92	28	305	24	119	74	61
23	241	24	19	246	20	157	198	61
179	290	158	96	282	87	624	541	61
266	347	196	461	395	299	647	586	61
457	418	280	394	393	257	102	79	61
280	297	241	331	302	280	607	527	61
291	343	217	944	372	650	661	593	61
779	503	396	720	415	444	636	555	61
417	348	307	291	331	225	82	163	61
574	387	380	378	577	168	136	46	61
251	305	211	247	295	215	646	570	62
576	360	410	204	337	155	102	82	62
324	320	259	346	308	287	673	595	62
578	424	349	214	352	155	116	25	62
100	455	56	1023	560	468	266	233	62
353	359	252	342	388	226	683	627	62
65	311	53	103	319	83	468	383	62
508	373	348	216	334	165	160	94	62
464	355	335	145	357	104	109	101	62
351	379	237	312	390	205	630	580	62
21	270	20	35	267	33	493	398	62
543	407	342	279	368	194	424	328	62
640	410	400	1023	327	801	694	618	62
246	352	178	191	315	155	607	557	62
529	411	329	249	439	145	118	177	62
584	422	354	189	443	109	104	124	62
601	400	384	739	543	348	381	298	63
476	347	351	217	319	174	146	90	63
50	326	40	476	370	329	468	369	63
71	439	42	776	550	361	272	186	63
333	359	237	371	453	210	680	617	63
630	428	376	232	411	145	97	74	63
205	599	88	1023	380	690	481	383	63
261	348	192	483	359	344	672	606	63
797	469	435	875	534	419	547	475	63
49	364	35	697	454	393	238	157	63
419	355	302	188	321	150	119	50	63
712	428	426	457	381	307	142	34	63
361	358	258	661	369	458	568	493	63
645	380	434	208	394	135	100	120	63
468	359	334	193	320	154	120	123	63
315	456	177	259	474	140	109	134	63
500	359	356	263	319	211	78	89	63
230	415	142	390	431	232	686	616	63
396	819	124	1023	267	982	436	330	63
781	477	420	294	385	196	97	111	64
72	294	62	150	298	129	557	468	64
40	345	30	461	437	270	302	243	64
30	360	21	362	442	210	182	128	64
22	270	21	215	288	191	124	151	64
431	389	284	257	314	209	625	551	64
33	334	25	399	380	269	217	188	64
567	405	359	166	360	118	104	141	64
33	290	29	340	323	270	142	137	64
304	362	215	309	348	227	646	591	64
501	345	372	164	348	121	74	174	64
39	313	32	108	371	74	568	479	64
27	292	24	378	352	275	245	160	64
45	292	40	464	324	367	243	197	64
477	322	379	198	315	161	173	153	64
101	293	88	177	292	155	590	502	64
388	335	296	150	324	118	91	91	64
452	339	342	317	326	249	198	120	65
30	354	21	340	391	223	203	121	65
577	463	319	200	415	124	99	113	65
73	262	72	48	264	46	504	422	65
34	315	27	146	361	103	142	86	65
612	375	418	358	369	249	319	229	65
53	329	41	591	353	429	185	134	65
517	386	342	273	374	187	194	149	65
401	560	183	1023	267	982	468	371	65
34	257	34	15	265	15	104	84	65
318	400	204	473	384	315	591	516	65
425	600	182	1023	267	982	458	363	65
598	360	425	270	330	210	108	91	65
251	541	119	1023	286	916	380	293	65
65	382	43	654	391	428	146	151	65
634	396	410	352	382	236	134	54	65
146	410	91	284	376	194	668	600	65
616	423	373	389	360	277	89	111	65
514	396	333	142	334	109	157	147	65
473	407	297	147	385	98	166	41	65
531	346	393	259	336	197	143	97	65
159	317	129	45	278	41	113	69	66
493	384	329	254	334	194	102	69	66
421	342	316	175	335	133	106	111	66
651	413	404	307	375	210	187	69	66
239	364	168	334	355	241	306	381	66
61	400	39	736	454	415	190	178	66
489	365	342	204	413	126	114	100	66
257	296	222	189	276	175	248	427	66
893	580	394	390	602	166	73	97	66
622	422	377	246	387	163	106	39	66
231	305	194	294	340	222	635	573	66
63	273	59	77	282	70	444	364	66
420	341	315	313	333	241	60	167	66
431	355	311	224	406	141	186	65	66
41	252	41	41	254	42	153	188	66
182	397	117	276	400	176	709	634	66
409	335	312	147	312	121	159	76	66
478	349	350	399	339	301	551	563	66
634	552	294	209	545	98	70	113	66
457	357	328	174	371	120	159	90	66
114	533	55	1023	670	391	283	173	66
495	345	367	152	340	115	132	111	66
202	295	175	143	293	125	440	419	67
674	383	451	294	371	203	141	36	67
435	335	332	130	325	102	90	161	67
624	385	415	274	343	204	57	168	67
293	374	200	314	372	216	578	506	67
361	340	272	404	327	317	597	521	67
33	361	23	385	445	222	178	158	67
716	460	398	480	401	306	87	78	67
453	376	308	147	339	111	132	76	67
248	338	188	315	361	224	686	617	67
345	389	227	362	340	272	624	542	67
605	439	352	446	358	319	130	96	67
103	261	100	88	260	87	299	254	67
427	336	326	169	325	133	84	132	67
504	377	342	233	341	175	91	119	67
67	271	63	21	256	21	99	94	67
152	293	133	195	287	174	620	530	67
56	298	48	22	281	20	132	96	67
25	256	25	5	249	6	104	176	67
282	356	203	366	347	270	544	469	67
519	397	334	221	375	151	85	149	67
504	361	357	171	338	130	51	106	67
492	399	316	240	350	175	167	102	67
491	351	359	234	323	185	86	106	67
494	360	351	230	362	163	89	142	67
398	364	280	191	328	149	128	116	68
27	264	26	19	350	14	253	158	68
32	325	25	401	378	271	168	146	68
500	351	365	185	327	145	94	80	68
526	360	375	245	331	189	142	101	68
596	381	401	240	336	183	109	54	68
29	264	28	229	273	214	115	165	68
37	260	36	26	257	26	391	289	68
277	316	225	45	288	40	90	58	68
256	357	184	231	341	173	677	607	68
348	309	288	346	286	310	705	622	68
303	345	225	541	335	413	572	493	68
61	328	48	557	351	406	226	130	68
516	328	403	204	335	156	140	106	68
527	369	366	217	347	160	157	114	68
375	366	262	218	326	171	158	58	68
702	425	422	272	396	176	132	118	68
564	367	394	242	387	160	102	115	68
456	370	315	254	322	202	162	130	68
504	339	381	268	319	216	66	97	68
488	343	364	211	306	177	105	171	68
631	414	390	216	468	118	139	82	68
385	335	294	179	350	131	76	92	68
50	587	22	539	588	235	205	187	68
94	371	65	1023	401	653	286	209	68
295	351	215	193	317	156	419	459	68
527	354	381	230	341	173	106	137	68
604	396	390	242	350	177	118	89	69
45	257	45	9	233	10	111	120	69
141	451	80	1023	487	539	301	194	69
490	443	283	277	372	190	60	140	69
339	305	285	407	293	355	562	493	69
437	330	339	177	336	135	101	111	69
545	473	295	223	390	146	132	123	69
452	346	335	258	350	188	152	96	69
573	403	364	230	366	161	119	139	69
486	364	341	277	333	213	189	137	69
297	342	222	386	317	312	645	557	69
52	305	44	600	347	443	212	136	69
486	366	340	294	343	219	211	121	69
286	353	207	399	399	256	697	628	69
469	355	339	308	327	241	134	142	69
445	346	330	164	340	123	31	111	69
607	383	406	592	434	349	109	152	69
30	319	24	213	286	190	407	335	69
52	268	50	63	263	62	134	185	69
666	380	448	283	356	204	143	113	69
472	339	357	225	327	176	158	92	69
556	462	308	899	480	480	744	682	69
220	380	148	221	360	157	654	585	69
251	599	107	1023	277	946	463	372	69
214	423	130	1023	267	982	388	293	69
533	381	358	249	336	190	125	118	69
455	323	360	147	353	106	111	34	69
32	346	24	338	380	228	145	125	70
156	683	58	1023	496	529	312	245	70
272	393	177	452	417	277	451	446	70
152	290	134	146	285	131	384	388	70
495	398	318	211	384	141	160	155	70
412	484	218	181	470	99	140	50	70
330	335	252	533	319	428	684	600	70
41	400	26	605	523	296	255	180	70
58	372	40	727	451	413	222	176	70
277	321	221	276	301	235	621	557	70
460	686	171	1023	267	982	508	427	70
42	260	41	16	270	15	130	135	70
340	444	196	494	458	276	706	633	70
40	272	38	64	265	62	209	163	70
232	337	176	257	348	189	696	623	70
528	372	363	273	351	199	69	154	70
265	369	184	461	391	302	670	607	70
386	348	284	256	341	192	106	163	70
665	445	382	245	391	161	87	74	70
219	279	201	176	283	159	621	545	70
720	503	366	240	422	145	129	137	70
525	354	380	296	332	228	116	187	70
472	349	346	188	392	123	84	146	70
590	404	374	254	376	173	147	94	70
503	360	357	178	319	143	92	109	70
241	315	196	244	299	208	539	484	71
215	375	147	249	360	177	648	584	71
438	339	330	166	309	137	60	180	71
143	381	96	298	486	157	697	622	71
375	338	284	346	337	262	124	100	71
83	290	73	118	297	102	251	203	71
315	606	133	1023	267	982	403	296	71
254	329	197	255	350	186	659	590	71
654	405	413	513	451	291	511	431	71
539	368	375	220	347	162	168	89	71
542	371	374	266	316	215	167	109	71
517	362	366	171	351	125	166	154	71
439	385	291	246	342	184	149	106	71
24	250	25	15	240	16	245	224	71
19	251	20	6	241	6	125	101	71
482	372	331	187	348	138	84	87	71
47	433	28	715	533	343	248	173	71
368	364	259	404	356	291	627	595	72
468	355	337	270	315	219	100	113	72
453	369	314	177	356	128	190	100	72
265	304	223	405	300	346	645	567	72
418	418	256	148	398	95	160	95	72
485	339	366	229	343	171	171	119	72
489	372	336	355	453	201	151	142	72
203	322	162	214	320	171	608	524	72
558	381	375	317	332	245	38	63	72
417	387	276	196	357	141	148	153	72
850	516	421	1023	267	982	701	634	72
475	373	326	241	344	179	130	92	72
63	326	49	692	372	476	235	218	72
611	515	304	321	446	184	140	66	72
457	346	338	258	346	191	126	116	72
309	322	246	255	324	201	672	609	72
689	405	436	457	361	324	121	89	72
205	287	183	164	290	145	599	520	72
274	426	165	358	396	231	639	586	72
388	330	301	158	317	128	141	154	72
498	347	367	253	338	192	120	96	72
79	320	63	43	337	33	84	106	72
769	492	400	648	447	372	646	563	72
39	320	31	512	370	355	169	161	72
571	419	349	1023	325	806	228	215	72
422	382	283	591	516	293	183	125	72
255	319	204	250	323	198	587	560	72
50	254	50	47	253	47	225	228	72
220	318	177	304	313	249	601	525	73
21	246	22	13	236	15	274	245	73
537	378	364	199	357	143	170	82	73
130	582	57	1023	485	541	334	233	73
242	358	173	318	347	234	656	589	73
351	354	254	274	339	207	462	499	73
241	743	83	1023	384	682	205	137	73
433	353	314	136	315	111	109	71	73
535	405	338	371	322	295	86	113	73
23	258	23	9	279	8	121	119	73
572	403	364	154	365	108	64	160	73
392	355	283	135	334	103	153	101	73
476	340	359	232	333	178	126	131	73
441	365	309	170	329	133	134	174	73
762	560	349	278	560	127	134	71	73
497	379	336	193	350	141	168	91	73
540	369	375	280	338	212	157	118	73
160	267	154	104	265	101	484	409	73
649	430	387	246	440	143	76	19	73
62	258	61	48	250	49	439	367	73
407	377	276	258	340	194	300	162	73
576	385	383	257	347	190	167	163	74
51	274	48	63	264	61	408	337	74
733	439	428	260	413	161	120	137	74
683	440	397	305	396	197	92	215	74
31	250	31	21	242	22	143	185	74
48	310	40	19	309	16	92	123	74
510	350	373	239	328	187	157	149	74
592	384	394	293	387	194	101	135	74
570	383	381	303	350	222	50	147	74
38	339	29	387	386	257	207	186	74
419	342	313	164	331	127	94	183	74
388	384	259	290	413	179	643	593	74
45	291	40	29	339	22	90	99	74
33	422	20	521	532	251	205	111	74
48	411	30	496	454	280	199	121	74
789	432	468	538	404	341	191	178	75
340	330	264	312	361	221	168	108	75
253	386	168	318	373	218	400	407	75
31	257	31	41	260	41	132	121	75
448	349	328	112	332	86	79	129	75
173	297	150	227	328	177	621	545	75
541	412	336	225	381	151	207	129	75
57	427	34	593	475	320	181	108	75
59	360	42	125	448	71	614	527	75
47	326	37	387	330	300	140	86	75
150	544	71	1023	366	717	435	333	75
394	511	197	1023	267	982	428	324	75
502	369	349	166	369	115	146	101	75
521	365	365	217	338	164	109	192	75
157	516	78	1023	372	705	340	274	75
279	348	205	311	344	232	657	582	75
521	359	372	806	410	503	322	247	75
347	340	262	220	309	182	116	73	75
175	296	151	188	312	154	623	547	75
567	365	398	267	346	198	92	119	75
559	392	364	178	389	117	110	149	75
501	359	357	201	323	159	161	128	75
127	311	104	133	304	112	551	459	76
457	365	320	142	325	112	134	57	76
597	373	410	318	329	247	73	180	76
467	381	314	244	583	107	179	123	76
692	445	398	1023	422	621	363	306	76
450	346	332	238	339	179	96	170	76
529	386	351	222	348	163	146	168	76
490	383	327	204	326	160	80	116	76
472	362	333	263	338	199	101	154	76
98	447	56	1023	419	626	300	225	76
49	304	41	730	331	565	193	128	76
210	391	137	573	504	291	676	607	76
506	381	340	283	331	219	62	62	76
494	429	295	502	397	324	119	165	76
237	359	169	231	337	175	666	603	76
794	461	441	542	502	276	559	477	76
477	331	369	165	345	123	129	115	76
490	374	335	178	368	124	114	118	76
482	380	325	210	339	158	148	68	76
373	319	299	143	314	116	146	75	76
24	295	21	216	292	190	149	87	76
549	472	298	188	435	111	135	91	76
64	336	49	792	377	538	280	189	77
226	362	160	394	373	271	588	552	77
47	307	39	432	326	340	128	152	77
62	293	54	473	300	404	119	148	77
104	280	95	46	261	45	462	398	77
585	400	374	235	329	182	113	115	77
388	379	263	291	393	190	271	210	77
465	344	346	158	348	117	113	114	77
259	334	199	145	314	118	545	506	77
368	338	279	169	346	125	115	78	77
249	329	194	179	323	142	630	573	77
88	411	55	946	502	482	293	170	77
36	352	26	355	371	245	350	258	77
959	676	363	503	640	201	115	85	77
427	338	323	164	330	127	130	152	78
92	363	65	915	459	511	306	251	78
417	352	303	298	336	227	163	207	78
467	329	363	220	305	185	76	153	78
150	318	121	354	328	276	623	562	78
239	329	186	319	333	246	520	452	78
603	415	372	1023	317	826	377	300	78
32	256	32	14	275	13	100	73	78
477	388	315	573	325	451	365	326	78
55	274	51	94	281	86	131	182	78
243	416	149	303	419	186	701	628	78
813	448	465	758	428	454	606	524	78
35	259	35	13	250	13	94	111	78
70	348	52	660	391	432	237	182	78
670	418	410	258	391	169	85	95	78
251	339	189	313	336	239	663	600	78
425	431	252	1023	290	905	685	614	78
90	283	81	25	324	19	125	78	78
568	367	397	258	337	196	146	129	78
261	555	120	1023	267	982	377	299	78
311	325	245	392	315	319	587	512	78
307	443	177	447	448	255	661	596	78
275	418	168	355	423	215	664	598	78
77	396	50	1023	413	634	275	134	78
487	352	354	212	319	170	131	137	78
197	317	159	266	338	201	602	523	78
27	273	25	9	287	8	85	92	78
379	427	227	367	507	185	84	128	79
481	348	354	252	353	183	75	60	79
238	366	166	444	444	256	574	540	79
925	538	440	842	491	439	569	498	79
533	374	365	198	325	156	65	180	79
76	513	38	1023	610	430	319	217	79
662	423	401	238	444	138	114	94	79
566	399	364	205	381	138	108	78	79
413	337	314	134	310	111	110	68	79
45	265	44	15	259	15	91	85	79
413	465	227	800	623	328	730	669	79
159	411	99	1023	381	689	320	245	79
588	369	408	1023	267	982	451	371	79
319	586	139	1023	267	982	427	341	79
235	303	199	222	335	170	686	616	79
57	281	52	445	323	352	175	121	79
555	424	335	289	474	156	254	195	79
456	393	297	180	423	109	102	68	79
528	399	339	704	631	286	208	139	79
81	339	61	37	415	23	119	120	79
520	364	365	192	339	145	120	92	79
552	366	386	408	302	346	152	85	79
32	305	27	326	355	235	200	168	79
76	343	57	336	398	216	251	178	79
320	326	251	369	306	309	651	574	79
449	326	352	161	316	130	66	139	80
22	262	22	172	291	151	183	141	80
40	249	41	21	245	22	126	165	80
305	386	202	405	394	263	544	457	80
128	265	124	80	259	79	529	436	80
27	257	27	36	255	37	173	178	80
37	288	33	323	340	243	181	110	80
83	264	80	85	260	83	431	346	80
37	268	35	12	264	12	105	109	80
495	385	329	216	369	150	70	109	80
471	361	334	620	346	459	608	546	80
63	429	38	546	542	258	185	178	80
570	384	380	214	367	149	132	80	80
245	452	139	501	541	237	725	650	80
581	376	396	453	384	302	108	137	80
533	374	365	313	345	232	158	135	80
298	341	224	366	321	291	632	548	80
710	415	438	317	392	207	95	114	80
188	525	92	1023	318	825	371	308	80
620	468	339	180	449	103	124	108	80
536	392	350	614	390	403	90	151	80
25	309	21	288	319	231	161	128	80
774	451	440	554	374	379	153	96	80
21	256	21	8	247	8	131	190	80
315	338	238	407	371	281	699	630	80
454	350	332	221	321	176	120	163	81
49	308	41	431	335	329	227	215	81
343	336	261	477	312	391	621	567	81
538	409	337	347	381	233	64	109	81
64	262	63	38	388	25	108	160	81
583	370	403	268	347	198	140	114	81
203	341	152	336	369	233	694	619	81
45	259	44	31	246	32	461	383	81
70	507	35	796	602	339	326	236	81
163	420	99	1023	345	761	338	242	81
495	395	321	203	351	148	124	130	81
57	388	37	729	528	354	316	232	81
379	350	277	261	340	196	86	155	81
328	348	242	304	368	212	694	626	81
412	335	315	223	330	173	75	146	81
178	700	65	1023	522	502	338	241	81
31	373	21	401	431	239	191	158	81
458	444	264	225	396	146	120	79	81
151	331	117	227	309	188	311	297	81
508	396	328	195	372	134	116	141	81
417	347	308	171	317	138	82	79	81
593	489	310	182	431	108	53	135	81
312	341	234	526	317	425	635	557	82
571	397	368	272	353	198	137	84	82
572	387	379	279	356	201	74	135	82
266	335	204	277	335	212	568	499	82
45	348	33	501	356	360	304	208	82
535	379	362	206	345	153	54	126	82
216	284	195	93	275	87	586	510	82
54	317	43	585	348	430	230	175	82
417	340	314	164	313	135	174	68	82
568	390	372	293	362	207	99	128	82
219	335	167	218	319	175	653	586	83
572	386	380	264	349	193	100	97	83
346	391	226	445	413	276	616	554	83
458	368	319	212	341	159	126	111	83
63	409	40	631	488	331	325	242	83
22	254	22	7	289	6	129	95	83
149	293	130	82	299	71	514	476	83
36	305	30	380	322	302	149	196	83
658	394	428	333	352	242	121	181	83
111	266	106	92	266	89	334	291	83
33	426	20	542	509	272	132	129	83
526	378	356	252	361	179	173	139	83
223	326	175	218	312	179	593	515	83
119	275	111	19	271	18	128	95	83
104	280	95	116	280	106	633	547	83
669	420	408	293	377	199	115	146	83
501	348	368	236	346	175	49	80	83
225	292	197	239	292	210	566	482	83
277	394	180	352	328	275	676	612	83
514	381	346	177	347	130	102	125	83
71	453	40	642	469	350	204	166	83
903	440	526	764	395	495	136	161	83
50	382	33	619	479	331	267	168	83
215	378	146	255	417	156	648	581	83
320	352	233	417	332	322	499	454	83
488	346	361	278	316	225	123	97	83
283	300	242	338	304	285	656	586	83
657	404	417	347	359	248	142	175	83
568	383	380	282	338	213	182	137	84
184	426	111	321	397	207	710	633	84
466	359	332	232	346	172	69	129	84
283	359	202	345	340	260	624	545	84
296	352	216	409	374	280	543	465	84
587	366	410	274	352	200	160	134	84
962	495	498	806	455	454	86	79	84
216	299	184	193	289	171	623	536	84
251	468	137	1023	268	977	359	252	84
667	453	377	293	375	200	143	109	84
57	340	43	642	391	420	197	183	84
587	374	402	230	372	158	139	121	84
553	371	382	183	336	139	120	84	84
87	265	84	111	287	99	432	383	84
514	398	331	224	356	161	137	175	84
122	406	77	1023	314	835	322	256	84
54	339	40	534	443	308	238	145	84
521	384	347	192	355	138	76	160	84
446	337	339	306	333	235	165	124	84
496	397	320	265	348	195	137	110	84
127	329	99	108	361	77	614	528	84
494	409	309	184	348	135	91	110	84
559	361	396	322	349	237	84	145	84
423	348	312	229	361	163	50	159	84
211	403	134	336	418	206	661	592	84
548	365	384	299	345	221	90	135	84
54	401	35	727	451	413	322	264	84
288	381	194	543	358	388	680	613	85
331	587	145	1023	267	982	443	340	85
529	373	363	358	339	271	94	129	85
580	361	411	212	361	150	143	110	85
512	346	379	254	315	207	87	121	85
30	251	30	17	286	15	80	113	85
359	318	289	244	316	197	533	519	85
22	251	22	49	324	39	70	94	85
642	491	335	547	378	371	123	165	85
1003	531	484	1023	451	581	649	577	85
600	340	452	324	467	177	140	100	85
391	354	283	221	331	171	147	82	85
522	407	328	322	368	224	114	120	85
246	348	181	234	314	191	648	591	85
958	444	553	629	408	395	118	121	85
676	461	375	1023	333	787	311	262	85
429	341	321	146	321	117	110	35	85
59	259	58	53	256	53	132	146	85
398	369	276	194	349	142	651	595	85
255	310	211	285	328	223	661	598	85
43	477	23	610	645	242	220	113	86
413	360	294	232	392	151	161	119	86
23	290	20	30	287	26	586	497	86
418	386	277	229	319	184	91	64	86
48	271	45	33	451	19	153	73	86
427	402	272	135	396	87	123	128	86
422	357	302	174	340	131	47	64	86
435	343	324	188	339	142	99	75	86
613	381	412	278	330	216	158	94	86
482	364	339	298	328	233	148	84	86
462	385	307	219	333	168	129	142	86
223	375	152	299	388	197	697	621	86
241	393	157	282	399	181	703	630	86
416	350	305	151	319	121	87	82	86
94	321	74	262	335	200	526	434	86
697	403	442	312	352	227	197	111	86
593	442	343	337	360	240	101	126	86
520	360	369	185	332	143	111	104	87
298	353	217	319	328	249	648	595	87
572	362	404	236	335	180	60	187	87
347	372	238	350	354	253	678	614	87
519	364	365	336	325	264	157	108	87
163	593	70	1023	406	645	465	369	87
477	368	332	296	356	213	94	139	87
831	476	446	833	518	411	210	182	87
356	393	232	290	386	192	456	464	87
88	400	56	905	437	531	269	193	87
525	376	357	289	356	208	86	59	87
743	422	451	469	436	275	174	180	87
100	434	59	1023	446	588	334	238	87
619	473	335	207	426	124	154	173	87
650	431	386	453	356	326	69	163	87
875	595	377	274	628	112	85	79	87
105	399	68	728	439	425	207	179	87
350	367	244	391	374	267	682	620	87
464	355	335	276	338	209	104	137	87
296	426	178	448	419	274	717	646	87
525	381	353	168	361	119	45	35	87
573	380	386	250	349	184	108	97	87
40	272	37	16	263	16	270	228	87
652	367	456	417	354	301	70	101	87
552	404	350	350	553	162	104	134	87
35	248	36	11	241	12	91	228	87
484	345	358	206	344	154	91	104	87
27	256	27	5	229	6	101	148	88
584	389	385	245	349	180	111	146	88
235	334	180	284	323	225	641	580	88
296	382	199	298	342	223	620	574	88
487	366	340	164	340	123	135	141	88
228	279	209	221	274	207	543	466	88
397	376	270	410	528	198	168	74	88
293	378	198	558	421	339	624	570	88
426	353	310	162	336	123	69	79	88
579	442	335	260	440	151	136	152	88
231	347	170	264	352	192	664	599	88
430	355	310	189	337	143	66	85	88
271	342	203	281	383	188	683	615	88
236	511	118	565	521	277	727	650	88
335	328	261	281	333	216	143	110	88
423	329	329	185	314	151	146	90	88
36	300	30	360	336	275	146	158	88
475	420	290	1023	335	781	295	217	88
487	331	377	239	325	188	118	100	88
436	358	312	299	326	235	158	126	88
569	415	351	289	391	189	141	108	88
577	389	380	503	364	354	212	186	88
25	282	22	287	302	243	158	113	88
656	403	417	381	344	284	37	64	88
91	307	76	26	326	21	96	147	89
609	454	344	219	475	118	125	110	89
386	330	299	747	320	598	612	539	89
464	339	351	210	339	158	123	145	89
294	321	235	461	301	392	641	572	89
433	378	294	275	334	211	535	431	89
471	365	330	234	353	170	140	73	89
484	395	314	324	421	197	99	170	89
421	379	285	241	367	168	68	68	89
[truncated: 18,001 more rows]
