# Supplementary material for: N-chlorination mediates protective and immunomodulatory effects of oxidized human plasma proteins
Source: eLife. 2019 Jul 12;8:e47395. doi: 10.7554/eLife.47395 (PMC6650281; doi:10.7554/eLife.47395)
Supplement: Figure 8—source data 1. [file elife-47395-fig8-data1.zip › Figure 8 Source Data 1/channel values/Ag85B + HSAut 4.csv]

FSC-A	FSC-H	FSC-W	SSC-A	SSC-H	SSC-W	FITC-A	PE-A	Time
72	268	69	16	277	15	100	108	0
156	386	104	497	389	327	667	606	0
562	362	397	350	335	268	192	119	0
25	248	26	13	244	14	171	202	0
43	249	44	17	234	18	120	67	0
306	328	239	241	310	199	670	607	0
497	396	322	337	371	233	468	397	0
36	261	35	20	254	20	79	79	0
503	344	375	211	324	167	154	77	0
35	266	33	33	286	30	168	101	0
26	272	25	30	268	28	68	70	1
27	275	25	12	269	12	101	107	1
523	397	337	228	348	168	58	152	1
583	366	408	367	431	217	478	397	1
484	347	358	244	338	185	190	74	1
172	284	155	194	285	175	638	546	1
55	298	47	201	311	165	530	443	1
466	350	341	337	390	221	379	271	1
543	369	377	303	368	210	168	104	1
497	341	373	233	359	166	108	101	1
470	357	337	275	362	194	143	146	1
31	270	30	26	260	25	119	28	1
198	316	160	206	310	170	599	554	1
321	331	248	153	306	128	132	86	1
79	269	76	48	263	47	307	299	1
53	263	51	13	268	12	105	153	1
511	356	368	276	396	178	152	51	1
406	345	302	183	361	130	86	95	2
26	250	27	13	243	14	125	125	2
51	261	50	25	266	24	114	92	2
390	341	293	514	318	413	691	603	2
710	456	399	688	615	286	684	610	2
23	266	22	12	260	12	92	98	2
103	260	102	34	270	32	263	311	2
456	394	296	426	380	287	171	104	2
38	271	35	25	268	24	157	110	2
21	256	21	21	256	21	148	77	2
390	363	275	364	349	266	730	651	2
420	377	285	130	381	88	110	95	2
228	304	192	344	288	306	621	544	2
518	351	378	269	333	206	181	207	2
24	252	24	33	260	33	84	76	2
521	346	386	215	331	167	142	67	2
590	379	399	550	356	395	295	142	2
727	446	418	736	476	396	479	488	2
51	264	49	18	284	16	120	123	2
52	271	49	32	294	28	84	65	2
553	354	400	246	359	175	59	123	2
66	338	50	422	343	315	392	311	2
24	251	24	21	246	22	89	192	2
301	338	228	270	307	225	702	619	3
21	252	21	17	249	17	61	82	3
108	279	99	94	280	86	505	415	3
498	361	354	474	354	343	136	138	3
677	408	425	712	398	459	328	249	3
114	324	90	164	297	142	107	120	3
573	400	367	342	399	219	51	48	3
241	347	178	771	496	398	697	630	3
127	292	111	236	306	197	387	291	3
518	342	388	185	351	135	150	107	3
420	354	303	348	374	238	286	211	3
442	368	308	705	343	527	715	637	3
27	255	27	33	249	33	251	258	3
458	376	312	749	338	568	715	631	3
52	261	51	19	270	18	156	111	3
22	258	22	81	305	68	300	284	3
40	269	38	22	264	21	110	95	3
407	350	298	263	344	196	228	205	3
628	385	417	648	433	383	287	228	3
527	355	380	342	345	254	229	185	3
521	378	353	247	414	153	128	122	3
296	344	220	438	345	325	680	604	3
480	342	359	250	325	197	123	129	3
71	283	64	42	280	39	295	306	3
29	258	29	38	260	38	477	384	4
439	340	330	221	346	164	208	55	4
242	318	195	267	310	221	697	623	4
537	378	364	311	365	218	215	186	4
19	248	20	16	257	16	98	59	4
547	355	395	228	341	171	125	79	4
35	259	34	17	270	16	129	95	4
518	351	378	454	409	284	431	351	4
610	386	404	560	352	407	247	111	4
567	389	374	425	384	283	316	246	4
966	419	590	1023	470	558	547	465	4
478	338	363	344	352	250	123	110	4
773	420	471	1023	378	693	261	166	4
497	357	357	422	366	296	284	208	4
42	265	40	58	291	51	199	120	4
302	438	177	671	448	384	690	625	4
23	253	24	47	280	43	175	157	4
544	360	387	267	346	198	122	138	5
260	295	225	237	303	201	633	553	5
312	297	269	407	341	306	600	541	5
37	247	38	30	267	28	278	235	5
34	252	35	21	250	21	209	260	5
26	338	20	286	480	153	231	138	5
328	328	256	501	316	406	696	613	5
481	370	334	287	330	222	230	122	5
227	304	191	346	300	295	559	472	5
338	374	232	488	352	355	697	615	5
723	401	461	860	376	586	308	195	5
29	256	29	7	258	7	92	49	5
452	352	329	484	342	362	754	679	5
640	421	389	678	433	401	298	135	5
580	366	406	258	347	190	132	58	5
30	253	30	33	249	34	62	79	5
1023	571	459	712	615	296	384	262	5
40	252	41	41	252	42	252	178	5
972	475	525	1023	405	647	708	620	5
259	413	160	908	621	375	698	632	5
481	363	339	308	380	207	620	535	6
25	259	25	24	279	22	133	53	6
93	355	67	101	326	79	626	577	6
445	356	319	282	328	220	166	123	6
844	495	436	654	530	316	303	200	6
931	554	430	1023	478	549	684	620	6
653	421	398	413	416	254	175	86	6
608	416	374	922	431	548	750	684	6
225	284	203	243	281	221	621	555	6
249	310	205	291	300	248	660	581	6
552	423	334	800	389	527	506	424	6
744	459	415	1023	372	705	373	273	6
470	360	335	339	372	233	154	145	6
21	260	20	47	321	38	154	145	6
1023	550	476	1023	537	488	664	585	6
739	478	396	1023	458	572	625	554	6
34	244	36	15	244	15	344	303	6
232	292	204	204	297	175	648	583	6
35	260	34	24	264	24	102	111	6
37	259	37	31	269	29	133	65	6
154	285	139	116	263	113	161	83	6
20	264	20	23	259	22	87	39	6
492	360	350	297	387	196	226	173	6
375	357	269	581	318	468	580	539	6
495	342	371	354	334	272	148	73	7
483	359	344	234	345	174	278	193	7
568	360	404	562	332	434	343	255	7
23	249	24	14	240	15	98	67	7
233	369	162	455	376	310	571	506	7
126	307	105	167	291	147	525	437	7
123	379	83	281	506	142	672	608	7
260	333	200	361	324	286	552	512	7
414	338	313	232	311	191	150	39	7
79	267	76	68	276	63	52	111	7
60	276	56	50	285	45	83	59	7
29	287	26	71	313	58	142	126	7
45	268	43	66	262	65	216	95	7
136	307	114	78	335	60	199	86	7
97	269	93	84	263	82	117	39	7
36	303	31	47	324	37	111	113	7
51	272	48	34	320	27	101	107	7
856	526	416	920	536	440	584	540	7
592	378	400	256	370	177	64	68	7
411	349	301	154	339	116	275	219	7
759	521	373	971	437	569	716	638	7
24	247	25	25	261	25	70	71	8
588	369	408	370	374	253	149	86	8
1023	521	503	1023	417	629	623	551	8
1023	515	509	1023	460	570	639	581	8
1023	569	461	1023	481	545	705	625	8
608	413	377	493	385	327	101	117	8
28	251	28	25	253	25	289	224	8
44	297	38	108	316	87	458	376	8
486	339	367	318	329	247	98	46	8
964	703	351	674	743	232	282	245	8
550	360	391	288	385	192	181	123	8
31	255	31	13	255	13	82	107	8
19	242	20	13	252	13	95	70	8
271	295	235	310	288	276	557	504	8
196	287	175	227	284	205	616	533	8
451	349	331	403	336	307	266	132	8
423	352	307	227	369	157	227	168	8
499	367	348	414	397	267	448	338	8
201	310	166	203	307	169	581	497	8
152	273	142	72	268	69	141	90	8
19	249	20	42	246	44	316	201	8
1023	496	528	1023	555	473	422	308	8
529	365	371	409	364	288	471	363	9
443	348	326	123	333	94	160	116	9
106	289	94	54	326	42	111	77	9
915	636	368	806	696	296	320	237	9
850	529	412	938	475	505	759	674	9
22	277	20	17	269	16	56	132	9
243	330	188	282	343	211	713	642	9
510	351	372	330	319	265	76	154	9
640	375	437	449	410	280	227	153	9
61	264	59	24	315	20	101	94	9
23	259	23	18	258	18	105	110	9
521	353	378	329	371	227	377	323	9
474	349	348	199	330	154	193	133	9
564	351	411	295	335	225	281	169	9
147	360	105	264	375	180	729	638	10
448	327	351	181	337	138	26	101	10
247	390	162	607	466	333	596	525	10
46	287	41	55	297	47	427	334	10
24	260	24	16	262	16	139	87	10
1023	535	490	1023	358	733	738	663	10
36	252	37	23	255	23	297	267	10
306	349	225	348	332	269	694	615	10
461	339	348	230	334	176	36	114	10
111	274	103	40	283	37	97	86	10
553	354	400	247	359	176	94	129	10
199	391	130	252	400	162	606	563	10
944	531	455	647	568	291	233	274	10
493	368	343	364	345	270	216	160	10
312	317	252	240	326	189	488	482	10
124	265	119	67	260	66	277	347	10
20	253	21	20	238	21	119	79	10
49	263	48	132	288	118	168	83	10
62	265	60	29	272	27	83	71	10
740	449	421	870	467	476	588	531	10
21	252	21	14	258	13	131	61	10
518	364	364	341	370	236	179	160	10
564	374	386	566	438	330	488	398	10
606	390	398	341	414	211	119	117	11
399	345	296	103	348	76	126	142	11
555	386	368	1023	287	914	456	358	11
506	352	367	334	345	248	133	149	11
188	292	165	226	287	201	341	385	11
28	248	29	25	244	26	104	143	11
264	389	174	818	379	552	633	550	11
512	351	374	348	372	239	240	218	11
412	346	305	135	314	110	67	107	11
471	334	361	234	328	183	150	76	11
549	388	362	462	376	315	149	95	11
29	306	24	247	388	163	597	506	11
78	262	76	32	368	22	70	79	11
490	355	353	235	352	171	101	116	11
366	357	262	827	348	609	619	547	11
25	255	26	14	278	13	101	133	11
678	527	329	1023	446	587	719	659	11
51	263	49	19	276	18	135	136	11
551	368	383	293	356	211	160	76	11
568	411	354	357	471	194	178	213	11
620	361	440	335	405	212	105	142	11
504	361	357	241	361	171	89	145	11
526	356	378	321	351	234	176	141	11
79	355	57	112	319	90	223	206	11
599	494	311	1023	498	526	715	648	11
27	257	27	17	268	16	111	104	11
1023	476	551	1023	313	838	690	624	11
524	366	366	497	372	342	302	231	11
75	272	70	118	287	105	478	418	11
592	370	410	376	409	235	330	290	11
1023	556	472	1023	571	459	383	301	11
106	300	90	42	314	34	125	101	11
1023	434	605	1023	305	859	723	647	12
151	338	114	134	472	73	290	183	12
217	335	166	382	329	297	652	593	12
126	288	112	50	280	45	126	89	12
55	269	52	117	277	108	129	168	12
256	297	221	233	291	206	553	515	12
507	352	368	256	341	192	114	0	12
566	355	408	366	349	269	209	153	12
39	283	36	29	295	25	61	35	12
323	397	208	262	358	188	619	578	12
51	262	50	35	261	34	333	297	12
173	301	147	170	301	145	563	536	12
25	259	24	57	312	47	154	58	12
529	354	382	223	357	160	65	68	12
492	353	356	423	348	311	221	141	12
68	281	62	142	293	125	622	530	12
414	341	311	198	350	145	76	4	12
531	354	384	212	358	151	71	105	12
744	429	444	1023	449	584	578	520	12
257	363	182	443	386	294	636	588	12
1023	583	450	1023	585	448	392	298	12
588	358	421	283	380	191	86	126	12
29	265	28	42	280	38	529	437	12
1023	387	677	1023	500	525	572	598	13
549	352	400	376	338	285	174	162	13
1023	600	437	946	678	357	332	269	13
788	476	423	656	437	384	738	651	13
251	310	207	227	301	193	637	572	13
432	379	292	227	364	160	64	204	13
22	252	22	10	262	10	35	79	13
217	346	161	232	338	176	680	614	13
35	261	34	16	265	15	79	94	13
56	282	51	29	315	23	460	372	13
338	419	206	769	406	485	676	615	13
505	378	342	360	413	223	516	426	13
213	305	179	175	303	148	569	488	13
32	265	31	34	290	30	125	82	13
317	324	250	490	305	410	666	588	13
364	381	245	511	373	350	764	685	13
47	253	47	62	252	63	319	255	13
47	276	43	28	295	24	89	94	13
49	358	35	522	321	417	228	128	13
307	308	256	316	295	274	657	574	13
528	354	382	455	360	324	291	152	13
532	357	382	304	364	214	246	149	13
627	387	415	460	379	311	235	143	14
56	259	55	13	256	13	87	95	14
174	275	161	134	266	129	445	432	14
563	371	389	267	392	175	79	100	14
213	335	163	503	340	379	644	590	14
482	348	355	225	344	168	171	0	14
528	357	379	261	356	188	152	145	14
467	493	243	730	576	325	603	602	14
985	575	439	1015	642	405	211	171	14
575	382	385	578	482	307	181	138	14
673	388	443	512	415	316	227	135	14
575	359	410	278	332	215	129	82	14
1023	556	472	1023	659	398	418	359	14
452	347	333	216	341	162	128	94	14
40	260	40	40	262	39	67	87	14
251	293	219	275	293	240	658	587	14
575	379	388	402	370	278	260	107	14
193	411	120	352	421	214	620	581	14
539	376	367	334	376	227	334	266	14
593	375	404	531	349	390	215	214	14
376	323	298	153	312	125	90	116	14
939	544	442	962	470	524	675	601	14
748	441	434	649	479	346	653	567	14
370	312	304	168	296	145	42	110	14
598	373	411	285	397	183	105	39	14
24	243	25	19	246	20	261	247	14
81	290	72	360	351	262	479	408	14
36	333	27	179	380	121	614	521	14
69	292	60	23	313	19	28	62	14
24	251	25	17	271	16	95	80	14
33	256	33	48	253	49	400	324	14
38	252	39	39	243	41	373	267	15
515	367	360	422	352	307	271	233	15
20	249	21	5	244	5	67	143	15
23	260	23	9	268	8	92	113	15
33	280	30	27	302	23	161	133	15
30	274	28	165	309	136	435	339	15
567	363	400	546	405	345	244	158	15
743	440	433	630	523	308	664	576	15
35	249	36	31	244	33	298	248	15
48	261	47	21	308	17	110	74	15
24	279	22	57	290	51	552	462	15
430	360	306	213	362	151	125	64	15
457	393	298	782	391	512	654	578	15
50	323	40	13	320	10	45	73	15
618	412	385	498	468	272	621	540	15
572	359	408	261	370	181	164	89	15
586	380	395	451	377	307	236	192	15
574	358	411	426	331	329	77	210	16
398	357	286	605	328	472	552	532	16
966	490	505	1023	396	662	709	636	16
580	365	407	396	358	283	150	83	16
906	524	443	1023	485	541	733	657	16
147	328	115	200	364	141	579	489	16
67	253	68	39	254	39	310	253	16
60	256	60	25	262	25	114	125	16
446	353	324	278	351	203	241	181	16
399	328	312	214	348	157	153	184	16
695	485	367	574	586	251	691	607	16
133	274	124	122	272	115	142	131	16
822	503	419	1023	533	491	694	606	16
144	274	135	107	272	101	345	387	16
79	273	75	55	292	48	73	79	16
424	342	317	266	339	201	194	157	16
517	353	376	251	346	186	86	98	16
441	339	333	428	327	335	331	304	16
22	286	20	182	323	144	379	282	16
122	294	106	46	319	37	146	77	16
679	400	435	756	483	401	498	451	16
352	330	273	437	310	360	622	551	16
404	359	288	336	367	234	242	157	16
110	265	106	53	262	52	51	38	16
430	357	308	276	387	183	228	164	16
411	340	309	186	359	133	168	142	17
400	320	320	179	307	149	156	53	17
936	646	371	1023	489	536	545	529	17
677	394	440	706	346	523	615	556	17
122	283	110	170	263	166	114	122	17
209	284	188	168	279	154	497	439	17
20	259	20	19	253	19	116	41	17
313	375	214	420	356	302	589	518	17
411	332	317	174	350	127	114	80	17
281	355	203	555	361	394	712	645	17
317	304	267	132	297	114	173	224	17
836	531	403	683	656	267	597	518	17
109	289	97	1023	277	947	342	258	17
484	335	369	494	363	348	208	223	17
784	482	416	1023	494	531	613	544	17
63	286	56	27	309	22	35	116	17
81	265	78	46	270	44	67	74	17
437	353	317	334	382	224	173	146	17
490	361	347	195	352	142	36	84	17
564	355	406	381	390	250	153	107	17
324	413	201	124	367	86	41	83	17
795	458	444	702	409	440	639	563	17
97	279	89	25	275	23	79	23	17
442	370	306	254	340	192	210	45	17
218	321	174	265	344	198	658	569	17
110	270	105	118	270	111	479	415	17
29	265	28	17	275	16	104	153	17
512	386	340	368	428	220	516	422	17
418	343	312	149	324	118	45	158	17
83	264	80	64	266	62	188	158	18
43	249	44	14	248	14	129	71	18
574	372	395	650	398	418	330	223	18
30	267	29	12	271	11	129	95	18
32	261	32	37	259	36	126	84	18
583	390	383	605	380	408	274	238	18
61	290	54	85	280	78	497	415	18
29	254	30	17	251	18	110	117	18
447	365	313	340	379	229	120	102	18
680	405	429	538	434	317	458	395	18
113	460	63	236	680	89	532	452	18
785	459	437	792	430	472	584	507	18
29	260	29	16	271	15	102	97	18
524	353	380	357	399	229	202	145	18
79	268	75	20	279	18	77	108	18
249	299	214	358	329	279	485	407	18
434	347	321	209	325	164	252	187	18
819	571	367	785	577	348	567	520	18
354	318	285	395	323	313	693	610	18
525	346	389	262	350	192	164	154	18
544	355	392	604	428	362	303	209	18
266	303	225	271	298	233	691	613	18
97	408	61	260	458	145	630	578	19
53	276	50	25	299	21	56	105	19
79	287	70	17	288	16	123	107	19
371	316	301	172	303	145	97	56	19
497	361	352	377	407	237	166	175	19
743	411	463	939	562	427	371	322	19
424	349	311	204	376	139	157	87	19
774	419	472	861	446	494	280	218	19
575	391	376	398	387	263	105	67	19
314	418	192	232	474	125	551	449	19
564	368	393	306	385	203	89	90	19
264	319	212	320	315	260	622	550	19
23	246	24	9	233	10	107	48	19
715	453	404	605	466	333	625	557	19
495	358	353	343	308	285	111	170	19
520	365	365	397	430	237	229	157	19
221	413	137	247	474	133	663	601	19
295	332	228	300	320	240	593	511	19
148	313	121	153	316	124	614	568	19
303	340	228	333	354	241	636	566	19
214	417	131	348	455	196	693	641	19
730	452	413	626	559	287	635	555	19
555	363	392	355	354	257	122	210	19
632	415	390	613	369	426	535	446	19
557	357	400	496	345	368	485	394	20
205	403	130	625	440	364	525	524	20
362	330	281	378	324	299	464	483	20
571	373	393	503	332	389	252	125	20
771	502	393	611	589	265	641	573	20
424	363	299	271	395	176	468	387	20
580	374	397	674	361	478	299	258	20
52	273	49	44	428	26	139	36	20
25	252	25	10	271	10	113	34	20
403	338	306	163	362	116	138	53	20
102	279	94	33	290	29	68	59	20
465	342	348	177	313	145	162	97	20
199	302	169	206	291	181	575	496	20
57	277	53	34	269	32	119	61	20
38	277	35	21	286	19	102	71	20
471	357	337	347	391	227	190	141	20
446	343	333	246	325	193	161	111	20
45	251	46	45	256	45	351	291	20
341	342	255	474	325	374	729	643	20
1023	511	513	1023	414	632	625	554	20
332	344	247	417	324	330	650	576	20
208	328	162	262	319	211	667	574	20
33	292	29	69	315	56	490	403	20
538	386	357	482	374	330	228	173	20
40	252	41	24	256	24	175	240	20
73	280	67	65	276	60	270	311	20
65	293	57	23	292	21	58	116	21
85	259	84	68	255	68	320	324	21
241	294	210	186	303	157	467	446	21
460	379	311	772	363	545	722	642	21
462	346	342	400	338	303	424	338	21
63	260	62	35	264	34	90	89	21
524	377	356	412	397	265	387	306	21
609	385	405	411	392	268	233	86	21
262	384	175	252	370	174	462	353	21
1023	483	543	1023	623	421	747	673	21
669	408	420	521	428	312	122	105	21
572	363	403	475	341	356	174	142	21
436	334	334	236	328	184	102	45	21
144	293	126	201	294	175	247	230	21
534	371	368	340	379	230	312	194	21
40	256	40	18	275	17	89	123	21
30	262	30	42	256	42	248	179	21
38	253	39	39	253	40	275	187	21
23	255	23	23	266	22	90	51	21
477	352	347	175	376	119	179	101	22
86	259	85	54	262	53	370	336	22
267	295	232	248	294	216	682	608	22
575	363	405	338	377	229	80	87	22
459	363	324	397	358	284	398	326	22
539	529	261	798	483	423	637	558	22
219	353	159	362	339	273	627	576	22
255	389	168	573	385	381	351	308	22
525	377	356	435	371	300	205	186	22
46	272	43	27	273	25	51	110	22
478	344	356	239	334	183	136	142	22
30	264	29	23	265	23	68	101	22
23	282	21	95	283	86	454	363	22
534	376	363	669	452	379	638	582	22
71	269	67	49	273	46	94	150	22
790	484	418	830	625	340	660	582	22
623	379	421	452	415	279	287	227	22
199	285	179	228	286	204	651	569	22
26	247	27	23	257	23	76	128	22
342	344	254	360	320	289	594	533	22
79	404	50	244	379	165	562	526	23
208	371	143	380	374	260	660	598	23
557	365	391	291	349	214	38	31	23
430	328	336	153	325	120	101	125	23
512	354	370	182	353	132	90	73	23
506	350	370	278	359	198	94	123	23
235	397	152	404	394	263	364	350	23
59	309	49	95	289	84	164	179	23
91	271	86	85	286	76	126	122	23
387	430	231	139	382	93	108	145	23
420	347	311	184	343	138	128	149	23
406	490	212	568	530	274	760	686	23
568	366	397	323	396	209	154	125	23
211	302	179	352	291	310	670	580	23
53	271	50	49	276	45	547	461	23
32	259	32	19	256	19	123	80	23
607	380	409	336	373	230	175	114	23
539	361	382	284	400	182	110	101	24
458	350	335	367	334	281	180	89	24
499	356	359	236	353	171	251	154	24
575	364	404	319	376	217	436	317	24
554	398	357	581	454	328	446	432	24
91	259	90	62	292	54	89	83	24
157	348	116	383	348	282	354	344	24
114	274	107	41	307	34	266	150	24
221	372	152	309	353	224	671	609	24
567	388	374	429	379	289	391	281	24
499	337	379	176	327	138	138	45	24
26	288	23	100	291	88	192	97	24
101	261	100	77	258	76	485	416	24
487	383	326	651	359	464	272	196	24
65	342	49	303	359	216	662	573	24
244	367	170	370	361	262	597	528	24
1023	513	511	1023	481	545	673	595	24
506	397	327	380	374	260	68	129	24
23	251	23	22	245	22	205	193	24
84	296	72	117	318	94	439	357	24
35	267	33	21	291	19	104	111	24
242	316	196	104	339	78	727	650	24
585	390	384	568	475	306	405	321	24
21	272	20	16	313	13	129	98	24
503	365	353	238	366	167	86	97	25
32	248	33	32	251	33	288	213	25
60	262	58	23	261	23	86	83	25
47	261	46	18	297	16	74	87	25
1023	485	540	1023	489	536	681	594	25
28	277	26	33	312	27	110	132	25
380	388	251	739	368	513	672	604	25
465	341	348	299	358	213	142	120	25
48	251	49	21	243	22	240	261	25
1023	557	471	1023	548	478	382	298	25
179	317	145	195	340	147	527	459	25
525	369	364	351	357	252	232	166	25
24	298	21	183	325	145	360	285	25
557	363	393	253	367	176	113	139	25
253	342	190	565	428	338	593	563	26
40	281	36	24	295	21	117	52	26
459	361	326	257	326	202	145	116	26
20	252	20	13	263	13	161	71	26
700	476	377	915	474	494	650	568	26
523	356	376	352	348	259	203	116	26
557	364	392	519	371	357	176	45	26
451	362	319	213	347	157	133	117	26
146	313	120	192	309	159	382	311	26
187	283	169	226	273	212	560	487	26
732	462	406	558	504	284	586	523	26
101	290	89	118	307	98	459	378	26
22	257	22	46	271	43	80	64	26
47	330	37	68	354	49	596	507	26
404	347	298	233	321	186	582	490	26
244	288	217	214	287	191	637	547	26
52	270	49	41	266	39	90	70	26
31	261	31	10	285	9	242	201	26
543	356	391	392	368	273	274	225	26
459	354	332	266	348	196	100	89	26
134	279	123	176	281	160	146	95	26
579	384	386	481	355	347	142	176	26
104	339	79	149	363	105	560	534	26
54	262	53	15	267	14	39	113	26
33	256	33	52	281	48	110	132	26
44	277	41	31	311	25	321	264	26
19	247	20	24	244	25	422	331	26
205	522	100	520	514	259	777	692	26
41	261	40	22	268	21	56	90	27
65	263	63	44	319	35	84	48	27
486	370	336	365	371	252	117	122	27
579	364	407	294	364	207	128	107	27
511	368	356	351	339	265	397	285	27
100	267	96	29	330	23	70	95	27
62	274	58	66	289	58	108	64	27
210	316	170	475	344	354	290	232	27
427	347	316	198	345	146	141	200	27
517	381	348	352	420	215	297	204	27
542	356	389	332	344	247	153	83	27
141	273	132	129	265	125	606	519	27
22	253	22	18	256	18	120	110	27
580	360	413	274	375	187	242	229	27
155	352	112	241	338	182	628	577	27
621	386	411	483	379	326	174	51	27
62	252	63	39	258	39	291	276	27
252	299	215	221	281	201	613	536	27
75	266	72	32	308	27	74	123	27
21	252	21	11	253	11	108	89	28
596	367	415	246	343	183	108	122	28
78	274	73	43	283	39	335	355	28
24	267	23	76	291	67	148	133	28
220	293	192	266	287	237	614	533	28
551	396	356	737	465	405	391	285	28
29	269	28	617	275	576	156	70	28
21	248	22	13	239	14	101	142	28
487	352	354	320	341	240	215	111	28
635	393	414	363	380	245	87	119	28
48	273	45	19	290	16	71	138	28
22	255	22	20	274	19	67	87	28
390	313	318	375	306	313	710	630	28
328	305	276	155	282	141	84	113	28
360	336	275	405	324	320	684	607	28
421	342	315	435	413	270	314	258	28
54	301	46	80	321	64	484	393	28
415	339	313	198	360	141	187	164	28
587	369	408	329	333	254	156	145	28
423	548	198	462	579	204	750	685	28
422	398	271	443	456	248	535	521	28
426	328	333	159	325	125	67	87	28
49	297	42	169	325	133	618	529	28
482	338	365	222	354	160	209	95	28
494	352	359	298	369	206	295	227	28
154	271	145	83	275	77	479	461	28
24	272	22	14	282	13	92	101	28
61	253	61	32	247	34	289	315	28
35	273	33	82	271	77	350	273	28
520	352	377	393	360	279	227	245	28
505	345	375	223	365	156	157	74	29
1023	367	714	1023	267	982	516	427	29
212	297	183	193	286	172	636	547	29
386	402	246	838	344	623	698	635	29
54	257	54	48	264	46	280	279	29
65	277	60	32	285	29	114	41	29
173	285	155	154	309	127	572	539	29
82	263	80	42	279	38	150	150	29
585	376	399	362	400	231	291	214	29
63	256	63	36	265	35	227	133	29
405	383	271	752	531	363	306	209	29
260	420	158	562	395	364	715	643	29
533	352	387	302	361	215	216	188	29
498	345	370	308	375	211	218	129	29
748	471	407	675	407	425	660	579	29
615	367	429	280	372	193	107	205	29
1023	447	587	913	538	435	437	345	29
370	316	300	485	307	404	679	599	29
34	254	34	21	303	18	141	149	29
592	376	403	418	395	271	184	138	29
215	367	150	380	358	272	316	292	29
110	281	101	149	284	135	492	413	29
23	249	23	18	303	16	157	125	29
588	384	393	468	356	336	116	120	29
217	322	172	218	369	151	595	561	29
23	253	23	20	250	21	458	369	30
614	374	420	323	365	227	154	80	30
363	332	280	379	315	307	709	625	30
1021	569	459	845	620	349	308	241	30
225	304	190	120	299	103	136	152	30
881	569	396	1023	548	478	513	422	30
24	250	25	11	273	10	61	61	30
266	325	210	271	310	224	628	556	30
493	355	355	328	380	221	122	166	30
571	381	384	390	372	268	154	62	30
215	307	179	194	286	174	659	572	30
248	281	225	193	282	176	594	529	30
46	262	45	31	260	30	126	61	30
872	535	417	592	570	265	258	191	30
25	256	25	16	289	14	110	139	30
20	255	20	32	258	31	199	116	30
149	273	139	185	280	169	527	451	30
48	259	47	60	256	60	129	133	30
55	281	50	110	316	89	176	104	30
626	397	404	357	376	243	191	154	30
412	341	309	202	319	162	164	122	30
368	350	269	606	336	461	647	565	30
387	379	262	275	379	186	143	90	30
476	362	337	173	355	125	119	120	31
421	435	248	663	488	348	700	646	31
500	343	373	230	334	176	123	18	31
394	350	288	469	374	321	409	477	31
29	264	29	21	260	20	107	142	31
56	267	54	50	263	48	307	215	31
254	315	207	357	332	276	652	594	31
39	258	39	18	263	18	101	113	31
704	523	345	1023	363	723	767	708	31
652	398	420	321	398	206	152	100	31
48	255	48	49	260	49	68	272	31
82	280	75	45	279	42	126	70	31
42	257	42	22	253	22	53	97	31
48	263	46	21	275	19	101	84	31
587	374	402	443	358	317	274	191	31
471	342	353	252	347	186	80	128	31
429	347	316	218	363	154	142	30	31
531	358	380	446	371	307	192	111	31
756	458	422	565	456	318	472	404	31
594	363	418	688	326	540	268	201	31
1023	503	521	1023	621	422	594	528	31
519	347	383	276	352	201	83	117	31
763	480	407	1023	402	651	638	563	32
108	265	104	104	260	103	262	334	32
489	356	351	383	329	298	241	90	32
21	259	21	13	267	13	86	82	32
59	295	52	49	345	37	218	362	32
27	260	26	23	260	23	142	97	32
21	254	21	14	256	14	77	55	32
603	363	425	293	367	205	111	90	32
282	323	223	308	316	249	620	543	32
512	349	376	210	358	150	39	97	32
336	306	281	488	299	417	657	568	32
550	350	402	543	398	349	292	225	32
21	261	21	36	266	35	319	249	32
176	276	163	260	268	248	471	430	32
608	389	400	744	364	523	283	248	32
478	346	354	231	352	168	218	193	32
617	382	414	348	362	246	305	153	32
437	397	282	561	377	381	691	616	32
247	352	180	389	349	285	751	677	32
98	290	86	196	294	170	551	461	32
22	258	22	13	256	13	92	132	32
532	362	377	451	367	315	204	199	32
501	348	369	206	349	151	150	94	32
28	267	27	30	263	30	58	125	32
415	404	263	379	402	241	111	46	33
27	254	27	36	267	35	411	351	33
293	394	190	275	357	197	658	587	33
265	391	173	213	377	144	515	505	33
635	408	398	280	404	177	153	131	33
46	262	45	28	269	27	146	114	33
185	360	132	185	384	123	609	572	33
25	247	26	17	243	18	319	272	33
46	248	47	38	251	39	92	224	33
385	398	248	687	378	466	702	617	33
20	248	21	16	244	16	152	198	33
314	324	248	315	311	259	700	615	33
542	445	312	776	496	401	722	651	33
600	381	403	463	369	321	68	148	33
743	467	408	675	501	345	503	445	33
45	249	46	15	239	16	235	245	33
232	322	185	274	328	214	622	541	33
54	257	54	46	256	46	361	297	33
603	388	397	554	409	347	169	116	33
377	355	272	674	332	519	664	584	33
426	350	312	178	342	133	152	97	33
19	248	20	14	282	13	68	92	33
476	389	313	626	377	425	453	519	33
462	378	313	179	375	122	76	171	34
497	373	341	202	404	128	434	434	34
684	448	391	1023	372	705	390	316	34
421	333	324	189	313	154	122	92	34
461	337	350	270	328	210	117	126	34
32	264	31	17	284	15	102	67	34
83	302	70	83	325	65	70	49	34
36	255	36	43	258	43	224	220	34
45	257	45	41	257	41	235	247	34
50	264	49	23	259	22	76	23	34
683	441	397	398	465	219	598	532	34
340	321	271	408	308	339	668	595	34
61	256	61	28	267	27	90	83	34
199	337	151	254	340	191	655	597	34
500	347	369	406	410	254	220	181	34
1023	549	477	1023	397	661	453	374	34
24	247	25	18	245	19	245	208	34
227	392	148	375	382	251	342	356	34
180	286	161	167	282	152	360	371	34
261	291	230	228	287	204	620	534	34
176	332	136	163	344	121	609	571	34
214	287	191	199	291	175	629	558	35
39	261	38	49	261	48	425	343	35
111	290	98	172	301	147	181	136	35
268	310	221	303	314	247	513	477	35
153	399	98	282	429	168	668	607	35
32	257	31	30	245	31	154	136	35
36	263	35	17	272	16	86	148	35
1023	467	561	1023	270	969	494	493	35
372	409	233	920	468	503	708	633	35
42	252	42	30	250	31	186	220	35
1023	776	338	697	707	252	219	210	35
148	279	135	55	331	43	277	211	35
616	401	393	547	494	284	188	80	35
26	249	27	22	255	22	123	132	35
551	357	394	235	356	169	345	236	35
20	246	21	28	258	27	439	340	36
161	420	98	323	431	192	621	586	36
598	380	403	431	418	264	196	38	36
514	349	377	397	360	282	169	198	36
72	254	72	61	255	61	431	375	36
1023	414	634	1023	316	830	727	652	36
543	356	390	289	353	210	198	70	36
281	339	212	267	350	195	668	590	36
26	261	25	17	265	16	64	83	36
416	430	248	640	472	347	741	658	36
363	432	215	823	500	421	630	589	36
260	385	173	446	379	301	221	138	36
158	346	117	525	425	316	236	186	36
578	534	277	970	495	501	652	565	36
554	358	396	396	340	298	309	207	36
740	414	458	832	418	509	74	179	36
225	278	208	201	267	193	518	467	36
537	359	383	374	337	284	158	86	36
484	353	351	208	365	146	95	173	36
510	352	370	308	351	225	164	136	36
619	374	424	610	351	445	237	198	36
213	284	192	239	277	221	613	523	36
263	338	199	330	308	274	643	555	36
31	252	32	13	245	14	52	98	36
531	392	347	272	393	177	178	200	36
57	250	58	21	244	22	114	122	36
400	344	298	335	384	224	131	131	37
23	263	22	21	282	19	102	136	37
603	391	395	639	442	370	356	227	37
22	259	21	17	267	16	36	122	37
428	370	296	443	351	323	654	605	37
473	374	324	466	438	272	512	460	37
523	366	366	419	358	300	246	183	37
44	263	43	24	263	23	131	22	37
39	262	38	37	257	37	89	105	37
63	276	58	19	277	18	97	98	37
381	367	265	542	355	391	648	561	37
525	377	356	732	332	565	323	216	37
34	263	33	14	259	14	136	87	37
259	309	214	362	300	309	619	553	37
25	256	25	15	274	14	120	97	37
80	257	80	42	257	41	187	176	38
263	330	204	256	312	210	587	521	38
338	301	287	150	304	126	141	41	38
613	389	404	538	345	400	310	217	38
308	349	226	660	374	452	691	629	38
580	393	378	506	373	347	152	131	38
452	336	344	276	339	208	71	119	38
254	301	216	312	301	265	507	485	38
602	507	304	653	407	411	599	518	38
35	263	34	18	259	18	125	125	38
44	263	43	80	278	74	114	139	38
109	289	96	93	279	85	499	431	38
210	344	157	209	330	162	530	510	38
288	307	240	301	304	254	637	560	38
66	255	67	38	253	38	252	143	38
38	256	38	29	262	28	67	100	38
50	262	49	16	256	16	98	152	38
201	360	143	550	363	388	610	546	38
534	360	379	301	442	174	184	129	38
84	259	83	126	249	130	408	373	38
438	357	314	324	356	233	270	241	38
259	301	220	242	295	209	641	557	38
229	436	135	583	442	337	718	649	38
45	280	41	200	309	166	538	452	38
111	259	110	83	260	82	430	377	38
198	333	152	351	339	265	658	581	39
134	275	125	92	271	87	386	366	39
594	401	380	528	371	364	199	149	39
162	280	149	144	271	136	556	483	39
31	261	30	29	265	28	101	97	39
38	255	39	45	258	45	254	266	39
58	301	49	321	355	231	272	191	39
556	385	370	814	560	372	317	248	39
22	272	20	28	272	26	178	89	39
580	372	398	430	387	284	450	350	39
37	264	36	17	259	17	80	41	39
20	262	20	12	275	11	94	120	39
1023	550	477	1023	504	520	297	202	39
609	388	402	490	440	285	102	149	39
33	260	33	25	261	25	61	164	39
300	349	220	360	371	248	601	535	39
415	338	314	180	336	137	120	113	39
605	410	378	679	443	392	346	293	39
62	274	58	22	275	20	104	104	39
646	405	408	794	385	528	353	266	39
320	320	256	415	309	344	661	588	39
620	409	388	519	548	243	310	315	40
57	253	58	50	259	49	417	358	40
516	344	384	334	339	252	154	79	40
39	258	39	39	268	37	481	388	40
34	251	35	15	251	15	104	233	40
330	331	255	446	320	356	684	602	40
400	380	270	645	348	474	670	604	40
503	369	349	385	321	307	195	98	40
40	249	41	35	251	36	285	265	40
138	288	123	81	295	70	626	568	40
39	274	36	23	309	19	135	165	40
522	360	371	350	400	224	168	145	40
439	353	318	261	329	203	210	92	40
371	375	253	469	389	309	655	589	40
898	569	404	1023	594	442	425	350	40
20	247	21	65	243	69	162	143	40
83	365	58	91	389	60	46	178	40
549	403	349	276	450	157	169	73	40
662	431	393	584	431	347	384	374	40
36	261	36	15	267	14	62	64	40
673	383	450	978	526	476	694	618	41
571	407	359	488	422	296	356	272	41
191	402	121	430	411	268	569	501	41
966	594	416	1015	615	423	721	638	41
337	325	266	537	333	414	616	561	41
1023	518	506	1023	445	589	695	620	41
164	290	145	145	283	131	656	572	41
79	269	75	81	314	66	145	80	41
26	270	24	62	368	43	90	104	41
88	279	81	58	275	54	211	132	41
555	358	397	417	366	291	270	195	41
34	299	29	791	285	710	285	234	41
24	266	23	8	270	7	113	82	41
500	359	357	349	352	254	219	170	41
65	318	52	99	326	78	551	468	41
120	275	112	142	296	123	92	92	41
288	339	218	519	339	393	474	505	41
51	296	45	24	321	19	126	36	41
147	359	105	362	372	249	355	356	41
505	352	367	374	397	242	166	59	41
95	258	94	70	251	71	519	422	42
635	425	382	885	417	543	685	623	42
631	429	377	872	401	556	524	444	42
39	270	37	30	280	27	98	150	42
34	271	32	57	269	54	552	464	42
230	350	168	241	335	185	612	535	42
96	296	83	38	327	30	292	195	42
546	379	369	427	356	307	542	443	42
422	348	311	234	342	176	356	233	42
337	320	270	98	328	77	82	100	42
23	250	23	15	251	15	101	74	42
459	395	297	347	366	243	90	190	42
558	363	394	255	339	193	70	74	42
88	255	88	56	257	56	298	331	42
906	508	457	861	623	354	648	574	42
263	380	177	588	412	366	691	627	42
43	254	44	20	259	20	80	132	42
284	616	118	997	671	381	751	688	42
456	360	324	321	343	239	174	80	42
37	269	35	23	280	21	113	122	42
519	346	384	278	351	203	138	62	43
23	252	23	15	270	15	108	160	43
264	373	181	543	445	312	386	361	43
555	365	389	617	374	422	317	195	43
523	361	371	274	326	215	133	122	43
52	262	51	109	262	106	468	387	43
201	322	160	247	323	196	611	529	43
541	351	395	261	373	179	213	51	43
96	266	92	90	266	87	120	108	43
255	290	225	334	291	294	578	497	43
210	441	122	559	488	293	359	353	43
1023	596	440	1023	451	581	676	598	43
453	338	343	146	316	119	122	98	43
626	366	437	448	404	284	359	304	43
188	448	108	432	512	216	384	346	43
470	345	349	203	343	152	139	152	43
791	489	414	724	567	327	689	606	43
549	360	390	455	339	344	77	114	43
588	371	406	306	380	206	129	154	43
647	427	388	496	474	268	535	494	43
427	363	301	371	335	284	251	169	43
525	356	378	242	359	173	56	89	43
278	318	224	495	329	385	530	478	43
102	261	100	63	256	63	390	363	43
480	348	353	309	370	214	249	169	43
282	313	230	202	291	178	641	570	43
524	361	371	213	352	154	128	125	43
317	310	262	287	325	226	715	631	44
297	353	216	418	358	299	503	430	44
25	248	25	13	256	13	150	101	44
19	250	20	9	246	10	104	58	44
373	344	277	547	331	423	780	702	44
180	280	164	172	271	163	664	577	44
293	335	224	363	315	295	674	591	44
58	261	57	28	289	25	67	68	44
376	357	270	409	328	319	623	564	44
516	345	383	267	353	194	67	107	44
27	250	28	33	253	33	302	245	44
35	266	34	20	294	17	80	86	44
58	264	56	35	308	29	113	55	44
209	312	171	208	302	176	572	499	44
530	360	377	317	484	168	89	185	44
523	347	386	223	339	168	117	114	44
573	370	396	293	393	191	178	185	44
40	268	38	19	285	17	141	113	44
20	260	20	8	256	8	399	328	44
1023	501	524	1013	450	576	670	578	44
40	272	37	10	265	10	76	82	44
464	362	329	260	375	178	274	194	44
97	277	90	28	277	26	49	82	44
35	294	30	116	340	87	487	399	44
32	266	30	29	270	27	71	129	44
78	265	75	100	255	101	315	293	44
470	354	339	282	342	211	156	143	44
517	354	374	219	343	164	157	36	44
469	336	357	242	334	186	201	136	45
33	269	31	25	268	24	48	95	45
592	368	412	458	374	313	331	246	45
409	350	299	284	348	209	188	160	45
614	434	362	552	426	332	640	548	45
472	338	357	276	326	217	97	10	45
523	350	382	289	342	216	193	179	45
89	298	76	48	303	40	104	94	45
1023	601	436	1023	495	530	757	681	45
581	387	384	547	383	366	249	178	45
82	290	72	34	385	23	116	70	45
746	537	355	951	537	454	299	249	45
274	392	179	328	421	199	616	590	45
387	373	266	524	360	372	634	558	45
269	319	216	324	314	264	678	601	45
109	285	98	104	303	88	383	349	45
251	389	165	655	367	457	377	361	45
57	263	56	44	264	43	367	304	45
561	398	360	423	386	281	161	156	46
30	266	28	21	274	19	110	42	46
844	511	423	1023	396	662	577	508	46
611	424	369	389	373	267	150	97	46
51	250	52	20	253	21	289	303	46
171	423	104	522	471	284	346	337	46
37	267	36	32	491	17	38	74	46
297	429	177	622	437	364	366	370	46
475	339	359	465	381	313	116	77	46
19	249	20	15	247	16	23	208	46
55	255	56	13	252	13	114	97	46
247	321	197	269	303	227	297	213	46
27	257	27	15	264	15	87	107	46
20	252	20	15	265	15	129	94	46
451	338	342	168	341	126	138	107	46
383	335	293	202	355	146	145	133	46
448	346	332	187	377	127	97	110	46
63	268	60	95	264	92	89	139	46
78	313	64	37	320	30	142	101	46
65	295	57	55	291	48	94	65	46
60	273	57	32	260	31	61	120	46
27	255	27	13	272	12	154	105	46
27	253	27	21	309	18	108	107	46
322	308	268	278	317	224	601	541	46
528	354	381	217	349	159	156	164	46
56	250	57	21	278	20	98	287	46
25	311	21	337	315	274	287	188	46
485	372	333	279	383	186	173	89	46
530	485	280	761	543	359	601	529	46
35	253	36	56	248	58	245	145	46
23	268	22	13	285	12	74	104	47
328	368	229	652	375	445	654	589	47
23	249	24	16	242	17	373	275	47
62	324	49	42	347	31	80	119	47
177	271	168	87	275	81	224	139	47
351	328	274	468	307	390	678	611	47
549	362	387	499	377	338	260	157	47
34	251	35	19	245	20	215	229	47
90	274	84	19	259	18	135	80	47
26	262	26	25	278	23	80	70	47
89	292	78	71	298	61	207	308	47
32	272	30	124	305	104	90	87	47
67	280	61	168	296	145	626	538	47
126	295	109	194	292	171	497	429	47
515	351	376	325	427	195	196	125	47
605	375	413	1023	311	842	497	406	47
178	373	122	203	349	149	700	635	47
501	344	373	200	349	147	175	52	47
506	342	378	417	328	326	195	225	47
48	274	45	23	278	21	133	92	48
24	260	23	10	248	11	51	108	48
526	381	353	373	430	222	210	162	48
580	360	412	345	357	247	201	221	48
525	415	324	563	414	349	188	170	48
734	465	404	642	500	329	592	588	48
538	353	390	217	384	144	334	265	48
570	379	385	560	494	290	211	184	48
454	342	340	165	333	127	126	70	48
25	254	25	34	258	34	252	190	48
110	302	93	82	343	61	95	148	48
268	302	227	279	290	246	624	552	48
155	283	140	162	276	150	334	370	48
554	396	358	779	409	487	297	170	48
52	265	50	36	260	36	149	141	48
866	484	457	864	602	368	598	525	48
421	349	308	257	354	186	190	152	48
523	360	372	244	347	180	90	110	48
735	409	460	804	507	406	276	136	48
377	432	223	979	428	586	398	362	48
40	258	39	28	261	27	62	98	48
703	432	416	563	429	336	636	561	48
899	557	413	784	559	359	417	414	48
364	339	275	604	327	472	598	530	48
32	254	32	15	254	15	129	101	48
517	340	389	227	341	171	119	92	48
23	257	22	27	260	26	123	107	49
116	319	93	212	373	146	199	92	49
165	289	146	215	327	168	672	584	49
34	257	34	21	285	19	123	70	49
497	365	348	182	371	125	100	117	49
42	266	40	52	267	50	211	230	49
337	346	249	421	354	304	538	473	49
165	283	149	175	272	164	565	483	49
48	258	48	29	262	28	133	65	49
229	307	191	188	303	159	605	548	49
509	354	368	341	382	229	169	122	49
985	512	492	747	603	317	704	623	49
512	354	370	253	345	188	153	171	49
709	472	385	1023	447	587	613	567	49
525	348	386	186	333	143	97	38	49
244	325	192	336	317	271	653	596	49
274	340	206	352	329	274	683	598	49
543	379	367	509	420	310	203	113	49
160	309	133	241	325	190	638	549	49
300	359	214	547	392	358	378	371	49
519	349	381	257	341	193	298	245	50
226	323	179	311	327	243	712	625	50
43	260	43	14	284	12	148	165	50
443	367	309	409	320	327	166	120	50
499	361	355	228	326	179	86	122	50
50	266	48	121	268	116	604	515	50
447	350	327	206	348	151	139	168	50
23	266	22	14	278	13	53	97	50
38	313	31	126	302	107	74	67	50
462	338	350	209	331	161	97	114	50
492	425	296	1023	338	777	608	627	50
21	247	22	9	247	9	48	30	50
122	341	92	151	347	111	629	546	50
35	262	34	44	262	43	70	120	50
491	352	356	193	354	139	128	171	50
512	358	367	492	367	343	247	191	50
715	440	416	777	445	447	267	233	50
608	375	415	421	391	275	152	89	50
361	333	277	452	317	366	722	642	51
324	315	263	438	313	358	400	459	51
252	315	205	318	297	274	637	563	51
54	283	48	84	288	74	525	436	51
32	264	31	25	262	25	39	111	51
547	419	335	513	464	283	550	459	51
70	266	68	72	287	64	135	80	51
135	386	90	265	404	168	356	360	51
399	343	298	274	364	192	101	52	51
473	367	330	331	359	236	98	178	51
506	353	367	249	364	175	114	80	51
107	309	89	52	326	41	291	200	51
386	332	298	416	345	309	111	114	51
534	417	328	445	424	269	181	176	51
1023	454	577	1023	281	932	811	742	51
440	490	230	651	487	342	377	349	51
524	353	380	237	347	175	439	338	51
443	337	337	179	355	129	138	160	51
49	263	47	75	279	69	430	338	51
37	258	36	13	275	12	86	111	52
72	274	67	28	308	23	35	104	52
21	252	22	17	268	16	97	71	52
23	259	23	10	284	9	82	90	52
38	271	36	28	273	26	139	89	52
28	260	27	59	341	45	89	89	52
497	340	374	168	342	126	188	104	52
23	252	24	13	249	13	90	107	52
249	366	174	300	417	184	622	544	52
43	275	40	86	301	73	119	52	52
396	373	272	453	395	293	687	619	52
34	275	31	16	278	14	80	67	52
183	287	163	211	279	194	199	190	52
470	355	339	299	357	215	256	122	52
349	333	269	454	338	344	636	561	52
466	356	335	325	366	227	146	128	53
280	326	220	359	324	284	671	600	53
863	522	423	613	626	251	371	353	53
617	387	408	674	365	473	298	242	53
184	270	175	179	263	174	412	407	53
566	366	396	338	364	238	200	125	53
178	308	148	504	287	450	168	95	53
468	365	328	223	366	156	158	46	53
541	357	388	266	381	178	190	110	53
100	389	66	201	419	123	627	577	53
29	272	27	30	276	28	79	125	53
178	316	144	153	318	123	623	540	53
392	396	253	617	424	372	698	618	53
35	264	34	37	267	36	110	120	53
961	598	411	568	704	207	224	122	53
42	292	37	32	285	28	84	86	53
398	368	277	447	381	300	741	655	53
50	254	51	44	251	45	287	271	53
554	426	333	613	397	395	549	450	54
1023	544	481	1023	637	411	589	518	54
1023	513	511	848	575	378	666	581	54
287	361	204	358	366	250	660	600	54
524	367	366	460	363	324	222	180	54
533	366	373	407	365	285	156	76	54
34	257	34	20	248	20	83	133	54
728	421	443	677	475	365	251	196	54
54	271	51	38	295	33	131	70	54
28	250	29	18	250	19	185	156	54
30	268	29	15	266	15	98	102	54
46	254	46	38	254	38	501	414	54
548	367	382	465	387	307	287	207	54
42	269	40	23	284	21	87	142	54
467	377	317	489	359	349	702	621	54
493	374	338	265	377	180	135	35	55
309	317	250	260	337	198	128	141	55
160	277	148	168	272	159	473	382	55
298	350	218	405	336	308	632	560	55
45	328	35	289	323	229	522	420	55
516	354	373	322	408	202	214	201	55
34	258	34	25	263	24	142	80	55
25	272	23	65	290	57	123	107	55
500	348	369	225	333	173	170	156	55
202	312	166	207	304	174	715	626	55
70	293	61	32	312	26	139	139	55
289	299	248	324	292	285	710	626	55
62	268	59	23	274	22	157	113	55
47	275	44	25	274	24	92	70	55
52	266	50	28	266	27	174	181	55
36	254	36	37	248	38	123	168	55
795	500	407	703	701	257	610	531	55
550	358	393	320	336	244	143	110	55
499	390	327	303	419	185	539	477	55
197	370	136	456	366	319	680	614	55
81	264	78	61	257	61	79	84	55
601	386	399	557	433	329	233	122	55
65	275	60	137	275	128	531	439	55
252	457	141	644	509	324	396	365	56
137	435	81	285	412	177	652	589	56
874	502	446	1023	518	506	646	569	56
463	343	345	176	325	138	123	65	56
514	355	371	249	341	187	186	77	56
342	320	274	392	316	318	664	588	56
629	477	337	753	531	363	799	716	56
37	264	36	21	265	21	256	230	56
537	358	384	355	531	171	206	145	56
613	379	414	510	383	340	458	366	56
1023	445	589	1023	312	840	643	568	56
34	256	34	34	278	31	120	161	56
78	300	66	112	355	81	431	340	56
36	256	36	16	252	16	86	108	56
1023	584	449	917	542	433	422	361	56
567	374	388	382	376	260	70	154	56
236	394	153	586	468	321	691	626	56
729	494	378	618	575	275	581	514	56
63	265	61	26	270	24	67	100	56
49	275	46	34	269	32	148	46	56
577	370	400	522	379	352	260	153	57
28	347	21	50	338	38	502	421	57
21	252	21	44	251	45	123	113	57
331	302	281	260	309	215	653	582	57
66	286	59	58	424	35	153	77	57
43	271	41	31	277	29	102	80	57
542	389	356	439	374	300	157	122	57
789	462	437	605	672	230	647	563	57
83	275	77	55	266	53	71	110	57
260	369	181	546	466	300	636	577	57
31	255	31	46	254	46	537	456	57
35	261	34	27	260	26	76	90	57
24	255	24	19	279	18	313	234	57
183	311	151	376	337	286	570	539	57
763	472	414	940	526	457	616	558	57
20	249	21	12	254	12	97	97	57
77	281	70	32	284	29	71	162	58
30	264	29	15	255	15	117	169	58
409	349	300	189	323	150	146	84	58
484	340	364	292	312	239	321	232	58
410	350	300	326	381	219	152	101	58
472	351	344	176	344	131	122	104	58
304	300	259	109	279	100	138	77	58
447	361	317	263	349	193	165	100	58
477	338	362	204	370	141	83	86	58
828	558	380	1023	574	456	671	616	58
78	344	58	83	414	51	31	116	58
605	382	405	423	352	308	186	79	58
479	335	366	192	306	160	135	133	58
281	414	174	577	423	349	712	643	58
487	341	366	323	363	228	231	135	58
505	352	367	355	373	244	306	213	58
715	423	433	576	447	330	221	83	58
522	342	391	332	382	223	230	161	58
533	357	382	314	350	230	94	92	58
21	249	21	13	272	13	111	76	58
29	257	29	11	258	11	171	89	58
200	417	123	509	429	304	673	610	58
123	284	111	198	282	179	558	493	58
515	365	362	490	348	360	402	317	58
197	332	152	84	387	55	133	51	59
21	246	22	17	245	18	119	188	59
229	337	174	328	324	259	668	597	59
403	345	299	281	328	219	188	169	59
499	412	310	977	373	670	717	648	59
541	357	388	285	363	201	162	98	59
426	350	312	360	365	252	205	175	59
411	360	292	718	357	515	662	583	59
161	290	142	103	296	89	138	111	59
426	334	326	252	319	202	721	649	59
653	407	410	672	458	375	251	230	59
243	345	181	372	369	258	616	541	59
527	361	374	179	370	124	97	150	59
564	381	379	372	437	218	175	55	59
142	349	104	266	367	185	361	339	59
450	343	335	162	315	131	139	120	59
272	311	224	419	308	348	462	457	60
310	358	222	443	325	348	589	557	60
472	351	344	291	355	210	74	62	60
34	265	33	18	260	18	67	105	60
389	336	296	326	325	256	769	684	60
754	435	444	571	513	285	608	532	60
536	355	387	266	340	200	108	156	60
514	369	357	572	336	436	398	310	60
520	375	355	279	368	194	234	348	60
59	281	54	108	293	94	509	426	60
663	435	390	605	508	305	622	534	60
227	289	201	282	290	249	646	563	60
202	314	164	346	300	296	582	515	60
162	341	122	197	348	145	606	556	60
547	372	376	374	353	271	145	170	60
45	254	45	17	253	17	136	87	60
143	299	122	188	329	146	629	545	60
33	274	30	18	264	17	73	126	60
278	309	230	251	302	213	714	639	60
71	353	51	139	342	104	692	621	60
50	268	48	20	283	18	138	101	60
53	254	54	34	254	34	264	254	60
446	402	284	870	406	548	398	383	60
544	368	378	300	392	196	198	169	60
55	260	54	29	261	29	281	308	60
393	343	293	479	317	387	541	515	60
298	322	237	336	304	282	374	433	61
466	346	345	181	327	142	90	104	61
723	437	424	993	421	603	263	215	61
294	302	249	249	287	222	491	471	61
428	371	295	668	342	500	696	616	61
21	256	21	13	257	13	49	80	61
60	261	59	21	259	21	89	84	61
396	353	287	557	325	438	631	576	61
284	344	211	433	327	339	688	625	61
423	340	319	145	322	116	31	142	61
410	351	299	339	426	204	460	366	61
483	349	354	295	323	234	136	170	61
240	302	203	221	283	199	617	537	61
342	330	265	404	323	320	694	613	61
47	252	48	44	256	44	354	279	61
28	254	28	8	242	9	68	110	61
65	345	48	67	332	51	64	80	61
56	262	55	20	274	18	114	105	61
95	258	95	25	281	23	107	129	61
527	359	375	365	355	264	169	136	61
549	368	381	409	359	292	153	102	61
21	249	21	60	279	55	136	110	61
466	337	354	173	313	141	48	76	61
509	361	361	381	333	293	168	156	61
407	336	310	386	323	306	221	136	61
523	359	372	496	376	337	345	268	61
43	283	39	18	323	14	95	97	61
582	394	378	559	430	333	402	280	61
513	413	318	360	412	224	418	336	61
389	411	242	762	397	491	664	614	61
63	295	55	22	276	21	76	26	61
484	353	351	280	339	211	230	113	61
363	391	237	439	405	278	605	525	61
773	480	412	705	509	354	679	596	61
23	259	23	50	264	49	232	174	61
512	381	344	440	388	290	129	162	61
916	528	444	749	531	361	359	229	61
432	347	318	189	358	135	166	139	62
500	361	355	280	393	183	178	164	62
1023	479	547	1023	402	653	299	249	62
568	367	396	332	369	230	123	89	62
79	262	77	67	270	64	334	314	62
58	275	54	13	298	11	120	117	62
405	332	312	233	363	165	143	117	62
521	356	375	406	353	295	263	175	62
22	253	23	13	271	13	95	120	62
657	408	413	520	437	305	222	126	62
537	369	372	361	402	230	224	133	62
766	462	424	1023	534	491	678	614	62
593	358	424	322	374	220	268	200	62
21	249	22	6	261	6	120	64	62
515	367	360	447	359	318	277	220	62
456	338	345	288	333	221	218	175	62
398	357	285	264	332	203	62	27	62
56	256	56	63	297	55	77	101	62
25	253	25	17	247	18	341	266	62
212	309	176	293	320	234	616	539	62
278	340	209	397	348	292	613	528	62
549	375	374	333	381	224	415	334	62
583	409	365	365	500	187	497	414	62
175	306	147	451	314	367	111	101	62
293	332	226	337	328	263	545	499	62
31	260	30	19	270	18	51	94	63
21	263	21	18	280	16	136	65	63
839	524	410	624	573	279	747	666	63
323	381	218	412	346	305	133	205	63
161	267	154	86	296	75	316	393	63
348	354	251	489	339	370	600	538	63
309	346	229	302	333	233	550	515	63
383	338	290	459	344	342	622	561	63
219	303	185	216	305	182	563	500	63
242	295	210	207	293	181	548	514	63
61	279	56	43	288	38	395	369	63
105	275	98	43	341	32	139	105	63
392	374	268	364	330	283	679	596	63
610	376	415	847	457	475	747	666	63
30	266	29	18	301	15	123	58	63
56	264	54	90	259	89	259	225	63
85	288	75	115	288	102	645	554	64
476	358	340	289	371	200	221	194	64
472	341	354	220	374	150	100	113	64
50	261	49	33	290	30	98	100	64
649	384	433	624	404	395	571	507	64
573	419	350	762	486	402	436	358	64
531	356	381	322	407	203	268	186	64
280	386	186	453	395	294	364	343	64
494	342	370	193	349	141	169	97	64
829	489	434	1023	420	623	613	543	64
184	289	163	222	289	197	356	302	64
563	370	389	686	381	461	331	229	64
424	380	286	362	416	223	153	83	64
618	417	380	600	408	377	203	77	64
45	281	41	53	294	47	114	94	64
31	267	29	15	274	14	94	45	64
507	381	341	477	483	253	522	433	64
31	256	31	12	271	11	117	135	64
479	341	360	179	330	139	73	23	64
32	251	32	26	286	23	95	55	64
469	331	363	164	312	134	43	157	64
33	280	30	39	334	30	111	125	65
47	290	41	24	301	21	123	165	65
67	261	66	49	261	48	384	327	65
159	375	109	276	360	196	349	325	65
37	262	36	28	269	27	87	71	65
25	248	26	8	241	8	116	95	65
376	359	268	678	361	481	574	493	65
133	291	117	52	297	45	52	117	65
735	455	414	778	448	445	638	564	65
502	364	353	309	358	221	205	84	65
302	314	247	358	315	291	325	357	65
610	383	407	396	371	273	253	178	65
584	376	398	476	397	307	401	295	65
44	256	44	30	313	25	133	53	65
1023	434	604	1023	446	587	411	412	65
46	284	42	19	272	18	79	107	65
690	438	404	456	520	225	70	45	65
525	363	371	220	387	146	68	108	65
384	356	276	555	349	407	664	591	65
307	311	253	389	313	318	453	475	65
240	317	194	220	299	188	679	593	65
69	263	67	67	277	62	495	414	65
371	327	290	127	339	96	141	86	65
44	318	36	41	340	31	116	119	65
572	374	392	483	409	302	193	201	65
491	369	341	294	372	203	249	200	65
39	262	38	37	265	36	62	131	66
292	377	198	504	372	347	710	640	66
488	368	339	317	359	226	252	171	66
473	357	339	315	380	212	255	142	66
556	357	399	266	343	199	114	73	66
134	284	121	75	281	68	516	437	66
26	266	25	27	273	25	107	64	66
28	259	28	25	258	25	104	82	66
224	327	175	352	371	243	625	572	66
576	364	404	426	378	288	394	284	66
530	373	364	396	414	245	482	388	66
539	392	352	1023	307	854	765	684	66
481	352	350	363	353	263	389	284	66
512	369	354	403	359	287	261	206	66
431	343	321	185	337	140	65	71	66
471	337	358	430	375	294	126	153	66
30	257	30	18	257	18	79	119	66
536	354	388	301	376	204	128	10	66
36	260	35	21	263	21	105	141	66
1023	580	452	801	650	315	245	298	66
34	270	32	292	264	283	381	281	66
165	279	151	186	276	172	497	414	66
56	274	52	27	298	23	74	150	66
86	298	74	132	304	111	550	463	67
448	336	341	158	332	122	39	70	67
264	322	209	378	316	306	693	606	67
29	252	29	8	256	8	110	168	67
23	250	24	8	254	8	46	38	67
33	259	33	23	263	23	92	90	67
180	352	131	260	443	150	528	520	67
89	299	76	17	278	15	58	125	67
185	400	118	634	431	377	350	362	67
644	423	390	615	500	315	594	503	67
40	260	39	16	269	15	378	336	67
101	311	83	636	409	398	632	543	67
406	350	298	307	333	236	123	31	67
34	267	33	27	303	23	73	95	67
783	531	377	1006	404	638	771	691	67
30	256	30	36	295	32	79	95	67
552	392	361	457	391	300	180	143	67
29	254	30	29	260	29	148	152	67
468	350	343	239	346	177	136	174	68
485	348	357	187	340	140	171	83	68
66	270	63	15	292	13	83	164	68
674	401	430	739	416	454	282	178	68
25	263	25	11	260	10	111	95	68
568	370	393	371	390	243	105	131	68
21	251	21	10	299	9	67	98	68
759	479	406	820	512	410	637	570	68
48	265	47	21	260	20	160	347	68
22	259	22	68	271	64	148	107	68
1023	485	540	1023	488	537	665	606	68
20	254	20	14	267	13	132	101	68
688	405	435	703	464	388	603	522	68
623	475	336	1023	433	606	559	480	68
68	269	65	26	274	24	101	73	68
569	349	417	329	360	234	201	84	68
686	410	428	676	458	378	649	567	68
134	336	102	168	369	117	636	581	68
530	355	382	479	369	332	340	260	68
28	263	27	63	271	59	56	100	68
185	278	171	102	293	89	95	89	69
280	398	180	333	371	230	591	549	69
33	294	28	86	294	75	578	489	69
297	330	230	415	323	329	699	620	69
388	341	291	127	316	102	119	142	69
627	373	431	347	374	237	79	97	69
66	253	67	60	252	61	280	296	69
572	377	388	516	410	323	173	105	69
157	304	132	222	397	144	538	509	69
479	341	360	255	352	186	108	178	69
698	442	404	661	419	404	356	252	69
36	269	35	32	287	28	532	440	69
45	260	44	54	256	54	217	228	69
150	302	127	273	288	243	482	451	69
502	349	368	298	417	183	145	152	69
283	438	165	384	450	218	713	643	69
434	344	323	217	362	153	136	31	69
140	301	119	101	326	79	581	544	69
445	345	331	195	334	149	123	101	69
511	343	381	378	426	227	256	213	69
571	370	395	376	361	267	70	126	69
470	372	323	274	350	200	43	94	70
51	271	48	87	269	83	178	113	70
309	312	253	302	305	254	688	598	70
301	311	248	302	331	233	554	522	70
1023	491	534	960	525	468	660	600	70
57	284	52	31	280	28	105	53	70
216	318	174	197	318	158	665	602	70
556	366	389	307	346	227	160	138	70
188	356	135	579	414	358	574	543	70
66	268	63	86	269	81	141	120	70
32	259	31	53	219	62	79	119	70
31	266	30	31	297	27	51	84	70
267	385	177	321	354	233	624	546	71
66	264	64	66	274	62	444	374	71
147	357	106	194	387	128	617	569	71
58	271	55	35	270	33	171	73	71
605	406	381	624	421	380	216	171	71
50	398	32	424	534	203	210	126	71
205	299	176	318	293	278	732	648	71
266	335	203	205	318	165	547	522	71
263	407	165	564	419	345	380	346	71
26	252	26	18	252	18	62	94	71
20	250	21	12	256	12	138	136	71
30	257	30	20	258	20	345	242	71
71	265	69	41	255	41	300	326	71
208	375	142	335	371	232	331	293	71
268	306	224	459	318	369	586	516	71
331	375	226	426	367	297	694	608	71
614	388	405	649	381	435	215	150	71
486	366	340	457	361	325	273	192	71
43	271	41	106	276	98	236	149	71
452	347	333	244	380	164	170	123	71
28	271	26	68	266	66	386	277	71
472	360	336	249	389	163	113	74	72
508	362	359	322	378	218	149	62	72
907	504	461	751	559	344	629	544	72
558	404	354	422	396	273	150	82	72
25	251	26	29	262	28	116	97	72
1023	530	495	1023	267	982	705	632	72
449	331	348	182	327	142	173	113	72
26	255	26	21	269	20	95	114	72
349	354	252	467	321	373	635	563	72
472	351	345	205	340	154	194	51	72
618	385	411	398	420	243	297	139	72
62	266	60	34	309	28	119	114	72
515	341	386	252	395	163	149	3	72
542	362	384	482	374	330	269	202	72
494	349	362	198	349	146	107	135	72
243	293	212	172	287	153	105	117	72
207	298	178	211	301	179	271	428	72
22	247	23	24	247	25	284	196	72
418	348	308	149	346	110	143	79	72
572	370	396	240	401	153	142	64	72
449	353	326	249	369	173	240	199	72
45	254	46	23	256	23	295	269	72
304	334	233	380	313	311	670	592	72
48	286	43	62	283	56	131	141	72
579	405	366	546	375	373	175	61	72
80	298	69	49	312	41	145	123	72
279	317	225	273	339	206	699	619	73
746	515	371	790	546	370	692	612	73
105	382	70	174	361	124	558	469	73
262	400	168	576	416	355	384	376	73
30	378	20	190	414	117	571	484	73
30	262	29	28	288	25	372	333	73
46	269	43	13	289	12	98	107	73
24	247	25	24	246	25	404	312	73
80	339	61	512	366	358	611	524	73
76	269	73	28	293	24	65	49	73
34	265	33	21	302	18	111	89	73
451	366	316	797	420	485	316	202	73
226	427	136	495	496	256	715	647	73
1023	581	452	1023	294	892	707	630	73
486	346	360	313	368	218	133	111	73
650	473	352	684	452	388	294	162	74
50	269	48	24	293	21	80	143	74
283	303	239	301	312	247	606	547	74
37	281	34	32	272	30	94	64	74
27	253	27	20	251	20	105	76	74
519	360	368	352	340	265	193	157	74
509	353	369	444	373	305	303	236	74
524	445	301	694	405	439	501	459	74
561	356	404	312	333	239	142	176	74
362	429	216	884	441	513	429	404	74
568	364	399	375	361	266	213	120	74
372	328	290	446	317	360	721	637	74
1023	481	545	780	638	313	630	549	74
133	419	81	327	436	192	643	589	74
57	260	56	8	247	8	62	114	74
503	396	325	539	369	374	200	158	74
537	383	359	390	398	251	341	249	74
33	251	33	11	256	11	105	77	74
553	360	394	337	401	215	186	133	74
605	366	423	452	385	301	162	201	74
27	256	27	28	279	26	126	113	74
292	409	183	599	477	321	663	609	74
39	269	37	36	266	35	142	55	74
381	329	296	149	355	107	168	126	74
122	272	115	34	269	32	82	120	75
735	441	426	813	449	463	312	227	75
423	364	297	194	353	141	224	125	75
22	252	22	22	382	15	70	71	75
702	445	404	526	433	311	596	542	75
284	327	222	416	335	318	622	556	75
42	266	41	58	273	55	335	235	75
519	348	381	259	350	189	102	129	75
528	382	354	476	513	237	173	166	75
61	253	62	21	248	22	222	316	75
159	357	114	252	408	158	659	598	75
506	362	357	379	447	217	276	211	75
29	260	29	18	269	17	51	71	75
108	288	96	94	281	85	280	227	75
25	262	24	137	282	124	300	185	75
274	332	212	386	355	278	644	567	75
537	405	339	375	404	238	193	71	75
347	347	256	428	348	315	575	547	75
209	362	147	370	385	246	632	581	75
276	311	227	273	322	217	674	600	75
537	347	396	347	355	250	142	186	76
304	312	249	363	304	306	680	597	76
239	389	157	669	386	443	315	341	76
304	417	186	761	572	340	740	668	76
450	405	285	847	398	545	682	606	76
24	257	24	21	253	21	95	113	76
21	267	20	35	292	30	105	80	76
549	373	377	332	410	208	77	152	76
733	415	452	559	402	356	113	74	76
72	270	69	81	293	70	120	24	76
608	403	386	515	412	320	521	449	76
1014	604	430	1023	525	500	358	258	76
491	504	249	333	502	170	278	198	76
494	374	338	425	412	264	92	146	76
56	288	49	50	290	44	100	120	76
197	310	163	273	333	210	492	449	76
21	254	21	10	261	10	113	101	76
468	345	347	215	353	155	76	122	76
556	353	404	381	338	288	184	157	76
326	319	262	284	311	234	680	598	76
676	450	385	721	491	376	553	469	76
709	409	443	570	403	362	73	108	76
258	289	228	274	291	241	628	549	76
229	379	155	665	405	420	653	595	76
635	414	393	424	445	244	527	451	77
67	259	66	53	257	52	343	306	77
34	288	30	91	394	59	512	422	77
557	357	399	279	354	202	162	73	77
533	381	358	461	381	310	138	149	77
471	368	328	403	363	284	215	194	77
534	392	349	1023	351	747	289	202	77
507	351	370	218	347	161	61	62	77
539	378	365	472	431	280	648	560	77
484	340	364	218	331	168	309	223	77
73	259	72	53	260	52	360	261	77
565	389	371	538	387	356	129	108	77
1023	557	471	1023	421	622	676	593	77
480	359	342	240	351	175	190	131	77
1023	530	495	1023	378	693	709	633	77
574	396	371	375	389	247	187	184	77
659	403	419	539	389	355	466	450	77
1023	591	444	1023	467	561	691	608	77
1023	508	516	1023	496	528	693	613	77
490	362	347	336	332	259	221	55	77
457	689	170	1023	532	493	674	615	77
183	425	110	342	417	210	381	355	77
507	355	366	369	357	265	258	226	77
454	352	331	292	375	199	152	148	77
32	268	31	226	290	199	393	284	77
21	253	22	11	274	10	67	191	77
36	333	28	142	319	114	541	453	77
34	262	34	12	268	12	77	102	77
47	268	45	134	267	128	353	272	77
579	364	407	300	350	219	107	154	77
60	288	54	95	285	85	567	490	77
25	279	23	96	300	82	564	480	78
166	280	152	133	289	118	420	328	78
40	314	32	84	355	60	562	472	78
53	268	51	27	271	25	149	98	78
174	334	134	251	411	156	663	604	78
78	279	72	113	290	100	186	80	78
56	262	55	18	287	16	117	108	78
702	418	430	1023	363	722	702	632	78
342	367	238	402	379	272	592	569	78
595	376	405	652	443	377	411	280	78
137	348	101	134	371	93	603	560	78
748	441	435	1023	413	635	415	337	78
474	339	358	311	379	211	300	188	78
611	401	389	737	392	481	361	219	78
521	360	370	325	374	223	84	67	78
615	394	399	789	411	491	158	132	79
464	366	325	443	377	300	255	216	79
50	268	48	49	262	48	266	269	79
162	271	153	158	272	149	309	354	79
542	356	389	328	377	222	135	216	79
77	300	66	165	290	146	208	116	79
553	363	390	195	373	133	28	111	79
508	345	377	352	374	241	185	178	79
1023	524	500	1023	414	633	600	556	79
62	260	61	53	260	52	321	249	79
160	363	112	222	353	161	351	355	79
586	394	381	338	425	204	113	423	79
22	253	22	21	245	21	143	98	79
22	271	21	26	273	25	84	122	79
70	273	65	32	270	30	92	145	79
492	354	356	219	347	161	154	135	79
84	287	75	77	271	72	414	358	79
499	345	371	277	333	213	162	131	79
30	278	27	24	297	21	101	98	79
29	296	25	277	314	226	345	239	79
22	250	22	14	246	15	178	148	79
469	372	323	242	377	165	149	161	79
33	257	33	26	257	26	407	302	80
90	298	77	158	296	137	635	545	80
623	404	396	439	357	315	343	485	80
31	258	31	44	254	44	187	95	80
329	319	264	359	294	312	594	521	80
48	268	46	31	290	28	392	322	80
536	357	384	783	389	515	341	282	80
431	338	326	188	324	149	146	83	80
501	389	330	903	407	568	405	315	80
632	386	418	602	440	350	387	267	80
213	299	182	155	294	135	594	535	80
585	382	392	720	406	454	387	302	80
1023	506	518	1023	318	824	632	559	80
557	374	381	502	400	321	128	133	80
136	270	129	137	271	130	587	496	80
31	274	29	35	317	28	82	125	80
608	375	414	491	359	350	153	191	80
129	297	112	49	273	46	111	74	80
560	373	384	379	418	232	168	120	80
1023	558	470	985	653	386	779	709	81
532	361	377	294	338	222	95	87	81
271	337	206	304	354	219	522	488	81
441	350	322	257	363	181	170	164	81
48	266	46	31	264	30	101	117	81
146	296	127	140	314	114	418	384	81
598	408	376	533	439	311	206	122	81
53	256	53	55	260	54	468	377	81
752	617	312	513	581	226	186	165	81
1023	498	526	1023	267	982	417	358	81
874	552	405	944	697	347	736	675	81
497	346	368	341	351	249	242	165	81
192	298	165	169	302	143	276	389	81
167	286	149	131	274	123	559	479	81
189	299	162	167	303	141	596	520	81
175	275	162	53	293	46	107	131	81
1022	607	431	564	544	266	156	160	81
301	297	260	287	279	263	624	547	81
448	351	327	310	324	245	219	190	81
305	303	258	108	278	100	123	94	81
58	257	57	45	255	46	433	352	81
445	560	203	1023	602	435	693	647	81
116	334	89	149	341	112	551	456	82
186	330	144	248	336	189	689	622	82
22	252	22	7	260	7	128	108	82
47	288	42	21	287	19	181	141	82
24	271	22	56	285	50	274	192	82
465	341	349	165	332	128	149	104	82
472	342	353	328	330	255	176	83	82
58	260	58	58	253	59	373	279	82
35	253	35	15	257	15	107	101	82
268	303	227	196	317	158	489	471	82
543	376	369	525	347	387	219	131	82
49	257	49	22	262	22	146	149	82
241	296	208	225	285	202	617	548	82
365	359	260	628	344	468	665	586	82
516	370	357	324	363	228	273	219	82
34	261	33	31	266	30	90	135	82
42	339	31	117	345	87	594	502	82
38	252	39	37	252	38	104	65	82
531	380	358	474	445	272	252	117	82
294	306	246	413	323	327	627	559	82
88	267	84	75	280	68	385	392	83
470	345	349	370	323	292	285	175	83
61	262	60	54	260	53	434	359	83
244	302	207	171	314	139	481	452	83
599	387	396	396	382	266	156	139	83
822	557	378	1023	478	548	716	639	83
515	348	379	397	307	331	79	97	83
514	364	362	401	362	283	418	331	83
1023	367	714	1023	267	982	751	671	83
337	324	267	318	313	259	635	579	83
538	375	367	302	380	204	193	162	83
25	257	25	17	277	16	138	45	83
685	401	437	756	382	507	169	202	83
496	364	349	285	371	197	200	157	83
33	264	32	18	267	17	117	46	83
67	297	57	69	302	59	102	116	83
43	277	40	24	283	22	70	114	83
682	474	368	501	433	297	633	549	83
227	299	194	230	303	195	421	411	83
34	263	33	11	281	10	49	116	84
67	280	61	110	279	101	612	523	84
572	377	389	442	391	290	288	219	84
25	256	25	36	286	33	87	61	84
64	265	62	27	259	27	46	82	84
486	337	369	334	311	275	119	132	84
382	321	304	318	335	243	587	557	84
507	343	378	308	360	219	319	256	84
26	256	26	23	257	23	65	77	84
406	349	297	361	336	275	673	603	84
43	277	40	69	270	66	536	444	84
221	363	156	585	392	382	615	576	84
218	298	187	156	291	137	573	523	84
520	345	385	283	334	216	126	123	84
703	444	406	680	612	284	587	500	84
477	340	360	293	330	228	290	279	84
22	257	22	94	293	82	153	131	84
297	325	234	259	327	203	537	521	84
34	271	32	16	288	14	178	59	84
135	262	132	125	259	123	443	389	84
428	358	306	515	413	319	268	191	84
481	349	353	213	345	158	206	158	84
441	352	320	597	333	458	723	636	84
493	360	351	580	402	369	246	38	85
29	253	30	28	272	26	136	74	85
22	253	22	26	275	24	146	20	85
590	379	399	455	414	282	392	297	85
208	306	174	196	298	169	445	442	85
910	539	432	1023	358	731	598	539	85
25	290	22	70	317	57	264	178	85
106	346	78	167	317	135	482	386	85
74	296	64	127	299	109	620	532	85
23	261	23	22	287	19	129	110	85
495	339	373	175	341	132	30	110	85
559	371	386	328	354	238	131	56	85
84	325	66	43	319	34	123	83	85
529	357	379	305	360	217	288	243	85
1004	561	458	1001	594	431	343	195	85
528	358	377	246	355	177	43	143	85
38	270	36	20	278	19	141	125	85
463	352	337	279	338	211	228	204	85
418	372	288	421	358	301	712	628	85
271	315	220	451	306	377	555	473	85
522	368	364	432	473	234	361	252	85
668	414	413	906	442	524	436	356	85
306	337	232	357	313	292	655	572	85
293	358	210	384	371	265	411	431	86
1023	554	473	1023	361	726	609	563	86
578	361	410	329	353	239	141	105	86
1023	574	457	1023	502	522	704	615	86
236	320	189	267	312	219	618	546	86
473	342	355	296	350	217	119	178	86
267	317	215	308	317	249	659	567	86
23	267	22	25	262	25	119	74	86
986	566	446	517	564	235	302	176	86
31	282	28	68	305	57	469	384	86
199	394	130	499	357	357	314	253	86
763	487	401	711	540	337	610	527	86
30	256	30	7	264	7	61	64	86
23	260	22	7	269	7	108	136	86
545	374	372	557	371	384	302	204	86
476	376	324	397	338	301	168	116	86
37	259	37	23	286	21	150	90	86
300	319	241	372	317	300	685	610	86
112	278	103	38	297	33	100	101	86
462	351	337	201	371	139	107	95	86
82	308	68	49	293	43	164	104	86
537	350	393	245	343	183	111	68	86
128	266	123	70	302	60	64	43	86
339	323	269	138	296	119	30	79	86
565	382	379	376	360	267	214	168	86
66	259	65	35	258	34	333	316	86
21	257	21	14	257	14	74	79	87
42	268	41	25	274	24	104	110	87
524	367	366	419	360	298	339	222	87
71	270	68	39	272	37	56	114	87
482	350	352	265	364	186	157	179	87
32	259	32	17	262	17	82	83	87
126	300	108	301	305	253	509	417	87
28	256	28	13	264	12	87	77	87
468	368	326	263	350	192	150	84	87
36	284	33	32	343	24	110	158	87
28	267	26	15	253	15	67	122	87
419	335	320	277	329	215	266	145	87
113	273	105	61	274	57	73	161	87
335	321	267	517	320	414	666	584	87
590	411	367	645	454	364	331	288	87
39	270	37	43	293	37	71	77	87
466	414	288	775	449	442	700	634	87
595	393	388	386	394	251	132	148	87
641	429	383	392	441	227	308	255	87
270	298	232	314	300	268	474	448	87
234	344	174	339	339	256	665	606	87
564	366	395	319	374	219	228	202	88
643	390	421	650	373	447	168	235	88
49	267	47	23	266	22	101	95	88
485	339	366	188	307	157	128	125	88
542	357	389	304	340	229	187	186	88
236	370	163	481	361	341	711	643	88
540	361	383	248	368	173	111	34	88
42	265	40	15	270	14	105	114	88
22	266	22	22	272	21	101	98	88
61	438	35	87	476	47	573	489	88
751	477	403	814	406	513	629	544	88
318	364	223	652	349	477	694	629	88
929	547	435	1023	415	631	674	602	88
528	358	378	280	368	195	146	142	88
528	356	380	298	339	225	98	119	88
431	418	264	592	428	354	718	636	88
481	343	359	226	362	160	97	108	88
77	282	70	43	267	41	122	129	88
88	275	82	152	318	122	114	122	88
29	259	29	17	266	16	83	84	89
100	274	93	75	264	72	34	86	89
139	381	93	305	378	207	646	588	89
426	339	321	173	361	123	120	129	89
873	485	461	803	444	463	693	610	89
40	273	38	136	294	118	500	428	89
63	285	56	43	303	36	80	126	89
945	535	452	1023	446	587	737	655	89
529	376	360	464	379	313	123	194	89
508	369	352	407	376	277	314	259	89
1023	511	513	1023	365	718	734	662	89
217	395	141	667	421	406	626	584	89
573	379	387	551	407	346	435	362	89
895	518	442	1023	267	982	752	682	89
67	275	62	77	262	76	129	46	89
29	260	29	52	273	49	322	239	89
217	274	203	218	287	194	520	458	89
23	253	24	16	252	17	110	102	89
41	270	39	32	278	30	87	135	89
628	372	432	574	461	318	514	423	89
770	464	425	621	550	289	637	563	89
40	269	38	33	269	31	161	120	89
33	314	27	144	340	108	491	397	89
511	565	232	1023	457	573	675	616	89
551	373	379	425	392	278	122	122	89
682	411	425	501	495	259	660	583	89
57	271	54	27	267	26	74	102	89
172	372	119	342	355	247	654	594	89
531	363	374	416	375	284	362	240	89
608	370	421	375	386	249	153	154	90
986	594	425	1023	528	497	719	635	90
31	267	30	17	276	16	98	95	90
458	348	337	520	344	387	242	199	90
470	350	343	339	370	235	222	90	90
28	247	29	25	245	26	89	174	90
53	250	54	32	253	32	231	282	90
156	303	132	179	298	154	562	494	90
40	252	41	45	256	45	402	327	90
499	358	357	512	438	299	319	235	90
381	341	286	680	328	530	679	631	90
20	260	20	19	258	19	73	52	90
1023	490	535	1023	373	703	385	323	90
536	367	374	366	365	257	215	171	90
543	367	379	223	347	165	171	150	90
516	436	303	489	632	198	331	299	90
543	426	326	864	485	457	710	642	90
475	359	339	437	391	286	251	196	90
469	356	337	276	348	203	217	204	90
225	401	144	601	371	415	674	611	90
478	389	315	347	392	226	209	150	90
533	351	389	371	373	255	278	200	90
542	381	365	451	366	315	364	290	90
422	349	310	192	333	147	113	26	90
918	463	507	923	506	466	505	414	90
54	257	54	88	255	89	266	187	90
42	274	39	29	272	27	64	89	90
467	337	355	171	318	137	158	61	90
433	359	308	344	359	246	348	225	91
881	606	372	1023	450	582	714	647	91
32	256	32	87	268	83	448	361	91
549	369	381	823	389	541	297	199	91
545	379	368	366	415	226	138	111	91
566	511	284	931	532	448	708	622	91
468	356	336	196	349	143	101	152	91
205	411	127	388	430	231	680	613	91
54	287	48	31	261	30	71	132	91
64	271	60	99	268	94	342	270	91
471	337	358	274	339	207	104	114	91
1023	501	523	1023	301	870	663	578	91
587	437	344	278	454	157	142	113	91
726	491	378	1023	531	494	755	690	91
1023	610	430	1023	376	697	734	661	91
609	454	343	445	412	277	209	156	91
25	264	24	29	263	28	213	146	91
1023	530	495	1023	419	626	687	632	91
[truncated: 18,001 more rows]
