# Supplementary material for: N-chlorination mediates protective and immunomodulatory effects of oxidized human plasma proteins
Source: eLife. 2019 Jul 12;8:e47395. doi: 10.7554/eLife.47395 (PMC6650281; doi:10.7554/eLife.47395)
Supplement: Figure 8—source data 1. [file elife-47395-fig8-data1.zip › Figure 8 Source Data 1/channel values/Ag85B + HSAhocl 1.csv]

FSC-A	FSC-H	FSC-W	SSC-A	SSC-H	SSC-W	FITC-A	PE-A	Time
586	361	415	212	346	157	203	151	0
462	344	344	149	330	115	73	113	0
790	537	377	446	522	219	435	363	0
642	387	425	372	368	259	222	162	0
530	360	377	270	337	205	128	130	0
444	326	349	156	329	122	102	54	0
285	310	236	320	305	269	613	549	0
168	437	98	371	458	208	690	622	0
617	416	380	647	366	452	628	550	0
667	409	418	416	355	300	131	59	0
123	286	110	49	271	46	426	449	0
290	347	213	365	380	246	603	537	0
515	490	269	254	453	144	73	114	0
553	393	360	193	391	127	64	126	0
414	351	302	146	323	115	125	101	0
543	381	365	314	332	242	105	129	0
829	514	413	1023	443	591	802	740	0
322	367	225	337	336	257	121	196	0
288	375	196	300	403	191	691	628	1
1023	504	521	1023	456	575	678	602	1
561	369	389	246	360	175	134	99	1
439	489	230	818	554	378	761	698	1
442	333	339	184	329	143	228	220	1
522	370	361	394	395	256	193	140	1
476	352	347	169	334	130	50	109	1
506	333	389	214	326	168	99	141	1
513	351	375	323	363	227	135	76	1
460	347	339	182	316	148	92	35	1
206	316	167	222	332	172	570	484	1
528	415	326	223	373	153	139	99	1
488	334	374	217	339	164	130	135	1
644	396	417	635	587	277	208	166	1
459	369	319	239	330	186	137	110	1
538	361	382	241	362	170	121	126	1
338	426	203	1010	425	608	754	680	1
586	347	433	238	329	185	87	146	1
506	370	350	312	407	196	596	515	1
254	390	167	388	363	274	664	609	1
270	331	209	556	361	394	143	109	1
512	341	385	223	315	182	218	182	2
584	380	394	256	352	186	69	102	2
444	344	330	177	334	136	162	85	2
295	334	226	312	295	271	500	506	2
686	470	374	451	553	209	666	584	2
767	459	427	352	391	231	109	120	2
578	470	315	394	469	215	121	111	2
47	255	47	39	256	39	337	303	2
259	302	220	359	304	302	631	546	2
462	401	295	218	353	158	178	120	2
302	345	225	473	363	334	664	584	2
444	350	324	203	340	153	167	106	2
98	393	64	275	404	174	707	619	2
461	346	341	197	321	157	205	130	2
383	395	248	546	381	367	469	477	2
419	349	308	122	326	96	106	91	2
534	351	390	240	316	194	188	119	2
607	409	380	413	387	273	260	197	2
685	476	368	297	418	182	188	177	2
469	412	291	619	400	396	278	158	2
34	263	33	11	259	11	104	125	2
412	357	296	180	307	150	147	165	2
577	379	390	181	362	128	25	96	2
377	324	297	195	300	166	475	482	3
719	413	445	426	390	280	66	187	3
460	364	323	239	350	175	104	161	3
489	408	307	331	353	240	160	170	3
573	420	349	448	499	230	187	198	3
56	296	49	13	311	11	142	96	3
1023	417	629	1023	292	897	666	589	3
564	390	370	285	324	225	120	126	3
501	358	358	223	381	150	197	97	3
969	525	473	763	466	420	680	620	3
272	314	221	267	328	208	711	635	3
252	352	183	276	339	208	683	619	3
427	359	304	144	341	108	141	118	3
1012	574	451	1023	506	518	674	603	3
341	402	217	471	407	296	720	651	3
444	374	304	215	345	160	80	113	3
516	364	363	480	454	271	114	165	3
464	342	347	318	312	262	87	123	3
242	317	195	307	304	258	694	620	3
640	411	399	299	364	210	158	132	3
420	381	282	230	350	168	96	168	3
421	371	290	144	329	112	84	81	3
24	249	25	18	243	19	241	226	3
444	349	326	288	314	235	258	146	3
527	336	401	149	343	111	38	121	3
259	312	212	306	296	264	661	570	3
231	353	168	339	334	260	599	557	4
46	256	46	12	264	12	94	80	4
452	331	350	218	286	195	53	66	4
486	395	314	175	338	132	97	78	4
460	341	346	124	323	98	70	153	4
427	326	335	219	310	181	81	102	4
602	380	405	281	337	213	146	126	4
632	387	417	241	371	166	94	96	4
482	363	340	138	326	108	182	78	4
644	438	376	251	386	167	75	101	4
531	363	374	208	344	155	99	137	4
498	360	355	238	343	178	123	68	4
210	298	180	216	287	193	627	540	4
33	259	32	13	259	13	87	100	4
538	353	391	298	348	219	209	120	4
543	371	374	259	392	169	151	79	4
768	503	391	274	455	154	106	109	4
229	351	167	708	425	427	726	652	4
551	343	412	304	391	199	315	235	4
539	395	349	415	363	292	121	104	4
533	357	382	294	330	228	120	85	4
515	353	374	159	351	116	135	129	4
236	322	188	209	312	171	478	486	4
500	425	301	195	340	147	54	134	4
611	397	394	536	468	293	207	219	4
498	371	344	197	347	145	143	109	5
543	473	294	319	442	185	132	78	5
356	359	254	341	351	249	651	567	5
727	439	424	309	365	217	73	119	5
218	358	156	287	390	188	694	626	5
590	472	320	247	467	136	382	319	5
29	253	29	17	251	17	358	297	5
578	440	336	206	375	141	139	149	5
477	376	325	364	423	220	141	115	5
285	358	203	1023	297	884	102	195	5
149	445	86	460	429	275	725	656	5
557	436	327	204	402	130	105	92	5
474	347	350	152	328	119	137	124	5
67	263	65	10	247	10	109	100	5
271	340	204	318	321	254	666	586	5
302	326	237	208	303	175	580	528	5
295	313	241	310	312	254	68	100	5
547	367	382	235	340	177	168	196	5
1023	628	418	448	627	183	90	86	5
249	308	207	347	311	286	418	393	5
535	378	362	192	349	141	151	101	5
457	351	334	133	313	108	140	43	5
467	333	359	133	316	108	54	168	6
552	402	351	309	394	200	128	160	6
42	252	42	33	331	26	65	134	6
518	352	378	193	324	152	124	158	6
265	333	204	254	341	191	713	642	6
641	410	400	319	401	204	139	110	6
325	330	252	129	310	106	128	108	6
451	345	335	217	343	162	102	154	6
334	352	243	216	310	178	90	106	6
519	433	307	809	507	408	629	551	6
410	332	316	167	305	141	139	94	6
391	336	298	146	318	118	212	134	6
292	346	216	222	345	165	662	605	6
439	377	298	205	341	154	160	123	6
499	339	376	222	325	175	159	179	6
302	301	257	289	294	252	615	555	6
576	354	416	412	370	285	49	59	6
628	416	387	278	366	195	89	126	6
484	348	356	184	323	146	129	139	6
535	373	367	184	353	134	85	120	6
538	380	362	221	360	157	123	85	6
498	346	369	198	309	164	147	130	6
266	325	209	646	348	476	608	522	6
517	350	378	232	321	185	111	176	6
303	379	205	387	377	263	726	655	6
20	258	20	34	255	35	474	381	6
237	370	164	322	350	235	392	440	6
574	446	329	579	555	267	582	497	6
456	352	332	347	333	266	680	614	6
39	252	40	21	256	21	457	387	6
345	351	251	543	419	331	722	655	6
465	334	356	246	357	176	125	18	6
470	413	291	314	376	214	94	154	6
495	356	356	162	335	124	105	69	6
686	458	384	215	439	125	148	101	6
735	403	467	435	396	281	111	73	6
464	396	300	285	352	207	121	154	7
478	361	339	246	371	170	177	119	7
889	503	453	1023	403	651	730	655	7
499	355	361	185	332	142	128	113	7
398	340	299	177	305	148	92	104	7
522	359	372	244	323	193	104	56	7
398	394	259	481	364	339	168	169	8
486	358	348	246	319	198	134	148	8
436	372	300	191	324	151	92	165	8
377	318	303	116	301	99	82	91	8
564	361	400	289	335	221	182	75	8
21	263	20	5	253	5	62	84	8
579	388	383	291	358	208	50	38	8
516	358	369	224	370	155	270	248	8
541	370	374	468	373	322	576	497	8
33	326	26	471	364	332	195	131	8
465	342	349	234	315	191	342	230	8
316	357	227	305	438	178	459	488	8
513	409	321	299	355	215	183	45	8
999	521	491	780	438	456	132	175	8
474	363	334	299	334	229	108	82	8
473	346	350	222	332	171	114	79	8
621	380	419	338	342	254	105	69	8
291	385	193	300	351	219	512	441	8
30	287	27	309	319	248	176	136	8
488	353	353	280	332	216	141	111	8
539	424	325	287	362	203	177	115	8
485	360	345	219	353	158	206	116	8
543	422	329	235	374	161	145	130	8
243	326	191	283	332	218	693	625	8
29	250	30	29	259	29	193	260	8
496	398	319	155	398	100	95	152	8
88	365	62	845	409	528	250	166	8
381	345	283	193	335	147	105	108	8
507	366	355	245	354	177	108	128	8
441	372	304	303	362	214	87	97	8
518	429	309	377	369	261	178	92	8
477	369	331	266	355	192	152	152	8
304	316	246	292	301	248	614	534	8
321	326	252	124	381	83	134	113	8
623	427	374	307	373	211	149	96	9
507	340	382	1023	267	982	458	483	9
547	369	379	195	352	142	159	114	9
471	327	368	197	324	155	115	152	9
455	359	324	142	342	106	75	115	9
654	407	411	292	353	211	126	95	9
236	361	168	277	362	195	662	599	9
559	363	394	211	317	171	151	74	9
534	361	379	216	339	163	243	169	9
524	366	366	282	334	216	70	147	9
298	344	222	440	387	291	750	679	9
523	360	372	412	527	200	159	86	9
28	263	27	16	305	13	105	62	9
258	308	214	282	301	240	694	621	9
535	353	389	289	342	216	140	149	9
26	252	27	20	255	20	438	362	9
671	376	457	285	349	209	197	85	9
668	417	410	343	384	228	102	131	9
619	386	411	223	339	168	145	119	9
292	415	181	425	407	267	718	648	9
433	368	302	190	337	144	126	105	9
687	457	385	291	393	189	158	43	9
520	370	360	158	330	123	81	57	9
622	420	379	364	354	263	110	101	9
375	336	285	171	338	129	57	119	9
305	363	215	599	339	453	674	621	9
192	480	103	407	522	200	693	625	9
524	373	359	198	337	151	46	109	10
945	512	472	788	463	436	587	519	10
31	250	32	7	253	7	125	139	10
31	248	32	18	244	18	466	367	10
441	341	331	152	331	117	115	114	10
1023	504	520	1023	464	565	743	669	10
676	437	396	458	393	299	71	46	10
617	417	378	302	390	198	157	57	10
641	388	423	305	354	221	205	44	10
715	418	438	396	398	255	113	148	10
513	353	372	224	333	172	65	94	10
424	354	306	150	310	124	18	86	10
1023	485	540	949	645	377	593	539	10
738	447	422	269	479	144	142	149	10
597	413	370	188	393	122	146	177	10
284	366	199	442	400	283	681	619	10
443	358	317	151	355	109	106	118	10
393	335	301	174	347	129	108	124	10
607	380	409	250	346	185	166	39	10
612	382	410	303	334	232	45	147	10
340	484	180	624	575	278	735	662	10
235	419	143	315	429	188	682	616	10
285	339	216	363	327	284	460	481	10
469	349	343	170	343	127	110	120	11
293	383	196	944	433	559	718	650	11
596	409	373	239	342	178	143	121	11
534	355	385	240	372	165	104	177	11
261	287	233	244	275	227	593	547	11
675	402	430	405	349	297	105	152	11
654	397	422	332	361	235	118	92	11
479	347	353	225	320	180	69	90	11
401	357	288	195	312	160	292	204	11
469	326	369	208	307	173	111	60	11
613	566	277	234	490	122	114	82	11
227	357	162	457	506	232	712	642	11
241	332	186	260	332	201	615	544	11
608	372	419	284	354	206	89	104	11
212	438	124	542	445	312	737	665	11
590	373	405	150	374	103	139	91	11
487	368	339	297	357	213	158	32	11
579	374	396	290	335	221	129	104	11
517	385	344	962	363	678	547	565	11
947	578	419	727	672	277	687	640	11
1023	487	538	1023	822	319	608	532	11
498	357	357	200	374	137	341	260	11
510	363	360	163	322	129	182	17	11
57	358	41	563	400	360	375	293	11
274	339	207	273	338	207	675	610	11
237	337	180	374	328	292	679	619	11
494	340	371	197	325	155	82	97	11
708	459	395	568	559	260	726	640	12
433	356	312	299	321	238	159	153	12
415	330	321	178	326	140	64	113	12
292	321	234	263	315	213	649	564	12
217	291	191	224	292	196	557	473	12
302	337	230	234	314	191	608	566	12
512	359	365	259	343	194	136	38	12
539	384	359	278	341	209	109	113	12
30	299	25	369	338	279	198	174	12
534	409	335	212	391	139	73	136	12
406	337	308	155	331	120	43	126	12
447	350	327	197	326	154	86	90	12
140	313	114	176	311	145	612	530	12
296	326	233	276	327	216	583	525	12
452	334	346	204	331	158	167	71	12
448	395	291	158	344	117	79	58	12
590	397	381	239	370	166	123	65	12
57	277	53	57	294	49	143	95	12
397	462	220	582	538	277	666	606	12
425	328	332	220	328	172	114	176	12
567	380	382	299	365	210	73	113	12
475	371	327	242	333	186	136	139	12
275	356	198	462	338	350	507	468	12
163	413	101	339	407	213	704	635	12
450	341	338	158	331	122	139	59	12
512	391	335	154	370	107	147	59	12
564	360	402	252	332	194	148	49	12
237	379	160	401	375	274	705	635	13
479	342	358	187	319	150	115	151	13
582	346	431	163	384	109	137	120	13
484	370	335	195	356	140	377	286	13
456	366	319	233	328	182	65	121	13
554	405	350	472	480	252	562	484	13
486	366	340	191	347	141	132	82	13
270	412	167	415	447	238	659	606	13
277	312	227	173	277	160	146	78	13
438	345	325	191	346	141	176	90	13
822	555	379	445	521	219	94	161	13
540	355	389	237	358	169	113	148	13
479	349	351	189	343	141	151	109	13
520	344	387	341	471	186	171	84	13
308	497	159	626	510	314	724	654	13
220	294	191	258	297	223	657	569	13
55	332	43	519	383	347	212	182	13
393	341	295	179	327	140	113	135	13
363	345	269	178	321	142	74	118	13
551	361	391	272	346	202	113	140	13
295	319	237	452	320	362	548	476	13
89	280	81	21	270	20	81	89	13
519	361	368	183	366	128	60	113	13
285	316	231	349	310	288	635	562	13
449	336	342	176	308	146	95	75	13
77	266	75	57	261	56	262	264	14
592	372	407	273	351	199	106	54	14
382	326	299	148	317	120	92	119	14
520	357	372	215	338	162	97	136	14
286	334	219	356	323	282	666	583	14
29	343	22	497	378	336	255	169	14
421	347	311	259	332	200	163	128	14
228	364	161	335	370	231	658	596	14
502	369	348	213	338	162	94	125	14
616	445	354	284	383	190	79	68	14
51	304	43	125	305	105	640	550	14
224	361	159	352	394	229	703	636	14
476	342	356	160	318	129	109	100	14
499	350	365	218	335	166	105	182	14
469	368	327	183	346	135	137	147	14
904	544	425	800	578	354	624	558	14
62	255	62	32	251	33	389	399	14
36	260	36	55	258	54	470	386	14
630	368	438	331	360	235	182	102	14
376	524	184	339	537	162	677	638	14
563	383	376	255	340	192	136	84	14
446	362	315	152	329	118	108	116	14
489	364	344	265	343	197	149	162	14
26	309	22	281	330	218	174	126	14
658	404	417	251	375	172	111	134	14
159	293	139	161	276	149	463	444	14
645	400	413	524	323	416	87	170	14
665	506	337	207	458	116	114	119	15
442	353	321	157	334	121	81	173	15
672	389	442	312	348	230	140	58	15
496	385	330	153	344	113	181	120	15
604	366	422	244	332	188	129	54	15
634	408	398	267	363	189	140	106	15
229	301	195	171	291	151	505	477	15
274	327	214	309	370	214	713	645	15
354	335	270	217	344	162	123	132	15
548	410	342	236	343	176	121	161	15
699	476	376	220	466	121	41	120	15
509	382	341	215	330	167	56	105	15
627	406	395	278	348	205	90	163	15
854	583	375	793	703	288	649	584	15
520	358	372	192	325	151	161	104	15
467	366	327	204	338	154	91	87	15
413	358	296	367	366	257	152	152	15
272	338	206	202	330	156	651	595	15
336	423	203	531	441	308	595	516	15
484	350	354	352	368	245	174	58	15
863	456	484	542	420	330	620	556	15
80	254	81	51	249	52	181	243	15
554	413	343	163	404	103	120	91	15
494	347	365	253	347	187	119	176	15
42	257	42	9	241	10	96	110	15
461	347	340	184	323	146	86	153	15
960	570	431	1023	428	613	633	560	15
458	361	325	160	338	121	95	137	15
513	346	379	242	326	190	113	149	15
214	404	135	440	427	264	647	588	15
474	348	349	162	323	128	141	126	16
30	257	30	21	259	21	369	299	16
890	485	469	585	402	372	260	190	16
118	285	106	254	361	180	582	515	16
555	376	378	251	354	181	119	151	16
574	374	393	160	343	119	160	166	16
38	297	33	37	341	28	128	120	16
498	355	359	264	342	198	97	91	16
454	331	351	162	320	129	131	120	16
503	353	364	224	340	169	169	183	16
401	363	283	220	327	172	89	54	16
483	375	330	318	375	218	111	97	16
500	332	386	181	333	139	57	177	16
495	344	369	338	410	211	174	167	16
379	325	298	197	317	159	128	157	16
447	325	352	204	307	170	136	118	16
655	356	471	278	326	218	60	105	16
382	349	280	140	340	105	120	119	16
104	300	89	37	284	33	86	76	16
300	393	195	430	384	287	742	671	16
192	291	169	261	280	239	588	509	16
503	361	357	214	353	155	68	79	16
525	386	348	277	339	209	101	136	16
500	345	370	210	335	161	94	123	16
506	352	368	185	324	146	104	85	17
662	390	435	222	349	163	100	96	17
233	311	192	225	309	186	651	589	17
659	398	424	248	414	153	99	145	17
524	388	346	253	354	183	154	130	17
394	389	259	231	339	174	159	132	17
668	441	387	597	449	340	586	510	17
594	386	394	305	331	236	129	70	17
430	344	320	180	327	141	99	121	17
238	306	199	202	298	174	468	470	17
627	389	412	285	346	211	114	89	17
435	351	318	211	320	169	121	116	17
29	263	28	95	269	90	480	392	17
515	347	379	159	348	117	194	131	17
757	428	452	433	385	288	101	160	17
438	382	293	175	349	129	179	116	17
576	394	374	332	356	238	152	178	17
284	340	214	395	322	314	629	564	17
429	354	310	208	350	152	120	118	17
433	332	334	175	307	145	132	64	17
373	392	244	668	460	372	776	702	18
30	325	24	377	364	265	162	137	18
185	294	162	123	284	110	576	505	18
59	263	58	51	258	50	526	444	18
178	285	160	146	281	133	581	499	18
618	432	366	201	382	134	120	101	18
57	336	43	798	370	553	253	200	18
430	363	303	178	331	137	96	109	18
479	353	347	243	340	183	66	111	18
217	356	156	272	337	207	682	616	18
505	378	341	194	332	149	108	60	18
461	331	356	143	301	122	129	66	18
628	424	379	333	373	228	96	158	18
58	264	56	12	254	12	81	119	18
257	394	167	400	384	267	606	584	18
338	362	239	371	386	246	708	642	18
116	304	98	20	309	17	143	113	18
565	411	352	194	396	125	92	123	18
403	342	301	240	296	207	69	123	18
436	335	334	177	319	142	159	73	18
465	349	341	173	333	133	154	79	18
626	394	407	327	360	233	126	195	18
602	377	409	248	381	167	97	94	18
456	362	322	208	361	148	145	132	18
454	357	325	125	339	94	111	84	18
289	316	235	261	303	221	638	569	18
591	380	399	320	329	249	131	181	18
834	445	479	291	460	162	76	157	19
613	397	395	317	405	201	85	119	19
525	355	378	316	375	216	92	170	19
456	340	343	222	318	179	438	341	19
579	382	388	303	381	203	128	146	19
334	329	259	108	307	90	94	105	19
619	429	370	359	379	242	157	101	19
578	378	392	427	365	299	189	167	19
562	353	407	378	352	275	151	113	19
504	368	350	192	330	149	155	151	19
550	360	391	259	321	207	85	183	19
449	331	348	166	311	137	137	146	19
383	346	283	217	331	168	336	227	19
404	341	304	248	316	201	106	105	19
291	322	231	357	297	307	666	591	19
623	384	415	301	341	226	119	148	19
509	377	346	195	331	151	140	142	19
697	389	458	317	376	216	99	154	19
531	361	377	234	323	186	76	146	19
354	451	201	670	494	347	766	701	19
821	467	450	519	471	282	41	132	19
397	329	309	212	335	162	92	139	19
681	398	438	376	358	269	270	191	19
76	281	69	82	278	76	432	346	19
479	361	339	219	327	172	108	92	19
455	352	331	217	326	171	168	130	20
457	358	327	158	340	119	56	121	20
556	496	287	206	431	122	94	96	20
611	370	423	252	345	187	153	116	20
468	328	365	242	317	196	153	125	20
22	250	22	18	248	19	408	312	20
513	369	356	268	359	191	131	128	20
66	285	60	733	305	615	292	179	20
269	421	164	546	497	281	738	664	20
304	369	210	243	337	184	568	510	20
437	336	333	177	334	136	158	109	20
494	388	326	1023	322	813	716	636	20
394	334	302	116	336	89	100	134	20
666	483	353	557	626	228	685	617	20
508	380	342	183	341	138	147	162	20
505	359	359	210	336	160	94	54	20
350	349	257	197	335	150	104	95	20
1023	615	426	971	548	454	637	561	20
91	272	86	121	277	112	547	454	20
1000	595	430	1023	396	661	739	666	20
251	376	171	349	382	234	693	629	20
564	449	321	432	424	261	121	152	20
575	385	382	284	342	213	148	165	20
599	408	377	214	402	136	152	116	20
591	421	359	227	398	146	84	129	20
215	500	110	1023	449	584	455	484	20
23	262	22	9	267	8	167	123	20
57	289	50	510	296	441	217	136	20
457	342	342	228	326	179	132	163	20
577	385	383	275	344	205	145	90	21
459	384	306	332	478	178	86	110	21
589	420	359	609	428	364	245	176	21
336	443	194	437	561	199	708	643	21
401	388	265	1023	305	860	738	666	21
34	304	29	236	301	200	503	408	21
1023	626	419	485	596	208	187	170	21
139	291	122	118	286	106	230	356	21
524	374	359	200	368	139	89	163	21
377	332	291	168	338	127	63	74	21
518	347	382	179	333	138	123	99	21
424	360	301	148	317	119	147	78	21
412	348	303	700	336	533	731	646	21
190	321	152	238	314	194	427	424	21
312	321	248	346	295	300	534	482	21
545	351	397	284	319	228	140	159	21
550	379	371	221	374	151	86	106	22
517	369	359	153	352	111	196	147	22
249	369	173	443	405	280	714	648	22
530	366	370	166	341	125	52	105	22
23	254	23	6	270	6	124	78	22
168	363	119	319	399	205	706	634	22
629	438	367	142	440	83	128	137	22
495	385	329	514	362	363	762	689	22
561	386	372	233	354	168	143	53	22
413	323	327	144	316	117	90	116	22
489	337	372	164	329	128	104	44	22
496	427	298	195	454	110	108	102	22
47	263	46	39	262	38	475	377	22
508	358	364	181	340	136	82	23	22
118	287	105	80	289	71	521	455	22
250	324	197	516	305	432	612	552	22
34	262	33	30	261	29	347	306	22
229	407	144	402	395	261	706	638	22
27	265	26	11	265	11	84	78	22
195	381	131	358	367	249	665	608	22
170	303	144	301	302	255	430	366	23
492	346	363	136	327	106	92	110	23
586	408	368	335	373	230	230	159	23
197	309	163	22	303	19	86	141	23
461	349	338	166	314	135	160	162	23
559	376	381	240	367	167	99	110	23
468	364	329	201	321	160	105	100	23
590	419	360	391	476	210	92	162	23
706	445	406	302	388	199	95	141	23
581	370	402	221	331	171	120	116	23
71	262	70	13	244	14	89	105	23
394	352	287	317	436	186	94	108	23
92	300	78	23	302	19	130	84	23
322	341	242	250	324	198	578	556	23
284	321	227	374	296	323	627	557	23
598	449	341	223	456	125	106	80	23
341	361	241	468	361	332	629	558	23
590	420	359	324	403	206	185	106	23
589	402	375	260	345	193	60	124	23
509	354	368	241	357	172	143	132	23
415	353	301	180	326	141	80	124	23
490	361	347	200	341	151	183	171	23
334	345	248	353	348	260	663	606	23
402	356	289	141	335	108	167	154	23
34	250	35	12	255	12	397	364	23
486	383	325	206	357	148	137	157	23
551	368	383	208	351	152	45	34	24
178	382	119	315	351	229	646	587	24
512	383	342	184	345	136	113	19	24
36	314	30	380	352	277	248	173	24
606	392	396	416	448	238	189	171	24
80	311	65	41	375	28	51	94	24
702	452	398	265	394	172	106	171	24
306	359	218	385	394	250	702	637	24
97	264	94	47	277	44	476	414	24
494	394	321	215	344	160	80	120	24
56	280	51	24	266	23	58	104	24
47	267	45	17	268	17	140	136	24
633	371	437	330	362	234	87	139	24
26	280	24	17	356	12	91	113	24
594	366	415	269	335	206	116	96	24
36	344	27	457	389	301	397	318	24
485	363	342	220	328	172	105	68	24
832	459	465	1023	359	730	718	651	24
544	368	378	199	360	141	178	152	24
164	287	147	198	301	168	604	522	24
326	354	235	211	343	157	116	158	24
704	455	396	592	405	374	588	512	25
549	432	325	174	424	105	59	118	25
215	381	145	384	375	262	639	581	25
27	258	27	62	195	81	135	260	25
538	391	352	217	406	137	120	212	25
495	448	283	181	452	103	111	166	25
96	348	70	259	405	164	657	571	25
458	344	341	250	362	177	79	81	25
308	324	243	262	332	202	572	489	25
379	367	264	385	392	251	714	643	25
252	397	162	628	463	347	714	642	25
509	417	312	195	374	134	125	104	25
439	350	321	190	315	154	140	51	25
396	331	306	166	324	131	73	160	25
551	387	365	183	361	130	121	132	25
177	327	139	317	364	223	608	528	25
316	387	209	418	373	287	704	641	25
702	473	380	310	381	208	123	113	25
625	377	425	249	378	169	143	69	25
270	451	153	456	465	252	716	648	25
464	344	346	238	384	159	136	119	25
520	358	372	202	355	146	95	118	25
578	450	329	182	490	95	65	110	25
1023	573	458	1023	293	894	734	666	25
490	428	293	176	363	124	102	148	25
457	402	291	907	381	609	725	640	25
199	434	117	420	443	243	702	637	25
353	324	279	149	308	124	92	110	25
746	444	430	414	375	283	68	89	25
729	651	286	201	496	104	71	180	25
443	334	340	167	309	138	113	44	25
609	372	420	193	319	155	124	99	26
391	372	269	649	340	488	676	637	26
427	359	305	254	407	160	62	51	26
402	442	233	755	522	370	768	703	26
448	343	334	206	335	157	96	188	26
506	347	373	207	336	158	110	111	26
395	352	287	373	354	269	676	631	26
576	397	372	257	405	162	49	97	26
482	346	357	211	314	172	142	84	26
548	365	384	259	318	208	109	169	26
467	349	343	166	315	135	183	111	26
298	357	214	395	360	281	733	661	26
650	486	343	189	508	95	136	84	26
346	344	257	454	377	308	613	569	26
800	534	384	361	432	214	111	114	26
99	284	89	33	290	29	106	137	26
38	253	39	32	250	33	338	280	26
388	367	271	183	315	148	125	114	26
555	413	344	397	367	277	281	208	26
69	267	66	56	279	51	477	410	26
543	410	339	213	410	133	64	131	27
52	255	53	34	255	34	338	254	27
502	394	326	286	332	221	136	104	27
626	380	422	299	349	219	116	68	27
31	276	29	279	290	246	195	101	27
31	255	31	27	256	27	391	320	27
452	457	254	794	473	429	764	698	27
522	352	379	240	344	178	189	128	27
499	391	326	157	333	121	126	197	27
818	499	419	542	420	330	109	80	27
418	354	302	154	326	121	123	141	27
43	257	43	40	259	39	493	416	27
730	448	417	476	491	248	148	16	27
674	413	418	348	396	225	37	113	27
427	336	325	138	309	114	120	118	27
415	345	308	204	318	165	111	193	27
584	362	412	300	340	226	135	38	27
503	348	370	225	333	173	130	92	28
213	311	175	235	302	200	617	528	28
508	368	354	263	334	201	125	131	28
275	349	202	583	463	322	694	629	28
576	363	406	239	362	169	63	74	28
409	501	209	615	531	297	744	671	28
1023	536	490	1023	431	608	723	659	28
473	386	314	175	434	103	84	124	28
228	320	183	217	330	168	565	495	28
611	396	395	232	359	166	125	136	28
505	362	357	282	316	229	90	132	28
227	347	168	309	345	229	517	525	28
563	371	388	167	379	113	134	57	28
541	364	381	312	341	234	160	118	28
592	385	393	278	351	203	151	149	28
156	274	146	206	276	191	388	343	28
511	371	352	220	341	165	111	191	28
412	333	317	216	361	153	68	135	28
58	365	41	848	417	520	362	255	29
695	499	356	225	438	131	120	130	29
491	346	363	264	318	212	101	165	29
23	285	21	270	311	222	180	130	29
480	395	311	246	375	168	110	124	29
493	347	364	202	311	166	68	96	29
67	269	64	72	275	67	259	209	29
485	365	341	128	345	95	64	101	29
478	369	331	273	338	207	80	196	29
288	406	182	550	410	344	735	663	29
251	354	182	326	355	235	685	620	29
95	283	86	23	280	21	104	76	29
451	337	342	164	304	138	136	34	29
609	485	321	1023	458	572	758	690	29
450	360	320	213	349	156	111	123	29
115	275	107	75	271	71	586	509	29
79	410	49	1023	462	567	312	245	29
579	393	378	420	396	272	74	101	29
44	254	44	40	289	35	294	251	29
664	446	381	275	395	178	116	134	29
606	395	393	350	379	236	99	128	29
452	336	344	172	329	134	160	196	29
488	344	363	187	331	144	148	151	29
713	458	399	301	432	178	126	153	29
317	360	226	311	320	249	187	132	29
27	255	28	19	253	19	79	80	29
559	376	381	219	335	167	115	154	30
912	573	408	1023	401	653	661	579	30
566	383	379	317	323	251	178	92	30
489	402	311	221	412	137	109	145	30
776	521	381	1023	347	756	779	714	30
575	376	391	277	359	198	89	131	30
337	318	271	258	326	203	151	126	30
504	351	368	240	317	194	196	89	30
564	351	411	388	450	221	139	175	30
44	256	44	20	249	20	492	417	30
593	486	312	1008	557	463	780	707	30
588	432	348	591	392	386	446	430	30
440	407	277	610	488	320	668	599	30
416	321	332	230	302	195	97	121	30
303	382	203	331	378	224	623	548	30
544	423	329	436	380	294	151	79	30
447	332	345	142	320	114	108	106	30
652	395	423	365	353	265	120	206	30
55	251	56	33	245	35	200	286	30
523	371	361	282	331	218	167	131	30
611	388	404	269	355	194	125	73	30
512	405	324	737	377	501	690	618	31
689	472	374	677	370	468	701	615	31
563	370	389	202	318	162	148	104	31
391	341	293	220	346	163	165	33	31
487	336	371	200	365	140	74	89	31
191	365	134	250	336	190	674	609	31
397	343	296	149	323	118	95	78	31
175	292	153	180	278	166	593	507	31
592	381	397	347	358	248	106	160	31
498	370	345	377	518	187	148	174	31
422	368	294	184	345	137	115	185	31
539	367	376	181	340	136	74	108	31
21	248	21	10	247	10	253	242	31
457	347	337	193	331	149	139	166	31
561	409	351	315	365	221	89	102	31
628	395	406	308	370	213	82	113	31
395	339	299	175	328	136	105	110	31
518	419	317	148	383	99	175	102	31
529	349	388	203	340	153	157	94	31
455	465	251	740	444	426	649	619	31
463	354	335	174	331	135	132	178	31
852	565	386	1023	476	551	769	717	31
464	355	334	227	329	177	109	104	31
289	307	240	296	329	231	686	621	31
619	389	407	207	336	158	151	178	31
938	627	383	675	648	267	525	443	31
664	409	415	229	435	135	123	120	32
454	358	325	181	341	136	167	148	32
243	313	199	324	310	267	372	381	32
274	343	205	187	385	124	576	553	32
493	335	377	333	375	227	118	106	32
596	520	293	258	456	145	145	104	32
305	357	219	60	320	48	57	121	32
24	247	25	17	245	18	425	337	32
586	351	427	242	331	187	121	74	32
80	277	74	80	275	74	366	324	32
672	468	368	1023	420	624	381	282	32
233	400	149	371	380	250	664	608	32
439	384	292	263	339	199	143	158	32
486	355	350	160	317	129	178	45	32
587	354	425	296	383	198	140	87	32
293	333	225	178	286	159	101	118	32
537	360	381	199	316	161	85	118	32
42	279	38	48	284	43	523	437	32
484	361	343	380	321	303	82	79	32
227	304	192	262	295	228	610	527	32
423	384	282	717	373	492	712	621	32
345	338	262	285	345	212	137	140	32
941	527	457	1023	460	569	619	559	32
572	356	412	210	324	166	191	157	32
227	332	175	212	322	169	625	559	32
827	440	482	587	411	366	92	120	32
40	257	40	13	252	13	97	142	32
518	365	363	211	324	166	128	116	32
37	349	27	511	397	330	335	253	33
682	410	425	367	369	255	111	86	33
410	340	309	167	333	128	137	114	33
487	377	331	193	375	131	75	153	33
559	362	395	304	352	221	92	109	33
198	292	174	189	314	154	589	533	33
398	326	313	114	295	98	137	114	33
530	383	354	126	396	82	142	132	33
654	420	398	334	399	214	116	155	33
568	404	360	1023	304	864	720	647	33
523	368	363	190	340	143	162	130	33
461	325	363	158	303	133	120	85	33
604	385	402	315	381	212	100	124	33
518	382	347	351	337	267	632	544	33
461	353	334	318	341	239	89	168	33
390	333	300	239	324	188	175	148	33
581	431	345	227	367	158	146	105	33
90	314	73	85	327	67	537	453	33
483	345	358	151	335	115	159	146	33
340	369	236	228	329	177	545	534	33
458	334	350	189	315	154	116	89	33
238	310	196	296	310	245	579	508	33
498	348	366	271	336	206	96	64	33
429	340	323	147	313	121	105	95	33
297	300	253	270	294	235	708	627	33
474	482	252	447	466	245	136	168	34
317	335	242	512	320	409	386	401	34
27	259	27	18	323	14	131	115	34
655	372	451	262	346	194	82	75	34
205	306	171	354	296	306	524	440	34
523	388	345	185	340	139	99	173	34
560	356	403	282	326	222	120	110	34
441	351	322	250	315	203	42	109	34
125	265	121	65	268	62	240	324	34
253	343	189	441	471	240	688	623	34
22	253	22	35	249	36	256	276	34
392	328	306	151	315	122	80	126	34
455	353	330	241	336	184	99	167	34
231	310	191	208	294	181	598	530	34
592	419	361	252	369	175	152	115	34
266	344	197	328	376	223	684	620	34
224	333	172	345	375	235	641	583	34
29	351	21	245	463	136	171	91	34
721	513	359	850	438	497	676	594	34
782	502	399	256	389	168	110	135	35
502	386	333	156	342	116	100	80	35
600	402	382	1004	407	631	686	632	35
153	318	123	34	292	29	104	104	35
35	255	35	46	254	47	222	134	35
731	499	375	230	415	142	113	142	35
263	328	205	285	322	227	682	614	35
452	345	335	262	332	202	54	140	35
508	367	355	236	331	183	175	119	35
605	423	366	208	384	139	136	123	35
490	341	368	237	323	187	135	87	35
490	361	348	214	327	168	113	139	35
528	363	372	232	335	177	85	75	35
37	250	38	71	250	73	266	273	35
273	360	194	260	356	187	691	629	35
622	388	410	405	453	229	163	136	35
497	339	376	178	335	136	134	126	35
523	380	353	233	334	179	64	111	35
638	376	435	272	353	197	162	104	35
541	382	363	217	354	157	99	177	35
537	360	381	238	342	178	45	68	35
537	361	381	209	344	156	82	57	35
587	372	404	214	351	156	86	105	35
421	348	310	555	313	454	554	579	35
26	318	21	371	328	290	219	162	35
308	454	173	546	466	300	696	646	35
768	546	360	265	404	168	101	119	35
408	341	307	151	307	126	96	119	35
513	427	308	791	445	456	658	584	36
302	361	214	434	381	292	703	637	36
19	240	20	14	234	15	162	223	36
546	354	395	169	323	134	124	135	36
497	428	298	279	409	175	82	109	36
622	410	388	311	342	233	136	158	36
373	351	272	201	369	139	115	84	36
374	362	264	202	599	86	114	148	36
765	478	409	479	519	236	575	510	36
487	341	366	207	305	173	92	81	36
895	472	486	549	495	284	606	522	36
780	446	448	240	448	137	119	168	36
224	413	139	375	416	231	678	619	36
497	370	344	225	364	158	146	131	36
479	385	319	176	356	127	140	188	36
480	373	330	257	335	196	78	116	36
423	396	274	203	370	140	132	111	36
517	390	340	385	342	288	84	145	36
454	323	359	203	324	160	120	160	36
646	395	419	370	369	256	84	171	36
547	366	383	570	407	358	207	137	36
35	251	36	25	245	26	201	179	37
186	397	120	305	383	204	686	621	37
567	372	390	215	339	162	124	123	37
457	326	359	193	310	159	36	110	37
247	318	199	167	335	127	696	628	37
704	411	439	374	363	264	137	151	37
676	413	418	477	417	293	228	240	37
208	326	163	227	346	168	607	544	37
470	344	350	319	398	205	147	108	37
470	353	341	753	424	455	214	152	37
328	333	252	212	358	151	126	85	37
181	296	157	167	287	149	559	492	37
407	346	301	178	316	144	123	169	37
701	389	462	314	389	206	120	70	37
273	353	198	408	339	308	518	445	37
590	367	412	307	343	229	89	115	37
600	439	349	202	378	137	171	97	37
865	509	435	1023	409	640	736	662	37
59	271	55	81	272	77	435	357	37
497	379	336	290	365	204	153	148	37
412	394	268	584	429	348	690	612	37
262	340	197	350	358	250	559	499	37
564	393	367	308	369	214	87	111	37
459	359	328	158	324	125	68	121	37
81	267	77	21	267	20	96	80	37
534	379	360	341	344	254	123	128	37
279	374	191	572	383	383	738	669	37
158	350	116	232	348	171	643	561	37
670	392	437	299	456	168	443	347	38
577	374	395	232	356	167	95	90	38
419	342	313	179	320	143	74	96	38
640	421	389	342	478	183	554	476	38
257	348	189	235	344	175	672	609	38
424	328	331	220	343	164	183	131	38
214	376	146	379	399	243	692	623	38
24	261	23	17	260	17	430	344	38
375	459	209	1023	403	650	753	689	38
411	337	312	165	323	131	66	90	38
209	342	156	215	364	151	650	589	38
247	440	144	363	408	228	588	565	38
497	348	366	306	388	202	221	162	38
59	377	40	813	442	471	266	158	38
1023	444	591	1023	269	973	679	603	38
106	273	99	77	263	75	472	400	38
739	397	476	294	374	201	180	82	38
280	316	227	131	292	114	97	135	38
67	373	46	152	370	105	613	522	38
925	621	381	396	505	201	82	177	39
557	380	376	168	342	125	200	109	39
566	394	368	301	366	211	155	169	39
580	381	390	232	351	170	123	182	39
714	440	415	324	399	208	92	225	39
689	419	421	303	347	223	161	145	39
504	350	369	251	321	200	124	99	39
628	389	413	347	349	254	131	82	39
502	378	339	209	335	160	142	101	39
489	396	316	258	380	174	129	142	39
260	310	215	233	308	194	532	515	39
166	360	118	275	372	189	714	629	39
614	402	391	165	395	107	109	147	39
528	376	359	168	351	122	69	120	39
562	357	403	217	348	159	146	116	39
514	350	376	161	308	134	154	100	40
52	259	51	10	255	10	206	139	40
539	339	407	229	317	185	173	130	40
328	333	252	392	340	295	574	518	40
537	356	386	221	341	166	125	149	40
299	396	193	506	388	334	579	513	40
725	484	383	637	427	382	538	452	40
45	270	42	89	270	84	416	319	40
594	391	390	347	345	257	157	102	40
416	401	266	127	403	80	74	92	40
466	336	355	183	328	142	152	130	40
689	411	429	696	397	448	216	167	40
523	343	391	263	334	201	185	116	40
46	256	46	47	252	48	320	289	40
837	538	399	926	559	424	643	562	40
149	327	116	270	338	205	671	589	40
307	353	223	404	419	247	643	568	40
474	357	340	207	351	151	142	157	40
80	268	76	48	504	24	125	89	40
507	342	380	209	323	166	101	84	40
479	348	352	160	346	118	56	119	40
465	349	341	159	329	124	149	79	40
622	412	386	426	405	269	177	91	40
42	298	36	395	317	319	162	162	40
1023	618	424	907	629	369	649	561	40
521	347	384	156	322	124	171	53	40
490	378	331	181	335	139	129	73	40
760	603	323	898	793	290	649	593	40
701	434	413	554	421	337	649	572	40
488	345	363	158	337	120	73	131	40
268	377	182	348	379	235	701	634	40
345	345	256	442	337	336	678	618	40
300	412	186	512	450	291	752	679	41
765	505	387	798	378	541	670	584	41
314	371	217	330	348	243	680	618	41
25	290	22	22	301	19	123	102	41
651	408	408	357	421	217	105	180	41
363	311	299	381	298	328	694	617	41
321	484	169	717	496	370	714	649	41
274	379	185	447	349	328	619	577	41
581	386	385	290	359	207	57	159	41
452	365	317	148	331	115	131	86	41
516	375	353	184	351	134	186	132	41
243	426	146	664	499	341	737	665	41
465	349	342	318	355	229	110	147	41
392	325	309	122	308	101	96	51	41
553	388	365	485	431	288	181	128	41
608	420	371	303	421	185	101	66	41
508	386	336	360	368	250	197	110	41
799	461	444	591	406	373	89	125	41
414	329	323	173	331	134	80	155	41
545	363	384	223	323	177	135	125	42
431	345	319	243	399	156	177	111	42
1023	477	549	1023	641	409	640	586	42
528	368	367	203	321	162	177	104	42
918	506	465	876	582	385	581	513	42
611	369	425	275	344	205	125	158	42
439	344	327	229	324	181	97	113	42
333	347	246	363	348	268	678	610	42
411	328	321	212	312	174	158	82	42
825	449	470	662	420	404	161	149	42
55	264	54	13	284	11	120	100	42
1023	537	488	1023	314	834	790	725	42
22	247	23	10	257	10	125	91	42
63	255	64	82	256	82	427	335	42
628	379	424	303	345	224	136	143	42
153	307	127	40	304	34	123	163	42
484	401	308	617	364	434	111	124	42
524	359	373	364	335	278	76	114	42
393	350	287	160	363	113	86	101	42
536	350	392	168	337	128	121	123	42
488	357	350	241	344	179	99	121	43
123	450	70	1023	361	726	356	286	43
297	344	221	402	321	321	624	586	43
757	484	401	717	412	446	193	70	43
212	416	130	364	392	238	710	640	43
511	363	360	264	330	205	147	46	43
480	525	234	1023	267	982	695	629	43
492	354	356	182	325	143	87	141	43
504	349	369	264	350	193	181	111	43
382	330	296	149	348	109	143	116	43
220	293	193	260	291	229	595	511	43
469	491	244	1023	656	400	745	680	43
82	269	78	34	381	23	139	70	43
502	367	350	257	323	204	147	116	43
106	261	104	58	260	57	360	387	43
770	456	432	426	426	256	92	52	43
472	368	328	335	367	234	171	64	43
798	540	378	761	388	502	635	573	44
557	361	395	231	342	173	63	106	44
561	372	386	313	325	246	76	188	44
452	346	335	214	332	165	97	95	44
279	328	218	340	312	279	676	611	44
263	315	214	367	311	302	628	566	44
412	358	295	290	404	184	101	120	44
29	293	26	232	314	189	159	169	44
506	363	357	307	368	213	139	190	44
742	467	407	369	464	203	149	74	44
367	328	286	204	330	158	81	17	44
441	359	315	147	321	117	60	171	44
522	397	336	163	351	119	185	183	44
117	310	97	161	315	131	607	534	44
603	444	347	702	413	436	697	628	44
50	259	50	40	283	36	496	421	44
370	323	293	317	303	268	161	85	44
427	325	336	213	318	172	192	110	44
179	282	162	178	287	159	593	506	44
76	254	76	41	268	40	421	383	44
435	327	340	216	303	182	140	180	45
403	357	289	153	327	120	176	171	45
254	344	189	229	368	160	692	625	45
311	366	218	310	324	245	514	529	45
273	325	214	286	314	233	596	521	45
226	310	186	112	289	99	602	538	45
621	391	406	195	361	139	74	87	45
30	250	31	33	254	33	320	265	45
491	340	369	232	325	183	169	141	45
609	403	387	231	370	160	68	100	45
562	357	403	318	372	219	62	104	45
368	331	285	221	314	180	162	89	45
579	405	367	471	343	351	197	119	45
410	349	301	263	372	181	174	182	45
465	381	312	388	339	293	130	121	45
253	352	184	288	337	219	586	555	45
275	318	222	391	290	346	476	498	45
714	430	425	356	405	225	139	121	45
395	329	308	187	333	144	109	108	45
579	373	397	333	396	216	137	79	45
588	377	399	242	354	175	106	125	45
510	370	353	306	390	201	136	84	45
508	352	369	172	324	136	91	110	45
125	263	122	64	274	60	368	377	45
566	383	378	287	426	173	600	516	45
667	388	440	332	360	236	247	163	46
703	391	460	508	355	366	187	211	46
285	368	198	261	394	170	569	528	46
515	410	322	344	354	249	116	159	46
441	344	328	208	347	154	68	70	46
30	270	28	1	230	1	97	140	46
530	363	373	324	475	174	142	167	46
278	340	210	530	493	275	672	612	46
398	343	297	141	321	113	81	91	46
429	371	296	185	375	126	12	104	46
404	336	308	118	315	96	65	47	46
487	353	353	238	324	188	152	96	46
539	392	352	432	367	302	488	400	46
196	308	163	228	301	194	665	579	46
474	336	361	142	312	117	159	94	46
355	322	282	121	322	96	84	91	46
607	393	395	294	377	199	63	87	46
459	355	331	185	327	144	126	81	46
548	429	327	506	423	306	153	187	46
695	390	456	273	382	183	113	25	46
584	401	373	318	356	229	173	152	46
521	406	328	267	352	194	158	90	46
466	349	341	134	324	106	57	124	46
90	262	88	100	259	99	371	312	47
510	337	388	189	324	149	152	153	47
498	355	359	195	368	136	153	90	47
510	356	366	160	336	121	141	68	47
425	341	319	182	311	150	160	100	47
324	331	250	334	324	264	631	570	47
50	255	50	54	253	55	474	402	47
538	411	335	264	426	159	181	165	47
20	255	20	7	245	7	82	126	47
304	355	219	362	366	253	716	648	47
82	261	81	58	263	56	550	460	47
535	365	376	201	344	149	50	123	47
409	343	305	910	345	676	761	679	47
401	351	292	165	340	125	50	131	47
450	403	286	218	361	154	85	114	47
479	369	332	200	339	151	118	90	47
411	346	304	263	383	176	128	118	47
331	377	225	300	368	209	708	639	47
448	346	332	252	455	142	169	92	47
256	373	176	387	405	245	737	664	47
25	329	20	309	384	206	354	267	47
290	346	215	185	350	135	539	503	48
310	312	254	187	304	157	606	554	48
830	512	415	674	394	438	739	658	48
528	364	372	202	385	134	125	99	48
513	352	373	179	335	136	130	124	48
454	332	351	201	313	164	130	71	48
23	265	22	13	276	12	91	125	48
499	395	323	160	385	106	126	87	48
413	348	304	204	302	173	76	113	48
426	330	331	271	366	190	163	169	48
554	420	337	167	356	120	118	173	48
590	398	379	249	367	174	118	96	48
184	305	155	153	290	135	552	497	48
484	351	353	296	411	184	180	111	48
307	360	218	284	333	218	693	627	48
188	370	130	281	355	203	593	552	48
377	399	242	363	395	235	665	592	48
589	384	393	208	349	153	124	95	48
403	348	296	211	321	168	91	155	48
87	279	80	20	301	17	121	114	48
614	385	408	273	366	191	115	158	48
344	342	258	159	322	126	136	134	48
42	264	41	10	257	10	90	84	48
526	380	354	276	336	210	86	100	48
407	349	298	255	325	201	479	389	48
528	349	388	184	314	150	130	79	48
650	387	430	309	362	219	166	139	48
628	397	405	213	359	152	91	159	48
272	385	181	525	396	340	748	674	49
33	248	35	27	306	22	95	90	49
371	361	263	231	330	179	139	118	49
506	351	370	181	338	137	137	114	49
898	417	551	526	459	293	229	190	49
324	366	226	207	336	157	154	114	49
266	372	183	505	391	331	656	598	49
485	358	347	520	412	323	209	153	49
221	293	193	230	290	203	616	546	49
650	395	421	273	405	173	120	123	49
545	370	377	324	352	236	114	146	49
563	370	389	250	341	188	106	92	49
34	276	31	39	281	35	605	514	49
265	303	224	209	298	179	607	542	49
80	350	59	33	327	26	75	84	49
456	398	294	209	388	138	108	66	49
530	383	354	204	340	153	78	80	49
466	367	325	195	322	155	125	146	49
427	330	331	188	328	147	310	216	49
337	327	264	169	315	137	73	148	49
169	308	141	106	329	83	464	446	49
413	319	332	146	314	119	160	56	50
466	341	350	186	324	147	64	152	50
394	333	303	175	311	144	109	36	50
389	454	219	865	477	465	716	665	50
92	294	80	322	317	260	569	487	50
43	264	42	14	282	13	108	108	50
690	395	447	468	376	318	353	242	50
167	280	152	185	273	173	394	330	50
550	364	387	206	366	144	128	91	50
39	255	39	12	268	12	104	97	50
23	257	23	13	246	14	321	259	50
30	266	28	16	270	15	87	111	50
202	383	135	296	419	181	671	610	50
382	341	287	204	332	157	106	69	50
484	341	363	157	318	127	124	80	50
68	306	57	493	337	374	212	165	50
459	333	352	199	317	161	125	123	50
651	393	424	325	347	240	293	230	50
506	349	371	182	338	138	136	84	50
545	408	342	239	378	162	74	149	50
629	383	421	271	342	203	118	129	50
324	324	256	122	300	104	90	82	50
30	325	24	477	353	345	223	171	50
259	294	226	197	292	173	620	560	50
611	372	421	388	358	277	111	71	51
638	506	323	199	418	122	91	102	51
36	337	27	414	348	305	415	311	51
562	372	387	259	359	185	111	100	51
27	248	28	23	245	24	233	251	51
412	328	322	160	335	122	118	80	51
71	278	66	84	273	79	330	311	51
177	282	161	94	274	88	344	379	51
26	263	25	6	247	6	92	110	51
655	391	429	336	349	247	110	159	51
304	374	208	599	351	437	725	655	51
261	411	163	348	423	210	698	631	51
512	337	389	201	328	157	95	75	51
569	387	376	197	364	139	84	39	51
479	349	352	249	331	193	157	154	51
417	341	313	176	318	142	97	125	51
487	358	348	205	341	154	91	120	51
574	420	350	200	361	142	152	114	51
314	350	230	254	329	198	668	608	51
571	373	392	258	322	205	79	76	51
476	345	353	161	318	129	139	140	52
277	323	220	313	319	251	607	544	52
431	361	306	139	327	108	113	157	52
473	340	356	174	332	134	80	139	52
128	279	118	82	283	74	473	455	52
581	377	395	496	345	368	732	682	52
604	383	404	251	396	162	130	81	52
262	376	179	340	388	224	710	642	52
505	354	365	242	339	183	95	89	52
47	262	46	97	259	96	191	187	52
600	396	387	442	361	314	143	111	52
202	353	146	255	352	185	675	609	52
506	388	334	245	367	170	152	59	52
570	354	412	278	453	157	96	89	52
107	281	98	61	281	56	438	395	52
75	274	70	81	275	76	316	308	52
457	361	324	218	325	172	76	97	52
526	368	366	195	327	153	101	149	52
150	301	128	30	307	25	199	153	52
450	353	327	200	318	161	128	81	52
315	324	249	357	321	284	530	515	52
253	445	146	300	436	176	671	611	52
20	251	20	16	249	16	362	289	52
351	334	269	114	308	95	121	102	53
533	385	354	277	352	202	209	121	53
456	348	335	201	352	146	173	95	53
522	479	279	1023	338	775	819	745	53
208	404	132	499	467	274	709	641	53
527	386	350	195	348	144	132	135	53
563	466	309	360	477	194	121	80	53
452	347	334	207	333	159	74	119	53
93	271	88	92	276	85	275	269	53
448	566	203	883	714	317	738	670	53
409	339	309	151	306	126	147	84	53
180	555	83	587	526	286	666	584	53
653	439	380	212	432	126	104	115	53
625	381	420	402	363	283	116	54	53
35	320	28	534	444	308	280	183	53
475	390	312	175	351	128	47	137	53
44	352	32	628	421	382	239	108	53
451	357	324	210	348	154	104	106	53
21	247	22	12	243	13	206	190	53
356	392	233	234	353	170	106	131	53
524	374	359	195	361	138	159	95	53
395	397	254	235	377	159	167	81	53
22	245	23	18	244	19	279	220	53
484	365	339	259	359	185	128	96	53
478	376	325	239	357	171	95	59	53
529	372	363	166	344	123	59	85	53
678	398	436	268	361	190	141	194	53
760	469	415	304	431	181	84	104	54
245	371	169	313	350	229	703	635	54
448	348	330	161	347	119	132	113	54
490	400	314	676	414	418	730	675	54
293	420	179	397	451	226	714	646	54
466	372	321	231	394	150	149	132	54
691	403	439	388	392	253	69	92	54
711	445	409	769	374	527	606	538	54
521	383	348	193	339	146	0	119	54
521	357	374	265	328	207	70	53	54
409	347	302	719	354	520	728	668	54
32	263	31	16	259	15	87	59	54
455	367	318	158	332	122	140	125	54
506	363	357	164	346	121	119	34	54
174	420	106	420	400	269	697	633	54
517	355	373	332	466	183	230	158	54
459	357	329	181	355	131	478	392	54
251	380	169	317	407	200	574	533	54
450	360	320	218	337	165	171	190	54
455	353	330	155	338	117	94	87	54
549	355	396	267	329	207	105	148	54
470	360	334	187	321	149	92	134	54
552	372	379	246	317	199	141	68	55
383	343	286	174	346	129	143	145	55
561	386	372	436	345	324	182	129	55
28	253	28	7	241	7	129	60	55
255	291	224	239	282	217	423	452	55
410	350	300	185	336	141	145	75	55
417	351	305	172	344	128	101	96	55
266	389	175	344	464	190	699	630	55
446	341	336	153	325	120	114	97	55
460	336	351	252	332	194	165	143	55
560	367	391	270	350	198	165	85	55
466	332	359	241	424	146	376	278	55
486	396	314	231	374	158	124	192	55
33	297	29	23	356	16	119	118	55
620	369	431	217	356	156	111	123	55
362	337	275	372	311	306	520	501	55
515	370	356	207	345	154	209	87	55
591	368	411	251	332	194	129	145	55
275	328	215	191	332	148	399	406	56
465	354	336	177	328	138	136	105	56
505	368	351	145	351	106	171	130	56
631	420	385	469	358	335	152	114	56
402	322	320	158	325	125	102	121	56
438	328	342	182	322	145	168	118	56
429	325	338	195	334	150	102	155	56
142	288	126	136	276	126	478	427	56
413	335	316	180	323	143	100	71	56
416	332	321	173	355	125	105	86	56
393	335	300	172	317	139	114	102	56
630	422	382	448	455	252	600	534	56
316	363	223	338	407	213	639	587	56
787	536	376	685	565	311	675	606	56
563	367	392	184	335	140	78	54	56
330	316	267	298	309	247	609	553	56
501	366	351	220	331	170	86	123	56
507	371	350	137	354	99	73	109	56
452	349	332	154	320	123	110	110	56
263	320	210	283	324	224	586	518	56
435	340	328	542	345	402	209	158	56
497	346	367	174	312	143	119	90	56
617	422	374	333	357	239	84	109	56
253	309	210	355	290	313	606	528	56
459	339	347	146	323	116	56	149	57
274	291	242	254	304	214	525	469	57
23	265	23	252	307	211	183	141	57
789	456	443	724	541	343	639	551	57
472	473	255	203	389	133	58	121	57
46	269	44	71	292	62	543	468	57
522	380	352	218	366	153	140	64	57
244	315	199	332	305	279	613	535	57
337	350	246	374	383	250	533	497	57
523	367	364	256	342	192	393	286	57
278	339	210	198	329	154	641	591	57
47	334	36	600	347	443	236	185	57
36	268	34	20	285	18	111	101	57
543	438	317	226	433	134	169	145	57
541	361	384	322	343	240	94	162	57
635	372	437	391	358	279	169	140	57
484	363	341	283	337	215	166	105	57
350	330	272	745	321	593	662	585	57
436	395	282	195	350	143	54	149	57
711	404	450	380	362	269	160	141	57
535	364	376	302	413	187	209	148	57
691	439	403	552	496	285	612	538	57
640	397	412	200	368	139	114	57	57
378	332	291	124	345	92	111	82	57
521	338	395	190	318	153	74	141	57
454	345	337	173	327	135	85	119	57
145	318	117	59	299	50	73	154	57
450	345	333	132	313	108	97	65	58
288	540	136	411	540	195	631	596	58
246	343	184	330	355	238	684	624	58
579	360	412	181	348	133	146	132	58
532	374	363	266	338	201	126	165	58
465	368	323	140	352	102	187	113	58
608	386	403	309	339	233	160	92	58
398	340	300	178	311	146	37	130	58
420	338	318	213	345	158	146	148	58
291	404	185	542	379	366	597	576	58
27	323	21	334	420	203	272	168	58
515	365	362	250	346	185	129	87	58
138	276	128	137	275	127	417	367	58
649	403	412	295	412	184	149	87	58
577	374	395	317	342	237	101	96	58
472	341	354	335	436	197	187	130	59
26	285	24	21	290	18	158	102	59
619	418	380	272	390	179	101	139	59
73	281	66	102	278	94	311	265	59
263	330	204	332	316	270	605	544	59
538	416	331	198	349	145	111	101	59
415	349	305	187	309	155	109	131	59
353	377	240	373	405	236	459	451	59
38	356	27	137	344	102	552	463	59
487	349	357	213	338	161	58	33	59
500	356	359	251	333	193	130	151	59
451	361	320	297	345	220	196	57	59
79	266	76	104	265	100	391	281	59
583	368	405	247	327	193	110	149	59
373	349	274	156	337	118	54	168	59
26	293	22	58	306	48	629	541	59
735	400	470	403	372	278	95	162	59
559	414	346	295	386	196	158	179	59
343	324	271	132	315	107	115	71	59
560	354	405	265	351	193	187	130	59
297	370	205	393	369	272	705	636	59
1023	591	444	623	685	233	633	549	59
416	355	299	176	333	135	114	139	59
712	387	470	347	360	246	80	82	59
96	260	94	92	257	92	440	361	59
43	257	43	25	251	26	491	410	59
259	352	189	275	331	213	653	592	59
505	335	387	165	313	135	76	124	59
566	385	377	230	336	175	132	96	60
563	400	360	382	438	224	96	109	60
534	365	374	236	366	165	113	62	60
674	407	424	366	375	250	160	84	60
33	254	33	20	254	21	362	289	60
465	356	335	377	308	313	248	380	60
463	407	291	543	372	374	197	146	60
40	254	40	26	255	26	241	272	60
267	381	180	373	359	266	657	601	60
22	249	22	21	250	22	298	228	60
426	408	267	187	329	145	57	131	60
24	261	24	16	260	16	121	111	60
533	378	361	206	343	154	149	58	60
625	418	383	423	365	297	121	91	60
1023	510	514	1023	415	632	638	560	60
217	385	144	490	480	261	720	653	60
546	368	379	196	362	138	92	104	60
51	428	31	722	535	346	249	163	60
167	365	117	418	386	277	678	613	60
60	548	28	816	602	347	203	142	60
791	461	440	838	430	499	697	614	60
30	252	31	28	248	28	292	259	60
264	308	219	318	285	286	436	438	60
440	367	307	228	331	176	111	102	60
243	305	204	381	307	317	644	562	60
580	372	400	216	351	158	86	169	61
489	401	313	173	394	112	126	116	61
729	543	344	259	547	121	76	108	61
386	358	276	335	467	184	186	170	61
600	407	378	273	372	188	110	114	61
453	354	328	212	335	162	99	108	61
514	390	337	176	413	109	132	108	61
314	370	217	316	387	209	643	595	61
188	423	114	453	500	232	716	645	61
440	366	308	213	324	168	161	81	61
871	591	377	784	598	336	648	563	61
510	340	384	299	376	204	166	90	61
36	329	28	401	327	315	165	175	61
31	319	25	12	330	9	129	148	61
379	337	288	175	336	133	82	106	61
99	325	78	141	350	104	658	571	61
25	262	24	8	257	8	84	90	61
582	385	387	299	337	227	167	169	61
454	365	319	182	364	128	102	140	61
259	361	184	324	370	224	686	626	61
618	432	366	199	406	125	73	20	61
394	325	311	164	296	142	24	108	61
538	392	351	317	360	226	130	110	61
113	277	104	40	297	34	90	82	61
399	387	264	542	415	334	470	505	62
308	308	256	365	288	325	636	569	62
718	406	452	314	376	214	74	71	62
258	297	222	284	292	250	485	462	62
68	259	67	28	264	27	377	330	62
495	368	344	163	317	132	85	157	62
484	348	356	157	316	128	119	126	62
532	330	412	267	338	202	99	53	62
439	405	277	158	395	102	89	36	62
433	342	325	202	363	142	90	128	62
487	397	314	237	334	182	139	86	62
726	466	399	658	466	361	658	581	62
279	316	226	452	301	385	588	515	62
647	388	427	396	375	271	108	82	62
297	313	243	391	297	337	608	529	62
503	380	339	166	328	129	52	108	62
368	357	264	285	327	223	519	533	62
167	312	137	151	334	115	582	537	62
419	348	309	150	310	123	113	85	62
390	383	261	581	354	420	613	541	62
470	344	350	170	320	136	157	158	62
34	253	34	30	254	30	256	186	62
635	382	425	263	334	202	68	108	62
451	349	331	146	344	109	101	95	63
251	433	148	478	464	264	729	658	63
346	380	233	587	352	426	603	550	63
611	363	431	241	373	165	148	97	63
426	342	319	193	352	140	116	86	63
482	367	336	239	334	183	114	86	63
720	548	336	266	485	140	145	110	63
458	364	322	207	353	150	86	76	63
378	335	289	422	325	332	639	586	63
61	255	61	32	249	33	232	282	63
46	360	33	595	375	406	261	167	63
560	442	324	377	405	238	155	60	63
399	356	287	134	331	103	91	87	63
387	326	304	204	335	156	125	110	63
488	332	376	308	518	152	158	181	63
416	355	301	147	350	108	126	135	63
656	378	444	319	360	227	71	95	63
597	410	373	243	384	162	203	123	63
470	332	363	172	314	140	92	111	63
469	417	288	359	425	216	199	123	64
57	265	55	10	248	10	104	148	64
468	364	329	260	353	189	191	166	64
273	336	208	289	359	206	628	571	64
375	326	295	256	363	180	86	163	64
374	354	271	481	334	368	719	629	64
49	275	46	76	265	74	285	153	64
584	375	399	346	377	235	154	149	64
39	278	35	27	280	25	90	95	64
532	373	365	242	336	184	119	130	64
275	313	225	271	316	220	688	621	64
264	369	183	336	362	237	744	658	64
663	398	426	427	390	280	105	139	64
244	297	210	402	292	353	513	448	64
373	393	243	396	429	236	486	478	64
688	422	418	305	374	209	143	123	64
466	389	307	166	380	112	49	68	64
279	321	223	348	350	254	690	623	64
1023	579	453	1023	568	462	714	632	64
96	377	65	1023	357	734	308	167	64
615	395	399	359	358	257	143	78	64
443	348	325	196	333	151	81	136	64
616	444	355	350	358	250	65	120	64
299	324	236	377	318	303	646	582	64
298	309	246	270	290	238	610	529	64
245	322	195	196	317	159	640	584	64
241	335	185	287	323	228	606	536	65
519	367	362	283	341	212	540	448	65
547	376	373	331	348	243	94	66	65
468	387	309	184	349	135	123	41	65
460	382	308	202	353	147	132	100	65
75	324	59	42	341	32	56	114	65
487	352	354	216	331	167	78	94	65
40	270	38	79	266	76	357	247	65
211	303	178	189	304	159	510	458	65
518	403	329	181	444	105	278	165	65
464	360	329	221	317	178	152	135	65
579	372	398	372	360	265	96	167	65
568	389	374	225	345	167	176	96	65
270	347	199	341	362	242	691	625	65
450	339	340	226	342	169	141	101	65
151	319	121	381	314	311	577	512	65
395	353	287	178	347	131	142	75	65
475	389	313	229	326	180	74	59	65
97	271	91	32	309	26	75	143	65
103	292	90	31	328	25	105	131	65
327	371	226	483	350	353	209	158	65
662	451	375	282	438	165	161	59	65
339	349	249	366	342	274	586	521	65
560	401	357	385	337	293	66	87	65
633	397	408	412	373	283	130	82	65
387	358	277	160	338	121	195	162	65
1023	550	477	1023	414	633	737	659	65
232	308	193	327	319	262	537	457	65
569	358	407	294	341	221	115	109	66
600	377	408	333	372	229	169	174	66
226	450	128	474	451	270	727	656	66
441	331	341	163	327	128	97	78	66
354	348	261	361	355	261	723	656	66
446	342	334	247	343	184	351	249	66
525	365	368	215	331	166	69	120	66
201	424	121	340	401	217	554	521	66
446	341	335	181	328	141	69	66	66
625	378	423	312	330	242	135	161	66
314	394	204	554	403	352	611	589	66
611	494	317	163	440	95	128	91	66
69	368	48	646	413	400	288	190	66
452	349	331	222	325	175	142	159	66
695	413	431	337	383	225	108	168	66
549	416	338	231	390	152	115	45	66
508	387	336	156	366	109	135	123	66
454	338	343	241	342	181	148	92	66
405	341	304	198	361	140	118	97	66
627	378	425	284	334	217	58	162	66
302	335	231	358	334	274	675	587	66
433	334	332	142	302	121	90	147	67
322	333	248	475	343	354	574	505	67
655	439	382	477	439	278	633	560	67
240	381	162	383	389	252	715	649	67
31	265	30	11	247	11	75	148	67
523	377	355	198	339	149	143	113	67
488	410	304	272	398	175	130	109	67
453	332	350	128	310	106	89	97	67
453	375	309	156	360	111	130	114	67
319	492	166	1023	267	982	427	309	67
534	390	350	260	371	179	148	82	67
30	267	29	1023	267	982	114	116	67
75	280	69	26	279	24	108	104	67
329	387	218	518	440	302	546	519	67
515	366	361	265	360	188	97	177	67
534	398	343	245	366	171	85	66	67
1023	499	525	1023	593	442	692	606	67
34	274	32	67	289	60	323	318	67
501	334	384	234	314	191	208	171	67
247	357	177	374	341	280	641	589	67
198	359	141	326	334	250	677	616	67
146	282	133	122	296	105	406	392	67
227	351	166	275	349	201	713	647	67
409	326	321	167	319	134	104	128	67
79	508	40	1023	463	567	312	197	67
262	293	229	261	275	243	664	586	67
35	262	35	7	282	7	106	63	68
400	360	284	225	329	175	94	115	68
496	344	369	248	307	207	152	167	68
524	362	370	345	450	196	211	118	68
556	341	417	239	407	150	124	84	68
441	384	294	182	355	131	153	152	68
642	465	354	253	452	143	91	76	68
265	348	195	328	355	237	594	565	68
439	359	313	133	331	103	100	109	68
40	260	39	10	254	10	142	85	68
533	378	361	266	345	197	105	125	68
25	245	26	9	240	10	271	280	68
235	293	205	212	285	191	603	533	68
429	352	312	143	322	114	170	106	68
515	400	330	192	353	139	193	152	68
544	374	372	252	324	199	182	80	68
681	391	446	395	368	274	189	198	68
38	249	39	12	246	13	166	142	68
545	414	337	232	372	160	173	105	68
633	380	426	341	363	240	181	90	68
301	394	196	340	356	244	608	547	68
566	379	383	279	357	200	176	51	68
1023	628	417	567	624	233	174	146	68
532	386	352	299	364	211	123	108	68
457	369	317	185	350	135	44	54	68
410	392	268	321	402	204	182	142	68
534	358	382	212	345	157	134	70	68
107	274	100	104	279	95	602	510	68
470	389	309	1023	329	796	680	601	68
155	342	116	284	329	221	595	551	68
452	357	324	197	334	151	59	147	68
28	247	29	94	253	95	120	121	68
75	293	66	103	307	86	576	500	68
577	360	410	387	345	288	212	177	68
442	336	337	173	314	141	62	87	68
46	253	46	22	250	23	459	404	68
488	376	332	215	351	157	64	84	68
33	354	24	311	391	204	170	129	68
661	423	400	307	400	196	84	96	69
551	365	387	376	456	211	231	120	69
413	339	312	219	393	142	180	73	69
224	374	154	401	390	263	692	628	69
576	386	382	199	339	150	151	151	69
568	403	361	238	391	156	31	154	69
493	368	343	220	338	167	96	91	69
534	354	386	302	328	236	101	141	69
300	317	242	319	311	263	634	564	69
277	296	240	177	301	150	626	577	69
502	366	351	206	364	145	94	54	69
242	324	192	161	297	139	288	233	69
517	348	380	498	327	389	231	157	69
751	454	423	709	453	400	243	196	69
679	397	438	392	363	277	97	120	69
460	411	286	542	376	369	703	660	69
88	354	64	246	458	137	702	615	69
360	316	292	189	318	152	329	213	70
538	344	400	205	319	165	81	125	70
619	373	425	284	334	218	82	118	70
124	286	111	125	287	111	589	502	70
531	455	299	424	393	276	162	46	70
476	352	346	238	345	177	329	217	70
747	482	397	592	511	297	99	163	70
549	391	359	163	414	101	113	85	70
57	290	50	25	328	19	148	96	70
1023	520	504	1023	267	982	544	520	70
530	387	351	229	330	178	62	97	70
531	364	374	267	337	203	160	147	70
498	345	369	431	448	246	225	86	70
449	406	284	329	355	237	116	74	70
246	323	194	297	312	244	575	516	70
507	354	366	159	340	120	89	96	70
542	382	363	299	344	223	191	80	70
440	367	307	573	334	440	666	588	70
500	375	341	212	330	165	82	155	70
70	260	69	56	267	54	416	312	70
685	464	378	642	728	226	587	550	70
591	363	417	267	349	196	157	73	70
426	338	322	245	364	173	62	84	70
574	409	359	473	391	310	374	300	70
396	352	288	293	384	195	81	44	70
597	386	396	287	371	198	159	46	70
618	389	406	240	363	169	139	137	70
84	260	83	47	259	47	221	249	70
226	363	159	263	364	185	716	645	70
550	393	358	262	385	174	56	100	70
583	396	377	381	335	291	141	126	70
382	346	283	138	317	112	74	108	71
460	357	330	188	334	144	52	132	71
395	335	302	452	337	343	622	559	71
54	261	53	11	259	11	60	99	71
624	408	391	247	356	177	53	68	71
681	419	416	424	364	298	120	120	71
238	288	212	154	279	141	617	552	71
38	248	39	24	247	25	283	270	71
602	380	405	283	350	207	185	66	71
510	376	348	166	338	126	92	158	71
659	394	428	343	388	227	362	297	71
165	277	153	68	286	61	603	536	71
715	416	440	380	369	264	160	115	71
715	435	420	350	352	255	108	170	71
462	557	212	743	582	327	755	689	71
490	366	342	226	323	179	141	142	71
561	403	357	256	352	186	181	139	71
105	353	76	147	396	95	670	583	71
659	430	392	205	391	134	94	139	71
224	350	164	247	345	183	650	592	71
48	259	48	17	337	13	86	97	71
252	390	165	328	398	211	694	628	71
452	344	337	312	323	247	74	52	71
231	291	203	316	286	283	633	560	71
458	347	338	189	338	143	91	52	71
1023	507	517	790	690	293	617	586	71
77	282	70	117	287	105	463	369	71
425	358	304	153	330	119	84	113	71
596	403	378	423	364	297	215	212	71
524	405	331	257	402	164	136	169	71
238	328	186	363	351	265	525	453	72
30	254	30	8	248	8	265	185	72
530	365	372	230	348	169	114	126	72
578	364	407	271	323	215	134	45	72
424	372	291	170	351	124	111	148	72
589	394	383	282	359	201	148	82	72
1023	464	565	1023	403	650	568	499	72
65	268	62	80	346	59	486	405	72
329	379	222	509	487	268	701	636	72
39	252	40	48	254	48	258	195	72
31	307	26	403	347	297	177	165	72
454	345	336	338	409	212	149	124	72
523	384	348	166	396	107	29	135	72
583	397	376	301	398	194	147	141	72
370	341	278	130	325	102	115	99	72
77	278	71	25	277	23	135	75	72
361	347	267	136	309	112	95	96	72
492	347	363	193	322	153	131	163	72
765	456	430	777	430	463	584	509	72
535	362	378	161	331	125	109	65	72
416	339	314	202	311	166	104	105	72
434	351	316	179	334	138	125	134	72
501	377	340	154	336	117	247	143	73
331	366	232	401	355	290	174	234	73
685	377	464	282	356	203	111	109	73
462	361	328	131	365	92	151	178	73
564	400	361	915	531	442	261	116	73
207	296	179	195	290	172	637	558	73
246	321	196	293	311	241	456	416	73
94	291	82	30	287	27	155	71	73
697	395	452	395	343	295	126	59	73
51	262	49	60	263	59	292	223	73
514	374	352	253	370	175	102	70	73
478	363	338	188	343	141	105	74	73
539	353	391	220	342	165	126	148	73
629	427	376	309	424	186	80	139	73
576	367	401	304	341	228	76	73	73
495	361	350	242	354	175	76	151	73
584	391	382	194	382	130	90	135	73
727	432	431	380	396	246	149	135	73
80	258	80	60	249	62	265	311	73
520	383	348	408	318	329	100	52	73
40	253	40	10	261	9	110	177	73
386	355	278	614	330	477	618	546	73
507	364	356	140	340	106	123	94	73
663	460	369	226	513	113	91	58	73
419	345	311	326	333	251	658	608	74
430	345	319	196	337	149	84	91	74
704	418	432	531	418	326	137	84	74
472	340	356	154	328	120	105	168	74
350	484	185	387	529	187	647	604	74
522	374	358	146	362	103	102	114	74
533	361	378	243	347	179	167	166	74
29	261	29	32	258	31	505	415	74
564	377	382	348	361	247	165	170	74
689	387	456	500	405	316	194	134	74
397	335	303	180	313	147	123	84	74
231	314	189	202	299	173	478	440	74
385	338	291	232	312	190	465	376	74
223	380	150	544	395	353	626	584	74
602	376	410	256	362	181	95	124	74
425	335	324	202	310	167	82	121	74
820	472	444	616	414	381	145	94	74
291	334	223	294	342	221	671	613	74
229	301	195	170	304	143	410	445	74
463	331	358	200	324	158	108	109	74
32	337	25	425	341	319	155	118	74
370	338	281	173	322	137	74	151	74
491	368	342	289	337	219	134	96	74
612	448	350	181	391	118	159	146	74
65	261	63	10	248	11	91	129	74
668	401	426	430	364	303	185	118	75
558	520	275	1023	492	532	721	675	75
592	449	338	180	488	94	479	382	75
402	352	293	230	331	178	115	152	75
396	418	242	639	424	385	742	675	75
497	363	350	244	327	191	86	54	75
445	342	333	162	321	129	68	106	75
48	258	48	44	253	44	299	219	75
278	344	207	387	325	306	461	486	75
437	344	325	207	316	168	210	206	75
90	261	88	56	260	55	375	371	75
192	545	90	1023	267	982	411	333	75
216	353	156	272	350	199	690	620	75
294	370	203	293	340	221	636	588	75
241	426	145	347	398	224	700	634	75
421	364	296	207	357	148	116	146	75
402	338	304	230	355	166	145	132	75
494	361	350	159	336	121	137	95	75
316	343	236	405	322	322	705	637	75
359	347	265	197	399	126	116	115	75
142	291	125	134	286	120	582	503	76
429	344	319	140	363	99	75	84	76
461	365	323	183	351	133	68	45	76
272	298	234	269	283	243	688	612	76
614	379	415	311	342	233	137	43	76
646	379	437	257	362	182	154	125	76
792	466	435	470	422	285	0	39	76
393	341	295	146	338	110	80	137	76
32	265	31	13	252	13	86	104	76
114	263	111	61	256	61	492	424	76
523	360	372	186	324	147	65	115	76
368	359	263	133	326	105	92	135	76
173	280	158	129	273	121	541	474	76
791	471	430	654	463	361	568	508	76
541	369	375	217	325	171	108	148	77
24	255	24	16	250	17	508	412	77
514	345	381	170	311	140	95	186	77
269	362	190	367	385	244	698	630	77
130	274	122	145	266	140	564	477	77
630	401	402	321	351	234	137	79	77
436	326	342	166	342	125	95	121	77
525	385	349	312	383	208	123	45	77
111	321	89	195	320	156	698	611	77
474	353	343	213	320	170	79	92	77
256	321	204	238	315	193	657	584	77
246	319	197	275	301	234	692	608	77
251	325	197	404	313	331	574	501	77
342	330	266	180	359	129	82	65	77
582	372	401	365	344	271	97	95	77
265	361	188	456	371	314	755	680	77
607	449	346	360	338	272	116	128	77
291	313	239	264	314	215	530	494	77
308	331	238	300	335	229	442	467	78
863	475	465	615	434	363	142	146	78
36	257	36	12	258	12	149	104	78
436	374	298	188	347	139	111	101	78
919	439	536	663	440	386	73	167	78
63	282	57	14	269	14	84	115	78
28	323	22	409	401	261	218	141	78
544	345	404	201	331	155	163	89	78
249	356	179	230	359	164	714	646	78
485	386	322	169	372	116	115	143	78
675	389	445	416	368	289	49	80	78
48	305	40	512	351	373	255	175	78
536	407	337	237	339	180	105	100	78
168	304	141	31	302	26	126	128	78
566	357	406	260	330	201	118	147	78
578	388	381	236	366	165	148	104	78
34	249	35	33	251	34	289	204	78
46	253	46	36	251	37	227	235	78
492	364	346	176	337	134	63	109	78
602	411	376	458	392	299	435	456	78
624	423	378	291	455	164	140	168	78
472	414	292	191	376	130	173	102	78
539	376	368	544	368	379	623	546	78
259	310	214	200	309	165	701	634	78
831	456	467	350	476	188	147	86	78
541	377	367	179	334	138	111	141	79
33	266	32	260	317	210	213	212	79
580	385	386	267	344	199	116	124	79
643	383	429	281	345	209	95	50	79
430	475	231	265	388	175	166	109	79
407	349	299	137	319	110	94	118	79
513	364	361	242	342	181	226	168	79
502	359	358	242	347	179	95	128	79
571	396	369	524	373	359	541	500	79
210	323	166	326	334	250	668	602	79
419	351	306	157	312	129	82	110	79
517	366	362	197	348	145	70	191	79
621	394	403	180	376	122	78	121	79
684	473	371	729	526	355	682	602	79
326	353	236	379	341	284	145	129	79
777	631	315	1023	495	530	829	765	79
56	305	47	22	324	17	82	95	79
568	422	345	340	356	245	145	128	79
494	378	334	191	337	145	73	59	79
219	282	199	37	274	35	140	148	79
654	377	444	815	351	595	625	546	79
783	490	409	612	548	286	643	566	79
533	376	363	263	327	206	109	41	79
1023	494	530	1023	484	542	698	624	79
255	357	183	425	364	299	701	634	79
555	368	386	219	364	154	59	116	79
571	393	372	283	341	213	104	161	79
460	375	314	225	308	187	145	53	79
855	482	454	593	472	321	627	552	79
349	331	270	163	312	133	185	111	79
31	269	29	22	358	15	94	137	80
435	490	227	632	548	295	690	624	80
52	269	50	20	304	17	101	110	80
554	358	396	835	566	378	314	175	80
551	378	373	239	367	167	139	68	80
617	400	395	213	385	142	120	147	80
92	271	87	89	271	84	333	319	80
524	386	347	301	388	198	151	146	80
301	372	207	420	343	313	128	187	80
658	427	394	194	475	105	69	90	80
584	374	400	229	324	181	176	123	80
296	313	242	443	315	360	649	573	80
176	284	158	197	289	174	548	485	80
533	386	353	230	365	161	108	123	80
288	330	224	362	319	291	514	436	80
181	391	118	325	377	221	710	640	80
590	432	350	229	370	158	97	134	81
542	383	362	215	335	165	100	84	81
619	435	364	539	423	326	605	530	81
471	371	325	170	355	123	143	147	81
927	557	426	1023	394	665	691	626	81
393	319	315	160	316	129	120	111	81
631	480	337	168	414	104	120	71	81
600	388	395	239	349	175	97	125	81
441	331	341	175	301	149	213	161	81
303	384	202	536	408	336	709	640	81
552	351	402	231	341	173	126	101	81
275	389	181	395	369	274	580	563	81
509	354	368	278	330	215	162	105	81
548	371	378	274	355	197	357	273	81
270	296	233	290	309	240	645	571	81
523	373	359	258	356	185	97	100	81
677	570	304	1023	504	520	693	629	81
383	382	257	584	377	397	194	265	81
224	384	149	328	400	210	223	269	81
470	372	324	220	344	164	124	136	81
519	363	365	302	332	233	145	139	81
681	384	454	259	335	198	100	120	81
443	334	340	220	316	178	94	173	81
587	426	353	382	362	270	247	203	81
531	367	370	229	329	178	130	114	81
211	369	147	294	363	207	684	621	81
471	347	348	166	340	125	89	49	81
155	353	113	179	343	133	628	574	82
413	350	302	203	325	159	159	41	82
39	259	38	17	269	16	99	126	82
49	251	50	50	250	51	339	272	82
22	256	22	39	260	38	353	263	82
628	429	375	385	586	168	97	68	82
398	342	299	195	315	159	108	74	82
846	413	524	409	527	199	208	194	82
59	270	56	15	310	12	124	179	82
166	356	120	38	341	28	70	105	82
469	370	324	250	343	187	75	135	82
301	371	207	682	388	450	675	610	82
240	293	210	78	294	68	62	102	82
475	352	345	337	475	182	174	129	82
441	338	334	220	319	177	145	95	82
59	254	59	66	253	67	451	370	82
52	254	53	28	324	22	128	126	82
521	374	357	196	346	145	212	124	82
37	246	39	16	256	16	266	313	82
397	488	208	842	580	372	764	700	82
152	372	105	48	446	28	146	124	82
628	389	414	630	584	276	291	253	82
416	346	308	156	309	129	132	95	83
514	347	380	216	344	161	126	104	83
26	265	26	8	278	8	126	108	83
544	371	376	228	345	169	130	73	83
575	370	398	205	328	160	84	148	83
380	334	291	133	308	111	128	71	83
718	424	433	455	416	280	159	132	83
475	374	325	163	392	106	158	69	83
667	382	447	406	364	286	155	84	83
27	280	25	11	282	10	114	152	83
60	282	55	22	311	18	94	132	83
303	382	203	339	376	231	738	666	83
439	411	273	281	348	206	74	128	83
157	398	101	457	405	289	711	644	83
487	382	326	177	345	131	128	131	83
466	335	356	191	323	152	104	152	83
563	355	406	296	336	226	142	99	83
492	348	362	187	324	148	116	118	83
758	408	475	547	465	301	651	586	83
696	494	360	216	484	114	92	168	84
307	319	247	328	321	261	700	627	84
645	372	444	332	368	231	206	199	84
616	410	385	417	395	270	73	140	84
129	320	103	123	304	104	538	456	84
112	299	96	34	314	28	94	151	84
269	337	204	240	343	180	691	621	84
197	345	146	312	339	235	635	556	84
548	408	344	216	357	155	131	121	84
45	294	39	20	293	17	135	89	84
614	385	409	288	351	210	121	95	84
573	380	386	384	356	277	579	520	84
237	349	174	409	364	288	685	619	84
454	359	324	213	339	161	145	69	84
399	328	311	162	355	117	179	102	84
429	324	339	304	334	233	132	124	84
24	278	22	245	337	187	209	131	84
53	261	52	28	253	29	123	115	84
569	401	363	274	337	208	118	106	84
538	367	375	215	342	161	128	110	84
596	381	401	283	382	190	131	139	84
472	384	315	610	366	427	758	684	84
233	490	122	468	476	252	709	638	85
395	336	301	131	313	107	60	87	85
560	350	409	186	331	144	178	101	85
635	402	404	240	361	170	151	80	85
608	372	419	261	376	178	121	116	85
558	373	384	191	379	129	143	90	85
[truncated: 18,001 more rows]
