# Supplementary material for: N-chlorination mediates protective and immunomodulatory effects of oxidized human plasma proteins
Source: eLife. 2019 Jul 12;8:e47395. doi: 10.7554/eLife.47395 (PMC6650281; doi:10.7554/eLife.47395)
Supplement: Figure 8—source data 1. [file elife-47395-fig8-data1.zip › Figure 8 Source Data 1/channel values/Staurosporine + ZVAD-FMK 1.csv]

FSC-A	FSC-H	FSC-W	SSC-A	SSC-H	SSC-W	FITC-A	PE-A	Time
196	310	162	297	309	246	390	297	0
458	346	338	235	352	171	169	116	1
21	270	20	14	261	14	106	116	1
42	256	42	18	262	17	146	126	1
479	356	344	244	337	185	135	151	1
85	268	81	26	292	23	116	113	1
127	349	93	127	385	85	621	563	1
500	398	322	153	402	97	97	116	2
57	267	55	21	312	17	141	101	2
75	272	71	19	300	16	134	126	3
177	277	163	149	282	136	254	357	3
79	258	78	28	265	27	62	110	3
37	256	37	12	252	12	74	105	3
397	319	319	237	355	171	105	95	3
82	270	78	34	309	28	99	97	4
44	263	43	14	277	13	128	116	4
410	325	324	148	323	117	118	115	5
40	275	38	25	269	24	69	89	5
51	338	38	66	365	46	425	326	5
445	346	329	173	342	129	154	120	6
29	253	30	11	271	10	132	169	7
24	252	24	22	280	20	86	92	7
65	260	64	22	276	20	99	104	7
130	382	87	110	354	79	555	539	7
20	250	20	21	252	22	188	178	7
531	358	380	242	359	173	92	87	7
275	306	230	229	302	194	344	377	8
111	274	104	58	287	52	96	131	8
443	330	344	175	349	128	0	153	8
37	263	36	12	253	12	153	110	8
368	324	290	81	306	68	124	114	8
133	263	129	72	278	67	130	80	8
62	270	59	20	325	16	106	139	9
388	360	276	316	360	224	147	141	9
44	258	44	34	280	32	111	129	9
35	265	34	9	298	8	101	137	9
65	309	54	89	300	76	511	439	9
88	281	81	31	274	29	90	106	9
572	381	385	217	388	143	105	109	9
50	257	50	18	275	17	90	126	10
474	346	351	211	386	140	160	100	10
34	266	32	24	260	24	141	116	10
62	287	56	29	325	23	153	100	10
206	402	131	317	457	177	638	546	10
222	300	189	317	293	277	531	459	10
59	266	56	16	291	14	151	148	11
77	305	64	59	329	46	87	90	11
420	338	318	211	385	140	174	141	11
148	276	138	86	282	78	515	462	11
54	264	52	10	277	10	100	91	11
406	320	325	134	313	110	80	74	13
26	253	27	11	260	10	121	90	13
21	248	22	17	250	18	130	191	13
172	270	163	88	269	83	268	281	13
544	357	390	248	359	177	136	129	13
61	255	61	16	256	16	121	140	14
648	384	432	428	415	264	100	136	14
193	294	168	49	327	38	121	106	14
530	353	384	210	359	150	162	159	14
458	367	320	566	398	364	202	162	14
95	278	87	28	348	20	140	87	14
491	356	353	168	340	126	126	165	15
27	258	27	17	315	14	115	148	15
25	253	25	16	252	16	105	102	15
187	278	172	82	292	72	36	50	15
631	386	418	430	416	265	218	199	15
468	351	341	197	370	137	92	92	15
120	291	106	57	384	38	113	118	16
101	272	95	65	326	51	89	86	16
21	266	20	13	266	12	79	89	16
39	265	38	12	292	11	95	116	17
60	265	58	24	337	19	96	92	17
430	334	330	133	370	92	116	115	17
466	336	355	279	312	229	85	146	18
39	271	37	15	287	13	111	125	18
496	335	380	244	370	169	121	97	18
24	258	24	10	272	10	101	81	19
36	256	36	14	287	12	108	57	19
61	271	58	58	273	54	574	491	19
444	338	336	159	327	124	105	140	20
38	281	35	30	469	17	76	126	20
94	289	83	45	301	38	130	104	20
425	342	318	132	328	103	125	80	20
548	361	389	252	370	175	222	134	20
88	275	82	31	319	25	109	101	20
123	370	85	172	380	116	540	506	20
76	256	76	47	262	46	85	38	20
416	336	317	151	324	120	111	116	20
133	273	124	39	303	33	78	76	20
67	258	66	65	265	63	155	162	21
34	253	34	16	260	16	132	92	21
52	256	52	23	268	22	63	99	21
165	281	150	74	324	59	81	95	22
151	435	89	301	481	160	619	573	22
71	264	69	36	278	34	81	71	22
32	278	30	16	273	15	130	139	22
67	282	61	108	281	98	225	220	22
156	317	126	190	308	158	504	456	22
379	377	257	157	377	107	84	135	23
28	256	28	13	259	13	113	102	23
48	270	45	20	266	19	102	85	23
82	315	67	27	312	22	100	80	23
37	254	37	23	266	23	137	129	24
38	260	37	23	350	17	90	57	24
81	271	77	46	269	44	78	128	24
661	409	414	413	435	243	145	136	24
47	263	46	36	265	35	332	242	24
458	338	347	174	320	139	115	75	24
509	347	376	277	346	205	95	104	25
22	264	21	16	289	14	126	123	25
37	263	36	9	255	9	118	95	25
29	272	27	60	274	56	420	352	25
134	325	106	67	302	57	143	63	26
26	259	26	12	291	10	104	120	26
28	252	29	14	249	15	81	113	26
236	302	200	100	320	80	81	114	26
97	268	93	42	267	41	66	106	27
505	361	358	254	373	174	102	158	27
57	271	54	27	292	23	121	115	27
32	265	31	26	259	26	482	390	28
459	339	347	231	337	175	178	42	28
414	335	316	156	335	119	116	114	28
46	282	42	25	278	23	108	100	29
178	276	165	74	308	62	95	109	29
462	329	359	240	356	172	135	94	30
61	258	60	15	258	15	66	82	30
69	270	66	26	333	20	79	119	30
408	351	298	515	343	384	683	604	31
30	261	29	23	279	21	87	129	31
522	356	375	280	409	175	185	118	31
129	296	112	116	310	96	130	175	32
37	255	37	6	267	6	90	136	32
538	349	394	355	383	237	199	131	32
234	354	169	129	385	86	608	549	32
82	264	80	29	279	26	96	119	32
218	283	198	74	315	60	63	135	33
110	271	104	34	323	27	151	151	33
43	309	36	46	320	37	101	118	33
144	271	136	73	288	65	135	146	33
725	405	458	345	417	212	141	203	33
178	297	154	39	309	33	139	129	33
151	325	119	60	311	49	559	532	33
64	277	59	27	267	26	123	78	34
50	327	39	29	347	21	105	111	34
20	249	21	7	245	8	97	146	34
111	271	104	39	297	34	59	53	34
22	256	22	14	258	14	101	96	34
19	250	20	6	241	7	166	192	34
32	266	30	18	274	17	96	106	34
342	486	180	461	471	250	653	611	34
429	327	336	124	357	89	84	160	34
396	462	219	250	453	141	143	157	35
109	280	100	89	283	80	118	108	35
82	267	79	17	264	16	74	76	35
601	378	407	315	384	210	132	123	35
104	283	94	32	314	26	91	58	35
109	263	106	30	263	30	85	94	36
45	280	41	47	277	43	125	128	36
28	266	27	10	280	9	105	94	36
80	269	76	27	281	24	111	135	36
89	269	85	41	275	38	126	145	37
69	257	68	16	254	16	101	94	37
35	268	33	9	271	9	84	99	37
88	266	85	30	268	28	119	99	37
81	264	79	32	298	28	120	160	37
137	273	128	83	274	78	87	70	37
208	291	183	56	288	50	106	59	38
25	248	26	16	256	16	110	125	38
111	291	98	96	301	82	73	137	38
482	348	354	135	332	104	85	160	39
235	295	204	39	283	35	128	82	39
34	261	33	35	281	32	96	65	39
265	321	211	172	354	124	142	169	39
530	409	331	803	390	527	396	508	40
109	264	106	54	262	53	378	349	40
479	336	365	224	366	156	123	135	40
55	256	55	25	271	23	242	152	40
454	346	336	146	336	111	108	131	41
230	366	161	204	402	130	657	594	41
502	369	349	182	397	118	91	85	41
182	288	161	223	273	209	609	520	42
475	340	358	243	340	183	142	131	42
471	340	355	215	356	155	105	106	42
427	364	300	204	395	132	115	92	43
191	286	171	46	345	34	125	82	43
25	263	25	9	262	9	136	86	43
470	346	348	256	375	174	115	153	44
77	289	68	50	303	42	113	131	44
157	276	145	25	268	24	71	104	44
32	264	32	25	390	16	75	73	45
481	378	326	236	344	176	108	68	45
462	341	346	157	340	118	87	123	45
65	267	62	35	265	34	50	52	45
77	295	67	61	295	53	92	52	46
53	293	46	85	301	73	415	330	46
459	365	322	791	369	548	536	488	46
25	254	25	15	332	12	95	80	46
150	389	99	402	436	236	368	349	47
41	262	40	12	295	11	111	145	47
33	256	33	12	270	11	129	73	47
406	326	319	171	317	138	137	123	47
233	334	179	178	329	139	511	441	47
49	271	46	16	273	15	101	86	47
513	370	355	234	353	170	124	76	47
333	301	283	126	300	108	59	85	48
239	327	187	287	315	234	671	583	48
432	335	330	121	317	98	46	136	48
32	258	32	14	291	13	84	114	48
47	260	46	19	263	19	134	123	48
49	272	46	22	351	16	82	104	48
78	284	71	43	294	37	149	113	48
60	285	54	52	283	47	464	397	49
573	373	393	253	383	169	163	74	49
297	340	224	352	346	260	623	549	49
34	257	34	13	253	14	96	145	49
59	268	57	23	292	20	65	121	49
101	306	84	56	332	43	116	100	49
397	322	316	129	318	104	129	91	49
27	251	28	17	290	15	64	130	49
25	264	24	25	253	26	152	120	49
54	256	54	35	256	35	248	194	49
39	262	39	19	279	17	51	32	50
914	502	466	671	438	392	591	521	50
23	268	22	18	294	16	137	166	50
64	273	60	32	281	29	104	86	50
163	276	151	87	285	78	68	78	51
119	269	113	33	271	31	91	71	51
31	257	31	35	259	35	355	253	51
60	267	58	16	346	12	141	76	51
117	293	102	58	370	40	131	113	51
361	356	259	459	361	325	609	543	51
59	269	57	16	268	15	94	96	51
46	294	40	34	275	31	95	153	51
61	262	60	19	269	18	126	129	52
481	341	361	178	335	136	106	147	52
49	284	44	30	317	25	95	109	52
53	273	49	37	260	36	121	132	52
70	283	63	81	293	71	261	235	52
35	256	35	24	260	24	153	124	52
40	265	38	18	314	15	90	102	53
269	300	229	136	330	105	94	120	53
109	361	78	186	353	135	510	489	53
247	324	195	259	324	205	554	485	53
36	292	31	11	302	9	123	102	54
420	319	337	210	339	159	309	206	54
37	273	35	24	291	22	143	114	54
187	282	170	67	286	60	54	114	54
57	277	53	32	299	27	101	96	54
159	277	147	49	285	44	118	104	54
790	498	406	1023	427	615	742	680	54
31	257	31	11	258	11	130	131	54
263	302	223	124	299	106	74	130	54
61	263	59	24	327	19	100	116	54
34	322	27	21	308	18	118	110	54
445	329	346	167	327	131	123	159	54
510	343	381	226	391	148	102	126	54
552	404	350	330	549	154	166	209	55
624	391	408	254	421	155	95	151	55
23	254	23	16	257	16	71	70	55
367	340	276	429	316	348	573	514	55
292	303	247	284	304	239	287	417	55
116	296	101	113	281	103	136	101	55
74	274	69	26	312	21	140	75	56
430	360	306	133	363	94	218	104	56
174	324	138	178	319	142	541	514	56
68	263	66	38	292	34	82	99	56
467	334	358	181	350	132	85	110	56
29	255	29	23	290	21	87	106	56
387	328	302	129	322	103	167	89	56
454	344	338	143	361	101	148	105	56
64	257	64	20	258	20	69	70	56
134	289	119	28	318	22	149	106	56
32	260	31	20	298	17	94	131	56
426	358	304	137	356	99	131	81	56
515	355	372	228	364	161	121	102	57
155	290	137	54	343	40	95	168	57
65	266	62	31	365	22	126	96	57
538	422	327	402	407	253	74	120	57
29	253	29	24	252	24	387	299	57
98	276	90	36	341	27	99	99	57
79	314	64	27	290	24	101	79	57
178	275	166	185	273	174	212	308	57
490	347	362	211	315	172	167	115	57
331	313	271	72	290	64	28	116	57
26	258	26	13	273	12	82	126	57
97	266	93	70	266	68	212	108	57
54	259	54	24	288	21	132	136	57
439	340	331	144	323	114	183	161	58
527	467	289	201	396	130	151	84	58
152	294	133	197	286	177	392	323	58
64	262	62	22	293	19	89	70	58
70	262	68	16	264	16	99	154	58
30	261	30	19	263	19	94	121	58
60	256	60	24	273	23	104	130	58
25	269	24	10	282	9	81	80	58
489	358	350	221	342	166	60	74	58
28	254	28	29	253	29	181	134	58
490	370	339	280	365	197	139	141	58
21	258	21	7	262	7	75	91	58
71	266	68	25	272	24	136	118	59
51	255	52	45	252	46	134	137	59
585	377	397	365	361	259	121	142	59
27	266	26	20	267	20	63	105	59
46	266	44	18	273	17	101	141	59
545	353	395	181	380	122	85	146	59
72	278	66	33	293	29	145	146	59
379	334	291	180	323	142	97	60	59
447	334	343	259	340	195	143	94	59
27	249	28	11	251	11	75	128	59
27	283	25	18	286	16	97	101	59
401	317	324	169	342	127	87	159	59
188	343	140	179	339	135	546	519	59
22	254	22	8	275	8	109	121	59
54	254	55	15	242	16	121	74	60
661	397	426	461	430	274	147	44	60
27	259	27	21	297	18	118	81	60
24	262	24	15	273	14	119	118	60
107	266	103	48	269	46	143	105	60
60	286	54	41	306	35	28	91	60
318	395	206	172	397	111	154	62	60
45	280	41	29	359	20	124	78	60
445	338	337	213	364	150	102	123	60
477	343	356	229	358	164	66	163	60
478	343	357	219	341	165	165	110	60
391	368	272	655	336	499	628	544	60
547	371	377	261	400	167	123	114	60
443	343	331	167	322	133	80	134	60
450	371	311	274	369	190	174	100	60
103	262	101	36	269	34	119	121	61
526	412	327	261	341	196	190	146	61
85	259	84	32	283	29	121	89	61
437	341	328	193	359	138	108	130	61
35	252	36	18	256	18	149	124	61
65	265	63	16	335	12	102	78	61
59	260	58	23	271	21	75	94	61
358	356	257	161	323	127	96	87	61
331	343	247	84	325	66	118	113	61
90	261	88	11	259	11	131	119	61
36	259	36	33	251	34	105	143	61
32	256	32	35	272	33	129	81	61
520	364	366	263	373	181	84	63	61
560	367	391	307	341	230	123	101	61
516	370	357	234	378	159	129	69	61
33	259	33	11	259	10	118	90	61
341	390	224	147	375	100	119	94	61
230	303	194	143	305	120	92	137	61
21	249	22	12	251	12	134	162	62
41	270	38	29	298	25	95	84	62
437	336	333	185	333	142	178	75	62
180	299	154	61	292	53	91	87	62
200	371	138	228	392	149	627	573	62
37	257	37	10	267	10	206	123	62
61	293	54	19	290	17	99	114	62
381	357	273	969	343	723	565	492	62
413	383	276	548	351	400	559	530	62
74	264	72	49	272	46	124	199	62
24	314	20	16	348	12	328	251	62
31	262	30	20	256	20	145	94	62
38	273	36	12	306	10	99	102	62
80	263	77	16	266	16	126	115	62
497	340	374	132	317	106	94	163	62
68	257	67	20	261	19	132	128	62
42	262	41	43	266	41	448	362	63
360	312	296	99	301	84	120	86	63
428	339	323	145	330	112	149	102	63
211	312	173	159	318	128	497	480	63
28	256	28	22	270	21	116	115	63
47	266	46	23	297	20	118	84	63
44	274	41	24	304	20	106	108	63
49	277	45	16	262	16	134	79	63
541	350	396	282	370	195	248	182	63
87	268	83	45	298	39	170	104	63
403	345	299	141	343	106	170	125	63
461	380	310	779	484	412	609	554	63
1023	984	266	1023	267	982	316	227	63
477	349	350	213	367	149	108	186	63
421	363	297	146	362	103	130	132	63
106	273	99	16	278	15	74	50	63
96	297	83	127	312	104	104	115	63
64	264	62	43	264	42	155	119	63
56	256	57	15	251	16	126	102	63
182	287	163	74	281	67	81	131	64
417	326	327	104	322	83	87	87	64
492	366	344	233	361	166	106	145	64
28	257	28	21	256	21	153	125	64
143	378	97	241	397	155	615	560	64
31	276	28	16	308	13	123	149	64
404	357	289	218	337	166	141	113	64
33	250	34	22	251	23	136	119	64
28	266	27	19	303	16	146	137	64
73	270	69	23	291	21	94	142	64
23	263	22	20	286	18	482	387	64
186	282	169	92	284	83	266	124	64
28	261	27	10	253	10	69	113	64
26	261	25	12	281	11	91	90	64
45	264	44	10	298	9	84	113	64
135	283	122	24	276	22	228	143	64
33	259	32	12	272	11	75	81	64
39	254	40	14	260	13	70	68	64
19	253	20	7	288	7	120	99	65
522	431	310	549	436	323	752	674	65
73	261	71	40	255	40	100	96	65
52	270	50	33	374	22	52	110	65
114	330	88	65	579	29	100	116	65
301	297	260	385	299	330	545	500	65
148	329	115	42	295	37	75	23	65
279	298	240	256	305	215	677	600	65
36	259	36	14	270	13	99	102	65
65	263	63	24	267	23	119	115	65
293	312	240	331	296	286	568	487	65
575	370	398	289	361	205	141	105	65
462	343	345	280	380	188	131	131	65
477	355	344	244	358	175	147	154	65
443	339	335	198	340	149	132	118	65
20	254	21	5	257	5	97	89	65
38	257	38	18	271	17	56	108	65
373	326	293	151	292	133	59	139	65
434	335	331	190	350	139	95	82	65
150	287	134	57	327	45	155	131	65
45	267	43	29	290	25	116	89	65
47	255	47	20	260	19	142	70	66
507	382	340	312	369	216	100	157	66
50	261	49	20	305	17	84	189	66
599	382	401	394	415	243	126	135	66
86	325	68	44	345	32	70	114	66
115	268	110	55	295	48	139	74	66
99	391	65	172	416	106	601	550	66
75	267	72	84	270	80	87	115	66
43	278	40	8	284	7	162	119	66
219	302	186	330	305	277	588	505	66
37	264	36	13	271	12	135	111	66
642	387	425	339	445	195	339	229	66
280	294	243	111	306	93	94	132	66
34	279	31	26	274	24	132	91	66
23	261	22	7	256	7	114	95	66
20	261	20	10	277	9	68	128	66
33	252	34	19	246	19	120	95	66
528	349	387	230	329	178	131	106	66
29	268	28	20	293	17	118	74	66
201	285	181	68	310	56	114	118	67
238	309	197	216	295	187	637	557	67
130	286	116	109	283	99	110	121	67
571	392	373	243	420	148	76	126	67
385	322	306	130	321	104	166	121	67
477	340	359	150	352	109	89	149	67
280	298	240	118	370	81	131	95	67
485	346	359	255	380	172	123	68	67
102	262	100	41	272	38	113	81	67
596	372	410	410	404	260	241	153	67
27	256	27	13	258	13	71	41	67
114	274	106	23	273	22	101	56	67
465	336	354	236	363	166	128	45	67
116	277	107	86	289	76	97	85	68
39	261	38	36	286	33	70	118	68
37	270	35	24	333	19	81	84	68
530	368	368	280	371	194	104	73	68
20	258	20	21	264	20	143	153	68
369	367	257	167	350	122	151	85	68
472	327	369	217	340	164	131	159	68
82	271	77	41	379	27	134	118	68
448	348	330	207	353	150	242	226	68
157	280	143	43	324	34	85	113	68
45	254	46	34	260	33	189	96	68
466	339	352	121	364	85	113	68	68
112	280	102	105	279	96	105	124	68
27	256	28	15	289	13	129	76	68
119	272	113	58	272	55	116	66	68
99	294	86	40	291	35	118	161	68
119	273	111	170	261	166	190	299	68
445	339	336	191	343	142	86	123	69
25	253	25	21	261	20	97	118	69
549	378	372	306	413	189	137	44	69
511	395	331	348	367	243	86	75	69
78	256	78	29	257	29	115	141	69
495	354	359	230	343	171	100	176	69
31	256	31	17	271	16	104	110	69
52	258	51	15	268	15	100	84	69
101	268	97	28	287	25	97	140	69
472	353	342	213	379	144	228	179	69
64	316	52	46	322	36	56	141	69
24	256	24	32	260	32	498	398	69
56	281	51	24	300	21	90	42	69
22	254	22	11	293	10	101	87	69
689	394	447	563	432	334	408	301	69
108	271	103	48	305	40	116	131	69
27	256	27	16	252	17	128	109	69
39	256	39	36	254	36	327	232	69
23	253	23	12	255	12	139	126	69
142	271	134	46	275	43	123	94	69
113	374	77	43	366	30	95	132	70
88	285	79	29	374	20	143	142	70
89	273	84	39	297	34	120	126	70
39	285	35	22	290	19	128	106	70
114	262	112	58	275	54	189	159	70
443	348	326	170	343	127	106	96	70
57	272	53	27	327	21	95	125	70
356	317	288	99	300	85	137	110	70
69	266	66	28	274	26	70	64	70
21	268	21	14	289	12	131	121	70
283	346	210	456	387	302	496	423	70
140	332	108	130	332	100	569	529	70
341	316	276	127	326	100	94	92	70
35	270	33	35	303	30	86	91	70
305	335	233	354	325	279	552	498	70
65	307	54	29	329	22	129	92	71
150	292	132	116	288	103	94	100	71
74	265	72	35	297	30	99	119	71
361	343	269	472	340	356	572	510	71
30	260	30	22	282	20	124	134	71
147	283	133	25	287	22	71	60	71
421	332	325	187	324	148	49	64	71
40	270	38	13	271	12	97	118	71
80	315	65	44	349	32	473	458	71
308	311	254	294	319	236	736	656	71
33	256	33	14	258	14	163	114	71
108	371	74	98	363	69	562	519	71
149	267	143	81	264	79	76	111	71
504	342	377	243	353	176	69	115	71
27	254	27	98	261	96	118	119	71
524	382	351	336	353	244	106	130	71
480	368	334	164	372	113	120	85	71
87	270	82	29	282	26	130	111	71
509	355	368	242	393	157	134	90	71
32	256	32	48	259	47	378	303	71
610	399	392	680	446	390	175	126	71
415	341	311	114	323	90	142	66	71
681	458	381	504	443	291	546	482	71
21	253	21	8	274	7	96	91	71
635	397	409	519	442	301	166	101	71
363	350	265	178	342	134	146	97	71
23	281	21	21	289	19	313	229	71
70	263	68	18	282	16	99	136	71
47	266	46	16	343	12	121	139	71
40	256	40	19	278	17	86	89	72
482	342	361	148	330	115	56	56	72
49	282	45	29	291	25	90	58	72
58	269	55	32	298	27	194	231	72
25	267	24	10	284	9	111	58	72
120	268	115	17	270	17	101	109	72
44	266	43	36	309	30	141	101	72
41	263	40	30	259	30	106	104	72
474	350	347	177	385	118	161	118	72
30	262	30	15	354	11	149	120	72
26	254	26	18	248	19	66	121	72
398	322	316	168	336	128	68	128	72
23	255	23	14	272	13	84	145	72
148	320	118	183	294	159	523	502	73
439	333	337	236	349	173	157	104	73
27	259	26	9	279	9	62	125	73
233	331	180	326	329	253	656	572	73
417	413	259	553	338	419	523	438	73
160	294	139	57	286	51	212	175	73
725	411	452	394	454	222	187	176	73
24	261	23	8	250	8	73	86	73
528	372	364	277	404	176	155	188	73
56	265	54	13	285	11	135	120	73
159	291	140	33	293	29	139	73	73
198	308	165	173	303	146	591	515	73
608	395	394	457	384	304	114	90	73
107	291	94	40	321	32	81	147	73
129	267	123	76	273	71	126	155	73
32	282	29	35	286	31	262	196	74
44	263	43	22	289	20	96	118	74
373	322	297	143	323	114	141	111	74
78	288	69	55	298	47	518	463	74
457	343	341	147	332	114	84	137	74
409	335	313	146	324	116	96	129	74
342	329	266	284	343	212	145	153	74
51	261	50	24	305	20	84	129	74
22	256	22	3	255	3	105	99	74
35	262	34	12	296	11	100	139	74
44	261	43	35	267	34	151	128	74
344	326	270	158	350	116	43	155	74
255	288	226	90	294	78	101	170	74
402	317	324	156	307	131	115	53	74
69	304	58	69	293	60	101	147	74
445	327	348	152	321	121	140	87	74
56	252	57	39	244	41	126	56	74
102	327	80	58	326	45	540	522	74
26	266	25	9	284	9	128	58	74
24	277	22	10	319	8	101	140	74
426	328	332	163	329	126	45	80	75
311	336	237	333	334	255	680	600	75
587	407	369	445	390	292	49	70	75
81	258	80	18	258	18	89	143	75
557	386	370	349	365	245	82	114	75
427	346	316	86	316	69	124	69	75
67	272	63	73	276	68	110	96	75
21	257	21	12	252	12	96	70	75
32	269	30	25	279	23	110	126	75
25	270	24	18	265	17	125	105	75
57	259	57	28	297	24	123	86	75
436	341	327	294	366	206	102	106	75
609	378	413	337	352	245	60	186	75
349	348	257	176	334	135	94	136	75
43	296	38	25	302	21	76	132	75
162	311	133	31	314	26	81	75	75
59	255	59	19	252	19	119	96	75
83	262	81	43	265	41	80	137	75
118	268	113	41	264	40	94	76	75
25	249	26	15	246	16	109	89	76
32	257	32	21	262	20	105	139	76
62	256	62	42	274	39	95	134	76
191	335	146	244	330	189	471	395	76
417	330	323	205	328	160	149	109	76
276	355	199	297	350	217	587	524	76
39	275	36	56	273	53	564	467	76
358	312	294	123	320	98	129	29	76
34	254	34	25	255	25	129	183	76
75	263	73	25	264	24	102	101	76
19	250	20	13	257	13	70	89	76
444	330	344	189	337	144	101	104	76
22	275	20	20	379	13	140	97	76
30	259	30	7	266	7	128	115	76
366	357	263	147	366	103	154	114	76
62	268	60	21	268	20	101	102	76
45	256	45	27	278	25	125	115	76
364	343	271	540	339	408	538	498	76
86	268	83	24	302	20	100	106	76
147	263	143	48	267	46	116	97	76
491	364	345	213	360	152	91	108	77
83	290	74	25	290	22	73	110	77
107	264	103	30	289	27	108	109	77
70	260	69	8	271	7	39	99	77
36	266	34	8	261	8	35	113	77
112	271	105	49	282	45	109	97	77
71	263	69	44	269	42	119	130	77
93	279	85	47	309	39	108	96	77
163	282	148	57	330	44	124	140	77
57	277	52	37	289	32	100	130	77
25	250	26	18	251	18	121	137	77
434	376	296	157	369	109	69	82	77
54	260	54	25	264	25	78	20	77
171	387	113	254	382	170	590	559	77
521	354	377	269	376	184	158	202	77
419	362	296	224	346	166	126	118	77
477	348	351	244	347	180	89	92	77
21	263	20	51	263	50	424	346	77
170	344	127	92	315	75	644	585	77
47	268	45	23	314	19	68	94	77
26	254	26	26	261	25	74	125	78
29	267	28	14	260	14	105	94	78
30	262	29	11	325	9	137	94	78
56	259	55	24	263	23	84	108	78
23	273	22	13	308	11	111	101	78
29	269	28	11	313	9	124	154	78
527	464	291	175	474	95	76	89	78
165	292	145	221	272	207	95	66	78
129	274	120	14	325	11	131	120	78
245	299	209	173	280	159	350	361	78
39	254	39	17	257	17	130	99	78
23	262	23	9	275	9	105	165	78
35	263	34	19	299	16	120	129	78
181	283	163	63	309	52	141	95	78
818	423	495	602	424	363	178	115	78
91	294	80	57	365	40	153	96	78
107	322	85	40	399	26	97	85	78
65	260	64	14	264	13	128	113	78
377	311	310	135	306	113	44	129	78
50	261	49	6	260	6	108	63	78
547	377	372	390	376	266	178	155	78
137	278	127	55	277	51	87	131	78
103	264	100	52	297	44	114	70	78
405	328	316	165	315	134	124	124	78
19	249	20	12	245	12	132	95	78
482	343	360	246	320	197	195	89	78
121	262	119	43	264	41	90	111	79
33	280	30	22	281	20	142	108	79
35	284	32	47	278	44	496	410	79
442	364	311	155	384	103	159	128	79
23	293	20	25	300	21	158	177	79
29	255	29	9	265	9	70	114	79
423	327	332	150	337	114	94	119	79
76	260	75	29	261	29	82	119	79
467	349	343	169	342	127	147	118	79
32	255	32	21	293	19	95	113	79
34	265	33	15	320	12	102	134	79
32	252	32	15	256	15	92	80	79
459	349	336	164	318	132	115	147	79
22	250	23	25	258	25	90	105	79
21	247	21	9	248	9	110	78	79
31	266	30	28	274	26	121	129	79
21	254	21	5	259	5	140	94	79
57	272	54	9	274	8	128	102	79
36	254	36	15	260	14	87	114	79
164	311	135	137	332	106	583	519	79
437	334	335	171	320	137	42	45	79
112	267	107	40	269	38	192	115	79
443	361	315	190	337	144	104	97	80
84	307	70	37	336	28	457	442	80
94	270	89	43	263	42	94	94	80
407	325	321	108	312	88	66	120	80
20	254	20	13	331	10	137	84	80
54	268	52	26	282	24	166	114	80
581	383	389	271	427	162	228	141	80
442	340	332	204	393	133	124	92	80
244	315	198	68	345	50	94	79	80
65	294	57	21	353	15	105	104	80
59	269	56	27	350	20	135	99	80
513	355	370	168	346	124	319	208	80
55	266	53	11	271	11	113	142	80
64	267	61	13	260	13	65	111	80
483	366	338	207	374	142	211	158	80
541	359	386	215	384	144	141	99	80
59	263	58	23	270	22	142	78	81
132	301	112	69	295	60	87	92	81
21	249	21	9	247	10	96	95	81
414	426	249	103	420	63	57	149	81
105	280	96	44	288	39	52	76	81
86	261	84	35	252	36	100	131	81
335	327	262	398	308	330	717	629	81
23	260	22	9	283	8	140	118	81
31	258	30	19	292	17	57	81	81
31	303	26	19	306	16	155	87	81
38	293	33	33	301	28	66	105	81
83	264	81	23	281	21	125	95	81
1023	496	528	764	466	420	325	350	81
43	263	42	31	266	30	146	123	81
386	344	288	124	343	92	158	84	81
780	433	461	581	463	321	136	165	82
589	444	340	262	569	118	513	421	82
483	445	278	144	451	82	20	56	82
301	324	238	391	305	328	589	504	82
388	364	273	143	353	104	102	65	82
25	254	25	17	269	16	84	119	82
556	382	373	251	400	161	114	114	82
80	263	78	49	280	45	116	118	82
51	263	50	15	273	14	65	108	82
403	331	312	116	346	86	121	153	82
190	284	171	72	274	68	84	106	82
211	303	178	75	317	61	97	102	82
89	275	82	27	339	20	108	158	82
137	385	91	130	396	84	659	596	82
26	256	26	14	264	13	95	121	82
476	345	353	214	343	160	38	80	82
490	347	361	219	343	164	116	42	82
32	320	26	24	342	18	102	114	82
236	313	193	235	299	201	643	571	83
63	265	61	31	273	29	80	99	83
19	251	20	39	258	38	347	295	83
19	250	20	10	254	10	113	146	83
82	270	78	25	326	20	97	177	83
37	259	36	9	275	8	97	96	83
135	275	125	57	316	46	106	47	83
121	338	92	33	353	24	128	73	83
426	352	310	257	366	180	152	96	83
49	268	46	11	268	10	136	80	83
76	255	76	36	248	38	137	220	83
54	263	52	24	336	19	105	62	83
74	278	68	85	327	67	198	89	83
91	289	80	23	287	21	115	70	83
410	341	308	161	322	128	177	128	83
372	341	279	265	325	209	178	170	83
55	261	54	31	275	29	96	143	83
424	335	324	109	329	85	119	131	83
42	260	41	9	264	9	91	100	84
471	372	325	235	329	183	84	147	84
293	318	236	248	300	212	614	539	84
601	380	405	220	438	129	143	102	84
239	288	212	231	282	209	424	394	84
91	261	89	19	264	19	132	111	84
47	261	46	16	308	13	97	105	84
61	263	60	9	261	9	106	121	84
39	260	38	19	327	15	145	92	84
877	517	434	1023	267	982	729	655	84
470	338	356	266	359	189	171	106	84
223	331	172	269	327	211	579	538	84
615	369	427	354	411	220	219	185	84
439	342	329	152	324	120	97	95	84
388	344	289	155	329	121	155	151	84
517	359	369	238	380	160	104	86	84
532	345	395	178	336	136	175	79	84
199	509	100	650	567	293	215	106	84
29	265	28	12	277	11	100	74	84
367	361	260	202	336	154	116	92	85
19	246	20	7	250	8	118	106	85
285	297	246	120	283	108	100	104	85
402	328	314	123	321	98	166	57	85
449	335	343	225	337	171	85	46	85
36	258	36	22	351	16	91	126	85
213	286	191	80	282	73	137	76	85
431	343	322	142	326	112	73	39	85
91	275	84	50	272	47	109	96	85
25	249	26	13	252	13	78	80	85
369	304	311	124	327	97	143	47	85
29	267	28	19	274	18	183	115	85
39	256	39	14	352	10	252	181	85
26	251	27	15	268	14	81	130	85
58	286	52	34	294	30	130	135	85
41	295	36	76	288	67	472	390	85
27	280	24	11	279	10	119	97	85
32	280	29	41	282	37	101	114	85
332	315	270	105	327	83	63	99	85
37	258	37	12	312	10	160	109	85
122	280	112	34	290	30	114	145	85
39	271	37	22	264	21	37	119	85
64	264	62	41	288	36	106	125	85
509	371	351	268	378	182	136	90	85
26	253	26	26	252	26	387	303	86
34	285	30	50	295	43	424	335	86
47	298	40	70	284	63	493	407	86
451	340	340	156	322	124	130	169	86
127	305	106	64	311	53	186	175	86
75	274	70	52	301	44	105	89	86
28	274	26	25	307	21	92	94	86
59	260	58	33	280	31	63	66	86
75	269	72	13	270	13	86	71	86
95	269	91	31	288	27	109	105	86
522	363	369	293	373	201	168	121	86
59	328	46	99	356	71	566	519	86
32	263	31	18	278	16	91	113	86
26	254	26	12	272	11	92	120	87
60	285	54	13	280	12	81	49	87
48	263	46	17	323	14	108	81	87
456	324	360	125	331	97	104	68	87
494	361	350	172	362	122	68	177	87
452	358	323	157	346	116	116	65	87
90	260	88	33	262	32	101	85	87
147	324	116	154	297	133	563	532	87
41	254	41	12	246	13	132	155	87
33	257	33	11	301	10	96	106	87
90	256	90	34	253	34	109	159	87
420	365	295	141	412	87	99	135	87
65	273	61	18	275	17	64	130	87
34	261	33	26	274	25	135	109	87
58	258	58	34	260	34	332	303	87
520	410	325	222	440	129	115	124	87
26	262	26	15	282	14	99	85	87
32	258	32	11	264	11	140	113	87
469	365	329	206	345	153	113	120	87
64	263	62	27	270	26	120	119	87
24	278	22	11	275	11	125	45	87
359	320	287	89	293	77	69	90	88
34	268	33	14	277	13	182	140	88
51	271	48	14	293	12	99	76	88
26	257	26	43	260	43	427	324	88
71	260	70	66	261	65	354	293	88
588	375	402	250	377	170	157	82	88
393	323	312	189	336	144	78	114	88
243	373	166	265	352	193	616	544	88
56	257	56	27	256	27	191	273	88
500	363	353	295	381	198	69	101	88
596	376	406	258	375	176	158	85	88
23	253	23	14	307	11	121	123	88
141	275	131	25	265	24	110	114	88
447	337	339	191	312	157	120	126	88
493	349	362	183	334	140	124	145	88
29	289	26	16	327	12	86	69	88
149	285	134	51	336	39	82	58	88
86	256	86	45	258	45	104	149	89
48	286	43	21	298	18	116	137	89
47	261	46	18	263	18	116	134	89
74	259	73	19	261	19	56	92	89
420	332	324	172	312	141	65	110	89
47	354	34	57	327	44	137	58	89
30	271	28	5	257	5	105	89	89
514	370	356	248	364	174	134	79	89
467	345	346	204	340	154	116	168	89
91	267	87	30	279	28	102	94	89
29	308	24	23	292	20	100	111	89
41	270	39	15	308	13	124	84	89
20	251	21	8	255	8	62	79	89
31	259	30	12	276	12	108	129	89
46	261	46	11	278	11	139	97	89
368	319	295	112	307	93	109	63	89
339	352	246	633	323	501	620	541	89
514	367	359	313	371	216	168	132	89
425	332	328	127	346	94	131	181	89
53	262	52	35	359	25	121	58	89
529	372	364	232	424	140	186	101	89
30	253	31	22	266	21	114	91	89
31	289	27	26	308	21	115	104	90
60	265	58	13	266	13	100	126	90
140	272	132	52	287	46	71	102	90
81	255	81	39	250	40	126	244	90
22	253	22	27	302	23	142	120	90
25	250	25	9	253	9	120	121	90
20	252	20	8	253	8	135	81	90
439	605	186	400	596	172	733	676	90
25	258	25	26	376	18	84	145	90
103	265	100	44	273	41	82	90	90
43	265	42	9	259	9	101	139	90
23	259	23	23	386	15	80	100	90
59	261	58	27	258	27	113	60	90
216	287	193	56	278	52	66	95	90
444	328	347	196	334	150	143	100	91
116	267	111	32	260	32	152	99	91
110	281	100	82	304	69	80	60	91
97	268	92	47	296	41	136	105	91
31	254	32	7	256	7	95	105	91
28	265	27	32	261	32	92	68	91
302	305	253	361	299	309	628	545	91
299	304	252	340	307	284	605	535	91
54	258	53	13	281	12	102	56	91
580	406	366	522	390	343	174	81	91
85	287	76	30	334	23	111	70	91
62	267	60	23	345	17	51	56	91
77	259	76	26	275	25	105	42	91
64	268	61	25	350	19	114	113	92
537	386	356	385	389	254	68	91	92
348	306	291	191	299	163	123	131	92
660	378	446	280	361	199	120	196	92
332	312	273	432	307	360	637	563	92
28	251	28	30	269	29	102	140	92
107	292	94	41	310	34	97	105	92
480	345	356	331	394	215	111	131	92
36	264	35	6	263	6	136	128	92
102	262	100	42	265	41	113	129	92
49	262	48	31	432	18	115	52	92
462	374	316	183	389	120	69	167	92
52	290	46	45	287	40	99	80	92
79	264	76	24	304	20	114	81	92
427	320	341	139	374	95	85	158	92
27	262	26	8	270	7	126	160	92
82	270	78	23	266	22	123	94	92
78	258	77	26	272	24	134	96	92
654	408	410	523	399	336	175	118	92
35	259	35	21	265	20	126	106	93
370	314	302	111	303	94	78	87	93
32	254	32	9	262	9	74	90	93
552	387	365	499	369	346	89	115	93
43	257	43	19	272	17	37	113	93
81	285	73	32	299	28	46	123	93
40	256	40	20	262	20	99	120	93
499	382	334	157	440	91	256	179	93
112	277	104	27	292	24	125	84	93
156	414	96	504	491	263	621	565	93
753	482	400	337	546	158	140	170	93
435	352	316	402	334	308	739	656	93
262	330	203	122	313	100	111	80	93
127	266	122	51	272	48	90	137	93
24	252	24	8	266	8	94	114	93
436	380	293	232	370	160	111	130	93
425	346	315	219	381	147	137	170	93
21	256	21	18	316	15	116	99	93
75	257	74	30	258	30	74	128	94
44	261	43	12	280	11	101	87	94
36	257	36	17	329	13	108	82	94
83	261	82	26	278	24	86	132	94
49	262	48	34	269	33	131	75	94
32	257	32	18	304	15	120	104	94
253	369	175	242	393	157	641	582	94
20	251	21	30	263	29	504	416	94
455	351	332	314	379	212	265	185	94
283	312	232	61	323	48	121	56	94
465	398	299	987	363	696	646	570	94
104	279	95	45	282	41	51	124	94
40	266	38	52	310	43	95	58	94
402	337	306	153	373	105	159	113	94
213	403	136	454	377	308	296	314	94
469	358	336	176	340	132	70	110	95
78	324	61	51	325	40	136	140	95
361	346	267	470	348	346	562	527	95
71	280	65	32	321	25	118	148	95
408	336	312	116	326	91	102	71	95
236	283	214	93	300	79	66	130	95
278	310	230	112	305	94	109	128	95
144	281	132	67	285	60	95	123	95
47	256	47	30	265	29	139	114	95
72	261	70	19	291	17	86	95	95
60	310	50	157	302	133	497	417	95
496	354	358	271	385	180	145	95	95
27	255	27	9	267	9	94	100	95
102	292	90	42	297	36	132	101	95
95	259	94	30	265	29	57	149	95
45	252	45	49	257	49	101	80	95
28	267	27	16	291	14	101	85	95
37	251	38	15	253	15	76	109	95
327	355	236	138	312	113	101	86	95
89	262	87	26	258	26	108	102	95
284	312	233	149	359	106	97	110	95
53	261	52	14	262	14	109	66	96
20	249	21	7	257	6	90	85	96
461	331	356	198	344	148	101	167	96
322	364	226	429	436	252	700	619	96
476	383	318	234	385	155	296	199	96
123	304	104	96	337	73	130	76	96
26	261	26	11	297	9	114	87	96
409	322	325	177	336	134	163	92	96
416	337	316	126	325	99	96	149	96
213	302	180	195	303	165	645	567	96
315	331	244	276	340	208	558	501	96
175	322	139	307	320	246	562	524	96
96	265	93	24	285	22	143	99	96
254	303	215	284	302	241	592	519	96
53	258	53	26	277	24	102	116	96
511	369	355	264	399	170	169	118	96
76	265	74	37	310	31	59	108	96
576	366	404	425	380	286	91	105	96
22	270	21	35	272	33	407	325	96
414	332	320	131	346	97	87	134	96
464	375	317	196	363	138	124	125	96
385	324	305	117	316	95	114	115	96
34	262	33	31	268	30	96	145	96
45	258	45	25	262	25	99	153	96
476	329	370	203	352	147	110	43	96
72	273	67	17	271	16	78	69	96
21	251	22	7	249	7	129	87	96
342	325	270	107	322	85	134	149	97
143	282	130	45	282	41	191	167	97
23	256	23	8	276	8	152	80	97
59	256	59	19	242	20	163	119	97
392	316	317	126	317	102	168	118	97
20	249	21	6	250	6	335	290	97
72	264	70	17	280	16	106	97	97
38	257	38	22	262	21	104	94	97
47	260	47	12	262	12	146	81	97
537	362	380	362	383	242	173	137	97
515	415	318	202	416	124	140	57	97
39	278	36	22	303	18	85	111	97
469	346	347	177	364	124	245	137	97
60	288	53	37	339	28	171	87	97
34	259	33	45	261	44	174	139	97
212	293	185	93	344	69	52	132	97
529	374	362	189	350	138	121	97	97
217	320	174	230	310	190	656	566	97
493	341	370	237	338	180	105	114	97
567	390	373	394	432	233	63	125	97
43	253	44	21	252	22	131	219	97
37	273	34	23	270	22	101	134	97
453	344	337	456	334	350	70	59	97
141	341	106	81	312	66	592	544	97
20	247	20	14	259	14	111	75	98
136	272	127	78	278	72	104	131	98
469	336	357	277	356	199	139	84	98
79	284	71	31	322	25	76	114	98
120	303	102	82	316	67	208	431	98
70	264	68	13	261	13	92	68	98
607	397	392	274	387	181	145	147	98
275	313	225	287	327	224	684	606	98
437	348	322	270	338	204	181	118	98
477	367	332	167	346	124	58	105	98
56	269	54	17	408	11	105	115	98
21	251	21	8	283	7	154	105	98
65	258	65	24	255	24	126	80	98
519	366	364	280	374	192	239	198	98
361	348	265	191	322	152	141	137	98
41	266	40	11	262	11	101	123	99
172	276	159	57	282	51	152	141	99
401	324	317	162	326	128	155	155	99
541	356	389	222	350	162	50	116	99
523	373	359	218	366	153	42	123	99
385	359	274	159	338	121	111	74	99
128	270	121	60	278	55	96	148	99
85	285	76	29	285	26	95	108	99
78	381	52	431	392	281	91	115	99
39	277	36	32	275	30	104	96	99
80	286	72	36	279	33	116	111	99
44	254	44	22	271	21	296	223	99
56	276	52	21	284	19	141	125	99
145	268	139	70	295	61	116	143	100
38	254	38	17	274	16	124	121	100
98	292	86	30	291	26	57	143	100
83	270	79	25	272	23	140	146	100
25	273	23	11	272	10	119	125	100
113	267	108	39	318	32	128	128	100
174	345	129	143	341	107	642	582	100
89	269	85	32	310	26	128	159	100
485	339	366	278	378	188	118	173	100
30	255	30	8	265	7	106	70	100
401	364	283	147	352	107	92	108	100
57	259	56	15	263	14	113	91	100
34	277	32	51	270	49	488	408	100
225	289	200	75	299	64	104	115	100
461	354	333	251	333	193	74	80	100
586	368	408	426	365	299	76	142	100
180	311	148	76	372	52	154	113	100
76	256	76	17	263	17	118	148	100
26	253	26	16	263	15	96	92	100
198	275	184	71	275	66	115	135	100
276	312	226	306	306	256	602	512	100
31	254	31	12	249	12	131	65	101
296	295	256	152	335	116	137	175	101
336	309	279	89	318	72	113	108	101
27	252	27	18	293	15	136	100	101
29	261	28	20	269	19	136	113	101
72	286	64	28	314	23	108	123	101
141	276	131	124	276	115	520	425	101
25	263	24	7	268	6	145	65	101
441	326	347	158	329	123	157	92	101
25	269	24	17	370	12	91	121	101
281	364	197	379	339	286	500	432	101
25	256	25	15	279	13	81	101	101
51	259	51	25	260	25	128	102	101
32	261	31	17	276	16	87	187	101
61	302	52	45	392	29	113	99	101
155	363	109	104	398	67	546	519	101
31	303	26	22	326	17	37	119	101
70	265	67	35	285	31	91	114	101
56	281	51	19	276	18	89	95	101
173	283	156	54	272	51	79	85	101
585	384	391	330	351	240	86	123	101
200	284	180	89	304	75	137	111	101
192	289	170	166	282	151	155	162	102
57	262	56	35	271	33	108	70	102
35	276	33	14	284	13	86	109	102
421	327	329	171	328	134	176	120	102
510	338	387	150	335	115	167	140	102
166	272	156	43	271	41	92	123	102
94	274	88	20	274	18	62	174	102
419	372	288	250	348	184	125	90	102
26	257	26	33	311	27	97	151	102
78	262	76	41	279	38	74	120	102
55	263	54	15	344	11	96	109	102
34	260	33	22	287	20	125	87	102
67	275	63	23	331	18	99	65	102
27	268	26	12	278	11	116	105	102
64	264	63	27	277	25	126	104	102
312	312	256	80	298	69	104	123	102
23	255	23	11	327	9	116	119	102
114	350	83	124	324	98	544	514	102
23	274	22	15	333	11	50	60	102
147	272	138	116	272	109	570	494	103
56	279	51	36	288	32	60	114	103
490	338	371	227	342	170	96	81	103
464	396	299	207	360	147	199	207	103
85	265	82	26	273	24	123	119	103
38	380	26	378	389	249	110	101	103
384	322	306	124	338	94	113	125	103
92	272	87	22	310	18	81	62	103
112	314	91	29	474	16	62	157	103
55	257	55	42	267	40	78	108	103
183	297	158	152	289	135	437	395	103
24	296	21	17	396	11	91	102	103
494	355	356	121	333	93	94	97	103
58	264	56	14	275	13	101	129	103
439	354	317	171	344	127	147	102	103
21	259	21	14	325	11	52	90	103
479	360	341	275	368	191	131	76	103
74	266	71	21	273	20	84	140	103
58	270	55	17	284	16	100	147	103
47	257	47	20	246	21	119	149	103
100	271	95	38	270	36	75	41	103
64	271	60	36	273	33	196	162	103
77	265	75	30	298	26	79	119	103
35	256	35	6	270	5	106	108	103
83	287	74	58	319	46	118	95	104
28	259	28	8	255	8	105	70	104
471	346	349	225	336	171	182	142	104
30	251	30	18	289	16	162	68	104
162	273	152	50	276	46	140	124	104
65	270	61	24	371	17	157	125	104
20	252	20	12	256	12	64	79	104
522	361	371	345	382	232	197	76	104
22	260	21	10	263	10	109	81	104
328	342	245	77	328	60	111	151	104
74	274	70	34	305	29	131	152	104
41	287	37	33	353	24	86	91	104
496	363	350	235	377	159	105	111	104
26	276	24	25	281	23	71	119	104
23	255	23	20	251	20	139	131	104
477	347	353	226	351	165	114	80	104
21	257	20	14	264	14	116	140	104
228	302	193	220	311	181	566	498	104
94	259	93	36	258	36	126	104	104
286	305	241	213	290	187	636	565	104
465	339	351	243	322	193	137	56	104
22	250	23	12	253	12	129	79	105
444	331	343	153	340	115	134	204	105
27	273	25	30	330	23	123	105	105
159	298	137	46	369	32	171	148	105
505	356	363	351	435	206	382	290	105
31	265	30	18	260	18	104	114	105
124	266	120	39	270	37	137	53	105
26	274	24	16	271	16	123	68	105
349	329	271	163	322	130	125	94	105
121	271	115	33	303	28	111	116	105
73	259	72	29	267	28	136	109	105
33	291	29	11	297	9	154	136	105
139	327	109	88	311	72	120	80	105
80	283	73	54	404	34	139	95	105
20	251	21	5	261	5	135	79	105
408	328	319	124	330	96	151	146	105
38	258	38	21	280	19	116	90	105
39	272	37	25	343	18	126	130	105
71	258	71	23	268	22	152	71	105
21	254	21	6	252	6	116	101	105
171	276	159	143	275	133	163	302	106
82	275	76	31	339	23	86	96	106
202	280	184	63	284	57	79	105	106
42	276	39	14	278	13	142	132	106
185	300	158	45	309	37	154	106	106
175	294	152	77	277	71	434	451	106
243	285	218	168	281	153	624	543	106
516	363	364	179	394	116	84	120	106
381	334	291	111	324	88	113	106	106
153	276	142	58	303	49	128	139	106
54	293	47	66	284	59	124	109	106
434	344	323	147	347	109	166	131	106
40	325	31	21	317	17	63	89	106
42	256	42	34	297	29	173	49	106
34	269	33	43	269	41	478	396	107
424	336	323	217	331	168	100	73	107
45	347	33	56	346	41	589	498	107
480	345	356	187	340	141	111	96	107
138	275	128	47	283	43	101	115	107
146	361	103	65	332	50	612	567	107
23	288	20	15	317	12	99	137	107
589	384	393	266	407	167	158	201	107
200	305	168	106	335	81	617	552	107
71	267	68	42	416	26	160	96	107
1023	631	416	1023	445	589	737	686	107
61	273	57	24	281	22	90	118	107
86	268	82	23	324	18	118	110	107
79	273	74	25	284	23	56	108	107
346	323	274	178	344	132	168	101	107
400	323	317	117	338	89	131	166	108
157	274	147	26	279	24	151	59	108
104	268	99	62	288	56	57	102	108
59	270	56	43	284	39	111	99	108
65	260	64	27	251	28	130	91	108
31	263	30	17	274	15	96	84	108
576	374	395	503	399	323	179	113	108
20	255	21	9	270	9	95	90	108
96	285	86	29	311	24	137	106	108
47	254	47	51	256	51	114	191	108
63	269	60	56	316	45	106	85	108
45	263	44	17	299	14	119	109	108
506	367	353	310	356	223	202	92	108
504	384	336	337	391	221	160	154	108
70	266	67	29	273	28	119	110	108
449	333	346	251	387	166	162	110	108
41	254	41	22	259	22	125	79	108
111	262	109	47	280	43	95	130	108
37	262	36	32	266	31	165	146	108
357	359	254	362	320	290	568	526	108
494	347	364	205	356	148	180	203	109
87	280	79	47	347	35	89	132	109
68	265	66	28	278	26	99	99	109
74	274	69	68	274	63	512	445	109
21	259	21	12	267	11	119	91	109
733	503	373	649	401	415	645	566	109
47	270	44	26	282	24	102	146	109
65	271	61	50	269	47	113	92	109
38	261	38	31	329	24	68	118	109
429	333	330	100	357	72	97	68	109
128	275	120	58	288	51	100	95	109
27	270	25	20	270	19	135	124	109
494	398	318	196	389	129	62	104	109
50	259	50	28	259	27	60	75	109
168	276	156	63	313	52	79	132	109
26	258	25	18	264	18	126	129	109
72	304	61	67	316	55	126	82	109
48	275	45	33	367	23	99	56	109
23	252	23	12	263	11	95	126	109
58	265	56	32	348	24	167	105	109
415	329	323	197	330	153	134	121	109
62	264	61	10	320	8	113	137	109
53	271	50	21	286	18	86	134	109
20	260	20	8	270	7	125	130	109
23	269	22	97	272	91	413	326	109
28	254	29	23	276	21	121	100	109
449	344	334	195	368	135	174	130	109
472	352	343	178	354	128	309	208	109
146	266	140	125	267	120	268	305	109
24	255	24	8	299	7	73	108	110
523	364	368	265	399	170	169	118	110
101	265	97	24	266	24	82	135	110
83	270	79	51	347	38	96	158	110
28	252	29	25	266	24	118	106	110
141	278	130	76	274	71	95	99	110
511	348	376	208	379	141	143	115	110
268	307	223	117	290	104	118	129	110
36	260	36	16	316	13	116	126	110
22	257	22	10	304	8	123	86	110
42	254	42	19	260	19	58	111	110
179	303	151	118	286	106	95	124	110
443	341	333	152	332	117	115	91	110
26	261	25	13	286	11	126	79	110
120	270	114	55	268	53	136	95	110
102	267	97	33	279	30	159	121	110
52	264	51	25	269	23	105	135	110
186	426	112	235	407	148	623	566	110
64	258	64	26	255	26	91	99	110
655	489	343	245	499	126	89	114	111
457	332	352	168	334	129	128	78	111
54	259	53	40	275	37	132	79	111
42	261	42	16	287	14	96	53	111
150	280	137	153	298	132	548	460	111
479	405	303	589	429	352	720	634	111
109	279	100	56	268	53	92	58	111
20	255	20	18	262	17	74	74	111
52	261	51	45	269	43	387	307	111
60	293	52	21	449	12	64	110	111
175	322	139	251	315	204	590	510	111
32	257	32	12	267	12	113	126	111
240	391	157	161	355	116	104	123	111
643	394	418	440	410	275	114	87	112
30	264	30	22	305	18	125	116	112
114	266	109	52	297	45	131	111	112
100	274	93	31	282	28	289	87	112
21	255	21	14	258	14	115	76	112
32	261	31	10	258	10	120	90	112
98	302	83	38	318	31	142	148	112
49	286	44	32	284	29	71	121	112
261	306	218	188	309	156	656	588	112
491	339	371	219	371	151	136	149	112
457	348	337	209	376	142	231	151	112
525	363	370	231	360	164	134	124	112
64	256	64	26	278	24	68	131	112
22	254	22	6	268	6	120	130	112
267	297	230	302	291	266	607	536	112
255	289	225	247	287	220	585	518	112
70	261	68	23	277	22	100	157	112
450	365	316	346	364	244	295	216	113
40	302	34	81	299	70	455	375	113
407	340	306	137	321	109	80	73	113
627	421	381	363	379	245	141	135	113
610	370	421	353	386	234	124	81	113
70	258	70	29	259	29	129	110	113
50	251	51	19	247	19	91	102	113
612	384	408	329	425	198	183	97	113
43	274	40	18	283	16	147	131	113
58	260	57	20	290	18	124	131	113
39	261	39	17	272	16	95	74	113
510	360	363	227	386	150	148	148	113
103	259	102	47	270	44	128	115	113
450	344	335	159	349	117	207	160	113
57	282	52	104	285	93	94	124	113
33	281	30	17	291	15	81	130	113
176	335	134	106	340	80	629	570	113
181	302	153	212	297	183	105	80	114
550	363	388	371	390	244	128	111	114
47	262	46	16	293	14	97	108	114
250	291	220	95	317	77	111	185	114
487	358	348	249	364	175	265	169	114
63	262	61	28	304	23	86	99	114
125	361	89	173	353	125	604	552	114
104	272	98	28	366	20	89	89	114
33	258	33	14	353	10	108	87	114
292	298	251	217	293	190	583	535	114
150	305	126	77	288	68	123	118	114
338	315	274	454	310	375	553	512	114
53	257	53	45	261	45	108	124	114
90	293	79	67	289	59	143	94	114
144	279	132	59	290	52	132	110	114
460	346	340	174	349	128	139	168	114
383	320	306	115	316	93	74	135	114
61	260	60	37	263	36	147	187	114
42	263	41	31	268	29	478	386	114
447	343	334	182	322	145	105	45	114
43	251	44	17	254	17	113	214	115
62	270	59	60	266	58	81	129	115
330	316	268	68	292	59	104	104	115
284	339	214	362	317	292	740	653	115
228	291	200	110	287	98	95	85	115
117	278	107	55	292	48	108	141	115
25	268	24	19	269	19	64	119	115
50	256	50	26	276	24	178	101	115
436	382	292	182	379	123	197	128	115
20	249	20	17	393	11	99	96	115
183	488	96	624	1023	156	466	433	115
580	365	406	268	355	193	97	124	115
27	252	28	39	253	39	152	142	115
22	253	22	8	264	8	141	111	115
59	272	56	26	373	18	102	131	115
25	257	25	12	340	9	119	78	115
199	292	174	67	332	51	92	86	115
136	322	108	111	307	92	54	95	116
39	264	38	7	262	7	91	89	116
75	270	71	16	264	15	75	129	116
39	255	39	17	265	17	96	153	116
33	254	33	12	252	12	78	166	116
52	271	49	51	316	41	99	130	116
40	262	39	38	261	37	202	234	116
479	348	352	176	359	125	66	82	116
106	379	72	57	403	36	106	173	116
29	253	29	29	257	29	134	118	116
23	259	23	63	257	63	326	261	116
143	329	111	89	307	74	526	502	116
26	253	26	6	275	6	125	108	116
45	262	44	20	290	18	131	94	116
215	288	191	227	299	194	431	413	116
86	287	76	39	306	33	111	94	116
55	253	56	17	261	17	128	119	116
34	270	32	41	317	33	89	94	116
373	360	266	114	330	89	65	104	116
169	291	149	105	297	91	102	116	116
433	347	319	182	341	136	142	137	116
50	319	40	22	315	18	131	99	117
65	263	64	35	281	31	111	90	117
50	268	47	60	319	48	89	126	117
31	264	30	13	283	12	108	63	117
28	257	28	21	254	21	120	80	117
99	269	94	33	358	24	139	111	117
521	404	330	376	387	249	136	126	117
437	329	341	193	328	151	270	215	117
30	251	31	20	296	17	71	101	117
66	258	66	24	267	24	123	116	117
73	278	67	15	287	14	65	104	117
255	290	225	86	315	70	75	108	117
95	278	88	103	279	95	428	351	117
41	284	37	18	282	17	104	100	117
43	256	43	33	263	32	106	44	117
163	283	147	116	280	106	142	85	117
428	346	316	169	368	118	132	118	117
142	291	125	110	302	93	139	43	117
206	359	147	196	443	113	101	115	117
425	360	303	952	347	702	617	542	117
43	267	42	11	306	9	116	120	117
553	365	388	216	344	161	113	134	117
318	311	262	102	294	89	60	76	117
31	281	28	16	387	11	63	68	117
526	364	371	223	358	159	155	108	117
29	257	29	10	275	10	75	100	118
481	347	355	162	336	124	157	96	118
119	262	116	42	265	41	119	111	118
450	335	344	126	340	95	84	46	118
59	267	57	19	308	15	125	109	118
73	289	65	47	386	31	106	109	118
236	286	211	71	293	62	136	71	118
26	278	24	28	294	24	96	106	118
515	359	367	305	387	201	256	178	118
37	265	36	22	273	21	142	106	118
392	367	274	202	330	157	90	101	118
515	366	360	365	349	268	131	125	118
459	346	340	197	331	152	134	119	118
58	258	58	20	265	19	57	59	118
152	273	143	45	292	39	102	89	118
460	356	331	158	354	114	52	90	119
410	349	301	213	331	165	104	95	119
99	304	83	104	295	90	131	121	119
663	388	438	261	431	155	198	111	119
567	390	371	278	388	184	90	143	119
144	306	121	166	311	136	602	514	119
108	275	101	110	277	101	308	324	119
46	284	42	26	313	21	123	85	119
566	392	369	359	409	225	264	217	119
32	294	27	116	285	104	493	403	119
343	313	281	104	317	84	69	99	119
67	267	65	30	301	26	96	149	119
334	373	229	633	331	490	571	516	119
481	382	322	292	362	206	125	143	119
440	344	327	169	344	126	162	135	119
20	250	20	15	263	14	123	99	119
24	254	24	15	245	16	113	87	119
24	276	22	8	263	8	85	125	119
432	359	308	225	345	167	95	94	119
34	267	33	9	262	9	91	113	119
38	285	34	81	284	73	228	223	119
545	368	380	235	383	157	89	97	119
60	263	58	25	456	14	86	105	119
358	330	278	485	313	397	527	520	119
29	252	30	10	251	10	101	115	119
22	254	23	11	253	11	99	115	119
36	257	36	18	259	18	116	108	120
21	254	21	8	256	8	70	128	120
379	316	307	131	315	107	86	152	120
392	328	306	111	321	89	33	141	120
41	306	35	29	454	16	82	119	120
57	268	54	23	373	16	120	81	120
358	345	265	347	302	295	389	297	120
454	348	334	195	367	136	125	64	120
518	388	342	891	352	648	770	686	120
400	331	309	129	325	102	143	104	120
80	259	79	27	267	26	74	85	120
71	262	70	29	261	29	108	131	120
114	264	111	54	259	53	87	137	120
29	254	30	10	271	10	121	87	120
24	254	24	17	253	17	89	82	120
347	362	246	90	370	62	86	86	120
105	397	68	123	437	72	625	573	120
338	303	286	115	296	99	92	94	120
248	292	218	70	312	58	125	121	121
421	332	324	186	292	163	130	126	121
40	259	39	32	276	30	116	79	121
134	266	129	65	275	61	119	96	121
349	387	231	262	342	196	114	114	121
602	519	297	277	584	121	97	171	121
162	277	150	50	272	47	118	99	121
66	271	62	30	315	25	108	91	121
37	275	34	13	290	12	116	132	121
27	261	26	9	258	9	108	97	121
22	252	22	25	256	24	207	125	121
640	389	421	368	418	225	179	91	121
62	262	61	29	310	24	120	91	121
54	254	54	24	259	24	89	75	121
454	338	344	180	336	137	99	69	121
54	305	45	45	301	38	470	370	121
562	378	381	291	393	190	265	226	121
381	335	291	183	323	145	113	134	121
20	258	20	36	253	36	437	354	121
74	294	65	35	315	29	105	146	121
147	272	138	67	281	61	100	120	121
448	335	342	147	325	116	149	97	121
480	344	357	341	406	215	128	92	122
27	260	26	12	265	12	95	109	122
510	352	371	224	351	163	50	225	122
463	345	344	196	378	133	178	137	122
491	362	347	251	353	182	90	70	122
170	286	152	40	305	33	91	73	122
94	288	84	40	383	27	97	135	122
69	268	66	15	270	14	104	111	122
495	340	373	279	411	174	50	89	122
32	255	32	9	261	9	94	130	122
36	255	36	11	282	10	78	28	122
95	291	83	28	315	23	78	91	122
121	265	117	54	261	53	84	131	122
38	264	37	16	311	13	115	118	122
387	319	310	178	330	138	119	148	122
588	375	401	227	350	166	166	140	123
86	259	85	30	254	30	89	114	123
460	334	352	154	323	122	96	109	123
32	255	33	16	259	16	105	64	123
28	266	27	9	257	9	99	76	123
129	275	120	27	345	20	86	97	123
127	271	120	23	257	23	123	142	123
127	284	114	60	356	43	99	153	123
51	258	50	27	267	26	118	114	123
53	269	50	24	312	19	79	74	123
657	380	443	309	371	213	135	97	123
23	262	22	8	276	8	94	73	123
289	364	203	289	391	189	577	518	124
475	362	337	217	326	171	134	81	124
36	269	35	65	272	61	168	163	124
62	255	63	23	263	22	140	119	124
36	282	33	39	309	32	102	119	124
119	279	109	53	371	37	109	90	124
69	261	68	26	285	23	141	86	124
56	288	50	20	331	16	147	121	124
135	269	128	37	274	35	140	64	124
32	270	30	19	285	17	128	114	124
88	273	83	30	297	25	115	76	124
66	268	63	26	294	23	96	109	124
38	265	37	9	254	9	158	70	124
495	349	363	222	329	173	139	110	124
423	327	331	156	343	116	79	118	124
599	378	405	225	367	157	181	101	124
513	364	361	191	355	137	214	97	124
105	261	103	30	257	30	81	130	125
488	469	266	241	440	140	183	176	125
28	253	28	21	260	21	100	130	125
28	267	27	8	267	8	100	131	125
421	371	291	252	345	188	100	175	125
512	354	370	197	351	144	76	99	125
483	353	350	167	356	120	99	125	125
667	393	434	543	370	376	145	115	125
124	279	114	67	300	57	106	128	125
42	264	41	14	276	13	167	102	125
43	259	42	21	337	16	121	108	125
23	262	23	17	277	16	141	89	125
57	264	55	20	310	16	95	90	125
377	321	301	122	314	100	128	161	125
629	402	401	443	415	273	104	125	125
393	381	264	166	345	124	99	17	125
167	291	147	99	348	73	86	141	125
336	330	260	180	326	141	99	129	125
47	260	46	11	277	10	120	136	126
498	349	365	216	324	171	115	142	126
84	263	81	100	260	99	341	253	126
27	253	27	4	271	4	124	102	126
24	261	24	12	283	10	82	79	126
443	346	328	160	322	127	120	94	126
60	262	58	19	283	17	102	95	126
53	277	49	52	273	49	437	343	126
39	286	35	17	317	14	110	132	126
418	350	306	171	327	134	106	97	126
52	280	48	33	318	27	113	94	126
349	344	260	132	318	106	95	80	126
391	344	291	174	334	133	108	137	126
554	373	380	255	360	182	153	110	126
102	267	97	38	281	35	102	105	126
732	453	413	1023	268	979	694	616	126
34	255	34	12	253	12	92	108	127
38	262	37	15	285	13	81	120	127
624	389	410	351	411	218	171	64	127
37	291	33	22	311	18	130	114	127
35	254	35	6	250	6	76	104	127
58	267	55	39	298	33	151	94	127
247	362	174	91	371	62	145	121	127
22	253	22	5	249	5	104	154	127
53	265	51	14	284	13	116	101	127
427	365	299	171	350	125	141	46	127
38	256	38	22	258	22	60	92	127
60	258	60	23	263	22	142	118	127
31	251	32	14	245	15	136	131	127
62	256	63	38	266	36	135	102	127
39	267	38	32	265	31	345	260	127
84	274	79	63	271	59	34	129	127
165	289	146	64	301	54	69	75	127
500	351	365	205	352	149	135	140	127
34	273	32	13	279	12	108	132	128
495	331	383	170	326	133	110	167	128
461	371	319	601	374	411	752	672	128
166	288	147	123	285	110	89	79	128
187	280	170	72	290	64	92	123	128
49	270	47	10	283	9	110	108	128
271	351	197	308	362	218	672	585	128
416	330	322	203	328	158	116	75	128
417	332	321	175	352	127	121	147	128
19	249	20	7	256	7	158	86	128
39	260	38	9	280	8	75	71	128
35	259	35	19	295	17	110	120	128
122	275	113	75	305	63	134	131	128
446	337	339	168	306	141	148	171	129
412	335	315	158	338	120	116	146	129
85	259	84	40	283	36	99	118	129
279	345	207	112	336	85	102	82	129
35	272	33	24	289	21	109	62	129
338	312	277	126	297	109	146	143	129
42	287	37	24	318	19	118	86	129
654	414	405	246	432	146	190	113	129
42	253	43	26	255	26	95	104	129
506	349	371	205	353	149	115	29	129
114	280	104	19	292	17	109	115	129
20	250	20	12	253	12	111	87	129
506	371	349	280	365	196	105	142	129
25	256	25	13	362	9	63	115	129
181	314	147	449	293	393	163	108	129
460	358	329	254	343	190	159	149	129
450	361	319	242	382	162	162	115	129
39	257	39	23	262	23	137	125	129
335	352	244	133	328	104	105	24	129
23	252	24	9	278	8	85	105	129
186	286	166	31	313	25	110	87	129
521	356	375	176	349	129	151	114	129
120	328	94	109	311	90	526	503	129
25	266	24	10	273	9	92	131	129
41	255	41	18	254	18	99	140	129
46	257	46	22	259	22	85	120	130
494	356	355	210	374	144	115	189	130
66	282	60	29	282	26	109	155	130
21	257	21	9	270	9	108	96	130
190	364	134	214	437	125	628	573	130
31	260	30	18	377	13	91	141	130
664	406	418	535	410	334	92	129	130
21	255	21	12	298	11	85	92	130
23	292	20	37	359	26	116	92	130
69	278	63	55	291	48	86	170	130
117	342	88	34	361	24	78	104	130
501	354	363	236	383	158	113	118	130
455	337	346	155	339	117	81	111	130
155	277	143	67	284	60	135	128	130
62	255	62	19	257	19	96	123	131
216	304	181	243	309	201	694	611	131
51	257	50	20	271	19	124	167	131
138	268	132	54	276	50	58	119	131
249	302	211	255	285	229	592	526	131
24	264	24	41	264	40	323	253	131
478	355	345	216	348	159	78	92	131
502	363	354	200	370	138	71	87	131
119	262	116	28	260	28	91	90	131
416	330	323	168	341	126	132	54	131
29	255	29	7	272	7	111	95	131
524	349	384	187	330	145	110	121	131
181	276	168	51	271	48	68	105	131
23	248	24	15	288	13	96	132	131
135	284	122	60	345	45	57	97	131
70	262	69	34	279	31	109	89	131
47	276	43	17	297	15	124	90	131
108	266	104	52	285	47	102	115	132
95	272	89	42	317	34	147	137	132
21	251	21	13	260	13	110	147	132
428	359	305	194	340	146	105	143	132
327	345	242	163	328	127	71	97	132
30	253	31	7	256	7	94	130	132
564	368	393	289	380	195	281	215	132
440	336	335	271	344	202	59	128	132
409	343	306	121	339	91	78	131	132
447	356	322	146	348	107	152	137	132
102	296	88	107	309	88	189	142	132
21	264	20	15	312	12	94	70	132
111	293	97	49	289	43	125	50	132
193	282	175	107	281	98	101	131	132
41	286	37	69	305	58	366	293	132
35	258	35	11	292	10	106	101	132
78	294	68	24	300	21	131	137	132
35	263	34	56	266	53	465	368	132
443	350	324	160	340	121	41	105	133
58	272	55	30	335	23	90	125	133
480	359	343	299	355	215	134	95	133
27	251	27	16	246	17	169	223	133
402	374	275	124	355	89	158	99	133
473	348	348	198	348	146	204	68	133
355	335	272	422	338	319	327	407	133
210	335	160	256	321	204	539	523	133
53	256	53	33	294	29	68	135	133
492	353	356	179	381	120	109	76	133
343	347	253	499	338	379	703	619	133
150	309	124	149	308	124	420	384	133
62	258	61	83	264	81	186	145	133
116	299	100	32	316	26	81	173	133
25	288	22	30	318	24	195	131	133
38	269	36	33	304	28	86	104	133
62	275	58	72	271	68	502	403	133
424	342	317	168	346	124	110	121	133
126	274	117	21	278	20	102	147	133
127	341	96	61	333	47	439	472	133
51	266	49	52	294	45	349	233	133
396	335	303	139	339	105	119	160	133
404	324	319	135	328	105	134	96	133
68	265	66	29	270	28	105	75	133
590	378	399	295	411	184	120	126	133
26	275	24	11	286	10	118	146	134
97	312	80	50	415	31	170	101	134
455	387	301	302	367	211	100	73	134
223	296	193	83	289	73	87	56	134
90	269	85	44	290	39	60	92	134
50	258	50	25	268	24	81	116	134
41	255	41	17	255	17	175	126	134
25	256	25	35	257	35	121	120	134
23	255	23	11	268	11	166	76	134
33	411	21	28	432	16	97	125	134
48	265	47	16	332	12	121	126	134
49	308	41	35	344	26	89	76	134
239	289	212	137	313	112	101	148	134
115	274	107	117	274	109	563	476	134
59	259	58	48	276	44	92	105	134
455	334	348	123	337	93	189	158	134
27	266	26	47	272	44	407	316	134
93	262	91	27	271	26	109	118	134
36	262	35	29	290	26	91	109	134
451	336	343	180	326	142	135	105	134
37	256	37	14	416	9	114	76	134
300	307	250	206	307	172	666	597	134
37	263	36	15	279	14	160	132	135
31	252	32	14	258	14	119	82	135
41	263	40	28	371	19	140	114	135
29	265	28	20	305	17	113	58	135
102	271	96	34	306	29	97	91	135
371	334	284	259	336	197	151	158	135
102	291	90	140	286	125	238	214	135
65	293	57	34	388	22	121	78	135
29	278	27	15	293	13	175	114	135
154	315	125	146	290	129	514	488	135
38	258	37	20	264	19	81	149	135
44	263	43	40	374	27	91	109	135
27	262	27	5	254	5	94	110	135
436	339	329	163	344	121	94	87	135
95	487	50	1023	267	982	175	45	135
394	330	306	154	355	111	105	137	135
93	271	88	54	366	38	118	155	135
31	258	31	14	257	14	101	125	135
414	352	301	124	337	94	126	51	135
400	349	293	569	323	451	673	593	135
376	328	294	536	309	445	572	493	136
387	339	292	163	343	121	97	74	136
85	264	82	39	275	37	125	119	136
72	286	64	18	332	14	136	85	136
20	249	21	16	257	16	99	125	136
355	329	276	107	332	83	139	118	136
523	362	370	222	359	158	24	147	136
22	254	22	11	258	11	115	120	136
535	366	374	251	362	178	151	120	136
110	267	105	76	278	70	149	95	136
43	264	41	17	265	16	87	145	136
65	263	63	16	270	15	71	110	136
22	259	21	7	264	7	145	157	136
470	336	358	208	336	159	109	110	136
598	373	410	291	418	178	96	92	136
91	265	88	29	270	27	141	119	137
28	258	28	40	262	40	387	282	137
123	272	116	38	274	35	130	119	137
511	362	362	231	374	158	165	71	137
128	278	118	39	318	31	99	97	137
511	357	367	299	389	197	135	162	137
74	351	54	21	322	17	141	131	137
35	252	35	20	269	19	90	105	137
164	275	153	49	279	45	131	69	137
20	259	20	29	326	23	96	123	137
251	477	135	264	586	115	271	194	137
37	254	37	16	294	14	91	140	137
83	273	78	34	335	26	91	92	137
526	363	371	369	385	246	181	108	137
23	255	23	7	265	7	63	113	137
462	337	352	254	383	170	147	86	137
100	274	94	42	324	33	135	86	137
467	352	339	183	356	132	114	179	137
116	273	109	55	330	43	129	78	137
85	264	82	36	269	34	125	124	137
522	358	373	193	365	135	65	108	137
253	285	227	89	305	75	86	105	137
22	253	22	22	329	18	110	123	137
98	296	84	59	342	44	142	176	137
126	281	115	78	304	65	121	125	137
472	369	327	259	370	179	178	134	138
76	269	72	27	299	23	121	78	138
44	259	44	22	269	21	124	80	138
155	271	146	29	302	25	115	119	138
51	257	51	26	271	24	100	118	138
199	308	166	80	352	58	124	81	138
502	344	373	169	350	124	124	91	138
34	279	31	27	294	24	114	141	138
47	259	47	16	270	15	116	82	138
111	280	101	18	272	17	100	128	138
27	258	26	8	259	8	90	31	138
26	335	20	13	327	10	231	163	138
54	274	51	40	270	38	128	129	138
43	285	38	25	307	21	102	75	138
102	282	92	61	330	47	135	124	138
455	333	349	213	357	153	106	106	138
324	317	261	322	310	266	572	518	138
83	284	75	24	306	20	74	119	138
134	268	128	62	280	57	118	78	138
599	410	374	291	449	166	147	109	139
345	313	282	192	308	160	500	479	139
29	260	29	8	278	7	109	104	139
428	335	327	182	356	131	42	158	139
34	256	34	13	260	13	123	113	139
37	252	38	23	314	19	126	85	139
587	382	394	421	406	265	292	230	139
48	261	47	20	278	18	137	131	139
35	261	34	12	266	12	96	75	139
395	347	291	186	326	146	76	96	139
572	418	350	392	399	252	134	151	139
29	263	28	17	340	13	101	132	139
31	255	31	21	251	21	118	90	139
178	271	169	68	260	67	110	91	140
352	359	252	191	345	142	252	158	140
32	250	32	22	253	22	130	101	140
66	280	60	65	376	44	87	128	140
25	285	23	10	290	8	101	106	140
648	394	422	582	395	378	148	49	140
76	295	66	65	354	47	95	151	140
380	325	299	107	328	83	84	75	140
135	279	124	34	268	32	99	68	140
443	334	340	133	338	101	157	171	140
148	270	140	36	263	35	154	151	140
40	255	41	19	278	17	102	94	140
127	262	124	57	267	54	79	118	140
21	259	21	6	268	6	110	81	140
56	281	51	20	302	17	109	114	140
350	359	250	390	347	288	602	532	140
406	336	309	162	333	124	120	75	140
152	277	141	67	290	59	101	114	140
23	251	23	14	264	13	60	106	141
22	255	22	18	354	13	102	124	141
570	420	348	178	444	103	141	79	141
36	273	34	33	309	28	282	196	141
66	261	65	30	298	26	79	111	141
64	277	59	25	386	17	78	96	141
127	285	114	111	285	100	546	464	141
39	276	36	21	274	20	143	129	141
43	252	44	11	253	12	113	68	141
74	270	70	27	265	26	95	152	141
150	278	139	51	285	46	238	212	141
34	252	34	26	275	24	101	123	141
312	356	224	421	340	317	661	572	141
77	265	75	34	285	30	100	69	141
79	277	73	33	350	24	63	109	141
93	275	87	13	263	12	62	86	141
86	264	84	37	291	33	126	87	141
205	288	182	87	368	61	173	139	141
59	299	50	69	298	59	316	288	141
26	280	24	18	279	17	154	57	141
21	259	21	27	333	21	105	121	141
303	305	255	81	338	62	118	113	141
25	281	23	11	305	9	118	110	141
30	253	30	15	254	15	148	101	141
79	262	77	13	258	13	99	90	141
30	269	28	19	306	16	91	54	142
45	260	45	72	273	68	171	104	142
216	345	161	340	349	250	571	541	142
46	262	45	14	329	11	115	104	142
74	260	73	30	271	28	448	397	142
444	338	337	245	373	168	104	102	142
521	372	358	211	364	148	54	82	142
45	274	42	22	297	19	79	131	142
557	369	386	353	365	247	87	161	142
243	292	213	69	321	55	106	96	142
67	259	66	46	268	44	160	113	142
112	264	109	38	267	37	125	109	142
400	370	277	214	356	154	105	115	142
65	331	50	21	416	13	106	130	142
523	362	370	220	348	162	108	116	142
23	253	23	11	257	11	78	106	142
75	256	75	24	261	24	79	58	142
547	398	352	287	424	173	188	62	142
529	366	370	258	364	182	126	104	142
54	262	53	39	258	39	114	123	143
497	359	355	315	360	224	159	128	143
509	359	363	229	351	167	154	79	143
31	255	31	20	263	20	118	110	143
20	253	20	8	254	9	137	157	143
434	391	284	214	397	138	168	108	143
477	352	347	157	336	120	120	123	143
59	258	59	28	272	27	71	74	143
30	256	30	22	312	18	97	120	143
171	290	150	166	276	154	134	136	143
31	274	29	17	279	15	84	109	143
96	286	86	66	295	57	119	139	143
137	270	129	76	272	72	65	102	143
39	315	32	49	330	38	548	461	143
27	251	28	8	251	8	128	90	143
142	286	127	62	424	37	147	70	144
336	415	207	425	436	250	656	575	144
77	257	77	24	263	23	37	121	144
165	279	151	26	269	25	85	120	144
429	328	335	239	324	188	104	161	144
78	263	76	60	261	59	124	89	144
68	264	66	27	319	22	124	109	144
133	296	115	30	304	25	123	126	144
25	286	23	18	293	16	119	132	144
75	262	73	22	285	20	116	81	144
30	256	30	12	307	10	165	109	144
31	269	30	23	378	16	97	87	144
28	254	28	7	264	7	75	111	144
497	339	375	168	337	127	171	82	144
361	329	281	144	309	119	59	66	144
23	271	22	13	258	13	169	125	144
25	271	24	28	370	20	136	73	144
23	248	24	23	248	24	177	175	144
192	278	177	62	282	56	71	163	144
456	340	344	258	365	181	108	132	144
23	255	23	10	254	11	132	96	145
64	255	64	44	250	45	137	141	145
465	365	326	266	363	188	154	136	145
579	393	378	435	377	296	134	153	145
445	351	324	222	390	146	125	108	145
56	263	54	44	264	43	204	179	145
76	322	60	64	322	51	149	123	145
21	261	21	8	245	8	82	100	145
493	365	345	334	369	232	204	169	145
331	405	209	458	464	252	477	438	145
583	375	398	280	348	206	90	120	145
60	266	58	46	281	42	139	95	145
523	342	391	261	348	192	121	121	146
85	270	80	27	272	25	155	86	146
47	256	47	36	257	36	114	66	146
95	261	93	49	261	49	290	315	146
556	357	399	252	384	168	137	158	146
474	345	352	309	351	225	179	56	146
29	275	27	12	290	11	106	130	146
407	326	319	158	323	125	92	105	146
38	260	38	10	282	9	158	82	146
89	269	85	22	334	17	97	85	146
387	369	268	277	326	218	126	54	146
80	278	74	81	273	76	496	417	146
101	283	92	63	298	54	74	84	146
130	313	106	145	301	123	563	479	146
320	324	253	223	302	189	182	145	146
65	270	62	26	284	23	96	102	147
30	251	31	20	256	20	136	214	147
402	344	299	112	330	87	71	105	147
95	270	90	46	281	42	82	80	147
24	252	24	16	259	16	76	124	147
274	296	237	71	299	60	86	115	147
69	265	67	21	336	16	113	111	147
478	355	344	182	344	136	105	94	147
413	329	321	118	310	97	75	108	147
44	254	44	14	274	13	102	108	147
87	263	85	39	275	37	99	99	147
411	332	317	133	342	99	85	62	147
437	376	297	236	324	187	114	116	147
120	279	110	42	312	35	121	71	147
213	295	185	129	291	113	119	167	147
457	335	349	204	399	131	137	66	147
135	284	122	99	287	89	119	120	148
160	279	147	44	321	35	288	204	148
38	257	38	15	289	13	121	102	148
20	255	20	175	254	177	114	108	148
35	291	31	18	286	16	69	86	148
702	450	399	414	471	225	169	89	148
64	286	58	20	367	14	113	154	148
124	335	94	202	302	171	487	491	148
40	277	37	19	290	16	130	123	148
575	394	373	405	396	262	194	100	148
987	532	474	1023	457	573	100	116	148
47	259	47	26	288	23	111	146	148
24	258	24	17	345	13	145	100	148
81	261	79	32	271	30	78	102	148
365	318	294	133	341	100	186	135	148
34	257	34	9	282	8	99	132	148
343	323	272	101	319	81	166	111	148
131	382	87	34	400	22	97	111	148
26	251	27	12	255	12	115	126	149
430	331	332	233	361	165	69	141	149
65	262	64	21	318	17	86	130	149
50	259	49	33	312	27	237	180	149
505	371	348	188	348	138	141	128	149
41	265	40	69	263	67	89	143	149
80	275	75	24	278	23	145	97	149
674	472	365	295	446	170	201	123	149
457	357	328	723	355	521	450	549	149
521	361	370	211	358	151	62	134	149
90	264	87	42	274	39	92	81	149
358	324	283	115	322	91	121	153	149
171	298	147	105	286	94	506	495	149
154	268	147	58	278	53	141	70	149
510	351	371	222	359	158	128	130	149
37	276	34	23	276	21	94	74	150
229	288	204	125	305	104	153	152	150
152	271	144	59	291	52	136	69	150
41	262	40	28	278	26	81	105	150
36	253	36	18	256	18	92	108	150
446	340	336	160	345	119	92	85	150
213	305	179	351	298	301	599	516	150
40	258	39	20	290	17	91	84	150
43	296	37	12	283	10	78	131	150
30	256	30	13	258	13	69	140	150
277	313	226	214	295	186	679	599	150
684	397	441	340	394	221	118	147	150
150	284	135	43	277	40	130	162	150
172	295	149	134	294	116	456	389	150
473	338	358	205	330	159	90	57	150
122	324	97	59	411	37	120	145	150
204	281	186	66	274	62	66	20	150
25	255	25	8	259	8	153	114	150
109	266	105	78	272	74	105	123	150
[truncated: 18,001 more rows]
