# Supplementary material for: N-chlorination mediates protective and immunomodulatory effects of oxidized human plasma proteins
Source: eLife. 2019 Jul 12;8:e47395. doi: 10.7554/eLife.47395 (PMC6650281; doi:10.7554/eLife.47395)
Supplement: Figure 8—source data 1. [file elife-47395-fig8-data1.zip › Figure 8 Source Data 1/channel values/Staurosporine + HSAhocl 3.csv]

FSC-A	FSC-H	FSC-W	SSC-A	SSC-H	SSC-W	FITC-A	PE-A	Time
301	316	244	171	319	137	663	595	0
408	369	283	227	341	170	43	130	0
262	312	215	201	308	167	593	546	0
352	325	277	270	317	218	674	611	0
385	353	279	154	335	118	119	81	0
400	324	316	147	308	122	186	73	0
229	317	185	266	308	221	651	568	0
373	425	224	361	407	227	687	622	0
394	406	248	396	419	242	484	440	0
119	284	107	44	286	40	108	51	1
941	611	394	1023	427	614	812	743	1
420	363	296	319	329	248	665	603	1
347	350	254	294	353	213	634	576	1
451	371	311	178	325	141	90	132	1
401	367	280	288	375	197	625	572	1
175	275	163	197	274	184	591	508	1
346	361	246	248	361	176	693	624	1
34	258	34	58	262	57	420	318	1
235	300	200	383	294	333	622	537	1
253	446	145	429	381	288	669	584	1
270	318	217	149	328	116	514	508	1
479	357	343	259	325	204	378	286	1
503	366	352	272	319	218	91	111	1
329	315	267	631	316	510	604	526	1
460	469	251	449	492	234	728	659	1
452	375	309	333	337	252	143	379	1
101	275	94	23	284	20	116	95	1
76	264	74	103	265	100	510	410	1
23	246	24	33	255	33	248	192	1
433	336	330	211	314	172	185	51	1
249	382	167	252	385	168	667	601	1
857	479	458	518	428	310	64	137	1
346	388	228	346	406	218	673	609	1
200	321	160	222	315	180	631	542	1
96	272	91	20	265	19	35	97	1
399	336	304	279	329	217	471	474	2
385	377	261	440	365	309	717	647	2
320	326	251	154	293	134	87	115	2
322	324	254	160	316	130	604	553	2
29	250	30	7	248	7	84	134	2
31	348	23	78	362	55	631	540	2
93	271	88	24	274	22	89	102	2
288	430	172	312	397	201	367	443	2
301	559	138	517	653	203	549	547	2
577	382	387	254	347	187	104	134	2
61	268	59	17	323	13	227	194	2
310	318	249	432	310	357	595	518	2
236	369	164	344	350	252	480	452	2
396	354	287	295	306	247	130	178	2
50	252	51	15	252	15	135	136	2
229	375	156	319	389	210	701	631	2
391	321	312	314	317	254	694	629	2
322	355	232	302	343	226	668	606	3
454	381	306	182	341	137	113	136	3
389	373	267	287	350	210	700	629	3
341	414	211	260	406	164	701	629	3
514	366	360	849	356	611	742	661	3
428	408	269	137	383	92	97	102	3
624	396	404	214	338	162	166	114	3
23	257	23	14	254	14	313	262	3
357	327	279	511	312	419	711	624	3
88	281	81	121	267	116	175	170	3
416	333	320	147	312	120	86	151	3
359	340	271	143	313	117	85	110	3
371	353	269	151	302	128	90	66	3
382	346	283	156	301	133	114	139	3
411	383	274	355	368	247	659	596	3
471	429	281	418	434	247	727	655	3
372	405	235	363	424	219	526	540	3
407	333	313	158	301	134	146	125	3
531	399	341	277	353	201	95	37	3
511	374	350	178	344	133	153	130	3
30	261	30	27	259	27	404	330	4
270	306	226	172	295	149	548	520	4
521	471	283	235	392	153	90	97	4
409	355	294	239	364	169	512	431	4
207	315	168	264	307	220	605	525	4
418	368	291	310	357	222	633	586	4
620	476	333	1023	483	543	684	615	4
273	345	202	330	378	223	728	652	4
86	258	85	29	259	28	241	326	4
30	269	29	13	267	13	105	91	4
71	265	69	58	265	56	359	285	4
357	357	256	237	362	168	634	572	4
537	383	359	300	350	219	130	100	4
61	295	53	61	289	54	360	244	4
234	289	207	120	296	104	575	511	4
361	370	250	350	359	250	713	644	4
71	265	69	20	258	20	66	151	4
237	285	213	157	319	126	64	166	4
370	329	288	273	339	206	679	613	4
378	313	309	264	310	218	653	598	4
342	366	239	379	361	269	509	475	4
55	259	55	12	255	12	91	113	4
304	339	230	404	338	306	600	521	5
461	349	338	208	359	148	132	89	5
619	415	381	352	365	247	187	123	5
571	370	395	341	349	250	94	143	5
460	361	326	375	331	290	653	594	5
347	379	235	443	367	309	740	665	5
525	360	374	231	329	179	85	59	5
155	299	133	97	362	69	525	455	5
452	362	320	218	326	171	146	105	5
778	522	382	597	539	284	588	511	5
381	336	290	209	344	156	606	558	5
74	267	71	16	252	16	89	54	5
593	389	390	231	361	163	154	165	5
402	337	306	149	307	124	119	166	5
580	376	395	195	342	146	105	137	5
510	380	344	191	332	147	137	65	5
282	401	181	346	386	229	681	612	5
336	371	232	596	369	414	717	640	5
297	304	250	276	290	244	610	529	5
24	262	24	25	250	26	318	232	5
278	376	189	363	347	268	698	625	5
561	376	382	215	330	167	75	115	6
338	378	229	371	338	281	479	471	6
462	406	291	247	378	167	101	198	6
393	375	268	535	361	379	676	613	6
150	308	125	108	294	94	599	526	6
51	363	36	172	371	119	525	430	6
355	355	256	341	346	252	396	458	6
24	250	25	19	255	19	277	240	6
26	254	26	7	255	7	92	66	6
360	386	238	306	391	200	688	621	6
51	258	50	11	257	11	109	118	6
478	348	352	162	369	112	116	126	6
34	261	34	8	265	8	91	66	6
349	353	253	372	339	281	628	571	6
414	356	298	406	362	287	689	623	6
215	287	192	33	275	31	116	82	6
23	251	24	5	256	5	86	131	6
426	376	290	240	319	193	143	74	6
427	379	288	213	374	146	134	108	6
438	337	333	132	308	110	134	105	6
320	484	169	255	485	135	675	608	6
406	368	283	802	371	554	442	494	6
505	389	332	214	324	170	123	75	6
520	400	333	419	362	297	233	292	6
410	418	251	515	377	350	618	574	6
335	338	253	287	326	226	639	585	6
604	526	294	310	483	164	594	545	6
228	365	159	223	336	170	629	563	7
402	323	318	186	353	135	108	113	7
36	261	35	23	276	21	322	256	7
552	372	380	187	348	137	101	111	7
304	327	238	262	326	206	658	598	7
360	374	246	284	369	197	583	552	7
575	412	357	262	364	184	169	82	7
454	343	339	150	336	114	145	92	7
417	346	309	247	327	193	146	179	7
357	342	267	223	324	176	675	612	7
340	346	251	319	327	250	674	604	7
371	328	290	323	316	262	521	517	7
359	351	262	445	324	351	577	508	7
560	362	396	183	319	147	76	130	7
590	447	338	473	397	305	147	136	7
314	377	214	299	348	220	686	617	7
605	383	404	316	335	242	100	197	7
296	401	189	281	403	178	673	604	7
302	331	233	209	356	150	349	440	7
290	318	234	242	313	198	680	613	8
177	300	150	273	323	216	614	524	8
443	375	302	197	342	147	181	94	8
393	370	272	438	350	320	747	671	8
273	338	207	197	323	156	99	113	8
872	609	366	413	593	179	655	594	8
240	336	183	186	387	123	558	481	8
390	348	287	310	330	240	667	603	8
406	494	210	220	428	132	212	143	8
583	376	397	192	324	152	125	194	8
411	378	278	439	385	292	637	588	8
26	259	26	20	268	19	522	427	8
330	380	222	287	351	209	687	618	8
551	403	350	471	405	298	532	564	8
391	339	295	277	370	191	169	151	8
468	392	305	261	413	161	111	110	8
125	290	111	30	279	27	154	76	8
381	352	278	161	318	130	109	70	8
457	342	342	235	299	202	33	101	8
348	374	238	339	382	227	678	612	8
713	482	378	587	428	351	679	592	8
736	556	339	1023	405	648	748	676	8
726	466	399	307	437	180	113	126	9
501	354	362	202	328	157	118	132	9
95	272	89	24	262	23	68	87	9
452	355	326	161	325	127	128	58	9
648	420	395	204	341	153	135	87	9
24	261	23	17	287	15	246	193	9
311	331	241	621	329	482	662	574	9
349	346	258	313	344	233	555	538	9
307	300	262	148	307	123	672	606	9
398	356	286	184	354	133	129	141	9
495	355	357	177	316	143	37	63	9
541	367	377	268	312	219	94	126	9
70	268	67	17	283	15	101	146	9
523	381	351	226	328	176	123	168	9
528	356	381	243	313	198	97	87	9
388	358	277	282	338	213	664	603	9
92	287	82	22	270	21	169	102	9
193	289	171	214	282	194	595	506	9
326	346	242	387	318	311	405	446	9
322	349	237	436	322	346	603	528	9
31	259	30	9	268	8	74	106	9
480	383	321	202	334	155	59	120	9
487	360	346	246	342	184	87	159	9
466	369	323	177	333	136	100	69	9
66	270	62	15	273	14	151	76	9
173	305	146	29	292	25	143	129	10
145	279	133	138	274	129	507	414	10
448	342	336	228	296	198	247	121	10
290	307	242	250	296	216	551	497	10
312	354	225	366	348	269	706	634	10
46	270	44	48	267	46	417	333	10
356	339	269	239	325	188	530	515	10
335	379	226	237	370	164	647	590	10
373	331	288	296	320	236	631	579	10
303	329	235	178	325	140	569	534	10
425	365	298	228	339	172	170	114	10
48	258	48	15	263	15	106	120	10
263	309	218	394	312	324	423	369	10
383	338	290	233	318	188	130	160	10
552	381	371	238	342	178	141	79	10
318	330	247	237	326	186	624	569	10
444	348	327	279	305	234	69	178	10
21	251	22	20	259	19	264	193	10
557	365	391	296	331	229	248	136	10
204	303	173	134	297	115	643	580	11
336	329	262	253	314	206	645	585	11
377	343	281	316	340	237	665	601	11
533	359	380	176	325	139	75	155	11
575	404	365	443	387	292	221	356	11
262	396	169	284	399	182	688	617	11
715	409	448	546	383	365	135	111	11
343	394	223	444	392	290	659	600	11
97	281	89	38	344	29	96	81	11
267	317	216	143	290	126	100	116	11
319	375	218	324	350	237	623	576	11
184	320	147	193	308	161	589	537	11
446	344	332	370	348	272	744	669	11
339	338	257	320	331	247	539	519	11
410	382	275	434	354	314	700	636	11
225	292	198	242	277	224	501	445	12
19	249	20	183	251	187	76	120	12
38	253	39	14	355	10	123	102	12
460	442	266	129	414	80	96	84	12
52	266	50	49	268	47	439	350	12
308	399	198	302	378	205	708	637	12
304	331	235	295	349	216	686	617	12
418	349	307	238	331	184	674	613	12
22	250	22	6	236	6	92	102	12
582	464	321	208	383	139	137	123	12
238	310	196	357	293	312	627	541	12
322	335	246	650	326	511	555	487	12
23	259	23	6	250	7	84	114	12
269	392	176	305	356	219	633	577	12
409	331	316	159	329	124	135	136	12
327	349	240	320	380	215	454	420	12
286	357	205	300	345	223	577	507	12
421	331	326	314	331	242	694	626	12
96	269	92	38	297	33	125	96	12
545	341	409	201	328	156	146	113	12
30	261	29	23	278	22	395	305	13
509	343	380	220	311	181	105	86	13
357	415	220	371	412	230	610	558	13
421	316	341	117	303	99	123	126	13
502	379	340	198	328	154	132	148	13
344	405	218	437	436	257	671	608	13
435	363	306	326	337	248	571	549	13
355	396	229	312	400	200	691	621	13
492	352	358	167	319	134	45	70	13
488	350	357	255	318	206	142	121	13
372	342	279	218	334	167	163	57	13
52	253	53	19	258	19	258	272	13
287	347	212	239	322	190	80	124	13
376	373	258	347	369	240	708	640	13
316	323	251	427	316	346	616	542	13
427	345	317	336	330	261	707	641	13
36	252	37	6	233	7	99	100	13
241	328	188	227	339	172	663	599	13
487	378	329	181	376	123	125	109	13
24	250	24	36	250	37	163	141	13
42	299	36	42	281	38	492	401	13
22	270	21	43	276	39	483	392	14
355	316	287	380	311	313	642	565	14
299	323	237	240	308	200	589	545	14
349	359	248	291	326	228	709	638	14
301	352	219	328	359	234	392	417	14
519	362	367	218	302	185	102	128	14
427	339	322	140	295	122	102	174	14
80	267	77	10	262	10	87	85	14
37	252	37	10	256	10	114	74	14
53	253	53	17	254	17	118	113	14
564	364	396	238	331	184	147	130	14
35	256	35	10	259	10	99	66	14
431	370	298	315	351	230	739	670	14
444	333	342	240	317	194	205	129	14
338	373	232	328	380	221	566	544	14
246	331	190	206	330	160	145	160	15
522	410	326	235	328	183	114	136	15
149	280	136	148	271	140	370	322	15
265	292	232	45	270	43	85	147	15
458	348	336	314	314	255	137	80	15
583	420	355	321	403	204	91	59	15
38	252	38	24	259	24	222	219	15
483	349	354	780	342	584	678	611	15
276	323	219	239	296	207	92	92	15
258	322	205	201	324	159	652	589	15
681	698	250	802	668	307	761	690	15
497	327	389	209	290	184	74	69	15
29	281	26	23	279	21	351	270	15
522	361	370	237	317	191	160	63	15
83	277	76	143	273	134	327	248	15
499	352	364	220	322	175	135	113	15
342	341	257	294	345	218	670	610	15
503	377	341	302	311	248	92	131	15
310	340	233	331	348	243	265	341	15
303	340	228	403	340	303	630	549	15
314	341	236	224	320	179	628	567	15
271	367	189	436	419	266	703	631	15
469	351	343	458	332	353	627	583	15
331	352	241	448	327	351	574	528	15
509	352	371	244	350	179	109	125	15
428	404	271	162	352	118	166	145	16
21	267	21	34	278	32	560	469	16
461	374	316	166	323	132	124	134	16
163	312	134	213	316	173	589	502	16
315	325	248	181	300	154	128	140	16
245	314	200	299	319	240	525	454	16
25	268	24	32	277	29	359	249	16
508	352	369	213	343	159	115	170	16
455	350	333	306	311	252	47	34	16
523	403	332	224	339	169	131	175	16
286	315	232	250	300	213	505	468	16
526	348	387	187	310	155	124	105	16
86	292	75	21	286	19	143	162	16
20	248	21	15	362	10	99	81	16
545	420	333	267	378	181	182	121	16
293	348	216	260	335	198	694	625	16
389	349	286	335	335	257	707	640	16
185	285	166	32	266	31	101	165	16
350	336	267	203	336	155	562	526	16
283	333	218	204	336	156	673	606	17
283	337	215	214	334	164	106	160	17
339	382	227	295	451	167	708	637	17
459	344	341	175	301	148	109	135	17
66	261	65	22	281	20	65	147	17
49	266	48	9	261	9	104	105	17
463	411	288	219	357	157	158	206	17
566	392	369	189	350	138	190	146	17
287	399	184	262	384	175	676	607	17
742	497	382	831	534	399	706	641	17
563	426	339	215	365	151	128	115	17
806	518	398	941	451	535	727	656	17
41	261	40	30	266	29	369	298	17
344	317	278	245	308	204	619	570	17
586	353	425	170	321	136	146	51	17
472	415	291	190	347	140	79	102	17
317	381	213	230	366	160	660	590	17
296	375	202	722	376	491	633	551	17
504	337	383	199	312	163	152	136	18
744	525	363	246	441	143	66	120	18
499	386	331	187	440	109	113	108	18
441	357	316	224	332	173	130	147	18
78	336	59	611	347	451	192	142	18
437	344	325	148	323	117	174	201	18
317	321	253	334	315	272	502	427	18
492	361	349	282	325	222	193	165	18
223	304	188	266	302	225	666	599	18
574	398	369	244	355	176	57	80	18
414	427	248	539	450	307	589	554	18
93	278	86	88	281	81	445	375	18
353	338	267	344	321	274	695	626	18
31	268	30	15	295	13	121	70	18
517	413	320	202	415	125	245	210	18
400	345	297	197	332	152	143	153	18
400	353	290	298	343	223	683	617	18
255	344	190	300	334	230	498	427	18
342	325	269	218	313	178	682	616	18
229	306	191	338	311	278	542	479	18
433	460	241	442	504	225	738	665	18
395	355	285	203	338	154	186	110	19
432	351	315	324	349	237	727	654	19
331	384	221	285	395	185	698	624	19
29	264	28	21	265	21	454	361	19
441	386	292	405	347	299	693	627	19
492	364	346	162	333	125	100	89	19
489	354	354	178	309	147	102	96	19
505	385	335	170	362	120	75	97	19
632	441	366	400	427	240	154	97	19
333	315	270	376	308	313	618	553	19
39	251	40	12	254	12	159	87	19
26	250	26	7	242	7	118	74	19
338	337	257	230	313	189	647	587	19
25	263	24	31	263	30	341	291	19
473	349	347	169	329	131	142	132	19
495	440	289	626	376	426	693	609	19
642	368	447	278	334	213	135	63	19
333	348	246	351	329	274	427	457	19
343	349	251	284	341	213	619	568	19
499	403	317	204	367	142	105	135	19
508	388	335	1023	299	878	760	682	20
64	273	60	13	259	13	66	101	20
31	269	29	36	266	35	395	325	20
643	470	350	440	346	325	248	251	20
276	315	224	198	306	165	613	559	20
41	254	41	18	254	18	143	238	20
354	308	295	239	304	201	694	627	20
500	374	342	196	326	154	119	123	20
538	369	373	340	344	253	95	125	20
258	380	174	235	363	166	669	601	20
270	367	189	228	328	178	700	627	20
351	341	263	322	315	261	677	611	20
298	385	198	306	429	183	656	589	20
310	319	249	142	319	114	105	132	20
467	361	331	205	346	152	161	65	20
522	360	371	307	342	230	146	111	21
344	325	271	235	330	182	153	139	21
20	252	20	9	261	8	128	100	21
537	358	384	188	320	150	121	126	21
545	385	362	214	400	137	115	108	21
319	337	242	269	310	222	594	549	21
332	316	268	211	306	177	662	595	21
421	332	325	300	318	242	683	620	21
406	363	286	155	322	123	162	135	21
307	401	196	456	400	292	570	539	21
100	258	99	74	259	73	330	233	21
115	275	107	16	284	15	146	68	21
417	331	322	260	314	212	643	586	21
420	379	284	383	373	262	648	591	21
30	265	29	23	307	19	110	149	21
743	468	406	476	438	279	393	343	21
466	395	302	228	342	171	108	71	21
276	321	220	204	303	172	598	550	21
449	359	320	107	327	84	145	142	21
33	251	34	10	257	10	60	129	21
285	318	230	227	304	191	492	491	21
314	359	223	245	410	153	529	509	21
331	395	214	246	372	170	650	591	21
310	335	237	206	327	161	618	570	21
409	362	290	393	342	294	694	631	21
485	355	349	318	348	233	719	648	21
412	374	282	152	345	113	132	132	22
32	259	31	28	257	28	392	312	22
283	312	233	137	300	117	610	529	22
1023	593	442	694	697	255	625	542	22
392	353	285	520	343	389	681	595	22
458	374	314	172	315	140	129	75	22
496	354	359	219	299	187	177	23	22
251	311	207	326	331	253	543	519	22
37	256	37	21	327	17	111	106	22
448	385	298	165	369	114	159	84	22
477	344	356	524	364	369	602	518	22
586	351	428	169	338	128	115	149	22
531	372	365	164	332	127	126	149	22
33	255	33	6	245	6	124	104	22
392	380	265	388	355	280	701	631	22
422	342	315	158	315	128	254	148	22
346	331	268	214	324	169	666	602	22
309	313	252	145	301	124	633	571	22
41	268	39	71	275	66	353	291	22
214	331	165	178	308	149	470	432	22
743	456	418	413	431	245	149	185	23
346	389	228	296	340	223	463	471	23
514	456	289	565	498	290	717	644	23
504	375	344	197	339	149	82	145	23
483	387	319	244	346	181	109	114	23
294	323	233	228	314	186	674	607	23
488	383	326	209	347	154	124	123	23
257	338	195	303	327	237	658	591	23
361	350	264	265	314	216	659	600	23
431	333	331	175	287	156	120	69	23
55	266	53	45	259	45	329	253	23
288	305	242	303	295	263	471	455	23
38	255	38	7	267	7	105	128	23
288	339	217	433	331	334	602	524	23
531	395	344	203	383	136	58	84	23
265	323	210	261	325	205	701	631	23
511	361	363	231	307	193	128	118	23
67	262	66	67	265	65	303	271	23
990	674	376	992	650	391	728	661	23
392	329	304	248	336	189	642	588	23
155	280	142	159	288	141	247	309	23
40	277	37	16	264	16	87	76	23
212	286	190	23	276	21	96	99	23
427	368	297	310	311	255	160	97	23
326	331	252	301	346	222	373	456	23
60	256	60	57	275	53	361	287	24
293	319	235	290	313	237	85	80	24
351	324	278	295	296	254	94	136	24
552	449	315	174	392	114	163	125	24
36	265	35	15	276	14	84	79	24
307	418	188	453	425	273	727	654	24
69	273	65	13	269	12	134	68	24
473	365	332	195	314	160	114	171	24
29	279	27	25	267	24	414	353	24
544	396	351	261	335	199	169	176	24
680	512	340	309	433	183	125	92	24
724	565	328	859	580	379	749	686	24
420	372	289	346	351	253	679	617	24
409	398	263	421	410	263	701	633	24
302	339	228	434	342	325	636	554	24
503	342	376	177	296	153	161	146	24
190	315	155	281	323	223	588	504	24
357	309	296	505	303	427	631	549	24
223	331	172	236	319	190	453	415	24
370	323	293	341	320	273	647	577	24
194	301	164	254	291	224	597	516	24
436	359	311	214	337	162	128	124	24
49	260	48	38	264	37	322	312	24
312	324	246	347	314	283	587	505	24
277	314	226	157	291	138	129	109	24
365	391	239	340	374	233	644	585	25
453	342	340	219	325	172	101	81	25
231	327	181	169	325	133	474	479	25
375	342	281	197	313	161	216	130	25
561	378	380	446	357	319	546	468	25
45	253	46	14	253	14	80	90	25
34	269	32	37	263	36	355	317	25
364	399	233	526	416	324	520	466	25
402	392	262	371	374	254	99	141	25
324	378	219	263	361	186	684	617	25
315	316	255	246	332	190	695	623	25
25	287	22	45	291	39	469	390	25
341	328	265	271	343	203	668	606	25
489	354	354	244	333	188	130	97	26
187	317	151	210	305	176	593	514	26
58	278	54	16	269	15	102	118	26
254	335	194	300	316	243	626	544	26
449	344	334	137	305	115	74	76	26
589	472	320	217	422	132	109	120	26
125	271	118	20	294	17	71	86	26
506	361	359	260	327	204	249	177	26
345	314	281	280	302	237	260	335	26
32	250	33	7	248	7	99	114	26
29	255	29	15	309	12	116	118	26
477	376	324	206	310	170	97	92	26
93	257	92	33	258	33	265	317	26
531	405	336	276	363	195	355	236	26
400	306	334	303	305	254	672	611	26
407	366	284	133	342	99	53	106	26
362	365	254	272	360	193	627	574	27
306	350	224	350	361	248	723	648	27
58	271	55	12	266	12	108	136	27
705	449	402	351	427	211	201	141	27
209	321	167	249	304	210	649	569	27
89	297	77	89	289	79	496	419	27
357	351	261	400	350	292	433	437	27
401	341	301	254	335	194	646	590	27
266	329	207	379	313	310	639	564	27
987	687	368	988	611	414	749	678	27
518	393	338	184	372	127	130	143	27
74	281	67	26	298	22	100	90	27
49	263	47	21	271	20	485	384	27
328	323	260	207	320	166	676	610	27
235	529	113	376	589	163	632	565	27
429	340	323	148	312	122	136	169	27
464	420	283	221	392	144	177	148	27
272	313	222	397	304	334	333	377	27
862	484	455	705	440	410	661	602	27
120	281	109	20	281	18	105	109	27
426	344	317	188	332	145	163	146	27
452	376	308	198	332	153	158	104	28
513	387	340	350	343	261	135	167	28
928	528	450	765	493	397	258	256	28
445	342	333	206	312	169	120	126	28
23	253	23	9	286	8	104	142	28
497	367	347	176	340	132	105	163	28
564	377	383	278	327	217	116	173	28
497	358	355	440	353	319	689	639	28
443	340	334	768	323	609	628	548	28
756	526	368	1023	375	700	665	588	28
314	313	257	282	314	229	561	482	28
457	427	274	260	407	163	129	90	28
380	374	260	269	336	205	653	597	28
416	386	276	249	358	178	75	175	28
643	398	413	358	324	282	223	189	28
554	373	380	238	369	165	57	81	28
510	382	342	288	354	209	71	124	28
199	274	185	71	297	62	473	418	28
478	376	325	183	327	143	94	139	28
33	262	33	8	262	8	78	124	28
421	356	303	137	310	113	135	105	28
331	335	253	189	323	150	625	569	28
409	337	311	177	301	150	177	148	28
483	365	339	157	424	95	165	137	28
42	251	43	14	334	10	92	129	28
281	295	244	349	287	311	580	501	28
46	267	44	62	267	60	219	163	28
276	354	200	291	340	220	662	596	28
344	344	256	267	345	198	155	244	29
34	250	34	14	263	14	474	393	29
287	308	239	281	289	250	384	398	29
514	351	375	216	309	179	26	92	29
367	408	231	364	396	235	680	616	29
485	400	310	184	356	133	152	153	29
655	402	417	299	347	220	168	139	29
222	300	190	295	289	261	601	524	29
318	316	257	273	293	238	405	455	29
293	340	220	219	323	174	657	597	29
22	247	23	10	238	11	100	87	29
433	379	292	728	357	522	615	548	29
427	354	309	142	305	119	52	116	29
290	387	192	360	330	279	611	534	29
76	266	73	25	261	24	84	141	29
320	419	196	402	401	257	745	669	29
511	371	353	248	343	185	134	90	29
487	369	338	230	336	176	54	97	29
337	313	276	178	305	149	550	531	29
255	335	195	779	325	613	723	649	29
38	261	37	9	240	10	113	119	29
669	417	411	588	442	340	783	714	30
423	331	327	203	308	169	151	132	30
379	384	253	261	365	183	70	141	30
319	336	243	195	348	144	616	564	30
360	351	263	265	376	180	614	563	30
25	262	24	12	292	11	334	224	30
674	397	434	317	354	229	159	120	30
484	345	359	236	304	199	147	181	30
538	365	378	192	361	136	136	169	30
309	353	224	207	333	159	643	586	30
403	327	316	472	329	367	705	628	30
254	366	177	270	344	201	461	461	30
571	460	318	229	378	155	136	125	30
290	392	189	292	367	203	253	317	30
24	248	24	11	254	11	80	73	30
559	364	393	226	328	177	151	64	30
275	366	192	233	373	160	695	625	30
361	345	268	153	316	124	94	102	30
514	362	363	199	359	142	182	108	30
414	383	277	342	365	240	706	638	30
327	376	223	329	434	194	463	469	30
20	252	21	8	246	8	85	89	30
244	307	203	241	319	193	560	482	30
248	364	174	248	394	161	682	612	30
304	324	240	182	322	145	649	589	30
24	256	24	25	263	25	406	320	31
355	415	219	301	361	213	268	238	31
308	317	249	351	299	301	639	558	31
392	355	282	164	369	114	82	95	31
25	251	25	7	256	7	111	149	31
492	382	330	248	338	188	242	126	31
239	326	188	179	330	139	677	602	31
60	252	61	37	250	38	322	332	31
418	357	300	533	327	417	618	536	31
365	366	255	256	331	198	669	606	31
507	349	372	177	321	141	141	135	31
334	385	222	333	360	237	685	616	31
32	249	33	8	259	8	62	123	31
548	361	389	176	323	140	125	137	31
605	429	361	296	395	192	324	245	31
349	339	263	253	335	193	700	633	31
889	483	471	488	454	275	175	212	31
26	252	26	6	246	6	134	95	31
34	252	35	10	257	10	125	96	31
178	288	159	183	283	166	422	377	31
535	375	365	180	357	129	128	146	31
317	321	252	123	299	106	102	146	31
572	374	392	284	335	217	128	70	31
163	311	134	38	300	32	90	111	31
503	376	343	186	345	138	115	110	31
359	362	254	347	349	255	702	631	32
481	378	326	409	377	278	651	609	32
21	252	22	7	245	8	236	229	32
493	381	332	188	351	137	69	119	32
362	413	224	457	391	299	710	639	32
586	396	379	342	382	229	168	90	32
517	368	359	309	354	224	75	82	32
448	379	302	752	382	504	673	591	32
402	359	287	219	320	175	110	147	32
983	645	390	1005	609	423	773	696	32
105	265	101	90	262	88	439	357	32
335	326	263	245	324	194	641	583	32
407	398	262	180	343	134	74	76	32
67	273	63	14	261	13	99	102	32
284	293	248	213	281	194	431	444	32
83	269	79	26	272	24	54	115	32
66	269	63	86	270	81	505	418	32
335	353	243	314	335	240	110	182	32
408	416	251	321	369	222	618	563	32
562	449	320	805	462	446	501	440	32
61	261	60	12	253	13	79	119	32
436	349	320	358	362	253	695	624	33
585	383	391	182	357	131	190	193	33
622	414	385	611	424	369	695	647	33
468	355	338	158	304	133	56	125	33
43	253	44	42	248	44	158	158	33
74	276	68	40	291	36	372	345	33
525	430	312	564	472	306	555	514	33
505	371	349	426	355	308	707	639	33
497	368	346	327	416	201	409	338	33
359	373	247	325	344	242	663	602	33
277	320	221	292	307	244	617	545	33
95	263	93	13	261	13	110	99	33
187	286	167	177	283	161	613	525	33
137	312	112	101	305	85	665	577	33
247	327	194	264	312	217	573	509	33
470	373	323	231	348	170	79	89	33
328	362	232	232	348	171	649	589	33
492	404	311	248	384	165	403	312	33
263	327	206	178	372	123	551	517	33
24	256	24	30	254	30	376	285	33
555	370	383	294	336	224	147	80	34
330	357	237	405	353	294	726	649	34
126	269	120	26	279	24	68	70	34
292	349	214	433	411	270	428	426	34
379	374	260	409	359	292	681	613	34
24	257	23	22	268	21	373	303	34
381	339	287	246	327	192	641	584	34
347	353	252	366	349	269	652	594	34
394	338	299	168	301	143	89	115	34
78	275	73	60	283	54	543	458	34
578	392	377	288	366	201	163	182	34
632	467	346	216	451	123	169	101	34
396	415	244	320	444	185	721	647	34
683	508	344	609	429	363	581	510	34
401	391	263	385	392	251	582	559	34
290	320	233	157	310	130	658	594	34
292	339	220	373	292	327	158	160	34
980	536	468	1023	454	577	761	699	34
323	394	210	269	376	183	660	599	34
111	287	99	32	293	28	50	104	34
749	441	434	427	418	261	161	239	34
727	479	388	402	434	237	147	116	34
338	338	256	225	328	176	683	617	35
55	292	48	58	274	54	534	441	35
296	360	211	271	358	194	735	658	35
411	341	308	209	317	169	106	24	35
626	415	386	442	388	291	132	92	35
557	418	341	198	414	122	91	27	35
198	296	171	190	295	165	572	489	35
552	374	378	205	321	164	113	161	35
482	382	323	249	363	176	197	114	35
579	434	341	191	378	129	70	91	35
506	395	328	207	349	152	118	145	35
29	277	26	12	260	11	87	78	35
561	408	352	201	372	139	128	136	35
566	428	338	212	360	151	160	115	35
331	338	251	229	318	184	130	121	35
361	369	250	316	331	244	705	634	35
77	273	72	21	422	13	81	34	36
416	378	282	261	353	190	634	584	36
523	415	323	207	380	139	69	90	36
604	398	389	566	471	308	748	674	36
223	317	180	288	313	236	584	507	36
374	380	252	428	378	290	699	630	36
433	354	314	980	333	754	729	644	36
258	302	218	285	321	227	410	450	36
411	336	312	155	299	133	113	137	36
478	356	344	230	336	175	101	146	36
282	362	200	372	348	274	734	660	36
329	312	270	185	360	132	120	129	36
470	350	344	331	331	257	702	633	36
440	362	311	203	322	161	253	105	36
418	353	303	243	346	180	131	116	36
227	319	183	325	328	254	572	497	36
295	312	242	202	281	183	158	110	36
449	349	330	225	341	169	142	89	36
540	387	358	215	386	143	177	97	36
336	428	201	301	459	168	676	609	36
381	378	258	338	358	242	703	633	36
508	408	319	183	410	114	105	126	36
21	261	20	25	255	25	377	286	36
368	371	254	333	346	247	674	610	36
531	444	306	609	451	346	727	669	36
313	371	216	297	344	221	358	426	37
58	253	58	50	250	51	404	315	37
399	366	280	409	361	290	672	613	37
347	351	253	350	324	276	714	641	37
216	386	143	245	351	179	614	558	37
513	341	384	222	321	177	149	102	37
456	390	299	233	364	164	131	161	37
349	338	264	467	330	362	733	664	37
202	292	178	231	286	207	543	469	37
288	307	240	324	297	279	492	464	37
161	311	133	140	296	121	488	425	37
43	284	39	10	295	9	82	129	37
22	253	22	17	259	17	417	327	37
491	370	340	391	332	302	681	620	37
510	393	332	204	323	162	84	91	37
411	344	306	157	310	130	129	82	37
377	344	281	146	320	117	124	145	37
486	393	317	260	352	190	161	139	37
530	412	330	207	361	146	96	142	37
385	334	295	248	331	191	679	613	37
285	320	228	220	306	184	602	529	37
400	395	259	423	341	318	610	571	37
1023	506	518	1023	513	511	717	653	37
381	391	250	454	374	311	638	582	37
266	341	200	200	316	162	388	427	37
341	325	268	134	287	120	91	141	37
410	369	285	379	315	308	85	62	37
148	365	104	162	358	116	550	467	37
458	364	322	223	360	159	153	34	38
341	327	267	249	317	202	655	594	38
328	340	247	286	350	210	691	627	38
26	254	27	11	273	10	66	94	38
407	352	296	168	316	136	75	105	38
566	358	405	213	345	158	145	109	38
467	385	311	197	324	156	142	96	38
259	338	196	257	423	155	546	510	38
575	373	395	421	384	280	701	647	38
612	449	348	237	418	145	131	149	38
329	336	250	274	336	209	695	622	38
549	389	361	635	378	431	742	668	38
35	279	32	34	286	30	326	254	38
213	283	192	202	283	183	609	533	38
944	556	435	1023	585	448	751	696	38
251	322	200	296	330	229	590	535	39
549	394	357	203	347	150	114	126	39
340	333	261	220	323	174	675	612	39
325	373	223	276	406	174	718	640	39
454	373	311	162	335	123	87	41	39
422	366	295	215	346	159	140	177	39
539	409	338	274	344	204	155	146	39
469	360	333	219	319	176	131	111	39
55	260	54	10	249	11	56	78	39
299	338	227	263	323	208	69	179	39
438	343	326	212	324	167	82	125	39
478	380	322	414	369	287	273	337	39
280	333	215	432	332	333	585	519	39
537	391	351	274	349	201	111	115	39
618	454	349	385	466	211	693	620	39
340	316	275	187	313	153	649	594	39
240	321	191	242	327	190	581	509	39
24	268	23	31	270	30	447	351	39
497	399	319	178	459	99	399	292	39
323	344	241	388	340	292	475	449	39
282	347	208	323	345	240	675	606	40
608	507	307	196	489	103	100	153	40
378	339	286	341	305	286	612	564	40
302	330	234	409	329	318	657	577	40
281	335	214	668	328	521	643	556	40
405	376	276	150	329	117	81	113	40
371	412	230	414	432	245	724	651	40
397	336	303	252	320	202	580	552	40
359	360	256	370	357	266	719	648	40
1023	610	430	701	469	383	611	533	40
480	360	342	186	324	147	68	119	40
380	329	296	441	329	343	714	636	40
510	378	345	277	409	173	572	479	40
206	306	172	283	295	246	580	494	40
107	274	100	32	268	31	66	120	40
67	255	67	47	249	49	247	278	40
562	362	397	201	323	159	59	87	40
337	334	259	281	330	218	688	620	41
350	374	240	292	350	214	494	508	41
40	252	41	31	250	32	404	304	41
44	257	44	7	323	5	142	89	41
338	350	248	447	337	340	639	564	41
364	366	254	511	390	335	703	623	41
523	384	348	280	351	204	105	124	41
299	324	236	323	307	269	646	564	41
446	376	304	465	350	340	616	572	41
510	343	381	222	348	164	154	125	41
247	318	199	296	323	235	566	501	41
81	258	80	41	257	41	245	282	41
317	371	219	286	354	207	29	136	41
191	286	171	113	271	107	554	466	41
267	360	189	240	349	176	625	565	41
397	389	262	434	446	249	692	624	41
114	283	103	105	282	96	338	340	42
355	338	269	346	326	272	670	587	42
406	336	310	145	301	123	148	114	42
31	252	31	22	254	22	188	187	42
246	346	182	236	352	172	648	585	42
401	330	312	144	298	124	196	236	42
425	358	304	211	327	165	104	168	42
315	335	240	239	316	193	636	574	42
484	435	285	376	353	273	201	113	42
395	342	296	165	329	129	167	100	42
365	370	253	258	343	193	417	466	42
560	420	341	237	466	130	105	142	42
626	360	445	415	349	304	132	87	42
269	306	225	200	301	170	611	538	42
467	392	305	188	407	118	76	62	42
556	344	414	195	314	159	57	42	42
505	395	327	280	331	217	89	114	42
254	375	173	397	402	253	693	620	42
21	262	20	19	261	19	431	336	42
310	379	209	265	361	188	664	599	42
375	346	278	185	318	149	99	64	42
458	338	347	203	305	170	159	151	43
256	334	196	316	339	239	550	486	43
413	321	330	137	318	110	38	65	43
470	407	296	418	390	274	682	617	43
613	391	401	495	441	287	579	495	43
328	397	211	339	394	220	692	622	43
363	349	266	377	322	300	656	596	43
458	461	254	508	495	263	683	620	43
371	342	278	333	323	263	659	599	43
162	295	141	216	316	174	642	560	43
400	363	282	512	342	383	740	657	43
581	412	361	328	382	220	128	175	43
242	342	181	307	337	233	634	556	43
520	408	326	600	364	422	460	534	43
468	351	341	231	320	185	120	104	43
378	320	303	138	300	118	62	123	43
832	629	339	1023	501	523	714	649	43
358	338	271	269	308	224	661	596	43
945	536	451	945	521	464	720	651	43
346	333	266	214	323	170	661	601	43
354	481	188	476	486	250	736	662	43
54	256	54	43	256	43	250	275	44
539	405	341	212	396	137	318	196	44
320	336	244	246	335	189	627	572	44
407	367	284	496	372	341	554	490	44
706	659	274	661	673	251	642	557	44
116	282	105	140	286	125	606	520	44
51	259	51	26	262	26	499	408	44
386	342	289	128	317	103	152	47	44
496	380	334	157	349	115	115	186	44
418	345	310	223	302	189	113	91	44
391	365	274	320	367	223	674	611	44
523	379	353	227	342	170	148	89	44
167	324	132	251	310	207	572	497	44
361	354	261	279	340	210	571	537	44
306	331	236	185	335	142	671	603	44
300	323	238	213	327	167	475	478	44
198	559	91	635	533	305	640	553	44
290	289	258	282	288	251	615	537	44
269	313	220	394	296	341	524	471	44
97	286	87	106	273	99	537	456	44
332	396	215	468	392	305	699	629	44
367	348	270	256	330	199	655	592	44
37	252	37	21	254	21	256	196	44
285	340	215	903	313	738	539	531	44
520	369	360	270	334	207	123	121	44
373	317	301	254	317	205	664	600	44
256	312	209	233	300	199	601	522	44
303	348	223	527	351	384	569	495	44
371	360	264	316	337	240	696	626	45
240	302	203	272	295	236	222	357	45
297	322	236	419	323	333	618	544	45
625	534	300	279	399	179	105	97	45
83	259	82	62	259	62	299	221	45
155	302	132	112	319	90	633	544	45
312	328	244	199	322	158	638	582	45
319	338	242	217	305	182	337	420	45
342	341	257	222	306	186	504	500	45
444	359	317	157	327	123	118	89	45
632	384	422	283	341	212	89	131	45
302	382	202	220	391	144	619	571	45
341	358	244	266	356	192	658	596	45
590	483	313	396	488	208	628	551	45
57	265	55	36	267	34	198	290	45
292	301	248	296	297	255	621	540	45
299	313	245	206	313	169	619	564	45
338	394	220	308	369	213	246	392	46
243	320	194	172	314	140	70	147	46
355	306	296	499	308	415	623	545	46
295	382	198	270	356	194	719	644	46
269	367	188	288	352	209	648	584	46
538	501	275	1012	490	528	780	709	46
321	368	224	366	381	246	703	633	46
526	377	358	174	339	131	80	176	46
193	315	157	232	300	198	640	565	46
490	372	338	182	354	131	121	99	46
310	315	252	291	327	228	374	423	46
420	381	282	180	323	143	111	176	46
87	351	64	681	318	548	158	100	46
103	270	98	66	264	64	547	458	46
462	379	312	221	352	161	68	89	46
235	354	170	199	320	159	577	532	46
475	355	342	297	343	221	105	74	46
343	331	265	275	345	204	540	532	46
417	350	305	227	316	184	141	134	46
312	321	249	227	305	190	218	347	47
446	360	318	163	342	122	99	109	47
490	358	350	175	444	101	102	91	47
396	363	279	290	356	208	687	622	47
654	386	433	275	341	207	140	120	47
346	337	262	251	325	198	658	601	47
513	373	352	180	328	140	96	113	47
276	364	194	328	338	249	704	635	47
411	371	284	331	373	227	659	596	47
540	393	352	299	318	240	191	128	47
274	349	201	341	343	254	647	581	47
49	261	48	9	254	9	87	125	47
450	353	326	202	313	166	135	135	47
425	376	289	248	337	188	114	137	47
538	503	274	268	463	148	108	139	47
61	259	61	22	268	21	105	125	47
384	332	296	249	348	183	538	524	48
667	499	342	554	449	316	623	541	48
359	310	296	259	320	207	608	562	48
490	376	334	207	322	165	57	97	48
433	352	315	227	312	186	109	78	48
560	407	352	212	359	151	113	86	48
508	386	337	266	447	152	175	154	48
395	327	310	152	308	126	70	82	48
515	401	329	226	389	149	169	135	48
531	356	381	226	320	181	151	139	48
137	297	118	42	302	36	69	74	48
384	358	274	273	339	206	599	543	48
320	328	250	228	350	166	665	600	48
40	273	38	15	268	14	123	114	48
181	302	153	33	309	28	97	99	48
616	425	371	237	367	165	137	154	48
263	365	185	253	354	183	644	582	48
288	342	215	431	351	314	575	524	48
311	323	246	226	332	174	670	602	48
80	262	78	14	257	14	123	80	48
411	336	313	132	308	110	116	148	48
178	287	159	29	298	25	113	118	48
447	343	333	145	325	114	311	222	48
368	383	245	455	361	323	679	620	49
418	336	318	170	291	150	160	125	49
854	488	448	1023	390	672	695	614	49
387	348	285	249	324	197	640	586	49
340	352	248	315	341	236	709	637	49
358	368	249	203	380	137	600	545	49
38	254	38	30	256	30	328	288	49
441	362	312	350	352	255	647	593	49
432	359	308	400	340	301	699	631	49
203	301	172	170	299	146	573	505	49
420	338	319	176	309	145	134	131	49
647	449	369	427	435	251	617	532	49
332	392	217	372	398	239	713	640	49
633	421	384	329	343	246	174	105	49
273	319	219	365	374	250	584	511	49
212	324	168	257	311	212	658	588	49
392	333	302	185	315	150	121	148	49
398	389	262	399	368	278	707	639	49
446	356	321	176	321	141	110	139	49
587	430	350	597	453	337	657	573	49
22	253	23	6	301	5	132	111	49
269	303	227	277	289	246	570	515	49
499	355	360	241	306	202	64	113	50
673	393	438	385	339	291	130	134	50
459	337	348	215	316	174	160	104	50
264	320	211	479	307	400	176	121	50
70	277	64	17	314	14	163	142	50
280	331	217	397	344	295	599	525	50
373	349	273	352	330	273	694	626	50
31	292	27	38	300	32	324	251	50
396	348	291	256	330	199	676	612	50
53	252	54	23	253	24	237	238	50
1023	531	493	806	468	441	538	473	50
264	307	219	194	308	161	193	114	50
392	354	283	397	342	297	297	354	50
303	322	241	163	306	136	613	564	50
575	399	368	273	411	170	113	78	50
872	626	357	1014	566	459	771	699	50
362	408	227	329	384	219	568	541	50
111	275	103	142	270	134	360	302	50
351	382	236	360	379	244	715	642	50
663	451	376	798	471	434	766	700	51
401	332	309	371	312	304	723	651	51
133	284	120	24	315	19	100	92	51
637	407	401	361	423	218	121	141	51
418	343	313	138	315	112	70	99	51
508	451	288	202	389	133	315	246	51
572	424	345	290	394	188	187	140	51
266	366	186	288	367	201	606	533	51
66	261	65	45	266	43	405	327	51
292	360	208	205	381	138	649	580	51
352	361	249	294	340	221	432	451	51
558	421	340	230	362	163	180	81	51
28	254	29	8	253	8	84	110	51
430	339	325	289	295	251	120	84	51
393	374	269	322	378	218	701	632	52
21	247	22	60	250	61	212	179	52
513	354	371	151	341	113	69	109	52
355	317	287	192	305	161	682	614	52
25	248	26	19	251	19	229	195	52
176	345	130	289	347	213	574	490	52
550	395	357	443	378	300	217	284	52
341	335	261	161	309	134	174	109	52
616	380	415	563	374	386	674	629	52
314	328	245	412	323	327	555	500	52
114	265	110	53	260	53	391	356	52
409	342	306	233	309	193	132	176	52
469	389	309	186	374	127	190	185	52
489	372	336	198	311	163	62	174	52
564	394	366	405	395	262	660	577	52
249	313	203	117	320	94	630	562	52
302	359	215	283	341	213	410	443	52
520	377	353	169	330	131	115	42	52
50	269	48	67	267	65	589	498	53
309	354	224	366	387	242	560	493	53
207	348	152	269	369	187	463	396	53
444	376	302	150	363	106	113	147	53
484	398	311	179	342	134	65	108	53
115	265	111	37	280	33	94	134	53
445	354	322	172	328	134	165	204	53
294	315	239	177	300	152	637	575	53
1023	578	453	1023	335	784	792	723	53
72	256	72	34	249	35	234	310	53
349	345	259	236	358	169	699	628	53
443	340	334	186	296	161	128	91	53
492	391	322	218	356	156	100	105	53
553	362	391	263	330	204	162	137	53
387	366	270	280	344	208	670	606	53
317	356	228	276	372	190	668	601	53
332	348	245	243	338	184	685	616	53
255	327	199	391	315	318	535	454	53
603	407	379	263	371	182	187	165	53
483	329	375	150	326	118	41	111	53
506	442	294	507	421	308	712	652	53
249	301	211	286	297	247	608	528	53
562	430	335	749	443	433	777	706	53
361	395	234	289	362	204	560	543	54
368	362	260	298	349	219	538	524	54
332	344	247	241	338	182	677	609	54
497	375	340	348	403	221	708	657	54
270	291	238	305	288	271	590	502	54
559	410	349	168	383	112	111	120	54
43	257	43	14	257	14	118	86	54
527	374	360	182	322	145	124	200	54
605	430	360	548	412	340	746	676	54
460	352	335	162	317	131	139	140	54
21	245	22	27	251	28	325	262	54
21	250	22	30	263	29	504	406	54
440	396	284	525	396	339	707	646	54
478	363	337	243	311	200	116	128	54
40	250	41	7	248	7	134	90	54
270	323	214	347	301	295	694	608	54
54	258	54	79	260	78	191	159	54
300	388	198	469	430	279	641	585	54
527	359	376	214	307	178	69	97	54
302	333	232	245	314	199	646	586	54
527	360	375	179	319	143	92	102	54
421	344	314	138	324	109	82	124	54
568	432	336	230	388	151	134	86	54
476	329	371	204	312	167	142	171	54
73	289	65	25	277	23	90	101	54
26	250	26	5	258	5	78	99	54
514	400	329	226	321	180	96	111	54
507	388	334	208	371	144	228	176	54
561	391	367	226	353	163	111	134	55
23	282	21	768	286	688	162	111	55
447	367	312	156	308	130	124	137	55
541	363	382	304	346	225	301	236	55
531	333	408	162	305	136	82	115	55
100	266	96	17	262	17	95	113	55
427	362	302	344	355	248	692	626	55
461	354	333	294	316	238	24	108	55
344	347	253	276	314	225	646	586	55
369	413	229	302	359	216	658	595	55
337	388	222	348	379	235	661	598	55
377	372	259	233	351	170	616	566	55
430	361	305	321	354	232	708	637	55
873	477	468	393	421	239	158	182	55
221	306	185	392	298	337	605	516	55
373	350	273	229	317	185	349	411	55
157	285	142	124	293	108	705	619	55
81	262	79	43	264	42	182	243	55
50	260	49	31	261	31	506	428	55
596	386	395	220	352	160	99	154	55
283	312	233	326	305	273	572	488	55
315	335	241	279	318	225	702	632	55
23	251	23	7	259	7	47	85	55
330	329	257	274	343	205	691	622	56
299	365	210	421	361	298	685	617	56
744	446	427	463	393	302	163	211	56
249	333	191	407	326	320	364	354	56
531	352	386	288	335	220	123	114	56
380	334	292	133	306	111	114	130	56
149	281	136	25	265	24	43	137	56
312	358	223	268	358	192	719	645	56
375	341	282	212	325	167	295	229	56
408	327	320	202	304	170	123	90	56
311	319	250	204	329	159	664	601	56
21	248	21	8	250	8	134	101	56
380	353	276	295	372	203	137	96	56
331	320	264	297	296	257	673	607	56
119	275	111	23	267	22	142	139	56
455	371	314	174	338	132	123	96	56
339	387	224	343	386	228	697	630	56
336	349	246	345	326	271	714	643	56
41	250	42	24	245	25	288	297	56
616	402	393	307	353	223	134	129	56
351	355	253	365	346	270	682	617	57
636	403	403	271	365	190	125	59	57
415	358	296	454	347	334	558	528	57
275	313	226	257	292	225	634	558	57
365	349	267	265	340	200	620	575	57
559	428	335	181	353	131	92	53	57
368	368	256	558	375	381	642	573	57
24	250	25	9	258	9	87	125	57
278	344	207	575	358	411	662	584	57
383	327	299	204	333	157	653	594	57
478	354	346	197	351	144	115	139	57
558	358	399	317	337	241	124	105	57
372	431	221	432	398	278	703	634	57
339	365	238	305	343	228	685	617	57
472	343	353	230	296	199	121	94	57
458	338	347	196	307	163	60	153	57
613	413	380	570	425	343	570	558	57
472	361	335	166	316	134	155	80	57
42	249	43	27	253	28	262	248	57
231	319	185	288	322	229	87	124	57
557	366	390	219	327	171	109	181	57
561	456	315	191	402	122	157	113	57
60	266	58	12	254	12	109	123	57
284	316	230	158	318	127	331	393	57
519	390	341	240	333	185	63	86	57
406	356	291	193	347	143	106	130	58
462	463	256	391	486	206	700	630	58
464	381	312	231	369	160	114	115	58
363	352	264	409	349	299	718	645	58
337	353	244	217	354	157	667	604	58
23	257	23	11	256	11	79	121	58
140	310	116	166	317	134	557	477	58
423	357	303	340	360	241	661	602	58
478	350	350	225	327	176	129	118	58
524	357	376	167	326	132	101	115	58
572	380	386	257	337	195	129	141	58
381	448	218	397	541	188	690	617	58
21	251	22	6	264	6	58	110	58
314	402	200	211	383	141	616	569	58
519	369	360	255	330	197	136	119	58
513	376	350	175	352	127	78	129	58
25	256	25	9	270	9	81	141	58
41	256	41	8	258	8	119	104	58
285	338	216	264	311	218	622	569	58
430	343	321	572	336	436	642	566	58
447	367	312	155	323	123	115	125	58
366	393	239	316	379	214	715	644	58
315	370	218	224	344	167	652	588	58
334	334	256	146	314	119	137	165	58
229	295	199	108	287	96	580	515	58
40	255	40	10	247	10	102	110	58
1023	552	475	1023	386	680	630	550	58
952	482	506	857	611	359	617	537	58
414	333	318	167	320	133	71	110	59
400	337	304	380	336	289	663	603	59
323	325	254	187	323	149	649	588	59
24	268	23	18	264	18	108	56	59
412	433	244	322	455	181	710	640	59
385	374	263	398	353	289	676	614	59
499	362	353	432	362	306	514	529	59
237	378	160	302	355	218	628	554	59
486	395	316	613	429	366	582	585	59
121	338	91	113	343	84	538	470	59
388	334	297	148	364	104	84	136	59
459	337	349	153	302	129	119	129	59
569	368	395	256	324	203	307	224	59
376	331	291	123	316	100	129	169	59
61	258	60	21	264	20	181	79	59
312	352	227	272	340	205	633	576	60
475	376	323	920	358	658	678	605	60
592	403	376	245	351	179	63	130	60
284	334	218	224	348	165	475	464	60
904	516	448	1023	267	982	813	733	60
427	362	302	323	324	255	163	149	60
19	245	20	10	248	10	101	134	60
576	402	367	295	385	197	84	145	60
303	342	226	188	343	141	675	605	60
353	364	248	307	327	240	690	623	60
417	328	325	128	299	109	189	120	60
789	403	501	479	363	337	23	85	60
372	352	270	298	340	224	688	620	60
719	451	408	527	443	304	197	183	60
477	354	345	170	320	136	66	131	60
382	350	279	199	332	154	602	566	60
58	255	58	18	251	19	87	159	60
297	349	217	240	328	187	412	451	60
533	431	316	235	420	143	163	141	60
427	344	317	174	285	156	99	111	60
379	343	283	292	325	230	262	222	60
352	320	281	267	301	227	580	508	60
342	347	252	253	333	195	649	586	60
272	331	210	204	302	173	642	579	60
257	338	194	229	316	186	684	615	60
252	327	197	225	309	186	467	441	60
253	319	202	212	315	173	627	555	60
455	349	334	203	299	174	134	143	61
341	356	246	260	347	192	654	591	61
365	313	298	232	414	143	111	109	61
296	301	252	222	297	192	570	511	61
64	255	64	38	260	37	303	273	61
307	366	214	206	322	163	108	71	61
531	361	377	213	328	166	105	129	61
349	333	269	320	325	252	74	143	61
516	385	343	301	350	221	149	151	61
154	334	118	262	350	192	621	539	61
521	366	364	287	331	222	94	141	61
440	352	320	166	310	137	54	87	61
303	334	232	283	309	234	622	573	61
28	263	27	11	264	11	336	228	61
290	335	222	385	331	298	509	452	61
33	248	35	23	249	23	240	208	61
456	417	280	462	389	304	730	662	61
110	279	101	20	266	19	116	92	61
487	406	307	614	392	401	584	558	61
687	480	366	755	531	364	739	667	61
321	376	218	241	375	165	668	604	61
427	352	310	309	352	225	670	605	62
321	357	230	249	366	174	706	634	62
382	383	256	307	351	224	690	626	62
432	364	303	179	325	141	124	102	62
480	357	344	191	320	153	95	74	62
117	275	109	123	293	108	493	404	62
36	260	36	15	258	15	79	104	62
384	336	293	232	299	199	94	154	62
503	360	357	201	326	158	152	148	62
526	387	348	230	322	183	105	157	62
264	335	201	276	329	215	663	599	62
339	332	262	133	297	114	132	132	62
449	383	300	292	326	230	396	329	62
326	362	231	264	350	194	694	622	62
35	275	33	23	281	21	410	311	62
22	261	21	31	261	30	514	426	62
407	347	300	265	329	207	130	145	62
471	341	353	355	328	277	658	599	62
574	401	367	186	328	145	205	126	62
360	349	264	170	331	131	175	166	62
682	450	388	858	505	435	613	533	63
448	348	329	196	311	162	58	54	63
175	287	156	147	288	130	595	513	63
334	366	233	327	353	237	597	529	63
314	296	272	192	304	162	583	529	63
388	325	305	304	318	245	695	631	63
338	386	224	305	365	214	682	615	63
478	364	336	236	378	160	161	168	63
528	359	376	215	316	175	251	160	63
519	381	349	226	325	178	110	42	63
65	272	61	108	279	99	255	242	63
299	344	223	183	298	157	109	160	63
432	357	310	184	319	147	104	176	63
500	360	356	169	349	124	69	145	63
503	387	333	254	350	186	224	145	64
41	264	40	30	256	30	438	360	64
470	362	333	176	325	139	91	128	64
51	274	48	621	274	579	251	162	64
352	326	277	243	323	193	646	587	64
22	254	23	9	243	9	228	157	64
447	338	338	155	294	135	114	94	64
324	386	215	395	370	273	702	630	64
456	389	301	228	344	170	68	91	64
382	443	221	279	444	161	727	653	64
434	356	312	208	324	165	70	92	64
43	269	41	24	270	22	357	300	64
343	363	242	240	365	168	644	582	64
354	395	230	395	374	271	684	619	64
438	349	321	689	336	526	644	565	64
464	398	299	196	342	147	129	73	64
345	399	222	499	341	374	584	510	64
413	352	301	282	338	213	667	605	64
174	298	149	168	291	148	590	504	65
542	390	356	240	337	183	115	116	65
320	361	227	211	340	159	642	578	65
44	258	43	58	262	57	305	226	65
20	256	20	12	258	12	442	349	65
484	360	344	249	334	190	136	110	65
411	333	316	153	307	127	104	142	65
438	409	274	246	424	148	548	457	65
30	252	31	17	251	17	216	197	65
527	385	351	209	328	163	145	109	65
363	361	257	369	366	258	676	610	65
420	349	308	271	310	224	121	125	65
384	344	286	274	327	215	639	579	65
306	388	202	342	392	224	717	641	65
527	384	352	280	326	220	118	70	65
394	379	266	344	367	240	682	616	65
501	359	357	197	350	144	333	224	65
633	398	407	306	364	215	78	166	65
293	307	244	245	306	205	618	549	65
478	343	357	192	314	156	95	100	65
281	300	240	321	300	274	626	543	65
404	364	284	169	344	126	142	130	66
383	351	279	317	333	244	672	608	66
604	361	428	157	349	116	76	101	66
512	347	377	173	344	128	524	426	66
803	499	412	867	410	541	650	582	66
1023	497	528	1023	290	905	779	700	66
372	365	261	638	370	441	666	604	66
450	412	280	175	418	107	92	125	66
588	392	384	287	338	218	78	146	66
320	350	234	272	367	189	527	503	66
30	263	29	31	271	29	383	331	66
257	345	190	305	343	228	715	639	66
73	263	71	19	269	18	87	139	66
426	348	314	159	320	127	69	96	66
43	257	42	5	259	5	113	71	66
315	380	212	530	532	255	716	643	66
603	386	400	278	327	218	115	149	66
534	401	341	168	382	112	95	183	66
578	364	406	226	336	172	343	272	66
395	361	280	361	351	263	670	607	66
370	413	230	440	376	299	507	497	66
70	262	68	73	267	70	371	301	66
302	338	228	413	335	316	577	502	67
530	397	341	223	361	158	199	173	67
393	347	290	201	340	152	120	62	67
454	342	340	220	314	179	100	100	67
457	380	308	209	348	153	109	114	67
455	341	341	198	314	161	37	94	67
373	331	288	204	347	151	331	427	67
314	324	248	252	313	207	197	229	67
317	343	237	255	345	189	650	592	67
445	360	316	223	326	175	137	146	67
55	282	50	21	328	17	106	178	67
497	370	343	152	355	109	100	176	67
31	269	30	19	272	18	102	105	67
286	398	184	447	402	285	694	623	67
290	386	192	273	384	182	629	572	67
575	485	303	672	475	362	610	572	67
379	340	285	146	303	123	116	76	67
437	386	290	264	329	206	84	186	68
481	374	329	462	356	332	738	674	68
424	349	311	179	302	151	78	82	68
94	277	87	115	276	107	470	372	68
45	253	45	25	257	24	195	208	68
585	393	381	177	357	127	165	89	68
187	295	162	226	296	196	267	182	68
658	432	390	264	384	176	120	106	68
77	255	77	42	258	42	202	305	68
288	319	231	271	328	212	658	591	68
327	360	233	400	339	302	609	542	68
460	360	327	191	336	145	137	125	68
465	398	299	149	335	114	87	176	68
30	275	28	27	267	26	369	292	68
255	300	218	30	289	27	62	173	68
542	358	388	223	313	182	188	207	68
368	388	242	443	367	309	722	649	68
332	340	250	218	314	178	96	101	68
668	419	409	302	340	227	167	111	68
29	265	28	20	260	19	356	256	68
318	309	264	265	353	192	691	624	69
535	371	369	235	349	172	136	145	69
432	445	248	581	460	323	662	579	69
541	404	343	163	396	106	114	73	69
463	387	306	192	361	136	76	32	69
290	367	202	240	340	181	674	605	69
308	369	213	210	366	147	115	189	69
418	323	331	332	317	268	679	615	69
554	394	361	229	354	166	128	137	69
325	375	222	221	377	150	671	605	69
242	324	191	178	329	139	669	601	69
429	354	310	180	331	139	63	153	69
410	364	288	324	339	245	700	630	69
483	346	357	285	336	217	132	174	69
195	315	158	377	307	315	658	568	69
375	394	243	397	402	253	682	622	69
296	353	215	258	325	203	564	541	70
311	316	252	417	329	324	597	519	70
362	350	264	313	340	235	376	425	70
455	365	319	358	365	251	704	636	70
52	254	53	52	260	51	332	290	70
664	420	405	1023	303	867	779	693	70
21	249	21	5	249	5	78	85	70
550	510	276	794	507	401	755	679	70
522	368	363	218	342	163	272	180	70
313	322	249	286	310	237	584	541	70
431	348	318	379	338	287	729	656	70
27	250	28	7	258	7	99	102	70
36	251	36	8	243	8	104	121	70
46	266	45	68	267	65	329	254	70
485	369	336	180	324	143	109	106	71
761	567	344	1023	301	870	752	670	71
309	359	221	236	349	174	201	265	71
356	369	247	267	429	159	551	536	71
762	559	349	404	590	175	615	564	71
277	335	212	303	364	213	398	440	71
360	360	257	222	325	175	82	147	71
387	352	282	272	334	208	594	552	71
519	356	373	243	325	192	116	125	71
708	442	410	807	472	438	718	680	71
557	359	397	189	319	152	119	147	71
42	288	37	88	313	72	65	60	71
477	365	334	220	317	178	105	139	71
332	332	256	182	323	144	695	625	71
297	343	221	201	330	156	632	574	71
458	349	336	218	316	176	320	241	71
627	376	427	220	331	170	120	120	71
246	340	185	263	333	202	572	493	71
395	317	319	242	311	199	562	542	71
331	303	280	123	274	114	153	123	71
30	259	30	56	259	55	178	175	71
458	338	347	184	312	151	92	118	71
574	374	393	338	316	274	116	90	72
239	297	206	176	297	152	611	535	72
23	247	24	11	254	11	175	208	72
29	271	27	25	264	24	404	309	72
371	448	212	471	410	294	696	630	72
438	363	309	159	342	119	120	131	72
467	410	292	273	337	207	139	131	72
565	376	384	216	352	157	147	198	72
55	268	52	15	255	15	129	104	72
375	336	285	344	316	279	681	617	72
389	362	275	264	357	189	708	638	72
30	251	30	38	274	36	162	173	72
381	401	243	339	415	209	676	611	72
283	327	221	259	316	210	661	596	72
23	291	20	15	274	14	89	104	72
283	331	219	210	343	157	80	118	72
26	272	24	12	258	12	80	119	72
786	434	463	507	408	318	134	147	72
688	449	392	567	410	354	625	540	72
387	338	293	181	318	145	188	113	72
312	356	225	245	345	182	695	624	72
515	381	346	292	355	210	123	190	73
502	396	324	201	350	147	111	137	73
495	409	310	204	368	142	142	114	73
401	348	295	264	340	199	680	616	73
390	303	330	203	299	174	154	82	73
47	516	23	420	480	224	640	548	73
560	364	393	245	308	204	60	140	73
225	324	178	366	340	276	706	634	73
803	458	449	856	471	465	487	439	73
24	268	23	29	263	29	417	347	73
264	316	214	234	311	192	118	131	73
300	333	230	323	335	246	444	410	73
103	288	92	22	279	20	86	111	73
30	251	31	21	253	21	192	213	73
652	392	426	346	346	256	87	158	73
569	362	403	258	328	202	132	134	73
292	385	194	396	332	305	412	448	73
22	250	22	30	253	30	204	218	73
21	249	22	10	252	10	309	216	73
498	385	332	267	354	193	219	111	73
393	326	308	136	315	111	116	121	74
478	366	334	155	351	113	218	179	74
704	440	410	325	360	231	180	173	74
404	402	257	307	414	190	647	586	74
352	344	263	122	303	103	79	160	74
390	339	294	333	337	252	643	588	74
429	370	297	786	332	606	547	533	74
708	388	467	273	354	197	80	140	74
848	528	411	671	568	302	727	653	74
411	354	297	182	325	144	52	135	74
416	343	310	316	332	244	694	625	74
475	372	326	135	346	100	73	140	74
315	300	269	155	293	136	461	470	74
591	395	383	249	387	165	41	49	74
324	311	266	170	303	144	547	531	74
356	337	270	200	354	145	646	590	74
459	339	347	141	316	114	233	160	74
402	316	326	319	321	255	726	652	74
309	424	187	378	418	231	657	598	74
259	321	207	335	308	278	439	383	74
25	278	23	52	287	46	501	407	74
666	430	397	390	444	225	540	470	74
95	287	85	27	304	23	84	73	74
192	432	114	375	440	218	663	596	74
528	360	375	210	340	159	121	78	74
184	316	150	205	307	171	492	422	74
268	349	197	388	381	261	703	629	74
24	248	25	21	250	21	238	222	74
473	383	317	283	417	174	336	276	75
29	266	28	26	265	25	402	310	75
369	359	263	245	357	176	688	619	75
335	421	204	232	437	136	656	593	75
347	332	268	312	312	257	581	545	75
484	462	268	732	483	388	731	670	75
360	348	265	175	313	143	91	106	75
457	349	335	183	315	149	358	243	75
357	374	245	367	378	249	701	632	75
467	373	320	138	319	111	87	99	75
454	354	328	216	342	161	96	90	75
224	311	184	235	303	199	659	568	75
493	353	358	191	337	145	68	100	76
515	363	363	338	423	204	101	115	76
346	338	262	248	328	194	703	631	76
172	390	113	248	410	155	635	551	76
465	367	324	181	329	141	121	197	76
427	418	261	404	429	241	701	631	76
464	354	336	152	320	121	129	130	76
596	407	375	224	385	149	153	115	76
641	374	439	316	318	255	110	162	76
177	304	149	181	301	154	642	554	76
294	300	251	341	299	292	397	419	76
196	311	162	204	304	171	667	578	76
531	445	305	232	439	135	7	114	76
29	257	29	16	256	17	118	120	76
589	471	320	232	396	150	121	102	76
297	315	241	190	304	160	616	559	76
188	286	168	237	286	212	592	510	76
318	330	246	234	335	178	644	582	76
477	371	329	177	328	138	80	118	76
337	336	257	259	324	205	137	270	76
333	351	243	267	343	199	665	599	76
21	260	21	34	317	28	457	368	76
284	344	211	297	323	236	679	612	76
20	253	20	132	264	128	141	124	77
43	260	42	56	260	56	391	297	77
352	411	219	694	408	435	717	630	77
215	322	171	340	313	278	466	395	77
450	370	311	219	348	161	102	99	77
307	350	225	254	353	184	460	477	77
454	414	281	190	380	128	124	166	77
309	326	243	241	342	181	693	619	77
382	378	258	294	365	206	709	639	77
455	354	329	152	322	121	91	132	77
528	380	356	246	345	182	168	185	77
483	366	338	197	316	160	175	82	77
316	332	244	258	339	195	691	620	77
368	365	258	269	333	207	685	618	77
488	372	336	149	350	109	118	128	77
249	317	201	287	308	239	582	501	77
392	448	224	428	398	275	661	603	78
309	333	237	393	332	302	727	651	78
23	251	24	26	251	27	389	293	78
306	331	237	367	331	285	567	490	78
324	340	244	383	333	294	711	623	78
115	272	108	110	268	105	208	268	78
333	358	238	257	377	175	626	566	78
1023	515	509	1023	423	620	727	654	78
452	333	348	203	318	164	149	105	78
389	365	273	223	330	173	329	177	78
130	294	113	197	284	178	491	410	78
58	255	59	57	252	58	246	218	78
88	277	81	15	277	14	113	106	78
336	344	250	294	334	225	668	604	78
104	287	92	26	290	23	119	65	78
154	274	144	25	278	23	86	89	78
306	341	230	327	333	251	528	465	78
45	285	40	10	314	8	89	87	78
415	320	332	314	322	249	704	634	79
498	374	341	266	338	202	190	175	79
415	336	316	172	317	139	146	154	79
602	406	380	261	380	176	170	176	79
497	370	343	177	349	130	131	81	79
227	326	178	286	338	217	508	450	79
385	349	282	141	348	104	418	337	79
266	422	161	400	463	221	716	643	79
26	251	27	11	248	12	185	149	79
600	457	337	160	472	87	95	141	79
375	355	270	258	337	196	653	584	79
28	253	29	6	245	6	84	134	79
383	412	238	398	412	247	743	668	79
311	326	244	333	325	262	403	462	79
532	396	344	176	400	113	110	76	79
374	379	253	413	348	304	641	589	79
429	347	316	381	345	283	594	558	80
371	337	282	244	324	193	656	598	80
31	254	32	12	271	12	129	118	80
366	398	236	271	400	174	669	605	80
281	356	202	300	355	216	647	586	80
332	324	262	245	307	204	132	91	80
516	390	338	607	394	394	737	675	80
366	378	248	583	359	416	589	514	80
310	313	253	214	302	181	581	541	80
527	370	365	165	339	125	139	160	80
326	333	251	335	314	274	589	517	80
312	338	236	200	315	162	663	599	80
20	255	20	11	250	11	343	277	80
325	344	242	590	319	474	428	453	80
240	299	206	345	289	305	592	511	80
368	334	282	386	354	279	171	141	80
35	253	35	33	249	34	398	321	80
309	350	226	281	334	216	691	620	80
102	273	95	15	258	15	96	106	80
381	365	267	313	412	194	671	606	80
591	351	431	324	374	221	604	520	81
343	341	257	235	342	176	705	634	81
405	327	316	207	316	168	99	92	81
365	383	243	377	379	254	740	666	81
28	253	29	11	260	10	78	140	81
430	384	287	177	341	133	111	135	81
500	377	340	181	331	140	85	116	81
355	345	264	156	337	119	95	59	81
554	412	345	227	459	127	110	82	81
430	348	316	229	310	189	85	128	81
499	353	361	180	329	140	128	105	81
389	330	302	128	305	108	139	149	81
29	260	29	10	256	10	281	202	81
480	345	356	324	319	259	319	256	81
392	343	292	293	354	212	699	631	81
135	292	119	176	293	154	534	445	81
378	331	293	342	324	270	659	602	81
448	396	290	797	365	559	720	635	81
419	402	267	328	359	234	366	444	81
1023	508	516	895	439	522	600	523	81
410	347	303	370	333	284	677	611	82
580	479	310	232	450	132	223	163	82
199	357	142	275	371	190	601	518	82
495	379	334	193	335	147	195	160	82
396	356	285	559	329	435	670	582	82
463	360	329	175	333	135	119	123	82
405	446	233	526	417	323	758	683	82
493	391	323	263	343	196	124	128	82
400	349	293	187	313	153	159	86	82
389	343	290	281	322	224	684	618	82
551	434	325	227	458	127	109	142	82
288	335	220	356	301	303	81	60	82
559	397	360	267	352	194	130	155	82
293	369	203	245	384	163	554	531	82
465	362	329	184	351	134	141	80	82
22	246	23	5	240	5	111	113	82
321	397	207	306	386	203	683	615	83
193	287	172	246	288	219	561	484	83
63	258	63	32	259	32	472	404	83
294	363	207	338	393	220	577	513	83
411	354	297	180	347	133	76	158	83
390	312	320	179	302	151	128	108	83
641	425	386	298	377	202	57	140	83
484	356	348	297	316	240	148	104	83
700	449	399	347	400	222	134	143	83
79	259	78	50	255	50	430	374	83
24	249	25	6	242	7	228	148	83
593	382	397	202	330	157	62	212	83
534	380	359	301	357	216	142	66	83
562	551	261	725	596	311	768	689	83
342	322	272	126	287	113	79	116	83
459	326	360	151	291	133	116	104	83
324	469	177	474	481	252	738	663	83
443	385	295	200	327	157	86	109	83
402	447	230	407	444	234	398	452	83
610	423	369	212	402	135	170	115	83
397	337	301	152	304	128	158	165	83
290	332	223	100	302	84	116	115	83
395	388	261	328	393	214	723	650	84
20	253	20	5	251	5	85	108	84
418	351	305	174	332	134	139	100	84
248	383	166	434	383	290	562	530	84
455	372	313	373	377	253	659	587	84
25	255	25	8	252	8	82	70	84
24	248	24	35	252	36	340	265	84
160	345	119	178	362	126	375	268	84
514	370	356	217	364	152	159	113	84
284	319	228	222	330	172	665	601	84
414	349	303	343	312	282	673	614	84
421	361	298	176	345	131	58	110	84
334	382	224	434	390	285	688	622	84
279	351	203	283	337	216	494	457	84
22	261	21	19	249	20	463	377	84
556	374	381	273	325	215	102	147	84
499	404	317	257	333	198	178	170	84
265	314	217	289	309	240	694	612	84
58	258	58	9	252	9	123	154	84
363	389	239	295	404	187	705	635	84
337	343	252	350	350	256	675	611	85
222	290	196	147	279	135	595	512	85
346	357	248	147	326	115	357	261	85
320	340	241	223	335	171	659	593	85
232	309	192	280	317	226	406	391	85
271	320	217	156	316	126	624	567	85
365	338	276	379	343	283	670	605	85
654	404	414	259	330	201	258	202	85
521	428	312	208	397	134	106	113	85
574	346	425	240	361	170	158	114	85
633	479	339	486	539	231	561	480	85
586	388	386	262	336	200	158	151	85
376	333	289	257	316	208	627	576	86
24	307	20	762	330	591	145	114	86
484	409	303	140	373	96	141	145	86
421	386	280	332	377	225	659	600	86
420	364	296	135	377	92	79	157	86
598	467	328	161	462	89	146	86	86
740	391	484	441	337	335	154	182	86
67	268	64	18	267	17	145	102	86
28	258	28	12	255	12	314	228	86
83	261	81	33	258	33	459	379	86
424	324	335	145	299	124	108	84	86
592	456	332	241	373	166	76	142	86
319	345	237	278	319	223	701	627	86
583	405	369	244	344	182	179	65	86
255	300	218	228	288	203	393	409	86
219	296	190	221	291	194	530	453	86
329	350	241	331	332	256	581	545	87
381	385	254	438	361	311	463	502	87
530	386	351	222	357	159	20	99	87
448	351	327	201	333	155	91	104	87
25	265	24	12	251	13	383	296	87
514	346	380	235	293	206	143	94	87
215	285	193	261	281	238	573	496	87
329	335	252	206	358	147	654	588	87
424	339	320	351	321	280	619	551	87
329	361	234	229	342	171	282	354	87
337	373	231	775	348	570	704	620	87
516	338	391	216	383	144	203	137	87
419	336	319	126	311	104	155	106	87
339	391	222	389	386	258	679	615	87
477	370	331	266	344	198	101	70	88
363	385	241	340	403	216	703	630	88
339	318	273	382	332	294	702	630	88
516	368	359	194	328	152	115	129	88
500	383	335	169	390	111	57	33	88
20	248	21	15	241	16	82	102	88
567	408	356	231	336	176	108	148	88
280	387	185	283	402	180	471	465	88
400	372	275	144	324	114	161	85	88
501	358	358	196	329	153	65	63	88
403	343	301	507	364	357	663	594	88
495	345	367	347	342	260	692	641	88
199	277	184	223	278	206	538	471	88
369	357	265	284	341	213	23	153	88
180	292	157	190	297	163	565	482	88
565	411	352	584	390	383	559	492	88
343	334	262	218	328	170	633	582	88
49	256	49	11	264	11	142	124	88
354	315	288	275	327	215	651	590	88
454	358	325	642	351	468	684	599	89
340	336	259	240	320	191	665	602	89
505	364	355	192	340	144	97	142	89
536	369	372	233	414	144	135	134	89
284	322	226	273	314	222	143	130	89
328	318	264	423	313	346	624	554	89
488	350	356	179	319	144	89	119	89
454	324	358	218	308	182	62	124	89
559	381	376	210	359	149	303	225	89
378	359	270	341	346	252	358	443	89
46	262	45	31	398	20	116	106	89
38	267	36	12	275	11	100	134	89
190	302	161	215	292	189	589	507	89
433	352	314	482	340	363	765	687	89
299	316	242	514	299	440	632	548	89
327	329	254	281	310	232	665	602	89
485	340	365	201	308	167	62	124	90
398	360	283	270	351	197	654	592	90
540	374	370	304	346	225	203	100	90
54	303	45	23	295	20	409	323	90
26	253	26	7	246	8	114	81	90
320	360	227	302	330	234	672	607	90
335	342	251	232	326	183	696	626	90
54	252	55	40	257	40	351	283	90
266	365	186	185	360	132	543	487	90
645	530	311	872	489	456	768	708	90
499	392	326	190	351	138	113	105	90
216	348	159	294	333	226	540	456	90
327	316	265	233	326	182	621	573	90
359	374	246	348	361	247	718	645	90
41	255	41	10	329	8	54	124	90
442	415	272	379	394	246	757	680	90
579	415	358	188	393	122	97	121	91
295	296	255	195	313	160	672	604	91
780	654	305	1023	584	449	719	659	91
405	358	289	314	338	238	680	618	91
321	342	241	226	362	160	586	535	91
363	348	266	221	345	164	131	136	91
491	350	359	260	309	215	82	50	91
39	296	34	31	291	27	491	419	91
406	335	310	269	317	217	609	564	91
492	382	330	218	360	155	96	142	91
364	351	266	341	333	262	721	648	91
312	339	236	237	328	185	438	462	91
315	330	244	279	306	233	662	600	91
515	398	331	191	357	137	141	65	91
455	347	336	331	331	256	715	644	91
428	365	300	194	375	132	119	118	91
417	344	310	129	315	105	141	101	91
404	362	286	214	340	161	121	189	91
296	372	204	683	406	430	655	577	91
266	319	214	164	305	138	587	540	91
618	393	403	390	317	314	233	139	91
715	472	388	458	552	213	186	97	91
483	373	332	277	323	220	97	137	91
542	476	291	581	633	235	720	648	91
41	250	42	28	255	28	376	286	91
332	321	265	275	323	218	730	657	91
92	289	82	14	287	12	147	134	91
363	349	266	460	328	359	662	602	91
457	334	350	193	288	172	64	114	91
434	369	301	241	387	159	114	89	91
67	263	65	51	262	50	219	226	92
510	376	348	198	331	153	53	82	92
57	280	52	16	281	14	71	78	92
247	316	200	257	316	208	607	532	92
1023	547	479	799	734	279	657	575	92
27	285	24	38	270	36	356	279	92
530	371	366	181	329	141	124	132	92
168	279	154	202	280	185	395	322	92
43	260	43	9	256	9	64	37	92
318	374	218	240	358	172	674	609	92
425	351	310	222	305	186	104	111	92
79	383	53	163	390	107	536	493	92
335	302	284	166	306	139	643	583	92
336	355	242	287	340	217	691	621	92
617	467	339	242	389	159	181	152	92
43	250	44	23	255	24	160	216	92
307	322	244	139	321	111	149	118	92
465	306	388	226	327	177	101	104	92
360	333	277	352	307	293	518	502	92
465	344	347	458	331	354	518	515	92
38	251	38	14	246	14	141	130	92
571	422	347	303	376	206	166	73	92
503	336	383	156	318	125	143	32	92
386	427	231	369	423	223	683	617	93
60	263	58	36	263	35	452	387	93
51	264	49	9	266	9	91	60	93
399	337	303	318	337	241	672	610	93
382	353	277	335	346	248	670	612	93
263	379	178	325	367	226	713	638	93
265	334	203	193	313	158	544	515	93
493	361	350	237	311	195	143	113	93
436	343	325	157	333	120	78	162	93
494	383	330	146	352	106	131	135	93
121	270	114	39	267	37	508	447	93
517	424	312	175	379	118	178	81	93
285	318	230	204	333	156	674	605	93
485	356	349	219	333	169	66	174	93
965	472	524	775	418	475	161	239	93
517	384	344	281	356	203	46	174	93
384	354	278	353	346	262	661	601	94
378	379	255	229	374	157	676	611	94
37	258	37	13	267	13	135	137	94
21	256	21	10	254	10	59	68	94
538	433	318	434	369	301	524	422	94
916	602	389	970	546	454	715	689	94
319	326	250	347	332	267	565	497	94
31	266	30	9	260	9	75	90	94
366	335	279	290	336	221	700	632	94
456	372	313	145	324	114	132	119	94
119	354	86	1023	267	982	217	383	94
77	263	75	120	268	114	362	265	94
325	329	253	313	305	262	688	622	94
303	349	222	207	337	158	671	604	94
162	282	147	222	282	202	501	415	94
302	391	198	233	373	160	610	559	94
56	259	56	12	252	13	104	92	94
707	454	398	666	398	428	649	566	94
465	336	354	190	306	159	111	145	94
467	380	314	225	361	159	123	148	94
203	320	162	303	320	243	587	503	95
315	379	213	319	372	219	700	629	95
34	248	35	11	241	12	124	211	95
588	433	348	623	537	297	581	505	95
155	270	147	16	256	16	134	115	95
32	261	32	22	282	20	132	102	95
446	333	343	154	301	131	42	73	95
503	387	333	230	357	165	308	244	95
41	258	41	60	258	59	450	343	95
410	360	291	232	321	185	87	168	95
275	383	184	322	382	216	692	619	95
350	339	264	256	319	205	664	600	95
32	256	32	25	262	24	498	412	95
527	374	361	197	366	138	228	176	95
460	335	351	285	317	231	128	174	95
281	327	221	247	308	206	611	561	95
20	247	21	16	244	17	205	189	95
392	422	238	418	406	264	194	299	95
566	376	386	175	346	130	124	90	95
571	441	332	512	428	306	618	597	96
277	321	221	168	314	137	642	575	96
820	518	405	430	448	246	253	142	96
786	392	513	355	377	241	209	218	96
301	318	243	199	307	166	521	507	96
456	350	334	204	338	154	86	126	96
88	268	84	15	269	14	147	79	96
494	405	312	222	443	128	91	135	96
393	348	290	379	346	280	741	666	96
238	375	163	284	380	191	654	588	96
487	378	330	168	353	122	94	110	96
452	320	362	149	324	118	203	86	96
479	405	303	385	350	281	58	128	96
388	327	304	194	320	155	105	95	96
697	387	461	398	353	288	68	125	96
783	560	358	1023	337	778	773	698	96
404	349	297	190	324	150	100	120	96
188	327	147	272	334	209	583	495	96
499	368	348	153	313	125	57	128	96
462	385	307	409	368	285	735	661	96
26	276	24	24	269	23	490	396	96
513	369	356	176	345	131	128	130	96
337	376	229	320	334	246	596	559	96
392	358	280	333	351	243	731	657	96
499	412	310	216	356	156	167	186	97
351	364	247	242	343	181	340	455	97
282	476	151	514	608	217	726	651	97
490	394	318	184	359	131	177	114	97
363	336	277	219	326	172	464	473	97
309	357	221	478	370	330	520	442	97
323	322	256	234	311	193	599	555	97
355	373	244	252	345	187	649	593	97
440	325	346	217	305	182	124	191	97
246	389	162	205	369	142	677	609	97
793	507	401	1023	267	982	775	697	97
44	263	42	44	258	44	428	338	97
339	315	275	242	304	203	647	587	97
404	372	278	306	342	230	711	638	97
494	378	334	232	349	171	149	136	97
525	380	354	243	328	189	165	97	97
331	327	259	378	311	311	423	435	98
300	334	230	206	331	159	649	588	98
405	352	294	309	332	238	687	621	98
94	338	71	162	347	119	407	354	98
183	327	143	239	303	201	491	412	98
430	370	297	221	338	167	171	106	98
596	420	363	268	405	169	201	163	98
738	556	339	1023	443	592	752	678	98
431	342	322	160	309	132	101	125	98
929	580	410	811	677	307	258	196	98
446	386	296	171	302	144	142	63	98
293	350	214	493	344	367	565	499	98
559	407	351	246	449	141	214	194	98
58	261	57	23	266	22	131	101	98
458	353	333	159	318	128	64	154	98
548	357	394	162	340	122	70	119	98
484	382	324	459	380	309	712	645	98
476	393	310	158	363	111	27	114	98
279	394	182	412	395	267	587	546	98
338	340	254	255	330	198	644	586	98
30	253	31	28	252	29	337	270	98
80	279	73	83	275	78	380	309	98
360	377	245	283	379	192	679	611	99
469	342	351	164	313	134	95	153	99
354	358	253	358	362	253	240	354	99
418	352	304	306	348	225	129	90	99
326	344	243	316	328	247	658	597	99
108	286	97	25	289	22	62	81	99
615	460	343	880	385	585	576	506	99
526	375	359	241	340	181	126	100	99
586	471	318	327	457	183	286	228	99
549	387	363	211	348	155	106	105	99
443	356	318	396	336	302	708	637	99
[truncated: 18,001 more rows]
