# Supplementary material for: N-chlorination mediates protective and immunomodulatory effects of oxidized human plasma proteins
Source: eLife. 2019 Jul 12;8:e47395. doi: 10.7554/eLife.47395 (PMC6650281; doi:10.7554/eLife.47395)
Supplement: Figure 8—source data 1. [file elife-47395-fig8-data1.zip › Figure 8 Source Data 1/channel values/Ag85B + CD 1.csv]

FSC-A	FSC-H	FSC-W	SSC-A	SSC-H	SSC-W	FITC-A	PE-A	Time
72	297	62	329	349	241	245	179	0
24	283	22	257	296	222	321	266	0
455	346	337	172	348	127	89	158	0
74	279	68	30	275	28	145	168	0
154	367	107	324	356	233	605	557	0
43	257	43	43	250	44	490	394	0
354	448	202	691	436	406	747	672	0
445	335	340	285	305	239	226	185	0
31	268	30	281	285	252	87	87	0
546	366	381	231	451	131	131	108	0
634	386	420	1023	346	757	436	350	0
444	361	315	249	368	173	76	95	0
529	529	256	1023	396	662	757	702	0
169	270	160	158	269	151	417	358	0
523	359	373	191	329	148	133	42	0
269	310	222	263	297	226	666	585	1
65	286	58	118	283	107	275	275	1
21	268	20	165	283	149	123	119	1
429	327	336	196	344	146	70	79	1
103	258	102	72	272	68	39	67	1
28	273	26	15	265	14	123	101	1
285	312	234	313	301	266	637	553	1
513	376	350	320	369	222	252	179	1
33	259	32	226	261	222	145	98	1
468	385	311	737	450	419	372	298	1
516	349	378	663	348	489	320	240	1
453	327	355	192	353	140	71	105	1
26	247	26	155	268	148	126	139	1
49	267	47	35	301	30	105	158	1
807	561	369	651	498	335	323	193	1
379	338	287	157	335	120	111	171	1
227	364	160	281	400	180	545	457	1
527	362	372	205	335	157	161	79	1
543	378	368	533	400	341	379	279	1
288	320	230	429	296	370	631	561	1
88	270	83	46	272	43	223	132	1
90	261	88	88	263	86	305	264	1
40	344	30	86	381	58	454	367	1
448	389	295	332	356	239	49	65	1
249	330	193	292	318	235	694	610	1
720	454	406	344	452	195	113	98	1
483	343	361	368	364	259	156	95	1
455	348	335	183	321	146	74	108	1
36	383	24	319	322	253	224	166	2
28	278	26	148	295	128	289	217	2
170	298	146	110	348	81	648	584	2
23	251	23	12	240	13	194	227	2
74	282	67	482	280	440	136	105	2
207	276	192	79	285	71	413	460	2
71	292	62	81	349	59	80	97	2
436	402	278	254	432	151	184	135	2
571	362	404	200	363	141	89	77	2
254	330	197	376	315	306	614	547	2
693	469	378	314	467	172	62	89	2
256	346	189	232	379	156	599	549	2
596	378	403	242	367	169	90	31	2
517	361	366	214	352	156	27	28	2
232	329	180	246	323	195	598	529	2
28	260	27	48	270	45	128	100	2
31	263	30	26	274	24	122	135	2
467	349	342	331	368	230	83	160	2
183	440	106	510	451	289	592	559	2
501	361	355	224	320	179	125	120	2
22	256	22	87	261	86	98	123	2
116	258	115	31	269	29	108	149	2
594	411	370	412	390	270	95	131	2
383	329	298	164	321	131	178	176	2
92	261	90	67	257	67	372	287	2
62	254	62	44	245	46	162	245	2
1023	693	378	1023	457	574	625	575	2
461	350	337	259	337	196	71	22	2
166	266	160	61	269	58	556	525	2
291	324	230	415	328	323	597	517	2
596	414	369	236	409	148	110	138	3
275	335	210	310	356	223	519	474	3
445	345	330	194	331	150	184	125	3
544	371	376	245	364	172	55	138	3
32	263	31	257	280	235	150	98	3
625	388	412	414	431	246	339	225	3
491	360	349	213	331	165	146	100	3
186	330	144	248	310	205	646	585	3
501	365	351	423	452	239	242	196	3
105	290	93	157	273	147	519	430	3
78	269	75	153	281	139	113	132	3
470	348	346	330	364	232	164	129	3
407	324	322	347	338	263	269	190	4
361	320	288	510	314	416	569	580	4
596	388	394	269	350	197	32	18	4
490	344	364	249	329	193	28	131	4
104	307	87	967	328	756	117	148	4
235	322	187	516	336	394	682	616	4
629	391	412	307	367	214	101	70	4
22	289	20	149	342	111	311	191	4
428	345	317	299	327	234	86	51	4
517	383	345	307	421	186	164	139	4
427	323	339	291	305	244	231	168	4
300	334	230	235	337	179	551	503	4
561	372	386	273	353	198	160	110	4
460	345	341	552	397	356	165	156	5
459	337	349	258	329	200	161	89	5
48	268	46	300	277	277	129	45	5
386	340	291	250	355	180	123	219	5
421	340	317	174	349	128	126	153	5
266	349	195	539	419	329	670	607	5
513	353	372	157	334	120	82	170	5
436	361	309	217	347	160	158	156	5
272	354	197	399	370	276	650	575	5
563	364	396	238	358	170	119	76	5
108	379	73	169	379	114	699	612	5
529	425	319	877	546	411	599	512	5
93	262	91	73	268	69	425	352	5
68	303	57	1023	267	982	202	133	5
618	387	409	312	433	184	219	133	5
55	411	34	619	510	311	294	236	5
34	257	34	12	295	11	92	120	5
403	384	269	527	357	377	231	211	5
46	286	42	96	284	86	584	496	6
433	337	329	125	339	94	95	160	6
36	265	35	218	267	210	105	68	6
23	248	24	7	255	8	390	318	6
370	465	204	467	430	278	582	526	6
276	350	202	369	438	216	682	618	6
68	309	57	313	306	262	286	184	6
39	284	35	47	287	42	451	370	6
32	306	27	372	312	305	73	122	6
26	251	27	12	257	12	101	131	6
238	388	157	563	385	374	631	575	6
354	317	286	98	338	74	145	74	6
112	282	102	74	281	68	136	183	6
718	469	392	711	415	438	587	523	6
474	363	335	173	356	124	84	108	6
51	260	50	30	278	28	48	131	6
275	319	221	622	380	419	611	551	6
219	348	161	354	385	235	707	638	6
41	263	40	81	263	79	459	366	7
497	351	362	157	360	112	28	41	7
467	361	332	157	358	112	131	0	7
469	370	325	230	363	162	58	133	7
577	414	357	247	403	157	104	79	7
101	359	72	178	539	85	575	539	7
196	340	147	221	386	147	665	606	7
35	252	36	6	236	6	122	110	7
160	357	115	260	377	177	683	596	7
366	340	275	234	328	183	198	104	7
63	331	49	609	371	421	425	343	7
34	261	34	10	246	11	52	146	7
710	404	451	408	401	261	133	180	7
504	387	333	169	356	121	122	126	7
64	261	62	58	263	57	534	444	7
32	328	25	467	375	319	86	148	7
42	257	42	67	256	67	369	291	7
491	358	350	216	397	139	125	102	7
22	251	22	68	255	68	152	149	7
203	333	156	263	349	193	660	574	7
88	288	78	51	340	38	73	132	7
444	354	321	321	354	233	64	104	7
409	356	295	208	383	139	213	175	7
443	356	319	172	364	121	49	146	8
537	360	382	230	363	162	187	122	8
444	365	312	225	421	137	166	45	8
256	297	221	250	307	209	671	600	8
122	349	89	243	476	131	618	565	8
174	338	132	185	410	116	664	604	8
477	370	330	301	333	231	200	135	8
29	260	28	15	272	14	80	101	8
485	361	344	380	390	249	361	245	8
142	281	129	111	273	104	534	471	8
101	279	93	119	280	109	541	457	8
441	334	338	201	392	132	141	97	8
52	273	49	154	322	123	258	166	8
21	265	20	35	271	33	570	480	8
64	257	63	24	266	23	180	126	8
541	352	394	263	333	202	74	108	8
262	317	212	305	304	257	685	604	8
40	256	40	61	260	60	352	304	8
460	346	341	204	327	159	110	113	8
338	331	261	651	313	533	649	560	8
637	390	418	701	450	399	255	164	8
458	336	349	184	327	144	84	64	8
634	408	398	1023	397	660	464	371	8
26	247	27	16	248	17	94	135	8
514	369	356	185	372	127	111	102	8
351	324	277	245	293	214	107	133	8
28	274	26	104	300	89	313	206	8
470	341	353	355	428	213	226	207	8
251	309	208	280	323	222	687	622	9
258	333	199	358	336	273	650	596	9
514	370	356	211	367	147	145	116	9
107	372	74	100	419	61	583	499	9
58	281	53	73	301	62	565	480	9
331	553	153	1002	534	481	694	657	9
237	324	187	226	380	152	679	614	9
28	267	27	74	262	72	295	245	9
41	261	41	296	262	288	265	200	9
466	375	318	405	376	275	217	181	9
211	321	168	241	304	203	602	515	9
624	393	407	317	420	193	64	125	9
614	408	385	447	415	276	270	142	9
411	340	309	108	314	88	165	126	9
239	384	159	387	386	257	718	646	9
664	403	422	495	433	293	175	113	9
398	344	297	174	370	120	161	108	9
542	361	384	477	374	327	456	373	9
30	258	29	24	279	22	111	98	9
560	364	395	561	417	345	271	228	9
41	257	41	12	270	12	139	53	9
424	347	312	742	314	606	669	601	9
1019	581	449	632	494	327	266	216	9
468	333	360	187	316	151	65	136	10
543	351	395	401	371	277	286	139	10
29	251	29	19	259	19	150	108	10
40	255	40	31	256	31	236	262	10
42	281	38	259	284	234	261	175	10
30	259	30	228	265	220	65	119	10
357	321	284	143	316	116	39	136	10
440	320	352	165	317	133	51	11	10
319	334	244	472	317	381	514	463	10
575	366	402	262	383	175	222	156	10
504	352	367	199	344	148	156	48	10
50	262	49	48	264	47	540	457	10
457	335	349	217	352	158	113	71	10
214	289	190	267	303	225	589	539	10
197	354	143	1023	267	982	175	162	10
721	432	427	718	448	410	605	518	10
486	364	342	264	385	176	116	123	10
35	256	35	166	257	165	123	149	10
542	369	377	383	383	256	194	162	10
58	373	40	443	367	309	320	259	10
22	260	22	49	277	45	101	98	10
197	335	150	214	319	171	500	490	10
160	322	127	151	348	111	598	556	10
322	323	255	352	364	247	648	592	10
460	346	341	252	346	186	65	30	10
854	484	451	496	456	278	194	101	10
20	250	21	169	264	164	65	101	11
129	276	120	89	265	86	334	381	11
503	389	331	399	385	265	205	107	11
302	363	213	453	363	319	552	500	11
48	328	38	118	344	87	578	493	11
801	482	426	645	458	361	116	126	11
175	353	127	1023	267	982	133	122	11
452	369	313	288	353	209	225	113	11
29	248	30	20	240	21	396	336	11
580	443	335	429	652	169	146	158	11
195	281	178	171	271	162	415	434	11
239	310	197	464	332	358	668	604	11
335	333	257	387	326	304	730	651	11
455	332	351	171	323	136	45	122	11
42	253	42	163	272	153	139	117	11
22	253	22	10	244	11	19	141	11
444	350	325	182	339	137	178	83	11
32	250	33	20	247	20	196	176	11
28	251	29	47	241	50	183	129	11
135	316	109	46	337	35	139	113	11
540	408	339	455	368	316	339	218	11
588	384	392	479	420	292	376	297	11
47	274	44	14	312	11	62	90	11
629	554	291	939	445	540	661	609	11
240	362	170	989	392	646	611	554	11
47	267	45	51	277	48	153	83	12
27	260	26	11	274	10	89	100	12
543	371	375	582	396	376	300	229	12
583	359	416	320	365	224	101	65	12
445	368	310	250	339	188	169	35	12
467	345	347	223	349	164	45	61	12
87	324	69	945	322	752	131	87	12
522	379	352	351	354	254	168	195	12
524	381	352	495	433	292	257	199	12
290	308	241	176	329	137	590	544	12
183	365	128	1023	267	982	157	136	12
56	364	39	241	360	172	537	441	12
412	366	289	176	359	125	95	43	12
28	253	29	18	254	18	150	110	12
237	313	194	217	304	183	617	555	12
35	362	25	500	423	303	335	236	12
467	358	335	324	368	225	98	161	12
578	381	388	282	400	181	123	162	12
26	270	24	224	284	202	49	83	12
23	246	23	7	229	7	36	43	12
777	450	442	516	413	320	123	98	12
441	343	329	172	326	135	43	76	12
19	252	20	13	245	14	97	100	12
241	278	221	151	277	140	630	541	12
62	257	62	54	254	54	301	269	12
1023	489	537	638	542	301	204	104	12
68	263	66	50	264	49	236	231	12
645	493	335	327	470	178	68	104	12
51	319	41	80	302	68	554	472	13
52	256	52	55	299	47	214	252	13
21	277	20	231	284	208	316	234	13
272	319	218	280	328	219	604	534	13
365	346	270	438	327	343	658	581	13
600	371	413	358	361	254	245	116	13
522	352	380	221	338	168	31	119	13
398	339	300	132	307	110	100	157	13
41	280	37	99	314	80	246	176	13
259	312	212	241	299	207	657	586	13
86	267	83	108	266	104	402	329	14
31	258	31	21	318	16	108	73	14
40	293	35	29	500	15	139	55	14
42	257	41	16	250	16	89	89	14
21	259	21	165	268	158	83	62	14
300	326	235	430	301	366	640	567	14
500	342	375	383	391	250	288	104	14
578	370	399	588	335	449	463	373	14
529	377	359	161	331	124	108	101	14
439	347	324	327	347	241	171	128	14
98	277	91	143	283	129	527	443	14
341	317	275	462	307	385	603	523	14
256	320	205	253	324	200	542	461	14
176	314	144	234	327	184	477	442	14
25	245	26	13	233	14	280	296	14
196	317	159	262	329	204	588	503	14
346	365	242	511	341	383	549	486	14
807	424	487	629	439	367	380	291	14
21	273	20	270	290	238	102	128	14
500	374	343	470	386	312	253	82	14
289	305	243	295	301	251	614	540	14
295	336	225	431	341	323	688	623	14
365	331	282	194	299	167	145	123	14
186	279	171	169	333	130	266	412	14
30	348	22	299	363	211	202	138	15
528	392	344	437	370	302	116	61	15
201	296	174	360	349	265	292	205	15
283	483	150	1023	267	982	148	204	15
177	305	149	160	307	133	643	567	15
589	378	399	258	368	179	150	116	15
150	392	98	525	406	331	261	143	15
531	355	383	219	350	160	131	153	15
1023	590	445	816	634	329	378	290	15
349	337	265	489	326	384	620	542	15
135	385	90	685	422	416	319	194	15
159	303	134	192	299	164	529	456	15
95	277	88	286	294	249	280	184	15
492	371	339	251	363	177	116	128	16
497	357	356	280	364	197	166	132	16
599	397	387	553	442	321	268	254	16
32	260	31	14	279	12	125	76	16
351	348	259	617	325	486	679	607	16
461	347	340	183	357	131	116	119	16
152	310	126	201	309	166	604	558	16
524	364	368	226	375	154	43	178	16
429	354	310	199	338	151	138	82	16
499	376	339	459	376	312	148	129	16
25	252	25	10	237	11	104	32	16
401	324	317	189	340	142	98	102	16
510	370	353	249	372	171	168	122	16
184	285	165	160	281	146	530	445	16
484	392	316	376	375	257	133	202	16
113	365	79	184	411	115	582	548	16
36	247	38	23	240	24	203	193	16
33	282	30	307	310	254	460	371	16
61	288	54	120	285	108	229	160	16
34	255	34	19	276	18	125	114	16
26	249	26	39	249	40	291	171	16
46	265	44	360	286	321	73	107	16
83	263	80	13	258	13	105	89	16
557	458	312	233	454	132	105	150	16
419	353	304	828	325	652	692	609	16
19	249	20	122	255	123	90	64	16
515	364	362	479	367	334	230	175	16
603	386	400	244	405	154	176	178	16
23	246	24	24	245	25	191	165	16
33	402	21	842	456	473	122	154	16
782	462	433	488	544	230	202	188	16
57	290	51	560	317	452	126	77	16
529	367	369	710	378	481	229	201	16
82	299	71	76	355	55	114	59	17
438	342	328	195	338	148	30	46	17
558	392	364	413	349	303	51	149	17
31	376	21	233	481	124	70	132	17
485	367	339	236	366	165	217	104	17
406	350	297	310	346	229	231	171	17
207	397	133	451	425	271	713	643	17
197	301	167	214	287	191	645	563	17
169	346	125	313	360	222	606	559	17
208	316	168	163	319	131	641	581	17
264	299	226	216	284	194	597	544	17
24	262	24	92	259	91	281	208	17
485	359	345	248	378	168	161	148	17
226	295	196	141	292	123	614	543	17
59	277	55	98	293	85	110	100	17
511	359	364	275	386	183	227	143	18
22	260	22	190	265	184	131	67	18
212	310	175	190	291	167	674	600	18
468	340	352	292	441	169	482	399	18
512	352	372	280	413	174	148	120	18
393	493	204	393	509	197	772	708	18
465	350	340	170	319	137	188	94	18
494	345	366	173	334	133	219	100	18
384	348	282	325	321	259	707	631	18
508	378	344	323	383	216	175	39	18
414	339	313	243	361	173	252	153	18
396	380	267	1023	395	664	728	656	18
703	426	422	493	408	309	131	117	18
285	314	233	431	320	345	551	480	18
194	340	146	217	327	170	692	606	18
383	339	290	159	358	113	157	154	18
53	263	52	43	292	38	120	55	18
269	417	165	614	440	358	814	730	18
525	354	380	225	356	162	125	135	18
23	266	22	114	265	110	328	210	18
59	274	55	98	271	92	382	325	18
103	314	84	67	346	49	94	128	18
26	253	26	65	250	66	129	113	18
26	265	25	161	279	148	98	138	18
42	272	40	29	267	28	114	95	18
47	255	47	30	250	30	432	364	18
286	354	207	323	330	250	607	522	19
217	301	184	189	294	164	619	547	19
601	476	323	190	570	85	224	193	19
572	366	401	323	331	250	120	77	19
517	368	360	306	335	234	152	114	19
450	361	319	159	349	117	123	108	19
24	257	24	46	252	47	322	261	19
203	306	169	248	309	205	304	287	19
361	357	259	578	328	451	710	637	19
388	341	291	216	365	152	142	111	19
386	335	294	182	335	140	74	119	19
29	261	29	321	270	304	97	98	19
32	271	30	325	293	284	46	95	19
415	358	296	777	343	581	700	638	19
88	292	77	107	300	92	369	352	19
372	337	283	133	346	98	162	53	19
100	293	87	416	325	328	542	456	19
630	413	390	483	431	287	161	70	19
51	314	42	547	323	434	272	209	19
506	374	346	551	408	346	360	263	19
40	304	34	274	321	219	114	79	19
459	347	339	279	334	214	221	129	19
670	419	410	454	363	320	297	176	19
523	434	309	275	393	179	281	162	19
610	377	414	366	408	230	300	228	19
436	356	313	518	345	384	224	123	19
462	345	343	316	364	222	297	193	20
589	364	414	490	430	292	262	141	20
576	369	400	276	336	210	122	136	20
22	281	20	189	289	167	179	108	20
640	390	420	435	376	296	148	58	20
298	326	234	384	313	315	721	639	20
371	357	266	427	418	261	199	80	20
488	386	324	277	378	187	188	119	20
483	345	359	340	378	230	152	169	20
584	405	370	342	371	236	142	132	20
540	368	376	845	373	579	618	564	20
272	323	215	328	315	267	584	507	20
284	298	244	256	288	227	667	587	20
52	271	49	466	275	434	27	82	20
49	253	49	31	244	32	444	372	20
603	384	402	377	508	190	219	166	20
408	401	260	505	426	303	623	556	20
597	362	423	310	446	178	146	213	20
33	259	33	18	255	18	116	98	20
62	318	50	481	374	329	65	146	20
27	258	27	42	267	41	340	293	21
216	304	182	159	303	135	238	362	21
86	272	81	20	263	19	62	95	21
469	351	342	271	362	192	143	48	21
236	370	164	297	382	199	678	614	21
431	341	323	533	324	422	630	565	21
170	308	141	227	308	189	451	389	21
378	446	217	809	488	424	594	503	21
44	254	44	11	244	12	123	82	21
456	361	323	194	352	141	150	101	21
22	246	22	10	236	11	208	228	21
460	348	338	285	332	220	68	206	21
311	330	241	72	312	59	119	132	21
75	275	70	76	289	67	413	353	21
238	321	190	354	304	298	591	523	21
524	499	269	821	481	437	684	613	21
574	362	407	219	352	159	135	119	21
377	344	280	166	329	129	101	114	21
159	287	142	132	282	119	310	317	21
468	359	334	517	447	296	162	174	21
114	296	98	45	288	40	165	87	21
369	328	287	532	309	441	733	653	21
23	260	22	16	275	15	73	49	21
40	363	28	608	409	381	268	200	21
399	344	298	532	327	416	677	605	21
69	254	69	72	254	72	364	280	21
428	355	308	137	330	106	120	98	21
652	405	412	397	410	248	200	179	21
370	327	290	361	302	305	701	620	21
499	379	337	443	397	285	223	199	21
491	338	372	229	335	175	94	143	21
475	346	351	200	344	149	108	123	21
483	360	343	542	323	429	564	472	21
194	317	157	225	307	188	681	594	21
235	344	174	399	373	274	640	586	22
385	339	290	154	350	113	55	126	22
1023	487	538	966	426	580	317	193	22
513	357	368	259	369	180	98	122	22
454	384	303	190	378	128	131	77	22
38	257	38	42	260	42	241	123	22
549	385	365	247	388	163	150	113	22
23	263	23	215	278	198	68	86	22
560	376	381	284	353	206	128	139	22
200	361	142	489	443	282	669	604	22
35	259	35	60	261	59	173	161	22
546	363	384	232	347	171	79	77	22
456	352	331	469	359	335	368	272	22
597	413	370	297	381	200	139	150	22
562	434	331	283	433	167	158	128	22
572	362	404	264	367	185	164	62	22
574	378	388	324	360	231	114	191	22
183	375	125	216	360	154	659	599	23
68	256	68	53	262	52	370	336	23
680	423	412	376	411	235	95	104	23
577	368	401	288	411	179	186	125	23
48	277	44	429	284	386	83	92	23
250	350	183	342	409	214	673	606	23
949	634	383	452	723	160	239	232	23
616	393	402	320	405	202	156	77	23
128	306	107	247	306	206	637	552	23
536	347	396	449	376	305	184	160	23
425	404	269	934	433	553	743	656	23
422	344	314	194	332	149	19	128	23
463	353	336	294	439	171	194	83	23
444	357	318	151	337	115	86	111	23
75	273	70	43	267	41	507	461	23
87	341	66	708	372	487	475	386	23
281	313	230	396	298	340	675	586	23
535	384	356	282	356	203	196	56	23
30	252	30	8	236	9	43	87	23
138	412	86	340	515	169	604	556	23
51	255	51	36	252	36	98	141	23
124	319	100	165	317	133	505	442	23
417	342	312	681	330	529	597	545	23
279	317	225	343	332	264	633	560	23
46	280	42	45	291	40	84	119	23
254	290	224	265	293	231	599	526	23
393	339	297	231	335	177	415	332	24
416	336	317	523	316	424	637	565	24
967	560	442	1023	490	535	541	460	24
189	309	157	196	327	154	571	495	24
416	338	315	220	319	176	77	49	24
57	296	49	501	304	422	149	98	24
521	360	371	221	354	160	122	141	24
43	250	44	43	250	44	244	253	24
619	402	394	809	391	529	658	625	24
720	394	468	534	487	281	277	160	24
512	367	357	207	411	129	152	142	24
27	248	28	22	242	23	145	215	24
550	359	392	223	338	169	102	119	24
27	269	26	213	266	205	131	46	24
33	284	30	355	285	318	86	90	24
147	377	100	966	358	690	374	284	24
42	250	43	42	253	42	349	263	24
326	331	252	442	336	337	608	533	25
21	252	22	18	246	19	270	254	25
64	261	62	72	264	70	261	222	25
463	334	354	179	319	144	186	146	25
535	364	376	375	344	279	148	153	25
386	337	293	200	350	146	156	135	25
584	391	383	222	358	159	153	79	25
24	256	24	29	261	28	138	107	25
216	297	186	164	313	134	607	550	25
44	283	40	392	285	352	89	129	25
215	307	179	263	314	214	586	516	25
33	252	33	42	246	44	380	292	25
153	297	132	140	292	123	638	554	25
220	382	148	588	406	371	654	594	25
30	270	29	209	280	191	76	84	25
246	323	195	296	308	247	380	431	25
31	264	30	21	305	18	98	105	25
493	362	349	377	344	280	76	132	25
674	408	423	555	442	322	233	125	26
489	331	379	213	329	165	104	64	26
442	338	335	211	333	162	195	191	26
543	347	400	278	360	197	117	128	26
167	324	132	224	321	179	552	488	26
30	257	29	8	249	8	59	73	26
485	369	337	299	398	192	214	149	26
96	275	90	90	269	86	428	342	26
226	362	160	471	360	335	574	531	26
483	384	322	207	385	137	95	141	26
525	375	358	426	366	297	192	61	26
105	286	94	150	273	141	300	343	26
597	390	393	562	367	392	291	203	26
57	287	51	116	288	103	608	519	26
456	367	318	573	393	373	210	191	26
97	378	65	212	362	150	577	545	26
142	310	117	170	355	123	680	614	26
22	251	22	27	251	27	100	188	26
524	408	329	204	486	107	74	87	26
45	259	45	18	247	18	125	105	26
516	363	364	181	357	130	71	53	27
111	268	106	93	259	92	523	454	27
469	346	347	185	327	145	53	55	27
27	331	21	174	487	91	274	245	27
30	263	29	299	280	273	150	145	27
354	352	257	467	333	359	698	622	27
450	348	330	179	359	127	105	171	27
300	310	248	524	308	436	532	453	27
497	340	374	226	343	168	114	193	27
31	249	31	30	254	30	195	173	27
542	366	379	206	337	156	114	35	27
54	258	54	22	284	19	153	92	27
747	553	346	802	639	322	206	153	27
161	312	132	55	289	49	125	129	27
575	367	401	878	453	496	452	360	27
586	371	404	272	379	184	170	119	27
27	293	23	49	345	37	59	76	27
61	262	59	38	291	33	150	105	27
22	258	22	27	254	27	139	156	27
500	354	361	486	316	394	279	162	27
220	289	194	359	292	314	542	502	27
388	371	268	137	391	89	79	61	27
296	332	229	348	323	276	657	571	27
25	292	22	117	393	76	139	135	27
80	317	65	721	300	616	120	71	27
851	503	433	783	459	436	327	261	28
99	297	86	407	288	362	387	275	28
533	362	376	191	346	142	84	83	28
502	356	361	234	336	178	108	53	28
710	473	384	1023	267	982	740	681	28
56	266	54	99	295	86	187	143	28
244	310	202	392	329	305	672	611	28
133	353	97	364	345	270	218	116	28
27	278	25	200	295	174	51	68	28
536	353	388	323	325	254	206	148	28
54	258	53	52	263	50	315	255	28
87	402	55	1023	431	608	410	332	28
31	262	30	68	324	54	71	114	28
29	259	28	36	256	36	157	100	28
42	261	41	60	272	56	133	97	28
368	342	276	401	337	305	610	542	28
461	363	325	212	323	168	18	86	28
480	384	320	212	362	150	62	16	28
367	333	282	582	327	456	698	632	28
493	382	330	380	381	255	43	138	28
469	332	362	193	336	147	120	95	28
983	740	340	699	603	297	265	141	29
1023	601	436	432	580	191	174	142	29
39	274	37	64	291	57	342	247	29
491	346	363	221	324	174	32	68	29
37	249	38	18	244	18	123	176	29
457	336	348	166	343	124	125	158	29
71	277	66	73	280	67	86	48	29
331	338	250	589	341	441	640	574	29
772	418	473	778	536	371	203	154	29
20	251	20	13	258	13	42	68	29
418	336	318	224	393	146	176	160	29
491	339	371	222	348	164	150	92	29
321	306	269	429	301	364	676	591	29
31	328	24	385	374	263	253	209	29
36	270	34	177	270	168	142	42	29
461	331	357	240	328	187	138	100	29
380	336	290	148	352	108	169	162	29
478	349	350	178	303	150	168	152	29
29	275	27	282	295	245	237	158	29
512	358	366	215	326	169	138	164	29
477	354	345	352	512	176	234	171	29
515	356	370	512	626	209	412	315	29
22	248	22	5	247	5	113	46	29
62	296	54	118	464	65	249	135	30
469	339	354	158	324	125	86	104	30
508	371	351	181	337	137	62	19	30
440	380	297	259	348	191	562	467	30
582	376	396	215	347	158	201	68	30
443	333	341	201	329	157	143	94	30
249	298	214	277	289	245	633	550	30
156	318	126	212	303	179	601	521	30
493	380	332	567	375	388	384	279	30
539	443	311	366	478	196	224	113	30
107	290	95	170	292	148	535	460	30
513	355	370	276	365	194	184	162	30
34	264	33	250	266	240	90	123	30
21	256	21	24	265	23	506	412	30
44	263	43	12	253	12	119	143	30
277	384	185	492	376	335	673	615	30
338	336	257	400	337	304	689	609	30
38	288	34	257	313	210	383	296	30
595	339	450	439	409	275	242	207	30
29	257	29	50	274	46	187	82	30
32	257	32	22	269	21	89	100	30
55	251	56	28	251	29	479	398	30
665	447	381	559	396	362	176	71	30
290	358	207	327	371	226	659	588	30
38	307	31	551	291	484	123	87	30
55	262	54	18	258	18	122	36	30
264	299	226	218	310	180	383	432	30
248	308	206	171	301	145	359	413	30
803	476	432	626	490	327	158	139	30
32	365	22	198	329	154	149	105	30
560	401	358	343	345	255	87	119	31
540	359	385	466	343	348	152	83	31
285	299	244	392	289	347	620	548	31
101	256	101	50	255	50	252	290	31
507	361	360	625	383	418	578	537	31
30	251	30	169	249	174	79	108	31
29	259	28	7	258	7	71	95	31
447	324	353	274	325	216	200	148	31
501	364	353	197	323	156	119	20	31
441	356	317	188	323	149	101	105	31
274	334	209	364	330	283	590	528	31
38	253	39	8	248	8	101	98	31
498	343	372	203	333	156	62	89	31
129	342	97	168	327	131	555	523	31
77	304	65	510	304	430	80	150	31
31	252	32	187	271	176	105	119	31
372	343	278	426	322	339	621	559	31
82	282	75	108	277	100	409	344	31
657	423	397	324	387	214	132	71	31
37	296	32	247	295	214	71	94	31
39	266	37	24	259	23	100	84	31
498	354	360	227	338	172	143	175	31
29	268	28	18	271	17	108	95	31
381	334	292	128	332	98	153	48	31
275	420	167	1023	267	981	458	365	31
564	373	388	343	346	254	61	64	31
519	358	370	306	326	241	32	46	31
525	373	360	261	350	191	162	166	31
337	337	256	319	345	237	194	179	31
132	279	121	93	353	68	168	97	32
482	348	355	190	358	136	145	160	32
93	413	58	764	357	548	113	104	32
23	295	20	83	298	72	520	436	32
94	255	94	20	252	20	110	142	32
162	291	142	175	280	160	466	413	32
42	275	39	299	295	260	551	460	32
28	250	28	30	238	33	196	195	32
83	279	76	25	270	24	110	59	32
338	324	267	460	312	377	694	608	32
544	367	380	300	355	217	87	170	32
508	367	355	218	318	175	132	114	32
24	289	22	159	295	139	74	132	32
477	332	367	412	355	297	237	175	32
707	388	466	435	411	271	196	104	32
150	307	125	107	367	75	116	108	32
500	344	372	340	370	235	186	129	32
40	251	41	48	250	49	403	330	32
93	346	69	109	319	87	518	501	32
413	364	290	480	352	349	699	615	32
415	350	304	126	351	92	18	56	32
612	375	418	265	346	196	135	190	32
482	328	377	186	348	137	149	97	32
723	546	339	1023	308	851	668	631	33
591	403	375	383	431	228	232	199	33
530	364	373	746	353	541	687	613	33
647	425	389	394	397	254	171	10	33
264	302	224	274	322	218	613	552	33
123	331	95	254	328	199	577	486	33
454	333	349	396	336	301	301	221	33
172	380	116	294	401	188	593	548	33
510	352	371	238	356	171	184	111	33
189	291	166	190	340	143	694	623	33
505	384	337	209	364	147	165	68	33
515	365	361	339	369	235	164	104	33
483	335	370	141	332	109	84	87	33
481	349	353	184	336	140	173	89	33
133	336	101	161	319	129	651	564	33
468	343	349	313	411	195	205	84	33
424	350	310	192	363	135	102	136	33
24	277	22	36	275	34	490	398	33
200	339	151	481	352	350	169	116	33
38	282	35	63	276	59	574	476	33
477	358	342	227	363	160	94	80	34
536	409	336	736	383	491	716	640	34
259	343	193	404	379	273	669	605	34
625	403	397	448	424	270	409	309	34
202	338	153	269	368	187	619	568	34
62	264	60	25	264	24	71	97	34
293	330	227	279	336	213	526	488	34
531	361	376	219	373	151	68	110	34
614	395	398	282	437	165	58	125	34
155	283	140	194	281	177	555	474	34
39	313	32	317	329	246	61	108	34
515	363	363	246	349	181	141	169	34
603	395	391	398	429	238	84	125	34
402	369	279	619	363	436	688	600	34
26	340	20	266	356	191	201	152	34
259	334	199	250	352	182	677	612	34
52	252	53	38	253	39	521	432	34
609	402	388	357	395	231	207	101	34
272	309	225	367	313	300	590	522	34
478	339	360	522	340	393	412	322	34
259	396	168	289	454	163	237	237	34
454	332	350	178	345	132	154	97	34
484	343	361	562	372	387	335	255	34
29	251	30	13	241	13	131	92	34
34	290	30	104	317	84	175	126	34
302	322	241	232	330	180	460	489	34
25	278	23	194	273	182	70	141	35
25	271	24	207	272	195	90	80	35
473	342	355	231	337	175	165	108	35
207	292	182	197	287	175	409	394	35
212	341	159	358	337	272	708	626	35
505	385	336	1023	364	720	678	612	35
20	250	20	19	260	19	116	77	35
393	343	293	611	332	471	686	604	35
480	381	322	209	363	147	113	84	35
492	415	304	303	371	209	101	35	35
181	298	156	164	301	139	501	443	35
473	398	304	288	435	170	149	188	35
289	372	199	301	404	191	637	571	35
756	457	423	706	423	427	693	606	35
291	319	234	487	308	405	642	566	35
331	358	237	574	346	424	656	605	35
293	328	228	412	320	330	603	519	35
443	366	310	680	345	504	636	562	35
440	344	327	193	350	141	122	101	35
330	327	259	387	353	281	698	613	35
546	375	373	294	356	211	191	30	35
303	322	241	618	296	535	667	598	36
435	357	311	703	332	543	760	680	36
469	349	344	322	348	237	122	196	36
21	272	20	173	260	171	56	97	36
507	359	361	246	359	175	295	205	36
421	335	322	205	315	167	133	128	36
367	330	285	173	332	133	146	95	36
428	352	311	262	363	185	252	142	36
252	319	202	306	321	244	591	505	36
276	375	188	551	399	354	697	628	36
526	358	376	286	346	211	119	126	36
702	406	442	543	462	300	222	157	36
26	277	24	30	269	28	132	119	36
446	367	311	187	412	116	136	68	36
567	366	397	311	371	214	119	104	36
301	432	179	308	386	205	592	534	36
81	401	51	694	446	398	116	135	36
28	275	26	237	281	215	98	94	36
549	386	364	263	376	179	98	123	36
28	259	28	19	257	19	80	162	36
464	358	332	246	351	179	123	176	36
435	348	320	195	367	136	145	90	36
634	443	366	334	570	150	191	164	36
481	349	353	264	523	129	138	173	36
41	250	42	60	250	61	288	240	36
554	385	368	440	416	271	175	179	37
286	341	215	189	334	145	74	71	37
183	279	168	89	276	83	382	448	37
33	255	33	12	264	11	119	64	37
499	407	314	286	470	156	97	152	37
481	352	349	183	360	130	83	108	37
33	273	31	165	280	150	433	329	37
525	372	361	325	446	187	174	214	37
485	346	359	244	335	186	123	76	37
104	331	80	113	354	82	558	530	37
497	372	342	285	363	201	83	92	37
515	354	373	234	354	169	116	162	37
522	355	376	233	339	176	171	129	37
610	363	430	221	380	149	128	108	37
464	336	354	232	333	178	110	89	37
241	714	86	1023	267	982	209	138	37
43	268	41	83	299	71	116	83	37
223	382	150	356	419	218	699	634	37
77	271	72	49	277	45	79	142	37
481	386	319	736	434	434	333	233	37
165	282	150	207	287	184	625	532	37
156	283	141	57	304	48	146	74	38
804	446	462	341	458	190	249	161	38
382	341	287	454	333	349	758	687	38
169	342	126	221	348	163	594	549	38
66	264	64	33	266	32	111	80	38
462	358	330	446	357	320	252	204	38
451	347	333	247	345	183	203	169	38
486	368	338	332	357	238	257	135	38
23	247	24	8	245	8	36	35	38
161	278	149	249	280	228	547	459	38
547	367	381	462	471	251	261	157	38
36	311	30	355	362	251	138	114	38
292	320	233	229	323	181	645	576	38
145	282	132	142	280	130	582	491	38
454	340	342	195	316	158	149	117	38
552	380	372	380	374	260	264	186	39
491	385	327	546	344	406	252	150	39
538	357	386	335	394	218	305	234	39
198	348	146	299	344	223	633	542	39
69	312	57	90	317	73	633	541	39
172	473	93	437	471	238	636	579	39
244	316	198	283	316	229	609	545	39
274	312	225	397	306	333	593	526	39
33	263	33	38	296	33	43	77	39
272	358	194	710	447	406	656	597	39
378	341	284	577	334	442	667	588	39
423	325	334	188	319	151	150	188	39
465	341	350	180	324	142	43	59	39
271	325	213	291	330	226	721	639	39
489	382	328	134	411	84	94	110	39
28	276	26	15	405	9	86	90	39
25	257	25	53	268	51	87	136	39
552	408	346	276	392	180	141	129	39
588	402	374	478	442	277	153	104	39
176	335	134	224	351	163	632	578	40
591	415	365	862	469	470	361	229	40
435	332	335	155	301	132	122	148	40
35	251	36	11	237	12	86	104	40
152	408	96	956	422	580	453	367	40
343	339	259	422	362	299	630	566	40
400	346	296	548	337	416	631	560	40
31	272	29	15	317	12	117	86	40
294	339	222	450	340	339	542	482	40
98	276	91	92	265	89	225	290	40
224	296	194	472	324	373	590	543	40
430	342	322	211	340	159	114	86	40
502	371	346	278	386	184	110	145	40
448	351	326	170	363	120	117	71	40
32	309	26	290	295	252	305	214	40
139	337	106	207	398	133	631	573	40
67	259	66	65	253	65	349	310	40
484	346	359	179	359	128	77	149	41
65	427	39	838	423	507	108	143	41
39	258	38	20	259	20	113	116	41
45	287	40	75	275	70	142	100	41
499	372	343	423	394	275	295	179	41
450	403	286	299	426	180	198	125	41
323	313	264	396	305	332	673	590	41
36	284	32	300	300	256	42	77	41
34	270	32	193	270	184	116	122	41
39	329	30	243	337	185	419	328	41
30	368	21	20	423	12	95	168	41
464	367	324	211	340	159	84	76	41
548	372	378	394	456	221	244	164	41
56	267	54	27	269	26	56	97	41
24	246	25	11	254	11	265	237	41
244	305	204	249	302	211	615	535	41
481	350	352	194	350	142	117	108	41
48	306	40	492	333	378	104	107	41
228	327	179	333	342	249	101	162	41
327	359	234	544	388	359	614	554	41
623	374	427	615	340	462	383	267	41
449	360	319	184	337	140	62	108	41
81	266	78	46	276	43	92	102	41
608	431	362	530	365	371	338	230	41
558	424	337	233	441	135	132	166	41
637	408	399	477	377	325	185	136	41
36	289	32	99	264	97	139	100	41
557	378	377	207	342	155	175	125	41
66	319	53	615	332	474	164	86	41
59	345	44	672	348	495	79	156	42
23	270	22	139	289	123	150	136	42
163	278	150	112	277	104	619	539	42
22	271	21	94	299	81	175	110	42
28	315	22	330	347	244	472	383	42
425	360	303	897	339	677	757	677	42
581	422	352	373	427	224	161	73	42
401	351	293	193	358	138	136	125	42
52	293	45	48	310	40	146	77	42
388	334	297	199	329	155	104	53	42
455	348	335	146	335	111	89	59	42
224	290	197	238	312	195	513	486	42
55	298	47	532	331	411	95	101	42
50	256	50	32	249	32	493	407	42
26	261	26	36	255	36	336	246	42
422	356	304	224	382	150	27	100	42
500	353	362	386	351	282	178	158	42
190	331	147	274	380	185	650	594	42
32	327	25	32	307	26	122	68	42
534	362	377	395	347	291	171	119	42
488	372	337	374	335	286	162	148	42
482	366	337	611	346	453	280	222	43
29	250	29	32	242	34	128	108	43
714	418	438	1023	411	638	348	266	43
513	349	376	181	313	148	41	117	43
168	308	140	79	323	62	126	132	43
496	347	366	198	341	148	83	176	43
567	422	344	1008	506	510	493	395	43
567	369	393	189	366	132	108	131	43
446	334	342	181	323	143	87	168	43
678	470	369	305	468	167	139	128	43
478	366	334	255	377	173	165	161	43
56	258	56	31	264	30	89	18	43
26	250	26	25	251	26	247	213	43
54	279	50	43	262	42	82	108	43
378	336	288	545	329	425	687	623	43
147	273	138	124	267	118	477	402	43
368	377	250	328	383	220	195	158	43
133	305	112	180	335	138	536	469	43
20	246	21	10	239	10	296	249	43
193	341	145	332	348	244	754	677	43
91	264	88	84	297	72	148	108	43
23	258	23	16	252	17	84	214	43
460	344	342	562	500	287	377	229	44
509	351	371	263	343	196	149	74	44
43	299	37	55	296	48	351	246	44
25	307	21	247	320	197	146	111	44
280	306	234	229	310	189	666	603	44
20	257	20	48	270	45	452	355	44
583	388	384	360	409	225	68	89	44
285	311	235	344	291	302	608	530	44
608	394	395	308	389	203	142	150	44
778	447	446	523	454	295	176	141	44
686	436	403	342	401	218	148	39	44
21	251	21	14	249	15	148	73	44
446	330	346	222	313	181	114	133	44
21	253	21	166	267	159	49	76	44
21	256	21	10	259	10	150	102	44
424	338	321	195	336	148	176	174	44
767	464	423	504	396	326	188	120	44
108	318	87	716	347	528	323	231	44
532	452	302	748	453	423	645	584	44
601	426	361	290	404	184	162	71	44
79	264	77	40	258	40	340	325	44
525	375	358	620	348	455	313	213	44
1023	995	264	1023	267	982	336	169	45
80	260	79	53	263	52	201	303	45
490	374	336	336	387	222	173	166	45
468	358	334	183	361	130	101	110	45
483	348	356	301	350	220	143	150	45
209	283	189	253	282	230	573	492	45
529	407	332	453	399	291	133	142	45
562	378	380	213	410	133	135	120	45
409	338	310	166	314	135	162	107	45
437	344	325	265	320	212	222	119	45
171	295	149	139	294	121	576	538	45
39	307	32	358	395	232	188	146	45
333	379	225	484	418	296	662	596	45
433	323	343	162	327	127	179	194	45
466	433	276	1003	382	672	669	621	45
114	324	90	167	371	116	703	624	45
516	349	378	371	411	231	242	32	45
477	354	345	516	368	358	272	211	45
26	251	26	143	269	136	104	95	45
232	321	185	316	324	250	598	561	45
26	272	24	132	292	115	133	45	45
393	337	299	562	347	415	707	633	46
418	350	306	339	375	231	164	192	46
510	359	364	281	385	187	43	152	46
338	311	278	401	301	341	695	617	46
32	314	26	476	379	321	117	82	46
978	538	465	987	497	508	375	302	46
532	346	394	196	330	152	120	126	46
439	336	334	160	345	118	141	116	46
247	314	201	271	300	231	594	517	46
491	340	370	292	350	213	108	105	46
536	391	351	289	368	201	122	154	46
70	279	64	38	268	36	117	16	46
531	359	378	257	361	182	223	186	46
407	403	259	264	431	157	110	87	46
483	369	334	280	390	184	226	143	46
565	385	376	344	349	252	129	84	46
47	269	44	25	264	24	162	84	46
28	247	29	14	242	15	240	242	46
462	373	318	190	415	117	156	146	46
486	352	354	198	338	150	117	148	46
432	327	338	184	304	155	79	129	46
486	351	354	528	366	369	244	205	46
505	337	384	295	349	217	173	169	47
65	270	61	23	279	21	84	138	47
622	387	411	306	447	175	227	204	47
167	332	129	186	412	116	624	575	47
333	338	252	438	315	357	643	569	47
52	253	52	27	246	28	281	295	47
520	375	355	309	403	196	141	133	47
611	389	401	397	355	286	125	126	47
454	350	333	306	374	209	162	116	47
20	255	20	25	257	25	154	90	47
618	418	379	353	417	216	135	20	47
33	274	30	59	332	45	83	117	47
24	258	24	18	258	18	123	135	47
572	386	379	324	389	213	131	61	47
454	385	302	203	419	124	129	117	47
382	471	207	1023	361	727	707	650	47
35	276	32	30	330	24	62	98	47
593	401	378	258	379	174	136	139	47
35	265	34	259	274	242	79	97	47
1017	559	466	857	630	348	291	259	47
676	435	398	806	396	521	463	371	47
444	356	319	201	362	142	70	59	47
563	380	379	252	365	177	128	97	47
143	296	123	144	303	122	277	304	47
38	275	36	167	272	157	100	65	47
43	289	38	316	298	272	94	153	47
543	376	370	244	366	170	176	175	48
30	319	24	280	340	211	206	143	48
907	531	438	475	526	231	104	157	48
564	410	352	205	406	129	117	67	48
197	401	125	329	424	199	688	628	48
445	378	301	270	393	176	110	157	48
109	412	68	1023	290	903	441	339	48
71	370	49	192	325	152	408	308	48
216	298	185	381	289	338	609	524	48
163	278	150	132	277	122	413	389	48
387	453	219	1023	267	982	498	404	48
33	268	32	161	294	140	111	178	48
389	419	238	781	428	468	702	621	48
33	276	30	193	294	168	375	302	48
120	313	98	99	349	73	599	553	48
28	255	28	13	259	13	86	77	48
552	384	368	1023	408	643	388	316	48
468	378	317	759	342	568	674	619	48
425	318	342	151	331	117	149	101	48
76	280	70	384	317	310	250	184	48
289	337	219	619	349	454	581	524	48
57	266	55	62	266	60	376	310	49
36	292	32	422	324	334	170	158	49
48	346	36	118	341	89	670	585	49
112	317	90	81	313	66	563	533	49
28	258	28	39	256	39	480	385	49
319	345	236	361	336	275	705	626	49
557	402	355	1023	267	982	227	107	49
575	372	396	328	360	233	219	89	49
440	359	314	612	350	448	676	592	49
41	316	33	210	375	143	360	286	49
434	347	321	486	344	363	288	227	49
621	441	361	364	431	216	174	146	49
582	369	403	317	368	221	208	149	49
604	405	381	291	465	160	133	100	49
483	347	357	200	363	141	138	157	49
27	267	26	23	286	21	126	79	49
43	262	42	12	271	11	129	176	49
491	376	334	167	365	117	97	71	49
263	306	220	198	296	172	550	478	49
545	371	376	343	376	234	122	165	49
23	264	23	33	298	28	52	113	50
556	393	362	242	385	161	188	179	50
118	330	92	401	394	261	323	199	50
28	274	26	157	301	134	101	83	50
23	302	20	156	428	93	349	215	50
97	261	95	51	257	51	255	291	50
373	445	214	1023	267	982	679	621	50
823	454	464	576	474	311	245	133	50
468	335	357	181	342	136	139	97	50
326	349	240	404	363	285	699	618	50
449	329	349	193	323	153	97	113	50
58	265	56	33	301	28	101	145	50
630	405	399	589	402	375	133	128	50
536	464	296	1023	267	982	756	686	50
585	379	395	363	389	239	90	45	50
45	253	46	61	255	61	276	161	50
485	337	369	283	335	217	168	171	50
537	384	358	294	378	199	248	170	50
473	397	305	494	421	301	195	190	50
309	323	244	347	316	281	690	613	50
265	353	192	282	424	171	695	628	50
32	254	33	11	251	12	79	105	50
356	360	253	634	366	444	668	586	50
427	365	300	484	346	358	744	656	50
713	468	390	724	532	348	658	595	50
702	425	423	577	413	357	233	149	50
99	275	92	109	275	102	348	288	50
180	314	147	119	335	91	655	590	50
575	373	395	371	362	262	142	135	50
265	300	227	348	295	302	612	525	50
455	441	264	514	477	276	713	643	50
442	346	327	233	342	174	105	8	50
35	256	35	188	273	176	240	183	50
513	375	350	192	360	137	51	59	50
572	402	364	297	446	170	114	86	50
240	311	198	257	327	201	575	509	50
464	343	346	296	366	207	90	122	50
219	305	184	262	325	206	636	550	50
482	371	332	232	347	171	107	188	50
23	272	22	247	304	208	231	165	50
37	280	34	260	295	226	132	132	50
27	255	27	39	250	40	426	330	51
44	273	41	172	344	128	201	108	51
347	332	268	244	299	209	184	110	51
426	339	322	173	329	135	110	77	51
946	579	419	851	471	462	401	244	51
470	362	332	199	399	128	113	132	51
518	370	358	228	355	165	149	104	51
483	368	337	271	339	205	70	153	51
61	359	43	665	407	419	71	154	51
68	334	52	379	381	255	170	116	51
566	382	379	1023	364	721	397	311	51
542	351	396	231	350	169	133	185	51
283	357	204	272	375	186	593	531	51
573	399	368	586	489	307	192	173	51
80	280	73	38	274	36	119	113	51
422	332	326	172	339	130	174	95	51
346	330	268	150	317	121	174	111	51
256	292	224	207	287	184	526	507	51
541	371	374	285	364	200	186	171	51
506	388	334	261	447	149	203	55	51
948	582	417	665	543	314	244	120	51
111	347	82	315	555	145	228	162	51
27	261	26	178	269	169	97	76	51
500	360	355	515	366	361	384	282	51
1023	1023	140	1023	267	982	498	391	51
24	302	21	192	321	153	202	73	51
72	279	66	479	287	427	70	67	51
514	425	310	293	431	174	133	42	51
51	254	51	39	372	27	451	374	51
231	314	188	292	316	236	617	540	51
21	247	22	21	259	21	98	125	51
143	364	100	252	413	156	637	589	51
468	347	345	212	332	163	117	51	51
428	325	337	197	328	154	83	82	51
42	274	39	195	282	177	204	104	51
382	328	299	262	329	203	166	154	51
189	322	150	143	315	116	666	602	51
536	346	396	189	330	147	141	71	51
117	373	80	969	382	650	386	295	51
246	326	193	258	347	191	670	597	52
24	271	23	215	276	199	92	61	52
511	379	345	327	391	214	135	87	52
354	329	275	374	329	291	603	535	52
268	313	219	332	320	266	574	504	52
40	259	39	57	256	57	381	314	52
461	340	347	199	327	156	199	15	52
27	280	24	92	277	85	153	90	52
588	359	420	320	367	223	133	74	52
40	294	35	427	302	361	120	73	52
20	249	20	15	254	15	219	191	52
94	270	89	77	261	76	216	291	52
382	343	285	261	394	170	165	116	52
22	254	22	17	257	17	67	110	52
123	307	102	637	362	450	305	240	53
495	390	325	160	393	104	101	100	53
539	354	390	249	346	184	131	61	53
109	298	94	102	310	84	510	425	53
68	272	64	28	300	24	48	128	53
439	322	349	442	322	351	204	136	53
99	279	91	168	291	148	563	483	53
23	287	21	142	271	135	194	150	53
148	290	131	138	283	125	318	344	53
555	399	356	235	398	151	74	14	53
119	263	116	118	261	116	404	353	53
191	315	155	294	304	248	575	494	53
31	253	32	11	255	11	80	76	53
527	423	319	528	413	327	171	168	53
374	332	289	360	332	278	663	613	53
52	348	38	551	362	390	84	62	53
466	364	328	349	357	251	174	180	53
31	267	30	21	269	20	114	48	53
24	249	25	10	251	11	71	104	53
428	332	330	121	313	99	70	58	53
118	316	95	94	322	74	560	528	53
596	401	381	535	405	338	204	108	53
313	301	266	191	301	162	670	608	53
34	257	34	22	251	22	129	282	53
36	254	36	28	257	28	260	222	53
37	277	34	28	278	26	142	71	53
300	349	220	316	324	250	615	556	54
512	357	367	441	388	291	310	221	54
492	348	362	190	355	137	86	39	54
93	276	86	20	273	18	79	132	54
395	332	305	201	331	155	150	120	54
264	386	176	326	454	184	712	641	54
277	319	222	405	302	343	622	561	54
232	326	182	518	381	348	691	622	54
244	314	199	258	300	220	637	563	54
507	362	359	216	358	155	87	114	54
35	268	33	33	271	31	74	61	54
72	279	66	103	293	90	511	424	54
66	343	49	1015	388	670	79	79	54
514	356	369	351	354	254	143	164	54
53	261	52	19	259	19	126	114	54
26	278	24	213	317	172	73	79	54
507	353	367	367	380	247	148	131	54
583	402	372	712	316	577	321	224	54
22	278	21	121	410	75	252	169	54
48	258	48	26	252	27	62	68	54
747	420	455	901	453	510	315	191	54
231	305	194	274	297	236	643	554	54
481	345	357	202	338	153	214	117	55
33	250	33	26	446	15	148	116	55
561	387	371	348	378	236	214	152	55
56	273	52	55	276	51	477	417	55
462	332	356	316	398	203	234	133	55
166	289	147	137	283	124	618	533	55
23	283	21	94	274	88	143	71	55
476	363	336	229	428	137	64	24	55
66	274	62	37	261	36	56	90	55
1023	465	564	1023	372	704	252	193	55
22	248	22	60	265	58	264	166	55
31	254	32	158	262	154	97	73	55
951	554	440	1023	334	785	711	656	55
22	257	22	16	241	17	132	122	55
144	279	132	58	282	52	119	108	55
490	358	351	223	364	156	175	65	55
547	373	375	428	362	302	52	32	55
282	365	198	467	341	351	573	488	55
262	349	192	418	336	318	598	517	56
297	312	243	300	293	262	615	538	56
70	264	68	60	256	60	484	397	56
231	327	181	364	328	284	560	496	56
509	370	352	331	377	225	141	120	56
34	286	31	182	285	164	210	83	56
185	335	141	1023	267	982	61	154	56
111	278	103	150	277	139	617	529	56
26	300	22	21	311	17	146	77	56
120	365	84	215	388	142	680	613	56
156	276	145	202	285	182	569	504	56
297	388	196	270	436	159	432	447	56
509	401	325	379	426	228	199	133	56
35	280	32	324	277	300	113	131	56
602	385	400	252	349	185	128	193	56
38	289	33	326	286	291	80	80	56
59	334	45	600	333	461	90	143	56
178	438	104	430	451	244	599	554	56
28	262	27	168	282	153	111	108	56
471	389	310	699	372	481	716	638	56
877	524	429	1023	418	627	354	278	56
46	320	37	31	338	24	102	19	56
465	344	346	335	343	250	185	83	57
47	325	37	469	336	357	92	100	57
460	364	324	157	357	113	107	110	57
461	382	309	233	376	159	87	49	57
49	260	48	274	263	267	32	104	57
29	250	30	33	243	35	344	279	57
501	332	386	365	474	197	178	107	57
437	331	337	348	362	246	205	95	57
86	332	66	94	331	72	538	516	57
300	331	232	342	336	261	621	556	57
470	365	330	225	387	149	265	114	57
551	356	397	234	394	152	153	51	57
33	305	28	413	322	329	36	76	57
533	349	391	202	358	145	181	76	57
450	359	321	147	348	108	132	176	57
73	278	68	442	283	400	18	122	57
598	383	400	291	346	215	148	86	57
460	351	335	237	411	148	111	141	57
54	250	56	27	251	28	285	302	57
531	365	372	275	447	158	434	330	57
104	356	75	214	383	143	633	546	57
1023	565	464	1023	449	584	418	329	57
24	277	22	47	280	43	95	82	57
428	330	332	233	345	173	100	74	58
113	289	100	42	299	36	123	126	58
331	325	261	682	372	469	689	622	58
44	251	45	14	255	14	190	174	58
46	279	42	44	276	40	117	132	58
437	321	349	188	328	147	141	104	58
23	257	23	6	254	6	128	53	58
408	1023	97	1023	410	640	325	188	58
363	376	247	252	371	174	166	141	58
72	306	60	273	303	231	561	472	58
227	312	187	213	308	178	633	550	58
29	271	28	217	284	196	73	30	58
533	371	368	285	361	202	133	48	58
529	378	359	418	378	283	215	105	58
231	384	154	823	411	512	697	630	58
48	295	42	406	306	340	76	139	58
105	316	85	1023	297	883	101	100	58
472	355	340	316	415	195	270	179	58
450	371	311	454	350	332	329	214	58
103	271	97	108	269	103	498	422	58
125	474	68	221	493	115	682	616	58
69	256	69	44	262	43	307	293	59
27	265	26	12	238	13	53	111	59
233	283	211	214	282	194	678	603	59
501	341	376	197	323	156	215	193	59
520	354	376	225	369	156	175	150	59
418	339	316	514	340	387	564	523	59
170	338	129	280	354	203	650	591	59
41	265	40	45	274	42	120	94	59
34	309	28	12	328	9	83	71	59
57	252	58	82	253	83	308	216	59
407	342	305	194	341	146	190	168	59
548	345	406	282	353	205	68	146	59
569	384	380	265	369	184	176	104	59
47	265	46	24	291	21	92	71	59
1023	465	564	996	498	512	576	484	59
545	405	345	314	402	200	117	181	59
38	309	31	524	319	420	46	129	59
748	553	347	373	521	183	194	55	59
568	370	393	249	387	164	133	101	60
225	293	196	136	336	104	473	455	60
562	394	365	452	378	306	229	174	60
19	251	20	44	258	44	62	129	60
366	342	274	451	346	333	609	535	60
675	397	436	396	383	265	156	105	60
60	366	42	32	344	24	38	86	60
582	387	385	237	401	151	132	117	60
21	256	21	118	309	98	187	142	60
499	361	353	325	344	242	208	104	60
35	357	25	337	377	228	376	274	60
945	500	484	625	550	291	238	138	60
512	350	375	224	336	170	145	149	60
308	319	247	272	297	235	618	549	60
210	446	121	1007	559	461	698	625	60
657	391	430	344	355	249	120	97	60
167	339	126	156	348	114	627	572	60
72	350	53	146	340	110	705	619	60
665	536	317	274	595	118	131	51	60
626	433	370	629	496	324	232	146	60
543	367	379	317	421	193	201	80	60
216	321	173	341	349	251	638	571	61
519	369	360	304	358	218	122	20	61
257	327	202	255	322	203	609	531	61
498	360	354	304	369	211	311	209	61
361	332	278	447	312	366	738	659	61
22	260	21	15	267	14	80	95	61
467	339	353	263	318	212	102	92	61
279	352	203	444	334	340	652	597	61
314	317	254	317	286	283	622	537	61
22	261	21	195	306	163	126	104	61
86	260	85	74	263	72	463	373	61
57	263	55	64	279	59	409	336	61
124	387	82	216	403	137	622	571	61
570	358	408	289	345	214	107	62	61
387	336	295	171	332	132	234	148	61
67	275	62	54	276	50	302	266	61
30	258	30	38	305	32	80	100	61
108	285	97	40	265	39	79	61	61
70	312	57	1023	267	982	341	267	61
755	518	374	606	556	279	132	150	61
459	317	371	245	321	195	143	125	61
583	394	379	320	388	211	64	125	61
434	321	346	242	312	199	156	122	61
370	363	261	240	320	192	579	489	62
66	284	59	26	295	22	87	113	62
144	268	138	130	417	80	596	547	62
37	274	35	131	402	83	223	156	62
57	259	56	49	255	49	190	105	62
25	256	25	14	261	14	161	77	62
24	270	23	27	288	24	122	65	62
477	345	354	127	325	100	181	101	62
309	398	199	293	374	201	117	133	62
522	365	366	293	361	208	105	191	62
636	394	413	393	374	269	274	240	62
707	405	446	463	504	235	192	65	62
438	342	328	146	345	109	92	126	62
489	366	342	347	339	262	193	108	62
27	285	25	27	269	25	114	26	62
97	400	62	730	384	487	206	169	62
44	254	44	23	265	22	397	371	62
510	354	369	165	339	124	126	82	62
234	351	171	337	359	240	675	610	62
34	260	34	25	263	24	111	108	62
31	274	29	17	291	15	101	77	63
40	302	34	361	305	303	86	35	63
27	325	21	278	432	165	125	102	63
34	336	26	322	379	218	343	265	63
578	364	406	412	382	276	268	185	63
481	362	340	170	366	119	150	120	63
246	342	184	434	355	313	655	594	63
61	266	59	9	260	9	89	98	63
72	295	62	562	305	471	8	97	63
454	333	349	231	314	188	98	86	63
244	299	209	239	298	205	660	582	63
22	255	22	10	263	10	82	119	63
641	396	414	247	426	148	131	171	63
64	330	50	522	336	398	405	310	63
266	331	205	348	339	262	693	625	63
291	329	227	289	334	221	695	631	63
24	262	24	184	260	181	42	111	63
122	365	85	90	468	49	258	211	63
455	339	343	374	363	264	234	205	63
605	412	376	403	414	249	398	258	63
233	371	161	366	344	272	693	622	63
300	295	260	365	317	294	613	546	64
398	337	302	249	310	206	259	90	64
484	396	313	928	395	601	687	609	64
516	349	379	229	353	166	312	195	64
508	343	379	281	371	193	116	71	64
419	320	335	254	310	210	198	98	64
569	367	397	422	422	256	249	208	64
425	340	320	239	339	180	105	89	64
478	348	351	240	337	182	27	94	64
50	263	49	25	288	23	152	82	64
22	247	23	15	243	16	90	86	64
441	404	280	807	401	515	729	647	64
141	263	138	119	299	102	611	560	64
486	357	349	250	367	175	80	126	64
385	338	291	305	371	210	176	142	64
139	344	103	254	365	178	628	562	64
493	374	338	945	406	596	338	232	64
153	344	114	372	393	242	636	577	64
37	259	37	12	260	12	150	143	64
19	240	20	33	241	35	168	102	64
445	341	334	194	329	151	136	126	64
590	410	368	478	463	264	188	70	64
288	309	238	352	287	314	542	488	64
355	346	263	348	328	272	545	531	64
53	259	52	18	239	19	58	90	64
222	315	180	210	302	179	605	528	64
71	270	67	29	291	25	100	59	64
25	300	21	318	341	239	97	116	64
43	334	33	565	333	434	296	233	64
21	253	21	6	248	6	119	156	64
257	333	198	414	402	264	654	580	64
229	376	156	404	361	287	645	590	65
35	251	35	14	242	15	139	100	65
229	304	193	169	291	149	478	493	65
74	277	69	593	279	544	117	107	65
281	321	224	396	315	322	623	551	65
662	412	412	687	430	409	279	164	65
534	383	357	1023	355	739	500	406	65
36	262	35	222	262	217	49	74	65
498	350	365	206	350	151	153	143	65
506	370	350	251	367	175	95	65	65
41	270	39	28	300	24	146	65	65
125	262	122	50	260	49	527	498	65
83	397	54	140	347	103	580	542	65
147	265	141	56	303	48	62	150	65
599	443	346	275	437	161	110	116	65
480	364	338	239	373	164	169	195	65
213	295	184	280	291	246	537	458	65
163	275	152	124	273	117	466	408	65
509	371	351	246	364	173	142	90	65
503	406	317	878	618	364	461	359	65
508	354	368	231	371	160	20	98	65
440	345	326	194	343	145	183	141	65
117	1023	29	1023	485	541	243	68	65
481	359	343	254	357	182	67	111	65
123	294	107	150	297	129	436	370	66
19	246	20	31	251	32	209	195	66
159	271	151	113	254	114	270	372	66
166	290	146	227	492	118	552	460	66
332	359	237	316	335	241	652	579	66
529	381	356	779	426	468	406	296	66
54	257	54	61	261	60	357	268	66
68	290	60	563	323	446	76	76	66
416	371	287	659	335	503	740	664	66
28	248	29	22	253	22	284	244	66
25	259	25	58	322	46	142	128	66
453	364	319	186	404	118	125	133	66
662	396	428	336	367	234	55	114	66
556	405	352	311	401	198	214	157	66
587	392	383	911	394	592	706	638	66
27	247	28	8	246	9	61	129	66
661	374	453	451	370	312	92	125	66
26	281	23	86	300	74	603	513	66
319	350	233	498	335	381	711	637	66
35	258	35	233	270	221	104	92	66
454	369	316	161	352	117	80	119	66
687	400	439	346	398	223	84	107	66
634	396	410	364	425	219	229	148	66
31	255	32	13	263	12	128	46	66
558	376	379	278	374	190	157	168	66
439	357	315	159	379	107	125	117	66
354	326	278	449	321	358	699	622	66
25	283	23	134	309	111	90	46	66
428	366	300	679	363	478	715	646	66
38	259	38	126	280	115	192	169	67
595	398	382	269	370	186	166	117	67
948	620	391	1023	706	372	356	279	67
446	348	328	183	343	136	129	65	67
30	261	30	163	259	161	125	141	67
499	361	354	296	389	195	143	173	67
523	372	360	278	348	204	100	105	67
508	420	310	502	388	331	588	497	67
430	350	315	167	336	127	48	76	67
480	346	355	179	339	135	126	116	67
25	257	24	186	259	184	98	74	67
50	288	44	35	291	31	68	145	67
517	386	343	439	420	268	240	262	67
74	336	57	660	344	491	156	158	67
492	350	360	244	361	173	94	117	67
447	341	336	264	369	183	213	145	67
434	341	326	214	317	173	168	165	67
131	414	81	48	357	34	104	95	67
129	381	87	373	440	217	652	589	67
20	256	20	44	281	40	113	87	67
408	342	306	446	333	343	717	632	67
457	365	320	666	352	485	666	600	67
242	302	205	218	306	182	544	504	67
318	327	248	179	303	151	237	179	67
152	297	131	58	354	42	108	173	67
21	255	21	54	255	54	209	123	67
30	295	26	57	271	54	58	153	67
585	392	382	283	386	188	139	176	67
177	283	160	135	276	125	351	385	67
574	422	348	177	406	112	128	94	68
524	447	300	260	420	158	113	100	68
53	302	45	111	291	98	566	483	68
144	296	124	45	281	41	164	116	68
746	439	435	341	426	205	385	245	68
28	258	28	16	260	16	107	76	68
897	1023	216	1023	267	982	371	285	68
64	358	46	888	412	552	122	95	68
280	346	207	404	391	265	785	704	68
51	257	51	34	283	31	136	84	68
265	307	221	307	308	256	666	584	68
44	270	41	67	314	54	153	102	68
448	343	334	182	329	142	123	179	68
179	300	153	140	309	116	601	560	68
572	380	386	251	366	175	110	111	68
30	284	27	198	287	177	110	133	69
28	277	26	105	278	96	319	209	69
65	292	57	479	310	396	74	145	69
466	351	340	242	367	169	136	184	69
483	346	358	324	362	229	170	146	69
579	388	382	270	355	194	139	35	69
48	252	49	67	246	69	344	302	69
552	362	391	411	386	273	195	128	69
276	308	230	304	306	255	564	482	69
25	258	24	16	258	16	105	95	69
557	362	393	231	366	162	243	187	69
565	378	383	1023	421	623	398	292	69
51	258	51	25	251	25	243	288	69
660	450	375	340	404	215	98	129	69
525	464	289	363	478	194	176	87	69
438	354	317	122	336	93	116	95	69
495	370	342	433	490	226	305	225	69
627	405	397	209	354	151	175	58	69
661	471	360	316	445	182	132	107	69
562	429	336	455	398	293	320	230	70
391	376	266	583	344	434	721	641	70
566	388	373	510	389	335	120	129	70
545	342	408	217	342	163	220	100	70
21	258	21	26	253	26	87	59	70
480	344	357	319	341	240	166	179	70
352	327	275	435	315	353	690	609	70
157	333	120	244	317	197	558	475	70
466	354	337	296	389	195	245	117	70
20	252	20	15	262	15	104	36	70
136	290	120	69	308	58	634	572	70
553	421	336	399	433	236	171	160	70
373	376	254	532	390	349	653	574	70
66	347	49	475	379	321	98	158	70
423	345	314	313	367	218	160	135	70
51	257	51	34	251	35	262	232	70
39	258	39	27	257	27	342	285	70
557	382	373	199	344	148	129	142	70
534	414	330	319	395	206	191	116	70
27	250	28	43	251	44	209	132	70
432	339	326	186	314	152	205	90	70
205	287	183	255	281	233	596	512	70
562	377	382	169	364	118	126	64	70
98	274	91	65	306	54	43	97	70
228	339	172	341	328	266	686	619	70
235	419	143	477	467	262	792	711	70
347	393	226	525	458	293	680	610	70
33	255	33	127	255	127	68	46	70
547	391	358	264	373	181	52	26	71
514	355	370	565	356	406	392	258	71
722	504	367	513	493	267	313	231	71
40	252	41	41	249	42	429	348	71
444	346	328	227	348	167	239	123	71
499	356	359	181	350	132	132	131	71
231	302	196	294	299	252	535	455	71
135	272	127	135	265	131	526	447	71
41	290	36	303	321	241	372	251	71
515	356	370	227	335	173	64	32	71
44	265	42	72	258	72	419	340	71
234	300	200	131	340	99	551	530	71
434	344	323	144	337	110	276	135	71
23	260	23	8	261	8	149	107	71
73	268	69	57	271	54	409	317	71
499	344	371	226	318	182	139	170	71
691	434	407	1023	324	809	476	489	71
490	347	362	225	343	168	292	183	71
231	334	177	207	325	163	546	492	71
408	333	313	235	309	195	119	56	71
434	348	320	262	341	197	97	100	71
643	385	427	275	385	183	100	71	71
454	422	275	431	385	287	139	146	71
25	253	26	35	252	36	166	141	72
481	353	349	297	376	203	120	139	72
536	376	365	349	365	245	205	114	72
562	402	358	307	417	188	393	310	72
182	310	150	144	328	112	527	495	72
110	288	98	121	307	101	434	360	72
284	301	242	308	296	267	667	584	72
343	386	228	476	384	318	683	600	72
538	377	366	276	359	197	139	97	72
526	354	381	277	386	183	117	169	72
420	340	316	297	432	176	241	184	72
106	355	76	529	384	353	322	249	72
406	331	314	164	334	126	119	95	72
630	416	388	245	442	142	153	142	72
119	318	96	113	355	82	603	557	72
555	350	406	233	336	177	141	102	72
197	291	173	295	286	264	636	563	72
171	371	118	200	494	104	647	589	72
599	391	392	541	476	291	201	170	72
275	313	225	348	306	291	720	638	73
195	291	172	161	285	145	475	433	73
1023	541	484	1000	594	431	306	296	73
84	285	76	37	276	34	86	269	73
517	347	381	275	342	205	73	125	73
172	314	140	110	300	94	610	574	73
488	347	361	249	322	198	67	166	73
411	339	310	181	355	131	48	150	73
616	392	403	522	415	322	233	153	73
37	421	23	421	481	224	279	201	73
411	336	314	141	328	111	104	82	73
487	349	357	204	344	152	111	101	73
487	381	327	188	372	129	125	107	73
21	262	20	77	280	70	263	200	73
1023	553	474	1023	267	982	669	606	73
26	261	26	106	258	105	164	132	73
349	320	280	481	320	385	664	597	73
25	253	25	12	258	12	80	31	73
347	333	267	392	333	302	676	599	73
476	357	341	240	370	166	98	62	73
417	342	313	242	332	186	206	181	74
124	324	98	130	361	92	604	558	74
28	260	28	14	249	14	55	138	74
367	340	276	169	354	122	90	86	74
391	331	302	650	330	505	558	482	74
476	341	357	319	324	252	83	135	74
116	262	113	37	264	36	110	95	74
30	270	29	23	317	19	82	111	74
323	308	269	347	301	296	648	561	74
326	375	223	548	496	283	582	508	74
209	392	137	746	346	551	661	600	74
574	363	406	423	392	276	285	131	74
25	260	25	44	278	40	73	120	74
37	290	33	29	320	23	89	97	74
415	357	297	225	397	145	143	100	74
188	363	132	250	435	147	729	658	74
677	446	388	1023	310	846	761	707	74
647	393	421	529	397	341	292	268	74
720	423	436	453	408	285	143	68	74
392	335	300	192	368	134	80	97	74
31	264	30	94	298	81	105	113	74
23	259	23	190	278	176	150	38	74
496	388	327	396	407	249	178	157	74
598	407	376	373	451	212	183	186	75
540	439	315	1023	345	761	713	649	75
253	300	216	170	290	150	550	483	75
24	310	20	146	313	119	241	122	75
322	321	257	500	308	415	641	564	75
546	361	387	276	340	207	98	128	75
180	315	146	136	375	93	611	564	75
21	276	20	102	335	78	312	228	75
36	253	36	43	256	44	290	235	75
250	312	205	307	313	251	727	647	75
592	391	387	240	359	171	52	154	75
265	539	126	474	593	205	734	679	75
561	387	371	313	375	213	107	64	75
40	250	41	33	247	34	188	254	75
22	255	22	196	262	191	102	62	75
64	272	60	58	280	53	316	285	75
24	251	25	11	252	12	97	102	75
249	381	167	1023	450	582	438	355	75
415	341	312	220	344	164	74	131	76
31	289	28	69	277	64	98	123	76
488	371	337	305	383	204	178	111	76
37	306	31	206	293	180	204	180	76
223	286	200	215	287	192	621	539	76
25	252	25	27	244	28	391	298	76
74	298	63	157	363	110	675	588	76
548	381	368	312	351	228	62	149	76
385	362	272	810	336	617	659	592	76
428	324	338	568	364	400	719	645	76
247	311	203	253	302	214	636	570	76
21	276	20	215	318	173	224	146	76
242	331	187	269	321	215	719	632	76
525	352	382	194	327	152	105	162	76
567	366	397	228	380	153	82	122	76
31	260	30	115	262	112	89	122	76
493	346	365	370	333	284	135	129	76
73	369	51	148	370	103	620	535	76
468	342	351	511	353	371	328	252	76
25	262	25	163	273	153	105	83	76
25	252	26	5	229	5	76	116	76
561	361	398	277	349	203	142	104	76
52	338	40	859	346	635	120	104	76
45	253	46	32	257	32	350	277	76
434	353	314	248	333	190	148	110	76
580	388	383	361	379	243	160	135	76
247	332	191	430	337	327	599	536	76
317	326	249	471	317	380	691	607	76
612	402	389	451	583	198	133	73	76
287	300	245	381	282	346	624	546	76
25	280	23	133	310	109	183	128	76
165	391	108	429	501	219	679	612	77
565	376	385	486	378	329	175	191	77
364	367	254	395	325	311	686	601	77
493	351	359	203	338	153	178	180	77
162	368	113	236	366	165	598	541	77
527	372	363	287	373	197	370	384	77
248	311	204	170	303	144	487	480	77
114	384	76	222	435	131	633	577	77
480	367	335	224	441	130	154	76	77
288	320	230	411	316	333	678	598	77
82	276	76	29	269	27	77	42	77
632	409	396	864	454	487	296	226	77
285	312	234	352	311	290	659	592	77
124	362	88	177	403	113	611	558	77
79	421	48	179	471	97	519	459	77
50	266	48	276	278	254	32	56	77
80	318	64	581	337	441	76	110	77
505	340	380	224	340	168	105	86	77
646	448	369	249	476	134	138	162	77
477	344	355	259	314	211	120	76	78
39	308	33	322	310	266	295	250	78
48	258	48	30	260	29	158	92	78
421	349	309	267	358	191	76	184	78
567	358	405	203	353	147	79	100	78
270	304	228	313	291	275	692	608	78
462	356	333	836	378	566	386	291	78
293	316	237	411	309	341	617	547	78
289	326	226	263	354	190	681	606	78
454	339	343	274	368	191	73	113	78
28	287	25	54	290	48	136	95	78
27	272	26	84	286	75	294	219	78
122	314	99	67	412	42	97	74	78
292	313	239	357	303	301	605	533	78
28	274	26	150	339	113	211	171	78
457	344	340	251	353	182	194	161	78
312	335	238	603	351	439	640	572	78
561	378	380	214	365	150	77	133	78
475	370	328	212	354	153	100	178	78
492	366	344	445	384	297	152	170	78
549	368	382	277	334	212	98	104	78
46	256	46	36	255	36	470	375	78
549	371	379	312	360	222	113	94	78
25	273	24	151	297	130	222	143	78
489	359	348	229	330	177	80	97	78
186	271	176	111	299	95	632	587	79
442	355	319	184	367	129	108	142	79
96	261	94	67	266	65	363	373	79
378	339	285	190	332	147	158	94	79
592	375	404	303	364	213	143	49	79
28	273	26	239	273	224	136	76	79
29	280	26	189	291	166	274	180	79
473	346	351	422	330	327	331	279	79
287	357	206	363	352	264	557	527	79
314	372	217	179	361	127	142	116	79
227	306	190	254	303	215	627	552	79
122	302	103	99	354	72	169	129	79
387	333	297	149	319	120	70	116	79
502	364	353	160	328	125	89	73	79
33	267	32	197	273	184	287	203	79
1023	494	530	1023	267	982	469	405	79
189	301	160	184	283	166	577	495	79
19	249	20	14	249	14	245	178	79
466	344	347	321	376	218	86	152	79
444	342	333	320	333	246	148	191	79
222	332	171	150	342	112	504	480	79
229	312	187	430	316	348	640	563	79
569	424	344	277	373	190	188	141	79
206	344	153	263	348	193	622	571	79
246	432	146	847	378	574	657	593	80
639	393	417	411	414	254	227	145	80
91	269	86	54	286	48	62	126	80
700	410	438	1023	267	982	781	701	80
490	348	361	255	322	203	148	27	80
725	487	381	842	407	530	388	252	80
884	480	471	704	587	307	367	294	80
614	476	330	292	646	115	157	213	80
536	370	371	372	353	270	230	84	80
450	331	349	275	334	211	56	171	80
29	335	22	387	357	278	230	166	80
385	335	294	435	345	323	271	209	80
455	352	331	166	324	132	278	196	80
90	257	89	93	250	95	355	352	80
24	257	24	25	264	25	100	97	80
594	404	377	403	381	271	277	226	80
558	407	351	730	380	491	296	203	80
653	393	426	381	389	251	128	132	80
23	254	23	10	251	10	74	120	80
24	266	23	18	389	12	114	90	81
501	356	361	294	338	223	188	110	81
20	256	20	8	250	8	94	126	81
34	289	31	404	306	338	82	98	81
20	252	20	104	253	105	79	111	81
565	379	382	499	485	263	280	207	81
47	311	38	509	314	415	122	58	81
29	293	26	282	299	241	43	52	81
215	325	169	299	363	211	553	505	81
45	273	42	45	287	40	543	458	81
95	274	88	33	281	30	138	84	81
60	345	45	587	337	446	161	110	81
28	270	27	78	329	61	439	340	81
200	402	127	453	387	300	673	613	81
197	298	169	262	336	200	650	580	81
428	347	315	246	347	181	184	193	81
495	382	331	256	386	170	89	125	81
25	270	24	56	321	45	97	83	81
458	370	317	288	359	206	107	117	82
254	331	197	308	325	243	710	620	82
511	368	355	261	369	181	97	71	82
460	360	327	760	369	527	315	205	82
449	338	340	150	322	119	84	122	82
82	256	82	74	267	71	507	431	82
74	355	54	73	402	47	135	132	82
558	354	403	246	324	194	28	61	82
37	285	34	344	323	273	123	104	82
116	371	80	1023	396	662	101	173	82
515	371	356	585	360	416	204	201	82
443	376	302	483	387	319	593	554	82
56	274	52	233	282	212	178	171	82
323	335	247	343	324	271	734	649	82
104	359	74	150	366	105	593	551	82
224	337	170	456	369	316	659	601	82
755	412	469	502	415	309	108	119	82
634	363	447	339	366	237	136	149	82
417	335	319	391	339	295	292	143	82
592	375	404	258	407	162	16	158	82
48	293	42	128	305	107	504	409	82
573	359	408	264	399	170	148	169	83
26	257	26	132	283	120	366	270	83
580	393	378	337	368	234	120	53	83
454	357	325	251	349	184	80	160	83
107	290	94	455	345	338	274	188	83
537	369	373	335	370	232	100	185	83
36	280	33	258	288	229	102	108	83
36	273	34	240	279	220	65	107	83
489	356	351	181	346	134	122	119	83
39	250	40	36	253	36	286	258	83
279	320	224	364	291	320	360	433	83
473	368	329	574	352	417	607	539	83
476	391	312	607	397	391	422	313	83
34	298	29	373	303	315	77	136	83
346	373	238	427	386	283	724	647	83
46	261	45	21	269	20	49	116	83
359	439	209	314	394	204	621	586	83
535	379	361	460	362	325	239	87	83
438	346	324	108	314	88	104	153	83
298	329	232	396	320	318	623	552	83
255	330	198	661	365	464	667	607	83
31	253	31	14	266	14	136	156	83
35	276	33	50	300	43	136	149	83
23	267	22	164	270	156	270	186	83
28	260	27	9	246	10	122	102	84
326	350	239	576	344	428	673	610	84
36	260	36	36	254	36	45	100	84
32	252	33	32	253	33	233	142	84
48	268	46	333	288	296	122	71	84
30	255	30	8	256	8	116	102	84
509	372	350	182	349	133	199	28	84
75	342	56	315	350	230	143	101	84
1023	471	557	1023	394	665	456	367	84
119	292	104	124	289	110	513	497	84
407	349	299	180	456	101	83	64	84
691	419	422	517	446	296	187	67	84
74	270	71	104	300	89	577	504	84
196	359	140	1023	267	982	162	148	84
244	324	193	252	352	183	711	642	84
390	418	239	712	416	438	685	608	84
27	260	26	14	257	14	100	77	84
507	345	376	371	424	224	263	210	84
291	306	244	90	291	79	90	82	84
34	275	31	333	279	306	104	77	84
674	436	396	319	562	145	210	84	84
148	390	97	403	393	262	599	552	84
524	433	310	571	463	316	282	165	84
277	315	225	300	300	256	670	590	85
188	314	154	277	304	233	679	600	85
37	263	36	55	306	46	100	114	85
493	351	360	251	375	171	76	95	85
20	248	21	15	248	16	67	129	85
56	267	54	35	310	29	102	79	85
206	278	190	159	270	151	565	510	85
456	362	322	162	349	119	150	36	85
20	256	20	28	256	28	79	82	85
486	369	337	267	399	171	154	117	85
423	329	329	193	343	144	98	80	85
410	361	291	487	349	358	733	656	85
462	339	349	394	319	316	344	253	85
90	410	56	667	445	384	619	558	85
175	276	162	135	278	124	500	460	85
53	278	49	132	322	105	141	126	85
497	351	363	150	333	116	87	129	86
88	288	78	89	339	67	116	98	86
265	328	207	244	313	199	689	618	86
490	335	375	231	384	154	305	183	86
526	373	361	330	371	228	192	104	86
133	268	127	51	257	51	102	52	86
480	346	355	166	340	125	179	132	86
31	260	31	175	265	169	74	149	86
247	307	206	288	292	252	643	553	86
478	350	350	471	453	266	244	180	86
45	282	41	101	357	72	565	477	86
512	347	378	215	336	164	42	128	86
605	420	369	1023	520	505	534	434	86
578	369	401	353	364	248	56	125	86
546	383	365	599	399	385	245	205	86
587	376	399	465	371	320	252	236	86
23	254	24	23	266	22	32	82	86
528	353	383	462	364	325	301	211	86
23	259	23	74	264	72	156	129	86
476	356	342	561	440	326	393	307	86
454	330	353	185	330	143	234	161	86
81	291	72	247	303	209	582	491	86
739	495	382	488	529	236	198	153	86
892	552	413	535	549	249	297	276	86
552	430	328	211	486	111	87	90	86
363	340	273	874	344	650	726	655	87
404	340	304	147	325	115	53	89	87
39	263	38	112	277	103	215	164	87
64	258	63	55	265	53	524	441	87
50	273	47	18	265	17	101	129	87
49	255	49	38	252	39	367	278	87
109	426	65	263	425	158	611	556	87
84	284	76	51	295	45	94	36	87
440	367	308	256	357	184	323	255	87
25	252	25	26	252	27	62	107	87
48	275	44	72	299	61	517	423	87
37	304	31	77	285	69	580	490	87
508	358	363	382	449	218	166	169	87
360	387	238	601	398	386	679	601	87
302	331	234	362	314	295	673	591	87
275	313	225	304	306	254	566	479	87
561	358	402	283	347	209	94	186	87
25	258	25	340	254	343	131	141	87
309	330	239	288	308	239	627	565	87
491	358	351	229	389	151	132	98	87
51	264	49	57	262	55	235	128	87
506	368	352	294	360	209	113	16	87
44	263	43	23	343	17	76	38	87
49	259	48	24	274	23	149	64	87
157	335	120	232	332	179	609	559	87
265	353	192	283	354	205	693	626	87
572	396	370	443	378	300	105	73	88
424	335	324	124	334	95	76	56	88
504	364	355	220	353	159	152	70	88
629	442	364	698	473	378	264	205	88
468	340	352	251	336	191	104	139	88
474	344	353	186	353	135	97	142	88
730	459	407	650	470	354	97	174	88
71	274	67	42	267	40	131	59	88
86	300	74	736	313	601	131	82	88
21	255	21	17	275	16	68	77	88
581	434	343	544	494	282	190	168	88
457	339	344	221	346	163	133	68	88
22	250	22	14	276	13	87	61	88
304	332	234	320	320	256	564	516	88
34	262	34	164	275	153	190	149	88
565	364	398	291	360	207	211	104	88
[truncated: 18,001 more rows]
