# Supplementary material for: N-chlorination mediates protective and immunomodulatory effects of oxidized human plasma proteins
Source: eLife. 2019 Jul 12;8:e47395. doi: 10.7554/eLife.47395 (PMC6650281; doi:10.7554/eLife.47395)
Supplement: Figure 8—source data 1. [file elife-47395-fig8-data1.zip › Figure 8 Source Data 1/channel values/Staurosporine + HSAhocl 2.csv]

FSC-A	FSC-H	FSC-W	SSC-A	SSC-H	SSC-W	FITC-A	PE-A	Time
586	378	398	263	327	205	110	110	0
310	362	219	433	341	325	677	590	0
517	369	359	173	341	130	68	104	0
343	336	262	291	322	231	675	612	0
26	248	27	23	247	24	442	336	0
382	375	261	269	373	185	730	657	0
297	336	226	345	309	285	653	589	0
324	319	260	492	318	396	691	608	0
28	270	26	6	253	6	100	170	1
441	358	316	149	316	121	130	99	1
416	336	317	343	323	272	658	604	1
515	375	352	355	316	288	154	217	1
501	379	338	191	345	142	73	115	1
329	377	223	279	359	199	696	628	1
551	359	393	236	305	198	96	102	1
433	401	277	438	387	290	193	226	1
349	399	224	301	413	187	679	614	1
472	359	337	196	346	145	115	69	1
379	348	279	340	356	245	717	648	1
1023	556	471	1023	318	825	744	682	1
139	279	128	180	281	164	374	330	1
49	291	43	35	364	24	104	108	1
713	512	357	694	418	425	577	513	1
333	400	213	386	404	245	703	634	1
380	332	293	168	313	137	110	106	1
61	269	59	14	267	14	113	80	1
428	330	332	236	338	179	199	222	1
479	416	295	249	371	172	167	171	1
488	346	361	229	326	180	92	62	1
337	369	234	213	358	152	173	114	1
293	356	211	284	326	223	671	608	1
404	355	292	288	330	224	661	603	1
596	403	379	283	326	222	86	109	1
270	310	222	239	302	203	608	546	2
288	309	239	207	303	174	470	454	2
613	413	380	245	436	144	533	439	2
336	341	252	323	328	252	722	649	2
68	258	68	27	256	27	129	130	2
310	334	238	273	323	216	705	635	2
526	360	375	363	312	298	319	198	2
435	343	324	163	345	121	131	106	2
24	261	24	23	260	23	441	349	2
511	435	301	213	411	132	132	139	2
524	427	314	161	360	115	106	113	2
86	259	86	26	260	26	91	105	2
535	372	368	270	340	203	158	97	2
368	322	293	200	282	182	140	182	2
328	366	229	274	383	183	495	472	2
52	256	52	11	247	11	118	108	2
267	380	180	356	376	242	632	570	2
365	388	241	289	358	207	621	570	3
358	373	245	347	344	258	689	626	3
348	320	278	159	299	136	128	153	3
481	401	307	210	328	164	120	91	3
52	256	52	16	265	15	89	145	3
85	344	63	116	345	86	654	569	3
208	311	171	340	326	267	453	389	3
37	251	38	32	257	32	221	245	3
295	334	226	266	333	205	497	486	3
290	324	230	212	307	177	651	587	3
452	348	333	233	294	203	36	158	3
300	356	215	520	404	330	603	549	3
301	347	222	266	327	208	682	615	3
52	260	52	51	264	50	366	298	3
397	348	293	377	321	300	670	609	3
460	365	323	148	359	106	154	116	3
445	386	296	182	386	121	87	169	3
361	378	245	356	347	262	730	659	3
56	265	54	69	261	68	149	165	4
753	548	352	704	485	372	668	612	4
263	336	201	318	344	237	725	652	4
45	260	44	66	257	66	165	221	4
333	375	227	298	385	198	677	607	4
534	357	383	208	341	156	157	79	4
303	319	243	240	317	194	657	594	4
471	375	322	264	334	202	179	68	4
304	341	229	233	348	171	706	634	4
315	379	213	345	373	236	423	463	4
215	297	185	246	294	214	642	564	4
331	374	227	388	394	253	741	666	4
369	351	269	338	386	224	480	483	4
367	328	287	222	310	184	641	588	4
119	274	111	118	273	110	543	462	4
402	330	312	317	317	256	686	620	4
414	336	316	210	314	172	62	126	4
39	253	40	12	246	12	86	104	4
473	386	314	665	409	416	743	680	4
574	380	387	291	364	205	53	139	4
450	361	320	232	310	191	149	126	4
32	256	32	16	266	15	104	73	4
401	353	290	208	313	170	137	124	4
463	357	332	227	315	184	89	81	4
366	321	291	188	305	157	148	154	4
577	381	388	204	356	147	84	124	4
263	337	199	281	315	228	613	562	4
418	361	297	338	347	249	681	617	4
282	322	225	152	319	122	620	566	4
31	301	26	21	301	18	120	120	4
432	395	280	217	352	157	194	137	4
313	321	250	285	306	239	568	532	4
929	617	386	988	475	532	745	664	5
570	406	359	185	365	130	137	171	5
350	391	229	403	353	292	729	657	5
319	329	248	285	345	211	123	97	5
389	320	311	325	312	267	331	404	5
396	342	297	307	370	213	675	620	5
272	302	231	182	308	151	603	556	5
512	368	356	180	330	140	175	38	5
549	442	318	490	564	222	647	568	5
261	366	182	305	372	210	657	596	5
430	386	285	194	326	153	185	89	5
700	508	352	638	541	302	684	623	5
562	368	391	178	327	139	71	166	5
421	368	293	254	343	190	63	149	5
477	367	332	202	329	157	141	177	5
442	413	274	445	374	305	730	659	5
464	350	339	230	329	179	130	110	5
23	251	23	13	314	11	69	124	5
32	272	30	30	268	29	442	362	5
39	264	37	16	267	15	99	153	5
468	369	325	225	325	177	102	113	5
334	335	255	460	313	377	583	536	5
495	374	339	207	332	160	106	126	5
379	356	272	345	324	273	679	618	5
56	265	54	19	332	15	104	116	5
482	358	345	184	324	146	280	174	5
898	521	441	1023	372	704	766	696	5
544	469	297	706	528	343	684	624	6
290	329	226	394	328	307	665	587	6
302	329	235	239	318	192	631	573	6
298	322	236	235	311	193	685	618	6
451	386	299	221	351	161	137	157	6
267	366	186	375	358	268	574	501	6
393	351	286	232	373	160	558	532	6
200	346	148	362	349	266	639	555	6
294	315	239	280	314	228	359	436	6
20	250	20	17	253	18	306	260	6
429	352	313	166	325	131	86	128	6
21	254	22	14	256	14	85	136	6
548	404	347	613	489	320	564	491	6
360	378	244	226	348	167	165	181	6
173	291	152	217	295	188	541	466	6
653	417	401	455	372	313	123	158	6
378	366	264	391	361	277	718	649	6
443	343	331	171	348	126	97	137	6
76	258	75	62	259	61	275	283	6
403	335	308	203	306	169	102	136	7
496	378	336	230	364	162	153	86	7
492	388	325	219	377	149	129	141	7
423	431	251	374	429	223	730	663	7
467	403	296	216	424	130	167	129	7
30	257	30	10	250	10	84	109	7
514	369	357	179	324	141	153	125	7
461	373	316	189	329	147	175	108	7
313	361	222	298	389	196	674	607	7
399	328	311	158	299	135	125	141	7
28	250	29	26	252	27	239	186	7
598	392	391	288	339	218	110	81	7
279	327	218	252	321	201	670	604	7
504	386	334	155	381	104	131	126	7
95	266	91	50	266	48	114	94	7
575	387	380	231	343	172	155	171	7
420	324	332	270	355	195	111	100	7
41	265	40	39	260	39	523	435	7
556	397	359	252	347	186	105	115	8
297	327	232	210	312	173	97	115	8
61	254	61	39	253	39	233	227	8
53	261	52	10	255	10	152	90	8
361	322	287	195	317	158	642	586	8
351	348	258	227	348	167	660	597	8
328	413	203	219	393	142	696	629	8
440	352	320	165	328	129	64	110	8
643	437	377	645	461	359	714	644	8
630	390	414	252	356	181	90	119	8
497	347	366	341	327	267	231	155	8
63	300	54	15	356	11	106	94	8
24	267	23	19	261	19	404	332	8
1023	553	474	555	509	279	203	248	8
409	380	276	389	334	298	680	614	8
340	349	249	212	331	163	233	253	8
339	342	254	226	323	179	660	596	8
844	491	440	433	515	215	146	185	8
26	252	27	9	253	9	131	74	8
602	489	315	480	490	251	589	514	8
1023	604	434	1023	540	486	795	725	8
400	337	304	187	305	157	76	173	8
269	359	192	198	417	122	646	583	8
443	347	327	179	326	141	134	60	8
43	250	44	7	248	8	89	99	8
267	304	225	314	303	265	643	556	8
479	349	351	212	317	171	131	148	9
488	395	316	190	358	136	95	68	9
107	280	98	36	277	33	97	76	9
511	359	364	201	322	160	66	102	9
19	252	20	13	264	13	310	247	9
575	358	411	328	317	265	110	102	9
483	391	316	188	360	133	170	126	9
543	445	313	317	364	223	198	105	9
530	354	383	270	332	208	192	171	9
399	424	241	287	489	151	712	642	9
445	325	350	221	297	190	137	136	9
44	264	43	10	262	10	73	109	9
481	366	337	195	357	140	145	151	9
461	377	314	253	329	197	130	121	9
299	308	249	146	309	121	586	547	9
643	416	396	235	330	182	143	130	9
293	359	209	409	367	285	550	528	9
443	340	333	175	316	141	245	194	9
858	644	341	788	662	305	747	672	9
482	334	369	176	327	138	159	139	9
227	346	168	354	343	265	386	468	9
44	269	42	20	267	19	108	148	9
483	340	364	267	300	228	157	104	10
436	337	331	155	310	128	64	130	10
397	369	275	278	364	196	692	624	10
474	351	346	187	331	145	116	81	10
292	331	226	327	321	260	704	635	10
347	369	241	320	335	244	719	646	10
251	363	177	290	341	218	686	618	10
362	447	207	351	442	203	729	655	10
24	257	24	23	257	23	395	302	10
458	364	322	163	335	124	59	43	10
485	339	367	194	310	161	142	97	10
418	359	298	170	314	139	121	68	10
72	256	72	16	258	15	95	97	10
282	327	221	209	312	171	616	563	10
76	278	70	82	335	63	559	483	10
593	378	401	245	317	198	166	116	10
50	255	50	43	258	43	445	355	10
332	322	264	190	312	156	273	193	10
560	501	286	156	427	93	80	96	11
531	371	366	145	323	114	151	82	11
28	261	27	20	287	18	341	241	11
472	341	355	232	329	180	142	167	11
548	326	431	243	307	203	357	340	11
584	361	414	232	315	188	78	100	11
348	323	276	298	312	244	722	651	11
413	408	259	404	383	270	757	680	11
330	307	275	165	295	144	593	537	11
93	276	86	22	271	21	152	116	11
374	313	306	220	299	189	663	601	11
462	353	335	235	341	177	99	68	11
479	366	336	402	351	293	470	481	11
332	324	262	326	330	253	693	628	11
377	409	236	423	402	269	728	656	11
591	407	371	229	358	163	147	49	11
546	381	367	198	341	149	177	187	11
182	350	133	265	356	191	368	329	11
457	380	308	181	340	136	205	158	11
420	338	318	309	333	238	647	594	11
515	370	356	165	363	116	118	153	11
372	326	292	267	321	214	710	642	11
448	377	304	421	376	287	711	653	11
422	389	277	290	368	202	690	626	12
249	319	200	383	333	295	342	372	12
339	337	258	296	328	230	673	609	12
37	266	35	61	275	56	424	332	12
417	415	258	330	430	196	726	654	12
653	414	404	308	341	231	153	92	12
398	356	286	347	335	264	271	220	12
947	591	410	781	563	355	605	526	12
258	322	205	201	311	165	501	468	12
334	390	219	362	385	241	658	600	12
416	372	286	217	371	150	121	147	12
20	256	20	17	258	17	312	258	12
299	344	222	267	333	205	250	399	12
532	418	326	183	394	119	76	126	12
601	403	381	223	397	144	493	406	12
158	289	140	156	304	131	152	280	13
185	344	138	287	337	218	526	436	13
21	248	21	7	245	7	161	134	13
581	393	378	144	348	106	100	168	13
37	262	36	42	261	41	254	228	13
492	380	331	202	327	158	85	121	13
353	384	236	302	367	210	700	634	13
261	314	213	296	305	248	458	433	13
112	268	107	100	269	95	578	487	13
44	270	42	16	257	16	75	154	13
505	359	360	172	333	132	181	125	13
373	363	263	296	330	230	715	643	13
596	404	377	307	386	203	151	161	13
359	408	225	314	385	208	522	500	13
344	371	237	267	355	193	667	603	13
173	300	147	193	291	170	481	420	13
426	366	298	211	310	175	139	174	13
433	478	232	329	496	170	704	635	13
44	255	44	49	262	48	86	97	13
252	353	183	336	326	264	586	512	13
406	394	264	303	395	196	737	665	13
336	342	252	251	339	190	648	591	13
418	317	338	204	338	155	91	106	13
293	321	234	140	300	119	118	154	14
468	409	293	735	446	421	579	559	14
373	323	296	104	306	87	114	195	14
527	375	360	901	367	628	686	610	14
21	253	21	29	260	29	116	120	14
543	364	382	183	319	147	111	154	14
148	280	135	68	273	64	318	365	14
405	318	326	180	292	158	111	126	14
249	352	181	163	400	105	318	427	14
438	356	315	160	339	121	76	201	14
418	343	312	178	318	143	26	196	14
357	386	237	287	385	191	556	519	14
422	334	324	185	324	147	148	162	14
487	369	338	165	325	130	192	148	14
402	417	247	288	418	177	119	113	14
556	374	381	199	325	157	188	174	14
285	324	225	365	326	287	617	535	14
314	328	245	319	322	253	719	646	15
570	356	410	235	321	188	80	161	15
429	394	279	381	394	247	741	668	15
380	363	267	240	363	170	126	119	15
275	310	227	179	301	152	121	352	15
33	253	33	14	281	13	137	108	15
548	379	370	241	346	179	87	118	15
295	348	217	194	333	149	637	578	15
490	382	329	227	336	173	139	176	15
782	465	431	631	448	361	566	507	15
1023	585	448	1023	374	701	759	682	15
229	319	184	318	302	270	609	518	15
376	325	296	254	330	198	589	560	15
457	363	322	156	345	116	102	96	15
342	368	238	245	357	176	648	588	15
339	333	261	250	345	185	687	618	15
86	265	83	19	259	19	75	84	15
605	410	378	272	398	175	86	114	15
479	368	333	316	380	213	699	632	15
405	335	309	170	295	148	153	109	15
405	341	304	143	299	123	69	95	15
271	293	237	272	299	233	573	510	15
209	295	181	250	285	225	614	535	15
24	254	24	21	262	21	382	284	15
399	321	319	158	298	136	110	97	15
575	430	343	303	433	179	123	140	15
97	306	82	47	306	39	131	78	15
503	359	359	154	319	124	95	115	16
707	420	431	748	363	527	202	134	16
510	363	360	164	366	115	118	111	16
629	488	330	517	441	300	564	496	16
480	328	375	156	307	130	84	154	16
341	339	258	321	383	215	176	104	16
21	269	20	7	340	6	131	118	16
493	396	319	226	342	169	80	154	16
405	368	281	170	338	128	97	85	16
333	324	264	230	300	196	108	105	16
390	345	289	318	349	233	675	614	16
549	364	386	223	328	174	131	130	16
256	300	219	333	299	285	516	456	16
452	456	254	526	520	259	715	644	16
475	350	348	219	305	184	104	90	16
480	361	340	383	344	285	717	648	16
411	338	312	188	321	150	130	108	16
382	324	302	200	296	173	73	104	16
412	348	302	154	322	122	68	113	16
43	249	44	17	251	18	213	258	16
289	322	230	279	317	225	711	643	16
340	337	258	203	326	159	653	594	16
268	401	171	244	428	146	675	606	16
504	400	323	229	381	154	231	211	16
80	311	66	23	301	19	100	92	17
400	328	312	273	347	201	535	518	17
399	337	303	153	298	131	142	41	17
298	312	244	191	292	167	586	524	17
429	333	330	151	297	130	95	91	17
486	354	351	171	319	137	70	86	17
407	375	278	143	357	103	140	105	17
29	262	28	9	264	8	92	84	17
361	482	192	289	504	147	703	630	17
301	380	203	370	377	252	697	628	17
501	391	328	449	402	286	604	526	17
29	255	29	10	262	10	106	176	17
579	432	343	329	357	236	189	161	17
343	379	232	415	373	285	723	653	17
386	334	296	135	305	113	95	84	17
334	384	222	426	373	293	554	470	17
387	362	274	277	385	184	716	645	17
75	282	68	37	284	34	142	91	17
374	348	275	262	337	199	284	219	17
372	339	281	399	341	299	662	602	17
24	249	25	9	237	10	73	101	17
25	251	26	5	271	5	151	95	18
511	370	354	169	352	123	129	183	18
550	422	333	278	374	190	54	128	18
570	410	356	212	345	157	90	134	18
406	346	300	107	322	85	69	86	18
571	410	356	639	389	420	756	686	18
292	340	219	305	364	215	464	459	18
697	550	324	943	407	593	723	652	18
343	335	262	390	315	317	450	473	18
349	330	271	251	319	201	614	565	18
362	335	277	622	322	495	610	529	18
182	277	168	40	268	38	137	110	18
91	362	64	98	474	53	562	511	18
567	418	348	190	396	123	114	106	18
384	361	272	228	343	170	663	605	18
374	403	238	310	391	203	691	623	18
34	258	33	8	276	7	175	121	18
31	267	29	14	290	13	111	56	18
377	351	275	330	342	247	679	619	19
390	397	252	335	403	213	708	639	19
451	372	311	129	334	99	139	139	19
1023	467	561	879	487	462	139	221	19
38	279	35	13	302	11	82	143	19
305	332	235	247	416	152	626	573	19
496	393	323	218	346	161	201	99	19
137	276	128	23	273	21	99	90	19
414	379	280	240	328	187	169	143	19
400	331	309	317	328	247	560	535	19
40	273	37	42	356	30	412	312	19
21	251	21	11	256	11	92	76	19
430	374	294	198	332	153	194	175	19
374	351	273	241	317	194	626	573	20
25	256	25	5	265	5	87	105	20
478	399	306	172	348	127	143	147	20
206	345	153	258	354	187	656	593	20
518	384	345	172	342	129	143	80	20
409	342	306	126	327	98	130	92	20
37	253	38	8	255	8	79	132	20
221	309	184	221	320	177	522	461	20
338	329	263	112	323	89	567	534	20
494	338	374	244	308	203	142	101	20
578	380	390	170	343	127	160	114	20
364	361	259	276	350	202	530	512	20
267	319	215	179	299	153	141	121	20
40	259	39	25	251	26	64	141	20
259	346	191	268	353	195	647	586	20
268	307	223	314	309	260	552	489	20
317	364	223	201	405	127	606	556	20
356	323	282	234	311	193	710	639	20
71	405	45	583	354	422	157	97	20
822	471	447	873	447	500	598	529	20
489	347	361	220	308	183	56	131	20
382	376	260	158	324	125	254	157	20
56	252	57	26	253	26	280	204	20
432	407	272	492	462	273	646	589	21
412	346	305	124	319	99	89	123	21
678	407	427	225	372	155	195	99	21
405	348	298	276	338	209	676	614	21
123	258	122	66	253	67	429	347	21
527	394	342	254	333	195	210	173	21
435	375	297	230	320	184	223	157	21
378	339	285	151	326	119	92	95	21
489	385	326	188	364	133	115	71	21
293	342	220	193	342	145	655	594	21
32	256	32	11	259	11	124	141	21
335	337	255	286	303	242	603	559	21
249	352	181	216	358	154	695	624	21
22	253	23	8	260	8	137	84	21
447	412	277	278	341	209	151	141	21
316	361	224	175	339	132	94	91	22
836	509	420	698	437	409	714	631	22
409	358	293	131	340	99	102	110	22
229	343	171	204	328	159	648	584	22
348	333	268	243	316	197	672	607	22
367	339	277	244	327	191	460	480	22
44	275	41	51	283	46	410	355	22
372	362	263	231	354	167	618	570	22
331	375	226	314	362	222	701	632	22
85	272	80	119	283	108	554	470	22
329	333	253	318	310	262	652	572	22
379	356	273	208	312	170	168	111	22
435	357	312	174	318	140	157	152	22
1023	568	461	577	516	286	199	234	22
165	298	142	272	290	240	457	381	22
269	314	220	160	298	138	553	526	22
307	337	233	382	350	279	601	544	23
345	354	250	811	343	606	568	556	23
688	537	328	733	421	446	645	569	23
311	305	261	154	298	132	604	555	23
303	492	158	263	540	125	657	605	23
836	542	395	708	443	409	606	539	23
489	419	299	217	385	144	155	80	23
159	267	152	97	263	95	544	452	23
457	345	339	189	363	133	136	166	23
456	359	325	161	330	125	115	140	23
504	371	348	203	303	172	135	169	23
25	253	26	12	253	12	87	105	23
503	357	361	157	334	120	81	145	23
532	410	332	217	335	166	163	128	23
28	264	27	8	291	7	130	56	23
858	601	365	442	575	197	60	139	23
409	441	238	374	435	220	663	605	23
315	384	210	263	376	179	668	607	23
330	362	233	344	348	253	652	594	23
511	350	374	177	322	141	84	212	24
55	264	54	74	267	71	272	217	24
465	342	348	209	311	172	79	52	24
1023	564	465	1023	519	505	624	545	24
761	516	378	1023	389	674	709	676	24
431	363	303	216	332	167	174	85	24
406	339	306	162	302	137	87	128	24
329	329	256	204	304	172	614	567	24
462	360	328	193	341	145	161	217	24
461	359	329	172	326	135	96	135	24
378	355	273	335	341	251	712	642	24
726	500	371	399	569	179	160	119	24
348	315	282	271	300	231	591	553	24
487	381	327	359	338	272	196	188	24
24	277	22	42	289	38	414	324	24
496	338	375	167	324	132	94	95	24
372	375	254	616	388	407	708	622	24
658	426	396	335	469	183	87	45	24
248	306	207	232	294	202	612	542	24
292	350	213	224	365	157	683	616	24
65	254	66	52	258	52	260	188	24
393	383	263	464	381	312	597	559	24
476	355	344	171	331	132	100	53	25
555	384	370	184	362	130	115	147	25
522	381	351	162	362	115	65	106	25
165	288	146	19	279	17	130	46	25
458	310	378	152	310	125	132	169	25
366	388	242	310	376	211	84	114	25
298	306	250	190	306	159	286	420	25
651	422	395	237	343	177	101	81	25
431	358	308	175	342	131	137	91	25
492	375	336	209	332	161	123	119	25
363	347	268	215	369	149	89	87	25
337	369	234	386	347	284	587	516	25
406	337	308	148	303	125	84	82	25
22	253	22	7	248	7	94	102	25
462	373	317	151	320	121	79	109	25
526	423	318	314	343	234	85	195	25
315	346	233	372	344	277	598	523	25
601	371	414	278	316	225	95	95	25
392	341	294	415	350	303	716	644	25
608	406	383	193	383	129	159	134	25
351	392	229	158	367	110	63	135	25
532	400	341	219	366	153	131	68	25
268	367	187	263	351	192	530	503	25
614	403	390	519	414	321	355	261	25
305	322	242	200	319	160	661	602	25
138	327	108	167	336	127	376	302	25
612	381	412	268	334	205	151	170	25
379	347	279	381	321	304	646	582	25
25	247	26	6	240	6	91	106	26
712	488	374	398	367	278	68	175	26
336	342	251	185	328	144	664	599	26
379	379	255	264	347	195	130	87	26
342	376	233	299	389	197	653	591	26
1006	525	490	1023	267	982	787	728	26
32	260	32	22	256	22	413	335	26
557	502	284	502	636	202	668	617	26
232	315	189	302	322	240	373	368	26
44	272	42	15	282	14	149	86	26
554	451	314	147	489	77	139	124	26
110	286	99	42	362	30	132	115	26
120	301	102	49	335	37	527	500	26
423	365	297	305	341	229	682	620	26
374	434	220	345	489	181	658	604	26
568	374	389	190	330	147	115	46	26
326	387	216	190	359	135	641	589	26
49	286	43	74	289	66	619	533	26
23	253	23	23	256	23	214	189	26
269	418	165	238	394	155	508	475	26
270	325	213	316	336	241	399	422	26
504	385	335	214	344	159	158	151	26
636	364	447	292	330	227	393	328	26
332	329	258	323	326	253	514	500	26
312	312	257	217	308	180	695	624	27
199	307	166	206	294	179	568	491	27
364	345	270	167	316	136	104	114	27
45	260	44	16	246	17	296	250	27
225	310	186	290	304	244	615	534	27
416	364	292	182	335	139	149	116	27
302	385	201	282	373	194	643	585	27
308	335	235	201	334	154	662	601	27
360	326	283	221	315	179	671	607	27
414	330	321	179	324	141	119	139	27
205	335	156	274	305	230	395	383	27
534	346	395	231	355	166	140	90	27
345	348	253	379	330	294	667	605	27
427	335	326	173	323	138	115	47	27
59	270	56	46	271	44	552	465	27
258	309	214	278	307	232	564	484	27
272	391	178	336	378	227	680	601	27
238	342	178	346	334	266	627	540	27
112	286	101	35	288	31	113	86	28
397	355	286	279	334	214	673	611	28
332	327	260	447	315	363	683	596	28
297	330	230	221	323	175	597	558	28
27	269	25	7	270	7	152	143	28
445	350	325	212	305	178	121	151	28
212	300	181	225	297	194	430	415	28
23	251	24	19	255	19	386	304	28
22	260	22	7	260	7	85	102	28
72	265	69	80	259	79	355	288	28
235	281	214	180	272	169	488	465	28
354	342	265	184	303	156	125	84	28
372	372	256	318	349	233	693	625	28
524	362	371	234	324	185	9	171	28
313	307	261	390	302	330	599	531	28
252	319	202	135	310	112	628	571	28
235	296	203	219	315	178	398	442	28
66	264	64	48	266	46	253	277	28
21	247	21	13	255	13	94	146	28
384	366	269	358	351	261	564	538	28
344	349	252	300	331	232	688	622	28
519	409	325	191	341	143	119	105	28
579	463	320	222	421	135	115	115	28
355	338	269	193	318	156	648	594	28
392	383	262	287	365	201	222	397	28
375	343	280	474	344	353	622	567	28
432	370	299	195	360	139	224	178	29
519	344	386	205	327	160	106	189	29
206	299	176	322	293	281	252	305	29
480	374	329	148	360	105	136	101	29
552	384	368	490	342	367	146	100	29
20	255	20	5	249	5	137	143	29
551	432	327	175	408	110	105	213	29
40	251	40	5	242	5	97	89	29
151	372	104	128	389	84	402	397	29
148	304	124	97	312	80	580	529	29
473	342	354	263	298	226	139	124	29
710	430	423	279	362	198	99	96	29
361	359	258	387	359	276	699	630	29
223	302	190	238	301	203	401	417	29
272	354	197	248	340	187	181	187	29
67	258	67	56	259	56	362	283	29
25	252	25	12	267	12	105	58	29
20	246	21	10	252	11	69	92	29
436	356	314	177	341	133	70	155	29
542	362	383	209	320	167	81	99	29
259	333	199	288	321	230	404	418	29
565	465	311	836	471	454	724	656	29
258	347	190	321	360	228	615	546	29
481	351	350	200	336	153	100	152	29
31	245	32	8	261	8	97	106	29
190	304	160	219	310	181	553	462	29
272	361	193	282	347	208	708	635	29
668	500	342	863	477	463	753	683	29
426	384	284	372	389	245	692	625	29
328	333	253	236	302	200	75	36	29
468	386	310	210	395	136	338	196	29
346	326	272	389	301	332	551	495	29
90	259	89	87	262	85	352	279	29
57	279	52	61	279	56	446	370	29
943	505	478	643	426	386	145	151	29
300	375	205	329	394	214	444	364	29
408	343	304	157	336	120	188	149	29
25	248	26	13	246	13	75	85	29
388	353	282	208	309	172	113	125	29
295	365	207	217	365	152	625	564	30
342	377	232	368	351	268	706	637	30
560	365	393	236	309	196	97	151	30
971	629	395	1023	400	655	725	640	30
342	328	267	432	351	315	550	491	30
282	323	223	301	312	246	520	477	30
122	328	95	203	323	161	451	368	30
523	365	367	167	325	131	119	145	30
298	378	201	264	385	175	651	590	30
362	374	248	385	369	267	691	626	30
632	424	381	191	379	129	197	143	30
342	411	213	404	390	265	650	589	30
158	330	122	319	317	258	616	533	30
291	366	204	236	351	172	651	585	30
126	276	116	26	280	23	124	134	30
452	366	316	210	327	165	149	92	30
458	341	344	159	320	127	80	162	30
514	346	380	193	297	166	119	104	30
170	322	135	114	293	99	523	485	30
322	343	241	339	314	277	707	640	30
489	364	344	236	323	188	84	120	30
335	509	169	398	542	188	720	653	30
446	336	340	202	299	173	148	135	30
300	324	237	235	307	196	517	474	30
410	324	324	130	318	105	155	100	30
30	254	30	15	375	10	119	129	31
533	373	366	236	348	173	78	91	31
387	391	253	394	385	262	681	616	31
390	338	295	153	308	127	140	165	31
257	301	219	296	295	257	486	483	31
565	391	370	220	379	149	57	71	31
544	361	386	235	317	190	131	125	31
432	338	327	157	312	129	87	73	31
489	373	336	173	337	132	118	118	31
38	249	39	17	242	17	251	223	31
535	467	293	306	555	141	220	178	31
249	360	177	250	336	190	645	582	31
305	378	207	317	392	207	502	487	31
318	341	238	182	332	141	603	548	31
450	377	306	183	339	138	157	143	31
346	312	284	268	298	230	666	606	31
353	339	266	190	334	146	74	114	31
369	304	310	175	321	139	651	595	31
113	264	109	80	261	79	514	421	31
302	360	214	244	351	178	217	288	31
555	402	354	305	328	238	129	94	31
365	377	248	219	363	154	554	526	31
526	366	368	204	313	166	134	165	31
878	473	475	751	594	324	657	573	31
169	292	148	40	280	37	60	118	31
435	356	313	178	321	142	71	142	31
440	356	316	183	339	138	141	124	31
21	256	21	24	252	25	342	266	31
545	407	343	253	342	189	78	169	31
471	353	342	154	314	125	190	114	32
405	386	269	355	366	248	551	529	32
44	280	41	14	291	12	89	41	32
399	338	303	146	299	125	97	125	32
488	371	337	158	341	119	104	137	32
402	332	310	181	326	142	132	161	32
428	354	309	156	335	119	160	216	32
376	346	279	136	320	109	99	108	32
322	340	243	271	327	212	610	545	32
393	333	302	185	309	154	152	145	32
535	391	350	354	332	273	193	126	32
104	279	95	61	282	55	377	323	32
629	406	396	415	376	282	136	155	32
433	377	294	144	371	99	279	171	32
634	429	378	807	406	509	674	617	32
451	417	277	212	368	147	159	116	32
526	347	388	209	331	162	115	151	33
325	335	248	174	322	139	681	614	33
161	378	109	27	372	18	146	121	33
331	367	231	388	332	300	679	614	33
374	385	249	291	377	198	706	637	33
573	459	320	208	402	133	142	106	33
380	350	278	457	342	342	709	641	33
666	469	364	204	382	137	113	189	33
264	344	196	313	333	240	411	400	33
282	360	201	335	348	247	641	582	33
472	360	336	232	330	180	92	135	33
492	428	294	197	487	104	64	100	33
429	343	320	318	333	244	696	629	33
221	303	186	252	300	215	601	520	33
259	299	222	317	297	273	571	489	33
287	389	189	322	347	238	696	627	33
73	258	73	36	255	36	477	398	33
482	416	296	217	372	149	118	142	33
415	329	323	268	316	217	559	548	33
280	394	182	272	410	170	591	551	33
495	377	337	196	317	158	97	90	33
279	358	200	259	340	195	471	472	33
506	343	377	227	310	188	153	91	33
297	363	209	294	392	192	671	609	33
385	396	249	358	367	250	612	549	33
243	312	199	202	306	170	671	602	33
361	404	229	300	366	210	193	207	34
37	254	37	22	264	21	163	233	34
392	355	283	185	336	141	123	137	34
401	336	306	154	325	121	106	101	34
543	394	353	242	366	170	163	114	34
242	283	219	189	284	171	610	537	34
122	276	113	102	287	91	526	455	34
604	423	365	203	389	133	145	91	34
568	361	403	232	314	189	130	157	34
615	369	427	256	344	190	89	108	34
536	401	342	242	338	183	89	132	34
446	366	312	164	305	138	148	90	34
30	255	30	40	263	39	426	322	34
82	268	78	103	267	99	300	273	34
377	350	276	836	374	572	626	545	35
547	447	313	217	426	131	259	221	35
390	343	291	207	314	168	118	160	35
376	324	297	303	322	241	629	579	35
270	370	187	378	359	269	680	595	35
390	358	279	222	363	156	701	633	35
337	333	259	211	307	175	118	175	35
425	411	265	662	365	463	573	555	35
488	512	244	630	498	324	746	678	35
66	258	66	46	264	45	358	251	35
406	356	292	195	366	136	663	604	35
365	326	287	249	330	193	672	610	35
127	294	111	140	301	119	634	551	35
427	349	313	523	328	409	711	626	35
276	334	212	164	325	129	639	581	35
525	372	362	252	349	185	105	129	35
316	355	228	309	351	225	600	558	35
494	374	339	173	383	116	50	82	35
301	366	211	245	343	183	572	532	35
39	344	29	171	392	112	176	148	35
584	358	418	197	337	150	157	140	35
808	441	469	976	416	600	631	563	35
24	253	24	6	237	7	151	136	35
532	335	406	200	310	165	62	92	35
277	353	201	331	351	241	563	533	35
472	364	332	362	439	211	89	125	35
494	420	301	404	403	257	711	640	35
39	275	36	37	301	32	444	346	35
438	363	308	173	335	132	129	111	36
293	385	195	298	371	206	659	595	36
489	372	337	372	350	272	215	251	36
424	358	303	364	338	275	721	652	36
403	330	312	161	337	123	124	147	36
474	336	361	128	311	105	115	119	36
462	345	343	199	329	155	29	116	36
451	406	285	230	376	157	136	111	36
521	381	350	270	366	189	186	139	36
463	387	306	273	332	210	154	111	36
410	360	291	163	299	139	69	113	36
54	268	52	10	267	10	109	92	36
463	383	310	114	369	79	126	154	36
370	329	288	206	330	160	633	585	36
689	413	427	257	407	161	111	148	36
381	368	265	333	348	245	460	464	36
40	252	40	11	256	11	153	119	36
518	442	300	527	439	308	594	584	36
27	247	28	24	255	24	364	273	36
20	248	21	5	250	5	123	115	36
43	258	42	50	253	50	249	256	36
37	266	36	49	289	43	276	268	36
444	372	306	149	319	120	85	143	36
19	251	20	9	253	9	111	114	36
329	391	216	338	383	226	683	617	36
505	360	359	419	345	310	717	650	36
381	351	278	395	338	299	729	659	36
540	363	381	224	350	164	145	32	36
588	421	358	671	483	356	745	672	36
540	426	325	213	395	138	51	160	36
463	356	333	202	310	167	94	78	36
432	354	312	177	322	141	139	135	37
534	388	353	171	344	128	91	106	37
540	363	382	197	326	155	116	71	37
512	359	365	174	311	143	109	116	37
484	391	317	184	349	135	115	96	37
312	331	241	431	320	345	606	530	37
354	329	275	608	352	442	696	640	37
126	278	117	130	283	118	605	519	37
411	362	291	432	341	324	708	642	37
526	425	317	183	377	125	158	115	37
24	261	23	7	256	7	97	185	37
286	377	194	332	376	226	586	539	37
500	388	330	190	363	134	143	114	37
491	365	344	450	358	321	735	663	37
205	309	170	203	311	167	529	464	37
325	316	263	212	335	162	197	137	37
372	356	268	712	341	534	660	581	37
468	526	228	563	537	268	738	669	37
658	405	417	559	409	350	740	683	38
72	280	66	87	278	80	508	427	38
67	273	63	120	269	114	212	149	38
127	279	116	165	277	153	621	532	38
418	381	281	695	355	501	649	634	38
46	269	44	11	263	10	126	78	38
326	350	238	679	379	459	688	617	38
537	366	375	278	342	208	62	110	38
27	258	27	25	265	24	406	321	38
543	392	355	213	405	135	176	177	38
239	331	185	207	315	168	555	502	38
295	306	247	245	328	191	601	552	38
98	263	96	88	262	86	396	311	38
362	392	236	358	364	252	640	587	38
115	293	101	27	276	25	192	125	38
539	373	370	340	358	243	128	118	38
308	324	244	199	330	155	657	595	38
284	353	206	361	388	239	684	617	38
303	355	218	241	333	186	675	607	38
42	260	41	9	265	9	121	79	38
23	259	23	21	267	20	296	228	38
68	266	65	59	274	56	430	358	38
336	377	228	363	358	259	714	643	38
261	347	193	178	363	126	594	540	38
511	440	297	153	449	87	180	141	38
294	382	197	187	508	94	688	614	38
66	393	43	564	568	254	270	174	38
97	261	95	71	264	69	367	286	38
492	354	355	397	339	300	687	626	39
484	405	306	237	379	160	115	62	39
438	393	285	192	337	146	121	154	39
440	367	307	351	362	248	618	572	39
518	340	390	196	302	166	182	111	39
285	356	205	189	333	145	646	586	39
635	370	439	265	337	201	58	111	39
325	345	241	261	315	212	664	602	39
448	373	307	163	327	127	89	96	39
433	369	301	159	327	125	106	175	39
254	292	223	196	295	169	594	511	39
404	354	292	169	319	135	306	253	39
450	385	299	344	423	208	634	545	39
462	435	272	397	427	238	716	647	39
332	328	259	262	319	210	652	591	39
418	378	283	458	356	329	602	570	39
191	301	163	235	311	193	562	485	39
559	368	389	219	344	163	134	95	39
314	317	254	182	317	147	664	599	39
492	361	349	219	330	170	81	152	39
430	390	282	196	360	139	175	56	39
406	356	292	345	347	254	677	612	39
516	421	314	224	415	138	343	272	40
531	496	274	504	474	272	740	675	40
293	375	200	272	386	180	545	513	40
491	354	356	206	303	174	49	116	40
559	427	335	231	348	170	188	169	40
340	353	246	212	353	153	652	593	40
536	397	345	195	370	135	81	139	40
470	429	281	206	380	139	113	73	40
357	332	275	156	323	124	86	137	40
329	328	257	142	325	112	109	90	40
264	333	203	332	360	237	99	151	40
276	298	238	358	303	303	626	549	40
525	382	352	235	348	173	183	173	40
492	339	371	167	307	139	168	163	40
376	461	208	1023	364	721	651	565	40
752	414	465	432	345	321	114	142	40
392	356	282	418	339	316	470	484	40
412	372	284	183	349	134	125	51	40
519	366	363	208	336	159	116	94	40
358	359	255	290	370	200	719	646	40
386	363	272	137	325	108	94	162	40
35	252	35	33	250	34	266	265	40
324	314	264	218	304	184	618	571	41
385	433	227	382	482	203	733	661	41
33	247	35	18	249	18	216	215	41
464	352	338	294	351	214	108	161	41
242	321	193	361	323	286	367	405	41
22	274	21	19	270	18	462	370	41
538	386	357	295	366	206	106	95	41
377	450	214	395	444	228	758	682	41
25	267	24	42	283	38	400	317	41
340	380	229	324	378	220	708	639	41
25	253	25	24	248	25	175	189	41
767	493	399	681	445	392	579	500	41
341	367	238	347	364	244	717	645	41
361	330	280	347	321	276	630	575	41
409	366	286	318	367	222	639	586	41
410	391	269	166	330	129	121	58	41
488	385	325	188	367	131	62	87	41
426	341	320	251	312	206	114	124	41
320	328	250	239	327	188	635	581	41
255	474	138	395	556	182	672	601	42
369	313	302	142	302	120	113	128	42
337	365	236	199	345	148	145	136	42
379	357	272	263	345	195	700	632	42
25	251	25	15	251	15	189	233	42
357	332	276	264	344	196	673	612	42
276	321	221	137	292	120	132	170	42
36	252	36	26	254	26	100	100	42
407	368	283	234	333	180	146	87	42
325	345	241	199	324	157	545	502	42
506	444	292	202	379	137	130	119	42
54	262	53	68	258	67	265	259	42
517	375	353	215	341	161	126	149	42
471	364	331	192	328	150	94	64	42
376	369	261	304	364	214	681	617	42
495	374	338	286	317	231	78	120	42
418	422	254	481	454	271	622	575	42
270	354	195	302	358	216	152	178	42
483	374	331	203	334	156	154	134	42
314	333	242	294	307	245	600	566	42
352	349	258	266	346	197	702	630	42
30	267	29	11	258	11	242	181	43
389	321	311	150	310	124	118	43	43
199	284	180	196	283	177	558	469	43
365	328	284	507	342	380	565	508	43
472	413	293	196	330	152	171	53	43
660	425	397	435	385	289	79	99	43
507	363	357	185	329	144	111	173	43
326	352	237	263	322	209	626	574	43
489	368	340	334	317	270	141	145	43
40	255	40	12	265	11	104	96	43
365	339	276	238	335	182	630	577	43
324	366	227	233	334	178	498	498	43
218	330	170	219	307	183	448	415	43
456	341	342	168	360	120	108	132	43
390	363	276	162	317	131	141	151	43
390	414	241	225	458	126	636	584	43
292	356	210	230	398	148	655	590	43
387	336	295	539	330	418	452	447	43
513	341	385	226	319	181	123	159	43
369	321	295	245	324	193	636	583	43
442	335	338	206	296	178	104	158	43
751	454	423	340	383	227	137	106	43
402	359	287	568	332	438	729	650	43
22	270	21	21	259	21	316	251	43
136	273	128	132	276	123	385	351	43
528	463	292	422	478	226	668	611	43
357	333	274	274	333	211	673	611	43
502	362	355	175	306	147	95	104	43
339	327	265	298	333	229	643	586	43
479	335	366	152	302	129	111	59	43
391	342	293	311	333	239	732	659	43
242	327	189	255	332	197	641	561	43
550	372	378	233	302	197	120	165	44
298	346	221	291	370	201	696	627	44
29	255	29	11	260	10	47	71	44
180	283	162	132	276	122	353	418	44
395	328	308	309	322	246	712	644	44
283	317	228	222	323	176	412	448	44
506	359	361	466	347	344	751	685	44
544	391	357	317	361	225	180	154	44
527	372	363	185	338	140	99	178	44
417	378	283	379	393	247	315	458	44
426	375	291	363	338	275	695	628	44
37	255	37	19	263	19	246	233	44
447	377	304	327	380	220	703	634	44
302	369	210	310	362	220	679	615	44
532	377	361	543	347	401	702	650	44
520	414	321	148	404	94	95	160	44
29	253	30	8	258	8	134	123	44
298	338	226	276	318	222	629	575	44
441	372	303	415	373	285	712	643	44
607	414	375	213	369	147	116	131	44
41	428	24	483	415	298	85	79	44
426	346	315	314	334	241	622	570	44
497	384	331	478	358	342	728	666	44
243	309	202	39	304	33	56	78	44
49	266	47	11	262	11	106	129	44
47	262	46	78	268	74	371	303	45
520	445	299	181	430	108	70	182	45
49	261	48	10	259	10	119	82	45
204	327	160	300	313	245	409	382	45
276	390	181	346	375	237	576	545	45
390	324	307	299	343	223	665	607	45
208	336	158	307	329	238	613	529	45
377	346	279	253	312	208	499	509	45
405	329	316	254	328	198	654	599	45
513	388	338	220	338	167	155	110	45
453	357	325	183	325	144	79	81	45
57	283	52	90	281	82	291	243	45
535	369	371	284	374	194	86	81	45
28	255	28	30	261	29	241	220	46
70	265	68	14	269	13	115	56	46
626	404	397	333	444	192	477	402	46
84	265	81	17	257	17	125	94	46
36	266	35	8	260	8	90	87	46
94	274	88	20	276	18	136	78	46
171	277	158	128	279	117	525	454	46
31	261	30	17	257	17	163	137	46
395	381	266	376	364	265	733	658	46
24	256	24	7	250	8	115	91	46
464	361	330	156	329	122	85	169	46
198	287	177	214	282	194	615	527	46
258	337	196	239	342	179	675	608	46
316	367	220	257	363	181	667	603	46
348	357	250	273	315	221	668	604	46
267	323	211	365	304	307	585	513	46
584	396	378	314	333	241	118	128	46
518	350	379	193	318	155	105	152	46
338	376	230	431	375	294	543	460	46
461	326	362	183	287	164	54	166	46
337	351	246	213	358	152	664	601	47
283	321	226	230	311	189	657	595	47
442	329	344	190	288	169	130	118	47
394	349	289	186	304	156	80	162	47
521	385	347	234	344	174	158	70	47
317	360	226	255	348	187	645	588	47
436	349	319	160	355	115	114	101	47
126	266	121	107	269	102	527	447	47
22	257	22	13	272	12	360	268	47
383	347	283	205	313	168	118	92	47
278	336	212	260	323	206	644	562	47
420	363	297	297	365	208	694	627	47
308	332	238	289	321	230	680	615	47
368	335	281	663	329	517	653	574	47
361	355	260	168	321	134	97	126	47
284	368	198	353	364	248	712	640	47
353	329	275	292	313	239	689	623	47
354	376	241	340	371	234	689	620	47
620	390	407	307	347	226	219	153	47
438	383	292	411	352	299	653	594	47
458	494	237	468	532	225	725	657	47
565	437	331	929	402	592	681	599	47
415	373	285	166	327	130	111	97	48
309	350	226	234	359	167	649	595	48
263	375	180	385	382	258	701	637	48
417	373	286	158	326	124	153	97	48
35	256	35	24	267	23	94	157	48
552	398	355	228	359	162	108	134	48
735	400	470	680	412	423	697	649	48
369	339	278	262	317	212	637	580	48
747	516	371	620	558	284	729	663	48
508	389	334	237	328	185	120	114	48
406	353	294	307	334	235	507	500	48
374	412	232	530	443	306	740	667	48
226	301	192	274	296	237	641	554	48
404	325	318	237	312	194	646	595	48
525	391	344	254	337	193	132	104	48
311	321	248	205	350	150	614	565	48
350	359	250	349	364	245	527	475	48
447	377	304	145	333	111	114	158	48
280	370	194	308	348	226	621	544	48
424	359	302	180	323	142	153	139	48
494	354	357	333	329	259	427	347	48
242	298	207	329	323	261	494	423	48
245	359	175	259	343	193	600	528	49
393	373	270	341	374	234	693	625	49
244	299	209	181	305	152	502	455	49
523	360	372	210	317	170	116	180	49
529	551	246	740	619	306	736	663	49
620	461	345	187	437	110	167	171	49
88	275	82	25	341	19	300	216	49
529	360	376	247	340	186	115	157	49
509	379	343	165	378	111	96	121	49
325	345	241	180	321	144	641	584	49
50	277	47	72	280	66	576	483	49
339	358	242	305	334	234	729	654	49
447	353	324	272	426	164	130	168	49
347	324	274	184	314	150	525	495	49
357	353	259	257	341	193	672	613	49
468	340	352	230	354	166	341	240	49
20	259	20	59	260	58	389	294	49
357	319	286	329	310	271	680	616	49
56	269	53	19	280	17	129	57	49
269	382	180	398	371	275	559	515	49
305	317	246	302	308	251	588	532	49
427	373	294	482	344	358	677	618	49
542	411	337	257	439	150	90	120	49
277	316	224	233	307	195	542	498	49
503	392	328	551	378	373	714	645	49
366	334	280	161	336	123	94	129	50
336	366	235	294	364	207	478	484	50
419	358	300	201	333	155	186	157	50
263	329	204	361	315	293	581	511	50
377	451	214	448	480	239	720	650	50
258	346	191	1023	267	982	142	108	50
433	397	279	348	382	233	726	653	50
402	323	318	141	309	117	109	109	50
23	247	23	11	289	9	99	123	50
513	367	358	197	314	161	132	85	50
346	344	257	299	334	229	681	612	50
460	331	355	219	319	176	161	128	50
353	350	258	518	335	396	614	528	50
374	336	285	342	314	279	635	580	50
657	523	322	968	464	534	616	562	50
380	351	277	283	331	219	680	617	50
566	452	320	585	431	347	731	669	50
436	337	332	147	312	120	121	106	50
296	350	216	262	341	197	101	110	50
446	363	315	183	342	137	126	126	50
444	377	302	827	351	603	712	629	50
216	298	186	182	289	161	553	477	50
582	385	387	163	380	110	96	63	50
375	358	268	238	351	174	190	140	51
382	331	295	121	301	103	120	132	51
246	309	203	339	302	287	604	522	51
578	398	372	221	339	167	95	70	51
544	367	379	615	347	453	707	651	51
634	401	405	235	352	171	146	119	51
251	318	202	185	304	156	650	588	51
143	276	133	93	279	85	326	281	51
361	349	265	273	341	205	518	495	51
31	258	31	14	265	14	445	362	51
580	375	396	193	318	156	331	223	51
355	352	258	240	347	177	669	606	51
486	427	291	215	376	146	74	81	51
557	361	395	238	344	177	278	223	51
401	351	293	250	329	195	100	155	51
381	321	303	315	307	263	666	602	51
593	388	392	241	344	179	95	121	51
23	250	24	11	379	7	104	110	51
414	337	315	182	314	149	85	86	51
411	358	293	222	324	176	113	136	51
349	329	272	127	293	111	102	167	51
518	355	374	172	315	139	91	120	52
631	391	413	236	331	183	58	130	52
560	438	327	220	377	150	256	166	52
363	345	269	321	332	247	696	630	52
271	397	175	608	427	365	754	671	52
27	262	27	9	262	9	106	121	52
366	330	285	288	312	236	633	578	52
417	333	321	266	302	226	118	146	52
35	256	35	9	247	10	100	71	52
400	330	311	191	315	155	131	141	52
489	373	336	171	354	124	119	82	52
157	280	144	145	278	133	557	478	52
494	352	359	204	319	164	87	136	52
271	352	197	339	319	272	559	486	52
21	267	20	61	270	57	298	188	52
527	419	322	181	431	107	95	118	52
337	325	265	220	313	179	633	578	52
59	273	56	13	319	11	105	69	52
435	377	296	170	362	120	106	158	52
497	384	331	194	329	151	80	85	52
32	277	30	24	279	22	408	306	52
322	331	249	192	317	155	628	571	52
504	366	352	259	335	198	120	108	53
301	390	197	326	365	229	675	610	53
482	383	323	202	349	148	110	100	53
366	467	201	141	435	83	86	113	53
438	368	305	354	346	262	712	645	53
56	267	53	11	277	10	141	68	53
518	377	352	260	370	180	211	142	53
24	249	25	20	254	21	222	168	53
527	367	368	198	315	161	161	148	53
726	403	461	306	352	223	141	155	53
426	349	312	289	348	212	632	582	53
364	367	254	477	342	357	449	475	53
1023	696	377	1023	663	396	791	728	53
169	288	150	114	272	108	516	465	53
244	340	184	338	342	253	412	367	53
332	339	251	273	339	207	251	381	53
572	383	382	209	344	155	78	142	53
460	346	340	242	363	170	162	110	53
30	261	30	11	253	11	143	114	53
453	373	311	686	377	466	590	517	53
353	330	274	295	331	228	668	605	53
527	394	342	225	327	176	85	102	53
409	355	295	394	337	299	737	663	53
239	297	206	293	317	237	86	121	53
509	395	330	207	381	139	218	162	54
343	353	249	326	350	238	668	607	54
376	381	253	311	354	225	692	625	54
286	336	218	219	315	178	518	508	54
30	262	30	27	265	26	523	435	54
353	341	265	400	318	322	735	662	54
420	378	285	151	336	115	108	90	54
675	492	351	421	443	243	550	459	54
508	364	357	220	323	174	63	87	54
1023	636	412	1023	345	760	773	708	54
673	389	443	281	353	204	115	149	54
425	341	319	357	332	275	674	608	54
261	339	198	333	360	237	488	485	54
34	253	34	11	270	10	123	108	54
522	351	381	218	338	165	102	99	54
647	416	398	256	355	185	129	115	54
421	358	301	399	348	294	719	649	54
122	299	105	36	312	29	50	111	54
22	265	22	15	276	14	338	281	54
480	330	372	281	291	247	154	113	55
26	273	24	33	310	28	437	352	55
934	589	406	552	518	273	702	636	55
548	360	389	205	316	166	99	130	55
456	361	324	326	332	251	666	607	55
367	343	274	245	320	195	628	582	55
638	471	346	292	470	159	119	151	55
59	263	58	16	285	15	76	108	55
738	498	379	768	455	432	756	691	55
682	447	390	487	506	247	124	113	55
375	359	268	157	311	129	116	173	55
520	360	370	205	307	171	94	41	55
316	408	198	329	386	218	639	589	55
392	331	303	230	333	177	698	629	55
36	263	35	11	252	11	109	57	55
246	321	197	218	312	178	586	520	55
299	378	203	444	387	294	342	381	55
313	363	221	286	358	204	693	622	55
601	451	341	265	340	199	41	70	55
448	341	336	158	309	131	111	130	55
654	535	313	682	528	331	527	502	55
388	360	276	347	360	247	468	479	55
278	357	200	227	343	170	670	605	55
234	312	192	286	308	238	534	454	56
520	432	308	184	411	115	99	134	56
319	352	232	381	327	298	700	631	56
221	317	179	248	318	199	571	500	56
512	364	360	200	327	157	161	126	56
136	310	112	31	314	26	109	91	56
346	331	267	96	316	78	151	171	56
297	399	191	313	439	182	704	632	56
343	327	268	218	325	172	627	575	56
623	384	416	347	334	267	176	113	56
606	470	330	634	460	352	567	495	56
320	381	215	287	397	185	645	587	56
772	597	331	532	616	221	631	583	56
497	355	358	388	352	282	695	635	56
351	361	249	236	354	171	678	612	56
24	256	24	10	250	10	101	116	56
201	333	155	315	356	226	132	146	57
419	369	291	431	353	313	698	639	57
409	386	272	355	382	238	521	501	57
613	402	391	371	363	262	180	176	57
338	323	268	269	325	212	668	604	57
310	381	208	389	351	284	615	540	57
78	372	53	186	421	113	503	484	57
374	362	264	326	329	254	656	595	57
309	314	252	203	310	168	646	587	57
389	422	236	336	379	227	168	254	57
297	320	238	298	328	233	617	569	57
505	372	348	227	346	168	169	101	57
52	267	50	46	263	45	545	459	57
29	249	30	18	252	18	96	73	57
308	327	241	362	322	287	706	617	57
154	289	137	180	283	163	251	308	57
99	294	86	51	304	43	235	362	58
35	263	34	20	338	15	136	84	58
542	443	313	200	363	141	80	84	58
386	355	278	295	312	242	680	617	58
435	360	309	138	339	104	78	71	58
247	319	198	313	304	263	621	543	58
420	348	309	628	335	480	760	674	58
464	357	333	259	318	209	177	136	58
463	344	345	251	300	215	154	137	58
675	400	432	305	346	225	140	192	58
595	390	391	394	372	271	79	115	58
37	261	37	55	260	54	415	331	58
339	361	240	316	358	226	699	629	58
866	516	429	882	442	511	734	651	58
86	269	82	25	272	24	91	99	58
434	347	320	234	306	196	97	90	58
376	358	269	260	360	185	685	620	59
59	260	58	12	255	12	73	105	59
439	346	324	164	309	136	100	91	59
175	288	155	179	286	160	417	333	59
588	427	353	233	407	146	121	87	59
435	324	344	143	318	115	168	120	59
367	349	269	241	344	179	651	593	59
45	264	44	19	259	19	99	86	59
285	324	225	144	320	115	109	95	59
539	373	370	221	333	170	183	137	59
377	349	277	356	321	284	667	607	59
150	316	122	117	310	97	568	521	59
206	293	180	227	289	201	552	491	59
600	390	394	269	350	197	81	168	59
234	316	190	168	310	138	536	506	59
449	347	332	226	318	182	137	87	59
204	296	177	193	290	170	420	350	59
482	364	339	273	344	203	160	221	59
48	258	48	10	262	10	66	124	59
19	248	20	5	253	5	92	81	59
436	351	319	118	331	91	188	106	60
337	332	260	269	318	217	580	538	60
92	270	87	21	258	21	113	149	60
203	289	180	175	280	161	611	536	60
339	374	232	239	388	157	655	595	60
662	413	411	257	322	204	120	119	60
528	386	351	152	342	114	121	157	60
417	356	300	379	368	263	671	613	60
339	368	236	259	346	192	664	601	60
451	345	335	185	315	150	102	136	60
75	284	67	15	282	13	120	96	60
24	261	23	54	259	54	286	226	60
462	362	327	237	307	198	118	101	60
21	272	20	20	265	20	424	334	60
532	370	368	318	350	233	180	162	60
410	350	300	293	350	215	713	645	60
69	263	67	13	289	11	94	128	60
267	356	192	298	365	210	682	614	60
32	258	32	185	284	166	126	101	60
116	281	105	170	279	156	532	449	60
174	325	137	182	330	141	648	561	60
509	451	289	450	537	214	647	602	60
315	326	247	313	331	242	672	608	60
226	295	196	185	282	168	647	565	60
700	398	450	302	336	230	113	120	61
345	381	232	379	361	269	674	610	61
736	478	394	1023	428	612	749	691	61
571	423	346	333	565	151	638	553	61
726	488	381	888	532	427	737	665	61
221	302	187	209	295	181	657	568	61
507	354	367	217	330	169	135	95	61
422	356	304	432	358	309	714	646	61
31	285	28	54	275	50	414	350	61
572	392	373	241	342	181	85	110	61
526	397	338	188	375	128	132	73	61
439	449	250	368	524	180	722	652	61
348	323	275	196	327	154	607	562	61
109	272	102	36	377	25	105	137	61
327	408	205	301	419	184	539	523	61
789	529	382	648	743	223	627	545	61
413	379	279	163	317	131	69	128	61
84	262	82	13	267	13	79	110	61
429	354	310	373	356	268	661	608	61
345	401	220	290	455	163	704	634	61
434	340	327	299	326	235	654	598	61
446	368	310	188	344	139	148	91	61
303	309	251	306	379	207	105	90	61
385	453	217	793	462	440	596	524	61
942	512	471	1023	615	426	648	602	61
687	417	422	363	443	209	385	416	61
522	430	311	197	367	138	158	85	62
297	361	211	373	383	249	676	611	62
334	330	259	238	326	187	639	584	62
268	295	233	261	288	232	571	499	62
463	354	335	124	319	99	124	96	62
326	306	273	190	314	155	682	616	62
27	251	28	26	247	27	177	186	62
466	391	305	359	406	226	712	645	62
639	389	420	195	378	132	131	148	62
390	344	290	341	337	259	546	543	62
55	314	45	79	329	61	560	469	62
480	413	298	482	384	322	690	630	62
549	400	352	276	424	167	232	155	62
68	267	65	45	265	44	210	258	62
349	337	265	334	360	238	556	511	62
479	369	332	153	353	111	120	100	62
296	333	228	183	344	136	564	528	62
528	378	358	179	347	132	120	155	62
684	424	413	329	362	233	87	157	62
27	257	27	9	303	7	105	82	62
440	354	319	191	329	149	124	166	62
626	482	333	649	438	380	720	653	62
316	309	262	305	299	261	428	450	62
370	395	240	271	437	159	666	603	62
420	375	287	225	349	165	137	185	63
229	286	205	120	272	113	431	400	63
568	399	365	213	388	141	360	273	63
119	262	116	36	260	35	513	455	63
52	259	52	19	258	18	100	106	63
473	399	303	468	374	320	670	610	63
307	329	239	230	308	191	574	524	63
525	353	381	207	328	161	136	152	63
228	351	166	224	323	177	121	75	63
342	362	242	471	351	344	578	487	63
458	351	334	246	305	207	166	31	63
33	251	33	34	266	33	420	324	63
335	324	265	345	325	271	118	141	63
471	495	244	468	567	211	743	668	63
488	415	301	300	387	199	681	630	63
453	351	330	236	356	169	141	134	63
33	250	33	6	238	6	101	92	63
363	321	290	272	315	221	623	576	63
26	256	26	27	255	28	204	168	63
46	267	44	49	274	46	574	490	63
520	373	357	226	344	168	74	154	63
578	411	360	210	371	145	125	106	64
271	324	214	471	292	413	509	493	64
498	353	361	199	310	165	89	168	64
23	252	24	8	260	8	120	100	64
554	387	367	284	324	224	87	151	64
477	359	340	256	315	209	178	178	64
417	346	309	136	313	112	114	81	64
542	396	350	194	368	135	183	81	64
437	363	308	185	346	137	120	85	64
428	338	325	151	294	131	147	79	64
433	349	318	177	299	152	124	143	64
79	266	76	21	271	20	90	121	64
146	294	127	93	288	82	505	441	64
344	303	290	199	284	179	157	99	64
531	415	328	483	395	313	695	645	64
577	394	376	225	346	166	171	97	64
425	397	274	445	426	267	622	582	64
411	336	314	199	298	171	105	163	64
358	362	253	293	364	206	555	527	64
210	319	168	39	308	33	146	131	64
489	344	364	243	315	198	118	179	64
616	392	402	297	336	226	154	145	64
277	328	216	322	306	269	582	528	64
407	349	298	149	336	113	42	130	64
37	262	37	31	248	32	396	317	65
442	378	299	186	308	155	101	131	65
39	257	38	5	259	5	102	92	65
453	336	345	221	316	179	42	165	65
523	349	384	208	307	173	74	118	65
375	328	293	334	311	275	212	219	65
557	422	338	199	383	133	136	106	65
497	393	323	368	349	270	174	216	65
400	401	256	1023	385	681	490	508	65
466	418	285	488	395	317	717	660	65
900	558	413	691	499	355	592	525	65
69	254	70	25	257	24	351	310	65
25	248	26	7	246	7	142	124	65
1023	561	467	1023	471	556	660	583	65
338	395	219	387	384	258	427	465	65
309	364	218	242	356	174	639	582	65
21	260	20	12	300	10	120	75	65
391	344	291	206	305	173	116	110	65
286	300	244	52	309	43	89	52	66
299	337	228	306	344	227	699	611	66
298	305	250	122	334	93	81	73	66
552	401	353	196	358	140	75	146	66
378	349	278	389	322	309	699	631	66
411	339	311	602	341	452	622	553	66
439	398	283	427	385	284	726	654	66
360	392	235	548	472	297	560	490	66
312	311	257	322	311	265	731	648	66
352	337	267	406	314	331	642	565	66
271	302	230	231	287	206	561	501	66
578	355	417	206	328	161	149	89	66
573	387	378	192	388	127	115	123	66
494	391	324	237	381	159	86	108	66
483	369	335	189	317	152	101	118	66
22	258	22	28	266	27	445	352	66
557	390	366	298	383	199	193	105	66
46	259	46	14	242	15	118	91	66
283	314	230	273	302	231	443	449	67
464	340	349	172	311	142	84	145	67
431	352	314	165	332	127	136	84	67
226	324	178	254	304	214	448	452	67
297	340	223	291	350	212	685	618	67
33	249	34	29	259	28	188	157	67
493	366	345	321	323	255	149	128	67
23	264	23	11	292	9	97	89	67
396	337	301	421	333	323	626	578	67
20	248	21	33	256	33	115	131	67
444	414	275	200	435	118	119	176	67
461	344	343	201	316	163	108	130	67
358	368	249	468	339	354	598	523	67
355	356	256	297	332	229	663	603	67
602	370	417	200	319	160	110	166	67
472	345	350	454	337	345	622	597	67
381	364	268	322	360	229	674	612	67
28	252	29	8	253	8	101	110	67
146	310	121	16	319	13	44	134	67
1023	570	460	1023	440	596	802	732	67
388	409	243	235	414	145	590	537	67
509	348	375	229	338	174	110	97	67
24	250	25	24	262	24	322	239	67
25	257	25	19	255	19	421	328	67
159	286	143	205	294	179	592	506	67
865	507	437	409	502	208	129	81	67
470	358	336	176	316	143	84	118	67
68	265	65	19	264	18	92	109	67
32	282	29	41	288	36	546	458	67
52	257	52	38	264	36	185	155	67
567	379	382	227	311	186	64	159	67
37	251	37	29	251	29	126	102	68
435	346	322	254	319	204	641	594	68
479	383	320	167	328	130	101	147	68
46	255	46	13	250	14	86	142	68
510	380	344	219	324	173	54	92	68
570	361	404	250	310	207	119	99	68
398	329	309	371	325	293	689	625	68
484	342	362	194	317	157	141	130	68
406	341	305	125	331	97	121	124	68
498	364	350	244	352	178	87	131	68
242	381	162	191	342	143	610	562	68
285	327	223	228	330	177	626	571	68
537	390	353	187	348	137	176	119	68
342	385	227	371	343	277	625	578	68
256	319	206	186	342	139	642	580	68
29	257	29	13	267	12	155	114	68
311	339	235	453	314	369	590	525	68
396	409	248	405	405	256	600	567	68
499	379	337	248	336	189	169	140	68
459	364	323	318	350	233	697	637	68
326	329	254	247	316	200	676	610	68
35	254	36	40	255	41	372	307	68
360	340	271	241	311	199	440	393	68
565	392	369	609	382	408	758	690	68
517	371	357	262	355	189	194	203	68
354	336	270	195	295	169	74	80	68
268	350	196	209	322	166	641	587	68
344	316	278	235	309	195	653	592	69
282	404	179	260	404	165	716	641	69
467	427	280	309	461	172	712	642	69
279	338	211	231	310	190	250	418	69
490	359	349	164	349	120	125	101	69
243	405	154	314	417	193	653	590	69
365	331	282	302	317	244	670	603	69
619	492	323	515	512	257	626	546	69
71	261	70	9	254	9	118	106	69
40	270	38	10	275	10	91	52	69
316	334	242	331	327	259	538	491	69
491	335	376	209	308	174	49	162	69
430	352	313	306	348	225	718	648	69
387	325	305	270	303	228	701	632	69
507	369	352	177	337	135	71	113	69
75	263	74	30	276	27	153	90	70
63	277	58	31	324	24	68	73	70
587	405	372	960	444	553	666	597	70
612	379	413	210	364	148	145	51	70
93	258	92	31	258	31	289	330	70
20	249	21	35	254	35	202	169	70
458	382	306	160	354	116	116	115	70
87	257	87	63	254	64	334	334	70
61	270	58	66	257	66	192	182	70
587	403	373	206	391	135	161	116	70
38	257	38	13	370	9	78	79	70
388	365	272	189	313	155	160	101	70
62	266	60	11	265	11	125	101	70
366	366	256	682	373	468	705	620	70
310	387	205	401	390	263	642	587	70
54	257	54	22	266	21	76	92	70
31	263	30	22	258	22	273	230	70
27	285	25	34	287	30	316	254	70
447	346	331	362	315	294	688	622	70
396	343	296	159	327	124	277	188	71
490	353	355	218	315	177	166	139	71
388	374	266	340	358	243	500	482	71
273	325	215	217	322	172	684	615	71
298	327	234	210	310	173	667	601	71
437	392	285	467	374	320	689	624	71
30	252	31	18	390	12	110	110	71
504	354	365	219	331	169	96	86	71
342	329	266	224	324	177	609	566	71
379	360	269	254	352	184	725	652	71
198	305	166	224	297	193	568	491	71
424	380	285	338	389	222	699	633	71
355	314	289	287	321	229	670	607	71
400	351	292	626	338	473	691	616	71
445	392	291	385	480	205	556	542	71
316	393	206	294	369	204	667	603	71
576	424	348	268	346	198	146	120	71
584	415	360	255	465	140	113	97	71
431	331	334	179	321	143	140	121	71
360	332	277	280	326	220	731	659	71
32	261	31	36	255	36	462	371	71
352	337	267	267	338	202	683	616	71
311	317	251	197	315	160	162	137	71
451	354	326	538	376	367	679	596	72
494	371	340	219	352	159	241	174	72
92	323	73	30	308	25	130	36	72
526	444	303	257	393	168	114	102	72
354	324	280	224	330	174	678	612	72
304	353	220	262	339	197	591	550	72
21	254	21	7	247	8	152	102	72
578	390	380	236	324	186	189	32	72
296	347	219	210	339	159	645	584	72
385	385	256	312	369	217	158	245	72
327	341	246	191	315	155	359	405	72
611	365	428	225	392	147	95	166	72
230	296	199	186	287	166	588	506	72
517	442	299	168	338	127	75	139	72
26	259	26	35	257	35	270	185	72
438	383	293	359	364	252	682	618	73
488	337	371	221	293	193	105	111	73
479	325	377	170	309	141	69	89	73
34	262	33	6	272	6	105	105	73
406	391	266	362	374	248	629	576	73
43	255	43	10	259	10	78	125	73
111	266	107	20	294	17	153	110	73
409	338	310	197	329	153	120	116	73
380	318	306	294	324	233	677	613	73
366	318	295	286	329	222	498	498	73
598	382	400	268	352	194	70	111	73
294	341	221	477	342	358	582	508	73
408	361	289	162	326	127	121	126	73
361	328	281	269	321	214	623	573	73
357	363	252	294	385	196	680	611	73
340	339	257	311	322	247	680	616	73
422	375	288	180	321	144	180	174	73
22	258	22	16	278	15	390	297	73
22	246	23	9	249	10	313	278	73
477	349	350	256	341	192	113	153	73
329	339	248	272	336	207	660	594	73
468	381	314	175	346	130	62	69	73
52	265	50	269	260	265	197	124	73
320	328	250	197	325	155	664	601	74
458	356	330	180	320	144	160	106	74
449	366	314	158	338	120	145	100	74
538	335	411	215	313	176	111	86	74
22	261	22	19	266	18	416	339	74
571	356	411	193	334	148	5	128	74
391	384	261	320	361	227	678	611	74
131	286	117	168	290	148	309	226	74
480	393	313	371	390	244	711	641	74
386	372	266	267	346	197	183	178	74
22	256	22	45	288	40	468	378	74
431	348	316	354	350	259	694	630	74
304	322	242	484	327	379	672	598	74
290	320	232	310	303	262	659	572	74
284	344	211	205	347	151	609	559	74
603	439	351	249	502	127	140	79	74
513	363	362	173	315	141	104	187	74
378	343	282	210	325	165	644	588	74
306	357	219	193	361	137	128	101	74
763	653	299	904	695	333	765	698	75
409	367	285	139	316	113	163	135	75
343	354	248	258	366	180	702	630	75
62	273	58	27	276	25	32	109	75
380	370	263	540	382	362	590	529	75
535	433	316	253	464	139	197	173	75
487	414	301	478	473	259	705	637	75
472	533	227	502	602	213	742	666	75
448	411	279	218	324	172	114	73	75
418	359	298	210	325	165	100	79	75
461	375	315	183	318	147	105	115	75
95	300	81	41	286	36	120	95	75
485	375	331	278	314	226	113	29	75
24	258	24	10	255	10	126	73	75
189	534	91	1023	267	982	191	151	75
461	344	344	208	306	174	179	194	75
312	347	231	302	322	241	379	448	75
474	414	293	569	380	383	530	525	75
308	309	255	204	304	172	661	601	75
405	330	315	224	311	184	123	70	75
43	264	42	23	268	22	303	223	75
321	314	262	180	314	147	619	567	75
451	374	309	198	321	158	123	115	75
28	251	29	9	258	9	95	116	75
557	367	389	241	315	196	105	128	75
275	299	235	294	302	249	424	474	75
25	265	24	18	269	17	92	43	75
388	352	282	239	343	179	678	613	76
425	335	324	120	298	103	136	118	76
337	342	253	269	327	210	702	631	76
1023	535	490	1023	352	744	676	598	76
71	274	66	70	281	64	336	273	76
773	493	401	1023	302	869	692	654	76
343	317	277	208	305	175	578	541	76
436	415	270	432	390	284	718	649	76
407	328	318	304	327	238	620	574	76
238	301	203	283	308	235	130	143	76
26	254	26	11	248	11	129	66	76
1023	506	518	874	583	384	106	173	76
485	381	326	218	350	159	212	207	76
324	355	234	505	407	318	596	558	76
344	333	264	242	330	188	449	461	76
20	251	21	7	252	7	95	125	76
364	351	266	219	322	174	446	471	76
23	259	22	17	266	16	487	397	76
79	299	67	30	283	27	104	75	77
333	323	264	246	328	192	669	604	77
372	308	309	134	277	124	101	130	77
324	400	207	486	459	271	616	543	77
45	260	44	12	264	12	91	81	77
570	397	367	292	391	191	115	210	77
155	273	145	88	290	78	392	380	77
235	287	210	249	288	222	638	554	77
520	360	369	276	318	222	157	87	77
384	336	292	128	324	101	123	120	77
342	325	270	201	337	153	643	583	77
368	342	276	299	315	243	684	618	77
492	444	284	243	396	157	179	130	77
30	256	30	9	245	9	94	95	77
280	346	207	432	348	318	115	136	77
192	324	152	258	331	199	523	458	77
164	296	142	30	348	22	134	95	77
53	275	49	13	280	12	115	123	77
266	331	206	193	327	151	651	589	77
337	460	188	382	449	218	729	655	77
325	351	237	224	331	173	488	488	77
443	332	342	199	311	164	214	106	78
388	340	293	217	306	181	158	123	78
348	339	263	159	310	131	128	105	78
431	363	304	199	349	146	330	243	78
455	380	307	160	332	124	123	64	78
528	385	350	256	331	198	109	187	78
541	456	304	595	417	365	386	472	78
614	413	381	288	352	209	167	123	78
456	369	316	221	319	178	129	53	78
69	319	55	147	304	123	158	225	78
44	257	44	18	264	17	92	109	78
455	373	313	248	316	200	91	84	78
498	354	360	159	308	132	110	155	78
417	334	320	338	342	253	121	145	79
408	349	300	188	311	155	80	141	79
514	356	370	197	348	145	78	129	79
100	273	94	23	278	22	128	76	79
452	375	309	395	345	293	477	516	79
90	275	84	19	279	18	157	125	79
411	340	309	194	308	161	126	75	79
432	413	268	481	401	307	698	634	79
77	251	78	13	252	13	91	76	79
299	381	201	351	369	243	678	613	79
414	411	258	460	379	311	661	598	79
26	278	24	31	286	28	414	326	79
301	344	224	326	345	242	613	562	79
591	435	348	224	406	141	149	90	79
24	255	24	41	258	41	274	247	79
355	344	264	288	305	242	445	470	79
450	341	338	230	352	167	124	126	79
182	272	171	63	275	59	114	101	79
437	345	324	519	338	393	709	635	79
305	331	236	198	321	158	612	563	79
32	276	30	35	293	30	396	322	79
434	405	275	189	357	135	125	140	79
32	260	31	11	264	11	124	161	79
506	417	310	253	363	178	78	113	79
356	338	270	465	356	334	587	521	79
180	278	166	145	275	135	529	463	80
267	329	208	327	324	258	640	550	80
578	389	381	314	417	193	143	125	80
467	338	353	173	303	147	202	142	80
26	336	20	890	312	731	168	152	80
374	344	279	270	338	204	628	575	80
607	418	372	271	377	184	123	101	80
476	337	361	171	297	147	85	111	80
288	325	227	385	323	305	482	405	80
304	339	230	481	333	370	623	552	80
369	379	249	293	357	210	681	614	80
710	471	386	394	488	207	431	345	80
359	332	277	250	310	206	621	563	80
516	428	308	285	343	213	90	84	80
232	301	197	167	296	145	506	440	80
331	338	251	218	344	163	668	604	80
355	349	260	197	334	151	114	100	80
33	276	30	8	271	8	123	29	80
90	266	87	58	265	56	441	359	80
402	325	316	183	314	149	201	290	80
259	324	204	349	317	281	688	607	80
255	321	203	238	293	208	625	567	80
484	418	296	229	345	170	39	165	80
347	377	236	297	368	206	660	597	80
506	343	378	202	309	167	137	157	80
829	593	358	890	651	350	746	680	80
537	386	356	217	353	157	51	140	81
526	364	370	227	349	166	137	211	81
94	356	68	165	316	134	581	505	81
301	342	225	303	337	230	684	620	81
35	257	35	9	262	9	120	100	81
356	367	248	386	334	296	702	634	81
476	351	348	163	302	138	174	87	81
450	363	318	182	322	145	71	114	81
26	249	26	7	261	6	109	91	81
512	354	371	192	316	156	76	91	81
363	353	263	329	369	228	717	648	81
441	341	331	182	320	146	97	124	81
107	269	102	89	262	87	405	344	81
456	327	357	164	296	142	46	105	81
22	259	22	16	248	17	433	324	81
102	268	98	78	265	75	402	361	81
316	299	270	251	296	217	570	530	81
349	343	260	345	322	275	310	423	81
387	319	311	193	304	163	97	81	81
47	287	42	12	281	11	159	99	81
393	314	320	164	307	137	193	139	82
279	353	203	238	369	165	708	633	82
512	372	352	303	337	230	87	102	82
22	267	21	19	257	19	270	212	82
585	392	382	220	365	154	130	135	82
317	327	248	138	288	123	86	130	82
261	295	226	183	288	163	598	527	82
238	333	183	137	325	108	665	596	82
398	343	296	195	306	163	41	74	82
48	260	47	68	261	66	286	247	82
36	259	35	7	255	7	70	135	82
428	333	329	187	314	152	151	143	82
401	351	292	155	315	126	169	95	82
261	299	223	177	298	152	526	478	82
451	381	302	202	329	157	123	82	82
70	262	68	39	263	37	303	258	82
28	251	28	42	253	42	262	195	83
284	316	230	252	309	209	662	599	83
600	423	363	299	426	180	64	125	83
498	358	356	181	317	146	147	140	83
501	388	331	299	363	211	108	126	83
548	351	400	226	318	182	151	146	83
306	343	228	232	354	167	665	603	83
222	292	195	271	290	239	545	462	83
422	353	306	176	331	136	124	101	83
293	338	222	457	349	335	447	428	83
493	400	315	206	403	131	109	135	83
236	284	213	203	280	186	532	455	83
290	342	217	232	348	171	613	561	84
278	309	230	355	298	305	641	555	84
460	354	333	179	331	139	100	121	84
341	368	237	359	337	273	688	622	84
311	381	209	360	351	262	709	638	84
323	313	264	395	300	337	643	562	84
356	324	281	309	314	252	687	621	84
458	359	327	204	310	168	120	142	84
20	255	20	10	269	9	166	94	84
20	255	20	19	258	19	441	356	84
631	455	355	633	551	294	709	646	84
444	400	285	214	329	166	149	86	84
366	346	271	212	329	164	666	601	84
509	373	349	288	339	218	212	157	84
422	349	310	321	339	242	696	631	84
457	381	307	153	336	117	59	71	84
501	454	283	571	428	342	745	672	84
519	414	321	309	357	222	64	166	84
364	337	277	291	341	219	486	493	84
349	311	287	175	311	144	654	595	84
516	388	341	224	367	156	69	162	84
480	345	356	176	382	118	146	151	84
405	345	300	223	349	163	678	614	84
334	331	258	212	305	177	130	151	84
486	354	351	219	315	178	78	137	84
52	260	51	14	286	12	292	190	84
343	362	243	352	379	238	709	640	84
469	354	339	213	366	150	141	120	84
1023	674	389	1023	653	402	741	685	85
38	256	38	12	257	12	71	121	85
229	307	191	261	294	227	640	548	85
23	250	24	4	233	4	94	116	85
443	344	329	170	323	135	120	174	85
158	408	99	199	411	124	643	555	85
578	444	333	214	380	144	142	109	85
621	425	374	440	455	248	570	487	85
320	335	244	214	318	172	642	586	85
559	382	375	253	347	187	159	155	85
253	309	210	233	321	186	631	572	85
457	389	300	333	379	225	189	143	85
570	346	421	197	326	155	97	142	85
314	324	248	270	306	226	644	584	85
347	334	266	318	335	243	709	640	85
358	308	297	247	323	196	699	627	85
412	338	312	158	327	124	64	92	85
573	343	428	183	325	144	121	119	85
90	260	89	63	264	61	285	304	85
34	267	33	19	273	18	79	110	85
485	363	342	320	313	261	115	126	85
303	333	233	352	370	243	500	486	85
453	384	302	375	375	256	702	633	85
243	307	202	324	307	270	588	531	85
435	384	290	255	350	186	149	102	85
598	462	331	215	391	141	106	186	85
19	246	20	5	254	5	90	111	85
300	350	219	163	326	128	518	504	86
616	414	381	363	371	250	71	119	86
425	338	322	228	327	178	41	104	86
449	362	318	287	368	199	618	575	86
368	341	276	155	313	127	42	75	86
207	293	180	155	296	135	635	561	86
68	277	63	24	287	21	149	94	86
589	413	365	236	390	155	82	91	86
158	343	118	230	354	166	566	490	86
98	275	91	77	266	74	471	395	86
454	378	307	471	358	337	697	630	86
507	378	344	217	353	157	80	140	86
377	354	273	275	326	216	654	595	86
405	347	299	179	353	130	158	94	86
391	338	296	286	319	230	651	595	86
400	336	305	260	300	222	106	163	86
333	331	258	166	317	134	625	568	86
400	345	297	174	321	139	252	153	86
399	330	310	184	362	130	84	71	86
447	355	322	170	313	139	45	169	86
311	358	223	386	355	279	677	613	86
383	338	290	367	336	280	595	554	87
466	356	335	297	353	215	146	114	87
458	362	324	210	307	175	118	104	87
360	328	281	144	286	129	170	89	87
434	344	323	385	343	287	637	592	87
420	371	290	202	346	149	162	100	87
41	272	39	61	289	54	501	411	87
182	295	158	177	304	149	573	496	87
356	342	266	132	306	111	99	99	87
436	330	339	277	321	220	86	155	87
26	284	23	42	327	33	469	392	87
418	407	263	218	383	146	163	82	87
21	255	21	27	274	25	428	332	87
319	337	242	202	308	168	663	601	87
38	271	36	65	275	60	490	403	87
138	306	115	169	393	110	419	387	87
404	332	311	278	317	224	716	645	87
216	281	197	301	294	262	192	300	87
573	451	325	246	494	128	119	90	87
540	370	373	289	312	236	160	111	87
265	323	210	208	305	175	638	579	87
33	259	32	17	264	17	508	410	87
396	342	296	346	349	254	737	664	88
274	376	187	240	370	166	654	595	88
985	556	453	1023	401	653	698	628	88
86	277	79	16	272	15	104	62	88
304	353	220	280	353	203	647	586	88
387	385	257	338	405	214	710	641	88
359	332	276	307	316	249	693	626	88
359	406	226	368	416	226	739	664	88
350	320	280	115	315	93	136	124	88
495	383	331	186	321	148	154	118	88
40	259	39	14	291	12	100	108	88
519	343	387	204	319	163	198	159	88
30	248	31	17	255	17	248	205	88
1023	538	488	679	507	343	154	175	88
1023	563	466	1023	572	459	753	684	88
407	326	320	158	305	132	131	159	88
317	366	222	322	354	233	685	617	88
588	355	423	344	337	261	96	124	88
550	392	359	685	448	391	683	619	88
431	334	331	359	332	277	713	644	88
482	359	344	269	309	223	65	119	89
382	347	282	255	356	183	685	621	89
143	283	129	120	275	112	586	503	89
316	318	254	353	320	282	697	627	89
352	332	272	151	306	126	81	129	89
67	264	65	18	273	17	101	126	89
209	317	169	221	296	191	567	488	89
344	362	244	298	350	218	701	632	89
331	369	229	290	349	212	698	627	89
332	367	232	310	362	219	712	640	89
74	266	71	77	269	73	285	212	89
20	264	20	24	269	23	371	309	89
365	324	289	299	315	243	539	519	89
252	328	197	207	317	167	488	463	89
80	297	69	32	288	29	105	92	89
491	374	336	228	364	160	115	108	89
521	405	329	251	383	167	168	131	89
410	386	271	294	400	188	681	622	89
557	396	360	242	368	168	92	139	89
517	379	349	249	353	181	215	169	90
386	386	256	266	397	171	535	507	90
84	266	81	59	283	54	516	432	90
666	440	387	361	388	238	233	265	90
80	268	77	26	264	25	178	116	90
466	368	324	508	469	277	685	621	90
297	315	242	458	302	388	608	529	90
510	386	338	224	324	177	101	170	90
399	405	252	392	397	252	683	633	90
236	314	192	366	311	301	567	486	90
25	247	26	12	242	13	95	236	90
432	357	310	152	329	118	101	96	90
410	360	292	388	365	271	681	618	90
428	351	312	452	338	342	574	526	90
508	355	367	159	298	137	66	121	90
392	375	268	174	339	131	147	134	90
25	251	25	7	244	7	113	70	90
489	403	311	258	325	203	143	89	90
360	360	256	391	347	288	693	614	90
106	281	97	21	277	20	87	99	90
346	362	245	271	358	193	704	635	90
403	411	251	399	474	216	675	617	91
461	379	311	444	361	315	720	654	91
379	403	241	330	409	207	226	222	91
344	359	245	856	338	649	641	562	91
339	345	251	192	321	153	189	65	91
292	329	227	347	305	291	581	523	91
487	382	327	189	331	146	167	57	91
51	278	47	20	267	20	134	128	91
507	365	356	309	325	243	153	196	91
450	354	326	254	331	197	643	589	91
493	373	338	169	341	127	141	105	91
411	386	273	372	347	274	741	667	91
25	250	26	108	248	111	131	106	91
326	338	247	226	319	181	667	601	91
23	253	24	10	257	10	105	62	92
459	385	305	221	376	150	139	125	92
500	393	326	220	376	150	105	166	92
24	252	24	324	250	332	109	142	92
279	343	208	237	360	169	622	570	92
317	334	243	295	360	210	551	518	92
525	347	387	154	314	125	129	68	92
198	316	161	296	310	245	615	527	92
492	391	322	268	330	208	87	108	92
440	348	323	168	307	140	73	161	92
172	303	146	245	298	210	509	436	92
407	345	302	278	330	215	701	632	92
429	367	300	334	351	244	675	613	92
896	612	374	536	494	278	682	617	92
124	283	112	15	292	13	110	76	92
407	373	279	298	344	222	542	520	92
532	381	357	255	368	178	140	130	92
139	383	93	323	396	209	611	524	92
358	382	240	268	427	161	637	583	92
411	356	296	221	325	174	100	147	92
353	314	288	188	319	150	646	593	92
28	256	28	9	257	9	96	97	92
275	376	187	308	390	202	697	625	92
[truncated: 18,001 more rows]
