# Supplementary material for: N-chlorination mediates protective and immunomodulatory effects of oxidized human plasma proteins
Source: eLife. 2019 Jul 12;8:e47395. doi: 10.7554/eLife.47395 (PMC6650281; doi:10.7554/eLife.47395)
Supplement: Figure 8—source data 1. [file elife-47395-fig8-data1.zip › Figure 8 Source Data 1/channel values/Staurosporine 1.csv]

FSC-A	FSC-H	FSC-W	SSC-A	SSC-H	SSC-W	FITC-A	PE-A	Time
33	256	33	7	310	6	149	85	0
73	267	70	35	320	28	233	142	0
55	274	51	62	285	56	508	421	0
637	405	402	252	443	146	50	218	0
500	362	354	203	340	153	111	92	0
451	353	327	202	378	137	126	82	0
647	455	364	262	437	153	115	155	0
148	269	141	59	275	55	367	438	0
24	258	24	9	272	9	51	86	0
23	253	23	15	336	11	39	79	0
514	407	323	296	363	209	111	91	0
268	299	229	259	309	214	622	556	0
57	261	56	19	278	18	120	85	0
25	248	26	9	246	10	114	75	0
100	266	96	37	276	34	110	94	0
576	385	383	337	352	245	110	145	1
377	367	263	480	365	336	567	519	1
393	376	268	582	371	401	774	693	1
325	325	256	90	345	67	52	146	1
786	461	436	395	502	202	406	307	1
61	271	58	29	264	28	86	130	1
111	278	102	27	310	23	111	58	1
36	250	37	16	285	14	126	134	1
55	303	46	24	338	18	101	51	1
33	254	33	22	254	22	92	154	1
88	270	84	28	266	27	151	116	1
424	370	293	449	346	333	123	118	1
23	261	22	31	317	25	159	95	1
65	277	60	34	311	28	186	145	1
24	254	24	31	258	31	124	160	1
492	377	334	329	369	228	99	84	1
155	333	119	55	324	43	205	227	1
241	355	173	309	342	231	553	474	1
23	293	20	58	307	49	415	331	1
41	257	41	27	258	27	120	104	1
536	375	366	209	374	143	71	145	2
609	410	380	253	414	156	94	58	2
29	271	28	28	340	21	124	45	2
44	261	44	25	295	22	82	70	2
65	274	60	53	312	44	81	96	2
29	255	29	23	267	22	154	132	2
96	286	86	34	280	31	76	86	2
136	279	125	57	310	47	119	108	2
435	357	312	137	371	94	90	101	2
289	368	201	383	355	276	590	524	2
41	253	42	49	263	48	341	248	2
539	382	361	269	400	172	151	158	2
77	259	76	29	330	23	120	78	2
32	255	32	12	289	11	104	86	2
199	323	158	238	307	199	653	564	2
451	360	320	86	400	55	106	99	2
109	276	101	32	269	31	120	91	2
258	750	88	1023	495	530	314	270	2
101	274	95	44	308	37	115	99	2
27	251	28	26	310	21	128	137	2
81	270	77	29	295	25	126	87	2
49	258	49	14	256	14	125	102	2
22	260	22	29	258	28	412	346	2
451	327	353	126	325	100	151	124	2
642	425	387	269	510	135	331	259	2
193	294	169	55	296	48	113	104	2
31	280	28	22	293	19	135	87	2
99	265	96	28	272	26	131	134	2
279	329	217	116	325	91	119	192	2
238	314	194	141	336	108	270	177	2
91	264	89	39	291	34	97	90	2
67	277	62	20	273	19	99	104	2
480	359	342	148	378	100	130	100	3
96	258	95	44	260	44	46	125	3
30	254	30	10	257	10	100	50	3
252	289	223	57	281	52	130	84	3
400	320	320	167	324	132	60	91	3
443	350	324	292	327	228	108	100	3
29	282	26	34	387	22	409	308	3
68	265	65	30	288	27	114	114	3
241	302	204	286	296	248	671	580	3
161	352	117	314	319	252	547	530	3
19	250	20	11	246	12	277	227	3
29	254	29	38	260	38	433	340	3
324	313	265	115	302	98	89	90	3
356	312	293	90	291	79	124	92	3
503	367	351	215	407	135	159	132	3
65	264	63	15	294	13	155	132	3
66	289	59	46	329	36	123	160	3
61	261	60	23	282	21	81	123	3
362	354	262	517	358	369	671	598	3
371	333	285	417	333	320	686	613	3
114	268	109	36	268	34	132	101	3
63	260	63	28	265	27	78	106	3
29	254	29	5	259	5	105	126	3
30	272	28	27	263	27	78	113	3
120	280	109	23	264	22	68	80	3
52	263	50	15	308	13	113	129	4
524	421	318	160	453	90	70	158	4
42	271	40	32	325	25	137	106	4
320	312	263	314	299	269	627	559	4
286	327	224	279	309	231	502	493	4
453	339	342	206	380	139	120	154	4
204	293	179	237	284	214	606	531	4
38	255	38	30	259	30	139	91	4
36	260	35	31	313	25	125	101	4
512	381	344	205	392	134	131	134	4
195	277	180	87	282	79	190	145	4
322	327	252	353	324	279	633	553	4
28	252	28	14	288	13	123	145	4
28	294	25	24	329	19	118	100	4
478	353	347	175	367	122	178	200	4
307	320	245	184	325	145	106	124	4
183	295	159	153	280	140	445	413	4
325	455	183	595	420	363	582	514	4
139	359	99	96	358	69	621	575	4
99	282	90	65	272	61	106	71	4
30	254	30	12	259	11	73	89	4
294	395	191	85	473	46	96	94	4
604	416	372	286	419	175	153	108	4
45	254	45	30	271	28	507	437	4
255	308	212	108	315	87	194	120	4
484	334	371	163	324	129	99	131	4
62	269	59	21	285	19	123	87	4
508	405	321	641	365	450	757	674	4
371	327	290	115	318	93	110	123	4
94	259	93	30	269	29	148	123	5
468	340	353	183	360	130	128	183	5
669	515	332	217	529	105	153	108	5
128	271	121	185	272	174	123	140	5
189	319	151	130	364	91	141	158	5
348	432	206	349	409	218	707	635	5
89	274	83	31	291	27	110	62	5
187	319	151	93	336	71	613	569	5
67	258	66	27	428	16	134	66	5
415	355	299	123	343	92	137	54	5
22	268	21	34	271	32	524	433	5
21	252	21	10	244	10	153	89	5
89	267	85	23	293	20	106	121	5
109	287	97	33	302	28	160	135	5
28	250	29	9	250	9	84	137	5
501	342	375	169	325	133	186	85	5
110	273	103	66	291	58	116	86	5
487	354	352	211	383	141	94	79	5
83	264	80	27	267	26	42	29	6
33	282	30	9	265	8	101	132	6
48	273	45	23	313	18	108	102	6
382	387	253	158	409	99	157	95	6
122	300	104	132	295	114	606	530	6
585	462	324	583	375	398	738	672	6
250	323	198	352	318	283	639	559	6
367	332	284	315	336	241	571	540	6
84	339	63	28	337	21	101	118	6
22	247	23	7	244	8	119	121	6
92	260	90	37	276	34	209	124	6
350	311	288	97	307	81	85	79	6
119	267	114	32	264	31	70	113	6
91	271	85	43	354	31	87	59	6
62	256	62	21	282	19	84	152	6
53	274	50	18	277	17	111	58	6
539	493	280	163	621	67	352	267	6
31	251	31	11	254	11	81	102	6
25	251	25	29	253	29	207	178	6
392	307	327	163	307	135	148	69	6
501	386	332	185	379	125	92	140	6
635	416	391	354	392	231	119	120	6
428	355	308	111	355	80	125	51	6
27	247	28	16	248	16	90	114	6
36	334	27	29	308	24	115	135	6
588	451	334	363	452	205	76	114	6
84	276	78	41	281	37	160	192	6
72	259	71	40	401	25	92	80	7
31	273	29	13	338	10	95	79	7
436	350	319	218	330	169	99	102	7
103	261	102	37	267	36	76	106	7
21	260	20	4	281	4	113	118	7
440	344	327	165	357	119	141	45	7
21	259	21	8	309	7	84	84	7
132	267	127	50	273	47	120	94	7
68	265	66	66	273	62	529	452	7
134	323	106	57	349	42	44	101	7
362	327	284	367	307	306	628	560	7
66	254	66	24	248	25	255	308	7
338	337	256	345	312	283	694	607	7
570	362	403	434	386	287	400	291	7
52	251	53	22	259	22	118	134	7
628	414	389	236	444	136	240	171	7
28	259	28	8	254	8	211	136	7
498	340	374	173	343	129	121	116	7
71	274	66	27	293	23	74	90	7
112	320	90	113	310	94	577	486	7
820	721	291	404	550	188	134	157	8
105	270	99	35	271	33	114	78	8
540	428	323	231	480	123	135	170	8
93	303	79	82	314	67	161	63	8
38	294	33	18	305	15	119	63	8
425	375	290	249	342	186	139	111	8
302	346	223	485	365	340	733	660	8
33	255	33	17	266	17	317	286	8
61	258	61	35	271	33	126	130	8
1023	651	403	654	719	233	494	393	8
685	425	413	264	459	147	168	168	8
82	271	77	19	267	19	140	91	8
52	260	51	76	260	75	251	244	8
151	276	140	154	271	146	562	475	8
39	250	40	16	244	17	130	265	8
561	424	339	276	427	166	128	86	8
184	284	166	47	308	39	99	76	8
530	374	362	422	383	282	108	65	8
339	337	258	549	327	430	663	593	8
66	255	66	29	288	26	141	154	8
463	318	373	182	313	148	174	146	8
20	249	20	8	284	8	143	59	8
145	284	131	172	290	152	638	555	8
226	272	213	90	272	84	152	82	8
30	253	31	13	283	12	125	121	8
335	319	269	411	300	351	650	562	8
593	391	388	251	428	150	136	90	8
175	290	155	58	301	49	142	125	8
145	339	110	77	364	54	153	190	8
516	396	334	277	411	173	272	173	8
30	259	30	16	269	15	100	56	8
314	321	250	258	307	215	679	605	8
423	339	319	128	318	103	113	141	8
935	624	384	493	684	185	141	136	8
422	342	316	234	351	170	251	187	8
87	268	83	38	280	35	130	146	8
113	278	104	45	298	39	145	142	8
261	316	212	327	307	273	657	584	8
187	404	118	508	408	319	546	491	8
428	369	296	256	375	175	128	90	8
95	297	82	100	281	91	435	349	9
30	247	31	15	322	12	121	131	9
127	282	115	56	294	49	105	155	9
100	263	97	44	262	43	71	71	9
23	255	23	30	320	24	168	175	9
28	249	29	16	258	16	105	136	9
309	373	212	165	358	118	114	159	9
32	247	34	12	252	12	108	142	9
302	368	210	391	385	260	675	628	9
138	265	134	51	264	50	121	100	9
67	304	56	29	311	24	82	87	9
386	341	290	173	330	135	171	124	9
133	273	124	40	286	36	89	116	9
377	330	293	139	335	107	135	65	9
24	247	25	11	253	12	80	94	9
465	391	304	152	395	99	130	152	9
534	402	340	183	434	108	115	169	9
142	273	133	69	292	61	76	46	9
386	314	315	133	320	107	96	165	9
915	477	491	351	543	166	247	162	9
46	264	44	14	278	13	86	101	9
460	365	323	158	329	123	69	100	9
515	350	377	543	377	369	774	706	9
30	255	30	65	264	63	293	266	9
216	287	193	210	286	188	590	516	9
125	276	116	35	287	32	140	69	9
30	271	28	17	254	17	110	54	9
108	266	104	25	278	23	113	68	10
602	405	380	429	403	272	171	104	10
297	295	258	102	304	86	114	63	10
139	284	126	93	274	87	559	503	10
469	345	348	194	330	150	189	134	10
56	268	53	93	268	89	396	302	10
590	429	352	208	445	120	146	123	10
532	365	373	216	374	148	154	125	10
103	266	99	32	264	31	131	106	10
22	275	20	19	265	19	116	116	10
543	387	359	557	396	360	398	281	10
25	248	26	10	259	10	100	94	10
45	260	45	13	267	13	91	115	10
28	254	28	12	265	12	26	75	10
629	411	391	588	418	360	207	152	10
251	323	199	294	310	243	537	492	10
90	259	89	35	275	32	101	57	10
42	280	39	16	290	15	63	76	10
26	250	27	17	258	17	84	111	10
475	353	344	204	374	140	81	96	10
134	300	114	58	303	49	118	105	10
23	262	23	17	270	16	95	111	10
30	247	31	13	250	13	106	91	10
34	254	35	15	314	12	244	158	10
461	365	324	305	335	233	153	101	10
77	270	73	25	296	22	101	76	10
42	259	42	13	269	13	173	111	10
441	361	312	190	330	147	80	114	10
24	263	24	19	329	15	82	70	10
129	292	113	56	294	49	149	126	10
38	309	32	30	344	22	130	146	10
94	293	82	43	292	38	99	97	10
848	474	458	495	514	246	348	215	10
26	263	25	11	268	10	147	141	10
73	270	69	60	263	58	135	121	10
45	337	34	18	357	13	145	100	10
482	361	342	385	340	290	46	95	10
61	254	62	27	255	27	96	104	10
106	275	98	31	276	29	82	64	10
468	363	330	127	338	96	76	114	11
581	381	390	288	384	192	129	97	11
304	314	248	177	339	134	200	185	11
51	257	50	21	259	21	132	181	11
59	258	59	26	249	27	198	306	11
56	258	55	38	257	38	94	96	11
109	296	94	77	358	55	166	137	11
514	368	358	183	372	126	179	170	11
65	271	62	38	282	35	89	102	11
299	317	241	283	301	240	541	516	11
426	387	282	134	374	92	152	147	11
28	256	28	14	307	12	105	94	11
55	263	54	20	280	18	140	119	11
26	262	26	13	264	12	126	106	11
68	270	65	40	278	37	129	135	11
28	262	27	12	266	12	115	71	11
367	352	266	451	339	341	758	678	11
80	269	76	27	271	25	92	109	11
490	344	365	189	350	138	145	118	11
462	364	325	147	341	110	65	105	11
303	386	201	329	356	237	234	123	12
109	275	102	37	282	34	57	101	12
420	342	314	121	336	93	43	84	12
23	253	23	10	263	10	84	102	12
462	346	342	139	326	109	163	92	12
22	279	20	9	284	8	86	132	12
501	339	379	147	368	102	56	82	12
56	261	55	29	276	27	129	136	12
417	338	316	155	341	116	106	140	12
213	304	179	244	295	212	544	483	12
178	400	114	90	385	60	139	154	12
54	272	51	28	312	23	126	64	12
68	257	68	28	278	26	101	51	12
96	266	92	23	292	20	65	111	12
511	425	308	209	424	126	15	163	12
37	255	38	18	307	15	62	64	12
78	269	74	13	269	12	45	142	12
106	299	91	46	307	38	84	91	12
501	346	370	171	339	129	19	73	12
424	360	301	231	336	176	114	124	12
127	299	109	76	298	65	471	494	12
411	382	275	153	374	105	124	108	12
46	255	46	19	252	20	105	71	12
19	250	20	17	257	17	146	106	12
35	252	35	12	246	13	145	96	13
538	361	382	191	337	145	106	116	13
22	258	22	6	250	6	118	74	13
534	369	370	271	371	187	213	158	13
391	372	269	130	380	87	176	123	13
88	260	87	31	283	28	121	113	13
521	329	405	245	348	180	119	182	13
26	260	25	6	300	5	135	153	13
121	269	115	33	269	31	135	97	13
33	260	33	20	328	16	123	108	13
69	277	64	29	289	26	92	143	13
513	371	354	389	356	280	340	253	13
51	259	50	31	286	27	86	91	13
158	317	128	43	363	30	45	101	13
547	400	350	224	396	145	147	91	13
520	397	335	300	433	177	109	160	13
178	278	164	80	281	73	523	454	13
21	247	21	8	260	7	79	123	13
30	247	32	12	243	13	149	105	13
501	371	346	212	365	148	143	89	13
193	294	168	220	313	180	579	491	13
30	250	30	25	254	25	406	308	13
413	350	303	118	344	88	130	134	13
605	395	392	279	399	179	94	99	14
523	404	331	179	412	111	123	146	14
170	304	143	39	312	32	92	46	14
32	256	32	11	243	11	113	97	14
35	256	35	14	306	12	110	100	14
31	253	31	11	263	11	82	115	14
107	279	99	29	382	19	123	116	14
137	269	130	34	279	31	134	108	14
24	246	25	8	242	8	70	120	14
139	343	104	233	358	166	567	536	14
90	260	89	33	276	30	68	125	14
181	306	152	137	297	118	94	95	14
102	264	99	29	283	26	110	96	14
371	327	290	115	304	97	121	124	14
440	374	302	149	402	95	128	141	14
184	274	172	44	292	38	121	114	14
26	253	26	11	262	11	102	129	14
77	292	68	38	329	30	60	100	14
357	394	232	327	408	206	724	643	14
131	272	124	44	283	40	110	110	14
74	274	69	26	293	23	126	157	14
394	337	299	172	320	138	91	183	14
32	272	30	23	361	16	145	119	14
516	362	365	179	435	105	118	161	14
100	281	91	33	311	27	121	123	14
89	258	88	41	261	40	96	111	14
24	254	24	12	284	11	74	57	15
136	271	128	42	277	39	105	84	15
21	266	21	7	269	7	64	104	15
451	401	288	838	387	555	645	577	15
155	267	148	97	268	93	275	376	15
91	270	86	34	289	30	111	109	15
66	270	63	30	317	24	62	113	15
644	416	397	368	458	206	96	130	15
96	268	92	40	279	37	126	74	15
514	376	350	207	401	132	60	116	15
32	252	32	9	249	9	102	108	15
75	254	76	52	259	52	272	230	15
508	420	310	202	446	116	165	131	15
179	300	153	36	313	30	125	79	15
88	289	78	76	288	67	506	424	15
338	328	264	387	328	303	648	586	15
359	354	259	155	338	118	101	125	15
105	411	66	39	380	27	155	233	15
25	248	25	9	241	10	105	109	15
60	262	59	20	281	18	121	126	15
54	274	51	30	329	23	124	118	15
289	314	236	330	305	277	677	596	15
42	266	40	30	343	22	100	74	15
88	268	84	32	281	29	45	68	15
26	262	25	19	280	18	114	121	15
19	249	20	6	259	6	91	135	15
440	360	313	135	334	103	69	90	16
417	390	274	241	388	159	115	177	16
34	294	30	91	298	78	535	438	16
115	330	89	42	358	30	115	121	16
596	390	391	235	440	137	409	313	16
590	405	373	270	454	152	205	54	16
118	271	112	42	311	35	169	101	16
444	411	276	845	392	552	580	512	16
220	297	190	134	308	112	608	542	16
551	389	363	139	413	86	182	90	16
90	261	89	80	256	80	175	124	16
46	274	43	36	283	32	508	423	16
165	274	154	53	273	50	85	99	16
512	377	347	239	402	152	197	62	16
419	345	311	413	320	331	713	634	16
433	341	326	232	332	179	203	153	16
37	253	38	14	250	15	128	94	16
409	351	298	159	329	124	154	96	16
499	383	333	200	378	136	306	227	16
357	345	264	128	340	96	151	104	16
29	297	25	72	285	64	526	447	16
29	265	28	33	295	29	139	131	16
534	373	366	357	351	260	145	145	16
576	508	290	169	524	83	182	195	16
49	265	47	25	270	24	204	142	16
522	384	348	274	347	202	149	139	17
43	277	39	26	340	19	173	148	17
27	255	27	8	269	8	119	89	17
1023	682	384	489	675	186	256	238	17
40	268	39	18	266	18	119	137	17
422	432	250	528	402	336	679	596	17
42	257	42	13	294	11	104	143	17
50	256	49	19	284	17	87	97	17
83	277	77	35	339	26	213	140	17
455	327	356	136	316	110	80	92	17
42	297	37	19	318	16	124	124	17
479	408	301	217	398	140	42	123	17
711	466	391	340	509	171	151	163	17
399	309	330	155	306	130	110	126	17
27	279	25	11	290	10	146	111	17
123	282	112	16	287	15	75	82	17
555	385	370	146	402	93	76	94	17
81	261	79	33	295	28	113	155	17
608	381	408	308	389	202	126	101	17
21	254	21	7	265	7	97	109	17
19	251	20	13	254	13	356	274	17
62	260	61	19	260	19	101	118	18
27	268	26	19	292	17	66	120	18
53	257	52	26	252	26	170	120	18
656	391	429	285	396	184	176	114	18
48	256	48	10	268	10	109	79	18
56	279	52	57	273	54	496	418	18
199	323	158	214	339	161	581	496	18
394	336	301	101	302	86	95	97	18
43	289	38	18	313	15	86	82	18
372	372	256	130	344	97	65	74	18
54	259	53	32	273	30	149	121	18
64	262	62	30	299	26	95	70	18
713	432	423	422	457	236	220	152	18
103	324	82	36	333	28	91	177	18
115	269	109	42	325	33	130	123	18
27	253	28	24	256	24	256	177	18
37	264	36	65	266	63	470	385	18
29	257	29	12	270	12	130	115	18
448	344	333	170	384	113	160	115	18
300	347	221	263	352	191	695	628	18
121	269	115	40	278	37	151	86	18
21	258	21	17	292	15	248	152	18
53	268	50	22	268	21	85	129	18
373	411	232	169	375	116	79	59	18
42	257	42	17	283	15	146	99	18
49	339	37	32	433	19	100	91	19
351	383	234	395	381	265	617	547	19
548	379	370	404	341	303	550	452	19
36	260	36	19	276	18	73	85	19
241	400	154	442	372	304	694	628	19
25	261	25	14	274	13	113	89	19
532	376	362	248	477	133	162	135	19
64	270	61	36	276	33	120	73	19
609	369	423	378	383	253	132	142	19
83	288	73	27	328	21	58	100	19
61	274	57	52	263	50	142	94	19
61	266	59	30	350	22	101	115	19
571	372	393	273	428	163	146	106	19
59	272	56	17	326	13	119	140	19
84	272	79	110	269	105	313	264	19
263	330	204	309	322	245	588	533	19
440	407	277	858	370	593	649	573	19
713	475	384	206	565	93	111	101	19
58	281	53	19	330	15	197	106	19
265	363	187	291	399	187	546	500	19
262	307	219	258	296	224	661	571	19
574	386	381	284	424	172	180	157	19
477	344	355	250	350	183	124	84	19
72	267	69	13	275	12	78	102	19
35	262	34	13	293	11	63	87	20
451	376	307	186	386	123	153	100	20
154	328	120	81	335	62	590	546	20
168	284	152	160	290	142	624	537	20
325	439	190	508	436	298	562	518	20
35	293	31	75	288	66	557	469	20
68	255	68	17	259	17	96	146	20
584	376	397	302	385	200	131	161	20
762	422	462	340	454	191	147	137	20
25	252	26	18	270	17	113	94	20
27	271	26	16	317	13	108	84	20
105	270	99	32	270	31	63	76	20
593	407	373	279	410	174	153	94	20
21	256	21	16	256	16	116	90	20
342	333	262	92	313	75	110	123	20
196	407	123	211	405	133	648	588	20
112	267	107	31	283	28	96	137	20
67	261	65	21	269	20	85	118	20
516	398	332	298	403	189	277	163	20
303	311	249	279	291	245	366	420	20
52	267	49	24	292	21	102	95	20
77	271	73	15	277	14	87	104	20
452	367	315	680	344	506	584	528	20
181	288	160	84	296	73	594	547	20
466	370	322	147	371	101	169	115	20
458	345	340	220	385	146	114	143	20
174	366	122	155	342	116	560	481	20
631	423	382	260	497	134	92	114	20
153	275	142	33	313	27	188	154	20
20	251	20	9	254	9	114	102	21
85	297	73	27	297	24	100	89	21
280	306	234	362	299	310	506	480	21
124	342	93	195	316	158	557	530	21
65	259	64	29	265	28	101	154	21
37	255	37	16	256	16	155	110	21
43	255	44	14	254	14	131	101	21
22	252	23	12	274	11	95	111	21
44	250	45	18	251	19	124	95	21
48	261	47	14	260	14	131	99	21
86	259	85	47	262	46	266	212	21
236	315	192	255	328	199	671	586	21
35	251	36	19	258	19	139	123	21
50	320	40	65	332	50	148	121	21
128	335	98	236	324	186	657	593	21
95	271	89	61	275	57	109	109	21
120	278	111	28	321	22	163	125	21
572	350	418	201	337	153	78	32	21
94	299	80	43	326	34	237	136	21
20	246	21	11	246	11	125	125	21
539	349	396	223	402	142	167	94	21
86	257	85	24	254	24	130	109	21
29	250	29	11	266	10	91	92	21
156	366	109	258	350	189	453	463	21
31	256	31	13	262	12	78	101	21
43	260	42	11	274	11	105	94	21
110	293	96	31	303	26	44	143	21
23	254	23	7	264	7	96	109	21
335	343	249	384	339	290	665	584	21
36	259	35	7	259	7	118	105	21
515	417	316	245	406	155	113	136	21
492	390	323	224	366	156	141	70	22
91	277	84	42	283	38	142	92	22
26	251	27	9	244	10	113	84	22
431	337	327	207	351	151	80	141	22
505	340	381	169	354	122	120	177	22
22	254	22	7	248	7	62	115	22
411	345	305	121	346	89	111	159	22
48	252	49	21	294	18	114	123	22
791	429	472	456	410	285	85	62	22
106	269	101	54	270	51	134	145	22
87	268	83	21	281	19	89	81	22
59	262	58	11	262	11	105	87	22
553	376	377	238	429	142	121	111	22
48	262	47	11	271	10	119	78	22
156	266	150	40	321	32	153	102	22
141	283	127	33	290	29	116	148	22
126	372	87	278	341	209	595	554	22
60	261	59	9	279	8	132	94	22
76	257	76	29	260	28	36	147	22
342	306	286	220	287	196	312	231	22
22	258	22	21	272	20	139	111	22
505	391	331	665	388	439	656	608	22
68	258	68	21	273	20	76	76	23
105	283	95	28	330	22	125	100	23
169	283	153	43	282	39	91	108	23
387	329	301	150	330	116	131	132	23
98	269	93	95	271	90	403	340	23
445	363	314	203	387	135	159	166	23
498	374	341	206	390	135	74	87	23
38	259	38	20	305	17	111	106	23
29	286	26	58	282	53	469	393	23
51	257	51	13	265	12	110	109	23
74	275	69	39	266	37	95	134	23
642	419	393	286	480	153	286	179	23
59	266	57	33	276	31	87	100	23
82	280	75	32	275	30	109	95	23
299	331	231	95	318	77	42	49	23
420	357	301	109	330	85	85	145	23
517	376	353	251	390	165	253	169	23
601	487	316	328	413	203	179	125	23
669	426	403	534	420	326	162	173	23
29	252	29	10	255	10	92	104	23
55	271	52	22	352	16	140	101	23
774	442	448	486	483	258	97	73	24
87	279	80	31	296	27	75	81	24
248	323	197	331	307	276	598	520	24
82	277	76	48	291	42	100	85	24
413	345	306	248	362	175	222	179	24
590	446	338	938	405	592	654	573	24
544	342	407	258	362	183	203	129	24
529	417	324	228	468	125	125	96	24
100	264	97	54	262	53	267	330	24
20	247	21	14	254	14	143	111	24
194	296	167	54	332	41	154	124	24
458	353	332	142	325	112	119	71	24
24	248	24	13	251	14	126	123	24
185	292	162	43	350	31	89	105	24
154	304	130	93	533	45	326	238	24
439	416	270	199	468	109	190	116	25
508	367	354	193	339	146	86	101	25
443	343	331	146	331	113	108	124	25
81	289	72	38	287	34	228	154	25
20	250	21	9	285	8	135	113	25
517	401	330	215	417	132	169	109	25
86	289	76	37	291	33	71	135	25
74	263	71	52	262	51	466	387	25
103	355	74	113	323	90	650	589	25
411	332	317	257	329	200	168	124	25
92	256	92	26	266	25	116	82	25
263	349	193	370	388	244	720	647	25
670	407	422	323	349	237	36	96	25
66	311	54	42	312	34	119	114	25
377	369	262	580	363	410	725	636	25
68	266	65	15	255	15	94	84	25
558	390	367	324	374	222	275	210	25
101	261	99	38	272	35	105	100	25
42	261	42	12	272	11	102	110	25
50	257	50	16	256	16	96	89	25
171	337	130	110	340	83	592	557	25
107	266	103	109	271	103	543	457	25
786	457	440	687	427	412	575	483	25
75	289	66	28	320	22	153	140	25
227	375	155	50	378	34	123	79	25
575	417	353	268	445	154	56	194	25
124	306	103	42	321	34	108	147	25
590	450	336	318	428	190	91	99	25
68	262	66	22	257	22	96	81	25
511	351	373	206	341	155	119	137	25
36	282	33	53	289	47	511	434	26
472	339	356	215	311	177	119	99	26
29	257	29	14	301	12	86	115	26
723	447	414	1023	311	843	735	678	26
29	262	28	31	270	29	444	351	26
81	283	73	19	333	15	111	128	26
24	253	24	20	246	21	405	318	26
28	303	24	10	323	8	66	84	26
437	342	327	173	369	120	211	81	26
38	253	39	22	274	20	140	135	26
30	260	29	14	263	14	82	105	26
99	265	96	44	271	42	146	109	26
57	261	55	20	266	19	60	148	26
29	257	29	17	253	17	159	148	26
48	283	44	50	298	43	147	128	26
127	321	102	129	385	86	600	552	26
506	390	333	298	385	198	162	82	26
20	251	20	9	264	8	123	108	26
395	388	261	92	392	60	110	105	26
404	334	309	118	337	90	128	116	26
36	262	35	17	283	15	124	69	27
262	294	228	278	275	258	529	482	27
95	286	85	26	301	22	99	128	27
340	372	234	190	497	98	62	177	27
742	436	435	526	462	291	285	222	27
98	282	90	24	295	21	81	82	27
399	341	299	256	346	189	134	165	27
19	249	20	9	252	10	78	75	27
21	268	20	40	265	39	433	360	27
94	270	89	30	299	25	96	118	27
248	289	219	259	295	224	477	421	27
167	303	141	106	303	90	323	286	27
578	385	385	382	385	254	91	121	27
56	255	56	14	269	13	68	137	27
422	375	288	99	363	70	104	208	27
105	266	101	27	276	25	131	116	27
40	282	36	20	297	17	165	95	27
377	416	232	83	359	59	101	111	27
30	273	28	13	278	12	132	130	27
551	376	375	345	404	219	157	192	27
431	356	310	182	401	116	56	130	27
560	383	375	331	390	217	118	142	27
101	289	90	49	303	42	59	126	27
86	301	73	52	284	46	128	108	27
127	271	121	44	276	40	113	87	27
86	269	82	29	281	27	52	137	27
585	380	394	300	369	208	146	161	27
36	250	37	12	245	13	143	95	27
425	339	321	146	313	119	105	80	28
40	252	40	17	266	16	59	85	28
28	250	29	13	265	13	92	123	28
156	271	147	97	271	92	284	347	28
425	505	215	285	522	140	713	653	28
55	256	55	37	249	38	104	87	28
257	419	157	462	402	294	571	558	28
21	255	21	11	258	11	130	99	28
322	414	199	249	469	136	775	687	28
48	264	46	41	271	38	75	106	28
49	254	50	22	264	21	124	94	28
242	328	189	298	317	241	701	616	28
302	338	229	373	341	280	605	539	28
100	326	78	49	391	32	199	195	28
32	273	30	23	282	21	94	73	28
23	302	20	28	283	25	466	425	28
46	272	43	12	286	11	146	84	28
68	265	66	20	267	19	97	70	28
49	261	48	43	289	38	333	268	28
468	372	322	269	352	195	617	591	28
20	249	21	23	246	24	161	140	28
20	261	20	11	259	11	115	148	28
108	348	80	188	310	156	576	539	28
28	254	28	22	251	23	99	114	28
566	436	333	281	410	176	191	140	28
479	379	324	783	320	627	697	628	28
293	352	213	483	361	343	491	472	28
83	258	82	24	257	24	35	101	28
364	346	270	617	326	484	742	662	29
53	269	50	11	269	11	62	115	29
73	272	69	17	279	16	111	100	29
90	286	81	35	319	28	118	109	29
504	395	327	199	390	130	162	137	29
22	265	22	13	379	9	90	132	29
40	262	39	15	291	13	110	123	29
62	267	60	15	286	13	86	65	29
497	393	324	593	398	381	618	557	29
48	252	49	28	250	29	292	284	29
495	359	353	212	362	150	166	176	29
30	268	29	9	266	8	118	99	29
565	402	360	348	382	233	195	108	29
165	335	126	153	311	126	631	575	29
462	329	359	217	364	153	124	84	29
141	300	121	208	298	179	549	459	29
150	283	136	78	281	71	147	145	29
99	270	94	38	276	35	75	119	29
128	299	110	85	302	72	106	124	29
84	305	70	138	293	121	628	544	29
336	311	277	91	302	78	116	113	29
54	263	52	44	260	44	399	338	29
663	466	364	244	543	115	116	132	30
494	345	366	163	355	118	29	100	30
127	300	108	74	303	63	66	85	30
567	381	381	247	394	161	149	94	30
39	271	37	27	322	21	52	131	30
536	423	325	178	433	105	151	121	30
691	436	406	282	413	174	86	191	30
233	320	187	107	313	87	115	81	30
93	318	75	63	299	54	139	59	30
27	245	28	15	248	16	355	274	30
84	279	77	14	380	9	79	118	30
475	401	303	187	389	123	243	162	30
49	263	47	11	283	10	87	94	30
22	247	23	6	248	6	79	109	30
476	392	310	306	383	205	136	159	30
24	250	25	16	285	14	71	92	30
317	339	239	222	324	175	428	450	30
521	409	326	212	409	133	140	96	30
873	519	430	462	479	247	171	187	30
530	366	370	423	350	310	238	194	30
323	333	248	724	332	558	690	610	30
289	317	234	105	301	89	478	383	30
471	374	323	283	409	177	167	186	30
57	258	56	39	269	37	131	152	30
24	263	24	20	287	18	89	111	30
151	275	141	36	286	33	129	82	30
71	276	66	105	294	91	377	327	30
487	370	337	255	364	179	81	141	30
60	253	60	25	250	26	119	66	30
91	268	87	29	265	28	70	116	30
71	282	65	77	271	73	437	372	30
155	265	150	69	268	66	97	102	30
25	249	26	9	247	9	89	121	30
254	417	156	309	488	162	651	619	31
24	269	22	12	285	11	142	118	31
40	278	36	16	288	15	111	125	31
71	258	71	26	266	25	140	145	31
44	257	43	15	307	13	94	90	31
192	414	119	503	458	281	608	565	31
98	278	90	55	290	48	70	174	31
97	288	86	86	290	76	568	508	31
87	267	83	28	279	26	110	111	31
85	279	78	35	298	30	74	113	31
485	342	363	311	374	213	162	153	31
163	282	147	143	280	131	389	389	31
83	271	78	17	281	15	131	80	31
46	273	43	20	291	18	47	109	31
64	287	57	92	287	82	615	529	31
22	265	21	7	280	7	91	100	31
62	262	61	91	265	88	322	252	31
63	312	52	129	311	106	653	566	31
538	380	362	189	441	110	92	106	31
246	316	199	168	298	144	134	114	31
27	265	26	37	294	32	50	95	31
351	332	271	443	322	352	640	560	31
461	405	291	112	381	75	125	100	31
37	253	38	14	254	14	136	110	31
49	255	49	15	267	14	109	37	32
1023	563	466	433	742	149	167	111	32
340	307	283	80	318	65	153	120	32
36	252	36	36	253	36	350	275	32
460	360	327	172	402	109	181	124	32
745	437	436	474	436	278	173	97	32
595	411	371	355	436	208	63	183	32
356	351	260	357	333	274	689	622	32
288	318	231	388	319	312	599	539	32
30	249	31	16	256	16	131	135	32
329	371	227	335	356	241	475	511	32
21	254	21	11	302	9	108	86	32
38	254	38	17	251	17	143	81	32
155	279	142	60	285	54	36	132	32
42	252	43	16	254	16	94	66	32
32	257	31	38	305	32	160	114	32
29	254	29	20	274	18	73	60	32
519	355	375	149	361	106	84	64	32
78	269	74	41	286	37	108	79	32
23	260	23	40	285	36	87	90	32
21	265	21	20	261	19	74	58	32
520	358	371	281	360	200	84	110	32
48	266	47	61	262	60	171	173	32
40	256	40	16	270	15	130	115	32
109	266	105	77	270	73	171	123	32
135	290	119	161	295	140	606	524	32
378	307	315	106	331	82	113	108	32
519	385	346	273	392	178	199	135	32
32	254	33	14	337	11	84	101	32
278	358	198	274	404	174	710	638	33
238	323	189	237	327	186	667	589	33
252	338	191	348	343	260	537	484	33
27	250	28	21	255	21	280	222	33
399	349	292	110	342	82	120	46	33
49	254	50	29	252	29	82	118	33
417	344	310	184	379	124	120	123	33
484	378	328	286	366	199	136	125	33
227	298	195	90	305	76	174	160	33
483	380	326	171	458	95	119	130	33
85	259	84	24	321	19	119	119	33
453	344	337	191	347	141	155	106	33
143	289	127	48	294	42	66	92	33
36	248	37	17	251	17	71	121	33
22	245	23	21	257	21	241	168	33
21	250	21	19	250	19	201	126	33
174	320	140	146	336	111	543	524	33
97	302	83	36	331	28	74	102	33
703	387	465	457	494	237	181	115	33
429	353	311	133	387	88	125	141	33
78	287	69	35	289	31	114	102	33
34	255	34	15	270	14	119	111	34
118	266	114	41	271	38	147	123	34
147	330	114	70	329	54	564	526	34
501	367	349	145	334	111	92	106	34
21	258	21	21	270	20	102	87	34
498	349	366	127	371	87	63	148	34
190	309	157	69	292	60	102	155	34
134	269	128	71	285	64	104	135	34
440	323	350	190	349	139	109	147	34
53	253	54	18	258	18	140	86	34
32	260	32	13	263	13	137	92	34
114	278	105	34	290	30	228	154	34
104	294	90	24	445	14	126	78	34
34	253	35	40	257	39	189	182	34
51	257	51	20	259	20	99	108	34
40	255	40	11	242	12	81	137	34
143	306	120	73	317	59	524	501	34
36	264	35	18	270	17	145	86	34
551	402	351	206	421	125	147	145	34
96	289	85	57	347	42	556	514	34
432	345	321	328	329	255	323	196	34
105	299	90	119	319	95	659	580	34
25	258	25	8	259	7	119	132	34
305	368	212	297	456	167	155	96	34
64	286	58	33	297	28	108	134	34
21	261	21	14	276	13	119	109	35
102	265	99	26	293	23	106	60	35
451	379	305	253	358	181	113	159	35
144	274	135	128	275	120	406	399	35
471	356	339	238	362	169	109	113	35
72	293	63	23	309	19	56	125	35
116	283	105	28	329	22	143	74	35
65	253	66	38	349	28	152	113	35
30	267	29	34	265	33	101	96	35
52	311	43	25	355	18	143	75	35
45	252	46	13	251	14	178	280	35
22	251	22	6	259	6	94	95	35
109	273	102	38	281	34	80	108	35
51	260	50	13	290	12	134	106	35
65	259	65	28	355	20	87	63	35
598	387	395	324	365	228	169	118	35
432	328	337	116	331	90	74	108	35
291	324	230	295	307	246	690	616	35
248	322	197	273	305	229	504	472	35
117	269	111	61	268	58	90	35	35
38	253	38	11	276	10	135	104	35
473	353	343	161	400	103	135	63	35
66	275	61	32	278	29	116	120	35
83	270	79	57	275	53	353	263	35
31	258	31	11	261	10	116	152	35
23	253	23	8	246	8	108	89	35
35	266	33	13	287	12	115	71	35
120	278	111	31	302	26	62	123	35
45	270	43	26	287	23	96	128	35
372	323	295	556	313	455	588	528	36
38	264	37	75	266	72	266	206	36
44	257	44	20	260	20	136	91	36
39	274	37	23	295	20	97	118	36
191	327	149	119	304	100	316	270	36
105	264	102	40	287	36	65	81	36
23	246	24	21	251	21	37	87	36
48	290	42	24	334	18	129	145	36
97	265	94	33	269	31	80	105	36
46	275	43	23	283	21	108	108	36
627	399	402	284	419	174	86	87	36
31	269	30	28	273	27	113	109	36
159	315	129	44	307	37	126	66	36
203	322	162	205	340	154	613	573	36
33	264	32	13	294	11	106	62	36
32	252	32	9	254	9	148	64	36
123	334	94	123	326	97	148	132	36
23	252	23	10	266	9	70	114	36
56	267	54	19	276	17	106	116	36
472	402	301	300	429	179	123	129	36
386	327	302	96	312	79	89	126	36
87	260	85	20	257	20	130	116	37
658	437	386	447	451	254	129	130	37
428	340	322	167	337	127	66	116	37
34	273	31	16	284	15	65	63	37
70	303	59	30	403	19	102	69	37
26	282	24	116	276	108	428	338	37
85	274	80	36	307	30	68	102	37
153	336	117	99	345	74	578	552	37
228	281	207	91	306	76	59	74	37
33	256	33	14	263	13	79	105	37
267	316	216	333	310	275	694	617	37
37	328	29	16	348	12	82	108	37
561	356	403	228	359	163	158	101	37
521	377	353	132	378	90	95	94	37
428	339	323	131	336	100	95	113	37
726	461	403	317	541	150	100	194	37
334	302	283	105	290	93	95	108	37
507	387	336	162	415	100	75	121	37
198	387	131	383	299	328	642	582	37
127	294	111	90	326	71	125	135	37
22	252	23	13	273	12	139	108	37
75	265	72	27	302	23	176	152	37
53	266	51	24	287	21	108	89	37
482	358	345	275	322	219	86	128	38
516	385	343	234	358	167	106	110	38
451	338	341	260	329	203	209	165	38
106	272	100	19	284	18	79	57	38
124	278	114	88	265	85	274	301	38
742	413	460	315	385	210	149	157	38
31	256	31	17	263	16	76	160	38
466	395	302	165	438	97	178	145	38
144	345	107	62	364	44	132	134	38
71	284	64	32	323	25	114	113	38
669	423	405	438	413	271	195	105	38
140	462	77	252	450	143	620	567	38
648	435	381	1023	327	801	718	674	38
47	276	44	53	299	46	535	455	38
22	246	23	10	237	11	119	85	38
39	252	39	11	264	11	94	84	38
788	514	392	419	526	204	281	226	38
41	256	41	16	256	16	131	130	38
96	270	91	39	275	36	123	101	38
550	414	341	272	472	147	87	79	38
351	314	286	365	305	306	637	569	38
384	372	264	472	347	348	673	608	38
508	366	355	194	389	128	69	78	38
285	309	236	95	305	80	59	94	38
68	290	60	24	299	21	123	94	39
329	343	246	422	353	306	660	590	39
96	267	92	21	274	20	123	125	39
594	374	407	247	389	163	242	152	39
28	275	26	38	284	34	485	392	39
175	334	134	130	333	100	169	116	39
177	269	168	74	266	71	124	113	39
118	294	103	34	299	29	507	494	39
85	272	80	28	310	23	114	90	39
507	368	352	194	388	128	183	166	39
54	262	53	26	288	23	111	106	39
406	370	281	685	349	503	662	587	39
516	371	356	185	374	127	125	109	39
24	264	23	30	294	26	460	390	39
335	335	256	226	325	178	175	114	39
27	302	22	24	341	18	87	52	39
302	304	254	358	291	315	589	525	39
20	252	20	8	279	7	53	124	39
69	301	59	34	312	28	137	96	39
26	259	26	8	306	7	97	81	39
537	449	306	232	432	138	42	121	39
32	251	32	22	268	21	115	134	39
29	268	28	32	268	31	461	382	39
589	422	357	195	427	117	139	123	39
307	305	257	238	307	198	630	576	40
55	259	55	31	263	30	99	94	40
37	338	28	92	322	73	411	363	40
28	253	28	14	253	14	123	84	40
73	255	73	20	264	19	124	96	40
53	300	46	90	308	75	555	463	40
527	347	389	195	345	144	335	272	40
30	256	30	24	294	21	74	128	40
62	266	59	26	313	21	74	113	40
330	322	263	104	305	87	140	137	40
44	257	43	18	258	18	84	94	40
86	297	74	45	305	37	209	132	40
326	352	237	554	337	421	707	631	40
326	383	218	103	375	70	261	198	40
563	402	358	264	387	175	253	166	40
88	270	84	105	267	101	405	373	40
199	374	136	381	382	255	669	607	40
68	280	62	26	305	22	89	125	40
74	284	66	41	296	35	162	111	40
38	287	34	59	342	44	544	453	40
716	435	422	307	443	178	49	152	40
54	280	49	47	362	33	129	80	40
603	407	379	276	428	165	111	124	40
57	284	51	47	327	37	124	146	40
57	254	57	46	268	44	519	462	41
548	374	375	385	415	238	169	146	41
390	329	304	103	304	87	104	65	41
54	284	49	60	332	47	78	158	41
121	382	81	239	359	170	633	576	41
35	254	35	10	262	10	114	68	41
511	373	351	210	377	143	43	162	41
82	263	80	21	269	20	153	90	41
153	317	124	118	301	101	551	526	41
94	294	82	48	309	40	106	79	41
60	265	58	25	281	23	155	106	41
472	344	351	191	378	129	309	222	41
151	286	135	55	293	49	160	121	41
39	266	38	65	423	39	113	91	41
365	327	286	102	320	81	108	100	41
48	269	46	81	268	78	181	224	41
179	316	145	66	331	51	125	106	41
52	259	51	12	256	12	99	94	41
603	416	371	444	409	278	94	80	41
322	385	214	443	370	307	625	558	41
131	435	77	302	376	205	619	567	41
53	253	53	25	323	19	99	113	41
28	307	23	30	320	24	89	94	41
103	264	99	35	280	32	140	84	41
114	295	99	68	286	61	59	82	41
320	328	250	546	315	443	648	573	41
202	332	156	202	319	162	469	428	41
173	289	153	59	290	52	402	408	41
552	389	363	172	369	119	101	95	41
95	263	93	40	273	37	114	120	41
30	248	30	10	246	11	90	89	41
62	256	62	24	262	24	73	105	41
21	258	21	11	313	9	84	78	41
60	253	60	21	263	20	95	56	42
99	267	95	28	258	28	148	121	42
79	257	79	34	272	32	123	89	42
534	362	378	316	395	204	296	230	42
702	404	445	367	406	231	155	165	42
35	249	36	17	249	18	73	76	42
176	279	162	157	278	145	586	500	42
529	342	396	181	356	130	148	118	42
420	352	306	498	354	360	544	503	42
81	273	76	148	264	144	385	310	42
34	252	34	16	259	16	121	99	42
454	348	334	203	383	136	219	167	42
31	249	32	18	261	18	161	169	42
24	245	25	15	250	15	115	95	42
205	290	181	75	315	61	71	166	42
54	255	54	23	257	22	84	81	42
446	393	290	338	370	234	219	136	42
164	290	145	40	289	35	84	76	42
396	388	261	227	374	156	181	100	42
615	491	321	228	489	119	145	151	42
27	266	26	28	303	24	106	128	42
230	336	175	218	332	169	135	157	42
32	283	29	11	274	11	161	58	42
59	261	58	14	266	13	53	124	42
38	257	38	20	271	19	89	104	42
166	292	146	61	311	50	119	50	42
45	287	40	25	353	18	111	86	42
183	285	165	80	306	66	128	120	42
38	253	39	16	268	15	105	96	42
21	254	22	31	253	31	217	192	42
56	271	53	19	331	15	42	104	42
101	269	96	32	270	30	85	52	42
35	270	33	19	385	13	265	182	43
527	382	353	165	382	110	92	175	43
265	304	223	420	307	350	664	585	43
249	308	207	311	295	269	666	583	43
429	328	335	134	328	104	143	105	43
32	254	32	13	276	12	142	101	43
30	252	31	10	254	10	124	92	43
554	370	383	248	353	180	147	153	43
1011	542	477	419	606	177	203	121	43
452	329	352	232	347	171	131	86	43
25	249	26	11	257	11	81	81	43
322	343	241	386	331	298	537	507	43
409	334	313	118	321	94	109	70	43
36	260	35	32	282	29	157	96	43
21	266	21	16	280	15	104	109	43
117	261	114	28	258	28	108	52	43
114	273	107	38	280	35	105	140	43
178	327	139	65	302	55	75	80	43
19	250	20	19	255	19	446	353	43
106	265	102	37	269	35	104	80	43
362	324	285	135	314	110	54	147	43
61	303	52	36	352	26	86	106	43
19	250	20	16	289	14	73	89	43
112	280	103	52	279	48	129	97	43
335	326	263	295	314	240	258	324	43
83	258	82	22	256	22	86	129	43
303	338	229	383	325	301	714	640	43
79	293	69	50	289	44	129	37	43
309	378	209	348	359	248	145	114	43
562	402	358	576	417	353	129	142	43
361	349	265	113	335	86	110	97	43
32	247	33	14	245	14	92	140	43
431	318	347	163	313	133	41	126	43
655	420	399	153	509	77	159	118	44
78	293	68	28	285	25	125	79	44
46	258	46	42	265	41	99	131	44
22	262	22	23	326	18	154	111	44
174	301	148	124	307	103	556	493	44
28	248	29	19	250	19	115	166	44
42	257	41	49	254	50	363	274	44
438	369	304	228	367	159	137	153	44
60	283	55	18	291	16	78	134	44
453	352	329	176	342	132	142	145	44
573	372	394	415	382	278	200	168	44
235	322	187	188	309	155	679	596	44
601	395	390	537	412	333	222	212	44
462	324	366	202	331	156	116	95	44
438	352	318	118	358	85	101	125	44
236	320	189	251	371	173	609	565	44
560	350	409	181	392	118	222	146	44
45	299	39	93	321	74	567	478	44
510	436	300	782	390	513	469	482	44
96	290	84	41	281	38	109	116	44
59	264	57	48	272	45	163	80	44
554	385	368	218	411	136	113	115	44
125	277	116	152	271	143	623	534	44
672	465	370	229	505	116	139	64	44
97	262	95	37	269	35	111	105	44
43	289	38	31	335	24	145	65	44
40	260	39	16	250	17	115	82	45
43	262	42	10	260	10	56	114	45
489	379	330	196	396	127	136	146	45
344	318	277	89	309	74	101	169	45
24	266	23	13	266	13	86	75	45
251	294	218	248	283	225	542	476	45
37	257	37	14	259	14	132	119	45
441	361	313	197	365	138	159	123	45
27	281	24	16	298	14	110	94	45
34	268	32	34	288	30	115	74	45
157	306	131	71	294	62	176	89	45
460	386	306	227	393	148	89	136	45
21	264	20	14	272	13	123	87	45
37	255	37	7	245	8	71	75	45
19	246	20	10	240	10	136	65	45
82	267	79	38	304	32	65	115	45
297	302	251	313	297	270	614	530	45
77	266	74	16	260	16	92	90	45
557	359	397	309	346	229	223	136	46
31	303	26	25	395	16	92	76	46
36	253	37	25	244	26	78	119	46
47	259	46	14	251	14	50	87	46
105	273	99	54	310	45	115	56	46
30	250	31	18	274	17	90	129	46
159	310	131	176	312	145	626	543	46
477	363	336	205	351	149	114	102	46
499	366	349	189	393	123	151	129	46
40	259	40	24	274	22	446	389	46
23	282	21	11	322	9	87	119	46
277	299	238	155	289	137	97	56	46
50	268	47	17	342	13	130	79	46
583	447	334	245	473	132	94	135	46
379	315	309	118	328	92	183	132	46
27	265	26	19	260	19	84	153	46
37	281	34	50	279	46	550	463	46
62	290	55	31	346	23	95	66	46
92	270	87	28	270	27	108	100	46
103	266	99	42	269	40	114	57	46
281	310	232	310	303	262	640	560	46
21	251	22	5	251	5	118	108	46
215	360	153	107	375	73	131	80	46
54	262	53	15	280	14	123	51	46
60	272	57	76	280	69	509	424	46
77	283	70	28	296	24	149	120	46
25	253	25	26	251	26	275	227	46
184	271	174	51	277	47	96	140	46
70	256	70	14	253	14	100	96	46
412	462	229	687	540	326	740	662	46
46	376	31	58	368	40	470	373	46
21	253	21	4	247	4	56	85	47
51	283	46	26	322	21	104	71	47
539	362	381	266	403	169	209	176	47
340	332	263	112	342	84	147	109	47
23	249	24	18	265	17	89	95	47
456	386	302	138	369	96	84	89	47
119	281	108	101	290	90	87	136	47
380	322	303	118	327	92	161	111	47
279	346	207	424	339	321	626	541	47
330	327	258	257	307	214	73	82	47
21	244	22	16	249	17	85	87	47
112	264	108	25	300	21	111	70	47
81	295	70	29	302	25	129	126	47
92	269	87	113	281	103	555	460	47
510	342	381	153	330	118	92	123	47
169	270	160	57	268	55	95	113	47
584	411	363	270	424	163	131	87	47
50	278	46	20	288	18	97	96	47
40	258	40	24	254	24	111	79	47
420	331	325	123	336	93	173	102	47
219	347	162	278	332	214	674	585	47
40	252	40	17	246	18	90	81	47
334	350	244	313	367	218	546	515	47
447	382	300	105	359	75	85	91	47
558	389	367	262	386	174	160	119	47
82	255	82	57	260	56	291	271	47
31	315	25	17	306	14	75	145	47
606	441	352	221	462	122	68	129	47
83	260	82	43	337	32	90	100	47
77	270	73	26	274	24	110	89	47
535	407	337	228	405	144	100	188	47
411	394	267	240	336	183	20	45	47
196	284	176	176	291	155	391	372	47
545	396	353	404	415	249	125	182	47
28	257	28	10	254	10	115	87	48
44	261	43	32	274	30	60	76	48
261	360	186	246	350	180	528	444	48
114	264	111	36	276	33	56	119	48
576	371	397	206	385	137	89	187	48
45	256	45	15	282	13	153	135	48
186	282	169	116	283	105	373	325	48
56	251	57	30	295	26	135	86	48
584	384	390	251	379	170	199	109	48
119	272	112	28	271	26	134	113	48
40	309	34	37	378	25	92	106	48
123	277	114	32	296	28	135	116	48
114	264	111	54	263	53	60	113	48
409	331	316	137	347	101	176	132	48
595	414	369	443	428	265	152	163	48
283	307	236	320	337	243	641	571	48
46	257	46	12	259	11	101	147	48
99	259	98	41	257	41	121	82	48
22	254	22	21	255	21	430	352	48
22	247	23	11	260	10	114	97	48
66	271	62	23	267	22	65	111	48
251	291	221	123	303	104	135	95	48
79	267	76	27	262	26	116	108	48
35	250	36	16	256	16	121	101	49
55	264	53	24	283	22	68	66	49
662	419	404	263	451	149	128	136	49
69	267	66	33	268	31	159	148	49
566	380	381	312	384	208	251	165	49
336	361	239	70	366	49	59	96	49
623	417	382	321	441	187	165	97	49
342	319	274	86	301	73	90	69	49
84	266	81	32	274	30	80	104	49
39	260	38	51	260	50	533	441	49
620	421	377	333	516	165	161	134	49
639	391	418	265	425	159	145	180	49
23	254	23	18	280	17	388	339	49
234	294	204	245	288	218	575	505	49
118	305	99	33	309	27	69	92	49
40	260	39	6	258	6	109	95	49
476	357	342	221	343	165	100	71	49
515	362	364	321	369	223	153	126	49
460	336	351	182	372	125	102	106	49
327	372	225	345	339	261	632	565	49
31	250	31	18	252	18	461	386	49
23	247	24	5	251	5	79	116	49
264	292	232	150	284	135	125	116	49
50	263	49	63	269	60	499	407	49
520	371	359	246	413	153	151	125	49
424	362	300	157	349	115	153	131	49
396	335	303	95	324	75	125	87	49
652	413	404	312	394	202	175	105	49
74	297	64	67	315	55	343	266	49
1023	393	667	1023	267	982	778	721	49
20	255	20	7	262	6	116	90	49
43	275	40	12	278	11	124	166	50
109	266	105	22	265	21	82	123	50
125	293	109	36	285	32	140	120	50
57	252	58	17	245	18	130	128	50
272	327	213	409	312	335	662	590	50
101	262	98	15	261	15	81	82	50
402	372	277	521	349	382	737	656	50
87	257	86	25	265	24	97	166	50
131	266	126	46	302	39	102	125	50
449	340	338	148	329	115	87	50	50
68	261	67	20	266	19	99	105	50
111	298	95	22	308	18	49	126	50
224	292	197	262	290	231	653	570	50
33	284	30	15	292	13	99	62	50
477	358	342	198	364	139	136	149	50
73	254	74	23	255	23	99	87	50
33	249	34	12	253	13	108	124	50
749	429	447	265	443	153	105	139	50
441	349	324	325	397	209	311	193	50
596	414	369	208	442	120	86	75	50
26	251	26	7	239	7	157	152	50
327	342	244	335	327	262	645	580	50
38	271	36	26	459	14	121	86	50
617	414	381	336	473	182	175	159	50
513	404	325	255	444	147	148	152	51
502	394	326	137	382	92	14	128	51
299	309	248	401	303	338	488	430	51
85	298	73	35	367	24	140	90	51
183	290	161	87	286	78	89	110	51
162	325	128	174	311	143	551	526	51
412	367	287	128	381	86	113	139	51
101	260	99	41	259	40	76	123	51
184	308	153	72	315	58	136	142	51
551	337	418	243	366	170	178	148	51
422	368	293	347	354	251	753	668	51
23	264	22	26	256	26	324	225	51
38	255	38	21	253	21	228	239	51
32	267	31	59	270	56	532	438	51
22	250	23	9	317	7	110	99	51
291	327	228	317	319	255	701	627	51
482	364	339	212	339	160	128	157	51
125	302	106	126	293	110	498	417	51
36	253	37	21	252	21	234	265	51
227	291	199	66	290	59	63	0	51
36	251	37	36	254	36	272	199	51
375	402	239	81	383	54	139	128	51
37	273	34	41	293	36	510	420	51
188	280	172	209	268	200	487	435	51
32	297	28	12	321	9	86	85	51
78	273	73	35	286	31	140	60	51
23	251	23	9	253	9	102	105	51
50	258	50	18	258	17	123	60	51
410	349	301	134	363	95	97	135	51
26	250	26	19	249	20	136	74	52
67	255	68	21	274	20	97	120	52
44	252	45	24	256	24	104	108	52
451	388	298	882	373	605	672	591	52
22	261	21	47	257	46	410	317	52
69	360	49	100	335	76	550	489	52
508	371	351	254	364	179	118	132	52
50	333	38	35	327	28	99	115	52
20	250	21	5	251	5	105	109	52
23	260	23	11	305	9	109	101	52
32	277	30	68	275	64	513	425	52
106	263	104	50	278	46	145	115	52
54	267	52	15	264	14	108	86	52
158	283	143	183	290	162	552	472	52
170	303	143	67	325	53	87	160	52
166	325	131	195	338	148	609	562	52
359	328	280	493	315	401	712	627	52
465	386	309	982	376	669	678	601	52
430	346	318	139	345	103	152	79	52
56	257	56	16	248	17	92	109	52
96	281	87	37	277	34	99	123	53
57	265	55	25	334	19	153	111	53
505	374	346	180	345	133	118	168	53
156	299	133	20	270	19	160	95	53
52	291	46	51	294	44	583	497	53
21	256	21	13	312	11	113	110	53
27	268	26	23	330	18	128	102	53
63	255	63	18	259	18	97	114	53
523	379	354	325	360	231	244	118	53
452	349	332	190	358	136	126	96	53
578	446	332	264	535	126	142	141	53
143	277	132	47	296	41	102	111	53
20	248	20	17	255	17	118	104	53
81	301	69	80	320	64	558	481	53
404	359	288	111	343	83	180	221	53
162	271	153	100	263	98	472	444	53
26	284	23	26	328	20	160	114	53
550	379	372	228	354	164	18	109	53
546	358	391	216	368	150	95	149	53
21	250	22	17	282	16	96	63	53
103	268	98	34	295	29	148	134	53
26	255	26	8	253	8	89	128	53
103	265	100	58	289	51	263	160	53
48	255	48	24	275	22	35	128	53
350	333	269	155	316	126	78	147	53
123	267	118	38	272	36	52	111	54
20	245	21	22	244	23	253	234	54
61	283	55	99	293	86	175	120	54
38	261	37	12	253	12	104	78	54
117	271	110	29	264	28	92	62	54
204	292	179	48	285	43	63	114	54
548	355	395	264	342	198	218	173	54
36	263	35	38	344	28	340	203	54
457	357	327	425	366	297	714	649	54
45	261	44	23	266	22	141	47	54
58	283	52	32	292	28	99	148	54
47	264	46	23	284	21	95	142	54
21	267	20	10	275	10	54	90	54
407	312	334	191	368	133	91	124	54
28	254	29	17	271	16	82	87	54
68	261	67	75	273	71	349	293	54
35	253	35	11	266	11	110	114	54
358	361	254	192	352	140	129	104	54
27	252	28	13	251	13	126	162	54
59	254	60	16	257	16	169	161	54
55	270	52	16	258	16	89	81	54
209	353	151	248	354	179	649	566	54
576	467	316	206	562	94	131	110	55
121	266	116	45	266	43	114	113	55
21	252	21	12	248	12	219	123	55
64	279	59	21	286	18	108	87	55
98	311	80	111	307	92	101	106	55
356	322	283	195	295	169	149	155	55
368	332	283	340	297	293	130	118	55
20	263	20	9	269	8	100	119	55
396	357	284	213	329	166	338	254	55
364	375	249	558	364	393	553	508	55
29	312	24	63	314	51	589	500	55
30	258	30	54	272	51	82	91	55
431	348	317	163	372	112	130	145	55
30	252	30	13	261	13	82	105	55
134	278	123	80	277	73	158	125	55
43	280	40	31	318	25	143	57	55
530	385	352	255	390	168	113	152	55
28	257	27	24	264	23	450	366	55
499	397	321	165	423	100	78	143	55
541	376	368	336	339	253	111	104	55
42	258	42	17	262	16	132	90	55
116	268	111	32	262	31	108	142	55
56	263	55	22	282	20	129	94	55
467	339	353	149	334	114	125	113	56
54	270	52	10	276	9	115	115	56
207	291	182	116	281	105	392	439	56
150	281	136	35	283	31	123	64	56
38	252	39	19	248	20	320	283	56
594	390	390	216	363	152	152	125	56
69	265	67	15	272	14	137	97	56
74	270	70	26	289	23	82	66	56
60	265	58	19	308	16	101	126	56
106	260	104	47	265	45	81	97	56
471	363	332	264	383	176	192	82	56
26	259	25	16	295	14	116	109	56
395	363	279	257	372	177	74	82	56
326	343	243	119	325	94	71	162	56
77	281	70	53	337	41	498	441	56
473	360	337	139	367	97	131	120	56
522	408	327	183	394	119	69	120	56
34	255	34	11	263	11	113	109	56
84	280	77	22	349	16	143	81	56
595	438	348	169	422	103	109	79	56
113	271	107	41	293	36	68	86	56
111	260	109	46	260	45	87	68	56
36	251	36	28	255	28	319	230	56
91	261	89	37	274	35	126	147	56
54	266	52	28	282	25	110	116	56
22	246	22	7	249	7	75	60	57
357	355	257	556	358	398	661	584	57
106	285	95	63	305	53	124	111	57
686	397	442	448	434	264	233	134	57
445	354	322	116	355	83	43	50	57
226	313	185	356	293	311	268	135	57
406	376	277	232	456	131	54	113	57
589	379	398	308	370	213	153	118	57
426	345	316	145	351	106	68	91	57
38	266	37	16	270	15	85	105	57
50	287	45	24	293	21	74	101	57
447	415	276	1023	299	876	776	707	57
66	260	65	25	263	24	241	283	57
721	442	418	311	446	178	160	90	57
130	284	118	47	312	38	97	28	57
386	335	294	112	336	85	154	44	57
59	253	60	15	248	15	125	74	57
63	287	56	51	287	45	105	62	57
262	321	208	277	316	225	615	537	57
25	266	24	14	269	13	109	99	57
172	415	106	75	424	45	124	171	57
466	343	348	227	350	166	102	23	57
321	340	242	316	333	242	540	492	57
19	246	20	5	252	5	100	113	57
81	275	76	58	331	45	425	341	57
41	278	38	41	277	38	111	148	57
71	272	67	23	277	21	89	87	57
54	260	53	24	296	21	97	148	58
48	254	49	11	259	11	90	125	58
26	250	27	13	249	13	73	169	58
187	288	166	179	292	157	596	510	58
557	398	358	237	439	138	143	96	58
425	357	305	534	346	396	741	659	58
46	321	37	30	357	21	105	74	58
637	395	412	447	433	265	229	163	58
69	263	67	11	249	11	130	90	58
28	262	28	12	291	11	102	69	58
510	471	277	169	550	79	212	125	58
128	309	106	41	319	33	71	70	58
489	435	288	227	485	120	141	101	58
750	435	441	328	421	199	119	140	58
548	416	337	155	465	85	152	104	58
80	258	79	18	249	19	95	100	58
152	293	133	67	314	54	111	106	58
1023	643	408	1023	289	906	874	786	58
259	338	197	337	334	258	667	582	58
557	360	396	240	355	173	89	123	58
507	369	352	241	431	143	90	60	58
289	389	190	246	427	147	600	534	58
467	346	345	202	357	145	92	128	58
384	345	284	583	330	453	688	603	58
139	318	112	117	307	97	660	591	58
265	311	218	239	297	206	627	559	58
50	252	50	34	257	34	270	301	58
489	335	374	189	368	132	91	91	58
619	396	400	400	377	271	109	116	58
27	257	27	18	281	16	148	80	58
22	255	22	5	251	5	91	97	58
649	404	411	353	413	219	151	155	58
234	386	155	103	469	56	115	126	58
29	245	30	9	243	9	85	132	58
23	278	21	17	362	12	124	94	58
257	333	198	126	338	95	87	106	58
423	350	310	159	328	124	131	129	58
381	332	293	134	318	108	60	82	58
179	317	144	140	305	117	553	522	59
818	419	500	560	486	295	220	136	59
145	340	109	133	342	100	594	551	59
21	248	22	38	250	39	360	270	59
22	253	23	18	282	16	135	104	59
165	291	145	40	301	34	64	92	59
174	292	153	48	304	40	139	99	59
90	304	75	69	295	60	53	85	59
645	370	446	138	375	94	126	121	59
394	347	291	132	332	102	92	166	59
493	354	356	173	370	120	113	99	59
480	364	337	176	340	132	140	95	59
52	252	53	35	254	35	285	252	59
222	337	169	84	341	63	135	113	59
39	260	38	21	306	17	146	96	59
70	270	67	15	274	14	109	80	59
490	364	345	182	361	129	140	153	59
72	303	61	31	349	23	104	143	59
22	260	21	7	273	6	97	91	60
33	304	27	9	296	8	109	135	60
26	265	25	47	274	44	384	304	60
453	356	326	152	360	108	100	123	60
75	292	66	38	299	33	81	100	60
559	429	333	176	451	100	101	135	60
124	311	102	157	294	137	439	367	60
105	301	90	48	329	37	381	299	60
482	389	317	150	387	99	124	100	60
383	344	285	589	329	459	676	601	60
73	254	73	36	250	37	147	128	60
23	255	23	11	279	10	90	114	60
482	343	359	157	341	118	131	116	60
73	256	73	29	254	29	352	335	60
54	261	53	31	268	30	119	94	60
294	317	237	81	309	67	115	135	60
363	322	289	111	332	86	161	114	60
33	253	34	13	286	12	135	100	60
442	326	347	179	336	136	113	158	60
520	373	357	323	383	216	99	151	60
36	258	35	15	271	14	115	95	60
458	344	341	112	334	86	352	176	60
53	255	54	65	257	65	434	352	60
112	275	104	40	268	38	62	85	61
525	495	272	335	458	187	152	141	61
293	299	251	117	282	106	139	105	61
520	414	322	181	413	113	50	151	61
612	410	382	385	456	216	218	126	61
23	253	24	20	265	20	75	79	61
565	358	403	225	384	150	123	136	61
33	257	33	12	269	12	94	59	61
466	354	337	202	396	130	148	157	61
157	295	136	74	323	58	76	137	61
90	315	73	27	318	21	140	111	61
104	265	100	29	274	27	109	114	61
65	275	60	38	313	31	137	110	61
483	344	359	300	388	198	269	186	61
43	300	36	19	300	16	125	92	61
187	300	159	49	312	40	57	143	61
72	264	70	17	282	16	108	118	61
70	258	69	72	261	71	354	305	61
634	385	422	361	415	222	288	241	61
606	391	396	236	407	149	148	89	61
213	375	146	268	375	183	524	457	61
569	401	363	252	443	146	454	352	61
85	262	83	45	267	44	62	71	61
133	275	124	56	279	51	70	62	61
658	375	450	411	385	273	210	159	61
27	250	27	7	260	7	86	89	62
55	256	55	18	254	19	109	90	62
493	379	333	139	381	94	139	165	62
22	248	23	10	285	9	147	91	62
57	256	57	35	261	34	260	228	62
587	446	337	303	428	181	182	145	62
20	246	21	5	236	5	109	105	62
454	375	310	405	350	296	253	146	62
61	267	59	38	280	34	145	143	62
354	331	274	147	358	105	111	79	62
465	377	316	184	358	132	62	28	62
503	412	313	192	377	130	123	80	62
205	313	167	223	310	184	597	511	62
196	311	161	218	308	182	616	567	62
236	282	215	82	291	72	253	153	62
903	650	355	536	596	230	703	663	62
96	255	97	25	265	24	109	21	62
80	269	76	17	262	17	104	101	62
452	367	315	188	350	138	205	190	62
223	287	199	180	275	168	580	495	62
443	352	323	207	333	160	89	94	62
90	289	80	35	283	32	125	109	62
183	386	122	182	341	137	550	546	62
68	263	67	45	310	37	497	458	62
48	310	39	16	311	13	96	100	62
20	246	21	16	327	12	121	99	62
581	375	397	487	351	355	130	97	62
31	282	28	9	289	8	101	92	63
72	259	71	30	324	24	5	109	63
42	264	40	12	253	12	106	148	63
44	258	43	22	254	22	185	167	63
168	290	148	91	283	82	130	118	63
95	259	93	32	253	32	157	111	63
347	302	294	110	284	99	125	168	63
43	252	43	20	268	19	162	108	63
68	284	61	86	295	75	521	444	63
183	405	115	45	480	24	99	79	63
25	249	26	16	252	16	134	80	63
21	274	20	36	273	34	514	425	63
36	253	36	21	256	21	137	89	63
47	259	46	22	275	21	146	114	63
463	399	297	138	416	85	62	81	63
179	307	150	217	314	176	556	475	63
634	393	412	349	399	224	116	102	63
111	283	100	21	285	19	97	52	63
83	311	69	33	308	27	136	125	63
169	379	114	294	374	202	616	573	63
41	255	41	24	277	22	91	41	63
157	282	143	125	283	113	472	419	63
459	341	344	178	336	135	64	31	63
427	325	337	159	329	124	97	157	64
188	273	176	68	276	63	82	96	64
31	257	31	65	254	65	204	187	64
555	373	381	292	389	192	102	143	64
213	551	99	422	531	204	645	574	64
500	417	306	173	418	106	143	134	64
162	288	144	221	313	181	546	456	64
461	389	303	136	389	89	129	89	64
23	251	23	24	251	25	305	246	64
155	276	144	30	281	27	170	167	64
114	265	110	40	267	39	205	153	64
54	268	52	16	274	15	153	157	64
77	271	73	53	289	47	160	110	64
113	275	106	108	278	100	367	297	64
89	275	83	41	268	39	87	148	64
137	275	128	44	273	41	126	132	64
195	323	155	200	301	170	472	410	64
49	277	46	26	366	18	160	139	64
131	306	109	44	296	38	80	165	64
464	341	349	148	316	120	179	151	64
569	392	371	255	379	172	170	85	64
21	249	22	6	266	6	74	124	64
173	302	147	94	310	77	445	360	65
43	340	32	86	326	68	526	444	65
107	286	96	120	323	95	158	115	65
358	343	267	541	333	416	648	565	65
655	440	381	261	432	155	141	78	65
66	264	64	23	268	22	130	64	65
118	264	115	67	277	62	121	68	65
129	283	117	39	285	35	97	114	65
73	277	67	47	401	30	159	101	65
38	266	37	15	318	12	114	56	65
532	379	360	235	413	146	95	94	65
38	258	38	32	260	31	188	118	65
514	352	374	252	358	180	152	91	65
591	392	386	296	438	173	185	208	65
33	251	34	22	265	21	104	97	65
23	257	23	13	259	12	123	132	65
67	264	65	29	266	28	60	109	65
547	397	353	195	422	118	206	97	65
285	308	237	377	292	330	585	526	65
281	315	229	197	325	155	543	518	65
31	260	30	14	277	13	91	62	65
54	265	52	22	285	20	161	62	65
459	358	328	217	507	109	135	100	65
80	256	80	23	273	22	86	66	65
543	386	360	202	405	128	166	160	65
631	423	382	285	400	182	314	214	65
35	254	36	20	257	20	78	87	65
32	250	33	16	252	17	134	99	65
47	261	46	26	274	24	124	41	65
34	260	33	22	283	20	58	124	66
44	254	44	15	265	15	91	64	66
567	517	280	270	499	139	132	82	66
450	360	320	150	367	104	194	136	66
327	351	239	66	328	51	79	118	66
90	258	90	27	253	27	100	118	66
105	274	98	52	272	49	121	75	66
118	334	90	99	320	80	596	555	66
428	352	311	156	342	117	73	111	66
477	357	342	257	326	202	523	428	66
100	280	91	39	295	34	111	116	66
30	306	25	67	291	59	572	487	66
278	331	215	515	334	395	557	515	66
57	269	54	39	272	37	131	87	66
46	273	43	17	303	14	63	91	66
98	271	93	42	291	37	105	111	66
238	313	194	211	322	168	213	120	66
582	381	390	224	410	140	82	95	66
465	346	344	213	342	159	123	46	66
28	284	25	15	292	13	111	131	66
425	394	277	122	435	72	59	110	66
223	377	152	356	362	252	286	265	66
495	375	338	166	398	107	113	76	66
79	260	77	28	278	26	78	87	66
46	253	47	17	246	17	87	50	66
31	258	31	18	276	17	70	74	66
98	264	95	16	278	14	65	124	66
65	265	63	32	282	29	108	131	66
378	339	285	142	323	112	111	52	67
659	361	468	334	362	236	234	161	67
386	389	254	278	394	181	185	73	67
232	305	195	155	292	136	568	497	67
31	281	28	21	345	16	39	113	67
23	261	22	30	272	28	488	391	67
129	314	106	115	353	83	126	90	67
40	270	38	42	292	37	91	141	67
74	285	66	50	386	33	146	111	67
71	265	69	14	292	13	96	106	67
404	326	317	155	348	114	142	171	67
390	365	274	182	416	112	170	110	67
50	256	50	16	268	15	97	118	67
405	325	319	143	314	117	124	136	67
515	446	295	176	436	103	195	175	67
489	373	335	233	475	126	181	128	67
37	260	37	9	268	8	106	99	67
108	275	100	21	264	21	135	106	67
63	259	62	24	280	22	73	114	67
172	289	152	166	281	151	390	405	67
295	344	220	355	329	277	656	577	67
514	364	361	171	391	112	187	141	67
509	360	361	189	365	133	168	118	67
114	261	112	41	277	38	129	104	67
101	261	100	34	266	33	126	58	67
180	343	134	146	328	114	636	584	67
54	254	54	12	274	11	151	100	67
216	295	187	227	296	197	646	560	67
203	312	167	235	309	194	643	587	67
258	319	207	252	318	202	616	534	67
47	254	48	29	261	29	80	85	67
27	251	28	14	278	13	108	105	67
1023	655	401	509	763	171	176	121	67
29	248	30	14	261	13	38	99	67
156	277	145	63	281	57	102	87	67
166	289	147	180	289	160	449	363	68
641	404	406	506	439	295	154	142	68
869	460	484	559	476	301	185	136	68
56	268	53	21	273	19	120	175	68
135	269	128	35	288	31	63	116	68
20	247	21	11	251	11	129	65	68
486	341	365	244	340	183	159	130	68
105	266	101	48	283	44	121	71	68
90	277	84	102	288	91	131	141	68
487	365	341	169	379	114	202	179	68
442	349	324	183	382	123	141	148	68
29	279	27	22	306	19	108	101	68
436	415	269	201	424	121	99	141	68
459	338	347	172	334	132	26	121	68
32	280	29	14	372	10	110	137	68
439	362	310	157	374	108	92	147	68
20	266	20	12	349	9	157	135	68
549	399	353	212	398	137	76	80	68
520	400	333	298	387	197	146	135	68
358	333	275	490	311	403	727	644	68
521	364	366	166	395	108	100	73	68
211	279	194	48	283	43	97	82	68
193	282	175	93	263	91	108	154	68
25	252	26	8	251	8	137	111	68
281	348	207	545	335	416	673	586	68
104	337	79	60	345	45	553	525	69
341	358	244	475	339	359	629	548	69
552	400	353	184	376	125	78	114	69
24	255	24	19	293	17	119	104	69
493	371	340	258	330	200	99	82	69
37	253	38	13	309	11	84	151	69
456	459	255	141	454	79	43	74	69
405	341	304	222	329	173	81	120	69
159	284	144	130	280	119	532	508	69
33	258	33	17	263	16	96	65	69
440	356	316	250	392	163	176	85	69
37	252	37	13	252	13	154	56	69
274	315	223	321	303	272	514	475	69
563	364	395	234	441	136	143	101	69
888	508	447	715	584	314	289	185	69
31	273	29	26	328	20	207	140	69
172	320	138	57	375	39	157	64	69
80	278	74	51	282	46	140	111	69
121	278	111	27	284	24	99	100	69
59	255	60	30	261	30	86	38	69
46	262	45	6	251	7	113	130	69
95	290	84	32	296	27	131	99	69
218	394	142	217	376	148	689	630	69
101	324	80	36	353	26	227	181	69
24	278	22	10	297	8	86	129	69
154	334	118	168	340	127	620	569	69
221	310	182	134	304	113	616	567	69
383	348	281	141	330	109	141	148	69
529	394	344	195	389	128	213	209	69
258	318	208	343	317	277	568	501	69
128	280	117	192	285	172	334	304	69
493	356	355	189	342	142	125	140	69
610	431	362	225	434	133	142	124	69
22	272	20	10	281	9	110	94	69
27	256	26	9	257	9	101	97	69
73	268	70	38	268	36	108	89	69
130	262	127	32	258	32	99	71	70
45	265	44	11	273	10	96	116	70
33	258	33	19	275	18	134	118	70
22	286	20	20	293	18	119	66	70
23	248	24	9	273	9	92	97	70
288	308	239	242	296	209	631	555	70
552	366	386	298	385	198	175	104	70
48	270	45	25	274	23	143	126	70
351	341	263	451	321	359	760	675	70
44	269	42	23	299	20	128	109	70
527	364	370	241	346	178	91	101	70
272	489	143	297	533	143	704	639	70
21	250	22	12	314	10	90	125	70
650	424	392	470	416	289	247	206	70
32	254	32	9	249	10	104	111	70
75	272	71	88	262	87	272	211	70
82	263	80	45	271	43	90	60	70
581	391	380	228	401	146	185	104	70
38	264	36	26	264	25	366	281	70
97	268	93	24	270	23	33	139	70
561	379	379	186	353	135	106	161	70
259	314	211	301	329	234	494	421	70
83	274	78	23	288	20	118	111	70
493	370	341	207	365	145	171	196	70
472	379	319	253	396	164	249	244	70
103	260	101	27	247	28	106	86	70
27	267	26	23	258	23	431	351	70
136	293	119	65	295	57	493	486	70
92	263	90	28	260	28	60	99	70
58	261	57	36	285	32	108	131	71
19	253	20	6	246	7	86	115	71
111	266	107	68	290	60	131	110	71
571	382	383	354	371	244	91	86	71
222	331	172	116	309	96	548	512	71
375	316	304	172	314	140	73	91	71
102	266	98	11	263	10	73	146	71
77	261	76	15	268	15	115	124	71
74	256	74	24	259	23	82	142	71
127	271	120	54	268	52	115	135	71
53	284	48	37	313	31	187	128	71
59	268	57	32	273	30	50	108	71
200	274	187	84	279	77	333	408	71
341	322	271	357	300	305	251	124	71
299	343	223	283	338	215	559	489	71
46	259	46	18	278	17	114	108	71
114	336	87	153	346	113	607	564	71
360	325	283	150	326	118	102	169	71
21	253	22	13	269	12	113	75	71
378	335	288	108	352	78	74	106	71
529	422	321	533	444	307	196	165	71
279	319	224	422	314	343	621	554	71
27	257	27	16	288	14	82	66	71
34	271	32	19	280	18	142	110	71
59	259	58	26	280	24	124	78	71
298	329	231	326	306	273	637	550	71
29	265	28	16	267	15	143	148	72
31	261	31	21	301	18	131	102	72
28	258	28	23	276	21	80	96	72
416	320	333	166	327	130	92	15	72
483	357	346	180	367	126	170	60	72
135	286	121	49	295	42	120	85	72
896	522	439	380	501	194	179	111	72
25	260	25	24	263	23	87	142	72
531	353	385	290	330	225	69	81	72
42	326	33	34	348	25	201	111	72
510	399	327	343	413	212	199	166	72
295	344	220	332	341	249	520	481	72
45	263	44	13	301	11	66	105	72
238	371	164	499	405	315	631	593	72
522	405	330	216	414	134	137	87	72
141	364	99	219	377	149	627	587	72
58	260	57	43	256	43	62	70	72
42	262	41	7	284	7	74	129	72
432	351	315	151	353	109	135	87	72
145	311	119	118	353	85	499	503	72
351	304	295	256	328	200	92	126	72
678	476	365	205	499	105	146	76	72
95	274	89	37	278	34	121	176	72
294	310	243	255	298	220	443	444	72
389	359	278	702	330	544	784	707	72
238	282	216	78	286	70	129	64	72
23	255	23	9	265	8	108	91	73
19	246	20	25	303	21	139	139	73
574	381	386	315	417	193	69	154	73
484	336	369	188	347	139	154	118	73
448	330	347	136	324	107	159	168	73
426	342	318	155	344	115	115	155	73
47	259	46	7	255	7	153	129	73
546	401	349	229	452	129	124	151	73
23	252	23	7	268	7	132	106	73
103	318	83	111	328	86	119	167	73
217	324	171	158	323	125	682	616	73
457	342	342	175	340	132	136	49	73
551	372	379	262	407	165	60	132	73
468	330	363	234	386	155	131	118	73
25	258	25	10	259	10	104	113	73
486	355	350	231	393	151	204	96	73
61	263	59	42	265	40	483	411	73
591	379	399	284	357	204	125	85	73
161	284	146	38	301	33	73	119	73
131	356	94	192	321	153	564	533	73
372	361	264	523	323	414	623	562	73
542	434	320	321	414	198	114	166	73
24	264	23	15	322	12	111	78	74
91	277	84	60	272	56	96	91	74
27	262	27	32	281	29	244	248	74
437	358	312	173	352	126	135	58	74
230	324	182	74	361	52	190	123	74
516	366	361	206	362	145	142	109	74
363	389	239	271	354	196	179	145	74
539	429	322	332	423	201	176	130	74
491	372	338	277	400	177	222	190	74
136	285	123	51	292	45	50	90	74
423	381	285	135	338	102	95	113	74
23	249	23	13	265	13	105	139	74
400	368	278	660	351	482	655	578	74
36	304	30	17	374	12	94	97	74
67	267	65	41	290	37	70	89	74
259	299	222	183	311	150	590	528	74
64	285	58	20	332	15	80	106	74
94	283	85	45	294	39	78	64	74
60	266	58	90	267	86	309	252	74
21	249	22	11	243	11	123	120	74
461	386	306	129	443	75	134	70	74
314	310	260	71	300	60	96	92	74
26	266	25	13	262	12	100	113	74
452	409	283	114	404	72	97	116	74
270	353	195	398	351	290	643	563	74
485	370	336	329	352	239	194	140	74
174	280	159	59	283	53	115	60	74
85	262	83	27	258	26	97	154	74
71	277	66	23	295	20	199	131	75
22	248	23	24	257	24	123	136	75
25	277	23	22	315	18	68	43	75
569	370	393	358	373	246	187	134	75
31	252	32	14	276	13	89	116	75
66	277	61	10	280	9	102	102	75
532	390	349	245	414	152	200	33	75
210	295	182	194	298	167	558	473	75
366	322	291	126	331	97	220	102	75
325	319	261	88	294	76	74	111	75
49	265	48	24	270	23	91	90	75
220	310	182	295	307	246	490	431	75
167	325	132	153	307	128	543	527	75
61	259	60	21	289	18	91	79	75
33	255	33	17	267	16	95	136	75
482	352	351	223	362	158	74	129	75
448	377	304	127	355	91	80	124	75
89	264	87	93	326	73	369	230	76
65	254	65	27	242	28	206	299	76
28	259	27	8	347	6	108	84	76
27	263	26	21	271	20	102	147	76
93	258	92	38	260	37	113	92	76
443	333	341	175	361	124	106	129	76
684	389	450	212	437	124	186	134	76
166	285	149	115	315	94	596	549	76
586	400	375	273	387	180	249	148	76
61	278	57	48	283	43	76	87	76
443	371	306	245	373	168	151	70	76
36	269	34	16	310	13	129	131	76
370	325	292	466	328	364	660	581	76
134	330	104	142	334	109	571	538	76
28	269	27	16	301	14	104	80	76
139	299	119	220	292	193	592	509	76
33	263	32	19	282	17	151	157	76
289	307	241	308	294	269	606	545	76
198	338	150	69	381	46	53	121	76
384	360	273	257	329	200	101	74	76
69	261	68	22	262	21	104	80	76
74	258	73	26	258	26	155	95	77
560	393	365	146	368	101	145	110	77
170	283	154	81	343	61	141	136	77
76	257	75	32	258	32	86	113	77
53	258	52	25	266	24	119	126	77
27	262	27	12	285	11	118	81	77
28	267	27	13	296	12	101	102	77
222	308	184	62	309	52	131	101	77
64	257	63	29	266	27	90	114	77
34	257	34	19	265	18	128	123	77
84	259	83	37	258	37	134	153	77
572	404	363	230	414	142	143	145	77
74	265	72	17	278	16	84	95	77
141	288	126	59	293	52	109	135	77
465	346	344	185	337	141	45	82	77
92	265	89	22	263	22	143	99	77
[truncated: 18,001 more rows]
