# Supplementary material for: N-chlorination mediates protective and immunomodulatory effects of oxidized human plasma proteins
Source: eLife. 2019 Jul 12;8:e47395. doi: 10.7554/eLife.47395 (PMC6650281; doi:10.7554/eLife.47395)
Supplement: Figure 8—source data 1. [file elife-47395-fig8-data1.zip › Figure 8 Source Data 1/channel values/Staurosporine + ZVAD-FMK 2.csv]

FSC-A	FSC-H	FSC-W	SSC-A	SSC-H	SSC-W	FITC-A	PE-A	Time
422	356	303	188	341	141	131	60	0
431	358	308	218	323	173	125	41	0
25	257	25	20	293	17	135	104	0
51	290	45	21	290	18	82	39	0
110	320	88	46	350	34	131	69	0
529	367	369	269	373	185	120	44	0
58	266	56	36	307	30	118	141	0
136	286	121	118	311	97	62	91	0
21	253	21	8	261	8	106	118	0
261	358	186	273	360	194	485	478	0
50	285	45	15	400	9	69	71	0
431	340	324	192	342	143	90	87	0
433	342	324	157	365	110	120	118	1
305	375	209	270	410	169	517	479	1
19	252	20	14	291	13	82	59	1
82	289	72	149	319	120	217	212	1
88	268	84	43	307	36	100	119	1
399	323	316	122	319	97	155	157	1
504	366	352	351	336	267	170	111	1
55	294	48	38	337	29	44	82	1
30	265	29	15	289	13	100	70	1
455	336	347	182	339	138	52	74	1
30	252	31	17	293	15	90	89	1
465	402	296	207	388	136	95	126	1
411	349	301	161	335	123	76	89	1
423	362	299	196	346	145	129	116	1
415	361	294	128	342	96	97	84	1
537	359	383	227	362	161	135	132	1
89	267	85	51	306	43	143	104	1
46	262	45	10	283	9	129	91	1
595	390	390	332	354	240	166	166	1
47	256	47	11	266	10	85	78	1
46	268	44	16	251	16	84	130	1
252	315	205	349	308	291	654	583	1
35	256	35	13	258	13	115	115	2
60	265	58	23	284	21	66	139	2
484	343	361	193	360	137	125	90	2
477	358	341	232	368	161	137	145	2
40	294	35	25	329	20	114	135	2
101	282	91	124	275	115	498	400	2
36	329	28	30	523	15	142	109	2
48	314	39	22	326	18	155	129	2
504	361	357	333	376	227	153	149	2
48	260	47	25	285	22	109	59	2
373	348	275	161	327	126	94	131	2
135	312	111	134	310	110	467	376	2
26	259	25	17	386	12	68	100	2
441	329	343	149	311	123	159	120	2
455	348	334	143	352	104	145	126	2
47	266	46	33	322	26	92	116	2
364	364	256	505	341	380	572	504	2
85	271	80	32	277	30	94	82	2
25	254	25	11	296	10	109	129	2
24	289	22	22	281	20	71	165	2
53	260	52	38	301	32	102	124	2
518	387	343	329	432	195	170	194	2
28	262	27	11	321	8	114	76	2
124	277	115	28	308	23	69	124	2
89	265	86	18	293	16	152	73	2
153	278	141	66	303	55	129	146	2
49	268	47	16	281	15	91	118	2
81	281	74	57	323	45	99	102	3
28	270	27	15	298	13	101	128	3
531	362	375	337	428	202	97	182	3
36	261	35	24	298	21	126	69	3
386	325	304	144	322	114	162	109	3
373	322	297	140	352	102	126	78	3
43	279	40	13	338	10	114	92	3
37	264	35	31	393	20	65	92	3
532	354	385	288	341	216	166	126	3
484	399	311	671	392	438	649	569	3
477	336	363	191	341	144	139	110	3
353	331	273	246	325	194	102	149	3
508	360	361	255	347	188	105	84	3
23	257	23	3	253	4	132	134	3
451	348	331	192	377	130	121	63	3
26	254	26	16	260	15	99	105	3
552	363	389	154	350	113	143	85	3
445	339	336	155	326	122	146	128	3
309	320	247	365	324	289	637	565	3
82	335	62	70	372	48	288	203	3
34	269	33	21	280	19	106	126	3
47	286	42	23	284	20	84	90	3
191	296	165	214	297	184	606	553	3
25	257	25	4	293	3	80	121	3
378	318	305	244	326	191	100	126	3
232	328	181	163	365	115	683	617	3
70	297	61	38	305	32	76	84	3
390	328	305	92	310	76	104	129	4
72	273	67	25	345	18	174	113	4
317	319	254	527	319	423	587	517	4
530	359	378	262	402	167	131	136	4
56	261	55	31	307	26	105	109	4
35	265	34	18	293	16	126	130	4
88	319	71	87	357	62	121	52	4
277	300	236	343	297	296	607	541	4
500	350	365	281	414	174	116	134	4
176	272	165	85	281	77	130	141	4
23	267	22	17	299	14	79	82	4
703	413	435	455	395	296	109	158	4
637	426	383	793	455	446	597	540	4
89	268	85	88	270	83	564	483	4
84	289	74	57	410	36	132	59	4
22	257	22	19	269	18	87	143	4
107	352	78	115	339	87	622	568	4
496	354	359	230	391	151	123	114	4
409	432	242	521	422	316	625	564	4
476	349	350	231	363	163	104	121	4
123	278	113	105	276	97	399	390	4
459	344	341	180	328	141	52	75	4
136	273	127	67	296	58	163	100	4
455	338	345	171	306	143	96	104	5
125	287	112	88	301	75	45	111	5
473	346	350	205	330	159	95	125	5
398	319	320	170	316	138	115	96	5
546	369	379	315	424	190	70	76	5
31	267	30	38	270	36	75	134	5
141	278	129	69	362	49	94	125	5
312	314	254	334	326	262	634	566	5
22	260	22	14	313	11	185	85	5
34	262	33	15	392	10	69	114	5
133	275	124	59	336	45	90	95	5
53	259	52	34	262	33	91	131	5
24	261	24	22	340	16	44	63	5
482	346	357	185	344	138	194	92	5
119	287	106	44	274	41	136	64	5
47	268	45	19	428	11	57	69	5
484	344	360	162	338	123	130	92	5
474	355	341	189	337	143	162	120	5
47	290	41	26	308	22	81	126	5
474	362	335	194	400	124	225	146	5
983	570	441	1023	287	914	593	558	5
116	276	108	56	341	42	79	78	5
437	336	333	192	319	154	60	166	5
38	257	38	18	289	16	90	118	5
28	269	27	27	280	25	109	104	5
58	264	57	28	391	18	101	148	5
613	408	384	416	383	278	125	142	5
481	351	351	200	355	144	134	192	5
447	329	347	273	304	230	155	96	5
511	371	353	213	366	149	160	57	6
474	343	354	214	334	164	82	100	6
21	253	21	8	244	9	90	111	6
324	350	237	555	357	398	612	538	6
190	290	168	290	291	255	444	350	6
34	291	30	22	367	16	96	120	6
28	255	28	6	252	6	70	101	6
48	263	47	19	307	16	101	86	6
29	252	30	11	253	11	102	165	6
41	261	40	19	255	19	73	74	6
450	345	334	226	336	172	162	75	6
22	253	22	26	303	22	115	136	6
81	260	80	53	321	42	66	87	6
51	279	47	27	304	22	92	66	6
453	331	350	189	339	143	81	58	6
445	354	321	154	395	99	134	102	6
61	336	46	48	327	38	113	49	6
106	284	95	24	334	19	68	100	6
56	261	55	15	308	12	124	50	6
73	278	67	30	305	25	105	142	6
35	268	34	30	312	24	152	163	6
46	258	45	18	316	14	96	155	6
30	255	30	10	312	9	91	143	6
718	407	451	581	429	346	139	183	6
42	264	41	24	276	22	71	125	6
444	325	350	210	361	149	125	124	6
73	282	66	22	286	19	46	92	6
48	285	43	16	322	12	91	141	7
471	354	340	221	334	169	17	105	7
393	359	281	159	359	113	125	87	7
20	251	21	13	253	13	102	99	7
432	329	337	146	331	113	120	81	7
447	339	338	207	337	157	99	111	7
493	344	367	153	337	116	166	134	7
147	325	115	212	313	174	543	516	7
131	291	116	117	271	110	109	92	7
508	369	353	272	385	180	85	109	7
282	318	227	219	314	179	692	615	7
57	264	55	34	277	32	135	125	7
22	250	23	13	249	13	90	142	7
366	309	303	154	340	116	108	151	7
265	334	203	372	329	289	568	501	7
295	343	220	462	317	373	557	498	7
423	336	322	138	309	115	140	120	7
500	353	362	202	372	139	124	173	7
499	390	328	160	403	101	36	123	7
43	264	42	12	284	11	79	124	7
34	255	34	16	272	15	96	140	7
25	274	23	18	273	17	142	90	7
23	252	23	19	288	17	97	118	7
150	281	136	86	305	72	73	106	7
506	343	377	236	351	172	119	95	7
113	330	87	58	407	36	142	130	7
347	317	280	108	326	85	173	154	7
43	259	42	23	277	21	81	125	7
40	254	40	14	254	14	80	128	7
43	261	42	24	289	21	87	89	7
446	346	330	160	312	131	111	60	7
52	268	50	36	330	28	212	181	8
30	266	29	10	268	9	134	121	8
42	266	41	20	326	15	57	87	8
352	354	254	499	350	365	648	573	8
289	301	246	149	288	132	560	511	8
22	260	21	16	304	13	136	123	8
71	287	64	64	531	31	139	126	8
20	258	20	9	272	8	71	119	8
296	335	226	144	306	121	68	132	8
41	258	41	20	293	18	78	106	8
23	255	23	15	251	15	143	96	8
402	331	311	93	305	78	85	159	8
33	267	32	50	269	47	495	401	8
76	271	72	38	346	28	76	75	8
558	373	382	391	354	282	132	116	8
38	258	38	15	286	13	108	85	8
397	346	293	216	352	157	111	124	8
508	376	345	271	345	201	140	106	8
32	254	33	13	285	12	113	73	8
39	269	37	16	268	15	78	75	8
64	271	60	38	285	34	173	118	8
56	277	52	129	281	117	251	198	9
30	315	25	66	313	54	378	326	9
79	308	66	35	314	28	139	147	9
80	266	77	38	315	31	118	140	9
515	374	353	337	364	237	201	94	9
71	262	70	23	274	22	41	114	9
515	352	375	243	355	175	154	155	9
51	268	48	28	280	25	102	108	9
326	337	248	419	327	327	650	570	9
23	259	23	21	271	20	85	114	9
35	273	33	24	285	22	118	137	9
36	262	35	17	284	15	120	135	9
51	275	47	38	288	34	125	85	9
423	324	335	196	356	141	137	70	9
603	407	379	466	389	307	169	131	9
24	295	21	25	310	20	126	101	9
431	331	333	138	309	114	86	21	9
452	332	349	203	326	159	123	137	10
215	294	188	269	275	250	89	110	10
22	259	22	7	261	6	155	100	10
224	302	190	297	301	252	364	347	10
30	257	30	17	260	17	99	97	10
21	252	21	23	276	22	87	91	10
50	263	49	27	286	24	134	125	10
27	259	26	51	259	50	390	306	10
425	368	296	210	353	152	111	114	10
565	390	370	234	379	158	89	96	10
21	277	20	21	307	17	101	90	10
269	296	233	241	286	216	612	546	10
544	377	370	242	391	158	101	191	10
36	269	34	31	311	26	175	139	10
57	263	55	26	314	21	114	106	10
489	354	354	321	406	202	104	87	10
30	272	28	13	279	12	105	102	10
27	262	26	12	266	11	114	118	10
517	353	375	191	346	141	97	115	10
295	345	218	119	322	95	110	114	10
493	345	365	243	331	188	141	91	10
118	310	98	31	331	24	81	130	10
30	258	29	8	261	7	91	74	10
395	361	280	204	335	156	51	56	10
435	375	296	288	373	198	58	141	10
511	366	358	266	363	188	119	124	11
444	351	324	164	368	114	141	90	11
565	371	390	246	360	175	62	124	11
472	373	324	205	370	142	79	43	11
20	250	20	10	257	10	60	70	11
47	324	37	28	329	21	116	131	11
36	291	31	29	310	24	110	124	11
99	268	94	37	299	31	239	167	11
22	253	22	8	240	8	115	147	11
26	257	26	22	260	22	105	128	11
29	280	27	34	342	26	142	139	11
426	338	323	214	372	147	71	108	11
563	370	390	223	352	162	85	95	11
41	263	40	23	318	19	89	78	11
627	390	411	380	357	273	102	139	11
480	345	357	204	336	155	108	102	11
188	297	161	101	332	78	87	168	11
53	263	51	9	282	9	131	100	11
350	319	281	124	302	105	69	105	11
85	390	56	116	403	74	561	528	11
198	306	165	192	331	149	636	577	11
25	268	24	20	280	18	90	102	11
35	256	35	15	310	12	152	95	12
532	366	372	312	389	205	214	145	12
512	348	377	220	335	168	140	162	12
508	356	366	227	354	164	100	95	12
508	353	369	255	374	174	186	113	12
459	369	319	326	340	246	130	45	12
28	261	27	13	313	11	119	108	12
114	278	105	33	311	27	113	161	12
30	259	29	26	355	19	114	116	12
566	372	390	305	405	193	101	165	12
48	254	49	9	261	9	91	132	12
136	346	101	149	514	74	429	337	12
82	276	76	40	303	34	146	162	12
41	257	41	49	255	49	450	364	12
21	261	20	17	267	16	97	86	12
510	352	371	259	365	182	124	109	12
384	318	309	151	298	130	97	119	12
32	260	32	7	253	7	106	96	12
480	349	352	190	323	150	125	165	12
481	353	349	225	350	165	532	439	12
45	264	44	21	261	21	68	141	13
524	366	366	302	383	202	115	149	13
382	331	295	147	330	114	105	158	13
574	438	336	359	417	220	608	518	13
43	261	42	12	276	11	110	96	13
472	358	338	190	344	141	146	124	13
343	353	249	652	386	432	635	564	13
60	261	59	35	311	29	95	90	13
418	346	309	177	318	142	149	91	13
561	362	397	244	390	160	129	47	13
51	263	49	17	277	16	141	113	13
38	262	37	41	260	40	74	105	13
457	349	335	154	344	115	106	74	13
127	273	119	44	374	30	129	86	13
30	274	28	17	289	15	101	96	13
35	281	32	23	313	19	114	161	13
444	372	306	202	322	160	140	99	13
27	264	26	18	266	18	148	86	13
556	380	375	297	439	173	178	128	13
190	305	159	158	305	133	618	548	13
97	270	92	24	260	23	101	87	13
74	260	73	15	274	14	159	124	13
29	267	28	38	273	35	137	68	13
20	258	20	14	347	10	69	128	13
33	261	32	32	289	29	105	114	13
501	368	348	295	349	216	95	136	14
41	275	38	11	277	10	131	134	14
21	261	20	12	263	12	87	108	14
52	262	50	21	306	17	123	101	14
119	271	112	50	288	45	136	113	14
26	261	25	13	318	11	115	145	14
27	277	25	17	270	16	115	131	14
629	429	375	279	431	166	124	207	14
25	289	22	17	306	14	82	128	14
43	253	43	37	249	38	374	262	14
37	275	35	22	310	18	121	126	14
469	341	352	193	324	153	126	140	14
483	378	328	271	395	176	158	101	14
93	293	81	38	302	32	91	75	14
492	386	326	307	386	204	134	119	14
35	257	35	16	304	13	131	140	14
43	259	42	18	274	17	80	100	14
28	255	29	5	244	5	116	91	14
93	265	90	22	279	20	71	73	14
400	330	310	184	361	130	89	21	14
37	253	38	38	285	34	51	134	15
79	267	75	47	302	39	84	82	15
120	260	119	27	257	27	135	121	15
28	280	26	13	296	11	141	137	15
68	282	62	40	366	28	129	110	15
20	258	20	8	251	8	120	90	15
40	259	40	26	391	17	95	113	15
491	344	365	157	325	124	71	81	15
516	368	359	242	396	156	56	99	15
291	351	212	277	340	208	607	538	15
374	337	284	130	325	102	119	94	15
64	260	63	16	264	15	126	91	15
46	256	46	13	255	13	106	140	15
329	329	256	396	321	316	635	559	15
118	284	107	42	287	37	208	132	15
33	258	33	44	270	42	390	307	15
466	336	355	158	319	127	114	79	15
27	251	28	16	294	14	87	116	15
435	344	324	245	331	189	128	118	15
416	333	320	136	338	103	114	70	15
519	369	360	266	426	159	86	92	16
395	327	309	147	329	114	86	120	16
141	325	111	51	325	40	177	147	16
25	261	25	18	305	15	91	116	16
521	361	369	287	374	196	140	101	16
21	253	21	10	256	10	90	102	16
59	278	54	14	293	12	85	114	16
35	285	31	23	322	18	76	109	16
438	338	332	190	327	149	170	60	16
36	274	34	28	271	27	71	119	16
29	253	29	7	252	7	79	101	16
556	368	387	302	378	204	219	59	16
516	378	349	367	348	271	186	68	16
91	274	85	70	315	57	97	70	16
496	392	324	361	372	248	115	121	16
42	270	39	29	290	26	106	100	16
72	307	60	52	337	39	151	121	16
506	360	360	336	390	221	119	135	16
49	269	47	19	318	15	70	84	16
25	279	23	16	329	13	130	109	16
49	265	47	37	341	28	126	113	16
479	389	315	187	362	132	94	86	16
26	253	26	11	288	10	73	101	16
26	253	27	14	268	14	145	95	16
280	359	200	286	360	204	632	560	16
22	260	22	20	288	18	116	110	16
470	345	348	175	338	132	96	105	16
43	274	40	18	292	16	101	65	16
22	254	22	7	245	8	131	91	16
28	288	25	15	388	10	68	97	17
504	369	350	291	404	185	167	109	17
33	253	33	22	304	19	86	71	17
61	264	60	14	269	13	56	118	17
53	267	51	31	377	21	84	109	17
90	262	88	40	288	35	148	69	17
32	255	32	10	291	9	108	79	17
120	285	108	49	294	43	118	73	17
66	262	64	28	329	22	69	89	17
21	252	21	12	242	13	198	120	17
34	257	34	11	287	10	100	109	17
31	306	26	12	352	9	129	116	17
58	259	57	16	269	16	169	45	17
73	259	73	46	259	45	220	275	17
477	372	328	247	364	174	165	190	17
496	350	363	317	360	225	64	134	17
470	356	338	235	392	153	296	284	17
51	287	46	47	391	31	130	104	17
54	265	52	23	431	14	119	56	17
26	255	26	14	262	13	68	114	18
453	357	325	199	345	148	148	102	18
608	473	329	853	492	443	771	684	18
22	259	22	7	246	7	115	100	18
32	252	33	7	279	6	100	104	18
32	259	32	22	349	16	94	99	18
28	255	29	6	266	6	116	134	18
80	265	77	42	308	35	114	120	18
20	253	20	14	271	13	91	128	18
397	352	289	142	344	106	160	54	18
20	254	20	26	323	20	121	140	18
757	427	454	659	492	343	200	104	18
73	272	68	41	296	36	109	87	18
50	272	47	35	277	32	115	109	18
28	257	28	16	366	11	131	66	18
448	338	339	163	355	118	152	110	18
57	267	54	22	280	20	97	85	18
413	334	316	259	372	178	116	116	18
55	284	50	42	331	32	86	59	18
410	311	338	154	319	124	75	97	18
60	279	55	27	314	22	91	114	18
223	293	195	222	294	193	479	428	18
617	388	407	494	406	312	149	111	18
129	286	116	53	283	48	75	120	18
466	387	308	220	373	151	99	114	18
24	260	23	10	266	9	114	75	19
258	349	189	366	361	260	656	595	19
500	357	359	226	408	142	115	78	19
78	265	75	53	274	50	91	118	19
24	252	25	8	265	8	100	97	19
34	267	33	24	362	17	134	110	19
81	266	78	29	402	18	90	192	19
414	328	324	207	314	169	119	102	19
26	264	25	17	266	17	128	95	19
551	352	401	260	368	181	120	131	19
91	274	85	34	342	25	81	120	19
475	366	332	232	374	159	120	59	19
385	318	310	133	301	113	66	31	19
24	260	24	13	260	13	79	140	19
89	286	79	32	290	28	65	79	19
511	344	380	214	336	163	37	92	19
437	347	322	148	336	112	50	76	19
439	335	335	232	327	182	109	97	19
466	354	337	231	345	171	134	137	19
26	255	27	7	260	6	105	60	19
449	352	327	279	387	184	173	155	19
464	353	336	184	342	138	57	60	19
27	263	26	16	272	15	59	115	19
499	353	362	345	327	270	166	131	19
426	378	289	659	382	441	642	563	19
24	272	22	16	299	14	58	128	19
22	255	22	10	270	9	120	104	20
499	376	340	220	406	139	90	140	20
30	278	28	47	273	44	456	369	20
32	255	32	16	268	15	89	113	20
427	325	337	167	319	134	132	73	20
501	387	331	478	394	311	155	171	20
268	296	232	330	294	288	606	546	20
499	333	383	239	385	159	140	123	20
392	320	314	115	308	95	124	113	20
297	323	236	400	298	344	587	510	20
44	280	40	24	316	19	125	102	20
56	264	55	48	269	46	166	101	20
335	330	260	391	318	315	287	173	20
337	347	249	438	322	348	651	563	20
53	275	49	22	284	20	111	90	20
227	343	169	216	346	160	656	591	20
33	260	33	16	257	16	121	119	20
32	260	31	24	263	24	78	109	21
397	329	309	228	335	175	113	136	21
56	260	56	78	264	76	278	228	21
35	278	33	19	344	14	92	81	21
638	390	419	564	354	408	185	92	21
427	338	323	211	365	148	140	159	21
537	388	355	376	421	229	154	120	21
37	271	35	9	312	8	135	60	21
34	255	34	18	289	16	71	91	21
409	328	320	133	315	108	106	115	21
529	360	377	266	372	184	108	79	21
512	347	378	274	395	177	166	80	21
589	384	393	264	413	164	124	65	21
60	261	58	33	327	25	73	111	21
554	373	381	268	409	168	174	38	22
615	379	416	296	404	187	135	129	22
52	263	51	39	408	25	86	90	22
428	333	329	163	315	132	132	59	22
74	266	71	33	320	26	125	105	22
31	256	31	12	325	9	109	120	22
25	256	25	14	254	14	92	102	22
45	257	45	12	295	11	97	158	22
31	255	31	20	262	19	99	104	22
30	260	29	15	267	14	118	118	22
35	253	36	29	257	29	299	292	22
37	254	38	9	252	9	118	95	22
22	255	22	15	312	12	123	114	22
451	355	325	178	341	134	137	105	23
172	289	152	78	308	65	106	90	23
105	285	94	71	401	45	94	97	23
57	262	56	44	324	34	71	125	23
477	363	337	318	350	233	125	152	23
225	292	197	204	293	178	501	454	23
674	423	409	378	361	268	200	130	23
439	327	343	200	329	156	94	145	23
31	258	31	10	265	9	108	120	23
642	388	423	394	401	251	53	102	23
485	356	349	250	322	198	109	114	23
26	271	24	16	281	14	71	79	23
477	341	358	164	337	125	119	120	23
492	350	359	256	384	171	121	136	23
590	436	346	353	496	182	139	113	23
493	361	350	288	344	215	126	162	23
588	413	364	291	394	189	94	96	23
455	356	327	228	334	175	119	128	23
373	336	284	461	322	367	715	643	23
22	283	20	12	425	7	59	129	23
534	377	363	180	405	114	128	121	23
36	262	36	20	322	16	128	97	23
298	326	234	407	314	332	655	565	24
98	272	92	44	291	38	82	92	24
22	268	21	18	326	14	136	132	24
58	273	54	28	307	23	100	91	24
25	256	25	9	266	9	82	96	24
533	364	375	291	359	208	114	105	24
451	349	331	175	348	129	152	91	24
36	253	36	16	265	15	85	168	24
436	358	311	134	372	92	123	97	24
70	292	62	85	324	67	96	57	24
159	291	140	58	283	53	130	121	24
296	300	253	291	298	251	664	589	24
71	292	62	54	376	37	90	106	24
158	273	148	35	263	34	96	86	24
687	394	446	473	393	308	149	142	24
520	349	381	289	386	191	124	157	24
43	283	39	43	287	38	68	118	24
31	252	32	21	254	21	291	253	24
372	343	278	199	334	152	60	60	24
400	314	326	131	323	104	130	37	25
33	260	32	12	275	12	115	130	25
163	336	124	257	337	195	649	589	25
98	266	94	68	262	66	84	70	25
503	348	371	264	355	190	44	46	25
414	348	304	209	321	167	105	96	25
53	264	51	26	308	22	120	104	25
338	334	259	500	311	412	672	593	25
45	261	44	32	358	23	97	89	25
20	253	20	10	284	9	123	68	25
149	309	123	66	321	53	125	129	25
56	257	56	17	256	17	69	129	25
134	292	118	57	309	47	165	86	25
21	252	21	15	269	14	89	105	25
22	258	22	24	294	21	73	87	25
58	269	56	35	306	30	163	92	25
454	357	325	190	375	130	169	120	25
212	322	168	96	296	83	145	96	25
57	277	52	43	361	31	120	119	25
54	262	53	30	299	26	158	113	25
32	255	32	14	295	12	82	108	25
257	338	195	277	330	215	641	571	25
30	252	30	17	277	15	106	116	26
45	268	43	14	338	11	126	154	26
402	326	315	153	307	128	114	86	26
41	263	40	8	271	8	102	94	26
35	266	34	61	258	60	284	223	26
435	333	334	139	343	103	135	85	26
32	258	32	14	326	11	116	149	26
147	357	105	230	318	185	596	546	26
782	428	468	746	456	419	146	125	26
24	252	24	7	282	7	65	132	26
783	442	454	738	508	372	268	178	26
409	345	303	136	315	111	79	108	26
51	264	49	24	325	19	145	140	26
21	276	20	23	312	19	123	91	26
42	262	41	32	312	27	94	100	26
498	349	366	279	326	218	146	65	26
461	341	346	223	337	169	146	99	26
66	279	61	30	327	23	92	76	26
40	271	38	17	388	11	151	140	26
52	261	51	21	293	18	140	97	27
54	326	42	29	308	24	87	113	27
484	356	348	296	351	216	126	140	27
62	279	56	36	329	28	105	110	27
38	256	38	28	294	25	128	126	27
97	276	90	39	313	32	128	139	27
37	265	36	32	271	30	104	106	27
464	343	346	179	357	128	148	87	27
130	276	120	67	304	57	242	177	27
368	323	292	109	301	93	137	126	27
27	298	23	24	296	21	126	153	27
86	268	82	65	334	50	71	60	27
33	264	32	21	266	20	108	110	27
484	343	362	209	356	150	97	166	27
29	266	28	42	266	40	408	324	27
30	257	30	27	303	22	108	136	27
192	292	168	205	283	185	651	570	28
22	263	21	16	274	15	92	89	28
470	336	358	227	350	166	125	196	28
212	285	190	73	311	60	174	124	28
61	260	60	20	280	18	63	106	28
84	259	83	76	261	74	193	201	28
177	289	157	121	287	107	594	537	28
544	362	385	274	347	202	146	92	28
24	269	23	16	312	13	125	141	28
405	330	314	199	350	146	202	134	28
70	262	69	27	299	23	119	95	28
461	376	314	299	374	205	82	102	28
545	355	394	291	361	206	114	101	28
432	357	310	273	387	180	104	118	28
22	246	23	12	259	12	110	86	28
44	261	43	15	292	13	101	100	28
156	313	127	112	323	88	311	209	28
70	272	66	25	401	16	129	105	28
21	259	21	14	283	13	123	116	28
557	358	398	312	394	203	167	82	28
408	450	232	523	423	316	727	655	28
88	266	84	43	258	43	495	434	28
25	255	25	14	322	11	89	81	28
24	263	23	13	327	10	96	85	28
34	250	35	39	254	39	266	204	28
395	325	311	157	341	118	152	115	28
26	253	27	11	258	11	123	87	28
29	270	28	14	294	12	85	66	29
544	355	392	223	366	156	130	57	29
484	371	333	226	362	160	101	120	29
153	276	142	95	283	86	288	347	29
27	287	24	23	294	20	36	105	29
473	337	359	209	366	146	141	79	29
560	392	366	389	390	255	140	27	29
454	334	348	170	332	131	95	96	29
94	265	91	37	307	31	128	129	29
43	258	43	13	272	12	109	79	29
109	399	70	131	410	82	582	540	29
65	300	56	40	305	34	148	139	29
100	271	95	45	400	29	69	95	29
451	344	335	249	316	201	60	100	29
121	303	102	23	266	22	137	90	30
458	349	336	172	350	126	76	68	30
115	278	106	38	287	33	70	57	30
60	263	58	10	258	10	146	124	30
28	268	26	30	352	22	86	105	30
30	284	27	31	326	24	125	104	30
421	339	318	213	364	150	151	130	30
450	358	322	166	360	118	233	205	30
114	266	110	82	273	77	180	69	30
34	260	34	17	266	17	106	92	30
25	277	23	23	301	19	110	118	30
96	272	90	52	362	36	201	100	30
33	261	32	10	269	9	141	130	30
28	254	28	30	256	30	278	163	30
56	259	56	13	259	13	50	99	30
443	341	332	189	336	144	10	136	30
20	258	20	10	290	8	143	50	30
24	259	23	23	387	15	163	79	30
512	354	371	263	349	193	123	85	30
446	344	331	266	368	185	160	148	30
21	271	20	13	261	13	87	106	30
54	338	41	31	358	22	73	91	30
235	326	185	369	318	297	662	583	30
39	265	38	35	337	26	114	91	30
501	355	361	165	329	129	58	113	30
503	362	355	298	397	192	140	118	31
343	315	279	154	318	124	118	109	31
20	247	21	12	246	12	120	79	31
495	378	335	276	342	207	509	420	31
58	268	55	21	267	20	126	155	31
521	353	378	237	370	164	104	132	31
24	254	25	10	267	10	154	128	31
23	254	23	6	271	6	135	119	31
216	284	195	107	318	86	137	34	31
252	337	192	268	343	200	540	466	31
120	289	106	82	295	71	551	485	31
423	332	326	191	326	150	130	183	31
33	258	33	14	283	13	129	128	31
25	281	23	16	295	14	78	73	31
71	263	69	18	300	16	84	70	31
426	342	319	173	364	122	120	131	31
22	258	22	22	257	22	81	97	31
489	351	357	297	387	196	142	76	31
436	340	328	194	331	150	140	160	31
87	273	82	41	348	30	92	94	31
38	274	36	27	281	24	119	89	31
439	335	335	127	324	100	102	36	31
553	380	372	355	432	210	220	102	32
474	326	372	244	360	174	123	174	32
474	347	350	255	367	178	76	108	32
554	398	356	542	417	333	331	218	32
560	377	380	295	419	180	104	100	32
33	278	31	20	282	19	63	90	32
549	374	376	255	376	173	309	234	32
160	288	142	36	286	32	66	108	32
400	337	305	152	339	115	174	105	32
42	306	35	25	288	22	101	100	32
377	367	262	178	340	134	95	178	32
60	269	57	29	317	23	81	174	32
81	270	77	49	369	34	183	173	32
481	353	349	205	342	154	125	91	32
38	268	36	15	274	14	111	96	32
129	278	119	31	310	25	73	149	32
401	335	306	145	342	108	91	167	33
31	279	28	20	337	15	94	110	33
21	253	21	13	250	13	135	105	33
444	348	327	170	355	122	119	158	33
30	259	30	17	259	16	73	97	33
548	377	371	401	421	244	189	115	33
605	372	416	306	397	197	62	125	33
180	302	153	135	293	118	587	546	33
290	323	230	363	322	289	292	452	33
404	338	306	165	348	121	116	70	33
372	317	301	96	298	82	99	166	33
45	305	38	39	316	32	82	132	33
43	267	42	46	275	42	120	130	33
41	264	39	13	259	13	73	109	33
53	263	52	23	271	22	89	94	33
31	271	30	40	312	33	101	96	33
28	253	29	5	245	5	97	82	33
61	291	53	88	299	75	493	402	33
79	259	78	50	290	44	121	123	33
539	384	359	284	347	209	152	106	33
21	253	21	6	264	6	124	81	33
70	265	68	28	310	23	99	59	33
20	259	20	16	313	13	100	71	34
28	257	28	13	275	12	124	111	34
30	263	29	7	249	7	132	106	34
368	336	280	181	324	143	33	87	34
25	258	25	22	281	20	90	114	34
45	295	39	46	375	31	160	147	34
555	381	373	315	395	204	159	166	34
28	259	28	12	268	12	123	66	34
240	316	194	280	336	213	626	576	34
23	251	23	21	259	21	92	124	34
27	256	27	11	266	11	91	94	34
294	346	218	463	372	318	507	431	34
451	349	331	212	345	157	129	141	34
296	391	194	309	423	187	638	558	34
472	344	351	179	355	129	128	74	34
82	302	69	45	464	25	73	76	34
337	372	232	175	347	129	157	160	34
697	409	436	434	400	278	161	149	34
377	306	316	154	316	124	106	60	34
69	289	61	33	384	22	94	73	34
449	342	336	143	331	111	171	89	34
632	414	391	530	412	330	192	198	34
21	255	21	21	286	19	87	81	34
30	259	29	19	274	18	115	121	34
145	275	135	38	361	27	110	111	34
427	358	306	211	330	164	120	159	35
233	312	192	227	296	197	586	513	35
47	261	46	19	299	16	100	99	35
35	271	33	61	289	54	134	89	35
492	378	333	315	414	195	100	130	35
59	256	59	16	248	17	104	121	35
404	332	312	165	324	130	96	53	35
475	393	310	171	393	111	81	36	35
610	380	410	386	476	207	140	58	35
21	253	21	21	326	17	92	90	35
140	272	132	130	268	125	442	364	35
510	357	365	270	378	183	148	118	35
28	356	20	61	454	34	104	128	35
22	254	23	3	262	3	105	96	35
672	405	425	645	415	398	171	173	35
42	272	39	33	265	32	158	99	35
85	280	78	42	293	36	148	109	35
26	255	26	11	261	10	115	78	35
38	264	37	29	291	25	84	84	35
26	262	26	22	284	20	101	71	35
483	344	359	215	337	163	91	68	35
44	274	41	37	305	31	287	203	35
34	281	31	33	319	26	119	78	35
99	268	94	43	264	42	147	283	35
32	254	32	14	283	13	113	104	35
448	338	339	194	362	137	165	124	35
30	252	30	9	252	9	113	97	36
104	276	96	42	419	26	154	155	36
32	256	32	41	256	41	429	325	36
159	302	135	142	305	119	588	503	36
116	285	105	79	427	48	113	119	36
47	260	46	14	293	12	66	58	36
462	342	345	238	367	166	111	66	36
21	254	21	15	313	12	111	82	36
72	256	72	25	322	20	63	97	36
22	260	21	14	281	12	91	91	36
429	340	323	175	373	120	56	90	36
388	352	282	373	353	270	644	581	36
32	256	32	20	324	16	71	111	36
468	329	365	179	318	144	99	131	36
40	271	38	21	369	15	92	109	36
125	269	119	51	298	44	131	104	36
483	355	348	304	337	231	139	151	36
72	264	70	36	301	31	64	60	36
163	295	141	58	295	51	131	90	37
91	273	85	35	362	24	68	128	37
444	334	340	176	357	126	91	128	37
38	268	36	17	276	16	129	120	37
23	278	21	17	327	14	87	116	37
36	268	35	14	342	11	108	99	37
24	263	24	11	268	10	71	95	37
76	258	75	44	257	44	472	392	37
727	517	360	323	535	155	118	136	37
459	334	351	169	368	118	79	71	37
446	346	331	235	371	162	171	101	37
20	256	20	12	340	9	96	101	37
104	348	77	254	327	199	672	583	37
26	299	22	33	281	30	100	137	37
27	269	26	27	279	25	139	86	37
551	370	381	257	364	181	106	134	37
248	301	211	161	314	131	586	533	37
490	345	364	221	362	156	36	84	37
506	345	376	192	360	137	113	119	37
540	353	391	224	370	155	87	100	37
47	278	43	33	293	29	90	116	37
33	260	33	25	297	21	96	96	37
40	265	39	20	277	18	141	104	37
33	281	30	70	273	65	447	359	37
771	447	442	367	472	199	73	105	37
55	271	52	23	277	21	89	54	37
555	436	326	1023	318	824	782	696	37
53	262	52	24	277	22	94	91	38
40	256	40	45	259	45	209	180	38
93	260	91	24	256	24	113	119	38
73	547	34	30	559	14	104	105	38
337	333	260	375	333	288	509	498	38
412	326	324	139	304	117	102	96	38
82	314	67	80	370	55	397	313	38
534	370	369	361	397	233	593	500	38
40	260	39	16	299	14	126	171	38
265	323	209	186	316	150	561	489	38
446	336	340	242	344	180	145	194	38
704	435	414	451	417	277	86	141	38
199	303	168	184	293	160	576	503	38
184	283	167	49	305	41	79	120	38
24	250	25	23	256	23	157	143	38
416	356	299	215	311	177	149	94	38
173	335	132	299	335	228	632	569	38
83	271	78	42	331	32	125	136	38
464	393	303	1023	267	982	764	688	38
561	366	392	236	407	148	94	80	38
465	342	348	276	338	209	92	134	38
36	256	36	22	283	20	115	123	38
400	357	287	162	336	123	114	114	38
502	357	360	238	353	172	100	139	38
448	330	348	177	367	123	178	140	38
400	344	297	158	323	125	82	106	38
85	295	74	40	388	27	362	288	39
25	264	24	23	333	18	108	92	39
529	368	368	325	367	226	76	190	39
44	254	44	24	318	19	87	131	39
474	348	348	222	395	144	124	168	39
27	293	23	18	304	15	91	124	39
400	323	317	167	323	132	210	128	39
466	349	342	250	362	177	114	94	39
93	271	88	15	263	14	214	148	39
503	344	375	215	371	148	94	141	39
195	304	164	199	301	169	615	529	39
22	263	21	17	313	14	132	94	39
510	354	369	237	396	153	148	126	39
25	256	25	15	290	13	68	131	39
98	306	82	49	353	36	63	141	39
23	254	23	9	304	8	113	104	39
31	283	28	29	319	23	121	105	40
23	265	23	21	307	17	114	69	40
26	259	26	10	261	10	78	100	40
25	260	25	10	250	10	78	123	40
80	264	77	46	314	37	101	95	40
31	263	30	14	301	12	74	137	40
25	274	24	27	304	22	143	126	40
436	331	337	137	308	114	123	97	40
473	347	349	243	323	192	94	90	40
23	274	22	22	268	21	108	134	40
477	371	329	232	368	161	87	100	40
33	269	32	43	261	42	472	390	40
23	254	23	11	331	9	147	73	40
455	333	349	200	350	146	327	214	40
465	368	323	250	383	167	99	90	40
76	312	62	46	338	35	100	85	40
467	329	364	217	344	162	211	174	40
44	256	44	22	321	18	97	116	40
154	401	98	154	453	87	708	636	40
422	345	314	169	357	121	104	70	40
544	398	350	442	398	284	132	141	40
508	348	373	274	358	196	89	123	40
454	360	323	186	369	129	116	147	41
479	346	355	266	373	183	131	84	41
393	338	298	577	330	447	672	594	41
84	298	72	50	352	36	58	106	41
517	348	381	234	346	173	167	120	41
30	255	30	13	292	12	102	101	41
46	255	47	32	295	28	129	143	41
683	381	459	352	360	250	95	123	41
46	293	40	107	287	96	416	324	41
551	363	389	314	400	201	175	97	41
25	254	25	21	307	17	76	100	41
61	264	59	40	329	31	142	79	41
439	361	311	182	377	123	132	27	41
488	354	352	230	338	174	157	178	41
89	278	82	33	349	24	132	102	41
493	341	370	254	399	163	141	152	41
93	279	85	42	365	29	109	90	41
23	264	22	12	287	11	110	130	41
382	324	303	135	311	112	54	132	41
356	332	274	177	304	149	111	146	41
560	357	401	232	342	174	149	116	41
43	264	42	19	316	16	57	167	41
36	259	35	26	344	19	41	97	41
215	378	145	317	387	210	639	578	42
19	251	20	7	257	7	89	114	42
47	259	46	14	265	14	94	131	42
613	396	396	354	399	227	135	151	42
541	367	378	178	364	125	128	128	42
445	358	318	156	340	118	173	109	42
71	274	67	26	357	19	78	148	42
22	251	22	7	263	7	124	146	42
408	345	303	177	351	129	145	109	42
508	427	305	925	425	558	716	650	42
80	285	72	40	321	32	147	123	42
39	259	38	15	299	13	115	52	42
621	386	412	435	384	291	136	151	42
397	337	302	224	311	184	101	113	42
469	341	353	193	347	142	135	121	42
97	316	79	56	371	38	104	95	42
449	333	345	178	350	130	105	130	43
44	259	44	34	301	29	131	85	43
540	368	375	325	463	180	165	44	43
660	390	433	477	397	308	99	115	43
108	272	102	101	282	92	288	219	43
289	358	207	144	348	106	114	106	43
147	378	99	211	367	148	543	500	43
444	344	330	221	346	164	152	125	43
580	367	405	321	390	211	118	68	43
464	350	339	292	350	214	115	65	43
175	350	128	254	352	185	612	557	43
60	263	58	25	370	17	129	45	43
39	287	34	19	297	17	115	84	43
58	261	57	20	306	17	99	37	43
517	363	365	251	356	180	137	86	43
105	284	95	105	277	97	511	427	44
570	353	413	259	370	179	159	194	44
275	309	228	259	306	217	591	513	44
32	261	32	29	280	26	176	163	44
28	262	27	29	303	24	137	148	44
523	376	356	257	370	178	141	121	44
387	332	298	206	357	148	115	123	44
481	366	337	288	331	223	129	124	44
554	370	383	345	402	220	119	104	44
110	281	100	77	349	57	100	132	44
23	255	23	10	286	9	108	120	44
61	267	59	31	364	22	116	124	44
404	324	320	161	333	123	139	123	44
552	354	399	241	383	161	135	108	44
114	364	80	71	503	36	135	123	45
30	248	31	19	246	20	147	218	45
30	276	27	24	319	19	56	155	45
85	268	82	38	283	35	125	78	45
41	268	39	25	302	21	130	124	45
714	446	410	551	447	315	73	116	45
148	274	138	56	282	51	104	119	45
24	260	23	13	302	11	148	102	45
418	336	319	142	351	104	102	153	45
27	281	24	12	308	10	157	82	45
26	255	26	10	273	10	101	136	45
132	280	121	47	285	43	118	134	45
53	261	52	11	269	10	73	90	45
472	361	335	176	337	134	111	99	45
349	345	259	192	331	148	94	113	45
19	247	20	8	306	7	132	120	45
24	262	23	19	262	19	120	106	45
20	251	20	8	257	8	96	132	45
438	329	341	211	354	153	335	218	45
56	289	49	23	289	20	97	158	45
458	360	326	188	337	143	44	85	45
70	264	68	32	322	26	75	142	45
578	389	380	316	401	201	99	139	45
396	395	257	527	365	369	605	533	45
145	399	93	358	476	193	571	526	45
549	383	367	268	373	184	146	68	45
75	263	73	39	406	24	102	45	45
412	328	321	162	328	126	131	80	45
451	361	319	234	326	183	126	89	45
72	266	69	37	338	28	68	75	45
21	251	21	15	282	14	74	148	45
20	252	20	8	264	7	154	143	45
398	328	311	190	322	151	132	99	46
447	342	334	240	366	168	135	105	46
36	254	37	16	273	15	116	79	46
20	252	21	18	282	16	69	114	46
505	366	354	176	358	126	165	57	46
26	255	27	5	258	5	91	96	46
445	340	335	194	345	144	148	146	46
393	319	315	130	315	106	131	120	46
33	259	33	22	282	20	65	66	46
488	359	348	195	352	142	142	123	46
33	266	32	32	271	30	111	108	46
467	384	311	780	412	485	549	548	46
293	316	238	545	310	450	582	505	46
48	256	48	13	269	12	154	99	46
469	349	344	193	354	139	89	94	46
176	272	166	90	265	87	86	104	46
507	359	362	306	371	211	63	137	46
43	264	42	10	267	9	100	119	46
620	426	372	346	475	186	134	33	46
25	257	24	8	253	8	211	163	46
35	266	34	26	282	24	139	108	46
34	260	33	13	267	13	102	81	46
47	281	43	28	340	21	118	90	46
24	253	24	21	256	21	152	110	46
487	345	362	231	354	167	119	169	46
570	499	293	1023	267	982	775	724	46
569	383	380	310	381	208	111	95	46
69	267	66	29	275	27	85	75	47
540	370	374	411	405	260	319	273	47
148	281	134	62	319	50	96	92	47
55	265	53	29	365	20	32	66	47
52	270	49	46	288	41	149	142	47
57	260	56	21	273	19	116	115	47
30	260	29	27	273	25	82	158	47
273	394	177	314	446	180	652	610	47
433	328	339	212	324	167	153	104	47
40	339	30	29	481	15	153	130	47
363	424	220	398	459	222	597	533	47
22	256	22	10	282	9	106	84	47
547	387	362	300	371	207	116	64	47
39	258	39	49	273	46	87	90	47
592	379	399	331	409	207	132	70	47
224	303	189	228	299	195	613	533	47
416	348	306	212	366	148	137	106	47
478	376	326	299	416	184	123	198	47
40	255	40	19	262	18	62	132	47
451	337	343	148	345	109	118	146	48
520	362	368	235	354	170	96	139	48
117	280	107	42	339	32	109	142	48
89	268	85	40	360	29	105	120	48
19	247	20	10	249	11	126	154	48
493	349	361	243	337	185	141	108	48
23	263	23	16	268	15	110	85	48
101	283	91	73	300	62	101	169	48
479	348	353	243	373	166	50	69	48
81	263	79	23	293	20	154	85	48
326	319	261	424	312	347	660	576	48
452	354	326	201	373	138	141	158	48
420	332	324	199	310	164	124	145	48
44	279	41	15	284	14	113	123	48
73	269	70	23	281	21	97	73	48
61	255	61	42	255	42	209	205	48
158	396	102	282	401	180	645	582	48
139	287	124	110	280	100	154	125	48
56	266	54	27	305	23	64	85	49
41	268	40	29	273	28	116	123	49
22	275	20	21	296	18	85	110	49
30	250	31	11	252	11	290	273	49
312	421	190	449	434	265	697	613	49
419	352	305	180	352	131	75	135	49
88	273	83	43	408	27	56	100	49
73	263	71	51	289	46	57	129	49
576	381	387	295	376	201	142	147	49
62	270	59	36	339	27	91	128	49
206	291	181	241	280	220	549	471	49
459	397	295	137	424	83	100	161	49
408	346	302	146	366	102	82	73	49
146	305	123	175	299	150	136	102	49
20	254	20	27	256	27	454	347	49
463	344	345	179	339	135	91	94	49
107	276	99	31	304	26	75	76	49
501	380	337	454	419	277	135	104	49
471	349	345	171	342	128	263	132	49
365	317	295	176	320	141	130	126	49
84	274	78	26	307	21	38	108	49
183	303	155	201	310	166	609	530	50
415	328	324	196	377	133	143	31	50
517	364	364	218	357	156	125	151	50
436	341	327	149	319	120	106	115	50
45	276	42	27	291	23	85	46	50
24	258	24	16	274	15	85	109	50
185	283	167	53	293	46	165	113	50
22	268	21	10	264	9	79	123	50
22	253	23	18	264	17	89	95	50
260	354	188	271	346	200	619	545	50
53	275	49	21	344	16	116	78	50
37	263	36	10	264	10	85	91	50
25	283	22	722	280	661	169	124	50
467	354	338	214	345	158	123	178	50
162	361	115	150	389	99	666	601	50
45	275	42	15	285	13	75	79	50
22	249	23	18	248	19	347	253	50
494	345	367	188	372	129	84	114	50
297	322	236	379	314	309	614	539	50
32	264	31	16	267	15	95	121	50
557	351	406	339	468	185	110	118	50
519	351	379	293	341	220	158	185	50
22	259	22	26	262	26	125	109	50
484	390	318	828	378	561	514	472	50
509	357	365	228	358	163	153	116	50
24	248	25	20	244	21	171	170	50
27	255	27	7	263	7	123	91	50
62	261	61	25	272	23	73	109	51
205	356	148	246	343	183	641	576	51
57	260	56	23	287	21	102	80	51
416	358	297	246	339	185	108	102	51
153	288	136	90	393	58	110	74	51
429	328	334	202	332	156	154	125	51
494	349	363	198	404	126	116	46	51
567	364	398	295	390	194	102	80	51
77	278	71	29	322	23	101	123	51
465	337	353	227	412	141	99	148	51
92	375	63	28	339	22	139	131	51
24	250	24	20	274	19	210	167	51
54	265	52	35	303	29	136	113	51
523	375	357	294	372	202	221	146	51
74	265	71	46	308	38	124	135	51
23	253	23	11	318	9	108	114	51
39	282	36	21	293	18	71	92	51
99	271	93	44	336	34	106	141	51
424	342	317	186	322	148	63	141	51
259	330	201	307	315	250	568	494	52
32	263	31	18	298	15	80	120	52
43	260	43	32	336	25	115	91	52
510	393	332	333	360	237	60	89	52
33	332	25	29	392	19	105	134	52
485	346	359	205	345	153	90	69	52
23	250	23	23	252	23	114	136	52
431	336	329	177	350	129	159	84	52
34	283	30	24	302	20	106	124	52
471	347	347	195	375	133	136	81	52
30	259	30	8	281	7	123	76	52
35	260	34	36	343	27	87	90	52
20	252	20	8	241	9	82	105	52
55	262	54	44	322	35	92	105	52
337	342	252	407	318	327	601	530	52
461	340	347	174	339	131	137	114	53
22	254	22	11	301	9	89	78	53
403	334	309	144	336	110	136	75	53
35	255	35	17	351	13	79	140	53
73	267	70	27	299	23	108	130	53
108	267	103	40	285	36	151	170	53
34	251	34	11	314	9	109	125	53
559	395	362	231	399	148	85	104	53
376	321	299	135	323	107	115	91	53
453	340	341	227	329	176	152	110	53
39	256	39	27	375	18	81	142	53
368	306	308	113	303	96	100	155	53
457	350	334	185	343	138	44	86	53
176	277	163	70	328	54	106	69	53
66	290	59	153	279	140	471	374	53
173	293	151	148	285	133	334	413	53
479	339	362	241	360	171	91	101	53
290	328	226	442	315	359	622	544	53
43	279	39	13	299	11	110	120	53
431	376	293	275	365	193	79	111	53
505	368	352	225	407	141	110	165	54
833	453	470	677	433	400	195	116	54
30	258	30	14	283	13	87	109	54
585	373	401	288	394	188	81	143	54
117	269	111	133	273	124	517	441	54
513	354	371	265	337	201	96	159	54
544	362	385	330	421	201	102	60	54
212	291	187	89	312	73	97	146	54
492	370	340	174	385	115	129	102	54
20	250	21	6	256	6	99	73	54
48	268	46	18	261	18	90	161	54
474	349	349	199	368	139	45	80	54
33	265	32	24	288	21	104	153	54
455	333	350	175	364	123	142	58	54
43	264	41	31	352	22	119	115	54
39	251	39	14	249	14	237	272	54
38	263	37	13	261	13	101	121	54
425	341	319	316	361	224	205	113	54
35	252	35	24	252	24	137	128	54
52	258	51	23	390	15	119	73	55
477	383	319	315	352	229	134	125	55
29	349	22	23	339	17	113	102	55
456	344	340	309	386	205	118	175	55
34	256	34	16	262	16	128	79	55
30	278	27	15	299	12	102	99	55
258	329	201	250	317	202	469	448	55
56	273	52	29	293	25	124	114	55
411	333	316	166	306	139	119	63	55
34	257	33	20	267	19	86	131	55
525	352	382	259	386	171	147	90	55
55	267	52	58	263	57	416	320	55
605	417	372	434	417	266	245	73	55
24	254	25	9	251	10	95	91	55
500	352	364	287	366	201	86	84	56
569	400	364	284	357	203	154	63	56
531	351	387	293	360	208	108	97	56
235	308	195	337	301	286	567	496	56
633	379	427	431	389	284	113	123	56
692	462	384	354	444	204	116	64	56
88	289	78	51	376	35	119	116	56
606	390	397	430	460	239	101	75	56
254	317	205	235	290	207	42	92	56
29	263	28	11	276	11	301	191	56
484	344	360	198	313	162	153	137	56
31	276	29	32	306	27	95	92	56
38	259	38	12	254	12	105	153	56
442	333	340	196	340	147	114	106	56
44	261	43	19	294	17	123	82	56
332	325	262	326	330	253	687	615	56
389	329	303	115	305	97	100	111	56
553	360	392	204	351	149	79	76	56
44	288	39	25	323	20	68	135	56
502	344	374	229	370	159	174	153	56
35	263	34	16	300	14	108	65	56
36	264	35	18	264	18	119	59	56
122	345	90	110	321	87	552	511	56
124	268	119	32	268	31	160	101	56
39	254	39	9	253	10	79	105	57
26	256	26	7	274	7	136	143	57
702	414	434	457	490	239	228	161	57
499	358	357	280	397	180	51	85	57
198	317	160	150	293	131	90	49	57
40	260	39	36	261	35	296	241	57
505	415	311	204	408	128	59	104	57
97	265	93	52	260	51	266	280	57
580	380	391	325	415	200	149	97	57
429	324	339	182	310	150	136	95	57
230	380	155	424	375	290	669	602	57
131	266	126	67	263	65	590	513	57
426	343	318	258	332	199	121	59	57
457	357	327	224	362	158	114	105	57
45	258	45	16	275	15	53	114	58
404	329	314	140	337	107	152	105	58
29	284	26	15	296	13	91	135	58
74	264	72	65	264	63	244	257	58
539	477	289	372	546	175	111	86	58
417	341	313	166	345	123	89	118	58
909	532	438	1023	407	644	609	528	58
459	379	310	150	365	105	97	60	58
489	356	351	213	335	163	60	148	58
506	367	353	404	369	280	128	161	58
473	354	342	207	389	136	171	58	58
44	258	44	20	298	17	132	108	58
406	346	301	162	343	121	128	151	58
38	254	38	8	268	8	104	86	58
535	353	388	366	381	246	79	137	58
471	358	336	244	329	190	154	134	59
47	276	43	44	380	30	63	121	59
216	281	196	121	286	108	621	552	59
190	389	125	363	330	282	659	595	59
52	260	51	9	267	8	141	73	59
391	318	314	124	345	92	145	63	59
365	393	238	548	381	368	629	587	59
30	271	28	13	261	13	105	94	59
537	368	373	218	352	158	158	119	59
136	382	91	186	355	134	583	554	59
23	253	24	11	254	11	96	123	59
460	339	347	177	347	130	60	59	59
425	365	298	224	355	162	129	129	59
34	306	29	14	307	12	137	60	59
448	347	331	185	356	133	66	171	59
33	291	29	20	335	16	102	70	60
66	278	61	38	309	32	137	94	60
428	342	320	207	377	141	114	134	60
382	350	279	469	354	339	569	493	60
83	283	75	44	281	40	119	90	60
27	263	26	12	302	10	132	110	60
527	357	378	346	339	261	108	123	60
187	285	168	71	354	51	116	131	60
44	307	36	35	374	24	149	114	60
377	318	303	117	304	99	120	73	60
194	285	174	118	325	93	161	78	60
48	319	38	35	334	27	125	101	60
38	268	37	22	288	20	135	123	60
463	341	348	231	329	180	142	63	61
45	252	46	33	250	34	124	171	61
93	275	87	41	352	30	68	96	61
450	331	349	160	318	128	54	119	61
471	360	335	212	365	149	115	90	61
476	355	344	726	324	573	692	621	61
498	369	346	230	413	143	120	128	61
54	260	54	14	273	14	137	114	61
39	266	37	22	348	16	85	120	61
34	273	32	31	294	27	210	160	61
37	260	37	11	256	11	73	90	61
44	263	43	22	322	18	43	106	61
484	341	363	253	355	183	76	126	61
25	279	23	16	296	14	94	118	61
575	365	403	410	387	271	152	128	61
21	252	22	14	258	14	124	155	61
143	268	136	66	297	57	137	146	61
49	255	49	43	273	40	109	109	62
23	256	23	5	262	5	158	100	62
50	271	47	49	318	40	116	141	62
280	328	219	353	314	288	651	565	62
54	281	49	19	340	14	76	125	62
589	394	383	363	462	201	171	75	62
28	254	28	11	264	11	116	130	62
119	262	116	58	262	57	168	292	62
63	261	62	50	262	49	511	428	62
472	340	355	238	364	167	154	92	62
305	324	241	248	318	200	513	491	62
23	253	24	8	266	8	94	146	62
51	255	51	11	258	11	101	57	62
20	253	20	10	285	9	130	68	62
247	343	184	235	332	181	722	654	62
504	370	349	227	358	162	105	75	62
28	254	29	44	257	44	123	89	62
24	271	23	13	281	12	121	148	62
454	353	330	690	342	516	751	667	62
473	362	335	256	343	191	142	79	62
186	353	135	241	344	179	559	516	63
378	320	303	194	335	148	154	142	63
61	268	58	29	344	21	148	84	63
122	270	116	52	296	45	134	106	63
415	333	320	185	310	153	115	59	63
505	338	382	201	341	151	89	110	63
39	262	38	16	338	12	60	152	63
412	385	274	776	378	526	621	537	63
162	279	149	60	307	50	128	125	63
463	368	322	244	392	160	108	147	63
57	258	56	13	274	12	96	129	63
543	373	372	318	367	221	137	69	63
27	259	26	12	274	11	120	78	64
74	293	64	86	285	77	132	114	64
443	342	332	212	346	157	54	108	64
37	260	36	21	330	16	92	69	64
533	358	381	301	376	205	116	60	64
525	355	378	296	350	217	220	95	64
113	271	107	60	400	38	102	129	64
99	322	79	60	450	34	97	102	64
40	263	39	15	272	14	94	81	64
21	261	20	17	273	16	99	74	64
403	310	333	141	330	110	167	108	64
443	322	352	190	360	135	175	120	64
277	306	231	320	297	276	354	357	64
473	330	367	234	325	184	86	86	64
66	260	66	30	270	28	89	108	64
31	254	31	5	261	5	105	75	64
102	259	101	40	271	37	128	121	64
606	436	356	899	453	508	702	630	64
74	261	72	33	290	29	123	75	64
482	339	364	176	319	141	100	115	65
39	270	37	28	322	22	105	111	65
147	322	117	214	326	168	614	538	65
64	264	62	23	286	21	116	119	65
482	353	349	219	382	147	173	125	65
44	276	41	14	293	12	57	120	65
34	254	34	29	251	30	135	158	65
44	259	43	19	352	14	151	97	65
48	254	49	20	251	20	45	97	65
500	334	384	234	351	171	149	177	65
59	267	57	45	398	29	161	71	65
463	333	356	225	377	153	123	129	65
435	335	333	157	331	121	105	131	65
134	391	88	334	387	221	624	567	65
471	350	345	214	326	169	94	157	65
216	970	57	1023	305	860	283	264	65
458	336	349	171	345	127	120	136	65
94	274	88	32	305	27	134	124	65
21	256	21	21	298	18	129	109	66
45	295	39	25	322	20	95	102	66
29	257	29	14	279	13	92	108	66
30	288	26	11	285	10	106	118	66
607	372	418	315	359	225	148	94	66
36	258	35	17	270	16	69	59	66
407	337	309	135	312	111	85	125	66
687	438	401	544	444	313	141	109	66
40	271	38	35	339	26	125	91	66
443	337	337	183	366	128	104	82	66
545	378	369	343	412	213	62	78	66
45	269	43	22	306	18	126	73	66
412	325	325	118	304	99	87	114	66
428	333	329	208	332	161	60	111	66
38	256	38	17	303	14	104	70	66
69	268	66	26	270	24	47	75	66
159	285	143	46	358	33	90	100	66
500	345	372	304	350	222	152	96	66
19	246	20	17	239	19	296	220	66
498	365	349	265	357	189	99	60	66
57	265	55	16	317	13	132	85	66
394	329	307	160	364	113	111	47	66
28	259	27	32	302	28	52	85	66
33	251	34	16	254	16	177	212	66
163	279	149	43	289	38	180	47	67
170	316	137	111	309	92	573	496	67
36	261	35	25	269	24	113	115	67
607	383	405	545	394	354	113	75	67
64	268	61	31	281	28	152	124	67
267	298	230	300	316	243	591	537	67
42	258	41	10	255	10	105	113	67
303	352	220	356	383	238	514	481	67
240	320	192	267	307	222	461	444	67
77	265	74	17	257	17	158	41	67
22	262	21	18	299	15	60	74	67
514	362	363	216	340	163	167	85	67
527	350	385	342	388	226	181	169	68
25	259	25	17	284	15	128	110	68
74	269	71	40	277	37	131	135	68
24	251	24	10	257	9	104	108	68
471	343	351	191	346	141	39	100	68
484	339	366	229	338	173	160	37	68
424	399	272	303	365	213	111	151	68
173	312	142	154	300	132	469	449	68
454	349	332	173	324	137	91	57	68
524	348	385	219	343	163	118	120	68
41	267	39	28	289	25	99	60	68
86	294	74	45	304	38	97	101	68
25	257	25	9	338	7	96	152	68
83	270	79	38	313	31	43	108	69
273	353	198	322	334	247	696	626	69
434	347	320	207	340	156	149	110	69
147	284	132	71	293	62	99	82	69
50	284	45	20	296	17	86	23	69
69	274	64	16	282	15	113	106	69
524	373	360	266	355	192	65	118	69
61	262	60	41	326	32	95	129	69
455	343	339	176	361	125	126	125	69
34	257	34	18	343	14	75	152	69
507	363	358	236	361	167	50	106	69
476	352	346	399	403	254	124	97	69
134	275	125	112	271	106	256	338	69
24	312	20	29	364	21	120	121	69
584	375	399	256	410	160	161	119	69
25	250	26	19	259	18	114	108	69
518	366	363	242	355	175	96	143	69
482	360	343	232	370	161	114	94	69
83	272	78	43	345	32	126	74	69
146	331	113	106	371	73	568	534	69
30	278	28	24	317	19	110	106	69
682	470	372	1023	392	668	743	682	69
50	268	47	15	287	13	60	170	69
46	290	40	23	384	15	99	78	69
33	254	34	11	255	11	116	75	69
29	267	28	25	300	21	143	139	69
524	367	365	204	343	153	87	126	69
68	279	62	40	375	27	71	81	70
106	296	92	30	286	27	71	99	70
28	258	28	13	409	8	139	129	70
501	353	363	256	360	182	68	106	70
427	338	323	201	352	146	128	108	70
478	363	337	303	340	228	60	74	70
247	294	215	319	301	271	473	465	70
20	250	21	16	257	16	151	131	70
254	392	166	486	391	319	629	551	70
38	258	38	15	286	13	108	110	71
154	280	141	207	278	191	413	318	71
33	267	31	21	330	16	91	96	71
53	300	46	84	292	74	589	497	71
490	361	347	160	346	118	106	179	71
378	319	303	131	301	112	119	80	71
32	253	33	5	252	5	96	84	71
49	259	48	22	293	19	135	70	71
474	352	345	234	331	181	118	100	71
294	301	250	274	289	243	685	606	71
33	268	31	18	270	17	118	113	71
51	254	51	37	276	34	151	81	71
429	343	320	155	362	110	120	82	71
520	451	295	462	436	271	735	659	71
138	385	92	175	414	108	612	558	71
87	302	74	133	305	112	622	541	71
48	257	48	14	278	13	68	84	71
53	261	52	21	293	18	148	111	71
141	296	122	40	333	31	65	76	71
272	297	235	117	290	104	63	65	71
51	261	50	17	292	15	155	143	71
123	271	116	53	333	41	91	125	71
73	260	72	29	301	24	104	105	71
488	342	365	262	405	166	136	60	72
488	351	356	186	322	148	139	97	72
538	381	362	382	376	260	149	162	72
425	345	315	131	320	105	54	64	72
62	280	56	43	283	39	101	120	72
599	398	385	292	414	180	111	121	72
22	255	22	21	264	20	94	128	72
508	344	378	183	334	140	157	84	72
514	395	333	451	395	293	193	128	72
315	330	245	455	307	379	666	584	72
506	354	366	312	417	191	123	189	72
49	264	48	13	277	12	145	91	72
392	347	289	165	338	125	119	114	72
256	317	207	327	298	281	651	560	72
477	342	357	219	363	154	82	131	72
24	265	24	19	273	18	57	126	72
38	261	37	7	261	7	139	68	72
444	350	325	231	339	175	76	129	72
24	291	21	24	307	20	148	96	72
25	251	25	14	278	13	53	126	72
839	537	400	1023	318	824	786	708	73
36	255	36	15	272	14	108	60	73
416	381	280	309	372	213	81	87	73
24	274	23	18	283	16	113	105	73
416	329	323	156	329	121	75	146	73
30	253	30	15	331	12	115	121	73
372	351	271	352	342	263	658	600	73
466	349	342	161	321	128	135	90	73
485	355	350	203	395	131	173	90	73
287	313	235	462	305	388	609	521	73
55	267	52	19	266	18	75	130	73
469	375	320	421	385	280	91	130	73
53	267	51	41	350	30	101	158	73
394	329	306	163	322	129	69	101	73
281	320	225	275	322	218	668	598	73
24	266	23	17	312	14	143	84	73
539	360	383	304	341	228	84	158	74
251	295	217	230	287	205	591	546	74
43	258	43	29	284	26	130	111	74
153	285	137	119	294	104	410	352	74
22	261	21	11	305	9	86	94	74
429	318	346	204	328	159	118	99	74
32	267	30	28	346	21	78	95	74
517	363	364	237	361	168	134	128	74
24	258	23	14	317	12	90	143	74
24	251	24	14	256	13	145	101	74
44	257	44	11	237	12	153	68	74
501	349	367	213	363	150	73	132	74
390	331	302	174	333	134	132	104	74
27	265	26	50	264	49	439	338	74
497	363	350	231	365	162	109	33	74
33	292	29	37	296	32	78	78	74
74	271	70	17	293	15	129	123	74
542	382	363	253	390	166	60	167	74
63	264	61	40	268	38	131	123	74
34	260	34	29	265	28	132	102	75
25	254	25	17	272	16	105	90	75
479	351	349	208	351	151	111	173	75
498	356	358	251	342	188	102	131	75
499	352	363	205	370	142	134	57	75
589	385	391	407	379	275	96	104	75
442	335	338	203	350	149	118	116	75
490	356	353	232	361	165	123	111	75
447	347	329	143	347	105	123	126	75
478	349	350	204	339	154	155	137	75
287	311	236	319	300	273	588	523	75
21	253	22	8	272	7	81	113	75
51	267	49	42	317	34	115	44	75
35	256	35	21	282	19	118	60	75
352	341	264	627	317	507	730	653	75
424	338	321	218	311	180	165	146	75
34	252	34	19	279	17	79	158	75
22	260	22	8	262	8	135	90	75
92	277	86	45	312	37	160	78	75
529	371	365	296	387	196	46	110	76
517	386	343	298	403	189	130	132	76
512	362	362	237	373	163	165	86	76
524	362	370	283	384	189	106	155	76
20	254	20	13	305	11	132	110	76
619	397	400	428	395	277	177	160	76
22	255	22	11	265	11	137	102	76
793	446	455	774	419	473	132	168	76
396	307	330	188	311	155	124	60	76
388	327	304	150	314	122	128	110	76
570	399	366	296	379	200	129	115	76
498	350	364	263	390	172	80	216	76
402	334	309	122	327	96	76	131	76
38	264	37	11	283	10	91	94	76
272	309	225	319	303	269	629	562	76
968	687	361	538	681	202	79	192	76
41	258	40	45	286	41	140	134	76
522	433	309	692	444	399	716	642	76
38	261	37	11	311	9	109	70	76
42	298	36	26	431	16	100	106	76
390	370	270	239	353	174	105	68	76
442	343	330	266	319	213	65	169	76
542	356	390	288	389	189	129	141	76
511	352	372	282	348	207	152	94	77
54	300	46	28	389	19	101	66	77
69	274	64	31	282	28	102	110	77
100	314	82	86	492	45	126	76	77
21	248	21	33	246	35	455	365	77
382	325	301	182	323	144	142	78	77
473	332	364	311	348	228	75	105	77
37	278	34	46	273	43	488	394	77
26	265	25	18	269	17	96	128	77
122	364	86	166	370	115	571	532	77
639	398	412	418	390	274	260	194	77
55	268	53	21	321	17	102	114	77
26	264	25	17	306	14	95	97	77
20	255	20	8	264	8	159	108	77
519	357	372	317	381	213	162	78	77
488	356	351	262	379	177	207	149	77
298	289	264	216	318	174	536	516	77
118	272	111	132	274	123	493	420	77
244	319	196	201	295	175	647	570	77
24	271	23	23	268	22	100	69	77
492	345	365	190	331	147	129	130	78
56	264	54	24	302	20	141	95	78
55	267	52	23	315	18	121	118	78
509	349	374	225	388	148	140	104	78
37	259	36	12	260	12	128	106	78
30	265	29	14	280	13	151	85	78
137	281	124	63	307	52	136	97	78
81	266	78	36	337	28	97	68	78
23	255	23	11	329	8	120	121	78
203	340	153	270	343	201	585	540	78
56	275	53	34	359	24	75	109	78
34	307	28	36	316	29	95	153	78
36	300	31	33	343	25	130	126	78
72	268	69	28	286	25	79	75	78
20	261	20	18	393	12	100	96	78
283	332	218	299	326	235	581	521	78
21	248	22	13	249	14	105	142	78
548	377	372	194	402	124	146	134	78
376	342	281	564	324	445	631	554	78
59	261	58	25	347	19	157	76	79
62	260	62	20	319	16	129	126	79
51	268	49	11	278	10	129	119	79
23	250	24	10	254	10	113	92	79
126	328	98	56	339	42	79	134	79
53	324	42	56	353	41	124	73	79
443	341	333	177	332	136	109	120	79
35	256	35	27	259	27	110	151	79
437	354	316	196	356	141	82	115	79
454	341	340	217	333	167	129	105	79
452	334	347	148	318	119	129	143	79
609	387	403	532	410	332	96	113	79
45	261	45	15	287	14	136	132	79
34	257	34	17	300	15	90	68	79
42	259	41	25	307	21	139	102	79
135	281	123	60	313	49	158	52	79
468	340	353	215	332	166	141	70	79
37	251	38	44	253	44	265	236	79
452	340	341	166	335	127	152	163	79
46	253	46	18	263	18	96	69	79
31	256	31	17	329	13	85	116	79
482	359	344	324	378	220	109	123	79
454	342	340	202	410	126	99	130	79
415	319	333	131	309	109	110	131	79
34	261	34	31	294	27	70	63	80
40	257	39	18	257	18	124	97	80
430	384	286	144	390	94	126	80	80
38	273	36	39	374	27	134	76	80
196	300	168	199	288	177	407	398	80
471	348	346	208	329	162	201	69	80
426	336	325	200	351	145	106	173	80
390	327	306	129	347	95	116	111	80
38	264	37	16	286	15	116	109	80
412	327	323	177	321	141	153	125	80
611	380	412	340	378	230	179	80	80
24	302	20	22	291	19	73	102	80
399	319	320	135	301	115	50	110	80
525	348	386	215	334	165	128	140	80
480	345	356	233	350	170	132	102	80
29	265	28	45	269	43	79	111	80
456	459	254	171	422	104	363	261	80
51	266	49	28	313	23	111	78	80
58	298	50	33	373	22	121	118	80
49	315	40	135	300	116	555	463	80
34	263	33	25	293	22	91	66	80
502	361	355	419	394	272	225	155	80
42	277	39	44	411	27	49	134	80
465	378	315	151	392	99	166	81	81
60	282	55	57	367	40	118	87	81
41	272	39	26	357	19	142	110	81
302	336	230	478	321	382	555	470	81
125	293	109	40	346	29	121	90	81
136	341	102	144	316	117	599	554	81
554	367	387	240	365	169	175	97	81
458	349	336	241	333	185	136	119	81
87	273	82	31	284	28	82	111	81
21	260	20	14	276	13	109	108	81
37	290	32	19	335	14	139	126	81
263	309	217	234	316	190	621	548	81
45	265	43	27	310	22	63	169	81
67	284	61	73	406	46	28	130	81
304	320	243	138	314	113	130	120	81
409	331	316	256	349	188	135	113	81
55	261	54	20	279	18	142	131	82
86	280	79	39	386	26	73	118	82
444	335	339	185	345	137	128	97	82
28	279	26	18	332	14	145	106	82
24	256	24	37	249	38	266	220	82
548	358	393	270	382	180	157	153	82
480	355	347	216	320	172	118	113	82
24	255	24	14	318	12	129	111	82
451	341	339	181	339	136	121	120	82
502	363	354	357	341	268	160	109	83
47	258	47	24	261	24	70	149	83
561	363	396	373	384	249	145	120	83
63	265	61	12	280	11	272	162	83
568	386	377	292	396	189	131	71	83
495	373	340	265	432	157	111	63	83
553	366	387	289	379	195	129	82	83
40	257	40	8	258	8	123	105	83
529	358	378	231	345	171	94	151	83
29	254	29	14	259	14	100	129	83
56	285	50	49	338	37	143	153	83
66	265	64	15	309	13	90	143	83
38	250	39	13	254	13	152	119	83
95	272	90	25	361	18	80	79	83
447	336	340	197	363	139	106	136	83
84	292	73	96	300	82	527	441	83
475	346	352	226	363	159	118	145	84
29	258	29	22	254	22	100	95	84
234	289	207	110	350	80	132	108	84
34	264	33	15	342	12	143	70	84
49	283	45	33	359	23	126	80	84
663	396	428	484	429	289	161	106	84
33	256	33	17	267	16	78	130	84
484	354	350	295	342	221	63	87	84
502	363	354	213	383	142	126	75	84
581	406	367	190	454	107	113	108	84
394	342	295	244	373	167	163	85	84
314	341	236	405	327	317	620	544	84
516	411	321	222	456	124	94	121	84
524	403	333	233	424	140	145	168	84
30	298	26	10	288	9	64	59	84
20	259	20	7	263	7	76	70	84
44	254	45	13	251	13	118	100	84
40	254	40	25	270	24	100	101	84
50	272	47	15	286	13	132	102	84
81	265	79	38	301	32	99	120	84
457	351	333	191	344	142	79	62	84
410	361	291	211	335	161	123	131	84
49	265	47	30	343	22	105	87	85
101	271	95	35	271	33	110	68	85
103	358	74	92	385	61	89	193	85
577	393	375	288	400	184	216	145	85
135	303	114	187	359	133	461	447	85
540	375	369	317	368	221	64	45	85
547	365	384	252	370	174	39	64	85
74	270	71	41	321	33	104	102	85
691	415	427	627	404	397	123	171	85
252	320	202	317	298	272	669	590	85
216	310	179	205	309	170	598	511	85
479	359	342	157	356	113	66	118	85
20	262	20	10	286	9	85	111	85
441	348	325	214	325	169	132	124	85
31	342	23	22	290	19	134	134	85
49	321	39	29	318	24	163	79	85
73	261	72	15	260	15	69	104	85
546	364	384	280	406	177	148	129	85
549	358	392	383	379	259	70	141	85
21	250	21	27	252	27	129	140	85
494	352	360	263	364	185	119	140	85
479	347	353	230	359	164	68	97	86
33	262	32	28	271	26	81	115	86
500	346	370	244	386	162	132	106	86
445	334	341	192	352	140	137	109	86
43	258	43	16	269	15	94	110	86
160	307	133	45	296	39	348	268	86
525	363	370	283	335	216	78	106	86
533	355	384	225	361	160	153	95	86
265	302	225	260	299	223	628	560	86
505	352	368	267	352	194	69	90	86
514	367	358	275	365	193	140	178	86
108	265	104	44	297	38	152	64	86
554	354	401	337	370	234	161	143	86
639	379	432	430	380	290	121	116	86
23	257	23	39	271	37	97	84	86
801	440	465	465	452	263	171	97	86
33	254	33	21	267	21	63	115	86
100	291	88	74	301	63	80	78	86
542	358	387	268	400	172	139	157	86
448	351	327	197	341	148	68	114	86
39	264	38	49	357	35	106	101	86
42	257	41	6	246	7	219	119	86
371	328	289	142	345	105	147	131	86
23	268	22	10	262	10	69	78	86
459	365	321	275	394	178	367	253	86
23	251	23	9	275	8	123	106	86
459	349	336	214	353	155	142	121	86
422	366	295	579	357	415	576	520	86
195	333	150	570	304	480	404	298	86
54	269	51	48	282	44	85	110	86
64	261	63	37	283	33	152	128	87
35	262	34	20	372	13	65	114	87
45	259	44	15	260	14	71	114	87
58	272	54	16	281	15	119	110	87
99	273	92	61	364	43	128	147	87
499	378	337	336	359	239	141	183	87
55	277	51	42	327	33	106	145	87
475	351	346	209	342	156	119	145	87
57	271	54	33	292	29	79	71	87
253	348	186	228	359	163	496	442	87
63	294	54	26	388	17	99	123	87
61	266	59	19	308	16	115	145	87
42	258	42	16	286	14	109	104	87
409	333	314	132	330	103	108	49	87
50	288	45	36	290	32	84	94	87
122	288	109	82	294	71	113	85	87
36	269	34	14	290	12	137	131	87
428	325	337	194	319	156	111	104	87
39	251	39	23	248	24	209	181	88
49	279	45	24	389	16	80	137	88
240	337	182	325	351	237	645	592	88
653	397	420	480	453	271	130	126	88
20	252	21	9	254	9	111	116	88
28	255	28	16	328	13	90	139	88
55	262	54	19	267	18	43	111	88
182	340	137	269	360	192	635	578	88
567	427	340	363	489	190	174	171	88
514	355	371	249	390	163	113	101	88
346	324	274	567	312	465	713	638	88
433	346	321	193	331	149	91	75	88
56	273	53	25	346	18	100	89	88
24	249	24	9	259	9	135	113	88
537	375	367	346	376	236	230	186	88
384	324	303	171	336	130	173	81	88
59	284	53	94	298	81	589	497	88
414	336	316	231	336	176	136	89	88
36	261	35	23	362	16	110	86	88
275	287	245	211	308	175	97	106	88
107	273	100	44	333	34	100	102	89
26	265	25	11	283	10	116	87	89
455	345	337	131	329	102	159	91	89
21	261	20	32	279	30	128	64	89
524	379	354	294	384	196	124	139	89
66	272	62	24	329	19	96	128	89
591	365	415	283	389	186	53	37	89
423	329	329	170	339	128	174	50	89
438	343	327	152	340	114	109	108	89
32	258	32	11	313	9	100	113	89
37	250	38	17	256	17	115	86	89
31	266	30	14	272	13	121	87	89
455	348	335	170	334	130	132	137	89
134	264	130	64	259	63	393	293	89
395	316	321	158	316	128	82	104	89
35	260	35	9	296	8	62	120	90
68	278	62	43	343	32	75	128	90
124	274	116	48	346	36	78	123	90
118	267	113	47	300	40	63	118	90
43	267	41	11	262	10	125	125	90
557	394	362	329	369	228	151	60	90
253	435	149	676	436	397	668	610	90
106	303	89	167	290	148	159	87	90
27	259	27	14	274	13	108	87	90
47	257	47	16	255	16	95	62	90
138	276	128	43	295	38	105	142	90
391	359	279	746	343	557	675	614	90
197	293	172	131	294	114	585	549	90
648	401	414	513	434	303	366	276	90
50	278	46	36	363	25	94	52	90
25	261	25	19	287	17	119	86	90
167	353	121	231	350	169	595	542	90
231	287	206	124	363	88	218	95	90
44	263	42	15	303	13	91	104	90
110	283	99	48	316	39	25	116	91
83	288	74	49	294	42	120	62	91
51	268	49	26	333	20	106	115	91
26	258	26	15	260	14	125	102	91
429	346	317	184	323	146	137	63	91
477	342	357	222	342	167	146	92	91
623	405	393	533	387	353	128	86	91
475	333	365	186	324	147	106	120	91
107	268	102	44	297	38	78	99	91
54	279	50	26	279	24	80	132	91
587	377	399	444	371	306	145	60	91
307	328	239	428	317	346	575	527	91
142	309	118	119	300	102	477	427	91
19	247	20	14	255	14	109	76	91
461	340	348	313	330	242	113	119	91
22	251	23	6	282	6	108	136	91
91	279	83	29	288	26	119	116	91
22	262	22	32	292	28	92	116	92
585	407	368	350	504	178	219	82	92
30	266	29	30	306	25	108	124	92
481	349	353	211	359	150	217	90	92
29	264	28	32	321	25	84	123	92
54	261	52	28	282	26	95	80	92
32	274	30	42	270	40	228	99	92
286	304	241	479	308	398	604	532	92
531	368	369	221	359	157	56	132	92
63	262	61	75	258	74	141	161	92
271	298	233	189	294	164	577	524	92
495	351	361	224	383	150	167	134	92
66	258	65	17	247	17	110	106	93
419	347	309	141	311	116	76	90	93
58	265	56	38	297	33	120	105	93
43	263	42	20	311	16	151	108	93
42	257	42	17	308	14	86	59	93
60	265	58	101	267	97	257	220	93
157	285	141	75	300	64	96	96	93
379	330	294	144	322	114	90	95	93
33	256	33	8	259	8	137	114	93
318	339	240	492	327	385	718	632	93
24	268	23	23	313	19	90	94	93
31	256	31	24	373	16	113	105	93
24	252	24	16	333	12	118	111	93
60	274	56	31	320	25	85	60	93
49	263	47	21	330	16	147	28	93
41	266	39	9	259	9	105	82	93
34	256	34	6	262	6	123	79	93
481	348	354	217	370	150	39	139	93
478	354	346	275	338	208	126	106	93
64	258	63	21	262	21	140	120	93
32	256	31	8	254	8	135	99	93
22	255	22	13	357	9	85	114	93
20	256	20	14	262	13	101	135	94
117	312	96	61	312	50	70	85	94
35	251	36	18	253	18	95	118	94
28	260	28	9	262	9	118	135	94
493	342	370	161	343	120	179	141	94
261	291	230	97	279	89	171	125	94
319	324	252	439	313	359	541	494	94
288	351	210	489	321	390	604	524	94
480	349	352	222	333	171	113	123	94
25	254	25	13	291	12	145	69	94
517	421	314	980	406	617	605	569	94
484	343	362	228	359	162	97	130	94
423	352	307	225	321	180	91	85	94
60	262	59	16	284	14	128	65	94
64	275	60	19	291	17	114	63	94
415	341	311	152	344	113	108	96	94
29	257	29	16	293	14	108	123	94
40	259	40	22	294	19	111	65	94
45	255	45	33	258	33	131	251	94
58	263	57	25	358	18	145	140	94
32	362	23	55	519	27	97	129	94
28	250	28	14	247	14	68	79	94
64	272	60	15	296	13	119	118	94
28	278	26	35	357	25	109	146	94
90	294	79	68	283	62	123	104	94
66	280	60	38	363	27	105	143	95
464	368	323	364	356	262	50	175	95
389	339	294	182	313	149	44	119	95
309	350	226	377	419	230	220	121	95
110	272	104	29	267	28	125	120	95
184	279	168	86	300	73	115	99	95
483	351	353	303	327	237	152	151	95
466	369	323	189	384	126	137	43	95
20	253	20	10	266	10	90	110	95
110	262	107	57	272	54	96	129	95
72	263	70	29	273	27	152	73	95
376	437	221	587	447	336	516	437	95
207	329	161	202	327	158	99	76	95
92	288	82	59	295	51	114	100	95
35	258	34	14	292	13	104	81	95
406	327	318	139	344	104	85	108	95
38	266	36	16	298	14	84	95	95
48	275	45	16	273	15	95	109	95
39	298	34	34	319	27	92	108	95
520	366	363	264	392	172	123	123	95
554	365	389	308	409	193	116	109	96
31	288	28	22	308	19	105	32	96
502	359	358	318	335	243	217	199	96
408	324	322	129	309	107	80	146	96
53	276	49	29	271	27	125	111	96
55	311	46	33	382	22	125	47	96
48	251	49	31	247	33	119	102	96
37	290	32	27	318	22	79	115	96
36	258	35	28	274	26	90	85	96
404	362	286	261	347	192	102	131	96
203	328	158	281	310	231	520	445	96
27	265	27	21	290	18	100	125	96
183	291	161	64	315	52	120	120	96
49	274	46	35	426	21	96	87	96
473	354	342	201	328	157	101	51	96
520	369	361	248	383	166	99	82	96
54	257	54	20	277	18	108	82	96
21	255	21	19	264	18	118	113	96
499	341	375	318	391	208	59	135	96
547	376	372	371	345	275	111	111	96
24	257	24	6	266	6	116	85	96
473	346	351	262	356	188	81	192	96
27	285	24	12	273	12	121	104	97
66	271	62	23	348	17	130	69	97
423	328	331	207	344	154	165	94	97
473	355	341	205	406	129	140	170	97
55	260	54	23	294	20	65	128	97
300	321	239	390	308	323	545	463	97
429	342	321	145	331	112	129	109	97
313	342	234	450	324	355	707	620	97
503	366	352	154	358	110	109	120	97
22	255	22	7	277	6	104	70	97
88	293	77	75	309	62	90	85	97
499	395	323	185	404	117	120	130	97
58	262	57	34	301	29	145	109	97
517	352	376	183	342	137	71	37	97
274	313	224	305	302	258	624	538	97
106	359	75	78	363	55	582	537	97
559	359	399	266	369	184	86	100	97
56	266	54	32	290	28	124	96	97
505	353	367	352	363	248	165	143	97
540	359	385	301	365	211	92	106	98
580	380	391	242	365	170	148	167	98
54	268	52	37	319	30	42	97	98
39	262	38	37	269	36	92	104	98
423	327	332	138	308	114	89	124	98
273	328	213	289	315	235	599	531	98
39	255	39	16	258	16	137	130	98
29	263	28	15	314	12	124	78	98
127	278	117	56	323	45	109	140	98
531	399	340	963	367	672	786	700	98
87	288	77	36	322	29	119	169	98
490	348	360	237	359	169	126	199	98
21	247	22	7	245	7	102	113	98
20	261	20	24	403	15	86	121	98
280	296	242	370	291	325	582	497	98
37	319	29	19	345	14	75	131	98
51	302	43	86	295	75	338	309	98
409	337	310	126	327	99	95	101	98
485	369	336	204	351	149	157	149	98
265	335	203	351	329	274	591	525	98
28	272	26	30	301	26	134	147	98
258	321	206	267	300	228	433	376	98
162	358	116	152	384	102	592	542	98
44	263	43	16	269	15	113	126	98
[truncated: 18,001 more rows]
