# Supplementary material for: N-chlorination mediates protective and immunomodulatory effects of oxidized human plasma proteins
Source: eLife. 2019 Jul 12;8:e47395. doi: 10.7554/eLife.47395 (PMC6650281; doi:10.7554/eLife.47395)
Supplement: Figure 8—source data 1. [file elife-47395-fig8-data1.zip › Figure 8 Source Data 1/channel values/Staurosporine 3.csv]

FSC-A	FSC-H	FSC-W	SSC-A	SSC-H	SSC-W	FITC-A	PE-A	Time
518	377	352	341	392	223	215	173	0
30	317	24	23	332	17	109	105	0
547	362	387	191	350	140	100	199	0
351	334	269	349	304	294	643	571	0
25	253	25	15	267	15	44	60	0
287	418	176	692	414	427	728	655	0
27	261	27	16	287	14	108	123	0
24	256	24	18	270	17	113	113	0
19	250	20	11	251	11	384	293	0
43	253	44	48	244	51	119	135	0
483	366	338	238	381	160	114	99	0
281	324	222	302	326	237	606	527	0
38	277	35	18	296	15	114	114	1
199	361	141	343	380	231	541	465	1
532	347	392	184	339	139	135	102	1
536	355	387	194	341	146	174	101	1
315	395	204	295	400	189	513	477	1
314	302	267	402	294	349	397	429	1
597	366	417	340	361	241	180	205	1
459	333	352	156	338	118	116	119	1
126	274	118	130	277	121	400	344	1
368	337	279	532	350	389	610	524	1
20	246	20	20	244	21	152	125	1
215	331	166	360	326	282	622	542	1
480	346	355	168	336	128	111	152	1
105	271	99	63	270	60	394	305	1
298	345	221	408	337	309	632	553	1
46	254	47	46	251	47	364	252	1
24	255	24	10	260	10	113	86	1
387	320	310	148	311	122	109	129	1
560	373	384	1023	322	814	704	627	2
311	302	264	322	292	282	609	517	2
443	374	304	877	357	629	695	614	2
546	365	383	288	377	195	44	104	2
450	330	349	196	323	155	157	116	2
49	264	47	52	264	50	311	256	2
510	350	372	198	349	145	126	113	2
629	371	434	298	368	208	229	154	2
278	392	182	534	388	353	726	652	2
699	405	442	531	415	328	163	58	2
44	261	43	10	255	10	95	76	2
25	268	24	17	273	16	141	142	2
33	255	34	37	255	37	550	454	2
37	264	36	12	278	11	131	70	2
31	254	31	8	249	8	104	141	2
29	252	29	23	247	24	418	319	2
271	307	226	280	284	252	520	468	3
54	271	51	28	277	26	131	113	3
572	430	341	915	452	518	664	587	3
231	349	169	298	333	229	622	573	3
284	321	227	351	318	282	623	539	3
66	277	61	23	293	20	158	91	3
543	349	398	268	359	191	120	69	3
538	366	376	234	368	162	87	92	3
450	342	336	230	320	185	31	108	3
84	268	81	86	268	82	397	326	3
210	310	174	222	318	179	590	511	3
344	318	277	124	306	103	53	120	3
241	305	202	263	284	237	644	563	3
490	370	339	296	398	191	177	178	3
409	331	316	171	320	137	121	126	3
23	245	25	13	238	14	146	203	3
530	365	372	283	394	183	283	214	3
48	253	48	24	251	25	101	135	3
464	353	336	227	362	161	158	160	3
524	407	330	389	370	269	603	508	3
531	381	357	350	352	254	152	131	3
75	288	67	136	298	117	576	485	3
492	420	299	638	387	422	158	80	3
349	323	277	90	299	77	82	80	3
23	246	24	18	254	18	110	106	3
412	338	312	241	331	187	151	130	3
569	358	406	294	372	202	49	101	3
524	366	367	329	357	236	129	132	3
718	416	442	441	414	272	118	158	3
502	349	368	243	363	171	119	119	4
56	266	54	83	268	79	376	276	4
404	348	297	198	331	153	124	115	4
41	265	40	14	307	11	71	108	4
409	334	313	205	332	158	60	131	4
388	313	318	573	314	467	669	591	4
108	295	94	33	312	27	145	102	4
545	380	367	322	372	222	96	121	4
272	328	212	257	317	208	597	537	4
324	335	248	525	318	422	600	529	4
514	351	375	261	358	187	159	76	4
204	352	148	260	342	195	688	622	4
699	450	398	562	576	250	556	468	4
389	332	300	186	347	137	158	92	4
79	299	68	64	296	55	282	233	4
366	320	292	457	323	363	644	559	4
319	321	254	241	327	189	552	533	4
228	290	201	265	283	240	607	530	4
44	261	44	19	255	19	114	62	4
41	268	39	18	296	16	119	101	4
54	251	55	44	253	44	183	262	5
567	406	358	504	446	290	115	81	5
70	286	63	83	294	72	565	470	5
32	251	33	18	296	16	92	143	5
74	317	60	76	310	63	482	392	5
382	404	243	509	416	314	708	633	5
591	374	405	506	371	349	483	402	5
572	365	402	274	368	191	120	114	5
435	358	311	223	352	163	140	170	5
635	483	336	502	474	271	526	449	5
369	381	248	419	352	304	314	195	5
619	363	436	346	362	244	130	120	5
568	370	393	272	360	193	91	33	5
535	371	370	967	375	660	762	686	5
506	363	357	352	341	264	338	275	5
48	257	48	6	257	6	63	104	5
23	248	24	20	248	21	155	81	5
51	253	51	12	282	11	79	116	5
529	354	383	219	326	172	70	51	5
79	257	79	36	262	35	432	402	5
90	279	83	31	295	27	58	105	5
400	398	258	659	361	467	614	539	5
544	365	382	392	389	258	318	235	5
693	412	430	500	417	307	533	485	5
409	338	309	208	344	155	95	82	5
644	390	423	406	411	253	118	109	5
25	291	22	17	284	15	108	126	5
454	332	350	206	340	155	114	90	5
275	302	234	234	285	210	126	95	5
467	336	355	191	330	148	81	115	5
43	262	42	32	325	25	120	126	5
40	260	39	31	259	30	141	92	6
496	416	305	1023	372	705	711	657	6
522	351	381	295	345	219	159	139	6
54	253	54	17	268	16	94	91	6
542	367	378	269	389	177	173	120	6
655	409	410	709	440	413	190	195	6
31	253	32	8	250	8	116	97	6
652	403	414	583	407	367	181	113	6
425	343	317	204	333	157	171	139	6
420	338	318	201	333	154	241	174	6
107	421	65	305	419	187	570	533	6
532	370	369	280	379	189	185	95	6
127	280	116	141	270	134	476	390	6
479	343	358	224	337	171	24	54	6
22	250	22	16	262	16	106	106	6
311	335	237	380	340	287	601	513	6
507	357	363	283	361	201	130	116	6
325	322	258	533	307	445	550	510	6
445	351	325	292	341	219	121	108	6
56	275	53	19	305	16	166	155	6
587	370	406	298	370	206	366	330	6
471	331	364	197	334	151	158	155	6
464	346	343	156	314	127	78	105	6
419	354	303	212	356	153	152	114	6
20	250	21	28	245	29	334	260	6
419	321	335	150	329	117	94	47	6
33	300	28	39	421	24	128	92	6
34	252	35	44	251	45	317	268	6
470	338	357	199	347	147	106	56	7
480	367	335	599	360	427	630	568	7
47	369	32	14	491	7	114	126	7
201	325	158	343	340	258	618	540	7
129	339	97	47	392	31	119	37	7
324	326	255	343	310	284	593	537	7
56	259	55	33	262	33	301	277	7
567	365	398	353	342	264	73	152	7
430	358	307	173	376	118	152	126	7
201	280	184	92	281	84	450	472	7
482	366	337	268	375	183	221	110	7
541	368	376	286	367	199	92	151	7
106	268	101	82	267	79	296	281	7
545	356	392	229	344	170	151	81	7
49	255	49	20	254	20	468	401	7
457	363	323	298	338	225	75	146	7
21	250	21	6	271	6	99	80	7
609	377	414	430	363	303	71	49	7
454	391	297	406	415	250	384	290	7
484	340	364	221	353	160	135	147	7
560	385	373	666	376	454	746	679	7
61	255	61	44	255	44	165	277	7
466	341	350	183	328	143	113	97	7
535	362	378	199	359	142	95	68	7
611	375	417	297	401	190	96	124	7
42	272	40	25	281	22	82	94	7
26	248	26	11	252	11	135	131	7
20	252	20	12	260	12	96	29	7
137	299	118	44	288	39	111	102	8
671	519	331	548	540	260	543	470	8
29	249	30	18	252	18	142	45	8
150	277	139	124	278	114	550	461	8
496	362	351	246	366	172	169	99	8
57	252	58	33	254	33	101	78	8
180	295	156	45	304	38	131	124	8
929	470	506	690	441	400	238	175	8
460	355	331	217	332	167	71	70	8
1023	591	444	1023	351	747	550	497	8
223	520	110	1023	318	824	257	202	8
600	370	416	337	356	242	128	123	8
36	260	35	17	270	16	120	86	8
352	340	265	465	329	362	663	595	8
219	402	139	428	422	260	583	552	8
494	352	359	388	356	280	148	126	8
22	249	23	31	259	31	147	170	8
224	300	191	233	292	205	498	427	8
423	389	279	604	442	350	627	587	8
518	365	363	285	358	203	155	131	8
283	322	225	372	313	305	571	519	8
726	424	438	940	437	551	163	108	8
512	360	364	287	341	216	155	179	9
36	256	36	10	279	10	141	90	9
175	314	143	361	320	289	628	546	9
563	367	393	218	377	148	167	166	9
41	277	38	9	306	8	137	87	9
579	373	397	374	356	269	225	142	9
630	391	413	310	397	200	52	132	9
286	349	210	373	323	296	478	447	9
37	268	35	34	324	27	296	201	9
38	261	37	13	264	12	132	82	9
549	357	393	214	363	151	100	56	9
499	344	371	185	351	135	168	57	9
544	351	396	290	354	210	243	135	9
538	384	358	353	402	225	384	270	9
207	320	166	205	284	185	601	520	9
513	392	335	463	357	332	90	115	9
592	362	419	309	378	210	39	118	9
287	328	223	335	329	261	653	586	9
80	263	78	97	260	96	250	290	9
293	362	207	341	336	260	420	430	9
500	346	370	182	336	139	38	142	9
265	314	216	304	316	246	531	460	9
42	269	40	31	318	25	76	96	10
22	264	22	11	262	11	114	116	10
444	345	329	210	373	144	125	119	10
62	255	62	48	252	49	126	160	10
142	272	134	113	266	108	407	407	10
640	388	422	456	385	303	180	222	10
528	375	360	437	340	329	197	111	10
505	347	372	264	348	194	104	96	10
46	276	43	36	321	29	95	123	10
34	268	32	30	271	28	136	147	10
602	362	426	383	395	248	171	205	10
605	365	424	315	386	209	183	66	10
503	366	352	349	411	217	251	136	10
355	316	287	313	307	261	610	550	10
195	275	182	203	279	186	571	501	10
104	286	93	21	301	18	92	147	10
127	335	97	105	375	72	288	393	10
202	283	182	220	283	199	649	560	10
231	392	151	366	399	235	693	625	10
577	379	390	341	368	237	257	162	10
162	415	100	583	441	338	614	563	11
530	356	381	302	322	240	329	272	11
72	273	68	23	321	18	69	118	11
479	354	346	229	369	159	81	166	11
24	262	24	17	269	16	121	92	11
631	394	410	453	390	297	125	152	11
90	267	87	53	267	51	205	313	11
499	359	356	237	349	174	191	134	11
966	674	367	462	579	204	405	305	11
550	350	403	223	351	162	213	152	11
509	366	356	269	389	177	140	126	11
593	380	399	333	396	215	129	97	11
694	432	411	701	384	468	586	493	11
553	380	373	403	405	255	255	210	11
406	337	309	158	333	121	147	50	11
21	258	21	13	254	13	105	95	11
192	367	134	214	358	153	665	600	11
67	272	63	28	272	26	102	66	11
261	302	221	310	284	279	563	531	11
27	248	28	17	244	18	111	136	11
514	352	374	279	384	186	136	28	11
155	300	132	49	318	39	129	87	11
445	353	322	192	331	148	142	110	11
387	347	286	749	350	547	683	617	11
434	349	318	199	332	153	120	74	11
22	250	23	10	248	10	121	123	11
458	359	326	254	364	178	130	124	11
469	347	346	180	345	133	200	89	11
452	337	343	167	327	131	101	130	11
691	397	446	426	391	278	89	81	11
585	389	384	293	387	194	101	71	11
266	382	178	294	369	204	611	568	12
520	356	374	306	342	229	62	63	12
283	318	228	348	319	280	504	423	12
37	250	38	14	265	14	73	82	12
448	338	339	163	335	125	52	166	12
246	304	207	290	303	244	589	507	12
174	283	158	172	284	155	258	253	12
553	352	402	238	339	180	86	149	12
25	249	25	10	256	10	108	84	12
589	395	382	323	426	194	232	162	12
33	253	34	25	266	24	121	120	12
750	423	454	1023	331	791	167	124	12
20	255	20	48	255	48	270	242	12
49	256	49	46	258	45	134	225	12
28	255	28	15	272	14	92	116	12
33	265	32	66	268	63	135	76	12
61	261	59	67	259	67	281	221	12
40	265	39	18	278	17	75	71	12
240	296	208	124	276	115	128	39	12
20	250	21	15	245	16	119	105	12
24	252	25	5	264	5	114	119	12
92	257	92	30	257	30	179	87	12
183	330	142	163	331	126	662	599	12
59	270	56	131	268	125	263	233	12
39	264	38	17	282	16	115	118	12
27	299	23	17	305	14	145	110	12
455	363	321	292	351	213	162	81	12
494	350	361	312	360	222	94	118	12
22	262	22	14	263	14	89	113	13
31	249	32	13	246	13	126	97	13
583	365	409	290	368	202	152	120	13
48	268	45	39	266	38	519	433	13
517	363	365	193	351	140	118	8	13
476	339	359	179	332	138	132	91	13
60	259	59	24	267	23	58	95	13
25	251	25	10	247	11	225	201	13
20	258	20	27	278	25	105	80	13
585	378	397	425	373	292	145	123	13
54	285	48	31	315	25	101	116	13
20	248	21	9	258	9	100	128	13
515	344	384	194	350	142	131	147	13
69	275	64	37	327	29	108	146	13
345	322	274	388	308	323	731	643	13
24	252	25	22	329	17	89	134	13
507	360	361	244	359	174	143	109	13
543	368	378	268	348	198	149	123	13
503	363	355	206	385	137	175	176	13
432	373	296	694	367	484	546	500	13
274	314	223	312	295	271	590	509	13
336	362	238	489	349	359	633	562	13
23	259	23	16	276	15	121	119	13
540	356	389	269	343	201	128	160	13
363	327	284	465	311	384	584	522	13
266	438	156	299	491	156	660	608	13
750	435	441	647	545	304	466	392	13
42	281	38	13	269	13	62	101	13
502	351	366	210	323	166	49	123	13
448	363	316	243	357	174	147	153	13
629	394	408	757	400	485	185	119	13
462	357	332	170	357	122	163	139	13
84	264	81	48	281	43	241	312	13
644	393	420	454	397	293	147	76	13
175	282	159	70	298	60	42	25	13
579	358	414	286	347	211	118	71	13
27	284	24	89	284	80	305	229	14
552	397	356	269	397	173	65	142	14
530	353	385	235	361	167	75	99	14
478	360	339	252	348	186	153	129	14
482	339	364	191	327	150	131	141	14
82	270	77	63	274	59	90	104	14
222	294	193	221	281	201	560	508	14
37	249	39	25	259	25	300	298	14
462	346	342	177	331	137	154	178	14
102	268	97	68	268	65	346	331	14
129	289	114	40	342	30	80	124	14
240	294	209	251	285	225	616	533	14
608	380	409	340	371	235	191	139	14
132	289	117	40	339	30	105	74	14
59	311	49	51	303	43	273	233	14
550	356	396	243	376	166	130	26	14
20	247	21	7	243	8	115	121	14
54	274	51	119	272	112	234	221	14
200	279	183	57	264	56	181	110	14
427	335	327	177	339	134	121	57	14
89	273	84	33	282	30	140	113	14
53	269	50	12	278	11	128	109	14
312	365	219	555	368	387	727	657	15
467	355	337	268	344	199	106	96	15
57	278	53	20	295	17	126	89	15
599	375	409	476	348	350	171	26	15
22	254	22	13	262	13	73	96	15
905	521	445	670	617	278	668	581	15
78	287	69	31	319	25	75	90	15
502	340	378	264	339	199	208	135	15
516	363	364	153	334	117	147	139	15
72	267	69	26	289	23	126	116	15
101	313	83	42	484	22	95	106	15
35	272	33	27	294	24	168	125	15
271	330	210	340	325	267	614	538	15
305	335	233	410	328	320	693	607	15
508	353	368	343	352	250	106	143	15
560	362	396	217	362	154	90	86	15
148	282	134	31	279	28	96	108	15
172	276	160	171	263	167	532	449	16
30	253	30	6	269	6	101	94	16
543	375	370	292	370	202	173	159	16
561	369	390	401	393	261	135	143	16
477	375	326	230	357	165	50	73	16
465	344	346	187	329	145	116	82	16
486	340	366	218	338	165	128	119	16
76	290	67	41	322	32	76	104	16
423	343	316	136	325	107	80	113	16
672	401	428	534	388	352	82	65	16
64	263	63	85	266	81	125	80	16
389	359	277	607	328	474	682	609	16
473	373	325	326	354	236	96	130	16
43	257	43	18	256	18	134	110	16
90	289	80	51	289	45	514	469	16
52	261	50	38	284	34	79	84	16
34	259	33	20	271	18	109	155	16
371	346	274	422	339	319	517	521	16
28	264	27	10	279	9	106	63	16
188	363	133	313	354	226	625	571	16
614	372	422	259	377	176	113	78	16
34	253	35	17	255	17	99	95	16
400	339	303	174	328	136	129	80	16
745	421	453	554	436	326	108	130	16
688	387	455	417	403	265	141	90	16
808	436	475	610	466	335	92	218	16
355	344	264	376	327	294	621	551	16
259	339	196	257	341	193	573	502	16
891	523	436	890	457	498	625	548	16
71	277	65	102	271	96	374	293	16
70	283	63	31	287	27	86	109	16
621	375	424	295	385	197	136	176	16
65	259	64	47	276	43	343	305	16
1009	568	454	629	664	242	87	87	17
294	354	213	344	349	253	650	576	17
590	369	409	277	372	191	35	90	17
65	280	59	29	281	26	134	81	17
578	373	397	359	390	236	91	135	17
190	332	147	250	314	203	586	498	17
35	265	33	9	261	9	149	113	17
623	413	386	664	423	402	265	205	17
481	348	354	187	333	144	131	153	17
340	316	276	380	312	312	733	656	17
135	265	130	56	266	54	168	399	17
537	359	383	184	341	138	136	123	17
51	286	45	25	288	22	76	114	17
301	356	217	394	344	293	622	552	17
408	323	324	218	311	179	135	132	17
295	321	235	356	307	297	618	531	17
31	255	31	21	317	17	95	79	17
448	343	334	184	342	138	106	74	17
131	281	119	97	278	89	506	436	17
21	247	22	9	250	10	330	259	17
613	372	422	352	370	244	198	86	17
262	405	166	415	386	275	630	582	17
224	323	178	258	345	191	663	606	17
66	275	62	12	275	11	134	74	17
181	413	112	332	413	206	298	271	17
401	351	292	432	342	324	438	481	17
227	388	150	517	409	324	627	574	17
578	359	412	236	358	168	131	85	17
643	417	394	497	431	295	143	142	17
563	365	395	260	341	195	108	141	18
556	404	352	404	378	273	608	517	18
298	318	240	390	333	300	418	415	18
599	377	407	363	381	243	106	148	18
508	382	341	276	407	173	142	118	18
46	260	46	20	298	17	89	86	18
30	266	29	36	259	35	372	341	18
384	339	290	209	339	157	197	390	18
37	268	35	16	284	14	87	80	18
273	324	216	213	315	173	654	586	18
584	382	392	350	349	257	97	124	18
35	274	33	30	272	28	95	113	18
460	450	262	846	410	529	574	508	18
31	252	32	17	253	17	120	74	18
71	268	68	56	263	54	437	376	19
45	256	45	45	261	44	340	235	19
599	367	417	366	364	257	157	153	19
90	255	90	35	260	35	277	310	19
120	466	66	161	448	92	611	571	19
259	296	224	166	279	153	482	450	19
421	363	297	231	339	174	56	128	19
79	302	67	30	332	23	146	129	19
275	408	173	417	481	222	802	743	19
673	383	449	496	373	340	174	207	19
564	357	404	224	333	172	116	153	19
285	346	211	404	400	258	606	533	19
535	340	403	272	346	201	118	76	19
23	246	24	12	244	13	205	217	19
57	273	53	27	317	22	125	136	19
559	365	392	353	375	241	131	120	19
26	261	26	14	259	14	64	134	19
35	276	33	22	314	18	70	162	19
91	300	78	36	324	29	136	116	19
59	271	56	21	283	19	134	153	19
243	330	189	286	338	217	664	604	19
93	434	55	240	436	141	670	602	20
53	263	52	28	300	24	28	125	20
26	259	25	34	260	34	329	253	20
521	365	366	516	408	324	263	216	20
519	353	376	222	364	156	99	74	20
503	387	333	364	350	267	169	166	20
519	372	357	261	383	174	104	120	20
488	349	358	270	339	204	131	123	20
21	260	20	24	291	21	132	101	20
501	338	379	188	327	147	153	108	20
74	265	72	28	331	21	73	142	20
559	372	385	393	386	261	65	155	20
41	284	37	30	284	27	157	129	20
162	289	144	167	276	154	501	450	20
74	270	70	49	274	46	129	101	20
540	360	384	257	329	200	111	71	20
211	320	169	245	317	197	605	532	20
580	373	398	229	398	147	124	115	20
482	366	337	323	354	234	118	115	20
222	295	193	195	289	173	630	555	20
238	346	176	343	332	265	669	601	20
505	348	372	243	347	179	141	108	21
620	408	389	475	405	300	131	167	21
48	271	46	28	311	23	78	94	21
622	418	381	495	411	308	75	84	21
499	343	372	236	348	174	254	236	21
427	350	313	225	351	164	196	134	21
510	366	357	220	376	149	124	149	21
23	253	23	13	245	14	90	129	21
75	256	75	45	258	44	330	320	21
28	316	23	26	337	19	349	231	21
133	436	78	236	417	145	683	618	21
478	333	367	239	336	182	94	151	21
504	370	349	366	358	262	149	91	21
583	378	394	248	371	171	235	193	21
536	349	393	194	351	141	142	118	21
522	358	373	281	359	200	149	143	21
433	337	328	197	326	155	109	84	21
67	269	64	20	261	20	137	114	21
115	294	100	36	306	30	54	119	21
454	343	339	195	318	157	69	110	21
513	365	360	270	362	191	108	79	21
35	260	34	28	316	23	115	151	21
41	259	40	9	247	9	101	92	21
99	269	94	130	272	123	311	233	21
118	319	95	69	388	46	163	106	22
163	304	137	51	320	41	129	87	22
115	265	112	67	271	64	491	424	22
165	318	133	231	289	205	625	535	22
43	270	40	22	290	19	119	86	22
87	283	79	20	373	13	109	43	22
23	273	22	20	316	16	118	106	22
445	349	326	196	335	150	177	121	22
1023	550	477	1023	506	518	696	646	22
40	253	41	22	250	22	311	282	22
351	369	244	261	341	196	552	459	22
395	353	287	225	321	180	300	199	22
200	356	144	194	345	144	645	586	22
524	350	383	218	372	150	94	125	22
222	288	197	291	291	256	597	531	23
32	258	32	16	270	15	89	119	23
42	297	36	35	341	26	92	128	23
83	402	53	38	403	24	92	108	23
459	346	339	181	340	136	125	104	23
98	299	84	44	345	33	149	128	23
29	251	30	9	249	9	128	129	23
43	262	42	20	272	19	87	84	23
56	276	52	21	268	20	113	135	23
62	278	57	39	299	33	140	92	23
31	258	31	16	254	16	129	126	23
552	380	372	282	379	190	155	82	23
189	293	165	129	287	115	386	408	23
437	351	319	277	323	219	196	149	23
442	344	329	147	351	107	82	110	23
661	382	444	515	411	321	76	191	23
91	262	89	38	266	36	485	424	23
570	353	414	284	342	213	155	80	23
128	273	120	49	275	45	113	116	23
212	343	158	163	319	131	313	289	23
464	370	321	362	360	257	126	179	23
454	358	324	223	355	161	76	106	23
225	311	185	216	302	184	453	434	23
292	354	211	676	353	490	651	586	23
502	348	369	248	373	171	59	42	23
28	256	28	41	260	41	147	201	23
32	253	33	18	250	18	229	258	24
472	338	358	204	332	157	143	90	24
19	253	20	21	253	21	102	89	24
411	371	284	352	334	270	310	219	24
27	273	26	35	300	30	104	82	24
25	256	25	12	257	12	128	108	24
136	291	120	53	311	43	91	81	24
584	375	399	313	367	218	123	101	24
232	311	191	257	305	216	623	561	24
112	292	98	71	323	56	555	489	24
221	316	179	263	303	222	618	538	24
217	332	167	321	352	233	470	418	24
489	343	365	194	330	150	128	124	24
196	336	149	210	336	160	718	641	24
84	271	79	28	308	23	108	64	24
22	252	22	14	244	15	155	113	24
317	510	159	1023	463	566	779	719	24
514	358	367	176	333	135	66	68	24
42	251	43	22	251	23	146	128	24
525	348	386	253	364	178	89	129	24
487	370	337	310	358	221	116	116	24
75	272	71	21	280	19	110	41	24
233	297	201	321	294	279	656	567	24
292	297	252	282	283	254	598	554	24
468	360	333	344	332	265	151	132	24
24	253	24	15	273	14	101	126	24
268	309	221	263	286	235	556	481	24
608	380	410	347	386	230	224	78	24
35	263	34	16	282	15	121	136	24
283	309	234	256	302	217	693	619	24
20	247	20	15	266	14	126	110	24
245	307	204	258	303	218	622	541	25
84	278	78	47	306	40	178	139	25
303	319	243	377	312	309	653	571	25
480	361	340	208	362	147	78	56	25
84	278	77	125	272	117	478	392	25
569	386	378	298	395	193	139	97	25
466	354	337	231	364	163	260	181	25
188	388	124	252	383	168	642	588	25
62	265	60	44	313	36	267	284	25
146	285	131	39	288	35	148	137	25
33	253	33	31	255	31	384	308	25
66	269	63	33	310	28	95	125	25
329	323	261	554	322	440	661	580	25
88	310	73	83	306	69	483	387	25
519	346	383	222	342	166	113	86	25
460	341	345	251	328	196	106	153	25
501	354	362	236	341	177	102	81	25
715	450	407	587	558	269	578	507	25
486	355	350	313	363	221	74	118	25
193	463	107	130	492	68	642	589	25
565	379	382	490	368	340	290	157	26
526	359	375	237	357	170	78	92	26
41	259	40	19	300	16	114	132	26
167	276	155	84	291	74	458	455	26
118	276	110	138	278	127	635	549	26
466	330	362	204	343	152	109	82	26
657	384	438	454	381	305	266	190	26
46	345	34	37	365	26	111	141	26
417	350	305	152	305	127	85	118	26
501	343	374	298	351	217	155	43	26
214	308	178	302	297	260	607	558	26
547	354	395	356	351	260	134	85	26
130	280	119	40	347	29	68	51	26
22	257	22	6	246	7	121	65	26
440	356	316	664	428	397	542	539	26
247	312	203	359	297	310	614	543	26
650	401	415	466	395	302	158	119	26
59	299	50	18	300	15	135	109	26
164	445	95	366	434	216	618	560	26
382	348	281	710	316	575	666	586	26
35	276	33	22	303	18	139	110	26
48	299	41	20	290	18	123	101	26
541	402	345	713	413	442	239	212	26
328	353	238	473	361	335	563	499	26
624	376	425	391	375	267	106	129	26
34	255	34	21	257	21	161	113	27
50	257	50	25	273	24	71	131	27
103	290	91	52	323	41	215	145	27
493	352	359	221	395	143	34	37	27
292	390	191	402	405	254	666	588	27
49	253	50	32	252	32	234	264	27
492	356	354	327	406	206	157	47	27
513	341	385	170	319	136	86	204	27
172	288	153	40	279	37	63	126	27
498	368	347	380	359	271	118	140	27
235	293	205	227	283	205	558	478	27
489	342	366	187	347	138	129	97	27
441	356	317	185	334	142	106	108	27
430	320	344	186	307	155	143	38	27
467	359	333	216	368	150	115	91	27
347	342	260	507	331	392	460	445	27
380	335	290	552	322	439	602	534	27
436	326	342	162	322	129	130	149	27
22	267	21	14	294	12	104	152	28
558	354	403	226	353	164	283	292	28
295	348	217	418	318	336	629	560	28
239	386	159	407	484	215	639	552	28
213	281	194	244	280	223	563	490	28
720	416	443	583	442	338	174	165	28
104	296	90	44	320	35	95	89	28
484	339	365	243	331	188	135	58	28
658	418	403	504	418	309	268	193	28
45	252	46	18	289	16	109	97	28
449	334	343	243	328	189	76	137	28
46	254	46	25	251	26	140	70	28
503	345	373	234	342	175	121	92	28
495	348	364	333	324	263	187	168	28
397	334	304	178	325	140	201	166	28
527	345	392	212	360	151	191	90	28
526	342	393	267	340	201	139	135	28
53	254	54	34	250	35	228	268	28
20	248	20	108	251	110	137	120	28
730	464	403	773	451	439	153	202	28
262	308	218	305	315	248	684	610	28
638	378	432	330	392	216	253	149	28
37	271	35	19	296	17	87	120	28
72	281	66	35	334	27	97	163	29
504	353	365	196	354	142	57	50	29
103	270	98	96	270	91	375	311	29
624	375	426	425	405	269	124	123	29
72	259	71	52	264	51	298	249	29
52	266	50	18	292	16	202	137	29
83	265	81	31	288	27	63	99	29
263	312	215	296	298	254	623	545	29
301	390	198	391	365	274	569	531	29
303	317	244	285	296	247	552	512	29
78	287	69	421	288	374	235	174	29
416	339	314	147	323	116	111	116	29
464	344	346	195	339	147	259	180	29
556	400	355	589	379	398	86	147	29
566	358	405	294	352	214	158	124	29
562	369	390	219	375	149	109	148	29
531	351	388	208	354	150	101	123	29
546	368	380	297	362	211	137	45	29
373	359	266	458	379	309	630	565	29
828	490	432	831	554	384	654	574	29
231	308	192	252	312	207	663	585	29
459	329	356	169	350	124	121	111	29
465	340	351	234	318	189	123	110	29
33	262	32	9	283	8	92	87	29
519	349	380	277	354	201	104	110	29
49	255	49	29	281	26	143	91	29
471	371	326	182	375	124	79	130	29
256	301	218	286	301	243	595	510	29
81	288	72	31	315	25	130	137	29
692	406	436	561	390	368	131	125	29
22	264	21	7	269	7	91	151	29
613	440	357	1023	443	591	520	487	29
38	253	39	17	253	17	245	230	29
487	342	365	180	346	133	146	135	30
576	364	405	288	350	210	202	237	30
93	301	79	197	286	177	327	258	30
59	271	56	24	326	19	102	165	30
816	528	396	673	579	298	578	524	30
180	356	130	277	351	202	645	583	30
542	378	367	348	389	229	114	114	30
36	268	34	11	339	8	131	111	30
50	280	45	28	336	21	64	79	30
100	289	89	75	279	69	311	301	30
521	351	380	220	350	161	189	82	30
79	256	79	26	253	27	319	306	30
69	268	66	20	264	19	146	165	30
626	372	431	369	383	246	212	131	30
28	259	28	5	249	5	152	129	30
644	377	438	410	367	286	142	148	30
65	270	61	36	318	29	238	181	30
442	360	314	225	378	152	155	68	30
132	399	85	231	451	131	662	574	30
534	349	392	382	334	293	126	96	30
100	280	91	26	321	21	238	178	30
246	353	178	182	353	132	662	599	30
46	272	43	37	286	33	153	124	30
284	326	223	328	315	267	611	539	31
53	280	48	20	279	18	116	89	31
38	266	36	19	277	18	105	78	31
21	253	21	8	245	9	134	111	31
682	423	412	613	394	398	247	152	31
522	349	383	180	344	134	105	74	31
404	378	273	611	409	382	668	589	31
67	254	67	38	259	37	301	296	31
19	244	20	16	252	17	71	132	31
324	314	264	406	304	342	687	602	31
336	370	232	473	377	321	607	538	31
313	301	266	262	294	228	633	564	31
184	278	170	141	271	133	415	388	31
480	336	365	276	341	208	120	102	31
108	294	95	30	318	24	316	241	31
47	281	43	26	281	23	91	106	31
330	371	228	355	339	268	601	530	31
71	269	68	21	269	20	154	153	31
114	283	103	32	312	27	104	52	31
115	368	80	132	350	97	600	555	31
357	328	278	506	319	406	677	594	31
422	378	286	822	356	592	699	623	32
452	343	338	161	317	130	63	62	32
431	346	319	256	352	186	220	111	32
35	255	35	12	257	12	75	111	32
78	270	74	26	287	23	118	66	32
271	314	221	189	403	120	377	422	32
517	354	373	220	359	157	153	94	32
463	348	341	237	370	164	278	176	32
197	290	174	279	292	244	482	419	32
724	396	468	402	424	243	137	261	32
520	348	383	207	341	156	130	128	32
338	333	260	525	322	417	707	621	32
290	345	216	388	314	316	645	577	32
501	351	365	228	349	167	175	140	32
140	274	131	133	265	128	555	467	32
309	356	222	327	361	232	582	501	32
168	276	156	112	266	108	410	391	32
21	265	20	8	263	8	124	79	32
25	269	24	28	288	25	113	79	32
576	369	400	310	383	207	123	108	32
139	288	124	77	350	56	110	137	32
27	262	26	18	266	17	137	89	32
249	315	202	204	298	175	611	545	32
527	352	383	221	348	163	155	123	32
25	247	26	20	236	22	208	185	32
493	352	359	221	360	157	80	114	33
27	257	27	19	266	18	120	99	33
611	385	406	551	396	356	201	80	33
533	362	377	240	365	168	74	80	33
547	356	393	294	381	198	169	49	33
453	352	330	201	337	153	129	143	33
568	387	376	1023	428	612	349	360	33
493	342	369	284	331	219	182	130	33
101	272	95	113	271	107	455	390	33
737	440	429	1023	468	560	227	176	33
93	282	84	44	322	35	108	105	33
40	262	39	20	274	18	95	131	33
45	251	46	25	256	25	149	192	33
536	350	392	234	356	169	158	175	33
207	407	130	457	476	246	696	627	33
75	323	59	26	343	20	142	46	33
25	296	21	116	311	96	511	414	33
464	366	324	303	351	221	105	105	33
491	353	356	217	367	151	158	95	33
473	354	342	228	352	166	94	110	33
456	350	334	192	346	142	114	29	33
55	275	51	23	305	19	163	202	33
654	434	386	305	477	164	113	108	33
513	352	373	327	344	244	311	279	33
491	355	354	217	357	156	113	124	33
31	263	30	15	295	13	110	104	34
478	365	335	362	372	249	228	158	34
486	345	361	227	335	173	191	148	34
195	278	180	223	287	198	344	388	34
486	358	347	351	369	243	179	131	34
274	326	215	440	312	361	572	486	34
517	377	351	250	393	163	141	86	34
32	252	32	7	250	7	147	124	34
182	341	137	310	350	226	714	642	34
462	331	358	149	317	120	82	106	34
42	280	38	46	278	42	466	358	34
464	335	354	211	331	163	56	82	34
561	369	389	316	371	218	141	120	34
119	273	112	59	307	50	85	69	34
222	295	193	241	303	203	502	474	34
555	371	384	297	359	211	145	153	34
62	269	60	40	283	36	268	347	34
119	268	114	66	261	65	432	400	34
192	294	167	178	319	143	611	538	34
518	363	366	204	355	147	134	130	34
29	259	29	22	273	21	134	145	34
143	270	135	107	266	103	540	446	34
127	275	118	73	326	57	76	79	34
568	396	367	313	388	206	97	76	34
257	291	226	249	291	219	554	486	34
59	274	55	40	305	34	85	123	34
508	374	347	292	399	187	197	124	34
305	338	231	326	292	286	499	399	34
43	274	40	41	329	32	97	114	34
695	399	446	404	440	235	189	129	35
25	256	25	22	279	20	100	34	35
530	372	365	227	355	164	211	165	35
501	371	346	332	363	234	431	313	35
340	310	281	261	306	218	621	541	35
28	269	27	15	271	15	125	113	35
33	262	32	22	265	22	79	73	35
752	452	426	871	530	421	703	627	35
618	415	382	587	393	382	145	81	35
89	270	84	29	272	27	135	108	35
521	354	377	238	334	183	73	96	35
493	372	339	293	330	228	286	194	35
355	331	274	726	329	564	729	656	35
54	261	53	19	272	17	105	90	35
144	399	93	391	393	255	618	576	35
420	337	319	224	355	161	247	181	35
477	359	341	253	336	193	330	255	35
32	262	31	9	260	9	75	84	35
443	346	328	198	349	145	124	87	35
74	283	67	27	311	23	110	105	35
503	366	352	358	352	261	124	90	35
262	305	220	237	295	205	449	418	35
505	357	363	235	337	178	142	134	35
457	335	350	179	324	142	92	106	36
500	352	363	231	337	176	157	92	36
509	372	351	478	350	349	387	295	36
40	267	38	9	271	9	94	52	36
111	264	108	82	265	79	226	301	36
70	267	67	23	308	19	106	116	36
501	389	329	408	332	315	139	160	36
287	319	231	276	322	219	409	454	36
438	335	335	166	328	129	53	120	36
26	258	26	9	256	9	169	132	36
287	355	207	265	331	205	515	524	36
51	269	48	8	263	8	125	94	36
559	358	400	259	371	179	79	140	36
43	263	42	16	263	15	96	97	36
67	265	65	73	260	72	317	237	36
53	278	49	21	290	19	109	106	36
273	340	206	176	324	139	668	588	36
478	338	361	168	317	136	171	64	36
582	367	406	261	367	182	158	111	36
162	291	142	179	294	156	604	521	36
824	412	512	553	419	338	91	97	36
564	357	405	230	379	155	99	78	36
101	282	92	49	289	43	76	63	36
44	251	44	31	255	31	259	271	37
36	266	35	15	259	15	155	128	37
21	254	21	32	254	32	216	162	37
141	273	132	116	271	109	180	141	37
308	303	260	262	301	223	665	580	37
490	343	366	226	330	175	102	130	37
713	450	406	669	585	292	610	523	37
37	260	37	48	262	47	364	273	37
530	368	368	284	350	207	53	113	37
604	357	433	416	364	293	92	169	37
561	386	372	301	405	190	292	161	37
526	348	387	241	359	172	155	153	37
477	381	320	296	348	218	101	160	37
420	361	298	480	378	325	633	556	37
38	254	38	20	256	20	92	79	37
52	254	53	15	266	15	99	121	37
101	268	97	69	266	67	525	443	37
612	382	410	343	377	233	94	124	37
422	345	314	173	321	138	101	109	37
33	269	32	62	274	58	465	387	37
512	364	360	211	334	162	114	136	37
24	246	25	18	328	14	66	106	37
497	343	371	177	321	141	94	161	37
52	266	50	71	265	69	331	238	37
24	251	25	9	249	9	132	91	37
233	337	177	261	340	196	552	499	37
242	323	192	347	316	281	630	556	37
39	261	38	51	266	49	390	277	37
552	359	394	226	381	152	143	85	37
497	367	347	229	357	164	159	114	37
37	254	37	12	270	12	134	128	38
566	357	406	277	377	188	176	169	38
36	255	36	31	319	25	141	99	38
59	256	60	49	258	49	386	306	38
363	321	290	422	333	324	625	567	38
109	275	102	33	290	29	101	132	38
21	248	22	25	241	27	257	145	38
523	346	387	234	361	166	123	89	38
290	337	220	483	309	400	650	576	38
455	343	339	177	349	130	105	170	38
613	394	398	429	355	309	58	74	38
517	344	384	232	360	165	121	157	38
249	332	192	389	348	286	504	449	38
450	325	355	177	315	144	128	102	38
41	318	33	37	536	18	332	239	38
797	441	462	1023	370	709	160	210	38
540	357	387	232	341	174	99	113	38
364	320	291	381	309	316	674	585	38
23	257	23	8	257	8	115	167	38
662	386	439	364	390	239	358	293	38
489	407	307	1023	325	806	774	694	38
494	367	345	249	360	177	90	66	38
123	283	111	29	297	25	74	135	38
513	375	350	272	381	183	113	81	38
118	287	106	117	273	110	260	248	39
194	314	158	186	314	152	663	578	39
32	266	30	26	258	26	526	440	39
496	346	367	225	352	164	92	116	39
554	357	397	224	345	166	179	157	39
227	451	129	526	474	284	648	595	39
48	280	44	20	381	13	87	153	39
36	256	36	13	259	12	119	100	39
200	385	133	311	411	193	576	546	39
503	356	361	227	378	153	135	129	39
540	362	382	300	374	206	288	208	39
30	270	29	14	274	13	74	139	39
524	370	362	220	359	157	126	120	39
523	354	378	246	345	182	135	135	39
160	367	111	318	386	211	582	553	39
312	323	247	235	308	195	546	521	39
132	410	82	511	448	292	497	483	39
897	510	450	879	465	484	570	562	39
64	263	62	60	260	59	362	309	40
28	260	28	8	263	8	216	90	40
68	257	67	37	263	36	118	68	40
720	475	388	424	456	238	288	158	40
327	345	242	375	329	292	459	439	40
71	282	64	40	329	31	125	97	40
50	262	49	37	329	29	128	124	40
291	325	229	394	307	329	444	433	40
84	260	83	34	267	33	255	264	40
77	272	72	29	296	25	114	70	40
598	405	378	373	416	230	174	101	40
480	334	368	181	329	141	86	86	40
489	338	370	233	343	174	163	151	40
508	341	381	230	364	162	106	175	40
589	384	393	385	376	262	397	274	40
536	355	386	230	340	174	81	163	40
518	360	369	210	364	147	104	109	40
245	308	204	300	299	257	546	494	40
68	254	68	16	247	17	124	113	40
74	262	72	54	256	54	182	175	40
76	256	76	43	253	44	321	301	41
457	344	341	129	332	99	114	89	41
23	265	22	11	287	10	128	104	41
173	312	142	78	295	68	79	86	41
497	344	370	184	333	141	167	158	41
71	255	71	28	307	24	113	119	41
67	269	64	65	270	61	437	360	41
515	372	354	251	368	175	79	132	41
33	261	32	10	288	9	114	111	41
570	360	405	270	354	196	240	186	41
468	344	348	215	360	153	340	200	41
526	345	390	231	346	170	174	66	41
294	338	223	351	317	284	584	522	41
57	269	54	19	314	15	121	71	41
456	366	319	279	339	210	123	111	41
66	252	67	23	256	23	209	274	41
253	426	152	323	389	213	633	557	42
324	388	214	420	393	274	646	574	42
20	249	21	14	254	14	233	251	42
447	345	332	170	333	131	110	151	42
44	292	38	16	298	14	157	99	42
526	354	380	308	345	229	245	116	42
37	274	35	17	291	15	97	68	42
569	372	391	391	357	281	41	80	42
395	362	279	408	342	305	635	564	42
101	271	95	59	284	54	115	116	42
382	481	203	1023	435	603	731	671	42
75	276	70	134	292	118	412	354	42
29	258	29	12	278	11	126	58	42
555	364	390	415	382	278	205	86	42
44	268	42	20	273	19	105	74	42
243	299	208	295	299	252	562	490	42
551	359	393	257	353	186	136	86	42
320	318	258	276	321	220	460	468	42
29	263	28	10	253	10	134	86	42
499	346	369	202	347	149	125	134	42
40	264	39	14	262	14	115	49	42
113	310	93	50	402	32	134	126	42
494	343	368	195	343	145	91	111	42
112	270	106	36	297	31	99	114	42
511	348	376	298	354	216	159	159	42
483	339	365	168	334	129	125	163	42
236	365	166	342	355	247	665	602	42
171	298	147	218	297	188	649	558	42
279	394	181	337	362	238	544	477	42
424	347	312	184	354	133	123	92	43
20	251	21	19	245	20	262	170	43
106	272	100	105	273	98	447	384	43
598	391	392	316	418	193	139	158	43
620	399	398	255	393	166	126	106	43
34	318	28	24	315	20	71	151	43
465	335	355	231	328	180	105	163	43
93	420	57	161	425	97	627	570	43
40	252	41	42	254	42	181	190	43
472	351	344	212	373	145	139	68	43
604	369	419	284	370	196	95	125	43
199	306	166	244	297	210	498	443	43
19	248	20	22	254	22	199	182	43
27	261	27	19	273	18	128	113	43
521	345	386	270	330	210	120	92	43
504	361	358	345	364	243	142	193	43
60	282	54	35	289	31	202	81	43
260	297	224	257	292	226	585	524	43
392	323	311	495	328	387	622	546	43
558	375	381	357	371	247	70	149	43
445	358	318	228	329	178	69	78	43
529	346	392	202	342	151	113	108	43
515	344	383	209	346	154	105	106	43
715	389	470	501	409	313	177	165	43
239	294	209	190	290	168	488	445	43
606	368	422	429	382	287	68	128	43
384	332	296	160	326	126	111	110	44
37	255	37	11	282	10	106	114	44
566	381	380	306	359	218	132	114	44
162	416	100	284	410	177	612	563	44
30	260	30	12	264	12	71	69	44
83	257	83	49	254	50	332	225	44
166	340	125	218	379	148	592	511	44
467	347	344	286	342	214	65	128	44
70	279	64	46	534	22	128	96	44
121	277	112	103	268	98	271	301	44
61	259	61	75	256	75	334	301	44
440	341	330	158	325	125	50	109	44
293	303	248	289	303	244	679	607	44
438	351	319	245	347	181	120	148	44
40	258	39	14	254	14	111	78	44
526	357	377	190	357	136	92	154	44
361	377	245	504	374	345	703	620	44
652	381	438	627	392	409	102	124	44
32	283	29	23	346	17	79	121	44
528	358	377	189	352	138	120	135	44
303	312	248	390	334	298	659	578	44
496	339	375	285	344	212	163	126	44
61	271	58	30	300	25	96	178	44
641	426	386	708	426	425	159	173	44
47	266	45	33	290	29	134	99	44
495	349	363	199	358	142	69	89	44
46	261	45	19	267	19	119	126	44
515	354	372	238	372	164	58	154	44
525	347	387	217	338	165	149	116	45
490	340	369	226	370	156	271	147	45
439	351	320	207	347	153	109	65	45
566	364	399	250	365	176	99	134	45
581	365	408	351	329	273	109	169	45
558	405	353	398	420	243	515	435	45
481	338	364	197	342	147	124	114	45
47	264	46	94	261	92	336	229	45
460	433	272	512	440	298	677	602	45
661	401	422	586	373	402	451	332	45
445	347	329	219	359	156	114	92	45
25	296	21	79	299	67	95	76	45
808	501	413	708	614	295	543	502	45
375	520	184	1023	534	491	738	684	45
559	363	393	251	376	171	161	95	45
543	359	387	189	356	136	80	119	45
60	257	60	28	288	25	110	121	45
82	262	80	45	263	44	114	113	45
220	358	157	366	360	260	697	628	45
30	255	31	23	308	19	114	74	45
43	260	42	59	255	59	151	187	45
559	362	395	301	368	209	95	152	45
345	347	255	575	332	444	685	620	45
291	303	245	369	296	319	615	543	45
476	344	354	187	344	140	163	104	45
459	332	354	209	341	157	129	129	45
568	372	391	342	362	242	173	142	45
162	305	136	87	309	72	492	476	45
389	336	296	165	330	128	118	129	46
439	394	285	773	410	482	757	679	46
23	263	23	14	288	13	70	75	46
25	263	24	10	265	9	116	126	46
1023	613	428	1023	442	593	655	575	46
479	332	369	204	337	155	134	91	46
748	422	455	472	441	274	195	203	46
83	270	79	18	263	17	101	113	46
70	254	70	20	261	20	110	268	46
601	395	389	576	415	355	100	119	46
506	422	307	661	430	394	582	553	46
25	263	24	17	269	16	105	102	46
592	369	410	334	373	229	179	139	46
22	246	23	21	247	21	219	217	46
88	265	85	80	266	77	255	230	46
105	277	97	37	286	33	115	129	46
533	373	366	234	374	160	134	90	46
507	349	372	241	358	173	104	89	47
577	375	393	261	384	174	108	86	47
142	368	99	248	340	187	590	542	47
495	370	343	457	349	335	57	97	47
663	396	428	859	474	464	180	32	47
587	368	409	379	406	239	166	59	47
327	332	252	444	326	348	628	547	47
625	408	392	527	441	306	82	176	47
1023	422	621	1023	494	530	602	549	47
24	269	23	14	284	12	69	125	47
537	345	398	275	345	204	142	141	47
490	341	368	226	330	175	187	101	47
30	248	31	11	240	12	120	82	47
666	395	432	356	415	219	146	31	47
448	342	335	221	344	164	92	139	47
427	328	333	385	313	314	621	550	47
40	262	39	12	265	11	101	100	48
180	375	123	301	387	199	663	597	48
295	323	234	423	325	333	602	525	48
112	272	105	116	275	108	302	218	48
513	346	380	205	336	156	78	110	48
35	266	33	38	358	27	131	143	48
40	270	38	17	266	17	147	108	48
22	267	21	7	265	7	126	136	48
149	359	107	180	405	114	719	647	48
421	344	313	211	323	167	170	94	48
118	371	81	143	375	98	657	596	48
277	445	159	704	472	381	725	653	48
529	355	382	299	367	208	165	158	48
160	279	146	205	290	181	541	485	48
419	338	318	162	346	120	134	86	48
340	366	237	441	381	296	685	612	48
35	260	34	13	272	12	113	85	48
44	276	41	16	295	14	106	80	48
445	364	312	307	350	225	71	108	48
283	313	231	231	312	189	625	562	48
74	294	65	75	406	48	196	191	48
68	302	57	84	400	54	131	135	48
504	342	377	222	324	175	71	120	48
30	260	30	13	272	12	146	73	48
37	285	33	23	290	20	308	222	49
57	266	55	12	262	12	135	125	49
354	355	255	424	340	319	680	593	49
29	262	28	19	326	15	108	118	49
475	338	360	204	334	156	104	49	49
132	265	128	86	264	83	488	409	49
194	316	157	318	288	283	118	153	49
453	345	337	151	312	124	120	195	49
33	287	29	27	285	24	100	123	49
570	371	393	365	353	265	221	118	49
23	266	22	19	274	17	149	86	49
274	298	236	269	293	235	583	501	49
191	273	179	66	266	64	123	94	49
256	368	178	323	348	237	630	573	49
496	377	337	221	354	160	179	125	49
26	247	27	20	248	21	114	121	49
514	348	379	210	340	158	106	135	49
436	336	333	278	354	201	169	106	49
464	340	350	257	330	200	161	105	49
363	462	201	642	538	305	687	606	49
47	263	46	32	308	27	131	86	50
221	298	190	119	294	103	427	439	50
635	436	373	1023	410	639	741	664	50
28	249	29	12	253	12	273	241	50
93	255	93	14	250	14	178	319	50
26	267	25	16	271	15	137	115	50
536	362	379	292	360	208	102	116	50
61	285	54	23	342	17	96	119	50
461	347	340	169	341	127	90	128	50
46	259	45	16	269	15	104	155	50
47	289	42	38	295	33	54	126	50
42	258	42	23	269	22	78	24	50
252	444	146	365	535	175	613	538	50
38	286	34	15	268	14	120	132	50
226	359	161	346	363	244	515	435	50
544	363	383	208	375	142	162	33	50
690	436	404	605	529	293	609	538	50
33	256	33	25	258	25	187	169	50
57	250	59	21	246	22	78	228	50
31	263	31	30	282	27	271	200	50
23	273	22	9	273	8	92	121	51
49	255	49	37	252	38	299	289	51
573	377	389	436	353	316	119	135	51
68	274	64	15	289	13	118	129	51
611	364	430	269	439	157	101	94	51
595	395	385	509	406	321	386	316	51
584	369	405	303	369	210	110	39	51
600	366	419	473	368	329	54	118	51
62	270	59	67	270	63	351	275	51
53	316	43	116	302	99	541	453	51
66	262	65	41	268	39	64	97	51
489	345	362	218	348	160	229	212	51
278	356	200	301	330	234	639	586	51
288	375	196	471	358	337	604	551	51
519	356	373	248	344	184	49	68	51
30	256	30	15	271	15	114	110	51
528	347	390	252	320	202	104	73	51
229	383	153	235	376	160	564	538	51
54	264	53	41	295	36	114	142	51
215	283	194	130	279	119	85	90	51
555	358	397	271	327	213	109	135	51
85	279	78	92	274	86	463	384	51
43	261	43	12	275	11	143	137	51
46	258	45	19	275	18	97	114	51
45	278	42	29	329	22	119	116	52
489	340	369	173	335	132	119	110	52
235	297	203	289	310	239	614	545	52
545	376	371	255	364	180	75	154	52
71	288	63	28	276	26	118	101	52
515	341	387	192	349	141	43	131	52
143	268	136	51	263	49	542	475	52
513	379	346	373	354	270	100	74	52
105	272	98	55	346	41	154	114	52
65	289	58	22	305	19	146	74	52
96	264	93	29	253	30	105	102	52
664	413	412	539	427	323	335	191	52
67	307	56	45	298	39	84	90	52
261	308	217	327	329	254	546	498	52
302	354	218	393	385	261	603	576	52
597	377	406	461	428	276	181	154	52
402	334	308	219	346	162	79	135	52
67	257	67	46	259	45	387	300	52
242	316	196	266	310	220	601	540	52
408	337	310	139	350	102	76	24	52
298	318	240	361	335	276	645	578	52
447	360	317	303	378	205	123	174	52
102	328	79	144	346	107	434	364	52
26	266	25	20	285	18	132	143	53
198	378	134	204	497	105	573	515	53
142	370	98	460	364	323	134	161	53
72	283	65	21	285	19	91	84	53
507	355	366	218	368	152	195	47	53
495	344	368	198	343	148	114	78	53
54	284	48	74	280	67	572	486	53
585	365	411	307	368	214	86	97	53
49	258	49	51	260	50	245	209	53
455	330	353	160	318	129	53	129	53
159	312	130	89	357	64	111	153	53
811	432	481	810	412	503	105	135	53
272	326	214	416	326	327	617	548	53
148	272	140	77	265	74	140	82	53
33	270	31	34	259	34	479	402	53
72	256	72	24	257	24	210	182	53
31	269	30	25	280	23	81	135	53
407	374	278	276	343	206	124	166	53
251	385	167	588	392	384	658	596	53
68	278	63	25	292	22	99	113	53
42	326	33	141	324	111	564	472	53
510	342	382	230	330	178	99	128	53
589	396	381	436	445	251	491	414	53
65	261	64	67	263	65	340	275	54
473	335	361	227	339	171	113	70	54
307	365	215	307	341	230	705	630	54
474	370	328	331	377	225	240	182	54
503	341	377	197	328	154	178	79	54
22	258	22	24	249	25	369	289	54
67	256	67	29	257	29	256	273	54
114	309	94	621	287	554	292	173	54
1023	579	453	1023	386	679	755	668	54
23	261	22	35	265	33	90	97	54
466	354	337	266	368	185	89	68	54
118	283	107	72	295	62	278	336	54
44	256	44	38	255	38	510	429	54
251	368	175	417	356	301	667	604	54
625	374	428	396	405	250	607	520	54
123	302	104	330	299	282	300	358	54
277	332	214	298	302	253	582	513	54
25	312	21	28	338	21	114	73	54
501	345	372	209	340	157	113	119	54
88	269	84	43	295	37	90	139	54
630	393	410	445	394	289	148	104	54
515	356	370	303	375	206	45	37	54
582	367	406	319	383	213	186	85	54
110	312	90	35	308	29	180	153	54
341	341	256	415	336	316	687	613	54
454	348	334	288	363	203	137	86	54
533	350	390	234	350	171	69	100	54
200	563	91	542	681	204	689	638	54
61	277	57	11	280	10	125	118	54
39	260	38	13	261	13	140	121	54
486	336	370	225	352	163	222	196	55
37	265	36	10	260	10	82	113	55
122	333	94	203	354	147	671	583	55
81	472	44	285	456	160	576	531	55
576	382	386	355	446	203	507	425	55
385	337	292	199	324	158	128	26	55
82	262	80	61	271	57	365	336	55
570	382	382	392	351	286	411	323	55
1023	433	605	1023	267	982	324	245	55
65	272	61	103	269	98	560	466	55
420	341	316	154	335	118	152	147	55
22	258	22	12	361	9	121	116	55
251	340	189	399	319	321	357	342	55
541	363	381	275	340	206	65	104	55
53	266	51	34	283	31	381	365	56
20	249	21	4	266	4	153	146	56
391	340	294	203	336	155	161	113	56
116	275	109	57	274	54	142	114	56
496	352	361	269	342	201	303	235	56
452	349	332	152	348	112	119	129	56
36	270	34	30	266	29	124	125	56
195	279	179	83	277	77	397	431	56
593	379	400	309	418	189	201	134	56
98	375	67	150	338	114	587	538	56
39	249	40	13	253	13	101	91	56
114	306	95	118	334	90	518	463	56
127	301	108	77	308	64	373	277	56
654	384	436	313	385	208	143	102	57
425	363	300	626	350	458	703	632	57
492	360	350	223	349	163	168	62	57
492	340	370	276	341	207	223	178	57
320	315	260	427	296	369	401	427	57
172	281	157	162	290	143	583	493	57
120	285	108	57	280	52	277	356	57
260	293	227	251	288	223	696	625	57
448	339	338	212	344	158	108	45	57
22	282	20	42	275	39	544	452	57
341	344	254	615	338	466	604	523	57
71	288	63	37	291	32	205	177	57
442	344	329	231	332	178	124	101	57
31	261	30	9	265	9	87	102	57
582	502	297	579	491	302	689	622	57
339	329	264	416	333	320	712	634	57
603	391	395	422	357	303	334	222	58
24	249	25	8	250	8	115	118	58
574	358	410	338	382	227	142	181	58
603	372	415	316	360	225	121	140	58
536	352	390	190	336	145	90	37	58
479	345	356	211	343	157	147	109	58
457	336	348	231	327	180	182	118	58
304	308	253	245	304	206	531	518	58
21	255	21	13	255	13	118	99	58
279	405	176	460	413	286	721	664	58
213	285	191	185	280	169	321	309	58
450	412	279	1023	279	939	721	647	58
29	281	27	26	278	24	106	65	58
48	269	45	19	280	17	75	80	58
290	304	245	406	306	339	657	570	58
111	284	100	37	321	30	111	131	58
491	343	366	201	337	153	84	118	58
449	329	349	229	317	186	99	71	58
205	299	175	261	296	226	504	426	58
547	382	367	329	367	230	79	125	58
493	374	337	330	363	233	108	104	58
57	260	56	54	261	53	330	245	58
244	294	212	343	294	299	562	481	59
26	255	26	27	294	23	95	126	59
515	357	370	206	363	145	92	106	59
367	331	284	403	312	331	636	553	59
535	350	391	193	359	138	113	158	59
214	408	134	433	424	261	654	594	59
74	268	71	35	302	30	44	137	59
115	280	105	35	270	33	69	60	59
22	262	21	16	272	15	91	100	59
303	338	229	235	337	178	605	554	59
39	305	33	104	317	84	581	492	59
472	353	342	194	357	139	96	74	59
485	335	371	165	330	128	106	92	59
555	368	385	363	360	258	175	100	59
204	304	172	195	309	162	645	574	59
23	267	22	46	274	43	259	167	59
197	360	140	347	353	252	672	608	59
138	275	128	122	270	116	386	412	59
52	266	50	35	310	29	94	136	59
67	282	61	32	315	26	57	177	59
345	342	259	450	327	352	642	568	59
480	336	366	213	309	176	165	198	59
25	259	25	17	262	17	101	119	59
194	288	172	236	277	219	562	472	60
339	334	259	554	317	447	600	540	60
134	268	127	78	278	72	86	102	60
136	268	130	107	273	100	304	198	60
487	346	360	282	361	200	311	247	60
452	336	344	166	333	127	139	115	60
473	352	343	224	352	163	193	173	60
523	382	350	385	473	208	660	580	60
551	368	383	262	349	192	237	238	60
23	277	21	18	289	16	132	140	60
483	335	369	213	340	160	129	162	60
142	281	129	154	275	144	303	302	60
443	354	320	226	348	166	183	135	60
20	256	20	5	262	5	102	97	60
456	361	323	203	379	137	57	95	60
515	361	365	148	363	104	126	104	60
29	254	30	17	261	17	104	94	60
39	295	33	40	315	32	436	355	61
78	281	71	37	285	33	126	114	61
319	315	260	451	283	408	571	495	61
485	344	361	192	340	145	18	75	61
26	255	26	7	254	7	95	114	61
419	340	315	176	344	131	131	162	61
71	267	68	32	302	28	125	91	61
556	363	392	283	342	212	256	182	61
520	346	384	299	364	210	207	201	61
424	338	320	153	328	119	145	95	61
54	264	52	33	266	32	352	345	61
21	252	22	8	241	9	96	97	61
41	272	38	26	296	22	115	81	61
268	312	219	295	289	261	596	508	61
163	484	86	601	509	302	668	604	61
480	342	360	231	348	170	110	126	61
47	264	45	20	281	19	130	128	61
29	259	29	11	279	10	183	136	61
739	450	420	676	446	388	399	295	61
288	317	233	298	314	243	618	539	61
100	265	97	84	257	84	364	297	61
530	364	373	222	371	153	105	182	61
96	291	84	90	301	76	583	510	61
591	367	413	299	365	210	91	147	61
254	316	206	366	314	299	680	598	61
33	263	32	18	268	17	85	74	62
560	352	407	258	383	172	57	223	62
123	277	114	58	304	49	123	162	62
437	344	325	179	334	137	151	50	62
509	358	364	245	359	175	116	92	62
23	260	23	16	272	15	86	57	62
74	254	75	28	255	28	105	118	62
561	358	401	399	399	256	165	113	62
469	348	345	180	347	132	78	76	62
457	353	331	170	341	127	76	44	62
101	302	86	74	331	57	151	124	62
528	382	354	426	375	291	271	177	62
31	260	31	31	270	29	301	225	62
30	259	30	50	266	48	135	124	62
302	329	235	196	372	135	507	488	62
291	347	215	439	336	334	625	546	62
235	288	208	223	279	204	565	503	62
176	341	132	502	357	360	104	136	62
504	353	365	288	375	196	82	116	62
504	370	350	304	364	214	65	139	62
331	302	281	347	301	295	612	553	62
446	372	307	285	354	206	141	86	63
389	337	295	451	326	354	658	587	63
511	348	375	206	334	158	101	115	63
479	343	358	226	345	168	74	137	63
25	246	26	25	247	26	266	174	63
24	252	24	19	256	19	316	228	63
454	417	279	428	384	285	373	301	63
486	361	345	224	360	159	129	96	63
662	407	417	392	407	247	137	183	63
273	351	200	433	331	335	679	615	63
543	351	396	242	349	178	180	134	63
380	335	291	247	338	187	116	143	63
506	356	364	254	388	168	154	148	63
756	473	409	541	499	278	484	412	63
418	348	307	620	341	465	725	645	63
437	337	332	203	362	144	143	92	63
742	413	460	502	405	318	163	171	63
393	332	303	426	342	320	608	534	63
312	348	230	316	333	243	583	535	63
38	322	30	114	309	95	552	457	63
59	278	54	178	275	166	400	315	63
58	277	54	38	325	30	253	189	63
22	260	22	39	313	32	101	114	63
531	357	381	252	356	181	116	167	63
265	314	217	333	317	269	617	544	63
21	260	21	11	313	9	64	66	64
28	290	25	20	301	17	91	74	64
512	348	377	183	332	141	132	102	64
561	379	379	302	366	211	173	86	64
432	356	311	245	331	190	129	155	64
487	367	340	378	354	273	121	145	64
515	346	381	287	353	208	64	115	64
198	326	155	347	330	270	543	459	64
20	254	20	8	250	8	97	94	64
418	340	315	204	324	161	111	91	64
508	345	376	239	344	178	90	113	64
562	373	385	297	406	187	108	152	64
428	353	311	204	357	147	79	32	64
931	507	470	802	564	364	618	536	64
450	348	331	203	349	149	151	74	64
436	353	316	143	337	108	153	81	64
75	269	71	19	269	18	124	101	64
152	336	116	177	325	139	615	560	64
197	287	176	103	295	90	409	442	64
287	306	240	416	302	353	688	607	64
182	284	164	211	280	193	526	453	65
54	255	54	25	270	24	157	74	65
437	335	334	144	336	110	101	89	65
56	277	52	14	294	12	110	100	65
310	372	214	429	384	286	751	668	65
376	345	279	345	324	272	139	196	65
98	275	91	49	303	42	254	192	65
35	259	35	12	298	10	99	153	65
361	340	271	232	321	185	113	92	65
444	347	328	157	348	116	49	114	65
67	277	62	33	339	25	89	69	65
540	344	401	290	363	204	223	158	65
500	352	364	182	350	133	178	189	65
511	342	382	189	348	139	159	105	65
553	356	397	321	358	230	120	90	65
501	350	367	223	342	167	137	125	65
895	443	517	885	457	496	357	231	65
22	252	22	8	246	9	62	149	65
553	395	358	377	380	254	176	66	65
226	305	190	212	292	186	161	204	65
353	324	279	399	308	332	692	608	65
60	274	56	39	265	38	114	119	65
1023	507	517	1023	495	529	709	628	66
662	443	382	616	479	329	623	543	66
543	369	376	253	359	181	85	87	66
464	359	331	193	352	140	87	81	66
472	356	340	255	360	181	139	94	66
45	256	45	9	242	9	130	102	66
91	411	57	181	469	99	493	427	66
500	362	354	210	343	157	56	111	66
333	315	270	378	305	318	681	598	66
57	287	51	23	302	20	129	125	66
510	360	363	310	331	239	68	147	66
532	347	393	250	362	177	113	123	66
309	325	243	252	324	199	595	526	66
67	292	59	32	295	28	124	118	66
436	361	309	374	362	264	300	209	66
23	256	23	12	276	11	149	123	67
255	339	192	378	333	290	616	576	67
44	277	40	30	306	25	86	87	67
640	383	428	546	395	354	297	245	67
652	391	427	433	373	297	179	185	67
29	281	26	24	510	12	147	131	67
532	378	361	207	403	131	304	210	67
349	336	266	462	326	363	693	619	67
25	251	26	9	253	9	152	94	67
65	282	59	20	317	16	108	104	67
200	311	164	42	319	33	215	139	67
40	281	36	45	296	39	415	315	67
38	259	37	31	323	25	100	62	67
219	319	176	206	304	173	442	422	67
53	253	53	30	254	30	291	279	67
67	267	64	35	333	27	137	165	67
539	353	391	231	357	166	179	86	67
171	283	155	76	271	72	215	389	67
452	342	338	183	324	145	129	102	67
261	305	219	267	292	234	584	510	67
34	260	33	26	266	25	84	153	67
233	380	157	546	466	300	691	620	68
265	328	207	510	343	380	712	628	68
519	381	349	404	344	301	594	499	68
387	327	303	217	351	158	130	145	68
21	262	21	13	281	12	132	96	68
68	286	61	25	305	21	100	105	68
37	261	37	22	258	22	159	154	68
33	268	31	26	341	19	135	158	68
280	304	235	261	298	224	693	619	68
114	305	96	174	300	148	520	428	68
460	344	342	303	330	235	141	106	68
29	310	24	26	383	18	120	125	68
427	343	319	374	351	273	108	118	68
42	272	40	33	359	24	81	101	68
24	268	23	12	301	10	82	84	68
48	256	48	51	255	52	502	414	68
22	246	23	11	251	11	163	143	68
76	269	72	37	277	34	126	80	68
462	349	338	196	360	140	211	137	68
426	350	312	155	318	125	159	102	68
37	265	35	21	277	20	106	66	68
482	349	353	199	372	137	163	148	68
638	387	422	352	401	225	104	86	68
768	406	485	858	462	476	629	548	68
39	261	39	16	279	14	120	96	69
202	312	166	302	301	256	582	489	69
238	303	201	266	286	238	598	536	69
519	359	369	305	338	231	89	114	69
26	269	24	25	288	22	95	115	69
159	291	140	41	300	35	114	87	69
561	360	400	271	357	194	183	161	69
483	335	369	171	330	132	146	68	69
26	254	26	11	260	10	57	113	69
643	427	385	749	421	455	233	163	69
592	377	402	415	376	283	208	196	69
461	338	350	187	321	149	108	84	69
27	255	27	17	281	15	118	97	69
502	352	365	210	341	158	111	148	69
489	367	341	290	373	199	129	130	69
27	266	26	12	263	12	108	96	69
615	368	428	405	382	271	86	174	69
23	257	23	13	259	13	102	113	70
486	346	359	170	315	138	142	145	70
497	352	362	199	356	143	80	99	70
620	368	431	337	374	231	89	111	70
22	282	20	17	281	15	134	129	70
45	254	45	18	301	15	86	118	70
56	259	56	26	257	26	102	110	70
502	355	362	210	322	167	146	92	70
48	270	46	16	284	14	114	95	70
455	337	346	230	333	177	151	87	71
218	279	200	125	281	114	566	515	71
642	383	429	433	385	288	176	87	71
559	386	371	362	365	254	100	126	71
397	329	308	374	312	306	665	592	71
44	272	41	18	305	15	125	120	71
179	268	171	135	274	126	340	368	71
161	276	149	133	268	127	483	411	71
506	371	349	266	392	174	178	148	71
42	260	42	12	260	12	86	92	71
505	417	310	951	409	596	769	701	71
763	422	463	974	387	644	134	116	71
33	267	32	17	275	15	106	113	71
44	254	45	15	278	13	134	163	71
342	349	251	617	362	436	603	534	71
539	357	386	241	351	176	65	41	71
183	280	167	85	276	79	99	123	71
133	351	97	156	401	99	627	571	71
118	279	108	88	273	82	277	311	71
32	254	32	42	262	41	509	423	71
20	246	21	5	241	5	90	125	71
721	487	379	1023	465	563	783	711	71
554	358	396	275	370	191	63	86	71
42	261	41	21	285	19	145	129	71
103	289	91	38	322	30	89	125	71
445	344	331	151	349	111	159	121	71
561	362	397	268	370	185	345	233	72
72	309	60	31	321	24	216	80	72
552	383	369	359	367	250	153	114	72
21	260	20	21	266	20	74	65	72
47	259	47	28	311	23	120	126	72
194	300	166	262	315	213	565	502	72
413	339	312	152	336	116	76	82	72
45	249	46	22	246	23	204	281	72
425	339	321	185	321	148	114	116	72
325	327	254	345	320	276	729	645	72
537	360	382	309	392	202	125	124	72
187	332	144	74	370	51	173	135	72
84	274	79	54	375	37	115	136	72
19	251	20	19	255	19	296	222	72
28	259	28	17	262	16	108	79	72
390	346	289	182	317	147	183	87	72
217	445	125	523	579	231	608	523	72
491	353	357	279	343	208	108	123	72
60	361	42	57	431	34	115	121	72
408	317	330	254	319	204	105	118	73
59	262	57	18	260	18	130	114	73
254	299	218	317	283	287	580	490	73
63	258	63	47	260	46	227	179	73
198	292	173	152	284	137	473	435	73
556	389	366	662	427	397	661	603	73
520	359	371	244	378	165	196	176	73
560	356	402	284	369	197	161	205	73
509	342	382	232	354	168	214	152	73
316	326	248	444	312	364	600	532	73
562	382	376	309	368	215	145	79	73
807	440	469	686	492	357	151	101	73
22	261	22	11	258	11	106	94	73
582	376	396	308	370	213	218	241	73
272	346	201	450	332	347	584	514	73
44	265	42	22	281	20	120	102	73
45	284	41	34	423	21	121	130	73
77	259	76	66	255	67	277	215	73
453	364	318	778	333	599	731	644	73
484	348	357	164	333	126	113	120	73
442	336	337	170	326	133	168	102	74
631	386	419	439	382	294	120	101	74
542	355	390	249	355	180	86	132	74
25	251	26	7	259	7	69	101	74
551	373	378	298	384	199	345	281	74
75	273	70	34	307	28	99	111	74
205	316	166	213	297	184	666	581	74
508	341	381	213	339	161	165	147	74
570	360	405	277	369	193	101	131	74
164	351	120	310	349	228	588	545	74
29	249	30	29	253	30	229	167	74
465	359	332	201	359	143	161	81	74
308	375	210	236	382	158	328	359	74
523	428	313	1023	267	982	762	686	74
513	352	373	333	391	218	185	175	74
19	255	20	5	266	5	57	114	74
41	256	41	48	259	48	183	152	74
147	270	139	157	263	153	274	262	74
559	366	391	310	349	227	234	231	74
494	339	373	214	345	159	131	76	74
475	339	359	233	334	179	68	101	74
124	345	92	183	360	130	582	524	74
485	415	299	550	404	349	637	562	74
366	387	242	366	355	264	601	533	74
436	347	321	168	350	123	165	160	75
24	247	25	18	252	18	132	110	75
57	261	56	25	305	21	134	102	75
383	329	297	124	314	101	136	96	75
273	317	220	248	304	209	660	582	75
525	358	375	248	347	183	168	168	75
285	321	227	282	315	229	673	600	75
576	370	398	369	377	251	134	92	75
235	294	205	233	276	216	503	427	75
507	363	357	373	344	278	80	108	75
564	359	402	321	353	232	50	105	75
529	456	297	886	439	517	744	670	75
459	361	325	278	338	210	95	57	75
132	389	87	405	428	242	616	556	75
62	305	52	34	346	25	85	92	75
46	264	45	13	267	12	128	97	75
52	265	51	11	263	10	105	90	75
591	399	379	353	398	227	255	160	75
81	294	70	37	315	30	123	81	75
31	262	30	24	299	20	102	96	75
373	328	291	672	323	533	671	598	75
493	353	357	206	332	159	86	106	75
605	436	356	827	424	499	544	585	76
20	246	21	9	240	10	168	115	76
225	326	176	260	327	204	605	527	76
522	357	374	847	363	598	190	132	76
33	277	31	26	266	25	137	109	76
401	373	276	491	342	368	697	617	76
455	371	314	355	333	273	153	84	76
93	287	83	115	286	103	582	485	76
45	279	41	27	302	23	102	161	76
193	312	159	258	312	212	627	571	76
537	346	398	185	347	136	134	118	76
114	297	99	41	350	30	167	130	76
27	254	28	13	246	13	157	125	76
459	367	320	294	326	231	167	212	76
416	337	315	173	346	128	134	160	76
550	356	396	211	354	153	153	126	76
460	329	357	181	314	148	108	94	76
488	344	364	252	363	178	154	120	76
128	300	109	162	301	138	562	475	76
585	366	408	379	349	278	159	102	76
40	261	39	12	266	12	113	102	76
260	372	179	446	360	318	687	623	76
20	248	21	17	241	18	119	165	76
621	396	402	398	393	259	149	139	76
48	281	44	26	276	24	118	79	76
89	270	84	22	269	21	104	124	77
556	356	400	286	368	199	162	185	77
325	307	271	305	315	248	602	555	77
319	324	252	479	317	387	613	536	77
692	402	441	600	456	337	154	102	77
494	339	374	226	328	176	135	132	77
28	254	28	11	286	10	116	119	77
399	328	311	155	329	120	96	135	77
172	275	161	74	277	68	176	380	77
351	354	254	528	343	394	620	555	77
321	318	258	647	309	537	728	654	77
180	368	125	328	397	212	630	573	77
58	264	56	52	269	49	292	265	77
43	252	44	22	247	23	233	170	77
437	340	329	157	312	128	125	111	77
33	262	33	683	264	661	95	58	77
411	327	322	166	308	138	196	100	77
47	260	46	15	259	15	102	99	78
428	374	293	1023	327	802	724	652	78
506	384	338	345	376	235	125	149	78
577	374	395	457	352	333	126	109	78
380	415	234	619	417	380	626	587	78
74	267	71	42	295	36	62	89	78
550	354	398	249	380	168	85	102	78
273	325	215	260	318	210	605	530	78
151	274	141	136	268	130	538	448	78
746	470	406	849	443	491	687	606	78
520	353	377	194	347	143	64	139	78
559	363	394	216	354	156	148	136	78
199	316	161	344	336	262	653	593	78
512	348	377	266	368	185	74	65	78
294	318	237	397	307	331	541	475	78
1023	579	453	785	737	273	94	108	78
62	264	60	78	274	73	218	195	78
327	342	245	261	316	211	568	530	78
55	255	55	46	249	47	418	332	78
214	294	186	190	300	163	433	380	79
264	301	225	265	293	232	661	584	79
196	321	156	271	339	205	680	613	79
292	290	258	87	272	81	180	166	79
547	360	389	374	340	281	167	141	79
50	248	51	21	245	22	189	123	79
21	252	21	6	310	5	115	101	79
669	444	386	386	455	217	296	195	79
57	261	56	33	282	30	270	220	79
527	344	391	258	352	188	130	87	79
652	384	435	344	392	225	178	92	79
42	309	35	84	331	65	552	462	79
538	365	377	536	352	390	37	139	79
156	296	135	142	289	126	429	419	79
636	379	430	297	357	213	100	62	79
31	246	33	31	248	32	203	203	80
494	353	358	229	357	164	135	100	80
239	309	198	185	302	157	653	583	80
73	313	60	29	390	19	95	113	80
66	267	63	35	266	34	115	118	80
41	262	40	23	273	22	376	340	80
30	260	29	14	271	13	125	120	80
512	348	376	231	352	168	101	118	80
81	264	79	34	262	34	148	132	80
56	266	53	26	265	25	486	417	80
642	413	397	394	413	244	149	162	80
402	344	299	272	354	197	118	60	80
629	370	435	311	362	220	76	109	80
44	270	42	20	267	19	116	110	80
548	375	374	315	378	214	126	125	80
543	385	361	373	384	249	180	166	80
531	345	394	281	358	201	95	91	80
194	616	80	738	681	277	692	631	80
528	373	363	338	378	229	116	131	80
51	272	48	20	267	19	250	123	80
543	348	399	276	345	205	132	134	80
59	279	54	28	291	24	326	251	80
31	273	29	15	284	14	65	59	80
23	255	23	11	248	11	129	99	80
531	349	390	355	358	254	170	38	80
488	344	363	251	334	193	280	207	80
42	266	41	27	313	22	277	193	80
565	384	377	338	367	235	100	84	81
527	345	391	249	346	184	123	171	81
25	252	26	31	255	31	102	111	81
94	299	81	33	316	27	75	153	81
100	276	93	26	284	24	59	116	81
414	357	296	279	350	204	143	121	81
519	356	373	244	340	184	157	74	81
451	362	319	269	337	205	76	89	81
111	308	92	47	330	37	114	100	81
459	356	330	236	381	158	135	95	81
63	295	55	36	300	31	99	101	81
455	360	323	255	362	180	100	105	81
495	341	372	259	331	200	101	86	81
509	334	390	213	326	167	85	179	81
510	353	370	250	355	180	65	142	81
34	264	33	46	265	45	408	336	81
514	364	362	350	354	253	228	281	81
446	331	345	196	317	158	86	151	81
577	371	398	264	385	176	73	124	81
43	304	36	28	316	23	130	104	82
145	442	84	466	452	264	631	571	82
196	307	164	327	331	253	602	512	82
26	251	26	12	275	11	87	111	82
30	251	31	16	248	16	169	256	82
45	261	44	7	292	6	69	68	82
274	299	234	230	292	202	498	483	82
495	358	354	202	387	134	108	100	82
75	282	68	28	289	25	76	109	82
166	361	117	296	356	213	606	561	82
129	294	112	180	282	164	291	297	82
59	272	55	24	274	22	53	54	82
475	338	360	186	348	137	109	126	82
100	268	96	105	267	100	343	286	82
23	254	23	9	250	9	118	126	82
118	281	108	176	267	168	253	233	82
20	248	21	8	243	8	116	135	82
27	250	27	19	257	19	314	291	82
23	257	23	15	268	14	104	76	83
819	529	397	818	587	357	654	568	83
444	389	292	1023	267	982	471	386	83
445	332	343	328	318	264	131	128	83
691	405	437	828	416	510	99	95	83
64	262	63	33	310	27	68	110	83
75	297	64	20	326	15	118	116	83
83	275	77	39	273	36	169	128	83
216	297	186	186	292	163	526	495	83
22	259	22	14	263	13	87	90	83
483	362	341	307	354	222	96	128	83
558	389	367	359	372	247	399	296	83
498	346	369	166	338	126	120	129	83
336	324	265	401	300	342	673	592	83
83	289	74	64	332	49	104	130	83
109	331	84	82	373	56	569	529	83
43	275	40	16	268	15	116	123	83
477	337	363	259	344	193	142	123	83
173	302	147	125	323	99	582	526	83
88	274	82	27	279	24	104	115	83
389	355	281	383	384	255	641	570	83
421	342	315	231	309	191	74	129	83
456	361	323	283	362	200	106	121	83
77	273	72	35	288	31	149	123	83
453	420	276	835	376	569	676	612	83
50	255	50	22	276	20	86	84	83
85	278	78	25	298	22	132	131	83
367	384	245	382	378	259	598	552	83
34	258	34	9	259	9	94	104	83
444	352	323	162	349	119	170	166	84
560	382	376	338	373	232	110	51	84
30	274	28	16	262	15	102	94	84
607	399	390	482	410	301	288	200	84
798	446	458	618	442	358	132	155	84
430	427	258	406	429	243	113	114	84
55	272	52	36	283	33	165	121	84
527	379	355	292	367	203	130	132	84
559	361	397	341	352	248	101	70	84
33	256	33	44	263	43	431	339	84
477	367	333	220	371	152	189	68	84
470	371	324	365	340	275	105	53	84
498	341	374	198	340	150	82	42	84
1016	609	427	835	832	257	650	577	84
130	306	109	173	297	149	248	198	84
521	357	374	224	334	172	96	81	84
88	313	72	65	351	47	354	261	84
500	361	355	216	367	151	124	108	84
491	341	368	287	347	212	139	69	84
497	342	372	308	346	228	139	79	84
40	254	40	14	252	14	91	90	84
517	353	375	230	349	169	99	92	84
323	337	246	653	339	493	684	616	85
159	348	117	370	397	239	477	396	85
202	404	128	146	412	91	716	649	85
224	329	174	201	334	154	444	353	85
87	259	86	39	270	37	191	105	85
570	364	401	397	360	282	120	85	85
529	373	363	312	381	210	298	146	85
491	359	351	298	487	157	513	420	85
603	373	414	295	370	204	126	75	85
22	257	22	8	259	8	71	120	85
425	338	322	165	361	117	86	129	85
174	283	157	109	266	105	100	106	85
486	336	370	211	355	152	159	163	85
423	336	323	225	332	173	111	132	85
140	261	137	34	299	29	123	51	85
569	353	413	219	369	152	135	81	85
439	351	320	171	367	120	81	157	85
21	254	22	13	294	11	95	153	85
503	352	365	194	346	143	43	154	85
544	365	382	264	408	166	118	137	85
466	340	350	177	354	128	124	80	85
471	348	347	205	342	153	101	118	85
506	404	321	325	368	226	623	531	85
716	397	462	556	399	356	62	79	85
448	371	310	567	363	400	653	576	86
48	251	49	35	251	36	291	221	86
41	280	38	34	261	33	89	99	86
559	419	342	606	396	392	446	354	86
468	335	358	203	339	153	86	92	86
49	249	51	31	252	32	196	168	86
180	322	143	340	305	285	693	618	86
749	404	474	433	420	264	123	90	86
521	356	374	249	361	177	137	84	86
515	353	374	304	360	216	304	217	86
442	344	329	209	341	157	87	109	86
478	357	342	196	329	153	154	99	86
117	306	98	53	301	45	268	354	86
420	347	310	183	355	132	120	120	86
525	361	372	311	360	221	145	139	86
24	252	24	30	247	31	221	212	86
47	254	47	45	252	46	318	257	86
76	327	59	40	319	32	113	141	86
529	369	367	420	376	286	182	135	86
493	343	367	250	338	189	143	174	86
463	336	353	153	324	121	10	159	86
558	357	400	269	356	193	90	153	87
407	347	300	195	337	148	114	115	87
150	396	97	261	367	182	664	609	87
488	338	369	181	338	137	120	116	87
206	298	177	264	282	240	607	532	87
462	336	352	241	340	181	149	152	87
62	270	59	38	339	29	87	137	87
437	383	292	532	351	388	706	624	87
440	406	277	854	372	587	627	551	87
34	249	35	16	267	15	108	49	87
375	322	298	136	317	110	85	108	87
591	355	426	298	372	205	145	108	87
151	284	136	149	279	137	295	337	87
459	342	344	195	332	151	116	134	87
21	253	21	16	288	15	118	97	87
70	269	66	23	276	21	130	84	87
415	345	308	199	324	157	142	154	87
567	378	384	338	387	223	142	70	87
1023	550	476	877	618	363	653	577	87
453	331	350	145	332	112	66	69	88
567	360	403	282	353	205	134	85	88
73	273	68	19	298	16	123	86	88
465	337	353	205	327	160	173	37	88
60	269	57	26	287	24	105	128	88
517	345	384	207	372	143	176	115	88
263	348	193	321	336	244	637	559	88
24	253	25	47	255	47	182	137	88
333	337	252	394	324	311	612	543	88
26	253	26	11	258	11	95	52	88
30	257	30	6	257	6	95	74	88
570	353	414	253	356	182	153	65	88
404	333	311	664	327	520	692	609	88
433	328	337	170	356	122	118	123	88
610	395	396	249	386	165	142	125	88
606	379	409	311	378	211	111	157	88
503	346	372	177	324	140	175	145	88
459	350	336	216	329	168	111	161	88
215	391	141	393	412	244	659	594	88
432	368	301	474	338	360	729	646	89
77	318	62	35	343	26	70	125	89
67	265	65	52	294	46	128	123	89
501	346	371	229	343	171	148	141	89
20	255	20	21	264	21	520	424	89
454	341	340	185	329	144	238	128	89
162	386	108	350	391	229	634	579	89
493	338	373	225	337	171	142	135	89
74	272	70	13	259	13	132	106	89
369	449	210	773	472	420	727	668	89
665	383	445	376	409	235	141	74	89
236	303	200	372	298	320	629	554	89
214	282	194	176	271	167	336	369	89
[truncated: 18,001 more rows]
