# Supplementary material for: N-chlorination mediates protective and immunomodulatory effects of oxidized human plasma proteins
Source: eLife. 2019 Jul 12;8:e47395. doi: 10.7554/eLife.47395 (PMC6650281; doi:10.7554/eLife.47395)
Supplement: Figure 8—source data 1. [file elife-47395-fig8-data1.zip › Figure 8 Source Data 1/channel values/AG85B + CD 3.csv]

FSC-A	FSC-H	FSC-W	SSC-A	SSC-H	SSC-W	FITC-A	PE-A	Time
592	394	385	263	362	186	132	68	0
522	359	373	300	371	207	73	154	0
327	335	250	434	321	346	625	547	0
438	338	331	249	350	182	160	59	0
447	346	330	260	336	198	92	141	0
442	328	346	179	321	143	101	87	0
388	417	238	214	381	144	138	71	0
481	355	347	189	338	143	181	133	0
498	361	353	240	317	194	169	173	0
418	350	305	414	370	286	196	64	0
543	358	389	240	385	159	104	87	1
65	324	52	241	304	203	219	135	1
813	526	395	418	582	184	219	97	1
132	349	97	179	340	135	562	518	1
20	248	21	106	260	104	125	90	1
409	339	309	164	323	130	119	79	1
74	300	63	151	450	86	176	145	1
102	281	93	122	275	113	345	330	1
35	265	34	211	261	207	74	79	1
23	259	23	27	267	26	114	74	1
515	371	355	303	335	232	171	202	1
603	363	425	299	353	217	117	168	1
557	394	362	610	399	391	336	199	1
70	258	70	36	316	29	215	243	1
338	328	264	302	358	216	101	143	1
435	368	303	402	349	295	128	107	1
32	285	29	370	329	288	345	266	1
371	330	288	156	365	110	113	59	1
45	258	44	33	286	29	107	49	1
507	350	371	227	316	184	138	51	1
59	262	58	46	262	45	105	249	2
125	268	119	80	263	78	398	360	2
623	371	430	359	379	242	125	143	2
30	302	26	214	298	184	483	388	2
540	367	377	294	345	218	153	65	2
39	256	39	235	265	227	123	95	2
66	298	57	469	310	388	338	219	2
157	276	146	87	275	81	351	390	2
29	262	28	18	259	18	95	95	2
347	367	243	415	385	276	685	608	2
460	338	349	247	317	199	55	179	2
243	300	207	292	287	260	691	607	2
400	343	299	132	320	106	186	136	2
558	368	388	325	339	245	148	36	2
109	272	102	58	299	50	95	71	2
50	259	49	71	262	70	257	136	2
211	307	176	217	294	189	637	579	2
512	351	374	297	332	229	173	114	2
479	366	335	243	357	174	175	102	2
453	372	312	200	354	144	128	111	2
367	338	278	574	362	406	603	539	3
34	267	33	93	276	86	128	131	3
435	329	338	383	318	308	181	188	3
474	328	369	188	322	149	105	113	3
615	380	414	295	355	213	152	101	3
131	284	118	91	280	84	451	418	3
422	356	304	298	332	229	171	110	3
72	276	67	16	274	15	94	110	3
427	355	307	185	356	133	110	77	3
25	300	21	202	319	162	105	68	3
27	270	26	16	395	11	131	74	3
233	404	148	345	428	206	601	536	3
20	252	21	10	241	10	161	132	3
78	323	62	44	311	36	73	53	3
451	354	326	151	339	114	122	90	3
82	273	77	26	274	25	152	104	3
34	258	34	44	268	42	108	97	3
484	360	345	197	362	139	185	87	3
309	346	228	417	340	314	626	553	3
332	330	258	360	335	276	694	621	4
25	286	22	121	329	94	288	164	4
520	385	346	350	386	232	165	108	4
22	266	21	189	274	177	312	195	4
25	258	25	15	259	15	110	58	4
382	329	297	209	325	165	125	120	4
22	249	22	27	255	27	242	191	4
25	254	25	20	261	19	58	77	4
435	343	325	225	373	154	65	111	4
166	326	130	221	343	165	606	555	4
483	347	356	270	336	206	129	30	4
510	383	341	361	362	255	157	125	4
33	261	33	11	286	10	107	79	4
488	339	368	187	334	143	153	116	4
20	251	20	39	265	37	128	107	4
314	298	270	444	293	387	643	567	4
140	438	82	467	502	238	593	544	4
243	313	199	279	333	215	678	601	4
487	364	342	266	337	202	199	120	4
340	315	276	295	345	219	652	584	4
656	367	457	374	368	260	141	92	4
50	260	49	18	248	19	71	97	4
289	339	218	336	331	260	652	565	5
434	333	334	148	335	113	107	183	5
289	333	223	299	303	253	612	536	5
159	364	112	284	370	197	670	609	5
436	360	310	296	366	207	211	135	5
511	370	354	285	358	204	209	34	5
220	301	187	417	304	351	563	482	5
516	388	340	575	464	317	221	184	5
29	256	29	12	253	13	92	123	5
498	350	365	219	361	156	116	65	5
48	327	38	590	325	464	101	80	5
516	369	357	299	367	209	153	179	5
22	273	21	14	274	13	87	111	5
483	344	360	231	343	172	84	120	5
461	350	338	274	347	202	157	132	5
45	289	40	35	299	30	113	97	5
450	345	335	197	347	146	129	94	5
23	295	20	51	301	44	603	516	5
380	344	282	595	364	419	633	578	5
72	313	59	126	301	108	531	440	6
35	277	32	23	278	21	131	61	6
550	354	398	181	350	132	87	148	6
439	360	312	359	352	261	142	131	6
448	373	308	203	343	151	51	154	6
30	317	24	361	382	242	73	92	6
596	390	392	496	421	302	288	230	6
168	442	97	574	713	206	549	511	6
513	350	375	347	350	254	323	242	6
27	256	27	142	273	133	89	111	6
431	347	318	205	383	137	97	126	6
176	285	158	114	317	92	459	454	6
50	263	49	57	290	51	83	97	6
225	306	188	269	332	208	647	573	6
695	440	404	700	507	354	305	217	6
501	349	367	221	337	168	146	169	6
363	331	281	544	312	446	698	614	6
23	254	23	276	265	266	89	94	6
20	255	20	32	267	31	73	80	6
182	357	131	316	353	230	707	637	6
462	341	347	148	328	115	41	154	6
496	355	358	388	324	307	188	139	6
551	356	397	243	344	181	202	68	6
60	275	56	27	274	25	64	105	6
545	353	395	385	342	289	274	184	6
393	381	264	559	358	400	556	478	6
467	347	344	268	347	198	114	89	6
442	345	328	350	335	268	260	178	6
444	334	340	169	323	134	87	80	6
334	390	219	426	415	263	743	677	6
44	315	36	256	304	216	184	142	6
143	270	135	84	306	70	114	90	6
354	336	270	552	357	396	623	556	7
536	361	380	233	348	172	164	153	7
613	389	403	254	360	181	73	113	7
74	318	60	41	360	29	79	56	7
508	350	372	513	368	357	322	213	7
485	345	360	183	365	128	150	61	7
26	278	24	74	331	57	128	28	7
459	363	323	260	343	194	98	36	7
347	328	270	185	326	145	164	116	7
417	347	308	434	431	258	108	169	7
422	349	309	203	329	158	70	166	7
71	258	70	30	266	28	45	86	7
261	317	211	329	325	259	661	579	7
500	360	356	328	345	243	320	258	7
31	336	23	208	398	134	365	291	7
35	316	28	381	326	299	246	105	7
83	288	74	153	358	109	150	52	7
346	325	273	200	315	163	141	64	7
28	256	28	234	263	228	36	46	7
561	367	392	366	400	234	168	110	7
233	324	184	325	308	270	674	590	7
29	262	29	32	271	31	258	245	7
594	376	405	309	386	205	119	117	7
535	497	276	1023	326	803	736	671	7
27	264	26	364	267	349	53	84	7
27	282	25	252	294	220	62	74	7
189	317	153	212	299	182	426	419	8
479	353	347	251	338	190	125	9	8
41	346	30	608	336	464	135	74	8
336	323	266	478	301	407	648	567	8
427	324	337	167	356	120	178	71	8
32	258	32	19	253	20	97	97	8
480	372	331	378	387	251	76	90	8
259	314	211	335	327	262	524	458	8
452	364	317	164	356	118	68	119	8
526	378	356	284	329	221	186	154	8
31	251	32	39	250	40	330	255	8
292	338	222	565	391	370	683	616	8
43	261	42	460	263	448	372	274	8
459	360	326	265	337	201	111	178	8
26	252	26	12	250	13	95	141	8
608	375	415	391	399	251	139	148	8
575	363	405	565	397	364	362	336	8
22	251	23	27	252	27	200	122	9
466	368	324	521	359	371	236	152	9
22	264	21	47	276	43	136	158	9
73	261	72	31	258	31	98	132	9
430	321	343	316	392	206	205	164	9
47	291	41	107	298	92	98	104	9
99	363	70	109	344	81	542	510	9
215	361	153	409	324	323	262	238	9
220	328	171	279	329	217	655	569	9
29	272	27	30	282	27	95	73	9
63	275	58	107	437	63	420	332	9
412	356	296	197	330	153	253	181	9
28	271	27	30	272	28	191	153	9
27	284	24	250	312	205	70	77	9
23	273	22	33	277	31	55	126	9
24	253	24	138	262	135	145	77	10
27	281	25	311	332	240	95	105	10
52	312	42	448	325	352	374	311	10
460	339	347	351	317	283	97	87	10
500	345	371	180	332	139	111	70	10
646	381	435	450	376	306	68	173	10
26	299	22	125	299	107	544	453	10
551	443	318	617	434	364	111	152	10
439	330	340	300	360	214	180	122	10
408	347	301	519	358	371	640	567	10
164	291	145	81	289	72	533	511	10
569	363	401	290	374	198	117	153	10
51	262	50	31	266	30	110	90	10
21	243	22	14	249	14	270	225	10
464	350	340	244	339	185	77	129	10
588	374	402	537	373	369	327	195	10
225	304	190	245	290	216	637	553	10
176	325	139	140	339	106	606	555	10
483	352	351	244	341	183	83	94	10
820	650	323	1023	597	439	365	341	10
44	266	42	26	276	24	80	34	10
481	374	329	1023	304	864	720	644	10
195	339	147	231	313	189	615	531	10
40	268	39	101	278	93	120	87	10
462	347	341	134	331	103	136	74	10
356	344	265	748	332	577	736	657	10
388	350	284	466	339	351	617	542	11
126	296	109	22	276	20	94	110	11
569	350	416	207	356	149	104	145	11
435	336	331	195	341	146	95	145	11
434	379	293	595	362	420	668	605	11
383	379	259	508	372	350	676	593	11
33	257	33	81	274	76	129	117	11
23	256	23	11	256	11	123	105	11
444	357	318	259	383	173	145	139	11
706	453	399	357	429	213	175	77	11
25	273	23	147	295	128	378	270	11
25	252	26	15	262	14	83	107	11
28	255	28	46	263	45	268	195	11
22	280	20	259	288	231	86	70	11
431	344	320	237	330	184	166	48	11
508	372	350	486	366	340	298	202	11
558	364	393	288	378	195	168	77	11
208	407	131	334	427	200	700	636	11
1023	612	428	1023	454	578	532	460	11
42	282	38	24	266	23	111	133	11
55	269	53	405	287	362	82	128	11
363	345	269	381	356	274	89	122	11
523	1023	78	1023	267	982	405	324	11
444	324	351	167	346	124	129	53	11
25	252	25	144	251	147	98	38	11
35	259	35	272	268	260	58	82	11
353	320	282	357	312	293	620	547	11
37	279	34	357	328	279	74	117	12
497	348	365	452	406	285	194	186	12
39	279	36	351	282	319	105	136	12
38	266	36	40	261	40	544	463	12
56	260	55	58	259	58	338	229	12
467	352	340	315	335	241	248	141	12
159	297	137	358	292	313	581	520	12
503	350	368	203	334	155	200	34	12
318	345	236	341	324	269	675	595	12
46	290	41	261	303	220	228	171	12
506	344	376	204	321	162	152	156	12
137	318	110	222	313	181	596	545	12
422	340	317	212	327	166	92	31	12
450	352	327	262	337	199	195	160	12
26	278	24	66	292	58	111	64	12
467	343	349	193	315	156	48	122	13
83	303	70	413	333	318	399	309	13
69	255	69	35	256	35	331	280	13
446	347	329	271	396	175	123	80	13
518	351	378	283	321	226	100	128	13
271	318	218	293	304	247	645	565	13
65	265	63	12	250	12	56	64	13
233	316	189	255	302	217	616	545	13
432	343	322	193	334	148	188	120	13
509	369	353	186	356	134	83	102	13
282	419	173	601	490	314	688	618	13
115	422	70	296	430	176	581	539	13
97	290	86	75	361	53	141	104	13
612	423	371	772	462	427	302	210	13
118	284	106	91	283	82	362	312	13
350	335	267	418	364	294	663	619	13
314	311	258	326	298	281	570	513	13
704	484	373	487	422	295	297	214	13
33	249	34	31	256	31	293	230	13
222	402	142	760	452	430	652	564	13
23	259	22	117	261	114	152	95	13
497	368	346	272	361	192	142	76	13
341	332	263	613	323	485	622	539	13
574	394	373	382	372	263	229	203	13
105	261	103	162	265	157	425	337	13
319	352	232	313	334	240	607	548	13
534	355	384	212	347	157	80	80	13
23	252	23	22	283	20	217	129	14
441	325	347	317	362	224	229	188	14
63	282	57	171	282	155	201	201	14
65	284	58	116	348	85	98	149	14
51	332	40	251	333	193	296	214	14
67	275	62	12	262	12	65	82	14
72	266	69	22	264	22	84	95	14
459	329	357	192	322	153	102	119	14
756	416	466	684	414	422	160	139	14
27	298	23	34	325	27	104	98	14
315	337	239	393	306	329	625	562	14
187	290	165	245	288	218	564	480	14
163	325	128	234	332	180	610	561	14
32	262	32	14	250	14	95	77	14
343	306	287	283	293	247	642	568	14
107	312	87	63	301	54	517	431	14
34	285	30	234	330	182	110	169	14
512	356	368	284	352	206	170	204	14
444	335	338	216	385	144	84	35	14
25	263	25	38	272	35	318	233	14
427	327	334	144	306	121	142	138	14
69	333	53	877	335	670	48	77	14
128	313	105	47	325	37	77	95	14
276	311	227	265	300	227	620	540	14
551	361	390	309	358	221	187	206	14
393	396	254	545	434	321	651	579	14
226	300	192	232	296	201	619	547	15
215	293	188	189	296	163	588	515	15
265	377	180	436	460	242	695	626	15
551	395	357	333	433	197	225	146	15
27	260	27	15	290	14	97	125	15
78	366	54	393	415	243	472	369	15
455	341	341	240	333	185	90	146	15
672	432	398	733	403	465	234	162	15
881	577	391	909	496	469	469	385	15
20	259	20	13	265	12	113	114	15
669	422	406	362	422	220	100	74	15
478	366	334	512	366	359	154	97	15
265	329	206	394	338	298	663	599	15
494	403	314	418	429	249	202	139	15
446	343	333	632	343	471	687	610	15
255	294	222	289	291	255	671	584	15
75	304	63	138	289	122	590	512	15
122	319	98	1023	297	883	116	166	15
585	379	396	914	367	638	738	665	15
25	254	25	8	264	8	97	117	15
497	356	357	365	407	229	166	129	15
26	261	26	11	297	10	116	89	15
58	265	56	35	279	32	113	98	15
43	260	42	71	275	66	107	89	15
285	317	230	299	314	244	536	463	16
418	379	282	245	372	169	310	193	16
33	248	34	23	254	24	247	102	16
49	254	49	31	256	31	291	253	16
651	471	354	672	453	379	562	479	16
51	334	39	483	394	314	237	136	16
374	407	235	554	421	336	738	676	16
50	310	42	339	323	268	79	43	16
486	360	346	341	382	228	228	146	16
33	264	32	26	291	23	53	143	16
165	385	109	312	379	211	695	625	16
247	330	191	274	311	226	658	583	16
607	425	366	1023	267	982	667	599	16
569	365	399	528	396	342	218	142	16
21	253	21	29	258	29	422	335	16
176	374	121	359	349	263	661	597	16
494	349	362	186	344	138	156	80	16
302	309	251	400	296	346	613	533	16
140	299	120	104	275	97	180	308	16
38	298	33	452	297	390	153	125	16
35	264	34	18	269	17	42	101	16
24	301	21	274	295	238	133	117	17
447	338	338	436	396	282	241	149	17
533	388	352	217	351	158	174	76	17
63	267	60	17	249	17	178	133	17
525	366	367	368	338	279	175	165	17
450	355	324	163	328	128	74	53	17
133	353	96	185	379	125	619	560	17
23	300	20	41	289	37	67	71	17
438	350	320	227	390	149	89	107	17
513	370	355	377	359	269	148	76	17
168	336	128	214	338	162	603	557	17
435	325	343	256	368	178	83	58	17
657	391	430	743	481	395	601	547	17
456	357	327	207	367	144	55	133	17
176	295	152	129	290	114	382	322	17
74	308	62	239	294	208	553	456	18
462	339	349	211	336	161	53	107	18
57	332	44	334	334	256	64	82	18
46	258	46	57	262	55	466	370	18
125	268	119	90	274	84	541	498	18
447	336	341	283	342	212	171	119	18
240	303	203	243	296	210	656	594	18
54	508	27	886	575	394	233	206	18
560	359	399	227	335	174	168	73	18
434	352	315	237	414	147	77	45	18
222	308	184	454	308	378	579	503	18
484	346	358	196	331	151	194	94	18
45	270	43	17	257	17	129	84	18
461	363	326	391	343	292	284	196	18
495	362	350	279	403	177	320	171	18
794	482	422	525	470	286	214	158	18
544	404	345	259	395	168	264	142	18
30	299	25	408	371	282	133	80	18
349	340	263	569	316	461	639	567	18
78	315	63	575	314	468	64	97	18
598	390	393	369	379	249	188	192	18
549	361	389	276	351	201	123	108	18
478	343	357	275	326	216	132	55	19
826	500	423	673	502	343	274	240	19
474	338	359	191	341	144	256	162	19
605	389	399	434	384	289	271	209	19
33	255	34	12	259	12	70	79	19
230	381	154	401	376	273	631	584	19
502	353	364	271	344	202	116	111	19
443	362	313	331	357	237	42	156	19
411	352	300	588	325	464	749	671	19
434	354	313	421	332	324	711	640	19
541	355	390	299	401	191	239	173	19
803	598	344	1023	309	847	840	794	19
141	271	133	61	271	58	166	373	19
25	271	24	28	292	24	135	65	19
543	374	372	329	432	195	217	105	19
205	321	164	734	411	457	266	195	19
335	350	245	579	337	440	746	663	19
546	353	396	292	354	211	117	90	19
260	316	211	345	314	281	624	546	19
484	363	342	343	368	239	141	120	19
215	304	181	219	300	187	601	539	19
38	265	36	50	268	48	94	55	19
28	257	28	17	253	17	55	55	19
402	339	304	157	328	123	122	152	19
312	305	262	362	293	316	610	544	19
39	269	37	251	266	242	94	131	19
50	293	43	442	321	353	131	102	19
26	248	27	173	251	176	107	152	19
27	334	21	284	366	198	277	211	20
557	371	384	210	345	155	87	97	20
59	385	40	575	377	390	80	79	20
441	370	306	309	395	200	135	122	20
229	318	184	354	314	289	649	573	20
65	322	51	669	354	483	156	26	20
536	381	360	261	381	175	162	107	20
383	339	289	281	368	195	217	150	20
139	796	45	1023	267	982	261	179	20
393	336	299	220	357	158	97	133	20
286	302	242	272	290	240	597	524	20
472	451	268	863	459	481	511	503	20
530	357	380	297	394	193	264	148	20
457	335	349	236	315	192	183	135	20
249	312	204	343	316	278	642	562	20
227	357	163	280	347	206	320	359	20
227	274	211	64	286	57	123	132	20
526	399	337	774	375	528	732	664	20
53	264	51	48	289	42	360	304	20
98	256	98	52	250	53	272	325	21
253	299	217	385	299	329	574	493	21
28	259	28	32	268	31	168	43	21
419	332	323	172	322	137	102	131	21
54	279	49	95	275	88	311	268	21
27	251	27	25	248	25	136	117	21
28	264	27	24	256	24	111	56	21
185	299	159	275	282	249	97	82	21
38	252	39	44	253	45	415	341	21
315	347	232	543	351	396	597	520	21
393	347	290	379	360	269	284	190	21
545	375	371	207	357	148	158	70	21
476	362	337	302	336	230	111	97	21
419	345	311	224	385	149	152	39	21
24	267	23	15	267	14	123	62	21
445	363	314	228	340	171	227	161	21
24	261	24	85	291	75	161	149	21
1023	575	456	1023	541	485	270	184	21
499	361	354	698	459	389	249	222	21
226	294	197	299	283	271	478	433	21
322	332	248	484	329	377	581	516	21
508	345	377	184	319	148	114	70	21
572	360	407	252	327	197	142	79	21
519	377	352	346	406	218	214	113	21
435	342	326	173	339	131	71	59	21
542	359	386	185	340	139	150	131	22
40	310	33	203	322	162	199	141	22
537	364	378	359	372	247	73	126	22
582	388	384	527	345	391	82	186	22
301	324	238	272	302	230	208	160	22
391	338	296	260	339	196	181	122	22
740	459	413	883	516	438	720	648	22
249	322	198	206	310	170	534	498	22
370	386	245	848	369	588	704	631	22
501	343	375	246	355	177	23	133	22
308	327	241	587	329	456	626	559	22
480	356	345	212	338	160	138	45	22
423	352	308	273	344	203	139	102	22
952	572	426	826	670	316	223	245	22
465	366	325	634	349	465	785	701	22
233	422	142	553	406	349	499	429	22
31	364	22	134	293	117	117	119	22
34	251	34	14	245	14	169	204	22
153	276	142	120	271	114	556	477	22
78	292	69	94	290	83	179	97	23
31	258	30	24	252	25	64	97	23
511	372	352	289	339	219	101	129	23
283	348	208	283	354	205	619	539	23
61	251	62	74	251	75	129	113	23
455	354	329	179	350	130	132	64	23
32	283	29	136	354	99	122	101	23
467	350	342	232	329	181	260	138	23
364	331	282	200	317	162	219	165	23
538	361	382	261	345	194	110	150	23
292	349	214	298	347	220	611	544	23
634	414	392	428	380	288	133	136	23
647	422	393	706	431	420	299	279	23
55	279	50	397	298	341	119	55	23
228	286	204	197	278	182	631	540	23
490	351	358	305	391	199	198	80	24
50	279	46	402	287	358	168	139	24
86	352	63	815	362	576	445	350	24
402	348	296	187	347	138	90	67	24
555	384	370	314	379	213	187	165	24
524	351	382	368	376	250	296	148	24
76	270	72	113	264	109	401	335	24
412	361	292	156	327	122	148	119	24
494	388	326	490	424	296	496	410	24
75	254	75	37	252	37	201	229	24
28	255	28	27	247	28	245	228	24
55	311	45	411	294	358	221	148	24
44	255	45	13	249	14	89	59	24
21	270	20	24	306	20	220	165	24
36	270	34	39	279	36	95	101	24
39	290	34	50	318	40	576	484	24
220	315	179	223	306	186	511	469	24
500	370	346	227	367	158	126	126	24
270	331	209	416	335	318	629	560	24
414	351	302	175	340	132	48	129	24
191	334	146	371	323	294	556	490	24
33	313	27	129	345	96	148	116	24
119	584	52	1023	403	651	132	126	24
432	341	324	153	306	128	123	74	24
157	333	121	212	335	162	617	564	24
493	355	356	275	599	117	176	76	25
499	372	343	328	393	214	132	210	25
93	289	83	199	290	175	268	135	25
83	313	68	126	340	94	235	128	25
285	320	228	333	363	235	411	400	25
719	441	418	529	413	328	211	100	25
496	353	360	221	331	171	74	62	25
46	251	47	41	250	42	393	322	25
244	291	215	171	289	152	606	526	25
540	363	381	194	335	148	198	113	25
186	319	149	296	302	251	549	474	25
49	303	41	101	291	89	635	547	25
491	337	373	191	317	154	82	100	25
25	276	23	272	291	239	43	87	25
135	292	118	178	290	157	630	550	25
74	263	73	30	284	27	79	145	25
427	350	312	206	341	155	79	87	25
433	374	296	833	356	600	665	591	26
132	528	64	1023	333	787	228	168	26
551	364	387	828	387	548	466	371	26
39	267	37	51	269	49	113	102	26
493	370	341	269	464	148	74	165	26
487	347	359	319	380	215	193	193	26
63	327	49	499	323	395	62	153	26
292	346	217	602	404	382	698	629	26
464	350	339	261	348	192	97	79	26
260	307	217	254	296	220	609	539	26
39	264	38	238	273	223	61	56	26
242	310	200	279	300	238	647	565	26
64	255	64	15	260	15	391	377	26
619	411	386	543	353	393	256	227	26
619	436	363	886	585	387	395	318	26
560	417	344	268	379	181	145	9	26
296	323	234	729	343	543	666	605	26
415	342	311	217	333	166	164	132	26
95	622	39	1023	267	982	221	204	26
554	372	381	346	377	235	166	95	26
27	253	27	11	278	10	138	80	27
68	257	68	38	251	39	491	409	27
73	315	59	81	329	63	443	346	27
24	248	25	23	251	23	344	240	27
509	353	369	188	328	147	179	126	27
670	407	421	628	413	390	154	207	27
50	258	50	63	262	62	530	440	27
513	364	361	329	368	229	122	133	27
193	418	118	1023	396	662	393	285	27
114	395	74	182	377	123	586	533	27
598	419	365	559	364	393	333	198	27
145	350	106	270	381	181	688	622	27
22	250	23	6	244	6	145	94	27
513	371	353	275	353	199	6	113	27
304	435	179	282	413	175	681	601	27
638	398	410	552	451	314	119	111	27
467	362	330	350	338	266	183	166	27
82	273	77	168	293	147	110	77	28
504	364	355	283	342	212	120	30	28
588	338	445	1023	382	686	407	297	28
34	296	30	279	398	180	210	74	28
42	275	39	312	298	269	107	114	28
27	262	26	24	270	22	100	148	28
208	324	164	203	312	166	656	583	28
584	416	359	298	417	183	123	51	28
508	383	340	319	366	223	199	104	28
34	305	28	273	329	212	142	77	28
263	304	222	277	303	234	618	539	28
105	261	103	76	258	76	403	385	28
241	299	206	245	276	227	562	488	28
26	291	23	291	300	248	89	43	28
454	355	327	222	318	179	70	148	28
22	249	23	23	245	24	238	187	28
31	350	22	71	347	53	623	535	28
530	355	382	215	329	167	84	84	28
75	304	63	120	423	73	214	132	28
182	313	149	109	286	98	549	480	28
417	331	322	378	318	304	678	616	28
444	334	340	181	334	139	195	104	28
236	303	200	326	301	277	619	533	28
455	368	317	222	341	166	156	128	28
236	326	185	318	503	162	666	602	28
35	322	28	341	339	258	316	229	28
477	339	361	323	329	251	143	95	28
252	305	212	238	306	199	659	573	28
496	812	157	1023	267	982	270	68	29
405	337	308	146	329	114	200	117	29
424	378	287	256	363	180	53	164	29
24	309	20	247	366	173	284	208	29
24	250	24	34	251	35	509	419	29
145	286	130	198	282	180	485	431	29
25	251	25	7	350	5	84	71	29
557	384	371	372	391	244	126	45	29
57	265	55	40	301	34	132	102	29
492	341	369	187	352	136	114	90	29
35	279	32	15	278	14	120	87	29
491	353	357	240	357	172	203	107	29
107	262	105	64	265	62	278	347	29
22	259	22	10	257	9	107	152	29
321	346	237	539	368	375	675	595	29
480	339	363	310	351	226	225	139	29
324	318	261	469	300	400	728	643	29
579	365	406	320	338	243	74	71	29
411	341	309	158	334	121	62	83	29
432	342	323	199	335	152	180	114	29
47	309	39	774	341	581	126	87	29
455	357	326	144	326	113	90	65	30
23	277	22	117	276	108	86	32	30
776	469	424	917	521	450	184	90	30
474	406	299	459	421	279	204	145	30
648	393	423	503	385	335	95	128	30
436	353	316	233	342	174	52	161	30
285	304	240	262	296	227	682	605	30
247	294	215	186	285	167	528	477	30
21	253	21	146	253	148	82	94	30
563	385	374	166	331	129	139	107	30
507	388	335	663	411	413	650	596	30
89	255	89	28	253	28	174	84	30
867	472	470	1010	493	524	253	208	30
480	346	356	241	352	175	166	129	30
249	307	207	224	305	188	663	577	30
33	256	33	11	260	10	87	100	30
854	476	459	615	573	275	240	186	30
29	309	24	189	294	164	353	255	30
27	348	20	212	306	177	150	178	30
541	359	386	161	323	128	89	80	30
47	284	42	343	284	309	110	120	30
734	406	462	454	380	305	98	6	30
485	346	358	205	361	145	100	83	30
24	297	21	177	305	149	120	108	30
53	312	43	246	304	207	248	128	30
32	251	33	11	242	12	62	59	31
97	283	87	60	330	46	48	70	31
23	282	21	89	292	78	176	125	31
36	312	30	111	317	90	588	494	31
461	343	344	277	341	208	218	152	31
40	271	38	19	307	16	73	79	31
37	266	36	25	312	20	123	83	31
369	1023	85	1023	267	982	395	278	31
299	401	191	530	410	330	484	467	31
502	369	348	415	360	294	296	218	31
66	274	62	39	276	36	82	89	31
223	324	176	181	347	133	621	568	31
64	369	44	351	439	205	74	94	31
417	346	308	142	334	109	89	113	31
492	337	374	218	330	169	162	48	31
425	337	322	196	317	158	82	86	31
391	343	292	156	339	117	150	55	31
24	262	24	8	259	8	125	74	31
309	317	249	548	317	443	715	632	31
477	341	357	205	339	155	164	102	31
470	340	354	262	369	182	123	97	31
35	298	30	199	321	159	318	205	31
397	331	308	159	328	124	73	84	32
472	369	328	231	434	136	206	199	32
124	273	116	65	270	62	379	360	32
297	329	231	362	373	248	644	572	32
32	361	22	426	383	285	265	171	32
532	363	375	364	372	251	158	62	32
469	386	311	312	417	191	94	171	32
26	270	25	71	280	65	527	436	32
513	363	362	351	375	239	178	92	32
377	330	293	175	347	129	92	102	32
27	278	25	229	289	203	49	119	32
197	362	139	187	363	132	164	80	32
328	365	230	538	360	382	640	565	32
339	331	262	175	327	137	173	46	32
32	366	22	312	359	222	347	251	32
54	263	52	49	280	45	100	129	32
508	384	339	229	417	141	174	83	32
420	339	317	145	326	114	152	161	32
460	339	348	335	339	253	152	136	32
495	368	345	183	357	131	110	0	33
35	267	34	116	281	106	153	83	33
28	325	22	434	326	341	129	94	33
430	358	307	187	347	138	102	70	33
45	281	41	26	297	23	129	59	33
497	354	360	329	387	217	262	154	33
466	341	350	192	335	147	179	117	33
433	417	266	1023	402	651	730	651	33
172	303	145	223	275	208	211	166	33
55	259	55	64	263	62	383	309	33
177	376	121	231	390	152	661	597	33
317	355	229	493	335	376	647	562	33
404	346	298	177	324	140	145	170	33
545	362	385	311	343	232	119	36	33
36	404	23	592	474	320	116	43	33
23	297	20	276	296	239	119	58	33
89	291	78	122	290	108	425	364	33
274	293	239	211	287	188	630	557	33
41	354	29	246	312	202	388	288	33
453	346	334	201	350	147	101	77	33
565	393	368	644	420	393	307	190	33
241	352	175	330	336	251	712	631	33
24	258	24	201	279	185	86	107	33
491	354	355	171	334	131	139	157	33
320	318	258	398	304	334	730	646	33
72	278	66	112	277	103	292	269	33
46	250	47	39	247	41	392	338	33
493	351	360	220	348	162	142	76	33
582	381	391	376	356	271	143	149	33
507	372	348	263	375	180	152	79	33
471	346	349	279	370	193	252	186	33
23	252	24	20	264	19	70	111	34
556	397	359	380	372	261	160	158	34
446	340	336	270	365	190	200	148	34
30	272	28	127	327	99	138	68	34
427	335	326	212	303	179	94	161	34
171	428	102	300	383	200	638	577	34
457	340	344	234	371	162	214	126	34
454	362	321	250	350	183	143	105	34
522	346	386	210	355	151	87	43	34
133	396	86	188	397	122	633	579	34
346	430	206	455	530	220	663	597	34
492	384	329	309	400	198	210	190	34
470	371	324	205	344	152	13	108	34
417	320	333	171	311	141	166	89	34
399	335	305	200	337	152	74	79	34
50	258	49	50	254	51	358	281	34
742	488	390	702	387	464	403	320	34
41	295	36	155	267	149	185	190	34
528	350	386	314	385	209	97	116	34
248	300	211	249	287	222	721	637	34
392	328	305	151	306	127	145	86	34
527	349	386	278	336	212	158	84	35
509	369	354	208	382	139	97	136	35
603	393	392	300	395	194	175	150	35
40	250	41	30	253	30	278	237	35
539	359	384	570	419	348	283	249	35
176	319	142	257	324	203	592	503	35
412	352	299	267	346	198	181	143	35
488	348	359	327	346	242	108	133	35
42	271	40	51	295	44	10	90	35
37	320	29	498	347	368	423	341	35
141	270	134	119	272	112	361	354	35
34	273	31	16	309	14	62	74	35
471	367	328	421	398	270	194	129	35
23	250	23	8	253	8	76	142	35
295	332	227	197	327	154	582	533	35
38	328	30	371	376	253	288	222	35
33	390	22	415	412	258	292	179	35
23	256	23	85	258	84	46	157	35
27	260	27	11	270	10	105	95	35
368	419	225	535	450	304	635	570	35
507	374	348	280	366	196	55	58	35
27	260	26	49	275	46	132	120	35
82	313	67	593	348	436	308	203	35
232	411	145	481	475	259	761	686	35
39	271	37	53	290	47	114	102	35
65	286	59	22	284	20	71	84	35
414	363	292	443	324	350	709	633	35
36	330	28	409	309	339	290	154	35
31	304	26	74	307	62	126	146	36
40	258	40	109	285	98	102	98	36
619	399	397	191	353	139	203	126	36
97	294	84	537	345	398	376	275	36
359	339	271	494	334	379	695	625	36
556	374	380	464	366	325	266	160	36
459	345	340	297	374	203	143	149	36
510	355	368	316	373	216	210	153	36
22	249	23	8	238	9	123	104	36
64	301	54	268	311	221	226	148	36
238	371	164	327	373	224	716	625	36
435	351	318	194	333	149	101	150	36
39	271	37	74	275	69	389	289	36
551	358	394	474	374	324	262	186	36
39	298	33	19	288	17	108	86	36
49	350	36	545	334	418	297	224	36
92	272	87	22	264	21	82	76	36
554	375	379	269	339	204	142	114	36
505	358	360	742	322	589	414	331	36
609	410	381	550	406	347	195	131	36
64	255	64	43	258	43	434	340	36
149	395	96	216	419	132	654	590	37
284	369	197	324	384	216	550	520	37
388	335	297	189	334	145	199	108	37
27	267	26	270	267	259	116	42	37
500	345	371	309	371	213	194	139	37
34	252	35	42	254	42	154	169	37
208	431	124	202	475	109	646	587	37
448	356	322	226	344	168	104	136	37
71	254	71	47	249	49	330	301	37
575	455	323	198	470	108	145	117	37
586	381	394	581	449	331	279	211	37
459	345	340	275	372	190	139	24	37
544	351	397	338	377	229	123	65	37
542	381	364	383	347	282	186	179	37
479	348	353	157	318	127	79	128	37
307	359	219	315	364	221	616	531	37
21	248	22	98	257	97	55	108	37
469	423	283	179	383	119	169	64	37
368	334	282	287	316	232	210	178	37
384	351	281	144	322	115	108	24	38
466	349	341	333	349	245	226	207	38
376	343	281	140	322	111	113	170	38
231	429	138	373	585	163	666	617	38
351	329	273	447	325	352	655	582	38
283	375	193	314	386	208	625	558	38
527	346	390	286	339	216	175	178	38
859	549	401	501	594	216	203	132	39
449	348	330	236	344	175	98	152	39
325	332	251	369	309	306	720	634	39
426	353	309	374	334	287	148	126	39
307	333	236	355	314	289	721	637	39
118	268	113	107	281	97	586	507	39
344	315	279	118	288	105	181	117	39
62	732	22	1023	637	412	287	179	39
468	357	336	196	373	134	62	181	39
285	333	219	364	341	273	695	616	39
422	341	317	115	303	97	125	101	39
398	324	314	154	334	118	128	165	39
492	353	356	344	374	235	186	120	39
469	399	301	400	352	291	422	314	39
268	314	218	577	320	462	644	562	39
195	346	144	311	524	152	585	542	39
101	287	90	58	274	54	135	100	39
468	350	342	315	361	224	261	204	39
444	355	320	357	324	283	227	170	39
41	293	36	572	310	471	1	114	39
508	357	364	416	389	274	173	196	39
35	263	34	13	263	12	89	150	39
365	322	290	142	336	108	164	77	39
484	343	361	182	357	130	195	98	39
451	343	337	198	362	140	74	164	39
238	348	176	400	355	288	727	643	40
43	290	38	259	314	211	114	59	40
852	619	353	1023	267	982	552	486	40
30	250	31	25	248	26	164	185	40
26	274	25	220	317	178	149	173	40
511	346	378	206	347	152	82	152	40
165	355	119	247	414	153	670	602	40
158	332	122	650	376	442	308	229	40
55	278	51	460	328	359	98	125	40
576	541	273	1023	425	617	337	359	40
33	255	33	28	259	27	336	239	40
493	361	350	244	334	187	90	16	40
192	292	168	156	294	136	524	458	40
26	312	22	343	352	249	383	265	40
45	267	43	23	272	22	89	31	40
181	287	161	203	312	167	485	478	40
274	342	205	382	358	272	493	467	40
27	282	24	127	285	114	179	142	40
495	351	361	202	379	136	71	13	40
471	336	358	177	308	147	49	138	40
458	331	354	194	313	158	79	111	40
38	270	36	14	247	14	128	83	41
577	378	391	262	407	165	77	95	41
533	366	373	321	406	202	267	76	41
20	266	20	229	281	208	125	67	41
272	317	220	513	351	373	629	564	41
1012	566	458	846	616	352	164	249	41
258	310	214	231	302	195	663	588	41
344	467	189	761	447	436	661	614	41
583	402	372	406	437	238	239	174	41
781	437	458	354	406	223	158	133	41
191	343	142	309	383	206	619	559	41
57	281	52	158	303	134	125	97	41
448	340	337	147	329	115	116	73	41
84	352	61	154	383	103	590	546	41
125	339	95	407	351	296	655	569	41
27	250	27	14	253	14	89	123	41
391	355	282	451	393	293	407	316	41
100	275	93	62	264	60	316	317	41
43	265	42	21	289	18	70	94	41
657	409	412	324	396	210	138	139	42
449	373	308	206	353	149	49	67	42
37	254	38	27	267	26	76	53	42
126	398	81	308	445	177	665	604	42
504	396	326	241	384	161	86	52	42
125	300	107	119	355	86	586	550	42
421	332	325	306	374	210	242	141	42
134	384	89	307	377	209	592	546	42
496	350	363	168	331	130	123	94	42
608	369	422	256	379	173	104	94	42
559	355	403	267	334	205	183	156	42
54	252	55	56	253	56	242	240	42
480	387	317	283	388	186	129	108	42
21	256	21	8	333	6	136	100	42
21	253	21	100	258	99	123	111	42
29	279	27	343	302	291	111	61	42
415	347	306	222	371	153	161	87	42
39	287	35	433	292	380	107	120	42
87	301	74	146	305	122	375	305	42
284	308	236	228	299	196	610	548	42
512	369	355	187	336	142	150	32	43
421	345	312	216	340	163	89	67	43
484	366	338	365	375	249	205	125	43
158	288	141	57	314	46	122	128	43
155	316	126	130	341	98	603	558	43
614	476	330	521	571	234	183	135	43
43	311	36	150	331	116	582	495	43
527	371	363	264	377	179	168	116	43
563	375	385	289	361	205	122	125	43
462	364	325	186	330	144	136	87	43
513	367	358	331	395	214	165	152	43
43	459	24	180	362	128	299	213	43
206	282	187	179	282	163	679	590	43
23	267	22	157	287	140	68	86	43
325	326	255	507	313	415	666	590	43
46	263	45	11	236	12	28	87	43
184	340	139	187	351	137	647	590	43
444	352	323	204	328	159	169	58	43
24	278	22	13	306	11	129	82	43
48	273	45	11	263	10	68	86	43
459	339	347	218	333	167	65	131	43
428	352	311	184	349	135	176	105	43
54	268	51	11	249	11	71	143	43
31	250	32	14	243	15	162	213	43
577	403	366	285	407	180	185	105	43
549	370	380	604	357	433	261	188	43
22	263	22	23	278	21	101	141	43
118	266	113	52	262	50	474	419	43
111	318	89	453	339	343	648	568	43
621	396	402	333	386	221	131	100	43
522	357	374	220	324	174	92	133	43
484	378	328	623	378	422	284	225	43
43	275	40	350	294	304	83	86	44
501	362	354	292	388	193	107	141	44
70	560	32	1023	729	360	221	119	44
72	382	48	53	377	36	158	374	44
245	326	192	373	316	303	429	430	44
256	308	213	298	313	244	670	589	44
26	266	25	68	257	68	142	133	44
147	282	133	167	276	155	449	404	44
400	335	306	241	339	182	272	191	44
402	336	306	142	344	106	79	100	44
213	599	91	731	663	282	709	635	44
40	281	36	26	334	20	87	84	44
396	325	312	166	356	120	83	74	44
65	253	65	43	247	45	351	341	44
26	268	25	167	267	160	217	143	44
596	381	400	383	382	257	184	141	44
509	348	374	172	314	140	146	143	44
39	283	35	262	297	226	45	108	44
51	315	41	549	342	410	368	300	44
219	292	192	120	326	94	512	487	44
63	306	52	248	354	180	519	442	44
105	360	75	113	376	77	552	521	44
285	341	214	295	338	224	611	547	44
491	355	355	508	351	370	319	233	44
585	368	407	434	377	295	162	117	44
473	350	346	142	319	114	68	152	44
471	409	294	372	361	264	24	86	44
34	298	29	261	319	210	210	131	44
376	350	275	597	340	449	731	648	44
589	394	383	555	447	318	149	174	44
751	427	451	772	409	482	458	366	44
21	262	21	21	274	20	222	181	45
35	252	36	9	248	10	114	98	45
525	363	370	258	349	189	136	162	45
488	408	306	839	408	526	656	592	45
391	338	296	131	306	110	146	131	45
461	357	330	316	339	239	286	170	45
31	301	27	229	342	172	335	232	45
30	321	24	270	370	187	282	174	45
466	334	358	328	311	270	142	74	45
359	330	279	454	314	370	662	592	45
125	326	98	167	345	124	486	401	45
462	339	348	151	335	116	83	70	45
24	282	22	88	360	63	92	62	45
549	377	373	660	459	368	325	277	45
38	264	37	292	273	275	138	92	45
243	299	208	191	289	169	605	541	45
466	347	344	183	322	146	191	71	45
497	376	339	283	348	209	281	201	45
31	264	30	229	265	221	131	135	45
78	259	77	47	254	47	473	412	46
52	303	44	457	298	394	141	113	46
296	320	236	308	305	258	647	566	46
642	469	351	1023	267	982	819	748	46
501	342	375	301	392	197	129	83	46
269	349	198	416	343	310	589	505	46
481	328	376	195	315	159	175	70	46
58	287	52	36	272	34	114	64	46
481	333	370	196	306	164	84	84	46
303	308	252	394	299	338	673	593	46
335	458	187	1023	267	982	209	238	46
29	261	29	136	265	132	114	98	46
262	299	225	287	291	253	628	550	46
467	348	344	208	335	159	143	100	46
475	340	358	187	319	150	23	149	47
476	542	225	1023	267	982	720	647	47
235	298	202	204	301	174	697	616	47
524	352	381	414	493	215	303	227	47
63	322	50	49	329	38	107	62	47
20	249	21	16	255	16	347	293	47
424	330	329	577	323	458	724	640	47
289	295	251	373	289	330	587	504	47
25	276	23	299	303	252	104	97	47
39	270	37	14	273	13	86	129	47
348	333	267	559	315	455	614	535	47
582	380	393	274	330	213	175	128	47
41	282	38	29	282	26	105	110	47
444	348	327	237	329	184	129	8	47
66	283	60	66	282	60	404	334	47
421	344	313	295	335	225	166	206	47
747	424	451	1023	371	706	749	675	47
46	278	43	26	275	24	111	92	47
38	253	39	22	273	21	249	229	47
33	266	31	36	276	34	141	28	47
513	397	331	340	371	235	166	94	47
342	354	247	479	339	362	688	607	47
45	287	40	155	388	102	122	101	47
376	344	280	174	322	138	119	107	47
45	251	46	27	247	28	240	156	48
440	362	311	247	346	183	97	113	48
60	324	47	456	334	350	229	231	48
436	344	324	369	426	222	229	145	48
41	256	41	50	251	51	113	101	48
526	383	352	194	329	151	97	105	48
27	305	23	23	316	19	122	59	48
791	570	355	924	597	396	390	387	48
22	259	21	185	265	179	101	74	48
708	429	422	454	420	277	200	164	48
510	356	366	306	384	204	241	252	48
541	351	395	224	319	180	166	92	48
498	348	367	169	335	129	200	138	48
583	357	418	295	364	208	145	82	48
47	334	36	92	346	68	467	394	48
421	355	304	809	352	589	671	602	48
725	424	437	381	422	231	160	59	48
27	258	26	9	249	10	148	65	48
481	348	354	681	379	460	722	651	48
26	299	22	264	334	202	247	166	48
519	381	349	633	364	445	258	186	48
442	334	339	178	332	137	83	153	48
286	367	199	464	368	323	695	625	48
78	290	69	49	279	45	83	87	49
197	312	162	229	306	192	573	493	49
24	264	23	47	323	37	131	131	49
460	355	332	285	355	205	83	105	49
27	249	28	10	244	10	214	234	49
478	341	359	178	323	141	19	116	49
394	327	308	146	321	117	116	49	49
29	289	26	164	325	129	264	152	49
39	312	32	96	294	83	110	74	49
98	266	94	98	277	91	97	122	49
438	348	322	213	395	138	161	217	49
20	259	20	239	289	211	157	68	49
484	343	361	188	344	140	141	41	49
21	262	20	175	277	162	153	126	49
443	360	315	165	340	124	70	73	49
162	298	139	112	319	90	178	348	49
496	430	296	602	405	381	219	158	49
91	280	84	723	288	643	71	116	49
433	335	331	209	328	163	141	139	49
571	382	383	454	404	288	285	180	49
20	258	20	28	311	23	164	107	49
577	377	392	428	498	220	272	205	49
264	400	169	589	357	423	690	618	49
70	306	59	454	333	349	507	420	49
548	381	368	599	461	332	338	280	49
179	347	132	189	376	129	618	541	50
490	344	364	215	342	161	67	42	50
68	262	67	19	259	19	94	68	50
474	368	330	271	387	179	176	108	50
562	362	398	283	403	180	152	80	50
389	370	269	216	329	168	142	92	50
106	322	85	91	333	70	541	514	50
29	257	29	44	256	44	274	193	50
94	269	89	117	267	112	320	263	50
148	339	111	118	338	90	607	567	50
446	352	325	198	327	155	104	53	50
198	295	172	178	288	158	573	487	50
275	440	160	1023	519	505	713	631	50
507	362	359	293	349	215	339	244	50
171	298	147	172	292	151	646	559	50
483	342	362	170	324	135	102	70	50
452	360	322	220	331	170	83	120	50
221	300	189	185	290	163	517	448	50
29	275	27	301	277	279	104	129	51
275	308	228	360	298	309	617	538	51
435	365	306	206	347	152	35	128	51
494	389	326	187	375	127	133	67	51
511	351	373	204	322	162	104	52	51
27	279	25	26	299	22	100	100	51
623	423	377	1023	415	632	727	663	51
289	316	235	369	313	301	708	625	51
63	266	61	70	266	68	483	390	51
131	681	49	1023	550	477	43	133	51
442	333	340	206	318	166	95	107	51
22	252	22	12	258	12	64	58	51
511	355	369	443	445	255	203	131	51
445	377	303	249	365	175	180	108	51
30	343	23	85	328	66	656	567	51
44	252	45	32	249	33	343	334	51
260	288	231	223	278	205	607	523	51
240	286	215	170	286	153	397	400	51
41	301	35	268	312	220	190	110	51
599	400	384	385	381	259	129	87	51
521	367	364	232	380	156	142	145	51
47	277	43	402	292	352	188	173	52
75	331	58	264	323	209	598	507	52
555	400	356	351	413	218	150	126	52
439	347	324	215	337	163	77	68	52
115	888	33	1023	642	408	325	243	52
34	258	34	20	258	20	126	39	52
365	351	267	487	322	387	678	599	52
465	360	331	328	357	235	185	101	52
476	396	308	167	426	100	65	107	52
70	344	52	540	384	360	596	508	52
517	345	384	196	335	150	185	86	52
450	330	349	189	318	152	123	148	52
370	410	231	608	487	320	679	623	52
294	329	228	381	333	293	620	574	52
24	301	20	90	345	67	609	523	52
599	395	388	202	389	133	59	43	52
110	270	104	30	292	27	154	56	52
513	331	397	185	381	124	102	122	53
467	352	340	177	350	129	41	23	53
528	362	373	241	336	183	113	157	53
36	331	28	520	340	392	149	119	53
586	363	414	328	346	243	201	77	53
42	394	27	689	447	394	487	406	53
488	344	364	160	322	127	142	152	53
26	253	26	26	266	25	111	119	53
529	366	370	344	377	234	191	108	53
520	374	356	220	389	145	111	128	53
27	255	27	19	292	17	79	107	53
462	342	346	278	343	207	232	272	53
56	302	47	128	410	80	166	95	53
444	336	338	303	444	175	244	150	53
513	380	345	221	343	165	83	123	53
49	282	44	11	290	10	86	119	53
283	320	227	377	325	297	609	547	53
405	353	294	237	353	172	175	53	53
27	258	26	11	254	11	59	79	53
558	361	396	220	346	163	84	122	53
30	263	29	12	271	11	185	110	53
351	942	95	1023	267	982	380	288	53
142	510	71	1023	267	982	185	123	54
36	350	26	379	350	277	83	48	54
409	346	303	163	340	123	164	73	54
44	265	42	52	271	49	528	442	54
334	314	273	337	294	294	706	621	54
195	331	151	344	307	286	440	445	54
554	384	369	427	356	307	224	191	54
26	257	26	15	248	15	150	122	54
29	326	23	204	333	157	49	48	54
311	393	203	533	408	335	737	661	54
193	327	151	180	327	141	631	579	54
266	447	153	994	542	469	718	641	54
514	341	386	241	337	183	108	145	54
513	347	379	315	353	228	108	104	54
473	348	348	219	361	155	111	146	54
387	397	249	604	437	354	782	710	55
190	291	167	203	291	178	554	464	55
536	379	362	342	370	236	22	136	55
408	338	309	171	315	139	52	94	55
155	395	101	345	481	183	564	529	55
486	347	359	162	319	130	32	128	55
221	371	152	529	355	381	333	364	55
71	269	68	48	268	46	288	258	55
230	339	174	200	335	153	666	600	55
634	392	415	493	434	291	178	183	55
465	373	320	468	352	341	266	200	55
660	385	438	313	425	188	97	77	55
451	368	314	273	387	181	131	87	55
90	429	54	1023	381	687	372	282	55
476	363	335	184	322	146	82	152	55
479	349	351	191	334	146	53	126	55
35	351	25	362	391	237	285	161	55
491	367	342	261	363	184	100	122	55
53	278	49	339	276	315	104	61	55
461	347	340	316	365	221	101	102	55
405	345	301	240	320	192	567	517	55
199	306	166	243	308	202	661	586	56
31	246	32	20	248	21	437	353	56
240	296	208	258	290	228	603	530	56
540	362	382	568	387	376	230	209	56
484	332	373	206	338	156	95	65	56
159	269	152	129	258	128	480	376	56
34	257	34	18	255	18	94	76	56
51	267	49	282	272	266	161	122	56
568	381	382	315	357	226	162	145	56
1023	1023	223	1023	267	982	432	339	56
584	374	399	354	368	247	51	136	56
33	275	31	303	285	272	192	113	56
474	336	360	231	326	181	125	145	56
93	295	81	717	296	621	136	164	56
132	270	126	103	271	98	469	414	56
487	343	364	222	398	143	175	126	56
405	384	270	309	430	184	162	175	56
272	301	231	223	292	196	619	544	56
532	370	368	420	343	314	165	117	56
30	298	26	292	312	240	108	105	57
612	395	397	727	407	458	350	252	57
980	1023	140	1023	267	982	391	260	57
451	405	285	260	373	179	157	61	57
525	358	375	166	326	130	107	95	57
47	297	41	31	297	26	102	132	57
733	509	368	1023	287	914	798	718	57
602	400	385	304	407	192	71	98	57
39	249	41	15	243	16	202	219	57
544	392	356	288	411	179	43	92	57
552	399	354	397	385	264	0	148	57
552	376	377	687	493	357	420	347	57
544	366	381	338	380	228	164	133	57
494	374	339	274	387	181	129	107	57
146	334	112	71	360	50	14	113	57
852	490	445	871	390	572	293	165	57
263	298	226	189	292	166	490	493	57
81	319	65	71	357	51	593	549	57
148	329	115	293	306	245	682	611	57
43	258	42	14	288	13	70	46	58
43	307	36	488	320	391	38	56	58
193	318	156	254	327	199	610	530	58
41	259	40	14	261	13	94	119	58
183	290	161	228	362	161	680	607	58
749	455	421	287	374	196	108	184	58
568	382	380	230	382	154	132	74	58
502	367	350	298	375	204	166	80	58
562	387	372	362	341	272	196	207	58
323	338	245	393	341	295	659	587	58
36	385	24	106	298	91	132	186	58
21	255	21	13	249	13	561	472	58
94	265	91	80	270	76	435	368	58
584	390	383	264	398	170	136	176	58
430	341	323	186	346	138	253	145	58
562	380	379	677	354	489	646	581	58
370	353	268	515	404	326	675	597	58
42	264	41	31	260	31	143	73	58
60	277	55	37	303	31	94	77	58
28	281	25	23	286	20	111	64	58
457	341	343	217	340	164	24	30	58
534	365	374	468	406	295	185	68	58
22	247	23	16	243	17	111	71	59
239	308	198	275	304	232	600	531	59
598	404	379	282	390	185	27	89	59
81	264	78	76	260	74	557	473	59
29	254	30	70	374	48	71	101	59
400	334	307	574	327	449	715	633	59
685	476	368	524	603	223	322	165	59
25	256	25	19	441	11	158	86	59
206	298	177	345	311	284	553	480	59
39	272	37	27	326	21	107	101	59
397	338	300	145	321	116	156	101	59
419	328	326	200	329	156	174	65	59
37	295	32	60	321	48	314	245	59
314	324	249	459	312	377	710	622	59
426	332	328	183	322	146	13	136	59
479	342	358	322	340	243	234	171	59
1023	425	616	1023	267	982	526	434	59
381	336	290	168	318	135	139	31	59
461	350	337	271	342	203	208	186	59
213	298	183	262	287	234	542	469	59
249	295	216	214	292	187	610	539	59
49	264	47	34	269	32	150	95	59
388	365	272	216	348	159	82	70	59
24	249	25	117	252	119	126	116	59
376	316	305	416	307	346	674	593	59
270	339	204	740	400	474	724	644	59
617	375	422	372	373	256	143	132	59
23	277	21	272	290	240	217	149	59
373	349	274	438	336	334	738	660	60
439	370	304	426	402	271	279	192	60
465	348	342	198	349	145	145	170	60
585	409	366	530	361	376	156	183	60
26	286	24	167	286	150	135	146	60
539	373	370	252	381	170	105	149	60
41	498	21	418	615	174	365	271	60
51	321	41	334	320	268	117	62	60
402	371	278	206	386	137	181	84	60
317	349	232	902	339	682	611	586	60
49	262	48	40	269	38	165	146	60
29	351	21	210	311	173	160	165	60
346	343	258	634	399	407	604	542	60
38	295	33	246	286	221	92	70	60
553	388	365	318	354	230	169	150	60
137	297	118	169	283	153	347	288	60
26	283	23	105	302	89	143	86	60
576	401	367	297	379	201	100	76	60
442	339	333	378	357	271	170	152	60
35	288	31	184	287	164	111	87	60
53	273	49	37	265	36	125	87	60
181	334	139	226	307	188	542	463	61
291	313	238	252	305	212	657	577	61
20	250	20	12	249	12	108	108	61
277	342	207	307	340	231	566	498	61
23	272	22	186	290	165	128	128	61
229	405	144	361	379	244	244	248	61
25	268	24	218	266	210	74	117	61
295	314	241	322	312	265	579	507	61
453	349	332	185	312	151	110	178	61
62	259	62	40	291	35	102	104	61
360	346	266	641	316	518	724	647	61
24	252	24	22	244	23	165	245	61
199	317	160	231	312	190	554	507	61
508	368	354	230	357	165	149	191	61
476	390	313	634	393	413	341	200	61
538	374	369	268	397	173	76	56	61
117	275	109	111	269	105	253	284	61
497	352	362	257	363	181	90	77	61
452	328	354	426	416	262	235	187	61
415	350	304	327	375	223	218	153	61
92	313	75	714	340	538	139	89	61
367	346	272	376	396	243	602	543	61
510	352	371	220	340	166	36	166	61
522	350	382	263	355	190	192	158	62
411	345	305	924	342	691	751	668	62
39	298	34	19	284	17	62	111	62
46	304	39	421	331	325	160	61	62
23	288	21	305	370	211	444	345	62
518	368	360	259	342	194	116	87	62
931	553	431	1023	386	680	437	355	62
449	341	337	163	327	128	98	6	62
24	289	22	236	297	203	111	123	62
471	334	361	194	334	149	89	73	62
28	292	25	296	310	245	296	169	62
459	357	328	530	406	334	348	255	62
468	334	358	192	349	141	125	126	62
111	333	85	311	339	235	477	486	62
22	251	22	10	253	10	64	98	62
398	332	306	153	331	118	116	53	62
492	358	352	339	386	225	148	117	62
536	372	369	289	365	203	191	141	62
491	356	353	551	427	330	301	259	62
569	383	380	607	499	312	325	210	62
48	348	36	678	345	503	149	84	62
523	363	368	270	343	202	84	102	63
556	372	383	185	384	123	45	105	63
528	354	382	237	381	159	184	154	63
22	267	21	195	275	181	41	84	63
549	359	391	351	352	255	226	206	63
49	257	49	28	261	27	117	138	63
36	256	35	13	264	12	194	132	63
424	342	317	183	327	143	31	62	63
32	294	28	259	293	227	268	200	63
247	311	204	189	296	164	640	572	63
490	373	337	316	391	207	148	139	63
81	271	76	21	272	19	133	35	63
342	331	264	538	313	440	701	620	63
43	259	43	50	270	47	86	90	63
332	346	246	385	353	279	120	105	63
510	376	347	279	356	201	95	128	63
124	264	120	67	266	65	221	321	63
100	301	85	218	316	177	195	169	63
136	287	121	148	284	134	587	502	63
500	355	361	235	353	170	131	76	63
31	256	31	18	248	18	89	100	64
417	351	303	889	331	687	683	601	64
538	368	374	496	501	254	414	319	64
485	356	349	397	392	259	316	228	64
49	291	43	297	317	240	67	86	64
510	357	366	261	393	170	200	148	64
287	307	240	385	299	330	618	550	64
32	250	33	47	249	48	196	171	64
423	324	334	213	319	171	141	79	64
497	364	350	325	340	244	153	142	64
422	333	324	165	327	130	131	41	64
105	286	94	79	278	72	77	76	64
244	305	205	175	285	158	119	104	64
74	291	65	141	289	125	379	319	64
480	352	350	160	362	113	173	125	64
183	296	158	203	279	187	527	453	64
98	308	82	196	322	156	597	517	64
266	300	227	334	311	276	643	555	64
503	360	358	314	444	181	105	107	64
92	300	79	82	301	70	208	105	65
476	351	347	341	327	267	302	240	65
445	378	301	131	360	93	94	35	65
483	354	349	376	426	226	214	154	65
54	328	42	591	345	438	145	92	65
452	363	319	430	376	293	266	136	65
26	261	25	17	273	16	55	123	65
367	324	290	386	301	328	654	580	65
26	290	23	297	318	239	261	165	65
183	331	142	201	345	149	631	576	65
465	339	351	137	359	98	128	120	65
434	347	320	231	361	163	98	82	65
477	367	333	254	373	175	208	83	65
593	397	382	256	353	186	117	95	65
631	366	441	373	382	250	64	22	65
634	399	407	867	417	532	415	306	66
810	456	455	658	500	337	139	119	66
22	264	22	117	263	114	145	161	66
78	354	56	627	374	429	132	83	66
166	326	130	257	323	204	496	490	66
66	343	49	479	416	295	434	345	66
420	361	298	563	362	399	602	536	66
87	264	85	113	306	94	560	498	66
449	333	345	173	318	139	82	113	66
61	289	54	31	305	26	100	49	66
36	281	33	50	275	47	95	98	66
28	266	27	409	272	385	90	74	66
28	333	22	335	430	199	303	200	66
125	318	101	873	322	693	102	148	66
461	329	358	167	338	127	10	100	66
281	311	232	395	282	358	615	553	66
33	263	33	48	255	48	419	331	66
454	351	331	235	346	174	117	157	66
599	413	371	595	403	378	154	158	66
288	314	235	303	322	240	556	518	66
426	399	274	1023	333	788	738	668	66
527	383	352	481	354	349	345	257	66
149	533	72	436	535	209	614	577	66
57	254	58	54	261	53	252	227	67
525	395	341	161	370	111	42	86	67
161	427	96	205	438	120	685	620	67
486	356	350	294	364	207	174	183	67
452	352	329	180	341	135	111	83	67
540	403	342	355	394	231	79	129	67
112	268	107	121	260	120	555	467	67
479	338	362	197	351	144	180	136	67
572	385	380	432	378	293	201	171	67
470	333	361	231	345	171	171	139	67
421	339	318	124	316	100	104	51	67
271	301	230	278	292	243	697	615	67
454	355	328	201	331	156	156	87	68
283	305	237	269	280	246	457	445	68
22	253	22	12	273	11	89	32	68
39	315	31	483	348	355	68	141	68
489	327	383	313	322	250	211	34	68
458	334	351	178	337	135	97	11	68
39	268	38	265	274	247	64	89	68
556	421	338	266	459	148	108	154	68
235	336	179	325	333	249	662	596	68
476	380	321	1023	321	817	719	648	68
451	370	312	1004	391	658	627	558	68
108	411	68	778	431	462	311	226	68
485	361	344	175	350	128	111	70	68
457	332	352	225	316	182	120	185	68
336	365	236	201	338	152	101	98	68
75	787	24	288	1023	48	237	266	68
493	341	370	284	340	214	214	133	68
210	291	185	262	283	237	617	531	68
51	261	50	57	308	48	149	82	69
34	261	33	14	254	14	142	76	69
144	269	137	125	267	120	617	528	69
518	380	349	269	431	160	166	150	69
38	254	39	20	248	20	203	154	69
543	373	373	263	383	176	156	70	69
551	362	390	285	316	230	107	102	69
74	389	49	366	504	186	186	133	69
534	363	376	303	377	206	166	146	69
956	597	410	537	685	201	169	169	69
502	348	369	286	341	214	138	125	69
301	337	229	388	323	308	606	537	69
701	441	407	799	472	433	493	466	69
277	292	243	223	277	206	613	532	69
428	348	315	176	328	137	30	108	69
47	262	46	29	278	27	86	87	69
494	364	347	264	415	163	87	74	69
235	344	174	230	365	161	665	602	69
545	358	389	327	351	238	261	204	69
21	270	20	180	273	169	117	116	69
646	413	400	405	388	268	141	123	69
31	247	32	29	255	29	292	234	69
456	352	332	378	391	247	247	185	69
203	314	165	179	338	135	557	520	70
531	381	357	300	364	211	102	101	70
634	424	383	184	451	105	143	117	70
311	322	247	384	317	310	625	558	70
524	378	355	185	345	138	120	55	70
514	361	364	337	411	210	195	26	70
606	370	419	324	365	227	131	90	70
505	380	340	379	394	246	157	104	70
179	323	142	138	354	100	110	123	70
317	364	223	1023	429	611	679	611	70
910	533	437	773	477	415	295	221	70
22	255	22	25	260	25	113	113	70
456	372	314	663	360	472	702	619	70
552	358	395	209	357	150	169	89	70
619	399	397	372	399	239	65	1	70
446	375	305	699	372	481	731	658	70
590	375	403	929	476	499	330	181	70
428	340	322	227	329	177	165	199	70
25	267	24	9	255	9	102	79	70
511	433	302	745	466	409	691	624	70
460	344	343	230	343	172	149	143	70
507	384	338	439	461	244	135	76	70
474	345	352	196	333	151	49	104	71
464	386	308	314	370	217	169	104	71
555	366	388	329	398	211	192	108	71
581	387	384	291	409	182	161	120	71
20	249	21	26	257	26	392	286	71
285	303	241	389	292	342	568	493	71
30	251	30	28	250	29	293	161	71
531	369	368	544	340	410	287	160	71
26	251	26	6	237	7	94	98	71
23	259	23	19	266	19	79	108	71
53	273	50	24	277	22	58	87	71
387	331	300	153	328	119	52	131	71
170	313	139	157	353	114	517	515	71
23	256	23	46	289	40	101	90	71
509	347	375	203	333	156	74	152	71
464	363	327	217	340	164	68	104	72
102	310	84	104	397	67	585	544	72
201	366	141	484	360	344	542	464	72
442	331	343	209	329	163	95	107	72
38	252	38	22	251	22	174	149	72
60	341	45	803	367	560	80	95	72
576	385	383	392	399	252	183	67	72
591	392	386	439	394	285	200	80	72
583	412	362	425	429	253	116	150	72
477	343	356	200	344	149	65	136	72
37	262	36	27	274	25	111	100	72
482	359	344	412	349	303	31	169	72
166	444	96	287	616	119	655	588	72
302	341	226	263	328	205	631	577	72
20	252	21	10	244	10	74	122	72
551	371	380	516	407	325	322	229	72
595	377	404	552	457	309	240	187	72
404	396	261	663	406	418	610	561	72
501	364	353	238	334	182	160	145	72
526	384	351	233	366	163	104	120	72
494	374	338	327	407	206	203	139	72
345	342	259	674	332	520	565	488	72
786	1023	126	1023	267	982	346	231	72
666	478	357	1023	430	610	669	606	72
236	358	169	444	355	320	685	602	72
480	358	343	196	388	129	170	139	72
123	271	116	75	286	67	80	132	72
501	346	371	173	319	138	138	80	73
637	411	397	549	343	410	111	105	73
312	358	223	933	349	684	691	632	73
201	374	137	374	388	246	687	621	73
414	332	320	103	345	76	48	100	73
424	331	328	211	311	174	89	87	73
434	333	334	145	335	111	117	135	73
817	415	504	399	398	257	86	98	73
40	271	37	86	278	79	175	117	73
438	348	323	176	329	137	132	82	73
49	332	38	147	356	106	627	538	73
463	364	326	176	373	121	104	129	73
479	363	337	356	335	272	265	179	73
287	308	239	433	302	368	552	462	73
165	312	135	356	323	282	524	445	73
470	370	326	523	400	335	233	161	73
682	389	448	830	386	551	321	279	73
328	319	263	336	318	271	722	640	73
511	352	371	262	353	190	209	195	73
455	346	337	168	316	136	136	122	73
34	248	36	19	238	21	210	216	73
138	284	125	149	274	140	524	440	73
549	368	382	195	387	129	98	0	73
295	409	185	331	450	188	664	598	74
238	628	97	1023	267	982	316	232	74
24	256	24	23	268	22	416	320	74
537	365	377	273	334	209	89	58	74
435	330	338	235	332	181	70	128	74
206	330	160	267	406	168	661	599	74
32	291	28	296	317	240	110	149	74
38	266	36	285	273	268	58	84	74
36	277	33	294	269	280	53	67	74
34	260	33	19	280	17	100	102	74
73	278	68	24	288	21	107	73	74
193	339	146	234	352	171	299	314	74
459	348	338	309	339	234	244	209	74
458	344	341	205	339	155	98	120	74
249	331	193	327	367	228	672	607	74
160	391	105	311	366	217	644	585	74
473	328	369	178	318	143	77	117	74
30	260	30	28	264	27	541	449	74
382	368	266	490	340	370	557	505	75
143	289	127	224	296	193	572	489	75
92	291	81	637	326	500	338	210	75
341	344	254	475	372	327	623	554	75
84	313	69	145	301	123	401	355	75
501	351	365	282	325	222	38	132	75
340	357	244	475	372	326	679	595	75
161	295	139	275	276	255	89	79	75
644	410	402	476	377	324	156	135	75
45	265	43	291	269	277	126	92	75
324	340	244	321	319	258	696	607	75
55	444	31	471	520	232	113	105	75
46	312	38	287	331	222	274	238	75
592	397	381	244	367	170	132	94	75
54	263	52	25	270	24	41	102	75
517	375	353	309	377	210	141	133	75
173	359	124	390	351	284	526	506	75
472	355	341	351	345	261	168	188	75
177	275	165	153	288	136	682	601	75
630	393	411	457	391	299	186	102	75
241	302	204	161	296	139	493	491	75
426	349	312	397	364	279	153	111	75
27	274	25	267	268	255	79	59	75
70	268	66	19	254	19	65	114	75
436	340	329	221	333	169	58	105	75
472	338	358	240	321	192	211	97	75
453	356	326	235	355	170	165	148	75
536	363	378	196	341	147	39	86	75
118	262	115	130	264	126	442	378	75
26	249	27	33	245	35	407	298	75
46	517	23	276	653	108	136	148	75
103	319	82	92	388	61	574	530	76
505	358	361	246	399	158	135	123	76
362	323	287	443	315	360	595	511	76
24	279	22	156	289	138	219	186	76
427	354	308	180	332	139	156	138	76
63	256	63	44	275	41	426	395	76
68	290	60	317	319	254	324	234	76
420	342	315	764	319	613	751	677	76
193	300	165	213	280	195	606	527	76
650	416	400	425	406	268	230	213	76
115	304	97	107	302	91	450	392	76
478	346	353	268	383	179	201	153	76
658	381	441	317	391	208	139	56	76
226	376	154	410	381	275	718	645	76
42	278	38	130	308	108	227	201	76
22	266	21	64	305	54	95	117	76
572	382	383	256	348	188	108	206	76
555	382	372	446	368	310	211	158	76
53	266	51	45	264	44	344	298	77
575	372	395	229	348	169	108	65	77
625	404	396	420	371	290	219	230	77
484	350	354	380	358	272	185	173	77
33	260	33	190	269	181	101	114	77
76	281	69	36	296	31	111	95	77
589	376	401	360	438	210	221	125	77
315	385	209	1023	267	982	745	663	77
460	367	321	316	388	208	183	111	77
447	343	333	659	338	499	278	116	77
483	362	342	236	347	174	84	86	77
26	261	26	188	277	174	107	62	77
43	265	41	50	262	49	496	395	77
28	288	25	38	359	27	148	67	77
23	250	23	192	256	192	143	77	77
447	358	320	247	345	183	0	164	77
458	340	345	187	416	115	108	166	77
124	328	97	296	393	193	576	533	77
35	257	35	14	267	14	59	65	77
461	342	345	417	350	305	249	157	78
276	348	204	851	380	574	665	600	78
492	354	356	256	364	180	125	157	78
596	387	394	290	346	215	53	116	78
52	597	22	448	1008	114	235	272	78
28	256	28	237	264	230	83	82	78
794	512	397	853	430	508	297	202	78
508	341	382	255	345	189	65	120	78
451	416	277	766	413	475	774	693	78
478	334	366	215	343	160	173	45	78
96	273	91	127	321	101	176	104	78
481	337	365	407	427	244	183	107	78
451	350	330	465	377	316	616	575	78
477	383	319	253	406	159	146	41	78
487	347	360	371	339	281	187	111	78
984	561	449	770	509	387	394	302	78
557	361	395	269	411	167	105	129	78
835	506	422	367	512	183	98	108	78
607	419	371	478	418	293	290	198	78
421	337	319	195	374	133	200	87	78
31	312	25	265	321	211	184	87	78
29	263	28	178	263	173	89	162	79
481	374	329	239	354	173	59	113	79
52	334	40	567	359	404	46	83	79
49	281	44	72	269	68	585	503	79
496	359	354	265	340	200	154	173	79
112	276	104	40	269	38	83	83	79
76	256	76	33	282	30	135	94	79
311	311	256	287	319	230	553	510	79
27	251	28	21	248	22	347	250	79
93	319	74	138	378	93	602	553	79
524	366	366	268	380	181	187	90	79
274	296	237	208	287	186	588	504	79
219	346	162	668	364	470	666	603	79
562	377	382	278	334	214	79	58	79
576	379	389	381	480	203	221	4	79
199	352	145	235	339	178	387	316	79
577	400	370	909	486	478	437	358	79
540	367	377	285	340	214	145	70	79
128	384	85	306	413	190	604	548	79
507	437	297	856	402	545	748	672	79
496	350	363	288	339	217	125	185	79
19	245	20	14	266	13	76	117	79
22	291	20	339	346	251	133	107	80
34	266	33	21	285	19	77	83	80
590	370	409	313	373	215	315	223	80
531	393	346	326	399	209	117	45	80
430	343	321	195	338	148	19	102	80
97	287	86	693	300	592	117	128	80
512	342	383	265	337	201	55	53	80
101	268	97	56	282	51	89	36	80
499	385	332	322	369	223	149	156	80
106	301	90	761	300	649	131	125	80
455	333	350	153	343	114	108	125	80
182	340	138	433	366	302	542	503	80
38	333	29	144	342	108	520	430	80
136	329	106	1023	267	982	92	84	80
489	346	363	233	356	168	132	48	80
95	291	84	460	286	411	116	138	80
48	258	47	38	259	38	470	383	80
552	356	397	241	335	185	80	104	80
351	345	260	674	335	516	598	531	80
70	271	66	39	363	27	181	129	80
466	351	340	248	338	188	161	141	80
351	320	280	404	320	324	712	627	80
622	443	359	557	420	339	98	142	80
25	262	24	42	261	41	95	52	80
252	349	185	275	353	199	679	612	81
531	362	376	329	388	217	162	138	81
253	350	185	346	355	250	673	609	81
487	338	369	335	333	257	246	171	81
424	346	313	159	341	119	153	107	81
145	391	95	213	414	132	639	580	81
22	255	22	144	260	142	77	108	81
292	307	243	365	293	319	698	611	81
587	442	339	404	418	247	176	98	81
25	271	23	72	303	60	152	143	81
41	302	35	270	373	185	361	249	81
27	249	28	24	243	25	402	309	81
29	275	27	244	287	218	80	117	81
109	270	104	28	267	27	123	122	81
527	354	381	325	352	237	219	102	81
506	359	361	851	523	417	276	204	81
287	326	226	311	323	247	542	522	81
69	294	60	512	295	445	71	110	81
36	338	27	309	401	197	303	270	81
205	364	144	651	383	434	653	591	81
41	306	34	459	330	355	532	445	82
504	338	381	259	352	189	238	128	82
54	273	51	215	282	196	133	162	82
101	281	92	102	278	94	367	281	82
1023	450	583	1023	267	982	528	425	82
65	315	53	119	300	102	597	508	82
24	269	23	143	271	135	64	100	82
56	264	54	12	252	12	111	0	82
374	376	255	652	368	454	701	619	82
45	271	43	65	286	59	488	398	82
892	439	521	730	407	460	272	145	82
45	317	36	390	310	322	34	138	82
162	291	143	154	294	134	427	363	82
21	259	21	22	276	20	58	62	82
167	441	97	473	471	257	358	371	82
30	257	30	83	261	81	148	116	82
56	271	52	350	283	317	110	89	82
501	365	352	315	424	190	157	133	82
404	356	291	210	348	155	80	84	82
571	412	355	811	412	504	757	687	82
519	351	378	237	390	155	97	42	82
1022	545	480	854	452	483	570	526	82
49	277	46	32	296	28	73	67	82
459	345	341	159	348	117	125	154	83
559	415	345	485	449	277	583	497	83
77	257	76	78	255	78	413	317	83
679	473	368	231	420	141	98	80	83
518	354	375	268	361	190	117	48	83
153	348	112	259	302	219	239	157	83
369	336	281	488	357	350	651	576	83
414	354	299	231	351	168	146	70	83
382	365	268	175	343	131	87	73	83
56	382	37	215	341	161	231	105	83
152	428	91	334	421	203	635	574	83
182	308	151	373	325	294	157	48	83
44	253	44	48	269	46	107	97	83
34	258	34	14	246	15	51	138	83
582	364	410	304	351	222	174	195	83
453	332	349	188	344	140	139	15	83
559	370	387	386	412	240	269	211	83
190	372	131	344	419	211	661	598	83
229	319	184	278	308	231	633	546	84
37	271	35	58	299	49	185	174	84
251	314	205	203	292	178	262	139	84
255	415	157	336	393	218	635	566	84
318	312	260	355	306	297	642	558	84
440	368	306	737	392	481	796	711	84
37	377	25	335	389	221	284	202	84
510	349	374	293	347	216	232	125	84
62	259	62	12	257	12	110	52	84
54	266	52	42	270	40	334	260	84
471	332	363	207	342	155	108	145	84
22	283	20	154	280	141	392	303	84
464	351	339	176	330	137	145	161	84
577	367	403	301	342	225	240	108	84
424	344	315	469	351	343	266	90	85
71	315	58	21	385	14	89	22	85
449	347	332	225	328	175	119	74	85
40	257	40	13	234	14	133	125	85
510	345	378	499	384	333	260	174	85
398	344	296	274	308	228	681	599	85
450	334	345	212	326	166	150	36	85
76	295	66	44	290	39	101	152	85
444	359	316	234	349	172	132	70	85
20	251	20	141	250	144	61	113	85
439	340	331	532	324	420	742	657	85
23	273	21	191	282	174	236	128	85
48	297	41	248	308	206	528	428	85
33	250	34	11	263	11	101	62	85
51	271	48	92	435	54	111	107	85
546	401	349	222	382	149	107	67	85
43	249	44	21	241	22	171	221	85
470	363	331	233	391	153	148	138	85
24	260	24	10	256	10	113	122	85
57	268	54	33	266	32	68	107	85
139	322	111	127	321	101	593	509	85
381	356	274	181	338	137	232	90	86
259	329	201	362	316	293	529	493	86
424	353	308	198	361	141	135	83	86
608	422	369	476	437	279	100	139	86
21	258	21	163	266	157	90	84	86
323	352	235	342	358	244	696	622	86
21	273	20	43	272	41	73	38	86
39	342	29	821	416	505	139	158	86
343	345	255	532	349	390	633	571	86
662	371	456	271	389	178	117	61	86
199	350	145	1023	267	982	131	143	86
439	355	316	224	345	167	61	131	86
250	295	217	446	299	382	533	461	86
864	655	338	1023	327	802	474	399	86
656	373	450	387	355	279	53	94	86
232	318	187	436	352	318	574	520	86
498	344	370	292	342	219	136	168	86
48	265	46	198	291	174	107	98	86
47	255	47	44	279	40	187	270	86
466	327	365	181	325	143	102	176	86
515	370	357	296	346	219	152	95	86
407	342	305	180	341	135	133	180	86
493	347	363	178	348	131	135	87	86
445	349	327	190	366	133	135	132	87
304	379	205	742	370	513	586	505	87
399	345	296	331	344	246	276	188	87
58	272	55	45	260	45	86	154	87
567	379	384	291	349	214	158	142	87
497	355	359	261	335	200	257	133	87
72	263	70	24	257	24	122	113	87
597	439	348	1023	359	731	732	674	87
32	255	32	140	254	141	101	61	87
730	446	419	544	440	316	87	95	87
451	356	324	255	357	183	274	258	87
584	359	417	435	430	259	244	178	87
606	373	417	315	394	205	70	110	87
453	331	350	242	314	197	150	133	87
192	292	168	212	291	186	76	138	87
687	393	447	492	406	310	136	160	87
230	307	192	196	296	169	415	397	87
424	324	335	195	323	154	71	95	87
26	285	23	62	278	57	562	473	87
292	346	216	390	340	294	535	487	88
511	400	327	277	357	198	171	64	88
542	355	390	318	372	219	123	70	88
228	305	191	219	300	187	712	626	88
34	293	30	45	304	38	101	120	88
45	306	38	448	304	378	98	125	88
544	363	384	349	322	278	237	178	88
535	360	381	207	338	157	56	67	88
56	271	53	294	288	261	190	110	88
56	289	49	148	329	115	229	201	88
93	392	61	1023	267	982	202	152	88
449	385	298	288	366	201	116	111	88
579	383	386	355	373	244	200	149	88
27	251	27	17	255	17	89	108	88
289	318	232	301	314	245	584	502	89
117	323	93	128	419	78	580	535	89
40	280	37	129	342	97	198	160	89
60	277	56	62	272	59	101	70	89
132	272	124	69	289	61	300	202	89
599	436	352	287	419	176	156	123	89
514	374	352	265	344	197	71	97	89
501	361	355	277	333	213	160	41	89
37	263	36	15	262	14	11	76	89
79	303	67	105	369	73	100	120	89
459	362	324	193	339	146	129	131	89
56	305	47	80	323	64	569	477	89
44	318	35	672	406	424	87	73	89
35	279	32	263	283	238	125	89	89
463	363	326	212	358	152	152	120	89
32	318	25	396	370	274	283	178	89
229	347	169	302	406	191	694	625	89
195	364	137	552	391	361	601	551	89
499	388	329	663	487	348	328	219	89
232	288	207	183	284	165	639	556	89
526	460	293	943	458	527	728	650	89
259	302	220	234	304	197	272	359	89
85	607	36	1023	470	557	125	114	89
587	367	409	376	425	226	266	255	90
397	329	309	105	319	84	86	82	90
45	250	46	21	242	22	286	258	90
34	252	34	17	274	16	89	87	90
444	348	327	218	357	156	173	71	90
489	365	342	239	338	181	122	169	90
477	339	361	245	321	196	146	76	90
45	317	36	253	360	180	214	139	90
62	261	61	26	273	24	55	98	90
60	267	58	17	260	16	98	114	90
473	389	312	492	382	330	305	170	90
386	341	290	150	352	109	136	108	90
34	255	34	11	251	11	83	116	90
538	367	375	281	345	208	141	178	90
30	261	29	94	284	84	204	146	90
94	270	89	26	267	25	107	70	90
537	355	387	319	401	204	188	122	90
431	350	315	360	372	247	302	249	90
433	372	298	168	354	121	53	73	91
36	325	28	104	319	83	526	438	91
142	390	93	552	468	302	697	616	91
377	344	281	180	367	126	135	76	91
466	335	356	164	304	138	135	119	91
471	344	351	199	317	161	18	135	91
430	353	312	202	331	156	204	92	91
443	346	329	243	377	165	135	34	91
581	424	350	204	404	130	126	45	91
183	308	152	226	294	197	318	356	91
292	349	214	327	350	239	704	626	91
48	281	44	33	284	30	511	423	91
64	273	60	149	293	130	314	207	91
29	253	29	14	253	14	111	90	91
64	320	52	682	346	505	390	288	91
449	342	335	310	470	169	198	82	91
749	518	370	843	521	414	515	437	91
509	342	381	221	329	172	87	98	91
44	261	43	16	271	15	149	138	91
312	318	251	485	307	405	668	590	91
605	378	410	382	393	249	185	183	91
21	262	21	193	271	182	67	123	91
466	389	307	726	377	493	750	666	91
466	354	338	396	432	235	258	175	91
23	257	23	14	269	13	79	133	91
257	344	191	243	326	191	652	579	91
41	327	32	355	368	247	421	356	91
492	445	283	555	457	311	652	572	92
622	401	397	422	382	283	164	110	92
644	397	416	426	373	292	158	119	92
469	351	343	283	352	206	176	173	92
31	276	28	83	277	76	146	171	92
269	434	158	373	400	239	342	341	92
461	342	344	277	379	187	219	156	92
39	254	39	37	246	38	471	389	92
191	389	126	268	418	164	596	539	92
30	313	25	153	318	123	143	136	92
119	279	110	36	277	33	222	87	92
538	372	370	556	392	364	342	211	92
22	282	20	237	276	220	100	41	92
238	319	191	233	312	191	216	193	92
472	362	333	388	410	242	257	168	92
477	357	342	227	399	146	186	169	92
463	340	348	166	329	129	107	110	93
37	287	33	214	314	175	226	149	93
34	259	33	193	260	190	92	156	93
416	337	316	124	301	106	39	117	93
545	367	380	288	334	221	74	135	93
30	261	29	47	252	48	381	286	93
364	378	247	962	356	691	681	595	93
478	346	353	173	323	137	90	129	93
473	346	350	213	360	151	152	156	93
52	259	51	61	265	59	105	98	93
601	413	373	247	384	165	122	148	93
20	250	21	17	253	17	111	70	93
465	437	272	975	422	591	803	721	93
30	252	30	16	243	17	158	67	93
532	366	372	258	395	167	128	98	93
482	391	315	609	381	410	719	648	93
385	362	272	529	346	392	757	670	93
710	428	425	812	415	501	302	223	93
20	257	20	17	248	17	53	70	93
475	343	354	168	351	122	55	16	93
328	340	247	477	336	363	622	555	93
230	441	134	367	446	211	582	541	93
236	443	136	475	434	281	600	569	93
35	252	36	11	240	12	132	110	93
54	254	54	35	253	36	317	304	93
242	310	200	210	324	166	634	567	94
452	353	329	165	368	115	200	162	94
251	301	213	286	295	248	635	561	94
568	410	355	264	435	155	203	0	94
478	348	352	268	385	178	274	216	94
22	251	23	8	246	8	92	61	94
147	329	114	1023	303	864	129	145	94
160	325	126	131	366	92	618	571	94
721	449	411	1023	267	982	667	592	94
45	279	41	319	285	286	129	132	94
43	267	42	215	268	205	77	68	94
19	252	20	39	248	41	388	294	94
29	265	28	55	264	54	449	389	94
569	368	395	494	420	302	288	178	94
23	271	21	133	272	125	129	168	94
22	250	22	8	258	8	87	114	94
61	267	58	82	268	79	317	294	94
529	412	328	190	384	127	174	132	94
[truncated: 18,001 more rows]
