# Supplementary material for: N-chlorination mediates protective and immunomodulatory effects of oxidized human plasma proteins
Source: eLife. 2019 Jul 12;8:e47395. doi: 10.7554/eLife.47395 (PMC6650281; doi:10.7554/eLife.47395)
Supplement: Figure 8—source data 1. [file elife-47395-fig8-data1.zip › Figure 8 Source Data 1/channel values/AG85B + CD 2.csv]

FSC-A	FSC-H	FSC-W	SSC-A	SSC-H	SSC-W	FITC-A	PE-A	Time
29	288	26	343	300	292	97	117	0
31	254	31	26	252	27	240	220	0
440	368	306	316	385	210	178	138	0
395	368	275	271	340	204	102	162	0
482	338	365	224	360	160	92	183	0
217	293	190	256	289	226	568	498	0
566	414	350	393	442	228	252	213	0
56	319	45	123	288	110	143	97	0
515	367	360	268	359	192	141	84	0
530	371	366	202	361	143	71	62	0
25	282	23	410	288	363	55	73	0
56	267	54	54	289	47	104	87	0
213	306	178	308	292	270	571	491	0
377	336	287	134	328	105	129	156	0
34	297	29	61	308	51	556	468	1
576	391	377	269	368	187	143	92	1
121	448	69	203	463	112	645	581	1
814	441	472	621	432	368	243	168	1
1023	411	637	1023	332	789	434	360	1
1023	1023	136	1023	267	982	434	324	1
236	508	119	627	576	278	574	534	1
78	252	79	32	256	32	418	353	1
139	347	103	510	331	395	475	374	1
502	343	374	161	311	132	152	53	1
119	355	86	1017	371	702	123	146	1
302	312	247	298	301	253	720	638	1
446	347	328	243	372	167	170	122	1
374	338	283	533	334	409	696	623	1
77	253	77	83	252	84	150	261	1
293	346	217	474	377	322	683	621	1
495	356	356	226	354	163	100	161	1
361	343	270	418	345	310	599	542	1
32	274	30	20	255	20	84	143	1
374	350	273	544	372	375	629	552	2
64	268	61	439	264	426	89	123	2
453	339	342	183	330	142	169	64	2
63	281	57	227	346	168	157	110	2
45	278	41	34	279	31	198	111	2
436	346	323	184	349	135	119	191	2
374	330	290	219	342	164	165	158	2
38	253	38	50	265	49	257	222	2
314	324	248	435	332	336	729	646	2
44	293	38	375	302	318	64	141	2
155	307	129	233	298	200	626	536	2
414	327	324	214	363	151	62	97	2
90	348	66	43	370	30	176	122	2
648	415	400	418	421	254	157	126	2
421	367	294	155	404	98	117	180	2
528	355	380	222	350	162	160	94	2
518	368	360	322	361	228	200	138	2
34	254	34	100	288	88	129	142	2
293	312	240	215	307	180	73	94	2
512	357	367	421	368	293	217	131	2
548	396	354	306	346	227	62	165	2
436	327	342	170	316	138	102	117	2
434	355	313	282	421	171	138	82	2
219	393	142	342	374	235	641	591	2
761	479	407	863	491	450	318	210	3
33	256	33	39	256	39	296	234	3
262	340	197	322	318	259	660	587	3
334	312	274	405	299	347	624	553	3
28	271	26	48	325	38	126	149	3
429	347	316	233	341	175	135	67	3
27	305	22	264	297	228	179	136	3
359	379	242	468	369	325	703	637	3
276	330	214	234	309	194	635	560	3
25	270	23	18	298	16	94	108	3
21	250	22	12	267	12	73	70	3
503	399	323	211	354	153	56	129	3
554	391	362	279	378	189	176	38	3
463	332	357	179	365	126	59	117	3
235	302	199	229	289	203	624	554	3
289	386	192	463	394	301	769	690	3
395	343	295	360	316	292	711	627	3
118	374	81	96	379	65	560	517	3
517	353	376	250	391	164	149	132	3
421	357	302	216	368	150	119	161	3
452	353	328	163	322	130	168	126	3
797	442	461	765	477	411	332	247	3
379	341	284	476	331	368	698	614	4
380	345	282	284	327	222	86	120	4
663	431	394	515	442	298	122	110	4
78	270	74	35	290	30	64	143	4
20	259	20	40	266	39	511	426	4
139	298	119	98	343	73	593	544	4
431	343	322	275	347	203	143	129	4
485	364	341	219	337	166	113	56	4
454	358	325	470	368	327	383	268	4
400	371	276	573	339	432	652	588	4
228	323	181	222	362	157	715	641	4
268	299	230	208	282	189	653	574	4
289	316	234	612	314	498	685	613	4
118	304	100	734	302	623	257	176	4
559	365	392	267	364	188	70	120	4
475	340	357	173	349	126	125	77	4
70	293	62	429	305	360	119	123	4
448	332	345	340	360	242	213	183	4
522	363	369	333	380	224	385	276	4
399	338	303	150	316	122	64	142	4
268	420	163	1023	469	559	626	570	4
469	349	344	187	339	142	100	71	4
60	272	57	42	296	36	49	64	4
426	353	309	255	326	200	132	84	4
27	264	26	119	263	115	125	149	4
327	312	268	247	296	214	604	536	4
516	348	379	215	365	151	181	41	4
442	335	338	287	319	230	226	73	4
39	263	38	36	279	33	132	61	4
319	366	223	514	346	380	677	598	4
424	351	310	226	352	164	84	133	5
37	253	37	36	252	36	253	141	5
510	349	374	191	344	142	174	110	5
283	546	133	599	609	251	761	692	5
370	333	285	409	309	339	715	637	5
633	391	414	446	440	259	154	143	5
37	259	37	247	265	239	64	108	5
456	334	349	307	334	235	261	141	5
301	411	188	635	373	436	609	543	5
544	392	355	203	363	143	0	107	5
20	250	21	68	266	65	210	164	5
459	342	343	238	313	194	34	68	5
604	383	404	335	371	231	152	101	5
577	387	382	540	414	334	254	188	5
34	257	34	35	261	35	181	116	5
519	409	325	257	408	162	327	210	5
292	358	209	583	340	440	615	539	5
703	403	447	434	446	249	171	186	5
398	352	289	209	352	152	354	233	5
528	355	381	248	348	183	102	84	5
444	355	320	233	354	169	138	65	5
361	328	282	141	319	113	32	80	5
639	392	418	250	376	170	100	154	5
77	268	73	25	280	22	77	101	5
412	335	315	194	323	154	153	125	5
473	349	347	199	356	143	80	100	6
38	247	40	21	252	21	253	279	6
433	373	297	893	372	615	722	639	6
81	254	82	58	260	57	314	323	6
400	341	301	253	353	183	264	161	6
116	312	95	68	326	54	95	131	6
592	399	380	392	444	226	254	173	6
510	351	372	170	334	130	89	135	6
142	389	94	258	434	152	639	583	6
244	324	193	250	319	201	555	485	6
382	350	280	144	330	111	141	150	6
466	338	353	155	315	126	178	170	6
459	359	327	258	353	187	87	117	6
32	271	30	73	272	69	585	495	6
505	346	374	281	347	207	164	83	6
52	287	46	29	281	27	101	41	6
525	349	385	324	326	255	148	122	6
258	311	212	249	305	209	574	493	6
465	332	359	176	305	147	131	97	6
439	349	322	395	328	308	256	208	6
157	337	120	1023	267	982	100	108	6
565	384	377	364	356	262	139	178	6
430	346	318	159	342	119	68	65	6
571	367	398	292	387	193	175	110	6
32	294	28	149	281	135	160	120	6
632	390	415	385	353	280	161	131	6
62	262	60	18	264	18	171	76	6
548	358	391	227	347	168	79	97	7
331	341	249	393	337	299	654	577	7
486	505	246	494	489	259	185	222	7
28	255	28	18	268	17	132	129	7
443	324	350	171	336	130	169	110	7
37	285	33	413	290	364	141	83	7
515	348	379	341	354	247	160	31	7
31	289	27	47	269	45	67	74	7
483	368	336	222	368	154	111	74	7
948	553	439	1023	267	982	691	639	7
255	425	153	483	401	309	264	306	7
334	403	212	841	343	629	415	445	7
51	323	41	203	304	170	201	157	7
443	387	293	244	368	170	119	157	7
191	355	137	245	363	173	407	357	7
36	299	31	353	309	292	245	170	7
519	371	358	265	364	187	67	136	7
447	354	323	414	451	235	205	168	7
76	338	57	285	397	184	295	195	7
482	359	344	289	458	162	220	204	7
459	341	345	259	319	208	105	125	7
610	412	379	267	384	178	0	90	7
528	360	375	256	351	186	123	192	7
485	351	353	192	383	128	98	138	8
48	266	46	38	286	34	79	32	8
554	365	389	218	349	160	77	89	8
482	346	356	193	362	137	76	119	8
417	341	313	280	359	199	176	97	8
220	299	188	203	291	179	660	581	8
29	306	24	23	306	19	92	101	8
498	346	368	198	349	146	142	111	8
729	481	388	508	538	242	653	573	8
173	329	135	147	318	118	685	614	8
220	337	167	287	350	210	659	595	8
451	331	349	187	314	152	143	185	8
423	345	314	238	357	170	83	98	8
35	445	20	153	637	61	551	460	8
88	257	88	72	251	74	393	347	8
41	342	31	37	404	23	132	125	8
468	355	337	220	357	157	154	98	8
458	343	341	294	416	181	238	166	8
322	1023	80	1023	335	781	191	125	8
326	342	244	568	336	433	674	600	8
20	258	20	152	300	130	513	421	9
25	283	23	241	319	194	89	98	9
27	289	24	266	324	210	178	161	9
30	255	30	24	264	23	67	79	9
625	373	429	505	397	325	168	152	9
471	352	343	276	396	178	111	56	9
33	266	32	21	280	19	94	113	9
31	276	29	18	269	17	122	53	9
33	268	32	14	259	14	148	51	9
624	408	392	478	384	318	199	138	9
1023	541	484	1023	520	504	403	326	9
565	368	394	225	343	168	95	145	9
38	277	35	207	331	160	83	108	9
192	308	159	361	316	293	56	71	9
525	347	387	244	361	173	120	83	9
398	339	301	321	375	220	320	243	9
237	294	206	257	299	220	637	560	9
583	369	405	354	365	248	168	97	9
29	252	29	35	244	37	412	308	9
263	332	202	386	340	290	684	621	9
510	393	332	216	403	137	185	131	9
51	254	52	59	259	59	421	333	9
545	364	383	260	379	176	157	79	9
579	437	339	299	364	210	42	67	9
446	369	309	656	487	345	214	148	9
432	363	305	189	324	149	76	195	9
398	348	293	200	326	157	175	126	9
406	353	294	166	344	124	61	139	9
611	437	358	683	475	369	170	107	9
379	370	263	672	376	458	600	562	9
638	442	370	337	433	199	252	117	10
383	348	281	221	374	152	193	192	10
395	330	306	237	329	184	183	169	10
27	267	26	179	275	167	276	199	10
40	277	37	352	298	303	68	97	10
343	356	247	201	333	154	161	86	10
813	471	441	518	468	283	68	146	10
679	421	413	591	520	291	328	209	10
88	378	59	605	390	398	135	116	10
402	352	292	192	351	140	150	152	10
550	401	351	410	397	264	237	219	10
293	301	249	339	302	287	647	561	10
767	491	400	883	444	509	333	242	10
425	360	302	488	346	360	726	645	10
41	251	42	55	256	55	255	222	10
466	333	358	152	336	116	94	153	10
51	284	46	83	308	69	100	105	10
40	258	39	37	268	36	412	344	10
462	342	346	217	352	158	74	74	10
330	328	258	296	297	255	675	606	10
453	344	337	180	347	133	238	129	10
25	285	22	21	590	9	61	94	10
558	419	341	235	432	139	164	36	10
475	352	345	226	330	176	114	105	10
84	294	73	52	341	39	56	102	10
26	276	24	146	312	120	171	126	10
38	262	37	29	288	25	107	84	11
757	421	460	670	431	398	335	229	11
392	351	285	229	397	148	299	171	11
531	364	373	184	398	118	452	351	11
29	326	22	511	340	385	77	92	11
114	320	91	1023	274	955	89	148	11
577	394	375	245	383	164	86	135	11
26	292	22	280	310	231	267	190	11
210	311	173	279	322	222	608	531	11
224	357	161	217	409	136	708	641	11
50	260	49	65	262	64	266	246	11
478	342	357	238	334	183	220	146	11
173	284	156	136	288	121	662	586	11
391	338	297	143	389	94	135	108	11
437	328	342	202	345	150	104	138	11
324	329	252	360	318	290	658	589	11
61	281	56	216	287	193	484	399	11
70	287	62	488	288	433	125	111	11
429	359	306	467	332	360	368	299	11
147	271	139	70	269	67	326	322	11
92	266	88	86	295	75	149	161	11
443	346	327	242	363	170	199	111	11
28	273	26	21	296	18	82	125	12
619	438	362	692	409	434	199	111	12
59	266	57	36	283	33	117	97	12
468	406	295	855	420	521	656	599	12
441	345	327	187	346	138	200	116	12
790	446	453	563	430	335	269	206	12
26	248	27	19	255	19	136	64	12
23	298	20	22	363	15	62	98	12
34	250	34	33	250	34	209	166	12
89	267	86	36	290	31	114	61	12
38	264	37	11	265	11	59	79	12
442	337	336	228	368	159	86	24	12
513	356	369	255	371	176	164	65	12
67	252	68	25	242	26	257	292	12
91	255	92	55	250	56	454	371	12
387	317	312	179	316	145	105	125	12
25	254	25	11	273	10	55	79	12
438	357	314	277	356	199	221	71	12
424	346	314	273	352	198	150	153	12
228	290	201	149	274	139	523	462	12
224	353	162	272	430	162	667	604	12
19	247	20	66	282	60	83	113	12
29	284	26	263	283	238	51	101	12
116	303	97	213	323	169	628	536	12
499	364	351	182	348	134	74	116	12
23	252	24	10	260	10	102	119	12
206	317	166	201	304	169	688	596	12
23	255	23	7	236	7	86	55	12
390	342	292	151	323	120	123	120	12
198	406	125	337	447	193	684	619	12
29	250	29	16	297	14	136	107	12
534	361	379	292	338	221	165	146	12
434	340	326	199	341	149	309	228	12
33	259	33	21	260	21	94	153	13
669	456	375	260	440	151	221	114	13
541	385	360	337	410	210	255	217	13
387	480	207	1023	267	982	185	255	13
59	320	47	151	328	118	518	433	13
369	342	276	133	327	104	38	79	13
670	524	327	214	467	117	138	104	13
25	259	25	13	263	13	136	38	13
35	254	35	19	272	18	181	116	13
550	434	324	216	439	126	192	153	13
490	369	340	272	346	202	104	146	13
223	340	168	304	326	239	334	353	13
51	334	39	563	331	436	209	175	13
24	246	25	30	248	31	116	95	13
132	296	114	465	379	314	290	222	13
520	368	362	385	411	239	165	150	13
498	356	358	251	345	186	208	178	13
28	255	28	14	253	14	183	128	13
64	377	43	532	446	305	331	274	13
429	339	324	534	319	428	693	612	13
454	338	343	157	349	115	156	53	13
931	565	422	1023	531	493	377	268	13
398	355	287	182	346	135	80	116	13
305	428	183	413	492	215	184	195	13
426	374	292	565	368	393	703	631	13
287	370	199	592	426	356	705	635	14
43	308	36	356	337	271	392	312	14
27	257	27	193	257	192	80	95	14
522	359	373	249	344	186	46	101	14
71	272	67	35	271	33	92	120	14
508	373	348	407	362	288	176	76	14
485	351	353	205	334	157	178	135	14
510	374	349	357	449	204	217	190	14
204	289	181	189	278	174	578	517	14
257	393	167	1023	267	982	444	364	14
288	393	188	494	384	329	233	260	14
568	385	378	330	386	219	179	51	14
497	348	365	245	323	194	92	122	14
40	285	36	78	280	71	567	476	14
75	255	75	32	251	33	276	337	14
507	357	364	134	328	104	73	70	14
255	307	213	245	289	217	579	500	14
253	316	205	283	301	240	682	599	14
65	258	65	13	275	12	116	129	14
462	354	334	234	331	181	133	87	14
275	293	240	247	297	213	608	560	14
242	300	207	167	291	147	559	510	14
20	255	20	13	263	12	6	90	14
417	346	308	211	318	170	229	192	14
23	253	23	28	269	26	105	70	14
247	397	159	358	422	217	597	543	14
514	353	373	227	353	165	87	133	14
510	380	343	296	335	226	120	152	15
669	406	422	588	362	415	188	188	15
510	385	340	331	368	230	51	90	15
1023	458	573	791	534	379	232	169	15
29	260	29	184	263	180	102	56	15
439	346	325	221	373	152	52	122	15
287	334	221	274	361	194	481	475	15
108	370	75	306	340	231	651	563	15
23	254	23	24	253	24	97	70	15
97	359	69	933	404	591	71	116	15
35	342	26	97	335	74	139	80	15
466	342	348	179	339	135	92	146	15
95	273	89	61	270	58	84	110	16
55	278	51	16	267	16	20	129	16
102	265	98	78	261	76	319	337	16
477	377	323	586	384	390	352	228	16
279	407	175	255	402	162	254	217	16
332	413	205	237	454	134	89	68	16
595	427	357	298	446	171	79	65	16
399	335	305	175	329	136	119	41	16
344	352	250	624	350	456	719	636	16
612	373	420	445	371	307	153	100	16
295	342	221	471	467	258	520	466	16
224	288	199	244	276	226	602	515	16
292	315	237	349	311	287	626	554	16
449	316	364	165	325	130	126	55	16
444	335	339	206	352	150	120	116	16
479	345	355	154	334	118	105	53	16
372	341	279	432	329	336	712	629	16
525	365	369	246	362	174	158	105	16
556	368	387	233	335	179	102	142	16
921	645	366	566	578	251	102	126	16
234	298	202	204	284	183	659	574	16
178	334	137	418	371	288	628	566	16
139	288	124	158	295	138	655	566	16
42	343	31	311	331	241	460	365	16
587	447	336	692	411	431	381	288	16
258	311	213	474	294	413	624	553	16
393	361	278	157	336	120	55	6	16
234	327	183	282	329	219	649	574	16
517	385	344	444	359	317	284	195	17
352	342	264	128	326	100	149	136	17
43	253	43	9	231	10	114	119	17
85	302	72	94	298	81	606	527	17
468	347	346	273	324	216	171	170	17
95	269	91	45	310	37	64	117	17
432	355	312	455	390	299	261	164	17
34	255	34	169	256	168	136	111	17
256	356	184	228	354	165	578	537	17
28	270	26	37	269	36	73	83	17
26	280	24	22	286	19	104	111	17
21	262	21	232	276	216	79	89	17
510	363	360	315	355	227	245	145	17
29	263	28	24	288	21	94	53	17
26	313	21	108	302	91	269	214	17
26	278	24	45	272	42	523	435	17
397	360	282	196	358	140	178	160	17
435	322	346	150	317	121	82	157	17
34	258	34	267	265	258	149	113	17
44	252	45	17	244	18	218	241	17
545	359	388	355	386	236	208	149	17
536	375	366	279	366	195	149	89	17
572	445	329	1023	267	982	650	576	17
412	339	312	176	348	130	158	110	17
505	354	366	270	370	187	116	131	17
520	356	374	333	402	212	281	193	17
567	399	364	565	382	379	416	317	17
45	256	45	27	315	22	136	135	17
220	299	188	260	302	221	487	415	17
131	288	116	129	315	105	179	131	17
278	333	214	355	339	268	684	601	17
501	380	337	199	336	152	46	92	17
226	344	169	349	352	254	694	626	17
403	345	299	217	331	168	131	104	17
516	375	352	304	421	185	116	171	18
430	372	296	412	412	256	214	187	18
473	341	355	250	335	191	34	82	18
27	253	28	127	262	125	65	55	18
70	313	57	30	311	24	102	89	18
228	311	187	436	304	367	664	592	18
55	260	54	57	265	55	522	436	18
521	348	384	620	388	409	245	171	18
515	362	365	214	384	143	146	62	18
39	267	37	23	298	19	150	101	18
317	375	216	541	343	403	315	398	18
20	254	20	18	297	16	89	119	18
552	430	329	211	450	120	70	152	18
469	348	345	282	360	200	169	168	18
68	313	56	123	306	103	622	535	18
82	663	32	1023	532	493	215	185	18
243	318	196	272	309	226	663	579	18
446	330	345	217	334	166	156	39	18
492	361	349	214	402	137	171	92	18
73	304	61	597	302	506	105	26	18
516	354	373	312	377	211	169	128	18
623	426	375	556	496	287	264	101	18
457	344	340	154	367	108	84	105	18
489	355	353	139	328	108	153	24	18
30	259	29	22	256	22	156	71	18
167	383	112	450	419	275	506	493	18
626	411	389	747	389	492	239	186	18
210	319	168	207	295	179	599	534	19
24	265	23	74	283	67	142	98	19
401	336	306	175	330	135	55	119	19
474	345	352	213	351	156	158	70	19
448	330	347	152	376	104	30	105	19
617	386	409	518	440	302	303	204	19
456	366	319	215	356	155	149	122	19
40	278	36	54	331	42	108	79	19
577	378	391	317	396	205	157	62	19
445	375	304	159	355	114	83	22	19
533	378	361	330	356	237	262	143	19
49	311	40	493	311	406	510	419	19
494	361	351	296	347	218	84	101	19
40	274	37	449	289	398	59	110	19
117	285	106	59	291	52	530	484	19
513	371	354	319	342	239	84	143	19
491	355	354	246	376	167	94	92	19
452	411	282	654	403	416	597	518	19
31	287	27	251	304	211	83	76	19
550	366	385	439	436	258	256	206	19
179	340	135	334	336	254	555	520	19
30	295	26	120	289	106	161	107	20
42	249	43	38	250	39	252	229	20
485	373	332	451	359	322	285	116	20
22	255	22	39	266	37	122	95	20
310	343	231	707	340	533	761	689	20
483	338	366	182	324	144	218	179	20
35	341	26	262	346	194	179	83	20
211	286	189	191	279	175	450	428	20
36	272	34	269	286	241	92	113	20
314	402	200	604	366	422	629	555	20
39	253	40	16	250	16	67	100	20
292	320	233	337	311	277	697	618	20
269	301	229	309	289	274	126	141	20
430	388	284	956	365	671	651	612	20
24	311	20	201	382	135	359	285	20
593	588	258	1023	345	760	822	749	20
462	350	338	151	334	116	61	71	20
453	349	332	290	415	179	128	133	20
405	343	303	117	328	91	100	157	20
826	514	411	580	716	208	389	310	20
565	375	386	313	490	163	89	113	20
22	251	22	10	285	9	83	71	20
646	432	383	454	408	285	22	131	20
67	259	66	111	258	110	570	479	20
560	375	383	340	361	241	153	139	20
47	328	37	73	321	58	632	544	20
22	251	23	30	264	29	76	90	20
34	316	28	74	422	45	397	306	20
25	312	20	176	357	126	204	150	21
534	370	370	263	392	172	98	76	21
494	353	358	193	371	133	119	58	21
507	364	357	350	394	228	107	138	21
384	331	297	311	341	234	98	119	21
86	284	78	538	286	483	86	102	21
47	277	44	52	447	30	94	51	21
672	417	413	872	396	565	395	317	21
26	313	21	379	351	276	310	205	21
182	293	159	174	289	155	633	548	21
539	395	349	291	508	147	166	113	21
1012	567	457	1023	453	579	474	380	21
473	353	343	237	337	180	149	62	21
362	354	262	518	396	335	595	536	21
521	363	368	220	384	147	146	145	21
529	404	335	348	388	230	98	86	22
22	262	21	175	286	157	164	154	22
505	368	352	280	348	206	95	95	22
83	351	60	783	358	561	125	169	22
457	353	332	212	326	166	153	180	22
34	289	30	27	286	24	42	131	22
480	348	353	182	352	132	180	165	22
511	348	376	204	334	156	129	170	22
96	273	90	125	288	111	374	279	22
371	356	266	211	334	162	74	135	22
228	297	196	222	289	196	568	498	22
211	298	181	364	299	312	608	530	22
530	346	392	169	321	135	95	119	22
293	321	234	410	336	312	628	553	22
71	267	68	34	265	33	162	58	22
274	317	221	396	310	327	655	574	22
470	359	336	187	323	148	97	76	22
146	289	129	224	287	200	442	394	22
474	344	352	349	348	257	145	131	22
450	358	322	269	361	190	170	158	22
69	255	69	46	254	46	411	357	22
300	326	236	429	323	340	667	582	22
392	341	294	193	351	141	97	82	22
35	266	34	73	262	71	519	437	22
366	387	242	479	378	324	639	567	22
58	251	59	29	249	30	382	326	23
30	314	25	299	407	188	101	116	23
798	463	441	514	510	258	122	76	23
102	258	102	60	255	60	248	347	23
401	343	299	323	350	236	229	181	23
27	251	28	10	252	10	83	79	23
34	257	34	17	274	16	59	100	23
414	340	312	222	314	181	107	114	23
426	338	323	384	357	276	150	105	23
44	260	43	299	258	297	98	135	23
388	360	276	114	305	95	265	145	23
21	264	21	19	258	19	77	139	23
56	275	52	86	349	63	87	153	23
550	373	377	299	364	210	107	102	23
466	351	340	242	335	185	108	90	23
100	309	83	761	309	631	76	67	23
77	304	65	589	312	483	128	41	23
378	338	286	195	339	148	142	108	23
650	438	380	482	447	276	419	341	24
213	342	159	257	364	181	679	613	24
33	275	31	37	289	33	499	402	24
400	363	282	215	338	163	61	4	24
437	359	312	263	351	191	59	90	24
425	339	321	203	346	150	68	6	24
132	311	109	677	339	511	82	119	24
230	306	192	235	292	206	575	494	24
116	291	102	214	297	185	131	80	24
40	267	38	29	292	25	52	80	24
750	405	474	661	405	418	165	87	24
559	358	399	169	348	124	181	97	24
22	268	21	17	252	18	123	100	24
43	258	43	92	303	78	107	150	24
537	380	362	245	383	164	164	100	24
491	369	340	251	391	165	119	38	24
32	264	31	118	286	105	129	92	24
158	378	107	261	357	187	714	644	24
88	273	83	461	273	433	110	73	24
428	332	330	274	335	210	317	267	24
364	336	277	593	315	482	647	588	24
481	359	343	247	389	162	43	102	24
578	381	388	492	581	217	268	193	24
33	263	32	10	269	9	83	136	25
504	408	316	181	421	110	132	82	25
264	305	222	440	320	353	628	557	25
226	320	180	176	307	147	490	481	25
485	343	362	244	371	168	179	117	25
464	334	356	285	328	222	316	214	25
487	337	370	330	328	257	80	123	25
897	493	466	822	489	431	219	245	25
27	253	27	101	258	100	42	128	25
504	430	300	1023	389	673	743	658	25
282	352	205	644	345	478	636	571	25
410	346	303	242	338	184	180	165	25
186	443	107	305	457	171	655	587	25
28	276	26	23	277	21	71	102	25
499	360	355	201	347	148	117	73	25
144	340	108	160	346	119	580	539	25
583	390	382	352	351	257	31	107	25
255	284	230	219	277	202	612	534	25
50	301	42	47	328	37	220	203	26
310	434	183	715	562	326	429	342	26
437	404	277	213	406	134	100	111	26
28	282	25	320	299	274	278	196	26
435	341	327	162	331	126	24	15	26
288	311	237	330	301	280	631	553	26
191	310	158	144	303	121	575	534	26
658	507	332	320	513	160	48	31	26
248	283	225	205	272	193	609	546	26
415	344	309	185	337	141	105	67	26
23	259	23	201	292	176	404	319	26
533	379	359	600	381	404	458	356	26
40	285	36	219	277	203	100	132	26
57	252	58	31	251	32	252	253	26
551	374	376	202	388	133	80	161	26
95	290	84	691	319	555	546	456	26
30	296	26	304	300	260	70	32	26
63	283	57	55	331	43	128	61	26
523	403	332	406	373	279	241	186	27
433	366	303	395	367	275	293	219	27
693	402	442	388	414	240	164	161	27
27	252	27	15	249	16	142	116	27
42	263	41	81	259	81	335	278	27
408	344	304	277	357	199	324	200	27
333	338	252	439	313	359	697	621	27
168	344	125	201	352	146	636	583	27
508	378	344	262	373	180	131	94	27
474	351	345	231	336	176	119	146	27
506	357	363	219	320	175	76	3	27
1023	679	386	1023	352	745	316	263	27
497	342	373	188	336	143	89	142	27
58	308	48	701	357	502	53	122	27
73	287	65	72	280	66	145	53	27
394	338	299	133	318	107	104	74	27
647	447	371	402	387	266	129	174	27
478	368	333	263	384	175	58	104	27
461	366	323	370	372	255	190	131	27
25	330	20	39	284	35	95	97	27
33	264	32	23	297	20	79	120	27
30	277	28	146	301	124	138	108	28
45	251	46	63	253	64	291	233	28
243	309	201	175	301	149	635	566	28
568	427	341	1023	269	974	685	611	28
592	369	411	376	352	274	122	123	28
34	268	32	241	272	227	65	119	28
541	474	292	202	486	106	117	30	28
512	359	366	311	335	238	123	41	28
460	342	344	282	380	190	113	131	28
54	262	53	211	310	174	434	355	29
466	368	324	886	427	531	776	689	29
25	260	24	6	285	6	70	98	29
211	315	171	207	305	174	691	604	29
32	270	30	71	261	70	421	341	29
387	348	285	887	326	696	623	552	29
430	366	300	612	359	436	732	655	29
29	263	28	22	271	20	97	43	29
612	402	390	380	366	266	246	161	29
26	299	23	281	313	230	89	139	29
469	373	322	269	368	187	160	101	29
466	381	313	275	356	198	268	179	29
118	326	92	147	348	108	609	563	29
19	247	20	12	239	12	114	108	29
461	335	352	211	332	163	128	164	29
531	474	287	805	485	425	743	683	29
195	303	164	203	303	171	586	519	29
40	292	35	378	323	299	92	92	29
286	328	223	466	323	369	680	605	29
28	250	29	24	246	25	345	238	29
86	280	79	176	277	163	432	355	29
351	358	251	635	365	445	571	494	29
252	323	199	411	323	327	661	577	29
530	383	355	401	349	294	170	190	29
41	268	39	115	279	106	241	213	29
437	347	322	299	339	226	87	123	29
189	375	129	459	346	339	409	368	29
376	328	293	127	312	104	131	98	29
78	255	78	66	257	66	274	291	30
469	341	352	346	336	264	52	105	30
26	277	24	380	274	355	51	89	30
79	268	76	49	338	37	98	119	30
463	363	327	221	347	163	198	92	30
510	347	377	190	326	150	185	119	30
27	248	28	20	249	20	105	108	30
494	351	361	207	334	159	187	86	30
546	365	384	352	370	243	92	59	30
634	394	412	558	445	321	300	209	30
53	262	52	75	264	73	245	152	30
535	358	382	331	367	231	131	113	30
478	340	359	170	307	142	90	170	30
65	282	58	61	318	49	421	350	30
96	270	91	113	261	111	364	282	30
386	343	288	152	336	116	171	64	30
35	274	32	239	277	221	225	209	30
763	417	468	319	401	204	125	114	30
51	304	43	53	339	40	102	74	30
532	362	376	201	327	157	45	187	30
184	346	136	212	381	143	660	598	30
112	304	95	166	409	104	157	120	31
444	343	331	738	346	546	601	550	31
249	364	175	356	404	226	620	544	31
520	365	365	277	350	202	114	139	31
532	353	386	249	330	193	95	108	31
28	249	28	14	250	14	59	117	31
74	268	71	575	270	544	86	65	31
530	366	371	270	342	202	100	111	31
511	346	378	214	347	158	164	125	31
55	279	51	27	278	25	100	46	31
273	315	222	212	313	173	126	117	31
450	336	343	384	321	306	375	276	31
589	395	382	637	530	308	278	245	31
457	359	326	225	371	155	111	113	31
610	394	397	276	384	184	200	157	31
197	304	166	167	311	137	582	542	31
24	261	24	25	288	23	401	297	31
31	296	27	400	322	318	49	68	31
533	370	368	325	353	236	178	185	31
293	372	202	731	338	554	623	547	31
26	263	25	7	256	7	128	111	32
483	344	360	346	327	271	249	153	32
505	353	366	197	348	145	108	114	32
37	284	34	126	525	62	117	108	32
470	341	353	313	367	218	281	110	32
553	369	384	276	366	193	141	120	32
402	337	305	133	317	107	62	35	32
458	346	339	171	323	136	132	111	32
684	420	417	443	370	307	120	156	32
700	410	438	634	486	334	202	224	32
21	274	20	19	360	14	76	116	32
482	382	324	208	348	153	200	31	32
20	249	20	17	263	16	128	98	32
200	317	162	190	293	167	665	581	32
174	342	131	243	369	169	643	583	32
558	374	382	207	383	138	90	102	32
46	329	36	343	384	229	383	279	32
600	384	400	391	327	306	217	191	32
420	341	315	297	372	204	185	101	32
26	259	26	134	255	134	87	90	32
25	251	26	25	253	26	139	178	32
82	603	35	1023	461	569	123	136	32
166	383	111	223	422	135	633	597	32
129	331	100	212	348	156	616	559	32
479	341	360	268	318	216	102	73	33
536	357	384	233	343	174	131	89	33
32	259	31	17	256	17	101	114	33
557	347	411	341	347	252	342	301	33
566	382	379	449	348	330	132	160	33
255	310	211	203	310	167	614	573	33
27	291	24	60	299	52	574	485	33
22	259	22	17	257	17	98	149	33
920	471	500	1023	279	939	460	351	33
25	255	25	188	271	178	86	71	33
457	337	347	197	318	158	89	120	33
127	369	88	231	392	151	560	523	33
402	331	311	188	344	140	0	46	33
340	346	251	758	374	520	742	662	33
512	348	377	296	351	216	157	104	33
39	264	37	10	264	10	142	79	33
85	526	42	677	514	338	181	82	33
294	316	238	264	290	233	611	544	33
514	369	357	700	410	437	305	236	33
481	344	358	178	326	140	53	105	33
102	300	87	193	315	157	562	501	34
25	253	25	18	254	19	303	205	34
509	362	360	380	363	268	168	150	34
497	347	367	194	323	154	131	55	34
736	471	400	585	591	253	169	92	34
489	334	375	132	331	102	104	84	34
106	282	96	82	324	65	508	486	34
25	247	26	26	252	27	338	243	34
185	426	111	315	450	180	650	592	34
78	292	69	45	291	39	71	74	34
517	368	360	268	347	197	116	120	34
20	254	20	12	462	7	80	158	34
503	344	374	222	325	174	107	120	34
112	299	96	42	299	36	201	116	34
337	341	253	691	352	503	381	290	34
21	267	21	68	275	63	156	97	34
424	347	313	572	445	329	335	255	34
35	263	34	65	276	61	120	156	34
500	376	341	391	322	311	74	125	34
547	365	384	265	402	168	108	55	34
513	372	353	195	338	148	139	133	34
120	268	115	120	268	115	506	416	34
571	393	372	291	396	188	104	150	34
510	343	380	316	362	223	100	120	34
240	287	214	222	279	204	604	523	34
126	421	77	407	517	202	581	543	34
289	322	229	340	311	280	374	403	34
163	372	112	479	472	260	614	576	35
215	405	136	259	408	163	648	590	35
20	255	21	175	260	172	52	82	35
479	344	356	212	437	124	142	142	35
417	338	315	220	366	154	119	188	35
489	345	363	231	341	173	156	201	35
65	270	62	271	326	213	219	297	35
397	329	309	188	360	134	286	193	35
25	273	23	11	259	11	79	76	35
34	278	31	30	293	26	67	20	35
279	309	231	333	298	286	612	547	35
393	342	294	187	338	141	211	148	35
63	264	61	26	262	26	123	146	35
444	344	331	156	318	126	125	120	35
463	353	336	216	334	166	83	83	35
626	401	400	270	390	177	145	139	35
356	347	263	499	338	378	493	474	35
22	256	22	7	258	7	62	135	35
284	303	239	426	288	379	619	544	35
602	384	401	305	393	198	83	98	35
525	364	369	234	349	172	107	170	36
550	395	356	240	387	159	129	19	36
520	352	378	183	365	129	175	168	36
532	367	371	272	335	208	59	128	36
387	341	290	164	337	124	101	89	36
685	483	363	414	599	177	622	533	36
554	389	365	333	386	221	135	110	36
29	249	30	27	249	27	270	266	36
33	282	30	49	299	42	178	199	36
321	388	211	512	499	262	494	414	36
21	249	22	29	251	30	336	240	36
28	255	28	51	252	52	348	295	36
177	318	143	251	311	207	618	566	36
89	311	73	371	333	285	395	307	36
383	350	280	205	364	144	275	156	36
49	263	48	25	297	22	45	98	36
398	390	262	422	362	298	586	538	36
307	329	239	439	318	354	601	528	37
43	314	35	91	304	76	629	541	37
76	288	68	601	292	526	114	131	37
60	256	60	24	252	24	62	131	37
373	329	290	115	339	87	27	108	37
895	526	436	966	529	468	347	277	37
221	287	197	175	294	152	154	145	37
330	347	243	345	337	262	641	567	37
408	339	308	253	455	143	179	146	37
1023	583	450	1023	472	556	411	313	37
483	373	332	678	335	519	731	656	37
48	261	47	328	267	314	114	87	37
538	386	357	778	380	524	343	220	37
45	329	35	377	381	253	519	423	37
362	407	228	759	414	469	746	668	37
350	403	222	451	400	289	655	572	37
423	374	289	273	363	192	131	0	37
27	260	26	10	263	10	110	95	37
584	403	371	218	396	141	120	198	37
405	333	312	177	325	139	145	125	37
698	432	413	707	360	502	265	305	38
383	344	285	177	348	131	168	129	38
496	346	367	311	393	202	203	166	38
23	289	20	226	376	154	152	126	38
450	367	314	191	340	144	142	68	38
23	260	23	12	262	11	160	100	38
142	299	122	243	282	220	311	315	38
268	346	198	407	305	342	676	608	38
34	255	34	13	248	13	79	83	38
424	357	304	266	319	214	223	188	38
32	261	32	11	274	10	125	125	38
546	379	369	254	373	174	123	73	38
472	376	321	174	413	108	302	233	38
25	289	22	60	283	54	586	492	38
391	335	298	152	376	104	87	126	38
607	368	422	439	399	281	136	116	38
85	327	67	228	317	184	156	107	38
292	325	230	409	331	317	580	494	38
452	348	333	200	343	149	49	113	38
134	270	127	79	270	75	334	311	38
273	311	225	324	304	273	609	537	38
161	308	134	125	313	102	559	527	38
378	302	320	148	299	127	133	133	38
38	263	37	15	259	15	64	65	39
125	265	121	46	279	43	110	108	39
310	331	239	401	317	325	650	565	39
51	267	49	44	267	43	309	255	39
502	381	337	270	351	197	82	43	39
601	405	380	601	403	382	234	135	39
42	354	31	1023	336	780	42	117	39
31	388	21	498	437	292	295	223	39
471	363	332	624	323	494	743	656	39
54	251	55	27	252	27	145	214	39
32	283	29	181	288	161	217	171	39
608	384	405	350	339	264	132	80	39
245	340	184	275	345	204	689	610	39
66	314	54	332	440	193	266	194	39
440	331	340	236	339	179	58	120	39
273	367	190	974	372	670	573	535	39
77	256	77	58	252	59	206	223	40
76	262	74	106	259	105	352	254	40
84	308	69	197	314	161	31	55	40
39	334	30	254	353	185	258	164	40
430	329	334	326	327	255	186	160	40
545	369	378	225	351	164	194	80	40
256	300	219	205	288	182	574	523	40
256	341	192	246	334	188	633	558	40
187	293	163	162	282	147	565	490	40
540	398	347	757	425	455	255	190	40
627	393	409	237	381	159	143	153	40
45	259	45	15	282	14	61	87	40
79	268	75	25	276	23	148	77	40
548	366	384	329	360	234	148	28	40
166	330	129	181	342	135	573	533	40
29	257	29	144	273	135	43	90	40
152	374	104	210	403	134	681	613	40
456	354	331	213	345	158	114	83	40
708	486	373	388	467	213	161	102	40
329	339	249	487	346	360	649	585	40
498	347	368	255	319	205	129	73	40
26	247	27	25	268	24	173	158	40
45	267	43	30	268	29	126	65	40
272	314	222	409	301	348	607	528	40
28	266	27	67	377	46	185	168	40
42	312	35	533	321	426	120	143	40
451	366	316	252	424	152	362	242	41
451	349	331	195	335	149	0	59	41
848	475	457	574	497	296	92	209	41
273	338	207	325	378	221	718	650	41
531	382	356	327	369	227	227	113	41
49	265	47	29	262	28	126	133	41
454	327	355	258	386	171	136	219	41
445	402	284	210	374	144	119	80	41
234	394	152	459	526	224	263	245	41
44	254	44	28	250	28	331	275	41
405	380	273	404	409	253	731	646	41
22	247	23	13	249	13	322	311	41
136	278	125	33	279	31	76	51	41
386	333	296	194	349	142	193	135	41
62	292	55	114	320	91	283	218	41
668	494	346	735	470	400	644	577	41
80	288	72	119	329	93	86	105	41
486	347	358	224	331	173	125	95	41
506	365	355	268	370	186	156	138	41
490	338	371	228	336	173	195	152	41
459	346	340	222	352	161	218	149	41
878	492	457	1023	381	689	548	461	41
459	352	334	222	383	148	249	157	42
47	259	47	15	267	14	105	77	42
550	371	379	326	342	244	175	161	42
23	258	23	32	249	33	424	322	42
468	344	349	201	339	152	129	74	42
50	271	47	22	287	20	131	111	42
690	409	432	378	402	241	142	28	42
586	354	424	356	376	242	160	131	42
133	275	124	103	301	88	507	460	42
24	255	24	16	255	16	145	166	42
52	264	50	75	276	70	397	347	42
31	246	32	23	249	24	111	138	42
398	339	301	166	342	124	170	32	42
25	253	25	8	317	6	83	82	43
455	344	339	196	343	146	108	70	43
138	309	115	132	286	118	402	376	43
560	398	360	220	370	152	68	0	43
258	304	217	227	302	192	615	545	43
153	333	118	212	333	163	510	425	43
29	261	28	44	292	39	536	453	43
430	361	305	226	348	167	111	156	43
251	306	211	345	307	288	560	489	43
151	355	109	229	384	153	628	574	43
270	302	229	321	318	259	655	579	43
263	323	208	483	305	405	613	552	43
337	369	234	1023	428	613	715	644	43
92	261	90	61	259	60	278	346	43
511	360	364	194	356	139	139	141	43
358	356	257	615	326	483	625	560	43
444	398	286	719	395	466	677	596	43
27	267	25	18	270	17	117	94	43
452	352	329	202	342	151	152	101	43
125	306	105	901	300	770	97	141	43
80	255	80	48	252	49	165	268	43
41	287	37	49	482	26	153	105	44
202	379	136	404	399	260	686	619	44
596	396	385	319	359	227	231	161	44
544	348	400	181	329	141	55	71	44
26	272	25	44	491	23	98	82	44
24	258	24	51	302	43	62	101	44
532	389	350	273	390	179	126	107	44
48	282	43	116	282	106	171	178	44
27	286	24	302	308	251	120	87	44
176	311	145	240	327	188	627	542	44
504	368	350	258	362	183	219	222	44
203	351	148	304	401	194	655	593	44
274	331	212	252	306	211	699	612	44
187	323	148	418	358	299	180	141	44
174	316	141	196	315	159	595	546	44
505	348	371	429	478	230	323	204	44
888	481	473	677	465	373	193	139	44
407	363	287	344	350	252	226	162	44
473	352	344	170	312	139	123	183	45
20	251	20	36	249	37	248	175	45
421	375	287	723	368	503	720	661	45
495	348	364	216	329	168	184	58	45
547	383	366	225	342	169	143	136	45
343	403	218	417	367	291	457	484	45
106	298	91	168	293	147	652	565	45
233	282	211	183	288	162	602	538	45
34	290	30	182	347	134	471	380	45
458	345	340	227	338	172	0	97	45
490	404	311	257	376	175	195	139	45
145	336	111	253	359	180	562	487	45
564	353	409	230	363	162	150	113	45
611	365	428	479	391	313	166	128	45
416	336	317	306	329	238	219	157	45
416	327	326	148	368	103	61	61	45
221	308	184	189	318	152	611	547	45
279	334	214	259	307	216	704	621	45
564	377	383	760	368	528	322	242	45
521	377	354	278	354	201	110	123	45
557	376	379	335	342	251	107	160	46
569	388	376	424	374	291	179	105	46
30	298	26	181	321	144	213	132	46
435	343	324	189	371	131	79	77	46
435	330	338	168	300	143	53	120	46
312	411	194	323	436	189	184	110	46
30	272	28	46	342	34	174	174	46
714	490	373	605	656	236	603	522	46
447	356	322	162	333	124	64	8	46
478	364	336	155	353	112	261	166	46
371	1023	58	1023	682	384	317	260	46
478	343	357	232	322	184	156	92	46
248	336	189	515	367	359	653	590	46
227	349	166	244	416	150	669	604	46
477	348	351	334	353	242	198	176	46
209	310	172	227	339	172	698	626	46
421	348	310	205	347	151	104	150	46
513	362	362	442	367	308	204	154	46
466	359	332	191	362	135	79	43	46
26	257	25	22	267	21	59	61	46
613	423	371	528	443	305	100	79	46
321	342	240	495	343	370	315	229	46
472	414	292	230	412	143	126	169	46
497	382	333	310	386	206	168	122	47
236	333	182	561	506	284	571	533	47
725	486	381	1023	349	752	412	309	47
49	292	43	52	355	37	156	89	47
335	314	273	379	316	307	671	587	47
84	263	82	34	266	32	89	95	47
39	270	37	25	272	24	59	77	47
422	336	321	384	336	293	202	128	47
448	335	342	205	325	161	123	139	47
137	285	123	200	281	182	543	455	47
452	327	354	151	334	116	73	119	47
25	259	25	8	246	9	132	77	47
496	349	364	233	390	153	353	272	47
458	331	354	327	432	194	210	143	47
594	370	411	222	334	170	136	59	47
412	374	282	524	426	315	373	261	47
561	376	382	188	344	140	87	160	47
477	353	346	178	330	138	145	131	47
207	281	189	203	282	185	500	450	47
43	266	41	271	280	248	59	67	47
26	255	26	15	252	15	98	104	48
469	374	321	251	345	186	86	26	48
315	311	259	445	309	369	625	540	48
893	545	419	1023	560	468	365	282	48
563	367	393	208	347	153	98	94	48
441	341	331	178	333	137	120	87	48
62	274	58	52	304	44	79	105	48
176	347	130	234	377	159	587	544	48
405	345	300	212	339	160	131	64	48
221	391	144	381	424	231	644	597	48
32	299	27	381	301	324	392	289	48
53	258	53	29	260	28	153	119	48
511	385	340	230	360	163	87	120	48
507	356	364	291	409	182	165	173	48
410	340	309	199	345	148	145	87	48
582	799	187	1023	267	982	290	183	48
346	312	284	393	312	322	645	584	49
27	260	27	10	248	11	92	132	49
123	326	97	158	376	108	605	557	49
382	339	288	135	317	109	80	95	49
47	268	45	10	274	9	98	92	49
588	382	395	340	368	237	110	97	49
45	337	35	311	327	244	278	210	49
435	338	329	144	309	119	61	65	49
34	254	34	24	251	25	498	416	49
531	382	355	306	347	226	56	122	49
345	352	251	409	327	321	713	627	49
1023	524	500	1023	295	890	444	349	49
38	301	32	198	326	155	158	123	49
62	260	61	21	273	20	71	73	49
334	308	278	310	305	261	520	511	49
448	343	335	192	296	166	186	123	49
232	378	157	217	390	142	244	110	49
395	327	309	156	319	125	15	116	49
213	313	174	270	302	229	618	540	49
66	365	46	646	447	370	48	95	49
225	293	196	215	289	190	571	497	49
51	259	50	54	264	53	383	305	50
112	373	77	208	370	144	682	604	50
47	415	29	310	416	191	285	202	50
461	342	345	192	332	148	58	146	50
38	270	36	15	264	14	136	74	50
423	330	328	187	325	147	82	145	50
22	257	22	11	271	10	102	145	50
104	416	64	300	372	206	524	499	50
490	337	373	297	332	229	181	111	50
62	342	47	35	335	27	165	73	50
206	305	173	225	290	198	630	541	50
41	252	42	19	251	20	378	309	50
428	343	319	192	306	161	41	41	50
295	315	240	352	328	275	616	549	50
397	343	296	142	320	114	135	122	50
49	264	47	77	272	73	445	357	50
56	278	51	13	278	12	107	107	50
26	285	24	315	303	266	145	100	50
393	337	298	205	320	164	135	123	50
135	289	120	156	283	141	355	356	50
488	350	357	200	361	142	316	226	50
268	320	214	331	325	260	647	561	50
479	351	350	470	363	332	219	148	50
203	321	162	301	394	196	647	588	50
23	290	20	235	309	195	317	232	51
554	363	391	287	376	195	83	0	51
251	344	187	205	356	147	579	525	51
626	388	413	536	391	351	131	104	51
38	254	39	29	257	29	456	373	51
32	308	27	117	285	105	59	98	51
451	399	289	578	694	213	309	209	51
424	335	323	174	345	130	129	132	51
26	252	26	14	261	14	104	146	51
287	309	237	303	316	245	565	525	51
386	340	290	219	358	157	117	92	51
392	348	289	169	356	121	142	41	51
20	257	20	5	256	5	125	82	51
446	337	339	188	350	137	129	113	51
493	342	369	228	351	166	77	77	51
406	345	302	222	338	168	92	48	51
518	404	328	356	367	248	122	128	51
310	324	245	353	334	270	623	555	51
452	338	342	135	337	102	158	86	52
363	350	265	451	332	348	500	476	52
433	335	331	152	333	117	136	53	52
431	323	342	119	317	96	165	74	52
553	384	369	280	404	177	154	114	52
42	320	34	85	312	70	601	510	52
48	298	41	376	297	324	133	101	52
30	266	28	154	277	143	104	38	52
444	340	335	170	312	140	56	100	52
24	252	25	16	251	16	136	84	52
426	338	323	184	338	139	143	187	52
255	321	203	380	313	312	614	531	52
165	382	111	490	395	318	548	521	52
482	391	316	814	383	544	700	628	52
76	315	62	495	357	355	343	260	52
193	332	149	164	383	109	685	618	52
682	375	466	555	364	390	221	142	52
412	345	306	202	325	160	149	82	52
372	325	293	336	302	284	678	598	52
476	353	345	188	333	144	82	79	52
107	267	102	75	266	72	307	322	52
408	330	316	217	362	153	148	105	52
166	346	123	122	352	89	614	564	53
103	298	89	825	301	702	90	162	53
28	267	27	27	337	20	122	86	53
417	342	312	159	325	125	105	14	53
497	359	354	333	317	268	173	146	53
446	351	326	482	396	312	295	209	53
488	361	346	216	360	154	79	77	53
336	349	246	487	325	384	649	575	53
536	349	394	214	338	162	76	73	53
550	372	379	281	355	203	128	49	53
517	361	366	260	348	192	101	161	53
491	351	358	557	479	297	266	200	53
108	262	106	66	266	64	399	352	53
77	329	60	387	325	305	449	358	53
63	265	61	335	265	324	132	55	53
646	401	412	322	380	216	123	126	53
289	330	224	500	312	411	441	421	53
411	350	301	236	332	182	199	170	54
507	357	363	177	347	131	94	89	54
397	336	302	160	332	123	98	79	54
241	359	171	307	343	229	522	488	54
87	305	73	34	290	30	105	51	54
205	383	137	612	394	397	649	591	54
20	253	20	73	258	72	207	160	54
492	351	359	293	332	226	178	145	54
453	360	322	345	416	213	116	203	54
301	314	245	390	317	315	611	541	54
119	344	88	124	349	91	626	571	54
164	346	121	261	366	182	662	597	54
28	256	28	23	262	23	126	119	54
33	317	27	341	373	234	80	74	54
25	252	25	13	254	13	43	79	54
509	452	289	443	414	274	452	360	54
60	293	52	463	297	399	56	42	54
47	271	45	21	315	17	105	34	54
421	370	291	923	406	582	662	600	54
22	260	22	12	269	12	131	133	54
423	324	334	264	338	200	36	87	54
473	354	342	341	374	234	183	129	54
40	262	40	91	332	70	138	156	54
462	344	345	242	382	162	101	105	55
673	414	416	1023	267	982	618	562	55
383	372	263	703	353	510	674	599	55
564	414	348	1023	356	737	462	363	55
24	252	24	11	244	11	67	128	55
573	371	396	207	381	139	131	84	55
382	343	285	126	370	87	68	98	55
493	402	314	462	369	320	308	170	55
234	328	183	248	316	201	678	597	55
262	379	177	336	395	218	664	584	55
47	271	44	282	269	268	79	94	55
418	344	311	188	352	137	18	145	55
81	266	78	46	286	41	86	110	55
62	256	62	63	260	62	342	282	55
82	396	53	209	419	128	717	630	55
111	298	95	66	284	60	82	105	55
439	359	313	397	346	294	419	502	55
457	379	309	401	412	249	221	132	55
547	395	355	547	428	327	249	141	55
511	350	374	180	345	134	102	168	55
425	342	318	293	334	224	161	116	55
452	358	323	337	345	250	154	74	56
194	322	154	205	308	170	557	495	56
419	343	313	208	330	161	181	120	56
511	447	292	901	415	556	714	648	56
31	290	27	215	315	175	237	184	56
100	257	100	22	254	22	162	122	56
345	339	261	158	322	125	165	79	56
51	259	50	16	277	14	100	116	56
32	249	33	26	249	27	234	186	56
440	339	332	417	359	298	327	230	56
64	263	63	30	293	26	76	181	56
338	316	274	161	309	133	107	80	56
355	331	274	163	315	133	62	143	56
50	265	48	16	273	15	114	68	56
425	439	248	715	378	484	670	610	56
443	339	335	216	386	143	53	162	56
269	298	231	347	288	308	533	479	56
350	1023	72	1023	267	982	353	277	57
437	333	336	179	319	144	128	97	57
435	366	304	232	359	165	101	180	57
473	361	336	384	365	270	196	131	57
37	255	37	30	268	28	87	111	57
436	330	338	159	319	128	145	97	57
485	359	346	162	323	128	71	131	57
211	307	176	285	320	228	680	613	57
457	354	331	212	375	145	100	154	57
23	250	24	6	256	6	53	126	57
503	393	327	272	363	192	18	110	57
554	401	354	257	420	157	74	48	57
22	250	23	46	263	45	416	315	57
521	348	383	254	346	188	79	62	57
466	344	348	263	339	198	87	125	57
286	319	229	267	308	222	689	613	57
410	342	307	154	314	125	97	129	57
32	254	32	25	249	26	114	139	57
106	664	41	1023	286	918	113	90	57
71	316	58	220	340	166	577	502	57
24	278	22	229	286	205	150	107	57
68	276	63	37	297	32	36	133	57
81	745	28	1023	387	678	205	220	57
81	258	81	62	253	62	235	224	57
464	351	338	756	345	561	690	624	57
484	344	360	315	340	238	247	192	57
503	357	361	202	340	152	135	107	57
435	346	321	141	308	117	101	67	57
53	276	49	312	289	276	357	265	57
375	340	282	209	327	163	154	200	57
211	357	151	310	348	228	204	193	57
459	346	339	275	352	200	239	146	58
28	271	26	202	283	183	117	77	58
20	256	20	20	283	18	113	82	58
107	708	39	1023	269	974	196	181	58
502	353	364	281	333	216	154	114	58
203	298	174	201	318	162	628	568	58
342	407	215	1023	390	672	705	636	58
683	402	435	405	376	276	56	158	58
45	260	45	14	251	14	82	77	58
448	355	323	391	379	264	254	170	58
234	424	141	1023	322	814	474	372	58
66	255	67	34	245	35	282	302	58
30	250	30	15	253	15	203	161	58
219	304	185	217	317	175	719	644	58
26	267	25	50	274	47	453	370	58
555	401	355	284	462	157	169	114	58
1023	509	515	1023	317	827	373	274	58
26	255	26	10	253	10	80	84	58
33	250	33	13	236	14	84	94	59
409	340	308	172	320	138	95	135	59
100	279	92	60	279	55	90	138	59
464	338	351	490	417	301	302	206	59
110	473	59	321	512	160	500	400	59
20	250	20	30	284	27	41	105	59
428	389	282	643	371	443	661	591	59
131	348	96	212	373	145	642	585	59
550	397	355	222	385	148	68	89	59
324	354	234	315	345	234	721	641	59
386	356	278	478	341	358	735	655	59
146	332	112	164	349	120	704	630	59
505	364	355	352	399	226	205	131	59
537	359	383	276	368	192	97	117	59
28	257	28	30	251	31	419	321	59
403	352	293	190	400	121	73	83	59
40	311	33	364	333	279	208	171	59
290	299	248	267	307	223	624	553	59
33	300	29	237	401	151	195	207	59
149	263	145	108	283	98	442	374	59
486	333	373	183	316	148	90	98	59
701	416	432	274	435	161	173	89	59
51	257	51	16	257	16	70	97	59
447	363	315	204	409	127	136	95	59
125	278	115	169	277	156	306	234	59
245	284	221	194	286	174	462	427	59
488	364	343	203	374	139	187	100	59
546	392	357	403	398	259	239	209	60
478	375	326	249	360	177	125	110	60
135	264	131	128	264	124	591	504	60
103	374	71	824	420	502	422	335	60
618	377	419	204	373	140	111	83	60
42	265	41	40	253	40	444	365	60
438	347	323	244	345	181	102	136	60
891	1023	199	1023	267	982	392	319	60
20	261	20	19	263	19	48	122	60
19	252	20	15	246	16	95	49	60
462	336	352	192	356	138	92	170	60
540	363	381	380	384	253	174	146	60
34	250	34	10	237	11	97	45	60
453	360	322	357	376	243	220	129	60
212	332	163	219	331	169	550	470	60
22	266	21	108	266	104	448	360	60
458	339	345	199	384	133	245	148	60
32	264	31	27	400	17	117	73	60
36	250	36	15	245	15	227	215	60
528	351	385	252	390	165	90	90	60
236	348	173	487	425	293	693	625	60
89	272	84	35	268	33	157	142	60
466	351	340	170	323	135	119	58	61
23	257	23	17	256	17	98	100	61
521	346	385	221	328	172	110	160	61
28	275	26	16	297	13	79	86	61
384	394	249	220	430	131	219	161	61
487	381	327	364	383	243	287	169	61
26	251	27	24	262	23	105	100	61
514	375	350	438	378	296	264	206	61
289	330	224	329	305	276	701	614	61
79	319	64	578	325	456	74	92	61
373	338	283	200	320	160	120	87	61
59	261	58	41	272	39	369	315	61
38	267	37	37	286	33	113	68	61
881	570	396	614	709	222	277	222	61
116	277	107	82	299	70	149	68	61
53	267	51	36	271	34	68	92	61
221	306	185	183	303	154	664	593	61
472	349	346	229	337	173	117	110	61
42	262	41	53	259	53	436	336	61
97	269	93	73	259	72	374	352	61
992	627	405	863	630	350	352	251	61
418	384	279	617	381	414	642	577	61
56	288	50	75	274	70	133	132	62
252	323	200	374	301	317	48	105	62
123	343	92	127	368	89	576	541	62
451	329	350	424	336	323	294	240	62
61	304	52	120	305	101	644	556	62
568	363	400	251	346	186	56	116	62
420	349	309	250	322	199	100	58	62
661	387	438	308	399	198	67	166	62
514	350	376	207	336	158	94	97	62
24	246	25	10	249	10	104	148	62
562	380	378	293	357	210	55	74	62
467	359	333	292	393	190	175	240	62
34	248	35	13	242	14	62	70	62
44	267	42	31	282	28	157	87	62
603	381	406	356	365	250	98	128	62
321	352	234	423	322	336	622	562	63
87	436	51	869	500	445	265	216	63
78	313	63	554	312	454	102	94	63
406	366	284	232	326	182	110	104	63
212	296	184	361	304	304	565	503	63
80	262	78	183	258	181	317	261	63
497	349	364	171	331	133	120	149	63
375	335	286	240	309	198	157	169	63
635	388	419	343	364	241	49	168	63
91	275	85	61	276	56	321	307	63
403	343	300	714	332	551	458	444	63
401	327	314	145	319	117	135	125	63
361	405	228	435	459	243	691	643	63
601	502	306	710	451	403	227	359	63
554	364	390	227	369	157	114	110	63
460	371	318	293	396	189	101	149	63
127	916	36	1023	347	756	101	142	63
540	372	372	239	346	177	131	20	63
343	322	273	488	315	397	709	627	63
31	309	26	167	291	147	461	415	63
386	337	294	391	348	288	731	664	63
298	367	208	233	332	179	382	429	64
124	307	103	136	339	103	180	145	64
620	412	385	262	441	152	24	100	64
457	350	334	140	308	117	158	79	64
64	288	57	99	287	88	554	466	64
528	370	365	436	428	260	258	193	64
536	381	361	335	422	203	249	149	64
462	354	334	201	340	152	28	86	64
594	416	365	472	370	326	306	245	64
227	345	168	301	366	210	674	608	64
498	343	372	626	346	462	757	677	64
52	266	50	12	294	10	107	123	64
105	421	64	158	404	100	616	529	64
735	397	473	367	426	221	108	149	64
559	384	372	929	400	595	372	298	64
476	355	343	227	355	163	184	181	64
529	375	361	319	369	222	240	126	64
399	350	292	282	351	206	154	152	64
54	293	47	18	277	17	120	41	64
731	493	379	1023	267	982	529	442	64
414	355	299	159	362	113	107	76	64
519	396	335	349	391	229	111	131	64
454	340	342	282	328	220	116	46	65
513	365	359	656	380	442	312	220	65
27	342	20	54	315	44	122	139	65
504	360	359	167	316	135	133	82	65
597	404	378	428	455	241	133	169	65
516	401	329	325	403	206	101	198	65
39	249	40	40	245	42	133	194	65
484	332	373	197	310	163	48	105	65
485	346	359	223	337	169	126	86	65
619	402	394	565	430	336	241	138	65
187	325	147	171	339	129	667	603	65
21	248	22	14	250	14	143	204	65
451	378	305	180	411	113	104	90	65
410	389	270	183	369	127	90	87	65
308	314	251	306	290	270	451	469	65
451	335	344	196	306	164	67	183	65
711	408	446	528	371	364	73	90	65
537	369	372	268	357	192	164	143	65
428	346	317	588	330	456	732	647	65
75	320	60	662	406	418	52	170	65
497	356	357	148	322	117	111	195	65
51	282	47	46	326	36	245	138	65
83	287	74	719	299	616	142	107	65
467	344	347	281	367	196	122	113	65
881	476	474	758	465	417	213	153	65
407	380	274	855	366	598	697	618	65
29	274	27	171	286	153	90	157	66
506	357	363	243	333	187	70	71	66
570	384	380	327	376	223	67	152	66
494	370	342	566	429	338	423	364	66
21	262	21	19	266	19	120	45	66
177	353	128	284	390	186	654	595	66
273	362	193	694	462	385	679	611	66
464	375	317	241	355	174	190	146	66
235	295	204	215	291	189	623	556	66
33	261	33	24	248	25	82	70	66
21	259	21	120	264	117	114	76	66
70	283	64	166	280	152	364	300	66
51	286	46	50	285	45	520	448	66
23	257	23	12	265	11	61	152	66
91	340	68	911	338	689	146	160	66
510	354	368	240	352	174	114	49	66
272	316	220	286	310	236	614	552	66
32	252	32	179	259	177	128	117	66
651	409	408	617	391	404	175	122	67
123	359	88	211	350	154	545	482	67
20	252	21	187	249	192	128	83	67
294	377	200	488	445	281	670	605	67
312	548	146	1023	348	754	600	512	67
23	257	22	16	256	16	122	74	67
567	360	403	210	351	153	136	28	67
195	285	175	140	281	128	440	394	67
515	372	355	534	413	331	258	141	67
31	254	31	44	250	45	441	357	67
460	337	350	170	332	131	148	135	67
454	339	342	365	466	201	166	168	67
36	256	36	37	290	33	89	136	67
317	332	244	384	330	298	649	574	67
44	306	37	450	316	365	51	156	67
471	362	333	233	377	158	104	165	67
564	387	373	348	376	237	110	0	67
148	466	81	402	535	192	519	500	67
267	307	223	314	311	258	628	554	67
550	362	390	209	363	147	120	59	67
534	349	391	278	344	207	49	180	67
38	257	38	26	256	26	276	258	67
30	249	31	36	259	36	228	191	67
761	441	442	420	506	212	300	164	67
33	285	29	96	320	77	202	126	67
471	346	348	176	327	138	160	80	67
607	372	418	549	439	320	312	234	67
485	368	337	170	359	121	170	82	67
420	375	287	177	384	118	199	108	67
730	494	378	1023	267	982	475	383	68
520	383	347	308	408	193	223	157	68
536	359	382	239	325	188	125	169	68
495	423	299	992	401	633	680	603	68
24	246	25	15	235	17	108	209	68
442	358	316	303	376	206	129	80	68
463	360	330	176	348	129	73	98	68
731	409	457	661	433	390	202	233	68
74	296	64	486	303	411	105	133	68
475	340	358	355	401	227	292	237	68
148	287	132	156	286	140	627	538	68
244	315	198	311	305	261	626	542	68
495	361	352	194	328	152	98	58	68
39	268	37	66	449	38	387	292	68
499	373	343	297	445	171	164	149	68
566	367	394	242	351	177	14	64	68
42	250	43	41	256	41	368	322	68
530	352	386	248	324	195	89	143	68
21	274	20	93	283	84	98	90	68
415	368	289	692	346	512	688	615	68
494	399	317	417	440	243	165	184	68
44	280	40	26	294	23	138	94	69
179	340	134	290	354	210	497	496	69
37	263	36	10	255	10	145	110	69
68	267	65	56	309	47	90	185	69
159	322	126	200	354	145	639	586	69
460	373	316	246	358	176	70	58	69
48	288	42	207	329	161	239	132	69
111	316	90	720	315	585	111	80	69
278	325	219	526	308	438	610	546	69
363	345	269	657	367	458	689	625	69
687	503	349	1023	444	590	455	346	69
41	265	40	24	266	23	70	84	69
623	400	399	492	391	323	251	153	69
388	331	300	238	401	152	185	138	69
479	358	342	281	354	203	59	92	69
470	358	336	234	365	164	168	184	69
357	324	282	182	372	125	175	116	69
54	378	37	166	404	105	480	399	69
25	301	21	231	299	197	117	129	69
540	376	367	194	348	143	128	111	70
20	260	20	135	261	132	97	55	70
427	343	318	334	392	218	138	107	70
72	285	65	35	277	33	84	119	70
432	351	315	169	333	130	82	32	70
451	370	311	529	369	367	241	160	70
61	289	54	643	319	516	107	139	70
723	460	403	702	504	357	179	90	70
571	472	310	1023	551	476	391	320	70
494	350	361	217	345	161	51	105	70
387	330	300	155	335	119	51	70	70
475	352	345	398	400	254	165	149	70
173	295	150	192	301	164	414	379	70
27	264	26	17	278	16	101	52	70
329	320	263	137	337	104	120	87	70
214	753	73	1023	287	913	249	184	70
57	296	49	151	397	97	142	143	71
499	360	354	740	368	515	122	145	71
29	254	29	223	253	226	84	84	71
473	350	347	364	381	244	186	176	71
388	335	296	137	337	104	102	73	71
460	336	350	146	322	116	125	98	71
754	428	451	511	454	289	195	117	71
505	370	350	299	387	198	235	166	71
358	340	269	268	333	206	65	68	71
34	261	34	19	307	16	55	70	71
80	274	75	24	272	22	128	43	71
368	339	277	243	313	199	80	84	71
834	1023	155	1023	267	982	324	185	71
207	338	156	470	435	277	648	588	71
47	277	44	509	299	435	122	138	71
431	344	321	192	338	146	170	68	71
172	319	138	191	338	145	605	555	71
260	346	192	375	412	233	662	586	71
168	282	152	116	287	104	498	498	71
414	341	310	179	340	135	105	94	72
21	258	21	15	257	15	73	129	72
31	276	29	323	292	283	71	107	72
19	249	20	95	251	97	95	62	72
624	388	412	430	398	277	129	98	72
382	333	293	211	332	163	97	133	72
480	335	367	345	328	269	185	104	72
35	252	35	24	241	26	213	244	72
462	361	327	364	403	231	343	222	72
487	348	358	284	370	197	143	92	72
102	379	69	161	547	75	583	540	72
485	355	350	452	365	317	184	108	72
60	345	45	118	328	92	675	590	72
148	280	135	130	279	120	530	469	72
37	279	34	45	313	36	149	165	72
532	347	392	396	469	216	240	122	72
413	350	302	209	386	139	171	178	72
666	397	429	456	386	303	211	196	72
597	396	387	616	389	405	439	344	72
657	417	403	385	435	226	211	156	72
36	257	36	16	253	16	164	117	72
142	333	109	1023	304	864	82	158	72
463	340	349	212	349	155	169	148	73
602	396	390	274	391	179	168	131	73
484	398	311	593	375	405	211	113	73
507	361	360	254	366	177	111	87	73
21	270	20	149	275	138	200	146	73
492	345	365	261	359	186	125	119	73
133	407	84	308	407	194	632	576	73
90	370	62	166	383	111	505	493	73
154	271	145	130	294	113	101	141	73
30	249	30	13	243	14	168	239	73
485	380	326	250	404	159	165	158	73
59	257	59	17	246	17	128	67	73
573	411	356	300	414	186	226	122	73
599	415	369	392	396	253	28	173	73
160	277	148	107	270	101	462	416	73
20	248	21	20	250	21	34	100	73
499	353	362	350	330	272	168	141	73
271	339	205	249	340	187	589	508	73
137	314	112	101	329	79	545	520	73
521	354	377	206	343	153	62	19	73
25	296	22	56	271	53	105	135	73
422	353	306	324	391	212	170	117	73
324	330	251	717	308	596	649	596	74
463	341	347	213	358	152	79	0	74
519	345	385	334	330	259	198	95	74
295	310	243	502	295	436	560	482	74
71	300	61	566	301	482	136	178	74
654	413	406	401	398	258	122	131	74
359	343	268	256	379	173	185	97	74
206	431	123	253	432	150	580	546	74
31	256	31	15	277	14	100	80	74
78	270	74	158	286	141	116	122	74
440	358	315	184	347	135	149	79	74
456	348	335	182	326	143	71	77	74
647	379	437	293	354	212	171	76	74
46	277	43	398	285	358	77	117	74
158	275	147	145	269	138	445	374	74
518	449	296	665	503	339	708	627	74
546	389	360	201	368	139	128	129	74
506	363	357	304	374	208	122	89	74
296	325	233	351	317	284	508	481	74
108	268	103	90	264	88	462	413	75
228	343	170	494	364	348	720	636	75
241	297	207	437	334	335	648	588	75
383	389	252	525	383	351	657	584	75
80	272	76	24	285	21	114	56	75
120	291	105	22	272	21	108	92	75
39	306	32	282	351	206	453	362	75
535	346	396	234	343	174	90	84	75
156	306	131	221	293	193	612	543	75
27	293	24	264	321	211	171	148	75
475	339	359	173	324	136	86	28	75
398	352	289	259	345	193	168	135	75
138	462	76	1023	461	569	367	303	75
306	310	253	206	305	173	503	513	75
603	377	410	393	385	261	105	104	75
266	327	208	267	329	208	609	552	75
487	340	367	199	332	153	168	126	75
24	260	24	150	271	142	206	142	75
216	315	175	184	318	148	700	622	76
394	353	286	423	335	323	728	649	76
249	446	143	470	446	270	674	614	76
379	393	246	454	445	262	494	512	76
328	314	267	368	310	304	576	529	76
63	259	62	18	254	18	84	111	76
498	373	341	291	413	180	221	114	76
345	365	242	518	367	362	644	571	76
57	253	57	60	250	61	174	142	76
930	518	460	740	555	341	208	82	76
38	254	38	10	246	10	84	35	76
452	381	303	257	368	179	186	169	76
188	307	157	195	301	166	654	584	76
253	355	183	400	350	293	566	499	76
453	348	334	365	346	270	139	208	76
28	259	28	47	264	45	374	280	76
551	483	292	355	582	156	73	154	76
41	258	41	12	243	12	113	68	76
136	286	121	74	316	60	217	348	76
487	341	365	167	333	128	141	114	76
27	255	27	13	275	12	89	97	76
396	346	293	180	334	138	73	126	76
325	323	258	424	306	354	652	587	76
731	438	428	626	442	362	180	181	76
511	344	380	188	310	155	105	80	77
449	335	343	184	350	134	128	136	77
508	376	346	285	390	187	162	101	77
40	262	39	145	297	125	192	135	77
658	434	388	395	395	256	170	126	77
50	258	50	14	256	14	61	95	77
650	379	438	349	404	221	165	43	77
457	338	347	216	315	175	258	235	77
669	442	388	780	429	465	135	71	77
292	313	239	402	302	340	662	578	77
55	262	54	54	290	48	119	153	77
449	367	313	252	365	177	108	105	77
400	326	314	190	326	149	31	49	77
100	284	90	66	339	50	97	49	77
430	343	321	217	338	164	149	107	77
30	328	24	328	348	241	281	235	77
469	347	345	236	341	177	188	97	77
63	265	61	83	266	80	325	282	77
561	370	388	276	374	188	102	129	77
60	285	54	38	305	32	100	62	77
87	312	71	448	349	328	357	257	77
550	372	378	338	350	247	23	83	78
154	326	121	233	326	183	576	497	78
564	383	377	600	368	417	288	190	78
28	290	25	322	295	280	120	146	78
30	289	27	77	328	60	585	495	78
26	251	27	26	252	27	377	310	78
219	311	180	222	306	185	576	507	78
53	267	51	11	269	11	64	70	78
460	354	333	580	344	432	760	674	78
467	395	303	290	392	189	31	157	78
476	351	347	226	344	168	97	107	78
279	342	209	362	333	278	635	560	78
777	523	380	771	398	496	275	128	78
124	279	113	109	272	103	354	335	78
578	372	398	276	360	196	100	36	78
150	369	104	406	366	284	650	595	78
432	342	323	277	326	218	165	146	78
353	352	257	251	417	154	588	563	78
42	277	39	69	295	60	192	116	78
498	366	348	201	363	141	58	156	79
52	312	43	501	340	378	45	138	79
494	352	359	184	352	133	120	104	79
224	345	166	274	334	210	363	348	79
46	267	44	53	309	44	153	113	79
79	319	64	163	317	132	677	590	79
394	343	294	127	337	97	94	101	79
230	356	165	387	428	231	615	560	79
669	398	430	562	445	323	265	187	79
533	407	335	982	462	544	687	627	79
210	377	143	752	736	262	654	598	79
513	406	324	247	429	147	107	77	79
92	286	83	105	295	92	651	576	79
386	339	291	455	335	348	700	631	79
237	353	172	244	401	156	639	577	79
526	374	360	449	367	313	260	220	79
33	256	33	28	270	26	70	111	79
456	330	354	221	393	144	153	204	79
27	276	25	112	290	99	285	181	79
569	349	418	820	398	527	398	303	79
25	254	25	12	255	12	82	101	79
549	361	390	391	423	237	175	150	79
324	306	271	519	313	424	680	605	79
634	412	394	369	417	227	64	74	79
556	380	374	437	371	302	123	83	79
516	347	380	347	339	262	173	166	79
689	405	436	793	446	455	325	266	79
475	421	289	160	451	91	73	138	79
43	295	37	133	317	108	618	530	79
27	279	25	257	282	233	141	120	79
152	276	141	91	271	86	110	104	79
22	267	21	37	271	35	447	366	80
370	383	247	475	366	332	621	562	80
212	334	163	274	354	198	653	567	80
477	360	339	185	361	131	143	30	80
480	353	348	263	331	203	76	61	80
232	296	200	254	302	215	542	494	80
242	384	162	385	375	263	586	545	80
427	354	309	193	382	129	226	84	80
486	347	358	183	356	132	42	56	80
522	366	365	293	345	218	98	168	80
141	337	107	294	339	222	575	536	80
440	342	330	227	363	160	190	129	80
401	337	305	184	327	144	89	80	80
348	350	255	413	347	304	627	558	80
31	264	30	166	278	153	111	131	80
525	351	382	356	392	232	195	183	80
550	374	377	266	355	192	71	68	80
450	378	304	186	361	132	139	95	80
22	287	20	146	281	133	173	165	80
119	264	115	86	261	84	390	362	80
458	334	352	311	324	246	138	102	81
229	320	184	296	309	245	628	556	81
266	316	215	347	300	297	681	596	81
615	406	388	1023	445	589	208	165	81
34	252	35	10	249	11	100	143	81
451	356	324	220	342	165	181	170	81
535	353	388	481	412	299	304	237	81
583	390	383	635	463	351	608	515	81
556	459	310	307	402	195	107	111	81
39	323	31	108	330	84	658	572	81
23	276	21	13	275	12	158	84	81
230	296	199	220	297	189	631	555	81
521	344	388	194	354	140	100	107	81
39	283	35	251	302	213	86	102	81
404	347	298	194	370	134	181	61	81
75	263	73	78	265	75	479	405	81
43	316	35	335	327	263	80	95	82
21	253	21	18	256	18	84	56	82
462	373	317	269	360	191	79	90	82
67	286	60	502	295	436	46	92	82
471	365	331	307	380	207	196	119	82
522	355	376	232	319	186	105	162	82
522	361	371	371	401	236	243	111	82
404	340	304	234	332	180	97	108	82
215	306	180	252	304	213	637	552	82
159	289	141	96	283	87	464	414	82
540	377	367	301	347	222	98	58	82
154	287	137	125	270	118	593	513	82
192	391	126	311	404	198	403	340	82
333	320	266	370	310	306	683	596	82
399	330	309	234	330	182	107	142	82
301	360	214	237	429	141	598	537	82
497	343	371	226	332	174	102	70	82
446	381	299	911	397	588	680	612	82
588	389	388	256	391	168	129	108	82
379	338	287	163	322	130	133	122	82
89	308	74	146	315	118	436	333	82
469	336	357	209	329	162	122	82	82
31	267	30	75	277	69	111	122	82
528	357	378	238	323	188	206	203	82
29	262	28	54	264	53	146	101	82
424	360	302	236	339	178	150	111	83
686	537	327	1023	490	535	729	661	83
483	360	344	234	342	175	105	174	83
482	355	348	310	391	203	214	164	83
501	384	334	352	356	253	119	98	83
514	337	391	254	361	180	80	170	83
491	357	352	202	345	150	58	126	83
26	258	26	13	262	12	94	76	83
55	457	31	455	509	229	111	162	83
467	347	345	197	327	155	87	119	83
376	339	283	185	381	124	170	161	83
81	268	78	85	268	81	356	276	83
52	279	48	46	285	41	70	123	83
26	344	20	418	369	290	119	53	83
505	349	371	238	340	179	158	168	83
291	321	232	428	331	332	707	618	83
490	352	356	639	423	387	445	333	83
482	339	364	260	333	200	156	146	83
408	352	297	531	329	413	736	658	83
429	328	335	655	308	544	710	629	83
26	296	22	64	352	47	79	114	83
533	359	381	349	401	223	174	111	83
477	346	352	487	416	300	208	126	83
20	254	20	10	240	10	122	126	83
25	264	24	29	263	28	429	339	83
54	301	46	31	336	23	97	84	83
24	263	23	31	282	28	138	145	83
24	282	22	205	287	183	344	217	83
23	292	20	250	304	211	185	122	83
38	272	36	221	291	194	73	97	83
264	407	166	562	383	376	211	180	83
28	271	26	14	313	11	150	83	83
392	349	288	165	337	125	164	139	84
479	348	352	157	343	117	136	157	84
199	331	154	239	321	190	725	641	84
92	277	85	164	293	143	401	329	84
473	376	322	289	331	224	104	89	84
453	335	346	240	328	187	192	120	84
252	351	184	520	485	275	676	607	84
114	377	78	249	500	127	614	566	84
521	400	334	321	431	191	116	102	84
206	314	168	255	301	217	554	471	84
43	342	32	67	286	59	131	45	84
378	333	290	178	318	143	139	117	84
35	254	35	35	262	35	94	113	84
34	258	34	32	258	32	206	186	84
553	369	384	228	333	175	146	97	84
38	291	34	62	283	56	602	514	84
437	333	336	134	319	107	64	73	84
424	345	315	232	350	169	158	111	84
370	348	272	451	335	345	713	632	84
44	298	38	97	276	90	264	206	85
412	355	297	512	368	357	222	160	85
48	287	43	370	317	298	56	34	85
440	352	320	291	338	220	28	87	85
27	256	27	22	263	22	68	113	85
502	364	353	298	388	197	224	35	85
85	345	63	194	365	136	709	623	85
495	382	332	169	365	119	102	149	85
496	386	329	620	382	416	755	667	85
40	265	38	21	283	19	94	92	85
489	358	350	253	385	168	101	120	85
251	356	181	381	419	233	705	637	85
165	431	98	415	462	230	678	612	85
29	266	28	270	268	258	87	142	85
451	334	345	156	328	122	100	125	85
60	270	57	125	296	108	89	166	85
484	373	332	373	422	227	208	122	85
454	364	319	283	321	226	148	150	86
481	370	333	333	369	231	76	145	86
327	353	237	218	356	157	534	444	86
416	347	307	168	346	124	132	92	86
26	304	22	69	293	60	514	425	86
148	301	126	198	302	167	375	315	86
27	256	27	33	275	30	98	131	86
403	323	319	160	352	116	168	158	86
478	357	343	297	371	205	146	100	86
489	362	346	247	352	180	98	46	86
343	330	266	382	313	312	712	630	86
566	381	380	343	406	216	183	166	86
465	381	313	398	394	259	195	111	86
479	365	336	305	439	178	97	174	86
215	342	161	332	411	207	665	601	86
498	358	356	194	385	129	142	117	86
444	361	315	367	337	278	364	278	86
480	366	336	287	380	193	174	111	86
474	336	361	360	354	260	281	174	86
251	297	217	227	290	200	647	569	87
343	327	269	489	319	393	731	653	87
35	285	32	41	278	38	145	105	87
496	366	347	219	366	153	104	156	87
305	321	244	333	329	259	602	541	87
428	334	328	211	339	159	152	133	87
22	254	22	16	263	15	90	61	87
503	348	370	212	318	171	73	52	87
562	382	376	336	353	244	56	102	87
681	435	401	357	471	194	200	133	87
310	303	261	376	299	321	629	561	87
33	278	30	327	312	268	131	90	87
268	381	180	539	438	315	720	647	87
373	333	286	154	311	127	71	77	87
773	429	462	498	474	269	164	120	87
499	384	333	324	481	172	415	353	87
26	292	23	253	316	205	55	107	87
439	328	343	214	340	161	224	97	87
550	364	388	288	358	206	270	128	87
33	252	33	7	246	8	84	104	87
572	366	401	317	379	214	216	105	87
25	265	24	139	281	127	135	161	87
846	506	428	894	462	495	246	185	87
448	358	320	816	389	537	346	278	87
575	375	392	312	350	228	150	90	87
30	257	30	111	279	102	434	367	88
556	368	386	215	347	159	82	90	88
284	315	231	333	306	279	631	564	88
29	258	29	239	262	233	74	67	88
299	345	221	284	362	201	715	652	88
42	253	43	23	249	24	249	220	88
431	343	321	200	324	158	43	82	88
401	329	312	123	303	104	51	102	88
504	360	358	259	363	182	194	139	88
179	294	156	219	284	197	584	495	88
29	259	28	148	272	139	90	104	88
26	251	26	7	233	7	82	97	88
42	269	40	31	285	28	113	38	88
484	363	341	446	334	342	343	252	88
303	336	231	312	338	236	627	563	88
333	339	252	388	328	302	537	487	88
509	343	380	375	337	285	435	331	88
896	543	423	1023	296	887	396	319	88
444	369	308	246	346	182	129	120	88
550	364	386	262	344	195	161	83	88
374	434	220	873	464	481	731	668	88
421	379	284	987	361	699	719	649	88
505	345	374	215	340	162	138	111	88
594	436	349	457	394	297	104	111	88
421	347	310	264	353	192	220	184	88
533	356	384	325	434	192	293	213	88
556	393	362	1023	434	605	484	401	89
36	267	34	47	278	43	305	233	89
232	356	167	239	341	180	654	594	89
245	301	209	224	297	193	621	555	89
505	397	326	281	407	177	116	142	89
420	330	326	154	328	120	117	94	89
151	271	143	114	261	112	490	418	89
525	349	385	296	333	228	110	56	89
117	274	109	106	276	98	608	517	89
280	302	237	254	293	222	680	600	89
462	400	296	276	407	173	131	132	89
410	371	283	343	363	242	667	622	89
25	257	25	19	267	18	77	79	89
53	254	53	11	261	11	235	311	89
1023	609	430	482	727	170	233	175	89
285	297	246	371	295	322	639	568	89
202	294	175	182	293	159	577	512	89
426	336	325	182	322	145	164	86	90
47	390	31	342	377	232	58	94	90
532	361	378	463	390	303	367	269	90
575	391	376	164	386	109	100	136	90
315	331	244	362	313	296	677	607	90
717	383	479	695	378	471	273	198	90
494	408	310	1023	267	982	369	230	90
33	273	31	20	267	19	100	68	90
218	324	172	279	321	222	604	517	90
226	307	189	248	290	219	635	549	90
493	345	365	291	389	192	166	71	90
23	279	21	163	277	150	152	90	90
291	324	230	356	322	284	609	547	90
236	897	67	1023	307	854	170	142	90
578	399	371	369	420	225	240	184	90
164	342	123	204	381	137	684	615	90
719	426	432	505	406	318	148	152	90
35	252	36	18	265	18	276	281	90
480	359	343	154	325	122	90	133	90
403	346	298	152	330	118	64	52	90
518	344	386	276	392	180	169	34	90
112	264	109	73	263	71	393	397	91
339	319	271	604	318	486	667	600	91
88	330	68	1023	267	982	143	70	91
269	378	182	523	394	340	701	632	91
445	358	318	159	315	130	53	136	91
34	333	26	386	353	280	83	82	91
572	364	402	274	374	188	183	123	91
25	280	23	52	506	27	83	111	91
288	356	207	320	363	226	680	633	91
471	344	351	176	329	137	94	86	91
475	331	367	181	321	144	83	77	91
57	324	45	127	319	102	600	511	91
115	286	103	48	288	43	150	117	91
216	293	188	257	291	226	655	567	91
284	319	228	214	302	181	511	477	91
28	258	27	20	265	19	116	87	91
35	373	24	575	345	427	90	132	91
55	308	45	80	141	145	178	64	91
[truncated: 18,001 more rows]
