# Supplementary material for: N-chlorination mediates protective and immunomodulatory effects of oxidized human plasma proteins
Source: eLife. 2019 Jul 12;8:e47395. doi: 10.7554/eLife.47395 (PMC6650281; doi:10.7554/eLife.47395)
Supplement: Figure 8—source data 1. [file elife-47395-fig8-data1.zip › Figure 8 Source Data 1/channel values/Staurosporine 2.csv]

FSC-A	FSC-H	FSC-W	SSC-A	SSC-H	SSC-W	FITC-A	PE-A	Time
32	268	31	12	320	9	109	124	0
302	445	174	432	414	267	725	653	0
24	258	24	26	271	24	238	149	0
448	325	353	146	309	120	136	62	0
43	257	43	22	289	19	202	94	0
157	277	144	38	281	34	157	132	0
435	330	337	159	327	124	139	84	0
383	311	316	139	307	116	125	100	0
20	257	20	14	280	13	109	121	0
559	358	400	219	403	139	165	86	0
33	254	33	19	266	18	160	69	1
63	259	62	38	260	38	76	125	1
58	259	58	24	272	22	90	126	1
470	340	354	231	342	173	123	90	1
41	257	41	40	284	36	149	120	1
246	360	175	223	374	153	612	543	1
63	274	59	15	295	13	105	106	1
64	257	64	24	268	23	106	154	1
106	278	98	20	269	19	68	70	1
32	266	31	20	309	17	119	105	1
48	263	46	22	295	19	102	78	1
559	420	340	209	409	131	110	131	1
33	253	33	9	262	9	104	104	1
478	353	347	642	340	483	731	650	1
33	255	33	19	256	19	115	91	1
43	255	43	10	272	9	82	95	1
52	264	50	21	269	20	129	86	1
25	251	25	9	258	9	73	97	1
103	264	100	19	267	18	74	64	1
41	281	37	12	282	11	123	121	1
68	269	64	24	326	19	89	120	1
103	267	98	42	297	36	56	116	1
92	274	86	21	268	20	126	137	1
73	258	72	36	268	34	149	101	1
355	309	294	89	294	77	92	110	1
125	279	115	21	276	20	97	64	1
157	283	143	39	293	34	116	134	1
75	255	75	32	252	32	104	137	1
62	258	62	36	263	35	106	129	1
52	254	52	27	281	25	81	99	1
143	276	133	46	320	36	82	91	1
540	365	379	253	368	176	181	147	1
28	252	28	16	286	15	101	73	1
443	347	327	184	333	142	167	123	2
35	257	35	15	261	15	94	130	2
594	391	388	219	405	138	131	99	2
98	282	89	38	286	34	63	106	2
25	252	25	14	275	13	126	80	2
36	255	36	10	262	10	152	71	2
63	262	61	11	259	11	110	62	2
155	282	140	68	289	60	110	111	2
20	248	21	9	257	9	82	120	2
465	348	342	220	356	158	73	105	2
465	393	302	801	381	539	730	653	2
167	269	159	43	286	39	131	121	2
75	255	75	32	257	32	95	140	2
195	336	148	200	324	158	462	387	2
112	270	106	37	291	32	134	155	2
438	335	335	166	361	118	118	91	2
485	342	363	248	385	165	118	132	2
74	264	72	59	269	56	366	293	2
24	251	24	10	249	10	80	106	2
61	262	60	87	262	85	499	422	2
193	283	174	39	279	35	94	84	2
32	254	32	15	283	13	91	68	2
57	255	57	21	262	20	110	60	2
70	257	70	26	262	26	111	145	2
87	275	81	25	265	24	87	90	2
27	254	27	12	286	11	113	44	2
87	286	78	26	288	23	66	87	2
102	268	98	27	277	25	63	139	2
194	284	175	44	312	36	86	121	2
59	256	59	31	262	31	85	99	2
480	349	353	248	363	175	125	86	2
20	248	21	7	255	7	114	101	2
505	353	367	261	397	168	168	139	2
384	314	314	108	307	90	115	89	2
345	306	289	109	289	96	131	129	2
557	363	393	276	355	199	71	141	3
79	263	77	27	276	25	96	87	3
35	290	31	22	289	20	115	87	3
119	279	109	90	275	84	506	433	3
392	315	319	118	289	105	126	105	3
97	260	96	31	257	31	94	125	3
312	312	257	376	298	323	510	476	3
224	448	128	151	413	94	685	637	3
66	258	65	27	286	24	179	78	3
30	258	29	30	262	29	126	108	3
67	263	65	11	261	11	142	160	3
361	314	295	116	306	97	82	143	3
417	327	327	168	305	141	101	149	3
66	255	66	24	274	22	109	82	3
83	271	78	18	292	16	101	74	3
153	326	120	136	360	97	589	548	3
278	307	232	224	297	193	431	449	3
65	258	64	65	263	63	364	292	3
498	348	366	292	356	210	191	145	3
90	259	88	37	260	36	94	89	3
122	270	115	60	273	56	95	124	3
38	254	39	29	274	27	70	143	3
578	352	420	384	370	265	119	102	3
38	250	39	10	250	10	189	286	3
30	257	29	16	282	15	96	161	3
27	248	28	15	282	14	113	121	3
786	416	484	503	430	299	285	216	3
71	268	68	26	278	24	109	87	3
202	298	173	91	335	70	101	84	3
33	256	33	6	284	6	86	66	3
29	256	29	39	263	38	301	228	3
258	321	205	318	314	259	628	544	3
60	264	58	29	275	27	111	129	4
90	272	85	78	271	73	410	319	4
66	261	65	22	291	20	140	153	4
40	257	40	16	284	14	120	82	4
38	261	38	25	284	22	92	131	4
58	277	54	45	285	40	506	434	4
640	385	425	492	368	342	291	199	4
145	265	140	59	265	58	131	124	4
70	262	69	21	280	19	160	78	4
242	295	210	71	293	62	91	56	4
126	289	111	102	289	90	332	305	4
507	370	351	281	414	174	178	136	4
108	269	103	40	299	34	135	79	4
487	354	352	191	347	141	118	96	4
483	348	355	287	356	206	446	353	4
39	258	39	8	269	7	114	124	4
321	311	264	112	328	87	120	110	4
130	295	113	38	307	32	130	104	4
191	329	149	170	395	110	676	609	4
353	364	248	161	341	121	124	114	4
93	264	90	33	265	32	87	85	4
451	349	331	188	349	138	153	186	4
480	339	362	214	333	164	148	140	4
543	351	396	376	399	241	450	332	4
608	392	396	514	416	316	447	320	4
403	330	313	120	325	94	132	81	5
21	266	20	6	292	5	130	108	5
451	356	324	275	355	198	180	111	5
76	259	75	20	267	20	115	90	5
663	396	429	460	412	286	181	96	5
59	260	58	29	276	27	115	128	5
99	258	99	27	256	28	50	131	5
92	264	89	28	262	27	151	119	5
456	324	360	164	344	122	165	70	5
85	263	83	40	269	38	71	126	5
107	261	105	100	259	99	420	333	5
97	261	95	36	260	35	152	99	5
115	274	108	21	272	20	95	90	5
448	331	346	180	319	144	71	59	5
369	319	296	441	308	366	651	572	5
63	261	61	25	295	21	63	149	5
327	320	262	99	315	81	143	148	5
51	257	50	18	265	17	143	136	5
53	259	52	30	256	31	149	135	5
36	255	36	8	251	8	66	121	6
133	309	110	151	290	133	533	515	6
22	276	21	84	282	76	483	381	6
55	256	55	17	280	15	126	82	6
40	257	40	18	285	16	113	119	6
121	346	90	88	315	71	636	572	6
63	262	62	18	285	16	140	135	6
468	349	344	220	334	169	131	92	6
287	312	236	313	324	247	507	463	6
173	288	153	69	330	53	576	540	6
43	257	43	32	294	28	142	92	6
28	255	28	15	264	14	116	113	6
53	256	53	15	276	14	76	116	6
64	288	57	47	338	35	118	121	6
35	316	28	44	354	32	559	469	6
101	282	92	21	284	19	73	105	6
92	263	90	29	304	24	80	113	6
47	255	47	23	276	22	119	125	6
34	249	35	21	247	22	115	70	6
250	296	217	212	289	188	652	563	6
362	457	203	419	429	250	168	225	6
23	257	23	9	268	9	64	90	6
131	346	97	157	355	113	584	537	6
55	294	48	57	302	48	143	110	6
65	301	55	91	388	60	392	299	6
288	332	223	265	330	206	626	554	6
445	359	318	191	343	142	123	141	6
104	269	99	150	273	141	406	336	6
508	351	370	274	364	193	97	135	6
32	256	32	9	299	8	168	121	7
347	405	219	341	448	195	679	605	7
101	273	95	28	279	25	106	89	7
1023	452	580	1023	439	597	206	151	7
20	250	21	7	242	8	82	84	7
42	266	40	42	266	40	476	402	7
25	270	23	54	271	51	462	364	7
30	272	29	18	323	14	151	96	7
21	254	21	9	284	8	87	111	7
21	259	21	25	260	25	398	303	7
67	266	64	45	329	35	121	92	7
106	260	104	40	274	37	186	192	7
25	262	25	19	287	17	130	155	7
33	255	33	11	261	10	62	130	7
527	377	358	398	337	303	162	132	7
543	366	380	349	391	229	154	141	7
29	256	29	10	249	10	124	105	7
419	321	334	137	331	106	146	79	7
571	364	402	232	354	168	151	120	7
110	364	77	146	359	104	625	544	7
486	359	347	293	401	187	163	85	8
498	347	368	255	358	182	129	151	8
47	285	42	66	296	57	439	343	8
139	289	123	63	427	38	115	141	8
400	352	291	182	327	143	66	128	8
539	373	369	221	377	150	141	134	8
70	259	69	18	265	17	85	115	8
443	341	333	191	348	141	137	167	8
28	251	29	25	251	25	100	86	8
112	263	109	29	273	27	91	99	8
33	257	33	7	256	7	64	120	8
218	281	199	82	309	68	247	189	8
527	356	379	219	365	154	63	109	8
192	273	180	110	280	100	102	170	8
544	349	399	294	383	197	380	261	8
157	271	148	48	267	46	132	159	8
120	272	113	26	287	24	111	54	8
30	282	27	71	313	58	557	466	8
72	261	71	27	272	25	74	171	9
47	267	45	25	286	23	85	101	9
607	392	397	355	435	209	160	205	9
1023	425	617	1023	394	666	828	777	9
494	342	370	280	362	198	69	131	9
125	358	89	154	522	75	530	461	9
486	347	359	255	354	184	99	74	9
57	264	55	47	274	44	111	59	9
67	278	62	26	329	20	91	85	9
101	267	96	46	275	43	128	63	9
512	354	370	322	371	222	212	154	9
380	320	304	125	334	96	130	125	9
115	264	112	62	265	60	134	110	9
105	274	99	26	297	22	68	101	9
544	339	410	341	375	232	95	104	9
53	251	54	11	275	10	78	47	9
25	277	23	27	408	17	95	131	9
88	300	75	157	309	130	670	589	9
569	351	415	355	344	264	139	97	9
536	352	390	271	324	215	159	102	9
38	254	38	11	265	11	113	73	9
169	279	156	40	291	35	139	140	9
24	254	24	10	261	10	100	90	9
532	370	368	352	363	249	204	179	9
675	412	420	274	399	176	192	132	10
48	254	48	23	263	23	97	97	10
460	385	306	161	357	116	174	161	10
392	330	304	349	342	261	180	104	10
477	346	353	238	342	178	148	126	10
32	257	32	10	254	10	116	66	10
429	349	314	492	314	402	695	625	10
194	292	170	90	297	77	221	161	10
248	365	174	410	344	306	598	563	10
116	258	115	51	256	51	92	111	10
44	257	44	11	263	11	131	108	10
137	286	123	82	330	63	560	526	10
61	260	60	26	329	20	115	131	10
351	337	266	373	325	294	644	565	10
39	260	39	14	272	14	135	111	10
80	297	69	40	308	33	71	119	10
47	261	46	14	273	13	96	101	10
143	268	136	35	265	34	139	97	10
132	299	113	113	320	91	377	347	10
289	325	228	456	313	373	638	558	10
350	321	279	94	298	81	128	76	10
175	287	156	41	276	38	45	113	10
41	260	41	29	257	28	469	387	11
41	255	42	15	264	14	105	89	11
320	324	253	333	300	284	591	519	11
21	258	21	29	253	29	221	130	11
176	281	161	46	278	42	152	152	11
51	251	52	18	282	16	132	87	11
222	293	195	332	292	291	516	441	11
107	264	104	33	280	31	108	84	11
66	271	62	25	350	19	140	92	11
327	372	225	426	352	309	715	629	11
431	339	325	200	314	163	126	125	11
439	343	327	251	316	203	295	167	11
67	265	65	27	335	21	132	153	11
36	269	35	19	288	17	120	69	11
26	254	26	21	263	21	99	111	11
64	257	64	25	264	25	74	79	11
234	672	89	487	535	233	684	616	11
54	258	54	26	280	24	104	120	11
268	307	224	63	318	50	175	124	11
27	253	28	22	304	19	113	74	11
43	253	43	10	257	10	131	157	11
229	293	200	68	305	57	86	129	11
37	288	33	59	287	52	314	232	12
507	360	361	244	357	175	104	80	12
138	279	127	57	280	52	96	81	12
393	320	314	113	332	87	80	68	12
36	266	34	13	293	11	100	100	12
498	358	356	317	372	218	136	142	12
87	263	85	73	263	71	139	143	12
24	247	25	12	248	13	123	126	12
428	334	328	111	327	87	129	104	12
467	343	349	207	326	163	66	153	12
115	268	110	36	282	33	135	139	12
257	329	199	254	327	199	616	533	12
58	253	59	24	253	25	86	113	12
53	253	54	16	251	16	85	130	12
103	267	99	28	279	25	118	78	12
56	278	51	9	294	8	91	104	12
420	321	335	168	324	132	90	106	12
66	311	55	93	302	79	553	472	12
80	255	80	32	255	32	99	131	12
33	253	34	19	253	19	104	89	12
93	260	92	28	274	26	119	114	12
375	317	303	460	306	385	662	586	12
33	255	33	16	264	16	82	125	12
554	387	367	360	379	243	195	161	12
68	260	67	56	257	55	501	418	13
396	329	308	231	336	177	195	58	13
27	251	27	13	257	13	113	108	13
659	412	409	285	381	191	39	58	13
72	259	71	39	255	39	123	143	13
22	254	22	8	259	8	114	104	13
287	392	187	364	393	237	697	629	13
61	258	61	79	254	80	221	183	13
21	254	21	21	260	20	110	84	13
97	264	94	38	281	34	96	145	13
540	350	395	373	358	267	305	192	13
45	258	45	27	293	23	70	94	13
146	289	129	67	278	62	96	89	13
266	292	233	145	314	119	96	97	13
138	273	129	71	276	66	79	105	13
32	252	33	20	303	17	108	124	13
770	548	359	1023	307	854	707	650	13
364	305	305	101	312	83	136	157	13
21	276	20	16	290	14	90	105	13
384	315	312	123	294	107	97	115	13
90	266	86	42	298	36	74	177	13
308	312	253	358	294	311	482	414	13
133	291	117	158	289	140	467	418	13
113	273	106	48	285	43	106	131	13
390	320	312	109	307	91	113	76	13
462	331	357	279	374	191	136	153	13
636	404	403	515	381	346	73	105	14
550	364	387	250	339	189	79	75	14
71	273	67	17	271	16	70	64	14
493	349	362	190	343	142	64	121	14
518	343	386	155	344	115	161	101	14
32	250	33	18	248	19	141	130	14
57	287	51	57	278	53	445	390	14
53	261	52	73	261	71	490	395	14
82	272	77	23	361	16	53	155	14
22	257	21	25	259	25	322	252	14
107	269	102	35	282	31	116	119	14
21	250	22	15	250	15	65	100	14
269	309	223	219	306	183	603	547	14
47	252	48	18	283	17	94	128	14
95	279	87	23	284	20	102	128	14
371	364	261	532	342	398	551	478	14
350	317	283	71	298	61	135	147	14
507	382	339	837	404	530	645	594	14
336	342	251	228	324	180	105	89	14
503	378	341	508	390	334	105	114	14
557	364	392	210	358	150	46	90	14
120	271	114	35	295	30	56	109	14
74	269	71	22	306	18	113	53	14
168	360	120	118	377	80	603	562	14
24	250	24	6	288	5	76	78	14
222	285	200	62	288	55	91	137	15
53	287	47	14	310	12	82	145	15
81	261	80	27	263	27	85	125	15
411	325	324	112	308	93	91	47	15
492	345	365	273	368	190	245	218	15
187	285	168	63	315	51	131	139	15
96	266	92	33	297	28	60	85	15
447	341	335	164	333	126	131	116	15
89	264	86	36	283	32	116	132	15
35	249	36	21	250	22	124	69	15
217	279	200	91	286	82	126	109	15
55	287	49	24	394	16	134	64	15
73	259	72	86	259	85	471	386	15
37	254	38	19	270	18	126	109	15
134	309	111	210	369	145	584	498	15
498	342	372	237	379	160	147	171	15
495	359	353	272	358	195	126	86	15
347	317	281	439	311	362	690	610	15
23	251	24	12	251	13	131	86	15
91	261	89	55	269	52	82	85	15
490	412	304	1023	345	759	707	648	15
24	253	24	15	255	15	120	114	15
44	271	42	16	315	13	119	95	15
506	344	376	236	359	168	106	134	15
103	258	102	30	262	29	105	134	16
29	254	29	11	295	9	116	81	16
27	266	26	29	278	26	119	125	16
546	362	386	321	384	214	235	174	16
50	254	50	17	254	17	139	84	16
481	348	354	234	347	172	161	157	16
471	339	356	255	385	170	183	145	16
39	268	38	14	264	14	114	85	16
22	252	22	30	248	31	387	302	16
449	332	346	217	343	162	125	163	16
364	308	303	130	321	104	119	56	16
32	274	30	16	346	12	49	124	16
406	316	329	160	314	131	62	101	16
21	250	21	9	261	9	89	109	16
498	351	363	181	348	133	114	141	16
33	317	27	15	356	10	54	91	16
64	386	42	42	463	23	95	114	16
290	339	219	389	328	304	497	472	16
21	259	21	8	264	8	97	49	17
29	259	28	11	392	7	78	84	17
453	357	325	199	331	154	82	110	17
35	258	35	22	300	18	106	109	17
63	288	56	40	314	32	85	66	17
84	296	73	117	296	101	355	325	17
38	251	39	20	247	21	191	225	17
581	372	401	321	368	224	102	100	17
33	257	33	13	310	10	90	100	17
217	291	191	69	296	60	80	129	17
424	356	305	106	352	77	58	87	17
330	329	257	205	321	164	120	101	17
651	395	422	411	392	268	134	71	17
598	371	413	452	388	298	265	175	17
25	270	24	17	277	16	101	113	17
537	376	366	206	378	140	85	97	17
156	275	146	54	283	49	131	169	17
125	286	112	85	277	79	113	78	17
285	346	211	439	369	304	505	423	17
196	286	175	64	303	54	143	110	17
459	326	360	114	298	98	56	97	17
432	323	342	99	302	84	60	69	17
34	252	34	9	261	9	109	125	17
285	307	238	284	301	241	651	582	18
441	321	352	130	306	109	81	125	18
24	248	24	13	252	13	132	100	18
214	277	198	107	275	99	111	191	18
475	337	361	169	336	129	97	101	18
41	288	37	42	308	35	128	129	18
370	330	287	179	311	148	104	168	18
455	341	341	180	338	136	102	70	18
100	274	93	26	328	21	110	119	18
64	282	58	24	283	21	120	71	18
73	280	66	24	330	19	87	102	18
119	294	103	23	276	22	53	66	18
132	288	117	75	274	70	176	86	18
510	345	378	170	343	127	100	108	18
21	261	21	13	284	11	100	85	18
212	284	191	68	287	60	153	90	18
218	373	149	375	361	266	583	549	18
45	258	44	19	271	18	80	95	18
282	317	228	242	309	200	652	573	18
54	275	50	13	264	13	260	202	18
91	282	83	52	298	45	379	259	18
521	355	376	350	339	264	54	137	18
470	340	355	160	346	118	147	141	18
40	274	38	19	269	18	141	165	18
66	257	66	18	259	18	82	157	18
44	256	44	23	251	23	85	89	18
167	330	130	174	400	111	621	572	18
98	281	89	39	282	35	130	99	19
25	275	23	19	347	14	45	114	19
82	253	83	45	249	46	149	124	19
38	252	39	12	252	12	114	97	19
486	340	366	194	350	142	118	71	19
104	270	99	59	261	58	163	162	19
19	249	20	9	250	9	108	90	19
395	318	318	115	318	93	73	79	19
38	258	38	23	251	24	369	285	19
73	256	73	20	255	20	134	114	19
40	262	39	21	329	16	143	129	19
183	294	159	104	275	97	94	105	19
21	251	21	9	282	8	92	114	19
285	342	214	297	308	247	623	537	19
129	275	121	37	298	32	68	64	19
53	305	44	85	303	72	556	481	19
107	280	98	32	329	25	96	97	19
37	257	37	16	275	15	90	74	19
41	252	41	13	270	12	158	97	19
37	252	38	10	247	11	135	91	19
446	340	335	220	324	173	137	123	19
183	293	160	174	286	156	356	359	19
111	262	109	32	274	30	158	99	19
26	251	27	21	254	21	383	309	19
561	361	398	203	380	137	90	64	19
57	256	57	162	274	151	109	56	19
41	252	42	36	256	36	256	196	20
52	301	44	30	352	22	75	131	20
127	269	120	48	283	44	113	106	20
40	257	40	12	278	11	141	95	20
89	258	88	37	258	36	216	154	20
33	249	34	17	254	17	102	126	20
39	259	38	8	259	8	78	46	20
106	282	96	58	335	44	85	74	20
243	299	208	326	294	284	586	508	20
44	254	44	16	261	16	87	168	20
596	362	422	298	408	187	80	142	20
44	260	43	30	256	30	101	128	20
58	259	57	26	282	24	102	99	20
489	377	332	239	384	159	422	363	20
828	411	516	363	441	211	130	121	20
539	382	361	328	437	192	125	124	20
422	358	302	292	381	196	152	135	20
545	358	390	253	377	172	111	75	20
106	260	104	22	273	21	90	128	20
75	258	74	28	258	27	84	131	20
629	406	397	321	387	212	142	170	20
168	275	156	84	286	76	140	148	20
22	248	23	20	249	21	102	68	21
50	262	48	9	267	8	108	76	21
360	318	290	149	335	114	119	120	21
22	263	22	12	305	10	134	86	21
346	307	289	97	275	91	60	86	21
480	358	343	684	349	501	702	627	21
123	272	115	57	288	51	80	119	21
40	300	34	35	294	30	86	104	21
36	255	36	15	298	13	53	85	21
30	251	30	14	254	14	124	74	21
406	333	313	208	342	156	110	140	21
116	264	113	62	261	61	239	167	21
103	267	99	45	301	39	368	277	21
34	263	33	26	338	20	102	76	21
570	381	383	266	399	171	109	142	21
36	256	36	23	265	22	143	129	21
38	271	36	22	314	18	120	35	21
32	263	31	58	261	57	418	305	21
26	250	27	16	245	17	213	178	21
420	338	318	252	344	187	102	99	21
89	271	84	72	269	68	121	84	21
459	342	344	218	334	167	66	131	21
21	247	22	16	246	17	136	140	21
36	256	36	14	265	14	95	114	21
74	275	69	20	273	19	70	135	21
159	324	126	57	330	44	566	530	21
45	256	45	12	282	11	95	74	21
234	295	203	222	280	202	633	546	21
34	251	34	11	256	11	126	95	21
232	310	191	168	289	149	521	461	21
22	260	22	17	326	13	71	167	21
64	259	63	17	279	16	97	166	21
39	266	37	31	291	28	91	113	21
55	271	52	34	352	25	74	118	22
93	267	89	32	296	28	131	106	22
33	260	33	19	332	14	111	104	22
472	334	362	173	331	134	120	131	22
81	265	78	29	274	27	109	89	22
20	250	21	9	245	9	82	105	22
47	273	44	39	298	33	119	71	22
181	301	154	96	318	77	174	189	22
33	280	30	34	320	27	132	104	22
24	256	24	9	250	9	73	92	22
31	253	31	11	253	12	126	86	22
421	340	317	141	327	111	142	123	22
656	515	326	280	473	152	157	143	22
122	275	114	37	295	32	102	92	22
40	261	39	64	261	63	152	146	22
41	254	41	43	255	43	302	179	22
36	257	36	7	335	5	135	104	22
451	352	329	677	346	500	714	631	22
84	264	81	88	264	86	334	268	22
52	257	52	26	291	23	99	101	22
104	268	100	56	290	49	180	136	22
389	306	326	169	306	141	226	216	22
64	263	62	16	256	16	165	114	22
55	255	55	19	257	19	75	142	22
56	259	55	32	301	28	106	162	22
219	311	181	204	307	170	685	606	22
445	324	352	169	329	132	121	109	22
81	266	78	42	322	34	104	120	22
445	341	334	214	348	157	140	108	22
491	421	298	601	417	369	729	650	22
82	276	76	16	289	14	92	104	22
47	264	46	33	356	24	125	96	22
224	334	172	263	395	171	644	563	22
22	252	22	25	247	25	243	194	23
142	277	131	63	310	52	375	295	23
174	284	157	63	311	52	120	114	23
101	268	96	22	278	21	105	95	23
73	259	73	22	258	22	102	114	23
26	262	26	27	284	24	99	97	23
48	265	46	10	258	10	81	152	23
511	367	357	290	360	206	257	145	23
450	347	332	272	326	214	91	137	23
67	279	62	25	271	23	115	81	23
135	325	106	57	328	44	118	108	23
50	277	46	51	297	44	108	84	23
532	351	388	160	348	118	115	115	23
25	260	25	11	269	10	113	81	23
457	352	333	260	335	198	142	102	23
489	344	364	145	321	115	148	116	23
19	246	20	12	257	12	108	105	23
542	376	369	290	385	193	74	106	23
41	254	41	20	276	19	159	95	23
214	281	195	85	296	74	102	94	23
489	356	351	294	329	229	125	70	23
248	306	207	210	293	183	576	510	23
22	248	22	16	249	16	94	101	23
556	356	400	250	339	189	119	118	24
248	347	183	309	327	242	573	550	24
60	273	56	68	274	63	212	194	24
504	348	371	227	349	166	87	78	24
58	255	58	15	261	15	135	85	24
131	286	118	54	329	42	185	162	24
40	257	40	18	294	16	96	131	24
31	259	30	12	287	11	62	96	24
460	353	333	297	307	247	135	89	24
122	270	115	81	280	74	155	194	24
541	397	349	754	396	488	695	626	24
391	348	287	263	315	214	57	92	24
108	267	104	49	275	45	162	126	24
1023	389	674	1023	280	935	693	616	24
84	263	82	51	281	47	120	157	24
408	334	314	191	301	163	120	104	24
172	273	161	75	295	65	213	174	24
40	257	39	19	263	19	102	87	24
327	440	190	272	512	136	664	595	24
49	259	49	16	251	16	134	91	24
652	370	452	331	411	206	249	202	24
548	386	363	431	358	308	147	131	24
37	254	38	23	264	22	135	128	24
64	262	63	30	289	27	116	140	24
30	250	31	14	249	14	105	151	24
440	376	299	137	397	88	147	111	25
145	274	135	25	276	23	145	76	25
61	271	58	31	429	18	92	63	25
495	346	366	201	357	144	118	84	25
115	263	111	47	272	44	121	65	25
326	323	258	211	300	180	181	203	25
163	277	151	47	288	42	87	119	25
298	306	249	453	294	394	595	512	25
23	257	23	17	252	18	73	130	25
21	254	21	29	260	28	380	321	25
123	265	119	30	269	29	111	94	25
32	262	31	13	281	12	110	116	25
50	258	50	32	262	31	76	182	25
25	252	25	17	277	16	74	99	25
620	407	390	367	396	237	126	151	25
26	253	26	7	267	7	118	97	25
69	376	47	176	414	109	640	579	25
79	261	77	37	297	32	143	111	25
532	377	361	280	390	184	158	101	25
374	316	303	118	353	86	208	95	26
538	359	384	313	348	230	128	34	26
25	250	26	21	259	20	95	106	26
352	354	255	585	358	418	691	607	26
56	260	55	24	284	22	79	124	26
22	290	20	26	289	23	128	92	26
171	284	154	56	293	48	142	94	26
41	251	42	21	247	22	68	119	26
33	253	33	14	261	13	124	145	26
51	256	51	35	253	36	80	126	26
533	350	390	300	348	221	141	110	26
72	275	67	26	331	20	135	25	26
58	273	54	20	298	17	153	106	26
571	366	399	218	339	164	195	60	26
440	331	341	197	349	144	70	124	26
363	320	291	149	304	125	123	39	26
72	259	71	28	273	26	57	52	26
139	298	119	61	334	47	114	51	26
496	404	314	630	432	373	708	632	27
647	390	425	257	372	177	82	100	27
457	338	346	161	338	122	179	194	27
96	264	93	42	264	40	109	161	27
276	303	234	120	310	99	145	174	27
32	257	32	10	262	10	134	100	27
190	293	166	306	295	266	305	312	27
585	391	383	384	353	279	51	91	27
33	256	33	15	266	14	84	108	27
428	328	334	109	320	87	24	75	27
122	381	82	76	416	47	580	541	27
42	269	40	13	273	13	69	108	27
151	294	131	40	374	27	109	57	27
27	254	27	17	255	17	84	109	27
26	252	26	24	269	23	181	80	27
30	252	30	33	258	33	388	298	27
117	268	112	51	278	47	124	99	27
164	317	132	82	430	49	145	157	27
68	266	66	63	269	60	121	141	27
318	306	266	354	284	319	607	538	27
29	251	30	14	264	13	111	110	27
581	365	407	400	399	257	89	155	27
28	257	28	18	271	17	119	124	27
319	365	223	146	350	107	87	95	27
274	337	208	320	322	255	679	602	27
304	326	239	212	309	176	664	596	27
46	273	43	54	305	46	571	481	27
110	268	105	29	269	28	140	121	27
30	298	26	67	317	54	456	367	28
420	324	332	157	319	126	123	21	28
65	282	59	18	308	15	97	113	28
50	256	50	15	261	15	59	102	28
542	358	387	206	333	158	176	148	28
453	332	349	227	331	176	76	136	28
455	337	345	155	316	125	102	101	28
25	314	21	78	597	33	189	210	28
101	264	97	29	280	27	108	100	28
431	328	337	119	315	96	94	75	28
502	347	370	204	340	154	126	216	28
170	297	147	149	288	132	53	99	28
464	344	346	229	351	167	166	187	28
47	249	49	15	251	15	114	121	28
126	270	120	65	283	58	91	102	28
96	263	94	68	299	58	213	177	28
486	346	360	267	338	202	202	136	28
513	349	376	238	337	180	160	137	28
92	274	86	27	278	25	96	99	28
23	247	24	16	261	15	84	108	28
215	366	150	316	358	226	223	234	28
31	255	31	18	262	17	80	95	28
298	309	246	340	301	289	620	536	28
24	252	25	9	254	9	139	132	28
348	319	280	103	302	87	78	59	28
73	267	70	14	282	13	135	99	28
173	271	164	33	266	32	99	106	29
474	349	348	250	350	182	123	68	29
20	249	20	11	255	11	80	119	29
456	341	342	110	328	86	99	99	29
36	255	36	20	259	19	82	178	29
91	257	91	33	273	31	130	104	29
166	289	147	71	303	60	137	131	29
48	255	49	15	254	15	62	114	29
25	249	25	21	241	22	348	283	29
66	258	66	19	262	18	94	137	29
24	254	25	7	261	6	51	96	29
82	263	80	28	290	25	126	120	29
100	258	100	43	280	39	132	104	29
122	273	114	28	287	25	149	134	29
354	325	279	537	308	447	690	609	29
395	318	318	146	304	123	46	84	29
98	268	94	44	377	30	96	49	29
356	316	289	92	307	77	145	94	29
98	308	81	49	394	32	167	123	29
47	253	48	16	264	16	85	139	29
123	287	110	29	293	26	137	135	29
21	264	20	8	257	8	146	94	29
40	254	41	10	265	10	108	79	29
116	263	113	30	257	30	89	104	29
36	257	36	12	310	10	146	139	29
782	517	387	623	644	248	734	672	30
67	263	65	27	275	25	78	113	30
20	250	21	23	252	23	265	228	30
215	280	196	77	300	65	91	129	30
362	444	208	211	460	118	201	106	30
106	267	102	26	274	24	102	125	30
34	262	33	17	261	17	294	185	30
28	260	28	36	261	35	404	305	30
292	303	247	72	286	65	125	130	30
33	253	33	17	250	17	81	74	30
138	283	125	74	307	61	205	143	30
176	302	149	124	342	93	488	428	30
390	341	293	425	329	330	517	491	30
87	257	86	26	269	25	100	87	30
365	309	303	82	291	72	90	60	30
230	282	209	110	282	99	176	35	30
129	273	121	56	290	49	105	132	30
178	295	155	200	301	170	652	569	30
513	367	358	312	332	240	113	114	30
506	348	372	269	361	191	64	182	30
66	261	65	43	270	41	159	92	30
453	338	342	204	385	136	86	56	30
20	247	21	9	266	9	143	135	30
156	281	142	97	303	82	116	123	30
27	254	27	35	299	30	87	94	30
383	313	313	121	312	99	134	101	31
367	375	251	531	360	377	696	618	31
29	258	29	20	302	17	63	109	31
150	373	103	192	377	130	593	554	31
94	259	93	35	274	33	137	142	31
566	375	386	337	384	225	167	110	31
519	375	354	404	435	238	132	153	31
91	272	85	25	323	20	87	70	31
39	267	37	61	266	59	578	483	31
380	536	182	267	636	108	692	648	31
53	263	51	28	308	23	31	114	31
37	257	37	15	273	14	110	123	31
111	263	108	44	278	40	155	49	31
68	265	66	73	268	69	111	118	31
26	259	25	34	262	33	384	303	31
230	294	200	112	312	92	97	100	31
21	249	22	11	267	10	80	69	31
56	259	55	24	261	23	128	99	31
226	285	203	181	273	170	665	583	31
512	357	368	287	399	184	57	96	31
23	249	24	9	257	9	81	123	31
632	384	422	350	433	207	146	139	32
45	255	45	30	256	30	118	73	32
25	258	25	20	284	18	79	113	32
39	271	37	68	352	49	141	110	32
28	287	25	24	328	19	131	74	32
37	283	34	48	277	44	454	398	32
24	250	25	17	253	17	89	108	32
502	348	370	211	389	139	50	109	32
573	386	380	350	438	205	158	85	32
245	344	183	306	330	237	540	477	32
29	252	30	14	313	12	75	126	32
90	269	86	62	337	47	123	78	32
167	279	153	195	275	181	603	513	32
20	258	20	21	261	20	78	108	32
126	270	120	23	284	21	54	139	32
228	280	208	57	296	49	85	91	32
144	289	128	141	275	131	390	348	32
43	253	44	45	247	47	186	202	32
159	360	113	332	359	237	468	488	32
21	260	21	45	269	43	483	393	32
34	251	34	37	271	34	92	109	32
100	263	97	32	288	28	123	86	33
36	253	37	11	260	11	114	135	33
253	293	221	130	293	114	65	110	33
265	298	228	275	291	242	563	491	33
23	252	24	17	301	15	91	87	33
24	253	24	23	256	23	416	329	33
73	292	64	26	319	21	142	76	33
50	256	50	19	297	16	110	110	33
438	341	329	265	327	207	123	125	33
22	253	23	18	262	17	195	155	33
41	259	41	37	305	31	68	155	33
24	256	24	21	264	21	79	106	33
177	286	159	50	299	43	104	115	33
25	256	25	8	268	8	74	160	33
56	255	56	42	283	38	113	82	33
63	263	62	28	289	25	152	108	33
49	259	48	18	285	16	114	115	33
97	299	83	137	283	124	336	317	33
518	377	352	376	330	291	190	155	33
30	254	30	8	271	8	62	97	33
143	262	139	30	261	29	148	97	34
28	252	28	8	256	8	106	151	34
183	280	167	46	272	43	142	74	34
319	389	210	357	376	243	619	580	34
105	266	102	60	262	58	168	120	34
26	251	26	11	266	11	80	85	34
100	271	95	25	300	21	68	123	34
660	380	445	378	390	248	128	110	34
378	315	307	127	319	102	74	60	34
22	250	22	39	273	37	118	95	34
22	252	22	26	256	26	120	106	34
74	271	70	19	272	18	101	95	34
116	265	112	44	258	43	132	86	34
33	258	32	9	255	9	101	65	34
346	318	279	344	300	294	648	571	34
391	334	300	117	332	90	87	170	34
45	254	45	35	258	35	151	89	34
28	248	29	23	259	23	109	82	34
42	254	43	23	267	22	136	102	34
455	336	347	260	360	185	97	115	34
153	278	141	49	282	45	125	86	34
211	296	183	257	299	220	631	545	34
469	363	331	369	331	285	39	179	34
469	326	368	170	317	138	134	69	34
560	378	380	283	384	188	108	158	35
24	252	25	10	248	11	74	75	35
33	269	32	19	324	15	76	147	35
545	362	386	311	385	207	175	186	35
22	254	22	11	255	11	118	109	35
475	364	334	322	310	266	79	114	35
192	299	164	98	340	74	228	135	35
35	253	36	24	260	24	109	139	35
455	322	361	203	331	157	89	80	35
565	360	401	300	350	219	130	157	35
104	265	101	32	304	27	124	126	35
491	344	366	211	352	154	71	143	35
26	249	26	18	257	18	52	108	35
463	333	356	228	337	173	169	106	35
64	263	62	74	265	71	335	243	35
43	270	41	27	292	23	126	130	35
545	444	314	1023	392	669	677	608	35
25	249	26	12	251	12	116	82	35
67	262	65	26	278	24	114	101	35
34	286	31	28	344	21	95	120	35
124	333	95	84	339	63	624	565	35
69	264	67	18	268	17	81	104	35
252	294	220	278	287	248	460	393	35
152	279	139	39	311	32	51	70	36
317	319	254	415	318	334	675	601	36
32	250	33	15	248	16	94	91	36
94	258	93	22	296	19	262	173	36
94	265	91	28	269	27	108	113	36
368	375	251	284	340	214	119	132	36
237	301	202	349	290	309	599	508	36
505	346	374	251	418	154	52	151	36
70	257	69	40	254	40	322	335	36
52	262	51	15	301	13	124	114	36
535	345	397	368	363	259	229	196	36
52	262	51	13	259	13	114	104	36
22	246	23	13	252	13	100	111	36
29	256	29	5	282	5	80	78	36
524	346	388	261	377	177	160	130	36
390	325	307	134	309	111	94	137	36
24	267	23	53	272	50	438	360	36
126	266	122	36	263	35	187	194	36
26	257	26	9	312	8	73	125	36
27	270	26	42	276	39	501	413	36
30	262	29	10	298	8	152	116	36
75	262	73	19	259	19	106	89	36
106	359	75	67	363	47	496	496	36
43	260	42	50	261	49	435	348	37
518	347	383	209	324	165	166	147	37
134	278	123	153	279	141	592	504	37
618	366	432	236	353	171	206	168	37
203	284	183	72	288	64	84	97	37
446	368	310	185	329	143	57	66	37
71	259	70	38	265	37	95	128	37
79	254	79	26	253	27	130	104	37
176	413	109	312	468	171	745	664	37
20	248	21	8	248	8	97	79	37
500	336	381	309	393	202	91	74	37
37	268	35	37	306	31	130	108	37
252	316	204	453	315	368	617	542	37
65	266	63	74	269	70	288	253	37
30	255	30	8	280	7	106	118	37
99	265	96	40	269	38	76	111	37
87	276	81	59	275	55	106	87	37
493	355	355	232	345	172	94	106	37
20	249	21	13	255	13	99	126	37
526	383	352	197	368	137	263	134	37
431	330	334	156	322	124	159	130	37
514	407	323	960	428	574	766	689	37
440	327	345	219	342	164	139	124	37
476	339	359	184	333	141	108	49	37
180	278	166	68	287	61	91	46	37
447	338	339	298	341	223	148	118	37
356	318	287	314	301	268	588	516	38
168	389	111	89	413	55	182	119	38
42	256	42	15	260	15	116	99	38
31	259	31	44	260	44	312	241	38
523	359	373	312	373	214	219	139	38
29	256	29	16	273	15	104	87	38
39	249	40	25	244	26	99	104	38
447	330	347	183	332	141	174	56	38
442	355	319	138	410	86	198	222	38
20	247	20	12	259	12	154	74	38
43	283	39	59	314	48	182	237	38
28	282	25	22	337	17	131	82	38
276	325	217	405	308	337	498	457	38
469	341	352	174	320	139	187	75	38
41	259	40	24	293	21	52	115	38
128	261	125	53	259	52	126	153	39
50	254	50	23	265	22	100	109	39
32	249	33	17	253	18	84	126	39
454	343	338	237	375	162	128	125	39
66	261	65	30	292	27	124	105	39
22	249	23	14	273	13	91	87	39
39	263	38	9	327	7	114	121	39
412	321	328	119	316	96	74	94	39
162	271	153	45	298	39	90	57	39
295	294	257	95	312	78	105	145	39
133	269	127	37	257	37	81	126	39
124	276	115	35	280	32	137	105	39
35	254	35	15	272	14	99	90	39
25	289	22	26	303	22	94	121	39
106	274	99	18	268	17	116	134	39
64	262	62	23	313	19	106	80	39
92	265	89	30	271	28	92	86	39
52	265	51	27	292	24	95	113	39
33	259	32	22	258	22	140	124	39
447	364	314	588	342	440	707	625	39
54	258	54	12	278	11	96	45	39
364	419	222	557	447	319	594	517	39
27	265	26	15	262	14	137	111	39
143	267	138	36	259	35	91	51	40
411	345	305	506	336	386	732	648	40
24	252	24	18	255	18	97	80	40
63	270	60	20	307	16	158	53	40
58	253	59	24	269	23	71	100	40
43	253	44	21	265	20	188	100	40
439	328	343	153	306	128	92	85	40
145	273	136	37	271	35	142	116	40
108	262	106	38	269	37	121	139	40
396	347	292	232	316	188	109	91	40
311	355	225	218	321	174	582	533	40
80	257	80	33	255	33	114	126	40
47	260	46	15	253	15	97	97	40
200	290	177	173	299	148	174	163	40
20	251	20	26	251	27	281	169	40
42	296	36	15	286	14	79	105	40
142	281	130	60	314	49	204	158	40
33	263	32	24	266	23	66	131	40
41	261	40	17	265	16	109	91	40
22	252	23	13	248	14	108	152	40
21	255	21	10	264	10	52	102	40
941	653	369	1023	434	604	774	702	40
22	249	22	10	256	10	143	85	40
582	365	408	277	355	200	113	142	40
29	252	30	23	265	22	114	80	41
32	254	33	14	262	13	69	100	41
389	334	298	550	324	434	546	500	41
37	254	38	18	255	18	71	116	41
55	254	56	10	272	10	92	104	41
50	283	46	41	283	37	94	82	41
45	256	45	40	259	40	159	89	41
47	254	48	20	277	18	97	100	41
225	318	181	320	304	270	428	383	41
618	388	408	414	377	281	153	114	41
24	255	24	9	251	9	126	104	41
42	256	42	26	285	23	94	132	41
38	254	38	21	312	17	119	119	41
305	309	253	504	282	457	625	560	41
386	371	267	428	365	301	502	488	41
449	337	341	148	349	108	111	166	41
26	251	26	11	256	11	89	108	41
90	258	89	37	264	35	90	130	41
43	262	42	38	263	37	105	89	41
206	429	123	102	440	60	146	158	41
72	270	68	31	284	28	125	108	41
32	280	29	33	299	29	105	76	41
25	249	26	13	268	12	87	114	41
37	258	36	17	258	17	86	139	41
297	295	258	93	317	75	82	59	41
577	373	396	290	358	208	134	137	41
44	255	44	15	260	15	105	110	42
436	327	341	230	327	180	111	66	42
612	378	415	368	343	274	203	92	42
69	256	69	26	262	25	142	87	42
111	274	104	37	356	27	217	153	42
136	273	127	43	270	41	85	105	42
487	345	361	258	324	204	74	163	42
226	291	199	227	289	201	601	529	42
99	300	84	66	293	58	131	140	42
79	322	63	34	424	21	105	126	42
180	277	166	67	272	63	102	143	42
54	254	55	24	286	21	119	73	42
118	381	79	278	428	167	579	535	42
27	256	27	16	256	16	96	64	42
418	329	325	146	323	116	89	113	42
20	250	20	9	320	7	108	104	42
33	257	32	28	267	27	100	146	42
112	268	107	44	282	40	163	91	42
145	295	125	114	284	103	530	445	42
92	267	88	23	296	20	106	65	42
20	249	21	8	259	8	91	74	42
20	245	21	12	243	13	70	92	42
23	255	23	5	258	5	102	36	42
543	367	379	285	355	205	169	183	42
530	350	388	221	361	156	207	62	42
34	260	33	27	274	25	124	120	43
125	265	121	34	264	33	120	142	43
29	297	25	18	298	16	79	124	43
20	256	20	40	256	40	478	380	43
37	255	37	17	268	16	78	119	43
34	253	35	8	245	9	142	79	43
102	268	97	22	262	22	109	137	43
71	260	70	24	265	23	106	86	43
111	334	85	93	337	71	578	543	43
35	268	34	20	276	19	85	140	43
41	260	40	13	264	12	139	43	43
46	251	47	15	250	16	142	154	43
129	268	123	49	269	47	100	95	43
243	296	210	342	289	303	579	492	43
27	291	23	46	292	40	557	469	43
39	270	37	32	351	23	86	85	43
60	257	59	18	254	18	116	95	43
89	266	86	18	264	17	116	89	43
547	354	396	303	344	225	109	125	43
26	253	27	17	264	16	111	79	43
556	378	377	312	359	223	95	84	44
216	307	180	146	292	128	440	427	44
358	318	288	103	294	90	193	105	44
78	257	78	24	273	22	87	135	44
155	314	126	107	354	77	565	529	44
47	287	42	20	296	17	70	137	44
114	273	107	55	269	53	326	372	44
651	417	399	518	411	322	181	111	44
424	329	329	134	352	97	119	66	44
33	253	33	16	262	16	102	114	44
496	368	346	739	332	570	690	603	44
227	355	164	233	323	185	572	495	44
232	305	195	169	296	146	645	576	44
28	251	28	15	261	15	111	157	44
31	261	31	17	292	15	124	131	44
34	250	35	13	253	13	116	95	44
53	308	44	147	347	108	579	492	44
36	269	35	14	278	13	157	89	44
550	380	371	313	366	219	160	81	44
107	273	100	30	275	28	148	140	44
616	369	428	338	345	251	168	139	44
414	329	322	110	314	90	157	24	45
528	386	350	316	350	232	66	74	45
160	266	154	62	275	58	64	97	45
56	261	55	19	262	19	110	119	45
30	259	30	24	370	17	141	76	45
370	321	295	473	317	382	747	665	45
41	255	41	24	277	22	129	134	45
180	270	170	34	259	34	130	102	45
44	264	43	15	290	13	109	135	45
46	269	44	26	281	24	129	102	45
26	254	26	19	253	20	157	125	45
31	252	32	7	262	7	97	149	45
21	254	21	25	245	26	540	450	45
137	264	132	46	270	44	113	147	45
23	256	23	6	254	6	80	100	45
85	274	79	99	274	93	124	154	45
21	247	22	20	252	20	74	113	45
60	260	60	16	299	14	54	90	46
134	265	130	75	267	72	84	115	46
487	344	362	220	334	168	106	128	46
77	254	77	45	257	44	274	308	46
133	345	99	36	329	28	70	105	46
623	428	373	338	427	203	121	180	46
56	290	49	10	277	10	126	139	46
34	255	34	9	252	9	115	128	46
40	260	39	25	276	23	128	125	46
455	337	346	208	340	156	123	120	46
604	430	360	368	431	219	170	161	46
600	364	422	285	323	226	101	79	46
34	257	34	33	369	23	206	210	46
351	372	242	510	350	373	448	428	46
810	441	470	761	437	446	319	257	46
444	333	342	179	383	119	158	76	46
227	353	165	158	357	114	696	626	46
328	404	208	527	464	290	720	660	46
486	350	355	184	357	132	143	94	46
455	342	341	168	340	127	143	76	46
494	359	352	175	339	132	118	120	46
54	264	52	16	281	15	100	89	46
478	342	358	272	351	199	123	118	47
44	254	44	25	260	24	175	84	47
432	325	340	193	340	145	221	154	47
69	282	62	23	302	19	118	125	47
468	350	342	217	346	160	145	84	47
53	265	52	24	339	18	63	132	47
36	251	36	10	246	10	170	120	47
408	320	327	86	292	75	97	85	47
73	261	71	17	266	17	97	118	47
180	291	158	202	293	177	628	538	47
91	265	88	24	270	23	82	80	47
31	274	29	16	271	15	137	86	47
92	271	87	108	265	104	563	473	47
22	255	22	7	263	7	78	146	47
465	338	353	224	355	161	141	86	47
320	354	232	312	367	218	665	585	47
402	395	260	593	358	424	625	560	47
367	344	273	617	352	448	693	618	47
439	333	337	250	376	170	121	131	47
53	291	47	78	295	68	601	512	47
299	335	229	365	318	294	634	567	47
52	256	52	36	261	35	87	128	47
97	270	93	87	272	82	541	458	47
501	346	371	149	328	116	84	84	47
239	281	218	72	271	68	63	280	47
110	264	106	36	272	34	53	99	47
386	318	311	112	337	85	139	116	47
228	299	196	335	301	285	546	462	47
461	394	300	877	421	533	657	575	47
100	266	96	36	285	32	120	73	48
124	265	119	42	262	41	91	153	48
493	353	357	184	342	138	64	132	48
74	273	70	40	370	28	134	175	48
74	265	72	22	314	18	58	102	48
53	266	51	11	268	11	121	101	48
176	396	113	171	376	116	668	600	48
58	297	50	18	301	15	105	73	48
85	254	86	51	264	49	462	386	48
103	294	90	78	320	62	131	94	48
513	350	375	179	348	132	63	105	48
231	287	206	100	296	87	85	114	48
65	280	60	49	339	37	370	289	48
151	293	132	147	290	130	663	577	48
264	353	192	267	443	154	643	573	48
223	287	199	89	281	81	155	121	48
210	296	182	284	293	249	613	531	48
25	247	26	7	244	7	75	125	48
53	257	53	38	327	30	114	90	48
146	269	139	116	260	114	429	344	48
23	249	23	12	257	12	154	114	48
196	324	155	290	292	254	52	102	49
509	345	378	334	414	206	79	181	49
197	281	179	96	287	85	171	162	49
83	255	84	25	253	25	71	145	49
84	266	81	28	291	25	85	137	49
423	314	345	186	343	139	92	116	49
269	306	225	220	298	190	689	603	49
19	247	20	9	250	9	106	134	49
306	313	250	369	309	306	668	593	49
25	246	26	8	250	9	102	95	49
64	267	61	37	404	24	451	359	49
23	263	22	24	290	21	104	118	49
470	350	344	280	363	197	162	89	49
461	343	344	213	325	168	113	123	49
29	253	29	11	274	10	146	53	49
26	249	27	17	252	18	139	119	49
482	354	349	240	361	170	245	168	49
610	368	425	290	366	203	84	92	49
351	334	269	184	317	148	132	140	49
82	269	78	18	259	18	73	66	49
59	257	59	19	269	18	124	68	50
105	291	92	65	288	58	53	86	50
438	399	281	604	411	376	718	647	50
239	288	213	68	290	60	78	74	50
64	259	64	41	257	40	86	69	50
358	396	232	479	411	299	676	598	50
319	351	233	555	331	429	537	468	50
58	254	59	20	252	21	114	89	50
27	253	27	9	302	8	123	108	50
28	258	28	9	263	9	100	90	50
57	257	56	19	268	18	100	124	50
33	250	34	17	250	18	129	120	50
29	259	28	13	279	12	91	111	50
154	346	114	58	363	41	104	110	50
42	289	37	16	345	12	95	101	50
102	260	100	44	265	42	508	422	50
568	380	382	208	376	141	151	187	50
442	341	332	209	315	170	109	120	50
210	322	167	241	313	197	592	506	50
44	257	44	28	260	28	129	169	50
244	339	184	251	340	189	592	526	50
535	371	369	301	378	204	151	71	50
511	365	358	257	334	197	73	105	51
111	265	108	75	271	71	560	479	51
102	261	100	30	257	30	149	128	51
117	272	110	41	276	38	41	46	51
25	269	23	26	321	21	123	60	51
68	266	65	52	337	39	100	89	51
180	418	110	363	421	220	531	479	51
436	341	328	161	325	127	80	60	51
32	257	32	11	269	11	81	94	51
163	269	155	42	261	41	129	113	51
44	253	44	38	283	34	91	82	51
521	347	384	262	382	175	116	116	51
31	254	31	13	251	13	99	115	51
62	255	62	20	268	19	141	110	51
552	357	395	294	385	195	38	129	51
40	265	38	23	307	19	82	75	51
35	278	33	12	290	11	149	132	51
274	309	227	81	358	58	115	56	51
437	326	343	188	337	143	105	165	51
89	269	84	36	284	32	79	114	51
88	281	80	50	280	46	104	142	52
262	339	198	186	321	148	111	202	52
290	318	234	322	307	269	650	572	52
21	262	21	20	320	16	102	74	52
65	259	65	17	259	17	79	111	52
387	331	300	148	337	113	140	143	52
27	301	23	47	290	41	482	405	52
623	385	414	336	421	204	131	108	52
465	338	352	194	320	155	128	110	52
73	264	71	22	266	21	148	73	52
509	351	372	283	380	190	223	187	52
23	247	23	16	243	17	167	170	52
22	254	22	19	284	17	81	74	52
475	358	340	205	333	158	96	134	52
25	251	26	15	259	15	153	108	53
117	273	109	36	266	35	132	75	53
67	295	58	50	324	39	118	153	53
34	254	34	28	250	29	180	171	53
156	267	150	37	269	36	123	114	53
20	251	21	6	257	6	136	126	53
306	315	248	288	301	244	722	646	53
506	378	343	338	343	253	129	148	53
88	261	86	20	269	19	71	70	53
431	332	332	621	318	500	725	660	53
362	344	270	258	337	196	123	66	53
171	282	155	244	285	220	494	435	53
23	250	24	12	334	9	104	89	53
488	347	361	242	378	164	170	129	53
448	337	341	161	326	127	153	95	53
493	333	378	228	327	179	146	139	53
492	337	374	240	355	173	89	130	53
34	252	34	14	273	13	132	141	53
65	261	64	56	270	53	253	173	53
393	316	319	105	305	88	134	149	53
233	339	176	286	340	215	694	619	53
70	259	69	19	272	18	120	140	53
25	253	26	13	251	13	96	111	53
82	256	82	20	262	19	85	84	53
33	251	34	12	254	12	80	68	54
89	275	83	31	349	23	102	74	54
449	329	349	267	361	189	111	96	54
119	271	112	38	269	36	105	100	54
109	271	103	29	264	28	91	79	54
523	350	383	329	409	206	192	162	54
31	259	30	29	254	30	433	356	54
416	373	286	423	356	305	660	599	54
200	340	150	181	325	142	684	616	54
61	264	59	55	266	52	188	248	54
229	290	202	111	272	105	124	101	54
263	292	231	206	297	178	556	508	54
329	367	229	447	345	332	616	544	54
78	283	70	49	280	45	160	108	54
26	259	26	46	260	45	497	399	54
21	250	22	23	310	19	85	115	54
509	347	376	201	355	145	195	188	54
112	260	110	62	263	60	432	420	54
304	305	255	425	315	346	611	543	54
33	256	33	5	259	5	119	152	54
376	364	264	668	365	469	540	469	54
373	319	299	121	300	103	134	115	54
83	260	81	22	274	21	90	85	54
53	254	53	18	256	18	146	80	54
73	269	70	37	306	31	100	71	54
134	270	128	46	263	44	71	147	55
248	312	204	200	302	169	546	521	55
33	280	30	46	294	40	252	185	55
70	255	70	15	258	15	74	91	55
37	260	36	13	289	12	82	116	55
106	280	97	27	307	23	101	99	55
372	327	291	107	333	82	65	8	55
31	254	31	9	246	10	114	69	55
51	260	50	8	267	8	91	78	55
564	361	400	355	386	235	87	101	55
198	309	164	93	406	59	94	106	55
80	263	78	39	272	37	119	160	55
304	335	232	337	362	239	585	526	55
30	253	30	19	260	19	110	128	55
34	267	33	21	270	20	96	91	55
135	363	95	122	358	87	567	535	55
43	259	43	15	260	15	121	147	55
204	385	136	350	371	242	706	637	55
96	265	92	37	282	34	121	50	55
535	374	366	260	357	186	141	131	55
33	301	28	74	301	63	509	431	55
653	370	451	304	377	207	99	116	55
588	440	342	249	426	150	33	94	55
29	248	29	14	253	14	75	57	55
84	343	62	78	337	59	517	514	55
66	271	62	24	353	18	63	78	55
54	254	55	34	258	33	119	99	56
99	274	92	23	274	22	148	108	56
196	284	177	56	320	44	116	134	56
74	254	74	16	262	16	74	155	56
620	393	403	510	401	326	104	79	56
491	385	327	586	389	386	732	649	56
53	259	53	13	254	13	82	110	56
452	347	333	123	354	89	146	104	56
225	309	186	186	307	155	521	489	56
303	344	226	381	318	307	441	433	56
157	281	143	50	301	43	91	94	56
98	262	96	33	264	32	69	96	56
26	248	27	14	245	15	91	90	56
43	257	43	17	322	14	104	142	56
478	360	341	310	346	229	167	85	56
49	257	49	15	252	16	52	101	56
56	258	56	10	249	10	90	128	57
134	264	130	36	266	35	130	126	57
516	351	376	264	384	176	205	155	57
223	387	148	509	385	338	488	481	57
516	362	365	296	347	218	207	141	57
81	274	76	53	339	40	104	113	57
80	275	75	72	303	61	525	442	57
486	336	370	174	343	130	78	126	57
129	269	122	36	257	36	100	102	57
71	258	71	20	259	20	85	79	57
188	370	130	391	391	256	196	236	57
161	278	148	27	280	25	212	157	57
677	453	382	1023	286	916	776	694	57
471	338	356	228	318	183	102	126	57
20	247	20	7	236	8	131	146	57
182	292	159	80	306	67	560	524	57
63	275	59	50	261	49	136	100	57
129	261	126	55	255	55	94	130	57
254	343	189	139	328	108	109	126	57
20	252	20	11	324	9	102	87	57
436	321	348	226	329	176	166	102	57
519	373	357	258	388	170	324	233	57
440	323	349	140	328	109	123	163	57
22	260	22	18	256	18	173	108	57
292	306	244	217	298	187	497	453	58
43	259	42	12	268	12	116	90	58
446	319	357	149	330	116	102	132	58
43	254	44	27	254	28	209	273	58
309	356	223	410	350	300	608	540	58
350	333	269	322	312	265	699	615	58
361	311	296	359	306	300	703	618	58
71	267	69	23	291	20	90	115	58
197	294	172	134	283	121	549	523	58
28	272	27	40	270	38	480	405	58
32	267	31	11	274	10	85	123	58
60	255	61	19	258	19	111	94	58
58	259	57	21	294	18	146	64	58
482	342	361	203	342	152	213	123	58
85	280	78	39	312	32	120	94	58
33	270	32	19	279	17	141	124	58
25	248	26	8	246	8	90	64	58
34	260	33	24	263	23	94	134	58
262	313	214	394	335	301	597	525	58
129	340	97	87	336	66	625	569	58
56	253	57	21	255	21	104	100	58
302	321	241	92	312	75	139	53	58
26	253	27	15	255	15	124	123	58
31	252	32	21	250	22	424	330	58
108	261	106	52	260	51	153	189	58
36	263	35	43	270	41	433	352	58
400	318	322	156	312	128	129	87	58
181	310	149	202	313	165	593	507	58
27	253	27	22	264	22	123	108	58
23	264	23	20	268	19	449	353	58
466	353	338	164	342	123	143	70	59
540	360	385	319	352	232	165	140	59
416	370	288	250	327	195	183	124	59
211	315	172	199	302	169	618	571	59
452	332	349	188	341	141	110	90	59
38	282	34	15	298	12	130	86	59
344	397	222	200	389	132	660	622	59
444	371	307	510	386	338	720	638	59
48	258	48	27	352	20	57	134	59
103	265	99	41	268	39	90	70	59
21	249	22	11	250	11	238	211	59
49	256	49	18	257	18	101	121	59
500	346	370	297	387	197	74	169	59
190	290	168	64	316	52	108	113	59
449	335	344	240	360	171	168	139	59
496	353	360	197	358	141	73	118	59
39	254	39	16	253	16	106	87	59
395	378	268	432	391	282	607	553	59
21	252	21	9	263	8	145	153	59
44	255	44	11	288	10	113	141	59
229	285	206	142	278	130	101	78	59
283	344	211	231	335	176	52	108	60
528	358	378	426	351	311	788	711	60
150	278	138	28	267	27	84	47	60
539	396	348	959	354	692	667	605	60
158	305	133	110	327	86	628	573	60
102	278	94	40	312	33	97	136	60
467	341	350	168	335	129	111	109	60
321	301	273	90	298	77	124	94	60
526	368	367	170	331	132	97	71	60
81	262	79	16	254	16	146	113	60
31	249	32	18	255	18	123	147	60
82	261	80	21	264	21	59	95	60
530	379	358	303	351	221	256	95	60
263	303	222	184	280	169	139	160	60
515	356	370	272	357	195	101	131	60
503	338	382	203	313	165	91	143	60
56	265	54	18	265	18	114	148	60
21	255	21	8	257	8	78	90	60
434	326	341	109	313	89	151	95	60
91	267	87	31	302	27	106	121	60
42	274	39	28	260	28	97	99	60
451	331	349	178	316	144	126	66	60
113	270	107	23	269	22	129	136	60
36	255	37	18	263	17	114	82	60
641	422	388	229	466	126	219	116	60
445	336	339	218	319	175	169	109	60
26	246	27	11	249	11	157	105	60
113	266	108	37	295	32	97	125	60
532	354	385	215	351	157	97	181	60
172	286	155	39	305	32	68	99	60
27	282	25	35	287	32	95	113	60
32	253	33	12	264	12	57	141	60
86	265	83	31	298	27	146	108	60
30	258	30	15	261	14	126	121	61
175	285	157	68	339	51	136	130	61
51	260	51	11	259	11	79	90	61
64	262	62	21	275	19	84	99	61
42	257	42	27	256	27	109	134	61
56	264	55	22	286	20	128	101	61
291	308	242	377	301	321	595	522	61
516	353	375	312	359	223	651	588	61
99	266	95	28	270	27	106	100	61
72	260	71	35	272	33	113	115	61
153	294	133	57	289	50	437	483	61
217	336	165	194	348	143	643	585	61
365	332	281	233	348	171	140	95	61
203	331	156	144	353	105	692	630	61
94	265	90	33	288	29	82	94	61
289	306	242	124	301	105	142	102	61
293	308	243	94	280	86	115	132	62
470	353	341	268	325	211	139	190	62
20	252	20	9	270	8	111	105	62
466	349	342	303	381	204	109	106	62
326	331	252	475	311	391	683	603	62
439	340	331	165	336	126	279	230	62
56	259	55	15	261	15	119	95	62
556	368	386	285	336	217	148	132	62
65	266	62	24	269	23	74	129	62
103	263	100	28	264	27	81	85	62
61	252	62	30	249	30	118	90	63
25	254	25	8	276	7	123	101	63
26	251	27	9	267	9	105	68	63
105	315	85	160	316	129	525	446	63
68	278	63	50	347	37	123	113	63
62	259	62	13	256	13	105	125	63
82	275	76	47	305	39	412	325	63
40	285	36	21	334	16	100	87	63
85	262	83	31	290	28	229	157	63
132	270	125	47	265	45	141	94	63
646	383	432	338	413	210	152	130	63
27	250	27	9	248	9	121	139	63
317	313	259	428	307	356	614	551	63
375	316	304	151	310	124	135	121	63
491	338	372	216	348	159	189	140	63
85	263	82	31	272	29	100	69	63
47	266	45	30	265	29	96	106	63
121	263	118	42	277	39	174	106	63
447	336	341	136	313	111	146	101	63
98	290	86	42	294	37	94	118	63
123	265	119	41	289	36	178	132	63
407	322	324	126	336	96	106	94	63
42	262	41	14	302	12	119	86	63
241	291	212	80	296	69	118	79	64
47	281	42	45	359	32	359	250	64
292	312	239	273	308	227	498	480	64
69	256	68	35	261	35	109	137	64
488	361	346	246	329	191	54	123	64
204	302	173	160	296	139	173	129	64
52	299	45	61	277	56	168	85	64
447	334	342	182	320	146	131	64	64
23	274	22	48	274	45	438	345	64
415	335	317	169	328	132	47	109	64
32	249	32	21	251	21	113	151	64
257	304	217	166	331	128	248	181	64
492	344	366	230	340	173	66	105	64
133	279	123	163	284	147	433	367	64
53	260	52	14	263	14	95	123	64
40	259	40	19	271	18	97	102	64
60	264	58	28	292	24	181	170	64
411	410	257	197	474	107	116	70	64
54	260	53	13	274	12	96	74	64
172	368	120	362	352	263	662	597	64
574	380	386	352	378	238	200	109	64
51	269	49	45	283	41	321	217	64
87	260	85	40	280	37	177	134	64
399	320	319	146	328	114	196	121	64
39	267	38	15	275	14	109	120	65
350	318	282	264	303	223	90	105	65
37	251	38	14	255	14	94	108	65
52	304	44	224	291	197	481	404	65
457	345	339	897	331	695	790	707	65
113	261	111	57	271	54	105	163	65
20	256	20	15	251	16	363	313	65
555	365	389	207	346	154	85	85	65
432	347	319	185	336	141	147	125	65
571	350	418	234	359	167	141	114	65
21	260	21	30	264	29	82	105	65
40	269	38	41	265	39	424	348	65
28	251	28	5	240	5	99	92	65
36	296	31	22	297	19	178	100	65
389	320	311	148	290	130	109	62	65
40	249	41	16	248	17	69	101	65
515	356	370	279	357	200	258	169	65
68	373	47	41	377	28	147	123	65
446	342	334	194	365	136	129	99	66
94	259	93	27	260	27	147	75	66
601	396	388	287	381	193	153	71	66
379	316	307	104	295	90	110	147	66
132	266	128	37	269	35	97	111	66
78	258	77	17	260	17	114	92	66
30	270	28	20	275	19	124	118	66
652	404	413	225	401	144	179	169	66
31	268	29	18	299	16	104	108	66
97	279	89	21	300	18	126	113	66
98	288	87	46	285	42	76	102	66
490	334	375	232	315	188	192	124	66
91	267	87	39	289	35	116	75	66
158	304	133	128	323	101	188	137	66
59	268	56	21	285	19	106	82	66
102	257	102	36	253	36	105	99	67
26	252	26	17	300	15	158	56	67
44	260	43	13	263	13	118	63	67
512	347	378	247	380	166	140	74	67
289	383	193	314	363	221	702	626	67
475	349	348	202	311	166	165	92	67
32	287	29	31	284	28	350	272	67
145	321	116	283	334	217	574	536	67
20	246	21	11	250	11	148	219	67
129	283	117	134	290	118	488	394	67
30	255	30	14	266	14	140	60	67
155	275	144	60	311	49	95	155	67
23	256	23	12	254	12	96	73	67
48	303	41	21	350	16	177	139	67
186	336	141	215	337	163	709	633	67
103	262	101	51	273	47	79	89	67
23	257	23	7	255	8	141	105	67
485	342	363	194	352	141	125	111	67
182	281	166	61	291	54	82	87	67
490	341	368	197	324	156	218	136	67
27	251	27	22	251	23	216	160	67
36	259	36	17	311	14	124	118	68
82	273	77	34	279	31	109	124	68
522	352	380	144	407	91	80	85	68
25	252	26	9	271	9	121	76	68
38	253	39	11	260	10	119	91	68
120	295	104	47	283	42	95	80	68
666	418	408	369	400	236	159	126	68
48	256	48	9	262	9	71	91	68
299	391	196	157	358	112	410	303	68
192	292	168	29	306	24	114	148	68
50	255	51	33	278	31	131	151	68
346	326	272	108	301	92	176	105	68
140	312	115	117	309	97	549	521	68
59	263	57	39	274	36	129	102	68
23	247	24	9	248	9	95	115	68
72	268	69	52	271	49	258	191	68
82	269	78	13	268	13	109	57	68
115	270	109	34	283	31	130	108	69
95	254	96	80	253	81	328	273	69
48	387	32	123	372	85	547	475	69
659	409	413	626	438	365	408	299	69
537	346	398	184	325	145	130	85	69
66	256	66	13	259	13	102	106	69
164	292	144	148	272	139	508	447	69
20	259	20	19	318	15	159	134	69
557	351	406	274	375	187	151	153	69
51	266	49	17	266	17	85	110	69
64	277	60	22	324	17	100	118	69
429	471	234	1023	301	871	715	650	69
78	262	76	22	272	21	99	78	69
422	322	336	171	357	122	115	74	69
522	350	381	257	369	178	106	116	69
47	259	47	21	265	20	97	71	69
98	261	96	28	263	27	137	94	69
238	280	218	90	294	79	149	120	69
621	388	409	321	363	227	220	120	70
433	336	330	133	368	93	78	97	70
50	264	49	40	405	25	137	64	70
459	352	335	148	362	105	126	154	70
30	254	30	8	282	7	92	86	70
393	328	307	183	305	154	268	200	70
23	249	24	35	249	36	207	191	70
27	251	27	9	255	9	84	143	70
21	248	22	16	299	14	109	108	70
117	267	112	30	264	29	146	75	70
120	296	104	51	289	45	123	114	70
19	248	20	8	251	9	42	82	70
46	257	45	12	278	11	80	96	70
36	260	36	10	250	11	129	108	70
171	447	98	208	434	123	594	565	70
342	316	278	99	319	80	110	101	70
25	257	25	4	246	4	86	135	70
494	353	358	247	340	186	140	73	70
216	298	185	115	320	92	578	533	71
23	255	23	18	309	15	108	125	71
45	260	44	14	249	14	84	123	71
42	253	43	17	263	16	104	106	71
64	284	58	17	271	16	102	52	71
450	339	340	240	329	187	146	131	71
48	267	46	15	288	14	82	151	71
110	260	109	36	260	36	54	20	71
221	317	179	333	297	287	706	618	71
44	275	41	28	342	21	303	188	71
60	256	60	12	252	13	105	108	71
46	265	45	13	317	11	126	73	71
476	343	356	253	352	184	92	105	71
27	251	28	21	293	18	130	79	71
209	273	196	58	272	54	190	92	71
71	265	68	40	302	34	54	131	71
36	257	36	20	271	19	110	97	71
58	266	56	16	272	15	101	81	71
378	386	251	385	349	282	651	571	71
467	357	336	208	397	134	177	166	71
28	313	23	17	334	13	141	135	71
81	269	77	73	272	69	100	75	72
152	371	105	154	346	114	608	560	72
331	330	257	287	308	239	551	503	72
63	257	63	33	267	31	102	92	72
187	276	173	42	275	39	71	116	72
46	252	47	12	250	12	75	118	72
229	285	205	91	276	85	115	118	72
142	271	134	55	274	51	132	79	72
27	259	26	27	276	25	129	114	72
58	257	58	34	304	28	118	108	72
89	266	85	48	272	45	59	71	72
334	395	216	219	383	147	307	212	72
161	277	149	38	301	32	116	64	72
28	260	28	10	266	10	111	155	72
149	290	132	27	287	24	85	168	72
138	277	128	18	271	17	94	92	72
101	260	99	44	274	41	197	199	72
32	258	32	36	261	35	438	340	72
98	269	94	23	265	23	92	183	72
20	253	21	14	265	14	119	78	72
64	294	55	37	281	34	152	92	72
452	338	343	223	322	177	104	64	72
70	266	68	42	286	38	95	60	72
512	371	354	326	363	230	152	65	72
54	261	53	9	250	9	108	60	72
432	331	334	197	353	143	149	86	72
61	268	59	24	271	23	119	134	72
21	246	22	23	251	23	95	92	72
143	302	121	141	300	120	583	521	72
108	262	105	44	271	41	101	123	72
41	258	41	20	261	20	90	76	73
498	339	375	258	338	195	92	141	73
385	329	299	155	320	124	70	91	73
474	353	344	197	342	148	158	134	73
31	268	30	56	273	52	357	282	73
250	289	221	65	295	56	143	120	73
73	260	72	42	263	41	182	123	73
99	298	85	25	332	19	75	92	73
513	403	326	408	395	264	92	111	73
468	327	367	211	354	152	111	124	73
488	342	365	202	361	143	121	86	73
39	260	38	17	259	16	162	74	73
23	252	23	13	260	13	126	132	73
288	323	228	305	306	255	568	501	73
25	253	25	23	255	23	80	111	73
494	340	373	150	339	113	114	50	73
83	262	81	95	257	95	281	290	73
51	267	49	39	317	31	469	393	73
404	356	291	622	355	449	672	610	73
115	270	109	29	282	26	109	115	73
142	284	128	27	307	22	104	70	73
47	259	46	21	266	20	78	119	74
502	345	373	192	336	146	143	80	74
505	397	325	444	350	325	124	42	74
30	251	30	19	263	18	84	96	74
410	337	311	218	328	170	158	31	74
21	257	21	15	268	14	87	85	74
475	351	347	196	346	144	152	152	74
43	263	42	15	279	13	80	135	74
549	378	372	462	387	305	128	146	74
95	259	94	24	262	24	149	46	74
81	267	78	48	269	46	85	128	74
355	377	241	725	346	537	694	622	74
65	259	64	16	265	16	94	146	74
79	395	52	314	434	185	606	521	74
557	396	360	786	385	523	780	700	74
734	397	473	462	407	291	140	198	74
125	278	115	37	291	32	49	109	74
128	276	119	30	294	26	86	99	74
24	250	25	11	250	12	91	132	74
731	399	469	449	392	293	198	91	74
61	258	61	19	265	19	130	82	74
554	369	384	275	381	185	142	126	74
86	263	84	20	266	19	74	142	74
29	256	29	10	274	9	101	142	74
73	260	72	25	263	24	73	62	74
31	255	31	16	263	16	123	126	75
239	294	208	64	312	53	87	108	75
23	258	23	15	263	14	105	74	75
113	267	108	68	268	65	290	270	75
466	345	345	682	344	507	692	618	75
64	297	55	82	294	71	219	193	75
44	315	36	20	351	14	118	102	75
25	253	26	12	241	13	111	110	75
53	277	49	26	297	22	268	208	75
583	364	410	245	390	161	94	64	75
110	270	104	29	273	27	99	124	75
19	247	20	10	247	10	109	50	75
456	339	344	238	316	193	179	109	75
296	370	205	454	345	336	589	555	75
499	350	365	192	306	161	151	54	75
231	288	206	113	279	104	114	128	75
51	256	51	16	250	16	104	74	75
543	348	399	262	357	188	187	136	75
89	264	87	25	275	24	94	90	75
476	333	367	230	372	158	85	181	75
22	250	23	16	260	16	126	113	75
25	247	26	11	245	12	105	89	75
28	252	28	7	250	7	58	68	75
28	273	26	32	279	29	551	462	75
143	310	118	53	314	43	587	550	76
482	340	363	242	382	162	245	118	76
49	257	49	13	277	12	142	106	76
1023	393	668	1023	267	982	881	819	76
93	261	91	34	263	33	124	170	76
57	258	57	21	286	19	91	94	76
115	278	106	31	301	27	89	132	76
199	280	182	57	280	53	158	139	76
505	447	289	805	451	457	649	580	76
68	262	66	26	285	24	128	128	76
58	258	58	31	281	28	85	139	76
34	259	34	20	265	19	82	129	76
34	259	34	41	258	41	470	386	76
42	256	42	30	255	30	87	99	76
433	363	305	275	339	208	92	106	76
542	356	390	283	403	180	179	180	76
30	274	28	14	268	13	124	85	76
339	337	257	156	334	120	128	131	76
24	257	24	6	251	7	97	31	76
464	354	335	427	341	320	159	115	76
28	253	29	31	254	31	220	211	76
471	338	356	178	339	134	113	97	76
162	298	139	99	293	87	136	124	76
311	374	213	369	366	258	663	589	76
415	318	334	133	316	108	100	75	76
439	331	339	245	360	174	65	119	76
67	292	59	17	314	14	111	70	76
33	296	29	13	452	7	322	236	76
41	254	41	15	262	15	124	90	76
52	274	49	60	269	57	182	131	76
437	331	337	110	311	91	175	78	76
267	340	201	214	342	160	457	452	77
191	280	175	72	332	55	70	126	77
475	365	333	732	355	528	717	650	77
32	254	32	6	274	5	87	59	77
25	253	25	29	266	28	225	168	77
179	356	129	72	379	49	116	128	77
60	255	60	16	252	16	70	111	77
32	258	32	20	323	16	86	90	77
96	259	95	24	260	24	111	66	77
611	373	419	441	370	305	396	318	77
26	256	26	13	286	11	132	132	77
460	337	350	193	327	151	129	105	77
54	260	53	28	269	27	124	86	77
43	253	44	24	250	24	70	89	77
331	329	258	651	315	528	610	546	77
295	293	258	137	300	117	65	131	77
46	332	35	137	325	108	473	399	77
74	257	74	43	284	39	108	139	77
44	257	44	22	273	21	51	97	77
60	269	57	54	288	48	170	115	77
31	266	29	41	267	39	499	420	77
405	326	318	99	300	85	125	135	77
166	269	158	72	284	65	134	128	77
39	288	34	13	375	9	119	104	77
156	291	137	137	306	115	635	565	78
35	255	35	14	270	13	94	115	78
388	336	296	179	328	140	516	426	78
21	251	21	17	246	18	229	183	78
41	262	40	13	273	13	102	118	78
471	366	330	363	351	265	141	118	78
60	285	54	61	279	56	530	438	78
572	370	396	304	387	201	288	148	78
499	350	365	342	338	259	177	136	78
228	338	173	288	352	210	503	496	78
25	263	25	15	261	15	104	69	78
75	273	71	13	281	12	91	53	78
37	265	35	33	254	33	166	104	78
510	372	351	325	437	191	247	166	78
120	267	115	64	259	63	89	131	78
27	259	27	32	331	25	121	71	78
45	259	44	13	268	12	95	89	78
504	359	360	169	340	127	84	99	78
284	358	203	355	375	242	626	559	78
175	291	154	217	287	194	428	382	78
32	266	30	11	267	10	89	129	78
118	267	113	36	280	33	75	94	78
367	334	282	558	320	447	612	532	78
591	363	417	271	349	199	128	92	78
61	280	56	56	347	41	277	222	78
27	264	26	25	297	22	147	80	79
57	282	52	37	282	34	368	269	79
71	260	70	15	323	12	75	104	79
134	377	91	324	361	230	602	556	79
27	256	27	12	308	10	66	108	79
445	366	311	200	346	148	125	95	79
59	257	59	13	269	12	78	125	79
56	279	51	64	284	58	163	75	79
473	341	355	187	344	139	128	85	79
458	336	349	353	362	250	214	216	79
74	259	73	23	262	23	141	130	79
99	262	96	29	275	27	99	105	79
57	256	58	27	253	27	74	100	79
285	311	235	262	337	199	606	554	79
482	348	355	170	330	132	64	100	79
123	273	115	86	267	82	104	111	79
24	256	24	15	289	13	114	119	79
63	260	62	20	269	19	130	108	79
28	252	29	12	256	12	97	85	80
277	311	228	323	300	276	679	601	80
42	262	41	12	282	11	118	131	80
86	259	85	43	260	42	108	106	80
106	361	75	183	351	133	601	552	80
468	335	358	141	329	110	62	89	80
30	252	30	15	291	13	101	125	80
42	256	42	16	320	13	84	132	80
593	373	407	306	350	224	140	168	80
384	311	315	117	306	98	123	114	80
61	256	61	21	254	21	90	60	80
271	361	192	258	330	200	581	538	80
66	279	60	22	371	15	126	100	80
74	288	65	31	329	24	113	100	80
521	350	381	216	402	138	193	146	80
30	260	30	28	344	21	142	66	81
116	283	105	25	305	21	131	50	81
321	342	240	145	368	101	237	195	81
455	371	314	500	373	343	591	525	81
38	265	37	20	265	20	158	79	81
86	275	80	43	278	39	345	271	81
100	269	95	59	261	58	131	123	81
447	349	329	302	337	230	84	173	81
97	268	92	20	273	19	86	90	81
216	282	196	75	300	64	147	80	81
490	355	353	231	344	172	147	157	81
27	259	27	6	258	6	95	104	81
53	273	49	43	264	42	95	97	81
37	259	37	13	261	13	71	108	82
315	301	268	68	281	62	71	124	82
42	296	36	40	307	34	151	135	82
275	328	215	550	292	481	588	549	82
96	272	91	47	298	40	106	113	82
447	330	347	226	365	158	80	44	82
200	294	175	172	287	153	562	479	82
64	272	60	42	277	38	301	272	82
27	253	28	43	255	43	317	256	82
114	268	109	35	280	32	87	85	82
492	366	344	221	393	144	175	101	82
137	275	128	37	275	34	153	54	82
384	323	305	100	315	81	147	74	82
238	303	202	220	302	187	643	564	82
112	272	106	64	265	62	108	125	82
27	251	27	13	248	13	134	115	82
84	272	79	19	257	19	123	130	82
94	270	89	26	291	23	154	75	83
583	389	384	232	417	143	161	212	83
92	259	91	26	260	25	206	327	83
147	319	118	282	308	234	385	314	83
45	253	46	17	258	17	109	123	83
505	349	370	364	320	292	258	142	83
243	300	207	277	290	245	623	543	83
27	267	26	18	286	16	322	231	83
134	278	123	139	267	133	433	345	83
515	349	378	232	363	164	108	104	83
138	266	133	25	257	24	99	92	83
69	265	67	27	302	23	79	124	83
467	329	363	224	389	147	97	85	83
44	256	44	24	261	24	161	253	83
452	343	337	216	336	164	92	110	83
79	263	77	18	358	13	139	89	84
535	354	388	278	324	220	171	86	84
442	340	333	135	343	101	99	124	84
56	254	56	19	249	20	59	100	84
584	360	415	309	322	246	125	95	84
94	261	92	52	271	49	71	91	84
122	264	118	39	275	37	99	46	84
201	282	183	84	305	70	129	146	84
112	260	111	33	266	32	91	97	84
29	254	29	10	253	10	116	69	84
412	345	305	114	320	91	86	142	84
92	275	86	27	288	24	132	101	84
20	255	20	5	291	5	132	81	84
40	262	39	41	265	40	490	394	84
437	331	338	153	280	140	163	82	84
49	257	49	14	263	14	139	121	84
35	252	36	14	265	13	142	135	84
140	267	134	36	261	35	80	116	84
67	270	63	28	271	26	136	97	84
123	284	111	111	279	102	397	342	84
22	262	22	18	268	17	126	114	84
109	271	103	43	284	39	125	86	84
316	314	258	309	304	260	687	597	84
166	273	156	49	283	45	74	131	84
527	362	372	246	380	166	123	139	84
208	293	182	182	288	161	639	552	85
146	267	140	58	261	57	139	102	85
600	403	382	300	385	199	91	89	85
331	324	261	523	313	428	643	567	85
283	305	237	105	329	82	134	161	85
469	339	354	163	333	126	134	111	85
536	364	378	241	341	181	176	82	85
41	277	38	19	277	17	132	139	85
40	255	40	11	259	11	96	95	85
52	280	48	69	276	64	476	395	85
289	311	237	138	297	119	136	90	85
48	284	43	18	281	16	142	124	85
92	341	69	45	333	35	130	148	85
188	321	150	206	325	162	677	595	85
611	390	401	560	444	323	315	252	85
330	324	261	125	318	101	299	237	85
25	250	25	7	246	7	148	116	85
254	309	211	214	301	182	667	596	85
74	263	72	19	283	17	132	111	85
92	345	68	14	337	10	95	114	85
89	263	87	24	264	23	165	113	85
157	417	96	362	474	195	593	555	85
166	371	114	135	379	91	601	565	85
160	297	138	156	282	141	140	196	86
66	268	63	56	262	54	68	115	86
485	338	368	274	341	206	110	183	86
219	349	161	147	336	112	510	498	86
505	343	377	167	335	127	148	51	86
88	267	84	43	298	37	158	146	86
20	260	20	11	265	11	114	56	86
203	290	179	200	294	174	417	405	86
518	353	375	199	353	144	225	160	86
145	296	125	117	286	104	224	194	86
35	253	36	29	258	28	313	256	86
92	271	87	27	296	23	76	126	86
64	268	61	23	311	19	94	95	86
307	314	250	332	299	284	658	574	86
577	380	388	330	401	211	317	203	86
93	261	91	25	269	24	154	128	86
471	329	367	273	344	203	148	84	86
369	321	294	485	318	391	741	653	86
248	301	211	313	286	280	665	588	86
27	260	27	8	249	9	125	118	86
331	322	263	458	307	382	630	569	86
262	297	226	88	315	72	148	104	86
476	362	337	231	367	161	60	79	86
40	253	41	25	260	24	134	153	87
110	266	106	38	268	36	108	121	87
88	294	76	77	302	65	579	514	87
47	256	47	9	239	10	92	56	87
91	263	88	39	279	36	79	74	87
327	355	235	439	406	277	545	472	87
89	267	86	14	272	13	42	96	87
77	256	77	37	276	34	104	68	87
35	269	33	25	314	21	163	115	87
28	250	29	22	295	19	116	160	87
25	251	25	11	248	11	85	90	87
105	264	102	56	284	51	141	102	87
440	327	345	131	299	113	113	60	87
178	275	166	61	285	55	145	130	87
25	253	25	14	316	11	90	92	87
103	280	94	136	280	124	291	278	87
215	287	192	183	281	167	577	517	87
476	345	353	190	351	139	109	76	87
28	258	28	14	306	11	94	69	87
21	254	21	24	284	22	135	131	87
42	252	43	21	264	21	151	151	88
43	262	42	56	264	55	377	280	88
21	251	21	9	255	9	130	119	88
219	290	193	159	276	147	509	470	88
473	373	325	252	369	175	153	78	88
23	253	23	15	348	11	74	92	88
62	256	62	21	263	21	130	157	88
373	308	310	81	292	71	71	41	88
50	257	49	7	260	7	81	95	88
46	258	46	19	270	18	81	123	88
189	279	174	119	278	110	115	82	88
58	259	58	24	290	21	115	115	88
406	383	272	671	368	466	710	628	88
123	265	119	49	262	48	354	341	88
[truncated: 18,001 more rows]
