# Supplementary material for: N-chlorination mediates protective and immunomodulatory effects of oxidized human plasma proteins
Source: eLife. 2019 Jul 12;8:e47395. doi: 10.7554/eLife.47395 (PMC6650281; doi:10.7554/eLife.47395)
Supplement: Figure 8—source data 1. [file elife-47395-fig8-data1.zip › Figure 8 Source Data 1/channel values/Staurosporine + HSAhocl 1.csv]

FSC-A	FSC-H	FSC-W	SSC-A	SSC-H	SSC-W	FITC-A	PE-A	Time
449	348	330	182	308	152	97	173	0
86	269	82	16	262	15	51	118	0
491	342	368	148	318	119	75	63	0
418	393	272	422	372	290	751	675	0
448	389	295	393	340	296	709	639	0
131	281	119	111	281	101	556	467	0
531	524	259	788	520	388	747	679	0
189	315	153	181	304	153	614	534	0
228	399	146	330	413	205	675	607	0
485	339	367	169	313	138	59	95	1
422	454	238	554	382	371	620	573	1
603	420	367	305	358	218	152	166	1
316	325	249	200	317	161	663	602	1
308	294	268	224	298	192	105	120	1
350	376	238	249	377	169	596	554	1
264	326	207	243	317	196	648	585	1
43	254	43	18	250	19	225	205	1
25	251	26	17	249	18	173	209	1
59	307	49	131	311	108	566	477	1
304	401	194	346	396	224	675	607	1
466	376	317	224	349	165	227	106	1
490	366	342	209	338	158	89	170	1
121	270	115	62	268	59	338	343	1
351	382	235	363	354	262	711	640	1
572	374	391	170	337	129	131	131	1
466	362	330	252	343	188	185	145	1
412	334	316	128	311	105	96	135	1
386	412	240	577	420	352	614	544	1
409	342	306	292	349	214	712	646	2
213	326	167	236	312	194	455	441	2
469	377	319	152	348	112	45	137	2
23	266	22	21	284	19	371	311	2
788	577	349	290	425	175	161	134	2
542	368	378	261	334	200	81	75	2
344	375	235	380	382	255	709	639	2
112	327	87	129	332	99	622	538	2
430	364	303	260	381	175	155	146	2
362	386	240	216	314	176	146	157	2
451	336	343	160	305	134	111	116	2
357	347	263	166	330	129	510	504	2
834	556	384	1023	379	691	767	697	2
21	256	21	19	261	19	296	262	2
388	334	298	318	316	258	698	632	2
354	328	276	127	305	106	101	106	3
459	383	307	227	345	169	163	141	3
240	315	195	345	302	292	346	246	3
464	409	290	242	327	190	97	97	3
297	322	237	195	314	159	106	89	3
425	344	316	172	314	140	44	58	3
403	340	303	196	310	162	163	128	3
559	427	335	234	336	178	151	119	3
55	267	53	12	260	12	86	165	3
512	374	351	181	335	139	140	139	3
469	364	330	228	350	166	134	113	3
270	346	200	217	324	171	660	580	3
400	355	289	185	317	149	137	126	3
95	265	92	106	272	99	273	288	4
536	369	372	215	344	160	108	159	4
289	371	199	238	355	171	639	581	4
177	289	157	118	269	113	489	404	4
58	262	56	9	253	9	111	86	4
195	338	147	214	364	150	584	508	4
385	350	282	318	323	251	688	623	4
558	402	355	324	337	246	110	132	4
25	262	24	20	255	20	347	281	4
558	388	368	267	348	196	110	171	4
621	392	405	242	340	182	113	104	4
254	333	195	197	332	152	469	453	4
344	359	245	277	350	203	719	645	4
536	378	362	255	403	162	505	404	4
321	351	234	323	329	252	633	575	4
538	347	397	203	305	170	114	123	4
505	351	368	212	304	179	183	160	4
33	254	34	35	252	36	204	198	4
255	353	185	259	343	193	697	628	4
508	366	355	274	348	201	115	151	4
97	261	95	86	263	84	386	282	5
356	367	249	234	366	164	467	482	5
54	259	54	8	262	8	105	102	5
1023	584	449	1023	332	789	752	678	5
43	264	42	44	274	41	310	278	5
21	249	22	12	244	13	227	203	5
535	347	395	208	307	174	153	84	5
369	314	301	235	304	198	658	595	5
493	381	331	278	462	154	646	557	5
520	362	368	180	335	138	0	146	5
449	352	326	175	302	148	66	123	5
236	341	177	271	313	221	604	518	5
282	333	217	334	353	242	563	501	5
55	268	52	19	271	18	89	113	5
379	344	282	255	332	197	693	629	6
39	255	39	53	258	53	431	334	6
194	289	172	119	284	107	463	432	6
818	561	374	713	454	402	546	461	6
448	358	321	211	321	168	136	45	6
525	388	346	194	332	150	118	147	6
486	350	355	166	324	131	142	106	6
454	354	328	162	313	133	62	73	6
470	340	354	161	305	135	197	90	6
420	348	309	177	301	150	101	163	6
314	342	235	287	348	211	536	517	6
47	304	39	40	296	34	363	307	6
34	261	34	17	275	16	123	82	7
576	382	387	312	374	214	455	383	7
393	358	281	323	357	232	732	661	7
1023	464	565	1023	354	741	642	576	7
362	366	254	352	376	239	632	568	7
325	364	228	182	376	124	611	566	7
955	446	548	597	405	378	153	151	7
549	381	369	218	326	171	95	94	7
23	293	20	20	301	17	414	310	7
548	413	340	208	480	111	135	145	7
537	372	369	184	341	138	79	115	7
360	339	272	266	310	219	652	591	7
587	529	284	654	634	264	624	578	7
651	465	358	268	443	155	109	86	7
441	332	341	215	388	142	100	110	7
421	374	289	581	335	443	665	587	7
364	394	237	337	370	233	554	523	7
50	257	49	10	262	10	81	54	7
302	327	236	268	320	214	698	623	8
53	266	51	13	276	12	100	106	8
558	403	354	1023	384	683	701	632	8
367	337	279	307	331	237	725	652	8
20	257	20	16	308	13	325	239	8
149	294	129	158	291	138	584	494	8
441	344	328	163	303	137	99	170	8
261	306	218	392	296	339	582	500	8
494	362	350	221	310	182	140	179	8
20	247	21	11	250	11	316	231	8
366	351	267	341	323	270	510	507	8
77	266	74	32	269	31	467	402	8
354	362	251	278	336	211	544	509	8
426	340	321	175	316	142	85	110	8
511	352	371	210	306	176	87	137	8
400	328	312	153	299	131	135	140	9
477	400	306	268	345	199	114	140	9
527	363	371	205	321	163	94	78	9
32	264	31	27	261	26	389	324	9
379	330	294	120	300	102	63	75	9
461	338	349	159	300	135	104	92	9
341	354	246	313	341	235	608	561	9
390	432	231	356	421	216	197	221	9
567	464	313	234	362	166	140	109	9
516	384	343	209	335	160	87	113	9
581	382	389	249	324	197	70	157	9
624	487	328	228	388	150	116	135	9
545	376	371	198	328	154	111	78	9
881	439	514	746	386	495	68	71	9
626	356	450	229	338	174	96	100	9
369	329	287	272	348	200	697	630	9
492	372	339	237	358	170	114	141	9
96	274	90	12	277	11	124	105	9
288	323	229	226	332	175	684	616	9
354	344	264	256	348	188	667	605	9
332	326	261	319	332	246	573	530	9
346	343	258	264	320	212	480	489	10
660	405	417	261	371	180	110	96	10
33	259	32	36	264	35	155	195	10
478	448	273	560	553	259	750	675	10
362	355	261	351	335	268	701	633	10
353	340	266	236	341	177	687	617	10
42	254	42	36	250	37	215	180	10
284	321	226	186	340	140	655	592	10
453	341	340	151	314	123	157	159	10
331	335	254	205	303	173	174	185	10
605	413	375	265	349	194	113	75	10
341	331	264	275	314	224	682	617	10
514	377	349	198	341	149	96	84	10
204	304	172	256	292	224	565	492	10
637	502	325	750	514	374	763	703	10
417	335	318	261	305	219	148	99	10
296	350	217	237	348	175	663	598	10
544	368	379	172	321	137	119	101	10
289	335	221	264	328	206	699	629	10
294	370	203	468	371	323	587	503	10
364	410	228	391	403	249	634	577	11
357	326	280	112	298	97	100	78	11
482	396	312	429	371	296	722	665	11
532	558	244	781	540	370	682	619	11
44	266	42	48	282	44	406	342	11
576	380	388	259	366	181	141	130	11
371	337	282	293	342	219	715	646	11
499	365	350	184	320	147	128	52	11
508	434	300	350	391	229	106	159	11
568	641	227	528	633	213	680	615	11
402	411	251	321	394	208	724	652	11
609	378	413	225	345	167	28	147	11
282	304	237	161	315	131	670	606	11
464	379	313	196	364	138	99	84	11
483	348	356	204	328	160	73	87	11
473	343	353	176	312	145	109	81	11
90	308	74	23	298	20	100	68	11
114	284	102	21	300	18	149	104	11
360	323	286	152	304	128	167	41	11
300	332	231	234	327	183	683	616	11
356	331	275	260	320	208	645	586	12
373	328	291	248	316	201	641	587	12
1023	542	484	1016	673	387	176	176	12
526	369	365	310	330	240	197	167	12
538	383	359	294	331	227	113	153	12
332	387	219	262	355	189	657	596	12
459	346	339	159	310	132	125	70	12
1023	709	370	1023	592	443	692	650	12
461	353	334	174	321	139	120	119	12
362	395	235	305	392	199	715	645	12
547	384	364	208	346	153	125	195	12
482	412	299	825	398	530	648	573	12
301	368	209	321	361	228	670	607	12
28	263	28	7	263	7	116	41	12
464	349	341	193	327	151	102	91	13
274	343	205	190	336	145	689	618	13
207	298	178	257	288	228	642	553	13
501	378	339	171	355	123	64	151	13
537	363	379	182	326	143	116	102	13
521	403	331	1023	377	695	624	567	13
491	380	331	166	359	118	100	96	13
644	510	323	263	373	181	121	139	13
36	289	32	75	293	65	480	393	13
472	388	312	245	333	188	137	80	13
248	316	201	274	294	239	639	558	13
87	270	82	52	297	44	480	412	13
293	347	216	147	337	111	128	134	13
502	362	355	149	359	107	97	200	13
535	383	357	206	327	161	174	162	14
402	329	312	296	314	242	702	637	14
400	355	288	333	350	243	686	622	14
435	341	327	211	328	164	74	116	14
299	352	218	292	343	218	518	519	14
40	255	40	46	256	46	275	244	14
492	356	354	155	322	123	102	132	14
164	298	141	233	297	201	679	597	14
476	354	344	191	314	155	130	121	14
323	331	250	419	324	331	569	530	14
29	270	27	29	265	28	362	292	14
598	394	389	198	436	116	74	116	14
278	330	215	345	323	274	605	555	14
536	373	368	204	330	158	149	136	14
306	341	230	332	325	261	719	649	14
286	344	213	303	346	224	659	588	14
270	339	204	261	346	193	687	619	14
547	355	394	187	317	151	158	90	14
519	352	378	237	323	188	153	137	14
306	331	237	214	308	178	674	606	15
391	435	230	459	447	263	715	645	15
523	427	314	942	435	554	697	626	15
369	342	277	308	342	231	592	548	15
621	392	405	643	381	432	753	689	15
285	314	233	158	306	133	572	537	15
1023	492	533	1023	494	530	714	644	15
476	366	333	233	321	185	169	104	15
1023	521	503	1023	510	514	677	594	15
476	346	352	145	326	114	110	74	15
22	251	22	15	248	15	354	257	15
318	355	229	523	341	392	586	511	15
244	326	192	278	338	211	656	586	15
459	349	336	135	312	111	178	52	15
675	384	450	227	342	170	155	102	15
373	380	251	384	373	264	703	633	15
285	310	235	422	305	353	637	552	15
339	358	242	433	355	312	422	429	15
364	368	253	297	349	218	639	585	15
408	347	301	131	317	106	157	173	15
335	369	232	303	337	230	681	618	15
393	360	280	346	358	247	683	620	15
253	339	191	305	347	225	676	608	15
519	378	351	192	358	137	111	123	15
786	630	319	553	492	288	713	647	15
612	459	342	202	402	129	136	160	16
547	357	393	171	331	132	114	110	16
552	436	325	562	417	346	683	633	16
244	320	195	268	303	226	283	208	16
370	321	294	324	323	257	703	635	16
382	323	303	237	319	191	696	630	16
301	301	256	375	297	323	430	452	16
522	361	371	177	315	144	79	100	16
477	390	313	472	382	316	743	673	16
291	351	212	243	353	176	687	618	16
326	350	239	286	337	217	674	611	16
172	375	118	252	367	176	553	467	16
461	347	340	157	317	126	86	131	16
371	348	273	334	336	254	696	630	16
282	369	195	336	347	248	582	553	16
441	350	323	147	310	122	84	137	16
438	347	322	145	320	116	143	85	16
415	355	299	301	348	222	709	641	16
272	424	164	433	408	272	670	610	16
284	320	228	478	301	406	597	515	16
615	395	398	374	347	276	132	167	16
460	403	292	223	356	161	134	80	16
426	326	335	166	295	143	79	101	16
607	391	397	231	339	175	240	221	16
29	271	27	25	264	24	472	383	16
428	368	297	421	376	286	691	625	16
425	334	326	141	299	121	66	109	17
432	333	332	257	319	206	155	167	17
505	385	336	440	370	305	745	683	17
71	264	69	13	255	13	134	99	17
596	378	404	500	391	327	677	593	17
387	341	291	280	341	210	647	590	17
536	360	381	219	320	175	109	86	17
412	356	296	364	347	269	735	663	17
324	338	246	216	310	178	660	598	17
32	262	31	28	287	25	418	329	17
1023	534	491	1023	417	628	602	535	17
570	408	358	589	394	383	535	551	17
314	344	234	309	355	223	572	514	17
295	320	236	179	318	144	635	578	17
448	358	321	182	310	150	68	94	17
75	272	71	96	271	91	330	273	17
660	406	416	468	380	316	158	159	18
694	482	369	856	466	470	761	683	18
114	296	98	14	289	12	104	149	18
509	438	298	186	402	118	119	129	18
466	362	329	209	314	170	108	146	18
330	344	245	251	335	192	594	558	18
348	344	258	243	335	186	646	591	18
278	329	217	341	316	277	594	516	18
407	376	277	415	351	303	704	635	18
477	353	346	222	321	177	91	75	18
308	402	196	401	379	271	608	556	18
189	310	156	197	304	166	625	545	18
458	339	346	199	315	162	70	96	18
550	377	373	394	345	292	102	222	18
258	299	221	287	296	249	388	415	18
544	367	379	212	312	174	139	104	18
522	361	370	152	312	125	120	89	18
370	335	282	273	340	206	617	569	18
438	339	331	161	300	137	154	163	19
44	260	44	9	344	7	100	126	19
497	387	329	175	340	132	109	115	19
474	346	351	148	303	125	113	167	19
677	470	369	342	423	207	358	280	19
466	334	357	149	309	123	109	54	19
434	349	319	198	325	156	121	100	19
490	382	328	202	341	151	260	169	19
37	256	37	23	255	24	158	253	19
425	328	332	155	297	134	238	155	19
580	403	368	199	364	140	166	163	19
470	373	323	179	318	144	60	123	19
450	338	341	204	345	151	100	114	19
318	380	214	262	370	182	667	601	19
61	263	59	59	272	55	413	352	19
521	379	352	236	347	174	143	90	19
616	449	351	535	420	326	558	479	19
540	371	373	168	340	126	90	116	19
27	250	27	32	264	31	424	325	19
437	338	331	147	325	116	106	183	19
418	360	297	229	318	185	165	132	19
440	386	292	772	431	459	609	544	19
197	304	166	298	295	259	574	493	19
520	349	382	234	306	196	153	89	20
481	417	295	156	330	121	84	165	20
337	442	195	347	454	196	702	632	20
531	368	369	257	323	204	66	78	20
447	368	311	162	322	129	99	183	20
105	336	80	948	364	666	198	108	20
319	358	228	440	328	343	601	529	20
27	255	28	23	286	20	408	328	20
394	338	299	325	329	253	694	627	21
175	276	163	245	275	229	591	504	21
99	274	92	179	276	166	307	248	21
667	389	439	352	344	262	151	151	21
687	477	369	634	408	398	654	567	21
20	257	20	21	249	22	407	319	21
444	353	321	129	324	102	115	168	21
46	251	46	35	255	35	214	130	21
525	361	373	192	317	155	100	149	21
510	375	348	206	327	162	76	58	21
611	470	333	724	402	461	715	664	21
95	282	86	76	272	72	459	361	21
888	500	454	821	423	496	80	192	21
388	355	280	297	354	215	730	659	21
286	358	204	274	340	206	663	599	21
29	262	29	19	259	19	396	326	21
845	549	394	777	621	320	783	715	21
309	351	225	253	339	191	422	455	21
401	334	307	275	325	217	353	455	21
364	339	275	347	345	257	95	123	21
590	381	397	252	340	189	131	91	21
479	362	339	170	327	133	54	155	21
329	355	237	343	363	242	570	501	22
508	353	368	216	314	176	97	70	22
278	337	211	164	319	132	660	595	22
548	385	364	230	349	169	143	163	22
490	346	363	182	334	139	113	118	22
595	364	419	240	321	192	125	29	22
342	321	273	111	290	98	118	76	22
294	346	218	286	326	225	680	615	22
261	335	199	323	325	254	590	514	22
387	387	256	345	367	240	669	606	22
711	624	292	667	622	274	775	706	22
256	310	211	419	303	353	416	442	22
431	359	307	136	308	113	109	68	22
331	363	233	214	393	139	673	611	22
456	352	332	155	303	131	89	149	22
293	334	224	277	346	205	408	430	22
283	289	250	170	319	136	638	579	22
535	357	384	139	322	111	100	26	22
335	326	262	227	308	188	628	577	23
456	336	348	239	320	191	51	134	23
551	346	407	210	300	179	145	90	23
222	283	201	114	281	104	514	465	23
267	312	219	249	296	215	582	526	23
562	345	417	190	315	155	115	149	23
563	365	395	291	336	222	76	101	23
387	363	273	221	350	162	70	137	23
472	363	333	236	340	177	125	29	23
675	457	378	264	360	188	56	168	23
28	263	27	12	265	12	312	199	23
442	373	304	171	319	137	110	154	23
502	402	320	282	345	209	68	89	23
164	319	132	210	313	172	348	348	23
88	267	84	35	266	33	377	320	23
561	361	398	247	323	196	198	134	23
1023	476	551	1023	408	642	793	716	24
381	354	276	292	335	223	626	569	24
586	449	334	413	344	307	94	113	24
1023	529	496	1023	387	677	694	620	24
498	375	340	183	325	144	137	128	24
406	376	277	419	367	292	714	647	24
544	360	387	236	312	193	66	75	24
615	360	438	240	322	190	124	65	24
28	252	29	7	260	6	124	123	24
589	402	376	245	361	173	96	199	24
423	388	279	540	366	378	494	529	24
479	328	374	156	290	138	161	86	24
503	384	335	244	316	197	87	54	24
110	276	102	28	279	26	71	124	24
477	339	360	173	321	138	108	170	24
41	255	41	52	265	50	399	305	24
331	342	248	421	341	316	670	598	24
355	336	271	239	341	179	624	571	25
583	369	404	201	310	166	68	147	25
394	329	307	110	316	89	116	78	25
251	333	193	351	324	277	566	485	25
600	432	356	240	342	180	126	102	25
442	425	266	559	381	375	683	623	25
279	355	201	215	343	160	657	595	25
332	389	219	484	428	290	699	632	25
32	251	33	31	252	32	322	253	25
407	331	314	111	311	92	100	145	25
336	368	234	309	368	214	719	646	25
288	330	224	289	336	220	682	616	25
308	322	245	274	306	229	701	631	25
368	401	235	295	403	187	718	645	25
199	304	167	203	304	171	608	532	25
81	281	73	125	291	110	451	369	25
21	260	21	18	251	18	383	275	26
407	343	304	178	307	148	99	119	26
548	369	380	184	311	152	146	182	26
650	399	418	250	356	180	111	108	26
306	321	244	209	320	168	650	592	26
102	263	99	37	254	37	152	235	26
458	363	323	448	362	317	694	634	26
454	359	324	190	311	157	157	44	26
501	358	359	181	325	143	151	142	26
338	363	239	262	352	191	669	605	26
386	375	263	327	369	227	681	613	26
24	253	24	18	256	18	439	353	26
147	291	129	129	293	112	324	273	26
25	265	24	23	266	22	411	334	26
291	346	216	187	340	141	681	613	26
499	395	323	209	314	170	94	110	26
410	369	284	339	348	249	651	597	27
800	479	427	662	464	366	614	545	27
520	364	366	259	324	205	100	183	27
375	363	265	208	358	149	681	616	27
23	255	23	4	259	4	76	84	27
354	338	269	265	325	209	703	633	27
459	349	337	242	319	194	85	22	27
492	353	356	155	307	129	95	108	27
564	357	405	220	325	173	86	92	27
22	259	22	16	285	14	270	169	27
517	375	353	224	333	172	161	142	27
181	305	152	191	298	164	598	519	27
365	385	243	350	381	235	706	637	27
264	364	186	407	339	308	726	639	27
558	397	360	229	353	166	147	132	27
527	380	355	211	335	161	120	54	28
270	358	193	244	388	161	618	565	28
547	375	373	335	315	273	124	81	28
523	388	345	198	369	138	114	128	28
542	406	341	426	370	295	668	615	28
429	452	243	154	423	93	181	90	28
379	307	316	270	316	219	558	537	28
367	333	282	241	315	196	704	633	28
62	267	59	80	271	76	352	313	28
89	290	79	22	272	20	111	94	28
398	340	299	153	311	126	125	149	28
488	346	361	159	305	134	104	85	28
593	411	370	212	363	149	71	73	28
554	365	388	212	349	155	134	102	28
423	367	295	372	348	273	660	603	28
540	355	390	170	332	132	113	135	28
485	356	349	156	321	124	145	155	28
556	411	347	195	371	135	170	129	28
335	363	236	251	349	184	705	634	28
497	362	351	170	344	127	90	140	28
180	311	148	176	316	142	287	350	28
498	386	330	303	342	227	109	68	28
53	267	51	18	379	12	100	97	28
429	414	265	585	390	384	540	535	28
178	364	125	353	376	240	586	540	28
223	309	185	320	302	271	628	543	28
898	646	356	478	658	186	677	611	29
390	336	298	136	305	114	96	73	29
43	267	41	14	270	14	316	176	29
510	407	320	189	410	118	142	36	29
515	356	370	259	320	207	131	130	29
21	247	22	20	257	20	362	266	29
348	428	208	329	402	210	718	646	29
297	325	234	303	310	250	618	546	29
515	349	377	207	300	176	42	70	29
580	367	404	209	324	165	169	152	29
33	265	32	8	272	8	94	73	29
34	257	34	28	267	27	111	202	29
287	350	210	307	335	235	478	447	29
37	262	37	43	273	41	232	216	29
30	275	28	19	331	15	125	125	29
542	433	321	333	427	200	668	624	29
881	473	477	708	447	406	697	614	29
501	354	363	295	322	234	80	177	29
490	367	342	154	326	121	87	59	30
224	420	137	347	433	205	710	638	30
468	392	306	507	389	334	757	691	30
362	343	270	321	353	232	711	641	30
560	388	370	197	320	158	71	128	30
44	255	44	10	254	10	79	110	30
376	387	248	234	342	175	118	169	30
516	386	343	580	378	393	766	697	30
508	405	321	549	360	390	562	483	30
66	275	61	95	268	91	338	260	30
487	363	343	169	319	135	126	108	30
307	338	232	137	326	108	101	179	30
398	392	260	430	422	261	696	630	30
292	291	257	193	298	166	403	434	30
28	278	26	39	271	37	398	334	30
307	350	225	203	349	149	692	624	30
323	305	271	221	316	179	700	634	30
294	360	209	233	352	169	661	600	30
194	310	160	317	306	266	579	497	31
389	360	276	315	336	240	656	597	31
244	409	153	354	406	223	491	490	31
357	343	267	428	333	329	551	526	31
1015	501	519	1023	398	658	775	711	31
579	388	382	269	334	207	235	91	31
355	409	222	449	436	264	371	360	31
484	341	364	172	337	130	86	49	31
336	372	231	397	367	277	688	621	31
37	269	35	23	277	21	388	282	31
21	256	21	7	249	8	94	126	31
286	378	193	320	351	233	681	613	31
167	283	151	168	285	151	483	410	31
379	332	292	477	337	362	566	503	31
368	336	280	290	318	234	718	645	31
27	252	27	23	250	23	189	188	31
597	453	338	548	481	292	674	610	31
509	357	365	215	312	176	159	174	31
482	335	368	184	333	142	181	157	31
467	357	335	163	312	133	134	73	31
571	364	401	260	323	206	137	131	31
432	344	322	133	319	107	85	95	32
457	347	338	213	310	176	69	128	32
585	363	413	236	316	191	165	186	32
651	368	453	249	328	195	90	176	32
29	247	30	24	255	25	166	178	32
539	424	325	227	354	164	102	74	32
401	356	288	315	323	250	134	151	32
524	363	370	490	362	347	520	561	32
286	392	187	307	351	223	667	602	32
849	405	536	414	357	297	146	182	32
355	398	228	350	388	231	705	638	32
203	300	173	250	289	221	502	427	32
271	311	223	357	331	276	568	509	32
363	337	275	346	353	251	697	631	32
487	354	353	177	327	138	137	135	32
539	362	381	315	307	263	336	206	32
772	508	389	1023	312	841	559	499	32
410	322	326	94	325	74	163	152	32
53	255	53	29	262	28	194	219	32
443	387	293	554	398	357	702	645	32
429	347	317	169	315	137	74	143	32
263	321	210	209	305	175	379	437	32
62	290	54	36	277	33	305	265	33
562	372	387	237	328	185	167	166	33
436	349	320	169	314	137	187	126	33
361	340	272	268	341	201	733	659	33
646	446	370	365	407	230	46	155	33
45	271	42	9	254	9	124	76	33
673	436	395	242	343	181	162	146	33
32	254	32	57	250	58	390	293	33
779	679	294	1023	704	372	726	660	33
97	262	95	49	267	47	264	191	33
19	249	20	21	260	21	153	128	33
590	382	395	228	340	172	137	84	33
127	328	99	174	334	133	473	400	33
50	257	49	49	264	48	303	242	33
507	500	259	530	472	287	717	647	33
427	332	329	153	321	122	114	116	33
22	248	23	15	250	16	95	174	34
336	340	253	233	321	186	633	575	34
374	385	249	304	358	218	690	628	34
429	332	330	169	299	145	130	104	34
104	267	100	57	261	56	466	396	34
393	406	247	288	371	198	131	181	34
54	263	53	38	262	37	389	370	34
59	265	57	54	263	53	341	300	34
371	337	282	206	327	161	443	480	34
293	323	233	199	310	164	617	564	34
294	309	244	430	303	363	647	570	34
296	324	234	214	316	173	660	600	34
390	349	286	159	318	128	94	132	34
322	326	253	272	319	218	570	509	34
428	360	304	488	325	384	173	153	34
38	259	38	42	260	42	160	120	35
586	365	410	322	334	247	100	97	35
95	275	88	29	269	27	115	119	35
95	267	91	81	267	78	236	306	35
431	340	324	239	339	180	187	97	35
45	260	44	10	253	10	148	123	35
439	337	334	217	312	178	115	90	35
317	331	245	246	315	200	651	595	36
100	277	93	19	255	19	63	159	36
734	400	470	458	338	347	185	100	36
588	419	359	188	466	103	130	105	36
1003	524	490	1023	362	724	621	570	36
21	243	22	14	247	14	183	203	36
258	388	171	426	381	286	696	627	36
495	367	345	204	316	165	135	104	36
342	400	219	339	361	241	645	585	36
338	350	247	311	327	243	546	520	36
277	340	209	256	329	199	554	527	36
608	389	400	639	424	386	766	701	36
1023	418	628	1023	336	781	643	589	36
366	330	284	481	311	395	590	505	36
597	393	389	290	344	216	90	106	36
164	283	149	160	279	147	538	457	36
247	312	203	282	302	239	592	512	36
344	326	270	297	325	234	590	539	36
457	375	312	334	344	248	607	569	36
344	368	240	268	349	197	674	611	36
540	449	307	235	373	161	104	100	37
230	290	203	183	293	160	582	519	37
378	348	278	306	338	232	554	535	37
341	346	252	293	333	225	671	608	37
22	253	22	7	266	6	142	108	37
24	256	24	19	246	20	448	370	37
282	346	209	344	335	263	443	446	37
448	344	334	168	318	136	175	154	37
504	354	365	192	305	161	141	104	37
103	298	89	107	297	92	372	295	37
29	260	28	9	271	9	215	91	37
27	261	27	8	258	8	130	111	37
422	384	282	198	320	158	69	57	37
320	357	229	443	367	309	758	683	37
447	362	316	229	331	177	130	168	37
558	368	388	237	325	187	86	128	38
402	325	316	187	306	157	161	149	38
228	308	189	292	304	246	599	532	38
259	333	199	230	312	189	628	572	38
584	356	420	227	343	170	109	132	38
396	371	273	326	367	227	461	483	38
362	387	240	297	383	199	707	634	38
442	346	327	227	318	183	173	121	38
512	362	362	199	332	153	90	111	38
437	323	346	116	290	102	142	42	38
607	442	352	237	387	157	165	101	38
431	366	301	140	325	110	109	118	38
93	268	89	15	264	14	69	173	38
565	375	386	235	345	174	115	148	38
85	275	79	67	278	62	233	182	38
468	379	316	169	336	129	81	97	38
357	334	273	139	304	117	75	120	38
364	337	276	626	328	488	609	552	38
38	289	33	35	281	32	411	337	38
523	389	344	217	355	156	84	113	38
439	359	313	166	306	139	135	175	38
480	366	336	193	312	158	90	155	38
633	414	392	318	373	219	118	104	38
395	349	290	329	325	259	696	632	38
316	347	233	236	332	182	639	578	38
57	278	53	66	278	61	452	364	39
209	314	171	288	296	249	629	547	39
549	381	369	213	338	161	58	162	39
28	255	28	9	267	9	91	97	39
514	399	330	198	343	148	108	113	39
304	306	254	194	307	162	651	592	39
324	355	234	287	341	216	701	633	39
80	338	61	26	338	19	79	69	39
250	405	158	500	397	322	720	648	39
727	426	437	282	344	210	159	147	39
35	250	36	12	308	10	85	91	39
441	376	300	170	353	124	110	119	39
485	349	356	159	298	136	137	158	39
413	361	292	273	338	207	703	639	39
204	374	139	280	377	190	699	629	39
436	366	305	209	315	170	97	140	39
206	307	172	271	308	226	649	562	39
314	363	222	255	337	194	653	593	39
284	354	205	314	340	236	677	612	39
170	306	142	201	305	169	619	543	39
512	432	303	345	402	220	124	101	39
582	376	397	270	369	187	111	175	39
515	350	377	209	315	170	118	120	39
406	345	302	187	324	148	142	44	40
52	252	53	16	256	16	407	368	40
260	310	215	153	296	132	565	509	40
229	299	196	107	293	94	446	457	40
331	430	198	324	390	213	714	643	40
373	335	285	278	323	221	661	602	40
199	305	167	75	448	43	105	95	40
318	329	247	207	320	165	639	581	40
42	256	42	41	255	42	364	301	40
332	389	218	435	386	288	702	630	40
37	251	38	44	253	44	141	132	40
303	345	225	374	342	280	560	484	40
811	610	340	1023	391	670	722	664	40
502	352	365	286	304	241	134	80	40
390	348	287	336	328	262	669	607	40
226	335	173	352	332	271	628	539	40
374	324	295	319	308	266	491	495	40
456	356	328	254	325	200	163	123	40
190	304	160	315	301	268	620	537	40
360	404	228	409	417	251	695	628	40
191	463	106	412	493	214	701	631	40
513	428	306	688	401	440	745	684	40
403	321	322	135	294	118	79	92	40
525	348	386	204	310	169	166	129	40
169	323	134	234	320	187	576	490	41
38	255	38	7	262	7	108	75	41
438	346	324	197	310	163	106	118	41
464	410	290	567	431	337	777	710	41
531	370	367	170	346	126	64	173	41
890	611	373	503	562	229	537	526	41
471	355	340	174	312	143	130	105	41
406	399	261	330	371	228	687	618	41
537	361	381	427	505	216	275	241	41
488	418	299	131	357	94	110	68	41
134	274	126	56	263	55	412	378	41
226	296	195	194	296	167	566	505	41
590	376	402	364	346	269	131	154	41
476	362	337	173	327	135	159	126	41
282	327	220	399	302	338	559	538	41
473	337	359	262	295	228	141	84	41
527	365	369	230	330	179	109	128	41
350	364	247	353	349	259	688	617	42
246	320	197	460	310	380	558	484	42
638	469	349	221	412	138	19	125	42
565	351	412	285	299	244	111	101	42
471	349	345	187	313	153	139	145	42
419	392	274	399	389	263	721	650	42
432	343	323	188	296	163	111	85	42
444	357	318	189	312	155	81	68	42
81	268	78	46	264	45	381	347	42
26	262	25	22	255	22	390	308	42
576	359	411	268	317	216	163	176	42
356	367	248	378	336	289	714	643	42
201	317	162	255	314	208	644	584	42
590	368	410	314	320	252	121	119	42
84	265	81	63	259	63	155	260	42
502	375	343	207	321	166	118	80	42
500	334	383	384	326	301	551	545	42
340	317	274	180	327	141	683	614	42
384	330	298	251	339	190	699	631	42
782	637	314	491	502	251	641	581	42
634	394	412	305	358	218	85	154	42
279	347	206	243	352	177	622	573	42
309	366	216	226	372	156	722	660	43
434	337	330	153	329	119	49	115	43
243	379	164	366	408	230	690	623	43
370	366	259	269	355	194	706	639	43
308	355	222	393	338	297	592	528	43
840	436	494	443	370	306	120	126	43
184	287	164	239	282	217	535	463	43
388	351	283	348	355	251	739	667	43
402	402	256	449	370	311	666	608	43
355	371	245	425	403	270	726	652	43
20	258	20	22	278	20	372	275	43
670	527	325	951	469	520	733	668	43
67	281	61	65	285	59	487	406	43
446	365	313	143	308	119	136	123	43
525	381	353	227	344	169	120	171	43
20	248	20	8	261	8	131	60	43
243	330	189	278	313	227	448	402	43
525	425	316	201	384	134	136	110	43
400	329	311	103	325	81	76	76	43
329	365	231	389	350	284	712	641	43
536	418	328	217	336	166	116	141	43
232	341	174	261	399	167	695	609	43
500	348	368	189	319	152	29	118	43
36	288	32	95	307	79	211	153	44
29	264	28	30	265	29	383	313	44
285	299	245	273	293	239	646	568	44
552	382	369	241	325	189	121	116	44
21	252	21	9	265	9	213	161	44
354	422	214	383	396	248	648	592	44
348	320	279	237	312	194	651	592	44
486	368	337	222	335	169	95	187	44
503	370	348	222	333	171	104	160	44
482	382	323	156	328	122	140	141	44
361	351	264	228	338	173	681	615	44
332	356	238	207	332	159	670	608	45
479	345	356	152	313	125	99	106	45
508	393	331	427	372	294	647	595	45
328	326	257	473	306	396	681	596	45
579	360	412	208	318	168	131	99	45
871	512	436	690	479	368	503	447	45
439	360	312	137	324	108	101	90	45
21	262	21	15	263	15	362	273	45
557	362	393	248	320	199	123	139	45
438	347	323	159	329	124	141	140	45
331	323	262	214	297	185	629	561	45
526	364	370	301	311	247	145	123	45
262	439	153	292	399	187	656	600	45
365	353	265	278	353	202	104	163	45
322	362	228	241	353	175	625	571	45
507	366	355	162	311	133	140	92	45
478	338	363	246	304	207	101	49	45
495	354	357	174	302	147	110	78	45
411	340	309	366	328	285	486	494	46
438	371	302	171	346	126	102	95	46
327	333	251	533	334	408	553	494	46
63	266	61	24	269	23	135	73	46
53	270	51	7	256	7	32	116	46
934	528	453	828	531	399	74	186	46
299	374	205	642	343	480	624	548	46
190	287	170	182	284	164	500	411	46
335	339	253	293	332	226	634	582	46
321	435	189	282	399	181	721	648	46
493	338	374	144	316	117	120	38	46
169	299	145	187	297	161	614	530	46
296	360	210	318	351	232	503	498	46
532	359	380	214	315	173	129	46	46
745	570	335	226	430	134	124	62	46
591	431	351	213	395	138	183	69	46
387	327	303	380	327	297	593	525	46
52	265	51	45	279	41	78	118	46
488	368	339	231	329	180	116	46	46
507	381	341	212	323	168	131	146	46
507	340	381	162	304	137	79	87	47
410	350	300	129	327	101	111	166	47
352	335	269	240	332	185	684	618	47
321	383	215	373	371	257	711	641	47
1023	575	456	1023	340	772	749	678	47
305	314	249	185	303	156	653	592	47
367	348	270	456	342	341	545	489	47
124	269	118	114	357	82	334	305	47
426	453	240	280	483	148	620	562	47
356	397	229	284	362	201	698	631	47
74	276	69	13	280	12	135	115	47
422	339	319	140	310	116	86	99	47
413	367	288	149	308	124	157	121	47
397	326	312	220	304	185	615	565	47
580	401	371	190	353	137	102	65	47
542	476	292	244	403	155	412	300	47
462	363	326	180	345	134	166	71	48
236	284	213	183	283	166	624	545	48
481	384	321	216	326	170	126	131	48
549	353	398	195	310	161	151	153	48
301	322	239	161	327	126	609	559	48
558	409	349	232	379	157	95	105	48
398	381	268	323	350	237	706	623	48
275	302	233	400	301	341	555	485	48
456	388	301	599	394	389	731	660	48
552	380	372	247	330	192	111	152	48
373	341	279	143	318	115	96	111	48
477	394	310	152	323	120	78	142	48
348	327	273	335	318	269	724	637	48
465	386	308	510	380	343	774	698	48
41	276	38	849	274	795	195	149	48
33	264	32	38	260	38	256	187	48
389	327	305	246	285	221	78	145	48
498	393	325	144	366	101	123	63	48
471	357	338	354	346	263	725	654	48
363	325	286	211	322	167	625	576	48
39	276	36	19	263	19	116	89	48
548	360	390	247	322	196	111	135	48
449	422	273	169	362	120	47	190	49
311	355	224	297	420	181	626	552	49
433	376	295	319	362	225	321	409	49
513	553	237	540	639	216	736	662	49
415	339	313	226	317	183	145	114	49
505	382	339	163	331	126	87	115	49
432	345	320	141	317	114	120	108	49
491	371	339	471	368	328	768	699	49
364	323	288	193	315	157	429	474	49
918	607	387	799	535	382	677	590	49
456	360	324	190	313	155	96	113	49
488	383	326	208	334	159	113	105	49
542	348	398	222	297	192	102	52	49
402	375	274	352	360	250	664	607	49
585	431	348	260	368	181	151	84	49
207	319	166	181	316	146	673	586	49
379	340	286	389	332	300	727	657	49
497	358	355	174	318	140	163	82	49
315	352	229	131	345	97	154	118	49
835	487	439	691	526	336	595	520	49
513	356	369	180	327	141	116	76	49
327	309	271	202	298	174	613	544	49
580	364	407	231	325	182	110	176	50
243	290	214	238	285	214	583	518	50
241	303	204	301	289	266	562	471	50
529	347	391	146	330	113	142	92	50
477	333	366	162	292	142	81	94	50
866	675	328	1023	550	477	733	670	50
457	370	316	166	330	129	118	171	50
587	405	371	232	340	175	123	75	50
452	370	313	169	359	120	96	79	50
608	414	376	246	389	162	94	74	50
507	349	372	193	304	162	148	140	50
330	380	222	374	398	241	690	622	50
127	281	116	37	261	37	108	155	50
735	529	356	509	545	239	608	525	50
1006	505	510	678	570	304	554	491	51
323	369	224	342	382	229	474	462	51
331	323	263	370	336	282	626	547	51
365	417	224	400	388	264	708	639	51
330	335	252	216	320	173	697	628	51
356	342	266	274	322	218	705	637	51
548	385	365	481	390	315	775	706	51
359	368	249	173	303	146	100	106	51
372	367	259	297	341	223	518	518	51
550	426	331	179	388	118	181	132	51
26	252	27	23	249	24	134	197	51
278	308	231	144	292	126	628	572	51
324	321	259	471	307	393	599	521	51
99	263	97	37	258	37	442	375	51
673	417	413	462	368	321	141	142	51
673	411	420	438	437	256	551	480	51
562	352	409	228	303	192	149	137	51
344	372	237	302	328	236	425	452	52
495	379	334	199	339	150	109	116	52
350	357	251	266	332	205	702	632	52
256	336	195	385	318	309	650	566	52
280	348	205	260	348	192	667	602	52
493	350	360	174	320	139	108	106	52
356	314	290	208	315	169	682	616	52
466	349	342	153	323	121	100	121	52
200	304	168	29	294	25	80	110	52
369	339	279	232	334	178	596	557	52
135	327	106	80	317	64	459	399	52
408	351	298	272	356	196	502	493	52
536	340	403	199	292	175	176	204	52
323	325	254	219	307	182	643	582	52
447	353	324	165	319	133	104	101	52
27	254	27	27	258	27	148	157	52
538	365	378	195	335	149	134	134	52
480	435	283	121	391	79	100	141	52
254	312	208	239	300	203	594	526	52
566	534	271	290	396	188	125	173	52
25	267	24	11	279	10	115	78	52
559	363	394	209	338	158	129	102	52
452	362	320	155	322	123	105	56	52
71	276	66	17	277	16	132	90	52
192	295	167	238	338	181	608	525	53
583	382	390	260	325	205	196	126	53
289	315	235	315	311	259	645	568	53
676	413	419	411	402	262	105	139	53
317	395	205	338	362	239	650	590	53
209	307	174	284	381	191	523	465	53
356	318	287	248	302	210	464	474	53
247	302	209	268	292	235	564	505	53
144	282	131	136	281	124	577	499	53
301	314	246	268	315	218	621	550	53
30	251	30	33	247	35	226	181	53
596	367	416	232	342	173	101	141	53
541	402	345	220	346	163	124	82	53
604	386	400	284	335	217	147	157	53
587	365	411	288	347	212	99	182	53
40	255	40	36	251	36	304	248	53
381	330	296	176	325	139	541	519	53
302	308	252	330	299	282	706	622	53
456	344	340	816	332	630	693	617	53
399	366	279	482	351	351	221	393	53
632	416	389	615	412	382	616	524	53
25	262	25	25	257	25	341	272	54
238	430	142	342	455	193	720	649	54
305	345	227	353	345	262	489	477	54
520	366	364	214	315	174	53	69	54
306	305	256	359	304	302	656	576	54
587	524	287	656	547	307	682	622	54
282	405	178	346	383	231	399	421	54
334	352	243	202	326	159	368	431	54
616	458	344	1023	484	541	767	706	54
584	407	368	254	381	171	191	99	54
358	330	278	189	305	159	162	126	54
430	356	309	527	362	373	551	534	54
58	258	58	52	262	51	392	317	54
31	260	31	22	270	21	345	304	54
41	267	39	26	271	25	108	134	54
803	534	384	854	404	541	689	629	54
494	368	344	239	323	189	149	74	54
20	251	21	5	255	5	135	101	54
416	361	295	315	347	232	662	601	54
499	352	364	206	308	171	166	95	55
450	328	351	155	291	136	68	90	55
529	361	375	820	353	595	709	628	55
424	352	308	369	344	275	378	443	55
674	428	403	462	355	333	192	158	55
398	329	310	248	337	188	678	614	55
508	371	351	189	337	143	8	75	55
88	284	79	15	275	14	66	92	55
39	258	38	47	256	47	394	300	55
635	389	418	374	330	290	109	161	55
350	329	273	165	347	122	652	595	55
437	358	313	163	317	132	148	142	55
47	275	44	20	311	17	65	91	55
532	349	390	209	321	167	115	176	55
321	360	228	314	359	224	669	609	55
478	407	300	197	384	131	63	137	55
555	352	403	281	340	212	198	148	55
1023	469	559	1023	267	982	768	723	55
32	250	33	30	256	30	238	235	55
445	445	256	362	419	221	708	638	55
313	345	232	279	319	224	710	638	56
328	342	245	227	325	179	659	601	56
542	492	282	181	461	100	126	128	56
354	326	278	125	304	105	111	155	56
568	367	397	279	313	228	193	126	56
146	288	130	181	277	167	566	479	56
524	374	359	210	315	171	78	146	56
383	352	279	356	375	243	705	636	56
573	365	402	238	335	182	155	120	56
545	387	361	221	325	174	111	63	56
619	388	408	281	319	225	135	86	56
452	381	304	417	365	293	724	650	56
631	444	364	305	369	212	136	149	56
723	584	317	627	404	398	566	508	56
399	345	296	299	336	228	626	574	56
675	461	375	955	491	498	591	525	56
164	304	138	138	294	120	569	503	56
29	280	26	38	284	35	462	375	56
279	339	211	399	321	319	588	503	56
388	361	275	457	321	365	665	610	57
193	292	169	162	282	147	455	414	57
37	267	35	11	265	11	109	79	57
36	292	32	214	279	196	124	106	57
323	370	224	379	339	286	644	570	57
451	357	324	164	320	131	113	168	57
385	346	285	290	328	226	685	621	57
548	380	369	182	341	137	91	171	57
257	311	212	253	299	216	503	475	57
572	354	414	277	319	222	163	99	57
64	259	64	60	261	59	179	174	57
80	273	75	64	273	60	493	406	57
407	375	278	497	363	351	739	669	57
385	366	270	410	336	313	651	593	57
477	362	337	184	320	147	52	84	57
389	378	263	384	360	273	668	605	57
467	349	343	201	321	161	140	140	57
523	387	346	196	322	156	168	101	57
448	356	322	127	305	106	142	110	58
379	344	282	214	290	189	109	191	58
426	359	304	256	333	197	433	346	58
542	406	341	200	341	150	6	100	58
567	375	387	218	341	164	87	60	58
519	386	344	171	320	137	143	125	58
395	332	304	127	299	109	81	96	58
63	282	57	99	293	87	253	194	58
433	334	332	123	305	103	124	142	58
638	389	420	293	330	227	355	279	58
474	347	350	447	326	351	678	613	58
289	355	208	288	361	205	691	624	58
535	362	379	203	314	165	168	105	58
507	359	362	181	327	142	159	151	58
22	254	22	7	263	7	97	81	58
567	358	405	277	308	230	129	114	58
396	333	304	150	314	122	79	121	58
545	355	394	175	322	139	149	90	58
755	460	420	329	375	225	200	135	58
361	348	266	189	406	119	118	123	58
19	246	20	20	253	20	462	371	58
552	484	292	206	403	131	123	49	58
350	338	266	264	326	207	673	610	58
318	364	224	372	374	255	731	656	59
302	403	192	407	371	281	690	624	59
331	351	241	298	331	230	516	504	59
406	350	297	147	306	123	91	33	59
562	362	397	212	325	167	129	113	59
526	418	322	225	349	165	120	135	59
247	293	216	215	286	192	573	516	59
522	354	378	205	305	173	68	110	59
57	257	57	14	263	14	204	143	59
50	280	46	49	285	44	451	399	59
824	443	476	335	379	226	104	207	59
45	265	43	61	265	59	187	182	59
473	385	314	192	343	144	115	140	59
592	417	363	273	362	193	139	180	59
241	358	173	331	353	240	688	621	59
367	360	261	268	339	202	648	587	59
91	265	88	15	251	16	85	70	59
500	347	369	184	293	161	82	125	59
418	346	309	189	318	152	174	78	59
468	403	297	213	347	157	153	132	59
454	333	350	169	326	133	54	87	59
756	559	346	580	548	271	449	453	59
540	396	349	199	361	141	136	147	59
189	295	164	162	294	141	561	484	60
368	334	283	301	332	232	708	641	60
559	382	375	218	326	171	131	192	60
780	420	476	336	351	245	137	75	60
155	289	137	177	281	162	576	499	60
497	344	370	184	301	156	129	147	60
510	358	365	156	312	128	136	132	60
522	366	365	187	333	144	139	153	60
508	367	355	181	321	144	104	116	60
22	251	22	16	246	17	356	252	60
535	391	351	183	351	134	130	135	60
318	370	220	270	362	191	462	471	61
576	407	362	214	338	162	104	204	61
633	415	390	233	352	170	74	86	61
355	358	254	295	342	220	300	404	61
539	354	390	175	316	142	152	130	61
277	359	198	248	352	180	707	635	61
346	347	255	275	338	208	702	631	61
264	407	166	370	452	209	729	657	61
41	267	40	8	254	8	111	123	61
424	310	350	180	310	149	80	125	61
26	282	24	140	288	124	118	149	61
497	351	363	215	306	180	45	146	61
32	268	31	32	264	31	359	304	61
503	466	276	452	424	273	698	644	61
540	364	380	171	327	134	108	101	61
375	369	260	478	355	345	405	450	61
326	325	257	204	325	161	688	622	61
31	261	31	6	245	6	74	104	61
24	261	24	27	270	26	400	293	61
45	254	45	21	255	21	322	253	62
422	363	298	155	304	130	89	153	62
606	412	376	236	325	186	65	108	62
519	407	327	141	356	101	37	142	62
128	296	111	26	282	23	106	115	62
520	374	356	399	351	291	605	569	62
631	444	364	540	713	194	619	535	62
494	375	337	161	343	120	165	111	62
362	344	269	236	341	177	680	617	62
488	333	375	205	293	179	92	145	62
472	342	354	254	321	202	120	105	62
410	352	298	197	328	154	65	85	62
385	370	267	426	382	285	104	82	62
308	396	199	217	402	139	649	589	62
487	389	321	298	361	211	268	454	62
362	345	269	222	337	169	695	625	62
79	267	76	102	263	99	95	228	62
497	379	336	407	361	289	769	694	62
595	360	423	523	348	385	675	637	62
324	374	222	309	373	212	702	630	63
788	589	342	1023	585	448	739	678	63
368	342	275	298	324	236	671	608	63
223	332	172	281	321	224	576	498	63
545	373	375	291	307	242	142	123	63
560	420	341	275	372	189	209	215	63
327	337	249	267	324	210	719	646	63
376	333	289	207	318	166	690	626	63
1023	501	523	1001	531	483	550	472	63
432	382	290	293	346	217	189	139	63
433	355	312	146	330	114	128	73	63
472	326	370	175	307	146	99	92	63
385	387	254	262	361	186	680	619	63
335	338	254	221	320	177	652	591	63
591	373	405	196	336	150	62	136	63
418	351	305	174	312	143	124	108	64
459	354	332	149	315	121	129	94	64
434	340	327	161	298	138	125	126	64
250	364	176	339	343	254	479	445	64
74	268	71	15	265	14	111	70	64
548	379	370	215	326	169	110	170	64
338	358	242	204	335	156	667	601	64
540	384	360	282	326	222	148	188	64
358	343	267	322	344	240	655	598	64
564	386	374	593	358	424	772	704	64
530	356	381	172	317	139	108	162	64
562	377	381	216	337	164	57	89	64
319	357	229	270	335	207	720	648	65
345	382	231	272	377	185	721	648	65
483	345	358	238	306	199	82	185	65
267	354	193	331	351	242	717	646	65
317	374	217	342	376	233	742	667	65
603	363	425	237	353	172	78	159	65
259	330	201	231	308	192	367	399	65
579	366	406	291	327	228	129	151	65
345	325	272	240	323	191	641	583	65
64	254	64	52	257	52	194	182	65
592	373	406	215	328	168	175	168	65
390	405	247	409	373	280	733	660	65
488	356	351	196	349	144	100	105	65
638	609	268	803	787	261	767	692	65
334	308	278	155	313	127	593	540	65
78	257	78	32	259	32	272	333	65
536	373	368	188	317	152	175	76	65
408	388	269	399	400	255	584	523	66
51	311	42	80	322	64	495	408	66
424	379	286	490	350	359	521	509	66
382	321	304	229	325	180	707	637	66
28	253	28	14	251	14	300	278	66
315	355	227	364	336	277	669	606	66
553	391	362	229	375	156	120	130	66
286	355	206	342	347	253	707	636	66
358	382	240	377	368	262	708	639	66
377	436	221	381	391	249	714	650	66
287	353	208	322	353	233	699	630	66
251	307	210	176	300	150	439	441	66
722	458	403	441	556	203	536	441	66
355	326	279	324	318	261	576	528	66
273	315	222	475	301	403	558	517	66
344	344	257	194	348	143	51	125	66
151	304	127	202	296	175	468	407	66
651	436	382	545	532	263	490	418	66
21	257	21	54	279	49	357	254	66
495	387	328	209	338	159	90	145	66
467	361	331	239	328	186	76	97	66
283	337	215	210	317	170	637	579	67
331	316	268	171	320	137	232	384	67
25	286	22	21	286	19	492	405	67
23	251	24	17	251	18	315	261	67
592	410	370	718	439	419	771	705	67
397	347	293	171	314	140	159	123	67
511	364	359	182	338	138	111	147	67
516	356	371	303	320	243	126	31	67
289	314	235	217	309	180	643	583	67
527	354	381	230	314	187	69	153	67
589	508	297	230	424	139	139	95	67
367	347	271	248	328	193	147	212	67
369	322	293	287	292	251	614	566	67
28	252	29	10	259	10	73	99	67
118	296	102	94	312	77	536	449	67
520	351	380	235	329	183	162	154	67
250	301	212	171	285	153	469	438	67
20	259	20	18	267	17	337	231	67
436	352	317	238	352	173	135	161	67
533	417	327	233	397	150	135	128	67
551	370	382	178	333	137	86	100	67
883	606	373	813	478	436	684	624	67
439	345	326	124	312	102	121	96	67
191	309	159	169	301	144	609	532	67
593	448	339	174	399	111	105	111	67
404	383	270	400	384	266	720	649	67
685	397	442	336	332	260	166	123	68
559	378	379	233	330	181	187	86	68
980	551	455	1023	269	974	732	656	68
1023	550	476	1023	431	608	622	547	68
457	355	330	216	316	175	113	121	68
285	361	202	245	343	183	697	628	68
1023	482	544	886	591	384	609	525	68
327	339	247	222	321	177	637	581	68
225	292	198	245	292	215	423	394	68
76	258	75	53	264	52	201	248	68
417	374	286	271	353	197	97	203	68
53	266	51	14	256	14	92	136	68
589	393	384	675	411	421	665	645	68
469	377	319	184	330	143	79	129	68
53	254	53	42	261	42	362	283	68
552	354	399	256	326	201	162	141	68
497	341	373	190	314	155	108	120	68
277	397	179	268	381	180	694	624	68
576	368	400	202	318	162	104	81	68
449	352	326	205	313	167	79	106	68
407	342	304	581	323	460	668	603	68
97	265	94	86	262	84	371	314	68
375	391	246	409	357	294	717	645	69
60	252	61	23	252	23	224	290	69
345	352	251	244	334	187	637	569	69
306	313	251	193	300	165	643	587	69
41	259	41	23	311	19	129	116	69
459	372	316	161	341	121	169	106	69
530	370	367	194	354	140	146	139	69
443	354	320	238	316	193	134	105	69
91	263	89	23	260	23	438	386	69
41	254	41	24	262	24	429	340	69
524	374	358	225	322	179	190	130	69
390	343	291	294	417	180	170	90	69
504	399	324	308	403	196	477	395	69
31	271	29	22	261	22	272	258	69
298	319	239	219	307	182	691	622	69
845	588	368	1023	389	674	785	717	69
384	350	281	330	344	246	690	625	69
354	339	267	319	324	252	476	488	69
806	498	415	599	498	308	216	192	69
536	426	322	276	402	176	87	96	69
311	363	220	281	345	209	712	639	69
457	388	302	220	365	154	143	95	69
504	343	377	156	334	119	69	84	69
600	409	376	196	351	143	185	155	69
345	375	236	327	370	226	684	622	69
374	328	292	205	321	164	92	152	69
155	350	114	257	357	184	405	351	70
519	404	329	261	363	184	128	158	70
339	406	214	469	439	273	745	672	70
413	350	302	307	332	237	658	603	70
314	357	225	267	350	196	700	630	70
288	360	205	239	357	172	654	590	70
493	351	359	204	318	165	92	137	70
410	335	313	126	306	105	110	148	70
383	340	288	164	308	137	75	132	70
31	251	32	36	254	36	368	267	70
210	336	160	277	364	195	505	423	70
244	323	193	439	312	360	687	612	70
405	451	230	387	400	248	720	650	70
40	262	39	23	254	24	377	322	70
502	383	336	203	335	155	65	139	70
541	375	369	194	334	149	96	148	70
576	439	336	207	354	149	124	97	71
405	372	279	97	333	75	160	63	71
492	350	360	260	308	216	92	78	71
522	397	336	214	338	162	118	91	71
454	355	327	324	399	208	108	111	71
720	478	386	316	374	216	100	105	71
519	375	354	196	317	158	110	147	71
25	254	25	7	245	8	97	96	71
305	304	257	196	318	158	672	607	71
280	354	202	294	326	231	666	577	71
597	447	342	276	357	197	141	139	71
387	377	262	213	339	161	109	158	71
690	472	374	290	341	217	177	116	71
375	472	203	485	535	232	700	628	71
574	385	382	292	351	213	129	111	71
230	392	150	309	436	181	684	615	71
384	376	262	349	367	243	681	617	71
485	400	310	158	327	124	123	106	72
468	368	326	173	322	137	153	182	72
1017	602	432	731	549	341	564	500	72
510	380	344	173	344	129	255	123	72
635	423	384	268	362	190	175	87	72
605	378	410	200	325	158	201	125	72
442	334	339	189	290	167	91	119	72
441	340	332	202	310	166	95	97	72
509	412	316	200	367	140	79	89	72
373	347	275	311	362	220	695	630	72
460	344	343	181	311	149	118	149	72
633	477	340	225	384	150	140	181	72
26	248	27	18	248	19	175	213	72
604	386	400	216	332	167	96	118	72
411	341	309	131	310	108	126	76	72
23	264	22	19	260	18	404	313	72
541	364	380	227	318	183	109	75	72
374	373	257	190	324	150	87	89	72
351	361	249	263	344	195	666	601	72
435	339	328	206	316	167	137	140	72
390	327	306	124	308	103	126	89	72
42	262	41	9	259	9	70	59	72
389	336	296	125	306	105	163	90	73
80	269	76	85	260	84	161	188	73
417	340	314	251	344	187	113	189	73
403	360	287	312	359	223	589	556	73
407	381	274	362	358	258	696	630	73
403	351	295	348	322	277	675	610	73
21	254	21	8	268	7	89	111	73
69	285	62	25	279	23	115	123	73
492	344	367	182	320	146	71	169	73
472	349	346	209	303	177	73	101	73
210	290	186	199	284	179	514	436	73
489	355	353	239	312	196	114	130	74
547	387	361	308	342	230	142	91	74
345	359	246	253	342	189	453	483	74
384	371	266	434	356	312	702	635	74
407	401	260	315	434	186	703	634	74
300	323	237	226	315	184	669	585	74
494	382	331	169	327	133	120	69	74
370	361	262	256	345	190	136	168	74
332	346	246	232	338	176	596	554	74
516	358	369	234	307	195	157	130	74
642	500	328	296	421	180	154	130	74
291	335	223	355	334	272	410	428	74
52	257	52	9	261	9	111	126	74
371	312	305	218	311	179	719	648	74
329	366	230	253	346	187	650	588	74
607	417	373	237	362	168	69	157	74
544	357	390	258	343	193	317	282	74
272	336	207	205	314	167	65	135	74
465	371	321	167	313	137	111	155	75
1013	735	353	453	555	209	154	101	75
554	362	392	247	318	199	129	106	75
283	355	204	284	350	208	718	643	75
666	371	459	366	335	279	344	272	75
488	361	346	173	313	141	114	179	75
19	248	20	16	247	16	307	239	75
403	347	297	251	343	188	643	586	75
267	357	191	262	340	197	638	580	75
21	250	21	25	257	25	206	155	75
476	348	350	194	330	150	110	82	75
171	369	118	408	365	286	664	575	75
711	476	383	605	437	354	563	493	75
316	376	215	379	369	263	670	605	75
65	264	63	9	269	9	81	99	76
21	263	21	13	265	13	371	294	76
976	640	390	632	696	232	503	414	76
129	285	116	225	288	200	549	458	76
530	387	351	155	336	118	106	113	76
556	350	406	189	318	153	198	159	76
43	290	38	496	303	419	185	87	76
375	337	285	249	315	202	692	627	76
582	358	417	275	320	220	70	162	76
412	360	293	325	340	245	696	625	76
370	349	271	320	330	248	580	547	76
58	261	57	10	293	9	137	94	76
20	248	20	33	244	35	125	160	76
634	465	349	194	389	128	114	114	76
404	337	307	154	323	122	124	130	77
23	249	23	15	254	15	190	238	77
616	377	418	217	336	166	135	128	77
504	375	344	255	342	191	337	314	77
516	351	376	190	307	158	102	147	77
323	367	225	284	347	210	353	422	77
324	352	235	142	330	111	528	500	77
421	348	310	147	336	112	155	134	77
555	360	394	181	325	143	104	123	77
519	352	377	246	301	209	71	82	77
318	391	208	287	382	192	585	551	77
126	281	115	146	280	134	311	325	77
444	367	310	124	340	94	140	62	77
496	371	342	281	327	220	192	75	77
510	352	371	263	316	213	136	178	77
419	340	315	458	334	351	732	658	77
501	346	370	258	319	207	119	178	77
409	346	303	191	307	159	149	128	77
197	304	166	286	328	224	115	80	77
745	503	379	1023	267	982	493	396	77
253	349	185	374	326	293	632	549	77
49	253	50	10	247	10	141	84	77
608	381	408	253	320	202	79	174	77
674	440	393	332	390	218	70	168	78
98	284	88	68	285	61	370	338	78
549	389	361	253	395	164	140	131	78
473	376	322	176	321	141	124	170	78
520	425	313	182	361	129	155	80	78
469	363	331	258	315	210	106	132	78
479	359	342	254	310	210	109	25	78
349	347	258	303	342	227	625	567	78
444	346	329	146	306	122	116	63	78
650	408	408	197	359	141	123	132	78
675	411	420	283	369	196	165	109	78
490	341	367	176	301	150	94	78	78
272	296	236	291	294	253	589	530	78
868	470	473	782	477	419	590	515	78
460	347	339	176	313	144	91	110	78
506	385	337	180	342	135	110	108	78
539	368	375	229	355	165	135	176	78
282	336	214	413	341	310	653	565	78
26	258	26	27	261	27	433	338	78
351	306	294	266	311	219	715	644	78
327	353	238	332	344	247	670	610	78
265	319	212	367	305	308	616	533	78
328	379	221	274	384	182	696	628	78
372	420	227	459	419	280	674	590	78
479	362	339	219	313	179	110	132	78
518	354	375	242	311	199	152	158	78
54	259	53	29	258	29	400	320	78
384	365	269	350	359	249	704	637	78
532	343	397	229	302	194	132	114	78
271	335	207	244	343	182	683	617	78
491	355	354	147	317	118	108	119	78
335	356	241	270	343	201	673	607	79
519	360	369	291	306	243	85	100	79
365	402	232	324	383	217	676	613	79
112	290	99	25	282	23	78	111	79
235	317	190	177	308	148	572	511	79
634	407	399	279	378	189	186	163	79
611	431	363	300	362	213	124	116	79
409	357	293	193	334	148	92	159	79
1023	608	431	673	586	294	57	131	79
298	392	195	321	344	239	594	553	79
21	271	20	18	278	17	100	100	79
238	314	195	153	308	127	388	405	79
456	361	323	194	326	153	91	121	79
1023	546	480	1023	274	958	712	638	79
363	344	270	204	328	159	573	544	79
61	255	61	21	255	21	97	145	79
624	371	430	333	345	247	129	108	79
301	327	236	258	321	206	696	626	79
353	339	267	374	338	283	631	555	79
503	354	363	197	329	153	109	90	79
198	323	157	320	317	258	583	507	79
28	256	28	26	247	27	189	190	79
632	395	409	249	347	184	119	167	79
443	338	336	284	291	249	301	222	79
374	320	299	254	327	199	701	635	80
568	370	393	208	329	162	106	134	80
533	370	368	232	310	192	58	146	80
362	344	269	458	346	339	673	610	80
395	353	286	389	345	288	661	599	80
378	368	263	272	310	225	109	123	80
407	346	301	521	323	414	328	398	80
491	411	306	181	357	130	101	130	80
301	313	246	224	314	183	639	585	80
431	337	328	230	299	197	167	166	80
513	358	367	204	342	153	101	80	80
69	270	66	94	278	87	232	183	80
98	272	92	29	261	29	131	124	80
330	329	257	245	360	174	707	638	80
433	319	347	282	313	231	179	104	80
487	352	355	167	317	135	54	151	80
533	424	322	182	358	130	115	125	80
582	396	376	192	344	143	175	135	80
513	404	325	242	342	182	74	104	80
381	338	288	315	319	253	682	618	80
88	352	64	74	327	58	406	450	80
303	326	238	601	337	456	445	484	80
370	353	268	267	323	212	679	613	81
457	368	318	388	343	289	711	641	81
372	365	261	459	347	338	718	649	81
487	373	334	175	333	135	110	78	81
341	344	254	282	333	217	687	617	81
499	357	358	170	332	131	114	119	81
301	366	211	305	369	212	464	468	81
517	368	360	253	332	196	108	131	81
502	416	309	184	339	139	105	100	81
336	372	231	306	356	221	697	628	81
517	354	374	166	310	138	114	169	81
557	358	398	245	312	201	102	125	81
215	404	136	263	397	170	696	627	81
286	304	241	243	291	213	629	552	81
404	397	261	305	350	224	113	129	81
49	324	38	74	445	42	617	528	81
286	335	218	219	322	174	633	577	81
48	257	48	11	256	11	119	96	81
350	365	246	379	373	260	719	647	82
475	408	298	196	352	142	95	95	82
921	522	452	491	650	193	106	97	82
323	303	273	274	302	232	682	606	82
479	350	350	192	308	160	111	73	82
565	386	374	203	349	149	136	90	82
35	254	35	21	255	21	326	244	82
519	368	361	253	327	198	82	186	82
512	349	376	293	312	241	141	85	82
551	450	314	368	366	258	223	57	82
409	362	289	253	358	181	571	540	82
615	446	353	302	380	204	140	123	82
505	361	358	196	346	145	121	111	82
509	361	361	205	305	172	74	81	82
555	423	336	260	366	182	82	115	82
673	389	443	294	336	224	106	161	83
23	258	23	25	264	24	429	338	83
26	248	27	14	251	15	222	224	83
680	437	398	915	463	506	97	163	83
515	463	285	171	383	114	158	157	83
523	344	389	204	302	173	95	101	83
1023	487	538	1023	380	690	641	564	83
335	309	278	136	319	109	591	549	83
366	399	235	534	409	334	740	664	83
520	395	337	173	337	132	74	110	83
489	353	355	215	313	176	140	108	83
436	342	326	179	308	149	91	137	83
418	367	292	171	340	129	46	175	83
659	445	379	531	423	321	176	123	83
520	382	349	207	341	156	143	104	83
239	294	208	282	291	249	655	574	83
547	373	375	178	315	145	84	87	83
280	409	175	320	393	209	668	606	83
426	343	318	120	317	97	151	73	83
556	408	349	224	341	169	137	62	83
517	445	298	668	377	453	727	650	83
303	350	221	332	333	255	569	530	83
1023	441	594	1023	267	982	681	640	83
670	384	446	291	329	226	171	95	83
282	305	237	287	289	254	594	526	83
622	389	410	318	330	246	517	435	83
293	411	182	384	441	223	733	660	83
226	310	187	225	311	185	618	539	84
407	376	277	350	367	244	720	652	84
124	335	95	29	305	24	432	315	84
539	356	387	209	327	164	330	270	84
354	357	254	274	336	209	695	628	84
53	258	53	21	260	21	442	366	84
115	290	102	121	280	111	498	423	84
479	356	344	162	302	138	119	44	84
50	263	49	10	265	10	74	68	84
627	443	362	284	390	187	148	113	84
461	347	340	152	350	111	167	135	84
339	332	261	209	335	159	702	633	84
312	365	219	250	340	189	661	597	84
442	376	301	192	338	146	130	200	84
418	359	297	115	321	92	120	78	84
463	360	329	225	338	170	80	90	84
197	336	150	246	358	176	631	556	84
408	340	307	184	310	152	153	125	84
416	359	297	320	373	220	701	631	85
460	340	347	194	315	158	129	57	85
473	332	364	139	300	118	69	60	85
406	387	268	375	390	246	736	664	85
562	382	377	160	342	120	44	92	85
613	394	398	249	351	182	159	126	85
506	368	352	206	314	168	85	84	85
302	369	209	266	351	194	700	629	85
518	385	344	180	338	136	137	135	85
262	312	215	220	313	180	552	496	85
294	367	205	267	353	194	649	591	85
316	383	212	285	347	210	682	613	85
49	259	49	47	269	44	453	349	85
333	353	242	327	368	227	679	612	85
542	371	374	249	323	197	87	141	85
547	378	370	572	382	383	790	719	85
25	258	25	20	256	20	357	292	85
269	307	225	300	325	237	557	497	85
265	327	207	205	311	169	679	612	85
602	365	422	215	312	176	96	64	85
44	251	45	32	255	32	340	228	86
304	331	235	267	313	218	631	572	86
675	453	382	496	557	228	619	536	86
469	380	316	171	345	127	66	140	86
516	351	376	258	325	203	78	135	86
385	351	281	244	329	190	672	614	86
363	370	251	311	347	229	704	638	86
207	361	147	337	384	225	697	627	86
495	425	298	231	356	166	114	173	86
225	304	190	230	298	198	592	513	86
630	414	390	214	365	150	80	99	86
253	319	203	256	314	209	574	510	86
409	342	306	367	331	283	201	178	86
860	492	448	777	471	422	564	499	86
261	346	194	252	350	185	552	511	86
111	300	95	22	285	20	95	50	86
321	399	206	273	370	189	698	630	86
744	576	331	779	705	283	726	656	86
251	347	185	219	331	169	295	404	86
1023	499	525	1023	325	807	807	739	86
364	342	272	115	319	93	76	154	86
479	378	325	173	347	127	143	104	86
473	336	360	254	324	200	96	50	86
344	368	239	270	328	211	710	639	86
298	334	229	335	304	283	656	595	87
382	356	275	343	345	254	724	654	87
380	328	296	215	331	166	683	618	87
52	259	52	59	261	58	193	166	87
582	391	381	297	332	229	174	109	87
249	361	177	253	357	182	589	517	87
525	399	337	287	349	211	149	96	87
487	377	331	244	364	172	238	208	87
328	329	255	155	298	133	159	141	87
522	360	372	184	329	143	118	63	87
407	355	294	311	330	241	654	599	87
649	397	418	258	342	193	124	123	87
59	260	58	20	266	20	397	351	87
336	327	263	219	318	176	685	620	87
421	419	257	291	398	187	707	636	87
426	395	276	268	343	200	674	614	87
359	376	244	519	351	378	557	519	87
79	288	71	18	291	16	140	116	87
289	297	249	358	299	306	572	486	87
519	367	362	206	331	159	153	120	87
1023	442	593	1023	423	620	718	657	87
511	366	357	173	333	133	121	157	87
102	282	93	113	281	103	527	428	87
368	359	263	267	340	201	438	469	87
456	369	316	248	332	191	106	74	87
298	346	221	242	316	196	664	600	87
584	361	414	315	335	240	202	161	88
741	732	259	1001	673	381	766	701	88
565	380	381	240	346	178	134	89	88
378	381	254	290	345	216	673	610	88
441	362	312	160	326	126	118	141	88
24	247	25	16	249	16	259	261	88
186	282	168	182	273	171	515	444	88
60	285	54	46	282	42	473	393	88
505	415	311	541	400	346	726	655	88
325	343	243	293	327	229	447	481	88
624	516	310	498	447	285	587	514	88
1023	505	519	797	592	345	613	534	88
1023	411	637	1023	583	449	722	660	88
90	263	88	15	264	15	95	105	88
280	310	232	191	299	164	657	594	88
469	348	345	133	311	109	126	136	88
526	440	306	532	418	326	735	673	88
447	362	317	171	326	134	131	36	88
512	421	311	262	356	189	92	125	89
405	371	279	284	338	215	680	617	89
336	332	259	289	303	244	678	614	89
496	392	324	168	324	133	154	123	89
370	343	276	382	345	284	642	587	89
484	399	311	144	344	107	147	196	89
333	381	224	277	379	188	714	641	89
480	365	337	322	309	267	95	163	89
490	360	348	187	335	143	134	174	89
375	357	269	376	352	273	725	655	89
415	356	298	178	307	148	134	146	89
212	316	172	163	305	137	547	517	89
501	370	347	258	320	206	166	99	89
372	341	279	330	330	256	707	638	89
486	356	349	252	323	200	181	115	89
517	352	375	183	304	154	146	99	89
252	315	205	216	300	184	512	471	89
508	356	365	208	314	170	137	63	89
241	359	172	299	363	211	640	578	89
325	366	227	220	341	165	492	483	89
378	356	271	388	346	287	748	674	89
372	335	285	275	309	228	539	510	89
441	352	321	332	587	145	121	87	89
519	381	349	180	346	133	86	143	90
212	315	172	222	310	183	143	147	90
429	348	315	315	334	241	725	656	90
447	339	337	145	320	116	102	87	90
623	390	410	231	336	177	121	181	90
329	328	257	243	331	188	638	582	90
326	390	214	334	391	219	597	551	90
305	357	219	350	363	247	685	617	90
84	258	83	60	261	58	305	228	90
351	350	257	325	347	240	569	537	90
77	263	74	15	348	11	111	81	90
317	420	193	337	390	222	528	510	90
54	266	52	78	259	77	309	233	91
262	375	179	253	396	164	653	587	91
490	346	362	137	303	116	101	116	91
260	304	219	259	292	227	616	540	91
341	379	230	935	375	638	568	601	91
22	251	23	6	256	6	94	125	91
434	345	322	173	304	146	97	162	91
319	381	215	315	388	208	677	614	91
341	337	259	247	329	192	689	623	91
268	297	230	197	298	170	598	511	91
393	362	278	819	339	619	687	611	91
20	260	20	17	258	16	450	360	91
458	354	331	193	300	165	136	130	91
33	254	33	10	245	11	132	65	91
261	315	212	368	301	312	583	517	91
427	330	331	150	298	128	104	110	91
454	342	340	190	306	159	123	158	92
463	333	356	153	299	131	174	97	92
430	349	315	160	311	132	120	60	92
625	387	413	269	323	214	96	115	92
341	352	248	304	328	237	657	597	92
396	372	273	433	360	308	686	623	92
350	336	267	326	344	243	692	629	92
395	329	307	326	337	248	708	640	92
339	336	258	257	315	209	661	599	92
327	337	248	247	324	195	676	610	92
536	391	351	256	328	200	129	58	92
20	252	20	8	251	9	178	101	92
57	268	55	36	273	34	349	283	92
420	353	304	222	307	185	80	146	92
219	313	179	282	304	237	552	468	92
674	453	380	258	458	144	136	100	93
42	264	41	214	268	205	210	109	93
109	269	104	62	268	60	236	300	93
264	315	215	402	301	342	588	509	93
361	365	253	306	370	212	712	644	93
304	334	233	259	318	208	511	510	93
299	347	220	211	320	168	401	472	93
352	357	252	221	345	164	660	598	93
621	460	346	753	524	368	741	670	93
389	385	259	309	361	219	656	596	93
505	361	358	227	313	185	177	167	93
332	407	209	367	403	233	670	607	93
645	385	428	326	333	251	91	78	93
60	308	50	58	297	50	355	281	93
490	336	374	145	307	121	104	44	93
406	354	293	193	329	150	128	145	93
60	294	52	39	293	34	486	417	93
874	411	545	557	345	413	160	155	93
260	343	194	341	315	277	544	516	93
458	341	344	201	311	166	99	71	94
154	279	141	78	272	73	488	436	94
348	355	251	446	324	353	414	421	94
471	381	316	616	332	476	458	494	94
503	369	349	173	323	137	167	124	94
286	360	204	406	351	297	631	580	94
329	330	255	214	314	175	571	537	94
454	345	337	209	312	171	139	114	94
419	402	267	405	399	260	723	652	94
260	350	190	271	366	190	662	601	94
434	360	309	199	322	158	113	136	94
26	267	25	118	275	110	161	128	94
504	352	366	143	313	117	64	151	94
406	336	310	136	317	110	169	146	95
1023	636	412	1023	294	892	704	635	95
672	377	456	261	336	199	97	136	95
521	343	389	235	299	201	63	109	95
386	333	297	120	309	99	176	129	95
544	361	385	295	314	240	94	105	95
435	350	318	424	348	311	706	638	95
371	362	262	479	371	331	706	644	95
329	333	252	297	327	232	445	445	95
26	254	26	7	257	7	74	109	95
349	313	285	199	315	161	633	578	95
556	385	369	239	350	175	95	47	95
335	344	249	173	313	141	154	162	95
539	356	387	198	313	162	85	101	95
638	421	388	1023	399	657	747	666	95
294	328	230	237	313	194	490	469	95
308	323	244	194	324	153	639	580	95
592	397	382	232	347	171	125	139	95
495	351	361	258	412	160	129	116	95
917	565	416	965	423	584	688	611	95
353	316	286	255	317	206	652	596	95
400	335	306	112	290	99	94	163	96
647	405	409	502	431	298	626	541	96
301	371	208	369	340	278	600	526	96
300	369	208	375	374	256	563	526	96
596	402	379	544	362	385	125	111	96
511	416	315	192	325	152	135	102	96
508	369	352	195	316	158	71	111	96
519	381	349	211	347	156	65	89	96
524	379	354	681	397	440	783	713	96
1023	534	491	1023	306	857	740	669	96
1023	472	556	770	473	417	632	547	96
598	504	304	608	619	252	750	678	96
331	360	236	303	377	206	511	481	96
471	346	349	239	325	188	57	78	96
490	373	337	160	320	128	142	69	96
311	351	227	270	328	211	638	580	96
495	348	364	167	305	140	170	90	96
480	353	348	208	304	175	158	140	96
563	363	397	326	334	250	19	125	96
467	390	307	231	337	176	161	182	96
503	363	355	187	332	144	181	105	96
653	399	419	409	356	294	97	131	96
440	402	281	229	340	173	124	136	97
472	340	355	159	304	134	130	115	97
22	273	21	16	270	15	345	267	97
677	434	399	292	368	203	97	136	97
577	369	400	225	318	181	29	105	97
326	363	230	335	333	258	296	378	97
475	345	352	260	310	215	179	193	97
428	361	304	287	336	219	721	650	97
191	329	149	408	323	323	665	578	97
790	451	448	507	394	330	170	161	97
550	378	372	205	317	165	143	123	97
389	435	229	373	416	230	737	664	97
747	566	338	1023	455	576	751	681	97
75	267	72	17	265	17	106	36	97
480	365	336	224	326	176	113	154	97
453	368	315	149	339	113	128	130	97
563	389	370	272	349	200	132	137	97
332	354	240	231	346	171	607	559	97
435	347	321	141	311	116	163	66	97
156	278	144	314	318	252	464	407	98
623	407	391	271	369	188	125	163	98
181	285	162	152	280	139	589	510	98
307	369	213	289	348	213	642	584	98
527	373	361	146	331	113	86	203	98
258	328	201	319	324	253	494	492	98
463	364	326	155	316	126	96	113	98
31	270	29	31	260	31	491	406	98
376	347	278	437	359	312	633	559	98
333	366	233	275	403	175	668	603	98
463	362	328	196	336	150	140	140	98
413	373	283	510	359	364	717	648	98
378	338	286	398	375	271	651	594	98
573	367	399	196	341	147	85	96	98
556	376	379	255	317	206	71	159	98
240	355	173	163	331	126	653	589	98
627	391	411	285	347	210	121	143	98
600	362	424	269	349	197	176	126	99
75	264	73	39	269	37	496	402	99
546	383	365	193	339	146	43	63	99
416	331	322	134	309	111	92	169	99
29	255	29	7	261	7	74	74	99
438	364	308	119	342	89	120	116	99
563	364	396	226	318	182	137	92	99
409	347	302	307	329	239	698	632	99
516	365	362	197	324	155	63	70	99
345	349	254	271	337	207	726	656	99
313	313	256	416	320	333	589	522	99
299	339	226	242	326	190	647	587	99
643	393	419	224	341	168	142	114	99
268	395	173	304	396	196	721	648	99
323	318	260	214	313	175	673	613	99
647	416	398	392	356	282	60	162	99
383	365	268	352	366	246	707	639	99
486	354	351	187	310	154	116	123	99
508	363	359	230	322	183	116	118	99
32	258	31	16	264	16	374	297	99
476	355	343	154	329	120	84	81	100
548	342	409	235	314	192	142	147	100
534	412	332	713	328	557	218	338	100
418	318	336	212	326	166	91	96	100
509	376	346	193	323	153	109	158	100
723	424	436	334	378	226	128	84	100
349	351	254	357	355	257	761	687	100
498	340	375	325	323	258	153	137	100
766	464	423	403	522	198	70	134	100
53	266	51	64	267	62	205	151	100
313	334	240	268	325	212	655	600	100
116	287	103	33	270	32	129	106	100
447	340	337	160	311	131	132	121	100
32	275	29	23	266	22	323	215	100
406	368	282	468	351	341	238	278	100
408	338	309	268	326	210	690	625	100
451	359	322	208	327	163	99	108	100
474	350	346	164	322	130	145	108	100
404	358	289	231	378	157	518	526	100
325	365	228	428	368	297	647	566	100
512	359	365	185	323	147	159	100	101
472	340	356	191	309	158	81	73	101
577	368	401	263	334	202	185	177	101
36	259	36	12	275	11	178	152	101
811	631	329	434	559	199	625	569	101
394	346	292	179	319	143	102	149	101
607	377	412	255	320	204	163	160	101
253	321	202	206	324	162	671	602	101
459	350	336	245	303	207	173	136	101
491	405	310	170	366	119	209	94	101
1023	552	475	1023	320	820	753	674	101
342	377	233	311	371	214	669	605	101
463	367	323	229	321	183	151	146	101
425	352	309	165	308	137	114	140	101
341	337	259	235	352	171	709	638	101
62	256	62	64	281	59	352	268	101
288	339	218	544	350	397	558	491	101
497	342	372	192	307	160	140	96	101
57	257	57	12	250	12	124	84	101
326	349	239	275	360	196	662	599	101
332	315	270	198	310	164	648	596	101
301	344	224	243	339	184	672	609	101
546	396	353	189	350	138	71	128	101
284	338	215	352	369	244	553	518	102
270	370	187	251	342	188	691	621	102
461	364	324	146	323	115	119	102	102
445	334	341	130	305	109	123	99	102
587	372	404	252	330	196	140	101	102
723	445	417	522	449	298	539	462	102
648	378	439	250	349	183	62	154	102
744	550	346	627	468	343	596	523	102
715	470	390	643	494	333	614	523	102
419	355	303	361	356	260	680	613	102
646	430	385	319	342	238	109	89	102
107	266	103	62	269	59	549	462	102
22	252	22	24	256	24	352	296	102
379	371	261	322	345	239	744	671	103
1023	485	540	1023	465	564	812	734	103
646	471	351	458	537	218	609	525	103
345	385	229	388	401	248	721	651	103
1023	406	645	1023	370	709	662	619	103
269	326	211	177	328	138	673	607	103
498	347	367	165	326	130	141	37	103
298	318	240	212	320	170	603	555	103
581	392	379	246	344	183	147	128	103
151	275	140	45	319	36	84	82	103
359	343	268	263	342	197	675	611	103
559	368	389	184	310	152	96	131	103
429	362	303	182	314	148	116	94	103
549	351	400	204	316	165	100	120	103
684	481	364	208	388	137	92	162	103
487	360	346	197	323	156	143	89	103
467	348	343	190	311	156	125	118	103
425	338	322	195	308	162	163	125	103
28	258	28	42	259	42	247	217	103
444	361	315	199	363	140	169	100	103
554	373	380	256	338	193	131	168	103
441	326	346	167	294	146	90	50	103
699	410	437	396	383	265	109	140	103
486	365	341	159	327	125	85	97	103
476	403	303	372	364	262	209	247	103
266	364	187	353	376	240	711	639	103
510	378	345	174	338	132	115	116	103
495	376	336	183	323	145	143	151	104
257	302	218	288	305	242	612	535	104
457	355	329	159	317	128	96	95	104
1023	491	534	912	423	552	544	490	104
560	407	353	491	363	346	599	526	104
54	289	48	49	288	44	520	425	104
519	339	392	210	293	184	176	160	104
429	373	294	373	370	258	736	666	104
68	296	58	44	278	41	408	333	104
535	375	366	243	307	202	119	131	104
485	390	318	384	384	256	676	613	104
426	341	320	311	320	249	682	619	104
465	336	354	177	315	144	38	132	104
1023	486	540	758	407	477	153	125	104
481	379	325	239	362	169	131	99	104
538	354	390	193	319	155	208	131	104
24	268	23	21	266	20	393	298	104
505	390	332	220	342	165	201	56	104
561	380	378	166	349	122	99	101	104
253	303	213	261	322	208	621	549	105
511	354	370	232	314	189	355	261	105
337	327	264	166	297	143	79	80	105
515	353	373	185	310	153	51	153	105
348	324	275	220	320	176	642	584	105
544	380	366	303	330	235	160	114	105
599	410	374	241	353	175	123	102	105
20	257	20	11	263	11	417	315	105
721	516	358	1023	276	950	750	679	105
107	267	102	66	264	64	459	393	105
562	396	363	246	337	187	97	228	105
333	378	225	371	378	251	516	499	105
501	359	357	242	313	198	158	105	105
587	365	412	214	317	173	170	101	105
228	307	190	302	299	259	550	472	106
558	385	371	258	322	205	130	106	106
272	308	226	683	308	567	666	596	106
272	324	214	312	322	248	580	520	106
330	357	237	198	328	155	642	580	106
614	512	307	191	421	116	68	118	106
451	371	311	790	367	551	701	623	106
237	372	163	321	412	199	658	595	106
442	404	280	620	410	387	698	616	106
711	491	370	486	476	262	520	475	106
649	450	369	436	502	222	639	559	106
368	342	275	269	329	209	661	596	106
361	360	257	331	332	255	235	145	106
528	439	308	293	355	211	70	106	106
439	365	308	341	340	257	683	619	106
326	329	253	272	318	219	660	600	106
33	276	31	29	285	26	373	310	106
826	665	318	1023	681	385	694	650	106
537	355	388	191	333	147	105	89	106
227	309	188	293	302	248	533	454	106
254	298	218	210	291	185	644	562	106
329	352	240	277	331	214	410	443	106
[truncated: 18,001 more rows]
