# Supplementary material for: N-chlorination mediates protective and immunomodulatory effects of oxidized human plasma proteins
Source: eLife. 2019 Jul 12;8:e47395. doi: 10.7554/eLife.47395 (PMC6650281; doi:10.7554/eLife.47395)
Supplement: Figure 8—source data 1. [file elife-47395-fig8-data1.zip › Figure 8 Source Data 1/channel values/Staurosporine + ZVAD-FMK 3.csv]

FSC-A	FSC-H	FSC-W	SSC-A	SSC-H	SSC-W	FITC-A	PE-A	Time
108	348	80	44	350	32	105	149	0
38	268	36	12	268	11	114	87	0
33	307	28	25	305	21	143	136	0
552	373	379	311	402	198	85	146	0
30	261	29	12	266	12	110	106	0
444	345	329	195	361	138	136	115	0
360	321	287	186	322	148	543	453	0
311	352	226	471	335	361	598	529	0
400	328	313	132	306	110	74	185	0
26	263	26	10	261	10	95	109	0
49	271	46	42	410	26	100	141	0
255	356	184	429	348	316	603	526	0
491	377	334	227	366	159	135	115	0
232	308	193	312	336	238	559	497	0
81	267	78	33	380	22	89	90	0
511	342	382	358	338	271	136	123	1
576	437	338	199	454	112	396	312	1
26	276	24	41	354	30	171	130	1
246	334	189	239	332	185	611	534	1
66	337	51	35	318	28	36	85	1
49	272	46	34	316	27	119	76	1
35	286	31	29	288	25	149	136	1
102	279	93	57	312	47	96	76	1
34	252	35	11	318	9	68	120	1
53	318	43	47	315	38	90	145	1
431	351	314	189	361	134	113	45	1
380	315	309	186	313	152	94	149	1
90	291	79	80	466	44	132	80	1
525	347	387	265	337	201	74	47	1
20	254	20	7	252	7	119	123	1
23	256	23	16	289	15	139	109	1
27	286	24	13	286	11	89	74	1
557	370	386	301	383	201	137	114	1
410	344	305	94	362	66	148	71	1
479	339	361	296	380	199	85	121	1
97	309	80	76	306	64	74	119	1
448	347	330	205	353	149	90	97	2
451	344	336	327	379	221	192	152	2
83	282	76	29	322	23	97	91	2
49	286	44	27	326	21	102	110	2
41	296	35	69	342	52	50	134	2
340	347	251	312	399	200	588	552	2
557	345	413	324	364	228	128	111	2
36	265	35	30	290	27	89	99	2
66	282	60	250	271	237	114	119	2
36	263	35	9	320	8	124	115	2
447	345	332	179	331	139	149	116	2
647	402	411	291	409	182	182	140	2
581	422	353	339	381	228	131	187	2
523	348	385	302	401	193	104	114	2
705	520	347	1011	507	510	748	685	2
43	312	35	30	388	20	114	92	2
35	255	35	23	280	21	250	136	2
36	263	36	13	268	12	85	96	2
166	287	147	78	383	52	64	119	2
466	346	345	342	343	255	134	120	2
195	398	125	563	440	327	452	443	2
700	494	363	725	537	346	548	497	2
57	266	55	35	379	24	63	84	2
57	313	47	61	301	52	123	94	2
63	263	62	38	396	25	128	90	2
472	342	354	184	347	135	250	187	2
66	340	50	61	365	43	91	106	2
36	278	33	28	292	25	131	92	2
28	251	28	12	276	11	79	145	2
492	345	365	259	347	191	193	74	2
517	379	349	311	373	214	183	115	2
239	303	202	289	300	247	614	542	2
521	371	359	192	358	137	92	99	2
584	417	359	571	447	328	140	166	3
61	263	59	41	280	38	123	132	3
439	343	328	150	373	103	157	70	3
26	273	25	13	294	11	171	87	3
22	273	20	24	287	21	128	85	3
38	285	34	17	296	15	74	114	3
206	293	179	188	286	168	596	533	3
275	340	207	338	355	244	598	526	3
438	346	324	145	381	98	375	272	3
357	332	275	130	323	103	483	380	3
35	284	31	19	288	17	110	118	3
23	254	23	11	251	11	115	89	3
150	280	137	58	309	48	100	86	3
45	272	42	26	334	20	118	104	3
460	342	344	229	340	172	162	114	3
456	326	358	184	335	141	132	41	3
475	365	334	237	343	177	74	97	3
695	458	389	446	490	233	662	577	3
518	360	369	312	358	223	39	27	3
19	249	20	12	273	11	80	114	3
84	262	82	31	341	23	106	94	3
64	273	60	33	428	20	71	90	3
147	331	114	162	348	119	621	566	3
512	341	384	267	356	192	137	101	3
152	273	143	78	315	63	151	101	3
122	269	116	50	302	42	116	65	3
20	251	20	12	306	10	99	126	3
70	268	67	39	302	33	132	115	3
21	250	21	15	268	14	97	137	3
290	322	230	328	310	270	620	556	3
435	369	302	373	336	284	390	305	3
509	356	366	228	368	159	70	95	3
32	274	30	34	346	25	102	136	3
39	290	35	39	369	27	111	110	3
453	365	317	277	370	192	131	125	4
33	282	30	23	375	16	85	105	4
478	364	336	209	370	145	90	96	4
468	344	349	248	359	177	215	116	4
57	269	54	35	358	25	65	129	4
546	356	393	256	361	181	43	157	4
367	320	294	83	319	67	126	9	4
84	283	76	59	356	42	89	111	4
445	352	323	339	330	263	81	37	4
535	375	365	400	437	234	113	121	4
255	294	222	240	289	212	91	131	4
32	252	32	10	254	11	96	135	4
701	395	455	395	435	233	277	129	4
594	370	412	337	389	222	65	155	4
265	403	168	702	404	444	147	145	4
84	267	80	50	471	27	134	89	4
29	253	30	9	254	9	81	96	4
38	269	37	21	267	20	146	108	4
80	264	78	26	270	25	90	111	4
239	289	212	263	284	237	631	550	4
52	257	52	16	299	13	85	80	4
21	251	21	12	260	12	109	113	4
56	257	56	21	311	18	125	108	4
547	360	389	246	347	181	123	38	4
265	319	212	301	308	251	521	479	4
225	287	201	117	306	98	125	123	4
51	293	45	76	290	67	503	410	5
28	259	28	10	323	8	71	73	5
26	271	24	16	346	12	71	123	5
466	340	351	169	359	120	201	130	5
404	334	310	222	338	168	159	116	5
409	356	294	206	393	134	135	137	5
513	351	373	277	341	208	120	120	5
228	324	181	344	288	306	121	97	5
178	295	155	246	293	215	574	492	5
47	259	47	29	388	19	71	85	5
178	301	151	190	299	163	685	599	5
416	373	286	222	371	153	174	135	6
36	295	32	30	319	24	115	100	6
422	328	330	163	338	123	96	135	6
261	317	211	326	316	265	603	529	6
31	264	30	25	293	22	111	81	6
38	344	28	25	370	17	46	80	6
69	259	68	51	279	47	121	97	6
430	335	328	145	316	117	125	81	6
355	347	262	432	328	337	611	532	6
167	285	150	83	287	74	578	527	6
160	324	126	237	355	171	637	573	6
76	273	71	28	283	25	95	51	6
78	273	73	76	274	71	89	81	6
20	249	20	7	257	7	104	101	6
61	259	60	14	308	12	129	136	6
384	332	296	132	328	103	118	100	6
275	319	221	242	318	195	656	581	6
75	264	73	23	384	15	47	41	6
543	367	378	230	380	155	151	26	6
488	365	342	191	356	137	90	92	6
480	338	363	167	345	124	132	84	7
22	272	21	11	301	10	114	151	7
766	431	455	651	437	381	63	178	7
39	260	39	16	310	13	135	130	7
300	325	236	334	311	276	639	564	7
20	261	20	24	287	21	75	124	7
46	270	43	25	290	22	70	113	7
189	314	154	288	301	244	583	504	7
96	265	93	54	288	48	54	167	7
314	373	216	385	353	279	650	571	7
318	330	247	372	302	315	645	570	7
552	366	386	275	359	196	255	101	7
79	268	75	47	316	38	76	126	7
285	321	228	265	310	219	638	563	7
480	399	308	793	437	465	628	549	7
580	357	416	304	356	219	79	71	7
22	280	21	21	298	18	101	95	7
42	310	35	12	304	10	183	82	7
38	262	37	18	285	16	101	90	7
54	261	53	21	267	20	87	86	7
542	360	385	205	355	148	118	152	7
447	346	330	217	328	170	68	104	7
80	263	78	25	323	20	35	95	7
820	417	503	522	441	303	99	155	7
357	330	277	339	363	239	137	113	7
440	336	335	143	330	111	142	192	7
53	292	46	109	317	89	526	430	7
503	357	361	350	361	249	167	166	7
188	344	140	326	362	231	622	537	8
27	270	26	13	277	12	130	114	8
35	277	32	33	273	31	73	68	8
20	255	20	8	258	8	97	134	8
416	364	292	257	340	193	135	116	8
44	258	44	23	266	22	131	119	8
24	255	24	22	321	17	99	85	8
35	267	34	26	345	20	125	65	8
30	289	26	12	291	11	132	94	8
467	352	340	167	329	130	129	154	8
536	446	308	945	431	562	785	698	8
156	276	145	57	334	44	115	91	8
58	270	55	20	291	18	148	124	8
58	268	55	30	309	25	125	104	8
155	283	141	68	374	47	87	87	8
749	490	391	730	442	423	602	507	8
35	280	32	79	271	74	463	376	8
23	253	23	6	265	6	95	139	8
457	326	359	200	333	154	110	166	8
113	279	104	37	299	32	137	92	8
67	264	65	47	265	46	126	119	8
23	263	23	17	308	14	95	113	8
105	289	93	119	283	107	391	322	8
436	339	329	227	324	179	108	113	8
48	264	47	20	290	18	79	52	8
56	269	53	21	287	19	121	100	9
98	279	90	20	279	18	104	114	9
122	303	103	176	334	134	381	301	9
500	355	361	239	361	170	91	91	9
24	258	24	7	271	7	140	100	9
596	374	408	237	374	162	85	90	9
142	330	110	154	353	112	532	494	9
436	343	326	218	323	173	49	174	9
466	344	347	225	371	155	102	111	9
24	255	24	15	263	15	87	97	9
21	250	21	14	339	11	94	140	9
432	338	327	193	349	141	149	154	9
28	254	28	6	259	6	124	114	9
555	351	405	338	389	222	120	120	9
452	343	338	176	316	143	191	158	9
49	296	42	21	316	17	45	111	9
41	322	33	72	369	50	113	113	9
97	267	93	29	299	25	92	129	9
266	316	216	362	317	292	537	478	9
280	368	195	402	354	291	603	520	9
154	285	138	62	335	48	129	79	9
489	350	358	187	355	135	113	132	9
31	270	29	24	274	22	106	59	9
394	319	316	149	318	120	126	121	9
516	365	362	290	370	200	121	62	9
47	259	47	26	364	18	148	149	9
32	269	30	24	330	18	80	120	9
461	337	351	258	376	176	97	106	9
116	320	93	54	371	37	169	111	10
37	266	35	20	284	18	95	81	10
484	343	362	272	344	202	147	109	10
154	286	138	77	383	51	115	66	10
81	275	76	81	315	66	139	113	10
38	339	29	15	370	10	113	69	10
25	260	25	12	289	11	97	73	10
30	280	28	18	283	16	135	64	10
69	259	68	44	274	41	96	145	10
244	395	158	398	379	269	655	597	10
44	268	42	32	349	23	28	105	10
561	377	381	304	401	195	142	151	10
86	299	74	47	337	36	119	94	10
30	264	29	17	309	14	90	94	10
41	264	40	13	284	11	116	78	10
118	287	105	72	300	62	78	100	10
42	280	39	21	277	20	73	109	10
441	336	337	214	336	163	147	106	10
56	256	56	19	261	19	128	123	10
274	413	170	331	416	204	620	549	10
35	271	33	36	384	24	70	109	10
492	357	353	305	355	220	128	80	10
416	341	313	124	316	101	129	158	10
600	420	366	801	428	479	570	591	10
505	349	370	220	360	157	70	108	10
127	274	118	154	279	141	223	298	10
525	363	370	280	350	205	73	71	10
65	269	62	39	316	32	149	124	10
32	273	30	24	303	20	62	76	11
800	504	407	344	549	160	213	141	11
24	250	24	8	312	6	119	90	11
393	324	311	141	337	107	152	128	11
448	360	319	268	417	164	118	145	11
113	272	107	38	313	31	109	100	11
24	254	24	16	277	15	87	141	11
50	260	49	16	302	14	81	97	11
30	256	30	12	278	11	85	85	11
491	363	346	277	347	205	102	82	11
90	264	87	32	280	29	62	134	11
44	266	42	20	285	18	121	130	11
32	268	31	32	400	21	145	146	11
404	344	301	646	324	511	649	562	11
447	337	339	184	344	137	113	111	11
483	374	331	261	357	187	121	121	11
52	277	48	13	275	12	130	130	11
32	277	29	23	282	21	24	157	12
30	269	29	15	262	15	19	155	12
33	254	34	11	305	9	104	104	12
111	286	99	42	342	31	123	94	12
56	261	55	30	375	21	116	63	12
483	359	344	203	345	150	68	86	12
568	393	370	213	384	142	136	180	12
19	250	20	25	308	21	104	114	12
29	256	29	8	243	8	90	110	12
21	258	21	20	311	16	50	87	12
185	325	146	94	341	70	63	70	12
34	265	33	14	285	12	100	51	12
24	258	24	10	261	9	92	102	12
46	266	44	17	293	15	101	105	12
506	381	340	210	364	147	49	145	12
29	257	29	17	261	17	97	65	12
387	324	306	192	324	151	99	100	12
536	364	377	232	373	159	155	140	12
520	359	370	208	381	140	111	147	12
575	350	421	377	396	243	121	111	12
84	265	81	32	346	24	62	116	12
103	267	99	31	308	26	109	141	12
61	277	56	13	286	11	85	143	12
23	276	21	26	332	20	96	64	12
484	356	348	229	343	171	129	109	12
66	274	62	53	423	32	99	85	12
33	268	32	34	277	31	108	81	12
474	339	359	213	353	154	31	110	12
107	285	96	168	291	148	314	260	12
593	373	407	260	375	178	49	152	12
20	255	20	7	261	7	80	126	12
27	284	24	24	384	16	116	99	12
513	352	373	234	338	178	68	75	12
77	273	72	57	281	52	62	101	13
23	265	23	20	353	15	63	125	13
488	365	342	238	356	171	65	74	13
61	270	58	33	305	28	147	163	13
400	362	283	253	322	201	102	114	13
381	328	298	156	324	123	152	92	13
25	261	25	15	265	14	137	146	13
25	278	23	35	334	27	84	143	13
21	254	22	22	293	19	110	105	13
261	299	224	332	312	273	612	541	13
768	501	392	307	495	159	142	50	13
517	371	357	308	374	211	121	139	13
477	341	358	211	332	163	166	151	13
66	280	60	27	402	17	174	73	13
517	355	373	313	366	219	236	157	13
45	274	42	26	288	23	92	145	13
65	263	63	39	269	37	163	56	13
513	384	342	400	355	288	82	139	13
136	267	130	87	324	69	105	99	13
22	254	22	12	286	11	153	141	13
23	253	23	10	295	8	145	68	13
472	378	320	310	353	225	152	33	13
425	400	272	619	334	474	661	580	13
564	375	385	306	407	193	106	136	13
36	259	36	13	269	13	69	139	13
43	264	42	13	268	13	70	115	13
473	346	350	174	334	134	157	149	13
532	353	386	239	357	172	92	136	13
46	252	47	17	264	16	163	232	13
471	347	347	199	348	146	111	147	13
302	323	239	573	316	465	697	609	13
37	280	34	28	383	19	65	92	13
436	336	331	123	320	98	99	100	14
130	274	122	105	276	97	416	377	14
33	259	33	22	384	14	96	109	14
21	253	21	4	274	4	126	102	14
21	272	20	14	281	13	96	131	14
95	261	93	34	278	32	128	134	14
49	253	50	38	262	37	285	248	14
491	394	319	259	399	166	130	105	14
36	257	36	27	302	23	118	53	14
524	355	378	239	374	164	111	174	14
81	271	77	41	331	32	56	124	14
519	354	376	225	371	155	102	101	14
412	333	317	182	315	148	123	118	14
448	374	306	189	333	146	62	121	14
449	332	346	178	345	132	136	97	14
25	258	24	26	357	18	115	142	14
34	264	33	44	285	39	75	79	14
87	438	51	28	417	17	85	114	14
33	265	32	23	323	19	116	180	14
21	271	20	21	284	19	101	104	14
469	350	343	188	364	132	159	137	15
148	316	120	56	312	46	101	109	15
53	263	51	35	397	22	78	152	15
34	251	34	15	275	14	51	128	15
666	416	410	449	437	263	80	153	15
157	286	141	65	390	43	118	111	15
33	255	33	23	255	23	97	97	15
674	415	416	584	418	357	81	109	15
468	377	318	331	387	219	251	151	15
171	276	159	114	259	112	84	75	15
23	253	23	14	285	13	113	113	15
24	261	23	28	260	28	99	148	15
457	361	324	329	374	225	113	81	15
465	333	357	231	359	165	137	92	15
77	285	70	50	367	35	85	96	15
48	267	46	48	263	47	453	363	15
456	338	345	208	361	148	161	123	15
22	256	22	19	365	13	134	27	15
27	254	27	21	298	18	141	101	15
433	336	330	166	339	125	146	118	15
22	256	22	35	253	36	272	177	16
404	315	328	179	329	139	86	97	16
112	281	102	40	344	30	62	108	16
462	359	329	352	338	266	136	101	16
257	323	204	88	307	73	90	124	16
69	266	67	22	335	17	99	97	16
457	348	337	287	339	217	66	145	16
45	270	43	25	281	23	111	86	16
30	254	30	39	291	34	82	95	16
218	375	149	312	375	213	563	486	16
46	264	45	52	317	42	113	126	16
22	252	23	14	286	12	114	120	16
35	251	36	32	247	33	123	161	16
45	275	42	41	310	34	111	97	16
64	268	62	22	326	17	111	80	16
211	278	194	176	271	166	509	444	16
21	252	22	9	260	9	120	114	16
481	359	343	293	393	191	152	124	16
540	357	387	236	343	176	125	135	16
43	259	42	22	274	21	69	118	16
55	273	52	26	293	23	45	105	16
66	273	62	29	315	23	87	90	16
30	254	31	9	247	9	100	79	16
235	321	188	251	308	209	599	552	17
414	343	309	212	339	160	113	99	17
413	334	316	134	312	110	109	153	17
696	425	419	347	432	205	82	45	17
365	321	291	116	321	92	50	74	17
274	319	220	288	330	224	654	570	17
26	257	26	20	252	20	91	89	17
125	337	95	110	319	88	579	548	17
619	441	359	443	409	277	245	179	17
43	271	40	37	361	26	110	128	17
28	257	28	17	325	13	118	75	17
403	328	314	167	318	134	151	36	17
171	294	149	99	350	72	74	60	17
30	251	31	40	247	42	176	148	17
494	343	369	294	377	199	176	137	17
29	256	29	15	273	14	71	153	17
28	256	28	11	262	11	104	64	17
25	255	25	15	317	12	101	113	17
59	288	53	86	290	76	197	174	17
454	364	319	229	350	167	89	66	17
530	346	392	320	350	234	115	130	17
461	357	331	170	337	129	42	89	17
35	256	35	7	307	6	139	73	17
501	340	377	255	342	191	57	120	17
31	254	31	7	274	7	143	105	17
26	264	25	10	297	9	116	125	17
485	341	364	231	342	173	92	152	17
401	337	304	120	329	93	104	91	18
143	300	122	89	294	78	78	51	18
68	257	67	14	258	14	134	105	18
371	380	250	445	499	228	645	574	18
30	262	30	24	347	18	105	44	18
479	356	345	255	385	170	80	132	18
402	331	312	142	317	115	82	126	18
571	371	394	347	421	211	104	91	18
121	268	116	41	271	39	90	134	18
27	271	26	33	290	29	349	215	18
478	344	355	264	344	196	81	76	18
457	353	331	174	358	124	165	140	18
22	249	23	18	268	17	110	54	18
34	257	33	17	275	16	129	110	18
40	260	40	15	311	12	60	74	18
318	335	243	398	330	309	628	551	18
283	312	232	334	309	277	366	407	18
475	365	333	223	361	158	111	80	18
444	327	348	227	363	160	97	126	18
459	334	352	308	373	211	121	190	18
236	302	200	116	291	102	105	92	18
106	273	100	25	269	24	74	64	18
40	311	33	19	324	15	102	102	18
44	271	41	18	307	15	99	153	18
421	331	326	201	351	147	84	100	18
58	260	57	15	288	13	31	121	19
461	360	327	306	360	217	189	86	19
526	393	343	431	390	283	145	130	19
60	268	57	19	324	15	96	102	19
319	310	264	354	323	280	603	535	19
42	289	37	23	301	20	56	80	19
23	270	22	26	360	19	104	108	19
53	318	43	63	461	35	94	119	19
35	254	35	8	252	8	82	82	19
362	315	295	150	313	122	87	129	19
539	359	385	339	330	263	96	49	19
58	289	52	31	318	25	46	124	19
427	351	312	194	327	152	75	116	19
478	368	332	199	346	147	111	96	19
307	338	233	336	381	226	635	558	19
56	270	53	27	296	24	140	182	19
490	339	370	160	323	127	167	85	19
47	296	41	28	342	21	100	92	19
42	288	37	35	281	32	99	91	19
44	262	43	10	257	10	105	78	19
21	253	21	6	263	5	53	104	19
503	338	381	223	327	175	68	135	19
51	266	49	38	299	32	159	129	20
34	267	32	14	272	13	96	134	20
249	401	159	181	428	109	685	616	20
455	343	340	172	357	123	84	153	20
134	280	123	40	288	36	111	119	20
497	341	373	174	320	139	108	86	20
503	363	354	361	368	251	64	130	20
436	399	280	761	397	491	649	586	20
20	249	21	7	259	7	68	102	20
263	304	221	227	301	193	391	402	20
572	382	384	245	389	161	69	81	20
433	346	320	288	346	213	97	114	20
32	255	32	11	300	10	119	102	20
55	328	43	45	387	29	130	137	20
504	386	334	335	374	230	173	110	20
479	383	320	208	394	135	132	124	20
21	253	21	14	333	11	134	63	20
31	255	32	8	258	8	99	146	20
50	267	48	12	279	11	139	141	20
505	354	365	254	344	189	168	92	21
49	290	43	83	283	76	627	537	21
564	421	343	991	420	604	749	664	21
220	417	135	271	397	175	596	506	21
525	387	347	358	357	256	151	109	21
616	392	402	386	403	245	114	160	21
46	283	42	21	276	19	75	121	21
45	253	46	38	251	39	82	151	21
79	271	75	48	353	35	80	114	21
43	256	43	21	254	21	221	170	21
74	260	73	23	293	20	87	108	21
44	257	44	11	308	9	91	81	21
51	257	51	13	271	12	139	101	21
539	389	355	324	364	228	154	111	21
81	273	76	19	270	18	96	129	21
498	383	333	323	382	217	110	130	21
29	261	28	12	257	12	101	147	21
270	331	209	266	345	197	615	535	21
478	346	353	241	372	165	120	116	21
22	253	23	8	250	9	151	64	21
54	264	52	24	283	22	114	56	21
41	255	41	13	260	13	141	114	21
35	273	33	37	295	32	373	280	21
490	375	335	211	355	152	145	116	21
19	248	20	26	265	25	141	137	21
20	247	20	9	246	9	253	248	21
23	256	23	37	263	36	212	174	21
222	362	157	309	355	223	641	577	22
24	263	23	17	288	15	60	86	22
501	353	363	268	354	193	143	154	22
34	298	29	93	297	80	179	190	22
479	344	357	213	345	158	89	176	22
24	274	22	27	353	19	86	76	22
46	282	42	29	287	26	104	85	22
45	264	44	27	294	23	64	69	22
426	480	228	327	409	205	181	100	22
404	317	326	167	340	125	90	118	22
274	320	220	261	302	221	404	440	22
61	282	56	28	283	25	54	87	22
74	262	73	39	300	33	115	147	22
598	358	427	301	378	204	60	163	22
472	332	364	206	330	160	53	109	22
35	252	35	11	262	11	99	51	22
526	358	376	256	347	189	108	161	22
27	252	27	42	254	42	123	182	22
300	462	166	649	441	376	647	607	22
37	259	36	16	284	15	105	149	22
393	338	298	214	326	169	161	114	22
26	289	23	24	305	20	115	124	22
53	286	48	26	288	23	146	137	22
544	360	387	336	387	222	135	96	22
531	349	390	284	347	209	75	79	22
537	359	383	368	348	271	99	105	22
47	256	47	22	276	20	84	89	22
369	302	313	99	339	74	179	141	22
50	267	48	34	287	31	44	120	23
29	252	30	9	239	10	64	102	23
449	351	328	258	342	193	275	160	23
519	359	370	456	374	313	157	136	23
52	284	47	59	296	51	573	478	23
461	394	300	231	393	150	238	129	23
229	295	199	233	318	188	540	508	23
460	325	362	174	315	141	135	90	23
470	376	320	241	356	173	104	106	23
36	273	34	17	315	14	124	113	23
20	252	20	9	259	9	69	95	23
614	397	396	533	390	350	154	87	23
289	341	217	360	340	271	675	589	23
39	258	39	27	280	24	69	95	23
111	296	96	62	352	45	291	223	23
33	259	33	36	310	29	119	97	23
290	306	243	390	314	318	566	483	23
585	390	384	222	359	159	52	120	23
20	256	20	18	287	17	78	80	23
26	259	25	8	259	8	84	62	23
395	332	304	144	329	112	192	80	23
22	253	23	13	275	12	123	124	23
528	364	372	336	360	238	152	111	23
548	386	363	269	403	171	125	123	23
82	281	74	61	296	53	120	63	23
453	324	358	201	319	162	91	178	23
605	396	391	398	422	241	180	147	23
30	267	28	15	288	14	123	136	23
115	266	110	192	271	181	163	137	24
526	360	374	345	351	251	129	134	24
546	373	374	248	354	179	160	158	24
452	350	330	225	349	165	121	115	24
33	258	33	29	357	21	96	80	24
495	331	383	245	341	184	142	137	24
36	257	35	27	285	24	129	134	24
67	270	63	28	292	25	139	131	24
569	360	404	351	376	239	142	104	24
453	356	326	368	347	271	420	321	24
432	322	344	211	319	170	104	92	24
28	263	27	18	286	16	212	114	24
22	249	22	7	269	7	106	116	24
48	296	42	42	348	31	120	92	24
528	365	371	269	377	183	121	84	24
367	334	282	118	319	94	53	90	24
81	276	75	15	312	12	109	160	24
22	261	22	15	277	14	128	78	24
50	292	44	33	401	21	81	102	24
408	307	340	155	313	127	170	139	24
25	261	24	8	283	7	168	154	24
413	333	317	143	335	110	82	97	24
50	265	48	27	262	27	118	134	24
46	266	44	28	297	24	73	114	24
46	268	44	18	269	17	97	57	25
33	260	33	25	274	24	124	104	25
25	258	25	21	324	17	74	91	25
372	334	285	201	331	155	69	111	25
57	433	34	28	460	15	97	99	25
61	263	60	20	277	18	49	111	25
95	265	92	43	325	34	118	123	25
35	258	34	34	289	30	97	49	25
19	255	20	12	285	11	104	114	25
523	410	327	801	394	520	741	664	25
19	250	20	6	245	7	75	145	25
191	323	151	255	321	204	588	507	25
106	266	101	25	262	24	128	119	25
513	367	358	307	406	194	70	60	25
24	258	24	10	362	7	123	109	25
29	249	30	10	252	10	101	228	25
371	343	278	122	321	97	161	106	25
473	340	356	158	343	117	128	44	25
527	350	385	222	339	168	161	101	25
36	254	37	19	250	20	230	212	25
53	314	43	33	357	24	90	120	25
30	257	30	15	281	14	96	74	25
394	326	309	159	334	122	151	75	25
72	277	67	63	381	42	377	284	25
73	337	56	40	327	31	160	94	25
29	250	29	17	251	18	210	170	25
83	429	50	248	422	150	604	514	25
505	364	355	244	371	169	194	159	25
397	315	323	139	335	107	76	125	26
541	365	380	230	356	166	203	136	26
34	257	34	36	259	36	152	161	26
439	339	331	192	359	137	113	111	26
493	347	364	318	371	219	120	102	26
407	321	325	131	315	107	102	75	26
38	270	36	34	334	26	69	102	26
510	344	380	276	360	196	108	126	26
540	356	388	286	363	202	151	187	26
43	424	26	32	395	21	104	63	26
61	271	58	46	367	32	163	132	26
537	339	405	215	359	153	109	101	26
589	363	415	366	368	255	97	118	26
585	388	386	399	392	260	75	90	26
494	406	312	290	374	198	167	81	26
434	330	337	127	319	102	118	132	26
507	342	379	193	363	136	125	152	26
24	256	24	11	375	7	120	78	26
67	271	64	15	259	15	126	89	26
538	360	383	308	395	199	181	42	27
44	275	41	24	385	16	114	91	27
27	260	27	20	293	17	130	99	27
190	313	156	193	335	147	580	538	27
468	343	349	190	349	140	120	95	27
30	251	31	9	274	8	75	86	27
157	281	143	68	296	59	121	84	27
435	332	336	176	331	136	128	82	27
43	265	41	23	300	19	101	110	27
388	337	294	127	321	102	86	157	27
527	355	380	315	361	223	104	43	27
27	258	26	11	299	10	129	130	27
31	256	31	14	295	12	96	81	27
550	360	391	322	392	210	130	54	27
34	276	32	26	281	24	129	101	27
35	257	35	7	238	7	87	132	27
429	324	339	176	322	140	89	135	27
31	255	31	25	282	23	147	135	27
368	318	296	123	311	101	58	131	27
25	255	25	18	286	16	114	86	27
498	377	338	267	349	196	12	84	27
29	254	29	8	277	7	111	90	27
476	354	344	225	361	159	91	159	27
67	279	61	55	336	42	76	62	27
19	250	20	5	251	5	79	134	27
22	268	21	12	285	11	65	108	27
70	272	66	27	272	26	137	129	27
530	350	387	336	369	233	137	139	27
533	369	370	227	391	149	186	57	27
415	324	327	164	334	125	87	70	27
484	337	367	252	393	164	193	130	27
41	264	40	15	287	13	99	125	27
208	342	156	350	310	289	497	409	28
469	332	362	286	383	191	118	120	28
447	365	313	242	340	182	140	69	28
30	256	30	6	255	6	119	101	28
51	268	48	16	285	15	106	143	28
22	253	22	20	272	19	115	102	28
602	380	406	271	379	183	96	141	28
407	363	286	245	350	179	66	128	28
530	378	359	284	389	187	75	73	28
86	443	50	145	444	84	571	527	28
36	302	30	22	330	17	114	96	28
40	258	40	27	253	27	378	272	28
113	291	99	48	333	37	94	105	28
44	266	42	12	267	11	101	95	28
81	284	73	36	334	27	76	106	28
417	323	331	153	329	119	64	97	28
481	358	344	222	367	155	163	155	28
69	270	65	26	267	25	90	111	29
441	332	340	212	330	164	151	145	29
22	270	21	18	271	17	158	163	29
65	275	61	44	288	39	101	151	29
32	271	30	39	377	26	114	123	29
55	268	52	20	274	18	64	128	29
34	261	33	13	281	12	116	81	29
704	424	425	286	414	177	106	132	29
274	321	219	309	295	268	691	606	29
464	358	332	169	326	133	149	116	29
470	352	341	194	339	146	132	70	29
396	344	294	386	325	304	678	592	29
64	259	63	52	260	51	298	314	29
440	369	305	143	355	103	136	116	29
85	267	82	15	307	13	63	113	29
467	351	341	346	368	241	45	96	29
24	269	23	17	325	13	92	95	29
329	319	264	428	309	355	535	472	29
255	336	194	418	323	331	631	548	30
28	251	29	20	314	16	126	106	30
438	328	341	165	342	123	106	86	30
393	331	304	188	354	136	101	194	30
54	267	52	26	328	20	213	143	30
458	344	341	140	342	105	62	91	30
59	268	56	44	276	41	153	134	30
27	282	25	41	390	27	152	115	30
36	254	37	12	283	10	76	118	30
155	303	131	79	299	68	603	554	30
187	287	167	109	282	98	414	426	30
84	264	81	38	269	36	104	121	30
482	342	361	255	349	187	139	134	30
432	322	344	235	327	184	124	125	30
38	260	38	20	279	19	101	90	30
27	255	27	8	251	8	123	95	30
33	276	30	18	332	14	115	109	30
503	349	369	254	379	172	94	141	30
399	324	316	139	315	113	49	125	30
411	354	297	221	342	165	141	175	30
584	374	400	311	401	198	162	209	30
361	363	255	251	346	185	169	120	30
494	345	367	184	374	126	126	136	30
64	269	61	33	311	27	49	142	30
423	338	320	158	357	114	134	43	30
533	375	364	331	372	228	94	108	31
353	344	262	182	338	138	105	137	31
37	263	36	25	347	19	289	199	31
417	360	296	206	374	141	130	131	31
160	396	103	206	420	125	81	110	31
568	378	384	250	382	167	97	32	31
47	270	45	20	263	19	137	105	31
367	319	294	117	307	97	95	141	31
261	406	165	350	375	239	604	528	31
27	262	27	22	281	20	121	82	31
498	370	344	323	385	215	212	75	31
24	257	24	18	319	15	126	90	31
61	268	58	16	267	16	157	135	31
27	265	26	17	283	15	108	26	31
473	349	346	206	375	141	128	111	31
37	287	33	78	283	70	463	388	31
78	265	76	32	358	23	47	118	31
76	269	72	39	379	26	129	106	31
490	384	327	294	384	196	124	97	31
20	248	21	7	262	7	109	68	31
409	369	284	210	343	157	106	106	31
31	248	32	13	253	13	200	198	31
508	365	356	342	370	237	145	95	31
69	282	63	30	303	25	97	84	31
536	360	382	241	370	167	110	100	31
489	356	352	253	393	165	336	210	31
57	273	53	28	288	25	142	81	31
25	254	25	8	280	7	79	146	31
557	371	385	265	352	193	162	81	32
469	343	350	202	336	154	73	56	32
295	304	248	98	333	75	162	96	32
27	277	25	11	282	10	111	141	32
55	282	50	14	292	13	80	113	32
417	347	308	218	352	158	151	94	32
46	257	46	15	284	13	142	73	32
262	314	213	331	280	303	47	119	32
557	364	391	252	353	183	130	148	32
27	253	27	10	301	9	109	95	32
607	364	427	230	349	169	139	128	32
54	268	51	58	360	42	175	153	32
543	346	402	321	347	237	80	97	32
59	266	57	29	330	23	101	82	32
62	262	61	25	320	20	69	90	32
107	265	104	33	268	31	163	92	32
23	268	22	15	272	14	116	111	32
38	276	35	17	314	14	102	130	32
29	256	29	19	268	18	140	74	32
19	251	20	13	250	13	248	194	32
92	275	85	36	281	32	143	125	32
123	330	96	73	314	59	105	73	32
48	271	45	13	283	12	68	130	32
482	338	365	300	363	211	183	163	32
388	352	282	437	319	351	606	552	32
35	328	27	21	395	14	75	119	32
67	264	65	34	298	29	104	97	32
574	375	392	273	398	176	109	60	32
77	264	75	89	270	85	397	330	32
447	367	312	220	352	160	159	95	32
434	329	338	170	297	147	73	115	32
583	395	378	406	414	251	192	177	32
467	368	324	198	364	139	105	63	33
40	274	38	25	354	18	219	130	33
602	376	410	330	373	226	95	130	33
516	358	369	297	332	229	212	95	33
34	257	34	34	297	29	111	73	33
788	504	400	410	552	190	549	515	33
53	293	46	18	278	16	113	62	33
23	263	22	17	256	17	128	95	33
540	370	373	380	363	267	115	126	33
496	362	351	256	351	186	123	125	33
36	253	36	15	316	12	109	140	33
363	330	282	100	369	69	121	160	33
21	262	21	24	286	22	102	104	33
23	262	23	20	268	19	118	131	33
548	362	387	308	371	213	120	159	33
38	273	36	95	264	92	483	392	33
22	251	23	8	314	7	94	130	33
46	256	46	19	366	13	59	165	33
22	258	22	26	264	25	120	82	33
505	349	370	244	368	170	109	81	33
43	263	42	8	255	8	92	125	33
34	255	34	12	280	11	82	115	33
98	265	94	59	311	48	105	114	33
56	267	53	25	338	19	148	132	33
25	268	24	12	287	11	60	119	33
33	257	33	10	263	10	69	108	34
43	264	42	15	286	13	99	124	34
22	256	22	8	266	7	85	68	34
93	284	84	40	342	30	140	78	34
450	345	334	358	348	264	85	123	34
22	254	22	10	243	11	63	76	34
56	264	54	29	369	20	78	129	34
32	275	29	31	272	29	84	136	34
112	264	109	55	273	51	113	128	34
34	257	34	12	263	12	108	125	34
42	265	40	9	265	9	105	71	34
53	274	50	28	332	22	97	131	34
619	389	408	325	374	223	128	118	34
52	270	49	39	284	35	99	106	34
400	340	301	198	327	155	130	96	34
73	266	70	68	273	64	468	385	34
510	359	364	199	424	120	135	90	34
492	373	338	845	355	610	635	555	34
48	318	38	29	295	25	102	102	34
63	276	59	51	299	44	99	152	34
88	279	81	66	289	58	106	104	34
115	297	99	51	324	41	108	85	34
517	357	370	295	364	208	194	65	34
506	360	360	419	359	299	142	130	35
24	257	24	13	280	12	71	92	35
31	253	31	6	275	6	82	99	35
714	487	375	508	436	298	607	521	35
27	265	26	19	347	14	118	118	35
31	271	29	19	283	18	115	128	35
44	263	43	11	283	10	100	59	35
60	281	54	30	308	25	141	116	35
566	389	372	550	336	419	163	142	35
488	334	374	239	359	171	137	74	35
449	352	326	166	420	101	121	153	35
318	321	254	364	309	302	655	573	35
56	264	55	60	265	58	478	382	35
98	277	90	44	320	35	146	64	35
116	267	111	58	267	55	142	95	35
20	245	21	10	248	11	154	233	35
58	313	47	53	308	44	130	60	35
24	258	23	24	351	18	109	95	35
28	268	26	30	309	25	124	59	35
40	262	39	19	288	17	123	105	35
414	339	312	145	313	118	73	106	36
44	266	43	16	262	16	95	106	36
28	250	29	29	256	29	367	288	36
416	335	318	169	340	128	123	84	36
20	253	20	14	309	12	81	100	36
38	254	39	21	306	17	89	125	36
733	417	450	681	397	439	119	152	36
59	315	48	104	313	85	487	392	36
27	256	27	18	318	15	115	159	36
20	264	20	14	302	12	108	96	36
526	364	369	328	368	228	163	160	36
75	276	70	38	293	33	92	139	36
32	292	28	27	293	24	116	140	36
28	350	21	22	364	16	86	102	36
21	252	21	16	318	13	99	99	36
21	259	21	16	330	12	140	135	36
492	354	355	232	340	174	129	114	36
527	361	375	259	357	186	101	142	36
109	291	96	49	323	39	125	79	36
521	353	377	192	368	133	96	203	36
129	284	117	123	283	111	629	544	36
22	266	21	15	288	14	71	94	36
28	253	29	15	259	15	116	76	36
25	255	25	7	264	6	132	101	36
71	259	70	22	279	20	73	54	36
109	262	106	37	357	26	106	141	36
426	325	335	200	344	148	174	118	36
33	252	33	10	299	9	129	81	37
188	305	158	133	322	106	596	553	37
409	339	309	217	324	171	39	86	37
432	337	328	154	349	113	132	76	37
40	261	39	19	317	15	96	105	37
354	326	278	442	309	366	685	598	37
37	253	38	20	253	21	100	108	37
488	355	352	249	357	179	39	132	37
417	338	316	112	309	92	108	82	37
488	355	353	259	365	182	81	94	37
28	263	27	24	333	19	68	158	37
301	343	225	161	329	125	115	136	37
29	258	29	23	281	21	115	100	37
42	253	43	21	277	20	96	106	37
73	265	71	67	271	64	126	128	37
30	252	31	14	268	14	62	87	37
46	271	43	36	288	32	125	111	37
460	340	346	236	344	176	111	85	37
28	251	28	13	249	14	124	109	37
532	360	378	213	359	152	111	110	37
30	262	30	27	303	23	140	89	37
210	313	172	324	308	270	578	489	37
463	332	357	219	356	158	128	140	37
384	317	310	120	303	101	99	118	37
38	268	36	16	277	15	95	115	37
526	376	358	334	364	235	73	134	38
114	276	106	51	360	36	161	108	38
54	267	52	20	306	17	130	74	38
411	367	286	143	367	100	87	79	38
19	253	20	7	253	7	149	114	38
56	260	55	26	290	23	99	106	38
38	267	37	28	303	23	113	63	38
23	262	22	14	340	11	97	141	38
42	323	33	27	318	22	86	111	38
30	268	28	31	264	30	121	109	38
28	264	28	16	312	13	71	120	38
458	359	327	177	354	128	145	129	38
215	371	148	350	376	238	627	569	38
448	337	340	190	325	149	161	82	38
694	474	374	417	507	211	176	94	38
448	339	338	215	343	161	104	91	38
326	354	236	652	340	491	628	542	38
577	373	396	299	378	203	89	136	38
605	363	428	234	353	170	131	195	38
50	252	50	23	259	22	125	106	38
518	369	360	239	362	169	222	145	38
543	357	389	183	343	137	71	108	38
28	250	28	34	257	34	228	203	38
388	340	292	106	327	83	96	90	38
40	267	38	53	327	42	102	84	38
525	358	376	377	340	284	64	111	38
388	336	296	282	313	231	115	105	38
545	392	356	343	427	206	146	96	38
424	332	327	221	337	167	115	116	38
443	367	309	195	406	123	171	71	39
59	267	57	15	291	13	124	129	39
37	259	36	13	298	11	104	130	39
445	337	338	199	319	160	99	182	39
450	357	323	221	356	159	101	85	39
45	256	45	23	341	18	115	96	39
36	251	36	23	258	23	82	125	39
378	326	297	177	308	147	99	104	39
97	336	74	73	379	49	204	169	39
490	357	351	203	338	154	129	97	39
458	352	333	213	350	156	115	105	39
121	274	113	158	272	149	267	220	39
364	313	298	103	301	88	147	92	39
219	285	197	186	290	164	591	516	39
25	264	24	18	308	15	86	106	39
22	252	22	9	253	9	118	116	39
39	268	38	41	308	34	142	99	39
102	280	93	77	309	64	79	65	39
478	332	369	165	339	125	165	114	39
41	291	36	68	341	51	113	68	39
66	272	63	19	286	17	47	104	39
488	361	346	293	352	214	91	132	40
477	378	323	241	363	170	78	200	40
48	281	44	48	312	39	113	121	40
35	272	33	24	280	22	128	101	40
680	400	435	387	412	240	152	111	40
532	385	354	332	371	229	104	130	40
24	268	23	19	348	14	101	111	40
92	268	88	43	301	36	85	89	40
531	372	365	304	360	216	123	123	40
446	352	324	225	371	155	233	147	40
49	272	46	38	350	28	86	126	40
39	275	36	15	281	13	105	59	40
530	367	370	264	374	180	123	131	40
26	266	25	17	275	16	96	101	40
25	255	25	5	252	5	114	64	40
231	296	200	340	295	295	569	486	40
68	296	59	29	290	25	101	121	40
270	329	210	422	347	311	601	529	40
37	259	36	24	286	22	125	121	40
489	350	357	220	372	152	145	131	40
34	253	34	10	267	9	66	99	40
37	258	36	9	245	9	99	85	40
45	272	42	12	297	11	91	104	40
63	331	49	29	395	19	125	86	40
496	380	334	184	363	130	148	102	40
33	261	32	14	266	13	104	115	40
54	263	52	22	409	14	118	105	41
89	265	86	43	339	33	81	94	41
145	332	112	187	331	144	615	529	41
34	251	35	10	273	9	145	64	41
82	299	70	37	367	26	116	111	41
62	287	55	32	320	25	52	94	41
62	279	57	15	286	13	90	81	41
21	248	22	16	267	15	113	114	41
27	271	26	21	272	20	89	110	41
69	266	66	36	269	34	81	87	41
602	366	421	227	372	156	158	170	41
493	344	367	157	328	123	95	84	41
505	353	366	268	368	187	114	115	41
185	277	171	127	345	94	105	104	41
434	334	333	263	310	217	120	90	41
150	290	132	139	290	122	650	566	41
52	301	44	33	360	23	129	141	41
481	344	358	212	316	172	106	157	41
46	262	45	12	278	11	106	114	41
138	297	119	90	333	69	70	102	41
404	323	321	109	326	86	145	106	41
149	361	105	341	403	217	633	567	41
70	268	67	25	278	23	106	71	41
474	343	353	284	376	194	123	105	42
101	289	89	57	340	43	114	114	42
458	347	338	241	353	175	136	160	42
45	275	41	32	322	25	89	110	42
444	342	332	199	355	143	108	95	42
518	359	369	264	380	178	108	151	42
252	306	211	315	292	277	611	533	42
408	343	305	173	311	142	114	101	42
693	410	433	413	375	282	96	186	42
26	258	26	11	268	10	109	76	42
601	378	407	368	401	235	297	192	42
55	280	51	42	326	33	110	102	42
454	378	307	199	354	144	448	370	42
539	367	376	291	388	192	142	120	42
39	257	39	12	261	12	97	124	42
24	268	23	16	291	14	119	118	42
25	251	26	8	272	7	65	86	42
468	339	353	149	336	113	97	94	42
41	278	38	30	319	24	109	128	42
24	248	25	12	253	12	96	116	42
37	258	37	16	346	12	157	147	42
173	302	147	176	329	137	570	523	42
492	358	352	232	337	176	160	78	42
132	274	123	107	267	102	471	415	42
31	284	28	22	286	19	161	84	42
57	262	56	18	279	16	78	86	42
43	289	38	27	339	21	116	124	42
302	307	252	380	312	312	610	526	43
33	260	33	15	281	13	108	80	43
500	353	362	146	374	100	71	95	43
515	370	356	292	383	196	436	342	43
63	277	58	24	297	20	120	63	43
70	269	67	32	342	24	139	89	43
20	250	20	9	273	9	82	136	43
498	367	347	205	360	146	100	140	43
437	331	338	187	363	132	105	56	43
313	314	255	136	312	111	105	86	43
27	260	27	5	253	5	100	113	43
31	263	30	47	361	33	176	114	43
586	439	342	1023	267	982	777	690	43
65	310	54	39	347	29	137	53	43
258	329	201	264	326	208	659	593	43
22	250	22	10	246	10	96	132	43
578	346	428	318	383	212	104	109	43
416	335	318	187	337	142	109	96	43
356	308	297	134	312	110	80	75	43
548	358	392	260	378	176	166	145	43
49	281	44	19	293	17	101	113	43
597	403	379	478	415	295	111	118	43
507	351	370	259	375	177	110	78	43
543	446	312	190	459	106	81	119	43
45	266	44	24	285	21	113	53	43
54	257	53	16	270	16	106	108	43
368	379	248	694	381	466	714	626	43
361	316	292	125	299	107	99	63	43
532	355	384	231	355	167	193	134	43
32	301	27	27	340	20	132	114	44
473	339	358	239	369	165	86	63	44
486	350	355	197	353	143	145	143	44
36	258	36	11	254	11	111	95	44
478	345	355	254	343	189	128	129	44
555	370	384	274	389	181	139	149	44
58	266	56	16	306	13	101	108	44
534	373	367	245	375	167	155	111	44
94	302	80	41	340	31	110	158	44
580	378	393	347	370	240	155	89	44
563	367	392	380	390	250	74	137	44
41	256	41	20	286	18	128	124	44
80	266	77	27	286	25	104	81	44
419	345	311	148	356	107	102	157	44
31	265	30	13	257	13	146	87	44
150	347	111	265	371	183	598	548	44
499	397	322	288	339	218	129	142	44
441	355	318	207	431	123	118	125	44
465	351	339	179	330	139	130	87	44
28	256	28	11	263	10	111	129	44
294	332	227	353	341	265	655	578	44
484	342	362	241	345	179	113	119	44
21	260	21	7	286	6	90	113	44
436	341	327	184	345	137	109	73	45
436	332	337	291	381	196	241	251	45
94	264	91	52	270	50	289	280	45
502	354	363	218	369	151	145	120	45
42	276	39	20	301	17	360	288	45
656	406	413	512	397	330	146	141	45
74	275	69	26	317	21	100	86	45
194	343	145	236	360	168	613	567	45
112	270	106	47	287	42	87	130	45
47	277	44	18	275	17	137	166	45
33	262	32	19	287	17	95	79	45
28	273	27	18	354	13	147	154	45
321	327	251	439	335	336	616	540	45
24	261	24	18	264	18	110	124	45
415	329	322	168	314	137	147	131	45
366	400	234	145	450	82	63	147	45
522	372	359	217	345	161	47	114	45
32	260	32	19	370	13	137	100	45
300	334	230	466	313	381	637	555	45
59	263	57	33	331	26	85	120	45
66	257	65	66	254	67	176	196	45
92	279	84	125	282	113	443	348	45
25	262	24	16	293	14	94	111	45
422	341	317	268	340	202	100	97	45
97	268	92	108	274	101	272	232	45
54	354	39	56	469	31	285	185	45
26	271	24	20	286	18	94	96	45
44	274	41	26	288	23	118	132	45
166	313	136	115	317	93	108	71	45
467	353	338	189	346	139	185	59	45
55	265	53	18	339	14	106	128	45
32	252	33	19	245	19	223	205	46
31	304	26	62	317	50	54	91	46
660	432	391	699	411	435	312	242	46
33	255	33	9	280	9	140	75	46
252	294	220	272	302	231	693	612	46
46	257	46	19	271	18	114	104	46
43	262	42	29	264	28	104	141	46
22	254	23	16	249	16	62	78	46
32	255	32	16	298	14	96	143	46
57	265	55	36	358	26	101	130	46
35	258	35	19	259	19	142	96	46
100	281	91	39	317	31	136	101	46
64	271	60	55	334	42	123	92	46
72	262	71	34	290	30	87	81	46
495	420	302	195	495	101	228	130	46
25	256	24	35	309	29	99	95	47
49	259	48	20	275	19	113	90	47
733	426	440	508	423	307	170	121	47
244	316	197	315	317	254	612	537	47
411	315	334	174	324	137	108	168	47
315	325	248	174	300	148	96	64	47
636	443	367	459	474	248	145	128	47
29	330	22	16	353	11	113	110	47
511	348	376	260	316	210	118	104	47
39	261	38	21	287	19	139	100	47
91	264	89	25	295	22	111	121	47
135	369	94	159	358	114	598	554	47
146	272	138	37	271	35	47	124	47
473	351	345	184	344	137	106	101	47
135	312	111	97	305	82	215	165	47
79	283	71	35	340	26	129	141	47
155	298	133	82	295	71	448	347	47
65	432	39	30	502	15	123	53	47
20	261	20	14	271	13	135	100	47
407	316	330	167	325	132	89	125	47
436	332	336	308	342	231	135	134	47
37	270	35	14	314	11	99	114	48
567	403	360	189	378	128	131	118	48
31	269	30	25	291	22	91	74	48
156	304	132	173	312	142	442	389	48
474	361	336	244	354	176	99	109	48
390	340	294	345	315	280	710	625	48
116	271	110	60	307	50	101	99	48
28	256	28	9	260	9	141	128	48
21	254	21	30	396	20	116	97	48
532	347	392	278	350	204	96	108	48
186	296	161	126	291	111	141	123	48
201	338	152	340	342	254	645	579	48
459	341	345	251	349	184	167	176	48
41	273	38	17	299	15	185	126	48
223	303	189	311	301	265	541	448	48
57	261	56	32	385	21	134	75	48
20	250	20	34	245	35	356	280	48
33	285	29	38	293	33	121	162	48
47	260	46	12	271	11	81	116	48
191	295	166	92	310	76	158	130	48
51	256	51	22	292	19	123	116	48
165	267	158	41	281	38	148	79	48
471	342	353	275	344	205	123	113	48
440	341	330	157	332	121	135	121	48
488	358	349	197	348	145	167	130	48
638	378	431	264	373	181	188	170	48
550	377	373	350	389	230	237	218	48
28	265	27	22	314	18	132	101	48
503	357	361	285	472	155	143	121	48
44	267	42	16	300	14	125	104	49
21	276	20	19	346	14	115	53	49
80	275	75	35	351	25	96	116	49
21	264	20	25	308	21	128	116	49
440	365	308	605	340	455	715	631	49
44	254	44	46	265	44	324	244	49
532	365	373	317	359	226	171	74	49
135	274	126	60	324	48	153	140	49
122	296	105	112	337	85	80	81	49
31	252	32	12	300	10	95	86	49
46	267	44	40	270	38	454	381	49
55	275	51	29	316	24	99	95	49
469	347	346	257	344	192	54	121	49
78	321	62	76	391	50	104	96	49
428	353	310	246	332	190	115	89	49
48	255	48	20	259	20	90	81	49
516	359	367	225	349	165	131	106	49
58	256	58	19	288	17	115	115	49
22	261	22	24	382	16	121	108	49
74	270	70	34	421	21	57	106	49
404	353	293	212	364	149	85	75	49
62	264	60	15	312	13	60	121	50
244	323	193	338	364	238	582	502	50
513	354	371	288	390	189	59	97	50
295	360	210	535	321	426	574	495	50
399	361	283	216	326	169	459	351	50
510	358	365	225	383	150	165	123	50
526	354	380	286	345	212	161	170	50
95	583	42	45	866	13	134	140	50
459	350	336	178	348	131	160	134	50
100	272	94	33	287	29	149	106	50
66	282	60	35	310	29	109	62	50
52	258	51	19	294	17	126	54	50
72	266	69	19	353	14	82	94	50
410	333	314	158	334	121	94	165	50
590	364	415	294	360	209	97	111	50
555	370	384	274	396	177	131	79	50
45	284	41	59	282	53	438	370	50
213	305	179	89	311	73	136	95	50
23	253	23	6	248	6	108	115	50
94	270	89	34	313	28	116	116	51
35	262	34	15	270	14	152	148	51
276	342	206	275	330	213	388	424	51
217	325	171	287	334	220	601	544	51
51	258	50	23	342	17	95	91	51
449	335	343	200	344	149	155	109	51
243	305	204	177	300	151	562	509	51
482	368	336	294	362	208	94	75	51
24	253	24	7	250	7	111	91	51
493	350	360	321	397	207	121	87	51
22	263	21	23	361	17	145	115	51
26	261	25	8	255	8	158	57	51
70	306	58	35	434	21	111	149	51
41	259	41	34	293	30	134	142	51
425	339	321	153	341	115	137	110	51
464	362	328	201	359	143	165	110	51
28	254	28	6	258	6	148	89	51
69	289	61	46	392	30	121	125	51
162	291	143	72	296	62	110	157	51
28	253	28	28	254	28	241	191	51
392	321	312	246	322	195	217	130	51
460	335	351	177	329	137	132	74	52
67	266	65	68	271	64	373	334	52
32	255	32	9	257	9	87	105	52
500	344	373	251	342	188	111	119	52
26	252	27	34	256	34	99	108	52
509	359	364	322	397	207	46	95	52
557	376	379	251	372	173	70	141	52
39	256	39	19	270	18	124	120	52
20	254	20	12	279	11	105	101	52
19	249	20	9	246	9	130	70	52
26	321	20	27	373	19	91	95	52
67	285	60	37	274	35	131	113	52
48	261	47	30	280	28	119	109	52
647	542	306	995	673	379	662	584	52
477	372	328	325	358	232	161	128	52
530	370	366	284	344	211	129	120	52
50	272	47	31	286	28	92	96	52
46	271	43	20	322	16	90	109	52
221	425	133	360	474	195	623	535	52
145	282	131	34	329	26	134	118	52
435	328	340	338	348	249	116	154	52
514	358	367	230	390	151	125	149	52
92	300	79	151	293	132	468	394	52
500	371	346	208	349	153	105	94	52
32	262	31	22	277	20	109	63	53
30	257	30	17	266	17	131	126	53
51	266	49	27	342	20	121	147	53
29	252	29	20	261	19	125	113	53
24	271	23	10	285	9	114	145	53
406	335	310	165	319	132	116	100	53
993	553	459	919	461	510	707	623	53
481	358	344	300	337	228	194	143	53
591	406	373	243	358	174	147	119	53
24	259	24	14	264	14	94	109	53
530	354	383	275	338	208	54	143	53
22	260	22	27	273	25	79	120	53
56	266	53	29	305	25	74	119	53
531	363	375	310	379	209	115	94	53
33	256	33	8	257	8	80	116	53
328	309	272	334	327	262	215	447	53
627	400	401	377	367	263	68	130	53
473	351	345	186	329	145	84	65	53
121	398	78	230	375	157	616	570	53
109	274	101	69	308	58	97	92	53
34	265	33	38	274	36	441	342	53
475	362	336	322	348	237	118	100	53
64	273	60	20	303	17	100	86	54
91	270	86	35	278	32	74	81	54
191	324	151	241	324	190	638	587	54
27	255	28	12	322	10	90	89	54
85	269	81	30	285	27	87	90	54
471	332	363	218	363	154	101	114	54
408	342	306	144	331	111	84	151	54
501	358	358	261	408	164	178	121	54
54	266	52	30	334	23	141	120	54
294	345	218	308	343	230	648	573	54
286	344	212	506	353	367	589	504	54
154	406	97	245	425	148	709	636	54
472	345	350	268	338	203	143	145	55
106	287	95	38	328	30	154	92	55
23	251	24	10	298	9	115	142	55
20	251	21	21	250	22	292	229	55
276	314	225	287	302	244	687	600	55
554	371	383	353	416	217	148	135	55
106	303	89	37	317	30	102	149	55
135	290	119	112	289	99	101	165	55
34	258	34	19	318	16	124	121	55
26	281	23	36	284	33	86	84	55
414	383	277	151	366	106	120	141	55
48	258	47	27	270	25	78	105	55
37	263	36	12	268	11	96	92	55
62	263	60	42	287	37	97	102	55
36	253	37	18	259	18	125	37	55
460	340	346	213	362	151	148	115	55
596	396	385	250	460	139	168	100	55
22	253	22	14	264	14	149	64	55
65	276	60	30	266	28	85	102	55
455	355	328	202	339	152	152	145	55
187	341	141	278	353	201	596	543	55
62	298	53	25	391	17	120	94	56
409	342	306	194	325	152	54	128	56
28	260	28	21	287	19	115	143	56
47	270	45	19	344	14	140	104	56
29	264	28	22	276	21	147	129	56
384	315	312	128	308	107	96	116	56
422	363	298	319	356	230	139	102	56
454	345	337	245	356	176	136	119	56
535	361	380	150	340	113	73	94	56
459	346	340	246	343	183	91	157	56
503	370	348	175	361	124	60	108	56
22	260	21	25	270	24	73	110	56
21	269	20	9	287	8	136	91	56
557	393	363	343	362	243	137	70	56
365	357	261	713	357	512	612	529	56
20	263	20	26	268	24	118	105	56
90	278	82	11	275	11	78	74	56
253	312	207	410	323	325	551	491	56
26	257	26	9	266	9	115	185	56
484	355	349	396	358	284	167	95	56
466	355	336	226	347	167	125	134	56
76	277	71	41	276	38	102	111	56
26	265	25	28	294	25	116	78	56
461	334	354	169	328	132	161	139	56
558	385	371	265	376	181	179	76	56
62	292	54	41	289	37	78	101	56
110	282	100	37	346	28	99	91	57
99	260	97	26	261	26	96	91	57
560	371	387	238	348	175	131	68	57
382	323	302	132	317	107	114	129	57
46	255	47	19	277	17	111	109	57
210	286	188	73	288	65	115	115	57
107	289	95	45	325	35	135	94	57
80	266	76	36	318	29	85	70	57
559	363	395	293	397	189	84	171	57
31	308	26	8	307	7	119	116	57
32	258	32	18	270	17	128	84	57
24	286	21	10	298	8	99	70	57
228	343	170	388	338	294	645	581	57
28	256	28	27	274	25	56	124	57
24	272	22	30	293	26	101	131	57
38	257	38	10	261	10	142	100	57
29	249	30	17	247	18	124	85	57
66	259	66	19	286	17	39	110	57
34	269	33	38	535	18	106	92	57
24	253	24	20	275	19	97	124	57
23	262	22	13	265	12	119	114	57
476	331	368	151	330	117	136	148	57
87	285	78	53	288	47	115	126	57
308	356	222	394	346	291	608	543	58
30	254	30	21	267	20	81	143	58
39	261	38	38	339	29	89	96	58
212	279	194	92	291	81	101	62	58
89	271	84	32	361	23	161	139	58
37	252	38	12	267	11	70	114	58
432	353	313	268	327	210	73	145	58
446	336	340	172	317	139	210	181	58
25	272	23	17	293	14	60	99	58
40	265	39	20	263	19	84	104	58
651	431	386	457	405	289	106	140	58
75	267	72	31	288	28	94	130	58
25	249	26	19	257	19	86	95	58
29	262	28	28	287	25	78	84	58
1023	691	379	601	527	292	589	496	58
366	309	303	141	320	113	187	106	58
55	278	51	21	318	17	124	118	58
614	383	410	382	432	226	101	89	58
34	292	30	74	291	66	337	268	58
477	341	358	200	335	153	147	76	58
29	252	30	20	291	17	79	99	58
445	334	341	202	332	156	177	125	58
146	288	130	56	306	47	108	75	58
52	270	49	17	306	14	102	101	58
41	257	41	22	337	16	62	70	58
27	267	25	21	263	21	95	96	58
33	258	33	14	278	12	87	141	58
436	332	336	207	341	155	101	115	58
101	269	96	86	264	83	434	378	59
34	267	32	19	302	16	114	136	59
490	350	358	214	357	153	110	90	59
376	326	296	752	344	560	612	541	59
64	261	63	41	304	35	115	71	59
157	302	133	77	306	65	60	70	59
655	401	418	566	460	315	148	140	59
491	360	349	273	390	179	181	104	59
456	336	347	212	318	171	69	126	59
48	260	47	8	259	8	141	102	59
20	250	20	21	257	21	266	183	59
560	426	337	387	416	238	358	289	59
143	353	104	189	406	119	638	580	59
23	279	21	31	371	22	97	90	59
77	272	73	47	317	38	160	142	59
31	303	26	15	300	13	100	68	59
33	271	31	18	278	17	53	94	59
19	251	20	4	240	4	86	76	59
620	414	383	443	424	267	171	79	59
537	363	379	341	396	220	145	139	59
26	257	26	15	273	14	113	70	59
512	365	360	232	360	165	158	121	59
400	329	311	116	311	96	170	109	59
467	375	319	647	353	469	729	640	60
45	259	45	24	280	22	76	110	60
25	256	25	20	270	19	106	101	60
48	261	47	21	328	16	111	87	60
463	361	328	284	348	209	87	68	60
47	255	47	17	279	16	128	70	60
22	252	22	16	366	11	135	100	60
505	329	394	272	332	209	123	151	60
27	256	27	26	357	19	132	124	60
34	258	33	16	324	13	128	120	60
20	253	20	5	244	5	82	106	60
28	258	28	15	278	14	96	126	60
478	335	366	209	342	156	191	208	60
555	357	398	295	344	219	92	124	60
43	271	41	17	292	15	86	128	60
42	255	42	18	304	15	89	111	60
411	338	312	187	321	149	105	116	60
28	252	29	9	257	9	97	79	60
132	341	99	61	351	45	129	105	60
499	349	366	310	369	215	155	159	60
307	349	225	480	334	367	565	501	60
90	306	75	74	443	43	160	101	61
558	394	363	237	405	150	166	152	61
383	397	247	648	397	417	654	575	61
29	254	29	9	246	9	59	132	61
51	261	50	19	294	16	123	162	61
42	257	42	13	279	12	115	114	61
57	263	56	28	387	19	84	102	61
21	260	20	11	259	11	76	92	61
364	347	268	137	344	102	105	153	61
62	260	61	19	361	13	78	94	61
80	285	72	31	318	25	167	86	61
234	292	205	74	319	59	157	108	61
226	296	195	308	289	273	610	543	61
125	274	117	43	310	35	96	49	61
500	347	369	304	332	235	160	97	61
20	252	20	11	266	11	74	105	61
25	264	24	11	257	11	120	119	61
609	382	408	263	421	160	213	116	61
58	280	53	30	301	25	92	130	61
27	260	27	34	293	29	121	149	61
490	360	349	234	333	180	132	162	61
24	278	22	19	304	16	105	106	61
52	255	52	15	288	14	126	75	61
66	264	64	30	312	24	91	49	61
480	346	356	289	340	217	81	114	61
28	252	28	10	275	10	116	97	61
399	334	306	108	335	82	53	82	61
462	334	354	204	338	154	80	134	61
49	316	40	40	360	29	101	92	62
439	339	331	234	377	159	90	101	62
50	277	46	38	286	34	100	87	62
404	322	322	197	334	151	90	68	62
449	325	354	182	358	130	169	143	62
591	380	398	372	394	242	128	130	62
516	398	331	227	370	157	149	173	62
22	283	20	26	376	17	111	153	62
187	329	146	292	325	230	637	574	62
553	358	396	226	374	155	26	120	62
34	253	34	24	269	23	84	96	62
612	385	407	440	345	327	134	159	62
532	371	367	314	394	204	129	146	62
481	363	339	236	363	167	119	186	62
61	265	59	22	319	17	115	94	62
552	366	386	331	383	221	159	129	62
26	248	26	10	267	9	68	108	62
33	265	32	13	264	12	148	134	62
89	282	81	30	274	28	104	110	62
459	328	358	261	363	184	131	108	62
36	278	33	32	294	28	128	99	62
839	439	489	714	468	390	212	87	62
419	363	296	252	346	186	86	102	62
68	261	67	58	325	45	106	106	62
544	365	382	306	403	194	270	202	62
72	270	69	23	335	18	135	89	62
37	261	36	33	259	33	157	128	62
380	323	301	139	306	117	85	124	62
402	328	313	191	335	146	163	108	62
456	337	346	195	355	141	165	153	62
76	278	70	34	284	30	142	69	63
143	270	136	67	280	61	65	121	63
467	349	343	242	325	191	100	115	63
42	290	37	29	300	25	128	110	63
186	395	121	259	457	145	583	498	63
175	314	142	203	303	171	559	498	63
51	261	50	20	281	18	65	60	63
554	363	391	291	346	215	155	73	63
458	329	357	219	325	172	90	134	63
436	364	307	349	341	262	134	128	63
462	342	346	215	336	164	170	175	63
529	372	364	236	372	162	169	97	63
336	321	268	157	310	130	81	137	63
32	261	32	20	287	18	82	110	63
39	254	39	17	363	12	143	86	63
27	256	27	12	276	11	110	142	63
60	266	58	34	351	25	134	76	63
312	502	159	534	545	251	627	538	63
91	279	84	28	286	25	145	91	63
1023	500	525	966	524	472	197	102	63
59	274	55	32	307	26	97	124	63
47	265	45	32	350	24	132	84	63
57	264	55	25	319	20	159	79	63
31	251	32	35	252	36	119	91	64
271	303	229	366	302	310	537	478	64
459	342	343	236	358	169	119	121	64
41	257	41	14	304	12	91	89	64
100	272	94	22	310	18	148	136	64
432	341	325	169	331	131	105	90	64
43	275	40	23	313	19	136	116	64
29	262	28	14	266	13	118	136	64
24	250	24	5	246	5	97	95	64
460	399	295	192	356	138	119	170	64
166	323	132	49	338	37	174	102	64
89	281	81	159	284	144	363	297	64
393	352	286	657	349	481	589	531	64
34	272	32	13	265	13	136	158	64
23	262	23	10	279	9	125	87	64
513	382	344	235	358	168	277	182	64
22	254	22	9	262	8	96	70	64
86	272	81	53	341	40	110	73	64
21	250	21	23	344	17	87	71	64
103	276	96	40	333	31	91	99	64
505	347	373	406	376	276	123	169	64
388	367	270	319	363	225	125	129	64
504	352	366	288	352	210	68	120	64
38	257	38	23	270	22	207	108	64
31	257	31	14	266	13	131	96	65
521	347	385	221	362	156	179	94	65
19	252	20	4	230	4	123	79	65
21	255	21	18	280	16	81	111	65
207	341	156	207	344	154	664	596	65
270	333	207	143	447	82	116	118	65
40	322	32	32	363	22	104	56	65
336	339	254	113	340	85	123	148	65
65	281	59	20	366	14	106	70	65
285	328	222	314	308	262	670	582	65
435	338	330	207	336	157	91	78	65
60	272	57	27	324	21	162	96	65
273	382	183	411	425	248	569	495	65
36	272	34	23	297	20	113	116	65
84	269	80	46	428	27	89	91	66
46	267	44	18	284	17	90	92	66
158	294	138	198	313	162	528	445	66
89	267	85	18	270	17	111	114	66
44	256	44	18	278	17	151	89	66
181	290	160	117	284	105	463	409	66
47	263	46	12	261	12	151	114	66
153	278	141	59	290	52	102	126	66
31	255	31	14	308	12	129	129	66
350	317	282	109	310	90	105	101	66
45	263	44	17	301	14	131	179	66
623	401	397	425	420	259	141	177	66
540	361	382	288	368	200	110	102	66
473	346	350	221	312	181	120	108	66
30	274	28	21	473	11	161	161	66
271	304	228	239	295	208	588	504	66
21	255	21	10	415	6	143	113	66
348	342	261	182	326	143	60	106	66
433	347	320	173	340	130	65	145	66
70	264	68	36	345	27	137	119	66
379	319	304	108	311	89	145	59	66
151	281	138	15	265	14	89	56	66
489	358	350	209	348	154	116	134	66
489	399	314	1023	321	817	696	632	66
1023	579	453	745	645	296	229	92	66
898	490	469	636	477	342	307	209	66
558	388	368	407	354	295	145	131	66
73	273	69	39	442	22	132	86	66
61	264	59	36	320	29	62	113	67
502	348	369	294	341	221	152	101	67
298	330	231	265	311	218	603	548	67
227	288	201	80	334	61	132	119	67
496	346	367	291	405	184	82	140	67
356	314	290	156	307	130	27	125	67
383	336	291	518	326	407	582	519	67
380	361	269	216	332	167	82	110	67
53	264	51	42	336	32	140	91	67
714	392	466	482	453	272	159	92	67
449	345	333	357	360	254	149	155	67
157	288	139	134	293	117	258	134	67
27	254	27	11	269	11	99	137	67
22	248	23	10	247	11	109	125	67
453	327	355	186	317	150	129	140	67
590	369	410	252	353	183	137	89	67
42	271	39	30	295	26	113	140	67
443	349	325	230	359	164	119	147	67
29	252	29	13	251	14	114	97	67
38	333	29	37	405	23	89	121	67
434	336	330	211	340	159	92	108	67
414	324	328	152	342	114	200	76	67
262	314	214	235	301	199	334	341	67
637	401	406	427	423	259	105	136	67
525	355	379	353	378	239	118	118	68
449	419	274	1017	413	630	655	571	68
346	322	275	128	308	106	130	87	68
74	260	73	36	256	36	125	24	68
26	261	25	17	316	14	96	69	68
63	289	56	34	295	30	151	145	68
28	252	29	25	289	23	131	113	68
424	410	265	717	400	459	657	586	68
565	373	388	323	421	196	186	159	68
187	316	151	240	300	204	668	583	68
31	252	32	9	291	8	71	129	68
609	386	403	345	400	221	139	119	68
40	257	40	21	269	20	121	97	68
25	255	25	8	232	9	126	86	68
54	266	52	46	278	42	125	136	68
415	346	307	263	318	211	142	100	68
81	265	78	45	317	37	162	104	68
531	374	363	468	370	324	106	82	68
488	355	352	219	388	145	95	56	68
479	349	351	201	350	147	56	76	68
524	361	371	238	356	171	87	113	68
28	265	27	16	267	15	125	118	68
25	267	24	38	283	35	188	199	68
89	266	85	30	285	27	76	145	68
465	364	326	268	348	197	52	110	68
273	330	212	213	324	168	493	479	68
26	254	26	16	261	16	115	116	68
65	279	60	22	347	16	141	113	68
528	365	371	238	377	162	131	113	68
223	292	196	100	328	78	132	65	68
351	387	233	257	368	178	87	104	69
555	371	384	319	401	204	96	85	69
46	255	47	15	257	15	114	111	69
49	268	47	14	260	14	119	95	69
589	378	399	329	396	213	132	159	69
27	322	21	22	403	14	153	145	69
34	255	34	11	293	10	128	111	69
30	258	30	25	297	21	76	115	69
62	257	61	27	303	23	130	109	69
492	359	351	153	360	109	145	86	69
665	500	340	551	759	186	625	533	69
526	351	384	250	368	174	84	58	69
66	256	66	45	265	43	91	62	69
196	310	162	172	300	147	607	525	69
232	303	197	259	285	233	652	563	69
382	333	294	164	339	124	60	102	69
345	342	259	459	344	341	643	566	69
21	252	21	18	250	18	102	151	69
485	391	318	773	359	551	690	614	69
506	336	386	185	365	130	104	90	69
249	318	200	293	317	237	601	525	69
32	291	28	56	415	34	124	106	69
23	258	23	16	284	15	96	89	69
427	353	309	367	403	233	305	189	69
49	266	47	18	292	16	89	134	69
178	391	117	503	420	307	424	411	69
487	360	346	192	359	137	134	94	69
502	360	357	315	387	209	175	101	69
516	360	367	244	341	183	95	126	70
451	331	349	149	321	119	109	114	70
38	320	31	22	335	17	120	80	70
578	360	411	264	339	199	124	131	70
415	341	311	151	336	115	109	106	70
351	395	227	445	425	268	572	519	70
27	249	28	11	258	10	109	109	70
175	291	154	122	364	86	110	101	70
19	247	20	7	257	7	125	100	70
91	281	83	43	306	36	69	101	70
38	258	38	11	276	11	109	145	70
521	368	362	354	377	240	113	36	70
33	255	33	22	258	21	96	108	70
23	255	23	11	265	10	142	114	70
434	330	336	125	324	99	193	65	70
22	266	21	36	345	27	129	123	70
200	301	170	90	335	69	108	168	70
87	269	83	16	272	15	111	147	70
34	271	32	24	330	19	74	126	71
45	261	44	18	297	15	119	76	71
38	259	37	15	293	13	81	78	71
380	330	295	127	302	107	126	76	71
413	333	317	146	335	112	121	89	71
28	256	28	30	260	29	181	130	71
60	269	57	24	287	22	311	238	71
483	342	362	277	378	188	154	108	71
30	254	31	17	261	16	137	106	71
482	355	348	284	375	194	141	99	71
705	415	435	375	400	240	110	69	71
27	276	25	15	281	14	101	68	71
430	367	300	148	350	108	116	140	71
22	274	21	21	316	17	87	116	71
32	257	32	8	295	7	124	108	71
20	256	20	10	272	10	91	109	71
494	349	363	312	341	234	153	140	71
68	265	65	28	416	17	159	90	71
480	362	339	154	318	124	79	143	71
539	362	382	195	337	148	128	126	71
515	364	362	284	380	191	84	193	71
706	408	443	394	392	257	131	132	71
27	261	27	10	257	9	128	118	71
92	270	88	60	349	44	114	146	72
38	250	39	14	258	14	69	101	72
488	378	330	354	373	243	125	119	72
562	363	396	280	375	191	183	104	72
451	341	339	231	367	161	170	129	72
282	309	234	198	297	171	658	587	72
596	434	351	1023	315	833	719	638	72
573	350	419	275	351	201	139	121	72
229	319	184	234	307	196	573	491	72
1002	623	412	465	573	208	97	81	72
531	348	391	238	351	173	115	131	72
520	342	389	323	358	231	89	80	72
99	296	86	56	353	41	90	102	72
374	316	303	119	306	100	116	116	72
89	282	80	30	284	27	105	109	72
42	270	40	20	276	19	78	99	72
430	335	329	126	318	102	146	126	72
442	330	343	149	319	119	136	124	72
197	306	165	175	294	152	648	563	72
710	423	430	467	474	252	174	80	72
28	264	27	14	285	12	148	145	72
765	419	467	695	405	440	130	120	72
64	354	46	38	376	26	110	99	73
335	386	222	426	392	279	402	417	73
423	331	327	156	329	121	106	113	73
490	401	313	158	382	106	147	141	73
438	333	337	191	336	145	124	52	73
438	383	293	334	366	234	148	126	73
470	345	349	239	360	170	131	97	73
33	248	34	26	259	26	165	218	73
437	340	329	582	336	443	692	607	73
383	325	302	201	316	163	92	130	73
325	308	270	303	303	256	643	559	73
44	263	43	25	363	17	97	115	73
53	261	52	20	269	19	54	110	73
379	345	281	184	325	145	80	25	73
27	255	27	16	265	16	106	116	73
27	255	27	16	377	11	80	100	73
24	264	24	15	265	15	89	105	73
226	301	192	132	348	97	185	186	73
182	306	152	82	335	62	74	52	73
44	264	43	25	283	23	75	131	73
30	255	30	11	258	11	114	73	73
251	320	201	290	314	236	636	558	73
47	385	31	23	398	15	128	113	73
24	263	24	16	289	14	84	132	73
93	261	91	48	336	36	106	153	73
456	357	327	226	323	179	68	80	74
76	272	72	42	344	31	126	116	74
55	256	55	24	334	18	79	111	74
60	293	53	42	415	26	141	120	74
34	256	34	11	267	10	91	82	74
45	253	45	22	274	21	110	96	74
567	362	401	197	355	142	126	76	74
118	328	92	124	314	101	108	139	74
22	252	22	8	263	8	147	118	74
454	348	334	159	361	113	157	121	74
484	371	334	197	376	134	160	161	74
531	340	400	237	343	177	125	80	74
470	349	344	186	340	140	60	128	74
300	366	210	507	412	315	647	598	74
867	467	475	623	582	274	586	500	74
440	338	334	216	345	160	212	157	74
66	267	63	52	281	47	149	132	74
435	338	330	139	311	115	62	124	74
486	369	337	179	356	129	110	57	74
31	256	31	16	281	15	101	102	75
34	263	33	28	290	25	114	87	75
94	381	63	146	372	101	260	220	75
30	269	28	28	287	25	148	159	75
39	255	39	16	289	14	154	113	75
33	265	32	13	264	13	80	94	75
87	274	81	41	297	36	113	131	75
31	282	28	18	326	14	105	116	75
496	384	331	308	369	214	90	176	75
90	281	82	41	387	27	153	74	75
623	385	414	314	381	211	136	165	75
118	281	107	39	343	29	76	84	75
27	276	25	20	380	13	105	102	75
25	253	25	24	269	23	120	119	75
515	383	344	216	365	151	96	56	75
63	269	60	27	287	24	106	91	75
207	296	179	71	323	57	148	148	75
50	280	46	26	290	23	116	62	75
388	312	319	131	317	106	105	111	75
457	339	345	179	351	131	106	135	75
63	291	56	35	332	27	75	90	75
427	341	321	189	333	145	75	130	75
25	259	25	14	267	13	141	136	75
25	264	25	17	322	14	134	74	76
58	270	55	27	275	26	134	100	76
36	259	36	18	260	18	84	119	76
42	270	40	14	290	13	99	80	76
34	265	33	23	323	19	87	84	76
85	265	82	23	288	21	116	111	76
65	272	61	24	467	13	84	130	76
435	353	316	138	350	101	132	75	76
33	266	32	47	267	45	459	366	76
88	281	80	59	328	46	147	101	76
614	369	426	289	373	199	158	151	76
35	262	34	13	271	12	85	118	76
447	336	340	183	317	147	135	110	76
430	336	327	180	332	138	129	70	76
50	281	45	25	319	20	71	140	76
631	405	400	410	472	222	608	527	76
473	355	340	213	346	157	97	115	76
506	364	355	206	356	148	68	95	76
257	314	209	276	296	238	607	525	76
23	255	23	11	255	11	114	106	76
30	270	29	17	269	16	139	135	76
31	292	27	29	304	25	38	113	76
43	265	41	15	284	13	137	109	76
453	331	350	223	335	170	91	134	76
105	307	88	59	311	48	543	507	76
55	264	53	21	305	18	87	84	77
189	282	172	80	334	62	121	60	77
504	341	378	198	359	142	125	143	77
372	328	290	180	309	149	96	139	77
68	269	64	21	304	18	143	158	77
382	309	317	130	329	101	81	75	77
472	347	348	181	348	133	54	143	77
77	258	77	27	257	26	114	102	77
174	319	140	193	307	161	570	491	77
451	337	343	159	319	128	95	82	77
482	388	318	195	389	128	68	106	77
464	374	317	146	374	100	74	95	77
33	256	33	22	296	19	119	110	77
375	321	299	167	320	133	108	139	77
43	269	41	17	288	15	125	121	77
550	436	322	579	393	377	767	687	77
25	260	24	31	356	23	174	113	77
94	280	86	33	422	20	108	106	77
20	251	21	14	321	11	81	96	77
531	360	378	243	385	162	94	137	77
26	265	25	21	317	17	130	84	77
398	337	302	173	370	119	94	97	77
31	269	30	18	373	13	115	113	77
22	249	23	24	250	25	79	128	77
26	270	25	28	304	23	75	104	78
552	350	403	298	418	182	91	146	78
20	252	20	28	278	26	100	102	78
46	266	44	17	288	15	148	99	78
391	323	310	104	306	87	128	76	78
478	343	356	250	366	175	174	141	78
28	261	28	13	288	12	143	128	78
39	258	39	18	328	14	140	134	78
44	277	41	21	277	19	125	78	78
105	261	104	50	258	49	382	326	78
39	259	39	25	265	24	388	302	78
276	302	234	91	289	80	163	82	78
33	287	30	26	382	17	132	134	78
22	252	22	10	252	10	63	111	78
24	256	24	11	280	10	110	81	78
207	311	170	209	313	172	613	540	78
49	258	48	20	320	16	146	100	78
463	342	347	162	316	132	128	140	78
26	273	24	19	276	18	110	102	78
425	345	315	194	356	140	102	123	78
534	357	383	235	350	172	118	134	78
29	256	29	19	365	13	131	47	78
466	342	349	193	328	151	108	142	78
118	323	93	96	395	62	118	95	78
556	386	369	363	394	236	95	80	78
475	348	350	288	351	210	119	123	79
42	260	41	12	349	9	80	71	79
417	316	337	143	317	115	119	137	79
69	260	68	17	280	15	108	68	79
62	261	61	25	292	22	96	149	79
53	256	53	24	440	14	97	59	79
86	260	85	126	260	124	159	173	79
443	329	345	143	324	113	116	134	79
472	343	353	207	344	154	94	102	79
654	405	413	390	408	244	167	121	79
44	261	43	11	275	10	41	75	79
117	279	107	31	273	30	143	66	79
26	290	23	42	282	38	451	380	79
66	302	56	43	346	32	136	81	79
22	255	22	17	403	11	115	86	79
687	415	424	626	459	349	141	95	79
26	273	25	8	287	7	129	92	79
486	348	357	234	344	174	411	311	80
390	331	302	189	342	141	104	121	80
45	313	37	37	364	26	111	85	80
514	360	366	274	361	194	108	76	80
21	249	22	15	262	15	119	140	80
494	350	362	225	347	166	95	145	80
509	341	382	244	347	180	210	125	80
45	259	45	15	431	9	120	86	80
20	250	21	10	247	11	99	95	80
28	284	26	15	301	12	90	95	80
404	339	305	796	330	618	640	558	80
112	309	93	38	319	30	79	86	80
474	363	334	244	353	177	65	60	80
48	261	47	32	308	27	167	165	80
21	248	21	11	264	10	118	131	80
27	256	27	15	304	13	128	106	80
31	261	30	25	320	20	74	118	80
117	271	111	47	334	36	162	183	80
462	339	349	157	331	122	100	90	80
421	332	325	194	337	148	158	131	80
265	294	231	157	338	119	70	41	80
436	352	318	262	325	206	78	73	80
560	391	367	311	411	194	130	62	80
28	263	27	24	325	19	84	90	80
229	330	178	222	322	177	716	634	81
53	270	50	39	294	34	99	100	81
519	382	348	236	391	155	58	52	81
154	389	101	433	407	272	411	417	81
181	284	163	92	325	72	116	123	81
27	277	25	24	337	18	154	109	81
33	269	32	24	340	18	111	145	81
123	274	115	44	294	39	101	82	81
614	408	386	1023	452	579	660	605	81
47	265	46	43	309	36	80	99	81
35	257	35	14	262	14	109	121	81
186	338	141	356	330	276	561	489	81
489	373	336	276	349	202	86	50	81
286	326	224	381	321	304	534	469	81
301	319	242	444	316	360	616	563	81
299	330	233	303	336	231	608	542	81
536	373	368	273	369	190	162	123	81
475	358	340	201	372	138	137	114	81
394	363	278	222	374	152	38	66	81
529	368	368	295	395	191	157	129	81
586	383	391	276	368	192	118	109	81
453	347	334	242	376	165	251	154	81
34	255	34	11	301	9	139	76	81
59	257	58	16	261	15	152	101	81
96	272	90	28	292	24	137	134	81
410	381	276	640	401	408	624	542	81
305	360	217	386	352	281	623	546	81
36	264	35	22	290	19	89	114	82
23	267	22	15	288	13	146	96	82
45	259	44	22	364	16	125	137	82
30	279	27	43	300	36	73	119	82
135	289	120	62	341	47	91	63	82
26	262	26	13	306	11	91	104	82
615	381	414	311	365	218	115	54	82
57	284	51	55	372	38	216	163	82
40	279	37	29	278	27	102	123	82
41	255	41	13	263	13	102	123	82
44	257	44	17	324	13	79	74	82
22	256	22	12	260	12	89	87	82
439	338	332	248	342	186	84	113	82
25	270	24	36	331	28	143	113	82
80	337	61	339	400	217	482	392	82
518	351	378	251	337	191	65	50	82
28	255	28	18	259	18	124	91	82
32	290	28	21	303	17	100	123	82
580	387	383	313	404	199	239	173	82
26	257	26	19	333	15	104	134	82
350	335	267	183	312	151	105	130	82
27	280	25	36	272	34	372	268	83
427	343	319	149	329	116	173	54	83
465	364	327	232	362	164	143	135	83
507	356	364	259	371	179	84	76	83
387	366	271	296	356	213	155	168	83
27	253	27	17	285	15	70	139	83
59	255	60	35	258	35	91	120	83
475	339	359	229	351	167	126	91	83
72	259	71	27	267	26	100	89	83
[truncated: 18,001 more rows]
