# Supplementary material for: N-chlorination mediates protective and immunomodulatory effects of oxidized human plasma proteins
Source: eLife. 2019 Jul 12;8:e47395. doi: 10.7554/eLife.47395 (PMC6650281; doi:10.7554/eLife.47395)
Supplement: Figure 8—source data 1. [file elife-47395-fig8-data1.zip › Figure 8 Source Data 1/channel values/Staurosporine + HSAhocl 4.csv]

FSC-A	FSC-H	FSC-W	SSC-A	SSC-H	SSC-W	FITC-A	PE-A	Time
283	363	200	262	369	182	658	595	0
305	355	220	291	358	208	679	612	0
514	362	364	226	321	180	120	160	0
498	346	368	155	328	121	167	87	0
128	280	117	34	284	31	85	82	0
414	347	305	406	332	313	708	637	0
415	417	255	444	394	289	757	679	0
84	276	78	34	321	27	79	110	0
540	404	342	291	343	217	97	105	0
612	380	412	234	369	162	175	213	0
462	339	349	159	313	130	80	124	0
389	346	288	214	316	173	80	173	0
531	451	302	487	441	283	590	557	1
532	347	393	185	329	144	82	136	1
62	260	61	89	264	86	220	149	1
268	321	214	367	314	299	538	481	1
290	378	197	232	353	168	634	575	1
325	314	266	284	311	233	706	634	1
26	256	26	16	273	15	121	125	1
298	355	215	317	356	228	617	565	1
343	417	210	330	423	200	663	598	1
255	310	211	187	301	159	598	547	1
568	373	390	292	341	220	87	100	1
579	382	389	203	355	147	205	109	1
405	331	313	214	351	156	644	591	1
498	371	343	157	363	111	165	132	1
56	254	57	26	286	23	503	415	1
543	399	348	183	394	119	109	113	1
484	332	373	262	326	205	304	250	1
368	343	275	441	334	338	686	600	1
505	367	352	252	331	195	129	179	1
737	459	411	375	360	266	76	76	1
286	318	230	380	305	318	463	404	1
381	335	292	244	311	201	658	598	1
300	310	248	451	300	384	674	586	1
83	259	82	56	264	54	241	182	1
333	342	249	276	323	219	624	564	1
413	338	313	136	302	116	160	182	1
399	339	301	183	302	155	128	82	1
349	459	195	412	487	216	606	560	1
596	394	387	329	350	240	92	146	1
216	294	188	292	285	262	405	403	2
273	314	223	329	310	271	557	514	2
69	284	62	15	275	14	99	75	2
339	340	255	254	327	199	648	586	2
25	280	22	11	272	11	73	89	2
86	272	81	18	268	17	92	95	2
441	350	322	390	297	336	111	129	2
449	356	323	125	323	99	89	71	2
573	397	369	239	391	156	113	129	2
543	356	390	219	361	156	96	146	2
245	299	210	321	283	290	488	471	2
383	363	270	184	334	141	192	152	2
327	342	245	344	342	257	728	654	2
96	262	94	21	273	20	104	123	2
593	403	376	186	367	129	126	84	2
365	326	286	255	335	194	703	633	2
583	441	338	224	442	129	125	66	2
523	374	358	207	332	160	114	91	2
371	365	260	248	335	190	680	613	2
334	343	249	261	317	211	193	281	3
405	349	297	300	336	228	692	624	3
468	360	333	184	344	137	53	130	3
412	341	309	403	340	304	736	662	3
281	364	198	352	383	235	502	445	3
594	403	377	254	349	186	161	121	3
387	364	272	139	355	100	282	161	3
1023	587	446	1023	277	948	687	607	3
35	255	36	12	254	12	108	86	3
459	343	343	228	314	186	119	176	3
385	362	272	283	345	210	658	596	3
97	264	94	22	274	21	134	92	3
352	354	255	298	344	221	678	611	3
472	374	323	163	349	120	151	136	3
230	294	200	235	282	213	568	493	3
562	403	357	180	324	142	111	58	3
25	252	26	7	248	8	124	105	3
328	347	242	251	326	197	559	523	3
24	258	23	9	262	8	96	148	3
534	371	368	241	305	202	96	139	3
418	356	301	302	288	268	135	109	3
422	343	315	143	299	123	94	128	3
527	351	385	221	315	179	99	145	3
300	339	227	176	350	129	647	585	3
575	413	356	192	369	133	119	108	3
698	441	405	474	544	223	397	353	3
380	415	235	411	397	265	707	637	3
133	300	113	18	277	17	92	126	3
350	336	267	318	327	249	692	621	3
343	382	230	443	354	320	735	658	3
299	306	250	173	301	147	655	590	3
333	357	239	237	348	174	483	473	4
490	354	354	179	347	132	96	105	4
23	253	24	7	234	7	125	109	4
38	252	38	35	248	36	307	239	4
183	280	167	34	291	30	123	85	4
512	326	402	179	311	148	159	110	4
440	362	311	395	342	296	603	550	4
333	323	264	379	326	298	608	535	4
442	338	335	177	323	141	214	215	4
582	400	372	280	345	208	187	121	4
662	452	375	353	452	200	300	321	4
645	409	404	509	391	333	455	398	4
216	282	197	222	281	203	540	467	4
48	253	49	41	255	42	444	351	4
569	381	383	209	339	158	129	62	4
285	307	237	292	313	239	642	565	4
107	280	98	17	285	15	115	80	4
263	330	204	345	317	278	560	499	4
584	396	378	256	344	191	154	159	4
342	376	233	273	338	206	604	561	4
538	359	384	247	320	198	149	123	4
362	385	240	334	370	231	737	661	5
357	342	267	152	334	117	137	143	5
22	262	21	20	265	19	442	342	5
337	362	238	357	339	270	696	625	5
459	368	319	179	355	129	163	65	5
31	265	30	20	289	18	373	272	5
282	357	203	361	330	280	721	648	5
41	289	37	18	459	10	345	257	5
30	250	30	21	251	22	261	181	5
460	393	300	262	391	172	268	141	5
220	342	165	250	333	192	640	553	5
232	336	177	318	341	239	577	492	5
358	347	264	298	337	226	716	644	5
586	578	260	885	565	401	709	641	5
611	392	399	318	378	216	153	78	5
515	368	359	265	375	181	132	115	5
480	350	351	144	308	120	96	200	5
291	359	207	249	348	184	523	444	5
527	377	358	558	375	381	754	683	5
487	423	295	323	411	201	521	419	5
371	392	243	181	404	115	96	111	5
393	342	294	151	313	123	162	111	5
101	269	96	20	279	18	114	136	6
271	345	201	214	343	160	658	588	6
494	327	386	551	353	400	671	610	6
293	346	217	239	475	129	696	627	6
477	357	341	150	358	107	111	135	6
285	353	207	274	349	201	640	577	6
352	375	240	208	356	150	625	570	6
236	296	204	251	311	206	548	509	6
234	349	171	179	378	121	638	576	6
333	340	250	196	350	144	613	565	6
415	388	274	300	374	205	551	528	6
387	339	292	260	355	187	706	636	6
116	280	106	163	278	150	531	447	6
668	449	381	262	358	187	81	136	6
400	340	301	208	304	175	165	86	6
514	365	361	535	360	381	712	641	6
23	261	22	19	265	18	360	275	6
501	374	344	162	373	111	152	75	6
25	263	24	20	259	20	381	291	6
286	367	199	201	349	148	665	597	6
136	275	127	99	278	91	575	493	7
500	362	353	248	344	185	151	136	7
311	391	204	277	371	191	273	347	7
305	357	219	219	336	167	629	571	7
241	322	191	289	325	228	539	465	7
263	328	205	285	335	218	644	583	7
43	255	43	13	256	13	115	94	7
21	254	22	14	259	13	414	329	7
32	279	29	20	268	19	339	296	7
396	331	306	246	315	200	421	327	7
132	298	113	187	296	162	555	471	7
216	291	190	226	286	203	430	390	7
136	287	121	179	290	158	364	335	7
317	352	231	214	354	155	655	590	7
473	393	308	253	407	159	52	85	7
21	252	21	7	262	7	87	97	7
580	387	384	187	357	134	110	154	7
452	345	335	173	328	135	91	105	7
631	419	386	343	340	258	75	135	7
461	381	310	461	359	329	530	507	7
367	352	267	277	347	204	568	541	8
876	497	452	797	506	403	720	649	8
223	326	175	202	350	148	662	593	8
241	319	193	269	308	224	599	530	8
432	374	295	203	400	130	131	52	8
452	344	336	181	301	154	47	65	8
97	320	78	67	317	54	525	428	8
432	360	308	317	340	239	567	548	8
493	375	336	216	344	160	34	111	8
387	373	266	316	354	228	494	493	8
281	331	218	272	319	219	513	464	8
411	371	284	259	380	175	699	627	8
562	371	387	270	324	213	268	199	8
579	413	359	184	395	119	198	168	8
434	361	308	190	329	148	148	130	8
500	376	340	315	351	230	106	162	8
333	314	271	223	312	183	676	607	8
675	455	380	644	433	380	683	646	8
572	399	367	281	309	233	135	96	8
436	365	306	355	355	256	723	649	8
1023	433	606	709	644	282	397	301	8
62	258	62	22	260	21	91	114	8
412	384	275	465	366	326	575	552	9
415	334	318	224	321	178	114	159	9
357	329	278	335	343	250	626	574	9
340	327	266	364	309	302	580	523	9
111	289	98	56	427	34	108	84	9
868	507	438	338	475	182	113	139	9
443	355	320	142	297	123	69	62	9
279	401	178	277	394	180	626	570	9
389	373	267	352	388	232	695	628	9
606	365	425	240	326	189	132	120	9
90	269	86	85	267	82	410	352	9
250	327	196	230	344	172	686	613	9
548	376	373	232	337	176	142	114	9
22	252	22	11	253	11	356	278	9
605	385	403	172	364	121	194	176	9
33	251	34	6	247	7	125	126	9
27	268	26	11	309	9	120	109	9
267	301	227	198	292	173	563	506	9
479	383	320	296	340	222	137	193	9
317	312	260	205	302	174	633	574	10
341	386	226	324	393	211	685	618	10
378	351	276	268	337	204	680	613	10
341	380	230	249	341	187	664	595	10
511	404	324	179	428	107	65	176	10
501	363	353	498	372	343	765	691	10
45	253	46	63	251	64	196	214	10
474	348	349	377	346	280	694	630	10
414	389	273	269	367	188	689	621	10
499	346	369	219	324	173	123	149	10
361	311	297	241	307	201	608	561	10
480	344	357	183	312	151	66	109	10
504	348	370	185	313	152	102	121	10
368	335	281	271	314	221	627	570	10
537	418	329	225	348	166	82	99	10
22	253	22	6	261	6	76	134	10
522	358	373	182	325	143	70	159	10
314	310	259	262	305	219	533	518	10
561	408	352	166	336	126	29	151	10
383	341	288	338	305	284	299	368	10
363	352	264	348	340	262	658	600	11
252	307	210	197	307	165	508	473	11
609	648	241	653	566	296	710	643	11
649	420	396	492	486	260	638	559	11
23	249	24	6	241	7	90	92	11
53	305	44	29	306	24	140	64	11
25	260	25	10	272	9	94	89	11
459	399	294	208	351	152	95	92	11
236	311	194	193	308	160	577	505	11
66	263	64	19	268	18	152	34	11
231	305	194	261	299	223	625	542	11
395	377	268	365	339	276	666	607	11
406	345	302	210	334	161	123	118	11
313	332	241	207	332	159	627	571	11
341	395	221	375	374	257	699	631	11
362	346	268	196	312	160	123	153	11
431	368	299	327	360	232	667	606	11
296	336	226	308	315	250	696	624	11
262	335	200	254	321	202	615	558	11
108	289	96	25	293	22	121	99	11
608	383	407	253	373	173	526	428	12
489	336	372	202	320	162	52	177	12
361	382	242	423	455	238	348	404	12
391	381	262	388	370	269	585	569	12
602	392	393	248	362	175	105	119	12
960	641	383	1023	366	717	736	663	12
336	336	256	269	328	210	655	593	12
1023	532	493	997	648	394	611	538	12
489	423	296	194	371	134	254	174	12
305	307	254	168	306	140	636	575	12
402	355	290	363	334	278	735	662	12
689	409	431	492	407	310	330	238	12
228	316	185	272	310	225	621	538	12
326	358	234	360	336	275	572	542	12
403	334	309	299	328	234	515	486	12
324	339	245	301	327	235	707	635	12
578	385	384	253	325	200	123	81	12
24	289	21	43	318	35	399	343	12
527	350	386	207	326	162	182	31	12
512	503	260	196	488	103	126	140	12
293	318	236	248	310	205	504	464	12
132	306	110	243	301	206	600	513	12
475	363	335	148	326	116	113	115	12
256	349	188	319	354	230	659	577	12
691	396	446	451	365	316	121	171	12
339	320	271	225	310	186	463	493	12
334	335	255	248	323	196	697	625	12
597	443	345	231	446	132	120	113	13
437	355	315	249	338	189	80	196	13
333	372	229	347	382	233	637	577	13
531	355	384	201	340	151	153	140	13
535	387	354	194	352	141	137	41	13
34	279	31	15	288	13	96	139	13
334	370	231	444	337	338	661	579	13
26	250	26	8	251	8	92	136	13
758	517	376	287	587	125	78	92	13
370	408	232	300	395	195	658	596	13
560	400	359	295	374	201	186	168	13
494	368	343	202	344	150	126	116	13
344	326	270	243	312	200	703	632	13
343	364	241	204	350	149	658	596	13
33	295	29	30	315	25	488	415	13
22	277	20	41	293	36	445	365	13
503	432	298	148	384	99	119	91	13
352	350	257	233	355	168	629	574	13
282	338	214	244	366	170	707	633	14
37	276	34	35	276	33	425	353	14
69	268	66	16	248	17	91	101	14
60	260	59	58	259	57	413	327	14
539	431	320	197	378	133	125	160	14
459	381	308	392	397	253	724	651	14
579	404	367	253	359	180	139	146	14
32	266	31	11	258	11	126	38	14
548	385	365	179	348	132	56	95	14
497	344	369	155	307	129	132	169	14
63	258	63	18	254	18	146	86	14
384	352	279	388	366	271	739	664	14
365	343	272	141	323	111	169	120	15
391	350	286	322	340	243	679	615	15
448	365	314	191	325	151	95	95	15
474	359	338	741	339	559	640	562	15
487	332	375	203	314	166	57	115	15
451	366	316	200	305	168	37	69	15
35	299	30	41	349	30	471	407	15
796	501	407	545	490	285	620	545	15
724	456	406	447	438	262	635	550	15
290	347	214	306	311	252	446	440	15
450	376	307	451	353	327	698	629	15
758	490	396	1023	467	562	757	685	15
27	259	26	6	268	6	96	81	15
431	369	299	237	339	179	169	158	15
695	443	402	324	379	219	89	99	15
349	327	274	163	296	141	129	114	15
345	327	270	278	311	229	531	518	15
289	336	220	250	338	190	696	623	15
362	339	273	300	323	238	702	631	15
30	247	31	7	252	8	101	110	15
518	403	329	239	382	160	114	106	16
541	359	385	205	324	162	173	176	16
273	335	209	207	359	147	658	591	16
599	365	421	275	327	215	27	147	16
399	401	254	534	340	401	575	504	16
479	375	327	183	395	118	171	119	16
384	319	308	120	303	101	66	86	16
858	504	436	495	529	240	205	190	16
437	378	296	523	397	337	323	270	16
536	435	315	295	367	206	86	104	16
284	322	226	143	311	118	573	539	16
446	369	309	159	357	114	121	116	16
487	354	352	209	335	160	92	64	16
39	265	38	50	259	50	319	258	16
259	315	210	180	307	150	617	558	16
403	332	311	290	324	229	667	602	16
332	303	280	204	298	175	543	514	16
298	320	238	198	311	163	680	611	16
360	341	270	265	338	201	529	522	16
360	344	268	350	320	280	699	618	17
309	369	214	248	351	181	692	622	17
49	269	47	14	272	13	69	81	17
489	361	347	180	318	145	153	168	17
266	321	212	512	318	412	612	530	17
316	326	248	401	317	323	645	567	17
455	352	331	178	297	153	79	95	17
29	253	30	11	253	11	108	84	17
238	307	199	382	296	331	610	529	17
433	453	245	416	408	261	680	617	17
280	333	215	160	314	131	105	131	17
372	326	292	256	312	210	696	627	17
579	364	407	240	329	186	108	120	17
531	402	338	151	418	93	134	75	17
55	263	54	22	279	20	324	229	17
405	346	299	179	306	149	105	80	17
463	346	342	287	312	236	94	71	17
408	366	286	230	355	166	295	222	17
396	360	281	594	337	451	497	480	17
353	348	260	291	331	225	660	598	17
459	397	296	339	368	236	683	628	17
383	375	261	320	363	225	717	645	17
484	356	347	142	312	117	161	113	17
41	251	42	33	248	34	142	225	17
911	646	361	1023	557	471	824	749	17
554	365	389	308	350	225	174	89	18
355	369	246	278	351	203	708	636	18
353	360	251	365	351	266	685	616	18
190	281	174	220	285	198	602	513	18
426	360	303	852	347	630	700	632	18
24	254	24	8	243	8	398	311	18
121	260	119	40	265	39	73	126	18
224	303	189	206	283	187	455	404	18
279	316	226	220	302	186	674	606	18
30	261	30	29	256	29	316	247	18
484	369	336	202	334	155	136	192	18
127	289	113	102	279	93	470	394	18
273	305	230	287	294	250	599	533	18
320	326	251	242	324	191	649	585	18
397	357	284	328	341	247	550	518	18
24	257	24	23	251	23	347	248	18
574	352	417	210	365	148	86	53	18
140	286	125	31	273	29	135	155	18
310	340	233	278	339	210	675	608	18
333	349	244	313	358	224	624	570	18
45	252	45	25	255	25	245	241	18
836	634	338	1023	457	573	693	634	18
35	251	36	34	246	35	262	167	18
457	351	334	232	309	192	82	158	19
429	345	318	191	385	127	109	131	19
1023	480	547	1023	267	982	804	739	19
370	373	254	322	351	235	689	623	19
382	370	264	498	368	347	535	489	19
342	343	255	274	341	206	691	623	19
353	334	270	202	334	155	193	121	19
39	349	29	92	343	68	526	434	19
432	345	321	204	301	173	120	114	19
301	312	246	260	303	220	572	517	19
441	441	256	193	399	124	119	170	19
21	251	22	8	243	8	111	69	19
495	348	364	201	314	164	68	196	19
392	365	275	244	338	185	418	447	19
345	326	271	301	317	243	349	351	19
376	324	297	141	287	126	96	91	19
332	378	225	444	345	329	691	606	19
690	450	393	319	379	215	78	121	19
422	345	313	122	313	100	215	161	19
32	268	30	47	262	46	168	146	19
405	343	303	203	320	162	90	114	19
157	308	131	167	320	133	623	541	19
22	255	22	7	247	7	173	145	19
108	260	106	84	281	77	488	419	19
480	387	317	365	346	270	639	585	19
38	253	38	13	247	13	85	86	20
427	334	327	221	311	182	135	94	20
322	324	254	216	307	180	651	589	20
355	335	272	249	332	192	642	587	20
442	348	325	152	307	127	152	132	20
541	364	380	308	310	254	91	170	20
312	337	238	245	310	202	631	570	20
422	360	300	136	346	100	99	60	20
472	360	336	398	354	288	712	642	20
477	343	356	160	306	134	102	151	20
49	253	49	13	243	14	99	89	20
523	401	334	272	362	192	128	124	20
422	336	321	248	360	176	596	562	20
20	251	21	5	238	5	64	151	20
308	323	244	204	336	156	113	90	20
198	289	175	224	282	204	584	502	20
529	427	317	198	401	127	58	160	20
374	345	277	222	310	183	136	115	20
59	299	50	27	289	24	176	130	20
445	380	300	181	315	147	132	84	20
60	263	59	13	267	13	140	62	20
384	367	268	274	351	200	697	625	20
216	306	181	277	302	235	547	475	20
1023	598	438	1023	482	544	783	706	20
583	530	282	479	539	227	691	625	20
462	345	343	146	301	124	139	119	20
461	349	339	213	322	170	106	89	20
529	372	364	211	337	160	137	128	20
329	400	210	309	395	200	696	625	20
589	381	395	250	339	189	94	142	20
543	394	353	322	349	236	180	79	20
356	361	252	362	320	290	692	623	20
495	366	346	399	351	291	759	686	20
262	315	213	209	336	159	110	121	20
402	368	280	157	330	122	158	114	20
313	363	221	239	327	187	685	615	20
779	469	425	870	465	479	120	173	21
212	302	179	117	308	98	616	543	21
473	384	315	201	344	149	135	152	21
63	263	61	35	264	34	385	330	21
73	263	72	14	247	14	113	124	21
381	344	284	277	327	217	700	630	21
305	352	222	257	330	199	665	596	21
46	255	46	9	257	9	78	87	21
234	316	190	187	327	146	660	590	21
183	289	162	173	284	156	512	426	21
359	342	269	347	338	263	710	638	21
301	357	216	266	339	201	705	633	21
113	262	110	130	271	122	309	300	21
791	541	375	623	568	281	610	531	21
309	349	226	290	339	219	671	604	21
23	276	21	17	263	17	350	247	21
639	417	392	542	361	384	113	114	21
77	275	72	22	267	21	132	118	21
256	315	208	325	347	240	619	535	21
506	384	338	249	327	196	181	183	21
369	377	250	219	382	147	605	553	22
373	349	274	293	323	232	681	612	22
607	408	381	296	393	193	82	154	22
326	432	193	317	541	150	714	641	22
71	265	69	89	264	87	337	238	22
25	259	25	7	256	7	102	105	22
379	335	290	294	320	236	652	591	22
152	302	129	62	295	54	120	113	22
401	347	295	233	341	175	655	595	22
530	380	357	339	333	260	136	147	22
82	280	75	16	289	15	143	136	22
357	364	251	233	337	177	658	594	22
524	390	344	355	336	271	169	185	22
564	421	343	228	370	158	158	192	22
76	264	73	45	273	43	494	408	22
390	365	273	402	374	275	663	601	22
324	373	222	403	351	294	719	646	22
429	364	301	484	334	372	735	662	23
470	393	306	267	329	208	178	175	23
225	308	187	368	305	309	544	461	23
49	255	49	39	249	40	160	126	23
446	357	320	140	329	109	218	136	23
252	316	205	153	307	128	85	108	23
827	533	397	433	420	264	371	258	23
282	329	219	297	338	225	451	443	23
380	371	262	193	338	146	56	129	23
555	381	373	223	335	171	104	85	23
482	336	368	255	309	211	56	87	23
410	331	317	204	296	177	97	131	23
474	365	333	258	352	188	78	166	23
275	327	216	243	315	198	374	454	23
259	297	224	238	293	208	556	484	23
320	322	254	297	311	245	698	627	23
369	331	285	136	316	110	295	173	23
492	363	347	193	336	147	169	124	23
709	410	443	356	332	275	71	121	23
369	389	243	266	388	176	526	517	23
518	373	356	225	311	185	137	139	23
410	456	230	407	419	249	705	635	23
460	429	274	521	423	315	675	594	23
278	343	208	184	347	136	668	599	24
454	366	318	172	351	126	104	137	24
741	410	463	443	352	322	229	191	24
112	283	101	163	279	150	484	380	24
474	388	312	195	326	153	78	84	24
378	359	269	322	331	249	703	631	24
545	460	304	286	416	176	160	124	24
552	373	379	219	331	169	202	139	24
700	462	388	250	378	169	124	166	24
525	391	343	164	337	124	99	105	24
437	399	280	167	374	115	120	110	24
477	391	312	187	348	138	136	141	24
510	412	317	225	432	133	102	196	24
177	278	163	206	281	187	558	470	24
512	368	356	279	329	217	109	63	24
307	321	245	363	349	266	389	421	24
369	352	269	245	349	180	593	553	24
416	340	313	185	301	157	135	115	24
425	369	295	130	341	98	89	158	24
281	307	234	303	304	255	449	462	24
43	262	42	30	270	28	401	330	24
39	315	32	51	295	45	383	399	24
508	390	333	280	364	197	179	175	25
343	384	228	312	338	237	670	602	25
61	261	59	87	266	84	236	224	25
234	296	202	199	295	173	580	513	25
321	324	253	279	319	223	664	603	25
23	249	23	10	254	11	96	86	25
318	383	212	265	387	175	677	608	25
542	359	386	205	341	154	45	161	25
512	365	359	199	340	150	85	94	25
332	315	270	264	413	164	135	124	25
526	387	348	590	364	415	672	629	25
27	257	27	5	266	5	131	151	25
425	376	289	398	377	270	574	522	25
466	339	352	200	313	164	130	90	25
317	370	220	352	362	249	712	637	25
373	339	281	129	313	106	121	85	26
347	364	244	366	410	228	124	121	26
149	321	118	70	340	53	534	464	26
330	361	234	266	353	193	618	566	26
467	362	331	617	329	480	235	223	26
272	353	197	299	363	211	561	519	26
604	362	428	197	324	156	87	92	26
459	343	342	243	324	192	136	169	26
413	357	296	368	347	272	722	649	26
508	356	365	243	339	184	158	181	26
251	314	205	267	315	217	531	473	26
332	385	221	272	364	191	657	592	26
326	355	235	311	373	213	724	651	26
707	500	362	851	567	385	769	697	26
355	394	231	299	361	212	575	545	26
506	380	340	399	381	268	746	670	26
126	287	112	151	290	133	530	442	26
397	334	304	309	315	251	421	459	26
596	440	347	478	442	277	637	604	26
595	383	398	358	346	264	195	126	26
24	256	24	7	246	7	105	115	26
578	404	366	245	415	151	145	95	26
370	353	268	255	355	184	490	487	26
219	282	198	213	282	193	597	511	26
322	305	270	401	301	341	589	516	27
496	367	346	429	343	320	549	544	27
477	346	353	130	334	100	76	119	27
659	397	425	342	380	231	109	196	27
490	351	357	277	301	236	228	159	27
376	321	300	166	297	143	102	105	27
25	260	24	9	263	8	85	116	27
352	336	269	294	329	229	704	633	27
286	336	218	392	322	311	697	617	27
227	285	205	227	296	197	622	547	27
264	358	189	243	372	167	247	299	27
413	372	285	399	397	258	720	650	27
565	379	381	675	399	433	736	669	27
601	380	405	282	342	211	106	137	27
280	326	220	220	341	165	679	609	27
477	419	292	383	413	237	680	617	27
66	272	62	15	281	13	87	58	27
550	377	373	274	343	205	136	94	27
554	442	321	201	400	128	101	125	27
989	571	443	1023	362	724	700	638	27
389	346	288	713	328	556	636	553	27
352	365	247	280	339	211	643	586	27
75	251	77	56	252	57	390	339	27
688	404	436	273	364	192	121	54	27
236	321	188	305	333	235	585	501	27
771	547	361	1023	386	679	765	692	27
270	322	215	290	332	224	562	526	27
206	291	181	175	293	153	543	471	28
386	330	299	605	308	503	551	502	28
281	330	218	169	299	145	473	494	28
25	256	25	10	255	10	116	75	28
358	330	278	251	331	194	667	602	28
492	353	357	206	336	157	168	102	28
50	272	48	17	266	17	74	96	28
203	336	155	396	346	293	430	356	28
506	361	359	220	323	174	134	89	28
52	272	49	21	303	18	86	81	28
312	329	243	301	350	220	683	615	28
192	334	147	63	331	49	70	71	28
512	385	340	227	350	166	70	137	28
140	282	127	148	283	133	502	407	28
346	364	243	258	379	175	721	646	28
378	329	294	177	313	145	109	135	28
338	332	261	239	299	205	64	96	28
507	360	361	194	318	156	91	123	28
555	373	381	165	320	132	102	89	28
587	426	352	281	381	188	165	90	28
342	329	266	417	323	331	527	481	28
604	391	396	348	362	246	53	159	28
394	332	304	286	331	221	613	570	28
630	400	403	201	339	152	167	167	28
448	350	327	154	327	120	329	248	29
221	298	190	119	291	105	520	461	29
284	361	202	264	363	186	669	602	29
353	357	253	341	331	263	131	152	29
319	349	234	149	340	112	308	333	29
411	347	303	326	315	265	680	616	29
436	370	301	261	317	210	109	126	29
422	352	307	171	321	137	56	90	29
1023	663	396	1023	694	378	739	664	29
21	264	20	21	271	20	347	282	29
488	351	356	145	309	120	56	149	29
337	337	257	208	304	175	124	46	30
38	261	37	8	266	8	91	84	30
46	258	45	50	260	49	220	176	30
66	280	60	99	283	90	365	297	30
236	294	206	255	290	225	582	493	30
416	326	327	275	313	225	699	630	30
475	342	356	240	346	178	121	89	30
21	255	21	6	249	6	110	89	30
475	352	346	241	340	181	247	169	30
522	390	342	265	347	196	139	143	30
73	275	68	25	259	24	153	101	30
506	402	322	315	341	237	178	87	30
193	293	168	274	289	242	640	550	30
47	268	45	69	267	66	392	280	30
509	358	364	166	351	121	102	124	30
423	323	335	260	334	199	697	624	30
297	352	216	327	357	234	708	633	30
231	313	189	200	298	172	587	502	30
362	357	259	209	337	159	659	595	30
517	410	323	567	415	350	726	655	30
468	525	228	593	475	320	720	650	30
38	251	39	35	254	35	265	187	30
607	414	376	287	368	199	59	147	30
507	402	323	265	327	207	120	143	30
484	395	314	170	369	118	90	119	30
407	336	310	350	337	265	723	652	30
24	249	25	12	250	12	259	243	31
399	376	272	374	381	251	695	625	31
348	425	210	484	424	293	598	531	31
426	419	260	448	398	289	734	659	31
910	479	487	386	408	242	147	99	31
487	351	355	425	326	334	683	635	31
467	375	319	174	298	149	23	104	31
33	260	32	168	265	162	183	119	31
329	312	270	242	307	202	537	510	31
267	334	204	424	297	366	550	483	31
305	338	230	227	314	185	679	610	31
167	353	121	273	324	216	339	383	31
332	322	264	264	311	217	594	551	31
423	344	315	177	331	137	155	143	31
24	252	24	7	252	7	114	134	31
504	380	339	196	326	154	91	115	31
335	353	243	211	354	152	530	519	31
413	333	317	279	317	225	685	618	32
48	265	47	67	265	64	182	110	32
465	358	333	184	350	135	118	68	32
311	351	227	314	347	232	658	593	32
510	366	357	211	347	155	124	121	32
584	440	340	231	392	150	157	97	32
621	379	420	274	321	219	155	183	32
494	362	350	158	343	118	120	44	32
390	350	285	181	307	151	120	126	32
29	258	29	12	260	12	140	119	32
241	293	211	191	286	171	502	460	32
517	427	310	226	355	163	177	157	32
364	335	278	257	304	216	329	364	32
33	264	32	10	261	10	175	170	32
45	250	46	20	249	21	466	383	32
357	333	275	239	322	190	485	483	32
459	358	329	149	327	116	106	132	32
39	262	38	16	303	14	106	126	32
59	268	57	50	262	49	288	240	32
345	337	262	288	313	236	708	634	32
277	360	197	397	353	288	621	535	32
660	484	349	1023	465	564	740	673	32
606	371	418	292	318	235	69	170	33
545	389	359	295	394	192	126	86	33
345	381	232	228	363	161	684	615	33
462	374	316	271	322	216	91	106	33
556	379	375	557	365	390	738	676	33
584	472	317	1023	453	578	744	680	33
69	264	67	20	282	18	110	68	33
39	263	38	13	276	12	126	116	33
481	363	340	153	330	119	130	91	33
430	349	316	175	316	142	108	152	33
490	344	364	177	368	123	84	91	33
431	344	320	213	335	163	108	111	33
259	317	209	300	327	235	458	453	33
307	362	217	268	355	194	678	611	33
445	348	327	913	329	711	650	582	33
760	502	387	733	632	297	160	132	33
285	363	201	324	340	244	539	504	33
354	357	254	441	337	335	684	602	33
50	258	49	43	258	42	328	257	33
612	386	405	284	336	217	231	162	34
66	267	63	35	255	35	160	91	34
959	553	444	753	663	291	585	501	34
22	266	21	22	262	22	357	266	34
352	351	257	295	352	215	677	609	34
516	350	377	228	312	187	80	76	34
71	263	69	44	259	44	228	259	34
470	342	352	133	304	112	123	146	34
336	348	247	195	317	157	578	542	34
941	614	392	852	524	416	578	499	34
382	393	249	172	412	107	116	126	34
574	381	386	237	331	183	151	131	34
433	325	342	237	293	207	120	79	34
537	384	358	293	388	193	170	123	34
345	324	273	328	323	260	626	548	34
556	366	389	226	329	176	157	102	34
342	334	263	257	302	218	658	593	34
32	248	33	18	260	18	109	120	34
361	326	284	227	339	171	649	588	34
550	533	264	580	612	242	718	649	34
380	325	299	306	316	248	669	605	34
720	484	380	468	478	250	638	558	34
173	288	154	252	290	222	568	482	34
486	356	350	274	393	178	455	355	34
313	321	250	214	300	183	575	541	34
288	298	247	230	310	190	717	641	35
396	364	278	415	337	315	662	603	35
345	314	281	227	306	190	530	510	35
566	403	360	209	398	135	66	82	35
349	320	280	430	319	345	661	582	35
377	363	266	239	369	166	659	599	35
538	373	370	217	337	165	85	157	35
869	588	378	1023	492	533	782	713	35
524	391	344	200	362	141	113	166	35
306	297	263	285	304	241	692	622	35
348	343	260	318	335	243	692	621	35
580	431	344	225	384	150	57	108	35
424	330	328	294	312	241	115	166	35
254	326	199	273	305	229	597	512	35
22	248	23	11	237	11	130	124	35
347	428	207	342	406	216	702	631	35
478	349	351	378	302	320	186	123	35
57	257	56	12	264	12	132	99	35
334	388	221	380	394	247	110	97	35
507	363	358	265	324	209	307	233	35
324	467	178	341	513	170	721	646	36
470	492	245	832	528	404	730	653	36
517	385	344	257	332	198	74	143	36
553	360	394	234	317	189	185	154	36
565	388	373	375	336	286	124	76	36
388	379	262	307	393	200	680	615	36
541	413	336	254	365	178	179	139	36
304	381	204	161	323	128	187	141	36
351	367	245	295	343	220	701	630	36
110	284	99	114	282	104	499	420	36
22	269	21	16	285	14	176	142	36
471	378	319	258	311	212	63	86	36
418	351	305	479	365	336	726	653	36
393	361	279	284	337	215	617	567	36
41	251	42	18	292	15	135	115	36
353	330	274	175	296	151	95	143	36
462	362	327	165	337	125	123	143	36
302	327	236	272	334	208	686	617	36
34	252	34	26	254	26	233	222	36
318	348	234	341	332	263	638	578	36
23	259	22	16	258	15	443	356	37
258	323	205	255	325	201	665	599	37
422	347	311	250	357	180	169	100	37
22	258	21	18	266	17	487	394	37
46	292	40	68	293	59	589	501	37
526	387	348	828	360	589	694	609	37
410	349	301	340	358	243	96	97	37
92	261	90	50	255	50	237	266	37
431	357	310	278	331	215	691	623	37
341	323	270	485	305	407	669	585	37
297	344	221	411	345	305	612	538	37
453	344	337	151	327	118	132	46	37
931	605	394	766	620	316	668	607	37
377	359	269	239	335	183	421	456	37
126	269	120	27	293	24	120	71	37
45	263	44	73	264	70	386	316	37
95	260	94	27	285	24	119	115	38
497	380	335	219	336	167	148	116	38
270	302	228	319	297	274	645	557	38
588	358	420	231	317	187	143	87	38
523	402	333	931	453	526	570	503	38
246	344	183	249	341	187	684	614	38
334	336	255	263	344	196	705	631	38
297	313	243	348	302	295	586	512	38
336	376	229	270	377	183	667	598	38
417	353	303	168	352	122	115	134	38
169	326	133	265	302	225	566	484	38
536	426	322	507	465	279	760	692	38
535	341	402	202	330	157	73	101	38
291	324	230	260	306	218	643	560	38
244	305	205	303	298	260	590	507	38
71	289	63	104	286	93	180	228	38
457	354	331	227	316	184	120	58	38
345	358	247	361	307	301	623	566	39
406	494	210	445	570	200	432	467	39
390	366	272	382	345	284	671	606	39
382	333	293	335	317	270	700	630	39
353	384	236	306	365	214	581	550	39
466	348	343	218	325	171	145	102	39
253	369	176	321	365	225	677	609	39
665	422	403	238	348	175	147	45	39
357	388	235	410	401	262	735	659	39
56	258	55	66	263	64	209	233	39
356	338	269	216	333	166	660	593	39
494	353	358	282	311	232	85	111	39
288	589	125	967	833	297	646	562	39
48	259	47	37	259	37	440	361	39
415	367	289	173	316	140	113	101	39
495	352	360	203	302	172	149	106	39
303	374	207	366	368	255	560	512	39
526	345	390	218	311	180	80	85	39
28	251	29	6	241	7	106	129	39
261	300	223	160	300	136	667	599	39
51	256	51	14	315	12	99	76	39
242	296	209	199	302	169	595	518	39
690	455	388	296	379	200	109	118	39
634	445	365	1023	267	982	754	681	40
178	293	155	90	272	85	79	91	40
384	346	284	154	321	123	66	0	40
284	330	221	246	320	197	663	596	40
412	344	307	306	331	237	693	622	40
262	311	216	273	304	229	552	469	40
470	352	342	150	320	120	81	134	40
447	403	284	442	462	245	693	624	40
174	317	141	230	313	188	571	491	40
304	337	231	357	364	251	136	76	40
274	336	208	332	356	239	699	630	40
26	273	25	22	262	22	509	416	40
20	252	21	6	243	7	106	113	40
166	267	159	107	268	102	569	490	40
349	332	269	122	304	103	129	162	40
303	403	192	278	394	181	620	564	40
273	323	217	286	321	228	684	616	40
564	414	349	212	394	138	100	131	40
34	250	35	13	240	14	251	252	40
315	354	228	248	354	180	605	554	40
553	366	387	202	347	149	142	140	40
26	298	23	56	308	47	481	386	40
333	353	241	296	353	215	684	614	40
342	329	267	225	312	184	627	572	40
221	281	202	88	264	86	521	457	40
126	283	114	119	285	107	319	288	40
610	422	370	251	356	181	191	160	41
431	406	272	556	405	352	693	625	41
487	368	338	188	329	147	91	102	41
37	263	36	25	258	24	480	385	41
465	375	317	204	339	154	97	87	41
337	326	265	240	333	185	706	633	41
380	334	292	329	332	253	682	616	41
647	383	433	280	331	216	43	104	41
436	361	309	331	339	250	400	417	41
327	313	268	187	307	156	595	549	41
510	372	351	180	353	131	139	91	41
324	329	252	457	331	353	526	463	41
94	266	91	67	268	64	351	305	41
371	318	299	334	299	286	698	631	41
549	387	364	193	381	130	115	146	41
465	361	330	177	326	139	35	91	41
306	366	214	321	380	216	543	521	41
644	412	400	242	347	178	82	125	41
547	386	363	557	390	366	756	688	41
443	378	300	142	345	105	110	89	41
439	331	339	244	327	191	147	174	41
532	336	405	180	303	152	202	121	41
557	408	349	341	340	257	163	126	41
234	303	198	215	294	187	368	404	41
920	518	455	861	583	378	620	552	41
45	265	43	50	263	48	341	269	42
26	263	26	36	263	35	389	297	42
1023	650	403	1023	459	571	591	526	42
294	354	213	206	334	158	605	555	42
423	398	272	412	369	286	544	509	42
460	398	296	170	377	115	99	115	42
324	379	219	274	375	187	484	468	42
453	337	344	146	309	121	125	57	42
444	323	351	147	345	109	102	71	42
37	275	35	17	309	14	134	82	42
473	379	320	193	368	134	109	105	42
40	251	41	14	262	13	376	335	42
308	325	242	139	319	111	101	179	42
309	425	186	396	425	238	704	632	42
321	399	206	383	383	256	714	640	42
438	340	330	268	302	227	191	148	42
419	389	276	368	360	262	680	614	42
483	365	339	261	336	199	105	165	42
484	425	292	399	432	236	743	668	42
390	335	298	300	336	228	400	452	42
223	314	182	359	304	303	631	545	42
447	367	312	192	322	153	102	82	43
537	398	346	213	356	153	149	51	43
420	340	316	304	336	232	601	566	43
32	256	32	16	277	15	121	119	43
253	282	229	335	280	306	630	549	43
486	346	360	190	328	148	92	97	43
31	252	32	21	252	21	422	327	43
460	340	347	190	322	151	70	97	43
78	273	74	96	269	91	423	341	43
52	255	52	9	282	8	106	101	43
350	351	256	249	338	188	677	606	43
355	311	292	254	324	201	498	508	43
517	348	380	225	323	178	132	106	43
364	343	271	353	321	281	649	591	43
173	290	153	174	290	153	615	526	43
471	368	328	875	362	619	644	570	43
251	380	169	210	364	147	663	597	43
683	420	417	331	345	246	113	165	44
565	455	318	334	436	196	95	80	44
241	293	211	231	287	206	585	497	44
306	389	201	363	376	247	357	395	44
33	281	30	16	281	15	254	168	44
478	349	351	198	312	163	96	111	44
391	348	288	119	347	88	131	87	44
51	256	51	15	251	16	121	73	44
274	305	230	347	297	299	661	573	44
217	341	163	318	365	223	702	625	44
304	326	238	300	301	255	663	597	44
499	428	298	251	390	165	187	175	44
280	318	225	305	334	234	659	591	44
381	343	285	125	300	106	136	134	44
563	437	329	277	366	194	75	175	44
402	342	301	238	308	197	166	113	44
328	328	257	222	318	179	675	613	44
481	411	299	374	352	272	268	192	44
513	416	316	375	350	274	290	182	44
307	374	210	481	359	343	668	604	44
308	325	242	455	340	343	690	608	44
411	366	288	192	313	157	91	121	44
379	390	249	423	353	307	672	607	44
463	394	300	496	349	364	730	657	44
339	326	266	219	317	177	654	591	44
31	252	31	44	250	45	352	266	44
469	404	297	192	384	128	38	123	44
90	304	76	71	295	61	398	351	44
433	371	299	488	355	353	670	588	45
580	411	361	718	413	446	781	710	45
588	428	352	288	396	187	236	104	45
720	423	436	846	391	553	765	701	45
623	385	415	204	373	140	57	102	45
804	680	303	1023	552	475	789	714	45
259	298	223	220	291	194	602	523	45
22	264	22	20	268	19	506	415	45
320	325	252	187	331	145	627	575	45
343	373	236	297	353	215	697	623	45
425	347	313	160	299	137	147	60	45
493	364	347	192	344	143	110	102	45
637	479	341	295	426	177	70	161	45
20	257	20	10	292	9	99	96	45
325	343	243	203	311	167	572	539	45
336	331	260	338	323	268	682	615	45
108	260	106	72	257	72	360	327	45
691	454	390	397	385	264	141	136	45
467	341	350	214	317	173	145	173	45
88	289	77	24	278	22	129	109	46
36	263	35	14	263	14	80	95	46
468	391	307	223	341	167	257	139	46
42	273	39	13	272	12	102	135	46
52	254	52	13	256	13	125	108	46
310	370	214	275	367	192	682	613	46
471	358	336	358	347	265	713	649	46
362	325	285	272	325	214	698	630	46
492	375	336	263	366	184	131	81	46
626	398	403	298	338	226	130	113	46
311	354	225	283	339	214	411	446	46
296	348	217	357	344	265	599	520	46
506	385	337	223	363	157	66	96	46
59	261	58	37	281	34	437	360	46
536	445	308	657	448	375	427	491	46
480	370	332	247	493	128	91	123	46
673	446	387	462	412	287	341	322	46
630	444	363	497	424	300	749	686	46
347	363	244	333	338	252	687	616	46
521	369	361	252	333	194	152	182	46
353	333	271	310	327	242	657	594	46
380	346	281	162	338	123	203	143	46
363	345	270	403	337	306	720	646	46
247	392	161	289	466	159	513	507	46
492	372	338	252	313	206	145	84	47
464	345	344	145	319	116	95	87	47
373	431	221	393	460	219	621	579	47
184	369	128	232	363	163	642	559	47
783	567	353	710	476	382	579	511	47
333	314	272	367	314	300	411	434	47
684	372	471	397	323	315	99	142	47
572	386	379	195	373	134	169	121	47
447	397	289	234	383	157	159	106	47
681	411	425	371	370	256	58	160	47
54	255	54	11	250	12	95	118	47
553	379	373	185	323	146	102	137	47
243	319	195	249	314	203	590	498	47
517	406	326	271	351	198	261	237	47
413	371	285	313	341	235	720	647	47
394	334	303	340	322	270	718	647	47
527	445	303	448	437	263	706	620	47
311	308	258	243	296	210	552	525	47
372	366	260	309	361	219	697	624	47
381	348	280	420	353	304	719	648	47
241	307	200	208	303	176	571	502	47
546	470	297	816	507	412	678	613	47
502	374	344	202	366	142	110	120	47
424	337	322	333	321	265	641	590	47
398	340	300	399	335	305	700	628	47
410	333	315	142	331	110	71	86	48
50	262	49	9	259	9	74	132	48
284	367	198	261	343	195	634	575	48
75	273	71	13	263	13	115	140	48
26	260	26	8	255	8	166	96	48
342	344	255	248	338	188	658	598	48
45	256	45	8	250	8	104	125	48
281	302	238	195	307	163	655	590	48
147	297	127	180	294	157	373	289	48
565	420	344	194	346	143	121	84	48
52	279	48	23	280	21	241	178	48
518	401	331	135	339	102	167	118	48
127	284	115	146	280	133	435	361	48
67	267	64	15	270	15	136	82	48
217	321	174	259	343	193	577	491	48
454	356	327	249	308	207	178	102	48
507	353	368	220	309	182	62	136	49
428	361	303	139	334	106	124	100	49
467	347	344	201	319	161	154	126	49
632	388	417	344	431	204	583	494	49
44	259	44	13	263	12	96	85	49
565	393	368	553	377	375	651	600	49
653	495	338	391	368	273	159	197	49
19	249	20	11	243	12	285	209	49
470	331	363	318	295	275	86	84	49
411	377	279	356	362	252	688	623	49
410	363	289	404	336	308	741	664	49
361	347	266	215	340	162	607	556	49
30	272	29	35	264	34	394	346	49
511	344	380	283	313	231	82	204	49
183	288	162	194	287	173	573	486	49
242	326	190	268	306	224	462	431	49
23	289	20	137	302	116	143	104	49
567	389	373	251	374	172	321	248	50
103	287	92	60	335	46	550	503	50
527	386	349	211	388	139	147	115	50
95	273	89	31	280	29	142	114	50
274	372	189	323	343	241	704	630	50
557	364	392	243	313	199	116	204	50
448	336	341	152	305	128	140	175	50
28	255	28	25	260	24	284	222	50
125	325	98	155	331	120	541	450	50
32	254	32	34	250	35	182	198	50
30	254	30	15	415	9	95	86	50
222	294	193	266	276	246	578	494	50
498	391	326	185	362	131	159	137	50
399	378	271	311	347	229	696	626	50
292	341	220	271	329	211	664	596	50
641	471	349	406	357	292	161	104	50
419	361	297	154	328	120	91	111	50
498	345	370	202	303	171	106	58	50
123	304	104	176	285	158	398	360	50
379	330	294	185	301	158	142	86	50
523	372	360	256	337	195	147	109	50
555	532	267	242	518	120	331	211	50
475	372	326	187	379	126	95	121	50
289	299	248	233	315	189	562	515	50
419	339	317	151	315	122	110	130	50
373	351	271	507	337	385	698	616	50
428	367	299	353	341	265	713	643	50
508	371	351	217	348	159	36	181	51
329	378	223	379	364	266	669	607	51
287	330	222	200	320	160	650	586	51
121	268	115	101	269	96	386	329	51
257	334	197	242	319	194	646	585	51
415	351	303	248	341	186	91	101	51
660	421	401	202	404	128	167	186	51
401	344	299	310	328	241	705	634	51
282	339	213	198	330	154	665	595	51
313	314	255	195	317	158	619	566	51
138	273	129	84	264	81	281	331	51
287	372	197	434	367	302	690	620	51
289	348	213	370	341	277	507	475	51
309	306	258	221	303	187	606	553	51
457	375	312	197	345	146	131	95	51
323	330	251	228	355	164	686	615	51
624	399	400	290	337	220	50	120	51
377	337	287	277	326	218	618	565	52
594	456	334	977	574	435	685	630	52
376	354	272	226	321	180	633	572	52
159	321	127	305	314	248	604	516	52
493	344	367	194	304	164	106	115	52
20	256	20	20	267	20	377	284	52
312	323	247	371	330	288	594	507	52
766	532	369	307	436	180	131	159	52
626	471	340	555	515	276	625	544	52
514	408	323	529	470	288	700	647	52
307	322	244	518	303	437	688	607	52
593	427	356	294	390	193	95	43	52
518	363	365	461	336	351	668	610	52
431	382	288	744	362	526	631	559	52
495	377	336	219	333	168	141	155	52
385	503	196	422	532	203	711	640	52
218	296	188	362	304	305	581	495	52
46	252	47	63	262	62	286	213	52
314	343	234	346	352	252	699	631	52
217	302	184	393	303	332	467	420	52
311	334	239	223	321	178	610	557	52
619	415	382	430	368	299	66	92	52
247	290	219	224	279	205	541	463	52
295	361	209	262	359	187	553	521	52
367	337	278	274	315	222	661	597	52
362	363	255	365	368	254	661	599	52
391	354	283	215	329	167	202	119	52
408	430	243	483	403	307	681	617	53
607	436	356	570	454	321	716	658	53
106	260	104	81	262	79	291	258	53
420	359	300	131	345	97	142	175	53
31	249	32	25	249	25	163	201	53
366	337	278	346	329	269	571	546	53
400	357	287	323	367	225	744	667	53
484	372	333	331	322	263	128	108	53
417	401	266	435	428	260	710	640	53
345	344	257	172	318	138	299	400	53
252	303	213	181	299	155	617	544	53
257	297	222	230	296	199	695	620	53
24	256	24	6	263	6	119	102	53
368	425	222	376	434	221	679	608	53
176	321	141	216	347	160	498	415	53
379	342	284	296	329	230	680	610	53
259	313	212	346	323	275	379	422	53
459	444	264	408	445	235	699	631	53
355	423	215	412	450	235	743	669	53
544	465	300	179	407	113	157	131	53
1023	563	465	1023	377	695	759	683	53
914	538	435	463	570	208	198	139	53
540	561	247	600	623	247	738	666	54
324	313	266	200	307	167	686	615	54
556	405	351	178	356	128	101	139	54
654	446	376	365	462	202	573	491	54
379	353	275	333	329	259	659	596	54
716	428	429	465	374	318	46	174	54
45	271	42	29	273	27	475	378	54
297	304	250	184	300	157	647	582	54
90	281	82	94	273	88	347	332	54
395	373	271	695	385	463	506	478	54
368	320	295	206	320	165	674	609	54
79	272	74	24	272	23	119	97	54
329	392	215	294	392	192	707	635	54
498	368	347	179	321	142	114	154	54
300	350	220	290	345	215	256	341	54
409	336	311	161	309	133	111	176	54
572	367	399	238	399	153	226	181	54
286	321	228	364	316	295	531	484	54
272	354	196	107	340	81	152	106	54
528	409	331	307	350	225	165	84	54
479	363	338	320	320	256	163	124	54
375	391	245	340	364	239	713	641	54
366	360	260	341	375	233	726	654	55
466	372	321	352	391	231	723	649	55
617	363	435	359	323	285	128	101	55
74	288	66	36	282	32	118	82	55
360	372	248	328	369	228	681	612	55
41	258	41	10	248	10	97	99	55
27	252	27	6	239	6	91	151	55
294	342	220	232	325	182	681	611	55
353	336	269	221	319	177	580	532	55
259	294	225	222	294	193	588	520	55
580	521	285	640	463	354	751	685	55
450	384	300	371	386	247	307	239	55
493	351	359	190	301	161	78	126	55
442	342	331	233	332	180	96	141	55
776	506	393	365	549	170	171	56	55
240	329	187	327	314	266	620	533	55
503	428	301	218	382	146	63	118	55
23	254	23	11	302	9	136	143	55
403	365	283	419	360	298	694	626	55
489	371	337	231	362	163	177	179	55
564	370	391	214	327	168	426	352	55
871	491	454	577	375	394	185	188	55
27	266	26	14	269	13	89	106	55
95	274	88	101	271	96	270	265	55
250	300	214	299	291	264	617	531	56
495	376	337	210	316	170	74	109	56
431	352	313	367	336	279	724	650	56
439	387	290	155	341	117	123	152	56
324	373	223	280	356	202	711	637	56
265	368	184	299	365	209	525	456	56
288	352	209	280	351	204	652	591	56
332	336	253	215	335	164	630	575	56
34	276	32	23	389	15	159	85	56
502	406	316	198	347	146	96	148	56
367	311	302	131	281	119	101	102	56
415	336	316	303	312	249	696	627	56
76	280	70	24	339	18	94	79	56
342	372	236	302	368	210	707	634	56
394	346	292	200	335	153	157	136	56
550	437	322	269	383	180	143	134	56
646	451	367	499	500	256	623	545	57
517	409	324	312	357	224	231	166	57
45	259	44	17	303	14	101	43	57
555	425	335	175	368	122	163	129	57
149	292	130	101	294	88	449	402	57
467	372	322	223	329	173	177	154	57
29	262	29	28	269	27	443	355	57
72	267	69	12	258	12	108	84	57
259	355	187	295	340	222	542	511	57
707	402	451	331	368	231	143	129	57
27	251	27	19	250	20	324	236	57
562	356	404	230	308	191	140	137	57
296	409	186	528	374	362	652	593	57
326	364	229	203	398	131	647	575	57
415	337	315	189	318	152	113	118	57
400	437	234	387	434	229	715	642	57
559	390	367	252	325	198	22	153	57
71	261	70	17	261	16	158	76	57
61	260	60	45	258	44	456	356	57
56	262	55	15	257	15	124	86	57
436	352	317	171	308	142	95	116	57
596	416	367	257	412	160	148	119	57
316	407	199	273	417	168	658	590	57
471	381	316	204	353	148	101	142	58
303	361	215	150	338	114	632	570	58
254	363	179	239	369	166	710	636	58
518	373	355	232	331	180	74	146	58
374	327	293	181	300	155	94	105	58
45	256	45	24	324	19	100	157	58
434	311	357	200	295	173	168	100	58
340	326	267	213	334	163	581	548	58
278	307	232	317	299	272	574	492	58
1023	472	555	1023	542	483	612	533	58
403	334	309	157	288	140	71	141	58
428	349	314	180	346	133	213	165	58
542	388	357	242	349	177	105	145	58
335	314	273	207	324	163	673	606	58
407	414	251	321	398	207	733	658	58
799	519	394	269	430	160	215	165	58
293	302	249	289	289	256	615	536	58
516	355	373	148	328	116	97	141	58
254	295	221	261	286	234	581	509	58
376	442	218	325	401	207	674	608	58
73	306	61	27	290	23	147	75	58
232	313	190	190	294	165	288	382	58
449	343	336	210	329	164	162	126	58
466	369	324	338	325	267	185	120	58
157	297	135	156	291	137	599	515	58
29	264	28	18	408	11	294	220	58
393	335	300	291	312	238	678	614	58
214	328	167	141	342	106	650	583	58
395	351	288	402	351	293	679	616	59
36	260	36	37	261	36	179	153	59
338	318	273	262	290	231	109	94	59
243	330	189	330	347	243	668	604	59
413	372	284	168	325	132	108	116	59
511	504	260	586	493	304	648	588	59
510	364	359	281	301	239	131	59	59
347	348	255	159	316	129	102	68	59
353	325	278	245	309	202	592	539	59
359	325	283	269	344	201	669	607	59
30	280	28	14	272	13	87	130	59
536	420	326	197	379	133	163	51	59
90	283	81	24	277	23	84	81	59
493	397	318	169	354	122	114	76	59
405	309	336	170	306	142	76	106	59
323	344	241	294	339	222	711	636	59
438	433	259	309	357	222	119	142	59
343	408	216	443	370	306	691	629	59
318	365	223	289	335	221	655	589	60
1023	505	520	1023	302	868	803	735	60
441	325	347	251	331	194	677	612	60
396	414	245	493	396	319	537	492	60
888	500	454	850	602	362	582	499	60
290	346	214	305	338	231	668	602	60
256	315	208	208	308	173	637	576	60
426	384	284	158	331	122	191	159	60
283	337	215	293	355	212	722	645	60
346	392	226	255	394	165	596	564	60
309	373	212	342	398	219	495	485	60
407	358	291	792	371	547	662	592	60
348	351	253	252	322	200	680	612	60
354	340	266	268	337	204	272	422	60
280	372	193	360	360	256	623	539	60
481	336	366	146	325	115	32	169	60
88	285	80	37	366	26	140	118	60
23	258	23	31	296	27	362	253	60
351	402	224	357	423	216	731	655	60
282	321	226	226	320	181	654	589	60
306	340	231	370	324	292	611	535	61
431	336	328	135	376	92	143	143	61
400	351	291	188	325	148	94	169	61
19	248	20	13	312	10	135	131	61
956	508	482	600	610	252	596	511	61
46	258	45	9	258	9	69	97	61
604	393	393	292	404	185	262	247	61
289	368	202	307	342	230	715	641	61
457	360	325	187	326	147	116	110	61
328	313	268	297	314	242	637	579	61
617	398	398	608	390	399	755	692	61
491	353	356	165	336	126	109	158	61
417	359	297	372	357	267	683	617	61
53	255	53	8	248	8	105	130	61
336	369	233	275	371	190	731	655	61
371	380	250	314	347	232	691	626	61
74	323	59	72	357	52	479	439	61
904	479	483	743	481	396	595	522	61
420	318	338	190	296	164	162	135	61
86	268	82	103	275	96	286	238	61
265	323	211	289	312	237	508	430	61
353	340	266	318	324	251	690	618	61
403	330	312	148	301	126	141	182	61
427	365	299	394	346	291	685	616	61
405	325	319	260	321	207	693	623	61
736	519	363	410	603	174	621	562	61
365	335	279	335	326	263	724	651	61
645	442	374	258	463	143	273	192	62
332	319	266	216	320	173	654	593	62
484	410	303	472	450	268	684	619	62
461	361	327	368	357	264	714	645	62
234	358	167	321	358	230	672	587	62
43	257	43	16	378	11	94	123	62
28	254	28	16	257	16	99	131	62
340	393	221	337	400	216	692	624	62
352	367	245	286	394	186	686	617	62
530	419	324	256	383	171	81	154	62
415	376	282	206	356	148	125	118	62
40	254	40	23	282	21	92	131	62
258	315	210	331	301	282	481	460	62
463	362	327	208	337	158	81	114	62
674	401	430	299	335	228	91	149	63
275	427	165	275	434	163	670	601	63
306	316	248	389	313	319	626	544	63
454	386	301	197	353	143	192	170	63
563	383	376	242	364	170	104	136	63
34	263	33	57	272	53	510	420	63
105	267	101	82	268	78	422	360	63
375	335	286	301	323	239	693	622	63
455	433	269	184	391	120	151	116	63
569	387	377	258	349	189	121	108	63
493	382	331	231	339	174	176	102	63
528	370	365	202	342	152	80	102	63
471	353	341	139	323	110	125	90	63
54	260	54	12	256	12	85	119	63
366	337	278	422	343	314	738	664	63
374	372	257	419	331	324	625	571	63
502	370	348	241	351	175	111	170	63
411	349	301	292	339	220	688	620	63
291	310	240	250	317	202	353	408	64
458	351	334	160	343	120	78	69	64
302	353	219	383	313	313	721	647	64
166	307	138	210	294	183	674	586	64
810	477	434	602	507	304	603	516	64
72	267	69	118	269	112	508	423	64
246	335	188	364	351	265	660	580	64
484	358	347	209	311	172	81	113	64
367	374	251	199	336	152	109	113	64
467	340	351	178	342	133	120	82	64
20	255	20	26	263	26	357	263	64
256	314	209	417	317	337	582	508	64
485	390	318	179	399	115	279	216	64
353	413	219	522	390	343	732	662	64
319	404	202	319	444	184	490	478	64
616	398	396	216	385	143	104	101	64
178	323	141	167	329	130	330	310	64
300	328	234	461	351	337	668	584	64
26	263	26	8	258	8	50	92	64
408	333	314	282	314	230	722	646	64
375	372	259	328	371	227	649	590	64
24	273	23	29	263	28	425	348	64
518	367	361	142	339	107	108	79	64
363	331	281	175	306	146	153	163	64
434	352	315	193	314	157	121	92	64
444	344	330	199	309	164	71	126	65
350	317	283	239	314	195	701	629	65
444	370	308	171	353	124	79	102	65
395	375	270	420	366	294	701	630	65
496	365	348	187	376	127	118	119	65
420	393	274	771	356	555	677	594	65
352	345	261	329	322	262	453	478	65
231	287	206	179	280	164	521	481	65
364	365	255	386	341	290	598	565	65
492	372	339	189	336	144	89	145	65
485	377	329	216	336	165	169	91	65
171	279	157	244	295	211	479	403	65
312	390	205	278	376	189	704	633	65
21	249	21	14	254	14	90	136	65
282	312	231	416	302	353	597	516	65
47	263	45	38	269	36	204	149	65
515	365	361	163	328	127	129	166	65
323	411	201	499	431	297	706	619	65
482	377	328	283	384	188	35	131	65
51	258	50	12	246	12	121	116	65
471	407	296	408	436	240	585	540	65
223	335	171	516	339	390	123	149	65
489	358	350	223	320	179	154	108	65
446	357	320	369	360	263	661	598	66
322	338	244	258	344	192	436	461	66
325	338	246	339	341	255	526	498	66
427	396	276	353	383	236	688	623	66
350	346	259	298	323	236	696	626	66
444	357	318	169	348	124	118	137	66
464	347	342	164	345	121	90	84	66
305	329	238	393	321	313	408	428	66
365	314	297	286	315	232	617	565	66
503	399	323	162	360	115	58	115	66
631	586	276	773	627	315	725	655	66
586	356	421	210	311	173	90	79	66
48	257	48	9	265	9	90	96	66
523	399	335	194	359	139	71	79	66
45	257	45	13	257	13	155	108	66
23	261	22	22	257	22	418	331	66
37	265	36	13	271	12	142	106	66
368	369	255	323	359	230	660	601	66
292	300	249	169	292	148	545	484	66
531	366	371	319	321	254	123	167	67
254	382	170	304	357	218	640	581	67
20	254	20	10	272	9	75	113	67
121	264	118	84	261	82	571	487	67
440	336	335	141	297	122	94	86	67
435	371	300	141	386	94	128	99	67
69	260	68	38	264	37	200	240	67
287	343	214	237	328	185	666	597	67
50	256	50	30	263	29	336	280	67
336	354	243	321	361	228	596	526	67
243	308	202	298	304	251	551	462	67
444	374	304	287	410	179	267	158	67
833	491	434	503	435	297	321	200	67
809	536	386	483	488	253	664	577	67
372	375	254	411	367	287	688	624	67
342	340	258	286	346	211	690	622	67
495	344	368	182	305	153	92	139	67
412	343	308	174	301	148	115	78	67
464	373	318	146	379	99	193	116	67
174	281	159	29	274	27	86	145	67
465	368	323	177	382	118	104	95	67
265	314	216	277	306	231	677	610	67
44	262	43	12	261	11	169	46	67
40	256	40	66	260	65	115	106	67
309	332	238	232	329	180	651	591	68
236	377	160	443	488	232	694	621	68
211	313	173	320	315	260	634	547	68
641	402	408	371	338	281	91	105	68
958	591	415	488	618	202	167	178	68
478	357	343	151	325	119	110	166	68
479	399	308	241	361	171	96	125	68
1023	624	420	1023	513	511	754	680	68
332	376	226	322	383	216	655	593	68
869	545	408	948	552	439	568	495	68
362	341	271	206	328	160	181	137	68
30	257	30	26	255	26	74	130	68
382	347	282	147	314	120	96	101	68
534	371	368	196	338	149	99	140	68
380	344	283	207	324	163	113	158	68
587	375	401	261	327	204	217	151	68
29	271	28	28	276	26	443	358	68
547	385	364	247	341	186	36	89	68
633	616	263	385	596	165	641	579	68
76	261	74	27	293	24	99	90	68
547	393	357	218	395	141	211	222	68
343	319	275	273	298	234	118	135	69
237	303	200	161	311	133	580	514	69
362	358	259	292	350	213	692	623	69
527	349	387	205	319	165	128	59	69
276	369	192	251	379	170	633	573	69
348	354	251	282	384	187	717	643	69
25	258	25	17	264	17	406	292	69
535	360	380	191	325	151	143	169	69
779	461	433	612	429	365	488	532	69
365	341	274	167	295	144	101	86	69
89	273	84	94	282	85	320	253	69
625	446	359	288	412	179	157	131	69
673	415	415	267	357	192	106	162	69
417	385	277	274	322	218	118	165	69
464	350	340	397	365	278	732	657	69
291	328	227	224	329	174	633	569	69
572	403	363	195	356	140	132	163	69
472	353	343	142	321	113	109	147	70
392	339	296	162	299	139	81	111	70
424	345	315	183	322	146	115	97	70
45	257	45	27	255	27	291	278	70
478	382	320	258	295	224	89	180	70
68	256	68	20	272	19	113	123	70
416	330	323	264	301	225	162	120	70
25	262	24	20	260	20	384	312	70
504	376	343	247	340	186	178	194	70
34	251	35	34	259	33	368	271	70
450	365	316	188	322	150	86	136	70
647	435	381	617	366	432	623	542	70
273	370	189	227	329	176	597	544	70
539	365	378	223	342	167	101	130	70
411	337	313	234	302	198	149	131	70
547	390	359	227	355	164	163	109	70
423	348	311	116	339	88	131	70	70
37	259	37	14	274	13	157	161	70
548	374	375	202	343	151	113	99	70
340	390	223	266	399	171	519	492	70
471	361	334	272	328	213	173	155	70
355	348	262	215	335	165	125	66	70
318	320	254	270	330	209	642	580	70
441	358	316	214	350	156	104	163	70
392	336	298	311	347	230	661	603	70
446	404	283	422	468	231	698	629	70
703	444	405	454	487	239	599	515	70
329	352	239	268	346	198	632	573	70
584	350	427	291	307	242	121	84	70
60	263	59	80	261	79	318	251	70
503	443	291	437	439	255	718	647	70
582	397	376	273	352	198	142	177	70
1023	646	406	1023	603	435	708	662	70
596	392	389	233	361	165	62	84	70
511	383	341	899	433	532	742	676	70
545	385	363	208	388	137	95	113	71
374	356	269	239	329	186	51	180	71
291	307	242	360	296	311	702	615	71
33	253	33	44	247	45	241	171	71
293	318	236	202	342	151	640	576	71
331	335	253	195	338	147	608	558	71
342	377	232	333	362	236	577	551	71
329	323	261	253	311	208	688	617	71
403	369	280	290	380	195	643	587	71
507	385	337	478	375	326	730	665	71
472	356	339	166	340	125	111	159	71
64	285	58	21	302	18	64	80	71
538	348	396	198	327	155	153	114	71
489	361	347	215	321	171	108	125	71
343	335	262	303	323	240	522	495	71
67	289	60	17	292	15	69	130	71
348	451	197	405	468	222	702	633	71
62	255	62	38	253	39	241	257	72
469	345	348	173	344	129	100	34	72
1023	535	490	1023	505	520	673	590	72
118	299	101	283	304	238	583	498	72
471	387	312	187	351	136	108	91	72
135	269	129	52	271	49	118	87	72
86	288	76	92	286	82	358	283	72
517	377	351	185	337	140	82	110	72
521	407	327	510	383	341	753	680	72
391	325	309	312	315	254	732	659	73
624	433	369	242	463	134	174	135	73
347	341	261	249	301	212	587	544	73
476	372	328	365	363	257	736	670	73
302	358	216	263	341	198	642	576	73
373	322	296	276	307	230	714	641	73
490	392	320	170	387	113	177	89	73
882	585	386	666	758	225	716	641	73
252	314	205	242	318	195	409	430	73
314	346	233	220	350	161	603	547	73
528	358	377	206	312	169	96	106	73
509	372	350	216	314	176	73	149	73
307	343	229	185	334	141	660	592	73
466	349	342	201	322	159	461	363	73
53	268	50	40	356	29	100	129	73
438	377	298	447	359	319	654	605	73
261	307	218	249	294	217	516	473	73
477	322	378	215	310	177	123	142	73
304	408	190	402	396	260	687	618	73
390	333	300	428	310	353	723	651	73
318	313	261	244	301	207	654	586	74
372	315	302	312	316	253	469	495	74
606	404	384	200	411	125	110	85	74
520	367	363	165	351	120	104	123	74
743	500	381	1023	422	621	721	653	74
25	259	24	13	282	12	85	109	74
362	338	274	356	316	288	630	548	74
255	303	215	216	355	156	140	91	74
448	360	319	240	345	178	145	141	74
119	277	110	130	281	118	293	275	74
221	344	164	279	352	203	583	497	74
498	379	337	153	333	118	121	137	74
204	297	176	253	296	219	644	557	74
527	421	321	224	370	155	135	161	74
560	394	364	254	376	173	167	171	74
240	300	205	233	304	197	576	504	74
256	303	216	293	296	254	614	532	74
29	260	28	15	265	14	113	114	74
62	269	59	75	281	68	412	334	74
807	431	479	384	379	259	152	160	74
231	337	176	209	322	166	651	582	74
68	257	68	16	253	16	82	84	74
73	269	70	26	305	22	120	128	74
311	363	219	304	350	222	669	600	75
464	357	332	195	325	154	128	146	75
43	262	42	13	269	12	100	109	75
415	398	267	309	375	211	498	493	75
263	327	206	219	325	173	701	625	75
375	354	271	320	332	247	707	637	75
258	350	189	299	348	220	713	640	75
158	289	140	57	290	50	110	95	75
470	363	331	157	334	121	143	108	75
49	264	48	14	264	13	108	159	75
25	251	26	20	251	21	238	207	75
442	351	322	320	348	235	718	645	75
471	361	334	140	373	96	114	158	75
497	370	343	203	348	150	124	160	75
389	373	267	317	330	245	654	595	75
532	382	357	214	325	169	86	114	75
146	277	134	147	276	137	203	268	75
299	354	216	382	335	292	718	645	75
407	388	269	246	355	178	176	142	75
540	394	351	340	371	235	121	158	76
497	361	353	237	317	191	71	134	76
717	513	358	592	429	353	599	559	76
357	380	241	264	359	188	627	575	76
506	393	330	649	401	414	737	675	76
490	395	318	181	333	139	110	145	76
374	407	235	330	405	208	662	599	76
30	258	30	17	264	16	412	332	76
429	346	317	368	325	289	662	598	76
647	428	387	268	377	182	85	110	76
298	299	255	311	297	268	426	450	77
457	340	343	178	329	138	104	105	77
351	369	244	378	367	264	724	652	77
161	274	150	134	272	126	539	458	77
408	333	313	270	311	222	109	128	77
38	259	37	10	252	10	70	167	77
410	372	282	244	366	171	158	125	77
487	350	356	209	310	173	99	95	77
541	410	338	213	412	132	66	109	77
23	247	24	6	251	6	108	95	77
400	467	219	464	475	250	741	665	77
40	254	41	8	246	8	124	90	77
383	336	292	161	301	137	79	101	77
289	363	204	538	369	374	586	507	77
173	287	154	28	266	27	143	155	77
49	276	45	16	288	14	132	121	77
22	249	23	19	279	17	105	114	77
447	360	318	372	336	283	654	595	77
27	253	28	6	246	7	54	92	77
250	304	210	222	292	194	563	497	77
463	366	324	249	339	188	142	191	77
531	405	336	218	374	149	142	121	78
297	344	221	361	331	279	574	505	78
493	336	376	196	303	166	70	121	78
427	401	272	508	427	305	750	678	78
37	263	36	31	263	30	405	316	78
21	249	21	9	250	10	271	215	78
297	339	224	236	321	188	661	598	78
402	327	315	119	316	97	106	143	78
543	373	373	175	327	137	81	78	78
291	336	222	262	307	218	541	488	78
311	399	199	218	444	126	642	569	78
39	260	38	10	260	10	100	53	78
353	325	278	235	301	199	493	490	78
504	384	336	305	363	215	66	92	78
444	353	322	163	328	127	104	116	78
36	259	35	7	266	6	96	116	78
249	430	148	229	447	131	678	606	78
379	353	275	389	338	295	711	640	78
283	311	233	250	319	201	631	551	78
426	360	303	142	334	109	23	135	78
237	294	206	304	295	264	506	445	78
428	424	258	435	520	214	708	639	78
416	392	272	628	364	441	486	528	78
404	388	267	308	365	216	711	637	79
480	354	347	180	315	146	214	148	79
421	399	270	311	363	219	669	601	79
176	275	164	170	273	160	481	397	79
448	363	316	172	335	132	79	111	79
589	381	396	301	412	187	479	382	79
24	247	25	8	313	7	121	130	79
768	492	400	397	407	250	305	223	79
228	317	184	335	298	288	636	546	79
20	248	21	7	247	7	125	71	79
328	336	250	216	309	179	677	609	79
557	366	390	195	333	150	60	143	79
69	261	68	54	261	53	403	335	79
303	386	201	333	367	232	683	617	79
205	343	153	335	339	252	611	530	79
402	328	313	209	298	179	69	111	79
290	325	228	217	307	181	124	111	79
486	337	369	146	308	122	153	136	79
275	367	192	266	357	191	609	560	79
290	340	218	426	375	291	698	626	79
344	369	238	280	342	209	644	585	80
20	243	21	15	243	16	262	192	80
136	296	117	55	274	52	550	477	80
367	409	230	351	424	212	686	619	80
291	371	200	295	384	197	719	644	80
323	333	249	191	321	153	640	584	80
383	402	244	308	396	199	680	612	80
814	575	362	1023	309	850	761	693	80
272	313	222	235	296	203	312	389	80
588	474	317	522	538	249	738	661	80
442	326	348	201	332	155	115	114	80
352	327	276	302	305	254	605	553	80
247	329	193	219	305	184	599	551	80
540	380	364	194	334	149	100	29	80
40	251	41	40	255	40	171	215	80
126	277	117	128	292	112	548	453	80
737	456	414	1023	355	739	553	565	80
179	288	159	188	281	171	602	522	80
373	353	270	356	326	279	456	476	80
637	404	403	625	433	369	616	538	80
1023	602	435	915	648	362	722	646	80
175	295	152	236	293	206	622	540	81
533	379	360	211	366	147	185	166	81
82	265	79	17	264	16	114	94	81
21	264	20	18	267	17	448	359	81
640	392	417	215	366	150	215	177	81
81	267	77	11	259	11	124	108	81
262	438	153	432	399	278	739	664	81
507	381	341	192	328	150	180	62	81
20	253	21	19	258	19	428	333	81
457	387	303	692	357	496	665	587	81
109	274	102	26	312	21	97	47	81
581	410	363	159	457	89	323	255	81
487	449	278	367	452	208	157	104	81
264	295	229	254	298	218	417	426	81
42	288	37	31	286	28	89	110	81
347	376	236	396	328	309	188	129	81
229	334	176	346	341	260	551	478	81
479	351	350	224	303	189	90	159	81
341	343	255	241	357	173	554	526	81
372	334	285	234	304	197	58	153	81
55	254	55	46	261	46	292	215	81
536	397	346	211	381	142	104	95	82
464	337	353	186	306	156	102	87	82
226	306	189	204	292	179	603	530	82
521	346	385	164	322	130	105	110	82
147	275	137	220	269	209	280	271	82
542	426	326	149	349	109	134	134	82
471	353	341	204	322	162	147	123	82
499	334	383	186	317	150	309	213	82
23	250	24	15	262	15	131	90	82
402	332	309	169	304	142	97	95	82
453	364	318	181	325	142	182	139	82
371	340	280	306	331	236	710	637	82
341	438	199	253	477	136	586	543	82
344	327	270	244	313	199	699	625	83
22	270	21	27	268	25	389	306	83
38	250	39	9	244	9	120	148	83
35	259	35	10	255	10	148	139	83
31	263	30	15	335	11	249	143	83
85	276	79	24	287	21	129	128	83
523	478	280	173	444	100	94	99	83
46	259	45	29	284	27	492	405	83
548	361	388	312	316	252	131	87	83
467	384	311	208	346	154	173	108	83
610	425	368	507	429	303	606	520	83
405	320	323	316	319	254	96	123	83
456	334	350	313	316	253	530	518	83
584	399	375	491	406	310	581	498	83
41	254	41	24	258	24	227	256	83
639	453	361	554	471	302	625	543	83
463	375	316	192	347	142	129	154	83
488	354	353	167	313	137	71	165	83
254	363	179	263	371	182	609	561	83
624	385	415	209	319	168	143	114	83
42	272	40	12	295	10	294	168	83
411	357	294	147	310	121	157	182	83
576	412	358	363	386	241	158	135	84
501	351	365	729	349	534	615	556	84
471	362	333	239	327	187	130	136	84
474	389	311	249	344	186	413	337	84
402	349	295	302	335	231	733	656	84
30	265	29	12	267	11	225	146	84
443	368	308	462	361	328	702	632	84
444	425	268	464	423	281	706	635	84
332	361	235	274	352	199	658	595	84
48	258	48	15	273	14	121	121	84
378	365	266	202	364	142	62	69	84
24	253	25	11	251	11	397	311	84
521	362	368	188	318	151	159	114	84
77	321	61	23	339	18	113	92	84
434	375	296	189	325	149	105	65	84
526	350	385	254	317	205	159	95	84
603	403	383	224	353	163	129	147	84
474	357	339	334	345	248	689	622	84
77	267	74	25	263	25	128	104	84
274	363	193	435	355	313	548	521	84
332	340	250	237	322	188	669	600	84
419	382	281	360	362	254	656	595	84
27	257	26	7	260	7	187	148	84
34	262	33	25	266	24	141	110	84
451	355	325	335	316	271	130	230	84
212	280	194	157	278	144	374	381	84
361	332	278	297	336	226	588	549	84
503	388	332	148	327	116	101	140	84
555	380	374	539	356	388	692	628	84
634	413	393	571	360	406	568	481	84
348	325	274	251	340	189	277	193	84
21	262	20	16	254	16	343	281	84
25	257	25	19	255	19	307	251	84
292	342	219	309	329	240	595	548	84
372	392	243	260	388	172	689	623	85
385	341	289	225	326	176	241	256	85
341	366	238	394	358	282	729	654	85
36	378	24	314	391	205	106	146	85
343	326	269	277	319	222	713	638	85
310	412	192	307	425	185	542	499	85
494	362	350	185	318	149	53	108	85
340	346	252	455	392	297	91	118	85
263	343	196	452	351	330	718	637	85
298	371	205	267	361	189	732	654	85
351	387	232	433	375	295	513	486	85
289	363	204	341	379	230	537	496	85
290	344	215	263	326	207	304	350	85
325	303	275	239	300	203	665	596	85
81	272	77	13	275	13	128	75	86
189	325	149	229	354	166	523	473	86
284	324	224	132	288	117	154	96	86
294	379	198	267	369	185	651	581	86
296	355	214	251	347	185	665	600	86
28	253	29	16	247	17	313	235	86
39	256	39	33	259	33	305	236	86
474	346	350	247	315	200	108	109	86
71	292	62	23	303	20	197	104	86
315	334	241	268	306	224	657	596	86
484	350	354	187	345	139	74	111	86
489	364	344	213	348	157	142	192	86
190	335	145	42	333	32	152	110	86
51	261	50	59	266	57	279	251	86
340	333	262	230	316	187	661	596	86
279	354	202	382	339	289	643	583	86
636	493	331	522	428	312	610	529	86
320	354	231	233	343	174	675	604	86
403	317	326	221	304	186	157	222	86
370	382	248	261	369	181	682	616	86
365	355	264	547	386	363	443	461	86
623	399	400	275	365	192	105	82	86
352	318	283	122	291	108	121	115	86
408	367	285	193	354	139	101	80	87
499	370	345	175	325	138	86	131	87
315	319	252	212	316	171	639	579	87
327	316	265	275	296	238	674	608	87
607	393	396	283	339	214	131	140	87
371	329	288	262	317	211	656	594	87
253	318	204	318	312	260	621	539	87
644	411	401	339	373	233	171	130	87
517	396	334	702	405	444	686	602	87
483	411	301	496	409	310	614	596	87
42	251	43	15	250	16	101	119	87
298	317	241	252	318	203	601	530	87
404	360	288	280	350	205	700	627	87
589	382	395	250	353	182	76	101	87
381	421	232	328	452	186	734	659	87
344	326	269	218	315	177	66	120	87
306	367	214	299	355	216	698	627	87
338	357	242	201	334	154	166	179	87
708	439	412	340	372	234	125	147	87
385	361	273	632	383	423	650	569	87
359	334	275	338	335	259	457	419	87
378	321	302	154	301	131	110	80	87
443	362	313	390	359	278	696	623	87
293	387	194	330	369	229	584	541	87
398	329	310	210	327	165	641	591	87
323	404	205	320	430	190	573	543	87
312	347	230	389	344	289	450	445	87
517	396	334	189	344	141	130	163	87
897	535	429	1023	499	525	825	758	87
634	374	434	294	385	196	120	175	87
332	376	226	335	374	229	709	636	87
108	280	99	17	272	16	100	129	88
332	343	248	322	336	246	703	630	88
101	288	89	34	295	29	139	111	88
506	368	352	155	359	111	110	73	88
623	431	370	235	407	148	50	94	88
342	322	271	200	300	171	688	619	88
194	328	151	229	331	177	615	537	88
810	479	433	762	408	478	610	527	88
413	414	255	355	436	208	744	669	88
336	311	277	440	309	364	658	573	88
101	267	97	92	272	87	400	307	88
430	377	292	414	355	298	472	479	88
968	623	397	1023	514	510	798	737	88
490	392	320	298	404	189	233	169	88
297	315	241	225	302	190	558	470	88
59	269	56	76	266	74	149	173	88
27	268	26	7	282	7	92	99	88
351	353	255	271	325	213	472	420	88
388	336	295	176	311	145	159	176	88
389	364	273	321	357	230	704	634	89
262	301	222	254	297	219	620	551	89
119	270	112	153	272	144	586	497	89
252	333	194	316	316	255	668	601	89
342	334	262	437	332	337	640	555	89
24	255	24	33	267	32	293	209	89
732	480	390	246	454	139	26	109	89
470	351	343	158	311	130	104	142	89
585	363	412	217	330	169	115	147	89
783	484	414	336	424	203	154	175	89
28	251	29	22	258	22	356	266	89
1023	457	574	945	563	429	713	644	89
539	366	377	253	338	192	143	79	89
382	382	256	433	347	319	701	629	89
480	355	346	200	313	164	124	119	89
383	336	292	362	316	293	683	619	89
493	332	380	258	361	183	65	96	89
344	402	219	402	409	251	504	483	89
41	256	41	11	247	12	105	125	89
48	264	47	12	267	12	94	113	89
538	368	374	173	324	137	126	136	89
495	360	352	246	311	202	97	87	89
567	401	362	292	349	214	109	29	89
369	348	272	188	332	145	188	159	89
68	299	59	373	293	325	178	169	90
305	326	239	217	330	168	645	584	90
387	339	293	143	292	126	73	157	90
575	396	372	206	377	140	213	154	90
47	274	44	12	273	11	155	75	90
400	351	292	247	362	175	585	554	90
314	373	215	296	338	225	499	492	90
400	384	267	349	357	250	443	460	90
444	376	303	204	306	171	90	81	90
52	263	51	14	301	12	71	50	90
501	371	345	258	394	168	157	79	90
401	360	285	156	303	132	105	102	90
412	350	301	187	311	154	99	73	90
422	366	296	313	370	217	710	639	90
521	415	322	229	400	147	121	105	90
237	311	195	218	301	185	560	486	90
348	413	216	293	371	202	682	613	90
436	350	319	190	303	160	95	153	90
424	445	244	504	435	296	597	564	90
289	334	222	292	289	259	141	86	90
276	319	222	170	333	131	537	509	91
301	321	240	292	321	233	712	639	91
304	384	203	530	412	329	545	476	91
716	491	373	301	465	166	114	178	91
325	407	204	332	395	215	698	626	91
176	282	159	170	284	153	563	479	91
357	348	263	235	329	183	594	560	91
377	315	306	179	341	135	120	161	91
502	371	346	197	315	160	109	69	91
38	257	38	13	260	13	102	87	91
468	348	344	177	315	144	99	81	91
568	353	412	320	325	252	113	106	91
294	416	181	314	401	200	713	637	91
372	370	257	456	383	305	707	638	91
442	357	317	319	395	207	145	126	91
685	493	356	599	559	274	594	528	91
429	357	307	307	361	218	634	577	91
488	365	342	214	375	146	382	302	91
150	355	108	37	330	29	85	64	91
542	361	385	179	308	148	80	102	91
252	371	174	269	378	182	638	576	92
384	347	283	481	348	354	738	663	92
343	359	245	158	320	126	116	136	92
641	386	425	279	329	217	123	105	92
627	373	431	233	314	190	101	54	92
456	357	328	160	338	121	16	145	92
433	313	354	225	307	188	398	261	92
549	361	389	185	368	129	89	119	92
329	320	263	231	309	192	636	576	92
64	268	61	14	261	14	104	106	92
340	335	260	160	305	135	148	105	92
1023	484	541	1023	390	671	819	745	92
164	283	149	268	291	236	243	346	92
321	376	219	288	432	171	532	524	92
642	402	409	292	359	208	408	330	92
252	320	202	247	310	204	593	509	92
371	313	304	201	309	167	564	537	92
30	251	31	7	250	7	143	102	92
300	336	229	319	305	268	710	635	92
208	303	176	249	292	218	537	462	92
46	260	45	11	265	10	118	128	92
132	283	120	128	280	117	427	381	92
370	350	271	352	334	270	497	486	93
445	339	337	197	316	159	116	92	93
216	326	170	314	346	233	356	366	93
398	350	291	632	357	453	600	531	93
193	313	158	212	300	181	620	539	93
226	313	185	115	304	96	493	439	93
395	389	260	225	349	165	114	125	93
358	382	240	392	377	266	451	462	93
496	376	337	277	345	206	187	183	93
464	385	308	198	339	150	132	124	93
24	262	23	47	257	46	404	313	93
29	256	29	10	269	9	118	96	93
547	377	371	171	348	125	132	92	93
554	362	392	240	326	189	202	171	93
102	265	98	79	267	76	496	406	93
371	336	282	223	314	182	245	436	93
519	394	337	866	406	547	665	589	93
52	256	52	33	252	34	212	213	94
467	364	329	190	335	145	89	90	94
472	397	305	153	397	99	95	137	94
[truncated: 18,001 more rows]
