# Supplementary material for: N-chlorination mediates protective and immunomodulatory effects of oxidized human plasma proteins
Source: eLife. 2019 Jul 12;8:e47395. doi: 10.7554/eLife.47395 (PMC6650281; doi:10.7554/eLife.47395)
Supplement: Figure 8—source data 1. [file elife-47395-fig8-data1.zip › Figure 8 Source Data 1/channel values/Ag85B 1.csv]

FSC-A	FSC-H	FSC-W	SSC-A	SSC-H	SSC-W	FITC-A	PE-A	Time
29	261	28	6	254	6	73	83	0
21	261	21	40	267	38	77	82	0
739	460	411	566	473	306	635	556	0
32	273	30	130	357	93	105	158	0
261	345	194	293	331	227	633	581	0
218	298	187	166	304	140	543	485	0
478	338	362	227	337	172	114	139	0
110	281	100	53	277	49	90	56	0
250	313	204	328	363	231	626	557	0
611	383	409	550	359	392	222	229	0
38	263	37	33	272	31	73	76	0
445	368	310	251	334	192	152	161	0
409	332	315	140	322	111	86	36	0
606	376	412	352	352	256	110	153	0
1023	518	506	1023	659	398	506	414	0
240	345	178	343	357	246	656	578	0
45	259	45	75	268	72	113	128	1
1023	493	532	1023	447	586	545	463	1
576	380	388	523	357	375	213	173	1
56	252	57	25	250	26	297	268	1
29	255	29	34	259	34	74	98	1
413	352	300	568	368	396	588	534	1
330	312	270	358	298	307	556	524	1
1023	362	725	1023	319	822	654	578	1
137	410	85	231	467	126	660	600	1
28	255	28	24	300	21	48	128	1
274	380	185	238	341	179	629	557	1
101	274	94	272	303	230	528	455	1
528	361	375	248	358	178	270	207	1
32	316	26	25	299	21	64	64	1
457	368	318	211	376	144	149	119	1
123	284	111	131	275	121	58	26	1
456	379	308	516	430	307	294	233	1
57	263	56	51	280	46	104	58	2
40	287	36	121	302	103	546	455	2
563	363	397	557	348	410	312	265	2
542	380	365	373	355	269	251	116	2
665	393	434	671	415	414	509	426	2
210	301	179	443	317	358	267	166	2
73	254	74	19	246	19	168	226	2
269	372	185	468	350	342	681	615	2
324	413	201	821	411	511	688	625	2
496	355	358	448	370	310	409	293	2
46	304	38	22	288	19	102	138	2
510	355	368	324	410	202	210	145	2
87	279	80	111	307	92	245	173	2
501	368	349	304	332	235	188	101	2
359	321	286	478	304	403	631	558	2
418	377	284	338	342	253	104	113	2
455	369	316	504	353	366	411	324	2
282	313	231	264	302	224	653	566	2
483	337	367	247	324	195	217	183	2
42	255	42	32	255	32	26	73	2
44	269	42	33	266	32	73	111	2
552	431	328	1003	417	616	731	657	2
93	256	93	19	270	18	126	100	2
51	261	50	25	267	24	132	79	2
211	340	159	237	319	190	596	557	2
176	282	160	175	276	162	604	517	3
429	370	297	360	339	272	442	352	3
23	281	21	242	290	213	437	339	3
859	518	424	602	485	317	325	247	3
142	393	93	348	413	216	641	590	3
320	392	209	336	385	224	616	558	3
231	396	149	601	389	396	541	528	3
451	340	340	152	337	116	100	73	3
35	279	32	240	331	186	199	179	3
23	253	23	10	257	10	138	80	3
338	322	269	359	310	297	697	608	3
105	259	104	106	266	102	375	326	3
45	265	43	18	268	18	108	67	3
65	267	62	27	272	26	55	38	3
1023	487	539	1023	436	601	728	659	3
33	256	33	54	254	54	205	185	3
305	307	254	367	280	336	498	472	3
259	304	219	280	299	240	389	369	3
23	265	22	29	269	27	101	76	3
30	256	30	54	254	54	498	408	3
134	300	115	169	284	152	287	310	4
489	343	365	193	335	148	119	110	4
29	247	30	26	246	27	196	164	4
53	254	54	15	244	15	154	113	4
311	312	256	416	303	352	641	568	4
188	311	155	189	296	164	684	595	4
146	279	134	105	267	100	392	340	4
22	257	22	13	276	12	67	102	4
570	378	386	484	372	332	98	123	4
462	421	281	643	505	326	681	612	4
482	336	368	270	325	212	280	164	4
437	347	322	555	340	418	311	232	4
494	348	364	238	324	188	129	207	4
474	347	349	215	354	156	98	65	4
560	377	380	661	405	417	426	339	4
404	360	287	640	333	492	722	639	4
458	353	332	209	342	156	51	92	4
541	347	400	394	309	327	267	206	4
30	316	24	124	440	72	582	494	4
367	343	274	226	316	183	235	53	4
664	458	371	809	479	433	660	583	4
730	414	451	827	368	575	444	359	4
1023	504	520	1023	528	497	525	441	5
45	273	42	25	275	23	90	76	5
126	322	100	46	321	37	79	158	5
504	367	352	280	376	191	128	84	5
187	311	154	236	338	179	590	508	5
220	382	147	398	460	221	565	559	5
484	370	335	455	351	332	174	195	5
493	371	340	480	369	334	326	282	5
317	339	240	378	317	306	687	604	5
676	443	390	582	389	383	667	582	5
445	370	308	244	438	143	247	136	5
510	370	353	226	370	157	175	179	5
21	258	21	33	458	18	113	73	5
65	255	65	37	252	38	285	328	5
402	342	300	397	341	298	216	142	5
177	303	150	202	314	165	584	503	5
181	320	145	270	333	207	599	567	5
224	307	187	343	294	299	668	584	5
591	395	383	338	368	236	169	26	5
588	407	369	642	384	428	187	133	5
1023	497	528	1023	381	688	726	651	5
1023	552	475	903	618	374	230	224	5
21	268	20	45	269	43	406	312	5
447	373	307	861	342	645	698	619	5
484	353	350	179	361	127	110	116	5
559	366	391	362	326	284	166	111	5
337	310	278	439	315	357	586	537	6
292	301	248	287	291	253	694	606	6
449	342	336	268	333	206	146	158	6
26	258	26	14	255	14	113	105	6
180	355	130	226	363	159	642	585	6
316	350	232	556	368	387	749	667	6
321	346	237	454	342	340	643	561	6
22	265	21	240	273	226	174	156	6
29	259	28	13	267	13	73	114	6
42	259	42	18	278	17	86	83	6
392	340	296	168	344	125	180	83	6
485	351	354	328	349	241	225	111	6
680	421	414	464	412	288	454	414	6
465	374	318	442	347	326	294	234	6
461	351	336	248	354	179	135	146	6
19	245	20	9	239	10	104	97	6
599	401	382	467	390	307	190	133	6
702	433	415	891	403	567	384	322	6
678	389	446	357	361	253	204	113	6
33	271	31	46	266	45	77	98	6
77	348	56	171	335	131	573	496	6
45	283	41	27	282	24	90	150	6
548	368	382	427	347	315	186	56	6
591	373	406	447	373	306	173	152	7
673	414	416	572	382	383	278	222	7
588	378	398	412	373	283	166	119	7
177	452	100	892	497	459	558	532	7
23	246	24	23	248	24	219	225	7
218	401	139	279	399	179	616	527	7
582	373	399	500	382	335	143	94	7
26	261	25	16	259	16	67	104	7
1023	540	485	881	517	436	274	110	7
116	276	108	58	268	55	129	59	7
228	301	194	263	291	231	608	538	7
541	381	364	446	381	299	203	136	7
307	336	234	307	321	245	477	481	7
33	258	33	30	258	30	120	120	7
452	363	319	332	365	233	285	166	7
653	434	385	490	417	301	626	564	7
539	400	345	694	327	544	330	247	7
488	369	339	375	399	241	415	347	7
777	483	412	1023	470	557	553	480	7
459	358	329	164	356	118	104	45	7
306	420	187	773	466	424	732	660	7
75	300	64	26	368	18	105	110	7
575	390	378	515	380	347	227	102	7
40	254	41	19	264	18	117	58	7
29	249	29	9	249	10	97	89	7
227	437	133	722	441	419	594	537	7
315	338	238	477	343	357	625	561	7
75	275	70	106	278	97	508	432	7
1023	514	510	962	561	439	221	200	7
337	347	248	463	334	355	696	612	7
489	358	349	455	314	371	233	187	7
799	477	428	740	471	402	678	595	7
34	254	34	9	269	9	142	133	7
155	276	144	48	289	43	265	181	7
573	379	387	554	367	387	258	158	7
416	342	312	408	354	295	156	157	7
455	354	329	357	332	275	335	206	8
224	296	194	156	278	144	637	562	8
406	345	301	135	336	103	48	55	8
43	275	40	45	261	45	68	43	8
25	259	25	18	253	19	89	73	8
682	469	372	740	513	369	655	580	8
245	323	194	365	307	305	611	539	8
523	365	367	355	413	220	160	114	8
55	255	55	37	255	37	380	322	8
587	357	420	474	441	275	459	359	8
95	297	82	33	302	28	135	68	8
471	336	359	178	319	143	170	152	8
267	331	206	446	319	359	521	438	8
77	259	76	12	248	13	73	83	8
96	277	89	149	322	118	249	132	8
86	258	85	45	257	45	259	335	8
500	349	367	182	390	119	371	299	8
391	324	309	475	310	392	734	652	8
540	370	373	299	400	191	142	56	8
202	390	133	318	404	201	681	615	8
22	252	22	9	245	9	131	82	8
238	411	148	423	456	238	560	534	8
787	525	384	1023	417	628	722	635	8
901	550	419	1023	558	470	673	599	8
24	249	24	38	249	39	330	232	8
756	413	468	914	452	517	239	173	8
887	505	450	1023	448	585	721	651	8
300	347	221	331	330	257	632	551	8
274	306	229	320	298	275	603	521	8
32	270	30	40	271	38	230	222	9
295	358	211	446	357	320	601	524	9
506	340	382	332	330	258	302	205	9
509	373	349	244	351	178	125	51	9
546	371	376	535	374	367	316	256	9
97	361	69	32	349	23	97	149	9
74	271	70	105	275	97	338	297	9
477	335	364	206	358	147	153	111	9
287	355	207	382	325	301	648	577	9
25	278	23	38	294	33	90	139	9
602	355	434	624	335	477	283	203	9
42	269	40	23	259	23	36	62	9
83	323	66	51	309	42	123	116	9
276	320	221	372	306	311	682	598	9
539	384	359	569	363	402	421	287	9
359	343	268	355	329	276	638	561	9
480	360	341	337	382	225	173	120	9
54	319	43	25	337	19	84	128	9
105	276	98	21	283	19	92	73	9
20	263	20	39	264	38	429	336	9
26	253	26	13	272	12	77	58	9
774	482	411	989	609	416	682	615	9
609	376	414	584	342	437	413	308	9
21	253	21	7	248	8	113	46	9
83	286	74	17	275	16	82	128	9
671	415	414	472	354	342	162	133	9
316	337	240	451	332	348	676	604	10
524	360	372	310	336	236	49	152	10
281	302	238	353	320	282	646	568	10
302	356	217	380	359	271	669	594	10
383	487	202	679	591	294	598	511	10
37	341	28	406	353	295	392	270	10
168	457	94	353	460	196	661	601	10
515	341	387	193	341	145	45	71	10
398	396	257	637	439	372	569	477	10
55	265	53	50	261	49	73	114	10
109	262	107	58	254	58	492	442	10
478	336	364	210	328	164	105	131	10
371	440	216	1023	434	604	659	595	10
57	264	55	20	284	18	116	97	10
478	340	360	192	341	144	131	82	10
611	385	406	579	380	389	446	373	10
54	263	53	33	261	32	142	102	10
321	360	228	504	348	371	700	637	10
490	372	337	187	392	122	342	235	10
286	348	211	373	338	282	744	662	10
724	421	440	830	364	583	400	319	10
460	386	305	754	399	484	698	625	10
619	456	348	635	427	381	625	572	10
132	290	117	46	305	38	180	43	11
498	378	337	688	344	512	743	664	11
179	331	138	227	393	148	513	434	11
470	366	329	453	353	329	401	295	11
577	389	380	540	359	385	244	164	11
448	353	325	299	341	224	245	73	11
61	271	58	57	275	53	254	180	11
486	361	345	283	359	202	138	83	11
85	264	82	57	270	54	298	282	11
1023	475	552	1023	275	952	738	656	11
243	292	213	167	301	142	518	477	11
418	348	308	307	350	225	178	152	11
386	341	289	376	339	284	160	107	11
204	326	160	333	330	258	686	603	11
31	265	30	27	277	25	142	92	11
463	365	325	261	370	180	111	169	11
425	352	309	442	320	354	726	646	11
519	372	357	258	357	185	261	178	11
317	356	228	321	345	239	645	577	11
77	262	75	50	256	50	340	304	11
452	343	338	207	343	155	161	110	11
294	431	175	500	422	303	636	586	11
137	314	112	82	378	56	614	557	11
424	339	320	166	338	126	61	70	11
1023	561	468	941	535	450	354	226	11
114	332	88	207	351	151	614	529	12
34	262	33	33	310	27	125	114	12
57	268	55	104	264	101	396	332	12
482	366	337	272	337	206	164	120	12
516	361	366	521	359	371	478	404	12
1023	544	482	1023	560	468	475	377	12
23	256	23	12	256	12	86	86	12
596	372	410	433	328	338	249	223	12
49	279	45	18	332	14	122	100	12
561	381	377	678	362	480	358	295	12
548	368	381	556	358	397	316	158	12
209	332	161	173	387	115	636	556	12
37	261	36	16	258	16	158	100	12
77	267	73	68	259	67	136	73	12
38	285	34	61	303	52	48	82	12
487	352	354	469	401	299	349	313	12
22	247	23	16	241	17	119	230	12
57	271	54	47	278	43	205	166	12
519	339	392	299	307	249	42	71	12
733	409	460	645	370	446	107	141	12
46	267	44	130	342	97	226	119	12
461	365	324	382	346	282	168	187	12
36	253	36	14	260	14	125	86	12
580	376	395	319	359	228	113	150	12
951	546	446	721	476	387	507	418	12
22	247	23	28	253	28	379	293	13
194	330	150	178	403	113	674	612	13
79	256	79	75	259	74	240	243	13
652	385	434	573	383	383	226	178	13
34	254	34	27	264	26	94	79	13
451	394	293	764	394	497	777	697	13
31	249	31	13	237	14	34	225	13
520	369	361	201	372	139	165	141	13
489	371	337	442	356	318	136	139	13
61	261	60	79	261	78	133	77	13
1023	582	450	949	671	362	299	181	13
238	323	189	308	315	251	618	550	13
25	256	25	91	270	86	322	230	13
42	323	33	18	381	12	146	125	13
263	415	162	307	564	139	670	596	13
636	379	430	831	368	578	318	264	13
29	254	29	23	269	22	86	101	13
539	375	368	376	393	245	153	104	13
610	370	423	503	362	355	219	191	13
20	249	21	9	253	9	123	108	13
590	383	394	909	374	622	429	358	13
237	361	168	417	358	298	692	627	13
574	367	401	522	344	388	83	110	13
994	528	482	1023	451	581	449	359	13
539	376	367	483	368	336	216	194	13
36	263	35	99	261	97	292	208	13
56	302	47	46	277	42	67	73	13
38	262	37	101	299	87	362	296	13
603	394	391	444	402	283	296	211	13
397	354	287	334	327	262	193	171	13
26	254	26	28	245	29	71	90	13
396	372	272	704	392	460	711	645	13
469	364	330	509	371	352	222	157	13
74	254	75	38	252	39	275	342	14
1019	549	475	775	621	319	236	203	14
22	269	21	121	308	100	133	131	14
41	261	40	13	263	13	128	65	14
224	301	190	146	325	115	658	581	14
19	250	20	13	251	13	298	237	14
451	338	342	193	357	139	153	160	14
512	352	373	225	341	169	107	31	14
310	310	256	297	308	247	588	515	14
433	339	327	146	331	113	196	131	14
49	260	48	20	258	20	105	111	14
474	339	358	189	368	131	123	92	14
240	318	193	309	309	256	641	567	14
441	360	314	724	321	577	398	281	14
518	344	385	292	327	229	16	80	14
910	572	407	786	564	357	352	216	14
756	507	382	1023	311	844	677	595	14
106	282	96	135	296	117	188	149	14
1023	461	569	1023	390	672	527	428	14
470	332	362	187	310	154	178	157	14
254	349	186	333	392	218	732	643	14
423	432	251	576	423	348	768	702	14
51	285	46	103	327	81	108	102	14
1023	528	497	1023	287	913	679	618	14
1023	521	503	1023	491	534	327	281	14
343	342	257	420	339	318	670	597	14
33	256	33	14	257	14	84	132	14
703	498	362	1023	434	604	455	364	14
65	268	62	43	265	41	89	123	14
85	269	81	23	273	21	102	62	14
616	408	387	814	380	549	378	292	14
948	557	436	822	529	398	218	46	15
25	259	24	10	244	11	65	94	15
585	414	362	601	409	377	207	18	15
547	366	383	548	400	351	382	288	15
495	346	367	323	357	232	132	79	15
253	301	215	198	291	174	487	472	15
179	485	94	568	514	283	612	560	15
615	384	410	794	339	599	325	198	15
491	339	371	228	355	165	55	108	15
36	317	29	285	468	156	287	179	15
133	270	126	126	262	123	292	181	15
568	362	402	459	345	341	440	351	15
193	282	176	141	281	128	469	454	15
192	346	142	129	319	104	609	546	15
1023	564	465	1023	642	408	622	555	15
32	263	32	9	260	8	70	95	15
49	269	47	19	276	18	234	152	15
1023	579	452	1023	548	478	370	297	15
30	264	30	16	255	16	170	129	15
439	353	318	257	351	187	49	86	15
162	284	146	200	278	184	609	527	15
325	316	263	482	302	409	678	591	15
506	398	325	328	387	217	514	415	15
409	365	287	643	343	480	727	639	15
588	372	405	330	357	237	61	129	15
626	413	387	353	411	220	119	113	15
385	344	286	626	316	507	677	609	15
35	255	35	14	250	14	149	97	15
544	377	369	525	337	399	305	129	15
35	273	33	42	293	37	146	142	15
398	345	295	683	347	504	665	585	16
575	384	384	414	432	245	227	161	16
109	261	107	63	258	63	349	276	16
240	287	214	206	278	190	621	531	16
407	394	265	610	370	422	641	565	16
656	434	387	529	414	328	377	524	16
24	275	22	130	286	116	132	119	16
198	342	149	321	365	225	678	613	16
23	252	24	151	267	145	209	149	16
568	382	380	320	434	189	143	148	16
112	343	83	133	384	89	649	566	16
123	323	97	119	369	82	615	565	16
20	253	20	16	254	17	104	117	16
606	368	422	361	398	232	166	160	16
1023	570	460	761	558	349	462	374	16
58	303	49	51	295	45	146	120	16
603	383	403	508	386	336	170	119	16
33	304	28	93	344	69	618	529	16
509	354	368	210	344	157	104	31	16
473	362	335	638	347	471	225	135	16
234	296	203	293	289	260	629	543	16
198	325	156	331	406	209	676	612	16
57	297	49	40	305	33	113	82	16
474	375	323	281	375	192	219	164	17
414	338	314	151	335	115	95	97	17
523	351	382	303	371	209	101	42	17
380	333	292	535	333	411	574	503	17
121	301	103	393	301	334	358	243	17
569	369	395	481	359	344	321	198	17
31	311	25	192	475	103	148	90	17
467	354	338	463	324	365	331	253	17
35	255	36	35	268	34	214	187	17
684	425	412	1023	267	982	816	753	17
444	350	325	289	350	211	234	150	17
868	661	336	1023	464	565	697	636	17
1023	495	530	1023	408	642	519	434	17
233	378	158	449	435	264	627	577	17
439	354	318	389	325	307	141	176	17
102	471	55	277	474	150	740	651	17
577	377	392	414	360	294	348	250	17
1023	563	466	681	609	286	240	149	17
601	374	412	344	412	214	237	136	17
78	272	73	39	278	36	131	153	17
124	343	92	23	332	18	97	77	17
97	270	92	105	264	102	157	180	17
364	325	286	116	304	98	157	102	17
415	331	321	521	316	422	713	638	17
172	331	133	328	366	229	695	627	17
471	348	347	155	353	113	107	95	17
372	341	279	153	324	121	74	150	17
83	256	83	45	265	44	349	337	18
130	287	116	252	285	227	487	416	18
508	373	349	365	401	233	122	108	18
26	250	27	59	248	61	129	136	18
845	543	398	1023	525	499	217	208	18
1023	450	583	1023	337	779	681	600	18
21	263	21	22	254	22	64	129	18
491	362	348	189	370	131	74	95	18
67	280	61	31	287	27	119	35	18
1023	357	734	1023	267	982	781	716	18
495	352	361	380	322	302	232	162	18
422	352	307	184	365	129	219	101	18
424	356	304	457	379	309	705	617	18
496	352	361	241	366	168	181	59	18
1023	566	463	1023	726	361	392	295	18
527	362	372	347	377	236	305	244	18
34	274	31	67	278	61	120	143	18
21	258	21	31	257	31	76	107	18
56	279	52	57	284	51	122	117	18
72	308	60	61	305	51	100	116	18
208	309	173	289	324	228	500	432	18
22	254	22	14	284	13	111	87	18
217	304	183	156	304	131	598	519	18
38	263	37	16	283	14	139	119	18
484	395	313	159	366	111	102	102	19
237	285	213	191	283	173	595	511	19
489	343	365	260	355	188	126	146	19
262	318	212	339	308	281	597	535	19
182	280	166	48	264	47	160	82	19
529	391	346	518	361	367	463	366	19
25	265	24	106	307	88	125	68	19
485	374	333	368	398	237	161	125	19
38	256	38	57	258	57	223	243	19
707	433	418	964	430	574	701	619	19
329	346	243	414	405	262	550	539	19
589	374	403	499	408	313	312	229	19
94	272	88	79	258	78	105	38	19
84	279	77	131	277	120	399	332	19
30	291	27	108	287	97	274	193	19
458	351	334	423	359	302	402	284	19
284	303	240	254	348	187	642	583	19
61	262	59	38	249	39	454	365	19
198	390	130	367	380	247	504	497	19
276	352	201	350	338	265	697	609	19
224	313	183	190	307	158	675	601	20
653	391	428	489	405	309	255	168	20
544	365	382	556	370	385	331	249	20
238	289	211	270	292	237	567	512	20
536	423	325	781	390	512	608	516	20
470	343	351	174	356	125	153	51	20
1023	454	578	1023	448	585	672	611	20
1023	451	581	1023	572	459	356	281	20
43	264	41	21	264	21	102	117	20
198	282	180	183	276	170	572	483	20
164	267	157	65	264	63	408	444	20
428	394	278	307	365	215	113	70	20
120	330	93	110	355	80	600	554	20
512	372	352	493	363	348	309	264	20
119	271	112	143	283	129	544	445	20
20	249	20	10	239	10	165	211	21
576	378	390	501	362	354	174	154	21
26	262	25	16	265	15	64	53	21
552	398	355	598	382	401	126	136	21
474	348	349	354	339	267	208	161	21
455	346	336	167	336	128	126	131	21
45	279	41	24	282	22	200	149	21
1023	569	460	1023	496	529	357	236	21
48	255	49	64	262	63	288	242	21
31	275	29	315	301	268	408	325	21
520	363	366	275	347	203	173	117	21
420	352	306	185	355	133	110	92	21
24	255	24	14	264	14	110	102	21
558	396	361	580	376	395	351	272	21
141	288	125	158	289	140	647	560	21
231	371	160	358	441	208	646	589	21
1023	557	470	954	575	425	426	344	21
435	355	314	164	338	125	142	139	21
511	346	378	322	329	251	138	179	21
576	397	371	556	455	313	308	216	21
24	258	24	10	274	9	97	129	21
318	306	266	302	301	257	718	637	21
31	260	30	86	296	75	94	113	21
389	336	296	523	293	457	685	611	21
906	541	429	436	693	161	225	100	21
26	250	27	20	250	21	236	254	21
426	350	312	264	367	184	268	221	22
436	333	335	177	330	138	98	108	22
381	366	266	525	366	367	586	520	22
405	361	287	233	401	149	180	138	22
536	401	342	361	441	209	231	191	22
22	249	23	17	273	16	45	59	22
546	369	379	305	391	200	200	98	22
440	350	322	339	376	231	174	152	22
139	279	127	208	281	189	414	370	22
562	370	389	586	386	389	375	284	22
216	283	195	242	277	223	530	483	22
1023	558	470	1023	276	951	731	650	22
405	336	309	147	331	114	42	152	22
509	357	365	383	327	300	227	161	22
533	477	286	755	649	298	560	460	22
541	469	295	152	571	68	95	101	22
32	268	31	26	261	25	73	89	22
513	348	378	653	320	522	204	141	22
194	307	162	664	352	483	661	586	22
805	455	452	562	538	267	241	195	22
152	322	121	162	339	123	613	568	22
559	365	392	256	365	179	274	184	22
480	389	316	371	344	276	316	213	22
31	256	31	17	292	15	94	73	22
134	322	107	72	333	55	591	555	22
383	388	253	753	363	531	725	648	22
165	317	133	117	326	92	562	535	22
579	413	359	514	359	366	288	288	22
50	250	51	40	249	41	233	223	22
58	277	53	54	328	42	89	142	22
945	615	393	898	586	392	399	259	22
26	300	22	112	277	104	469	374	22
538	369	373	340	374	233	401	334	22
428	338	324	164	305	138	31	71	22
54	266	52	24	259	24	114	77	22
541	381	363	268	387	177	282	181	22
59	259	58	43	255	44	364	299	23
59	266	57	19	261	19	94	133	23
49	270	47	55	273	51	132	123	23
250	300	213	246	289	218	660	596	23
34	267	33	29	267	28	166	131	23
541	353	393	407	327	318	348	261	23
408	351	298	408	332	314	721	651	23
45	271	42	96	315	78	102	111	23
528	358	378	358	339	271	249	157	23
343	341	257	370	317	299	686	616	23
116	276	107	87	290	77	264	315	23
93	281	84	46	290	41	170	139	23
46	260	45	16	265	16	83	62	23
424	352	308	180	372	124	59	131	23
218	372	150	478	434	282	690	623	23
263	348	193	252	343	188	580	520	23
721	399	463	385	382	257	129	86	23
227	292	199	248	288	220	639	554	23
767	429	458	789	388	521	279	221	23
21	251	22	15	271	14	105	45	23
486	388	320	327	356	235	233	203	23
534	380	360	295	343	220	165	107	23
129	308	108	36	313	29	180	126	23
616	396	399	435	434	257	296	255	23
549	361	389	231	377	157	82	183	23
107	259	106	42	257	42	198	343	23
1023	534	491	1023	508	516	330	271	23
1023	507	517	1023	273	962	560	476	23
472	374	324	352	373	242	224	108	23
250	299	214	342	286	306	607	520	24
323	306	270	103	294	90	145	161	24
616	378	417	374	387	248	287	148	24
247	335	188	488	372	335	648	587	24
60	273	56	64	279	58	166	119	24
40	282	37	111	350	81	123	97	24
665	393	434	701	349	513	240	218	24
657	409	411	442	383	296	191	101	24
557	392	364	621	357	446	310	240	24
64	266	62	84	266	81	463	368	24
454	371	314	336	382	225	111	227	24
550	360	391	292	350	214	193	111	24
851	695	313	877	698	322	364	279	24
857	464	473	1023	402	651	650	576	24
1023	492	533	1023	306	856	634	557	24
759	420	462	778	444	449	298	242	24
52	278	48	41	282	37	89	48	24
198	284	179	180	393	117	631	550	24
174	348	128	198	352	144	612	535	24
573	375	391	458	339	345	200	202	24
290	291	255	270	278	248	495	482	24
433	346	320	318	319	255	169	97	24
611	385	407	462	361	327	439	342	24
621	392	406	547	377	372	301	199	24
53	272	49	26	273	25	102	133	24
102	417	63	302	408	190	449	469	24
114	265	110	140	259	138	353	301	24
32	269	30	107	270	101	492	403	24
414	338	314	664	327	520	761	676	24
1023	500	525	1023	332	791	692	615	25
451	340	340	255	333	196	71	158	25
888	534	426	924	584	405	467	381	25
204	357	146	620	451	352	673	612	25
427	352	310	196	341	147	145	129	25
48	274	45	54	285	48	485	400	25
232	330	180	353	351	257	560	472	25
186	424	112	381	465	210	593	550	25
170	283	154	210	283	189	691	611	25
268	317	217	296	302	252	674	600	25
535	387	354	266	406	168	181	166	25
420	342	314	253	337	193	120	156	25
21	252	21	14	288	12	73	94	25
98	280	90	53	288	47	393	309	25
458	330	356	231	339	174	227	188	25
455	334	349	271	326	212	256	131	25
567	378	384	541	378	366	391	307	25
467	347	345	193	367	135	131	170	25
26	252	26	51	247	52	105	143	25
612	449	349	799	454	451	656	593	25
103	277	95	13	275	12	123	95	25
477	340	358	153	340	115	101	101	25
153	368	106	227	386	151	711	625	25
879	525	428	1023	484	541	720	646	26
480	381	323	851	402	543	470	389	26
22	248	22	27	270	26	276	188	26
23	252	24	16	249	16	86	83	26
293	305	246	358	290	315	614	551	26
34	262	33	38	264	37	389	304	26
71	292	62	86	274	81	95	107	26
56	306	47	172	441	100	128	149	26
318	309	263	350	311	289	574	549	26
31	254	31	40	255	40	422	341	26
582	374	398	318	366	223	94	117	26
91	258	90	61	261	60	431	349	26
531	368	369	651	371	450	215	142	26
321	343	240	369	318	297	577	512	26
37	259	37	43	289	38	447	348	26
258	307	215	266	296	230	542	487	26
269	438	157	540	440	314	716	647	26
575	380	387	896	410	560	475	376	26
529	385	352	318	451	180	190	152	26
402	368	280	698	373	479	643	566	26
468	348	345	230	375	157	76	120	26
90	256	90	36	255	36	282	358	26
492	391	322	357	419	218	453	342	26
32	255	32	60	253	61	67	62	27
562	370	389	383	324	303	261	231	27
43	273	40	24	271	23	157	76	27
494	361	350	387	349	284	141	132	27
481	351	351	214	341	161	316	240	27
495	394	322	324	380	219	171	116	27
87	341	66	106	370	73	544	521	27
27	256	27	14	263	14	162	68	27
491	376	335	286	414	177	481	413	27
38	321	30	142	358	101	461	364	27
160	297	138	154	292	135	504	454	27
719	464	397	880	683	330	649	593	27
23	247	24	15	243	16	145	42	27
70	261	69	66	263	64	430	358	27
474	360	337	686	343	511	728	663	27
25	271	24	44	271	41	508	420	27
257	376	175	346	347	256	637	575	27
35	254	35	26	257	26	287	196	28
323	317	261	300	315	244	689	607	28
902	521	443	990	456	556	455	364	28
90	260	89	21	251	21	102	105	28
328	340	247	429	325	338	753	666	28
639	395	414	1023	377	695	327	241	28
199	402	127	370	432	220	611	570	28
360	343	269	480	327	376	678	608	28
38	262	37	15	261	15	108	100	28
363	332	281	767	324	606	759	685	28
30	260	30	28	266	27	105	139	28
126	285	113	157	283	142	544	468	28
534	368	371	572	396	370	274	183	28
544	357	390	301	355	217	221	87	28
24	282	21	23	295	20	110	101	28
608	374	416	292	372	201	74	79	28
57	251	59	26	254	26	360	316	28
513	376	349	370	390	243	231	107	28
574	390	377	311	363	219	114	138	28
39	261	38	41	278	37	97	104	28
1023	496	528	1023	270	970	426	353	28
633	376	431	726	359	517	346	275	28
555	370	384	396	390	260	191	145	28
561	378	380	1023	267	982	493	410	28
610	401	390	586	393	382	424	330	28
560	428	335	753	431	447	272	204	28
79	286	71	42	267	40	128	149	28
1023	422	621	1023	285	919	658	582	28
24	256	24	17	266	16	107	77	28
257	334	197	398	336	303	722	638	28
266	393	174	457	435	269	720	651	29
112	296	96	167	289	148	634	544	29
435	367	303	711	357	511	698	622	29
352	396	228	687	352	499	685	610	29
23	274	22	53	273	50	95	79	29
324	355	234	454	386	301	647	572	29
94	288	83	40	287	36	56	92	29
148	291	130	253	300	216	391	296	29
694	437	407	701	511	351	223	195	29
472	329	367	224	347	166	258	171	29
81	267	78	61	272	57	330	201	29
653	476	351	170	499	87	83	67	29
148	344	110	193	329	150	623	541	29
466	369	324	188	357	135	286	235	29
200	329	155	325	374	222	680	616	29
507	347	374	332	339	251	111	193	29
236	294	205	224	285	201	676	601	29
30	252	31	10	254	11	101	55	30
539	373	370	321	386	212	58	107	30
179	396	116	642	508	323	677	613	30
58	290	51	37	297	32	104	74	30
458	373	314	341	346	253	162	185	30
28	264	27	53	265	51	101	102	30
203	367	141	432	382	290	717	645	30
531	370	367	403	357	289	501	392	30
561	385	373	298	367	208	206	152	30
509	361	361	251	366	175	113	89	30
60	268	57	138	271	131	581	489	30
31	279	28	34	263	33	123	62	30
491	376	334	351	332	271	148	133	30
48	250	49	37	249	38	383	338	30
427	365	300	676	397	437	479	527	30
47	258	47	49	257	49	461	378	30
267	302	227	288	295	250	619	544	30
427	344	318	224	327	175	108	176	30
572	360	407	448	350	328	153	169	30
348	326	273	352	301	298	704	617	30
1023	446	587	1023	389	675	630	548	30
1023	482	544	1023	378	693	469	391	30
442	361	314	244	384	163	152	82	30
494	399	317	719	407	453	398	297	30
40	265	38	46	259	45	439	358	30
743	477	398	717	505	364	686	599	31
21	248	21	30	246	31	110	90	31
287	335	219	233	330	181	643	580	31
477	375	326	467	357	335	486	395	31
462	360	329	429	344	319	175	141	31
600	390	394	520	340	392	402	305	31
445	348	327	476	365	333	313	211	31
457	349	335	302	430	180	153	148	31
300	329	234	396	304	333	692	606	31
23	251	24	21	250	22	418	315	31
263	422	160	778	424	469	564	544	31
90	377	61	357	358	256	554	521	31
30	254	31	21	257	21	380	290	31
36	252	37	20	255	20	232	216	31
27	256	27	11	249	11	153	55	31
125	288	111	86	324	68	92	117	31
389	346	287	231	324	182	136	68	31
517	349	379	228	343	170	135	56	31
79	315	64	60	294	52	107	82	31
44	295	38	45	306	37	105	76	31
1023	524	500	894	581	394	326	244	32
615	392	402	555	361	394	535	436	32
440	337	334	351	320	281	215	175	32
550	374	376	529	474	286	256	138	32
26	274	24	22	286	19	86	102	32
118	350	87	210	383	140	582	545	32
261	306	219	522	342	391	661	584	32
43	256	43	30	248	31	160	143	32
22	277	20	12	294	11	46	114	32
91	372	63	82	404	52	338	329	32
68	274	63	95	290	84	320	240	32
147	294	128	182	323	144	236	150	32
430	379	290	666	363	471	727	671	32
544	361	386	413	375	282	183	148	32
787	492	409	565	608	238	692	602	32
1023	383	684	1023	490	535	429	343	32
22	261	21	12	296	11	258	165	32
544	358	389	478	359	340	245	184	33
840	486	443	833	465	459	347	236	33
604	376	411	631	355	456	250	139	33
596	368	415	391	339	295	258	207	33
746	472	404	865	466	475	176	185	33
90	275	83	134	276	125	372	350	33
279	380	188	675	398	434	600	549	33
578	367	404	481	395	312	256	252	33
1023	501	524	1023	644	407	433	355	33
105	281	95	185	279	170	400	318	33
495	349	363	316	352	230	309	207	33
1023	473	555	1023	327	801	531	440	33
382	375	261	460	379	311	628	575	33
252	320	202	376	316	305	608	530	33
402	346	297	249	347	184	179	128	33
550	358	394	264	364	186	143	13	33
163	268	155	25	256	25	114	143	33
25	245	26	15	243	16	194	228	33
48	271	45	27	258	27	363	276	33
34	253	34	34	253	34	478	374	33
61	267	58	34	292	30	76	61	33
610	453	344	1023	362	724	333	251	33
482	375	329	274	357	196	196	119	33
60	272	57	46	276	43	87	122	33
213	319	171	301	306	252	627	551	33
570	406	359	462	390	303	219	218	33
980	535	469	711	564	323	331	256	33
179	303	152	260	298	223	649	580	33
94	382	63	152	375	104	596	554	33
50	268	48	25	382	17	193	128	34
430	335	329	373	345	277	418	330	34
23	264	22	9	273	9	129	117	34
447	341	335	371	355	268	170	23	34
578	363	408	370	353	269	237	131	34
498	348	366	295	308	246	166	141	34
602	411	374	556	385	370	287	187	34
554	396	358	838	389	551	551	465	34
32	275	30	8	259	7	123	107	34
508	720	181	1023	776	338	759	697	34
757	518	374	613	613	256	556	533	34
458	353	333	201	372	138	133	89	34
1023	422	621	1023	284	925	702	637	34
183	356	132	299	401	191	589	546	34
291	449	166	709	444	409	654	600	34
1023	391	671	1023	267	982	732	667	34
465	331	359	240	342	180	169	135	34
41	255	41	33	254	33	123	135	34
353	332	272	425	306	356	616	551	34
41	259	41	6	267	6	77	84	34
575	362	407	295	338	223	164	190	34
476	352	347	200	329	156	84	141	34
86	253	87	56	250	58	425	368	34
576	408	362	558	401	356	352	287	34
579	450	329	579	430	345	606	522	34
1023	612	429	1023	507	517	410	287	34
538	375	367	385	414	238	255	214	34
722	418	442	1023	427	614	364	313	34
586	387	388	570	386	378	117	125	34
52	261	51	72	264	70	145	170	35
47	277	43	39	400	25	49	92	35
336	369	234	777	435	458	728	670	35
553	372	381	397	341	298	90	184	35
43	256	44	31	290	28	500	426	35
21	247	22	17	260	17	312	258	35
48	263	47	42	253	42	191	161	35
1023	546	480	573	559	262	266	170	35
477	351	347	209	339	158	79	92	35
185	298	159	437	298	376	571	513	35
70	266	68	79	262	77	95	101	35
542	384	362	267	374	183	313	202	35
285	304	240	251	288	223	648	571	35
409	400	261	295	354	213	538	436	35
451	361	320	264	350	193	101	52	35
524	356	377	245	352	178	90	80	35
342	330	266	401	339	303	509	493	35
293	329	228	363	329	282	634	558	35
49	261	49	37	303	32	46	114	35
208	291	183	381	313	311	627	571	35
43	263	42	24	275	23	125	152	36
155	362	109	252	445	145	671	612	36
599	383	401	563	345	418	247	174	36
556	380	374	388	365	272	104	154	36
511	352	372	273	376	186	173	129	36
515	384	343	499	360	355	372	319	36
358	457	200	678	538	323	622	564	36
24	257	24	14	275	13	145	61	36
287	431	170	1023	435	603	640	601	36
468	349	344	281	323	223	191	119	36
102	262	100	95	262	93	416	347	36
197	310	162	227	309	188	469	449	36
433	370	300	350	368	244	362	260	36
482	345	358	197	337	150	160	161	36
55	266	53	95	469	52	104	86	36
98	346	73	167	350	123	378	287	36
348	314	284	354	295	308	693	606	36
198	415	122	392	432	232	561	529	36
48	258	48	19	256	19	51	119	36
421	349	309	244	350	178	239	233	36
1023	569	461	1023	481	545	663	599	36
243	317	196	312	319	250	706	614	36
46	290	41	65	286	59	119	150	36
483	361	343	366	374	251	123	170	36
35	358	25	316	356	227	160	51	37
439	360	312	287	387	190	407	317	37
576	386	382	526	362	371	176	174	37
593	375	405	721	350	527	439	371	37
67	260	66	12	266	12	95	128	37
570	364	401	554	337	421	227	196	37
26	289	23	119	315	96	551	455	37
543	372	373	455	417	279	386	310	37
243	282	220	226	280	207	469	470	37
19	245	20	26	243	28	375	282	37
160	285	144	233	288	207	456	378	37
554	365	388	430	336	327	243	186	37
523	372	361	381	349	279	244	203	37
165	295	143	141	294	123	587	499	37
252	430	150	279	508	141	646	616	37
266	301	226	399	302	338	635	572	37
71	261	70	138	261	135	306	243	37
139	306	116	106	404	67	598	555	38
24	251	24	36	257	36	70	84	38
271	337	205	420	336	320	636	569	38
357	345	265	197	318	159	552	467	38
199	370	138	572	343	427	647	590	38
28	272	26	18	286	16	95	113	38
546	353	396	328	363	232	221	190	38
416	347	308	199	328	155	132	135	38
48	272	46	30	259	30	92	117	38
958	615	399	932	573	416	317	258	38
854	505	433	1023	373	704	762	677	38
334	314	272	340	306	284	676	604	38
601	376	409	539	392	353	406	316	38
579	382	387	243	410	151	97	102	38
516	358	368	265	386	176	111	156	38
41	263	40	67	268	64	129	108	38
264	365	186	455	338	345	671	609	38
876	554	405	1023	388	676	750	673	38
557	368	387	345	392	226	429	341	38
1023	382	685	1023	267	982	709	643	38
570	367	398	255	339	192	176	105	38
481	378	326	380	349	279	125	116	38
77	285	69	32	278	30	70	104	38
218	298	188	327	304	275	628	556	38
509	354	368	515	350	377	242	191	38
617	394	401	583	403	371	395	307	38
222	444	128	572	456	321	646	594	38
1010	595	434	1023	462	568	554	467	39
629	420	383	597	437	350	391	325	39
270	306	226	476	315	387	664	587	39
24	252	24	10	261	9	105	59	39
251	298	216	387	286	346	651	575	39
519	354	376	461	320	369	158	84	39
224	291	197	328	285	295	599	535	39
263	325	207	320	308	266	616	528	39
36	257	36	13	263	13	154	70	39
32	257	31	17	290	15	113	79	39
20	248	20	9	240	10	98	180	39
1023	488	537	1023	586	448	594	509	39
283	331	219	503	348	370	639	552	39
193	306	162	218	371	151	528	483	39
30	261	30	14	258	14	79	150	39
54	251	55	26	247	27	319	287	39
115	276	107	70	291	61	366	362	39
352	342	264	624	322	496	485	471	39
29	256	29	11	257	11	68	122	39
271	342	203	585	360	416	664	588	39
271	298	233	221	289	196	647	565	39
37	289	33	58	291	51	570	488	39
47	272	45	15	264	15	55	83	39
426	340	321	566	339	427	629	587	39
613	420	374	445	421	271	213	203	39
406	348	298	289	320	231	738	665	40
504	359	359	228	353	165	92	83	40
28	259	28	11	262	11	274	185	40
342	340	258	511	326	401	709	627	40
24	253	24	14	256	14	80	53	40
739	435	435	1023	446	588	406	319	40
24	253	24	11	241	12	74	95	40
726	462	402	1023	492	533	757	696	40
677	406	427	331	422	201	158	123	40
1023	449	584	1023	350	748	541	525	40
38	269	36	17	272	16	102	131	40
62	259	61	61	256	61	411	327	40
309	316	250	300	316	244	568	517	40
291	318	234	415	306	347	669	595	40
361	335	276	401	312	330	607	543	40
29	264	28	66	263	65	105	108	40
470	359	335	325	373	223	251	210	40
475	361	336	277	335	212	215	186	40
26	252	26	29	253	29	363	296	40
265	303	224	440	293	384	513	498	40
973	510	488	1023	618	424	505	445	40
481	339	363	262	360	186	141	105	40
73	260	72	123	261	120	246	229	40
20	252	20	13	256	13	138	98	41
508	354	367	275	357	197	273	170	41
33	259	32	43	254	43	327	249	41
396	331	306	189	362	134	143	92	41
170	350	124	62	317	50	122	86	41
34	300	29	113	351	82	511	422	41
484	348	356	286	350	209	423	336	41
199	335	152	393	332	302	720	635	41
495	341	372	351	316	284	200	201	41
622	394	405	1023	267	982	772	708	41
163	266	157	166	276	154	585	502	41
28	252	29	12	284	11	71	87	41
77	264	74	60	267	58	315	269	41
48	283	44	117	290	103	190	168	41
27	266	26	62	295	54	187	153	41
183	337	139	272	343	203	694	607	41
606	374	415	448	336	341	244	185	41
218	383	146	492	374	337	708	638	41
55	258	55	79	257	79	319	262	41
568	362	402	397	388	262	203	146	41
508	365	357	273	365	191	248	97	41
504	418	309	532	386	353	230	149	41
281	316	227	289	312	237	540	479	41
40	260	39	24	272	23	142	87	41
31	251	32	30	257	30	76	70	42
72	257	71	44	262	43	372	324	42
335	328	261	582	322	463	728	641	42
173	277	160	106	271	100	425	384	42
177	398	114	316	355	228	606	569	42
158	303	133	132	320	106	557	531	42
45	262	44	129	279	119	300	219	42
508	360	361	581	309	482	522	422	42
981	561	448	819	548	382	219	135	42
45	258	44	24	251	24	122	107	42
916	576	407	552	589	240	210	86	42
23	259	22	14	256	14	135	98	42
317	441	184	656	440	382	709	640	42
296	319	238	404	322	321	570	493	42
578	377	392	426	540	202	460	349	42
1023	493	531	908	615	378	233	200	42
592	407	372	676	357	485	229	133	42
526	372	362	444	432	263	452	355	42
1023	406	646	1023	311	844	476	398	42
556	376	379	667	394	433	429	322	42
565	444	326	261	417	160	34	119	42
423	339	320	170	347	126	133	193	43
410	342	307	209	372	144	98	125	43
208	341	156	315	350	230	637	580	43
55	315	45	287	334	220	533	453	43
478	380	322	255	375	174	521	417	43
459	344	341	310	317	250	119	82	43
473	355	341	267	357	191	133	87	43
485	353	351	324	325	255	113	123	43
64	273	60	8	269	8	86	86	43
445	379	301	465	346	343	288	158	43
558	389	367	287	417	176	187	174	43
477	382	320	318	356	229	117	178	43
674	401	431	594	473	322	323	173	43
518	355	374	281	363	198	425	339	43
48	267	46	59	272	56	468	360	43
33	254	33	29	258	29	265	252	43
539	375	368	529	324	418	193	148	43
474	339	358	200	397	129	80	175	43
576	377	391	511	346	378	461	384	43
503	351	367	299	331	231	323	209	43
20	254	21	17	260	16	67	110	43
1023	515	509	1023	584	449	452	385	43
799	452	453	1021	440	594	292	234	43
505	394	328	552	377	375	286	84	44
24	267	24	52	279	47	462	388	44
579	367	404	320	374	219	208	143	44
318	471	173	611	490	319	735	674	44
302	314	246	272	310	224	639	551	44
60	266	58	29	314	24	107	116	44
553	369	384	377	383	252	203	156	44
328	349	241	406	394	264	624	560	44
291	308	242	238	293	208	468	427	44
55	277	51	95	277	88	579	486	44
367	375	251	520	343	387	736	650	44
76	291	67	38	291	33	92	92	44
934	551	434	904	512	452	478	385	44
216	350	158	326	337	248	697	610	44
670	384	447	335	370	232	181	120	44
1023	622	421	630	502	321	311	191	44
32	324	26	153	306	128	202	157	44
88	285	79	52	286	47	84	90	45
25	290	22	53	268	51	549	455	45
418	355	301	181	345	135	92	77	45
1023	573	457	832	655	325	196	119	45
36	267	34	25	268	23	102	98	45
45	259	45	32	257	32	87	123	45
50	256	50	55	259	54	248	248	45
1023	479	547	1023	555	473	396	293	45
23	255	23	22	249	23	351	255	45
721	386	478	594	356	427	208	183	45
119	276	110	104	275	97	347	383	45
19	247	20	25	241	27	240	219	45
61	306	51	22	363	15	158	139	45
258	328	201	248	330	193	536	523	45
30	257	30	9	256	9	22	71	46
480	339	362	291	348	215	168	174	46
98	336	75	138	376	94	649	561	46
41	249	42	34	251	35	113	131	46
70	263	68	63	263	61	156	59	46
506	349	371	530	356	381	185	153	46
1023	570	460	1023	548	478	613	538	46
492	361	349	173	363	122	168	139	46
138	269	131	102	260	100	549	467	46
1023	511	513	1023	331	793	729	659	46
339	331	262	132	376	90	52	100	46
418	350	306	252	363	178	117	171	46
1023	454	577	1023	400	656	468	370	46
391	338	296	470	322	373	591	558	46
35	253	35	25	259	25	110	76	46
33	253	34	12	265	11	74	114	46
85	255	85	46	249	47	79	70	46
26	253	26	24	262	23	200	205	46
487	350	356	212	413	131	170	101	46
19	247	20	542	253	548	296	215	46
23	274	21	244	290	215	152	166	46
261	329	203	228	307	191	586	537	46
542	366	379	451	363	317	218	233	46
204	344	151	441	382	295	635	558	46
27	252	28	9	250	9	58	13	47
519	379	351	504	357	361	802	718	47
41	249	42	30	257	30	174	227	47
429	344	319	380	374	260	180	68	47
587	396	379	163	359	116	201	22	47
540	389	355	289	401	185	231	146	47
31	256	31	42	255	42	403	316	47
570	366	399	247	366	173	114	135	47
475	340	357	181	319	145	32	156	47
36	250	37	26	254	26	390	323	47
62	306	52	40	302	34	35	86	47
35	260	35	77	261	76	511	419	47
52	250	54	17	270	16	34	94	47
770	417	472	527	438	308	90	192	47
599	401	383	381	435	224	583	494	47
139	301	118	130	298	112	435	403	47
501	359	357	366	312	300	108	139	47
445	362	314	420	332	324	290	252	47
1023	496	529	1023	496	529	416	348	47
680	398	437	698	384	466	272	227	47
587	379	397	518	369	359	305	244	47
1023	383	685	1023	267	982	663	580	47
203	353	147	224	364	157	625	562	48
458	352	333	210	334	161	176	122	48
28	248	28	21	246	22	422	315	48
228	340	171	335	342	250	646	556	48
62	419	38	278	494	144	569	481	48
248	300	212	433	309	359	665	587	48
19	248	20	12	254	12	119	89	48
79	326	62	331	332	255	654	563	48
363	334	278	449	339	339	623	544	48
22	260	22	48	252	49	150	95	48
30	255	30	55	252	56	125	89	48
33	258	32	126	494	66	325	306	48
144	278	132	98	273	91	131	344	48
233	303	197	265	296	229	536	473	48
585	361	415	498	421	303	252	204	48
482	340	363	231	337	176	206	129	48
243	312	200	268	311	221	468	470	48
1023	507	517	1023	460	570	661	579	48
80	292	70	36	307	30	227	120	48
84	271	80	19	258	19	114	73	48
674	409	422	606	348	445	170	102	48
476	340	358	216	333	166	71	145	48
378	356	272	446	399	286	376	436	49
56	254	57	46	255	46	338	270	49
768	510	385	1023	319	821	790	719	49
33	255	34	30	257	30	414	286	49
523	364	368	433	310	358	61	150	49
138	389	91	39	357	28	76	113	49
30	260	30	26	291	23	65	70	49
288	312	237	251	304	211	710	627	49
22	264	21	17	274	16	49	87	49
196	312	161	231	317	187	382	334	49
333	367	232	369	355	266	718	649	49
525	377	357	346	369	240	111	62	49
70	269	67	98	273	92	565	473	49
294	549	137	1023	456	575	723	642	49
40	262	39	26	260	25	131	97	49
34	266	32	64	284	57	129	110	49
58	275	54	216	307	180	416	314	49
20	257	20	14	269	14	105	26	50
335	372	231	426	339	322	642	571	50
725	413	449	680	413	421	368	295	50
445	341	334	193	313	158	123	38	50
116	268	111	130	296	113	122	80	50
38	272	36	21	264	20	180	168	50
36	259	35	16	275	14	145	107	50
46	313	37	132	405	84	565	483	50
41	281	37	92	293	80	550	465	50
132	262	129	50	264	49	403	428	50
24	248	25	28	251	29	243	231	50
569	367	397	340	367	237	125	28	50
22	250	22	15	264	15	84	90	50
576	368	401	259	356	186	94	125	50
22	258	22	14	262	13	68	120	50
815	507	412	1023	430	609	706	636	50
498	360	355	254	329	197	102	111	50
90	280	83	100	278	92	442	377	50
453	345	337	255	369	177	213	108	51
330	372	227	344	366	241	580	550	51
625	393	407	345	347	254	42	179	51
357	375	243	472	361	334	635	572	51
512	359	366	425	388	280	190	135	51
1023	443	592	1023	291	900	746	666	51
362	441	210	1023	548	478	747	682	51
671	406	423	643	435	378	117	165	51
671	391	439	959	358	687	400	294	51
1023	505	519	1023	300	874	711	624	51
48	262	47	41	266	40	98	104	51
195	345	144	259	359	184	624	573	51
64	277	59	75	410	47	122	58	51
498	352	362	315	373	216	181	138	51
1023	543	483	1023	267	982	447	354	51
347	312	285	482	302	408	604	550	51
572	376	389	855	337	648	372	288	51
526	366	368	453	357	325	244	174	51
27	248	28	8	252	8	120	107	51
420	354	304	1023	333	788	708	632	51
29	251	29	20	244	21	228	258	51
434	351	316	213	326	167	233	141	51
463	352	337	313	307	261	209	171	51
492	360	350	285	392	186	153	95	51
92	257	92	46	256	46	306	319	51
36	250	37	29	252	29	297	216	51
32	269	31	20	270	19	92	92	51
26	252	26	41	249	42	303	154	51
424	354	307	583	358	417	577	547	51
212	343	159	287	336	219	573	501	52
41	273	39	59	300	50	143	141	52
509	386	338	1023	287	912	753	683	52
161	394	105	297	386	197	664	600	52
196	341	147	135	359	97	575	527	52
583	373	399	648	350	473	507	428	52
523	374	358	406	395	263	206	171	52
65	286	59	32	283	29	92	68	52
701	414	433	541	412	336	161	90	52
25	257	25	19	281	17	108	95	52
535	364	376	387	324	306	142	4	52
60	266	57	28	259	27	123	113	52
595	395	386	462	372	319	215	227	52
39	260	39	12	272	11	104	73	52
523	348	385	279	331	216	242	188	52
253	371	174	474	397	305	336	314	52
37	252	38	48	291	42	258	243	52
30	256	30	10	262	9	56	92	52
457	348	336	187	341	141	48	122	52
160	430	95	365	429	218	625	577	52
328	323	260	284	309	235	710	631	52
1023	545	481	887	594	382	251	239	52
197	340	148	357	353	259	636	581	52
311	419	190	819	485	432	593	562	52
36	278	34	47	293	41	471	372	52
66	253	67	27	259	26	360	361	52
121	267	116	128	259	126	405	351	52
582	389	383	550	338	416	235	184	53
637	407	400	672	442	390	253	86	53
599	354	433	345	323	273	128	59	53
936	550	436	679	695	250	252	203	53
385	330	299	198	328	155	157	143	53
1018	503	518	807	468	442	304	162	53
34	254	35	16	268	15	138	43	53
25	259	25	12	267	12	64	122	53
512	352	372	401	323	319	244	164	53
234	333	180	217	313	178	645	575	53
398	334	304	170	358	122	143	79	53
543	378	367	256	426	154	174	41	53
1023	622	422	1023	427	614	778	719	53
969	590	420	919	584	403	245	136	53
563	457	316	448	535	214	580	485	53
519	395	336	615	408	386	452	364	53
565	362	400	262	362	186	207	116	53
69	285	62	22	304	18	128	92	53
678	462	376	552	345	410	131	161	53
955	612	400	1023	499	525	287	201	53
324	400	207	400	387	264	119	95	53
507	355	366	342	349	251	165	170	53
34	273	32	71	295	62	213	95	53
669	400	428	487	395	315	169	173	53
492	349	361	443	327	347	350	245	53
537	353	390	395	322	315	241	190	53
1023	414	633	1023	277	948	383	301	54
595	372	410	262	353	190	200	104	54
1023	539	486	1023	441	594	397	309	54
1023	527	498	1023	451	581	347	279	54
247	299	212	219	373	150	606	565	54
342	411	213	605	456	340	732	660	54
506	348	372	348	328	271	87	59	54
294	337	223	310	310	256	657	586	54
57	256	57	44	258	44	345	301	54
92	286	83	57	342	43	64	53	54
228	317	185	291	332	224	524	462	54
96	375	66	130	383	87	581	498	54
574	376	391	357	400	228	524	432	54
374	335	286	600	341	451	637	579	54
524	344	390	203	313	166	204	180	54
655	417	403	678	492	353	394	268	54
282	307	235	256	294	223	601	525	54
52	275	49	93	269	88	516	422	55
36	274	34	26	270	25	111	135	55
612	379	414	387	349	284	298	193	55
36	264	34	17	319	13	53	94	55
23	275	21	113	316	91	297	199	55
497	355	359	226	327	177	142	166	55
38	258	38	37	263	36	138	116	55
469	367	326	381	336	290	165	114	55
469	338	356	249	347	184	169	129	55
499	378	337	380	373	261	391	308	55
469	369	325	239	373	164	87	58	55
527	370	365	250	348	184	111	150	55
248	329	193	262	328	205	323	385	55
30	250	31	18	284	16	70	84	55
618	397	398	782	392	510	351	289	55
477	368	332	379	372	261	181	119	55
50	262	49	52	333	40	165	126	55
579	391	379	805	348	592	388	249	55
1023	555	472	988	528	479	382	287	55
35	261	34	82	268	79	76	105	56
350	320	280	491	306	411	741	659	56
595	383	398	615	436	361	498	410	56
333	320	267	454	311	374	651	576	56
617	428	369	1023	428	612	586	497	56
339	339	256	479	321	382	691	608	56
50	281	46	21	316	17	74	138	56
266	339	200	311	370	216	695	626	56
174	347	128	173	349	127	556	462	56
548	374	375	341	340	257	31	102	56
512	364	360	347	347	257	284	148	56
302	303	255	389	300	332	356	452	56
25	254	25	104	259	103	408	287	56
1023	590	444	1023	396	661	329	237	56
296	536	141	937	355	675	665	611	56
106	269	100	75	269	71	597	517	56
164	312	134	202	348	148	654	591	56
367	386	244	795	341	596	746	663	56
96	271	91	45	271	43	114	116	56
73	263	71	32	275	30	168	196	56
192	357	137	499	386	331	578	519	56
348	326	273	413	312	338	687	611	56
567	362	401	343	354	248	148	149	56
572	388	377	275	416	169	179	95	56
449	352	326	194	361	138	110	125	56
53	280	48	100	299	86	566	480	56
1023	536	489	1023	330	796	460	379	56
53	253	54	20	257	20	285	290	56
401	459	223	1023	447	586	609	567	56
20	258	20	12	269	12	104	98	57
619	504	314	723	572	323	650	582	57
526	397	339	583	414	361	237	95	57
500	349	367	318	332	245	132	97	57
1023	530	495	827	511	414	195	209	57
557	386	370	388	376	264	257	94	57
104	283	94	72	285	65	161	95	57
228	367	159	418	466	229	659	597	57
614	399	394	323	419	197	154	35	57
28	258	28	20	256	20	101	98	57
276	454	155	802	474	433	693	608	57
563	369	391	508	340	383	429	329	57
405	346	300	292	356	210	164	35	57
378	352	275	160	333	123	100	26	57
648	405	410	480	405	303	277	229	57
39	263	38	31	257	31	86	153	57
28	257	28	95	311	79	166	135	57
411	336	313	258	401	165	209	128	57
383	344	285	543	322	432	665	597	57
270	465	149	790	532	380	652	601	58
95	291	84	33	298	29	196	117	58
48	262	47	30	253	31	161	90	58
522	349	383	166	336	126	89	86	58
101	281	92	116	280	106	519	441	58
56	270	54	53	276	49	251	168	58
25	255	25	17	274	16	283	190	58
41	259	41	26	262	25	73	122	58
27	279	24	122	323	96	547	450	58
49	254	49	58	279	53	235	324	58
554	369	384	728	382	488	352	214	58
547	359	390	311	338	236	234	229	58
518	415	319	1023	372	705	814	730	58
118	383	79	209	371	144	613	565	58
586	393	382	501	343	374	285	239	58
202	339	152	291	331	225	609	565	58
261	341	196	425	322	338	631	552	58
483	354	349	255	349	187	194	129	58
87	283	79	30	266	29	84	156	58
567	419	346	755	409	473	597	558	58
181	383	121	484	369	336	644	584	58
662	386	438	503	365	353	204	76	58
582	600	248	1023	574	456	768	702	59
445	365	312	326	360	232	100	110	59
961	552	445	732	500	374	483	393	59
307	316	249	321	301	272	636	561	59
243	292	213	261	296	226	600	519	59
522	390	343	437	360	311	203	126	59
971	545	456	824	639	330	518	429	59
1023	549	478	1023	267	982	688	613	59
33	256	33	9	240	9	74	74	59
396	349	291	443	323	351	731	655	59
500	366	350	293	348	216	123	129	59
522	350	382	198	366	138	116	108	59
58	283	53	15	286	13	122	82	59
871	520	429	712	554	329	731	649	59
593	364	417	303	370	210	220	171	59
381	331	294	447	315	364	278	253	59
63	278	58	25	267	24	80	84	59
381	387	251	465	391	305	598	529	59
289	315	234	381	296	330	662	587	59
269	305	226	446	298	383	596	526	60
499	382	334	247	363	174	204	79	60
336	443	194	590	443	341	617	571	60
42	267	40	93	355	67	239	179	60
691	461	383	1023	612	428	616	559	60
48	253	48	41	251	42	401	292	60
1023	473	554	1023	342	766	529	440	60
210	341	157	523	301	445	114	171	60
489	350	358	281	361	199	160	123	60
371	325	292	383	305	322	631	554	60
554	366	388	498	345	370	276	200	60
542	370	375	607	461	337	232	113	60
24	294	21	241	353	174	223	154	60
212	293	186	268	268	256	303	201	60
92	283	83	37	305	31	146	97	60
617	379	417	490	449	279	229	190	60
118	379	79	195	412	121	594	556	60
486	341	365	189	350	138	97	145	61
472	349	346	252	326	198	176	52	61
485	359	346	268	385	178	123	70	61
502	352	366	213	344	159	110	117	61
585	372	403	432	410	270	284	188	61
125	292	110	38	303	32	95	142	61
30	250	31	27	253	27	295	283	61
447	346	331	206	334	158	165	158	61
109	303	92	152	303	128	148	142	61
202	291	178	209	293	182	657	576	61
482	349	353	286	338	217	178	79	61
62	266	59	42	274	39	107	108	61
542	379	366	927	398	596	277	139	61
487	352	354	186	347	138	73	48	61
478	343	356	253	329	197	231	92	61
258	400	165	274	407	172	589	573	61
558	366	391	260	348	192	194	161	61
539	495	279	137	481	73	162	80	61
686	479	367	759	499	390	605	563	61
167	351	122	287	337	218	574	531	61
1023	590	445	1023	309	849	414	329	61
1023	579	453	1023	399	658	366	291	61
207	285	186	74	264	72	90	62	61
454	368	316	310	363	218	248	150	61
645	384	429	568	363	400	369	279	61
911	539	432	661	560	303	420	354	61
441	348	325	222	337	169	104	102	61
23	250	24	12	251	12	119	76	61
929	570	418	763	523	374	391	290	62
1023	559	469	1023	414	633	378	259	62
483	340	364	179	355	129	135	79	62
40	276	37	35	262	34	58	132	62
114	285	102	190	298	163	150	119	62
214	390	141	151	339	114	696	626	62
443	348	326	132	344	98	141	84	62
159	307	133	164	308	136	412	342	62
464	359	331	291	359	208	154	129	62
527	355	381	302	356	217	184	191	62
574	360	408	259	378	176	169	119	62
61	257	61	21	265	20	139	68	62
605	362	428	550	418	337	402	307	62
162	302	138	198	298	170	481	401	62
27	250	28	11	248	11	90	107	62
363	372	250	568	348	418	664	591	62
262	308	218	327	293	285	610	528	62
894	623	368	906	696	333	652	582	62
225	316	183	268	342	200	682	618	62
507	367	353	424	346	314	171	149	62
472	350	345	186	361	132	138	173	62
63	315	51	132	304	111	601	511	62
1023	509	515	1023	441	595	331	308	62
542	361	384	291	383	195	221	84	62
561	378	380	633	371	437	409	305	62
529	361	375	287	373	197	160	156	62
468	353	340	172	367	120	107	128	63
1023	393	666	1023	267	982	720	652	63
20	254	20	33	257	33	226	145	63
641	408	403	1007	481	537	335	196	63
543	405	343	373	385	248	199	116	63
270	327	211	267	310	221	719	631	63
24	255	24	15	259	15	139	122	63
44	265	42	17	268	17	79	65	63
33	260	33	6	245	6	77	22	63
206	298	177	186	294	162	419	434	63
22	271	21	79	275	73	545	458	63
254	340	191	399	343	298	662	603	63
32	260	32	22	251	23	129	111	63
430	350	314	225	347	166	116	162	63
341	368	237	387	358	277	724	654	63
710	476	382	796	349	585	251	271	63
787	481	419	567	478	304	234	77	63
75	313	62	67	405	42	126	70	63
1023	484	542	1023	303	864	459	375	63
20	248	21	10	239	11	111	19	63
30	271	29	72	268	69	139	157	63
505	345	375	261	334	200	52	42	63
547	355	394	272	375	186	194	59	63
99	273	93	16	264	16	94	100	63
25	275	23	139	276	129	546	453	63
22	251	22	7	280	7	94	110	63
247	296	214	239	292	210	623	555	64
632	393	411	837	452	474	462	369	64
93	261	91	96	259	95	496	404	64
84	318	68	125	336	95	409	358	64
254	329	198	302	349	222	494	492	64
21	255	22	33	257	33	100	80	64
545	369	378	392	370	271	274	207	64
89	366	62	497	340	374	383	265	64
20	258	20	16	283	14	80	111	64
61	261	60	21	364	14	67	9	64
503	347	371	361	383	241	226	152	64
442	345	328	194	339	146	77	98	64
33	343	24	341	375	233	441	351	64
1023	552	475	1023	419	626	389	306	64
225	452	127	667	534	320	332	300	64
806	505	409	1023	515	509	747	672	64
220	296	190	235	288	209	645	575	64
34	270	32	103	303	87	207	161	64
510	407	320	114	365	80	169	146	64
784	501	400	814	547	381	677	592	64
241	318	194	296	305	248	579	501	64
1023	411	637	1023	267	982	672	599	64
91	274	85	81	271	76	128	87	64
503	349	369	367	339	277	362	309	64
545	376	371	322	345	239	153	108	64
504	370	349	259	379	175	142	97	64
220	312	181	46	301	39	73	77	64
607	389	399	534	367	373	175	191	64
608	442	352	523	367	364	408	315	65
94	271	89	75	267	72	365	359	65
609	418	372	569	424	344	241	199	65
210	276	195	146	274	136	575	513	65
35	260	34	52	281	47	87	123	65
525	361	372	205	348	151	125	171	65
620	370	429	344	353	249	161	82	65
993	585	435	813	545	382	372	279	65
28	335	21	81	423	49	511	430	65
96	281	88	161	277	149	444	362	65
508	377	345	327	381	220	180	129	65
38	279	35	22	273	21	128	58	65
52	255	53	22	254	23	227	227	65
133	280	122	154	281	140	492	407	65
23	254	23	18	258	17	74	49	65
59	257	59	64	263	62	474	384	65
23	256	23	13	259	12	64	68	65
544	364	383	529	396	342	345	245	65
21	254	22	10	291	9	74	98	65
493	376	336	374	367	261	230	186	66
191	351	139	202	344	151	699	632	66
367	362	259	712	359	507	724	640	66
489	353	355	235	359	168	129	53	66
487	340	367	383	324	302	191	141	66
29	258	29	17	270	16	0	98	66
471	350	345	419	386	278	128	153	66
103	268	98	47	269	45	288	318	66
706	421	430	578	497	298	633	556	66
450	355	325	220	371	152	153	141	66
431	376	293	579	362	410	717	638	66
165	295	143	258	306	216	630	576	66
471	379	318	671	354	485	704	622	66
27	254	28	24	262	24	401	320	66
944	533	454	933	404	591	282	141	66
21	258	20	8	264	8	89	98	66
776	481	413	985	560	450	600	521	66
119	355	86	96	337	73	607	555	66
51	262	50	31	256	31	378	389	67
452	341	339	181	327	142	156	174	67
493	343	367	164	326	129	110	84	67
517	362	365	266	358	191	246	157	67
565	377	383	867	372	596	358	233	67
456	335	349	206	338	156	119	146	67
1023	460	570	1023	363	723	328	244	67
504	366	353	221	326	174	100	80	67
1023	585	448	1023	556	471	526	441	67
532	378	360	689	447	394	295	219	67
56	253	57	49	251	50	442	380	67
600	399	385	585	371	404	368	284	67
507	377	344	641	418	393	382	306	67
1023	533	492	964	561	440	326	223	67
33	260	33	8	261	8	79	122	67
46	265	44	83	299	71	505	426	67
433	448	247	539	467	296	530	506	67
31	255	31	21	265	21	45	111	67
269	404	170	860	409	538	730	657	67
360	330	280	216	324	171	131	170	67
151	300	128	73	347	54	516	500	67
605	386	401	581	368	404	322	178	67
486	369	337	373	355	269	195	64	67
469	347	346	272	360	194	145	64	67
110	268	105	128	273	120	237	213	67
942	535	451	1023	462	567	329	248	68
1023	379	692	1023	267	982	612	551	68
35	307	29	106	297	91	515	421	68
32	251	32	39	261	38	432	336	68
366	367	255	253	364	178	42	62	68
519	347	383	268	360	190	198	146	68
582	369	404	395	377	268	169	122	68
110	288	97	30	301	25	114	97	68
1023	482	544	1023	437	599	355	295	68
284	333	218	329	319	264	704	622	68
351	353	254	438	333	337	625	556	68
288	309	239	394	317	318	379	428	68
21	251	22	28	282	25	148	86	68
548	384	365	309	380	208	229	119	68
495	349	363	270	352	196	120	149	68
304	327	237	299	323	237	721	638	68
31	259	30	31	256	32	154	128	68
546	415	337	230	397	148	175	27	68
213	352	155	551	349	404	710	640	68
533	372	367	304	361	216	334	231	68
230	320	184	404	382	271	559	482	68
585	375	399	674	391	442	360	263	68
20	248	21	20	346	15	110	61	68
512	356	369	327	392	214	498	417	68
51	270	49	101	284	91	495	399	68
1023	580	452	1023	549	478	409	295	68
487	350	357	350	321	279	116	86	69
68	256	68	77	305	65	354	306	69
26	266	25	66	259	66	421	353	69
283	332	218	313	389	206	700	633	69
224	296	194	159	291	140	616	551	69
232	304	195	343	313	281	548	510	69
20	252	20	11	253	12	117	97	69
101	271	95	136	280	124	136	101	69
179	314	146	230	310	190	384	333	69
636	419	389	922	428	552	487	393	69
37	251	38	32	250	32	246	232	69
483	331	374	296	328	231	162	128	69
35	288	31	129	287	115	524	429	69
520	405	329	923	418	565	704	627	69
492	386	326	373	368	260	135	141	69
475	341	357	197	362	139	150	138	69
65	293	57	202	299	173	210	176	69
544	355	393	246	335	188	129	173	69
233	284	210	227	286	203	629	549	69
824	502	420	987	557	454	409	325	69
58	265	56	43	304	36	64	142	69
29	273	28	113	435	66	176	141	69
23	263	23	36	271	34	89	59	69
491	359	350	352	342	263	208	148	69
26	258	26	17	265	17	141	102	70
30	249	31	9	260	9	132	45	70
401	399	257	563	382	378	383	305	70
593	378	401	445	380	300	255	136	70
435	383	291	507	511	254	581	489	70
380	343	284	420	330	326	753	667	70
31	248	32	26	248	26	297	261	70
481	354	348	584	412	363	216	136	70
203	349	149	440	349	323	661	605	70
556	383	372	252	371	173	95	107	70
371	352	269	446	318	359	668	590	70
83	266	80	65	266	62	581	501	70
219	362	155	179	335	137	541	516	70
31	276	29	85	334	65	555	461	70
485	383	323	1023	291	900	732	673	70
217	391	142	560	405	354	569	533	70
175	268	167	58	270	55	100	61	70
260	372	179	226	335	173	638	574	70
784	467	430	1012	447	580	642	556	71
285	302	242	331	291	292	548	498	71
481	366	337	293	350	214	149	135	71
370	317	299	389	306	326	538	510	71
506	343	378	366	343	274	142	164	71
593	364	417	854	315	695	448	351	71
185	325	146	755	364	531	384	313	71
446	358	319	304	326	238	153	154	71
29	285	26	298	297	257	175	129	71
605	436	356	1023	371	706	523	443	71
1023	574	457	1023	676	388	385	325	71
40	278	37	21	267	20	87	42	71
28	253	28	19	283	17	120	132	71
304	352	221	316	319	253	677	595	71
525	392	343	446	360	317	597	507	71
1023	501	524	1023	267	982	498	417	71
53	258	53	119	276	111	123	116	71
470	354	340	413	427	247	470	386	71
560	381	376	928	519	458	274	206	71
551	392	360	415	409	259	258	161	71
755	428	452	690	424	417	183	111	72
587	383	392	436	355	315	225	207	72
304	307	254	270	303	228	698	615	72
136	297	117	329	307	274	184	133	72
57	293	50	58	275	54	154	131	72
488	368	339	1023	326	804	734	658	72
310	391	203	685	408	430	708	641	72
455	347	336	547	387	362	535	441	72
33	257	33	32	359	23	136	31	72
23	269	22	19	275	17	100	98	72
90	261	88	45	266	43	291	293	72
81	293	71	68	294	59	191	175	72
43	271	40	34	295	29	56	133	73
52	265	50	19	261	19	61	105	73
269	324	213	311	314	254	570	506	73
671	412	417	645	393	420	283	200	73
75	299	64	29	329	23	102	116	73
416	341	312	447	353	325	250	174	73
474	340	357	191	336	145	162	138	73
454	346	336	229	395	148	117	143	73
628	409	393	564	362	399	198	195	73
407	354	295	481	387	318	297	230	73
43	248	45	44	247	46	289	187	73
88	271	83	34	271	32	35	64	73
122	364	86	282	334	216	627	575	73
387	328	302	430	310	355	661	578	73
117	350	86	135	394	87	596	558	73
500	339	378	174	350	127	46	125	73
64	281	58	102	285	91	511	424	73
532	360	378	205	355	148	116	31	73
504	384	336	532	344	396	224	150	73
182	284	164	140	267	134	512	471	73
259	309	215	60	293	53	110	123	73
510	340	384	231	326	181	125	77	73
37	268	35	230	289	204	206	181	73
169	287	151	132	279	121	310	373	74
46	295	40	362	353	263	196	132	74
544	362	385	240	395	155	120	129	74
483	371	334	552	367	385	226	217	74
56	258	55	67	258	66	394	289	74
70	370	49	861	445	495	526	430	74
26	267	25	302	300	258	262	186	74
437	350	320	737	340	555	702	618	74
210	279	193	86	301	73	56	150	74
1023	602	436	1023	366	715	501	416	74
481	359	343	290	346	215	422	336	74
37	257	37	20	259	20	79	74	74
37	253	38	37	260	37	179	205	74
249	453	141	636	534	305	582	568	74
289	387	191	704	394	458	642	587	74
36	373	25	211	340	159	198	107	74
126	275	117	26	270	24	119	65	74
39	256	39	20	258	20	120	116	74
55	253	56	36	256	36	200	306	74
174	274	162	119	266	115	353	427	74
534	402	341	584	388	385	352	289	74
468	334	358	213	389	140	369	281	74
111	276	103	76	267	72	497	430	74
489	396	316	716	355	517	316	187	75
809	515	402	753	523	369	207	168	75
1023	433	606	1023	294	892	672	582	75
473	333	364	190	358	136	427	332	75
160	327	125	299	311	246	533	452	75
646	417	396	688	453	389	327	245	75
497	375	340	484	357	347	239	161	75
588	408	369	399	407	251	239	166	75
193	418	118	401	399	257	633	574	75
43	264	42	18	275	17	411	330	75
247	321	197	303	320	242	721	635	75
553	351	403	229	376	156	138	95	75
1023	535	490	878	607	370	388	274	75
440	348	324	318	349	233	383	270	75
329	422	199	878	415	541	630	576	75
171	270	162	34	260	33	46	71	75
552	368	384	302	366	211	204	142	76
30	260	29	18	260	18	86	90	76
29	273	27	15	257	15	123	105	76
26	251	26	6	241	7	111	135	76
262	321	209	516	321	411	74	133	76
59	274	55	71	286	63	401	344	76
487	351	356	275	326	216	250	169	76
308	369	214	384	386	254	624	584	76
133	269	126	115	262	112	468	415	76
138	279	126	133	346	99	225	249	76
23	246	24	17	250	17	104	110	76
505	353	366	265	330	206	114	83	76
325	323	258	302	320	241	681	610	76
437	348	322	270	344	201	240	131	76
67	280	62	37	305	31	61	138	76
99	283	90	38	277	35	84	76	76
593	391	388	272	382	182	120	186	76
597	401	381	444	422	269	82	111	76
1023	559	469	1023	290	904	676	587	76
962	561	439	628	650	247	304	231	76
528	357	379	312	363	220	248	174	76
38	252	38	20	244	21	230	274	76
1023	524	500	1023	482	544	298	204	76
253	317	204	323	315	263	664	604	76
419	336	320	174	331	135	150	89	77
923	541	437	1023	267	982	442	376	77
701	445	403	918	405	581	445	363	77
433	477	232	172	450	98	149	119	77
43	257	43	28	256	28	95	84	77
434	345	322	629	329	489	716	635	77
32	265	31	23	272	21	22	82	77
60	344	44	143	374	98	186	183	77
765	471	416	871	491	454	765	685	77
1023	577	455	710	517	352	496	396	77
583	431	347	1023	301	872	776	693	77
306	308	254	260	287	232	636	549	77
86	286	77	94	279	86	73	83	77
281	373	193	471	358	336	692	628	77
317	320	254	352	304	296	701	618	77
116	284	104	83	267	79	173	142	77
30	255	30	32	269	30	30	105	77
497	368	345	823	385	548	377	270	77
478	401	305	929	420	566	653	585	77
422	340	317	154	318	124	111	161	77
230	298	198	223	309	185	643	574	77
707	433	418	852	511	427	179	113	77
595	384	397	536	354	388	194	180	77
770	409	482	745	422	452	301	220	77
1023	537	488	1023	374	700	488	397	77
1023	452	580	1023	332	790	698	633	77
196	322	156	285	339	215	624	576	77
76	278	70	34	271	33	122	142	77
191	286	171	55	316	45	86	98	77
30	252	30	22	249	22	152	74	77
247	299	211	311	292	273	679	595	77
483	358	346	270	379	182	193	220	77
503	362	356	313	364	220	328	278	78
37	255	37	122	259	121	421	315	78
60	338	45	53	359	38	100	126	78
111	350	81	196	449	112	397	477	78
57	310	47	278	322	221	562	470	78
87	343	65	60	392	39	90	100	78
24	290	21	95	306	80	474	376	78
28	250	29	25	248	26	142	203	78
23	247	24	14	248	15	136	226	78
30	281	27	193	278	178	243	135	78
23	255	23	9	249	9	145	87	78
107	264	103	50	261	49	276	359	78
309	451	175	337	446	193	588	525	78
506	351	369	239	389	158	56	105	78
27	249	27	33	255	33	342	239	78
31	260	30	79	257	79	426	332	78
32	266	31	23	267	23	83	73	78
575	376	391	520	340	392	232	123	78
207	389	136	447	446	257	680	615	78
608	405	384	634	440	369	586	516	78
719	412	447	474	449	270	333	175	79
135	387	89	350	438	205	617	564	79
133	300	114	314	291	276	101	116	79
423	341	318	132	324	104	132	94	79
163	342	122	337	318	271	663	600	79
316	357	227	383	387	254	735	651	79
519	375	355	417	343	311	157	83	79
108	262	106	87	266	84	477	383	79
19	254	20	9	257	9	79	56	79
52	276	48	73	277	67	446	382	79
24	268	23	28	275	26	354	222	79
455	363	321	311	324	245	149	98	79
38	254	38	15	251	15	84	117	79
524	384	349	1023	382	686	352	284	79
293	311	241	420	313	343	428	449	79
621	428	371	1023	356	736	783	700	79
520	372	358	750	364	527	571	483	79
530	362	374	326	350	239	158	107	79
649	387	429	469	401	299	170	90	79
39	262	38	71	266	69	74	53	79
106	301	90	99	310	82	406	412	79
181	379	122	332	375	226	660	602	79
1023	508	516	1023	267	982	643	560	79
177	313	144	220	306	185	648	558	79
202	298	173	216	290	191	631	543	79
417	351	304	220	341	166	285	131	79
250	366	175	417	363	294	698	629	79
381	363	268	470	337	358	731	646	79
202	409	127	1023	267	982	396	305	79
179	293	156	144	287	129	617	530	79
1023	565	464	690	655	270	192	157	79
683	444	394	733	512	366	642	563	79
1023	492	533	1023	349	752	689	632	80
111	369	77	182	368	127	596	555	80
21	251	22	13	286	11	83	89	80
83	262	81	74	265	71	309	213	80
45	261	44	23	275	22	104	122	80
408	345	302	635	327	498	665	593	80
483	342	362	362	328	282	145	183	80
571	363	402	376	387	248	292	226	80
86	263	84	55	257	54	95	100	80
21	250	21	12	246	12	254	213	80
546	391	357	555	391	363	294	223	80
21	258	21	329	249	338	156	116	80
171	304	144	299	313	244	497	394	80
882	480	470	1023	529	496	559	470	80
472	355	341	312	348	229	148	45	80
275	334	211	310	312	255	645	573	80
1023	503	521	1023	430	610	507	419	80
193	290	170	204	288	181	580	504	81
96	342	72	157	358	112	585	496	81
200	281	182	59	290	52	107	92	81
23	248	24	30	249	30	282	222	81
561	368	390	278	351	202	145	119	81
246	286	221	277	279	254	617	536	81
272	301	231	215	318	173	663	589	81
149	291	131	170	299	145	652	571	81
559	361	396	446	361	317	301	214	81
55	264	53	103	279	95	153	122	81
491	352	358	188	327	147	108	0	81
64	265	61	106	316	86	129	86	81
184	332	142	270	311	222	482	412	81
294	331	227	345	336	263	527	469	81
375	431	223	144	400	92	158	100	81
539	353	391	330	349	242	256	146	81
131	273	123	162	261	159	245	196	81
582	389	383	683	359	488	396	291	81
24	258	23	20	290	17	122	49	81
172	279	158	159	300	136	128	100	81
241	409	151	703	414	435	357	314	81
429	363	303	324	365	227	138	126	81
499	387	330	468	337	356	358	277	81
47	252	48	23	258	23	216	204	81
26	271	24	453	264	439	302	216	81
679	419	415	446	496	230	122	114	81
408	390	268	854	452	483	718	638	82
212	312	174	126	305	106	657	589	82
962	542	454	698	542	330	427	347	82
32	313	26	177	410	111	530	436	82
389	330	302	135	317	109	129	43	82
1023	457	574	1023	271	968	590	504	82
261	474	141	1023	338	776	618	567	82
534	358	382	306	376	208	142	179	82
102	340	76	113	328	88	529	514	82
188	298	162	165	284	148	587	508	82
60	274	56	79	286	70	537	452	82
410	348	301	373	340	281	707	646	82
40	261	39	17	261	17	28	156	82
276	310	228	290	301	246	700	625	82
638	409	400	281	411	175	443	485	82
1023	585	448	1023	347	755	687	604	82
60	260	59	40	268	38	101	101	82
321	326	252	328	324	259	699	615	82
21	256	21	86	267	82	276	185	82
517	378	351	456	389	300	233	126	82
335	315	272	687	328	537	657	572	82
574	358	411	457	354	330	233	145	83
587	381	394	508	435	299	246	218	83
440	380	296	387	374	264	309	249	83
541	363	381	356	363	251	366	255	83
556	379	376	359	391	235	562	501	83
237	364	167	443	363	312	568	537	83
596	418	365	374	388	247	623	542	83
661	458	370	816	443	472	273	215	83
217	279	199	208	272	196	568	498	83
57	268	55	28	257	27	110	171	83
46	283	41	25	288	22	101	43	83
523	385	348	276	380	186	145	117	83
472	356	340	201	385	134	132	166	83
82	295	72	91	456	51	221	171	83
289	305	243	433	300	370	646	577	83
178	272	167	65	298	56	183	100	83
875	551	407	768	463	425	260	252	83
31	253	32	20	274	19	570	477	84
37	260	37	16	254	17	98	71	84
282	424	170	659	355	475	675	610	84
475	354	343	296	444	171	129	154	84
56	263	54	29	273	27	101	92	84
60	258	60	22	272	20	433	321	84
488	345	362	246	349	181	92	102	84
24	259	24	13	269	13	73	23	84
294	318	236	221	298	190	713	627	84
1023	436	601	1023	280	937	790	709	84
440	363	310	229	353	166	82	100	84
527	369	366	354	375	242	117	183	84
642	384	428	623	347	460	327	245	84
493	368	343	413	401	264	142	55	84
784	492	407	1023	353	742	603	520	84
566	371	391	212	377	144	98	114	84
823	532	396	924	554	427	663	598	84
113	401	72	211	416	130	599	552	84
238	367	166	263	342	197	610	545	84
546	378	369	624	347	460	351	267	84
637	387	422	261	380	176	122	95	84
27	252	28	25	269	24	98	86	84
310	365	218	449	333	345	642	581	85
576	378	390	417	375	285	427	339	85
345	318	278	355	314	290	695	617	85
37	259	36	15	266	15	128	82	85
526	369	365	233	367	162	219	101	85
368	329	286	378	314	308	637	567	85
259	315	210	280	318	226	671	610	85
533	355	385	259	351	188	187	79	85
944	536	451	1023	416	631	750	675	85
718	414	444	685	386	454	488	404	85
45	256	45	65	262	63	39	158	85
233	297	201	251	283	227	656	584	85
116	405	73	326	413	202	565	531	85
767	428	459	726	497	374	407	334	85
522	367	364	340	383	227	132	152	85
462	429	275	451	516	224	545	452	85
153	271	145	45	269	43	10	113	85
30	309	25	18	317	15	59	119	85
92	274	86	29	282	26	142	136	85
1023	575	456	1023	610	430	577	492	85
593	364	417	340	368	236	264	202	85
519	397	335	496	449	283	227	104	85
56	251	57	33	324	26	64	168	86
139	405	88	336	480	179	645	585	86
450	374	308	398	346	295	219	119	86
615	452	348	482	515	240	434	338	86
499	345	370	271	325	214	245	135	86
361	329	281	322	325	254	717	636	86
[truncated: 18,001 more rows]
