# Supplementary material for: N-chlorination mediates protective and immunomodulatory effects of oxidized human plasma proteins
Source: eLife. 2019 Jul 12;8:e47395. doi: 10.7554/eLife.47395 (PMC6650281; doi:10.7554/eLife.47395)
Supplement: Figure 8—source data 1. [file elife-47395-fig8-data1.zip › Figure 8 Source Data 1/channel values/Ag85B 3.csv]

FSC-A	FSC-H	FSC-W	SSC-A	SSC-H	SSC-W	FITC-A	PE-A	Time
317	343	236	416	332	320	558	485	0
446	422	271	541	374	370	298	276	0
603	415	372	811	405	513	363	264	0
1023	512	512	1023	697	376	340	231	0
491	410	307	773	393	504	260	190	0
33	257	33	42	263	41	141	176	0
53	252	54	30	244	31	92	265	0
298	311	245	324	304	273	589	529	1
528	384	352	647	375	442	268	252	1
24	255	24	15	249	15	35	83	1
576	392	376	465	352	339	64	73	1
321	404	203	515	507	260	743	665	1
478	343	357	277	328	216	146	117	1
515	355	372	202	343	151	70	87	1
404	366	282	921	334	706	721	653	1
413	475	223	658	497	339	229	158	1
1023	538	487	1023	378	693	410	315	1
320	328	250	349	342	261	661	591	1
538	350	394	809	366	565	330	178	1
25	252	25	18	257	18	74	107	1
28	280	25	49	266	48	178	194	1
299	304	251	311	315	253	697	617	1
52	265	51	32	257	32	94	120	1
307	310	253	606	314	494	665	588	1
134	270	127	80	283	72	289	313	1
28	282	25	240	311	197	266	249	1
497	359	355	508	400	325	404	335	1
98	261	96	77	257	77	306	327	1
175	346	130	290	326	228	652	597	1
197	313	162	228	302	193	617	535	1
65	276	60	178	361	126	441	361	1
64	286	58	19	295	16	28	101	1
306	331	237	319	313	260	674	590	1
92	261	90	73	262	71	246	208	1
259	319	207	312	332	240	665	593	2
77	260	76	69	260	68	445	371	2
531	365	373	493	324	389	291	218	2
545	353	396	365	355	263	117	133	2
835	462	462	1023	415	632	654	582	2
621	407	390	545	390	358	248	196	2
26	273	24	155	279	142	136	82	2
527	382	354	275	351	200	125	98	2
539	371	373	639	406	402	343	235	2
87	267	83	68	270	64	153	114	2
51	254	51	37	249	38	278	170	2
24	260	24	14	261	13	122	52	2
31	259	31	76	300	65	104	114	2
105	277	97	164	279	151	68	186	2
434	344	323	278	358	199	165	153	2
439	377	298	636	415	392	319	436	2
437	346	324	302	324	238	206	156	2
171	350	125	251	383	168	601	569	2
86	256	86	60	262	59	128	205	2
1023	602	435	1023	633	414	359	274	2
197	348	145	190	334	146	511	461	2
480	419	293	632	391	414	333	282	2
100	278	92	96	286	86	500	433	2
506	349	371	425	379	287	205	108	2
727	423	440	687	449	392	587	500	2
583	402	371	480	502	245	560	471	2
47	268	45	71	285	64	149	142	2
132	318	106	184	346	136	580	545	2
546	430	325	639	426	384	94	180	2
1023	454	577	1023	267	982	325	266	3
356	320	285	449	304	379	673	597	3
284	304	240	256	289	227	627	546	3
583	392	380	1023	308	851	409	331	3
111	298	96	61	309	51	194	132	3
602	378	407	504	375	345	195	16	3
635	411	395	720	374	493	184	175	3
252	303	213	461	329	358	675	603	3
327	351	239	563	339	425	658	574	3
205	331	158	180	328	140	598	525	3
547	526	266	165	557	76	160	108	3
25	311	20	250	337	191	306	204	3
418	440	243	724	425	436	594	518	3
521	357	374	281	349	206	166	59	3
153	268	146	91	264	88	133	107	3
31	253	31	19	254	19	108	117	3
21	272	20	91	366	64	333	240	3
545	361	387	627	354	454	402	316	3
84	281	77	132	308	109	152	143	3
554	390	364	501	422	304	271	195	3
378	373	259	539	356	388	636	562	3
38	259	38	33	252	34	304	311	3
241	428	144	510	451	290	716	645	3
38	306	32	353	326	277	392	299	3
94	269	89	24	270	23	107	128	4
220	362	155	435	445	250	654	594	4
45	291	40	107	311	88	145	80	4
38	255	38	27	255	27	255	230	4
41	279	38	86	274	80	479	388	4
22	254	23	15	256	15	76	122	4
97	264	94	61	260	60	41	92	4
31	271	29	138	276	128	548	452	4
21	256	21	6	260	6	135	102	4
40	264	38	68	373	46	48	97	4
153	275	142	64	272	61	188	403	4
282	368	196	519	413	322	665	606	4
1023	623	421	1023	546	481	535	448	4
425	392	278	1023	324	810	735	683	4
443	420	270	544	372	374	709	653	4
126	290	111	59	288	53	175	132	5
33	286	30	34	351	25	104	145	5
52	265	50	22	288	20	90	90	5
207	310	171	259	326	204	636	570	5
565	420	345	663	411	413	186	111	5
313	361	222	418	344	311	598	555	5
440	335	336	243	326	191	184	120	5
859	579	380	938	488	492	422	335	5
25	253	25	16	272	15	132	107	5
317	326	248	377	312	310	712	631	5
27	287	24	48	298	41	512	419	5
56	261	55	36	260	35	92	90	5
31	257	31	27	257	26	355	238	5
552	388	365	433	365	304	194	138	5
282	350	206	401	369	278	607	568	5
537	394	349	503	379	340	206	154	5
431	376	294	939	354	680	685	609	5
539	347	397	270	332	208	68	105	5
512	363	362	311	346	230	164	196	5
290	289	256	169	282	154	507	490	5
130	280	119	38	278	35	142	141	5
537	388	354	778	458	435	526	431	5
62	265	60	54	256	54	113	104	5
506	360	360	535	379	361	279	184	5
483	354	350	457	370	317	337	255	5
117	316	95	106	372	73	609	565	6
22	249	23	20	246	21	132	187	6
29	256	29	16	258	16	45	120	6
624	366	437	291	381	196	191	83	6
412	355	297	568	334	435	687	609	6
553	376	376	512	386	340	102	132	6
142	343	106	236	577	105	374	297	6
461	345	342	332	400	213	220	153	6
264	290	233	233	296	201	670	599	6
316	315	257	90	302	76	95	105	6
625	405	395	793	369	550	322	265	6
560	375	382	373	387	247	209	148	6
1003	604	425	1023	512	512	733	648	6
50	265	49	26	267	25	97	104	6
541	434	320	585	374	400	671	617	6
560	399	359	644	356	462	171	86	6
51	265	49	14	267	14	52	73	6
1023	554	474	1023	515	509	500	407	6
180	415	111	670	516	332	644	584	6
575	363	406	269	348	198	104	143	6
1023	573	458	1023	510	514	401	300	6
1023	490	535	1023	409	641	674	600	6
216	307	181	198	298	170	620	544	6
49	268	47	27	315	22	119	187	6
59	262	58	40	258	40	101	67	6
164	381	110	237	401	151	591	561	6
265	310	219	257	300	219	642	565	7
462	382	310	347	399	223	138	135	7
452	412	281	608	462	337	645	577	7
475	342	355	297	344	221	251	187	7
23	253	23	23	255	23	113	79	7
785	419	479	899	412	558	342	259	7
123	543	58	1023	267	982	166	125	7
192	319	154	226	393	147	559	534	7
46	252	47	18	251	19	260	219	7
428	349	314	192	328	150	154	117	7
349	334	268	444	319	357	586	525	7
22	278	21	206	285	185	222	154	7
567	372	391	433	440	252	305	214	7
20	256	20	52	288	46	202	98	7
84	264	81	101	274	94	396	315	7
34	260	34	50	263	49	306	258	7
486	361	345	479	403	304	266	131	7
486	376	331	552	368	384	393	331	7
338	538	161	1023	509	515	691	623	7
338	373	232	419	356	302	694	610	7
131	299	112	193	312	158	509	426	7
424	344	316	243	343	181	222	135	7
507	350	371	350	338	265	156	162	7
30	320	24	222	359	158	170	133	7
467	375	318	473	350	346	241	132	7
24	249	25	27	248	28	101	87	8
512	353	372	260	362	184	107	45	8
501	366	350	356	433	210	195	135	8
594	378	403	404	362	286	225	196	8
420	332	324	596	322	474	555	526	8
244	346	181	565	329	440	620	542	8
311	348	229	428	363	302	707	620	8
218	307	182	339	301	288	412	368	8
172	363	121	644	442	373	638	578	8
26	297	22	284	351	207	361	267	8
268	406	169	489	418	300	619	568	8
570	395	370	344	360	245	100	80	8
579	398	373	492	398	316	279	203	8
217	300	185	226	292	199	594	516	8
73	260	72	31	281	28	55	82	8
219	301	187	219	287	196	502	417	8
521	367	364	670	366	469	284	221	8
34	260	34	93	269	89	426	334	9
679	431	403	913	384	608	478	493	9
604	395	391	494	381	332	132	128	9
630	390	413	486	427	291	374	284	9
102	295	89	140	341	105	153	117	9
347	324	274	198	306	166	141	84	9
563	357	405	327	326	257	114	116	9
164	329	127	32	322	25	100	39	9
172	346	127	186	376	126	652	592	9
49	254	50	23	254	23	325	288	9
148	300	126	236	291	207	593	514	9
29	264	28	25	258	25	120	110	9
23	260	22	22	261	22	61	34	9
88	286	79	96	281	87	68	113	9
1023	571	459	1023	452	580	640	550	9
21	260	21	6	256	6	77	120	9
345	297	297	330	288	293	605	545	9
425	356	305	231	384	154	169	31	9
60	263	58	141	344	105	176	143	9
146	316	118	194	312	159	692	606	9
444	362	314	295	357	212	117	67	9
450	398	290	504	360	358	210	133	9
1023	564	465	880	661	341	413	317	9
497	357	356	192	350	140	56	98	9
503	350	367	238	337	181	139	76	9
185	281	169	197	281	179	496	465	9
565	358	404	388	356	279	211	183	9
77	287	69	54	279	50	70	114	9
758	446	435	694	376	472	366	461	9
542	369	376	518	370	358	219	90	9
193	434	114	342	542	162	693	624	9
630	578	279	1023	369	710	454	364	10
30	250	31	48	253	49	246	176	10
323	377	219	588	400	376	705	637	10
578	364	406	307	342	230	195	123	10
106	288	94	30	304	25	111	119	10
149	272	140	101	267	97	590	507	10
459	428	274	1023	365	719	551	461	10
482	358	345	230	399	148	79	136	10
327	421	199	1023	267	982	397	301	10
501	386	333	265	477	142	141	129	10
237	292	208	277	298	238	634	565	10
417	356	300	803	342	601	686	622	10
28	267	27	143	287	127	372	284	10
59	255	59	71	267	68	192	120	10
21	251	22	10	259	10	74	80	10
444	363	314	294	377	200	191	128	10
20	255	20	15	258	15	74	58	10
513	342	384	226	335	173	113	154	10
31	261	30	24	270	22	120	110	10
554	389	365	312	340	235	133	169	10
455	362	322	444	369	308	274	201	10
45	278	42	18	275	16	101	141	10
281	394	182	1023	378	693	685	620	10
598	399	383	581	450	331	283	164	10
221	384	147	440	389	289	613	565	10
411	456	231	370	468	202	601	545	10
1023	525	499	1023	399	658	597	505	10
53	252	54	16	248	16	233	284	10
240	325	189	262	314	214	462	418	10
48	275	44	171	276	159	561	468	10
533	344	396	274	341	206	95	107	10
42	258	42	36	265	35	77	128	10
251	408	158	120	451	68	36	79	11
81	375	55	270	456	151	145	149	11
479	338	362	355	344	264	131	97	11
667	396	432	784	371	541	410	321	11
22	256	22	15	263	15	148	104	11
1023	556	472	858	748	294	473	380	11
31	271	30	13	266	13	38	55	11
567	375	388	334	357	240	105	149	11
40	269	39	16	261	15	111	98	11
631	384	421	733	341	551	272	192	11
74	322	59	239	330	186	369	302	11
125	284	113	66	368	46	534	523	11
798	511	400	939	730	329	655	601	11
691	396	447	958	422	581	710	638	11
58	289	51	116	295	101	594	511	11
441	351	322	168	336	128	116	148	11
50	251	51	38	254	39	319	233	11
517	343	385	534	348	393	438	337	11
258	391	169	508	409	318	683	616	11
327	350	239	375	320	301	714	623	11
1023	542	484	1023	267	982	470	398	11
42	259	42	23	259	23	387	347	11
20	249	20	6	243	6	86	62	11
721	437	422	538	434	317	150	71	11
27	282	25	136	283	123	467	364	11
289	312	237	291	297	251	659	579	11
27	263	26	42	342	31	498	410	12
27	257	27	18	264	18	59	77	12
950	553	440	758	501	388	294	185	12
334	339	252	580	325	457	671	591	12
489	347	361	525	458	294	257	181	12
64	317	52	45	459	25	28	74	12
254	373	175	245	362	173	672	603	12
279	425	168	405	380	273	665	605	12
71	254	72	30	249	31	300	296	12
511	370	354	441	413	273	185	160	12
478	448	274	606	588	264	341	262	12
55	311	46	360	316	292	565	473	12
173	299	148	227	323	180	577	532	12
459	333	353	197	331	152	102	67	12
569	409	356	838	402	533	271	148	12
254	307	212	302	319	243	706	621	12
185	444	107	388	545	182	663	599	12
850	472	462	760	531	366	737	651	12
946	502	483	1023	345	760	262	139	12
283	306	237	460	310	380	657	586	12
310	312	255	102	301	87	114	113	12
241	331	186	231	324	182	371	417	12
232	391	152	226	469	123	668	606	12
536	358	384	412	346	305	131	178	12
115	271	109	21	279	20	61	53	12
31	250	32	33	249	34	277	232	12
28	250	29	7	259	7	129	102	12
39	261	39	64	255	64	153	82	12
23	277	21	11	272	10	34	97	12
525	378	356	311	374	213	83	87	12
46	258	45	12	248	12	68	59	12
298	325	235	385	323	305	641	564	12
68	255	68	71	251	73	427	342	12
304	322	242	347	314	283	435	447	12
26	251	27	34	252	34	381	295	12
512	357	367	240	339	181	586	492	12
478	375	326	565	352	410	704	623	13
623	416	383	554	386	367	428	318	13
444	348	326	200	354	144	111	65	13
406	346	301	179	349	132	139	71	13
219	307	183	298	302	253	658	575	13
463	379	313	332	375	227	295	214	13
291	328	227	154	297	133	262	148	13
377	377	256	446	375	304	694	644	13
179	343	134	807	336	615	107	92	13
212	367	148	328	377	223	627	573	13
304	367	212	422	365	296	726	654	13
85	267	81	75	259	74	343	361	13
121	272	114	90	263	87	135	46	13
660	417	405	686	391	449	171	62	13
20	246	21	25	248	26	260	186	13
232	385	154	329	391	215	623	575	13
35	249	36	15	243	16	110	249	13
508	366	355	534	335	408	414	328	13
312	322	248	433	308	360	635	562	13
425	350	311	268	367	187	97	77	13
27	260	26	21	255	21	80	94	13
559	435	329	759	407	477	726	653	13
700	447	401	1023	342	767	437	345	13
1023	556	471	1023	508	516	633	584	13
128	281	117	133	282	120	424	373	13
76	257	76	47	257	47	431	372	13
148	274	139	69	279	63	258	448	14
24	253	24	41	276	38	97	123	14
587	453	332	879	413	544	345	256	14
597	397	385	517	376	352	138	101	14
203	311	167	298	307	249	634	557	14
59	275	55	123	272	115	286	274	14
40	275	37	47	280	43	122	45	14
60	265	58	36	271	34	79	97	14
38	319	30	371	360	264	369	270	14
373	342	280	528	339	399	683	595	14
25	262	24	36	264	35	79	102	14
837	527	406	950	484	503	678	615	14
32	250	33	22	241	23	221	183	14
255	322	202	86	313	70	73	20	14
22	278	20	190	317	154	298	187	14
321	322	255	626	318	503	696	631	14
27	286	24	41	276	38	562	483	14
270	337	205	322	313	263	624	554	14
28	273	27	219	306	183	487	401	14
515	356	370	234	332	181	176	114	14
731	466	401	899	537	428	525	440	14
26	259	26	34	306	29	90	95	14
36	254	36	9	267	8	90	38	14
33	253	34	27	267	26	126	117	14
47	278	43	116	313	95	196	145	14
496	383	331	436	395	283	262	169	14
55	308	46	135	302	115	577	485	14
104	276	96	137	275	127	113	168	14
24	275	22	248	290	219	348	258	15
28	260	27	148	263	144	458	376	15
32	247	33	22	241	24	100	139	15
193	336	147	206	325	163	663	573	15
442	345	328	197	341	148	95	100	15
21	251	21	69	254	69	408	331	15
127	314	104	209	320	167	621	571	15
28	258	28	39	251	39	149	113	15
223	400	143	522	454	294	706	638	15
32	265	31	47	257	47	114	82	15
24	256	24	19	255	19	135	116	15
505	353	366	217	366	152	92	104	15
498	342	373	348	429	207	184	101	15
59	260	58	18	264	18	94	45	15
623	476	335	1023	405	647	423	336	15
928	553	429	621	485	328	282	198	15
71	321	56	218	318	176	554	463	15
37	254	38	10	253	10	100	128	15
69	298	59	28	293	25	55	148	15
41	273	39	38	272	36	389	292	15
22	249	22	12	250	13	77	154	15
344	326	270	235	302	199	361	278	15
34	321	27	1023	267	982	196	139	15
21	253	22	9	271	9	139	87	15
493	347	364	247	353	179	241	158	15
150	320	120	211	316	171	526	443	15
448	352	326	212	336	161	330	264	15
507	353	368	379	364	267	217	138	16
514	360	366	625	357	449	502	410	16
872	567	394	1023	504	520	677	616	16
527	369	366	385	353	279	183	184	16
31	267	30	65	286	58	175	83	16
40	256	40	19	252	20	95	229	16
65	266	63	52	274	48	209	250	16
80	262	78	79	264	77	233	219	16
126	260	123	57	269	54	105	89	16
283	321	226	494	307	412	661	590	16
770	426	463	757	411	471	201	184	16
509	356	366	400	343	298	283	152	16
59	256	59	46	253	47	339	297	16
23	254	23	50	245	53	427	334	16
603	391	395	521	456	292	117	83	16
578	414	357	669	354	484	330	237	16
78	266	75	181	372	124	122	95	16
48	265	47	22	268	21	79	71	16
24	258	24	23	257	23	71	136	16
986	604	418	1023	418	627	693	612	16
32	248	33	21	250	21	165	267	16
133	328	104	110	316	89	635	584	16
26	256	26	13	283	12	71	100	16
93	333	72	101	392	66	573	532	17
102	267	98	53	255	54	117	119	17
353	324	279	606	316	491	645	565	17
50	287	45	30	295	26	53	64	17
229	311	189	178	296	154	122	108	17
20	266	20	12	263	12	70	104	17
300	313	245	444	298	381	480	463	17
352	320	282	595	312	488	639	567	17
364	308	303	238	505	121	108	129	17
213	304	180	71	312	58	169	46	17
89	259	88	86	255	86	303	297	17
198	314	161	339	335	259	608	555	17
554	369	384	319	393	208	161	111	17
30	262	29	41	255	41	110	65	17
164	282	149	152	278	140	658	569	17
25	283	23	157	337	119	373	271	18
77	283	70	49	298	42	200	24	18
344	405	218	445	426	267	510	442	18
608	420	371	612	408	384	168	95	18
232	354	168	319	355	230	588	525	18
421	383	282	843	391	553	581	534	18
516	359	368	317	354	230	346	229	18
29	258	28	101	280	93	498	412	18
72	278	66	157	284	142	138	125	18
46	249	48	27	252	27	387	301	18
341	463	189	602	647	238	348	284	18
234	348	173	439	343	327	663	604	18
583	371	402	390	350	286	74	71	18
199	297	171	373	309	309	601	525	18
731	463	404	988	499	507	708	625	18
131	379	89	239	432	142	629	575	18
144	311	119	91	286	81	126	132	18
490	343	366	364	321	290	343	264	18
528	360	376	448	419	274	286	207	18
21	251	22	15	259	15	58	111	18
307	316	249	377	302	319	643	566	18
143	299	122	176	295	153	398	366	18
259	396	167	386	476	208	681	617	18
32	257	32	28	248	28	202	246	18
455	419	278	447	481	238	348	280	18
45	262	44	25	259	24	39	129	19
328	332	253	251	316	204	696	618	19
928	522	455	1023	478	548	360	306	19
528	364	371	402	402	256	234	200	19
522	360	371	305	400	195	194	179	19
178	443	103	445	477	239	672	625	19
608	426	366	470	522	231	574	535	19
553	353	402	427	350	313	173	176	19
30	254	31	15	269	14	76	120	19
380	365	267	573	347	423	704	620	19
352	329	275	303	337	230	639	579	19
454	329	354	292	308	243	293	233	19
120	276	111	249	272	235	409	360	19
710	415	438	672	362	475	181	160	19
496	358	355	185	337	140	263	157	19
155	405	98	275	394	179	691	621	19
637	419	389	191	372	131	46	65	19
783	435	461	928	460	517	294	192	19
21	244	22	48	243	51	117	49	19
48	262	47	89	259	88	529	439	19
54	259	53	33	263	32	168	296	19
111	263	108	31	258	31	418	420	19
34	275	31	10	261	10	95	102	19
186	290	164	218	366	152	584	548	19
301	351	220	245	367	171	524	508	19
67	346	50	181	330	140	166	125	19
425	356	305	306	354	221	70	0	19
23	248	24	20	251	21	272	193	19
96	278	88	123	281	113	466	394	19
129	283	117	85	289	75	485	403	19
232	314	189	288	316	234	601	540	19
41	260	40	16	257	16	80	68	19
470	358	336	369	331	285	264	221	19
216	288	192	252	284	227	603	527	19
363	334	278	506	332	390	623	548	19
577	389	380	511	376	348	236	175	19
23	257	23	94	275	87	170	80	19
484	380	326	473	366	331	366	269	19
411	395	266	447	359	319	148	126	19
280	323	222	248	319	199	636	549	19
37	301	32	292	322	232	479	379	20
35	275	33	27	287	24	113	104	20
555	357	398	351	311	289	225	166	20
324	319	261	484	314	395	729	647	20
317	334	243	333	324	263	560	527	20
59	272	55	74	257	74	111	142	20
41	270	39	185	294	161	216	138	20
282	308	234	339	312	278	700	625	20
33	269	32	15	266	15	102	13	20
21	244	22	18	239	20	152	131	20
375	350	274	352	346	261	729	649	20
49	265	47	13	260	13	95	82	20
460	343	343	164	363	116	138	122	20
208	333	160	374	345	277	655	593	20
20	257	20	48	257	48	307	254	20
721	442	417	777	396	502	271	178	20
603	376	411	451	383	302	217	171	20
632	425	381	656	412	407	284	248	20
146	309	121	136	292	119	605	524	20
70	269	66	49	292	43	402	325	20
46	250	47	17	243	18	162	217	20
129	325	101	30	331	23	67	102	20
535	417	328	528	427	316	727	653	20
24	258	24	12	263	12	120	84	20
284	302	241	120	294	105	82	86	20
207	289	183	277	303	234	631	553	20
34	258	34	47	253	48	186	132	20
272	343	203	381	331	295	627	550	20
591	377	401	289	403	184	145	169	20
662	486	349	879	571	394	358	294	20
163	319	131	182	332	140	585	543	20
37	251	38	30	256	30	330	287	20
44	254	44	32	256	32	173	184	21
324	374	222	426	348	313	600	531	21
697	453	394	950	443	549	780	706	21
347	315	282	191	348	140	136	98	21
24	253	25	10	281	9	97	105	21
19	250	20	22	247	22	173	70	21
32	262	31	15	280	14	101	117	21
444	374	304	770	353	558	690	608	21
313	321	250	354	306	296	609	547	21
75	261	74	49	251	50	171	282	21
581	421	353	563	409	352	389	318	21
948	536	453	1023	561	467	659	584	21
33	249	34	21	243	22	201	211	21
275	358	197	431	369	299	662	577	21
61	295	53	310	327	242	542	441	21
235	381	158	486	389	319	740	665	21
629	456	353	988	444	570	597	510	21
24	252	25	8	248	8	92	143	21
22	255	22	5	254	6	62	67	21
44	267	42	25	255	25	46	105	21
49	260	49	19	270	18	179	164	22
273	323	217	306	306	257	660	589	22
23	248	24	24	250	24	293	267	22
171	344	127	516	324	407	624	565	22
588	389	387	549	375	375	175	181	22
279	310	231	431	294	375	314	425	22
301	327	236	402	310	332	608	548	22
108	284	97	116	283	105	469	412	22
19	250	20	24	254	24	199	204	22
36	258	36	26	255	26	141	145	22
237	295	206	162	279	149	495	469	22
149	331	115	184	343	138	567	531	22
549	355	396	570	307	475	245	100	22
41	254	42	40	252	41	271	261	22
72	253	73	27	256	27	274	285	22
160	283	145	150	267	144	503	429	22
263	321	209	301	311	248	609	540	22
120	297	104	56	294	49	158	84	22
36	259	36	8	267	8	62	71	22
200	390	131	494	481	263	682	614	23
532	353	386	314	408	197	238	210	23
555	393	361	487	481	259	478	377	23
66	299	57	187	296	162	677	591	23
26	273	24	21	302	18	114	98	23
20	256	20	17	254	17	126	65	23
249	321	199	197	296	171	445	463	23
60	255	60	38	254	38	322	335	23
290	365	203	701	413	435	621	564	23
167	298	143	154	308	128	566	541	23
485	481	258	785	465	432	731	670	23
54	256	54	39	256	39	226	315	23
204	393	133	345	378	234	601	554	23
50	281	45	220	293	192	105	97	23
278	377	188	363	380	245	500	460	23
53	259	53	29	258	29	397	380	23
29	284	26	114	302	97	594	502	23
63	262	62	48	297	41	30	101	23
434	347	320	159	329	124	143	162	23
528	382	353	413	344	307	164	87	23
225	354	163	389	372	268	662	601	23
962	552	446	1023	494	530	716	637	23
580	365	407	337	333	259	142	100	24
154	405	97	240	415	148	669	605	24
454	334	348	197	343	147	70	15	24
803	509	404	899	456	505	636	566	24
312	327	244	353	313	288	719	630	24
138	277	128	150	277	138	397	374	24
78	265	75	92	265	89	284	268	24
450	339	340	183	354	133	102	128	24
533	365	374	358	336	272	102	156	24
239	305	200	260	301	221	661	576	24
51	273	48	146	331	113	188	162	24
33	275	31	31	289	27	80	77	24
533	360	379	267	336	203	104	62	24
203	341	152	478	341	359	700	631	24
438	351	320	248	306	208	76	133	24
29	252	29	17	312	14	70	58	24
24	248	25	21	247	21	252	216	24
497	387	329	371	392	243	100	84	24
45	315	37	264	406	166	181	116	24
188	356	135	366	358	262	673	610	24
557	379	377	393	364	276	191	129	24
189	444	109	342	405	216	623	565	24
594	436	349	682	384	455	418	332	24
640	385	425	709	403	450	215	138	24
528	406	333	581	428	348	301	219	24
40	257	40	13	258	13	102	89	24
341	346	252	476	343	355	593	520	24
272	314	222	506	310	418	679	611	24
52	261	51	10	262	10	100	119	24
543	362	384	619	379	417	249	157	24
137	316	111	125	357	89	584	550	24
37	270	35	76	263	74	353	241	24
617	391	404	665	377	451	256	158	24
540	397	348	639	339	483	445	357	24
30	258	30	14	264	14	225	187	24
46	292	40	378	295	328	460	382	24
228	339	172	214	334	164	688	621	24
297	330	230	369	308	306	712	626	24
231	356	166	688	363	485	695	605	25
571	387	378	434	377	295	184	122	25
145	292	127	390	346	288	254	141	25
117	346	86	171	339	129	570	533	25
81	259	80	37	271	35	312	346	25
408	343	304	204	327	160	125	145	25
450	344	334	285	376	194	79	157	25
689	492	359	772	471	419	288	143	25
687	418	421	563	404	357	86	92	25
20	257	20	90	316	73	139	120	25
1023	584	449	1023	407	644	653	589	25
34	252	34	35	248	36	174	241	25
66	295	57	87	298	75	304	239	25
53	252	54	34	259	34	268	283	25
539	433	319	1023	389	675	704	638	25
32	255	32	28	254	28	422	340	25
33	287	29	55	279	50	464	389	25
33	258	33	50	260	49	295	222	25
50	260	49	17	268	17	162	73	25
394	328	308	469	323	371	671	601	25
108	300	92	36	297	31	493	491	25
61	268	58	12	286	10	98	80	25
176	275	164	151	268	144	569	493	25
438	329	341	211	338	160	120	67	25
20	257	20	29	257	29	377	296	25
304	321	242	374	319	301	558	501	25
297	362	210	432	331	334	638	565	25
501	371	346	442	366	310	183	133	25
44	269	41	48	272	45	463	375	25
262	306	219	228	303	192	699	610	25
261	356	188	253	335	194	522	483	25
22	262	22	12	270	11	123	70	25
648	449	370	1023	326	805	770	708	26
631	563	287	697	778	229	613	528	26
43	257	43	78	251	80	388	313	26
79	297	68	31	323	25	36	64	26
453	341	340	165	311	136	82	100	26
23	255	23	49	273	46	245	180	26
457	355	330	389	343	291	247	198	26
210	396	136	417	437	245	700	622	26
1023	582	450	1023	434	604	737	664	26
46	308	38	294	298	252	218	183	26
78	256	78	33	253	33	284	370	26
28	253	29	13	256	13	87	123	26
165	319	132	38	345	29	132	125	26
251	315	204	324	311	267	556	484	26
477	364	336	348	384	232	183	174	26
446	351	326	221	364	155	117	184	26
385	332	297	82	306	69	76	149	26
202	356	146	386	353	280	726	656	26
1006	517	499	919	655	360	226	202	26
506	362	358	249	347	184	216	158	26
80	278	73	110	295	95	282	207	26
98	264	95	75	255	76	129	89	26
560	371	387	492	357	353	272	233	26
584	409	365	482	415	297	222	116	26
54	268	52	72	261	71	220	161	26
576	360	409	281	368	196	166	150	26
19	247	20	19	248	20	82	92	26
74	270	70	19	273	18	113	100	26
28	275	26	19	276	17	86	87	26
1023	567	462	1023	267	982	744	690	26
239	355	172	275	332	212	668	611	26
483	347	356	188	345	140	119	84	26
112	320	89	70	317	57	206	152	26
54	266	51	30	267	29	283	338	26
74	267	71	69	266	66	174	248	26
42	255	42	70	255	70	335	267	26
92	272	87	72	261	71	487	413	27
52	263	51	47	266	45	98	41	27
546	368	380	434	354	314	198	100	27
505	384	336	453	362	320	158	100	27
395	421	240	549	375	375	351	245	27
116	315	95	96	288	86	511	420	27
98	271	92	113	276	105	375	319	27
24	254	24	9	257	9	119	100	27
20	258	20	78	266	75	431	341	27
217	325	171	232	310	192	565	488	27
1023	690	380	1023	635	413	438	364	27
40	265	39	12	254	12	87	94	27
22	246	23	29	250	29	329	239	27
179	295	155	218	321	174	376	451	27
398	350	292	629	361	446	721	646	27
39	266	37	19	272	18	131	51	27
279	378	189	622	415	384	682	616	27
78	274	73	77	270	73	397	325	27
54	253	54	54	254	55	270	190	28
178	322	141	223	314	182	312	375	28
516	349	378	174	332	134	176	82	28
43	255	43	58	317	47	575	484	28
219	329	171	346	351	253	551	471	28
309	307	258	223	305	187	636	578	28
57	262	55	68	275	63	346	315	28
23	250	24	15	248	16	169	187	28
601	375	410	902	404	572	338	261	28
248	418	152	647	437	380	616	539	28
348	386	231	332	377	225	605	546	28
21	251	21	13	253	14	126	133	28
21	249	21	11	252	11	97	77	28
62	265	60	85	257	85	90	138	28
474	370	328	674	395	437	269	219	28
534	387	353	587	382	393	214	149	28
120	292	105	164	289	145	439	366	28
446	344	332	214	335	164	83	131	28
45	283	40	195	309	162	577	487	28
323	354	234	281	342	211	636	562	28
290	314	236	396	318	319	613	541	28
30	318	24	32	360	23	80	119	28
59	398	38	235	451	134	571	482	28
22	254	22	18	263	17	32	122	29
150	279	137	154	287	137	502	440	29
397	397	256	421	395	273	738	665	29
569	368	396	916	361	650	319	281	29
562	367	392	304	361	216	149	113	29
22	257	22	15	246	15	49	117	29
29	275	27	51	282	46	274	235	29
273	314	222	323	305	271	671	595	29
158	289	140	171	285	154	569	489	29
507	349	371	256	317	206	185	141	29
57	254	57	50	258	50	485	393	29
27	255	27	14	261	14	132	45	29
217	315	176	228	316	184	371	353	29
598	391	391	623	423	377	266	214	29
121	261	119	93	262	91	401	315	29
22	260	21	11	253	12	97	71	29
876	545	411	1023	466	563	646	574	29
41	251	42	31	248	33	158	192	29
593	369	411	259	359	184	135	110	29
1023	576	455	1023	575	456	481	393	29
91	299	78	144	294	126	529	458	29
25	245	26	36	250	37	279	215	29
36	281	32	51	312	42	117	123	29
26	253	26	11	269	11	52	97	29
463	336	353	152	326	119	185	119	29
456	331	352	292	334	224	135	84	29
42	257	42	21	254	21	447	387	29
71	277	66	110	285	98	171	113	29
565	391	370	548	400	351	239	204	29
27	254	27	6	226	7	365	296	29
391	377	266	480	351	350	744	663	29
335	305	281	327	299	280	647	562	29
1023	546	481	1023	267	982	629	553	29
25	253	25	5	226	5	71	120	29
33	264	32	31	257	31	101	84	29
268	299	229	396	295	344	666	594	29
74	256	74	32	253	32	365	386	30
448	360	318	281	360	199	113	97	30
224	320	179	299	313	244	650	563	30
46	252	46	47	255	47	79	71	30
486	358	347	385	373	264	293	192	30
23	294	20	71	324	56	589	493	30
67	261	66	83	268	79	442	359	30
69	282	63	163	292	143	527	460	30
188	380	127	440	378	298	613	551	30
127	282	115	126	285	113	536	468	30
70	268	67	71	261	70	90	98	30
110	278	101	99	313	81	156	98	30
423	350	309	415	399	266	263	122	30
31	248	32	20	246	20	149	146	30
111	262	108	84	262	82	493	408	30
41	279	38	62	276	58	548	465	30
39	254	40	33	255	34	122	102	30
48	253	48	34	251	34	249	223	30
476	350	349	280	418	171	253	220	30
37	253	38	32	247	34	424	343	30
55	274	52	26	284	23	261	179	30
36	253	37	13	252	13	71	64	30
381	351	278	678	345	503	720	649	30
163	322	129	223	319	179	609	560	30
620	380	418	429	358	307	146	70	30
356	319	285	487	303	412	659	575	30
339	358	242	382	337	290	637	576	30
49	259	48	31	258	30	141	123	30
117	291	103	200	280	183	186	138	30
526	341	395	251	356	180	87	61	30
38	263	37	11	265	11	39	120	31
1016	599	434	818	581	361	388	297	31
559	347	412	611	336	465	563	514	31
53	270	50	37	300	32	105	153	31
618	518	306	1023	267	982	809	730	31
64	253	65	37	260	36	315	315	31
1023	692	379	1023	716	366	309	227	31
34	253	35	57	250	58	89	62	31
1023	570	460	1023	534	491	476	383	31
793	517	393	1023	339	774	777	703	31
34	250	35	45	248	47	298	252	31
251	394	163	789	410	492	513	505	31
223	286	199	249	288	221	585	508	31
173	299	148	138	309	114	636	567	31
292	328	228	395	326	310	670	590	31
54	263	53	71	258	71	80	132	31
77	266	74	67	265	65	389	332	31
67	286	60	118	280	108	605	513	31
105	276	98	108	286	97	558	479	31
42	252	43	44	257	44	369	279	31
268	296	232	285	278	262	605	546	31
353	334	271	461	328	359	649	571	31
668	400	427	495	424	299	240	187	31
618	407	389	617	432	365	549	458	31
151	375	103	215	345	159	180	226	31
620	396	401	719	433	425	536	447	31
735	409	460	973	450	553	196	206	31
629	438	367	767	394	499	146	181	31
35	254	35	29	273	27	98	94	31
313	420	191	730	394	475	624	570	31
43	259	43	12	274	12	83	117	31
26	250	26	5	239	5	111	157	31
25	255	25	18	265	18	104	53	31
85	293	74	41	317	33	52	165	31
216	309	179	245	324	193	646	574	31
160	300	137	171	316	138	590	520	32
170	271	161	107	270	102	512	473	32
184	291	162	137	292	120	403	385	32
99	281	90	77	289	69	347	285	32
30	296	26	75	466	41	126	131	32
516	359	367	250	359	178	178	1	32
297	308	247	262	309	216	288	444	32
584	381	393	574	331	443	178	193	32
528	387	349	908	361	645	217	205	32
24	252	24	13	269	12	20	84	32
27	280	25	31	286	28	101	90	32
444	358	318	302	332	233	136	107	32
450	350	329	262	330	203	92	65	32
477	349	350	295	389	194	261	176	32
39	270	37	114	312	94	143	122	32
166	293	145	101	307	84	507	483	32
357	322	284	468	299	400	631	568	32
382	340	288	536	328	419	684	612	32
45	288	40	99	301	84	215	174	32
129	301	110	84	324	67	101	86	32
119	291	105	146	303	123	241	235	32
19	246	20	23	248	24	320	211	32
24	254	24	33	262	32	68	97	32
703	408	441	507	402	323	170	98	32
507	385	337	585	408	367	225	201	32
82	255	82	39	253	39	319	331	32
309	323	245	452	316	366	632	559	32
30	256	30	13	283	12	79	94	32
28	255	28	38	261	38	389	333	32
406	335	310	683	323	541	652	596	33
1023	485	540	1023	267	982	419	361	33
38	264	37	26	263	25	101	135	33
252	381	170	498	395	323	604	557	33
23	254	23	13	269	12	94	80	33
627	397	404	801	380	539	176	156	33
561	387	371	445	344	331	266	220	33
542	372	373	491	317	397	217	156	33
708	555	326	1023	369	710	775	698	33
489	347	360	434	400	277	288	205	33
110	273	103	124	272	117	339	271	33
448	351	327	410	350	300	428	350	33
27	245	29	17	328	13	77	74	33
35	344	26	159	391	104	587	502	33
191	313	156	82	318	66	108	76	33
60	339	45	316	337	240	265	183	33
209	390	137	298	404	189	613	571	33
203	310	167	192	333	148	582	517	33
681	397	439	445	362	315	171	84	33
48	254	49	46	252	47	181	166	33
22	248	23	5	238	5	179	98	33
176	297	151	151	281	137	457	423	33
67	270	64	27	276	26	125	53	33
40	301	34	42	291	37	258	100	33
424	332	328	207	332	160	196	110	33
512	341	384	251	309	209	150	150	33
489	356	351	213	367	149	111	92	34
414	372	285	532	347	392	688	609	34
37	260	36	109	274	101	141	86	34
495	352	360	751	369	521	715	651	34
484	345	359	275	330	214	139	205	34
242	298	208	224	282	204	464	443	34
267	346	198	288	371	199	564	505	34
718	455	404	871	418	533	328	249	34
29	251	30	74	253	75	107	162	34
20	253	21	8	252	8	120	64	34
356	357	255	498	331	386	744	660	34
87	269	83	23	276	22	107	49	34
563	401	359	619	362	438	414	341	34
177	322	141	181	354	131	630	572	34
67	263	65	53	267	51	406	353	34
422	344	314	138	325	109	114	114	34
261	328	204	354	326	278	717	635	34
306	321	244	372	314	304	650	568	34
116	368	81	552	449	315	549	453	34
234	320	187	441	308	367	585	510	34
35	271	33	14	266	13	104	62	34
115	379	77	183	477	98	594	549	34
63	272	59	69	264	67	135	117	34
211	386	140	454	421	276	709	637	34
198	316	160	283	337	215	444	387	35
274	358	196	74	346	55	117	64	35
1023	552	475	1023	545	481	470	406	35
36	260	35	12	252	12	102	51	35
252	330	195	293	322	233	693	626	35
74	260	73	100	264	97	409	330	35
29	258	29	18	290	16	179	120	35
22	261	21	90	290	80	423	351	35
26	267	25	71	265	69	453	362	35
493	358	353	222	339	168	38	68	35
29	256	29	11	255	12	108	141	35
253	323	200	338	315	275	644	563	35
396	340	298	189	314	154	164	82	35
560	383	375	436	348	321	154	131	35
125	385	83	197	430	117	637	582	35
33	252	34	16	268	16	146	125	35
492	376	335	316	336	241	141	165	35
827	523	405	1023	396	662	701	632	35
1023	491	534	1023	267	982	564	479	35
22	266	21	15	284	14	146	119	35
392	381	263	408	403	259	213	143	35
493	368	343	282	345	209	116	158	35
556	362	394	506	327	396	184	128	35
1023	571	459	1023	338	776	703	633	36
34	261	34	25	276	23	132	135	36
459	351	335	540	392	352	640	611	36
1023	489	536	1023	408	642	399	307	36
529	347	390	246	353	179	160	94	36
25	252	26	29	272	27	86	94	36
1023	514	510	1023	422	621	348	259	36
61	305	51	75	306	63	156	89	36
86	285	77	174	292	153	426	345	36
42	274	39	48	307	40	73	105	36
104	268	99	107	265	104	543	460	36
63	254	64	72	254	73	425	312	36
558	359	398	378	346	279	190	126	36
389	347	287	535	334	409	704	631	36
39	251	40	28	249	29	271	284	36
23	250	24	9	248	10	32	87	36
23	246	23	12	238	13	221	215	36
445	391	291	293	464	162	537	445	36
31	249	32	48	270	45	209	133	37
169	283	153	143	281	130	570	487	37
232	305	195	76	315	61	108	90	37
227	358	163	211	368	146	691	609	37
33	259	32	16	261	15	52	76	37
268	306	224	218	295	189	650	575	37
122	434	72	259	538	123	643	585	37
526	356	378	305	372	210	73	143	37
128	293	112	132	292	116	575	503	37
237	292	208	153	285	137	592	521	37
179	273	168	50	270	47	230	416	37
105	421	64	525	392	343	734	659	37
62	272	59	76	273	72	565	479	37
374	324	296	472	320	378	671	597	37
463	350	339	251	327	196	19	58	37
100	266	96	68	265	66	300	309	37
507	368	352	367	372	253	138	95	37
68	261	67	27	284	24	125	89	37
1023	515	509	1023	404	649	479	392	37
1023	511	513	1023	317	827	652	590	37
1023	589	445	946	692	350	405	310	37
257	349	188	627	346	464	693	619	37
99	285	89	149	283	135	317	256	37
81	271	77	103	298	89	122	113	37
219	321	174	247	309	205	591	502	37
287	349	211	315	363	222	524	490	37
316	353	229	578	354	419	624	547	37
57	274	53	44	263	43	156	114	37
477	350	349	389	335	297	123	141	37
22	250	23	39	249	40	104	158	38
523	361	371	186	357	134	156	131	38
276	315	224	505	336	385	548	460	38
1023	512	512	1023	364	720	561	471	38
269	331	208	345	316	279	617	551	38
96	296	83	117	290	104	82	82	38
256	327	200	365	336	278	634	563	38
191	282	173	162	285	146	498	456	38
19	247	20	24	244	25	285	228	38
51	289	45	307	319	247	513	433	38
287	340	216	311	301	264	661	580	38
52	276	48	232	290	205	247	181	38
31	255	31	19	251	20	259	253	38
120	336	92	144	339	109	586	544	38
127	270	121	104	275	97	446	390	38
76	259	75	53	264	52	371	317	38
22	270	21	29	275	27	126	90	38
34	269	33	16	283	15	28	38	38
423	337	321	211	297	182	217	150	38
398	354	288	379	340	285	684	609	39
290	311	239	383	299	328	635	562	39
29	268	27	155	275	144	120	123	39
185	329	144	300	312	247	647	558	39
652	421	396	1023	415	631	476	374	39
323	369	224	405	369	281	635	570	39
34	255	35	34	260	34	111	119	39
71	282	65	107	348	79	544	476	39
50	250	51	20	249	21	377	306	39
567	372	390	612	346	453	248	194	39
496	368	345	520	371	359	136	102	39
268	305	225	354	303	298	633	557	39
20	261	20	12	271	12	82	92	39
494	339	373	215	313	176	117	133	39
35	264	34	19	270	18	186	95	39
91	269	86	22	264	21	80	64	39
542	447	310	596	420	363	181	180	39
53	271	50	52	279	48	334	223	39
107	278	98	27	287	24	43	67	39
467	366	327	392	379	264	375	272	40
253	300	216	210	289	186	551	526	40
143	279	131	151	274	141	606	521	40
1023	605	433	1023	349	751	496	415	40
612	376	417	722	446	415	618	550	40
551	431	327	890	452	503	360	243	40
199	274	186	88	278	81	521	496	40
1023	548	478	1023	321	816	726	670	40
556	371	384	565	348	415	326	274	40
623	445	359	882	476	474	238	160	40
444	342	333	237	327	185	131	95	40
32	260	31	57	260	56	297	160	40
211	372	145	272	374	186	622	567	40
292	342	218	427	340	322	659	593	40
231	298	198	264	319	212	657	586	40
19	249	20	11	259	11	94	74	40
516	372	356	282	353	204	48	73	40
264	328	206	354	313	289	647	563	40
104	260	102	80	258	80	353	336	40
60	259	59	10	267	10	64	65	40
34	252	34	18	264	18	86	120	40
50	262	49	31	259	30	30	48	40
474	339	358	298	372	205	204	143	41
19	250	20	43	256	43	475	378	41
49	282	45	18	285	16	90	138	41
103	370	71	319	350	233	579	488	41
35	258	35	40	269	38	174	181	41
554	364	389	256	347	189	131	148	41
506	469	276	699	536	334	318	285	41
471	346	349	243	317	196	87	32	41
57	288	50	57	272	54	486	400	41
294	390	193	647	407	406	722	653	41
31	260	30	24	269	23	133	139	41
482	426	290	639	408	400	426	353	41
75	280	68	108	294	94	421	342	41
239	329	186	235	322	187	553	526	41
567	422	344	792	394	515	383	305	41
36	266	35	18	260	18	104	49	41
44	259	43	18	270	17	87	79	41
472	437	276	531	421	323	156	150	41
484	435	285	531	401	339	625	536	41
68	270	64	149	303	126	162	135	41
640	403	407	718	393	468	378	270	41
85	273	80	42	321	34	73	48	41
46	249	48	30	248	31	219	240	41
462	491	241	664	481	353	469	382	41
374	366	262	466	343	348	631	557	41
161	287	144	158	281	143	652	566	41
292	359	209	690	360	491	662	607	41
38	251	38	28	248	28	170	240	41
740	453	419	1023	267	982	430	359	42
1023	479	547	1023	298	879	600	521	42
22	260	22	7	244	7	122	98	42
241	309	200	351	311	289	629	541	42
134	291	118	82	359	58	149	156	42
27	256	27	75	270	71	139	86	42
137	273	129	81	276	75	468	414	42
66	329	52	302	333	232	486	387	42
186	302	157	100	327	79	128	90	42
45	261	44	19	384	13	101	35	42
538	385	357	421	457	236	173	141	42
43	250	44	12	253	12	135	98	42
26	285	23	76	297	65	522	433	42
234	363	165	396	372	273	652	590	42
38	266	37	66	265	64	569	482	42
388	354	281	568	355	409	773	691	42
61	264	59	48	263	47	217	287	42
479	335	366	306	332	236	224	146	42
36	257	35	42	258	42	373	285	43
227	303	192	215	291	189	595	508	43
151	277	139	115	273	107	442	403	43
483	358	346	461	434	272	233	102	43
484	400	310	735	379	496	638	572	43
28	264	27	12	266	11	87	58	43
246	412	153	690	385	459	565	483	43
101	294	88	24	307	20	117	30	43
424	421	258	521	420	317	207	218	43
597	372	410	368	384	246	156	87	43
532	352	386	258	340	195	107	111	43
21	255	22	8	260	8	104	111	43
23	248	24	15	243	16	149	94	43
22	258	22	36	258	35	459	387	43
446	357	320	163	345	121	143	77	43
22	246	23	17	253	17	193	206	43
19	247	20	24	257	24	259	184	43
217	328	170	428	360	304	648	589	43
350	337	266	425	325	335	457	464	43
362	310	298	87	301	74	195	45	43
209	451	119	811	452	459	639	590	43
70	256	70	57	254	58	152	161	43
980	536	469	1023	314	834	685	593	43
465	346	344	356	364	250	101	123	43
20	254	20	42	254	42	439	344	43
440	503	224	1023	432	607	662	622	43
257	304	217	197	301	167	589	543	44
55	262	54	24	260	23	108	76	44
534	495	276	785	542	371	780	711	44
873	682	328	647	603	275	484	399	44
1023	436	601	1023	267	982	737	664	44
115	280	105	70	272	66	280	219	44
592	389	389	459	359	328	449	339	44
266	377	181	310	368	216	632	562	44
288	332	222	270	348	199	512	506	44
226	331	175	337	324	266	603	516	44
380	391	249	284	410	177	512	415	44
511	360	363	389	397	251	270	226	44
336	331	259	488	309	405	268	399	44
27	281	25	29	277	27	436	358	44
285	526	139	500	504	254	746	678	44
27	276	25	73	282	66	376	282	44
27	253	28	15	254	15	76	105	44
220	316	178	275	323	219	586	511	44
325	317	262	556	319	445	672	593	44
32	268	31	21	299	18	119	56	44
632	388	417	601	382	403	165	61	44
631	418	387	665	397	429	150	146	44
29	248	30	15	245	16	129	249	44
38	255	38	60	256	60	260	233	44
72	290	64	86	302	73	548	475	44
77	269	73	71	264	69	193	284	44
533	382	357	525	399	337	230	240	44
271	308	226	357	303	302	565	517	44
34	268	32	19	266	18	30	122	44
31	263	30	24	281	22	114	143	45
299	557	137	1023	267	982	291	146	45
63	256	63	54	258	54	423	336	45
484	341	364	198	329	154	216	153	45
76	286	68	29	284	26	126	100	45
462	478	247	689	454	389	170	186	45
327	335	250	411	353	298	690	616	45
298	299	255	280	292	245	593	521	45
191	349	140	211	369	147	650	562	45
25	274	23	187	274	175	162	58	45
297	324	235	412	308	342	694	609	45
204	291	180	215	299	184	618	532	45
728	474	393	706	493	367	498	445	45
451	332	348	185	341	139	142	126	45
25	246	27	13	245	13	173	214	45
348	379	235	397	423	240	633	585	45
529	374	362	272	380	183	56	94	45
22	269	21	108	266	104	132	79	45
379	338	287	548	331	424	651	572	45
41	326	32	512	410	320	279	190	45
1023	459	571	1023	267	982	559	533	45
127	298	109	146	306	122	574	496	45
486	391	318	649	363	457	714	641	45
111	342	83	42	353	31	76	98	45
148	334	113	382	381	257	682	596	45
353	388	232	374	371	258	629	559	45
303	322	241	425	316	345	594	508	45
145	438	85	150	508	76	638	585	45
36	288	32	51	294	45	77	58	45
700	484	370	1023	374	701	805	727	45
88	265	85	58	266	56	233	307	45
44	272	41	17	259	17	82	128	45
53	263	51	67	283	61	126	102	45
506	366	354	317	374	217	123	145	45
337	324	266	376	319	302	701	616	45
58	307	49	103	300	88	581	505	46
23	262	22	28	255	28	136	84	46
496	347	366	181	365	127	122	108	46
588	421	357	589	501	301	399	314	46
630	464	347	777	426	467	247	232	46
314	380	212	493	360	351	651	587	46
582	387	385	434	364	306	170	79	46
26	247	26	23	245	24	184	186	46
25	277	23	43	272	40	194	152	46
361	325	284	448	303	378	716	636	46
100	308	83	102	303	86	617	547	46
155	300	132	254	320	203	627	540	46
1023	653	402	728	750	248	409	304	46
346	431	206	535	392	349	631	560	46
44	257	44	40	253	40	201	101	46
390	369	271	533	357	382	656	586	46
424	429	253	526	426	316	705	625	46
305	369	212	495	391	324	733	660	46
519	355	375	293	336	223	152	105	46
542	356	390	359	312	295	361	263	47
585	373	401	420	381	282	145	114	47
698	491	364	940	559	430	336	238	47
22	254	22	22	264	22	102	82	47
189	286	169	400	288	355	623	561	47
74	313	60	45	280	41	119	111	47
91	256	91	38	255	39	175	145	47
35	254	35	32	254	32	92	190	47
57	255	57	34	251	35	357	312	47
81	278	74	72	265	69	377	336	47
746	670	285	1023	267	982	377	309	47
30	261	29	25	274	23	89	111	47
513	376	350	1023	331	793	825	746	47
662	467	363	881	513	440	642	573	47
326	374	223	279	300	238	571	507	47
59	305	50	20	287	18	102	104	47
132	363	93	230	395	149	590	539	47
320	313	262	501	305	420	634	559	47
535	353	388	256	362	181	119	97	47
36	279	33	16	291	14	86	119	47
573	376	389	347	359	247	38	97	47
99	291	87	40	276	37	100	56	47
480	398	309	952	426	572	802	726	47
501	492	261	978	402	623	816	741	47
396	342	296	188	356	135	113	55	47
57	256	57	45	268	43	207	232	47
39	267	37	20	262	20	110	70	47
38	252	38	37	251	38	438	364	48
79	261	78	68	260	67	353	307	48
112	331	87	178	315	144	606	533	48
31	252	31	7	246	7	92	74	48
500	435	294	146	391	96	114	35	48
25	256	25	16	266	15	77	90	48
244	316	197	229	306	192	563	518	48
29	258	29	56	299	48	51	97	48
583	371	402	342	390	225	221	145	48
360	373	247	773	370	535	687	620	48
271	328	211	337	321	269	621	553	48
238	297	205	248	282	225	621	535	48
653	394	424	605	362	428	266	207	48
191	409	119	505	432	300	616	571	48
46	256	46	18	246	19	303	289	48
72	268	69	30	260	30	19	74	48
24	258	24	26	261	26	95	94	48
36	275	34	88	302	74	202	120	49
99	264	96	62	265	60	373	351	49
361	336	275	461	325	364	682	611	49
212	319	171	315	325	248	619	566	49
322	326	253	788	304	663	677	604	49
279	351	204	464	369	322	705	638	49
315	338	239	296	312	243	649	582	49
460	341	346	261	364	183	164	146	49
546	374	374	429	355	310	297	222	49
138	269	131	119	276	111	477	379	49
418	364	294	714	370	495	698	626	49
1023	546	480	1023	298	879	617	562	49
71	253	72	28	253	29	195	321	49
533	349	391	336	343	251	48	52	49
482	345	358	253	344	188	133	158	49
236	336	180	317	342	238	667	603	49
1008	557	464	963	616	400	516	438	49
248	309	206	304	301	259	625	558	49
352	355	254	378	341	283	767	681	49
270	334	207	454	334	348	587	530	49
36	259	35	21	289	18	150	84	49
21	257	21	15	262	15	77	84	49
596	370	413	321	351	234	161	135	49
32	297	28	82	431	49	435	350	49
25	249	25	17	247	18	238	164	50
607	433	359	864	448	493	320	263	50
226	299	193	232	287	207	616	535	50
523	357	375	319	344	237	129	157	50
27	251	28	36	245	38	300	219	50
23	256	23	11	257	11	62	104	50
58	258	58	46	256	46	83	86	50
36	250	37	22	252	22	219	217	50
252	321	200	380	307	317	520	493	50
226	355	163	842	319	675	636	577	50
171	276	159	145	280	133	267	368	50
126	293	110	128	284	115	379	353	50
158	317	128	211	314	172	662	581	50
478	384	319	431	368	300	141	97	50
488	422	296	646	402	411	810	724	50
734	458	410	678	401	433	428	470	50
233	359	166	503	419	307	634	581	50
206	326	162	239	305	200	701	613	50
534	382	358	466	390	306	160	136	50
442	341	332	247	361	175	323	258	50
22	255	23	28	252	29	45	136	50
69	276	64	72	274	68	526	449	50
46	254	46	56	250	57	92	120	50
112	277	104	107	271	101	139	129	50
91	302	77	235	301	200	613	527	50
143	283	129	162	292	142	439	347	50
49	249	50	37	255	37	321	203	51
275	416	170	960	467	526	705	638	51
30	277	27	127	311	105	111	186	51
250	315	203	208	304	176	439	471	51
266	361	188	729	420	444	676	610	51
320	323	253	369	305	309	642	564	51
463	395	300	1023	305	860	596	568	51
510	363	360	441	422	267	165	74	51
449	384	299	619	381	416	627	562	51
89	264	86	18	310	15	35	111	51
280	329	218	289	350	211	518	448	51
57	266	55	15	273	14	68	125	51
206	320	165	300	303	254	678	584	51
634	383	424	721	424	436	465	366	51
30	252	30	144	256	144	82	150	51
392	423	237	322	328	251	609	545	51
34	260	34	30	259	30	98	142	51
878	545	412	973	701	355	691	626	51
37	270	35	81	451	46	68	24	51
548	430	327	449	464	247	572	483	51
445	350	326	599	488	314	297	225	51
198	538	94	574	726	202	680	628	51
118	315	96	138	328	108	527	448	51
22	253	23	21	255	21	321	224	51
258	295	224	182	380	123	541	529	51
498	372	343	417	375	285	276	209	51
51	322	41	213	329	166	632	548	51
302	314	246	320	291	282	664	589	51
30	251	30	36	252	37	247	229	51
91	276	85	60	272	57	252	339	51
194	284	175	160	278	148	262	337	51
92	366	64	545	332	420	619	529	51
291	377	198	572	355	413	703	634	51
175	396	113	456	375	311	633	577	51
26	254	26	44	254	45	301	183	51
25	303	21	292	376	199	208	120	52
265	390	174	482	389	317	717	649	52
34	263	33	16	269	15	98	58	52
546	368	379	498	351	364	107	136	52
245	321	195	276	311	227	711	623	52
449	333	345	123	331	96	131	45	52
404	476	217	709	492	369	637	621	52
27	254	27	17	242	18	102	59	52
65	258	65	30	259	30	287	281	52
75	292	65	299	331	231	541	468	52
59	276	54	161	359	115	455	375	52
21	260	21	13	297	11	97	138	52
29	254	30	12	258	12	64	48	52
223	309	185	200	306	168	599	516	52
268	308	222	231	314	189	594	513	52
60	268	58	32	282	29	135	70	52
601	392	392	401	392	262	322	267	52
525	379	355	445	394	289	272	224	52
388	327	304	550	343	411	743	664	52
66	266	63	72	258	71	119	76	52
533	386	353	376	420	229	333	258	52
42	259	41	10	262	10	119	116	52
99	287	89	58	282	53	113	97	52
486	349	356	384	362	272	308	264	52
234	381	157	354	372	244	643	588	52
24	250	25	19	258	19	148	113	52
153	271	144	100	267	96	553	471	52
668	450	380	1023	587	446	607	517	52
276	292	243	180	301	153	434	473	52
316	313	259	84	297	72	166	92	52
23	250	24	124	248	128	164	84	52
108	259	107	46	261	45	304	295	52
25	263	25	146	268	139	168	126	52
22	245	23	9	256	9	252	152	52
31	253	31	24	253	24	80	100	52
269	307	224	361	313	295	601	520	52
547	369	380	464	371	320	213	230	53
28	254	28	18	256	18	89	138	53
77	253	78	27	256	27	233	292	53
668	415	413	659	461	366	644	552	53
579	395	375	504	375	344	149	183	53
655	456	368	654	430	389	309	229	53
536	358	384	194	341	146	76	122	53
446	372	307	283	373	195	131	49	53
419	336	319	215	311	177	46	107	53
508	362	359	503	358	360	351	240	53
503	340	379	288	388	190	180	184	53
472	337	359	176	325	138	119	126	53
26	252	26	10	242	11	116	129	53
52	333	40	35	349	25	123	80	53
471	349	346	361	381	243	165	145	53
296	336	225	636	327	499	611	550	53
462	335	353	162	334	124	125	53	53
580	454	327	875	450	498	715	635	53
349	325	275	419	307	350	734	649	53
630	471	342	731	434	431	294	302	53
354	492	184	982	503	500	744	669	53
49	264	47	57	265	55	320	273	53
509	366	356	299	380	201	219	180	53
69	258	68	55	255	55	318	281	53
20	253	21	26	243	28	111	116	53
39	252	40	44	258	44	425	347	53
113	266	108	171	263	166	174	114	53
34	270	32	184	264	178	580	490	53
567	374	388	464	354	336	195	128	54
671	381	450	540	365	379	304	261	54
479	352	348	396	322	314	194	129	54
1010	675	383	1023	410	639	404	333	54
478	339	361	160	343	120	74	16	54
29	260	29	19	270	18	113	107	54
299	390	196	447	363	315	448	450	54
649	409	407	600	364	422	122	145	54
145	291	127	192	285	172	599	516	54
29	279	26	24	306	20	61	119	54
593	365	416	206	379	139	136	46	54
149	290	132	168	281	153	642	552	54
60	270	57	41	277	38	133	100	54
21	250	22	12	268	11	94	110	54
648	396	419	736	381	494	185	154	54
572	391	374	534	437	313	259	244	54
309	309	256	424	305	356	565	497	54
257	363	181	285	350	209	682	608	54
28	253	29	54	256	54	108	53	54
528	395	342	522	368	363	249	180	55
73	284	65	13	296	12	43	119	55
26	268	25	52	270	49	436	350	55
22	260	22	22	265	21	71	86	55
45	252	45	17	258	17	156	125	55
30	257	30	22	265	22	111	142	55
54	283	49	104	317	84	196	86	55
402	340	303	186	348	137	131	104	55
404	335	309	564	327	442	640	570	55
517	375	353	294	365	206	111	105	55
19	251	20	10	243	11	82	68	55
373	368	259	210	335	161	95	97	55
263	311	217	256	280	234	605	539	55
311	309	257	194	295	169	691	609	55
29	255	30	34	257	34	271	225	55
282	424	170	840	395	545	658	597	55
282	313	230	208	290	184	485	478	55
287	329	224	372	332	286	648	564	55
864	504	438	781	463	432	311	479	55
22	255	22	12	265	12	110	41	55
246	411	153	581	396	375	649	590	55
201	382	135	433	393	282	568	546	55
43	312	35	236	364	166	114	46	55
190	453	107	534	521	262	663	599	55
445	331	343	326	333	250	255	108	55
251	309	208	282	300	241	685	599	55
339	452	192	1008	488	529	622	580	55
244	487	128	416	584	182	685	605	56
35	265	33	31	324	25	139	149	56
644	413	399	815	379	551	326	219	56
137	306	115	218	348	160	429	339	56
328	325	258	317	313	259	689	617	56
636	541	301	841	646	333	460	374	56
30	251	31	26	248	27	206	190	56
597	375	408	517	438	302	236	219	56
48	266	46	71	403	45	154	92	56
141	357	101	131	435	77	584	548	56
215	356	154	194	386	129	671	603	56
303	387	200	444	390	291	587	551	56
1023	432	607	1023	417	629	349	278	56
627	374	429	731	352	531	342	257	56
194	297	167	184	286	164	663	574	56
53	293	46	34	302	29	105	67	56
51	266	49	21	275	20	62	107	56
71	260	69	11	270	10	129	95	57
237	294	206	199	308	166	473	447	57
41	256	41	15	311	12	20	143	57
346	319	278	408	298	351	637	559	57
525	454	296	1023	370	708	785	717	57
204	350	149	325	344	242	649	588	57
850	491	444	1023	537	488	292	264	57
496	524	242	767	556	353	171	138	57
640	547	300	1000	474	541	310	216	57
342	344	254	385	360	274	742	660	57
282	311	232	329	290	291	703	617	57
200	311	165	202	323	160	599	527	57
1023	525	499	1023	439	598	404	307	57
340	476	183	715	480	382	747	685	57
513	393	334	469	423	284	199	175	57
22	259	22	30	258	29	46	125	57
550	372	378	394	374	270	105	80	57
107	308	89	400	307	333	567	478	57
63	284	57	52	287	46	166	169	57
56	277	52	86	286	77	111	107	57
273	309	227	192	328	150	571	532	57
483	396	312	523	356	376	279	149	57
628	385	417	394	370	273	136	138	58
381	340	286	320	313	261	191	129	58
584	375	398	408	367	284	175	142	58
23	248	24	8	241	8	49	84	58
247	295	214	202	290	178	389	444	58
26	262	25	20	259	20	20	122	58
604	371	416	330	348	243	183	194	58
37	252	37	24	241	25	100	190	58
411	346	304	171	332	132	111	133	58
89	304	75	213	352	155	190	138	58
539	366	377	413	338	312	261	242	58
66	263	64	78	293	69	131	139	58
487	342	365	174	334	133	164	98	58
170	290	150	401	286	358	604	539	58
104	266	100	53	272	50	418	361	58
40	251	40	26	254	26	265	262	58
25	274	23	30	268	29	100	143	58
53	258	53	44	316	36	504	444	58
539	352	392	431	374	295	432	329	58
152	282	138	174	322	138	514	496	58
690	421	419	1023	354	740	533	440	58
21	268	20	170	283	153	186	143	59
36	287	32	206	312	169	551	463	59
513	358	368	381	376	259	164	94	59
407	421	247	338	410	211	126	105	59
123	389	81	97	405	62	662	587	59
222	311	183	288	305	242	634	548	59
31	268	30	60	270	57	353	279	59
292	309	242	538	291	473	656	574	59
56	257	56	25	281	23	108	73	59
246	375	168	329	345	244	480	450	59
242	325	191	238	334	182	527	500	59
382	357	273	703	338	532	630	568	59
474	363	335	197	375	134	145	80	59
113	264	110	37	261	36	53	1	59
31	262	30	13	260	13	120	129	59
544	379	367	257	407	162	306	184	59
501	366	351	245	350	179	206	89	59
20	250	20	16	245	16	418	314	59
22	249	23	10	255	10	168	70	59
462	336	352	211	338	159	204	173	59
239	393	155	246	447	141	697	629	60
527	363	372	256	383	171	82	94	60
238	444	137	480	515	238	683	617	60
496	358	354	262	407	165	168	73	60
607	374	415	448	456	252	324	210	60
429	343	320	608	317	491	667	592	60
48	258	48	134	262	130	527	443	60
277	316	224	445	302	377	458	396	60
29	250	30	23	248	24	312	226	60
513	358	366	401	377	273	314	241	60
30	254	30	17	307	14	67	84	60
24	258	24	13	265	13	148	94	60
288	298	247	192	296	166	524	481	60
506	373	347	319	402	203	68	190	60
28	256	28	45	273	42	86	107	60
554	384	369	618	353	449	204	141	60
934	547	437	1023	450	583	727	653	60
36	260	36	33	267	31	95	183	60
404	343	301	407	325	321	737	666	60
483	342	362	232	334	178	111	175	60
593	385	394	517	370	358	152	148	60
148	323	118	144	356	104	576	537	60
351	357	252	346	337	263	625	550	60
46	269	44	35	260	34	152	104	61
588	372	404	371	378	251	101	190	61
20	258	20	16	254	16	70	87	61
87	271	83	302	274	283	616	526	61
249	303	210	219	290	193	621	537	61
23	252	24	38	254	38	516	427	61
25	272	23	26	299	22	58	87	61
32	314	26	38	324	30	90	86	61
590	397	380	689	385	458	510	415	61
155	266	149	28	267	27	59	107	61
770	481	410	710	458	397	717	636	61
47	267	45	17	268	16	16	59	61
474	382	318	175	353	127	143	74	61
458	468	251	661	511	331	247	198	61
299	325	235	244	316	198	683	599	61
685	417	421	653	357	469	657	564	61
46	262	45	49	264	47	453	347	61
458	351	334	154	361	109	136	3	61
40	254	40	37	249	38	175	105	61
249	297	214	211	297	182	637	570	61
27	255	27	32	279	30	133	98	61
85	281	77	152	351	111	203	326	61
28	256	29	14	256	14	120	64	61
536	392	350	1023	374	701	458	377	61
351	575	156	1023	374	701	709	639	61
54	257	54	41	256	41	440	364	61
253	302	215	176	300	150	511	472	61
230	318	185	459	299	393	618	550	62
36	252	37	16	253	16	386	307	62
31	259	30	43	261	42	513	431	62
40	281	36	84	284	76	581	492	62
67	266	64	72	262	70	326	267	62
53	328	41	103	379	69	644	562	62
192	315	156	44	412	28	149	122	62
60	292	52	141	305	119	455	357	62
278	321	222	420	334	322	641	559	62
211	290	186	179	283	162	645	560	62
272	401	174	608	484	322	677	611	62
671	432	397	786	424	475	314	221	62
38	254	38	57	251	58	76	87	62
1023	430	609	1023	408	642	410	321	62
553	495	286	855	497	441	432	343	62
548	354	396	339	349	249	135	131	62
629	398	404	399	362	283	176	132	62
238	398	153	491	457	275	477	391	63
297	322	236	393	321	313	670	593	63
86	271	81	53	274	49	449	385	63
59	274	55	70	281	64	592	501	63
313	341	235	352	355	254	624	561	63
53	280	49	79	296	69	119	76	63
548	375	374	773	416	476	355	260	63
256	312	210	247	306	206	499	469	63
41	254	41	53	254	54	222	229	63
71	268	68	67	273	63	291	239	63
121	287	108	136	277	125	609	517	63
29	266	28	31	282	28	113	108	63
20	257	20	18	263	18	56	114	63
47	259	46	32	295	28	97	111	63
314	361	222	683	397	441	700	635	63
138	279	126	95	272	89	406	359	63
1023	420	624	1023	267	982	750	682	63
67	259	66	57	255	57	308	229	63
188	372	129	319	373	219	584	515	63
105	264	102	88	264	85	218	258	63
503	361	357	400	375	273	219	205	63
247	331	191	567	469	309	675	608	63
482	353	349	301	329	234	139	70	64
537	393	350	451	367	315	296	195	64
34	259	33	43	256	43	171	143	64
57	264	55	24	282	22	117	11	64
604	380	407	477	331	369	184	94	64
465	346	344	181	339	137	138	156	64
490	337	372	298	313	244	132	153	64
125	328	98	181	343	135	395	344	64
467	344	348	250	337	191	142	191	64
425	339	321	274	339	207	132	39	64
528	362	374	585	416	360	426	341	64
231	337	175	286	342	214	611	541	64
22	255	22	9	249	9	67	120	64
488	351	356	404	403	257	173	55	64
405	343	302	557	313	455	634	565	64
108	269	103	47	266	45	228	318	64
31	255	31	32	257	32	362	255	64
454	335	347	170	349	125	55	8	64
425	441	247	860	491	448	772	703	64
310	324	244	249	332	192	745	659	64
67	382	45	121	362	85	584	546	64
228	371	157	476	363	336	642	583	65
491	481	261	127	452	72	90	152	65
512	378	347	439	369	305	274	178	65
722	426	434	800	399	514	267	98	65
179	301	152	247	292	217	619	528	65
705	472	382	358	459	200	441	541	65
56	261	55	12	275	11	126	90	65
27	256	27	18	260	17	65	77	65
134	272	126	90	266	87	499	426	65
399	432	236	1023	397	660	644	603	65
219	297	188	161	300	137	696	619	65
530	399	340	466	492	242	430	333	65
469	400	300	508	449	289	153	77	65
352	339	266	147	349	107	108	165	65
20	253	20	8	285	7	61	56	65
477	344	355	954	339	721	768	684	65
617	389	406	433	408	272	235	76	65
351	368	244	345	376	235	547	475	65
942	476	507	1023	415	631	292	287	65
28	295	24	172	283	156	557	460	65
30	255	30	52	267	50	495	408	65
133	380	90	216	361	153	614	571	65
490	380	330	342	388	226	141	30	65
348	328	272	433	311	356	711	633	65
221	383	148	392	403	249	707	637	65
42	264	41	30	259	29	120	73	65
291	374	199	411	398	264	636	585	66
262	304	220	453	302	384	650	562	66
89	256	89	45	249	46	284	362	66
27	255	27	30	255	30	92	87	66
409	329	318	233	306	195	28	122	66
77	265	74	23	297	19	128	94	66
55	275	51	37	304	31	101	42	66
1023	512	512	1023	440	595	408	310	66
604	398	388	569	354	411	229	59	66
45	263	44	23	266	22	104	117	66
349	350	255	561	353	407	656	601	66
284	312	233	366	315	298	668	597	66
574	375	392	512	360	364	184	152	66
490	395	317	443	428	265	295	204	66
27	261	26	16	285	15	35	110	66
167	425	101	262	413	162	611	563	66
23	274	22	25	321	20	55	86	66
56	281	51	24	292	21	71	95	66
556	398	357	481	388	318	146	102	66
280	381	188	586	400	375	728	654	66
523	357	375	484	335	370	319	231	66
456	340	343	249	340	188	65	101	66
77	284	69	59	293	51	440	374	66
31	256	31	40	263	39	399	312	66
23	266	22	133	355	96	445	347	66
386	433	228	1023	276	950	711	641	67
459	343	343	325	336	248	191	142	67
95	274	89	21	280	19	49	98	67
296	409	185	622	426	373	704	635	67
478	354	346	321	349	236	136	200	67
1023	556	472	1023	355	739	447	350	67
305	397	197	505	370	350	700	632	67
86	337	65	207	341	155	639	549	67
37	261	36	32	281	29	80	97	67
25	277	23	268	321	214	206	164	67
1023	647	405	1023	319	822	669	610	67
447	356	322	312	329	243	138	158	67
43	258	43	86	261	84	403	327	67
78	273	73	105	359	75	166	92	67
634	380	427	654	337	496	274	111	67
39	260	38	21	278	19	101	74	67
50	262	49	12	266	12	87	74	67
123	277	114	127	273	119	583	492	67
580	361	411	421	329	327	125	64	67
832	511	416	295	570	133	100	53	67
668	446	383	811	406	512	178	100	67
101	297	87	148	290	131	204	126	67
37	263	36	49	396	32	65	90	67
25	249	26	6	246	6	101	100	67
218	381	147	438	401	280	654	605	67
248	295	215	195	279	179	415	452	68
483	529	234	666	536	318	553	466	68
413	364	290	803	344	598	747	681	68
460	348	338	246	350	180	145	133	68
23	262	22	10	266	9	45	111	68
31	268	29	20	343	15	110	71	68
534	406	337	490	543	231	550	450	68
454	335	347	249	334	191	43	123	68
67	272	63	49	322	39	101	160	68
305	328	238	303	343	226	695	618	68
1023	558	470	1023	478	549	663	590	68
510	424	308	641	406	405	251	156	68
1009	567	456	1023	503	521	616	555	68
1023	546	480	1023	346	758	407	317	68
31	247	33	36	244	38	238	209	68
307	363	217	340	390	224	586	510	68
464	346	344	312	349	229	328	200	68
222	306	185	234	306	196	498	488	68
568	368	396	307	403	195	176	89	68
106	268	102	138	272	130	381	348	68
142	309	118	122	350	89	629	546	68
284	331	220	336	310	278	625	551	69
431	347	318	192	348	141	74	191	69
1023	388	676	1023	268	980	693	622	69
272	319	218	494	318	397	720	635	69
36	262	35	30	265	29	53	94	69
25	272	24	236	288	210	265	204	69
25	252	25	7	266	7	107	135	69
38	319	30	188	353	136	176	100	69
258	306	216	322	296	278	639	557	69
40	263	39	40	254	41	71	76	69
242	322	193	328	327	256	564	504	69
26	280	24	47	272	44	141	131	69
581	372	400	593	393	386	348	233	69
268	317	216	329	307	274	586	528	69
577	372	396	353	384	235	152	86	69
531	373	365	569	336	434	267	223	69
25	250	25	22	249	22	342	279	69
479	654	187	1023	366	716	669	636	69
35	268	33	35	289	31	59	77	69
299	436	175	582	468	318	620	573	69
460	353	333	486	325	384	439	345	69
518	531	250	682	655	267	193	218	69
450	337	341	257	360	183	208	173	69
416	345	308	460	336	351	720	644	69
39	306	32	342	300	292	464	375	69
39	264	38	25	265	24	70	83	69
62	270	59	17	284	15	70	129	70
111	336	85	269	362	190	438	357	70
22	259	22	53	257	53	83	101	70
45	254	46	23	287	21	24	100	70
31	260	30	52	258	51	423	345	70
20	250	21	8	252	8	92	104	70
201	291	177	140	290	123	611	540	70
484	343	361	348	361	247	214	67	70
37	256	37	17	263	16	48	111	70
43	259	42	17	255	17	105	39	70
559	380	376	333	371	230	92	142	70
40	266	39	18	264	18	71	111	70
563	390	369	330	554	152	196	87	70
22	252	23	8	257	8	116	79	70
19	246	20	18	242	19	119	178	71
708	589	307	1023	515	509	403	319	71
256	409	160	588	431	349	663	599	71
277	328	216	334	328	261	722	636	71
33	254	34	12	257	12	32	108	71
33	250	34	25	257	25	198	154	71
54	273	51	78	294	68	108	67	71
511	413	317	789	384	525	314	176	71
1023	655	400	1023	597	439	670	615	71
501	361	355	332	386	220	325	227	71
438	334	336	153	319	122	71	110	71
243	311	200	223	302	189	690	613	72
70	490	37	157	478	84	255	215	72
63	285	57	72	296	63	229	188	72
32	252	32	48	254	49	237	143	72
302	392	197	371	371	256	607	544	72
604	398	388	708	379	478	211	180	72
764	441	443	1023	303	864	416	335	72
379	350	277	885	342	662	679	622	72
78	272	73	59	283	53	52	71	72
69	271	65	28	266	27	338	263	72
594	422	361	456	381	306	258	195	72
119	285	107	23	320	18	92	119	72
287	301	244	283	298	243	623	555	72
23	256	23	13	264	12	84	71	72
47	261	46	63	259	62	235	164	72
512	357	367	384	396	248	190	76	72
49	268	47	21	264	20	73	79	72
57	311	47	476	409	298	494	404	72
430	405	272	99	399	63	79	48	72
39	283	35	80	281	73	565	472	72
350	350	256	454	349	333	620	550	72
470	368	327	507	333	390	695	625	73
20	251	20	13	254	13	122	98	73
463	361	328	290	368	201	161	84	73
259	305	218	218	291	191	678	598	73
1023	518	506	1023	423	620	553	473	73
416	336	317	148	376	101	77	123	73
196	324	155	206	334	158	367	410	73
51	256	51	26	251	27	238	252	73
49	264	47	31	302	26	113	132	73
464	346	343	244	359	174	149	142	73
272	363	192	407	371	281	654	574	73
52	281	47	35	284	32	97	71	73
531	356	382	299	359	213	188	123	73
535	379	362	1023	404	649	435	349	73
457	371	316	309	371	213	219	129	73
73	287	65	42	289	38	113	94	74
201	287	180	142	275	132	443	447	74
175	297	151	152	310	125	614	564	74
42	256	42	59	299	51	505	427	74
104	269	99	36	271	34	133	129	74
83	294	72	71	388	47	120	98	74
592	399	380	297	401	190	90	67	74
580	471	316	704	455	397	202	153	74
66	284	60	37	293	33	87	80	74
557	382	373	597	416	367	424	348	74
633	394	411	682	358	488	290	230	74
519	369	360	333	346	247	277	185	74
154	363	108	177	357	127	625	572	74
1023	706	371	942	685	352	465	388	74
49	251	50	26	250	27	242	187	74
26	250	27	8	309	6	97	116	74
375	334	287	606	312	497	569	525	74
537	353	390	382	349	280	183	176	74
599	399	384	623	402	396	335	281	75
201	415	124	429	375	293	657	592	75
83	272	78	43	267	41	76	125	75
352	319	282	296	300	253	582	533	75
738	404	467	718	421	436	352	284	75
264	335	202	300	314	244	632	562	75
58	260	57	42	257	42	46	83	75
513	362	362	230	359	164	166	108	75
513	354	371	658	443	380	326	168	75
558	434	329	671	385	446	328	254	75
62	302	52	577	386	382	504	423	75
34	280	31	25	302	21	105	86	75
530	375	362	388	354	281	192	62	75
745	449	425	553	521	272	680	613	75
614	416	377	792	413	491	335	244	75
93	325	73	262	317	211	605	518	75
1023	635	413	1023	462	567	541	448	75
163	343	122	229	364	161	574	488	75
27	256	27	12	262	11	71	89	75
28	261	28	26	264	25	168	100	75
196	398	126	390	390	256	670	607	75
53	341	40	164	348	120	680	591	75
48	286	43	40	312	33	77	76	75
607	403	386	384	384	256	122	87	75
104	280	95	117	306	98	139	104	75
526	430	313	1023	337	779	389	281	75
1023	604	434	1023	685	383	583	491	76
1023	656	399	1023	515	509	357	264	76
203	282	184	128	275	119	674	592	76
423	375	289	238	367	166	73	58	76
299	384	199	250	341	188	701	622	76
868	500	444	775	560	354	316	221	76
205	319	165	451	352	328	391	307	76
72	258	72	67	253	68	158	128	76
198	322	157	427	318	344	627	570	76
118	284	106	30	275	28	268	190	76
552	396	357	524	365	367	301	174	76
416	345	309	624	327	488	695	619	76
84	323	67	52	331	40	39	73	76
313	328	244	278	319	223	661	589	76
285	353	207	452	320	362	729	656	76
26	256	26	10	257	10	117	101	76
634	369	439	370	375	253	201	156	76
325	319	261	424	308	352	622	552	76
27	254	27	8	240	8	119	107	76
132	286	118	121	280	110	198	36	76
63	264	61	20	273	19	77	110	76
36	254	36	15	254	15	343	240	76
35	259	34	27	251	28	92	110	76
115	328	90	143	408	90	637	581	77
155	308	129	168	284	151	599	556	77
191	397	123	619	410	386	680	612	77
30	337	23	20	335	15	52	90	77
268	337	204	279	356	201	575	523	77
104	263	102	77	267	74	234	186	77
49	264	47	29	259	29	95	94	77
562	390	368	721	368	502	507	429	77
253	341	190	264	337	201	668	603	77
21	257	21	92	255	92	501	401	77
20	245	21	9	242	10	240	218	77
538	428	322	576	480	307	588	498	77
264	333	203	201	309	167	436	452	77
493	393	321	469	405	297	219	198	78
591	667	227	172	843	52	111	143	78
64	255	64	48	252	48	247	297	78
35	260	34	9	258	9	105	139	78
404	338	306	460	316	373	699	618	78
446	374	305	796	361	564	735	667	78
22	255	22	13	258	13	108	133	78
495	368	344	1008	361	716	700	623	78
299	313	244	348	304	294	688	603	78
248	306	207	257	294	223	642	561	78
527	410	329	434	366	304	249	119	78
38	257	38	25	249	26	132	98	78
23	257	23	26	264	26	101	107	78
168	330	130	491	334	377	674	585	78
54	256	54	41	291	36	86	82	78
69	264	67	23	285	20	125	95	78
33	269	32	306	285	275	360	268	78
532	391	348	991	405	627	710	633	78
330	385	219	847	385	563	626	578	78
79	316	64	187	315	152	615	527	78
388	386	257	552	484	292	742	685	78
543	443	314	536	430	319	484	397	79
342	420	209	725	431	430	667	595	79
20	252	21	15	259	15	74	68	79
543	363	384	512	383	342	228	123	79
44	269	42	84	276	78	370	302	79
238	406	150	356	410	222	621	572	79
37	266	35	16	263	16	65	104	79
477	337	362	218	337	165	126	183	79
27	310	22	111	346	82	563	473	79
316	351	230	328	390	215	667	601	79
39	253	39	117	256	117	243	165	79
217	421	132	374	432	221	744	657	79
296	324	234	325	306	271	620	538	79
297	313	243	348	286	312	619	553	79
39	260	39	19	266	18	414	346	79
264	305	221	348	300	297	587	518	79
540	416	333	876	382	586	537	443	79
47	275	43	51	291	45	501	414	79
35	250	36	18	237	19	229	248	79
20	255	20	14	250	14	74	120	79
21	255	21	7	251	7	38	80	79
35	267	34	14	265	14	107	70	79
233	404	148	381	387	252	679	614	79
278	395	180	542	471	295	678	613	79
27	265	26	29	257	28	61	71	79
38	260	37	26	254	26	114	102	79
55	255	55	24	249	24	194	261	79
182	348	134	297	343	222	710	636	79
21	264	20	11	273	10	41	74	79
481	359	343	302	430	179	174	64	80
164	430	98	146	525	71	585	574	80
42	263	41	21	284	19	35	84	80
94	296	81	148	290	131	186	135	80
21	252	21	23	248	23	210	187	80
293	392	191	697	517	346	699	629	80
243	335	185	178	371	123	647	613	80
28	267	27	14	271	13	101	52	80
1023	419	626	1023	267	982	519	435	80
1023	379	691	1023	397	660	698	682	80
354	329	275	639	321	509	620	543	80
304	419	186	757	399	485	570	533	80
256	343	191	538	359	384	679	612	80
883	508	445	1023	556	472	501	487	80
257	314	209	217	309	179	681	607	80
23	249	24	6	256	6	61	80	80
107	286	96	128	286	114	316	284	80
86	288	76	330	349	242	295	223	80
435	333	334	207	333	159	141	86	80
454	358	325	350	340	263	240	160	80
104	287	93	96	277	89	358	350	80
184	396	119	361	407	227	679	611	80
325	390	213	369	384	246	763	673	80
598	478	320	1023	304	863	733	668	80
51	269	48	16	286	14	32	83	80
334	317	269	446	313	365	650	571	81
1023	599	437	1023	513	511	496	418	81
77	260	76	37	279	34	150	90	81
27	251	27	31	253	31	373	281	81
27	258	27	24	258	24	120	138	81
85	279	78	110	271	104	175	107	81
259	353	188	511	334	392	726	654	81
913	533	439	664	586	290	475	371	81
41	306	34	33	300	29	157	123	81
547	353	397	226	351	165	170	97	81
252	300	215	206	291	181	573	521	81
60	261	59	23	267	22	97	49	81
21	250	21	26	252	26	248	243	81
26	253	26	11	264	10	74	119	81
41	250	42	36	249	37	305	298	81
39	269	37	68	282	61	576	483	81
498	356	358	394	309	326	152	141	81
221	337	167	297	333	229	665	578	81
22	250	23	9	259	9	56	146	81
44	256	44	10	252	10	104	71	81
224	445	129	365	575	163	535	510	81
79	264	77	19	260	19	170	173	81
[truncated: 18,001 more rows]
