# Supplementary material for: N-chlorination mediates protective and immunomodulatory effects of oxidized human plasma proteins
Source: eLife. 2019 Jul 12;8:e47395. doi: 10.7554/eLife.47395 (PMC6650281; doi:10.7554/eLife.47395)
Supplement: Figure 8—source data 1. [file elife-47395-fig8-data1.zip › Figure 8 Source Data 1/channel values/Staurosporine + ZVAD-FMK 4.csv]

FSC-A	FSC-H	FSC-W	SSC-A	SSC-H	SSC-W	FITC-A	PE-A	Time
320	334	245	400	323	317	433	462	0
496	375	339	263	399	169	75	95	0
358	326	281	103	311	85	73	108	0
162	276	150	91	323	72	43	100	0
27	261	27	12	288	10	101	104	0
530	360	377	258	361	183	178	132	0
545	370	377	264	385	176	108	202	0
411	384	274	412	365	289	674	612	0
82	271	78	21	274	20	102	41	0
68	272	64	50	324	39	35	70	0
577	369	400	248	422	151	126	148	0
143	270	136	56	283	50	124	135	1
219	297	188	286	302	243	605	539	1
32	255	32	11	283	10	96	126	1
476	357	341	552	354	400	649	598	1
258	368	180	308	384	205	654	594	1
253	302	214	305	298	262	587	530	1
487	366	341	231	387	153	170	137	1
567	380	382	335	373	230	101	118	1
604	369	419	438	389	288	142	102	1
24	269	23	26	323	21	318	183	1
190	404	121	218	558	100	714	642	1
262	358	187	418	402	266	539	458	1
103	273	97	55	327	43	120	118	1
179	307	149	236	313	193	603	520	1
42	273	39	27	337	20	46	65	1
129	278	119	146	286	130	612	522	1
20	259	20	16	267	15	85	84	1
27	276	25	14	359	10	165	132	2
654	407	412	1023	275	953	804	724	2
543	354	392	198	342	148	160	153	2
574	361	408	263	390	173	148	145	2
38	254	38	11	253	11	130	115	2
442	344	329	166	316	135	89	110	2
477	354	345	219	369	152	142	84	2
349	309	289	147	319	118	179	114	2
814	570	366	299	559	137	63	79	2
450	377	305	280	345	208	149	125	2
91	275	85	30	330	23	119	58	2
199	343	149	276	329	214	105	115	2
87	276	81	38	300	32	126	106	2
68	251	69	27	253	27	136	74	2
138	274	129	44	308	36	105	90	2
31	263	30	17	344	13	110	97	2
44	322	35	16	414	10	97	70	2
550	393	358	223	386	148	120	69	2
465	341	349	173	333	133	105	57	2
33	382	22	20	358	14	84	74	2
524	355	378	249	347	184	95	132	2
562	355	406	288	440	168	155	160	2
513	360	365	224	355	162	73	194	3
559	378	378	249	414	154	136	99	3
29	258	29	27	261	27	186	139	3
39	315	32	15	303	13	147	131	3
57	258	57	20	276	19	59	131	3
505	348	372	257	362	182	111	125	3
202	378	137	356	371	246	587	541	3
85	255	85	56	255	57	583	498	3
418	325	330	111	338	84	128	91	3
39	279	36	22	288	19	91	141	3
275	321	220	381	316	309	665	591	3
476	355	343	230	385	153	167	113	3
251	547	117	492	531	237	740	681	3
32	258	31	34	303	28	73	108	3
509	348	374	344	392	225	102	135	3
482	369	334	271	341	204	73	116	3
387	325	305	147	333	113	214	189	3
507	363	358	212	376	144	136	106	3
516	364	363	306	389	202	84	39	3
205	397	132	367	386	243	498	491	3
179	349	131	268	386	178	653	590	3
89	267	85	78	268	74	303	265	3
410	357	294	215	392	140	153	149	3
515	350	376	210	353	152	183	169	4
71	286	64	16	271	15	134	159	4
762	479	408	582	496	301	195	134	4
277	307	231	176	307	147	519	499	4
529	357	380	199	343	148	119	75	4
515	346	381	278	345	206	183	142	4
26	268	25	18	309	15	79	95	4
105	263	102	49	287	44	301	209	4
529	393	345	341	417	209	129	102	4
54	285	49	19	286	17	139	129	4
421	326	331	215	315	175	66	126	4
50	264	48	19	300	16	85	95	4
547	421	333	386	405	244	160	123	4
19	252	20	6	244	6	74	99	4
487	373	334	162	365	114	120	108	4
434	326	340	194	325	153	85	92	4
657	409	411	483	373	331	174	124	4
39	293	34	22	284	20	148	80	4
105	286	94	60	336	46	161	125	4
806	438	471	513	426	308	168	132	5
27	256	27	8	268	7	139	76	5
80	258	80	25	277	23	120	50	5
549	358	392	256	358	183	139	76	5
457	335	349	292	425	176	108	114	5
26	255	26	13	257	13	78	97	5
273	308	227	281	291	247	699	613	5
661	375	452	334	363	235	141	80	5
552	352	401	237	368	164	108	79	5
24	254	24	12	308	10	89	87	5
38	257	38	16	258	16	114	129	5
42	288	37	56	326	44	92	59	5
576	362	407	387	382	259	159	143	5
441	364	311	432	386	286	168	87	5
63	267	60	18	316	14	75	154	5
54	298	47	56	299	48	282	277	5
502	353	364	167	335	128	81	105	5
449	335	343	150	329	117	71	132	5
398	359	283	296	370	205	102	69	5
517	384	344	206	377	140	130	125	5
513	364	360	241	430	143	202	126	5
483	339	364	206	314	168	170	189	5
381	330	295	605	345	448	645	571	5
162	331	125	148	428	89	660	596	5
621	378	420	363	396	235	125	96	5
516	361	366	272	418	167	427	335	5
87	295	75	34	326	27	102	121	5
45	258	44	11	257	11	121	75	6
77	269	73	26	316	21	97	56	6
203	369	141	234	360	166	677	611	6
280	319	225	96	299	82	363	275	6
454	345	337	135	320	108	157	87	6
24	250	25	16	261	16	124	105	6
384	315	312	146	334	112	119	126	6
512	373	351	305	350	223	170	146	6
34	260	33	17	257	17	299	191	6
65	299	56	70	292	61	78	79	6
144	337	110	98	357	70	534	516	6
409	349	300	167	311	137	71	91	6
23	254	23	14	258	14	85	110	6
43	258	42	42	260	41	187	192	6
45	291	39	39	363	27	68	111	6
385	486	203	591	486	311	170	272	7
24	265	23	22	334	17	155	110	7
58	260	57	24	276	22	109	140	7
54	263	53	21	310	17	157	105	7
90	271	85	29	333	22	126	102	7
271	316	219	357	321	284	570	491	7
465	340	351	244	368	169	145	182	7
74	266	71	29	288	26	91	115	7
353	316	286	117	305	98	119	97	7
488	342	365	213	333	164	269	203	7
304	319	244	438	319	352	678	596	7
517	363	365	226	370	157	210	110	7
659	408	414	409	378	277	139	165	7
122	286	109	194	298	166	592	500	7
49	262	48	17	290	15	114	100	7
209	295	182	212	283	192	595	523	7
68	278	62	20	295	18	130	173	7
72	285	65	30	337	23	119	148	7
69	258	69	41	298	35	137	100	7
23	251	24	9	321	7	104	132	7
436	351	319	248	342	186	142	118	7
27	281	24	74	405	47	137	128	7
440	345	326	170	350	124	175	165	7
57	265	55	23	296	20	129	136	7
50	263	49	54	267	52	289	247	7
34	257	34	11	282	10	120	120	7
352	331	272	172	377	116	120	105	7
24	269	23	9	282	8	62	94	7
414	359	296	154	391	101	224	183	7
94	265	91	32	305	27	52	56	7
19	248	20	16	250	16	206	193	7
505	404	320	753	376	513	647	580	7
62	287	56	49	339	37	63	136	7
237	308	196	156	297	135	625	576	7
379	327	296	178	337	135	82	170	7
33	249	34	13	258	13	94	97	7
31	257	30	20	273	18	147	118	8
304	311	250	361	301	307	662	578	8
482	368	335	323	429	192	228	192	8
290	312	238	304	330	236	590	524	8
61	260	60	23	292	20	137	111	8
124	287	111	85	325	67	125	151	8
476	348	350	258	383	172	562	549	8
45	287	40	30	321	24	139	82	8
517	380	348	192	386	127	68	102	8
31	272	30	16	314	13	126	97	8
33	252	34	18	258	18	76	96	8
97	270	92	41	313	34	74	102	8
193	355	139	394	348	289	647	560	8
33	272	31	13	372	9	145	116	8
22	256	22	5	258	5	142	94	8
308	331	238	355	334	272	660	585	8
72	277	67	27	286	24	110	106	8
521	371	359	356	374	243	145	81	8
616	470	335	279	454	157	126	50	8
61	267	59	25	281	23	95	135	8
122	264	118	105	262	102	411	336	8
475	343	354	207	373	142	80	90	8
24	257	24	21	340	16	126	121	8
369	323	292	143	304	120	106	188	8
723	421	440	473	446	272	94	139	8
184	310	152	76	319	61	105	116	8
627	389	413	327	428	196	148	116	9
461	397	297	291	411	181	108	109	9
455	339	344	156	338	118	128	100	9
551	352	400	333	356	239	157	71	9
412	338	312	238	358	170	168	140	9
578	375	395	285	387	188	197	91	9
69	270	66	28	303	23	97	116	9
49	263	47	21	286	18	71	101	9
343	324	271	119	312	98	110	91	9
20	254	21	5	260	5	82	120	9
577	370	400	300	355	216	124	99	9
485	345	360	193	343	144	54	38	9
29	341	22	31	346	23	135	124	9
30	279	28	22	277	20	125	124	9
63	259	62	22	278	20	104	118	9
38	258	37	12	296	10	75	71	9
62	257	62	30	278	28	90	81	9
41	272	39	25	298	22	137	94	9
72	277	66	35	324	27	96	94	9
461	337	350	138	309	114	94	177	9
515	363	363	275	341	207	73	129	9
60	264	58	28	301	24	142	71	10
316	331	244	299	306	251	620	569	10
28	273	26	56	279	51	452	366	10
36	281	33	23	300	20	92	99	10
190	322	152	211	311	173	573	507	10
52	279	47	36	295	31	157	155	10
508	357	364	251	361	178	145	128	10
42	249	43	33	250	34	254	222	10
531	348	391	269	384	179	159	95	10
319	401	204	107	448	61	142	74	10
555	385	370	199	371	138	137	139	10
256	310	212	341	302	289	738	654	10
500	392	327	638	390	419	734	648	10
44	289	39	22	294	19	25	115	10
27	264	26	13	295	11	111	104	10
485	336	370	198	324	157	85	116	10
212	314	173	234	306	196	686	605	10
524	409	328	270	425	163	142	201	10
444	325	349	170	341	127	57	101	10
367	326	289	164	319	132	147	126	10
69	283	62	32	373	22	235	167	10
661	381	444	343	425	206	65	166	10
553	401	353	280	378	190	194	165	10
783	418	480	538	395	349	128	100	11
77	270	73	90	287	80	440	388	11
33	315	27	25	377	17	224	145	11
59	266	57	22	314	18	120	145	11
618	409	387	332	458	186	120	114	11
111	263	108	68	259	68	163	288	11
505	373	346	210	397	136	230	80	11
189	282	171	114	272	108	456	439	11
22	250	23	13	288	12	130	114	11
471	387	312	664	368	462	743	659	11
448	335	343	211	344	157	472	383	11
60	259	59	24	287	21	101	149	11
33	257	33	8	265	8	78	85	11
481	329	374	224	329	174	49	96	11
488	341	366	219	345	163	71	80	11
436	359	311	214	337	162	147	131	11
580	354	419	261	363	184	139	157	11
274	314	223	344	302	292	636	549	11
32	259	32	11	269	10	130	140	11
42	287	38	24	286	22	120	121	11
499	348	367	227	344	169	126	95	11
479	385	319	198	394	129	123	128	11
45	258	44	29	269	27	74	102	11
521	367	364	254	373	174	95	152	11
22	252	22	18	362	13	81	46	11
496	368	345	221	411	137	116	53	11
253	297	218	278	296	240	677	595	11
471	370	326	209	393	136	135	137	12
568	363	401	293	371	202	128	102	12
143	285	128	44	311	37	74	153	12
113	273	106	31	299	26	102	116	12
243	310	201	274	310	226	672	600	12
532	374	364	328	378	222	146	174	12
491	348	361	195	328	152	104	70	12
122	267	117	49	273	46	160	131	12
62	298	53	31	312	26	34	106	12
25	265	24	13	262	12	75	75	12
424	364	298	215	348	158	97	95	12
32	262	31	15	308	12	129	68	12
174	283	158	126	272	119	508	445	12
624	380	420	451	407	284	66	155	12
541	362	382	329	381	221	155	159	12
578	380	389	321	431	191	94	43	12
210	336	160	274	333	210	660	584	12
469	361	333	196	376	134	132	137	12
452	344	336	239	327	187	105	71	12
559	373	384	318	343	237	137	79	12
32	252	33	25	255	25	118	120	12
504	350	368	325	365	227	274	147	12
35	261	34	9	271	9	111	128	12
71	338	54	60	352	44	180	86	12
74	266	71	30	266	29	166	86	12
396	340	299	163	327	128	97	109	13
34	283	31	22	299	19	80	126	13
589	379	398	354	385	235	120	131	13
48	254	48	18	298	15	76	109	13
321	347	237	485	330	376	696	612	13
22	252	22	18	271	17	109	76	13
74	270	71	19	273	18	142	102	13
52	298	45	17	310	14	85	130	13
530	351	387	239	342	179	130	99	13
28	268	27	10	292	9	99	73	13
184	336	140	277	328	216	662	575	13
34	256	34	40	255	40	309	188	13
33	285	30	32	334	25	102	70	13
201	380	135	354	422	215	664	603	13
283	330	220	218	345	162	593	549	13
37	266	35	39	373	27	147	81	13
33	255	33	11	269	10	154	119	13
180	392	118	370	451	210	546	513	13
37	260	36	31	261	31	265	195	13
24	254	24	7	268	6	74	81	13
408	328	318	151	309	125	0	78	13
448	334	343	136	311	112	109	60	13
24	254	25	5	252	5	64	66	13
30	263	29	24	351	17	100	178	13
28	267	26	22	327	17	114	115	14
38	269	36	21	325	16	99	102	14
45	316	37	39	365	28	162	113	14
66	313	54	33	319	27	96	179	14
33	253	33	12	253	12	111	90	14
118	274	111	92	277	85	562	471	14
21	247	22	17	278	15	141	111	14
33	309	27	36	374	25	119	108	14
218	280	199	238	274	222	563	477	14
40	266	39	26	314	21	135	108	14
431	327	337	169	327	132	105	78	14
506	358	362	229	359	163	110	115	14
67	253	68	23	257	23	383	341	14
390	356	281	385	386	255	183	56	14
610	394	397	324	388	214	137	95	14
21	248	22	7	264	7	141	131	14
33	261	32	15	281	14	89	121	14
561	425	338	255	422	155	153	113	14
48	301	41	49	350	36	76	85	14
43	256	44	9	267	8	140	120	14
61	271	57	17	302	15	95	75	14
57	269	54	44	398	28	116	78	14
271	348	199	413	319	332	679	598	15
42	259	41	20	284	18	90	108	15
404	362	286	195	344	145	171	151	15
414	342	309	117	315	95	69	132	15
338	347	249	503	339	379	613	571	15
65	292	57	37	344	27	119	87	15
163	278	150	106	301	90	116	97	15
25	285	23	16	298	14	92	96	15
26	260	25	19	329	15	111	58	15
30	258	30	20	282	18	96	54	15
59	282	54	24	296	21	134	92	15
238	309	197	185	337	141	111	120	15
32	262	31	17	281	15	81	136	15
405	350	296	180	338	137	154	104	15
95	280	87	106	274	99	515	436	15
298	298	255	336	302	285	616	548	15
23	253	24	7	242	8	119	102	15
733	417	450	784	410	489	214	163	15
503	347	371	183	336	139	115	130	15
139	267	133	62	272	58	57	120	15
506	379	342	386	392	252	118	106	15
78	281	71	81	273	76	493	413	15
238	359	169	351	373	241	643	559	16
92	273	87	18	294	16	113	73	16
76	259	75	40	260	39	250	303	16
83	275	77	128	273	120	280	219	16
66	264	64	13	290	12	87	142	16
50	283	45	34	341	25	104	102	16
400	349	293	178	345	132	111	92	16
236	304	199	287	291	253	610	530	16
22	268	21	15	321	12	70	130	16
36	254	36	10	279	9	176	131	16
38	256	38	27	303	22	137	142	16
569	385	379	293	430	175	199	134	16
96	290	85	152	302	129	580	489	16
37	269	35	12	294	11	104	90	16
39	250	40	48	251	49	273	245	16
23	252	24	10	315	8	113	100	16
420	352	305	214	359	153	125	102	16
23	269	22	10	281	9	140	120	17
414	330	321	129	316	104	128	110	17
248	332	191	384	328	299	543	455	17
506	361	359	234	343	175	165	132	17
422	336	321	149	325	118	116	182	17
63	258	62	17	255	17	174	109	17
39	259	38	9	269	9	114	100	17
567	363	400	323	367	226	116	43	17
472	370	327	200	346	148	140	130	17
443	365	311	137	356	99	111	63	17
35	252	35	15	275	14	97	79	17
436	457	244	504	530	243	683	607	17
25	265	24	18	280	16	73	96	17
116	270	110	116	267	111	266	209	17
26	251	26	21	331	16	100	95	17
606	374	415	410	406	258	242	189	17
22	248	23	5	256	5	119	100	17
179	296	155	57	279	52	121	73	17
834	450	474	678	416	417	629	542	17
170	357	122	249	333	192	618	569	17
29	253	30	10	257	10	51	97	17
517	375	353	243	390	159	82	116	17
72	264	70	38	423	23	106	139	17
503	344	374	218	345	162	109	69	17
519	344	386	192	338	145	100	86	17
410	333	315	180	326	141	128	74	17
421	387	278	635	360	452	752	668	17
487	341	366	198	339	149	162	95	17
214	292	187	166	306	139	553	510	17
27	285	25	27	340	21	99	97	17
22	257	22	20	267	19	120	101	17
474	355	342	220	399	141	131	136	17
449	333	345	190	309	157	123	111	18
400	356	287	231	364	162	402	268	18
37	289	33	22	278	20	92	100	18
31	255	31	16	297	14	108	85	18
87	284	78	68	410	43	494	410	18
383	335	292	153	335	117	45	168	18
52	277	48	30	299	25	80	146	18
214	422	130	461	402	293	541	519	18
39	260	39	25	296	21	135	158	18
440	355	318	147	350	108	91	115	18
68	263	66	18	327	14	134	100	18
499	381	335	262	377	178	132	111	18
44	271	42	18	334	14	64	141	18
35	269	33	30	272	28	92	52	18
42	270	40	50	385	33	119	125	18
35	284	31	11	280	10	78	94	18
370	321	295	125	307	104	101	113	18
61	263	59	24	304	20	114	116	18
681	398	438	432	396	280	162	110	18
22	269	21	14	271	14	102	113	18
512	348	376	226	384	150	94	123	19
252	324	199	262	306	220	616	539	19
38	262	37	15	279	14	79	111	19
52	273	49	33	289	29	94	120	19
84	263	81	24	275	23	70	59	19
490	344	365	157	314	128	50	99	19
90	266	87	34	304	28	101	131	19
42	293	37	23	309	19	136	96	19
20	250	20	17	270	16	51	84	19
431	337	327	165	360	118	89	108	19
24	251	24	10	290	9	109	108	19
474	347	349	214	388	141	106	95	19
23	255	23	6	266	6	203	154	19
425	343	317	676	328	527	672	595	19
596	364	419	268	367	187	147	186	19
24	267	23	21	319	17	104	110	19
317	355	229	384	375	262	562	496	19
55	263	54	15	283	13	135	97	20
159	290	141	196	292	171	668	580	20
94	275	87	42	334	32	158	124	20
422	342	315	758	335	579	643	570	20
133	277	123	128	276	118	600	515	20
444	368	309	177	362	125	119	78	20
446	339	336	172	331	133	123	92	20
27	256	27	20	299	17	97	167	20
475	372	327	178	396	115	104	139	20
23	256	23	16	273	15	123	100	20
216	304	182	294	304	248	573	489	20
225	453	127	236	408	148	697	635	20
491	353	356	223	364	157	101	118	20
37	254	37	26	292	23	75	76	20
500	344	372	183	351	133	175	69	20
531	341	398	231	389	152	142	116	20
453	340	341	182	353	132	120	87	20
463	402	295	1023	386	679	736	696	20
119	303	101	56	399	36	113	104	20
631	430	376	584	432	346	140	167	20
278	308	231	279	294	243	605	533	20
36	259	35	9	272	9	73	91	20
35	258	35	24	306	20	70	115	20
147	286	132	39	363	28	104	69	20
489	387	323	737	397	475	765	687	21
106	317	86	20	346	15	114	45	21
294	307	245	287	302	243	666	585	21
82	265	79	30	267	29	100	101	21
38	270	36	22	335	17	135	99	21
36	294	31	27	296	23	124	141	21
35	316	29	56	380	38	137	91	21
178	342	134	178	352	130	602	554	21
455	339	344	202	366	141	100	80	21
26	283	24	17	301	14	123	119	21
431	333	332	148	332	114	137	84	21
171	291	150	221	279	203	328	284	21
485	366	340	290	343	217	59	123	21
119	274	111	38	280	35	75	76	21
73	270	69	22	335	17	86	124	21
491	355	354	278	393	181	342	276	21
171	281	156	77	295	67	129	182	21
483	352	352	178	343	133	94	120	21
329	344	245	205	306	172	262	201	21
492	361	349	239	321	191	97	80	21
36	265	35	12	289	10	125	136	21
27	263	27	20	272	19	71	128	21
32	256	32	9	288	8	81	104	22
22	257	22	26	255	26	341	255	22
25	258	25	15	274	14	64	71	22
424	365	297	206	337	157	118	110	22
558	375	381	419	379	283	132	119	22
25	248	26	5	249	5	125	111	22
39	261	38	24	303	20	90	109	22
536	454	302	223	511	112	70	142	22
389	349	286	178	350	130	110	115	22
489	342	366	327	382	219	65	62	22
84	279	77	64	336	49	202	132	22
479	345	356	185	365	130	149	116	22
468	369	325	276	344	205	37	70	22
397	339	300	122	335	93	119	99	22
476	331	368	202	354	146	89	56	22
63	268	60	41	300	35	97	132	22
43	264	41	50	289	44	152	149	22
230	400	147	227	463	125	647	562	22
256	413	159	468	422	283	737	664	22
745	463	411	476	408	298	162	22	22
160	290	141	102	300	87	471	428	22
585	384	391	356	404	226	102	153	22
329	401	210	1023	332	789	648	598	22
39	253	40	68	258	67	377	297	22
20	252	20	8	258	8	91	139	22
33	258	33	13	295	11	143	124	23
433	343	323	204	322	162	118	136	23
415	318	334	465	317	375	634	597	23
25	259	25	8	267	8	81	128	23
43	267	41	48	290	42	109	132	23
470	340	353	313	410	195	444	341	23
163	285	147	77	292	68	109	129	23
508	361	361	269	337	205	269	158	23
23	251	24	6	265	6	92	128	23
441	368	307	307	366	215	129	143	23
26	252	27	17	290	15	121	135	23
442	321	352	192	353	140	140	120	23
518	381	348	232	379	157	170	187	23
420	334	322	206	337	157	37	142	23
83	265	80	52	313	42	79	80	23
37	262	36	23	268	22	106	99	23
435	332	335	166	346	123	139	105	23
138	341	104	214	318	172	485	487	23
91	277	84	47	425	29	149	159	23
285	305	239	182	300	155	595	534	23
421	333	324	117	336	89	87	116	23
211	277	194	66	276	61	326	465	23
78	277	72	35	279	32	120	90	23
24	250	25	15	275	14	95	94	23
54	261	53	12	294	10	71	87	23
505	346	373	159	346	117	147	132	23
82	368	57	226	360	161	584	542	23
117	274	110	36	273	34	82	91	23
535	378	363	262	368	182	141	114	24
296	324	234	355	322	282	630	554	24
42	285	38	34	294	30	202	159	24
178	295	155	141	293	123	515	463	24
381	356	274	445	327	348	673	589	24
616	406	389	300	372	207	142	104	24
545	374	373	230	360	163	114	152	24
518	363	365	284	360	202	215	155	24
172	279	158	133	295	115	519	482	24
510	383	341	285	405	180	137	73	24
256	320	205	339	300	289	538	456	24
44	262	43	24	275	22	120	94	24
31	252	31	19	254	19	237	239	24
358	324	283	124	347	92	143	49	24
49	343	36	167	494	87	666	575	24
65	273	61	38	322	30	56	139	24
55	271	52	28	331	22	87	140	24
554	402	353	238	439	139	186	170	24
497	386	330	308	418	189	128	128	24
23	266	22	21	295	18	81	161	24
241	347	178	180	332	139	656	599	25
248	307	207	222	304	187	641	574	25
414	340	312	586	325	462	657	592	25
428	327	335	173	316	140	114	106	25
477	344	355	226	360	160	97	154	25
55	268	52	22	337	17	104	95	25
52	277	48	32	318	26	85	105	25
23	253	23	14	264	13	62	109	25
39	259	38	20	282	18	143	79	25
392	334	300	165	328	129	62	128	25
50	271	48	133	277	122	399	301	25
501	337	380	219	355	158	111	134	25
576	362	407	308	408	194	101	129	25
34	275	31	24	293	21	130	105	25
50	273	47	21	277	20	94	91	25
85	264	82	88	269	83	529	441	25
379	327	297	323	297	278	675	612	25
26	257	26	19	296	16	111	92	25
22	260	21	16	269	16	105	147	25
568	359	405	327	383	218	148	82	25
29	257	29	15	265	14	125	89	25
75	270	72	23	316	19	63	132	25
44	274	41	26	294	22	109	69	26
450	351	328	203	324	161	60	78	26
26	295	22	121	310	100	558	466	26
77	282	70	46	299	39	116	91	26
22	253	23	9	270	8	163	85	26
63	263	61	33	298	28	120	80	26
202	311	166	239	311	197	667	581	26
873	478	467	753	424	455	149	147	26
25	266	24	23	371	16	95	79	26
497	380	335	289	407	182	179	71	26
442	339	334	191	347	141	47	147	26
26	269	25	23	314	19	96	96	26
28	253	29	33	251	34	301	215	26
144	333	111	291	325	230	288	279	26
23	253	23	17	343	13	155	132	26
495	343	370	190	361	135	159	86	26
122	276	113	35	310	29	171	132	26
432	338	327	188	386	125	87	119	26
112	301	95	61	358	43	222	178	26
744	477	399	372	517	184	109	166	26
466	368	324	209	347	154	110	116	26
91	266	88	80	266	77	487	424	26
492	368	342	194	356	140	80	38	26
242	356	174	230	379	155	648	569	26
30	254	30	15	275	14	111	65	27
477	339	360	214	351	156	78	89	27
544	350	398	268	371	185	110	115	27
87	293	76	85	303	71	337	268	27
587	371	405	286	354	207	119	132	27
471	379	318	150	372	103	90	108	27
602	460	335	479	523	235	669	586	27
387	318	311	111	300	95	129	146	27
22	268	21	21	285	19	109	52	27
50	338	38	55	418	34	229	198	27
782	444	451	836	455	470	165	167	27
35	259	35	17	309	14	105	132	27
31	251	31	9	242	9	108	104	27
689	422	418	392	420	239	119	85	27
479	336	364	184	333	142	87	99	27
125	292	110	85	328	67	106	110	27
23	283	21	57	347	42	318	236	27
78	319	63	161	304	136	447	347	27
21	247	21	15	315	12	66	63	27
338	370	234	395	350	289	608	550	27
50	265	48	47	299	41	79	131	27
262	303	221	268	322	213	559	523	27
41	258	41	23	286	21	146	128	27
458	337	347	142	338	108	152	78	27
289	311	238	200	313	163	135	120	27
472	346	349	281	328	220	129	126	27
566	374	387	351	433	208	126	161	27
249	333	191	341	349	250	199	195	27
33	258	33	28	286	25	193	198	27
358	320	286	130	317	105	78	119	27
33	320	27	24	383	16	115	75	28
489	334	375	285	385	190	176	151	28
39	257	39	17	295	15	111	84	28
57	322	46	52	333	40	126	132	28
21	261	21	19	313	15	96	100	28
483	348	355	199	356	143	154	47	28
749	433	443	491	445	283	89	106	28
25	256	25	18	293	16	106	87	28
588	398	378	235	401	150	105	155	28
542	372	374	284	375	194	89	167	28
95	288	85	33	338	25	91	91	28
484	406	305	180	417	111	13	119	28
393	326	308	184	364	129	71	153	28
63	257	63	69	260	68	536	451	28
66	261	65	23	285	20	120	108	28
575	368	400	308	361	218	90	89	28
547	378	371	250	402	159	163	114	28
52	256	52	50	257	50	284	240	28
459	371	316	408	383	273	80	176	28
342	317	276	601	314	490	664	591	28
473	352	344	230	357	165	166	135	28
596	380	402	383	391	251	111	84	29
43	260	42	21	292	18	159	92	29
289	374	197	282	361	200	591	524	29
34	307	28	41	323	33	104	99	29
498	354	360	247	391	162	79	105	29
690	401	440	397	433	235	158	174	29
303	354	219	322	359	229	712	631	29
463	344	344	189	345	140	54	111	29
461	344	343	204	347	151	105	171	29
639	402	407	363	465	200	170	145	29
28	265	27	11	311	9	113	69	29
347	320	278	128	369	89	91	121	29
31	312	26	21	478	11	94	135	29
496	351	362	219	335	167	44	78	29
487	344	363	204	363	144	147	161	29
205	357	147	423	388	279	542	517	29
618	387	409	509	405	321	317	234	29
108	336	82	120	330	93	489	413	29
41	252	42	27	256	27	354	284	29
450	333	346	174	347	128	60	158	29
393	354	284	173	346	128	91	125	30
23	260	22	8	268	8	105	60	30
26	253	26	10	311	9	123	119	30
405	315	329	135	296	117	43	123	30
482	348	355	201	353	146	106	91	30
443	334	340	299	357	214	147	108	30
67	314	55	46	294	40	426	351	30
432	345	321	153	328	119	53	130	30
19	252	20	16	278	15	123	51	30
24	255	24	12	294	10	74	120	30
307	333	235	289	319	232	651	575	30
743	426	446	386	375	263	199	92	30
21	259	21	7	267	7	110	94	30
28	267	27	74	268	71	626	541	30
82	274	77	54	390	35	111	97	30
310	336	236	401	319	322	615	544	30
428	355	309	278	374	191	81	110	30
50	255	50	15	272	14	87	126	31
366	325	288	457	308	379	711	624	31
127	267	122	47	281	43	136	148	31
99	284	89	46	291	41	86	101	31
646	388	426	414	350	302	87	206	31
227	289	201	234	285	211	641	556	31
340	457	190	683	427	410	668	621	31
23	255	23	9	252	9	90	91	31
46	268	44	37	303	31	99	84	31
312	367	218	577	379	389	647	564	31
45	259	44	13	270	12	100	97	31
46	260	45	24	291	21	129	105	31
440	351	321	196	374	134	126	91	31
494	358	354	267	391	175	176	123	31
467	359	333	332	397	214	135	153	31
42	267	41	28	262	27	385	343	31
416	334	318	213	356	153	149	159	31
125	282	113	42	310	35	149	104	31
607	396	392	356	343	266	105	136	31
32	253	32	13	260	13	216	154	31
499	352	362	260	360	185	126	129	31
449	360	320	150	355	108	137	49	31
453	362	321	157	348	115	106	99	31
20	245	21	11	267	11	74	89	31
427	335	326	163	357	117	120	92	32
471	347	348	188	338	142	106	114	32
30	264	29	11	278	10	159	76	32
228	350	167	428	368	298	682	616	32
523	406	330	781	408	490	434	497	32
458	337	347	228	363	161	177	90	32
389	331	301	165	339	125	167	104	32
570	365	400	513	426	309	168	152	32
525	351	383	219	395	142	175	120	32
570	368	397	285	371	196	71	95	32
210	292	184	193	343	144	626	579	32
121	301	103	74	293	64	82	66	32
255	298	219	385	300	329	553	499	32
25	250	25	11	256	11	116	97	32
33	277	31	20	270	19	111	125	32
547	381	368	321	350	235	474	384	32
341	401	218	342	419	209	590	518	32
31	276	29	44	273	41	275	237	32
39	313	32	56	407	35	134	102	32
88	271	83	26	275	24	63	108	32
502	356	361	187	356	135	183	134	32
28	255	29	23	286	21	108	94	32
590	371	407	342	365	240	92	180	32
28	252	29	18	267	17	92	106	32
30	278	28	26	328	20	104	68	32
520	407	327	303	367	211	173	147	32
72	254	72	21	260	21	62	115	32
484	330	375	222	372	153	139	126	32
574	383	384	366	386	243	111	104	32
29	252	29	13	258	13	96	90	32
476	361	338	215	346	159	193	131	33
516	396	334	1023	297	883	805	729	33
29	254	29	17	260	16	119	91	33
453	342	339	311	323	246	111	94	33
543	391	355	276	406	174	96	106	33
23	253	23	18	280	16	101	85	33
62	252	64	19	248	20	60	89	33
379	322	301	337	311	277	677	597	33
495	372	340	288	412	179	146	185	33
28	249	29	14	258	14	99	104	33
72	272	68	15	263	14	134	123	33
579	416	356	283	451	161	149	137	33
417	341	314	196	339	148	126	96	33
20	246	21	29	248	30	321	275	33
59	284	53	36	301	30	95	130	33
496	349	364	260	343	194	113	113	33
303	371	209	307	358	220	714	634	33
20	256	20	10	254	11	116	90	33
378	344	281	156	322	124	58	105	33
85	279	78	43	292	38	120	148	33
407	351	297	687	322	546	743	664	33
74	276	68	79	264	76	334	312	33
45	264	44	52	358	37	110	128	33
267	321	213	301	306	252	598	515	33
554	370	383	373	341	281	95	52	33
681	396	440	538	426	323	159	194	33
37	264	36	28	361	20	109	124	33
436	325	343	145	310	120	132	111	33
364	324	288	201	296	174	108	99	33
406	345	302	126	327	99	85	120	33
445	351	324	220	336	168	66	126	34
515	337	391	245	362	173	243	125	34
510	350	373	368	371	254	189	187	34
892	454	503	604	459	336	223	193	34
596	393	388	608	601	259	487	476	34
552	383	369	330	371	228	50	135	34
552	368	384	373	411	232	142	119	34
475	366	332	255	371	176	159	176	34
98	297	84	68	347	50	89	85	34
132	316	107	67	365	47	146	95	34
19	253	20	9	256	9	100	84	34
605	445	348	537	434	316	491	494	34
25	250	25	10	258	10	92	108	34
176	300	151	198	295	172	509	509	34
30	259	29	25	328	19	90	113	34
716	417	439	423	378	286	616	522	34
480	352	349	193	354	140	188	167	34
21	252	22	10	299	8	91	106	35
26	275	24	12	288	11	110	53	35
58	270	55	50	269	48	394	336	35
505	357	362	199	361	141	52	134	35
515	343	384	209	332	161	155	86	35
180	305	151	94	324	75	87	194	35
65	430	39	228	478	122	600	514	35
54	274	51	46	344	34	118	101	35
79	321	63	36	340	27	84	134	35
57	291	50	27	298	23	80	104	35
213	318	172	339	303	286	652	562	35
399	318	322	173	316	141	161	108	35
521	348	384	315	397	203	249	211	35
563	364	396	298	371	206	35	159	35
84	265	81	34	269	32	115	155	35
64	256	64	33	272	32	154	86	35
40	273	37	16	306	13	115	74	35
225	302	190	164	292	144	559	501	35
493	435	290	633	434	373	704	630	35
483	333	371	213	327	167	79	85	35
450	331	348	213	356	153	94	46	35
316	322	251	314	310	260	702	613	35
26	337	20	27	377	19	79	116	36
320	336	243	300	321	240	647	575	36
35	339	26	31	329	24	188	135	36
26	251	26	18	265	17	110	106	36
27	266	26	13	291	11	91	120	36
488	356	351	233	351	170	68	119	36
586	368	408	326	377	222	181	95	36
98	272	92	91	276	84	604	521	36
488	349	358	371	390	243	140	91	36
462	363	326	207	358	148	140	168	36
211	290	186	201	284	181	663	581	36
268	342	201	343	348	252	620	579	36
58	294	50	43	367	30	96	128	36
253	319	203	188	330	145	501	492	36
87	264	85	53	274	50	73	125	36
22	251	22	23	266	22	76	109	36
493	365	346	233	395	151	76	90	36
22	258	22	24	312	20	78	92	36
45	258	45	16	294	14	89	96	36
478	350	349	253	312	208	145	128	37
612	399	393	315	364	221	81	129	37
58	256	58	30	251	31	95	59	37
38	268	36	37	350	27	106	106	37
33	262	32	19	268	19	99	151	37
28	257	28	25	320	20	111	69	37
24	297	21	17	347	13	81	104	37
84	287	75	19	301	17	121	80	37
19	248	20	30	255	30	176	154	37
506	352	368	200	362	141	152	125	37
32	263	31	21	319	17	118	79	37
53	267	51	14	279	13	71	116	37
90	307	75	32	282	29	115	129	37
618	410	386	344	403	219	90	154	37
25	254	25	39	260	39	319	241	37
30	261	29	13	291	11	102	91	37
26	289	23	14	302	12	81	87	37
485	345	360	283	339	214	220	91	37
23	257	22	12	277	11	141	90	37
42	282	39	16	287	14	65	75	37
511	387	338	241	369	167	92	63	37
25	311	21	47	390	31	96	111	37
493	356	355	194	352	141	125	124	37
84	276	78	62	315	51	111	139	37
25	261	25	6	259	6	51	110	38
74	288	66	29	343	22	119	131	38
53	273	50	30	301	25	110	153	38
510	344	380	219	369	152	152	94	38
22	261	21	22	308	18	73	128	38
222	315	180	202	352	147	664	606	38
34	283	31	23	291	20	224	175	38
424	366	296	332	362	235	94	128	38
23	272	22	20	291	18	114	82	38
131	350	96	207	388	137	615	563	38
52	258	51	28	297	25	53	95	38
31	262	30	9	268	9	90	94	38
23	261	23	36	278	33	82	119	38
518	337	393	270	336	206	134	101	38
549	355	396	221	341	166	106	85	38
61	262	60	49	267	47	463	359	38
479	358	342	206	391	135	126	130	38
82	274	77	35	289	31	132	118	38
36	259	35	25	295	22	110	91	38
460	354	333	173	346	128	160	165	38
431	342	323	147	330	114	120	69	38
426	326	334	176	347	129	152	73	38
378	334	290	190	332	147	53	139	39
30	254	30	17	265	17	166	140	39
724	483	384	798	410	498	729	642	39
35	257	35	29	269	27	120	86	39
494	365	346	280	366	196	174	212	39
45	267	43	30	299	25	62	79	39
33	263	32	27	324	22	73	151	39
22	255	22	15	393	10	62	104	39
241	364	169	358	350	261	655	598	39
525	376	358	265	390	174	140	89	39
80	265	77	30	299	25	115	85	39
487	407	306	169	407	106	130	102	39
286	314	233	296	296	256	655	572	39
398	324	315	206	350	151	87	111	39
391	327	306	154	310	127	94	161	39
565	363	398	319	367	222	89	68	39
541	352	394	276	426	166	110	124	39
255	325	201	331	311	273	638	549	39
504	351	368	246	346	182	124	92	39
458	332	353	185	324	146	145	120	39
23	268	22	19	327	15	70	84	39
372	330	289	123	324	97	111	115	39
35	273	32	35	282	32	125	113	39
87	322	69	44	340	33	154	116	39
169	346	125	259	348	191	631	571	39
32	257	32	29	307	24	140	154	40
49	255	49	28	277	26	132	92	40
152	286	136	26	303	22	104	161	40
50	269	48	20	271	19	96	100	40
135	275	126	49	310	40	102	82	40
29	260	28	21	316	17	92	96	40
38	259	38	12	321	9	130	82	40
54	268	52	33	287	30	96	139	40
213	345	158	256	337	194	514	447	40
260	357	186	263	355	190	674	607	40
438	379	296	287	337	218	111	106	40
182	278	167	147	273	137	445	420	40
34	259	33	33	256	33	116	86	40
463	346	343	179	329	139	120	63	40
459	387	304	337	372	232	149	113	40
573	375	392	284	402	181	149	120	40
392	347	289	123	351	90	104	113	40
430	355	310	179	375	122	134	105	40
142	394	92	335	376	228	591	541	40
30	256	30	6	259	6	110	124	40
446	344	332	232	360	165	162	74	40
35	267	34	27	290	24	147	135	40
53	284	48	26	369	18	108	114	40
539	357	387	257	360	182	208	121	41
376	335	287	159	373	109	152	171	41
420	362	297	243	320	194	79	139	41
57	257	57	24	265	23	100	153	41
566	369	393	354	376	241	137	191	41
45	257	44	15	251	16	106	287	41
32	283	29	34	356	24	99	101	41
62	269	59	14	265	14	128	119	41
552	360	392	218	385	145	74	38	41
55	275	51	34	296	30	147	119	41
165	294	144	278	302	236	385	336	41
27	269	26	15	281	14	94	116	41
50	281	46	29	282	26	90	142	41
24	286	21	31	366	22	296	196	41
97	273	91	26	289	23	175	113	41
29	254	29	44	256	44	292	186	41
35	262	34	22	281	20	97	119	41
76	283	69	44	374	30	96	158	42
472	340	355	230	345	171	139	148	42
515	339	389	227	349	167	60	149	42
142	287	126	71	303	60	135	134	42
56	261	55	62	272	59	304	274	42
95	278	87	42	335	32	131	76	42
627	391	411	385	378	261	104	92	42
434	317	351	179	350	131	102	182	42
394	347	291	231	314	188	126	132	42
496	393	323	263	411	164	102	62	42
552	349	405	232	363	164	115	134	42
65	263	63	12	266	12	78	113	42
369	340	277	482	334	369	701	619	43
59	263	57	9	266	8	74	125	43
401	344	298	163	332	126	142	171	43
118	286	105	68	361	48	147	130	43
494	380	333	307	341	230	108	80	43
174	399	112	349	413	217	615	572	43
152	404	97	389	444	225	589	558	43
255	303	216	324	296	280	662	576	43
427	329	333	174	336	133	134	137	43
39	287	34	35	275	33	54	71	43
26	254	26	12	265	11	229	155	43
531	351	387	214	350	156	59	114	43
467	348	343	232	376	158	113	109	43
423	460	236	887	512	444	784	712	43
506	346	375	188	365	132	118	139	43
628	392	411	238	373	163	64	95	43
32	258	31	29	359	21	68	105	43
20	250	20	25	279	23	97	90	43
68	267	65	18	304	15	148	111	43
544	385	362	960	362	680	593	523	43
36	283	33	39	343	29	305	212	43
154	263	150	69	262	68	284	306	43
51	266	49	24	288	22	108	90	43
52	287	46	19	316	16	113	123	43
366	325	288	577	351	421	677	612	43
27	266	26	14	263	14	131	137	44
892	598	382	427	482	227	94	118	44
558	390	366	335	401	214	141	131	44
521	378	352	331	434	195	96	205	44
431	354	312	183	371	126	154	128	44
386	335	294	550	320	440	605	518	44
132	289	117	101	295	88	627	541	44
48	264	47	18	318	15	81	89	44
25	253	25	28	257	28	221	166	44
478	341	359	236	344	176	84	113	44
75	298	64	46	434	27	89	109	44
54	270	51	37	371	26	145	84	44
24	259	24	8	265	8	73	148	44
130	335	99	45	343	34	89	113	44
481	344	358	205	347	151	85	145	44
470	343	351	169	379	114	92	124	44
29	265	28	21	271	20	108	82	45
498	352	362	239	395	155	36	50	45
20	258	20	9	260	9	76	94	45
24	268	23	44	486	23	115	129	45
257	426	155	170	350	124	535	457	45
92	281	84	65	271	61	97	137	45
134	265	129	30	252	31	157	70	45
322	353	233	517	350	378	667	588	45
272	288	241	112	292	98	362	481	45
527	382	354	340	356	244	322	285	45
93	311	77	47	465	26	132	142	45
174	287	155	146	282	133	604	516	45
475	379	321	290	341	218	79	136	45
480	340	362	181	338	137	189	90	45
145	272	137	71	279	65	181	375	45
428	328	334	190	303	160	71	63	45
103	286	92	65	311	53	66	132	45
32	270	31	22	315	18	115	115	45
490	347	361	310	360	220	180	155	45
60	265	58	42	304	36	74	110	45
451	350	330	224	304	189	52	87	45
496	366	347	248	390	163	64	114	45
516	353	374	288	325	227	169	114	45
48	251	49	32	248	33	299	266	46
66	267	63	55	260	54	428	333	46
25	286	23	43	305	36	105	116	46
45	257	44	11	284	10	129	54	46
165	368	115	343	361	243	563	527	46
160	306	134	67	353	49	86	95	46
426	353	309	189	351	137	75	121	46
533	379	360	247	435	145	135	125	46
486	338	368	212	351	154	193	114	46
98	310	81	38	309	31	116	89	46
31	265	30	25	255	25	140	173	46
47	259	47	14	275	13	94	155	46
21	262	21	15	262	14	128	90	46
401	344	299	209	324	165	96	99	46
391	364	275	195	351	142	71	140	46
127	264	124	48	268	45	272	381	46
20	258	20	13	318	11	105	65	46
37	281	33	20	297	17	142	97	46
294	313	240	491	312	403	694	606	46
56	265	54	27	303	22	140	110	46
530	346	392	225	358	161	146	167	46
72	264	70	32	310	27	116	100	46
119	271	112	42	273	39	121	47	47
36	272	34	24	287	22	76	49	47
535	377	364	276	351	201	52	73	47
48	264	46	22	271	21	114	111	47
53	259	52	45	261	44	337	270	47
77	260	75	9	265	9	120	100	47
45	281	41	21	314	17	101	82	47
46	262	45	17	283	15	100	87	47
456	369	316	290	365	203	109	142	47
27	284	24	13	283	12	104	161	47
22	253	22	13	301	11	85	136	47
447	333	343	190	320	152	131	131	47
23	250	24	15	243	16	376	305	47
291	316	236	355	314	290	602	518	47
474	347	350	242	315	197	202	90	47
132	297	114	92	314	75	505	449	47
353	316	286	101	297	87	105	148	47
390	349	286	423	352	308	501	469	47
33	255	33	19	275	17	82	120	47
675	461	374	398	490	208	159	113	48
457	332	353	199	359	142	126	121	48
492	348	362	258	406	162	148	131	48
417	326	328	186	367	129	124	121	48
126	279	115	74	347	55	128	105	48
422	318	340	174	302	147	136	153	48
399	327	313	125	334	96	158	145	48
481	353	349	183	350	134	101	59	48
586	376	400	303	399	195	86	89	48
24	262	23	15	311	12	101	94	48
32	251	33	22	298	19	96	135	48
291	315	236	414	328	323	626	566	48
306	379	207	382	362	270	643	573	48
438	321	349	197	324	156	113	132	48
590	420	359	177	443	102	97	121	48
52	268	50	23	316	18	155	80	48
280	293	245	270	280	247	614	538	48
474	340	357	148	338	112	157	111	48
486	342	365	214	362	151	115	126	48
37	256	37	20	264	19	81	82	48
42	250	43	22	251	23	109	116	49
531	365	372	263	410	164	86	110	49
22	255	22	24	301	20	108	141	49
24	251	25	9	256	9	68	69	49
564	386	374	277	409	173	96	147	49
20	254	21	11	249	12	81	85	49
556	397	358	261	433	154	157	152	49
36	265	35	15	260	15	100	79	49
440	331	341	184	315	149	129	95	49
511	354	369	316	351	230	166	165	49
27	269	26	40	257	40	299	238	49
499	348	367	215	383	144	218	148	49
33	274	31	32	301	27	147	96	49
20	254	20	24	297	21	70	100	49
20	252	21	22	296	19	79	111	49
24	252	25	5	253	5	92	95	49
558	355	402	290	355	209	129	73	49
38	262	37	32	327	25	116	70	49
67	262	65	33	294	29	109	139	50
569	359	405	256	348	188	204	124	50
47	277	44	24	310	20	90	121	50
51	264	50	21	306	18	111	140	50
546	349	400	256	360	182	116	96	50
29	267	28	16	314	13	76	115	50
494	347	365	202	329	157	69	123	50
342	332	263	444	302	376	730	652	50
503	342	376	248	343	185	196	160	50
424	412	263	602	399	386	387	314	50
393	330	305	147	318	118	111	129	50
546	385	363	198	365	139	126	79	50
413	356	297	203	341	153	168	145	50
23	259	23	17	285	15	106	128	50
418	327	327	159	322	127	153	128	50
435	362	307	211	344	157	108	91	50
538	462	298	821	453	464	360	337	50
410	349	300	337	370	233	94	92	50
26	258	25	14	295	12	105	97	50
44	300	38	27	332	21	71	182	50
507	392	331	221	432	131	64	148	50
72	263	70	29	352	21	100	104	50
596	374	408	313	390	206	169	116	50
37	254	37	22	292	19	85	111	50
358	338	271	175	339	132	78	80	51
444	386	295	898	349	658	736	662	51
416	353	301	299	348	220	108	102	51
406	337	308	149	323	118	108	62	51
536	372	369	287	431	170	78	71	51
431	346	319	153	340	116	96	128	51
254	309	210	178	311	147	543	458	51
71	259	71	63	259	62	378	299	51
59	267	56	19	279	18	106	134	51
526	377	357	232	355	167	145	31	51
424	328	331	199	327	156	151	185	51
22	272	20	8	297	7	115	115	51
602	397	389	370	435	218	199	111	51
89	318	71	60	308	50	125	113	51
276	343	206	326	328	254	665	616	51
488	347	360	249	325	197	140	74	52
25	253	26	12	244	13	113	109	52
460	344	342	195	337	148	314	202	52
23	261	22	16	272	15	104	140	52
162	342	122	287	392	187	662	601	52
216	292	190	237	277	219	630	542	52
26	260	25	15	265	15	106	145	52
602	370	416	345	376	235	149	105	52
45	261	44	26	359	19	129	81	52
614	390	403	482	430	287	175	129	52
69	287	62	61	297	53	101	124	52
613	383	410	435	366	305	87	192	52
19	252	20	10	282	9	95	59	52
70	290	62	71	285	63	84	89	52
58	274	55	53	325	42	118	118	52
464	346	343	243	372	167	102	209	52
432	375	295	326	447	187	134	177	52
189	358	135	256	344	191	639	581	52
382	638	153	399	780	131	668	589	52
20	256	20	13	314	10	129	108	53
422	383	282	269	358	193	134	134	53
39	283	35	37	310	31	123	57	53
159	306	133	166	295	144	588	497	53
670	433	396	280	461	155	44	142	53
99	280	90	59	310	48	71	82	53
22	250	22	7	245	7	151	140	53
399	334	306	203	364	143	120	84	53
494	355	357	227	375	155	68	62	53
467	359	333	166	346	123	22	89	53
507	349	372	202	330	157	92	59	53
498	365	350	232	367	162	47	153	53
43	266	41	44	339	33	125	152	53
80	266	77	57	265	55	348	308	53
415	330	322	208	346	154	90	121	53
512	375	350	265	349	194	89	106	53
45	254	46	19	340	14	106	85	53
780	426	469	773	415	477	198	118	53
502	341	377	145	354	105	87	123	53
33	266	32	8	301	7	54	110	53
29	286	26	19	316	16	114	111	53
25	253	25	12	262	12	92	163	53
399	338	302	184	341	138	63	130	53
40	304	34	20	391	13	95	108	54
475	347	350	219	340	165	141	134	54
23	256	23	8	268	8	111	99	54
786	415	485	510	466	280	78	174	54
21	252	22	15	279	14	51	141	54
600	368	417	377	361	268	134	207	54
518	364	364	225	365	157	87	153	54
598	372	412	318	360	226	146	146	54
790	428	472	483	381	325	94	60	54
73	263	71	63	268	60	476	383	54
599	359	427	352	397	226	142	105	54
31	278	28	26	290	23	160	126	54
303	314	247	415	301	354	589	525	54
35	261	35	25	305	21	109	106	54
467	360	332	235	377	160	120	129	54
32	302	27	42	296	36	110	97	54
422	335	322	136	328	106	130	110	54
26	256	26	14	280	13	125	106	55
780	536	372	564	483	299	613	545	55
403	347	298	229	392	150	63	52	55
99	266	95	96	272	90	154	115	55
22	254	22	6	242	6	91	113	55
673	393	438	550	413	341	146	121	55
182	322	145	308	338	233	666	590	55
434	361	308	156	369	108	166	130	55
481	436	283	183	444	105	91	66	55
373	346	276	386	330	300	704	625	55
491	355	355	225	373	154	115	158	55
289	317	233	300	316	243	687	600	55
25	262	25	23	305	19	113	101	55
187	286	168	148	283	134	628	542	55
51	265	49	46	293	40	208	148	55
23	258	23	15	266	14	121	92	55
76	254	76	38	250	39	449	384	55
541	366	379	220	359	157	176	97	55
412	340	310	159	323	126	108	53	55
334	356	240	188	345	139	153	114	55
64	281	58	36	337	27	108	106	55
25	256	25	23	264	22	109	97	55
296	337	225	226	339	171	85	70	55
57	266	55	53	322	42	65	74	55
475	358	340	161	352	117	165	183	55
28	259	28	76	265	74	285	193	55
206	371	142	287	345	213	693	623	56
466	395	302	263	365	185	53	96	56
53	262	52	25	281	23	116	84	56
26	265	25	11	283	10	90	101	56
558	384	372	380	415	234	90	131	56
460	360	328	210	380	142	131	140	56
41	255	41	18	274	17	123	80	56
481	345	357	278	315	226	317	220	56
421	341	315	163	312	134	86	75	56
26	254	26	17	275	16	101	86	56
50	265	48	24	312	20	96	78	56
271	322	216	474	349	348	634	562	56
27	253	27	38	260	38	331	246	56
35	253	36	19	290	17	124	82	56
356	327	279	188	336	143	124	99	56
21	256	21	29	264	28	501	405	56
551	353	399	237	361	168	119	86	56
316	369	219	363	394	236	631	564	56
154	301	131	107	368	74	139	95	56
311	348	229	470	386	312	618	550	56
91	309	75	137	352	100	145	145	56
35	262	34	12	281	11	115	134	56
56	265	54	24	275	23	131	81	56
746	415	460	479	382	321	135	158	57
25	297	22	25	312	21	124	51	57
489	358	349	222	358	159	169	69	57
515	348	379	256	344	191	131	147	57
24	256	24	18	320	15	99	92	57
432	363	305	810	356	583	753	670	57
472	349	346	277	345	206	57	89	57
343	329	267	162	305	136	94	128	57
437	353	318	143	350	105	58	45	57
399	359	284	218	344	163	119	174	57
40	261	39	9	271	8	166	125	57
384	363	271	641	358	459	672	592	57
90	269	86	18	305	15	89	34	57
360	331	278	120	331	93	346	208	57
347	317	280	104	298	89	51	99	57
382	346	283	207	322	164	63	120	57
142	293	124	123	279	113	94	130	58
92	270	87	32	286	28	95	68	58
32	287	29	35	392	23	95	135	58
59	279	54	30	338	22	113	132	58
184	300	157	202	322	160	660	578	58
474	354	343	141	344	105	141	141	58
423	372	291	214	340	161	119	102	58
71	308	59	51	310	42	89	106	58
454	342	340	194	339	147	124	74	58
64	272	60	31	385	21	91	101	58
293	348	215	370	346	274	593	527	58
461	355	332	204	341	153	228	191	58
686	423	415	505	421	307	113	95	58
413	346	306	132	362	93	76	41	58
238	300	203	191	320	153	612	549	58
157	318	126	171	301	146	632	548	58
184	350	134	218	336	166	659	600	58
722	444	416	549	395	356	366	320	58
392	345	291	140	350	102	54	113	58
416	384	277	798	380	538	747	661	58
44	266	42	28	277	26	58	84	59
286	322	228	321	330	248	529	463	59
538	357	386	291	387	192	155	189	59
306	345	228	527	333	404	664	586	59
484	331	374	224	350	164	161	146	59
490	342	367	136	321	109	121	109	59
456	362	322	202	375	138	170	166	59
48	254	49	16	264	15	121	81	59
35	269	33	21	310	17	245	202	59
226	299	194	291	287	260	510	435	59
49	286	44	30	315	24	191	154	59
532	353	386	200	368	140	45	73	59
306	327	239	382	327	299	691	611	59
450	375	308	229	351	167	79	153	59
502	368	349	256	375	175	130	97	59
543	391	356	294	399	189	132	130	59
406	343	303	194	309	161	151	162	59
93	278	85	39	438	23	141	128	59
531	436	312	151	466	83	108	56	59
506	358	362	237	368	165	181	95	59
91	257	91	63	257	63	482	396	59
474	372	326	207	407	130	163	111	59
632	410	395	464	399	298	139	91	59
510	359	364	181	358	130	152	115	59
65	266	63	37	314	30	131	96	59
22	276	20	18	334	14	142	73	59
563	396	364	239	370	166	152	175	59
34	260	33	17	301	15	135	100	59
213	455	120	571	443	330	533	509	59
700	432	415	924	437	542	204	165	60
282	332	217	285	313	233	744	660	60
59	264	57	57	304	48	104	102	60
85	288	75	76	289	67	491	421	60
34	252	34	27	304	23	74	115	60
61	259	60	32	262	31	211	280	60
126	278	116	18	260	17	94	53	60
30	256	30	7	267	7	114	92	60
408	347	301	125	324	99	97	123	60
66	265	64	37	372	25	82	134	60
92	268	88	32	291	28	82	141	60
195	309	161	199	298	171	668	586	60
166	275	155	50	273	47	76	143	60
740	464	409	873	453	493	289	199	60
69	304	58	51	294	44	505	446	60
548	381	368	201	365	141	155	71	60
63	335	48	53	326	42	136	87	60
537	355	387	236	363	167	89	75	60
532	361	378	317	424	192	555	467	60
46	263	45	29	300	25	113	89	61
28	286	25	28	380	19	90	92	61
449	347	331	153	334	117	86	114	61
351	329	273	216	342	162	146	155	61
556	370	385	407	349	298	178	135	61
356	382	238	520	394	338	676	592	61
109	277	100	63	266	61	440	407	61
556	364	391	334	357	240	110	90	61
510	352	371	270	378	183	147	159	61
505	373	346	287	354	207	187	154	61
78	261	77	42	282	38	142	135	61
76	317	61	135	322	107	638	548	61
26	249	27	6	268	5	108	136	61
26	308	22	19	368	13	126	85	61
497	340	374	175	334	134	154	148	61
307	329	239	369	338	279	577	501	61
33	318	27	36	329	28	109	119	61
37	273	35	20	273	19	153	136	61
405	338	306	178	355	128	91	116	61
444	374	304	124	408	78	59	126	61
306	345	227	399	334	306	583	522	61
24	251	25	13	261	13	109	66	61
589	347	435	246	337	187	154	104	61
190	440	111	399	487	210	489	492	61
492	359	351	244	408	153	231	161	61
196	285	176	152	291	134	507	421	61
28	255	28	15	300	13	132	94	61
603	384	403	526	353	381	413	300	62
55	263	54	41	311	34	69	90	62
38	252	38	9	261	9	113	78	62
24	260	24	10	309	9	195	66	62
397	362	281	430	382	288	660	590	62
26	252	26	21	246	22	111	108	62
467	393	304	155	425	93	76	109	62
367	354	265	436	344	324	630	564	62
41	255	42	19	258	19	100	279	62
204	293	178	231	293	202	538	459	62
463	331	358	182	340	137	126	32	62
592	366	414	354	387	234	104	68	62
31	255	31	23	256	23	142	114	62
621	424	375	796	462	442	687	617	62
434	395	281	191	385	127	71	135	62
467	334	358	319	454	180	168	73	62
1023	640	410	1023	294	891	801	772	62
443	366	310	219	333	168	183	91	63
128	298	110	71	355	51	120	110	63
253	302	214	226	302	191	630	560	63
20	252	21	8	257	7	92	59	63
39	260	38	25	271	24	66	120	63
34	255	34	12	268	12	111	110	63
46	261	45	22	286	20	94	63	63
603	369	418	299	367	208	115	126	63
21	250	21	6	255	6	43	109	63
529	383	354	310	361	220	100	137	63
212	321	169	683	348	503	113	105	63
611	361	433	335	365	235	69	160	63
571	374	391	392	368	273	129	118	63
469	374	321	269	367	188	288	178	63
181	378	122	250	366	174	647	588	64
392	335	299	119	329	92	121	121	64
46	259	46	39	307	32	66	139	64
59	270	56	22	370	15	57	80	64
47	268	44	25	274	23	158	154	64
21	254	22	8	277	8	108	70	64
56	261	55	25	267	24	84	68	64
23	253	24	14	311	12	113	75	64
26	252	26	25	252	26	433	320	64
87	319	70	48	338	36	125	109	64
381	349	280	145	354	105	66	121	64
461	350	337	200	377	135	154	47	64
22	256	22	5	267	5	94	139	64
518	359	370	214	330	166	152	56	64
30	259	29	16	275	14	101	85	64
429	355	309	248	368	172	141	81	64
39	273	36	38	352	28	89	116	64
23	255	23	6	264	5	129	123	64
210	348	154	273	352	199	667	585	64
24	296	21	21	314	17	130	100	65
104	343	78	261	353	189	542	510	65
42	258	42	42	326	33	106	143	65
502	381	337	324	375	221	154	155	65
468	409	293	204	403	130	152	115	65
425	342	318	146	329	114	87	42	65
38	267	37	55	275	52	523	439	65
84	260	82	56	260	55	161	293	65
809	421	492	662	425	399	295	141	65
452	323	358	165	321	132	101	160	65
28	262	27	54	272	50	198	166	65
21	270	20	16	286	15	85	132	65
428	335	326	233	338	177	204	125	65
422	327	331	222	325	175	116	140	65
56	255	56	28	263	27	340	303	65
50	284	45	26	301	22	64	82	65
552	380	371	441	404	280	180	154	65
344	322	273	160	325	126	106	39	65
398	376	271	503	339	381	747	669	65
29	281	27	18	286	16	165	128	65
29	254	30	21	347	16	69	119	66
508	355	366	249	384	166	237	192	66
550	390	361	364	445	209	116	169	66
287	311	237	325	297	281	582	523	66
58	277	54	25	290	22	90	92	66
502	338	380	192	342	144	97	170	66
205	297	177	176	289	156	602	527	66
555	370	384	310	378	210	115	22	66
502	365	351	217	384	145	147	44	66
25	263	25	11	313	9	143	124	66
638	399	410	381	442	221	177	180	66
21	253	22	7	250	7	95	111	66
31	268	30	20	296	17	100	105	66
174	381	117	338	375	231	493	486	66
513	356	369	262	361	186	130	25	66
482	370	334	170	352	124	65	106	66
64	300	55	49	348	36	120	90	66
87	279	80	33	292	29	121	167	66
527	364	371	248	360	176	171	125	66
317	336	241	457	318	368	384	406	66
396	332	305	196	334	150	20	121	66
78	299	67	24	307	20	95	94	67
49	287	44	18	290	15	155	121	67
28	253	28	7	247	7	136	91	67
125	372	86	275	395	178	639	580	67
46	266	44	17	271	16	95	78	67
673	462	372	466	468	255	169	129	67
81	266	78	23	291	21	110	84	67
446	336	340	177	329	138	109	131	67
443	344	330	249	356	179	105	115	67
522	359	372	220	326	173	143	89	67
30	255	31	14	339	11	84	79	67
529	359	378	222	376	151	92	80	67
635	426	382	395	435	233	554	477	67
143	295	124	79	340	60	126	73	67
504	432	299	277	434	163	145	148	67
56	258	55	20	283	18	91	87	67
27	295	23	19	318	15	120	118	68
79	279	73	33	296	29	134	62	68
101	293	88	86	281	79	100	91	68
539	351	393	222	341	167	179	178	68
66	273	62	39	352	28	111	135	68
482	350	353	231	356	166	123	101	68
445	344	331	257	409	161	124	166	68
524	401	334	381	403	242	137	82	68
62	283	56	44	400	28	94	109	68
534	363	377	191	331	148	108	106	68
39	252	40	19	263	19	99	81	68
441	355	318	157	348	116	137	113	68
446	361	316	159	382	106	74	116	68
512	347	378	196	380	132	145	63	68
547	357	393	332	384	221	182	188	68
416	323	330	121	309	101	136	146	68
483	349	354	259	392	169	265	200	68
461	345	342	238	390	156	94	140	68
275	323	218	358	303	302	581	525	68
445	316	361	237	331	183	169	136	68
502	344	374	219	336	167	264	168	69
190	296	165	177	282	160	558	479	69
487	386	322	814	376	555	685	628	69
20	250	21	9	252	9	109	125	69
380	397	245	604	421	367	669	590	69
367	329	286	130	312	106	147	116	69
436	342	327	226	344	168	126	124	69
43	253	43	16	271	16	95	60	69
33	250	34	8	254	8	79	81	69
497	355	359	189	344	141	162	123	69
20	252	21	9	266	8	114	80	69
35	265	34	23	310	19	90	149	69
251	317	202	287	309	238	525	482	69
46	260	45	46	259	46	507	412	69
122	270	116	141	268	134	542	457	69
940	609	395	341	624	140	166	130	69
1023	575	456	1023	286	917	740	653	70
54	265	53	15	276	14	105	162	70
441	347	325	208	391	136	142	152	70
550	458	307	660	476	355	121	131	70
441	358	316	148	339	112	91	163	70
576	373	396	287	395	186	69	129	70
30	272	28	22	299	19	119	95	70
74	274	69	27	285	25	84	120	70
59	261	58	30	263	29	96	146	70
23	257	23	11	269	10	137	128	70
392	338	297	173	319	139	119	39	70
23	264	22	22	303	18	135	97	70
73	260	72	23	268	22	126	120	70
154	362	109	386	370	267	415	429	70
460	329	358	178	316	144	80	126	70
410	310	338	238	315	194	163	86	70
440	353	320	244	428	146	95	110	70
723	526	352	1023	267	982	726	667	70
583	360	415	261	385	173	84	121	71
462	363	326	182	344	136	132	71	71
463	359	330	281	371	194	102	139	71
40	261	40	23	290	20	128	142	71
38	275	35	43	337	32	106	95	71
65	254	65	16	301	14	62	95	71
45	257	45	51	259	50	510	419	71
538	347	397	254	385	169	59	129	71
157	411	98	349	404	221	619	579	71
79	269	75	21	282	19	91	105	71
565	374	387	277	415	171	166	54	71
443	354	321	171	344	128	92	91	71
38	259	37	26	290	23	99	159	71
276	311	227	335	301	285	446	420	71
472	344	351	221	400	142	116	108	71
25	252	26	6	248	6	78	106	71
23	250	24	13	334	10	90	89	71
26	261	26	23	304	20	66	101	71
242	319	195	247	299	212	589	520	72
40	256	40	23	270	22	135	96	72
519	351	378	188	381	126	244	178	72
464	348	341	206	323	163	155	137	72
427	319	343	180	321	144	96	105	72
26	279	24	15	294	13	151	91	72
22	259	22	22	303	19	97	113	72
423	349	310	155	348	114	101	140	72
46	262	45	31	349	23	124	104	72
632	371	436	310	401	198	99	123	72
27	261	26	15	312	12	151	134	72
639	412	396	450	398	290	167	148	72
49	263	47	22	301	19	92	120	73
480	365	337	285	368	199	126	54	73
23	269	22	21	301	18	91	115	73
240	312	197	203	302	172	679	594	73
644	382	431	359	449	205	217	203	73
27	252	28	29	260	28	304	202	73
620	402	395	572	430	341	204	105	73
119	276	110	54	311	45	113	90	73
69	265	66	22	330	17	70	81	73
36	270	35	26	298	23	99	99	73
555	440	323	485	427	291	128	147	73
364	331	281	363	313	297	676	595	73
614	401	392	381	412	236	178	119	73
91	293	80	155	320	124	540	457	73
618	388	408	400	384	266	170	163	73
23	252	23	9	267	8	141	137	73
56	257	56	15	265	14	126	100	73
46	295	40	38	388	25	145	166	73
262	325	206	215	339	163	665	597	73
498	362	352	202	340	152	128	124	73
576	387	381	373	386	247	84	45	73
27	259	26	25	289	22	66	84	73
30	252	31	19	342	14	100	140	73
22	251	23	7	254	7	65	79	73
21	256	21	6	264	6	95	85	73
117	301	100	52	325	41	121	113	73
404	337	307	151	331	117	71	82	74
30	252	31	15	247	15	75	120	74
364	328	284	147	338	111	151	111	74
41	263	40	31	294	27	74	155	74
41	268	39	26	279	24	149	78	74
472	333	363	288	343	215	185	69	74
331	323	262	126	333	97	60	50	74
32	253	33	25	252	26	393	297	74
227	314	185	237	311	195	413	391	74
88	292	78	55	315	45	124	118	74
256	328	200	367	319	294	626	559	74
45	283	41	28	295	24	92	105	74
91	261	90	29	267	28	94	76	74
26	264	25	28	352	21	79	125	74
269	364	189	269	378	182	686	611	74
44	255	44	27	270	26	125	119	74
419	372	289	130	349	95	154	123	74
32	264	31	11	261	11	155	125	74
411	330	319	190	349	139	85	181	74
297	330	231	410	333	315	450	466	74
512	342	383	256	368	178	124	96	75
207	370	143	223	351	163	514	505	75
488	353	354	293	380	197	142	132	75
163	302	138	235	296	203	524	451	75
461	355	332	203	347	150	202	145	75
457	331	354	148	305	124	60	63	75
49	260	48	24	333	18	90	70	75
421	355	304	212	322	169	76	87	75
446	404	282	190	419	116	174	46	75
446	350	326	209	322	166	151	145	75
477	342	357	282	358	202	160	102	75
25	257	25	27	338	20	100	102	75
348	339	263	589	346	435	613	549	75
419	366	293	113	375	77	70	96	75
450	330	349	203	354	147	125	149	75
427	345	317	147	338	111	129	128	75
25	268	24	25	294	22	84	101	75
304	320	243	349	321	278	652	575	75
77	265	75	22	279	20	158	115	75
409	334	313	172	339	130	125	212	75
28	278	26	18	351	13	126	92	75
24	264	24	10	267	9	124	106	75
69	277	64	20	299	17	109	87	75
491	333	378	281	328	219	134	119	76
514	350	377	242	327	189	120	180	76
35	256	35	15	285	14	89	111	76
179	274	167	172	272	162	454	408	76
32	274	30	22	310	18	124	121	76
26	261	26	33	324	26	39	118	76
125	270	118	83	311	68	288	161	76
408	346	302	159	336	121	113	131	76
447	357	320	755	358	539	609	530	76
21	253	21	17	266	16	105	114	76
481	348	354	236	341	178	46	130	76
49	265	48	31	287	28	134	45	76
220	305	185	310	300	265	575	516	76
33	258	33	10	250	10	94	123	76
400	336	305	177	352	129	135	60	76
468	358	334	262	368	182	135	115	76
36	253	37	15	255	15	100	96	76
23	254	23	9	277	9	68	116	76
19	254	20	13	300	11	136	106	76
76	283	69	50	272	47	168	157	76
70	312	57	122	311	101	358	259	76
32	271	31	24	297	21	140	111	76
164	296	142	136	372	93	578	532	76
21	251	22	16	347	12	68	96	77
25	276	23	27	274	25	121	76	77
19	253	20	6	255	6	75	123	77
91	289	80	60	345	45	97	131	77
417	385	277	624	398	401	663	623	77
455	340	343	186	349	137	160	87	77
484	343	361	189	328	148	105	52	77
46	253	46	14	262	14	86	75	77
41	266	39	31	289	27	126	111	77
29	255	29	7	264	7	131	100	77
44	264	43	13	305	11	73	118	77
547	352	397	278	382	186	145	149	77
52	274	48	27	328	21	74	101	77
120	278	110	57	337	43	126	101	77
58	263	57	36	280	33	102	70	77
35	259	35	21	289	18	105	50	77
448	384	298	206	375	141	163	115	77
682	393	444	389	426	234	109	69	77
62	257	61	23	268	22	111	128	77
718	439	418	399	409	250	129	149	77
271	317	219	472	321	376	576	522	77
438	323	347	191	326	150	121	85	77
290	326	228	417	316	337	706	618	77
475	349	348	204	346	151	135	132	77
531	498	273	454	378	308	583	494	77
65	258	65	62	263	60	405	339	77
558	352	406	199	342	149	106	60	77
32	251	33	15	251	15	116	79	77
639	375	436	371	387	246	104	151	77
47	271	45	43	317	35	100	57	77
53	257	52	61	254	62	335	256	78
26	260	25	27	316	22	96	110	78
267	462	148	671	524	328	625	570	78
61	263	59	21	310	18	113	62	78
466	336	356	201	339	151	126	104	78
59	269	56	31	330	24	171	90	78
468	344	348	188	317	152	134	140	78
514	352	374	272	345	202	100	111	78
665	407	418	554	393	360	145	132	78
72	260	70	33	264	32	168	173	78
52	270	49	30	437	17	89	108	78
422	355	304	165	347	122	102	96	78
451	415	278	955	459	533	533	469	78
184	373	126	99	510	50	106	129	78
37	269	35	17	264	16	60	129	78
43	262	42	21	263	20	366	260	78
380	335	290	197	322	157	46	130	79
39	266	37	16	275	15	147	125	79
193	327	151	175	312	144	680	608	79
530	368	368	191	373	131	177	84	79
248	326	195	297	317	240	583	520	79
145	417	89	263	389	173	664	603	79
521	393	340	306	372	210	257	174	79
357	347	263	274	380	185	129	114	79
623	379	421	280	417	172	82	102	79
182	384	121	277	356	199	617	573	79
25	256	25	19	261	18	427	322	79
48	275	44	34	281	31	111	120	79
480	339	362	177	320	142	139	102	79
330	395	214	541	389	356	206	197	79
571	401	365	337	418	207	134	81	79
480	362	339	173	367	121	237	142	79
26	258	26	23	345	17	73	66	79
295	327	231	214	368	149	603	527	79
540	379	365	357	408	224	140	167	79
29	255	29	18	257	17	123	80	80
382	322	303	200	351	146	126	96	80
51	257	51	89	256	89	360	262	80
507	362	358	200	343	150	129	155	80
23	275	21	10	271	9	113	114	80
252	304	213	262	298	225	642	581	80
333	398	215	486	431	288	631	562	80
426	368	296	168	362	119	168	101	80
59	265	57	17	311	14	130	91	80
32	259	32	37	282	33	145	94	80
47	255	48	25	256	25	119	85	80
529	354	383	266	378	180	76	94	80
33	260	33	13	264	12	66	81	80
29	271	27	20	280	19	134	159	80
473	340	356	298	362	211	104	105	81
81	269	77	29	328	23	124	69	81
430	353	311	245	335	187	165	124	81
234	326	184	170	319	137	547	493	81
497	348	365	234	336	178	162	94	81
114	289	101	108	281	99	396	338	81
592	443	342	466	396	302	132	106	81
113	285	102	19	287	17	155	123	81
592	354	428	272	375	186	216	165	81
471	337	358	163	308	136	87	170	81
734	411	458	478	395	310	85	105	81
560	354	405	289	357	207	51	152	81
34	257	33	9	256	9	139	92	81
78	267	74	15	268	14	85	136	81
752	483	398	599	509	301	560	478	81
56	323	45	25	346	19	135	87	81
53	263	51	33	269	31	73	81	81
48	300	41	17	351	13	151	73	81
27	254	27	16	292	14	79	148	82
291	338	221	500	342	375	697	618	82
429	347	316	715	328	559	759	684	82
433	365	304	721	362	510	589	515	82
21	267	20	14	298	12	68	39	82
395	335	303	168	358	120	115	121	82
79	293	69	40	278	37	51	131	82
184	282	168	102	308	85	89	91	82
561	348	413	252	381	169	177	189	82
208	294	181	262	300	224	627	539	82
468	367	326	180	371	124	49	71	82
48	263	46	44	338	34	136	96	82
32	260	31	8	259	8	134	114	82
274	328	214	367	318	295	666	595	82
25	255	25	10	391	6	115	147	82
515	346	382	334	445	192	209	149	82
72	271	68	31	293	27	87	105	82
74	310	61	33	341	25	141	81	82
283	379	191	224	444	129	618	571	82
426	345	316	144	354	104	152	81	83
221	296	191	249	296	215	576	497	83
51	259	50	14	267	14	87	121	83
32	265	31	12	266	12	135	92	83
477	336	363	149	335	114	59	162	83
110	267	106	65	324	51	105	102	83
426	344	317	142	337	108	132	97	83
42	271	40	24	345	18	137	135	83
64	303	54	34	327	27	128	64	83
26	278	24	15	283	13	94	111	83
61	262	60	18	283	16	119	73	83
38	272	36	35	317	28	145	125	83
506	355	365	227	370	157	121	100	83
573	376	390	279	347	206	108	134	83
25	267	24	31	333	24	129	132	83
516	358	369	196	358	140	178	89	83
19	250	20	5	251	6	110	126	83
463	349	340	170	348	125	101	123	84
22	259	22	11	295	10	115	108	84
77	271	73	39	369	27	101	92	84
48	268	46	20	294	17	92	125	84
44	259	43	11	252	12	100	50	84
53	284	48	48	284	43	76	115	84
629	390	413	382	424	231	128	78	84
329	315	267	91	307	76	92	141	84
231	314	188	400	310	330	116	76	84
359	322	285	109	310	90	105	106	84
541	366	378	268	378	182	108	110	84
26	252	27	10	290	9	121	60	84
145	278	134	21	273	20	94	111	84
21	253	21	28	309	23	74	102	84
476	351	347	177	342	133	109	66	84
33	268	32	40	333	31	131	152	84
24	253	25	8	269	8	71	92	84
43	260	42	9	257	9	106	106	84
493	359	352	358	353	259	135	99	84
22	268	21	16	286	14	80	102	84
69	266	66	31	284	28	70	134	84
491	355	353	223	342	167	141	104	84
498	423	302	1023	356	737	732	662	84
172	281	157	136	280	124	381	362	85
430	335	329	192	366	135	101	135	85
45	263	44	27	420	17	105	128	85
80	274	75	33	314	27	126	97	85
21	250	22	14	277	13	96	154	85
42	249	44	23	247	24	238	255	85
43	363	30	39	405	25	152	100	85
28	276	26	20	277	18	171	124	85
29	255	29	10	274	10	97	94	85
663	471	360	207	473	112	233	149	85
516	343	385	233	362	164	95	120	85
759	438	444	416	408	261	163	37	85
493	345	366	306	377	208	158	105	85
335	342	251	371	314	303	680	598	85
342	325	269	188	305	157	119	79	85
82	265	79	41	260	40	121	158	85
466	342	349	176	340	132	149	71	85
201	324	159	253	338	192	685	608	85
27	293	23	38	342	28	87	154	85
66	268	63	32	275	30	101	97	85
88	363	62	178	443	103	414	326	85
741	422	449	546	426	329	199	155	85
320	313	261	81	302	68	166	51	86
418	350	306	245	338	185	130	148	86
28	250	29	19	258	19	340	287	86
400	323	317	123	308	102	64	128	86
29	256	29	12	313	9	136	22	86
53	261	52	22	289	19	59	111	86
45	259	44	14	261	14	65	64	86
146	277	135	131	271	124	537	477	86
25	256	25	10	256	10	121	121	86
35	427	21	25	436	15	101	97	86
470	337	357	197	371	136	143	51	86
267	347	197	389	332	299	660	582	86
347	423	210	452	379	305	729	658	86
575	366	402	310	351	226	89	136	86
689	420	420	431	470	235	71	123	86
30	315	24	23	351	17	90	84	86
432	357	310	294	328	229	287	198	86
38	267	36	33	288	30	96	110	86
84	275	78	31	289	27	116	92	86
516	361	366	279	354	201	85	68	86
37	274	35	24	273	22	109	89	86
23	272	22	40	384	27	455	367	87
387	330	300	172	319	138	128	168	87
492	341	370	178	389	117	82	47	87
23	254	23	8	257	8	140	114	87
51	270	49	16	289	14	148	141	87
471	351	344	215	406	135	212	139	87
23	254	24	8	259	8	146	111	87
81	277	75	40	326	31	121	159	87
289	316	234	349	299	299	655	576	87
36	256	36	18	321	15	118	124	87
43	280	39	34	338	26	123	81	87
118	305	99	48	308	40	140	163	87
22	262	22	11	279	10	124	106	87
23	277	21	10	281	10	76	87	87
60	315	49	76	431	45	100	143	87
421	326	330	245	337	186	141	125	87
54	272	51	65	391	43	124	146	87
53	254	53	27	259	27	82	106	87
467	349	343	260	382	174	82	85	87
569	349	418	335	390	220	297	233	87
38	257	38	14	286	13	99	102	87
445	349	326	162	350	119	130	143	87
504	336	383	182	320	145	155	95	87
242	282	220	233	285	210	626	556	87
96	269	92	39	280	36	57	137	87
67	264	65	24	272	23	85	81	88
491	340	369	231	353	167	124	96	88
22	267	21	49	275	46	376	270	88
483	350	354	209	350	153	114	102	88
256	358	183	202	370	140	666	601	88
90	260	89	37	268	35	153	118	88
73	278	67	63	307	53	348	260	88
721	439	421	505	467	277	594	524	88
52	275	48	39	347	28	106	44	88
80	263	78	76	265	73	476	383	88
558	387	368	333	435	196	275	194	88
26	252	27	12	252	12	338	294	88
38	310	31	35	312	29	85	85	88
302	313	247	116	308	97	424	506	88
91	293	80	107	297	93	382	302	88
444	377	301	251	380	169	81	73	88
180	319	144	72	335	55	37	89	88
501	366	351	232	362	164	94	87	88
32	258	32	9	275	9	146	149	88
32	313	26	32	386	21	154	95	88
61	260	61	21	265	20	96	91	88
314	361	223	543	371	375	713	624	88
84	276	78	63	365	44	97	62	88
53	267	51	16	314	13	106	82	88
321	344	238	490	323	388	715	630	88
555	369	385	279	419	170	142	74	88
27	247	29	17	254	17	367	290	88
454	344	338	206	342	154	119	82	88
65	289	58	66	374	45	151	89	89
463	353	336	221	385	147	123	91	89
217	345	161	342	346	253	643	560	89
639	437	374	505	405	319	606	509	89
535	358	383	268	387	177	120	124	89
169	368	118	248	345	184	549	517	89
123	285	110	190	278	175	417	333	89
28	253	28	12	277	11	145	100	89
782	445	450	566	393	369	176	137	89
22	265	21	25	283	22	116	121	89
48	266	47	17	291	15	136	106	89
38	254	39	10	264	10	84	120	89
690	439	402	357	434	210	212	146	89
286	326	225	274	314	223	667	602	89
23	251	23	7	257	7	102	147	89
21	255	21	6	256	6	139	87	89
634	416	390	367	427	220	96	46	89
77	260	76	22	285	20	142	114	89
503	367	351	263	383	176	238	140	89
28	254	29	10	253	10	96	121	89
127	445	73	302	444	174	591	536	89
30	261	30	13	265	13	125	142	89
462	335	353	159	323	126	110	128	89
514	330	398	255	373	175	110	181	89
455	341	341	246	362	174	81	120	89
488	354	353	184	369	128	119	124	89
190	295	165	174	290	154	658	569	89
22	258	22	22	299	19	104	78	89
90	347	66	38	339	29	76	114	89
433	335	331	244	375	166	165	125	90
368	318	297	338	314	276	146	123	90
691	437	405	294	431	174	115	68	90
44	257	44	31	252	31	507	416	90
44	296	38	50	451	29	361	266	90
34	271	32	29	265	28	111	158	90
245	317	198	317	305	266	638	550	90
42	272	39	34	275	32	62	95	90
21	251	22	6	255	6	116	135	90
72	282	65	26	300	22	79	59	90
142	289	126	206	289	183	547	462	90
271	325	213	382	316	309	605	524	90
38	266	37	21	354	15	142	96	90
520	372	358	278	357	199	99	129	90
505	365	354	290	356	208	121	64	90
22	262	21	19	273	18	121	75	90
439	345	326	216	341	162	115	149	90
577	368	401	230	348	169	97	101	91
24	260	24	8	252	8	76	124	91
124	379	84	144	381	97	604	557	91
111	378	75	364	370	252	517	498	91
40	314	32	101	380	68	28	86	91
113	326	88	95	458	53	109	154	91
31	266	30	29	298	25	111	89	91
68	280	62	43	302	37	114	74	91
531	386	352	324	346	240	159	136	91
71	266	68	8	260	8	125	128	91
603	374	413	335	379	226	143	120	91
103	271	97	30	287	26	86	75	91
240	294	208	359	303	303	563	502	91
479	342	359	201	366	141	148	97	91
21	261	21	15	279	14	95	87	91
58	267	56	44	268	42	82	153	91
508	369	352	241	395	156	101	97	91
550	367	383	283	350	207	170	143	92
41	259	40	19	284	17	116	123	92
110	271	104	37	308	31	66	135	92
331	338	251	128	310	106	59	76	92
221	292	194	256	296	221	462	427	92
43	268	41	43	306	36	131	84	92
42	273	39	8	275	8	104	102	92
35	284	31	27	306	22	96	89	92
24	276	23	19	343	14	125	140	92
507	380	342	251	368	174	126	87	92
23	255	23	11	264	11	121	81	92
21	252	22	13	254	13	128	68	92
56	271	53	28	326	22	70	126	92
616	375	420	338	399	217	116	131	92
36	290	32	25	299	21	125	106	92
28	274	26	18	295	16	100	104	92
285	316	231	434	323	344	587	527	92
23	288	20	18	283	17	96	120	92
23	258	23	11	263	10	101	96	92
624	369	433	339	416	209	105	120	92
603	374	412	355	406	224	75	64	93
542	350	396	266	372	183	71	115	93
94	277	86	40	314	32	118	140	93
520	358	371	331	330	257	135	87	93
44	289	39	51	410	32	71	149	93
101	265	98	31	271	29	82	99	93
23	269	22	20	310	16	108	119	93
414	405	262	135	375	92	69	149	93
27	254	28	22	348	16	89	132	93
92	288	81	59	296	51	99	131	93
441	329	343	138	319	111	130	91	93
259	305	217	257	301	219	679	589	93
27	265	26	17	299	14	113	75	93
544	386	361	261	394	169	74	111	93
26	254	26	16	280	15	84	53	93
41	258	41	8	274	7	81	62	93
[truncated: 18,001 more rows]
