# Supplementary material for: N-chlorination mediates protective and immunomodulatory effects of oxidized human plasma proteins
Source: eLife. 2019 Jul 12;8:e47395. doi: 10.7554/eLife.47395 (PMC6650281; doi:10.7554/eLife.47395)
Supplement: Figure 8—source data 1. [file elife-47395-fig8-data1.zip › Figure 8 Source Data 1/channel values/Staurosporine 4.csv]

FSC-A	FSC-H	FSC-W	SSC-A	SSC-H	SSC-W	FITC-A	PE-A	Time
46	270	44	29	310	24	189	143	0
63	255	63	23	257	23	128	160	0
24	266	23	10	279	9	101	136	0
540	353	392	216	344	160	101	34	0
575	410	359	254	438	149	146	161	0
519	398	334	180	428	108	158	126	0
122	279	112	105	277	97	364	349	0
47	266	46	24	315	20	99	116	0
22	250	23	17	253	17	129	100	0
463	351	338	232	351	169	216	148	0
539	349	396	197	352	143	97	134	0
65	290	57	51	309	43	108	105	0
26	258	25	8	265	8	97	109	1
400	354	290	288	333	221	309	215	1
722	407	455	497	435	293	205	110	1
610	388	403	353	426	212	101	130	1
568	390	373	189	402	121	97	99	1
617	439	360	247	467	136	135	66	1
101	283	91	25	287	23	115	96	1
551	368	383	199	381	134	149	124	1
449	329	350	136	320	109	75	78	1
32	248	33	11	247	12	253	129	1
87	263	85	23	300	19	81	54	1
44	259	44	11	288	10	149	147	1
592	379	400	331	386	219	182	120	1
514	364	362	214	391	140	109	105	1
456	353	330	250	395	162	152	129	1
463	374	317	252	370	175	85	151	1
19	249	20	24	255	24	124	130	1
288	342	216	393	328	306	601	521	1
423	345	314	184	340	138	143	146	1
64	275	59	32	298	28	114	85	1
45	266	44	34	273	31	418	324	1
328	335	251	276	303	233	195	86	1
624	420	380	436	435	257	311	262	1
602	368	419	254	369	176	167	131	1
34	263	33	18	257	18	111	108	1
706	407	444	863	439	503	71	126	1
171	295	149	43	300	37	74	58	1
67	265	65	37	263	36	76	56	1
82	266	79	44	275	41	73	92	1
542	381	365	395	375	270	157	101	2
1023	623	421	1023	574	456	378	343	2
321	329	250	548	325	432	612	533	2
654	420	398	341	455	192	267	392	2
496	359	354	361	365	253	275	162	2
26	258	25	20	278	19	141	128	2
65	254	65	52	259	51	361	301	2
230	407	145	484	410	303	628	575	2
670	389	441	405	397	261	174	162	2
755	391	494	521	476	280	336	236	2
526	364	370	257	350	188	280	197	2
29	269	28	21	285	19	130	129	2
113	266	109	90	262	88	269	303	2
61	288	54	21	301	18	96	128	2
537	382	360	496	407	312	174	199	2
91	279	83	33	308	28	97	85	2
60	279	55	19	296	16	81	97	2
306	327	240	391	325	309	600	542	2
62	293	54	30	323	24	111	91	2
40	255	40	22	260	22	439	347	2
481	339	364	272	346	201	218	291	2
715	399	459	425	415	262	113	123	2
469	362	332	170	382	114	327	205	2
642	376	438	260	395	168	102	76	2
459	350	335	169	352	123	140	136	2
40	259	40	18	258	17	85	92	3
89	315	72	62	315	50	108	95	3
878	443	507	854	411	533	153	146	3
104	263	101	91	263	89	361	314	3
37	324	30	17	365	12	149	91	3
297	307	248	487	300	416	608	535	3
28	261	27	32	256	32	347	229	3
474	335	362	182	331	141	65	118	3
308	332	238	437	319	351	619	580	3
534	379	361	329	397	212	130	99	3
291	332	224	465	339	351	420	439	3
509	364	358	260	383	174	157	161	3
603	369	419	302	364	212	180	87	3
508	356	365	181	352	131	115	113	3
37	257	37	17	255	17	483	410	3
37	268	36	18	280	16	137	73	3
806	631	327	961	455	541	656	589	4
440	353	319	322	360	229	211	207	4
505	363	356	199	359	142	169	199	4
27	286	24	26	324	20	384	285	4
508	353	368	225	351	164	99	100	4
521	363	368	204	349	150	111	114	4
64	255	65	40	263	39	382	343	4
431	362	305	148	358	106	110	137	4
184	371	127	290	335	222	653	597	4
645	407	406	527	411	329	687	611	4
331	321	264	543	300	464	739	665	4
562	368	391	328	394	213	130	132	4
526	352	382	224	347	165	163	142	4
25	251	25	9	245	9	89	81	4
29	252	29	7	251	7	129	105	4
664	388	438	335	399	215	242	183	4
553	367	386	320	386	212	195	190	4
74	270	70	37	298	32	68	99	4
24	280	22	38	282	35	293	201	4
324	313	265	408	303	344	655	572	4
62	272	58	24	284	21	89	51	4
518	362	366	201	350	147	167	99	4
490	351	357	223	375	152	167	185	4
435	364	306	193	349	142	121	143	4
28	265	27	13	274	13	116	87	4
62	276	57	16	265	16	136	149	4
23	253	24	15	310	12	85	114	4
81	265	78	26	291	23	86	63	4
555	368	386	307	383	205	163	81	5
568	357	407	308	341	231	135	154	5
537	375	366	239	369	166	183	159	5
218	313	178	408	310	336	539	464	5
421	346	312	159	344	118	129	124	5
246	363	173	423	353	307	679	614	5
34	259	34	17	272	16	130	128	5
574	378	389	563	373	387	277	204	5
32	272	30	16	295	14	131	100	5
720	459	402	384	449	219	258	200	5
22	248	23	16	273	15	128	111	5
324	392	212	324	420	198	435	434	5
61	268	58	91	265	88	277	228	5
270	305	226	313	313	256	549	500	5
465	355	336	239	361	169	226	160	5
51	289	45	19	332	15	130	129	5
569	364	400	346	367	242	180	141	5
47	261	46	22	262	22	94	101	5
120	274	112	107	271	101	131	134	5
60	261	59	86	260	85	253	245	5
30	249	30	10	243	11	75	113	5
561	372	386	268	381	180	87	152	5
478	359	341	173	362	122	129	95	5
26	262	25	11	279	10	94	90	5
58	304	49	164	319	132	472	404	5
563	363	397	195	361	138	110	149	5
45	264	44	12	259	12	108	92	6
198	317	160	229	317	185	680	611	6
21	255	21	6	235	7	79	87	6
26	252	26	38	252	39	279	215	6
523	380	352	188	376	128	134	153	6
506	362	358	182	341	137	145	115	6
197	283	178	133	281	121	316	367	6
559	362	395	284	366	198	125	153	6
35	268	33	11	281	10	111	86	6
453	364	319	255	370	176	152	110	6
29	292	26	19	309	15	100	97	6
74	269	70	61	267	59	137	116	6
53	264	52	18	272	17	84	97	6
483	341	362	221	333	170	136	157	6
649	375	443	379	345	282	130	167	6
22	256	22	6	252	7	73	110	6
469	353	340	149	350	109	102	80	6
198	276	184	41	270	39	76	139	6
417	348	307	142	339	107	51	146	7
510	377	346	223	378	151	111	119	7
463	336	353	248	352	181	85	53	7
680	417	418	379	409	237	96	110	7
664	380	447	503	382	337	145	110	7
462	366	323	249	370	172	254	190	7
383	340	288	641	321	512	642	560	7
65	279	60	26	293	23	70	125	7
132	335	101	105	360	75	362	285	7
72	295	63	37	324	29	131	105	7
55	271	52	23	299	19	168	113	7
431	339	326	127	311	105	87	148	7
42	277	39	9	279	8	118	69	7
519	363	366	328	381	220	75	120	7
93	284	84	37	283	34	78	134	7
621	382	416	324	362	229	139	132	7
509	349	373	234	342	175	145	84	7
715	479	382	372	463	205	199	190	7
59	256	59	24	267	23	116	106	7
132	287	118	28	314	23	109	124	7
84	284	75	30	312	25	85	81	8
447	360	318	162	360	115	166	95	8
210	300	179	199	295	172	550	479	8
32	253	32	7	260	7	108	105	8
468	358	335	246	352	179	240	298	8
534	348	393	332	369	231	105	136	8
598	373	411	278	462	154	330	239	8
40	269	38	74	265	71	230	210	8
21	260	21	16	269	15	132	108	8
548	382	367	297	384	198	128	139	8
446	352	324	191	362	135	171	129	8
30	251	31	11	262	11	130	81	8
644	384	429	446	355	322	159	120	8
127	263	123	47	264	46	68	60	8
762	414	471	912	439	532	167	142	8
522	378	354	273	360	194	101	147	8
558	344	414	229	344	170	111	146	8
46	288	41	32	286	29	74	109	9
42	271	39	68	280	62	577	488	9
20	258	20	10	250	10	151	142	9
46	261	45	15	290	13	86	91	9
24	251	24	26	320	21	90	104	9
494	340	372	188	334	144	96	124	9
38	269	36	14	279	13	109	90	9
180	394	117	138	365	97	295	350	9
37	285	34	61	326	48	530	434	9
578	369	401	311	366	218	52	165	9
81	275	75	26	270	25	260	189	9
446	354	323	193	336	147	105	85	9
420	343	313	173	325	136	155	94	9
670	385	445	325	380	219	169	111	9
500	367	349	341	379	230	126	114	9
465	360	331	226	370	156	153	118	9
640	402	408	258	406	162	110	125	9
533	367	372	372	414	231	522	516	9
505	356	363	951	336	724	615	530	9
615	406	387	533	433	315	325	265	9
791	406	499	531	407	334	285	230	9
324	311	267	417	296	361	563	503	9
116	276	107	85	272	80	435	366	9
519	382	349	359	329	279	130	80	9
754	432	446	738	422	448	262	215	9
585	360	416	295	354	213	11	116	9
501	342	375	235	336	179	104	94	10
24	255	24	26	258	25	151	114	10
60	302	51	29	298	25	108	101	10
85	313	69	92	304	78	253	135	10
120	280	109	58	291	51	198	147	10
59	274	55	55	280	50	248	173	10
98	263	95	26	259	25	140	125	10
95	275	89	55	279	50	137	334	10
72	257	71	32	260	31	203	336	10
583	368	406	373	389	245	181	84	10
304	324	240	346	313	283	605	516	10
21	261	20	17	300	14	96	106	10
371	364	261	696	333	535	642	580	10
436	357	313	221	356	159	278	218	10
168	277	155	70	271	67	479	444	10
293	346	217	300	330	233	367	367	10
649	378	439	365	414	225	381	270	10
27	262	26	16	281	15	125	62	11
524	385	348	370	362	261	130	65	11
416	464	230	863	448	493	669	636	11
467	334	358	179	326	141	125	95	11
704	412	438	508	486	267	659	570	11
21	258	21	9	270	9	73	100	11
1023	556	471	1023	418	628	724	655	11
25	254	25	25	257	25	207	187	11
77	272	72	21	269	20	102	105	11
129	302	109	178	312	146	452	378	11
498	368	347	336	363	237	246	177	11
169	297	146	172	294	150	612	522	11
606	365	425	310	364	218	291	223	11
50	270	47	13	264	13	113	80	11
72	258	71	44	263	42	360	263	12
61	278	56	28	291	25	131	80	12
228	289	202	178	292	156	301	387	12
549	365	384	262	344	195	143	86	12
42	264	41	13	290	11	70	142	12
338	324	267	304	318	244	703	639	12
49	262	48	31	251	31	147	171	12
77	262	75	77	262	75	377	316	12
42	269	40	28	282	25	106	116	12
36	263	35	31	483	16	81	162	12
44	249	46	34	248	35	140	237	12
417	327	326	125	330	97	189	137	12
610	464	337	556	449	317	634	545	12
19	253	20	10	300	9	114	124	12
659	433	390	353	416	217	64	170	12
474	381	319	197	382	132	74	121	12
43	286	38	30	283	27	106	82	12
54	265	53	43	295	37	105	89	12
248	402	158	525	405	332	706	632	12
23	251	24	27	252	27	160	151	12
21	272	20	11	258	11	35	96	12
29	256	29	17	274	15	52	126	12
577	373	396	215	353	156	90	82	12
67	281	61	36	361	25	73	106	12
33	259	33	14	267	14	303	247	13
504	343	376	199	342	149	110	111	13
366	361	260	586	339	442	719	647	13
31	276	28	15	298	13	91	140	13
513	354	371	312	341	234	141	126	13
159	301	135	189	300	161	564	471	13
528	370	365	286	397	184	79	188	13
626	396	405	489	399	313	267	197	13
35	275	33	21	286	19	91	86	13
56	296	49	35	306	30	131	92	13
309	327	242	140	306	117	212	110	13
582	381	391	268	405	169	187	145	13
34	267	33	10	274	9	115	104	13
265	389	174	272	361	193	612	550	13
542	369	376	292	396	188	147	142	13
134	279	123	147	273	137	542	454	13
31	269	30	13	276	12	80	119	13
504	380	339	227	377	154	165	86	13
527	376	359	235	397	151	95	118	13
489	350	358	257	337	195	189	166	13
126	369	87	191	352	139	581	539	13
641	413	397	425	441	247	104	131	14
437	323	346	169	339	128	86	131	14
22	248	23	11	246	12	125	118	14
452	358	323	170	373	117	120	114	14
1023	515	509	1023	547	479	368	248	14
525	374	359	198	354	143	173	155	14
43	275	40	18	286	16	92	106	14
699	411	436	464	487	244	104	100	14
481	343	359	247	351	180	75	148	14
31	291	27	22	318	18	149	128	14
668	434	394	513	388	338	228	186	14
389	352	283	607	335	464	650	573	14
513	371	354	259	368	180	58	121	14
47	275	43	25	274	23	109	92	14
521	359	372	297	367	207	131	147	14
404	335	309	202	364	142	81	105	14
659	392	431	629	384	419	553	508	14
401	348	294	714	339	539	716	634	14
284	349	208	308	344	229	531	460	14
26	260	26	23	267	22	111	106	14
795	439	464	694	437	407	289	178	14
493	358	352	239	383	159	272	119	14
205	377	139	432	366	302	669	611	14
24	250	24	9	242	10	134	69	14
402	341	302	265	338	201	180	96	14
457	343	342	180	360	128	251	147	14
1023	499	525	565	567	255	332	250	14
306	311	252	345	311	283	678	587	15
782	438	456	639	477	343	228	130	15
40	282	36	54	293	47	162	147	15
444	343	331	193	334	148	100	90	15
478	369	331	304	385	202	99	91	15
371	390	244	397	383	265	577	504	15
568	384	378	275	396	178	159	163	15
32	270	30	17	287	15	205	155	15
402	360	286	502	344	374	608	540	15
497	362	352	202	410	126	108	121	15
298	354	215	427	332	329	618	543	15
831	493	432	528	478	283	245	233	15
148	275	138	110	407	69	104	121	15
35	258	35	21	261	20	121	82	15
38	259	38	10	266	9	90	108	15
662	444	382	451	536	215	631	575	15
46	253	47	13	254	13	58	116	15
34	251	35	14	260	14	101	92	15
307	335	234	396	345	293	428	441	15
30	255	30	6	248	6	91	125	15
88	272	82	80	269	76	551	466	15
516	365	362	237	379	160	194	121	15
85	285	76	34	300	29	116	135	15
58	255	58	39	261	39	372	265	15
24	257	24	11	258	11	135	60	16
556	381	374	253	357	182	105	110	16
720	458	402	427	492	222	244	175	16
32	265	31	43	295	37	286	203	16
171	376	117	355	369	246	645	585	16
52	283	47	23	303	20	105	62	16
784	504	398	517	547	242	163	120	16
686	397	442	465	416	286	78	136	16
70	279	65	36	334	28	87	80	16
39	252	40	52	251	53	347	229	16
23	254	23	10	284	9	126	90	16
490	365	344	160	371	111	118	63	16
513	398	330	263	399	169	35	76	16
286	315	232	272	306	228	652	569	16
349	337	266	405	312	333	640	560	16
35	260	34	8	270	8	74	143	17
561	415	346	348	414	215	198	108	17
493	350	360	225	349	165	71	81	17
63	286	56	31	298	27	81	132	17
32	253	32	6	236	7	45	139	17
35	253	35	28	252	29	195	231	17
386	338	293	457	334	350	657	579	17
472	380	318	280	366	196	91	96	17
258	345	191	279	334	214	691	623	17
24	281	22	75	290	67	483	399	17
443	336	338	231	330	179	123	81	17
106	261	104	44	260	43	154	110	17
557	373	383	444	354	321	193	146	17
515	371	355	292	377	198	128	120	17
416	344	309	188	329	146	116	94	17
291	333	224	323	317	261	599	518	17
410	337	311	155	369	108	81	121	17
612	389	403	474	399	304	129	135	17
283	329	220	229	310	189	585	539	17
25	252	25	27	245	29	366	253	17
456	375	311	386	438	226	542	454	17
581	382	389	358	417	220	433	363	17
513	358	367	362	339	273	68	121	17
231	323	183	315	363	222	626	545	17
191	305	161	167	283	151	141	113	18
739	410	461	374	381	251	104	151	18
473	361	336	178	342	133	46	87	18
529	359	377	145	394	94	105	135	18
94	263	91	32	271	30	137	65	18
488	351	356	187	345	138	155	35	18
24	280	22	11	282	10	106	120	18
376	376	256	315	357	226	203	311	18
54	252	55	33	258	33	123	166	18
499	347	368	228	358	163	162	97	18
512	350	374	281	347	207	96	57	18
203	399	130	391	428	234	593	554	18
25	254	25	19	305	16	157	74	18
27	250	27	13	251	14	108	75	18
470	340	354	268	335	205	265	176	18
329	314	268	372	297	321	612	539	18
525	371	362	298	357	214	119	139	18
29	262	28	11	274	11	57	132	18
127	312	104	197	325	155	525	441	18
618	382	414	531	396	343	282	183	19
586	402	373	283	421	172	123	125	19
565	365	396	221	442	128	151	116	19
423	342	316	181	348	134	154	36	19
439	340	330	203	327	160	84	65	19
89	313	73	31	306	26	120	162	19
49	270	46	31	280	28	78	109	19
33	271	32	28	452	16	216	137	19
559	370	386	309	396	200	153	91	19
232	378	157	370	373	254	681	616	19
33	253	33	11	257	11	121	114	19
65	258	64	90	262	88	322	265	19
474	367	331	199	365	140	106	57	19
375	396	243	258	370	179	154	142	19
210	403	133	282	415	174	650	576	19
43	290	38	29	307	24	101	119	19
507	342	379	203	369	141	62	119	19
314	340	236	316	326	248	601	585	19
336	358	240	473	340	356	588	505	20
156	300	133	30	289	27	132	86	20
206	312	169	235	311	194	582	495	20
473	345	351	234	367	163	121	1	20
518	360	369	246	386	163	149	58	20
32	256	32	20	267	19	131	73	20
108	333	83	469	322	372	547	455	20
534	358	382	250	367	174	129	99	20
999	657	389	653	583	287	549	477	20
44	277	41	26	464	14	313	213	20
768	412	478	448	446	257	231	213	20
80	266	77	21	285	19	100	90	20
583	394	379	331	483	175	70	123	20
1023	517	507	1023	567	462	684	615	20
27	255	27	12	268	12	97	86	20
249	315	202	262	305	220	586	498	20
590	366	412	274	360	195	146	130	20
620	407	390	276	444	159	215	44	20
49	282	44	26	310	21	65	109	20
224	310	185	232	300	198	653	577	20
47	254	48	38	262	37	278	168	20
529	368	369	208	363	147	110	123	20
100	329	78	46	370	32	168	110	20
322	371	222	299	354	216	533	479	20
936	489	490	705	542	333	161	347	20
20	250	20	9	257	9	81	121	21
38	254	38	35	256	35	161	108	21
542	373	372	267	395	173	137	87	21
521	369	361	214	353	155	106	125	21
111	383	74	165	476	89	643	590	21
415	348	305	212	337	161	157	42	21
765	488	401	369	524	181	185	95	21
669	392	437	499	457	279	141	128	21
42	278	39	25	396	16	116	129	21
43	266	41	16	270	15	125	126	21
470	348	346	175	358	125	157	174	21
71	262	70	36	265	34	493	419	21
36	276	34	72	275	67	407	322	21
73	264	71	82	262	81	301	237	21
85	271	80	24	296	21	134	109	21
447	348	329	249	341	186	176	157	21
590	365	414	217	363	153	182	86	21
506	345	375	161	323	128	120	81	22
713	400	456	399	497	205	111	194	22
521	346	385	199	365	139	130	140	22
233	291	205	281	288	250	694	617	22
140	301	119	195	291	172	613	526	22
537	361	380	217	343	162	131	146	22
48	291	42	30	310	25	66	120	22
626	382	420	382	406	241	159	145	22
585	398	376	302	381	203	132	82	22
536	364	377	331	380	223	132	130	22
267	305	224	282	296	244	643	562	22
481	371	332	213	359	152	194	170	22
269	416	166	315	437	185	695	625	22
809	504	411	308	578	136	435	353	22
315	333	242	342	323	271	458	456	22
409	343	305	147	339	112	125	54	22
39	273	37	18	286	17	71	81	22
35	269	33	20	365	14	113	100	22
518	370	359	247	354	179	106	141	22
1023	532	493	579	626	237	130	145	23
772	434	455	733	436	431	159	167	23
435	355	314	230	359	164	177	199	23
355	418	217	633	330	491	693	614	23
428	358	306	179	369	124	137	95	23
608	415	375	633	379	427	126	120	23
557	362	394	246	380	166	106	151	23
113	283	102	25	294	22	167	82	23
287	298	247	265	295	230	708	637	23
44	249	45	29	244	30	209	227	23
484	356	348	230	353	167	194	46	23
174	386	116	280	374	192	628	572	23
87	275	81	35	293	31	118	92	23
480	347	354	191	328	149	101	170	23
21	267	20	13	285	12	82	99	23
519	362	367	265	366	186	33	101	23
595	376	405	384	365	270	113	132	23
237	311	195	285	304	240	588	524	23
445	330	345	186	331	144	218	187	23
456	361	324	283	332	218	123	75	23
580	379	392	203	382	136	75	109	23
68	276	63	19	331	14	175	139	23
376	327	294	249	332	192	111	76	23
515	349	378	197	383	132	241	151	23
532	369	369	221	392	145	148	118	23
76	267	73	23	269	22	33	20	23
318	295	276	353	313	289	667	591	24
157	266	152	66	255	66	119	69	24
444	355	320	202	347	149	108	129	24
31	256	31	9	278	8	108	111	24
371	336	283	290	334	222	106	96	24
407	351	297	503	336	383	708	623	24
453	353	329	205	362	145	139	154	24
538	368	375	257	379	174	227	155	24
47	264	45	64	284	57	527	443	24
83	272	78	36	281	32	134	140	24
429	352	312	181	358	130	167	111	24
482	349	354	190	328	149	105	121	24
112	281	102	35	315	29	129	80	24
542	366	380	269	366	188	198	136	24
719	419	439	405	423	245	393	278	24
544	364	382	234	356	168	140	100	24
623	385	415	519	362	367	611	522	24
502	337	382	200	358	143	101	104	24
238	328	186	323	297	278	488	388	24
160	375	109	374	388	247	687	619	24
115	454	65	241	486	127	649	593	25
513	363	362	200	356	144	137	62	25
504	360	358	204	370	141	116	74	25
48	265	46	19	278	18	110	79	25
580	370	402	352	394	229	161	110	25
485	338	366	172	352	125	97	81	25
536	371	370	255	390	168	218	183	25
35	263	34	21	280	19	170	71	25
101	265	97	157	268	150	326	277	25
653	389	429	385	407	242	85	66	25
549	360	390	180	356	130	94	124	25
444	343	331	182	333	140	119	69	25
215	395	139	449	418	275	654	605	25
202	292	177	147	284	132	640	553	25
47	267	45	34	285	31	97	106	25
200	295	174	254	307	212	598	529	25
296	386	196	294	386	195	541	494	25
504	369	349	351	393	228	65	94	25
19	245	20	24	258	24	364	256	25
286	314	233	307	306	258	662	582	25
504	362	357	295	366	206	174	104	25
60	277	56	29	311	24	106	124	25
409	341	307	796	329	620	677	598	25
498	340	375	180	358	128	149	146	25
525	369	364	208	384	139	152	86	25
45	262	44	25	298	22	113	58	25
119	287	106	34	269	32	64	178	25
36	261	35	27	281	25	385	291	25
48	268	45	35	286	31	116	114	26
22	261	21	17	280	15	109	95	26
266	321	212	272	301	231	629	553	26
47	261	47	12	258	12	104	134	26
607	383	406	493	400	315	110	118	26
592	361	420	270	367	188	76	123	26
76	287	68	23	292	20	99	82	26
575	396	372	318	394	207	143	113	26
732	440	426	610	421	371	211	188	26
533	364	375	232	351	169	143	92	26
432	393	281	786	392	513	712	626	26
62	287	56	35	313	29	74	115	27
441	332	340	214	338	162	110	129	27
304	344	226	360	336	275	585	527	27
473	349	346	154	355	111	81	143	27
870	457	487	837	623	344	657	584	27
596	385	396	227	375	155	100	37	27
94	278	87	24	286	21	121	109	27
548	366	384	383	391	251	139	53	27
265	339	200	293	333	225	641	571	27
411	372	283	556	351	406	619	551	27
569	388	375	343	400	220	273	148	27
125	262	122	54	269	51	373	388	27
519	365	364	234	358	168	121	125	27
176	319	141	158	351	115	487	391	27
192	314	157	285	318	230	583	502	27
566	354	409	329	387	218	34	154	27
820	454	462	571	489	299	364	344	27
550	375	376	275	376	187	146	176	27
68	277	63	24	288	21	130	63	27
598	465	330	365	398	235	575	502	27
23	253	24	7	254	7	105	95	27
415	348	306	677	326	531	686	606	27
79	268	75	23	276	21	71	73	27
659	441	383	339	456	190	84	125	27
114	265	110	56	263	55	105	151	27
158	326	124	63	277	59	348	262	27
57	250	58	43	251	44	249	224	27
564	353	409	248	385	165	53	147	27
590	435	347	447	408	280	163	289	27
102	294	89	43	319	35	242	196	28
45	264	43	12	277	11	99	166	28
295	309	244	218	308	182	475	470	28
39	269	37	20	270	19	123	37	28
541	365	379	308	365	216	108	169	28
483	349	354	162	349	119	140	154	28
72	282	66	133	375	91	347	270	28
45	254	45	36	307	30	191	159	28
225	305	189	312	301	265	584	517	28
29	256	29	13	273	12	128	87	28
86	274	80	18	276	16	104	82	28
357	336	272	435	362	307	575	504	28
704	423	427	417	423	252	293	195	28
660	425	398	402	449	229	161	116	28
20	249	21	17	251	18	136	123	28
525	397	338	258	458	144	173	157	28
546	390	358	387	392	252	136	146	28
31	257	30	30	263	30	241	189	28
247	287	220	80	293	70	285	195	28
71	276	66	42	298	36	78	129	28
79	275	74	18	308	15	130	89	29
481	358	343	178	352	129	99	43	29
569	383	380	200	407	126	125	105	29
501	355	362	201	343	150	97	124	29
554	357	398	274	363	193	145	129	29
604	374	413	357	408	224	174	134	29
29	280	27	19	306	16	87	104	29
113	290	100	40	304	34	131	86	29
57	283	51	117	299	101	509	414	29
22	257	22	11	263	11	102	70	29
504	371	348	196	353	142	104	90	29
35	283	32	24	343	18	78	97	29
81	265	78	56	265	54	210	254	29
23	265	22	12	270	11	90	90	29
524	412	326	275	402	175	137	95	29
292	337	222	289	343	216	657	582	29
55	259	55	23	283	21	73	79	29
479	382	321	406	367	284	175	169	29
80	274	75	36	285	32	124	116	29
181	286	162	213	274	199	220	277	30
608	391	398	298	404	189	272	220	30
586	374	401	318	376	216	69	129	30
71	265	69	34	308	28	84	140	30
745	416	458	531	367	370	97	142	30
250	319	201	352	315	286	578	492	30
25	255	25	12	269	11	68	94	30
23	265	22	27	290	24	87	118	30
40	253	40	60	254	60	199	222	30
1023	557	471	1023	512	512	579	523	30
625	406	393	294	403	187	111	73	30
22	252	22	12	251	12	139	140	30
92	315	75	270	301	229	129	100	30
81	350	59	56	396	36	128	94	30
528	366	370	330	379	222	202	91	30
100	259	99	43	260	43	282	311	30
326	328	255	343	323	272	590	540	30
608	378	412	286	373	196	427	339	30
225	357	162	275	335	210	672	607	30
512	366	358	285	390	187	188	57	30
44	281	40	19	306	16	94	119	30
460	368	320	227	343	170	390	321	30
357	319	287	480	331	372	755	689	30
297	338	225	408	355	294	522	444	30
631	396	407	261	407	164	182	13	30
540	354	391	201	358	143	106	109	30
457	347	337	166	318	134	105	124	30
740	454	417	465	469	254	120	195	30
406	352	295	205	340	154	108	74	30
273	316	221	267	309	221	559	485	30
86	264	83	61	264	59	213	280	30
90	283	81	38	294	33	49	91	30
569	373	390	316	361	224	149	57	30
28	259	27	12	273	12	129	120	30
263	379	177	437	359	312	582	500	30
266	290	235	288	291	254	604	526	30
553	365	387	288	373	197	69	86	31
587	388	387	320	414	198	228	123	31
46	254	46	29	254	29	252	185	31
36	261	36	16	282	15	109	104	31
620	377	421	334	415	206	85	125	31
23	252	24	16	270	15	121	105	31
591	376	403	480	404	304	225	173	31
232	293	203	217	294	189	554	482	31
332	324	262	329	320	263	538	513	31
555	382	372	414	345	307	168	131	31
366	354	264	446	336	340	764	677	31
623	393	406	424	423	257	173	96	31
831	511	417	719	429	429	656	576	31
539	385	359	311	419	190	198	143	31
360	324	284	371	357	266	639	576	31
35	288	31	15	321	12	68	120	31
39	260	39	13	261	13	95	109	31
70	290	62	81	293	71	338	281	31
27	262	26	19	287	17	87	96	31
44	268	42	24	276	22	104	113	32
270	313	221	284	315	231	726	645	32
23	265	22	11	270	11	155	140	32
758	454	428	564	461	313	147	131	32
104	306	87	29	330	22	86	134	32
613	372	422	310	357	222	146	155	32
449	337	341	195	316	158	47	158	32
290	347	214	344	348	253	507	444	32
318	312	261	412	312	338	613	531	32
505	346	373	239	360	170	59	132	32
26	254	27	9	279	8	95	132	32
526	367	367	285	361	202	152	94	32
160	292	140	42	320	34	74	148	32
411	336	313	246	330	191	233	146	32
143	286	128	40	307	34	121	100	32
28	283	25	15	334	12	149	111	32
523	354	379	266	353	193	151	114	32
480	355	346	305	379	206	118	76	32
358	370	247	612	364	430	540	489	32
558	381	375	323	379	218	201	87	32
651	394	423	538	434	318	241	177	32
450	337	342	145	326	114	51	76	32
424	350	310	148	349	109	102	135	32
251	320	201	332	315	270	630	554	32
610	376	415	348	361	246	134	135	32
32	266	30	10	261	10	108	87	32
133	272	125	77	268	74	352	378	32
446	402	284	291	388	192	515	497	33
464	353	336	169	363	119	92	50	33
21	254	21	9	255	9	71	87	33
33	256	33	17	265	17	80	89	33
560	355	404	316	373	217	120	132	33
643	417	394	465	404	295	118	149	33
261	366	183	427	374	292	716	646	33
473	382	317	216	380	145	171	152	33
27	260	26	28	268	27	99	105	33
494	353	358	174	340	131	54	78	33
355	339	268	164	314	134	79	69	33
818	456	459	438	475	236	142	75	33
44	260	43	21	272	20	126	115	33
632	400	405	399	400	255	196	113	33
410	341	308	193	373	132	71	17	33
321	309	266	485	298	416	612	555	33
488	367	340	278	366	194	84	202	33
398	482	211	1023	373	702	650	610	33
21	262	21	22	293	19	252	182	33
690	396	446	420	457	235	94	160	33
33	263	32	7	274	6	116	97	33
261	299	224	218	301	185	678	600	33
740	419	451	379	458	211	31	92	33
43	297	37	35	304	30	108	120	33
504	355	364	186	367	129	136	74	33
27	258	27	16	258	16	102	90	33
493	358	353	169	351	123	141	63	34
594	361	421	263	379	178	153	160	34
536	352	389	190	364	133	100	141	34
761	416	468	481	429	287	132	139	34
561	376	383	334	413	207	124	128	34
617	431	367	500	480	266	670	611	34
563	357	403	246	371	170	123	113	34
172	365	121	256	358	183	608	529	34
251	293	219	232	289	205	634	564	34
99	292	87	123	278	113	353	327	34
58	279	53	26	280	23	102	120	34
552	370	382	719	431	427	249	199	34
798	458	446	514	472	279	662	576	34
343	394	223	442	359	316	631	552	34
45	295	39	16	332	13	54	105	34
445	369	309	706	332	545	742	653	35
274	324	217	407	307	340	625	544	35
520	353	377	204	344	152	115	75	35
85	273	80	31	290	28	128	114	35
400	351	292	143	336	109	128	174	35
555	383	371	237	400	152	177	75	35
575	363	405	368	349	269	128	111	35
63	267	61	43	284	38	277	255	35
549	392	359	294	406	185	124	85	35
492	385	327	575	346	425	619	546	35
544	370	376	231	351	169	139	165	35
442	350	323	222	367	155	102	49	35
744	452	421	782	493	406	550	472	35
263	295	228	79	277	73	108	32	35
491	339	371	208	355	150	171	173	35
495	344	368	154	349	113	162	186	35
579	413	359	210	409	132	58	190	35
425	339	321	184	356	133	99	146	35
73	311	60	27	333	21	109	86	35
216	359	154	283	348	208	650	594	35
20	257	20	16	268	15	131	119	35
373	343	279	175	342	131	171	101	35
186	297	161	156	290	138	605	519	35
334	420	204	330	370	228	545	454	36
38	256	38	13	256	13	96	89	36
531	358	379	287	363	202	163	141	36
30	286	27	27	285	25	140	101	36
487	341	365	198	334	152	137	79	36
542	369	376	241	355	174	155	64	36
34	253	35	11	269	10	132	100	36
500	366	349	210	372	145	216	163	36
20	258	20	19	273	18	113	109	36
22	257	22	17	278	16	123	87	36
512	349	376	261	343	195	154	182	36
298	316	242	591	328	461	696	607	36
570	374	390	243	370	168	296	206	36
713	437	418	532	431	316	151	89	36
594	387	393	333	385	221	58	82	36
124	344	92	51	356	37	90	126	36
568	404	360	323	390	212	54	60	36
53	261	52	26	266	25	461	404	36
533	347	393	251	353	182	246	214	36
564	368	392	246	372	169	218	222	36
456	349	335	270	339	204	96	110	36
117	327	91	155	299	133	467	476	36
25	262	24	11	262	11	113	86	36
24	259	24	26	301	23	207	116	36
55	266	53	55	267	53	228	129	36
681	427	408	343	431	204	199	165	36
120	266	116	50	262	49	129	58	36
292	315	237	421	301	358	615	529	36
34	286	31	19	291	17	68	115	37
525	366	367	324	382	217	328	227	37
119	289	106	85	272	80	468	406	37
491	341	369	206	354	149	119	162	37
22	255	22	13	259	13	100	97	37
645	386	427	338	402	215	241	198	37
33	276	31	20	261	19	106	147	37
259	321	207	238	326	187	415	444	37
497	350	363	253	374	173	139	146	37
59	265	57	33	291	29	75	89	37
280	359	199	307	354	222	550	505	37
673	445	387	790	412	490	149	104	37
25	274	23	19	266	18	109	114	37
21	265	20	9	271	9	165	95	37
522	375	356	195	376	133	106	145	37
548	369	380	381	374	261	279	174	37
76	367	53	118	397	76	456	388	37
469	365	329	338	335	258	737	686	37
170	461	94	346	495	179	675	610	37
84	284	76	22	303	18	169	95	37
42	251	43	29	257	29	222	257	37
55	256	55	62	259	61	155	266	37
73	275	68	33	301	28	87	92	37
20	261	20	47	265	45	427	330	37
64	288	57	27	306	22	135	125	37
105	287	94	74	285	66	324	329	37
76	275	71	90	295	78	585	499	37
559	372	384	227	359	162	154	160	37
573	364	403	399	382	268	200	145	37
739	434	436	365	450	208	131	82	37
530	348	390	239	359	170	177	132	37
460	397	297	525	415	324	260	155	37
621	470	339	422	546	198	157	129	37
262	307	218	212	291	187	388	267	38
48	324	38	100	331	78	471	382	38
273	329	213	297	348	218	606	548	38
312	349	229	218	378	147	555	514	38
39	248	40	27	252	27	251	218	38
469	350	343	262	364	184	146	110	38
73	281	67	34	292	30	52	120	38
601	398	386	286	468	156	73	120	38
50	261	49	12	272	12	146	79	38
487	364	342	216	352	157	191	155	38
119	286	107	163	292	143	383	321	38
27	256	27	7	254	7	100	140	38
169	393	110	319	397	206	627	576	38
504	368	350	203	345	151	116	120	38
883	509	444	931	469	508	702	632	38
318	396	205	492	404	311	689	606	38
556	369	385	207	394	134	151	134	38
543	386	361	326	357	234	125	119	38
705	436	414	453	468	248	119	139	38
575	364	405	294	382	197	275	171	38
48	255	49	15	247	15	116	111	38
47	268	45	19	285	17	145	86	39
630	417	386	247	395	160	145	176	39
20	258	20	9	260	9	82	121	39
635	414	393	294	428	176	141	115	39
222	294	193	200	287	179	515	423	39
35	273	33	16	270	15	105	71	39
271	332	209	818	317	661	123	137	39
25	259	24	10	272	9	100	104	39
469	356	337	183	361	130	129	130	39
486	365	341	326	358	234	230	125	39
652	416	401	418	410	261	175	126	39
34	258	34	21	261	21	73	105	39
538	375	367	285	397	184	140	74	39
462	359	330	604	342	452	573	548	39
42	262	41	12	241	12	120	76	39
578	406	364	340	391	223	75	73	39
525	354	380	215	383	144	28	116	39
62	276	57	13	277	12	134	109	39
548	363	386	225	372	155	161	137	40
418	342	313	191	347	141	137	139	40
122	286	110	85	272	80	391	379	40
129	288	114	37	294	32	85	75	40
203	302	172	295	294	257	551	477	40
62	257	62	86	257	86	441	349	40
452	346	335	184	349	135	99	170	40
49	277	45	31	283	28	118	92	40
85	277	79	23	305	19	96	123	40
31	253	32	29	258	29	175	208	40
99	295	86	32	299	28	139	102	40
20	249	20	16	251	16	235	189	40
29	265	28	14	289	12	157	155	40
34	277	32	16	293	14	104	100	40
621	383	415	376	423	227	457	358	40
152	267	145	79	264	77	163	125	40
371	374	254	402	331	311	718	650	40
617	390	405	288	386	191	139	97	40
537	357	385	302	348	222	115	128	40
606	428	363	253	436	148	514	467	40
80	274	75	27	291	24	101	64	40
635	387	420	320	390	210	81	142	40
450	392	294	818	388	540	692	612	40
32	253	33	11	257	11	95	92	40
507	378	344	220	388	146	109	158	40
607	394	394	311	416	192	104	129	41
23	296	20	32	321	26	105	91	41
284	325	224	586	321	468	663	582	41
133	301	113	139	290	122	471	416	41
474	347	350	177	351	129	143	79	41
25	260	24	11	292	10	95	86	41
78	335	59	45	368	31	155	58	41
625	402	398	219	428	131	111	135	41
604	404	383	326	404	206	131	145	41
49	283	44	24	319	19	142	129	41
56	267	54	29	304	24	166	125	41
77	272	73	28	310	23	178	125	41
188	290	166	117	292	102	582	535	41
420	353	304	572	326	450	593	535	41
498	388	328	330	388	218	137	51	41
153	296	132	208	293	182	507	425	41
27	269	26	44	291	39	256	248	41
547	353	397	222	355	160	212	148	41
30	281	27	18	292	16	135	62	41
355	319	285	119	316	97	126	132	41
400	337	304	470	307	392	619	558	41
601	390	394	401	380	270	118	146	42
43	254	43	29	248	29	395	351	42
475	370	329	169	364	119	69	111	42
44	265	42	29	290	26	126	96	42
476	366	333	217	382	146	179	142	42
41	255	41	10	260	9	174	140	42
481	357	345	221	348	162	90	132	42
472	352	343	184	333	142	136	82	42
416	320	332	158	314	129	153	73	42
23	280	21	12	288	11	147	114	42
605	407	380	338	422	205	62	104	42
430	347	317	176	337	134	135	63	42
755	507	382	687	470	374	689	609	42
49	269	47	38	281	35	158	142	42
466	335	356	164	357	118	203	142	42
645	469	352	238	512	119	152	95	42
20	249	21	20	249	21	413	317	42
549	377	373	841	352	612	735	649	42
194	292	170	229	290	202	614	525	42
474	356	340	282	373	193	166	124	42
36	257	36	8	257	8	95	121	42
549	395	356	369	391	241	218	160	42
435	345	323	167	360	119	102	44	42
481	346	355	238	344	177	161	104	42
69	315	56	36	324	28	111	110	42
1023	533	492	1023	610	429	674	601	42
36	277	33	29	302	25	155	120	42
540	350	395	167	341	126	134	71	43
26	255	26	8	256	8	79	157	43
302	324	239	338	316	274	595	534	43
341	342	255	426	326	334	622	556	43
199	341	149	352	336	268	689	623	43
207	313	169	626	293	547	559	532	43
49	272	46	24	300	20	141	102	43
42	282	38	18	294	16	180	114	43
50	286	45	40	318	33	104	135	43
819	456	459	653	415	403	181	195	43
26	270	25	10	266	10	110	95	43
290	377	197	612	363	431	706	642	43
73	274	68	42	297	36	192	155	43
426	355	307	177	342	133	70	121	43
590	394	383	283	415	175	173	129	43
509	350	373	304	374	208	70	152	43
39	261	38	10	255	10	50	92	43
93	304	78	21	306	18	91	115	43
551	358	394	318	364	223	336	233	43
450	337	342	452	404	287	650	614	43
395	342	296	572	320	457	621	552	43
344	333	264	607	343	453	654	603	43
537	374	367	260	404	165	80	141	44
309	327	242	482	305	405	553	477	44
22	260	22	11	276	11	71	92	44
545	375	372	382	369	266	152	108	44
134	304	113	63	335	48	197	132	44
629	391	411	307	417	189	157	60	44
94	307	78	128	316	104	435	351	44
349	311	287	440	306	368	578	533	44
276	319	221	121	315	99	403	299	44
31	250	31	23	255	23	278	218	44
54	261	53	15	262	14	115	78	44
25	286	22	13	310	11	123	97	44
32	270	30	12	302	10	99	113	44
240	384	160	249	434	147	588	519	44
458	363	323	151	340	114	110	116	44
292	321	232	434	308	360	641	570	44
509	359	363	319	401	204	134	135	44
588	366	411	336	374	230	50	82	44
25	256	25	16	266	15	78	76	44
147	279	134	139	273	130	255	336	45
41	268	39	13	305	11	73	87	45
29	255	29	16	256	16	71	80	45
276	329	215	304	317	245	638	556	45
306	331	237	326	320	261	566	512	45
541	369	376	184	351	134	162	152	45
272	312	223	243	301	207	660	596	45
726	414	449	597	429	356	129	165	45
270	313	221	258	307	215	620	535	45
726	423	439	472	432	280	135	92	45
113	300	96	83	311	69	369	295	45
470	373	323	263	365	185	58	165	45
427	349	314	211	336	161	82	60	45
29	247	30	17	253	17	135	92	45
530	400	339	219	454	124	141	137	45
32	267	30	17	272	16	63	145	45
52	289	46	45	400	29	66	105	45
575	383	384	222	388	147	163	161	45
593	369	411	271	401	173	290	191	45
511	414	317	333	379	225	81	44	45
490	359	350	251	361	178	192	135	45
551	405	349	169	415	105	90	118	45
555	353	403	410	367	286	264	136	45
73	302	62	53	399	34	92	154	45
399	340	300	149	328	116	102	38	45
107	266	103	41	271	39	137	66	45
580	379	392	273	392	178	44	139	45
190	274	177	130	271	123	572	485	45
283	334	217	370	346	274	657	584	46
25	263	24	24	329	18	96	120	46
30	263	29	24	299	21	105	116	46
577	361	409	239	372	165	142	91	46
412	460	229	571	519	281	543	509	46
151	335	115	147	301	125	449	373	46
111	327	87	176	342	132	597	512	46
517	353	375	246	372	169	80	68	46
552	357	396	231	345	171	87	154	46
35	283	32	43	275	40	137	162	46
287	310	237	333	304	280	617	537	46
87	274	81	80	276	74	301	238	46
416	344	310	124	343	92	163	82	46
561	371	387	272	413	168	141	78	46
458	344	341	230	325	181	62	118	46
557	375	381	334	370	231	125	113	46
483	371	333	219	386	145	158	66	46
34	281	31	26	286	23	106	126	46
302	352	219	476	318	383	596	536	47
522	386	346	264	402	168	145	2	47
1002	507	506	568	502	290	278	174	47
536	349	393	202	350	148	94	135	47
515	349	377	249	332	192	102	141	47
23	254	23	12	284	11	105	171	47
21	267	20	15	294	13	65	94	47
58	277	53	84	275	78	303	179	47
518	345	384	186	326	146	81	101	47
23	256	23	10	269	10	99	104	47
557	354	402	248	343	185	126	111	47
55	284	50	164	291	145	533	445	47
35	272	33	11	285	10	125	85	47
21	276	20	9	285	8	102	87	47
26	270	24	11	297	10	59	131	47
29	251	30	9	248	9	121	224	47
553	366	387	354	408	222	242	188	47
476	398	306	211	380	142	155	146	47
545	372	375	252	377	171	248	161	47
443	352	322	233	369	162	246	203	47
93	280	85	108	281	99	429	339	47
20	259	20	12	256	12	360	319	47
142	302	120	32	296	27	188	115	47
611	414	378	409	396	264	153	147	47
61	266	59	45	276	42	442	407	48
485	369	337	185	363	130	108	114	48
582	370	403	321	383	215	84	146	48
62	256	62	22	257	22	135	153	48
600	381	403	283	379	191	139	38	48
21	251	21	20	256	20	76	100	48
463	363	327	165	351	121	113	100	48
20	251	20	13	283	12	123	113	48
65	272	61	51	277	47	264	320	48
64	261	63	30	283	27	111	41	48
491	344	366	146	324	115	105	130	48
564	357	405	213	330	165	90	92	48
632	383	422	251	450	143	129	132	48
65	254	65	22	254	22	262	291	48
345	331	267	568	333	437	613	531	48
34	248	35	30	247	31	350	251	48
603	393	393	518	361	368	485	396	48
798	427	479	693	457	388	167	129	48
55	258	55	19	255	19	113	102	48
517	354	374	176	340	133	134	47	48
263	347	194	196	337	149	324	286	48
628	386	417	298	381	200	89	119	48
24	254	24	11	267	10	113	129	48
542	395	351	261	380	176	149	106	48
638	434	377	1023	293	895	822	738	48
32	251	33	14	281	12	90	128	48
165	312	135	582	300	496	46	79	48
721	409	451	630	434	372	119	110	48
437	436	257	544	433	322	330	385	49
85	258	84	87	254	88	193	226	49
654	390	429	276	402	176	147	114	49
476	361	337	198	382	133	159	70	49
26	258	26	10	257	10	89	97	49
28	262	28	28	262	27	97	111	49
396	328	309	162	309	134	100	63	49
561	425	338	278	470	151	113	123	49
521	466	286	1023	356	735	691	635	49
439	323	348	158	323	125	78	57	49
324	305	272	101	294	88	272	190	49
593	394	386	592	411	368	104	69	49
28	267	26	13	265	12	141	81	49
637	427	382	313	462	173	110	139	49
74	263	73	63	263	61	375	297	49
473	354	342	291	350	213	123	58	49
566	378	383	261	364	184	80	147	49
454	356	326	205	362	145	80	109	49
252	293	220	84	279	77	70	123	49
26	254	27	17	252	18	273	262	49
657	444	378	282	450	160	104	75	49
562	379	380	221	350	162	69	108	49
745	468	408	1023	324	809	674	599	49
538	359	383	180	362	127	163	19	50
104	306	87	126	298	108	538	442	50
190	386	126	311	418	190	676	614	50
526	344	392	217	341	163	25	66	50
119	281	109	54	344	41	111	146	50
373	355	269	517	345	384	651	582	50
29	271	28	20	292	17	124	136	50
393	331	304	147	320	118	96	76	50
509	389	335	188	406	119	86	73	50
96	260	94	27	269	26	483	433	50
61	251	63	22	246	23	96	143	50
482	341	363	170	329	133	130	63	50
576	387	382	315	414	194	196	165	50
58	254	58	22	253	22	97	140	50
586	374	401	399	365	279	154	137	50
241	309	200	211	301	179	455	473	50
27	260	27	15	268	14	102	82	50
20	258	20	11	263	11	134	129	50
525	347	387	296	371	204	82	94	50
43	285	39	35	290	31	92	106	50
63	262	61	33	275	30	101	78	50
209	442	121	615	466	338	690	632	50
91	307	76	35	318	28	76	125	50
85	272	80	85	283	77	452	362	50
275	334	211	302	313	247	661	575	50
20	251	20	8	259	7	141	84	50
535	359	382	281	358	201	114	143	50
55	271	52	29	271	27	104	63	51
472	368	328	236	399	152	135	121	51
468	348	344	163	339	123	128	142	51
499	336	380	226	342	169	134	131	51
111	350	81	167	376	114	588	550	51
45	288	40	29	289	26	96	111	51
432	353	314	257	339	194	336	244	51
50	255	50	35	268	34	87	76	51
451	341	338	168	336	128	126	108	51
485	359	346	230	395	149	149	132	51
40	259	40	31	264	30	266	251	51
34	283	31	24	292	21	233	154	51
593	379	401	296	387	196	100	68	51
38	252	39	41	249	42	266	224	51
56	277	52	38	291	34	206	166	51
222	308	185	301	300	257	596	524	51
44	279	40	22	290	19	149	99	51
268	313	219	353	295	307	585	512	51
293	308	243	262	307	218	599	550	51
733	394	476	625	390	410	593	544	51
1023	628	417	657	665	253	582	491	51
112	274	105	35	288	31	134	167	52
557	367	389	229	385	152	161	135	52
215	293	188	199	288	177	463	434	52
239	556	110	510	573	228	694	612	52
603	365	423	311	362	220	35	73	52
106	361	75	54	389	35	141	82	52
281	304	236	246	293	215	575	513	52
485	359	346	190	360	135	124	57	52
475	368	330	327	372	225	160	78	52
33	258	33	69	260	68	234	185	52
658	392	430	315	456	177	308	228	52
1023	469	559	925	649	365	641	575	52
834	496	431	544	472	295	603	527	52
42	255	42	44	255	44	357	275	52
890	494	461	323	526	157	145	199	52
40	298	34	25	319	20	96	130	52
698	436	410	349	481	186	229	89	52
1023	483	543	926	717	331	360	459	52
469	339	355	252	363	178	136	87	52
535	363	377	271	384	181	304	235	52
575	384	383	353	369	245	142	131	52
21	256	21	5	249	5	130	101	53
321	331	249	382	311	314	663	578	53
235	397	151	436	386	289	718	632	53
37	257	37	10	256	10	74	76	53
32	265	31	23	308	19	163	148	53
26	265	25	20	273	18	73	123	53
423	341	317	199	346	147	100	129	53
592	377	402	251	355	181	180	197	53
116	270	110	113	282	103	346	324	53
299	379	202	208	386	138	517	495	53
24	250	25	39	253	40	381	280	53
511	360	363	240	389	158	69	126	53
308	294	269	213	307	177	579	537	53
285	307	238	352	303	297	502	481	53
367	425	221	595	463	329	697	611	53
51	265	49	11	273	11	155	121	53
508	348	374	309	416	190	316	238	53
697	407	439	448	390	294	300	182	53
47	270	44	15	277	14	104	111	53
237	303	200	82	332	63	182	165	54
51	307	42	81	430	48	438	337	54
36	260	35	30	327	24	155	97	54
625	415	385	365	428	218	199	161	54
395	343	295	165	340	124	113	106	54
58	281	53	17	290	15	92	115	54
65	295	57	103	288	92	116	205	54
37	279	34	49	280	45	538	449	54
383	336	292	143	328	111	116	87	54
782	517	387	423	564	192	140	160	54
26	258	25	13	270	12	126	104	54
575	380	387	329	401	211	162	95	54
513	367	358	378	362	268	197	104	54
641	403	407	428	432	254	251	207	54
737	420	450	718	422	436	128	153	54
542	348	398	245	333	189	167	63	54
549	374	376	356	368	248	152	113	54
584	358	418	495	379	335	92	123	54
125	458	70	323	696	119	636	576	54
45	254	46	54	281	49	95	76	54
866	494	448	923	434	545	690	609	55
297	333	228	472	317	381	629	554	55
312	314	254	288	313	236	508	504	55
317	308	264	268	314	218	348	467	55
559	357	401	222	346	164	109	136	55
429	397	277	629	472	342	653	603	55
25	249	25	19	249	20	192	171	55
220	308	183	259	303	219	636	566	55
526	375	359	272	385	181	128	147	55
128	357	92	63	445	36	75	121	55
371	329	289	180	340	135	106	74	55
21	270	20	33	282	30	80	66	55
473	363	334	222	361	158	131	100	55
573	390	376	277	387	183	114	121	55
461	361	327	231	333	177	114	142	55
502	349	369	158	351	115	136	53	55
57	275	53	28	298	24	130	169	55
591	392	386	293	441	170	104	105	55
621	406	392	421	381	283	106	134	55
32	261	31	11	257	11	129	114	55
98	296	85	95	295	82	492	437	55
102	280	93	58	282	53	178	145	56
20	253	20	14	260	14	340	285	56
603	366	421	295	439	172	153	154	56
108	322	86	46	435	27	135	71	56
583	365	409	411	375	280	142	148	56
52	262	51	15	273	14	141	132	56
485	362	343	305	351	222	96	114	56
581	427	348	222	424	134	140	132	56
65	268	62	33	264	32	109	114	56
705	426	424	413	466	227	124	113	56
34	282	31	17	335	13	124	86	56
285	355	206	433	359	309	558	512	56
442	338	335	257	349	188	155	119	56
352	324	278	579	329	450	596	541	56
26	258	25	21	258	21	116	140	56
110	398	71	175	409	110	640	550	56
833	546	390	725	496	374	530	440	56
510	351	372	226	378	153	74	101	56
569	393	371	213	398	137	106	121	57
568	367	396	465	376	316	259	248	57
32	257	32	7	257	7	148	34	57
322	332	249	522	328	407	681	614	57
525	355	378	212	375	144	82	111	57
466	344	347	187	332	144	108	108	57
523	366	366	388	346	287	120	152	57
299	326	235	422	366	295	446	457	57
434	345	322	130	339	98	114	35	57
580	372	399	346	397	223	71	68	57
263	299	225	199	292	175	611	522	57
435	344	323	229	336	174	136	101	57
101	258	100	25	247	26	94	94	57
28	267	27	22	311	18	57	87	57
555	357	398	283	354	204	125	95	57
524	345	389	252	353	183	171	113	57
33	291	29	11	277	10	121	99	57
421	345	312	136	343	101	129	129	58
307	373	210	407	365	285	676	590	58
62	296	54	31	321	25	126	100	58
22	250	22	13	263	13	237	177	58
26	261	25	9	260	8	94	132	58
31	265	30	17	286	15	90	102	58
73	275	68	26	274	24	153	42	58
241	314	197	253	304	213	567	496	58
572	392	373	340	408	213	151	119	58
29	271	27	18	293	16	80	106	58
176	370	122	321	357	230	610	566	58
595	394	386	470	414	291	96	132	58
102	303	87	90	374	62	463	367	58
560	363	395	218	367	152	132	94	58
366	322	291	652	310	538	649	595	58
265	370	184	451	384	301	685	621	58
142	274	133	102	264	99	573	486	59
638	375	436	367	380	247	113	151	59
169	282	153	142	279	131	416	395	59
21	261	21	27	308	22	80	106	59
161	277	148	67	268	64	328	404	59
510	378	346	286	398	184	325	262	59
501	368	349	267	328	208	478	375	59
35	317	29	14	304	12	124	123	59
118	371	82	145	363	102	528	438	59
485	347	358	180	339	136	159	80	59
458	364	322	282	352	205	162	63	59
31	274	29	19	291	16	136	109	59
45	268	44	11	271	11	95	66	59
471	336	359	139	328	108	85	45	59
529	363	373	277	365	194	143	90	59
701	411	437	706	391	462	162	125	59
162	374	111	380	380	256	679	609	59
469	343	350	198	372	136	154	97	59
64	265	62	19	269	18	63	113	59
23	257	23	11	260	10	154	114	59
756	443	437	621	499	319	211	219	60
667	437	391	372	427	223	176	75	60
459	375	313	287	342	215	119	161	60
123	269	117	35	285	31	206	134	60
23	255	23	14	257	14	139	62	60
544	366	380	277	389	182	189	149	60
488	362	345	196	373	135	130	108	60
22	250	23	8	246	8	102	97	60
155	363	110	242	394	157	666	602	60
802	436	470	843	612	353	556	479	60
488	384	325	415	351	303	96	110	60
453	341	341	195	339	147	121	134	60
298	305	250	282	350	206	611	576	60
77	279	71	25	310	21	173	132	60
22	261	22	43	273	40	434	341	60
20	255	20	6	251	6	124	124	60
546	370	378	319	338	241	436	338	60
126	349	93	175	334	134	576	541	60
199	335	152	300	327	234	643	586	60
735	473	397	354	458	198	243	136	60
279	314	227	463	320	371	564	489	60
190	285	171	91	275	85	512	495	60
508	364	357	186	375	127	102	134	61
69	302	59	34	304	28	106	146	61
127	357	91	106	357	76	120	69	61
110	267	106	74	268	71	450	412	61
550	381	369	239	340	180	135	166	61
479	374	328	152	397	98	157	160	61
485	337	369	241	336	183	350	252	61
528	356	380	271	385	180	66	131	61
30	298	26	26	318	21	95	99	61
57	297	50	33	326	26	91	90	61
460	353	333	222	362	157	110	64	61
92	277	85	39	287	35	110	129	61
157	286	140	156	277	144	599	511	61
268	355	194	283	339	213	564	483	61
113	340	85	52	397	34	243	159	61
43	251	43	18	257	18	209	270	61
236	296	204	235	294	205	686	605	61
532	380	358	298	445	171	152	97	61
44	290	39	14	294	12	118	79	62
588	383	393	268	358	192	132	111	62
526	357	377	271	401	173	102	126	62
51	274	47	18	330	14	342	238	62
564	375	385	295	373	203	171	128	62
445	366	311	667	360	475	418	324	62
274	296	237	320	292	281	675	590	62
542	358	388	241	362	170	85	70	62
518	351	378	224	339	169	125	106	62
580	358	415	455	397	293	210	92	62
626	372	431	300	397	193	92	149	62
284	378	192	463	401	295	713	645	62
480	341	360	237	344	176	101	114	62
526	358	376	221	348	162	95	240	62
21	250	22	9	260	9	104	90	62
26	264	25	31	275	29	101	70	63
150	319	121	80	330	62	90	89	63
516	373	354	294	353	213	161	129	63
276	334	212	375	313	306	622	533	63
482	357	345	234	371	162	125	151	63
525	356	378	223	361	158	146	74	63
608	381	409	247	413	153	108	137	63
466	361	331	263	343	196	119	115	63
27	264	26	7	265	7	109	90	63
730	422	443	384	427	230	233	168	63
469	362	332	313	352	228	302	188	63
632	380	426	496	425	299	373	254	63
298	360	212	684	390	449	561	482	63
314	317	254	756	301	643	627	550	63
295	449	168	440	506	223	614	535	63
42	255	42	47	261	47	473	370	63
513	360	365	313	378	212	51	73	63
610	405	386	369	437	216	176	75	63
37	259	37	19	337	14	111	124	63
616	386	408	318	381	214	160	130	63
46	265	45	70	267	67	554	468	63
88	287	78	71	323	56	577	501	63
23	272	22	18	306	15	78	132	63
103	268	98	39	278	36	108	97	64
732	543	345	234	559	107	189	114	64
69	255	69	47	258	47	399	327	64
514	348	378	307	348	225	53	86	64
256	333	197	181	318	146	645	563	64
187	334	143	296	313	242	607	528	64
193	384	129	324	380	218	600	556	64
52	286	46	114	295	99	425	344	64
32	264	31	12	276	11	136	142	64
28	266	27	17	265	16	97	39	64
31	259	30	22	253	22	94	118	64
25	267	24	14	275	13	105	113	64
556	377	377	237	352	172	137	116	64
522	365	366	360	367	251	204	222	64
96	274	90	38	259	37	214	109	64
25	270	23	17	270	17	134	147	64
69	295	60	104	302	89	517	443	64
495	363	349	247	366	172	82	130	64
487	346	361	231	346	171	125	160	65
27	334	21	15	446	9	192	159	65
241	406	152	368	378	249	610	574	65
42	297	36	51	291	45	502	420	65
71	277	66	31	304	26	120	75	65
563	360	400	225	391	148	125	134	65
396	346	293	748	344	557	694	621	65
502	346	371	240	361	170	79	149	65
649	405	411	344	395	223	195	146	65
880	483	466	671	540	318	330	265	65
144	363	102	458	434	270	619	578	65
618	371	426	320	379	216	185	166	65
693	422	421	1023	328	799	186	163	65
623	401	398	294	365	206	102	159	65
491	372	338	290	361	206	102	108	66
221	294	192	258	291	227	501	434	66
463	340	348	180	371	124	212	163	66
499	424	301	295	413	183	124	68	66
39	261	38	15	277	14	94	81	66
19	252	20	10	261	9	108	99	66
538	355	388	261	371	180	81	100	66
208	319	167	210	312	172	608	561	66
32	255	32	50	253	51	267	210	66
178	298	153	77	325	61	75	52	66
509	401	325	296	369	205	186	118	66
482	435	284	645	390	423	522	451	66
326	332	251	368	311	303	656	580	66
25	251	25	8	242	8	224	102	66
461	336	351	182	366	128	101	154	66
49	291	43	72	293	63	201	179	66
101	387	67	176	439	103	572	540	66
243	334	187	296	382	198	631	544	67
550	364	387	217	373	149	380	305	67
262	296	226	217	286	194	385	407	67
62	276	57	20	311	16	99	128	67
339	345	252	353	329	275	531	505	67
62	276	58	32	299	27	114	75	67
476	354	344	218	356	156	146	100	67
476	355	343	177	359	126	174	116	67
261	305	219	88	283	79	141	69	67
60	255	60	53	260	52	481	390	67
524	355	378	200	367	140	182	139	67
539	350	394	347	353	252	108	147	67
76	369	53	144	390	94	670	585	67
478	366	334	211	381	142	118	79	67
271	310	224	326	306	273	596	517	67
457	349	335	180	336	137	79	173	67
152	306	128	44	350	32	59	118	67
494	340	372	173	345	128	125	97	67
497	359	355	174	355	125	189	62	68
266	301	227	232	289	206	569	493	68
516	372	355	179	397	115	113	130	68
440	345	326	183	343	137	128	149	68
527	348	388	230	355	166	185	110	68
55	267	53	46	283	42	429	331	68
742	484	393	830	427	498	582	504	68
331	360	235	503	358	359	531	485	68
535	372	368	240	400	153	82	86	68
345	366	241	479	353	347	579	511	68
333	342	249	529	317	427	592	531	68
52	254	53	20	250	20	110	100	68
458	360	326	195	355	141	82	92	68
453	340	341	159	337	121	175	96	68
216	355	156	375	357	269	665	601	68
557	359	397	318	390	209	222	37	68
91	277	84	118	277	109	574	480	68
1023	599	438	666	564	302	386	350	68
509	376	347	193	380	130	126	115	68
215	289	190	109	297	94	444	478	68
73	272	69	18	274	16	228	193	68
136	408	86	217	393	141	643	583	68
439	340	330	187	357	134	167	132	68
656	408	412	252	429	150	135	136	69
530	392	346	337	453	190	517	426	69
529	348	390	186	325	147	65	110	69
35	295	30	75	310	62	549	460	69
376	337	285	509	328	398	682	626	69
347	311	286	597	304	503	643	561	69
465	352	339	157	353	114	132	134	69
79	255	79	65	258	65	285	300	69
159	304	134	226	318	182	605	521	69
574	371	396	308	388	203	53	113	69
95	301	81	189	313	155	624	538	69
48	256	48	41	259	40	147	183	69
545	354	394	211	359	150	219	146	69
544	372	375	360	367	251	159	92	69
510	403	324	416	406	262	142	140	69
107	290	95	130	282	118	261	277	69
433	352	315	267	356	192	75	116	69
39	260	38	21	277	20	136	94	69
176	387	117	351	380	237	274	266	69
95	282	87	121	277	112	466	397	69
539	367	376	230	377	156	177	189	70
487	363	344	229	369	159	179	97	70
610	373	419	291	362	206	126	128	70
479	358	343	212	358	151	160	44	70
489	356	352	194	359	138	149	143	70
39	260	38	8	255	8	70	132	70
553	367	385	257	365	180	131	99	70
36	274	33	77	287	69	375	304	70
30	253	31	23	257	23	357	283	70
560	376	381	264	385	175	109	119	70
503	358	359	324	379	219	168	70	70
101	274	95	42	276	39	179	94	70
92	261	90	53	274	50	99	114	70
40	261	39	42	262	41	201	258	70
52	289	46	33	331	26	90	123	70
135	369	94	284	385	189	626	538	70
51	257	51	49	261	48	500	409	70
65	261	64	24	269	23	106	96	70
590	366	412	198	352	144	84	128	70
520	350	380	221	334	169	22	51	70
514	375	351	622	356	448	739	656	70
147	288	130	47	286	42	233	194	70
24	251	24	14	250	14	423	319	70
32	258	32	9	255	9	76	105	70
193	429	115	359	406	226	657	600	70
569	368	395	253	350	185	38	110	70
649	398	418	423	400	271	102	108	70
60	282	54	69	296	60	564	484	70
488	369	338	201	346	149	41	69	70
467	376	318	253	333	194	106	76	70
583	374	399	304	381	204	99	113	70
500	369	346	282	348	207	137	132	71
23	265	22	43	269	41	387	287	71
685	395	444	475	395	308	320	219	71
78	326	61	758	365	531	199	179	71
259	311	213	308	331	238	653	579	71
32	263	31	33	292	29	102	63	71
643	415	397	374	424	226	290	182	71
35	259	34	31	268	29	294	267	71
127	275	118	99	287	88	308	170	71
226	375	154	439	425	264	677	613	71
666	425	401	357	426	215	128	104	71
472	339	356	194	342	145	86	76	71
27	253	27	8	255	8	95	115	71
208	373	143	419	381	282	708	641	71
104	266	100	85	269	81	347	332	71
469	363	331	247	387	163	175	152	71
440	435	259	623	394	405	688	608	71
78	295	68	46	357	33	65	96	72
572	354	413	265	356	191	106	149	72
509	358	364	260	372	179	51	158	72
131	306	109	68	357	48	142	152	72
782	454	441	691	536	330	558	497	72
237	325	187	376	320	300	597	508	72
67	265	64	15	281	14	43	86	72
26	255	26	35	259	34	439	350	72
45	261	45	15	267	14	137	69	72
104	281	95	57	273	54	186	331	72
45	257	45	20	279	19	191	180	72
44	257	44	32	258	32	301	241	72
210	314	171	259	294	225	594	511	72
462	361	327	163	350	119	101	63	72
74	353	54	74	299	63	485	382	72
524	385	348	332	350	243	91	115	72
423	399	271	467	389	307	617	559	72
116	310	96	899	300	766	129	139	72
287	325	226	339	309	281	641	566	72
75	273	70	21	266	20	154	134	73
208	300	177	232	301	198	579	508	73
882	531	425	960	398	618	595	530	73
63	273	59	19	266	18	223	118	73
46	285	42	19	289	17	99	158	73
46	297	40	29	297	25	90	100	73
607	400	389	433	436	255	219	124	73
170	391	111	398	460	222	610	568	73
506	358	362	234	358	167	131	170	73
193	337	146	292	316	236	606	557	73
196	369	136	374	368	260	609	572	73
29	259	29	18	297	16	75	135	73
553	374	379	273	359	195	106	91	73
83	282	75	21	310	17	81	111	73
396	336	301	163	356	117	202	173	73
391	360	278	714	336	544	739	663	73
103	296	89	132	289	117	329	286	73
562	384	375	240	357	172	78	163	73
283	340	213	415	332	321	646	566	74
602	403	383	361	401	231	140	116	74
41	275	38	58	278	54	582	491	74
45	254	45	17	256	17	129	148	74
86	276	80	30	415	18	89	81	74
193	274	180	53	263	51	349	444	74
30	261	30	9	267	9	160	118	74
51	265	50	13	279	12	132	116	74
213	441	124	526	475	283	640	557	74
404	337	307	453	328	354	648	572	74
119	280	108	41	303	35	141	154	74
149	281	136	144	275	135	569	477	74
65	271	61	17	294	15	115	60	74
536	354	388	223	345	166	106	125	74
461	352	335	183	348	135	119	90	74
496	342	371	261	349	192	143	106	74
444	334	341	185	337	140	7	124	74
534	363	377	297	411	185	153	161	74
348	330	270	341	337	259	584	541	74
25	259	25	21	293	18	86	119	75
759	440	442	484	442	280	58	115	75
23	261	23	30	519	15	124	85	75
475	354	344	190	370	132	81	185	75
149	292	131	48	310	39	529	505	75
94	276	87	39	338	29	60	167	75
530	371	366	338	408	212	168	125	75
490	373	337	180	366	126	154	148	75
908	495	470	721	579	319	626	559	75
90	270	85	29	296	25	202	131	75
32	257	32	23	282	21	121	108	75
260	303	219	275	296	238	677	598	75
597	371	411	350	378	237	118	38	75
20	251	20	12	251	12	125	129	75
163	293	143	177	313	144	623	565	75
26	262	25	23	285	20	100	125	75
530	389	349	339	372	233	190	96	75
26	269	24	8	265	8	137	142	75
189	293	166	224	298	193	593	506	75
28	256	28	32	261	32	319	243	75
1023	453	578	1023	524	500	572	493	75
497	352	361	214	365	150	120	23	75
622	371	429	383	403	243	134	119	75
42	260	42	26	285	24	36	126	76
570	378	386	388	382	260	120	101	76
627	378	424	382	369	265	330	210	76
494	385	329	180	384	120	125	82	76
552	379	372	343	359	245	113	157	76
531	375	363	230	410	143	134	109	76
143	296	124	83	338	63	106	90	76
36	264	35	20	342	15	91	139	76
27	275	25	20	315	16	137	146	76
124	293	108	92	395	60	364	290	76
436	356	314	145	334	111	102	124	76
561	367	391	216	366	151	115	142	76
563	422	341	162	417	100	60	131	76
41	267	39	25	308	21	113	114	76
422	339	318	207	332	159	240	201	76
567	377	385	330	389	217	192	126	76
661	393	431	322	396	209	332	220	76
42	276	39	38	294	33	70	110	76
499	379	337	190	414	117	169	109	76
547	354	396	260	347	191	161	158	76
29	268	27	16	303	14	258	174	76
539	366	377	426	402	271	360	291	76
62	255	62	43	258	43	239	262	76
616	404	391	499	417	306	216	165	76
56	275	52	26	309	21	125	114	77
22	263	21	14	282	13	124	115	77
542	370	375	268	350	196	137	143	77
161	339	121	198	329	154	476	426	77
538	381	362	211	368	147	157	142	77
303	395	197	399	416	245	679	597	77
420	436	247	656	422	397	631	561	77
460	338	349	204	343	152	100	73	77
61	293	53	29	318	23	132	123	77
338	321	270	253	288	225	347	238	77
530	368	369	207	359	147	176	137	77
157	276	146	66	270	63	496	479	77
634	395	411	384	392	251	114	152	77
535	340	403	179	324	141	188	404	78
432	341	324	170	344	127	148	113	78
524	349	385	188	343	141	97	108	78
245	385	163	539	436	316	598	544	78
131	287	117	122	306	102	378	345	78
119	423	72	341	447	195	651	590	78
512	359	366	199	370	138	97	74	78
222	296	192	150	322	120	523	508	78
41	259	40	46	260	45	414	316	78
82	288	73	66	385	44	168	137	78
312	318	251	326	300	278	681	594	78
559	364	393	263	357	188	90	148	78
560	368	389	266	364	187	145	200	78
668	436	392	718	436	421	158	119	78
32	257	32	14	272	13	92	89	78
23	253	24	7	247	8	132	92	78
35	254	35	18	266	17	62	90	78
499	344	371	218	348	161	146	113	78
410	340	309	177	353	128	85	118	78
81	258	80	27	268	26	217	326	78
29	261	28	15	299	13	113	104	78
147	303	124	150	298	129	466	463	78
99	290	87	43	367	30	116	114	79
54	249	56	36	248	37	196	259	79
320	335	244	497	324	393	572	507	79
545	357	391	299	359	213	116	125	79
476	347	351	192	337	145	169	84	79
85	293	74	102	290	90	507	416	79
28	257	28	12	258	12	105	123	79
467	333	359	152	320	122	111	140	79
135	304	114	192	298	165	515	434	79
436	357	313	194	399	124	113	116	79
497	368	346	219	328	171	105	123	79
698	409	437	396	428	236	116	85	79
32	272	30	11	292	10	128	94	79
47	266	46	11	267	10	146	95	80
259	320	207	315	301	268	651	559	80
21	255	21	12	308	10	99	94	80
66	283	60	42	325	33	168	121	80
86	274	80	31	303	26	216	148	80
550	364	387	260	366	182	255	109	80
453	355	327	163	350	119	60	64	80
665	559	304	309	584	135	125	155	80
458	341	343	158	357	113	152	50	80
49	283	44	22	285	20	247	178	80
121	272	114	56	278	52	129	143	80
620	394	403	421	378	285	135	58	80
867	486	457	786	503	400	436	338	80
55	266	53	27	330	21	96	43	80
651	414	403	304	428	182	90	89	80
522	367	364	222	369	154	141	106	80
281	325	221	301	305	253	626	547	80
573	381	385	393	382	263	166	143	80
482	348	355	184	344	137	54	143	80
218	384	145	399	416	246	330	267	80
573	407	361	509	433	301	104	97	81
303	362	214	310	351	226	636	544	81
59	269	57	9	262	9	97	86	81
33	256	33	14	267	13	78	89	81
46	270	43	9	284	8	118	78	81
95	311	78	31	336	24	79	82	81
90	261	88	43	257	43	95	79	81
90	292	79	106	297	91	28	130	81
56	260	55	17	270	16	120	92	81
301	308	250	306	301	260	583	500	81
478	375	327	674	378	457	743	673	81
503	357	360	221	345	164	97	57	81
489	353	354	185	357	133	147	68	81
466	352	339	154	358	110	159	124	81
487	380	329	702	367	489	676	604	81
355	317	287	310	316	252	567	528	81
35	257	35	18	279	17	58	120	81
35	269	33	37	281	34	87	128	81
433	344	322	182	335	139	136	69	81
27	263	26	16	291	14	96	54	81
514	373	353	263	398	169	330	249	81
536	362	379	188	336	143	13	104	81
519	376	354	290	388	191	215	109	81
592	424	357	410	424	248	210	168	82
266	366	186	125	390	82	495	535	82
83	257	82	68	265	65	473	373	82
563	352	410	271	371	187	113	159	82
30	253	31	36	256	36	308	233	82
312	318	251	374	309	310	596	521	82
605	360	430	275	373	188	380	255	82
85	390	56	41	460	23	104	87	82
522	356	375	239	382	160	158	108	82
589	397	380	341	415	210	146	145	82
457	377	310	362	406	228	124	157	82
497	348	366	307	349	225	147	135	82
668	424	403	528	463	292	155	145	82
578	377	393	286	369	198	199	173	82
771	387	510	750	399	481	391	296	82
637	393	415	416	398	268	379	321	82
145	284	131	142	283	128	392	367	82
432	330	335	161	323	128	123	76	82
527	361	374	282	344	210	108	126	82
280	304	236	409	306	341	620	558	83
1023	694	378	697	594	300	367	280	83
480	365	337	217	338	165	64	73	83
775	436	455	534	450	304	125	75	83
470	346	348	223	347	164	125	92	83
256	348	188	363	348	267	553	476	83
583	407	366	406	389	267	194	265	83
223	279	205	237	283	214	602	524	83
21	249	21	8	272	7	85	130	83
105	348	77	24	347	18	66	124	83
458	348	336	250	345	185	396	302	83
383	321	305	688	319	551	545	505	83
369	364	259	616	402	393	661	587	83
521	374	356	207	368	144	97	132	83
77	257	77	56	256	56	319	288	83
592	385	393	370	396	239	352	277	83
652	397	420	654	399	420	47	191	83
508	389	334	299	399	192	168	199	83
563	367	393	342	367	238	129	158	83
552	374	378	355	361	252	363	269	83
436	334	335	176	342	131	108	108	83
196	345	145	387	324	305	384	354	84
124	279	114	57	311	47	76	152	84
28	256	28	40	259	39	402	322	84
33	265	32	24	306	20	108	140	84
26	252	26	17	256	17	106	114	84
28	253	28	32	250	33	253	222	84
447	349	328	290	314	236	146	80	84
185	304	155	270	296	234	599	511	84
29	279	26	70	262	68	126	131	84
28	253	28	13	248	13	106	132	84
588	365	413	281	386	187	74	52	84
885	536	423	1023	267	982	841	768	84
672	420	409	455	420	277	106	78	84
528	356	380	199	347	147	157	104	84
140	291	123	49	294	43	82	81	84
533	358	381	292	387	193	130	58	84
86	281	79	39	343	29	84	110	84
701	445	403	266	480	142	188	118	84
65	282	60	38	306	32	312	237	84
388	345	288	199	318	160	344	266	84
99	287	88	37	313	30	186	74	84
526	359	375	282	339	213	135	96	84
262	315	213	260	306	217	540	525	85
128	268	122	59	263	57	82	106	85
562	373	386	289	398	186	261	202	85
497	348	366	233	381	157	81	105	85
448	352	325	145	341	109	119	149	85
678	462	376	235	474	127	118	70	85
36	263	35	17	281	16	104	104	85
62	278	57	23	276	21	111	85	85
744	468	407	375	478	201	143	85	85
23	257	23	18	273	17	145	148	85
47	377	32	27	466	15	124	113	85
638	428	382	603	368	420	542	488	85
518	374	355	305	403	194	331	209	85
535	348	394	247	370	171	130	189	85
863	496	445	701	489	367	599	527	85
522	347	385	190	337	144	108	171	85
290	346	215	424	350	310	636	565	85
357	409	223	457	372	315	691	611	85
349	328	273	411	320	328	733	654	85
870	473	470	992	502	506	634	560	85
579	386	384	318	403	202	177	155	85
79	254	79	35	254	36	225	284	85
31	263	30	16	283	14	87	154	85
656	407	413	419	455	236	139	115	85
510	361	361	198	373	136	80	141	85
547	373	376	270	384	180	180	182	85
644	402	410	312	411	195	154	126	85
447	355	322	171	337	130	146	80	85
208	369	144	363	360	258	650	591	85
231	326	181	329	309	272	559	488	85
36	272	34	13	293	12	75	124	85
510	372	351	301	353	218	79	82	85
37	268	36	18	295	16	145	118	85
28	256	28	23	251	23	100	92	85
196	392	128	475	446	273	708	639	85
83	284	75	29	304	24	79	46	85
526	354	380	189	365	133	226	165	86
385	391	252	675	393	440	730	653	86
333	334	255	404	319	324	618	539	86
37	286	33	18	326	14	91	135	86
144	269	137	113	273	106	384	397	86
92	307	77	38	334	29	126	64	86
64	310	52	26	297	23	119	73	86
724	418	444	472	398	304	145	53	86
557	364	392	281	373	193	192	149	86
79	279	73	30	301	25	136	58	86
489	345	363	186	338	141	120	80	86
34	262	33	14	258	14	96	75	86
25	259	25	4	267	4	73	106	86
623	393	405	275	393	180	110	115	86
166	270	158	75	288	67	293	410	86
598	371	412	330	390	216	149	139	86
28	258	28	13	253	13	145	84	86
424	347	313	169	350	124	131	134	86
499	352	363	260	348	191	209	153	86
53	263	51	17	278	15	68	87	86
452	380	305	194	384	130	97	106	87
560	372	385	296	410	185	170	80	87
483	355	348	190	370	132	173	141	87
782	427	469	577	459	322	137	124	87
645	406	407	293	411	182	137	70	87
519	378	352	264	378	179	114	94	87
210	495	108	398	441	231	698	630	87
482	370	334	273	388	180	65	161	87
616	370	426	245	383	164	145	68	87
545	377	370	215	387	142	131	131	87
239	306	200	245	307	204	495	416	87
492	348	362	206	336	157	165	154	87
446	366	312	262	358	187	125	105	87
37	265	36	11	251	11	143	128	87
97	275	90	25	283	23	62	120	87
301	397	194	613	420	374	713	641	87
626	423	379	282	430	168	96	139	87
244	321	194	74	362	52	306	275	87
501	352	365	211	341	158	169	118	87
444	343	331	196	361	139	141	128	87
332	412	206	510	377	347	615	578	87
59	274	55	20	297	17	118	111	87
681	421	415	617	427	371	492	417	87
41	259	40	19	278	17	152	128	87
121	295	105	40	318	32	146	110	88
79	301	67	32	308	27	78	111	88
36	257	36	22	281	20	115	115	88
401	337	305	194	353	141	71	95	88
413	415	255	567	382	381	723	637	88
545	357	390	258	389	170	125	95	88
28	282	25	69	381	46	126	84	88
522	347	385	189	360	135	75	137	88
58	251	60	19	250	19	105	131	88
237	310	196	292	316	236	511	493	88
40	282	36	36	326	28	106	82	88
425	340	320	152	339	115	84	168	88
265	333	203	370	318	297	660	576	88
80	280	73	33	289	29	80	64	88
517	378	350	257	416	158	101	102	88
39	277	36	23	279	21	147	73	88
639	388	422	278	378	188	70	123	88
31	254	32	39	274	37	71	111	88
756	452	428	855	391	559	629	556	88
622	393	405	342	376	233	194	118	88
504	350	368	186	339	141	131	84	88
487	354	352	193	368	134	137	137	89
377	326	296	461	324	364	583	527	89
524	363	370	298	382	200	296	170	89
843	513	421	488	621	201	403	324	89
624	370	432	302	381	203	129	123	89
469	349	344	230	344	171	155	70	89
607	379	410	318	382	213	129	110	89
31	257	30	30	263	29	246	191	89
452	352	329	175	346	130	105	64	89
28	304	23	42	296	37	421	331	89
627	383	419	414	390	272	266	160	89
708	404	449	466	418	285	158	101	89
441	397	285	847	534	406	758	696	89
566	356	407	299	372	206	163	116	89
479	374	327	269	357	193	104	66	89
46	271	43	26	287	23	110	114	89
572	373	393	259	395	168	69	147	89
558	357	400	273	383	183	147	304	89
516	349	379	254	362	180	113	108	89
763	480	406	695	505	352	606	515	89
278	299	238	270	283	244	590	506	89
24	253	24	9	260	9	145	92	89
55	268	52	19	273	18	134	64	89
61	281	55	18	305	15	75	119	89
20	255	20	5	256	5	116	102	90
162	315	132	61	332	47	186	120	90
22	265	22	32	285	29	102	70	90
692	398	445	440	405	278	146	114	90
531	355	383	214	335	164	108	149	90
484	343	361	230	352	167	194	218	90
121	281	111	102	278	94	546	460	90
445	335	340	171	318	138	145	104	90
421	361	298	200	348	147	431	329	90
533	361	378	228	370	158	78	126	90
762	487	400	527	455	297	135	135	90
1023	516	508	728	645	289	659	613	90
643	403	409	605	389	398	262	280	90
33	269	31	14	271	13	106	95	90
237	311	195	190	308	158	488	467	90
267	308	223	334	304	281	616	530	90
291	354	210	592	339	447	689	623	90
638	412	397	387	392	253	157	111	90
467	338	354	195	332	150	148	85	90
232	286	207	209	291	184	633	563	90
544	386	361	291	378	197	135	124	90
536	371	369	211	403	134	147	114	91
155	304	130	40	328	31	97	87	91
462	360	328	234	353	170	147	128	91
388	333	298	521	314	424	636	584	91
25	258	25	9	250	9	131	132	91
245	312	201	254	321	202	637	567	91
336	329	262	236	310	195	351	189	91
24	259	24	9	258	9	80	108	91
850	467	466	786	462	436	667	581	91
39	257	39	27	258	27	297	245	91
40	258	40	53	261	52	457	365	91
836	508	421	773	524	378	225	222	91
39	295	34	96	304	81	532	435	91
222	285	200	234	287	209	537	463	91
138	378	93	271	426	163	614	563	91
196	300	168	274	298	236	564	481	91
428	345	317	206	338	156	99	123	91
449	357	322	235	324	185	46	140	91
331	318	266	309	326	242	563	516	91
559	375	381	211	369	147	56	80	92
258	315	209	260	303	220	621	539	92
515	365	361	326	339	246	100	146	92
113	275	105	137	272	128	448	371	92
24	260	23	11	270	10	126	106	92
410	365	287	486	356	350	728	655	92
85	258	85	83	258	83	418	326	92
299	397	193	293	375	200	408	397	92
493	345	366	261	362	185	87	157	92
37	267	35	16	279	14	124	82	92
136	305	114	71	314	58	97	108	92
526	375	359	307	368	214	285	293	92
134	280	123	34	285	31	104	100	92
459	359	327	226	357	162	147	158	92
448	343	334	234	360	166	245	210	92
105	265	101	87	267	83	549	476	92
256	386	170	448	379	303	637	566	92
102	263	99	41	268	39	284	334	92
83	287	74	110	280	101	520	437	92
294	302	249	259	296	224	595	551	92
59	261	58	66	268	63	401	284	93
169	272	159	121	277	112	121	126	93
743	511	372	484	538	230	593	511	93
705	397	455	506	417	310	147	109	93
667	399	428	576	395	374	193	159	93
110	296	95	160	304	134	494	410	93
613	377	416	229	392	150	125	106	93
[truncated: 18,001 more rows]
