# Supplementary material for: N-chlorination mediates protective and immunomodulatory effects of oxidized human plasma proteins
Source: eLife. 2019 Jul 12;8:e47395. doi: 10.7554/eLife.47395 (PMC6650281; doi:10.7554/eLife.47395)
Supplement: Figure 8—source data 1. [file elife-47395-fig8-data1.zip › Figure 8 Source Data 1/channel values/Ag85B 2.csv]

FSC-A	FSC-H	FSC-W	SSC-A	SSC-H	SSC-W	FITC-A	PE-A	Time
183	401	117	466	309	387	652	598	0
542	370	375	326	449	186	208	168	0
629	384	419	1023	267	982	533	445	0
45	262	44	15	231	17	83	100	0
502	359	358	261	325	206	95	126	0
365	342	273	218	314	178	35	122	0
103	340	78	691	359	493	531	444	0
188	442	109	579	523	283	668	604	0
99	341	75	714	483	379	564	473	0
39	316	32	189	315	153	465	378	0
193	319	155	249	322	198	642	559	0
96	331	74	831	380	560	462	371	0
503	368	350	1023	433	605	437	343	1
241	299	206	255	277	235	578	523	1
615	472	334	1023	318	823	586	495	1
59	328	46	367	355	265	461	378	1
39	294	34	342	318	275	307	219	1
30	258	30	58	247	60	485	386	1
433	346	321	281	324	222	165	46	1
84	269	80	44	252	45	193	285	1
109	271	103	30	281	28	157	84	1
360	395	233	617	450	351	383	264	1
66	285	60	31	260	31	143	107	1
75	271	70	99	290	88	209	113	1
540	369	375	277	366	194	206	185	1
35	448	20	567	433	335	276	227	1
620	429	370	1023	468	561	582	494	1
250	328	195	313	321	250	712	630	1
244	550	113	1023	334	786	655	568	1
47	391	31	341	467	187	535	452	1
70	304	59	409	343	306	399	322	1
54	320	43	545	326	428	409	318	1
44	316	35	312	404	198	307	204	1
66	348	48	258	285	232	416	310	1
31	352	23	467	378	316	240	129	1
27	344	20	403	410	252	190	139	1
26	258	26	53	257	53	373	295	1
70	279	64	22	248	23	123	83	2
50	265	49	41	256	41	337	296	2
197	322	157	192	359	137	691	622	2
218	354	158	202	348	149	586	511	2
267	351	195	1023	450	582	575	540	2
948	526	462	1023	267	981	595	509	2
415	421	252	1023	267	981	658	595	2
57	298	49	496	312	406	442	334	2
52	320	42	643	352	468	270	183	2
47	271	45	38	279	35	80	111	2
76	418	47	461	404	292	499	403	2
365	573	163	1023	354	740	676	614	2
109	349	80	204	353	148	575	540	2
316	427	189	1023	267	981	656	599	2
174	471	94	557	459	311	706	641	2
51	254	51	101	247	104	466	363	2
1023	564	465	1023	267	981	762	685	2
531	382	357	1023	414	633	382	296	2
772	454	435	1023	267	981	639	551	2
126	466	69	361	474	195	588	544	2
74	259	74	59	251	60	279	270	2
69	341	52	400	368	279	537	448	2
67	336	51	414	365	290	576	485	2
1023	474	553	1023	267	981	830	764	2
742	477	398	1023	480	546	566	486	2
58	309	48	687	338	521	340	234	2
22	248	22	4	211	5	114	174	2
147	478	79	1023	344	762	524	424	2
253	360	180	438	542	207	666	599	2
279	321	223	336	322	267	607	550	2
28	274	26	21	279	19	77	86	3
38	263	37	17	247	18	56	98	3
956	584	419	1023	267	982	427	346	3
42	278	38	346	286	310	288	223	3
47	267	45	26	267	25	86	59	3
429	381	288	480	593	207	316	183	3
150	305	126	207	295	180	596	508	3
125	283	113	152	293	133	362	303	3
173	387	114	594	375	405	624	562	3
84	329	65	439	399	281	341	248	3
25	256	25	19	262	18	153	92	3
23	260	22	27	273	26	336	204	3
144	385	96	604	451	343	657	567	3
466	417	286	547	431	325	692	623	3
48	369	33	511	406	322	284	183	3
32	326	25	360	388	238	486	395	3
182	401	116	1023	272	964	557	465	3
36	252	37	13	224	14	185	236	3
619	483	328	1023	267	982	674	587	3
185	327	145	279	335	213	630	556	3
414	320	331	165	297	142	68	131	3
554	458	310	1023	320	820	542	450	3
30	247	31	32	232	36	379	295	3
1023	556	471	1023	327	803	770	704	4
39	311	32	273	406	172	362	264	4
369	519	182	1023	288	909	635	573	4
30	362	21	421	469	230	345	225	4
658	418	404	1023	267	982	533	461	4
24	247	25	22	239	23	259	185	4
151	292	132	170	284	153	420	382	4
21	251	22	6	210	7	145	113	4
201	310	166	159	286	142	647	573	4
445	326	350	183	285	164	330	173	4
181	362	128	895	460	498	461	358	4
483	466	265	1023	267	982	679	618	4
94	452	53	1023	391	671	489	404	4
22	262	22	24	252	24	76	76	4
26	259	26	108	273	101	238	117	4
26	334	20	329	332	254	251	164	4
543	410	339	1023	411	637	358	288	4
77	382	51	210	467	115	618	567	4
79	395	51	689	482	366	547	460	4
30	253	31	21	240	22	383	328	5
537	366	376	620	367	433	338	255	5
31	317	25	411	322	326	290	195	5
29	291	26	248	316	201	143	141	5
1023	531	493	1023	267	982	753	678	5
37	275	35	28	263	28	422	327	5
138	332	106	584	425	352	344	213	5
34	371	24	412	441	239	213	125	5
332	524	162	993	397	641	737	681	5
48	295	42	527	335	403	250	129	5
29	310	24	421	359	300	370	301	5
223	376	152	362	372	249	675	613	5
432	388	285	528	350	386	537	450	5
250	328	195	336	341	252	673	610	5
64	447	37	706	529	342	337	267	5
31	288	28	313	367	218	266	146	5
33	396	22	554	438	324	252	176	5
32	300	28	315	366	220	346	256	6
22	268	21	257	331	199	199	153	6
90	279	82	23	323	18	123	77	6
156	390	102	269	409	168	673	604	6
346	404	220	1023	267	981	699	631	6
154	293	134	119	328	93	525	512	6
90	284	81	32	263	32	149	95	6
68	258	67	64	254	65	364	296	6
99	474	53	320	463	177	632	578	6
768	587	335	1023	267	981	719	665	6
549	491	286	930	478	498	556	481	6
532	588	231	1023	383	685	735	661	6
1023	532	493	1023	267	981	630	545	6
26	290	23	268	326	210	464	369	6
260	417	160	726	413	450	728	653	6
723	402	460	1023	267	980	555	479	6
388	362	274	349	348	256	707	633	6
1023	456	574	1023	267	981	759	687	6
19	249	20	4	187	6	59	113	6
1023	506	518	1023	267	981	801	731	6
469	352	341	328	342	246	178	101	6
40	355	29	447	430	266	270	196	6
1023	496	529	1023	267	981	704	620	6
1023	601	436	1023	267	981	830	757	6
1023	564	465	1023	267	981	672	587	6
1023	664	395	1023	267	981	841	781	6
348	335	266	620	322	493	624	578	6
220	507	111	1023	433	605	678	590	6
119	303	101	42	320	33	554	524	6
27	249	27	16	230	18	111	61	6
1023	716	366	1023	267	981	731	671	6
113	294	98	544	356	392	573	476	6
56	314	46	477	395	309	305	211	6
35	301	30	212	305	178	548	456	6
26	272	25	357	305	300	219	187	6
44	324	35	353	381	237	429	338	6
27	298	23	324	333	250	390	316	6
392	514	195	1023	779	337	648	624	6
25	299	21	413	341	310	224	186	6
83	332	64	693	389	456	418	337	6
280	341	210	437	342	328	636	565	6
267	315	217	238	313	195	604	530	6
98	255	98	42	278	39	80	101	6
362	675	137	1023	267	981	640	551	7
109	340	82	219	358	157	611	562	7
48	295	41	352	319	283	467	369	7
28	281	26	20	283	18	117	120	7
38	279	35	372	292	326	390	293	7
325	339	246	613	327	480	592	534	7
433	359	308	398	339	300	709	630	7
469	385	312	284	409	178	135	64	7
134	317	108	613	322	487	552	462	7
538	537	256	1023	267	981	731	669	7
132	341	99	643	491	335	373	273	7
1023	406	645	1023	267	981	709	646	7
197	332	152	134	311	110	434	378	7
21	259	20	102	268	98	339	270	7
20	250	20	33	239	36	343	239	8
28	257	28	40	257	40	80	100	8
49	297	42	464	359	331	306	209	8
21	252	22	72	247	75	422	303	8
561	358	401	396	356	285	157	141	8
48	355	35	427	455	240	363	282	8
301	366	211	1023	275	953	628	579	8
219	440	127	674	457	378	651	590	8
312	337	237	337	330	261	657	578	8
178	298	153	203	307	169	587	510	8
47	390	31	694	424	419	278	173	8
119	281	109	175	374	120	445	380	8
20	254	21	10	235	11	58	94	8
33	279	30	275	312	226	181	157	8
57	255	58	36	248	37	428	354	8
47	308	39	326	330	252	348	264	8
367	387	243	857	441	498	505	491	8
25	273	24	255	310	211	239	165	8
31	297	27	319	349	234	169	154	9
179	375	122	254	377	172	671	604	9
517	360	368	901	475	486	422	335	9
31	357	22	406	404	257	296	206	9
407	334	313	462	331	357	682	612	9
46	277	43	29	272	27	139	120	9
274	505	139	1023	842	311	607	568	9
193	310	160	308	304	259	597	512	9
25	274	23	85	284	77	361	286	9
24	253	24	31	244	33	219	190	9
27	305	23	244	302	207	224	184	9
64	401	41	776	512	388	352	266	9
23	245	24	10	220	12	233	218	9
262	338	199	322	316	261	682	593	9
209	334	160	421	385	280	596	549	9
34	374	24	331	384	221	455	354	9
98	374	67	198	362	140	572	524	9
545	383	364	545	395	353	410	300	9
20	263	20	15	244	16	97	48	9
264	337	200	245	332	189	707	640	9
34	366	24	219	379	148	230	181	9
33	314	27	417	351	305	242	184	9
129	276	120	170	271	161	525	437	9
77	323	61	87	340	66	141	98	9
48	302	41	22	297	19	64	120	9
245	365	172	1023	337	777	693	606	9
22	276	21	207	293	181	303	206	10
544	373	373	222	355	160	156	104	10
31	292	27	314	343	234	290	213	10
322	403	204	421	407	265	548	494	10
146	498	75	1023	550	477	551	457	10
38	260	38	161	264	156	342	235	10
26	251	27	5	190	7	119	59	10
301	342	226	292	324	231	400	434	10
42	286	37	413	322	328	254	162	10
27	267	26	5	233	5	51	94	10
28	313	23	313	329	243	180	90	10
505	473	273	1023	299	877	546	456	10
51	300	43	459	322	364	305	232	10
25	263	25	139	275	129	346	278	10
377	466	207	1023	294	891	728	660	10
573	413	355	1023	267	981	409	324	10
341	341	256	144	316	116	77	125	10
233	301	198	272	290	240	559	480	10
36	305	30	485	345	360	374	270	10
59	377	40	428	395	278	530	442	10
27	247	28	24	244	25	320	285	10
49	392	32	689	406	434	518	427	10
61	260	61	35	289	31	83	76	10
328	347	242	563	329	437	605	523	10
45	301	38	388	360	276	365	286	10
61	265	59	23	238	25	229	161	10
230	283	208	80	271	75	193	102	10
215	313	176	113	302	96	597	546	10
273	338	207	317	324	251	673	608	10
32	304	27	273	328	213	320	226	10
46	291	40	181	336	138	188	87	10
218	349	160	385	353	279	671	605	10
721	493	375	1023	413	635	557	479	10
88	258	87	77	251	78	295	281	10
529	383	353	448	364	315	94	113	10
156	346	116	191	335	146	630	571	10
597	372	411	345	408	217	211	162	11
237	324	188	137	334	105	609	581	11
24	252	24	59	255	60	465	372	11
39	393	25	649	476	349	275	192	11
625	400	400	606	398	390	271	240	11
391	408	246	1000	445	575	718	660	11
485	344	361	231	321	184	227	150	11
24	261	24	7	221	8	70	84	11
191	292	168	192	282	174	629	540	11
553	396	358	933	454	527	376	255	11
250	305	210	117	306	98	506	490	11
96	359	68	127	400	82	597	552	11
42	293	37	322	366	225	345	240	11
56	323	44	237	393	155	166	128	11
34	330	26	241	341	181	326	233	11
194	319	156	214	310	177	725	639	11
259	433	153	1023	343	764	703	637	11
275	410	172	443	430	264	695	629	11
76	311	63	564	340	425	478	385	11
584	416	359	1023	306	855	516	440	11
328	309	271	293	289	260	643	562	11
206	347	152	259	351	189	610	562	11
289	348	212	480	426	288	679	616	11
313	338	237	496	355	358	673	587	11
578	425	348	1023	267	981	458	351	11
872	501	446	1023	267	981	616	533	11
587	431	349	1023	396	662	395	316	11
1023	402	652	1023	267	981	718	634	11
303	360	216	241	366	169	674	607	11
517	493	269	1023	267	981	720	655	11
466	579	206	1023	267	982	711	641	11
1023	543	483	1023	267	982	737	681	11
56	303	47	724	337	550	281	218	11
21	239	23	14	242	15	133	181	11
102	259	101	78	256	78	245	225	11
76	309	63	238	310	197	270	162	11
70	259	69	64	255	64	263	237	12
26	305	22	283	343	211	251	173	12
53	276	49	12	237	12	70	107	12
41	412	25	708	432	420	255	150	12
63	314	52	314	353	228	208	107	12
34	292	30	175	291	154	432	328	12
294	364	206	1023	294	892	600	556	12
60	276	56	238	308	198	188	180	12
127	323	100	285	323	226	660	585	12
619	444	357	1023	386	679	731	660	12
141	344	104	271	365	190	580	539	12
34	400	22	384	400	246	285	164	12
335	396	216	395	394	257	616	551	12
27	334	21	389	380	263	340	244	12
414	346	306	385	326	302	672	591	12
65	384	44	936	402	595	420	331	12
242	354	175	407	459	227	660	599	12
30	319	24	404	328	315	262	133	12
22	259	22	166	283	150	371	262	12
225	398	145	581	455	327	637	556	12
34	263	33	14	248	15	116	77	12
27	272	26	163	270	155	267	171	13
48	293	42	29	273	27	187	206	13
38	298	33	384	305	322	300	241	13
654	467	359	1023	408	642	393	334	13
268	351	195	313	343	234	609	533	13
84	282	76	62	288	55	89	142	13
203	350	149	747	478	400	595	556	13
27	251	28	12	230	14	114	138	13
48	327	38	274	466	150	243	160	13
20	253	21	18	239	19	174	79	13
141	432	83	995	540	472	499	410	13
24	300	21	273	364	192	211	169	13
276	468	151	1023	444	590	620	531	13
24	287	21	228	328	178	371	243	13
228	318	183	470	561	214	552	531	13
187	352	136	1023	345	760	632	545	13
189	406	119	1023	444	590	614	525	13
750	547	351	1023	272	962	743	657	13
25	254	25	88	264	85	422	314	13
278	321	222	484	310	400	654	589	13
59	283	54	27	270	25	150	71	13
41	337	31	331	368	230	502	413	14
20	250	21	35	246	37	70	61	14
22	258	22	24	252	24	541	448	14
45	311	37	415	367	290	405	325	14
20	252	21	20	239	21	447	356	14
65	355	47	893	387	591	390	311	14
34	313	27	482	350	352	304	229	14
23	294	20	213	309	176	372	286	14
422	349	309	752	408	472	472	390	14
34	305	28	242	326	191	473	380	14
21	265	20	9	244	9	128	87	14
49	269	47	50	255	51	465	386	14
23	250	24	23	226	26	202	162	14
175	368	122	322	348	237	585	541	14
28	319	22	226	322	180	501	413	14
505	410	315	1023	280	938	707	665	14
100	281	91	157	303	133	547	479	14
47	322	37	296	327	232	181	114	14
23	248	23	10	222	11	120	97	14
129	271	122	111	266	107	532	458	14
528	372	364	254	330	197	65	125	15
34	371	23	586	443	338	272	187	15
29	253	29	64	287	57	213	180	15
33	248	34	51	257	51	458	372	15
53	294	46	103	291	90	623	538	15
266	338	201	414	477	222	654	597	15
120	358	85	303	450	172	663	597	15
476	347	351	340	338	258	200	128	15
208	408	131	661	562	301	580	536	15
111	382	75	1023	397	661	446	359	15
429	353	311	243	364	171	382	299	15
33	284	30	243	303	206	305	214	15
132	305	111	121	390	80	602	557	15
1023	573	458	1023	267	981	598	512	15
129	343	96	938	356	675	536	456	15
97	384	65	194	370	134	580	536	15
740	547	346	1023	267	982	766	701	15
146	296	126	128	286	115	514	445	15
132	591	57	658	493	342	604	551	15
254	306	212	305	313	250	648	575	15
71	372	49	272	434	160	627	558	15
53	285	47	307	365	216	552	460	15
30	256	30	145	270	137	433	336	15
54	420	33	413	367	288	440	356	15
324	514	161	1023	582	450	651	610	15
150	304	127	251	311	206	613	561	15
83	363	59	600	420	366	411	317	15
471	361	334	308	336	235	108	128	15
527	350	386	280	341	210	92	120	15
24	247	25	29	244	30	108	111	16
35	295	30	234	334	180	394	298	16
108	322	86	371	372	255	544	519	16
344	334	264	216	316	175	777	694	16
561	423	339	1023	360	728	416	329	16
60	304	51	423	327	331	457	360	16
247	333	190	356	358	255	582	529	16
544	448	310	704	476	378	635	572	16
417	370	289	472	355	341	686	607	16
22	246	23	13	227	14	67	119	16
32	297	28	353	317	286	396	278	16
1009	604	428	1023	267	982	432	355	16
445	390	292	1023	376	697	382	302	16
510	365	358	729	348	537	260	178	16
73	414	45	623	468	341	425	349	16
287	385	191	1023	388	675	658	593	16
190	324	150	1023	267	982	584	501	16
785	690	292	1023	267	982	770	711	16
207	434	122	367	431	218	594	548	16
21	253	21	7	214	8	82	61	16
33	329	26	405	397	261	463	374	16
110	283	100	445	275	414	534	443	16
465	380	313	695	402	443	298	249	16
30	262	30	8	227	9	62	53	16
85	277	79	87	257	87	89	67	16
228	314	186	1023	267	982	456	372	16
40	289	36	165	287	147	379	298	16
1023	510	514	1023	267	982	816	771	16
170	304	144	266	406	168	498	476	16
36	265	34	81	270	77	102	125	16
46	267	44	74	264	72	119	80	16
153	463	85	575	532	277	566	528	16
277	372	190	746	401	476	692	624	16
246	452	139	1023	401	654	663	600	16
118	335	90	743	428	444	298	230	16
249	347	184	286	381	192	606	543	16
115	301	98	145	296	125	601	516	17
58	356	42	521	410	325	479	378	17
105	419	64	190	440	110	474	389	17
178	348	131	630	475	339	632	580	17
109	305	91	119	282	108	385	345	17
576	664	222	1023	267	982	710	640	17
431	356	310	793	344	590	349	286	17
61	439	35	526	578	233	397	326	17
63	391	41	333	384	221	610	527	17
38	263	37	18	253	18	113	52	17
26	260	26	108	265	104	435	350	17
54	254	54	24	245	25	326	325	17
22	272	21	233	313	190	450	357	17
54	337	41	488	349	358	318	169	17
85	384	57	156	321	124	439	462	17
158	390	103	1023	306	857	466	379	17
30	300	25	434	347	320	404	310	17
54	321	43	466	361	330	492	401	17
41	404	26	389	583	171	401	310	17
22	283	20	245	297	212	332	204	18
275	342	206	413	345	306	570	525	18
410	529	198	1023	267	982	637	579	18
35	282	31	207	293	181	479	391	18
27	254	27	9	226	10	101	73	18
69	343	51	729	352	531	345	221	18
475	390	312	298	377	202	401	268	18
33	382	22	225	403	143	498	408	18
271	317	219	284	289	251	584	520	18
120	391	78	939	423	569	479	389	18
525	374	359	432	376	294	240	125	18
31	258	31	10	311	8	113	108	18
23	260	23	279	271	264	203	68	18
541	373	372	992	397	640	480	388	18
30	305	26	323	401	206	247	175	18
796	559	364	1023	267	982	759	687	18
30	348	22	115	300	98	312	233	18
27	291	24	178	305	149	390	290	18
46	320	37	122	343	91	551	473	18
1023	603	435	1023	267	982	748	675	18
78	357	56	1023	346	757	363	273	18
456	511	228	1023	267	982	679	593	18
78	345	58	691	371	477	270	192	18
46	275	43	27	280	24	97	98	18
86	324	68	279	300	238	624	533	18
26	278	24	142	301	121	492	392	18
100	271	94	65	460	36	515	448	18
213	341	160	288	322	229	672	589	19
53	356	38	489	385	325	510	424	19
123	295	107	128	278	118	396	315	19
29	273	27	35	267	34	148	145	19
54	257	54	103	283	93	90	102	19
57	268	55	377	291	332	331	252	19
91	287	81	35	269	33	158	122	19
325	324	257	369	301	315	604	552	19
1023	533	492	1023	267	982	645	558	19
21	269	20	124	274	116	402	282	19
23	297	20	333	317	268	183	120	19
326	310	269	243	311	200	622	557	19
72	285	65	56	289	50	381	363	19
313	344	233	275	319	221	423	454	19
105	408	66	204	452	116	629	569	20
434	362	307	762	339	575	695	612	20
35	284	31	303	336	231	479	381	20
194	320	155	190	314	155	624	570	20
26	328	20	514	274	479	129	111	20
21	266	20	188	289	166	381	283	20
84	347	62	33	336	25	279	186	20
31	272	30	249	295	216	434	339	20
31	260	31	252	280	230	432	314	20
21	260	20	12	240	13	92	117	20
41	266	39	157	277	145	464	370	20
156	302	133	649	371	448	543	448	20
47	288	41	513	303	433	284	187	20
437	463	241	1023	267	982	725	653	20
28	274	26	9	246	9	122	116	20
42	299	36	372	296	322	344	264	20
238	302	202	195	304	165	601	533	20
54	252	54	23	239	25	253	240	20
69	330	53	726	373	498	492	394	20
78	284	70	39	259	39	146	95	20
121	299	104	178	287	159	651	562	20
59	268	56	26	256	26	181	89	20
209	295	182	205	296	177	634	560	21
207	346	153	491	360	349	230	138	21
383	367	267	615	369	426	641	560	21
28	252	29	40	249	42	107	61	21
615	404	389	1023	275	954	440	349	21
28	299	24	364	331	282	360	243	21
78	279	72	68	276	63	120	94	21
97	273	91	33	256	33	46	73	21
129	351	94	301	339	228	562	532	21
530	396	343	1023	314	834	546	453	21
162	301	138	205	317	165	569	538	21
226	309	188	236	314	192	637	568	21
25	311	20	320	322	255	219	123	21
50	317	41	620	398	399	345	231	21
286	311	236	275	312	226	693	613	21
257	378	174	631	503	321	661	599	21
389	339	293	210	310	174	150	128	21
289	326	227	344	365	241	613	555	21
77	378	52	935	458	523	487	393	21
37	425	23	728	441	423	254	205	21
55	303	46	353	384	235	520	428	21
54	312	44	49	317	40	566	494	21
28	266	27	8	231	8	94	31	21
26	253	26	12	248	13	135	97	21
26	251	27	19	230	22	120	166	21
23	293	20	138	391	90	145	107	21
40	255	40	33	255	34	240	279	21
114	511	57	371	866	110	670	604	22
380	352	276	421	375	288	579	587	22
257	312	211	357	293	312	552	468	22
24	257	24	143	264	138	92	113	22
265	357	190	370	344	275	641	560	22
194	419	118	638	434	376	340	230	22
107	376	73	395	361	280	437	471	22
22	276	20	282	289	250	252	165	22
304	303	257	243	320	195	694	625	22
563	417	345	958	427	574	530	437	22
68	324	54	417	327	327	585	496	22
140	455	79	670	743	231	676	611	22
188	382	126	613	449	350	627	565	22
301	336	230	301	325	237	542	533	22
25	255	25	23	247	23	62	123	22
177	452	100	652	512	326	582	545	22
63	329	49	566	389	372	490	391	22
43	316	35	569	346	420	411	320	22
217	358	155	678	374	464	657	598	22
78	256	78	49	257	49	358	288	23
50	260	50	9	227	11	129	36	23
86	281	78	354	285	318	544	450	23
580	402	369	1023	329	798	314	221	23
54	347	40	268	389	177	519	437	23
60	490	31	572	466	314	430	333	23
22	267	22	274	307	228	143	123	23
44	255	44	39	240	41	111	128	23
24	315	20	256	348	188	360	285	23
32	290	29	253	308	210	317	175	23
603	430	359	1023	267	982	401	299	23
19	246	20	11	221	12	76	146	23
295	319	236	324	318	261	705	624	23
222	380	149	516	485	272	508	471	23
635	526	309	1023	267	982	725	675	23
36	369	25	423	444	244	446	353	23
573	392	374	385	370	267	39	129	23
322	363	227	276	359	197	655	587	23
213	491	111	665	349	487	634	574	23
19	249	20	8	213	10	79	26	23
34	337	26	504	420	307	316	206	23
39	289	35	144	275	134	502	412	23
31	275	29	328	324	259	194	181	23
235	331	182	405	318	326	171	141	23
31	260	31	44	260	44	303	211	23
230	338	174	313	325	247	647	586	23
136	351	99	169	430	101	651	586	23
72	280	66	205	345	152	173	64	23
60	376	41	494	428	295	512	420	24
209	340	157	196	317	159	633	585	24
47	345	35	750	382	502	290	210	24
677	452	383	993	424	600	409	310	24
196	322	156	202	309	168	607	530	24
24	271	23	220	279	202	307	226	24
113	431	67	812	443	469	562	473	24
392	330	304	691	322	550	724	649	24
610	422	370	1023	386	680	564	477	24
107	405	67	1023	441	595	454	356	24
653	538	310	1023	267	981	769	715	24
53	381	36	733	424	443	319	210	24
47	252	47	10	228	11	100	71	24
100	270	95	79	263	77	587	493	24
30	257	30	21	373	15	86	89	24
166	351	121	317	412	197	681	613	24
502	356	361	429	369	297	164	120	24
24	282	22	290	295	252	160	128	24
58	263	57	84	267	81	523	432	24
64	255	64	36	244	37	259	255	24
97	261	95	85	253	86	455	377	25
175	322	139	33	284	30	258	162	25
199	377	135	1023	379	691	562	466	25
363	325	286	420	319	337	648	570	25
301	314	245	268	324	212	575	550	25
206	384	137	737	425	444	633	576	25
38	324	30	347	373	238	419	324	25
436	341	328	300	359	213	190	94	25
163	325	128	1012	343	754	501	466	25
308	322	245	319	307	266	525	486	25
39	335	30	586	372	403	403	301	25
25	250	25	19	233	21	252	211	25
42	251	43	24	237	26	277	219	25
25	258	25	11	234	12	113	107	25
126	269	120	58	262	57	139	102	25
34	295	30	347	308	289	334	265	25
180	331	139	595	394	386	592	544	25
49	310	40	411	370	285	472	374	25
76	392	49	213	379	144	475	475	25
325	333	250	284	314	232	135	139	25
262	284	236	209	281	191	631	565	25
305	348	224	473	345	351	639	570	25
429	362	304	319	395	206	234	190	25
181	275	168	182	267	174	509	432	26
718	516	356	1023	366	717	414	337	26
52	294	45	347	303	293	452	349	26
413	428	247	1023	395	664	694	627	26
719	483	381	1023	392	669	247	108	26
202	345	150	256	345	191	646	586	26
241	315	196	301	308	250	610	546	26
871	491	454	1023	267	982	572	485	26
1023	569	461	1023	267	981	737	660	26
26	312	22	346	335	265	201	126	26
64	492	33	778	590	338	407	293	26
32	297	27	277	309	230	391	282	26
216	485	114	1023	658	399	519	503	26
22	246	23	14	221	16	156	183	26
131	348	97	176	357	126	625	573	26
26	266	25	27	261	26	131	59	26
60	322	48	318	472	172	499	416	26
29	337	22	421	390	276	351	272	26
64	255	64	55	247	58	235	298	26
507	354	366	498	733	174	366	265	26
26	303	22	246	332	190	310	240	26
379	325	298	248	343	185	92	187	26
233	416	143	1023	402	653	687	600	26
90	357	64	153	344	114	546	512	26
399	375	272	503	389	331	724	655	26
175	315	142	133	311	109	647	587	26
24	246	25	17	234	18	217	230	26
302	372	208	569	356	409	193	211	26
979	567	442	1023	267	982	547	465	27
498	460	277	1023	267	982	679	628	27
1023	637	412	1023	267	982	665	606	27
1023	558	470	1023	267	982	614	559	27
154	525	75	380	689	141	693	639	27
212	367	148	866	440	504	368	321	27
29	262	29	339	289	300	171	82	27
1023	542	484	1023	267	982	629	545	27
72	522	35	761	645	302	322	239	27
410	393	267	528	364	371	414	319	27
78	273	73	21	256	21	73	116	27
1023	580	452	1023	267	982	784	705	27
65	370	45	766	517	379	311	240	27
89	259	88	33	248	34	125	325	27
23	280	21	287	314	234	403	314	27
26	301	22	239	321	191	213	89	27
54	432	32	641	574	286	461	366	27
26	248	27	18	228	20	187	175	27
89	278	82	110	273	103	632	553	27
30	256	30	12	252	12	117	80	27
29	265	28	221	289	196	389	295	27
1023	659	398	1023	267	982	762	708	27
1023	567	463	1023	267	982	752	682	28
33	259	33	17	237	18	135	142	28
1023	719	365	1023	267	982	570	496	28
184	380	124	353	501	180	571	537	28
46	359	33	686	446	394	287	179	28
693	452	393	1023	298	880	534	447	28
67	399	43	741	520	365	434	347	28
300	340	226	367	316	297	617	549	28
135	318	109	208	310	172	662	573	28
33	348	24	389	355	281	431	343	28
28	264	27	290	283	262	274	165	28
54	338	41	665	368	462	297	237	28
22	278	20	266	284	240	240	156	28
217	421	132	1023	563	466	635	548	28
300	313	245	167	313	137	646	581	28
245	470	134	1023	302	867	648	561	28
27	257	27	50	266	48	114	92	28
35	329	27	339	345	252	276	193	28
72	463	40	1023	632	415	437	345	29
403	375	275	406	377	276	174	120	29
31	318	25	363	328	283	498	397	29
23	290	20	208	323	165	104	62	29
129	421	78	905	358	647	440	360	29
22	248	23	12	216	14	136	203	29
33	337	25	466	365	327	187	133	29
314	314	256	388	295	336	441	483	29
44	253	45	26	241	27	145	105	29
28	297	24	189	296	163	441	351	29
393	504	199	863	557	396	685	619	29
24	296	21	361	323	286	262	224	29
152	389	100	302	477	162	676	611	29
117	306	97	79	316	64	574	538	29
28	324	22	352	353	255	248	175	29
214	510	107	551	634	222	675	621	29
21	251	21	25	252	26	301	259	30
41	300	35	470	321	376	338	272	30
23	282	21	99	309	82	168	139	30
19	248	20	28	238	30	408	318	30
472	379	319	1012	372	697	656	572	30
129	349	94	138	451	78	622	569	30
265	442	153	1023	398	659	635	580	30
317	361	225	356	365	250	627	566	30
60	318	48	194	325	153	598	508	30
25	312	21	208	348	153	355	240	30
237	399	152	1011	380	682	654	595	30
65	265	63	46	270	44	80	142	30
29	304	24	116	305	98	560	469	30
92	286	82	291	281	265	582	493	30
512	383	342	1023	267	982	594	506	30
278	440	162	908	443	524	715	638	30
991	662	383	798	491	416	621	577	31
993	590	431	1023	267	982	494	408	31
31	281	28	93	276	86	563	478	31
119	429	71	1023	408	643	443	342	31
52	264	50	86	255	87	94	90	31
175	350	128	510	438	298	573	541	31
46	260	45	187	260	184	369	275	31
371	394	241	1023	267	982	675	624	31
190	331	147	1006	331	778	611	523	31
27	261	26	13	236	14	74	138	31
22	285	20	121	304	102	383	281	31
88	451	50	741	569	334	507	412	31
210	304	177	263	285	236	354	323	31
172	306	144	186	327	145	407	346	31
20	249	20	84	250	87	460	371	31
38	346	28	610	425	368	326	231	31
33	356	24	376	393	245	268	184	31
43	261	42	16	240	17	107	87	31
51	345	38	559	387	369	235	133	31
258	400	165	393	437	230	700	632	31
120	302	102	629	309	521	369	296	31
253	304	214	223	299	191	577	499	31
565	380	381	1023	355	738	447	358	31
50	356	36	564	406	356	387	284	31
557	412	346	505	434	298	157	186	31
492	427	295	1023	313	837	612	531	31
22	287	20	267	309	221	193	138	31
20	258	20	171	263	166	199	136	31
23	272	22	225	326	176	387	302	31
194	402	124	1023	270	970	399	308	32
23	257	23	171	261	168	352	272	32
183	351	134	288	354	208	538	514	32
94	265	90	20	248	21	82	79	32
258	306	216	267	319	215	699	627	32
301	332	232	262	331	202	544	500	32
121	262	119	49	267	47	328	325	32
71	307	59	533	314	434	467	383	32
39	321	31	551	343	411	262	68	32
24	248	25	84	248	87	407	324	32
37	391	24	491	437	288	306	214	32
312	370	216	263	344	196	154	108	32
571	460	317	1023	267	982	685	598	32
54	296	47	459	297	395	454	371	32
32	317	26	393	393	256	169	149	32
140	290	123	125	287	111	558	515	32
918	485	485	1023	267	982	744	673	32
569	374	390	1023	364	721	516	426	32
228	448	130	1023	403	650	611	521	32
272	334	209	256	330	199	676	603	32
838	585	367	1023	267	982	785	721	32
532	369	369	949	394	616	404	308	32
1023	594	442	1023	267	982	773	705	32
320	611	134	811	569	365	760	685	32
212	304	178	208	293	182	311	389	32
73	264	71	76	265	73	366	308	32
562	378	380	1023	290	903	459	362	32
282	429	169	685	427	411	663	595	32
421	346	311	194	385	129	125	148	32
142	435	84	573	527	278	660	596	32
40	262	39	17	254	18	45	45	32
230	367	160	1023	413	635	656	569	32
1001	552	464	1023	300	875	540	488	32
245	464	135	617	380	415	670	607	32
316	477	170	1023	371	706	491	449	32
1023	504	520	1023	267	982	699	632	32
49	278	45	254	297	219	525	436	32
56	410	35	751	475	405	367	267	32
331	315	270	109	294	95	52	129	32
1023	458	572	1023	267	982	882	817	32
159	302	135	180	302	152	561	474	32
232	332	179	1023	412	636	601	556	33
29	333	22	347	360	247	479	380	33
45	317	37	544	365	381	245	183	33
88	261	87	61	252	62	472	404	33
37	286	33	292	298	251	500	405	33
369	440	215	1023	382	687	637	594	33
114	326	89	54	326	43	135	76	33
61	300	52	335	375	229	550	457	33
479	365	336	319	400	204	268	119	33
25	269	23	262	293	228	327	239	33
318	412	197	103	432	61	148	161	33
44	362	31	439	409	275	512	425	33
465	425	281	1023	299	875	758	675	33
299	354	216	1023	337	777	643	586	33
80	261	78	63	281	58	453	384	33
105	461	58	455	352	331	460	376	33
37	312	30	326	322	259	337	254	33
349	341	262	481	326	377	655	596	33
31	302	26	441	370	305	382	297	34
26	301	22	284	337	216	366	260	34
302	401	193	1023	316	829	706	634	34
535	391	350	1023	489	536	455	360	34
72	423	43	494	493	256	552	463	34
256	332	197	270	335	206	659	588	34
298	458	167	1023	516	508	671	613	34
46	302	39	195	359	139	456	361	34
1023	580	452	1023	267	982	759	683	34
622	381	418	988	389	650	295	174	34
263	302	223	320	299	274	576	490	34
29	267	28	177	293	155	327	232	34
23	251	24	21	239	23	281	236	34
32	289	28	350	315	284	254	150	34
403	428	241	1023	267	982	656	601	34
140	369	97	801	421	487	606	519	34
54	257	53	19	245	20	94	64	34
39	373	27	580	427	348	467	377	34
469	514	234	1023	267	982	693	629	34
824	551	383	1023	267	982	501	416	34
162	285	145	210	389	138	479	439	34
64	541	30	478	649	189	306	175	34
261	469	142	765	636	308	713	643	34
276	375	189	344	393	224	507	478	34
38	298	33	363	322	288	475	383	34
38	372	26	551	466	303	397	292	34
143	374	98	1023	428	612	586	498	34
286	370	198	998	427	598	642	582	34
229	564	104	519	626	212	708	651	34
313	349	230	1023	267	982	655	592	34
1023	680	386	1023	649	404	291	301	34
1002	556	462	1023	267	982	539	461	34
298	351	217	367	333	282	605	528	34
1023	437	600	1023	267	982	878	811	34
62	297	54	59	252	59	207	113	34
50	271	47	324	279	297	483	391	35
34	393	22	463	407	291	229	173	35
45	338	34	697	355	503	280	242	35
58	289	51	142	304	119	125	74	35
277	299	237	230	305	193	638	575	35
27	290	24	260	307	217	199	138	35
225	307	188	304	315	247	601	535	35
109	262	107	129	263	125	556	465	35
19	245	20	12	232	13	120	77	35
79	302	67	55	334	42	114	86	35
84	290	74	107	277	99	245	218	35
254	341	191	529	382	355	654	589	35
22	246	23	28	235	31	95	101	35
34	268	33	198	269	189	505	409	35
111	402	71	377	534	181	636	582	35
465	453	263	1023	353	742	586	496	35
60	395	39	840	413	520	373	253	35
40	307	34	110	342	82	259	132	35
244	334	187	278	320	222	655	575	35
1019	641	407	1023	267	982	674	610	35
299	329	233	638	353	462	641	574	36
276	456	155	664	784	217	707	640	36
31	323	25	348	378	236	418	319	36
77	326	60	344	317	278	615	524	36
590	384	393	529	323	419	318	271	36
25	285	23	220	283	198	255	164	36
34	430	20	473	484	250	226	143	36
31	264	30	10	255	10	61	51	36
88	379	60	176	363	125	302	511	36
576	440	335	1023	302	869	407	282	36
49	300	42	519	323	411	376	262	36
26	256	26	17	247	17	70	65	36
66	291	58	290	398	186	250	198	36
1023	571	459	1023	267	982	653	568	36
20	259	20	14	250	14	87	62	36
22	252	22	6	219	7	100	73	37
280	313	229	307	293	268	635	559	37
306	502	156	1023	293	896	567	482	37
40	262	39	29	265	28	102	94	37
57	387	38	653	636	263	466	376	37
457	531	220	1023	267	982	599	523	37
399	486	210	1023	366	717	641	597	37
1023	517	507	1023	267	982	533	455	37
492	381	331	1023	300	875	470	378	37
1023	617	425	1023	267	982	780	709	37
788	530	381	1023	267	982	827	760	37
237	325	187	199	307	166	570	523	37
40	294	35	241	314	197	210	139	37
289	389	190	428	397	276	728	642	37
36	258	35	19	241	20	92	97	38
91	358	65	479	409	300	613	526	38
220	359	157	723	353	524	618	563	38
53	366	37	674	390	442	299	230	38
116	315	94	899	335	688	258	188	38
45	429	27	471	425	284	245	153	38
61	258	61	42	318	34	204	113	38
333	335	254	1023	331	792	659	599	38
19	250	20	7	221	8	70	119	38
22	269	21	214	280	196	110	133	38
77	353	56	610	425	367	497	403	38
37	452	21	528	527	256	366	258	38
311	295	269	356	291	313	660	583	38
36	278	33	383	288	341	169	119	38
33	367	23	342	477	184	424	315	38
31	252	32	27	238	29	396	341	38
24	291	21	269	303	227	414	320	38
33	255	33	7	228	7	133	73	38
117	269	112	119	260	117	368	380	38
35	254	35	10	238	11	67	113	38
22	261	21	5	238	6	68	79	38
180	318	145	198	352	144	607	563	38
54	320	43	585	355	422	261	201	38
343	385	228	1023	306	856	675	611	38
45	294	39	384	320	308	450	358	38
136	270	129	57	258	56	191	283	38
31	270	29	186	297	160	219	173	38
184	298	158	200	285	180	606	514	39
46	257	46	107	251	109	98	111	39
221	335	169	117	322	93	587	538	39
35	371	24	356	432	211	386	285	39
42	318	34	557	323	441	236	196	39
53	343	40	587	362	415	349	252	39
980	571	439	1023	325	807	677	621	39
38	312	31	1023	280	936	179	107	39
42	264	41	102	270	96	199	196	39
1023	608	431	1023	267	982	714	649	39
46	356	33	630	463	348	248	204	39
39	380	27	568	487	298	275	199	39
498	525	243	1023	367	714	653	616	39
23	258	23	25	247	26	76	111	39
328	508	166	1023	372	704	570	539	39
163	368	113	258	362	183	698	629	39
454	385	302	595	382	399	746	664	39
30	306	25	382	328	298	341	251	39
1023	489	536	1023	267	982	854	772	39
1023	436	601	1023	267	982	798	725	39
221	294	193	392	317	317	557	511	39
45	267	43	32	254	32	340	304	39
390	406	246	480	416	296	601	541	39
26	304	22	275	348	202	191	133	39
27	326	21	413	373	283	230	162	40
352	375	240	433	401	277	601	530	40
30	316	24	354	367	246	301	227	40
29	339	22	409	365	287	245	169	40
24	244	25	22	233	25	297	242	40
624	407	393	934	410	582	422	319	40
38	258	38	7	214	9	142	119	40
133	271	125	40	277	37	111	86	40
75	283	68	101	280	93	348	267	40
26	308	22	348	330	270	178	175	40
56	255	56	51	256	51	257	192	40
395	338	299	187	316	152	76	101	40
546	420	332	894	386	593	304	240	40
28	254	28	14	241	15	65	145	40
244	400	156	505	431	300	599	550	40
20	250	20	12	229	14	110	84	40
26	276	24	302	302	256	153	148	40
563	451	320	1023	267	982	642	555	40
336	327	263	528	321	422	662	593	40
395	354	286	620	328	484	647	573	40
27	259	26	20	250	21	65	68	40
88	318	71	372	447	213	503	407	40
490	343	366	1023	403	651	449	364	40
32	354	23	368	500	188	274	194	40
23	284	21	190	315	154	366	279	40
117	337	89	111	313	91	496	477	41
747	484	395	1023	364	720	612	561	41
49	329	38	508	349	372	309	209	41
83	276	77	25	252	26	74	107	41
57	330	44	582	341	437	398	307	41
531	408	333	1023	373	703	521	428	41
69	293	61	46	293	40	543	455	41
22	280	20	73	315	59	466	381	41
93	306	78	164	293	143	472	383	41
20	250	21	21	234	23	199	148	41
66	290	59	239	324	188	589	499	41
274	341	206	297	342	223	546	473	41
33	313	27	440	334	337	188	180	42
74	326	58	788	364	555	367	293	42
38	271	36	108	293	94	478	394	42
186	323	147	208	308	173	613	530	42
81	276	76	146	327	114	20	105	42
244	287	217	132	277	122	557	484	42
109	278	100	94	267	90	434	386	42
81	279	74	324	317	262	559	469	42
113	554	52	306	579	135	643	612	42
418	680	157	1023	443	591	730	653	42
88	299	76	211	319	169	573	482	42
195	313	159	201	302	171	711	620	42
192	299	164	238	293	208	553	487	42
82	442	47	1023	469	559	437	321	42
20	250	20	28	247	29	514	426	42
485	371	335	1023	397	660	717	647	42
422	447	242	1023	267	982	614	558	42
26	261	26	16	265	15	139	61	42
28	263	28	36	271	34	70	131	42
39	312	32	347	334	267	508	418	42
48	350	35	627	343	469	254	125	42
28	305	24	397	343	296	230	166	42
600	391	393	1023	307	853	393	296	43
342	398	220	471	387	312	685	610	43
109	465	60	209	501	107	649	588	43
28	271	26	237	294	206	449	358	43
66	277	61	194	312	159	306	219	43
37	294	32	233	304	197	495	404	43
378	504	192	996	538	474	727	657	43
139	368	96	536	483	284	679	614	43
194	274	181	42	259	42	67	49	43
1023	624	420	1023	267	982	655	589	43
83	354	60	920	455	518	439	353	43
63	277	58	323	392	210	126	135	43
44	469	24	756	592	327	328	218	43
34	325	27	107	311	88	509	425	43
620	426	373	1023	267	982	535	439	43
65	267	62	33	257	32	122	150	43
52	340	39	424	461	235	458	351	43
99	319	79	285	305	239	601	511	43
52	508	26	776	480	414	376	287	43
64	258	63	71	258	70	358	319	44
50	317	40	377	402	240	485	386	44
29	295	25	80	287	71	490	411	44
19	249	20	17	234	18	80	86	44
33	305	28	340	341	255	250	208	44
254	315	207	407	303	344	671	588	44
25	290	22	245	327	192	218	173	44
46	265	45	12	252	13	114	119	44
53	458	30	454	421	276	225	181	44
240	347	178	429	332	331	661	600	44
239	383	159	551	408	345	259	256	44
104	316	84	160	351	117	154	132	44
58	288	52	229	285	206	377	279	44
108	281	98	104	273	97	609	520	44
46	383	31	548	438	320	268	175	44
35	288	31	25	266	24	125	110	44
297	422	180	790	439	461	301	308	44
684	462	379	1023	302	867	481	376	44
21	268	20	179	281	163	249	83	44
54	254	55	16	239	17	73	105	44
544	426	327	637	558	292	423	352	44
100	270	95	24	252	24	136	110	45
1023	538	487	1023	267	982	663	602	45
281	399	180	724	462	401	699	628	45
62	420	38	171	481	91	538	511	45
959	595	412	1023	267	982	581	495	45
63	356	45	671	375	458	198	166	45
284	396	184	808	356	581	661	603	45
59	257	59	27	236	29	73	122	45
38	363	27	533	413	331	226	199	45
35	345	26	255	339	192	460	360	45
59	359	42	686	391	449	343	284	45
47	262	46	22	239	24	87	83	45
555	359	395	411	329	320	249	173	45
82	298	70	421	364	296	547	460	45
1023	528	497	1023	267	982	517	436	45
1023	639	410	1023	267	982	546	458	45
43	480	23	637	565	288	279	186	45
40	296	35	287	306	240	493	403	45
194	377	132	1023	365	719	670	604	45
228	387	151	535	407	336	557	528	45
28	261	27	41	318	33	274	283	46
352	390	231	444	388	293	449	502	46
37	318	30	536	459	299	225	133	46
74	390	49	687	390	452	552	458	46
66	252	67	33	250	34	360	312	46
32	308	27	342	357	245	391	306	46
19	246	20	15	225	17	278	199	46
633	401	404	1023	309	847	536	444	46
29	331	22	335	356	241	192	141	46
145	616	61	639	725	226	617	580	46
28	261	27	5	207	7	120	83	46
131	322	104	651	395	422	301	225	47
31	290	27	219	282	199	410	321	47
37	444	21	535	538	255	343	223	47
58	308	49	220	355	159	507	419	47
27	280	24	151	401	96	441	331	47
142	363	100	891	404	565	347	258	47
46	316	37	331	326	260	547	454	47
28	300	24	226	297	195	186	145	47
45	271	43	159	289	141	92	131	47
23	258	22	10	238	11	80	95	47
39	314	32	367	338	278	506	420	47
30	253	31	14	241	15	131	83	47
23	252	24	21	236	23	436	352	47
31	290	28	134	297	115	411	318	47
300	320	240	416	322	330	642	561	47
414	345	307	271	331	210	161	168	47
103	374	71	215	466	118	618	560	47
25	265	24	151	295	131	320	190	47
56	375	38	701	398	451	419	333	47
94	257	94	52	246	54	390	369	47
24	253	24	12	271	11	95	42	47
87	484	46	934	541	442	394	319	47
476	353	346	211	343	158	70	23	47
54	272	51	86	362	61	62	46	48
169	447	97	1023	326	805	594	507	48
24	262	24	40	256	40	423	325	48
21	262	21	130	267	125	338	247	48
230	294	200	242	302	206	643	570	48
26	342	20	356	377	242	219	171	48
235	369	163	1008	372	693	638	575	48
28	285	25	139	289	123	487	398	48
36	289	32	474	320	379	349	261	48
1023	497	527	1023	267	981	539	456	48
28	362	20	492	460	274	297	190	48
87	263	85	63	256	63	422	355	48
211	334	162	226	370	156	509	447	48
309	322	245	172	290	152	110	92	48
71	445	41	873	525	425	375	293	48
374	371	258	501	344	373	609	553	48
325	326	255	311	322	247	714	636	48
625	426	375	1023	267	981	576	491	48
28	257	28	62	282	56	156	71	48
36	312	29	276	317	223	467	379	48
48	297	41	429	334	329	233	210	48
43	260	43	106	265	103	349	254	48
102	271	96	308	326	242	143	129	48
595	434	351	1023	299	876	488	401	48
25	249	25	8	217	9	56	45	48
544	383	364	651	410	406	354	251	48
25	319	20	202	364	142	445	361	48
21	246	22	60	254	60	347	242	48
48	251	49	29	255	29	187	210	49
265	466	146	493	417	303	601	566	49
258	312	212	152	326	120	604	553	49
22	263	22	42	272	39	518	424	49
27	320	21	341	373	234	207	152	49
234	433	138	838	468	458	658	596	49
333	384	222	1023	338	775	634	578	49
334	403	212	863	490	450	715	646	49
202	329	157	188	331	146	564	493	49
36	379	24	494	465	272	218	175	49
328	379	222	1023	402	653	717	645	49
162	304	137	250	316	202	579	497	49
83	334	64	842	383	563	464	376	49
27	267	26	45	274	42	472	380	49
228	517	113	733	591	318	683	614	49
1023	657	399	1023	267	982	758	699	49
71	277	65	28	261	27	92	84	49
260	328	203	299	369	207	566	498	49
293	411	182	1023	488	537	673	613	49
23	293	20	291	304	245	221	105	49
338	404	214	1023	293	895	692	627	49
65	254	66	34	247	35	479	393	50
31	263	30	5	203	7	261	191	50
34	290	30	186	313	152	283	186	50
34	326	26	82	302	69	527	440	50
31	360	22	557	393	362	258	162	50
99	380	66	453	598	194	495	392	50
29	338	22	308	357	221	248	153	50
76	293	66	40	287	36	156	107	50
531	441	308	810	450	461	717	660	50
63	256	63	38	250	39	304	270	50
77	414	48	751	486	396	485	397	50
782	440	455	895	507	452	283	238	50
26	292	23	216	309	179	279	191	50
228	380	153	271	409	170	693	609	50
83	285	74	501	328	391	261	209	50
310	503	158	1023	654	401	691	626	50
455	474	246	1023	267	981	672	609	50
34	279	31	208	276	194	282	209	50
563	382	378	889	508	448	498	406	50
39	366	27	781	392	510	358	255	50
524	484	278	1023	412	636	627	539	51
627	402	400	851	473	461	384	261	51
36	461	20	474	683	177	387	289	51
38	255	39	19	245	20	59	108	51
53	355	38	519	385	345	311	244	51
245	360	175	546	357	392	618	563	51
25	307	21	337	340	254	193	170	51
57	257	57	249	265	241	501	399	51
277	312	227	288	288	256	606	535	51
124	284	112	38	272	36	83	113	51
31	277	28	195	280	178	507	418	51
327	342	244	363	313	296	416	463	51
20	246	21	22	232	25	76	89	51
639	424	386	791	435	466	252	211	51
37	353	27	426	365	299	265	185	51
262	480	140	1023	628	417	660	602	51
31	253	31	19	250	20	302	253	51
105	362	74	368	415	227	336	259	51
65	367	45	695	403	441	459	373	51
236	386	156	524	367	365	518	447	51
239	313	195	332	303	280	589	533	51
40	267	38	8	226	10	95	129	51
133	340	101	701	338	530	578	500	52
360	319	289	444	298	381	656	578	52
128	327	100	890	380	600	560	469	52
179	367	125	235	370	163	626	569	52
59	304	50	292	341	219	492	405	52
315	326	248	384	323	304	605	537	52
92	340	69	835	393	544	470	389	52
32	349	24	170	308	141	541	460	52
32	348	23	610	425	368	371	304	52
368	363	260	1023	305	858	629	589	52
563	355	406	341	336	259	170	107	52
327	448	187	972	647	384	729	656	52
129	396	84	936	511	469	628	537	52
230	341	172	296	313	243	581	521	52
32	326	25	486	334	372	221	150	52
256	387	169	1023	300	875	610	553	52
523	403	332	1023	295	889	414	328	52
27	290	23	159	306	133	459	362	52
211	329	164	335	319	268	628	570	52
676	470	368	851	628	347	653	566	52
528	365	370	1023	569	461	324	201	52
48	276	44	43	293	38	56	158	52
48	308	40	417	350	305	502	411	52
47	290	42	376	359	268	211	129	52
520	357	373	657	357	471	433	349	52
311	338	236	412	391	270	433	455	52
28	318	22	485	382	325	297	214	52
514	349	376	715	373	492	274	211	53
23	296	20	252	300	214	278	185	53
411	338	311	739	334	566	739	659	53
274	311	226	346	304	292	598	538	53
252	430	150	1023	267	982	600	549	53
188	552	87	1023	376	697	422	395	53
93	387	61	173	424	104	579	549	53
34	271	32	341	305	287	196	173	53
29	266	28	150	268	143	415	318	53
163	356	118	293	360	208	589	570	53
25	249	25	5	192	7	100	61	53
239	374	163	625	429	373	269	272	53
86	400	55	606	418	371	570	480	53
542	379	366	1023	267	982	467	385	53
1023	444	591	1023	267	982	587	501	53
21	248	22	7	216	8	107	111	53
36	321	29	173	323	137	508	410	53
50	272	47	258	367	180	315	188	53
111	398	71	1023	268	979	454	359	53
24	251	24	9	224	10	138	82	53
252	342	189	1023	337	778	586	543	53
42	344	31	465	385	309	407	327	53
47	380	31	670	462	371	224	202	53
24	253	25	8	263	8	95	116	53
37	313	30	329	440	192	355	288	53
51	307	42	462	413	286	295	205	53
22	276	20	157	277	145	332	211	53
24	283	22	373	296	322	311	187	53
139	410	87	314	407	197	591	543	53
23	295	20	280	329	218	253	160	53
20	257	20	9	248	9	156	110	53
54	262	52	102	272	96	285	193	53
164	408	103	531	387	352	657	597	54
45	330	35	447	359	318	304	264	54
219	291	192	218	287	194	412	384	54
1023	569	461	1023	267	982	713	656	54
100	335	77	106	349	78	622	564	54
27	336	20	526	378	357	245	153	54
26	254	27	38	267	36	131	67	54
79	345	59	1019	413	632	351	223	54
155	346	115	240	375	164	657	593	54
268	445	154	1023	433	605	682	617	54
22	271	21	23	268	22	131	146	54
140	369	97	297	362	210	214	379	54
1023	501	523	1023	267	981	704	634	54
71	255	71	58	245	60	179	224	54
29	305	24	271	301	230	437	340	54
52	256	52	58	250	59	489	398	54
353	366	247	267	390	176	565	475	54
130	352	94	595	357	427	634	547	54
241	347	178	862	391	564	654	595	54
24	270	22	666	264	647	224	139	54
21	255	21	98	307	81	141	129	54
375	313	306	241	294	210	43	108	54
289	313	236	313	285	281	607	533	54
40	296	34	368	314	300	438	348	55
521	388	344	665	464	366	188	82	55
216	310	179	293	294	255	626	548	55
85	390	55	140	375	96	578	541	55
350	379	237	1023	267	981	471	580	55
145	272	136	57	274	53	448	433	55
43	377	29	667	442	386	427	331	55
35	261	34	12	253	12	105	30	55
25	276	23	300	287	267	260	185	55
293	484	155	1023	487	538	670	602	55
79	379	54	432	362	305	278	158	55
57	255	57	30	243	31	222	254	55
44	291	39	417	352	303	236	176	55
570	518	281	1023	417	629	485	404	55
172	362	122	242	374	166	637	546	55
425	393	277	1023	338	776	771	702	55
104	347	76	356	417	219	226	187	55
1023	497	527	1023	267	981	730	656	55
222	345	165	402	382	270	703	613	55
214	339	162	286	347	211	624	574	55
57	307	48	156	334	120	437	339	55
26	265	25	169	267	162	379	278	56
230	313	188	242	294	211	642	559	56
246	363	173	1023	267	981	670	604	56
77	364	54	580	409	363	518	418	56
579	361	410	375	353	272	128	53	56
29	307	24	295	340	222	270	193	56
30	279	27	233	372	160	206	102	56
704	438	412	1023	267	981	505	412	56
1023	598	438	1023	290	905	558	469	56
25	313	20	283	356	203	263	162	56
242	329	188	435	337	330	634	579	56
298	399	191	755	476	406	631	604	56
206	364	145	327	449	187	543	495	56
44	269	42	120	302	102	292	205	56
576	393	375	1023	267	982	558	467	56
26	333	20	327	397	211	305	233	56
40	393	26	518	538	246	277	194	56
273	426	164	676	432	400	694	629	56
146	266	140	117	262	114	470	385	56
34	426	20	421	474	227	241	156	56
62	273	58	263	278	242	190	89	56
46	288	40	186	291	164	464	379	56
475	566	215	1023	267	981	728	668	56
92	465	50	531	412	330	636	577	56
21	252	21	3	175	5	237	142	56
40	430	24	459	438	268	301	238	56
77	288	69	32	278	30	113	107	56
21	255	21	15	236	16	48	77	56
27	315	22	321	408	201	175	128	56
47	367	33	697	392	456	314	215	56
108	364	76	1019	435	600	574	485	57
128	393	83	391	435	231	592	508	57
230	304	194	173	292	152	578	518	57
260	299	222	253	283	229	552	481	57
30	308	25	408	329	318	229	138	57
42	254	43	37	245	39	336	266	57
29	285	26	280	308	232	381	279	57
29	310	24	423	335	323	389	309	57
267	389	176	1023	342	767	619	567	57
37	312	31	482	362	341	258	183	57
68	326	53	653	401	417	399	297	57
427	358	305	506	318	407	613	542	57
548	357	393	597	351	436	336	213	57
128	404	81	1023	357	734	551	465	57
30	254	30	31	245	32	331	285	57
75	269	71	69	256	69	194	123	57
35	273	33	163	283	147	432	338	57
35	371	24	299	397	193	471	376	57
160	277	148	190	261	186	531	451	57
281	365	197	1023	418	627	609	559	57
57	266	55	13	250	13	22	65	57
25	257	24	9	252	9	100	71	57
39	353	29	465	344	346	431	328	57
521	392	340	889	488	466	418	324	58
842	542	398	1023	267	982	700	634	58
35	384	24	352	436	207	307	227	58
163	289	144	131	284	119	538	459	58
358	322	285	547	312	449	643	560	58
297	407	187	712	367	497	581	546	58
1023	630	416	1023	267	982	691	623	58
317	328	247	481	340	362	597	537	58
1023	464	565	1023	267	982	774	715	58
32	325	25	319	415	197	390	292	58
33	320	26	185	345	137	520	430	58
344	431	205	383	422	232	565	520	58
461	373	316	678	362	480	715	635	58
411	365	288	332	471	181	141	122	58
399	345	296	429	434	253	357	245	58
48	351	35	665	406	419	233	161	58
29	279	27	124	306	104	420	334	58
26	296	23	296	365	207	313	195	58
111	451	63	964	506	488	619	532	58
23	257	23	26	243	28	229	196	58
59	268	56	9	277	8	94	77	58
331	315	270	365	293	319	723	643	58
161	294	140	195	290	173	583	502	58
46	264	44	43	259	43	444	361	58
31	264	30	12	243	12	114	113	58
59	443	34	714	502	364	406	299	58
606	439	353	1023	317	826	499	405	58
548	370	379	498	421	303	211	169	59
74	345	55	981	371	676	354	253	59
227	307	189	227	315	185	533	448	59
108	385	72	243	340	183	639	585	59
299	327	234	359	358	257	618	575	59
263	331	203	348	336	265	683	604	59
152	373	105	409	385	272	539	509	59
26	281	24	277	338	210	210	166	59
131	280	120	140	283	127	284	318	59
181	344	134	713	394	463	578	543	59
27	263	26	26	251	26	100	87	59
22	254	22	15	236	16	108	135	59
87	364	61	437	380	294	604	515	59
119	311	98	758	345	562	613	526	59
35	297	30	422	332	325	385	287	59
121	482	64	1023	390	672	358	298	59
32	261	32	10	240	11	73	95	59
639	444	368	1023	267	982	468	383	59
1023	701	374	1023	267	982	752	683	59
371	333	285	539	319	432	659	592	59
40	330	31	438	397	282	245	203	59
1023	530	495	1023	267	982	771	694	59
249	314	203	371	309	308	574	499	59
34	256	34	27	286	24	111	111	60
29	281	27	25	249	26	453	390	60
167	345	124	133	307	111	65	128	60
523	384	349	1023	334	785	759	686	60
46	259	45	12	259	12	120	111	60
59	387	39	863	498	444	237	179	60
69	362	49	728	412	453	533	437	60
23	288	20	208	440	121	403	286	60
214	291	189	238	290	210	569	537	60
34	263	33	40	256	40	491	395	60
69	269	66	93	272	88	323	215	60
24	249	25	19	232	21	83	126	60
24	298	21	226	354	164	442	343	60
41	298	35	45	308	38	484	398	60
86	280	79	558	294	485	532	441	60
26	273	25	175	281	160	207	86	60
898	545	422	1023	402	652	450	362	60
161	402	103	594	376	404	677	612	60
191	288	170	255	300	218	605	535	61
254	291	224	286	298	246	614	536	61
115	264	111	78	269	74	437	421	61
166	433	98	574	447	329	518	509	61
268	292	235	242	291	213	656	579	61
23	262	23	10	221	11	80	113	61
56	332	43	842	405	532	378	284	61
106	286	95	138	275	128	389	330	61
53	281	48	112	392	73	298	165	61
60	339	45	314	307	262	499	407	61
54	414	34	684	444	394	291	196	61
316	384	211	1023	318	824	664	595	61
60	516	30	737	663	285	515	432	61
67	310	56	124	327	97	493	407	61
42	281	38	133	313	108	311	216	61
24	283	21	388	316	314	240	179	61
273	335	209	172	320	138	575	539	61
29	308	24	364	330	282	414	317	61
97	306	81	656	335	502	528	436	61
577	602	245	1023	292	899	728	654	61
314	348	231	279	338	211	516	469	61
136	324	107	894	341	672	626	543	61
28	269	27	165	295	143	135	145	62
284	336	216	388	329	302	563	483	62
48	437	28	683	550	318	326	278	62
95	387	63	738	375	503	403	282	62
64	350	47	694	385	461	343	244	62
26	279	24	308	314	251	192	158	62
226	299	193	280	289	249	660	574	62
1006	628	411	1023	267	981	573	489	62
532	546	250	1023	292	897	710	641	62
32	252	33	21	245	22	71	119	62
1023	568	461	1023	304	861	452	361	62
53	265	51	237	270	225	515	420	62
22	252	23	19	239	20	381	321	62
97	439	56	798	652	313	568	485	62
29	249	30	115	251	118	347	270	62
27	280	24	212	305	178	128	141	62
32	299	27	279	298	240	265	202	62
36	254	37	40	247	42	129	51	62
25	298	22	303	365	212	405	315	62
38	321	30	491	350	358	309	229	62
50	256	50	40	247	41	158	257	62
46	273	43	471	305	395	311	224	62
660	434	390	1023	278	944	566	477	62
853	585	374	1023	267	981	803	743	62
45	255	45	11	244	12	113	98	63
313	325	247	249	313	204	673	589	63
745	385	495	1023	267	981	417	314	63
35	258	35	59	277	54	412	313	63
31	283	28	230	319	185	384	270	63
42	311	35	311	310	256	191	97	63
440	358	315	554	365	388	275	146	63
37	360	26	528	386	351	232	136	63
237	310	196	264	324	208	719	640	63
34	292	30	302	318	243	371	288	63
33	292	29	285	321	228	369	296	63
63	316	51	608	334	466	489	389	63
99	264	96	71	257	71	412	394	63
62	296	54	259	268	248	126	136	63
27	285	24	218	303	184	467	381	63
67	356	48	881	408	553	268	178	63
506	396	327	1023	267	982	363	284	63
345	326	271	372	308	310	654	586	63
172	348	127	848	343	633	441	356	64
1002	567	453	1023	267	982	758	695	64
488	363	344	603	365	422	438	344	64
318	406	200	1023	267	982	615	564	64
233	427	140	433	482	230	468	487	64
247	450	140	836	374	572	620	530	64
485	341	364	516	376	351	360	240	64
56	399	36	950	486	501	311	226	64
646	474	349	1023	369	710	554	462	64
509	583	223	1023	294	892	741	680	64
28	266	27	14	262	13	45	22	64
129	360	92	1023	345	759	518	434	64
30	257	30	175	286	157	475	377	64
210	364	147	730	548	341	708	637	64
401	440	233	1023	267	982	649	603	64
44	250	45	28	242	29	318	234	64
115	464	63	885	532	426	567	481	64
48	329	38	534	374	365	430	318	64
1023	355	738	1023	267	982	831	766	64
384	343	286	569	338	431	642	584	64
28	274	26	29	305	25	309	261	64
39	340	29	471	359	336	224	105	64
29	321	23	281	358	201	240	199	64
344	310	283	391	311	322	657	598	64
373	369	259	699	350	511	638	583	64
50	260	50	275	267	264	409	332	64
68	294	59	245	311	202	413	315	64
20	251	20	83	259	82	217	160	64
22	254	22	9	236	10	87	108	65
322	335	247	255	318	206	671	590	65
123	264	119	84	255	85	527	452	65
317	404	201	1023	373	704	587	543	65
30	267	29	118	293	103	327	173	65
38	254	39	11	232	13	77	126	65
66	465	37	666	562	303	228	165	65
38	371	26	493	420	301	330	217	65
76	372	52	767	430	456	454	355	65
49	393	32	611	418	374	372	285	66
58	381	39	517	558	237	504	409	66
47	501	24	397	495	205	194	171	66
20	263	20	14	241	15	90	128	66
743	443	430	974	447	558	307	188	66
49	355	35	727	435	428	410	317	66
195	513	97	740	475	399	619	567	66
48	309	40	542	345	402	328	223	66
354	495	183	1023	353	744	664	609	66
25	285	23	365	311	301	258	142	66
152	410	95	406	577	180	672	607	66
33	249	34	29	238	31	318	272	66
232	337	176	281	306	235	476	460	66
243	460	135	852	599	364	612	559	66
861	576	382	1023	267	982	602	522	66
23	265	22	29	267	28	562	470	66
498	417	306	1023	327	802	419	324	66
56	261	55	20	240	21	168	111	66
32	290	28	152	451	86	165	110	66
75	272	70	78	272	74	576	491	67
153	427	92	691	448	394	666	579	67
296	310	244	271	295	235	668	580	67
1023	569	461	1023	267	982	604	519	67
361	499	185	1023	267	982	651	572	67
149	305	125	283	325	222	555	522	67
132	334	101	124	391	81	636	576	67
1023	603	434	1023	267	982	580	495	67
794	551	369	1023	267	982	558	478	67
1023	488	537	1023	267	982	889	823	67
45	345	33	711	434	419	304	200	67
227	352	165	354	384	236	677	615	67
203	320	162	170	316	137	621	569	67
29	351	22	580	432	344	229	183	67
33	255	33	7	219	8	120	261	67
253	406	159	358	413	222	213	214	67
44	314	36	304	316	246	551	460	67
199	301	170	171	297	147	621	554	67
53	271	50	213	281	194	156	161	67
170	439	99	809	470	440	518	509	67
368	345	273	584	335	446	631	569	68
187	306	156	701	311	576	617	529	68
19	246	20	91	247	95	227	132	68
127	304	107	849	314	691	548	455	68
299	404	190	295	355	213	538	447	68
41	266	40	53	263	52	551	461	68
55	281	50	60	282	54	146	64	68
47	266	45	13	268	12	343	240	68
50	253	50	28	232	30	145	148	68
30	271	28	213	299	183	366	271	68
83	300	71	350	291	308	560	468	68
34	257	34	9	241	10	149	110	68
117	372	80	546	494	283	603	511	68
25	308	21	269	348	198	301	230	68
116	265	113	105	257	105	392	351	68
418	411	261	576	361	409	369	229	68
205	299	175	243	295	211	592	508	68
39	287	35	357	319	286	266	169	68
74	379	50	613	411	382	511	431	68
150	380	101	436	436	256	561	530	68
507	351	370	289	323	229	111	80	68
142	417	87	1023	379	692	536	447	68
547	398	352	448	396	289	98	192	68
155	284	140	160	275	148	370	366	69
41	255	41	8	231	9	128	70	69
37	334	28	686	379	463	324	237	69
68	267	65	92	269	88	391	345	69
120	348	89	93	355	67	552	525	69
29	325	23	416	372	287	295	207	69
53	261	51	36	256	36	348	325	69
24	250	24	78	255	79	469	374	69
34	301	29	230	299	197	458	360	69
39	298	34	304	349	223	291	202	69
150	298	129	410	363	289	507	443	69
440	376	300	1023	483	543	501	406	69
191	333	147	361	589	157	663	603	69
24	272	23	116	379	78	183	153	69
107	274	100	119	265	116	537	452	69
459	362	324	765	336	582	763	678	69
50	261	49	38	254	38	120	104	69
69	258	68	45	295	39	150	100	69
237	333	182	819	499	420	609	523	69
255	379	172	1023	429	612	622	572	69
562	509	283	1023	267	981	668	617	69
158	282	144	147	331	114	571	515	69
38	270	36	41	262	40	313	260	69
21	246	22	7	211	8	138	84	69
137	359	98	1023	333	787	475	386	69
27	285	25	189	308	157	464	370	70
32	404	21	479	499	246	243	199	70
322	387	213	298	390	195	80	107	70
61	259	60	46	310	38	407	362	70
190	281	173	246	286	220	516	445	70
310	361	220	247	414	153	540	471	70
64	343	48	906	349	663	362	291	70
24	285	21	224	308	186	168	132	70
278	353	202	329	400	210	673	608	70
78	327	61	363	402	231	511	421	70
31	295	27	19	284	17	52	39	70
32	329	25	317	409	198	367	250	70
111	358	79	209	364	147	454	443	70
323	339	244	554	332	428	658	588	70
100	333	77	306	423	186	580	541	70
43	387	29	595	439	348	378	285	71
666	460	371	776	377	527	574	484	71
74	253	75	37	239	39	228	215	71
46	413	29	702	492	365	288	199	71
350	340	263	480	342	359	600	534	71
205	324	162	269	328	210	660	584	71
23	253	24	6	219	7	101	117	71
22	262	22	11	244	11	65	101	71
523	404	331	1023	396	662	552	467	71
25	314	21	217	332	167	291	228	71
31	312	25	308	319	246	507	418	71
88	277	81	113	273	106	352	299	71
55	257	55	37	251	37	389	318	71
221	297	190	149	290	131	518	479	71
580	384	387	727	390	477	298	207	71
276	342	206	405	364	285	604	524	71
217	313	178	225	317	182	613	549	71
121	327	95	133	353	96	640	579	71
275	379	186	414	565	188	537	509	71
46	324	36	339	328	265	507	418	71
159	379	108	347	341	261	627	560	71
315	389	208	1023	596	440	366	284	72
699	502	356	1023	449	584	417	317	72
186	379	126	486	488	255	645	585	72
180	335	137	948	386	629	639	562	72
574	376	391	827	442	478	434	336	72
24	258	24	14	236	15	73	55	72
303	397	196	1023	267	981	658	598	72
294	319	236	449	338	340	626	566	72
366	335	280	405	322	322	547	494	72
404	353	293	598	363	422	725	658	72
47	285	42	7	225	8	375	294	72
571	371	394	998	350	729	411	325	72
1023	543	483	1023	267	981	543	456	72
704	441	408	1023	267	981	626	536	72
63	267	61	24	260	23	113	101	72
31	255	31	164	266	158	510	421	72
1023	546	480	1023	267	981	590	503	72
1023	465	564	1023	267	981	656	569	72
209	490	109	1023	352	744	672	604	72
1023	397	660	1023	267	981	643	586	72
34	259	34	9	228	10	55	108	72
189	299	161	310	284	279	638	551	72
308	316	250	345	320	276	659	590	72
82	269	78	89	278	82	246	180	72
165	274	154	132	296	114	270	389	72
36	392	24	337	452	191	188	94	72
364	354	263	389	347	287	700	626	73
455	406	286	1023	368	713	613	529	73
111	289	98	61	309	51	56	123	73
29	293	25	271	334	208	111	132	73
272	344	202	225	366	158	671	613	73
33	387	22	423	491	220	278	165	73
53	263	51	44	249	45	432	362	73
51	264	50	60	254	60	102	70	73
41	260	40	92	262	90	71	89	73
255	375	174	1023	485	541	652	590	73
354	383	237	349	362	247	122	161	73
145	333	111	593	384	395	518	424	73
108	279	99	38	258	37	145	108	73
56	264	54	36	269	34	74	119	73
37	315	30	483	357	347	300	227	73
398	585	174	1023	447	587	644	603	73
61	410	38	649	511	325	391	301	73
22	259	22	127	264	123	349	254	73
207	426	124	1023	494	531	654	566	73
25	258	25	10	240	11	53	76	73
28	264	27	12	242	12	104	83	73
173	287	155	52	276	48	89	45	73
159	312	130	184	296	159	552	523	74
38	263	37	171	301	145	479	379	74
24	298	20	315	324	249	252	200	74
69	312	57	295	339	223	199	150	74
28	254	28	10	224	12	67	82	74
193	357	138	311	360	221	646	587	74
228	375	155	1023	267	981	446	354	74
51	367	36	612	360	435	369	284	74
84	281	77	108	283	98	454	362	74
30	311	25	262	336	200	420	327	74
232	367	162	397	372	273	685	621	74
47	311	39	230	297	199	266	153	74
572	386	380	1023	298	881	566	475	74
25	261	25	108	268	104	74	122	74
674	396	436	1023	311	842	520	434	74
140	289	124	98	277	90	375	363	74
21	255	22	19	276	18	89	132	74
774	455	436	1023	373	703	333	241	74
532	367	371	1023	337	777	470	368	74
43	347	32	196	282	177	391	278	74
27	350	20	370	368	257	306	180	74
1023	448	585	1023	267	981	694	622	74
26	279	24	343	308	286	364	272	74
24	267	23	104	271	98	460	372	74
29	252	29	15	233	17	243	208	74
83	434	49	695	446	399	397	298	74
21	265	20	69	422	42	207	125	75
207	310	171	190	302	161	640	580	75
68	284	61	137	300	117	520	437	75
600	457	336	685	499	351	714	649	75
98	293	86	60	286	54	76	148	75
294	327	230	503	316	408	656	594	75
79	314	64	380	364	267	479	393	75
27	318	22	319	375	218	209	113	75
571	418	350	1023	410	640	532	440	75
38	260	38	127	265	123	542	454	75
474	498	243	1023	361	727	721	664	75
42	337	32	349	340	263	514	426	75
1023	539	487	1023	267	982	562	471	75
980	643	390	1023	267	982	689	622	75
36	359	26	659	354	476	303	210	75
496	431	294	1023	403	650	617	536	75
75	258	74	57	252	58	392	330	75
70	260	69	49	249	50	324	304	75
398	321	317	125	303	105	87	79	75
1023	515	509	1023	267	981	694	644	75
73	257	72	20	235	22	55	58	75
163	286	146	120	280	110	597	523	75
52	396	34	748	482	397	272	239	76
20	249	20	17	237	18	351	274	76
78	335	60	423	354	305	601	510	76
84	389	55	706	526	343	603	514	76
30	344	22	435	386	288	364	285	76
106	259	105	59	252	60	429	372	76
294	351	214	309	357	222	682	604	76
34	260	33	14	250	14	67	102	76
306	329	238	345	311	284	623	540	76
27	257	27	24	241	26	146	142	76
21	268	20	283	290	250	125	108	76
91	375	62	141	368	98	436	458	76
28	360	20	437	404	277	191	100	76
27	312	22	403	312	331	199	113	76
242	444	139	565	357	406	643	552	76
28	320	23	328	390	215	217	168	76
35	330	27	276	295	239	196	141	76
117	349	86	1023	333	787	343	258	76
468	390	307	380	359	271	222	170	76
678	442	393	1023	425	616	583	495	76
309	417	190	746	318	600	654	594	76
335	495	173	1023	451	581	685	616	76
47	284	42	232	302	197	464	379	76
263	366	184	811	502	414	632	580	76
288	399	185	1023	422	621	670	581	76
80	276	74	20	259	19	26	122	76
19	252	20	108	267	103	302	205	76
38	266	36	47	264	46	545	465	77
39	312	32	433	321	345	450	361	77
38	365	27	506	410	316	256	171	77
43	274	40	218	310	180	191	146	77
284	313	232	248	324	196	495	477	77
254	408	159	650	442	376	222	235	77
49	332	37	620	445	356	362	268	77
31	280	28	17	252	17	125	114	77
31	252	31	26	234	29	224	180	77
53	277	49	32	264	31	58	148	77
93	330	72	923	354	668	409	291	77
368	364	259	533	346	395	596	551	77
30	332	23	300	355	216	434	343	77
434	408	272	575	520	283	289	200	77
74	350	54	687	403	437	359	270	77
25	275	23	196	290	173	349	262	77
65	349	48	723	397	466	316	204	77
48	321	38	631	346	467	308	186	77
68	345	50	558	442	323	339	273	78
63	273	59	96	283	87	129	107	78
57	271	54	28	268	27	148	153	78
22	249	23	8	219	9	61	98	78
161	415	99	1023	309	848	513	423	78
1023	684	383	1023	267	981	618	563	78
381	450	217	1023	422	621	492	539	78
33	294	28	198	310	164	505	419	78
1023	542	484	1023	267	982	702	638	78
376	343	281	520	322	414	598	539	78
248	295	215	301	285	270	624	537	78
445	360	316	642	354	464	706	642	78
42	261	41	30	307	25	58	120	78
95	461	52	1023	400	656	410	329	78
52	393	34	560	475	302	399	303	78
30	320	24	330	347	244	299	233	78
244	321	194	275	324	217	551	481	78
69	381	47	827	557	380	276	200	79
271	427	163	528	398	339	657	593	79
168	475	91	534	333	411	619	558	79
272	301	232	212	295	184	584	508	79
70	271	66	28	277	26	87	86	79
34	299	29	71	281	65	493	442	79
45	259	44	117	281	107	180	125	79
271	460	151	1023	409	641	657	610	79
407	371	280	678	379	458	673	604	79
160	330	124	163	320	131	596	559	79
31	275	28	24	265	23	49	94	79
260	328	203	339	371	233	594	525	79
30	297	26	374	316	303	292	165	79
491	433	290	1023	454	577	718	664	79
909	562	414	1023	267	982	468	383	79
326	441	189	1023	267	982	699	629	79
672	429	401	706	483	374	438	349	79
512	428	307	709	448	405	370	281	79
207	337	157	579	368	403	636	576	79
87	349	64	163	516	81	553	527	79
74	366	52	622	411	388	470	380	79
32	295	27	407	319	327	419	322	79
47	325	37	360	346	266	450	349	80
128	544	60	872	581	384	590	505	80
104	271	98	309	317	249	271	233	80
21	253	22	25	236	27	79	104	80
243	321	193	282	308	234	602	533	80
390	351	285	546	341	411	571	547	80
21	270	20	194	270	184	400	312	80
216	321	173	301	319	242	377	414	80
34	251	35	21	236	23	211	196	80
56	421	34	565	512	283	358	274	80
296	340	223	428	328	334	538	501	80
46	260	45	13	239	14	107	27	80
86	270	82	15	250	15	105	73	80
265	337	201	381	318	307	616	568	80
224	371	155	808	414	500	686	621	80
480	439	280	515	554	238	764	705	80
137	399	88	649	421	395	636	545	80
32	296	28	495	312	406	306	224	80
29	281	26	17	517	8	171	104	80
24	285	21	218	315	177	175	143	80
220	437	129	617	529	299	694	639	80
828	509	417	1023	267	982	669	582	81
34	378	23	482	421	293	231	161	81
29	261	28	64	275	60	92	120	81
26	260	26	227	266	219	218	170	81
544	412	338	1023	421	623	535	446	81
208	355	150	1021	407	642	655	589	81
52	356	37	392	419	239	252	227	81
256	332	197	887	440	516	596	561	81
40	305	34	406	364	285	456	357	81
131	328	102	578	385	384	627	538	81
528	409	331	1023	369	711	348	245	81
21	253	22	35	251	36	226	220	81
839	493	436	1023	275	953	631	572	81
28	261	27	54	253	55	368	281	81
184	511	92	856	487	450	643	584	81
586	403	372	1023	314	835	463	378	81
250	342	187	382	416	235	536	484	81
43	272	41	150	282	136	546	457	81
341	444	197	1023	345	760	695	625	81
761	555	351	1023	267	982	713	625	81
898	709	324	1023	267	982	764	705	81
178	326	139	320	334	245	656	598	81
281	315	229	278	326	218	571	515	81
34	376	23	276	473	150	559	463	81
65	259	64	102	257	101	183	136	81
1023	565	464	1023	267	982	680	592	82
199	374	136	1023	346	759	656	566	82
309	411	193	1023	439	598	668	622	82
37	410	23	631	584	277	284	201	82
258	319	207	305	295	265	647	567	82
36	270	34	14	243	15	98	53	82
398	379	269	1023	303	864	731	667	82
137	277	127	218	274	204	575	490	82
34	321	27	387	347	286	239	158	82
384	392	251	608	403	387	704	636	82
37	280	34	243	406	153	192	141	82
110	471	60	988	622	406	348	255	82
255	306	214	149	309	124	693	633	82
460	588	200	1023	441	594	686	618	82
31	335	24	359	413	223	245	158	82
258	355	186	314	331	243	563	496	82
175	443	101	639	447	366	632	591	82
35	252	36	21	239	23	191	224	82
249	303	210	310	290	274	422	437	82
567	362	401	852	354	615	284	200	83
327	381	220	379	372	261	582	525	83
33	286	29	138	290	122	434	337	83
100	295	86	182	309	151	319	208	83
33	382	22	523	381	352	214	184	83
79	260	78	16	251	17	42	86	83
48	405	30	629	470	343	308	204	83
23	290	20	41	276	38	458	380	83
36	308	30	92	320	74	502	431	83
32	264	31	113	263	110	499	409	83
72	263	70	39	251	40	254	262	83
71	292	62	101	283	91	327	199	83
170	283	154	138	273	129	364	389	83
256	311	211	273	301	232	667	587	83
63	364	44	806	414	498	298	219	83
23	273	22	180	304	152	460	370	83
300	480	160	1023	308	850	621	561	83
69	319	55	598	330	464	526	435	83
36	326	28	440	402	280	223	157	83
137	358	98	422	346	312	554	525	83
36	258	36	25	240	27	51	89	83
29	268	28	47	278	43	68	113	84
39	381	26	490	528	238	350	274	84
351	476	189	1023	342	766	673	609	84
28	251	29	13	231	15	77	94	84
30	326	24	314	360	223	436	339	84
416	381	280	234	367	163	138	100	84
307	477	165	1023	299	878	577	497	84
48	281	44	251	299	215	579	478	84
33	287	30	387	292	339	257	169	84
42	258	42	23	250	24	194	143	84
52	286	46	237	313	194	506	419	84
23	267	22	222	325	175	152	175	84
465	375	318	443	409	277	247	174	84
560	435	330	1023	267	982	464	355	84
27	318	21	250	407	157	453	364	84
42	315	34	549	329	428	402	330	84
274	337	208	385	354	279	675	612	84
32	348	24	688	458	385	382	285	84
44	368	30	395	404	250	360	252	84
44	329	34	516	366	360	209	149	84
29	292	25	347	319	279	242	145	84
286	341	215	421	324	332	699	619	84
235	401	150	631	443	365	619	566	84
193	351	140	222	385	148	592	565	85
25	295	22	218	310	180	484	395	85
173	348	127	210	379	142	581	537	85
42	456	24	669	570	300	320	228	85
99	547	46	984	592	426	553	462	85
48	269	46	173	319	139	230	192	85
35	378	24	312	420	190	299	184	85
117	333	90	1023	306	857	440	346	85
246	300	210	309	292	271	655	569	85
242	350	177	293	335	224	735	650	85
305	432	181	736	473	399	686	624	85
102	364	72	310	352	225	573	532	85
28	289	25	192	319	154	285	178	85
862	453	487	1023	278	943	483	396	85
266	348	196	623	313	509	639	583	85
49	318	40	680	352	494	315	193	85
608	453	344	1023	267	981	513	415	85
35	263	34	28	267	27	156	122	85
257	531	124	1023	426	616	510	424	85
425	438	248	1023	267	982	638	575	85
32	356	23	352	429	210	535	443	85
92	258	91	109	257	108	308	311	85
68	303	57	529	309	438	463	368	85
21	250	22	13	233	15	67	142	85
206	310	170	264	312	216	625	538	85
567	388	374	782	357	561	364	239	85
31	303	26	279	333	215	430	330	85
425	539	202	1023	512	512	712	645	86
454	353	330	218	344	162	105	128	86
43	408	27	498	480	265	388	274	86
547	377	372	724	342	543	349	238	86
53	273	50	29	273	27	146	110	86
94	261	92	53	261	52	369	330	86
55	295	48	403	350	295	497	395	86
1023	618	424	1023	267	982	759	685	86
257	329	200	288	319	231	693	611	86
463	373	318	517	357	370	365	245	86
850	726	300	1023	353	743	700	625	86
805	471	437	1023	267	982	699	628	86
29	304	24	389	323	308	190	136	86
672	446	386	1023	269	974	660	574	86
1023	527	497	1023	267	982	792	713	86
30	304	25	345	347	255	311	217	86
27	321	22	428	340	323	245	171	86
28	295	24	401	340	302	224	128	86
36	303	31	130	364	91	487	408	86
206	285	185	227	295	197	503	437	86
457	378	309	811	347	598	732	647	86
21	257	21	69	250	70	397	329	86
571	346	422	1019	351	744	460	381	86
36	259	36	123	281	112	138	128	86
38	290	34	508	325	400	403	306	86
262	307	218	353	307	295	688	614	86
34	253	34	12	225	14	71	71	86
47	279	44	226	293	198	446	353	87
26	314	22	210	366	147	518	428	87
25	256	25	7	264	7	129	113	87
294	333	226	483	326	380	625	546	87
88	277	81	30	252	31	152	79	87
277	336	211	379	315	308	704	629	87
56	370	39	234	351	171	211	117	87
244	569	110	1023	337	778	655	588	87
26	312	22	319	327	250	205	161	87
27	309	23	436	348	320	227	149	87
30	267	29	156	366	109	171	149	87
32	356	23	422	405	267	353	256	87
46	456	26	702	597	301	319	219	87
30	255	30	19	244	20	46	61	87
25	294	22	358	328	279	240	175	87
662	405	418	526	381	353	146	62	87
[truncated: 18,001 more rows]
