# Supplementary material for: N-chlorination mediates protective and immunomodulatory effects of oxidized human plasma proteins
Source: eLife. 2019 Jul 12;8:e47395. doi: 10.7554/eLife.47395 (PMC6650281; doi:10.7554/eLife.47395)
Supplement: Figure 8—source data 1. [file elife-47395-fig8-data1.zip › Figure 8 Source Data 1/channel values/Ag85B + ZVAD-FMK 2.csv]

FSC-A	FSC-H	FSC-W	SSC-A	SSC-H	SSC-W	FITC-A	PE-A	Time
425	364	299	171	323	136	105	81	0
675	457	378	473	427	284	309	181	0
455	339	343	234	336	178	118	110	0
487	390	320	251	409	157	198	148	0
478	357	343	300	343	224	94	142	0
396	429	236	432	361	306	291	239	0
572	363	403	397	345	294	255	171	0
503	365	352	337	367	235	178	147	0
185	279	169	217	292	191	612	530	0
38	265	37	32	259	31	312	271	0
285	374	195	234	387	154	564	519	0
596	411	371	419	403	266	414	317	1
36	258	36	13	247	14	91	89	1
381	340	287	259	314	211	120	146	1
53	275	50	50	277	46	393	291	1
259	290	229	231	282	210	416	429	1
126	359	90	238	354	172	599	534	1
457	357	328	176	311	145	148	196	1
468	457	262	406	425	245	179	169	1
137	353	99	313	322	249	611	546	1
508	357	365	327	363	231	270	180	1
740	465	408	745	538	354	630	566	1
68	265	65	30	265	29	336	359	1
96	277	88	52	299	44	499	432	1
410	354	297	293	365	206	115	108	1
132	387	87	340	417	208	651	580	1
429	347	317	240	331	185	170	96	1
46	263	44	45	267	43	76	106	1
415	323	329	153	334	117	132	62	1
491	365	345	194	373	133	71	43	1
26	251	27	9	255	9	116	152	1
35	251	36	8	270	8	115	52	1
221	362	156	194	445	112	633	582	1
639	354	462	356	360	254	66	76	1
92	392	60	245	350	179	538	493	1
32	258	32	33	255	33	125	76	1
557	397	359	390	410	243	330	277	1
514	345	381	597	337	454	520	424	2
485	337	369	187	309	155	182	142	2
212	292	185	120	296	104	593	540	2
65	268	62	59	271	56	489	407	2
501	337	381	168	343	125	109	160	2
321	321	256	477	318	384	630	552	2
53	279	49	71	275	66	476	403	2
469	381	315	258	382	173	92	147	2
592	390	389	291	387	193	113	173	2
229	358	164	303	347	223	607	564	2
522	389	344	281	370	195	202	113	2
237	300	202	277	290	244	611	536	2
91	306	76	38	301	33	110	85	2
36	260	36	23	266	22	115	96	2
550	362	388	373	420	228	162	160	2
605	459	337	701	462	389	323	266	2
481	348	353	150	320	120	71	94	2
39	273	37	148	345	110	553	465	2
23	250	24	11	241	12	105	132	2
378	373	260	382	366	267	719	644	2
598	383	400	367	380	247	171	162	2
170	357	122	232	343	173	657	590	2
26	252	27	13	242	14	106	92	3
120	291	106	220	275	204	448	372	3
202	456	113	375	495	194	492	499	3
626	411	390	339	425	204	145	106	3
113	374	77	289	318	232	582	524	3
20	258	20	12	266	12	78	102	3
484	456	272	592	410	370	673	591	3
45	259	45	11	258	11	226	185	3
283	313	231	343	303	289	649	566	3
454	363	320	391	346	289	222	142	3
156	299	133	72	287	64	64	115	3
33	252	33	13	254	13	58	106	3
663	427	397	411	411	256	87	130	3
736	409	461	1013	437	594	320	257	3
102	280	93	78	302	66	102	159	3
1023	704	372	639	686	238	165	193	3
259	327	203	314	307	262	580	495	3
661	438	386	386	479	206	331	279	3
22	251	23	13	305	11	142	151	3
511	359	365	261	367	182	185	135	3
570	400	365	307	361	218	111	69	3
399	354	288	178	331	138	114	66	3
284	316	230	240	305	201	639	559	3
536	364	377	223	344	166	149	136	3
491	367	342	525	357	376	254	219	3
416	381	279	231	347	171	89	126	3
33	252	34	15	248	15	158	135	4
324	359	231	446	365	313	604	535	4
278	362	196	486	347	358	693	620	4
586	470	319	771	470	420	302	220	4
498	407	313	303	400	194	121	163	4
558	396	360	605	396	391	302	225	4
644	438	376	414	497	213	104	131	4
503	359	359	257	336	196	382	286	4
517	348	381	185	321	147	124	173	4
153	284	138	64	262	63	140	114	4
45	256	44	31	263	30	108	80	4
264	365	185	495	388	327	699	624	4
91	276	84	39	271	37	153	79	4
146	286	131	100	282	91	561	484	4
513	374	351	339	351	247	234	228	4
491	362	347	836	412	520	387	305	4
55	265	53	20	301	17	248	188	4
152	273	142	74	264	72	529	451	4
20	245	21	9	253	9	95	119	4
848	480	453	1023	267	982	741	659	4
434	349	318	157	351	115	57	85	4
326	324	258	293	305	246	606	533	4
539	407	339	672	495	348	300	248	4
431	402	274	162	392	106	56	109	4
146	293	128	199	353	144	397	306	4
43	262	42	25	265	25	102	63	4
942	495	488	643	474	347	251	233	4
213	347	157	226	341	170	648	566	4
585	391	383	253	386	167	86	178	4
480	353	348	306	337	233	111	99	4
35	255	35	14	261	14	58	89	4
40	257	40	54	261	53	464	385	4
428	355	309	520	360	370	317	198	4
54	359	39	238	361	169	649	558	4
183	321	146	233	299	200	97	97	4
261	333	200	310	396	200	610	566	5
468	346	347	165	350	121	43	90	5
67	317	54	79	309	66	256	199	5
39	263	38	59	267	57	523	429	5
77	371	53	122	370	84	562	508	5
680	400	435	336	396	217	118	124	5
701	394	456	481	353	349	159	196	5
506	367	353	462	514	230	552	461	5
28	268	27	24	281	22	101	116	5
607	386	402	284	377	192	115	148	5
36	250	37	16	249	16	100	147	5
38	269	36	82	274	77	515	435	5
26	258	25	7	256	7	57	79	5
24	256	24	13	278	12	128	84	5
31	250	32	27	249	28	252	165	5
81	308	67	155	323	123	342	251	5
396	337	301	107	333	83	177	97	5
573	387	379	211	381	142	129	113	5
27	275	26	49	264	47	471	372	6
20	250	20	13	251	13	116	126	6
591	427	354	582	666	224	529	434	6
552	372	380	483	386	320	305	255	6
36	262	36	13	266	13	114	135	6
143	307	120	228	311	187	166	202	6
474	344	354	365	379	246	329	241	6
32	322	25	150	322	119	417	340	6
529	418	324	556	430	331	437	334	6
196	348	144	299	361	212	571	496	6
371	337	282	129	320	103	131	132	6
497	349	365	173	338	131	162	76	6
623	385	415	234	373	161	185	105	6
117	411	73	254	429	152	681	605	6
100	264	97	31	266	30	94	114	6
147	377	100	239	396	155	516	496	6
278	319	223	219	315	178	464	428	6
342	340	257	211	351	154	149	125	6
20	248	20	20	250	21	124	69	6
25	252	26	13	269	12	50	87	6
425	339	321	170	359	121	96	147	6
56	262	54	26	254	27	81	109	6
468	350	342	252	344	188	159	142	6
35	256	35	13	258	13	100	80	6
79	277	73	148	365	104	165	136	6
236	304	198	145	317	117	646	578	6
63	258	63	68	261	67	410	324	6
464	395	301	258	393	168	148	140	7
567	429	338	512	501	261	264	270	7
550	388	363	349	413	216	229	183	7
490	360	348	165	357	118	132	104	7
569	429	340	359	434	212	192	177	7
36	259	36	30	291	27	221	161	7
688	453	389	1023	304	862	660	585	7
538	414	333	459	423	277	276	239	7
626	439	365	1023	321	817	528	427	7
133	276	123	106	272	100	303	290	7
22	280	20	47	286	42	509	418	7
551	374	377	289	341	217	166	116	7
19	249	20	11	275	10	162	86	7
616	392	402	440	402	281	183	50	7
290	337	220	361	328	282	386	405	7
512	348	377	313	364	220	132	124	7
198	280	181	144	280	132	449	435	7
398	384	265	389	366	272	248	187	7
551	410	344	731	340	550	400	320	7
641	427	384	483	378	327	348	262	7
557	406	352	678	420	413	597	519	7
123	304	103	53	328	42	116	130	7
282	310	233	347	306	291	625	543	7
31	270	29	29	291	25	100	115	7
469	365	329	188	331	145	115	119	7
108	426	65	358	433	212	445	436	7
316	347	233	452	334	346	332	372	7
558	423	338	540	433	319	377	283	7
454	418	278	605	536	289	607	552	7
491	347	362	166	351	121	191	139	7
22	246	23	12	243	13	126	128	7
240	316	195	263	298	226	583	503	7
493	374	337	723	386	480	404	304	7
261	318	210	301	321	240	626	547	7
470	359	335	249	358	178	178	180	7
241	310	199	325	308	270	631	560	7
141	308	117	171	299	147	469	408	7
929	541	440	931	608	392	407	309	7
545	391	358	635	469	347	409	340	8
451	352	328	200	326	157	113	147	8
745	494	386	354	460	197	118	200	8
454	347	335	147	325	115	81	131	8
464	354	336	201	335	153	140	126	8
28	255	28	12	268	12	81	137	8
386	345	286	206	311	170	96	175	8
163	310	134	158	298	136	591	534	8
642	398	413	596	372	410	134	203	8
535	416	330	548	402	348	280	152	8
516	360	367	244	368	170	188	99	8
801	427	481	1010	455	568	147	136	8
78	282	71	89	288	80	470	394	8
22	256	22	18	271	17	94	90	8
161	284	145	33	297	29	262	154	8
64	310	53	34	310	28	111	78	9
55	276	51	26	281	23	96	108	9
499	402	318	185	378	125	73	167	9
25	260	25	12	275	11	101	105	9
453	332	349	483	372	332	538	462	9
522	374	357	263	412	163	78	75	9
20	256	20	32	254	33	96	135	9
540	378	366	357	377	243	92	136	9
467	342	350	160	327	125	128	33	9
533	352	387	276	365	194	157	95	9
30	252	30	48	256	48	94	95	9
315	340	237	467	426	280	607	558	9
487	359	347	186	344	139	54	137	9
451	342	338	297	366	207	89	135	9
415	449	236	937	449	534	725	659	9
453	334	347	161	323	127	57	12	9
317	394	206	344	393	224	684	621	10
154	319	124	288	326	226	597	540	10
461	406	291	370	401	236	216	170	10
182	364	128	258	384	172	671	598	10
601	379	406	340	403	216	181	151	10
476	358	340	292	321	232	259	214	10
20	257	20	15	257	15	73	116	10
230	289	204	209	281	191	599	518	10
68	271	64	23	259	22	64	120	10
502	349	368	410	348	301	346	194	10
125	292	109	143	300	122	648	568	10
288	314	235	370	303	312	720	635	10
31	257	31	25	265	25	92	130	10
628	403	399	253	373	174	136	91	10
227	341	170	347	347	256	558	486	10
375	365	263	569	366	398	565	504	10
139	338	105	147	427	88	612	546	10
557	367	388	409	355	295	187	173	10
131	282	119	99	285	89	488	418	10
1023	490	534	1023	399	657	512	430	10
107	275	100	123	298	106	587	496	10
114	425	68	202	381	136	578	518	10
570	381	383	492	346	364	139	102	10
63	303	54	19	285	17	134	152	10
26	250	27	58	251	59	220	146	10
70	260	69	75	285	67	401	301	10
505	345	375	616	426	371	325	256	10
566	377	384	333	472	180	165	95	10
42	287	38	96	348	71	431	315	11
448	375	306	415	345	308	226	101	11
33	257	33	28	287	25	130	57	11
228	394	148	495	480	264	626	559	11
487	398	314	483	336	369	329	198	11
260	320	207	332	331	257	588	512	11
683	422	414	403	425	243	106	195	11
33	279	31	21	275	20	81	92	11
455	344	339	245	331	189	50	145	11
692	475	373	1023	378	694	506	416	11
192	369	133	289	374	198	692	614	11
532	377	362	222	370	154	180	143	11
70	282	64	74	268	71	115	70	11
151	314	123	120	288	106	108	113	11
440	378	298	324	346	239	277	132	11
448	391	293	445	365	312	201	139	11
571	403	363	371	410	231	162	132	11
21	263	21	15	259	15	104	105	11
284	316	230	432	312	355	522	459	11
590	398	380	335	347	247	353	259	11
54	289	48	59	331	46	154	80	11
254	317	205	239	322	190	395	460	11
619	384	412	280	359	200	179	137	11
32	292	28	25	310	21	101	89	11
523	456	293	599	444	346	418	319	12
410	365	288	238	350	174	114	118	12
993	574	443	942	488	494	679	606	12
49	289	44	84	309	69	503	417	12
27	254	27	10	243	10	66	57	12
1023	676	388	1016	929	280	660	618	12
55	305	46	19	294	16	176	101	12
205	429	122	440	472	239	447	435	12
403	371	278	584	374	399	745	669	12
442	334	339	629	329	489	619	577	12
39	256	39	55	248	57	116	105	12
558	388	368	349	408	219	89	148	12
504	374	345	377	387	249	310	228	12
512	372	352	287	320	230	222	162	12
1023	569	460	780	519	384	311	206	12
598	529	290	1023	445	590	696	655	12
442	382	296	1023	375	699	482	396	12
566	380	382	356	354	257	185	111	12
30	259	29	42	275	39	176	111	12
429	388	283	338	436	198	192	136	12
1023	400	655	1023	323	811	607	551	12
145	275	135	206	285	185	468	392	12
417	362	295	190	370	132	189	142	12
147	303	125	33	278	30	109	94	12
32	258	31	38	256	38	204	111	12
26	302	22	99	320	80	521	439	12
47	306	39	159	321	127	536	441	12
463	389	305	321	321	256	303	212	12
74	365	52	118	449	67	600	541	12
21	249	21	35	260	35	394	305	12
44	250	45	20	251	20	165	162	12
665	437	389	470	439	274	234	111	12
310	313	254	350	312	287	659	582	12
44	273	42	13	254	13	128	130	12
529	369	367	445	346	329	157	100	13
565	400	362	337	523	165	456	364	13
565	363	399	553	350	405	341	246	13
564	401	360	291	393	190	170	130	13
583	418	357	334	416	206	123	69	13
61	277	56	110	296	95	554	468	13
80	388	53	449	413	278	586	495	13
556	375	380	207	379	140	135	85	13
226	318	182	269	323	213	579	511	13
54	296	47	25	297	22	132	118	13
436	320	349	299	350	219	145	145	13
482	361	342	239	390	157	104	146	13
522	343	390	193	343	144	155	59	13
467	348	344	216	325	170	216	126	13
694	486	365	535	414	331	531	439	13
77	265	74	33	321	26	106	105	13
567	389	373	354	432	210	277	193	13
44	277	41	58	300	49	579	490	13
508	356	365	276	370	191	195	154	14
235	374	161	328	349	241	581	493	14
25	262	25	117	327	92	198	173	14
572	359	408	312	375	213	137	140	14
70	347	52	91	336	69	410	423	14
586	401	374	178	379	121	116	130	14
41	267	40	11	255	11	116	79	14
22	268	21	22	260	21	89	118	14
63	306	53	32	335	25	178	173	14
92	258	91	65	259	64	311	289	14
71	274	66	29	293	25	118	95	14
545	372	375	246	448	141	212	113	14
23	259	23	22	259	21	124	115	14
476	427	286	754	371	520	634	568	14
405	334	311	141	345	105	149	169	14
549	358	393	458	363	324	332	220	14
21	252	21	32	251	33	157	128	14
242	360	172	284	352	206	613	538	14
22	255	22	36	250	37	297	233	14
475	388	313	153	375	105	145	170	15
660	371	455	675	352	490	306	210	15
494	356	356	279	332	215	102	110	15
494	357	354	347	339	262	171	148	15
27	255	27	46	250	47	373	281	15
47	398	30	140	346	104	542	451	15
476	392	311	362	366	253	155	82	15
243	576	108	760	554	351	481	494	15
604	384	403	424	515	210	451	376	15
229	461	127	1023	410	640	163	143	15
206	363	145	590	354	426	633	568	15
488	381	328	267	378	181	80	163	15
48	332	37	356	384	237	631	542	15
283	355	204	168	332	130	406	304	15
495	345	368	359	469	196	228	173	15
376	650	148	891	692	330	481	481	15
489	364	344	286	338	217	221	180	15
438	571	196	945	614	394	703	656	15
447	351	326	116	351	85	132	100	15
439	438	257	373	503	190	385	325	15
282	312	231	317	316	257	674	591	15
80	270	76	105	275	97	453	368	15
32	256	32	12	249	12	132	63	15
635	419	388	306	427	183	244	131	15
252	316	204	180	300	154	478	480	16
463	399	297	516	352	376	179	157	16
456	391	298	455	351	332	155	124	16
114	371	79	184	379	124	540	511	16
35	314	28	33	359	24	104	101	16
604	417	371	470	482	250	356	295	16
50	254	50	44	257	43	64	71	16
480	352	349	243	320	194	151	135	16
502	356	361	176	348	130	71	89	16
612	414	379	660	400	423	240	154	16
569	385	378	337	364	237	147	92	16
594	390	391	544	377	370	245	236	16
29	279	26	51	291	44	114	116	16
252	311	208	321	329	250	604	531	16
393	339	296	189	384	126	120	171	16
515	353	373	174	329	135	149	87	16
28	305	23	46	290	41	499	414	16
28	258	28	41	265	40	381	277	16
33	269	31	25	294	21	109	109	16
28	254	29	12	250	12	108	109	16
441	370	305	339	349	249	111	167	16
30	266	28	26	284	23	147	115	17
141	313	115	48	332	37	139	126	17
568	402	362	626	422	379	319	238	17
646	407	407	321	426	193	163	94	17
758	445	436	1023	315	831	516	428	17
426	353	309	187	352	136	268	179	17
289	308	240	194	289	172	131	115	17
335	383	224	1023	455	576	686	613	17
163	356	117	260	376	177	642	573	17
56	290	50	51	289	45	577	488	17
302	338	229	462	361	328	583	515	17
600	402	382	294	387	194	114	85	17
386	311	318	260	313	213	192	120	17
595	386	394	245	393	159	129	105	17
180	292	158	176	280	161	570	484	17
244	326	191	244	335	187	669	598	17
484	361	343	196	352	143	108	68	17
545	372	376	410	335	314	428	316	17
490	330	379	185	316	150	96	52	18
289	323	229	248	383	166	577	504	18
141	391	92	290	354	210	669	596	18
533	364	375	231	370	160	167	145	18
38	253	38	39	255	39	357	270	18
180	309	149	140	277	129	569	491	18
570	390	374	453	391	297	380	284	18
31	304	26	80	294	70	566	474	18
429	362	303	149	339	113	81	104	18
33	282	30	80	315	65	157	100	18
33	265	32	70	271	66	128	147	18
25	255	25	56	260	56	497	412	18
629	424	380	651	440	379	539	443	18
421	366	294	204	346	151	212	126	18
100	345	74	97	356	70	371	371	18
462	382	310	339	392	222	229	84	18
432	378	292	215	360	153	85	100	18
503	379	340	176	354	127	123	86	18
291	343	217	318	373	218	574	509	18
442	370	306	273	343	204	110	173	18
431	358	309	251	341	189	81	99	18
505	364	355	303	346	224	106	75	18
888	523	434	672	619	278	402	332	18
27	255	27	9	255	9	69	100	18
26	251	27	16	250	17	115	105	18
533	410	333	559	416	344	689	616	18
542	411	338	305	414	189	195	152	19
23	251	24	20	247	21	200	214	19
485	347	358	310	336	236	149	136	19
192	349	141	363	387	240	680	594	19
401	346	296	778	334	596	658	576	19
553	393	360	326	448	186	382	268	19
573	377	389	363	386	241	165	143	19
647	440	377	763	466	420	470	385	19
537	374	368	201	381	135	158	114	19
914	465	503	940	458	525	349	282	19
533	367	372	291	370	201	109	189	19
479	344	357	195	340	147	101	118	19
431	374	295	368	417	226	131	115	19
584	399	375	673	460	374	379	284	19
457	359	326	523	403	333	412	331	19
704	372	484	399	349	293	177	131	19
607	371	418	313	374	214	190	119	19
112	326	88	387	427	232	580	524	19
59	274	55	26	275	24	99	108	19
650	384	434	322	377	218	198	200	19
427	378	289	309	343	230	108	95	19
495	349	363	313	395	203	226	154	19
124	376	84	358	393	233	268	345	19
148	407	93	283	381	190	503	501	20
63	251	65	26	243	27	173	281	20
39	261	38	13	254	13	70	116	20
510	368	355	295	569	133	151	97	20
505	352	367	250	327	195	152	68	20
614	390	402	373	352	271	131	177	20
1018	578	451	1023	461	569	434	335	20
28	262	28	41	312	34	148	153	20
80	277	74	84	274	78	478	391	20
246	467	135	872	532	420	498	457	20
497	353	360	258	340	194	135	135	20
238	292	208	229	292	201	617	541	20
742	447	425	589	446	338	166	54	20
543	375	370	288	346	213	121	130	20
1002	536	478	672	542	318	405	309	20
40	285	36	122	275	114	413	314	20
23	263	22	21	278	19	355	286	20
484	354	350	171	357	123	128	109	20
34	312	28	72	293	63	176	102	20
84	405	53	341	393	222	508	472	20
477	356	343	975	351	712	626	547	20
507	382	340	671	415	414	310	167	20
655	417	402	455	381	306	176	109	21
651	424	393	336	432	199	178	143	21
81	262	79	60	265	58	469	372	21
94	365	66	177	454	100	621	557	21
114	278	105	33	280	30	69	157	21
143	347	105	196	366	137	677	606	21
42	272	39	16	282	15	128	119	21
409	341	307	241	355	174	120	109	21
256	301	218	254	303	215	507	454	21
46	250	47	23	248	24	280	189	21
146	433	86	188	442	109	637	551	21
430	355	310	173	352	126	155	114	21
42	294	36	284	443	164	339	278	21
579	427	347	494	510	248	318	260	21
49	276	45	18	282	17	118	157	21
565	409	353	209	381	141	183	85	21
498	351	364	276	378	187	251	128	21
406	354	294	269	355	194	275	234	21
654	429	390	662	508	334	266	111	21
20	254	21	15	264	14	116	65	21
36	252	36	114	254	114	444	339	21
25	251	25	16	244	17	204	181	21
660	396	426	400	349	293	203	212	21
33	264	32	20	252	20	167	102	21
124	422	75	240	460	133	639	570	21
407	373	279	220	344	163	183	120	21
482	370	333	387	342	289	267	183	21
61	254	61	17	248	18	146	271	21
251	318	202	295	307	246	609	535	21
411	349	302	318	335	243	476	384	21
265	406	167	382	380	258	700	628	21
432	351	315	147	349	108	76	75	21
184	436	108	324	445	186	669	602	21
477	361	338	175	353	126	42	165	22
510	373	350	539	440	314	494	404	22
53	269	51	32	281	29	69	100	22
491	364	345	436	434	257	392	319	22
463	382	310	298	385	199	168	186	22
133	306	111	34	308	28	87	101	22
56	286	50	26	304	22	90	105	22
46	275	43	95	290	84	540	451	22
566	365	397	340	336	259	201	148	22
495	374	339	371	350	271	285	227	22
319	352	232	409	356	294	580	508	22
545	373	374	204	349	150	125	136	22
269	408	169	573	539	272	631	542	22
660	404	418	679	385	452	167	148	22
462	353	335	248	367	173	119	74	22
37	259	37	15	264	14	151	74	22
911	699	334	728	518	360	246	200	22
684	416	421	748	378	507	234	230	22
55	301	46	24	314	19	100	145	22
568	403	361	393	388	259	228	186	22
425	328	331	180	315	146	87	99	22
128	344	96	195	379	132	617	552	22
38	289	34	221	296	191	559	472	22
488	373	335	402	352	293	286	245	23
488	483	259	490	506	248	278	159	23
41	264	40	13	256	13	132	106	23
618	363	436	477	330	370	382	309	23
255	313	208	328	302	278	621	541	23
21	274	20	80	276	74	362	267	23
464	342	347	241	336	183	200	141	23
470	381	316	375	329	292	151	155	23
532	348	392	248	318	200	51	145	23
36	254	36	49	249	51	255	183	23
132	443	76	241	441	140	521	477	23
497	386	330	544	387	359	229	146	23
52	296	45	17	266	16	131	60	23
969	548	453	713	532	343	197	128	23
37	259	37	32	258	32	193	216	23
516	365	363	306	349	224	21	96	23
503	395	326	327	390	215	58	128	23
612	429	366	212	383	142	147	109	23
50	258	49	20	254	20	147	128	24
192	341	144	217	342	163	581	523	24
73	363	52	149	368	104	568	516	24
338	341	253	494	314	402	604	524	24
461	329	359	185	323	147	121	76	24
39	260	39	15	272	14	139	79	24
561	389	370	268	369	186	171	87	24
460	355	332	189	368	131	118	212	24
543	362	383	169	356	122	94	113	24
458	323	363	341	414	211	131	58	24
987	609	415	666	592	288	317	285	24
469	375	320	320	373	220	171	166	24
32	285	29	103	442	60	413	313	24
523	364	367	135	323	107	173	111	24
45	252	46	45	250	46	234	187	24
498	358	356	278	417	171	358	248	24
486	353	353	774	367	539	624	594	24
477	367	333	500	394	325	392	290	24
30	316	24	24	296	21	128	73	24
35	275	33	40	285	36	194	105	24
30	310	24	156	350	114	528	440	24
742	416	457	532	411	331	360	268	25
80	262	79	45	268	43	183	261	25
50	260	49	36	272	34	105	123	25
623	419	380	574	508	289	306	160	25
458	369	317	332	363	235	320	275	25
191	497	98	1023	457	574	513	439	25
707	419	432	870	438	509	442	353	25
419	354	303	299	340	225	277	155	25
22	280	20	115	303	97	343	263	25
109	295	94	49	300	42	178	128	25
303	314	248	208	308	173	568	532	25
107	285	96	39	307	32	153	126	25
293	364	206	439	330	341	559	500	25
325	355	235	274	347	202	333	222	25
495	382	332	282	408	177	109	124	25
473	370	328	212	378	144	218	177	26
414	431	246	788	363	555	697	626	26
118	266	113	90	260	89	326	296	26
517	362	365	181	374	124	167	62	26
525	342	393	350	433	207	291	198	26
125	267	120	77	260	76	209	311	26
37	268	36	31	290	27	68	86	26
449	353	326	204	348	150	160	97	26
92	278	85	43	312	35	85	106	26
498	356	358	212	330	165	132	106	26
388	355	280	877	384	585	643	588	26
32	283	29	69	287	61	524	435	26
373	368	260	514	363	363	631	556	26
198	396	128	339	345	252	683	610	26
494	388	326	235	388	155	102	57	26
540	356	388	342	380	230	268	206	26
486	395	315	345	407	217	352	198	26
61	273	58	67	273	63	595	508	26
493	371	340	546	360	388	419	331	26
362	349	266	556	327	435	648	565	26
231	325	182	180	336	137	668	601	26
591	440	344	1023	310	846	720	640	26
498	364	350	226	354	163	99	33	27
33	258	32	15	260	15	99	92	27
69	275	64	43	319	34	305	202	27
467	349	343	171	345	127	149	121	27
557	376	379	438	380	295	245	126	27
29	256	28	48	270	46	331	264	27
309	352	225	380	357	273	591	512	27
288	307	240	229	295	199	628	547	27
533	369	370	381	410	238	404	323	27
88	318	71	40	300	34	104	111	27
655	442	379	697	392	455	368	271	27
275	385	183	384	452	218	664	603	27
658	444	380	782	576	348	339	242	27
55	276	51	120	414	74	317	341	27
503	469	275	1023	431	609	693	632	27
22	253	22	18	254	18	104	120	27
493	344	367	135	330	104	75	128	27
51	292	44	75	281	68	531	436	27
40	256	40	21	254	22	96	81	27
563	423	341	500	428	299	197	114	28
21	250	22	33	250	33	125	102	28
596	415	367	646	487	340	317	219	28
630	443	364	501	427	301	443	375	28
675	382	452	380	349	279	225	176	28
481	361	341	208	341	157	161	177	28
572	377	389	232	354	168	159	56	28
20	263	20	10	252	10	84	105	28
459	342	344	435	346	322	134	163	28
48	259	47	67	265	65	275	282	28
25	266	24	23	256	23	141	105	28
598	374	409	350	383	234	113	111	28
434	351	317	216	352	157	179	131	28
449	366	314	207	405	131	175	170	28
577	388	381	347	344	258	154	155	28
68	254	68	18	285	16	148	146	28
143	350	105	280	433	166	578	544	28
313	400	200	378	362	267	623	568	28
96	281	87	129	283	117	534	444	28
925	477	496	521	488	273	299	207	28
209	337	159	171	335	131	652	582	28
187	284	169	196	278	180	101	301	28
501	382	336	382	383	255	154	113	29
257	300	219	238	321	190	569	494	29
821	514	409	516	596	221	598	567	29
590	388	389	443	372	305	110	132	29
550	351	402	228	365	160	58	89	29
520	363	366	480	364	337	197	179	29
445	377	302	334	379	225	120	114	29
618	390	405	643	550	299	458	372	29
601	420	367	540	412	335	230	135	29
300	350	220	453	384	302	617	547	29
776	443	448	628	420	383	175	148	29
39	278	36	35	297	30	80	115	29
102	291	90	164	319	132	310	222	29
469	361	333	181	352	132	102	74	29
355	329	276	448	313	366	631	546	29
140	277	129	148	282	134	63	111	29
638	379	431	312	386	207	198	174	29
42	264	41	15	275	14	143	137	29
465	370	322	173	366	121	141	96	29
271	315	220	334	348	245	472	430	29
31	256	31	30	258	29	366	262	29
65	301	55	26	314	21	152	136	30
137	311	113	950	340	716	193	153	30
500	405	316	843	393	549	703	625	30
617	409	386	295	387	195	132	65	30
512	356	368	196	357	140	115	102	30
53	263	51	52	264	51	223	166	30
477	355	344	284	331	220	181	129	30
68	311	56	32	324	25	86	152	30
443	369	307	254	335	194	327	223	30
608	405	384	720	589	313	421	325	30
593	393	386	401	390	264	193	169	30
567	386	376	336	393	219	180	94	30
93	277	86	40	270	38	136	155	30
293	346	217	190	360	135	366	275	31
441	388	291	417	446	239	406	317	31
486	337	370	217	321	173	132	109	31
336	415	208	433	520	213	535	466	31
321	361	228	320	355	231	559	501	31
559	367	390	343	371	237	142	134	31
31	260	31	11	259	11	121	139	31
440	332	340	138	325	108	136	151	31
420	322	334	142	304	120	104	85	31
651	462	360	521	464	288	214	190	31
777	485	410	406	407	255	434	347	31
521	380	351	199	340	150	146	125	31
46	254	46	63	257	63	305	247	31
51	255	52	45	264	43	158	210	31
78	287	69	167	339	126	245	153	31
615	402	391	868	482	461	592	501	31
652	373	447	355	391	233	181	139	31
593	392	388	1023	292	898	653	584	31
639	428	382	602	422	365	558	479	31
20	256	20	37	272	35	134	86	31
23	257	22	17	266	16	94	89	31
445	381	299	913	373	626	710	627	31
475	359	338	254	346	188	149	120	31
197	387	130	517	372	355	600	551	31
34	296	29	61	295	52	612	524	31
416	372	286	526	433	311	412	308	31
613	395	397	516	337	392	126	149	31
531	357	381	282	379	190	180	95	31
455	338	344	135	329	105	137	161	31
30	280	27	15	306	12	119	74	32
45	264	44	43	267	41	111	169	32
425	351	310	211	360	151	68	65	32
519	358	371	369	355	266	203	160	32
35	274	33	36	274	34	82	81	32
643	438	375	594	463	328	362	312	32
33	271	32	52	375	36	309	227	32
32	249	33	19	246	20	189	238	32
37	262	36	24	268	23	326	300	32
29	287	26	107	281	98	548	458	32
730	382	489	761	423	460	300	148	32
443	347	327	198	344	147	211	141	32
479	372	329	247	409	154	146	154	32
32	265	31	11	254	11	113	114	32
35	253	35	20	284	18	102	115	32
142	313	116	187	311	154	585	532	32
467	353	339	213	379	144	253	136	32
32	309	27	53	334	40	484	398	32
313	442	181	369	408	231	682	610	32
548	381	368	301	401	192	160	121	32
545	403	346	437	379	295	212	120	32
184	372	127	326	398	210	682	610	32
433	351	316	229	356	165	105	124	32
157	400	100	285	478	153	664	593	33
64	257	63	43	252	44	272	286	33
565	410	353	410	393	267	288	221	33
691	424	417	479	430	285	255	221	33
573	398	369	266	367	186	159	157	33
27	282	25	43	361	31	248	187	33
557	408	349	540	385	359	397	293	33
610	423	369	484	449	276	330	253	33
165	300	141	195	314	159	543	459	33
19	249	20	6	253	6	128	86	33
31	258	31	26	249	27	106	110	33
23	285	21	139	292	122	445	354	33
24	256	24	10	265	9	57	101	33
466	343	348	203	420	124	238	128	33
483	372	332	287	584	126	141	85	33
492	403	313	613	374	420	366	275	33
35	259	35	18	342	14	102	125	33
73	390	48	370	373	255	530	434	33
24	276	22	45	287	40	148	102	33
25	263	24	9	245	9	94	124	33
510	366	357	238	371	164	139	109	33
510	374	349	232	377	158	162	160	34
34	260	33	20	260	20	100	78	34
281	315	229	337	305	283	591	542	34
541	377	367	251	381	168	113	64	34
660	393	430	566	414	350	205	159	34
625	403	397	515	384	343	433	329	34
227	298	195	216	294	188	647	570	34
118	303	100	28	280	26	106	96	34
499	381	335	463	377	314	192	149	34
542	342	406	488	332	376	375	304	34
240	356	173	214	360	152	687	618	34
233	322	185	256	306	215	611	527	34
189	298	162	182	290	161	575	503	34
579	404	367	431	544	203	348	243	34
501	344	373	239	389	157	176	159	34
517	374	354	263	339	199	12	96	34
498	369	346	393	349	288	236	212	34
555	365	389	253	347	186	129	91	34
504	344	375	189	333	146	119	56	34
556	397	359	290	362	205	199	155	34
252	347	186	341	352	248	515	446	34
630	455	354	1023	350	750	666	597	34
77	284	69	35	276	33	68	119	35
49	264	47	25	260	25	105	62	35
475	388	314	1023	364	720	550	457	35
541	358	387	318	370	220	259	186	35
252	313	207	436	313	357	118	106	35
36	267	35	41	266	40	549	457	35
43	267	41	35	263	34	106	73	35
672	381	451	520	450	296	244	168	35
24	247	25	9	240	9	105	176	35
139	271	131	118	275	110	570	491	35
39	262	38	59	264	57	259	204	35
451	417	277	552	450	314	290	213	35
144	291	127	79	380	53	168	124	35
806	449	460	889	367	621	460	360	35
1023	567	462	1014	549	473	389	302	35
626	379	423	371	416	229	179	159	35
32	269	31	67	279	62	523	429	35
622	437	364	856	407	538	409	290	35
170	353	123	385	333	296	595	535	35
483	358	345	311	373	213	70	119	35
19	245	20	12	254	12	106	124	35
570	388	376	502	345	372	461	368	35
483	371	333	272	376	185	149	168	35
637	535	305	909	537	434	504	417	35
227	305	191	385	315	313	487	440	35
26	328	20	139	324	110	539	453	35
444	337	337	164	326	129	116	116	36
684	484	362	718	516	356	312	154	36
43	253	44	23	312	19	110	90	36
33	257	33	14	270	13	116	130	36
539	391	353	282	365	198	158	158	36
162	278	149	123	269	117	120	141	36
924	684	346	1023	471	557	684	646	36
756	453	427	668	389	439	307	283	36
24	300	20	29	296	25	291	219	36
123	366	86	293	475	158	643	558	36
44	263	43	19	274	18	115	86	36
20	252	21	12	258	12	97	115	36
465	355	335	345	376	235	149	113	36
21	259	21	13	269	12	86	85	36
374	321	299	159	341	119	159	108	36
488	372	336	182	352	132	75	115	36
32	256	33	29	271	28	148	54	36
119	299	102	46	293	40	124	137	36
48	292	42	204	285	183	267	212	36
76	317	61	543	394	353	375	293	37
43	278	39	21	277	19	89	137	37
422	362	298	178	369	124	110	59	37
129	376	88	374	409	234	472	448	37
425	358	304	128	346	95	292	167	37
801	577	356	671	706	243	278	190	37
257	452	146	619	470	337	589	547	37
452	358	323	222	333	171	141	128	37
437	357	313	130	323	103	82	151	37
595	401	380	322	337	244	289	241	37
28	260	28	16	258	16	84	111	37
538	358	385	446	412	277	304	225	37
625	361	442	366	381	246	194	132	37
287	329	224	389	353	282	564	499	37
23	265	22	30	260	30	68	91	37
235	327	184	365	312	300	592	506	37
630	453	356	325	419	199	109	120	37
465	350	340	683	386	453	324	260	37
484	362	342	284	394	185	140	142	37
221	305	186	331	295	287	73	177	37
561	375	383	428	336	327	182	161	37
559	403	355	482	383	322	191	90	37
570	394	370	511	423	309	204	168	37
513	420	312	1023	376	697	764	679	37
451	366	316	307	343	229	178	214	37
501	367	349	327	404	207	201	151	37
563	487	296	874	445	502	704	635	37
556	400	356	536	424	324	161	227	37
572	375	391	629	360	448	434	350	37
635	415	392	1023	377	695	620	530	37
501	384	335	250	494	130	280	199	37
490	366	343	568	375	387	379	291	37
1023	557	471	1023	299	876	664	611	37
641	407	403	788	525	384	386	317	37
505	361	358	347	341	260	106	105	37
341	314	278	343	298	294	566	511	37
540	388	356	296	340	223	116	171	38
1023	514	510	1023	481	545	374	299	38
569	402	362	287	391	188	190	169	38
569	413	353	504	516	250	187	139	38
336	343	251	446	327	349	595	534	38
619	420	377	563	385	374	135	123	38
197	454	111	498	607	210	627	580	38
889	579	393	486	580	215	251	168	38
219	328	171	358	312	293	488	452	38
29	271	27	17	274	16	121	86	38
168	297	145	540	361	383	615	548	38
25	246	26	9	244	9	68	118	38
516	348	380	165	353	120	132	17	38
445	345	331	183	373	125	169	124	38
248	321	197	371	300	317	95	68	38
38	251	39	36	251	36	188	180	38
20	259	20	27	274	25	124	143	38
23	254	23	8	313	6	124	152	38
436	327	342	241	326	189	182	185	38
1023	541	484	1023	411	637	466	360	38
306	329	238	371	349	272	583	519	38
121	273	113	101	270	95	448	379	38
204	312	167	331	315	269	616	553	38
39	272	36	13	272	12	80	106	38
31	254	31	14	264	13	123	114	38
619	368	430	209	360	148	165	136	39
493	359	351	145	352	106	94	129	39
41	291	36	17	307	14	123	86	39
31	315	25	157	356	113	336	228	39
523	378	354	340	349	250	155	135	39
514	377	349	167	348	123	197	105	39
726	414	449	399	427	239	241	125	39
598	427	358	426	390	280	398	328	39
671	420	409	410	513	204	212	201	39
21	247	22	17	248	17	328	273	39
519	455	292	854	391	559	651	597	39
1023	490	535	1023	366	717	523	424	39
65	274	61	91	265	88	199	141	39
461	355	333	231	335	177	130	152	39
46	323	36	20	286	18	448	370	39
414	384	276	231	371	159	165	146	39
20	257	20	125	270	118	278	202	39
540	361	383	232	335	177	64	79	39
187	375	127	304	422	185	664	592	39
385	389	253	1023	397	661	573	550	39
446	357	320	258	331	200	188	106	39
608	374	416	294	395	190	210	215	39
63	270	60	19	275	18	99	100	39
21	251	21	9	255	9	89	114	40
525	342	393	305	318	246	123	163	40
23	250	24	8	244	8	106	190	40
45	262	44	21	269	20	95	92	40
288	318	231	345	317	279	622	539	40
421	345	312	256	322	204	147	143	40
519	373	356	225	377	153	146	134	40
23	255	23	10	249	11	115	92	40
186	320	149	335	297	289	288	200	40
25	250	26	9	238	9	87	116	40
493	353	358	253	357	182	305	163	40
41	302	35	142	298	122	354	278	40
96	276	89	78	270	74	507	438	40
29	252	29	10	264	10	146	139	40
181	301	154	241	304	204	672	598	40
32	266	31	24	260	24	140	132	40
639	384	426	364	351	266	235	185	40
295	331	229	333	334	255	657	591	41
989	531	477	1023	370	709	370	309	41
56	274	52	128	321	102	327	255	41
467	375	318	318	355	229	135	82	41
61	266	59	42	277	39	306	235	41
561	428	335	262	397	169	334	295	41
740	457	415	362	552	168	301	258	41
531	375	362	980	507	495	475	375	41
31	250	32	28	262	28	110	106	41
690	512	345	749	493	389	639	570	41
307	407	193	774	450	440	640	579	41
186	383	124	280	361	199	584	539	41
43	257	43	17	264	17	56	118	41
168	279	154	153	269	146	633	555	41
411	362	291	419	364	295	110	135	41
20	247	21	8	236	9	148	147	41
68	273	64	45	272	42	76	79	41
34	268	33	50	268	47	520	428	41
193	270	183	41	259	40	181	395	41
546	387	361	391	359	279	405	302	41
95	280	87	33	286	29	91	142	42
42	260	41	52	272	49	120	118	42
153	294	133	82	355	59	544	504	42
502	363	354	422	454	238	374	292	42
610	413	378	317	446	182	281	209	42
22	265	21	148	277	137	495	399	42
488	335	374	235	327	184	180	161	42
256	296	222	263	282	239	632	555	42
30	260	30	19	264	19	100	130	42
454	324	358	135	329	105	129	110	42
68	265	65	32	270	30	141	132	42
603	401	385	479	370	331	277	175	43
513	369	356	440	365	308	338	265	43
35	270	34	199	285	179	549	456	43
178	278	164	165	282	150	604	526	43
288	326	226	426	305	358	513	459	43
69	254	69	43	259	42	227	210	43
418	387	277	701	392	458	685	604	43
58	262	56	39	262	38	110	71	43
451	351	329	343	388	227	306	190	43
201	340	151	285	352	207	605	532	43
566	380	381	1023	410	640	662	596	43
395	349	290	303	320	243	258	148	43
27	250	28	11	255	11	69	100	43
500	362	354	431	381	290	210	174	43
571	404	362	318	396	206	142	121	43
1023	631	416	960	670	367	390	239	43
362	414	224	543	375	370	593	527	43
474	388	312	264	340	199	195	129	43
31	251	32	175	256	174	106	90	43
592	400	379	434	392	283	397	319	43
207	375	142	305	396	197	538	498	43
549	352	399	158	343	118	162	53	43
506	365	355	263	379	177	105	130	43
36	260	35	43	266	41	90	89	43
534	402	340	203	378	138	109	139	43
392	375	267	303	351	221	100	148	43
74	267	71	40	295	35	404	362	44
80	285	72	55	290	49	96	141	44
187	338	141	647	418	396	557	501	44
114	343	85	336	384	224	209	123	44
352	359	252	415	366	290	523	504	44
207	342	155	294	324	232	610	555	44
23	249	23	10	234	11	102	202	44
23	267	22	129	278	119	141	123	44
463	352	337	312	324	247	266	188	44
314	314	256	407	303	344	506	463	44
79	266	76	110	350	80	193	151	44
34	263	33	13	264	12	176	125	44
346	406	218	218	424	131	131	94	44
450	343	336	231	373	158	168	141	44
30	256	30	9	263	9	121	134	44
39	267	38	11	275	11	75	101	44
513	372	353	202	376	137	94	141	44
207	349	152	376	331	290	646	579	45
531	370	367	426	353	309	190	130	45
407	331	315	638	318	514	665	594	45
541	373	372	308	378	209	316	167	45
526	389	347	679	372	468	446	368	45
24	257	24	13	263	13	69	106	45
50	434	30	616	473	333	403	289	45
718	442	416	858	376	585	396	275	45
568	376	387	261	325	205	168	118	45
625	446	359	881	469	481	445	358	45
298	377	202	523	376	356	593	530	45
542	382	363	429	399	276	247	180	45
96	290	85	62	277	58	82	76	45
214	321	170	266	332	205	590	533	45
84	292	74	58	279	53	111	130	45
469	392	306	268	370	186	140	161	45
31	327	24	17	347	13	99	115	45
39	250	40	28	263	27	123	94	45
549	360	390	359	360	255	346	282	45
29	255	29	92	257	91	348	273	45
732	462	406	423	480	226	183	154	45
675	470	367	536	416	330	653	588	45
409	328	320	384	353	279	388	312	45
26	249	27	11	253	11	99	137	46
518	342	388	188	350	137	47	151	46
216	302	183	246	301	209	668	584	46
442	360	314	274	339	207	316	207	46
27	266	26	74	269	70	383	265	46
165	297	142	144	287	129	565	477	46
228	286	204	225	293	196	610	528	46
37	259	37	26	255	26	105	86	46
464	336	354	165	321	132	80	140	46
294	316	238	378	303	319	600	529	46
372	348	274	217	368	151	95	145	46
540	364	380	275	353	200	130	114	46
452	329	352	221	316	179	131	124	46
41	263	40	68	265	66	201	140	46
522	367	364	243	365	170	155	110	46
788	444	455	630	661	244	565	515	46
471	352	343	274	432	162	351	267	46
587	416	361	677	405	428	277	210	46
38	263	37	11	249	11	113	119	47
411	369	285	203	322	162	91	71	47
276	311	227	282	301	240	587	514	47
155	346	114	220	328	172	618	553	47
67	262	65	23	276	22	205	146	47
26	251	26	20	260	20	101	87	47
616	380	415	440	376	299	347	288	47
37	255	37	51	246	53	266	204	47
346	331	268	306	343	228	257	188	47
26	255	26	24	252	25	239	224	47
393	340	295	599	347	441	638	562	47
392	352	285	230	345	171	183	236	47
53	299	46	177	317	143	520	433	47
67	261	66	53	250	54	187	238	47
493	365	346	263	356	189	158	85	47
293	317	237	395	338	299	576	519	47
144	272	136	46	307	39	194	95	47
26	259	25	9	264	9	114	131	47
24	260	23	12	249	12	69	80	47
47	254	47	13	259	13	126	119	47
39	262	38	19	252	20	78	152	47
557	351	407	447	401	285	461	371	47
422	330	327	179	322	142	123	130	47
114	535	55	574	533	276	651	581	47
27	256	27	17	253	17	102	110	47
27	257	27	20	265	19	75	91	47
306	501	156	453	435	267	639	569	47
115	308	96	67	331	52	565	516	47
772	434	455	877	511	439	630	551	47
233	353	169	382	352	278	647	562	48
74	270	70	45	278	41	118	119	48
592	344	441	314	408	197	116	102	48
446	373	306	404	353	293	394	305	48
237	388	157	314	415	193	720	646	48
426	329	331	227	398	146	170	128	48
42	254	42	13	275	12	128	95	48
726	386	482	371	382	249	239	78	48
253	295	220	292	285	262	563	497	48
22	265	22	30	258	29	92	79	48
104	360	74	224	312	184	573	516	48
480	354	347	190	315	154	123	119	48
460	357	330	156	342	117	142	155	48
100	277	93	41	303	35	105	74	48
244	409	153	579	363	408	713	637	48
180	301	153	214	294	186	404	401	48
106	319	85	158	288	140	220	346	48
486	352	354	265	366	186	79	64	48
463	378	314	167	354	121	123	105	48
24	289	22	12	305	10	146	125	48
205	466	113	928	680	349	612	547	48
49	318	40	154	312	126	298	256	48
20	250	20	11	262	10	106	116	48
118	266	114	28	264	27	100	153	48
84	315	68	310	301	264	429	364	48
50	281	45	27	279	25	106	177	48
423	376	288	503	359	359	500	481	48
262	310	216	373	287	333	583	521	48
565	380	380	195	359	139	148	153	49
197	422	120	324	506	164	700	624	49
244	357	175	269	354	194	660	591	49
60	261	59	82	270	78	58	134	49
121	287	108	32	291	28	119	135	49
683	463	378	902	411	562	513	422	49
499	354	361	262	331	203	111	97	49
65	325	52	135	351	99	623	532	49
54	263	53	42	262	41	465	380	49
472	348	348	388	351	283	256	163	49
181	387	120	312	404	198	446	432	49
168	280	154	147	272	138	502	429	49
61	255	61	24	254	24	222	265	49
829	503	421	411	531	198	136	181	49
405	346	299	306	326	240	195	139	49
621	409	389	986	472	535	454	349	49
456	357	327	248	355	179	125	108	49
57	293	50	235	333	181	285	190	49
32	274	30	40	296	34	452	366	49
547	386	363	209	382	140	196	152	49
150	308	125	204	393	133	432	338	50
667	413	413	485	452	275	372	248	50
261	300	223	282	276	262	520	464	50
194	458	109	671	501	343	494	461	50
35	291	30	28	363	19	126	143	50
498	362	352	221	383	148	113	113	50
617	383	412	304	402	193	105	90	50
468	415	289	1023	407	644	816	732	50
528	355	381	434	378	294	220	168	50
567	517	281	517	582	228	743	669	50
38	317	31	91	317	73	495	415	50
236	308	196	203	306	170	671	590	50
563	408	353	515	445	296	597	515	50
26	254	27	17	267	17	128	81	50
230	288	204	244	283	221	482	437	50
203	301	172	153	308	127	610	547	50
29	266	28	22	263	22	100	161	50
473	411	295	688	408	431	521	430	50
37	338	28	287	386	190	467	372	50
506	387	335	231	407	146	120	130	50
472	352	343	264	357	190	134	148	50
431	392	281	1023	267	982	739	670	50
500	363	353	242	361	171	197	124	50
457	348	336	209	340	157	129	151	51
360	345	267	434	332	335	679	597	51
503	372	347	316	425	190	281	182	51
332	338	251	281	336	214	128	82	51
34	285	30	17	264	16	84	99	51
216	311	178	237	303	200	628	552	51
453	363	319	189	338	143	142	78	51
529	372	364	221	356	159	147	140	51
468	354	338	140	337	106	56	79	51
23	260	23	9	257	9	100	111	51
38	255	38	36	281	33	106	110	51
503	349	369	185	326	145	137	131	51
111	282	100	43	324	34	106	115	51
549	456	308	361	505	183	208	69	51
613	415	378	370	414	228	231	188	51
129	392	84	182	403	115	629	564	51
540	341	406	234	367	163	62	92	51
267	295	232	283	306	237	665	582	51
39	326	31	122	345	90	396	308	52
262	316	213	379	318	306	636	545	52
636	406	401	429	405	271	241	145	52
72	262	70	41	253	42	71	106	52
504	387	334	992	372	682	714	633	52
595	410	372	451	470	245	125	110	52
472	379	319	203	369	141	86	50	52
20	251	20	20	254	20	94	82	52
531	391	347	492	400	314	290	188	52
515	368	358	360	381	242	178	187	52
677	405	428	477	384	318	231	221	52
21	252	22	8	256	8	139	125	52
471	345	350	235	367	164	134	148	52
94	301	80	328	416	202	268	202	52
547	385	364	409	377	278	229	168	52
448	353	325	386	331	298	346	269	52
20	250	20	17	263	16	78	82	52
703	443	407	1023	576	455	653	582	52
23	254	23	8	254	8	128	115	52
287	316	232	286	300	244	634	557	53
311	389	204	409	426	246	680	609	53
537	391	352	346	409	217	308	210	53
66	254	67	50	255	50	216	256	53
1023	664	395	743	670	284	413	305	53
47	267	45	78	267	75	123	113	53
426	338	322	149	337	113	187	161	53
569	385	378	242	372	167	190	188	53
211	340	159	331	355	239	568	492	53
610	405	386	247	399	159	259	166	53
578	386	384	494	451	280	239	175	53
43	257	43	46	261	45	375	266	53
273	344	203	406	357	291	625	550	53
302	392	197	504	388	333	498	480	53
113	369	78	266	402	170	636	571	53
508	375	347	260	353	188	78	116	53
566	405	358	188	386	125	70	142	53
253	324	200	285	306	238	582	524	53
442	369	306	236	370	163	268	212	53
424	385	282	852	381	572	552	501	53
517	416	318	290	405	183	155	111	53
605	359	431	324	449	184	245	218	53
40	318	32	404	346	299	330	214	54
556	372	382	266	400	170	120	160	54
21	255	21	6	243	7	113	115	54
702	429	419	597	429	356	223	155	54
473	348	348	272	368	189	257	181	54
173	313	141	100	307	83	582	545	54
70	287	63	109	277	101	238	201	54
56	260	56	22	271	20	120	65	54
289	296	250	141	275	131	74	57	54
379	328	296	221	321	176	159	73	54
340	357	244	452	334	347	562	506	54
529	401	338	295	366	206	57	108	54
454	355	327	269	324	213	147	166	54
72	266	70	22	277	21	106	121	54
435	360	309	337	409	211	234	155	54
43	280	40	74	286	66	472	378	54
97	311	80	132	287	118	189	126	54
881	516	437	1023	334	785	452	368	54
468	363	330	314	392	205	151	160	54
502	371	347	307	329	239	205	80	54
837	529	405	620	469	338	175	152	54
83	315	67	88	318	71	565	511	54
124	382	83	274	430	163	414	418	54
551	387	364	420	348	309	162	87	55
36	251	36	35	252	35	345	277	55
775	539	368	707	614	295	372	312	55
480	336	365	256	313	209	182	111	55
519	377	353	478	426	287	291	153	55
27	251	27	33	244	35	236	170	55
421	366	294	193	348	142	134	124	55
107	312	88	174	316	141	499	419	55
699	401	446	288	397	186	137	75	55
43	251	44	15	246	16	90	101	55
598	390	392	562	402	357	517	418	55
79	362	56	108	398	70	575	519	55
97	282	88	25	286	23	108	79	55
181	348	133	187	335	143	659	576	55
478	390	314	328	386	217	241	171	55
53	258	53	19	252	19	121	97	55
61	316	49	33	297	29	129	97	55
474	379	321	311	342	233	167	166	55
31	271	29	30	250	31	248	186	55
247	324	195	214	314	175	661	596	55
115	317	93	89	298	76	130	126	55
29	265	28	38	524	19	115	111	56
495	372	341	178	342	133	139	60	56
467	375	319	355	337	269	90	165	56
543	377	369	354	438	207	206	141	56
344	328	269	444	314	362	704	633	56
447	375	305	580	378	393	674	601	56
652	388	430	490	413	304	277	178	56
262	532	126	372	586	162	635	580	56
69	288	62	141	283	127	616	530	56
30	253	30	17	261	16	136	136	56
528	360	376	508	423	308	437	347	56
391	364	275	591	409	369	453	366	56
252	406	159	431	413	267	648	585	56
566	362	400	425	396	275	288	165	56
504	376	344	253	378	171	80	97	56
25	318	20	79	288	70	497	409	56
692	451	393	343	481	182	259	126	56
71	296	61	35	287	31	231	131	56
600	364	422	316	420	193	120	94	57
584	351	427	334	394	217	460	352	57
278	356	200	180	343	134	596	543	57
39	257	39	14	269	13	101	119	57
472	385	314	267	364	188	81	100	57
33	254	33	22	280	20	114	73	57
617	394	401	330	361	234	46	51	57
264	426	159	948	465	522	670	599	57
26	248	27	14	258	14	82	101	57
306	323	242	429	331	331	657	576	57
486	360	345	191	341	144	213	143	57
38	298	32	453	332	349	434	349	57
236	364	166	565	370	391	665	591	57
611	396	395	283	382	190	89	128	57
486	374	333	323	364	227	278	224	57
438	412	272	411	396	265	320	219	57
161	385	107	411	413	255	671	599	57
41	327	32	204	324	161	496	403	58
540	386	358	449	365	315	362	289	58
68	287	60	33	287	29	96	75	58
39	256	39	22	261	22	157	141	58
22	261	22	12	254	12	96	128	58
415	350	304	161	345	119	163	185	58
491	377	333	268	392	175	256	237	58
425	374	291	164	371	113	157	38	58
513	356	369	247	363	174	128	108	58
30	264	29	31	280	28	90	124	58
321	361	228	451	378	305	630	554	58
578	380	389	387	378	262	110	104	58
272	306	228	338	292	297	556	473	58
340	308	282	346	298	298	533	484	58
449	375	307	225	406	142	146	101	58
194	311	160	216	331	167	642	574	58
588	350	430	353	349	259	113	90	58
24	276	22	12	285	11	102	69	58
507	373	348	190	359	136	125	86	58
93	530	45	1023	267	982	208	161	59
22	274	20	184	286	164	405	297	59
471	326	370	297	339	224	165	87	59
68	264	66	17	248	18	165	118	59
57	337	43	163	331	126	657	568	59
21	270	20	13	270	13	94	95	59
24	276	22	21	272	19	64	87	59
191	322	152	262	302	222	582	496	59
533	449	304	1023	283	926	638	582	59
513	406	323	185	360	132	136	139	59
481	360	342	228	336	173	158	130	59
590	398	379	359	343	268	163	152	59
52	285	47	21	278	19	119	63	59
532	368	370	513	392	336	401	328	59
99	334	76	220	339	166	627	536	59
182	522	89	502	538	239	689	612	59
28	245	29	35	242	37	236	179	59
658	426	395	517	390	339	219	218	59
29	249	30	11	246	12	56	95	59
220	506	111	646	575	287	678	604	59
439	327	344	177	308	147	81	132	59
68	273	63	21	268	20	50	68	59
455	334	348	268	347	198	210	148	59
363	353	263	487	332	376	709	628	59
422	337	321	165	326	130	131	134	59
646	408	405	488	387	322	251	165	59
1023	523	501	841	615	350	265	218	59
125	266	120	109	261	107	345	281	59
506	368	352	501	324	396	411	293	59
127	271	120	94	307	78	136	135	59
557	357	400	200	347	148	129	174	60
411	405	260	571	377	388	548	500	60
474	359	338	414	342	310	341	257	60
271	339	205	245	330	190	388	416	60
19	253	20	11	263	11	124	110	60
640	375	437	414	438	242	313	268	60
476	362	337	455	432	269	468	384	60
120	319	96	92	327	72	534	487	60
107	264	104	128	260	126	154	115	60
430	345	319	292	325	230	163	173	60
63	268	60	85	256	85	125	130	60
25	261	25	13	265	13	151	78	60
441	347	325	133	338	100	115	123	60
534	363	377	226	341	170	91	74	60
339	338	256	649	376	443	546	486	60
20	252	20	6	256	6	99	69	60
392	369	271	393	377	266	262	205	60
26	255	26	15	250	15	78	95	60
32	267	31	100	266	96	487	402	60
22	264	22	47	260	47	132	125	60
33	389	21	106	467	58	566	475	61
444	348	326	275	354	199	280	205	61
464	357	332	184	340	139	136	46	61
70	265	68	32	254	32	178	90	61
39	255	39	12	256	12	84	36	61
431	392	282	359	344	267	182	131	61
27	261	26	22	262	21	152	96	61
355	364	250	485	364	341	612	572	61
32	370	22	342	385	227	489	394	61
481	352	350	262	375	179	168	171	61
23	260	23	16	270	15	104	134	61
127	290	113	112	300	96	313	237	61
680	375	464	755	373	518	222	212	61
21	248	21	14	269	13	79	120	61
591	414	365	567	381	380	189	192	61
64	265	62	51	258	51	99	193	61
104	293	91	127	307	106	589	499	61
443	349	325	183	330	142	110	100	61
261	312	214	254	299	217	563	503	61
31	257	31	22	259	21	106	97	61
436	403	277	314	362	222	160	126	61
457	355	329	336	363	237	114	104	61
134	296	116	191	296	165	235	174	61
123	280	112	134	289	119	527	455	61
89	266	86	67	259	66	187	146	62
23	293	20	49	285	44	539	444	62
453	353	329	374	365	263	285	203	62
545	361	386	507	328	396	417	311	62
20	252	20	7	253	7	109	146	62
92	262	90	69	255	70	364	281	62
36	261	35	22	258	22	108	95	62
168	378	114	221	413	137	669	597	62
241	303	204	317	295	275	591	522	62
49	259	49	31	253	32	147	53	62
572	384	381	325	372	224	256	153	62
130	329	101	119	303	101	564	518	62
91	331	70	48	328	38	126	100	62
130	321	104	256	405	162	580	529	62
543	433	321	309	411	193	100	62	62
39	285	35	50	394	33	342	297	62
553	406	349	567	499	291	411	307	62
91	299	78	186	282	169	611	518	62
42	273	40	91	287	81	268	247	62
429	360	305	243	408	152	167	119	63
494	530	239	473	514	236	720	664	63
193	359	138	390	316	316	656	589	63
29	260	29	17	264	17	101	143	63
22	266	21	164	265	159	268	194	63
53	255	53	39	254	40	302	266	63
424	346	314	147	321	117	68	52	63
35	252	36	8	238	9	141	118	63
641	417	393	730	432	432	338	234	63
469	360	333	393	371	271	339	216	63
515	361	366	175	317	141	125	106	63
478	404	303	371	361	263	89	177	63
302	321	241	338	313	276	586	524	63
1023	472	555	1023	622	421	257	222	63
632	386	419	865	403	550	463	371	63
24	296	21	162	347	120	330	231	63
305	533	146	618	692	229	756	684	63
75	285	67	109	292	95	335	242	63
527	365	369	281	353	204	175	160	63
588	361	417	254	348	187	102	131	63
493	333	379	363	368	252	254	180	63
691	431	411	906	415	559	429	336	63
35	262	34	40	281	36	105	99	63
35	262	34	14	265	14	109	141	63
435	348	320	131	333	101	134	73	63
564	448	322	668	491	349	610	544	63
234	367	163	211	350	154	635	584	63
513	396	332	699	399	449	493	401	63
538	398	346	357	369	248	148	120	63
158	468	87	319	455	179	694	617	63
387	322	308	131	324	103	370	273	63
511	364	360	294	359	210	180	129	63
629	509	316	520	471	283	604	531	63
492	362	348	199	327	156	79	119	63
503	361	356	398	363	280	422	330	63
116	342	87	268	343	201	410	421	64
845	496	436	564	488	296	424	337	64
608	426	366	372	381	250	335	199	64
42	258	42	18	270	17	137	92	64
612	407	385	330	383	221	143	35	64
435	343	324	175	354	127	167	114	64
44	259	43	32	259	32	94	101	64
156	345	116	272	326	213	621	550	64
1022	565	463	890	579	393	340	198	64
526	377	357	686	397	442	391	265	64
75	280	68	33	290	30	116	101	64
136	390	89	173	420	106	646	576	64
75	309	62	387	345	287	544	448	64
37	255	37	42	268	40	109	94	64
47	250	48	38	249	39	191	175	64
59	271	56	45	268	43	118	116	64
546	372	376	261	372	179	345	199	64
607	426	365	445	438	260	278	210	64
86	277	80	180	322	143	584	496	64
514	385	342	313	393	204	143	128	64
300	316	243	412	306	345	575	492	64
54	267	52	21	276	19	101	134	64
896	460	499	665	460	370	284	212	65
470	353	341	243	332	188	147	109	65
589	417	362	247	371	170	115	123	65
837	471	455	534	489	280	158	178	65
503	378	341	343	401	219	241	110	65
622	437	364	406	520	200	371	265	65
25	264	24	19	302	16	99	74	65
669	404	423	582	449	332	265	199	65
224	297	193	187	295	162	544	470	65
272	301	231	245	305	206	643	569	65
27	285	24	104	300	89	514	427	65
112	277	103	280	310	231	316	247	65
28	270	26	52	280	48	469	377	65
233	415	143	483	378	327	660	597	65
30	272	29	177	288	158	351	265	65
403	430	239	1023	399	656	685	603	66
429	352	312	185	335	141	17	53	66
402	348	295	562	433	332	615	549	66
360	334	276	536	328	419	631	552	66
27	301	23	13	286	12	84	106	66
27	267	26	81	274	76	517	429	66
54	265	52	25	269	24	101	124	66
512	377	348	392	390	257	210	137	66
531	380	358	246	357	176	56	131	66
256	349	188	558	342	418	656	588	66
718	413	445	351	437	206	97	129	66
390	347	287	249	405	158	367	266	66
1023	488	537	1023	267	982	487	397	66
93	323	74	166	414	102	496	405	66
87	266	84	59	265	57	90	60	66
394	340	296	579	354	419	610	534	66
25	268	24	28	329	22	91	160	66
45	257	45	15	254	15	76	74	66
24	251	24	12	253	12	102	75	66
36	254	37	18	259	18	126	119	66
26	253	26	26	243	27	92	115	66
29	261	28	41	258	41	293	248	67
79	284	71	28	291	25	75	102	67
242	329	188	245	327	192	435	421	67
478	399	307	672	375	458	752	673	67
39	280	36	72	305	61	541	455	67
246	407	155	264	370	182	657	593	67
433	350	317	123	313	101	134	85	67
530	376	361	167	375	114	167	176	67
546	377	371	330	479	176	206	130	67
547	369	379	1023	325	807	522	437	67
478	340	360	182	334	139	128	142	67
559	422	340	342	344	255	145	178	67
460	360	327	165	327	129	82	157	67
873	516	433	460	586	201	259	175	67
27	265	26	8	264	7	328	209	67
34	271	32	39	263	38	489	400	67
218	448	125	311	449	177	421	476	67
543	375	371	501	345	372	211	185	67
604	407	380	901	434	532	173	202	67
243	388	161	412	449	235	699	626	68
1023	561	467	908	545	427	275	251	68
180	344	134	220	341	165	163	100	68
207	425	125	803	431	478	708	633	68
984	602	418	1023	498	526	358	320	68
33	264	32	24	261	24	116	108	68
243	336	185	305	340	230	561	488	68
519	470	283	518	524	253	642	581	68
83	346	61	357	329	277	671	582	68
75	268	71	27	264	26	109	119	68
172	301	146	171	351	124	547	486	68
450	348	330	211	321	169	115	126	68
246	334	189	349	326	274	589	507	68
537	516	266	757	551	352	308	273	68
466	382	312	219	352	159	114	145	68
73	257	72	21	254	21	330	332	68
340	356	245	374	345	278	582	529	68
480	372	330	639	331	494	333	229	68
571	405	361	270	357	193	154	114	69
238	296	206	291	296	252	543	476	69
474	348	349	322	365	226	232	176	69
578	592	250	1023	267	980	775	710	69
623	386	413	824	395	535	395	300	69
493	390	324	468	391	306	559	473	69
24	256	24	10	256	10	169	109	69
118	408	74	226	431	134	634	574	69
567	402	362	293	355	211	131	143	69
51	294	44	55	278	51	217	187	69
26	253	26	12	263	11	135	90	69
149	324	118	147	358	105	630	565	69
62	288	55	24	296	21	135	89	69
93	257	92	72	262	70	166	304	69
56	266	54	124	287	111	216	159	69
546	349	400	295	401	188	287	202	69
680	457	380	627	461	348	340	282	69
435	403	277	409	486	215	615	572	69
586	405	371	156	394	102	79	116	69
422	351	308	260	324	205	90	139	69
55	270	52	62	264	60	493	412	70
107	290	95	183	287	163	295	277	70
173	385	115	381	420	232	605	540	70
488	348	359	368	315	298	278	161	70
640	405	404	355	453	201	288	154	70
481	335	367	282	339	213	372	250	70
496	359	353	399	549	186	385	309	70
126	281	114	140	287	125	87	70	70
58	261	57	17	273	16	121	105	70
155	297	133	147	315	119	615	537	70
508	384	339	290	385	193	231	176	70
52	275	48	29	274	27	191	124	70
494	356	355	403	452	228	193	129	70
38	258	37	78	253	79	123	92	71
453	349	332	191	364	135	126	125	71
453	360	322	164	351	120	78	145	71
43	263	42	18	261	18	102	129	71
484	342	362	354	381	238	369	210	71
34	256	34	9	270	9	106	132	71
72	275	67	33	294	29	101	153	71
41	268	40	12	264	11	129	119	71
58	265	56	29	256	29	57	79	71
28	258	28	17	259	17	121	134	71
154	290	135	127	281	116	364	336	71
488	346	360	260	349	191	90	100	71
377	337	286	146	315	119	120	96	71
530	356	381	195	334	149	70	91	71
562	392	367	310	339	234	99	147	71
1023	732	358	788	678	298	296	224	71
565	412	352	457	400	293	126	132	72
479	349	351	352	359	251	143	181	72
428	385	285	203	407	128	201	125	72
72	268	69	53	277	49	411	385	72
108	412	67	215	458	120	625	558	72
216	365	152	357	387	236	672	599	72
52	265	51	48	252	48	97	71	72
61	261	60	128	288	113	187	131	72
268	324	211	361	318	291	624	542	72
388	320	310	174	318	140	330	209	72
61	282	56	25	282	22	99	82	72
43	259	43	16	267	15	110	111	72
98	370	68	170	466	94	651	581	72
36	255	36	37	247	38	309	228	72
893	603	379	592	555	273	390	323	72
64	283	58	41	308	34	47	91	72
24	255	24	10	271	9	115	91	72
21	254	22	15	264	14	123	104	72
34	292	30	118	340	89	515	420	72
495	325	390	261	375	178	180	119	72
636	409	398	741	354	536	219	176	72
26	295	22	828	315	673	121	166	72
477	358	341	295	381	198	244	176	72
97	276	90	39	269	37	81	148	72
21	246	22	9	244	10	106	128	73
43	266	41	25	281	23	134	114	73
455	387	301	195	401	124	126	47	73
396	343	296	177	319	142	158	141	73
564	377	382	229	356	165	71	140	73
44	288	39	29	290	26	37	105	73
442	367	308	176	379	119	119	89	73
124	309	102	98	350	72	614	552	73
548	437	321	299	446	172	187	126	73
543	375	370	381	391	250	176	136	73
158	284	142	131	279	121	571	490	73
263	354	190	332	401	212	559	495	73
530	349	389	177	344	132	91	97	73
109	303	92	79	287	71	226	301	73
31	259	30	25	251	26	108	63	73
505	339	381	476	380	321	258	170	73
20	247	21	10	258	10	84	111	73
44	279	40	15	283	13	45	110	73
29	264	28	49	264	47	165	126	73
552	355	398	302	345	224	140	159	73
433	319	347	134	331	104	114	87	73
434	323	344	229	313	187	86	182	73
514	356	369	344	357	246	281	205	73
78	291	69	62	317	50	128	159	73
476	411	297	199	404	126	80	145	73
187	297	161	126	302	107	579	518	73
194	331	150	236	333	181	652	585	73
719	394	466	532	375	363	441	347	73
537	369	372	227	408	142	376	278	73
514	423	311	363	460	202	217	158	74
24	268	23	22	248	23	100	90	74
562	385	374	836	347	616	353	311	74
20	249	20	19	248	20	192	194	74
231	307	192	358	313	293	623	547	74
170	304	143	182	297	157	552	487	74
57	360	40	414	450	236	589	498	74
26	257	26	43	261	42	302	225	74
28	254	28	6	236	7	109	99	74
454	366	318	227	344	169	190	116	74
481	339	363	251	375	172	163	147	74
548	351	400	318	385	211	141	106	74
353	460	196	465	511	233	709	643	74
578	412	359	195	401	125	96	161	74
78	285	70	89	316	72	106	130	75
989	561	452	988	647	391	469	367	75
1023	581	451	665	536	318	139	114	75
210	308	175	107	300	91	557	461	75
264	322	210	329	314	268	449	444	75
647	408	406	790	452	447	298	189	75
354	315	288	371	337	282	360	461	75
36	266	35	17	257	17	300	226	75
66	270	63	65	278	60	487	414	75
188	471	102	440	495	228	622	577	75
564	373	387	335	336	255	182	161	75
74	273	70	103	273	96	157	140	75
488	358	349	297	364	209	131	104	75
484	353	351	214	348	158	39	141	75
380	379	256	317	432	188	239	99	75
486	354	351	140	340	106	80	54	75
79	270	75	94	271	89	177	57	75
588	393	383	371	364	261	178	126	75
550	373	377	274	414	170	121	115	75
28	300	24	1023	273	961	109	96	75
391	422	238	631	375	431	673	589	75
484	346	358	249	351	182	208	159	75
442	346	327	131	332	101	194	146	75
40	264	39	19	272	18	75	121	75
645	388	425	372	369	258	121	100	76
540	387	357	357	416	219	155	108	76
24	254	24	22	272	20	102	97	76
91	417	56	335	459	187	450	432	76
129	415	79	293	369	203	616	546	76
436	334	334	220	313	180	145	159	76
556	355	401	534	354	386	281	191	76
129	307	107	89	307	74	605	543	76
41	263	40	18	281	17	136	92	76
25	260	25	14	253	15	102	134	76
146	307	121	75	315	61	100	160	76
435	347	321	244	319	196	159	119	76
409	383	273	212	360	151	100	113	76
50	264	48	13	250	13	97	102	76
464	353	337	285	347	211	193	203	76
453	350	331	219	360	156	211	116	76
485	360	345	375	356	269	192	145	76
556	400	355	213	384	142	94	115	76
83	354	60	298	418	183	509	438	76
439	324	347	162	329	126	74	139	76
541	377	368	165	359	118	142	97	76
20	248	21	7	244	8	81	142	76
380	328	297	412	325	324	728	641	77
27	254	27	25	273	24	120	75	77
515	381	346	464	423	281	228	178	77
541	376	368	326	369	226	392	308	77
25	277	23	19	307	16	105	100	77
552	399	354	273	372	188	220	110	77
22	261	22	75	271	71	436	333	77
562	378	381	317	359	226	331	257	77
456	354	330	209	331	162	270	180	77
502	370	347	200	348	147	141	114	77
42	287	37	26	278	24	102	109	77
548	372	377	302	374	207	104	126	77
433	393	282	319	359	228	253	100	77
807	488	424	1023	366	716	397	320	77
217	356	156	258	360	183	694	620	77
548	384	365	342	334	262	135	81	77
1023	500	524	1023	272	964	481	404	77
475	369	330	353	370	245	201	175	77
468	368	326	262	343	196	178	216	77
668	440	388	656	481	349	338	234	77
474	370	328	774	370	536	630	552	77
529	353	384	290	388	191	196	125	77
21	275	20	18	269	18	135	102	77
45	270	43	28	264	28	189	139	77
494	343	369	187	327	146	104	153	77
121	283	109	70	269	66	160	109	77
28	257	28	15	262	15	113	76	78
201	331	155	179	358	128	575	540	78
389	341	293	199	335	152	287	154	78
241	305	202	349	301	296	638	557	78
561	390	368	396	411	247	345	261	78
512	426	308	852	406	537	661	601	78
151	348	111	207	331	160	235	167	78
24	282	22	186	294	162	366	253	78
21	253	22	20	256	20	131	126	78
227	296	197	145	287	129	462	458	78
35	256	35	19	264	18	118	106	78
505	352	367	276	414	170	455	358	78
23	248	24	13	261	12	90	76	78
220	291	194	227	286	203	559	474	78
553	406	349	446	350	326	282	181	78
500	361	354	359	353	260	63	89	78
32	253	32	18	264	17	125	131	78
34	274	32	39	271	37	124	135	78
38	259	37	14	246	14	148	131	78
495	370	343	306	378	207	104	116	78
49	255	50	17	254	18	102	194	78
54	263	52	17	258	17	114	132	78
539	372	371	192	375	131	141	114	79
572	384	382	500	379	338	297	188	79
463	377	315	310	397	200	177	115	79
29	278	27	66	280	60	574	484	79
45	263	44	12	267	12	73	146	79
599	385	399	256	356	184	125	81	79
594	357	426	260	366	182	125	110	79
728	464	402	917	469	500	352	263	79
703	480	374	482	462	267	291	210	79
25	250	26	8	257	8	78	119	79
489	373	336	593	666	228	454	366	79
23	251	23	98	255	99	119	116	79
625	371	431	351	362	248	211	210	79
26	296	22	84	285	76	345	254	79
29	278	27	18	273	17	47	96	79
42	265	40	36	273	34	166	96	79
480	363	338	192	375	131	92	118	79
34	266	32	16	271	15	95	71	79
23	251	23	7	230	7	116	75	79
564	392	368	474	437	278	425	328	79
22	251	23	26	248	27	92	128	79
185	419	113	386	414	239	573	529	79
531	367	371	441	376	300	441	353	79
55	259	54	150	267	144	366	261	80
83	280	76	62	285	55	510	420	80
50	284	45	166	288	147	441	328	80
186	510	93	615	434	362	603	547	80
309	421	188	700	464	386	701	629	80
52	275	48	30	301	26	110	101	80
426	363	301	156	338	118	116	71	80
24	277	22	18	275	17	75	78	80
679	443	393	728	417	447	305	187	80
266	315	216	301	313	246	659	578	80
922	517	457	692	441	402	499	415	80
21	261	21	14	259	14	134	76	80
593	396	384	395	357	284	161	157	80
414	343	309	209	332	161	307	211	80
350	494	182	567	488	297	642	576	80
36	320	29	121	328	94	535	447	80
114	290	101	53	296	46	134	85	80
604	398	388	1023	558	470	367	278	80
30	248	31	27	252	28	328	211	80
22	251	23	33	253	34	76	94	80
22	251	22	8	242	9	92	78	80
476	356	343	360	358	257	167	97	80
710	435	418	574	361	407	471	404	80
408	368	284	406	334	312	258	146	80
92	265	88	115	264	112	553	465	81
525	382	352	374	338	284	149	115	81
52	263	50	21	291	18	125	125	81
543	354	393	337	360	239	211	175	81
43	276	40	82	271	77	493	413	81
117	274	109	257	373	177	224	115	81
619	458	346	392	394	255	222	152	81
488	355	352	286	373	196	158	119	81
29	264	28	53	268	50	393	285	81
541	373	371	337	394	219	382	312	81
45	258	44	13	258	13	90	102	81
426	329	331	277	348	204	209	124	81
87	266	84	37	266	36	95	143	81
469	326	368	348	365	244	293	141	81
481	349	353	473	335	361	397	300	81
545	375	373	356	345	264	158	116	81
64	279	58	243	283	220	635	544	81
58	317	47	130	315	105	497	405	81
350	366	245	225	332	173	221	161	82
22	275	20	40	280	36	515	424	82
608	365	426	458	353	333	191	173	82
309	339	233	305	338	231	650	590	82
489	367	342	183	401	117	114	84	82
30	248	31	21	241	22	325	265	82
397	386	264	521	373	357	682	607	82
21	252	21	19	248	20	227	177	82
484	378	328	205	333	157	104	91	82
148	288	132	196	290	173	509	424	82
137	294	119	99	285	89	536	474	82
539	360	383	351	361	249	165	173	82
453	343	338	246	344	183	243	193	82
516	356	371	371	336	283	173	198	82
130	405	82	207	412	129	610	543	82
547	368	380	191	356	137	54	119	82
363	333	279	202	323	160	34	151	82
237	319	190	238	307	198	486	471	82
26	281	23	338	281	308	281	195	82
762	453	430	648	455	365	374	273	82
715	439	417	309	418	189	146	134	82
21	249	22	4	239	4	101	79	82
446	334	342	172	333	132	126	140	82
348	313	285	636	343	474	614	557	82
102	310	84	140	278	129	113	92	82
720	456	405	958	567	432	490	402	83
23	255	23	7	254	7	105	94	83
459	361	325	307	400	197	196	131	83
44	255	44	19	252	19	308	239	83
97	341	73	109	340	82	480	462	83
420	330	325	210	311	173	116	142	83
482	377	328	202	342	151	105	159	83
492	368	343	355	443	206	200	89	83
61	271	58	103	277	95	281	240	83
340	353	247	475	314	387	637	564	83
401	311	330	128	314	104	91	76	83
24	317	20	122	319	98	573	487	83
516	377	351	421	364	297	227	154	83
673	390	441	399	379	269	100	99	83
589	463	326	588	546	276	439	381	83
569	417	350	381	352	277	217	125	83
512	370	354	435	490	227	392	278	83
102	315	83	159	321	127	665	577	83
592	425	356	437	425	263	137	123	83
500	372	344	286	379	193	134	89	83
327	414	202	662	565	300	680	608	83
237	457	133	550	586	240	659	599	83
553	385	368	1023	382	686	675	596	83
563	407	354	216	387	143	158	162	83
527	368	366	192	371	132	128	100	83
63	270	59	25	275	23	87	141	83
65	321	52	13	280	12	116	113	83
57	260	56	44	276	41	89	119	83
37	298	32	97	305	81	532	441	83
653	416	402	388	370	269	232	204	84
445	339	336	196	332	151	104	159	84
29	253	29	27	250	28	278	207	84
448	348	329	206	327	162	109	132	84
457	336	348	339	328	265	180	75	84
616	397	398	297	383	199	160	64	84
151	375	103	202	329	157	655	585	84
424	480	226	631	449	360	186	59	84
426	351	311	261	332	201	109	41	84
20	254	20	14	275	13	201	143	84
267	433	158	354	527	172	680	611	84
58	273	55	59	308	49	217	153	84
464	355	335	236	349	173	68	124	84
102	438	60	200	393	130	594	535	84
660	448	377	425	390	279	177	158	84
600	371	414	291	349	213	232	168	84
1023	674	389	668	954	179	227	125	84
621	394	403	373	359	266	240	171	84
36	261	35	19	269	18	120	124	84
21	257	21	9	255	9	108	109	84
80	270	76	34	327	27	100	119	84
50	284	45	177	288	157	230	119	84
576	382	386	375	396	243	322	248	84
725	427	435	445	387	295	99	92	85
467	377	318	269	418	164	175	73	85
289	327	226	660	316	534	621	540	85
204	308	170	207	299	177	573	501	85
420	360	298	670	359	477	613	525	85
466	335	356	250	334	192	106	82	85
212	317	172	364	342	273	489	428	85
652	398	419	387	392	252	143	80	85
529	358	378	349	335	267	169	187	85
90	391	59	172	395	111	593	533	85
38	274	36	24	270	23	118	106	85
501	369	347	228	369	158	60	105	85
485	364	341	346	364	244	203	121	85
110	335	84	201	384	134	608	549	85
648	397	418	463	403	294	203	64	85
313	353	227	485	331	375	609	531	85
628	470	342	345	412	214	424	406	85
126	345	94	209	373	143	596	538	85
544	371	375	341	360	243	314	217	85
399	368	277	196	338	148	118	143	85
602	384	402	824	388	543	180	124	85
905	555	417	1023	432	606	684	619	86
35	275	33	28	279	25	197	149	86
581	361	412	432	379	292	146	123	86
452	372	311	278	421	169	217	129	86
124	280	113	131	274	123	157	155	86
508	381	341	349	368	242	251	120	86
215	306	180	340	333	262	651	575	86
36	255	36	26	249	26	151	248	86
466	346	344	362	338	274	415	322	86
545	403	346	224	377	152	124	125	86
87	301	74	30	293	27	119	97	86
26	259	26	8	264	8	139	121	86
56	279	51	284	323	225	205	162	86
539	377	366	254	372	175	214	208	86
488	335	373	297	356	214	85	131	86
61	272	57	23	297	20	160	109	86
22	277	20	104	296	90	550	452	86
550	402	351	579	410	361	428	333	86
103	305	87	51	299	44	94	69	86
317	329	247	561	318	452	523	477	86
411	337	313	263	378	178	130	128	86
279	399	179	752	438	439	660	594	86
227	291	200	250	284	226	559	492	86
36	269	34	28	279	26	92	104	86
76	281	69	29	327	23	219	176	86
24	259	24	40	264	39	207	166	86
352	527	171	463	469	253	674	607	86
499	361	354	341	440	199	311	224	87
477	336	364	283	363	200	141	84	87
436	340	328	172	335	131	52	115	87
22	250	22	7	256	7	132	118	87
38	274	36	15	270	14	121	126	87
428	346	316	282	339	213	183	110	87
76	284	68	118	404	75	192	108	87
525	371	362	260	363	183	136	101	87
21	260	20	12	264	11	145	65	87
50	282	45	276	302	234	195	153	87
471	349	346	243	344	181	174	42	87
164	388	108	196	492	102	658	585	87
509	362	360	288	353	209	159	70	87
447	348	329	140	334	107	148	65	87
650	403	413	499	372	344	294	212	87
64	298	55	89	332	69	143	132	87
462	365	324	242	368	168	104	114	87
657	419	401	644	334	493	546	480	87
163	354	118	199	379	134	649	582	88
479	383	321	425	366	298	181	190	88
23	263	23	14	265	13	113	63	88
24	260	24	18	269	17	66	113	88
521	390	342	278	343	208	126	152	88
577	364	405	198	391	130	92	191	88
491	370	340	428	418	262	368	288	88
469	390	308	506	411	315	503	403	88
699	500	358	703	616	292	630	565	88
233	311	191	199	317	161	651	576	88
45	261	44	98	303	83	175	130	88
703	456	395	472	454	267	423	337	88
515	353	374	274	352	199	84	128	88
612	410	383	377	479	201	327	248	88
42	260	41	20	329	15	327	224	89
691	426	415	329	430	196	173	69	89
161	328	126	230	336	176	655	579	89
533	357	382	225	403	143	66	104	89
205	393	134	490	427	294	635	584	89
24	255	24	12	255	12	108	104	89
507	349	372	221	351	161	100	76	89
610	392	399	289	356	207	222	136	89
1023	585	448	1023	508	516	588	511	89
605	396	391	310	398	199	41	130	89
510	393	332	363	360	259	251	111	89
509	344	379	338	393	220	260	165	89
637	414	394	656	445	378	516	421	89
1023	534	491	1023	486	540	506	423	89
485	358	347	325	341	244	214	149	89
790	478	423	688	541	326	428	321	89
29	286	26	84	384	56	260	216	89
20	252	21	8	247	8	126	102	89
461	369	319	457	363	322	356	278	89
32	273	30	21	274	19	75	134	90
105	402	67	174	465	96	606	542	90
53	281	49	45	286	40	296	186	90
182	351	133	252	375	172	636	571	90
21	249	22	14	258	14	131	137	90
247	306	207	350	291	308	584	506	90
118	265	114	78	256	78	385	350	90
28	291	25	145	285	130	486	399	90
66	262	64	56	251	57	115	104	90
605	377	410	401	342	300	377	286	90
425	363	299	130	339	98	132	75	90
631	389	415	504	379	341	409	331	90
485	428	290	1008	412	626	726	648	90
722	438	422	613	442	355	181	137	90
[truncated: 18,001 more rows]
