# Supplementary material for: N-chlorination mediates protective and immunomodulatory effects of oxidized human plasma proteins
Source: eLife. 2019 Jul 12;8:e47395. doi: 10.7554/eLife.47395 (PMC6650281; doi:10.7554/eLife.47395)
Supplement: Figure 8—source data 1. [file elife-47395-fig8-data1.zip › Figure 8 Source Data 1/channel values/Ag85B + ZVAD-FMK 3.csv]

FSC-A	FSC-H	FSC-W	SSC-A	SSC-H	SSC-W	FITC-A	PE-A	Time
572	381	384	536	381	360	357	265	0
51	258	51	44	253	45	348	315	0
276	319	221	376	301	320	613	522	0
580	364	408	255	362	180	166	79	0
230	341	173	305	330	237	700	608	0
29	248	30	15	245	15	117	76	0
89	311	73	118	331	91	126	135	0
592	404	375	622	425	374	361	241	0
63	278	58	40	307	34	97	77	0
549	389	362	927	470	505	363	277	0
24	269	23	175	270	166	174	116	0
42	270	40	31	272	30	76	52	0
454	349	333	209	322	166	161	153	0
406	366	284	311	428	186	564	467	0
709	404	449	608	411	379	352	219	0
510	365	357	258	335	197	179	165	0
623	378	422	503	357	361	449	367	0
620	369	430	649	419	397	245	220	1
603	404	382	428	504	217	266	123	1
451	361	320	259	338	196	202	95	1
936	512	468	712	489	373	619	539	1
570	374	391	260	383	174	161	199	1
840	552	390	1023	481	545	674	588	1
607	396	392	389	480	207	161	70	1
178	373	122	352	461	196	639	582	1
482	378	326	631	447	362	329	185	1
1023	508	516	1023	391	670	428	329	1
28	255	28	13	269	12	149	82	1
309	356	222	469	351	341	649	592	1
23	253	23	7	236	8	95	116	1
625	412	389	464	405	294	154	136	1
171	281	155	190	288	169	600	516	1
238	362	168	361	383	241	622	549	1
54	261	53	21	262	21	55	125	1
1023	474	554	1023	362	724	254	183	1
619	462	343	1023	398	659	625	549	1
26	273	25	12	263	12	110	89	1
71	261	70	98	286	88	352	268	1
507	356	365	277	336	211	156	188	1
65	267	62	25	291	22	86	139	1
435	345	323	165	339	125	104	166	1
28	259	28	81	278	75	67	111	1
975	521	479	707	530	342	370	303	1
530	349	389	362	345	269	128	158	1
23	258	22	10	254	10	68	101	1
302	314	247	581	310	479	597	520	1
354	566	160	745	540	353	597	526	1
27	257	27	22	255	22	105	39	1
540	352	392	416	361	295	191	176	2
364	647	144	861	544	405	718	667	2
127	331	99	76	505	39	131	82	2
527	365	370	257	369	179	142	56	2
21	272	20	180	306	151	136	97	2
490	357	351	350	340	264	348	239	2
206	357	148	444	367	310	496	478	2
65	264	63	53	259	53	123	38	2
224	339	170	297	302	252	626	574	2
32	256	32	20	271	19	79	95	2
221	333	170	310	388	205	627	581	2
301	351	219	421	334	323	628	557	2
277	394	180	614	418	376	683	617	2
576	362	407	243	347	180	120	132	2
600	394	389	913	354	660	433	353	2
581	379	393	541	400	346	257	221	2
790	421	480	879	475	474	245	210	2
370	393	242	394	385	262	675	595	2
102	371	70	164	372	113	606	560	2
457	342	342	268	317	217	125	113	2
461	352	335	204	338	155	160	89	2
33	260	33	85	259	84	390	291	3
63	320	51	171	329	133	500	405	3
77	264	75	65	268	62	388	354	3
495	349	363	444	350	325	176	135	3
494	384	329	278	363	196	198	94	3
418	346	310	260	340	196	219	174	3
124	375	85	269	343	201	593	555	3
268	409	167	581	374	398	680	618	3
327	362	231	578	349	424	625	548	3
535	407	336	409	417	251	332	210	3
27	252	28	6	264	6	86	116	3
346	350	253	291	311	240	149	70	3
368	390	241	592	441	344	642	564	3
621	376	423	654	442	378	305	213	3
412	430	245	1023	282	929	726	651	3
691	395	448	618	391	404	154	120	3
582	391	381	583	353	423	431	339	3
53	261	52	47	265	46	577	495	3
30	265	29	24	262	24	71	83	3
127	385	84	238	384	159	385	395	3
473	352	344	370	423	224	209	95	3
499	375	340	484	364	340	260	178	3
1023	403	650	1023	267	982	598	522	3
324	485	171	1023	586	447	655	603	3
1023	456	575	1023	267	982	635	577	3
25	259	24	24	262	24	120	89	3
559	381	376	803	408	504	450	350	3
207	318	167	165	319	132	648	586	3
475	344	354	313	324	247	369	283	3
27	249	27	17	249	17	123	135	3
24	250	25	26	275	24	122	119	3
24	263	23	11	257	11	110	86	3
324	318	261	217	309	180	678	600	3
34	253	34	25	250	26	260	219	3
560	370	387	331	425	200	164	129	3
211	303	178	85	304	71	452	470	3
36	307	30	62	270	59	336	288	3
485	356	349	152	353	110	135	107	3
607	383	406	396	368	275	202	174	4
76	255	77	46	251	47	272	274	4
490	351	357	252	322	200	274	186	4
53	281	49	56	295	49	290	164	4
206	289	183	333	278	307	493	461	4
307	338	233	399	347	294	652	581	4
480	352	349	190	362	134	162	8	4
63	256	63	36	255	37	336	304	4
475	372	327	465	334	356	352	240	4
46	292	41	53	282	49	76	84	4
57	254	58	36	251	37	329	340	4
202	414	125	600	548	280	695	630	4
509	353	370	260	383	174	168	79	4
71	258	71	57	260	56	290	341	4
524	343	391	336	345	249	194	164	4
322	351	235	850	348	625	651	584	4
632	393	412	486	385	323	204	148	4
160	329	124	207	329	161	598	524	4
124	297	107	129	311	106	310	345	4
45	268	43	15	259	14	129	80	4
624	381	419	471	369	327	293	166	5
64	279	58	83	289	73	511	437	5
24	252	24	14	249	14	80	87	5
46	265	45	44	333	34	77	80	5
23	253	23	22	263	21	110	104	5
443	355	320	518	380	349	307	217	5
175	305	147	202	342	151	578	534	5
28	268	27	38	269	37	89	76	5
38	266	36	18	268	17	105	70	5
493	369	343	249	359	178	128	107	5
29	271	27	23	265	22	89	108	5
25	252	25	6	238	7	84	108	5
238	349	174	335	349	246	645	589	5
527	382	353	252	367	176	149	100	5
885	480	472	767	539	364	459	480	5
31	253	31	17	250	17	247	248	6
32	336	25	769	302	653	380	284	6
525	357	377	224	380	151	113	80	6
562	370	389	561	376	382	268	183	6
278	334	213	465	330	361	620	549	6
368	405	232	571	381	383	702	653	6
26	253	26	17	246	17	131	123	6
39	267	38	20	267	19	139	101	6
616	398	396	815	632	330	385	315	6
214	287	191	166	283	150	368	419	6
463	354	335	244	363	172	120	51	6
71	285	64	22	284	20	120	89	6
134	295	117	56	290	50	74	108	6
297	388	196	485	363	343	723	653	6
697	451	396	747	456	420	589	561	6
530	503	270	1023	375	700	710	660	6
460	376	313	765	372	526	524	428	6
425	380	286	653	367	455	618	540	6
39	252	40	9	255	9	152	143	6
184	419	113	479	429	286	689	621	6
239	315	195	381	300	326	618	536	6
588	413	364	324	369	225	169	58	6
414	341	311	213	339	161	83	111	6
25	257	24	14	268	13	83	148	6
35	249	36	11	253	12	110	67	6
179	283	162	194	272	182	466	406	6
44	310	37	140	323	111	550	457	6
503	364	353	377	354	273	259	178	6
40	249	42	39	251	40	299	235	6
438	340	330	192	329	149	129	59	6
79	282	72	141	292	124	528	442	6
549	367	384	581	348	427	553	468	6
796	438	466	886	383	593	367	252	6
635	390	417	357	381	240	274	181	7
575	457	322	498	404	315	463	366	7
594	416	366	1023	330	793	731	663	7
1023	464	565	1023	618	424	507	549	7
616	515	307	875	688	325	650	592	7
244	632	99	418	642	167	694	642	7
132	371	91	409	400	262	680	619	7
622	388	410	381	396	246	246	156	7
1023	573	458	788	773	261	343	209	7
1023	399	657	1023	267	981	547	464	7
962	591	417	1023	730	359	718	648	7
319	334	244	354	335	270	629	571	7
21	260	20	17	268	16	61	73	7
33	271	32	48	286	43	505	415	7
183	344	136	234	337	178	617	565	7
28	256	28	14	256	14	136	113	7
214	305	180	226	319	182	451	411	7
526	357	377	365	361	259	254	193	7
615	387	406	612	344	456	222	194	7
23	263	23	7	278	6	86	122	7
464	364	327	386	362	273	278	252	7
452	351	330	198	337	150	119	135	7
534	362	377	377	342	282	285	225	7
512	344	380	251	332	194	160	86	7
22	259	22	58	256	58	119	86	7
1023	538	488	1023	638	411	512	420	7
412	355	298	411	383	275	325	248	8
463	341	348	186	343	139	200	114	8
195	381	131	298	330	232	653	596	8
445	340	335	311	421	189	217	43	8
956	572	428	726	609	305	361	237	8
111	350	81	151	344	112	576	543	8
245	355	177	373	361	264	674	610	8
84	282	76	43	277	40	129	10	8
502	353	364	367	330	284	279	237	8
233	325	184	360	317	291	629	540	8
28	258	28	91	278	83	489	398	8
516	362	365	252	411	157	48	68	8
598	351	437	315	381	211	142	98	8
502	355	362	249	333	191	157	113	8
247	304	208	298	293	260	624	558	8
33	279	30	19	266	18	113	89	9
515	343	384	152	334	116	194	100	9
75	277	69	44	295	39	138	107	9
453	349	332	206	320	164	132	142	9
242	363	170	393	359	280	662	603	9
802	422	486	1023	379	691	394	314	9
992	608	418	1023	316	830	759	676	9
232	290	205	191	284	172	479	455	9
839	464	463	955	449	544	688	609	9
26	254	27	15	256	15	145	82	9
337	331	261	479	312	393	661	582	9
38	255	38	24	262	23	79	92	9
589	381	395	606	396	392	252	168	9
273	293	238	252	283	228	675	597	9
431	350	316	178	368	124	131	158	9
844	493	438	703	545	330	598	532	9
21	254	21	11	269	10	138	141	10
421	416	259	545	389	359	650	576	10
54	256	54	62	255	63	195	255	10
325	367	227	385	357	277	520	493	10
21	270	20	42	279	38	132	92	10
248	399	160	398	428	238	715	648	10
41	255	41	49	251	50	264	174	10
167	292	146	98	272	93	116	179	10
502	348	369	392	333	302	113	123	10
153	351	111	291	355	210	380	396	10
1023	595	440	1023	673	389	449	376	10
32	258	32	16	249	17	59	34	10
854	455	480	1006	445	579	538	525	10
536	353	389	180	366	126	67	64	10
558	372	384	416	365	291	188	211	10
1023	600	437	1023	790	332	690	637	10
446	347	329	273	409	171	330	181	10
197	346	146	237	343	177	616	568	10
52	276	48	63	279	58	184	108	10
19	248	20	12	232	13	136	202	10
27	252	28	18	246	19	281	237	10
537	363	378	646	382	432	274	203	10
250	322	199	242	366	169	514	487	10
205	342	153	309	337	235	688	620	10
327	333	251	480	327	375	630	557	10
635	593	274	879	580	387	732	676	11
554	362	392	320	329	249	215	153	11
21	261	20	35	269	33	108	97	11
423	363	298	781	339	589	590	530	11
597	376	406	526	365	368	284	230	11
341	475	184	683	569	307	338	304	11
350	362	247	394	372	271	686	611	11
326	314	266	313	320	251	477	482	11
103	264	100	81	261	79	484	406	11
25	248	26	12	259	12	52	116	11
350	327	274	348	340	262	436	553	11
82	283	74	105	279	97	415	355	11
504	385	335	722	388	477	337	226	11
32	252	32	32	261	32	479	383	11
56	253	56	35	252	36	466	393	11
500	346	370	203	357	145	235	129	12
157	268	150	211	276	196	400	335	12
500	358	358	274	337	209	315	204	12
99	262	97	81	265	79	234	226	12
346	336	264	584	337	444	662	584	12
541	378	366	397	387	263	209	169	12
26	254	26	14	270	14	110	95	12
448	343	334	241	394	156	305	203	12
534	349	391	336	354	243	145	132	12
20	250	21	14	269	13	141	122	12
25	252	25	15	262	14	114	120	12
265	350	194	321	390	210	651	592	12
605	381	407	559	329	435	292	249	12
841	477	451	976	467	535	662	589	12
613	382	411	465	448	266	500	414	12
32	259	31	16	267	16	86	104	12
278	305	233	292	303	247	577	510	12
215	399	138	255	460	142	632	581	12
449	340	338	431	409	270	273	157	12
21	255	21	45	259	44	129	71	12
511	369	354	319	363	225	174	171	12
555	363	391	257	392	168	257	139	12
271	310	224	409	283	370	617	550	12
28	277	26	23	279	22	68	68	12
425	356	306	217	387	143	131	76	12
565	363	398	284	364	200	171	94	13
185	381	125	415	394	270	632	594	13
365	339	275	413	318	332	681	600	13
616	389	406	326	405	206	102	87	13
52	281	48	66	298	57	92	107	13
317	332	244	436	330	338	695	614	13
190	288	169	206	289	183	590	513	13
397	331	307	187	343	140	94	89	13
42	250	43	26	253	26	148	161	13
239	298	206	258	282	235	560	483	13
52	260	52	17	271	16	104	46	13
672	429	401	412	575	183	625	539	13
576	392	376	559	405	353	282	142	13
413	334	317	129	317	104	79	183	13
192	329	149	192	327	150	634	580	13
520	362	368	306	360	217	247	153	13
405	362	286	831	343	620	557	533	13
507	385	337	590	367	412	244	181	13
1023	563	465	1023	547	479	501	414	13
487	373	334	524	386	347	344	283	13
545	415	336	939	417	577	723	643	13
30	251	31	12	270	12	128	102	13
778	478	417	901	510	452	700	617	13
874	458	489	948	512	474	704	635	13
26	259	25	27	254	28	53	76	13
355	337	270	298	306	249	716	636	13
529	355	381	430	375	293	240	195	13
475	364	334	373	383	250	174	89	13
67	268	64	21	267	20	110	114	13
248	323	197	255	312	210	691	613	13
30	264	29	15	257	15	117	97	13
924	532	445	935	443	541	484	395	13
25	257	25	21	252	21	83	58	13
610	431	362	869	385	578	858	774	13
652	435	384	1023	321	817	686	632	13
1023	609	431	1023	267	981	507	428	14
1023	449	584	1023	386	678	386	305	14
394	403	250	879	400	563	754	670	14
25	246	26	33	260	33	111	116	14
543	358	388	318	340	240	276	259	14
103	269	98	40	267	38	149	71	14
531	371	366	389	354	282	154	133	14
722	432	429	1023	492	533	315	249	14
713	423	432	781	411	487	450	365	14
793	522	389	1023	358	733	797	731	14
272	300	232	291	313	238	492	485	14
280	436	165	681	356	490	668	603	14
437	357	313	274	343	205	164	67	14
329	329	257	527	319	423	625	559	14
486	339	367	267	307	223	229	157	14
92	286	82	121	291	107	126	123	14
363	347	268	325	318	261	731	656	14
633	386	419	389	386	258	213	170	14
194	317	157	275	331	212	680	592	14
23	259	23	15	259	15	108	58	14
194	397	125	291	405	184	585	502	14
573	373	394	1023	315	832	359	283	14
32	279	30	13	282	11	90	64	14
563	366	393	574	423	347	339	272	14
566	378	383	302	361	214	148	111	14
534	378	362	475	390	312	413	319	14
36	251	37	21	246	22	178	239	14
427	354	309	321	344	238	183	196	14
511	353	371	189	361	134	222	107	15
462	377	314	359	391	235	206	199	15
293	543	138	1023	540	486	731	659	15
44	267	42	154	280	141	116	101	15
620	423	375	853	423	516	468	372	15
459	358	329	315	352	229	258	214	15
453	341	340	177	342	133	132	102	15
1023	608	431	1023	355	739	605	581	15
525	355	378	264	390	173	113	65	15
773	570	347	1023	650	403	548	490	15
63	274	59	230	320	184	161	148	15
1023	491	534	1023	363	723	485	408	15
531	370	367	297	345	220	132	107	15
237	298	204	263	298	226	584	508	15
38	260	37	61	280	56	49	101	15
206	357	148	926	516	459	604	558	15
593	398	381	580	380	391	355	300	15
454	361	322	283	330	219	308	219	15
519	348	382	219	339	166	133	108	15
548	356	394	336	344	250	192	198	15
78	285	71	79	267	76	113	101	15
486	341	365	172	350	125	67	77	15
634	392	414	313	414	194	276	185	15
544	371	376	454	374	311	173	86	15
25	269	24	164	271	155	341	235	15
540	356	389	227	341	170	132	74	16
24	256	25	10	255	10	158	154	16
447	393	291	406	389	267	224	202	16
422	508	213	546	553	253	689	649	16
746	467	409	831	583	365	397	306	16
565	382	379	553	435	325	181	132	16
348	404	220	946	476	509	751	678	16
1023	601	436	1023	319	823	662	583	16
474	366	331	323	337	245	216	188	16
597	381	401	577	401	368	264	188	16
424	333	326	284	307	237	452	436	16
53	288	47	24	262	23	55	117	16
52	268	50	80	301	68	125	76	16
41	251	42	32	245	34	207	224	16
1023	630	416	694	693	256	640	573	16
65	272	61	59	271	56	149	152	16
21	267	20	68	271	64	530	437	17
27	258	27	18	263	17	67	119	17
99	340	74	270	339	204	527	464	17
631	392	412	491	411	306	221	203	17
68	256	68	23	248	24	237	321	17
153	282	139	164	299	140	660	579	17
24	268	23	42	261	41	442	349	17
27	266	26	17	258	17	148	122	17
729	410	455	872	431	518	627	552	17
80	261	78	52	265	50	554	470	17
39	279	35	25	274	23	145	123	17
50	270	48	20	283	18	43	141	17
522	381	350	633	380	426	290	245	17
354	340	267	514	327	403	701	623	17
556	362	393	260	374	178	169	149	17
1023	439	597	1023	269	973	680	624	17
560	413	347	910	366	637	336	208	17
519	379	350	371	356	266	180	145	17
30	255	30	35	252	35	125	136	18
23	256	23	25	255	25	49	73	18
564	373	387	327	386	217	208	180	18
444	412	276	1023	296	885	807	735	18
406	336	309	209	309	173	204	157	18
470	365	330	469	394	305	295	216	18
365	341	273	550	331	425	698	619	18
428	347	316	125	330	97	165	62	18
484	342	362	143	343	107	125	104	18
562	370	389	384	361	273	307	271	18
50	315	41	165	302	140	460	373	18
287	356	207	303	329	235	458	461	18
19	252	20	16	261	16	30	89	18
62	263	61	58	259	57	297	219	18
25	258	25	67	260	66	61	105	18
515	360	366	204	365	143	125	67	18
449	367	313	300	338	227	227	95	18
539	471	293	631	471	343	272	104	18
453	359	323	624	351	455	668	596	18
488	348	359	415	356	299	164	107	18
607	384	405	627	345	465	276	183	18
50	258	49	28	267	26	74	58	18
209	373	144	451	355	325	736	662	18
838	532	403	822	475	443	390	319	18
104	385	69	254	373	174	576	544	19
498	372	342	406	330	315	421	348	19
616	377	419	363	422	220	245	165	19
430	344	320	168	333	129	105	183	19
33	254	34	23	261	23	258	207	19
320	330	248	313	315	254	670	592	19
29	251	30	18	252	18	288	272	19
33	275	31	349	311	287	423	324	19
634	392	413	763	401	487	421	331	19
20	251	21	11	254	11	67	67	19
36	257	36	14	270	13	68	131	19
427	341	321	314	355	226	236	145	19
1000	523	490	781	539	371	416	330	19
213	481	113	493	485	260	719	648	19
485	352	353	401	350	294	523	434	19
91	290	80	149	326	117	164	152	19
26	250	27	18	249	18	153	105	19
663	381	445	328	388	217	235	171	19
332	310	274	352	295	306	632	554	19
443	365	310	225	351	164	83	71	19
86	273	80	55	304	46	117	113	19
306	413	190	470	481	250	743	677	19
79	270	74	217	363	153	160	97	19
467	390	307	533	415	329	366	304	19
520	356	373	407	326	320	97	86	19
225	310	186	204	296	177	560	513	19
524	357	376	238	362	168	73	107	20
692	440	403	678	448	387	285	190	20
1019	539	484	1023	429	611	725	654	20
19	242	20	13	260	13	158	229	20
509	374	348	435	457	244	454	368	20
26	256	26	14	274	13	73	94	20
39	257	39	54	262	53	192	129	20
500	372	344	401	352	292	119	166	20
64	268	61	167	285	149	149	142	20
782	432	463	735	415	454	305	207	20
1023	563	466	1023	280	935	566	479	20
207	378	140	370	386	245	633	594	20
32	255	32	13	253	14	111	116	20
55	277	50	33	274	31	139	133	20
25	250	26	16	248	16	113	92	20
48	260	47	19	251	20	135	105	20
592	376	403	289	380	195	161	111	20
1023	560	468	947	638	380	602	515	20
546	406	344	339	408	212	460	446	20
407	342	304	479	322	381	688	615	20
535	374	367	393	348	289	577	478	20
606	377	411	458	388	302	345	234	21
1023	434	604	1023	300	875	595	507	21
62	281	56	162	375	110	214	119	21
382	327	299	458	301	390	700	624	21
221	330	171	160	341	120	76	97	21
511	352	372	234	349	171	449	362	21
498	353	362	205	353	149	131	58	21
41	281	37	302	308	251	439	344	21
90	309	74	45	315	37	133	102	21
524	343	391	229	325	180	73	113	21
117	281	106	169	274	158	424	362	21
454	341	341	174	344	130	243	141	21
46	265	44	30	262	29	139	123	21
20	249	20	37	255	37	236	171	21
27	260	27	13	254	13	83	42	21
34	314	28	18	309	15	31	108	21
58	275	54	63	591	27	194	117	21
454	348	334	209	358	150	264	252	21
37	249	38	30	257	30	448	368	22
283	332	218	887	372	610	722	653	22
20	246	21	8	240	8	110	181	22
327	325	257	438	349	321	639	562	22
283	299	242	323	284	292	634	550	22
434	359	309	706	338	535	774	697	22
26	250	26	11	264	10	129	104	22
560	361	397	337	363	238	146	116	22
678	452	384	886	379	599	634	579	22
497	356	358	289	424	175	253	171	22
695	476	374	1023	472	555	626	545	22
67	352	48	491	454	277	220	122	22
61	269	58	22	270	21	74	110	22
591	394	384	320	417	196	133	86	22
33	269	31	32	269	31	97	132	22
271	322	216	312	308	260	605	547	22
1004	575	447	863	555	398	393	300	22
488	369	338	328	374	225	132	73	22
427	320	342	154	335	118	135	119	22
658	457	368	1012	488	530	627	579	22
39	286	35	83	290	73	464	392	23
268	371	184	656	369	456	649	592	23
539	381	362	455	446	261	214	208	23
70	256	70	59	254	59	480	389	23
657	391	430	637	421	387	158	148	23
520	368	362	298	369	206	201	117	23
1023	459	571	1023	516	508	659	622	23
20	248	21	8	250	9	89	90	23
555	370	384	332	421	202	535	459	23
55	261	54	43	272	40	83	141	23
84	329	65	287	357	205	583	493	23
38	248	39	42	256	42	255	191	23
37	252	37	21	257	21	318	283	23
941	535	450	749	483	397	365	315	23
147	280	134	71	297	61	311	235	23
69	274	64	22	275	21	87	150	23
26	262	25	201	262	196	171	100	23
544	373	374	338	446	194	355	302	23
499	361	353	275	354	199	185	113	23
660	399	423	640	402	407	331	259	24
1011	643	403	1023	279	941	627	562	24
419	324	331	255	336	195	187	149	24
310	299	265	285	294	248	419	484	24
467	356	336	502	306	421	377	268	24
36	249	37	27	242	29	401	319	24
688	405	435	628	382	421	219	84	24
521	364	366	281	373	193	95	142	24
220	338	166	360	359	257	641	587	24
544	356	391	306	348	225	241	98	24
488	341	366	258	332	199	179	179	24
44	273	41	13	255	13	135	129	24
713	650	281	776	694	286	745	663	24
403	334	309	137	314	112	244	122	24
246	351	179	282	341	212	583	504	24
452	340	340	245	328	191	97	0	24
220	341	165	311	331	240	648	579	24
24	267	23	32	255	32	444	377	24
25	298	21	1023	269	976	141	101	24
610	406	385	564	466	310	263	179	24
20	251	21	11	252	11	84	129	24
815	418	499	902	416	555	312	243	24
895	448	511	837	470	456	209	230	24
475	374	326	411	390	270	157	95	24
326	322	259	426	315	346	669	602	24
36	255	36	13	283	12	55	45	24
682	416	420	616	406	388	135	173	24
544	399	349	403	364	283	107	132	24
143	410	90	241	408	151	650	600	24
158	291	139	227	289	201	534	444	24
705	415	435	660	363	466	472	366	24
56	278	52	132	290	117	547	452	24
30	269	29	29	282	26	108	110	25
474	365	332	211	416	130	113	101	25
64	312	53	207	291	182	340	233	25
518	398	333	584	406	368	631	570	25
935	515	465	596	602	253	703	621	25
1023	577	454	1005	681	378	465	394	25
506	344	376	332	351	242	156	80	25
504	362	356	394	398	253	264	161	25
1023	392	668	1023	267	982	529	444	25
22	245	23	17	243	18	149	226	25
492	351	359	254	382	170	173	105	25
249	303	211	244	295	212	572	486	25
450	352	327	178	321	142	136	128	25
627	395	406	521	451	296	297	248	25
449	369	312	366	347	270	396	279	25
270	323	214	477	519	235	672	604	25
483	352	351	278	326	218	142	74	25
888	479	474	882	533	424	376	316	25
38	257	38	44	263	43	222	207	25
74	273	69	22	276	21	95	92	25
612	388	404	418	406	263	288	198	25
200	322	159	267	320	214	652	567	25
73	275	69	30	267	29	64	42	25
664	416	409	775	472	421	454	393	26
46	272	43	20	265	20	129	101	26
175	277	162	174	278	160	587	496	26
885	507	447	1023	436	602	689	626	26
67	262	66	60	253	60	469	368	26
564	391	369	346	373	238	59	92	26
292	360	208	585	354	423	722	655	26
484	352	351	195	346	144	169	132	26
477	367	333	327	351	239	229	184	26
146	400	93	312	400	200	666	606	26
323	389	212	1023	357	734	687	623	26
245	298	211	256	297	221	698	620	26
425	350	311	208	339	157	249	184	26
124	270	117	122	273	114	375	322	26
20	244	21	14	246	14	260	202	26
336	417	206	450	440	262	650	600	26
155	315	126	214	319	172	600	554	26
1023	405	647	1023	267	982	584	518	26
1023	599	438	1023	321	816	711	644	26
540	368	376	368	411	229	276	165	26
1023	424	618	1023	267	982	538	451	26
364	376	248	577	403	367	623	542	26
28	275	26	166	317	135	196	160	26
569	386	378	407	344	303	180	161	26
22	259	22	9	258	9	80	100	26
60	301	51	19	281	17	136	61	26
530	371	366	763	501	390	348	251	26
40	305	34	206	304	173	153	105	27
232	447	133	856	527	416	682	617	27
66	275	62	29	284	26	101	92	27
52	275	49	44	270	42	135	123	27
531	358	379	407	386	270	352	276	27
510	358	365	200	361	142	97	98	27
500	362	354	258	395	168	196	101	27
451	344	336	282	346	209	164	162	27
48	274	45	32	265	31	184	46	27
28	261	27	28	272	26	87	116	27
42	256	42	39	256	39	187	111	27
120	291	106	97	329	75	184	132	27
19	253	20	27	254	27	402	314	27
200	354	145	389	406	246	673	614	27
200	331	154	258	320	206	435	463	27
42	249	43	23	249	23	174	249	27
256	340	192	356	340	268	624	541	28
121	330	94	129	359	92	590	545	28
185	295	161	213	288	189	568	483	28
612	398	393	376	370	260	574	479	28
747	460	415	531	565	241	684	597	28
381	329	296	474	315	386	564	515	28
200	335	153	255	461	142	682	620	28
385	356	277	283	337	215	222	153	28
147	390	96	343	442	198	697	633	28
501	363	353	218	364	153	149	64	28
61	264	60	78	265	75	238	213	28
24	273	23	39	433	23	268	131	28
160	413	99	299	397	193	648	591	28
44	265	42	112	273	105	160	160	28
881	429	526	875	415	540	250	218	28
202	323	160	330	319	265	589	533	28
505	354	366	272	363	192	79	98	28
1023	416	631	1023	267	982	529	438	28
104	412	65	314	445	181	597	544	28
43	252	44	28	252	29	255	243	28
207	480	111	588	570	264	674	607	28
608	404	385	491	366	343	266	148	28
268	397	173	652	436	383	390	388	28
438	351	319	159	340	120	19	36	28
486	380	328	293	350	214	141	120	28
40	271	38	37	284	33	131	150	28
24	250	24	22	261	21	128	207	28
376	351	275	551	332	425	715	628	28
267	322	212	270	310	223	494	473	28
165	302	140	163	293	143	568	494	28
74	277	69	57	292	50	104	114	29
38	255	38	45	251	46	269	180	29
67	280	61	137	293	120	457	380	29
44	287	39	34	287	30	123	111	29
28	261	28	18	258	18	77	87	29
267	440	156	737	447	422	449	417	29
588	371	406	355	374	243	231	169	29
433	340	326	118	341	88	156	110	29
500	343	373	557	347	411	279	234	29
541	440	315	1023	352	744	725	646	29
56	271	53	36	288	32	119	119	29
508	364	357	457	342	342	375	281	29
234	377	159	424	364	298	667	605	29
301	395	195	669	582	294	717	661	29
89	273	84	45	279	41	296	333	29
301	308	250	317	310	262	493	498	29
1023	417	629	1023	289	908	421	348	29
248	339	187	320	367	223	654	577	29
492	343	367	215	327	169	141	178	29
19	248	20	15	260	15	120	120	29
457	356	328	277	364	195	175	136	29
204	339	154	170	365	119	260	158	29
1023	584	449	976	509	490	390	327	30
1023	503	522	1023	338	775	746	675	30
515	357	370	277	403	176	83	142	30
201	290	178	166	280	152	676	585	30
564	377	383	426	398	274	233	158	30
74	269	70	32	260	32	56	79	30
612	421	372	661	417	406	362	295	30
51	258	50	121	278	112	161	188	30
24	248	25	7	268	6	79	38	30
438	363	309	769	358	550	754	672	30
229	317	185	193	326	151	336	444	30
346	329	270	494	323	391	721	638	30
29	263	28	25	287	23	83	73	30
488	381	327	293	357	210	215	200	30
69	272	65	41	266	39	80	101	30
69	273	64	101	271	95	114	86	30
41	261	40	55	254	56	307	239	30
539	383	360	506	389	333	232	198	31
235	321	188	243	309	201	595	518	31
386	375	264	752	366	526	649	576	31
317	308	264	310	306	259	689	617	31
327	327	256	318	352	231	674	597	31
66	271	63	81	405	51	70	92	31
31	260	31	48	290	43	379	319	31
22	267	21	67	333	52	466	375	31
433	346	320	425	339	321	680	610	31
134	352	97	380	400	243	557	521	31
466	351	340	155	320	124	97	76	31
23	253	23	37	255	37	101	102	31
660	398	424	548	362	388	80	142	31
585	370	404	288	382	193	94	207	31
72	256	72	41	254	41	266	287	31
25	249	26	30	250	31	102	117	31
576	385	382	556	351	406	343	264	31
504	372	347	334	352	243	361	272	31
1023	566	463	1023	636	412	354	213	31
236	288	210	210	275	195	618	554	31
356	453	201	1023	496	528	755	685	31
508	352	370	277	335	211	105	128	31
1002	553	464	1019	542	481	290	149	31
1023	526	498	967	651	380	308	170	31
524	364	368	376	411	235	494	402	31
547	375	374	362	405	229	145	150	31
226	352	164	422	383	282	673	611	31
37	325	29	277	363	195	366	314	31
249	330	193	312	322	248	680	593	31
36	258	36	13	253	14	110	111	32
109	270	103	198	279	182	301	217	32
67	271	64	87	274	81	261	224	32
597	392	390	470	340	354	266	83	32
53	253	53	17	243	17	150	308	32
25	251	26	16	271	15	97	68	32
475	346	352	290	346	215	205	162	32
689	418	422	602	480	321	276	171	32
523	380	353	515	341	386	292	150	32
39	256	39	45	265	44	242	245	32
514	454	290	1023	346	758	731	674	32
33	289	29	346	313	284	125	166	32
37	248	38	35	250	36	270	178	32
445	361	315	301	376	205	116	122	32
467	369	324	306	359	219	113	114	33
557	373	383	454	375	310	264	185	33
499	354	360	295	372	203	228	153	33
217	301	185	153	300	131	660	593	33
515	363	363	337	340	254	203	148	33
409	351	299	853	352	619	762	686	33
515	349	378	268	353	194	246	204	33
548	376	374	636	376	433	225	194	33
78	274	73	35	271	33	113	170	33
22	290	20	11	332	8	101	55	33
233	352	169	358	336	273	551	541	33
402	318	324	627	295	544	737	651	33
449	391	293	395	417	242	706	627	33
408	359	291	670	385	446	698	614	33
291	423	176	467	411	291	709	657	33
1023	417	628	1023	267	982	591	510	33
83	256	83	71	252	72	230	299	33
416	377	282	567	366	396	556	500	33
56	282	51	85	333	65	160	157	33
581	350	425	278	337	211	77	43	33
25	259	25	13	255	13	149	74	33
468	365	328	291	360	207	371	272	33
27	287	25	71	428	42	203	150	33
458	343	342	307	324	243	282	120	33
215	320	172	324	316	262	647	555	33
466	350	341	167	366	117	27	135	34
738	418	452	489	448	279	714	633	34
110	283	99	60	289	53	110	190	34
263	355	190	454	405	287	661	600	34
614	373	421	1023	409	641	378	309	34
305	338	231	529	325	417	600	533	34
521	372	359	475	351	346	372	302	34
143	305	120	183	330	142	638	580	34
410	352	298	195	334	149	337	245	34
681	460	379	738	428	441	686	607	34
1023	495	530	868	724	307	266	239	34
445	357	319	370	370	256	356	256	34
826	494	427	718	441	417	338	215	34
984	571	442	1023	267	982	554	469	34
76	292	67	240	361	170	361	282	34
1005	591	435	1023	415	632	420	322	34
784	465	432	911	390	599	698	630	34
294	311	242	321	318	258	609	563	34
495	387	327	972	375	664	826	740	34
47	262	46	36	265	35	58	152	34
530	364	373	426	390	280	240	180	34
56	272	53	20	272	19	138	92	34
590	452	334	1023	413	635	372	311	35
61	272	58	125	298	108	102	164	35
26	256	26	20	261	20	77	125	35
529	353	383	294	326	230	183	135	35
128	296	111	184	313	150	629	542	35
517	376	352	585	358	419	277	188	35
557	395	361	564	433	333	499	415	35
306	420	187	285	509	143	684	638	35
37	275	35	86	266	83	111	123	35
598	385	397	631	350	461	307	210	35
55	264	54	22	273	21	97	94	35
556	394	361	556	386	369	251	204	35
54	260	54	39	257	39	117	131	35
1023	549	478	1023	430	609	345	250	35
579	383	387	282	377	191	170	157	35
27	249	28	8	254	9	157	80	36
67	299	57	160	292	140	622	531	36
147	309	122	123	301	104	429	419	36
32	277	30	47	463	26	76	61	36
23	250	23	15	256	15	170	117	36
54	258	54	15	269	14	108	61	36
116	271	110	89	260	88	427	369	36
26	257	26	20	259	20	104	143	36
231	310	191	295	325	232	637	568	36
553	366	387	521	393	339	386	284	36
582	404	368	386	457	216	323	226	36
395	435	232	1023	441	594	698	651	36
1023	499	526	985	606	416	414	319	36
476	364	334	284	352	207	221	170	36
131	281	120	63	282	58	83	110	36
1023	562	466	907	520	447	433	347	36
1023	530	494	1023	267	982	723	656	36
144	426	86	300	432	178	615	565	36
459	356	330	209	356	150	178	160	36
518	375	353	369	403	235	107	71	36
65	279	60	35	300	30	74	114	37
600	404	381	767	347	566	516	436	37
423	391	277	446	372	307	633	592	37
25	248	26	15	263	14	90	107	37
49	263	48	45	262	44	368	294	37
47	261	46	36	326	28	107	95	37
112	349	82	161	360	114	638	585	37
138	304	117	113	292	99	512	486	37
24	258	24	15	274	14	117	61	37
617	372	425	436	348	321	175	84	37
562	396	363	385	434	227	180	120	37
356	388	235	654	381	439	670	584	37
513	374	351	278	433	164	276	216	37
38	267	36	30	268	29	485	395	37
508	351	371	287	358	205	268	104	37
474	343	354	243	347	179	73	148	37
924	562	421	674	611	282	285	225	37
89	273	84	207	293	181	158	107	37
224	323	178	224	333	172	642	566	37
660	396	427	746	399	479	353	273	37
754	476	406	743	464	410	622	550	37
288	371	199	573	370	396	699	632	37
1023	443	591	1023	330	794	688	617	37
524	355	378	599	487	315	280	221	38
1023	561	467	1023	503	521	449	360	38
440	352	319	284	365	200	153	113	38
64	275	60	22	280	20	92	82	38
517	388	341	361	424	218	353	250	38
551	399	353	433	443	250	396	300	38
199	384	133	398	408	250	645	601	38
490	357	351	186	355	134	108	87	38
799	519	395	519	487	273	247	215	38
297	404	188	652	466	358	457	443	38
424	343	316	276	376	188	175	84	38
636	388	420	539	377	366	262	176	38
26	247	27	21	334	16	192	271	38
485	357	348	534	348	393	723	644	38
62	296	53	27	304	23	160	76	38
560	465	308	641	421	390	651	581	38
82	283	74	134	313	110	214	100	38
437	345	324	303	324	239	141	141	38
23	283	21	77	273	72	509	417	38
683	413	424	787	370	544	365	245	38
123	416	76	224	536	107	618	566	38
90	287	81	174	279	160	305	293	38
24	251	25	29	263	29	219	149	38
697	392	455	779	369	540	340	192	38
540	370	373	431	354	312	334	218	38
283	481	150	543	473	294	742	680	39
478	367	333	598	374	409	709	654	39
261	372	180	351	378	237	668	608	39
547	375	374	493	351	359	403	296	39
286	342	214	323	381	217	691	623	39
20	257	20	31	275	29	128	125	39
619	389	407	422	395	273	166	108	39
475	377	323	514	382	344	341	249	39
987	622	406	682	630	277	308	196	39
21	251	22	9	246	9	70	169	39
50	305	42	31	345	23	114	125	39
548	376	373	404	401	258	235	162	39
150	294	131	138	283	125	497	489	39
29	266	27	21	260	20	102	136	39
204	390	134	235	477	126	660	603	39
1023	585	448	1023	685	383	349	229	39
148	264	143	40	261	39	117	131	39
251	376	171	479	385	319	701	634	39
98	280	90	60	271	57	301	244	39
91	303	77	1023	267	982	251	199	39
1015	458	567	1023	314	834	438	364	40
30	254	30	11	243	12	156	94	40
391	365	274	424	347	313	756	670	40
38	249	39	27	255	27	188	154	40
513	353	373	248	436	146	210	171	40
547	381	367	373	366	261	210	158	40
284	312	233	232	305	195	712	624	40
22	264	22	61	272	57	321	220	40
619	413	384	527	414	326	332	292	40
146	267	140	128	271	121	336	386	40
24	258	24	17	285	15	71	98	40
32	260	31	34	261	33	104	61	40
205	303	173	178	289	158	649	575	40
332	340	250	472	333	363	570	508	40
26	251	27	28	247	29	70	83	40
386	460	215	705	557	324	754	689	40
477	348	352	391	322	312	258	195	40
287	317	232	427	309	354	715	629	40
522	354	377	343	421	209	320	249	40
541	377	367	327	375	224	332	203	40
274	392	179	706	478	378	711	642	40
451	344	335	169	330	131	114	27	40
46	255	46	15	256	15	83	126	40
38	255	38	51	261	50	363	291	40
184	395	119	144	353	104	202	304	41
40	275	38	66	291	58	187	165	41
292	403	186	373	428	223	709	627	41
252	276	233	400	281	364	508	510	41
438	559	201	1023	717	366	703	660	41
588	359	419	404	339	305	95	120	41
27	259	27	25	284	23	89	58	41
21	265	20	134	300	115	149	132	41
114	324	90	99	334	76	542	511	41
210	295	182	351	302	297	595	529	41
36	265	35	22	277	21	100	94	41
562	362	397	328	346	243	142	184	41
546	367	381	383	396	247	291	210	41
90	339	68	112	380	75	617	536	41
19	254	20	16	291	14	119	95	41
236	365	166	534	355	385	565	517	41
488	352	356	226	377	154	218	188	41
54	259	54	36	255	36	322	267	41
534	368	371	310	365	217	303	207	41
466	533	224	1023	515	509	453	437	42
26	254	26	12	261	12	128	83	42
477	368	332	331	368	230	436	354	42
486	339	367	255	321	203	242	138	42
38	261	37	22	263	22	408	301	42
182	311	150	286	299	245	564	482	42
443	355	320	164	341	123	133	35	42
340	320	271	388	317	313	649	573	42
184	276	171	183	271	173	251	285	42
25	259	24	13	264	13	113	67	42
88	305	74	340	310	281	671	581	42
451	343	336	237	335	181	120	148	42
288	337	219	353	324	279	665	570	42
518	350	379	235	345	175	107	73	42
21	249	21	7	259	7	80	64	42
549	389	362	1023	297	883	501	413	42
25	255	25	19	245	20	122	111	42
26	306	22	86	316	69	315	251	42
429	345	318	172	320	138	116	148	42
919	578	407	668	587	292	345	268	42
488	348	359	249	363	176	152	149	42
164	458	92	482	508	243	641	594	42
745	420	454	819	455	461	341	270	42
596	373	409	337	342	252	199	170	43
629	398	404	394	383	263	298	179	43
55	361	39	224	447	128	482	382	43
46	257	46	32	298	28	49	67	43
510	347	377	316	348	232	211	192	43
27	259	27	18	285	16	126	145	43
301	323	239	319	303	269	699	614	43
97	258	96	49	264	47	282	317	43
201	309	167	200	300	171	371	434	43
188	286	169	174	285	156	408	397	43
602	383	402	388	423	235	397	316	43
463	352	337	312	335	238	73	131	43
176	378	119	312	412	194	658	591	43
86	290	76	149	287	133	459	378	43
571	368	398	558	357	400	201	67	43
52	266	50	34	289	30	89	87	43
216	285	194	116	280	106	418	520	43
689	409	432	730	378	494	338	220	43
502	347	370	231	333	178	166	170	43
1023	582	451	1023	541	485	456	380	43
519	364	365	264	375	180	194	166	43
492	377	334	436	368	303	256	158	44
46	258	45	10	260	10	218	141	44
386	468	211	869	526	423	725	662	44
832	452	472	579	441	337	328	279	44
23	256	23	12	257	12	79	38	44
80	275	74	52	279	48	358	356	44
47	255	47	25	260	25	129	61	44
86	290	76	83	283	75	469	440	44
628	394	408	541	367	377	171	111	44
53	253	53	21	257	21	83	73	44
767	485	405	982	506	497	683	602	44
1023	590	445	733	645	291	255	157	44
137	349	100	359	349	263	647	585	44
538	383	360	446	440	260	242	153	44
228	286	204	155	287	139	649	595	44
463	528	225	915	650	361	685	663	44
572	381	385	325	373	223	143	116	44
1023	449	583	1023	267	982	743	682	44
221	338	168	258	376	176	602	536	45
168	300	143	149	288	133	233	233	45
213	307	178	320	294	278	653	564	45
23	266	22	18	271	17	55	58	45
486	350	356	163	345	121	129	97	45
501	386	332	1023	382	686	820	739	45
405	340	305	145	325	115	146	165	45
114	328	89	95	339	72	534	515	45
347	339	262	397	316	322	725	637	45
25	262	25	21	286	19	175	107	45
589	382	395	423	391	277	168	161	45
47	271	45	50	270	47	104	114	45
66	265	64	56	258	56	129	90	45
368	314	300	426	312	350	680	604	46
219	375	149	461	413	286	676	611	46
23	261	22	18	260	17	82	52	46
34	251	34	32	254	32	324	287	46
503	350	368	280	358	200	122	100	46
62	278	57	42	269	40	111	97	46
667	405	422	922	372	635	405	305	46
503	436	296	513	445	295	542	443	46
507	374	347	321	358	229	340	247	46
92	329	72	320	461	178	578	531	46
514	365	361	345	369	239	202	153	46
38	258	38	21	264	21	79	138	46
506	367	353	272	407	171	186	92	46
542	374	371	325	385	216	128	73	46
318	331	246	885	362	625	756	682	46
522	348	385	221	345	164	52	94	46
502	371	346	287	393	187	110	136	46
532	352	387	297	331	230	166	9	46
44	254	45	46	249	48	107	104	46
534	383	358	731	461	406	415	305	46
20	247	21	13	247	13	164	226	46
459	362	325	338	360	240	205	117	46
503	350	368	255	353	185	142	184	46
463	357	332	271	386	180	92	120	46
535	363	377	285	388	188	36	101	46
428	358	306	187	350	137	178	43	46
355	322	283	437	304	368	661	589	47
548	379	370	331	354	239	168	113	47
461	484	244	1023	267	982	734	661	47
541	351	394	197	362	139	152	102	47
596	370	412	604	338	458	310	253	47
583	380	393	404	381	271	114	98	47
472	346	350	228	379	154	170	119	47
1023	395	663	1023	322	814	723	642	47
132	350	96	138	465	76	614	563	47
1023	571	459	866	618	359	542	453	47
1023	460	570	1023	386	679	652	593	47
1023	558	470	1023	582	450	502	424	47
31	257	31	23	265	22	74	92	47
548	364	385	363	342	272	239	150	47
102	268	98	161	271	152	508	425	47
25	257	25	20	253	21	90	58	47
467	333	359	181	336	138	128	34	47
525	379	355	295	441	171	431	355	47
46	263	44	53	266	51	136	148	47
330	326	259	359	308	299	687	610	47
295	311	243	303	303	257	699	612	47
52	251	53	43	249	45	320	309	47
586	389	385	455	416	280	252	142	47
476	361	338	371	350	271	193	143	48
352	469	192	860	522	422	631	584	48
519	353	376	265	344	197	156	138	48
946	562	431	1023	418	628	399	306	48
1023	495	530	1023	589	445	575	506	48
626	403	398	371	379	251	261	225	48
27	252	27	12	259	12	95	82	48
99	293	87	57	328	44	125	6	48
345	362	244	422	384	281	708	636	48
338	348	249	564	333	433	619	559	48
20	256	20	6	267	5	84	65	48
211	312	173	238	328	186	608	564	48
23	249	24	16	248	16	336	287	48
232	302	197	159	293	139	284	180	48
72	283	65	32	280	30	94	89	48
39	258	39	22	261	22	87	92	48
628	387	415	557	426	335	339	251	48
20	258	20	13	265	12	102	95	48
660	419	403	678	459	378	442	322	48
29	252	29	10	270	10	98	119	48
45	260	44	24	262	24	59	87	48
19	253	20	8	240	9	61	89	48
558	393	364	563	413	349	382	294	48
21	249	21	13	242	13	166	171	48
436	367	304	1023	328	799	743	674	48
35	274	32	75	287	67	219	162	48
302	346	223	389	345	289	619	551	49
336	369	234	428	372	294	641	571	49
248	299	212	283	289	250	594	518	49
39	274	37	45	280	41	254	228	49
347	335	265	503	329	391	572	539	49
122	392	79	257	388	169	285	275	49
509	349	373	361	358	258	231	145	49
50	262	49	23	259	23	148	76	49
308	322	245	569	309	471	689	610	49
533	353	387	332	418	203	207	152	49
26	249	27	35	250	36	139	89	49
466	443	269	785	401	501	699	634	49
32	251	33	24	255	25	468	370	49
454	348	334	161	380	109	268	175	49
190	377	129	536	364	377	664	606	49
297	319	238	378	315	307	647	578	49
417	358	298	246	346	182	209	123	49
235	374	161	359	368	250	594	568	50
362	406	228	716	403	456	741	675	50
618	423	374	815	487	429	683	604	50
277	421	168	341	396	220	206	102	50
547	366	383	469	354	339	248	204	50
367	346	272	297	349	218	170	73	50
559	359	398	382	384	254	272	191	50
24	261	24	17	341	13	128	82	50
28	266	27	17	258	17	101	59	50
226	295	197	240	285	216	568	482	50
501	342	375	164	340	123	95	105	50
28	266	27	11	275	10	55	142	50
92	257	92	63	254	63	320	255	50
549	377	373	434	371	300	317	271	50
23	287	21	17	277	16	68	90	50
673	408	422	654	415	404	201	141	50
508	357	364	445	338	337	570	477	51
1023	519	505	1023	357	734	643	575	51
1023	505	519	1023	633	414	355	255	51
637	395	413	544	408	342	340	228	51
307	308	256	256	307	214	697	610	51
71	266	68	39	264	38	316	331	51
31	271	29	24	303	21	67	119	51
890	475	480	1023	555	472	676	590	51
486	345	361	309	352	225	241	166	51
462	344	344	291	539	138	222	186	51
571	367	398	340	398	219	114	101	51
152	264	148	56	264	54	105	149	51
287	298	247	289	305	242	446	425	51
583	365	409	432	358	310	89	117	51
346	328	270	452	313	370	656	577	51
229	362	162	386	356	278	678	590	51
460	343	343	244	337	185	164	82	51
483	378	327	387	369	268	185	175	51
404	365	284	440	386	292	538	560	51
550	383	367	670	369	464	428	333	51
259	305	218	296	300	253	653	571	52
263	355	190	594	406	375	656	598	52
452	351	330	187	390	123	391	282	52
27	257	27	16	293	14	79	133	52
566	383	379	471	414	291	102	166	52
515	340	388	288	344	215	184	157	52
517	365	362	296	359	211	111	135	52
90	325	71	333	412	207	235	129	52
572	401	365	531	415	327	486	402	52
521	382	349	531	418	325	190	146	53
23	254	23	7	250	8	117	73	53
204	293	178	155	287	138	576	504	53
624	377	424	1023	329	797	380	287	53
233	286	208	214	288	190	630	551	53
27	255	27	38	257	38	165	122	53
479	386	318	506	387	334	328	224	53
267	472	145	585	495	303	452	422	53
437	362	309	316	335	242	203	148	53
27	266	26	15	276	14	95	138	53
579	385	386	618	378	419	251	192	53
951	560	435	720	485	380	307	209	53
184	357	132	775	451	439	603	562	53
286	294	249	365	293	318	621	541	53
52	258	52	32	259	32	459	356	53
376	336	286	622	331	480	571	522	53
124	264	121	119	267	114	330	332	53
549	383	367	462	391	302	196	108	53
66	267	63	50	315	41	414	338	53
129	309	107	181	323	144	570	489	53
21	250	21	9	248	9	302	270	53
103	313	85	38	315	31	87	120	53
501	372	345	320	388	211	168	84	53
36	303	30	120	296	103	279	194	53
537	386	357	509	383	340	463	373	54
498	380	336	281	393	183	203	195	54
515	355	371	292	351	213	256	97	54
469	422	285	408	437	239	495	409	54
360	442	209	1023	389	674	743	681	54
537	356	386	274	370	190	92	160	54
1023	530	495	1023	416	630	509	430	54
266	302	226	229	308	190	637	578	54
35	276	33	101	293	89	145	110	54
48	262	47	68	268	65	107	87	54
54	250	55	27	255	27	274	227	54
317	358	227	466	329	363	671	591	54
562	345	417	254	370	176	162	169	54
475	356	341	214	345	159	141	136	54
78	298	67	170	287	151	502	414	54
284	324	224	361	315	293	630	564	54
517	354	373	184	355	133	235	240	54
613	415	378	639	397	412	406	350	54
323	339	244	211	328	165	574	485	54
42	254	43	37	257	36	322	279	54
356	355	257	455	353	330	603	539	55
669	396	432	495	458	277	312	203	55
304	390	200	442	412	274	623	594	55
385	356	277	911	330	706	668	600	55
144	316	117	138	304	116	610	523	55
77	254	78	30	262	29	308	363	55
44	260	44	26	314	21	53	51	55
485	353	352	305	363	215	310	214	55
461	355	332	188	332	145	114	45	55
79	329	61	107	345	79	569	478	55
504	364	355	238	343	177	180	68	55
412	344	307	261	309	217	583	487	55
584	366	409	578	350	423	287	194	55
215	379	145	377	384	251	668	608	55
583	396	377	787	390	516	245	138	55
499	362	353	542	523	265	314	174	55
607	405	384	1023	378	693	680	596	55
82	305	69	65	340	49	82	170	55
441	331	341	336	331	261	146	150	55
359	320	287	439	293	384	693	614	55
488	359	348	240	369	167	143	145	55
29	296	25	109	567	49	169	55	55
383	339	290	427	311	351	407	441	55
21	259	21	94	261	92	138	71	55
398	315	323	473	327	370	723	653	55
660	389	434	540	510	271	413	353	56
280	318	225	314	310	259	657	568	56
571	369	396	233	409	146	116	84	56
29	258	29	11	260	11	80	49	56
534	353	387	233	335	178	117	107	56
202	378	137	459	406	290	654	592	56
305	319	244	341	318	275	632	561	56
49	269	46	27	270	26	82	61	56
20	245	21	14	245	15	224	195	56
42	256	42	40	256	40	512	416	56
648	394	420	628	399	402	415	490	56
787	444	454	774	401	494	540	497	56
48	267	46	13	275	12	74	117	56
594	379	401	321	379	217	198	141	56
309	365	217	238	390	156	556	542	56
924	554	427	945	463	523	303	237	56
964	568	434	1023	384	683	414	332	56
1003	624	411	831	544	391	372	318	56
426	346	315	206	383	138	181	132	56
539	372	371	304	400	194	222	162	56
652	435	383	821	579	363	715	626	56
1023	400	655	1023	518	506	442	347	56
288	329	224	215	342	160	636	566	56
477	348	351	221	349	162	122	90	56
234	388	154	472	434	278	697	629	56
25	266	24	192	275	179	153	101	57
29	254	29	13	275	12	43	102	57
41	255	41	50	257	50	445	364	57
30	265	29	18	265	17	119	65	57
165	281	150	124	279	114	334	397	57
952	664	367	554	681	208	363	237	57
20	244	21	14	246	15	213	187	57
528	352	385	310	361	220	204	145	57
55	252	56	22	266	22	148	294	57
687	476	369	410	444	236	693	611	57
229	302	194	216	306	181	671	608	57
129	335	99	177	397	114	644	585	57
51	266	49	42	262	41	100	82	57
29	256	29	43	252	44	86	64	57
528	360	375	260	390	171	104	53	57
545	368	379	336	409	210	87	206	57
23	263	22	8	276	7	68	87	57
629	413	390	1023	275	953	531	443	57
452	358	323	231	341	173	110	142	57
22	253	23	6	255	6	101	77	57
70	265	67	23	265	23	76	119	57
236	345	175	332	347	245	669	612	58
24	253	25	8	272	7	98	116	58
22	265	21	137	296	118	174	158	58
464	341	348	227	330	176	199	149	58
625	401	399	656	390	431	371	306	58
530	356	381	272	414	168	248	166	58
561	377	381	200	383	133	98	113	58
54	252	54	44	247	46	278	290	58
785	425	473	552	407	347	210	90	58
38	263	37	21	258	20	98	61	58
531	359	379	177	367	124	95	80	58
109	393	71	283	478	152	447	484	58
25	287	22	96	285	86	89	133	58
606	365	425	352	323	279	181	31	58
514	363	363	281	364	198	52	122	58
435	324	344	239	329	186	141	116	58
24	273	22	73	286	66	533	440	58
447	353	324	229	348	168	180	146	58
542	364	381	277	353	201	220	176	58
63	268	60	172	293	150	196	191	58
481	357	345	290	337	220	131	111	58
23	250	24	18	253	18	71	97	58
331	334	254	632	323	500	477	455	59
558	390	366	554	375	378	354	275	59
875	496	451	810	577	359	371	269	59
599	369	416	505	365	354	223	76	59
346	327	270	532	313	436	644	570	59
280	314	228	259	300	221	647	579	59
461	332	356	159	314	130	213	141	59
126	307	105	97	320	78	594	553	59
1023	548	478	864	661	335	352	240	59
36	338	27	44	309	36	114	49	59
61	295	53	95	299	82	611	523	59
53	312	44	66	348	48	564	478	59
488	359	348	382	363	269	303	201	59
1023	527	497	1023	406	645	544	464	59
569	390	374	387	398	249	143	125	59
447	364	314	430	337	326	158	146	59
63	259	62	15	256	15	74	135	59
488	360	347	250	348	184	142	131	59
1023	607	432	810	620	334	345	285	59
575	359	411	184	362	130	183	101	59
23	250	24	21	240	23	126	56	59
197	291	173	177	285	159	560	464	59
67	267	64	39	266	38	440	398	59
576	380	388	594	352	431	166	150	59
950	587	414	994	491	518	345	267	59
32	259	32	9	260	9	108	104	59
261	329	203	365	317	295	709	631	59
52	277	48	85	275	79	219	114	59
534	361	379	258	387	171	162	8	59
411	343	306	144	336	110	90	131	59
1023	580	452	1023	547	479	413	334	59
276	321	220	251	332	194	620	558	59
52	268	50	126	337	96	208	123	60
24	259	23	22	250	23	117	90	60
245	306	205	156	286	140	77	77	60
486	371	335	365	397	235	200	162	60
33	283	30	284	286	254	328	257	60
77	312	64	181	342	136	524	441	60
28	259	28	12	265	12	87	98	60
296	316	240	412	313	337	635	573	60
501	367	350	426	361	302	614	527	60
29	282	26	87	300	74	508	414	60
51	279	47	174	275	162	281	179	60
503	370	348	1023	324	809	719	643	60
36	339	27	499	347	369	258	181	60
675	414	418	585	400	375	607	546	60
226	373	155	145	371	100	719	656	60
911	519	450	1023	518	506	585	520	60
59	298	51	55	268	52	110	111	60
902	535	432	609	566	275	204	222	60
560	351	408	215	361	153	98	0	60
21	252	22	19	242	20	138	117	60
109	268	104	131	281	119	348	291	60
61	265	59	103	262	100	224	225	60
26	286	23	18	304	15	128	73	60
49	271	46	15	262	14	170	71	60
38	283	34	20	277	18	123	45	60
552	505	280	339	573	151	135	92	61
31	253	31	64	260	63	338	311	61
521	367	363	317	407	200	376	297	61
469	366	328	412	362	292	430	348	61
680	399	436	649	438	380	199	154	61
336	316	272	365	302	309	687	600	61
22	257	22	9	265	8	76	110	61
622	374	426	424	404	269	249	108	61
255	361	181	285	380	192	632	558	61
1023	405	647	1023	425	617	656	567	61
538	374	369	560	339	423	323	236	61
1023	582	451	736	611	309	268	216	61
147	308	122	219	331	169	607	534	61
23	264	23	827	262	807	166	187	61
25	249	26	16	248	16	92	110	61
246	368	171	452	374	310	678	594	61
23	255	23	26	271	25	100	46	61
446	385	296	1017	394	661	778	706	61
358	346	265	557	322	442	618	532	61
390	342	292	141	320	112	178	165	61
518	392	339	714	380	481	679	624	61
460	345	341	223	367	156	292	229	61
1023	592	443	657	695	242	323	210	61
482	363	340	192	376	130	92	108	61
642	426	386	617	437	361	233	194	61
481	347	354	158	341	118	111	0	61
850	548	397	1023	615	426	743	670	61
485	348	357	180	332	139	190	107	61
1023	440	596	1023	267	982	550	471	61
548	365	384	398	385	265	237	107	62
606	379	409	427	368	297	169	142	62
97	298	84	135	293	118	401	321	62
694	559	318	1023	377	695	722	653	62
1023	633	414	682	472	370	560	482	62
1023	488	538	1023	474	553	476	386	62
77	277	72	156	276	145	470	380	62
143	280	131	132	277	122	621	531	62
550	372	379	325	339	245	180	111	62
57	261	56	25	270	24	119	170	62
525	365	368	305	361	217	53	92	62
550	385	366	595	437	349	353	285	62
472	359	337	409	344	304	287	220	62
61	270	57	19	263	19	128	77	62
157	329	122	159	352	115	640	583	62
515	361	365	393	335	300	218	114	62
241	285	216	52	273	48	89	117	62
315	297	271	450	287	402	564	511	63
473	334	363	244	344	182	158	73	63
144	296	124	203	287	181	612	522	63
53	258	52	53	256	53	329	306	63
512	360	364	346	339	261	187	133	63
177	478	95	1023	286	917	445	344	63
487	342	365	249	338	188	143	173	63
20	257	20	9	264	9	110	104	63
329	331	254	363	329	282	638	570	63
638	380	429	381	443	220	284	175	63
673	450	383	1011	488	530	389	286	63
473	349	347	233	355	168	92	56	63
38	257	37	20	254	20	117	98	63
657	404	416	430	388	284	153	76	63
45	271	43	26	290	23	141	92	63
111	298	96	32	296	28	22	111	63
316	395	205	392	433	232	611	572	63
19	249	20	6	247	6	117	59	63
668	374	458	562	357	404	100	122	64
649	393	422	581	358	415	360	217	64
54	265	52	137	287	123	263	199	64
470	376	320	836	360	595	540	546	64
528	377	358	552	386	366	272	178	64
1023	349	752	1023	267	982	705	638	64
661	398	425	506	403	321	190	132	64
490	340	369	446	348	328	264	175	64
537	387	355	613	373	420	330	240	64
575	368	399	385	379	260	148	90	64
527	365	369	322	425	194	136	113	64
569	354	411	657	396	425	351	233	64
461	353	334	234	328	183	56	181	64
1020	663	394	587	500	300	325	258	64
824	562	376	939	429	561	709	630	64
294	405	186	482	366	337	642	577	64
585	381	392	375	370	260	101	176	64
787	447	451	661	438	387	619	524	64
23	253	24	19	267	19	101	123	64
26	273	24	24	262	24	84	55	64
403	334	309	381	397	246	369	277	64
86	271	82	94	263	91	129	101	64
39	257	39	9	240	10	70	122	64
41	255	41	19	280	18	171	76	65
287	394	187	429	475	231	717	630	65
40	313	33	193	289	171	325	210	65
210	289	185	193	281	176	622	542	65
237	341	178	351	322	279	621	553	65
56	271	53	23	272	22	104	67	65
212	387	140	201	350	147	429	401	65
643	450	366	744	392	485	398	302	65
584	359	416	495	335	378	200	126	65
20	255	21	13	271	13	117	149	65
494	357	354	297	337	225	176	183	65
560	393	365	450	376	306	143	195	65
20	256	20	13	271	12	92	125	65
61	254	62	35	248	37	347	323	65
603	397	389	474	483	251	235	83	65
489	353	355	299	326	235	192	132	65
28	255	28	64	263	62	168	166	65
194	311	160	154	277	142	290	372	65
22	266	21	9	277	8	77	89	66
536	358	384	354	406	224	274	161	66
52	286	47	33	347	24	111	98	66
35	278	32	44	289	39	101	110	66
494	344	368	286	332	221	133	51	66
492	337	373	244	334	187	194	76	66
1023	484	542	1023	449	583	435	357	66
644	403	409	546	388	361	293	218	66
458	360	325	271	346	201	131	154	66
245	336	186	198	355	143	575	543	66
475	355	343	256	324	202	186	101	66
45	294	39	52	329	40	70	125	66
51	268	49	39	271	37	82	98	66
937	551	435	743	491	387	343	231	66
684	406	431	887	450	505	493	413	66
797	508	401	877	478	470	700	627	66
563	379	380	564	399	362	540	471	66
618	396	400	417	367	291	333	278	66
551	426	331	639	479	341	170	156	66
79	263	77	71	259	70	239	225	66
27	255	27	17	255	17	386	324	66
21	250	21	9	243	9	84	43	66
409	354	296	460	343	343	638	550	67
600	381	403	345	395	224	174	142	67
426	344	317	174	331	135	132	77	67
546	418	334	364	390	239	70	168	67
250	298	215	263	297	227	588	508	67
512	340	385	286	336	217	205	142	67
145	394	94	227	500	116	640	588	67
551	365	386	539	386	357	309	193	67
24	275	23	9	268	9	89	68	67
578	399	371	749	381	503	522	437	67
637	385	423	574	391	376	233	207	67
663	404	420	431	393	281	243	156	67
1023	563	465	981	497	506	388	306	67
24	247	25	8	251	8	92	48	67
35	251	36	24	245	25	218	196	67
21	252	21	32	254	33	183	194	67
299	325	235	477	307	397	705	621	67
137	286	123	152	282	138	603	514	67
192	320	153	121	319	97	645	577	67
22	265	22	82	263	79	510	416	67
676	413	419	337	405	213	98	97	67
258	341	194	368	327	288	677	592	67
925	514	461	780	496	403	650	579	67
540	362	382	334	349	245	142	116	67
315	352	229	319	321	255	670	584	67
659	387	436	739	355	533	445	349	68
22	278	20	17	291	15	87	95	68
127	337	96	206	388	136	733	647	68
1023	477	549	1023	370	708	456	375	68
135	275	126	161	275	150	637	553	68
197	314	161	216	302	183	630	537	68
164	478	88	555	605	235	433	407	68
639	371	440	350	348	257	139	117	68
58	262	56	19	264	19	116	158	68
959	566	434	1023	493	532	446	341	68
488	334	375	302	320	241	162	117	68
325	411	203	677	501	346	723	665	68
620	399	397	585	443	338	329	199	68
61	475	33	241	590	105	160	157	68
386	327	302	535	315	435	670	594	68
959	487	504	781	652	307	599	540	68
24	246	25	11	242	11	275	251	68
1023	399	657	1023	298	880	439	360	68
531	397	342	583	384	388	268	153	68
901	514	449	1023	267	982	810	747	68
36	264	35	33	261	32	116	102	68
19	250	20	25	268	24	64	87	68
385	394	250	785	410	491	714	646	68
1023	513	511	1023	524	500	261	280	68
536	362	379	261	340	197	272	169	68
431	403	274	1005	394	653	740	684	68
1023	609	430	623	734	217	192	148	68
468	337	355	263	318	212	286	117	69
577	363	407	349	357	250	181	132	69
26	256	26	13	251	13	265	135	69
324	448	186	696	427	417	668	617	69
223	336	170	304	335	232	537	472	69
29	266	28	126	277	117	195	165	69
566	385	377	235	373	161	152	108	69
22	258	21	16	259	16	90	105	69
536	370	371	391	359	279	230	116	69
506	342	379	299	356	215	170	105	69
1023	472	555	1023	346	759	689	612	69
42	277	39	74	281	67	485	414	69
320	347	236	310	346	230	621	559	69
1023	410	640	1023	267	982	709	657	69
29	271	27	16	248	16	65	87	69
1023	527	498	1023	574	457	718	662	69
141	329	110	68	328	53	126	46	69
81	375	56	842	450	479	457	351	69
49	258	49	24	264	24	59	105	69
507	354	367	289	390	190	359	296	69
446	367	311	424	348	312	62	198	69
420	334	322	271	347	199	371	242	70
47	253	47	28	247	29	355	297	70
790	399	507	918	381	617	245	139	70
122	265	117	114	268	109	541	459	70
551	371	380	338	382	227	237	84	70
587	383	393	410	394	267	196	131	70
670	407	422	471	373	323	174	164	70
481	352	350	192	338	145	153	64	70
310	319	249	361	313	295	630	564	70
526	386	349	806	412	501	352	288	70
101	296	88	107	298	92	146	67	70
80	266	78	72	258	71	535	447	70
26	264	25	19	266	19	59	110	70
599	387	397	377	398	242	223	193	70
19	247	20	28	252	28	233	129	70
1023	519	505	1023	589	445	394	301	70
461	340	348	221	338	168	98	143	70
557	370	385	239	389	158	164	76	70
303	384	202	478	393	311	687	623	70
566	397	365	387	372	266	302	229	70
55	262	53	75	260	74	187	158	70
28	280	25	41	278	38	453	350	71
24	273	23	13	269	12	46	117	71
428	340	322	163	332	125	219	84	71
535	358	382	397	349	291	211	165	71
104	355	75	159	357	114	586	546	71
201	391	131	417	384	278	622	580	71
675	412	420	696	382	467	303	235	71
1023	537	488	765	638	307	414	317	71
560	365	393	246	337	187	166	97	71
1023	548	478	1023	334	785	420	341	71
187	348	137	237	372	163	619	576	71
46	254	46	55	255	55	500	406	71
309	317	249	376	325	297	566	521	71
188	404	119	260	402	165	683	615	71
618	403	393	695	380	468	341	240	71
105	450	60	167	443	96	520	440	71
1023	575	456	1023	470	557	409	334	71
392	466	215	816	474	441	645	589	71
441	362	311	210	351	153	113	204	71
1023	547	479	1023	370	708	487	399	71
229	399	147	456	402	291	612	567	71
1023	448	585	1023	267	982	437	335	71
387	458	216	1023	540	486	651	626	71
29	264	28	16	275	15	102	74	71
548	365	384	369	327	289	87	98	71
460	349	338	249	351	182	80	186	71
1023	550	477	1023	496	529	406	329	71
547	361	388	226	340	170	14	126	71
488	344	363	398	356	286	113	138	71
1023	568	461	741	636	298	336	223	72
791	493	411	667	479	357	691	606	72
990	552	459	1023	382	685	486	383	72
1023	521	503	1023	341	769	524	441	72
1023	503	521	1023	411	639	608	532	72
22	257	22	63	277	58	152	87	72
79	270	75	121	259	120	94	53	72
50	264	48	36	258	36	129	84	72
290	320	232	421	308	349	598	516	72
135	275	126	93	271	88	403	307	72
432	341	324	203	332	157	158	129	72
469	373	322	280	345	208	123	146	72
599	366	418	409	334	313	156	183	72
105	282	95	156	298	134	592	494	72
487	341	365	239	463	132	270	119	72
280	317	226	261	315	212	601	525	72
257	349	188	527	346	390	698	629	72
486	374	333	489	400	313	199	107	72
210	347	155	393	322	312	623	587	72
30	369	21	228	426	137	541	449	72
916	526	446	1023	490	535	408	312	72
41	257	41	34	292	30	122	59	73
633	399	406	598	361	423	199	117	73
1023	538	487	1023	267	982	355	227	73
51	263	49	38	281	35	110	65	73
495	369	344	266	442	154	178	148	73
598	385	397	468	362	331	196	101	73
481	369	334	332	357	238	138	228	73
145	332	112	289	336	220	518	456	73
577	388	381	560	381	376	449	363	73
97	284	88	81	275	76	122	56	73
56	263	54	26	268	24	82	139	73
162	375	110	257	369	178	680	590	73
194	399	124	489	417	300	616	570	73
286	321	228	281	300	239	691	612	73
482	414	298	361	530	175	161	193	73
461	370	319	318	343	238	206	156	73
519	348	382	429	319	344	357	278	73
580	372	399	292	354	212	411	324	73
543	365	381	468	332	360	264	178	73
773	435	455	809	434	477	412	315	74
216	309	179	234	295	203	657	572	74
424	355	305	276	357	198	261	178	74
317	324	250	571	327	447	667	605	74
292	307	244	316	304	267	626	540	74
341	349	250	466	368	324	606	552	74
538	450	306	686	505	347	626	591	74
148	417	91	535	456	300	673	613	74
35	261	34	58	265	56	406	311	74
633	395	410	538	432	319	341	236	74
488	382	327	394	365	277	358	251	74
628	379	424	433	429	258	205	113	74
241	368	168	539	357	387	696	630	74
61	259	60	39	269	37	76	46	74
28	262	28	19	283	17	79	65	75
303	331	234	478	366	334	589	510	75
661	420	403	809	392	528	387	304	75
546	365	382	362	355	261	97	101	75
534	346	394	270	351	197	148	190	75
227	287	202	175	269	167	525	501	75
576	406	363	499	486	263	288	259	75
34	270	32	14	284	12	105	0	75
35	253	35	20	253	20	215	222	75
795	514	396	1023	284	922	644	593	75
240	307	200	327	304	275	458	483	75
27	258	27	8	252	8	90	113	75
474	370	328	194	348	143	193	122	75
405	330	315	252	323	200	142	87	75
98	312	81	107	343	80	509	414	75
1023	558	469	1023	371	707	640	545	75
251	324	198	377	326	297	674	589	75
54	265	53	126	276	117	314	190	75
496	357	356	417	339	314	150	52	75
597	390	392	509	399	327	330	268	75
42	268	40	22	276	20	70	125	75
27	286	24	86	301	73	513	421	76
549	383	367	330	380	222	336	263	76
309	327	242	362	321	288	679	602	76
521	351	380	533	418	326	538	447	76
22	270	21	24	287	22	67	56	76
212	300	181	184	313	151	595	557	76
134	337	102	248	343	185	562	535	76
479	386	317	831	353	603	743	660	76
63	272	59	20	293	17	120	104	76
27	261	26	70	267	67	227	123	76
627	385	417	527	373	361	298	214	76
221	360	157	335	330	260	656	599	76
560	367	390	420	419	256	219	175	76
72	257	71	66	263	64	442	336	76
666	417	409	620	523	303	655	593	76
436	356	314	220	428	132	173	132	76
644	421	392	855	464	471	391	354	76
420	348	308	444	370	308	462	508	76
273	405	173	492	414	304	667	614	76
618	407	389	584	449	333	333	276	76
337	339	255	512	337	389	666	597	76
1023	482	544	1023	411	637	721	638	76
66	270	63	21	273	20	101	79	76
180	295	156	254	293	222	524	465	76
21	251	22	11	265	10	79	119	76
38	276	36	137	274	128	179	136	76
564	361	400	376	392	246	205	154	76
547	360	389	277	373	190	97	136	76
533	354	386	321	357	230	122	83	76
67	267	65	44	258	44	100	100	76
550	386	365	428	339	323	100	83	76
283	344	211	334	322	265	606	545	76
553	413	343	1023	345	761	507	409	76
475	422	288	546	481	291	615	574	76
26	260	26	10	251	10	133	129	76
24	252	24	19	248	19	26	108	76
490	367	342	207	377	141	117	38	77
66	255	66	55	269	52	285	288	77
287	288	255	312	284	281	623	564	77
310	398	199	828	407	521	677	613	77
337	345	251	596	336	453	772	697	77
41	274	38	25	291	22	82	46	77
769	412	478	491	393	320	529	455	77
136	301	115	118	329	92	616	565	77
405	354	293	627	336	478	673	594	77
578	408	363	550	431	326	150	184	77
252	303	213	226	298	194	723	638	77
28	263	28	19	300	16	73	90	77
241	398	155	427	424	258	698	635	78
505	350	370	261	354	189	210	59	78
285	284	258	82	297	70	83	131	78
74	270	70	20	280	18	80	27	78
566	374	387	504	375	344	329	211	78
45	278	41	55	276	51	87	82	78
549	369	380	470	476	253	239	202	78
59	261	58	67	258	67	299	264	78
587	387	389	537	412	333	244	185	78
29	269	27	48	261	47	373	284	78
696	393	454	718	451	407	342	247	78
26	249	27	28	248	29	503	410	78
41	252	42	11	250	12	87	161	78
240	326	189	377	389	249	647	593	78
100	300	85	194	332	150	557	477	78
506	369	351	311	398	200	223	175	78
483	346	357	161	349	118	131	136	78
97	410	60	260	531	125	646	587	78
182	412	113	334	459	186	593	555	78
91	300	78	38	317	31	129	129	78
89	307	74	158	306	132	360	239	78
1023	427	613	1023	376	698	471	380	78
28	251	28	14	278	13	150	82	78
155	336	118	329	329	256	613	528	79
60	308	50	91	330	71	625	538	79
246	299	211	190	301	161	552	535	79
24	247	25	26	245	28	307	245	79
484	380	326	354	391	232	299	231	79
20	251	20	17	266	16	55	104	79
170	283	154	101	274	94	458	437	79
25	249	26	17	247	17	279	173	79
248	323	197	217	328	169	404	440	79
443	342	331	208	358	149	194	116	79
94	288	83	106	392	69	293	244	79
112	274	105	144	270	136	551	480	79
341	336	260	677	348	498	734	656	79
441	339	333	348	321	278	231	222	79
22	252	22	20	256	20	107	95	79
975	572	436	1023	476	551	409	307	79
227	303	192	319	310	263	623	546	79
311	313	255	237	312	195	486	494	79
662	381	445	301	374	206	249	192	79
190	312	156	259	297	223	573	496	79
428	373	294	544	350	397	691	616	80
125	278	115	138	302	117	422	360	80
40	274	37	205	296	177	354	246	80
23	256	23	17	263	16	80	76	80
91	294	79	37	315	30	52	97	80
496	361	352	378	393	246	198	168	80
430	351	314	186	358	133	157	123	80
232	300	198	259	286	231	643	560	80
76	274	71	176	421	107	239	108	80
32	255	32	11	259	11	154	94	80
549	367	383	294	388	194	162	129	80
29	257	29	15	270	15	76	68	80
588	403	373	730	370	505	685	602	80
985	562	449	851	562	388	355	261	80
68	257	68	43	257	42	252	315	80
22	270	21	13	281	12	128	131	80
166	268	159	94	264	91	344	379	80
511	355	369	369	350	270	273	184	80
195	378	132	333	357	238	545	520	80
293	338	222	663	327	519	701	631	80
34	247	36	19	248	19	382	316	81
34	249	35	43	249	44	58	102	81
45	256	45	17	255	17	73	92	81
520	352	377	308	343	230	226	157	81
58	291	51	49	284	44	129	84	81
329	302	279	407	291	357	483	487	81
203	328	158	162	331	125	390	282	81
43	255	43	76	293	67	459	374	81
527	387	349	370	361	263	100	98	81
318	335	243	449	337	341	699	617	81
925	503	471	1023	287	914	428	362	81
165	324	130	162	328	126	527	505	81
531	383	355	453	393	295	303	210	81
1023	518	506	1023	267	982	710	621	81
1023	553	474	822	528	399	290	184	81
547	351	399	286	354	207	191	104	81
406	331	314	147	328	114	150	113	81
540	390	354	456	448	261	627	540	81
105	340	79	153	339	116	573	541	81
78	265	75	146	275	136	423	351	81
138	289	123	181	297	156	629	543	81
728	470	397	1023	427	614	616	550	82
491	342	367	432	360	307	240	120	82
138	289	122	74	276	68	266	156	82
37	263	36	20	268	19	32	26	82
323	375	220	443	357	318	510	512	82
250	373	171	358	403	228	661	598	82
25	249	26	17	325	14	111	77	82
35	255	35	23	268	22	170	100	82
40	264	39	20	265	19	104	79	82
540	367	377	327	378	222	376	279	82
97	263	95	49	258	49	152	319	82
68	268	65	81	265	79	484	393	82
474	362	335	337	419	206	161	149	82
20	255	20	22	268	21	104	53	82
796	565	361	926	561	422	681	607	82
563	361	400	297	357	213	276	180	82
689	419	421	667	381	448	325	209	82
1023	446	588	1023	299	877	526	446	82
819	523	401	476	568	214	223	135	82
59	265	57	20	259	19	67	97	82
57	266	55	75	258	75	287	235	82
42	417	26	207	418	127	107	117	82
616	373	423	452	338	342	168	138	82
35	256	35	10	252	10	100	162	82
647	413	400	774	438	452	399	324	82
39	271	37	25	264	24	92	123	82
514	351	375	354	358	253	165	98	82
243	291	213	225	274	210	621	541	82
501	347	370	244	332	188	164	114	82
572	410	357	665	386	441	272	210	82
226	358	162	463	336	353	692	628	82
371	328	289	515	309	427	655	573	82
613	385	407	590	369	409	256	146	83
663	408	416	615	393	400	280	162	83
402	349	295	632	343	472	633	580	83
317	314	259	331	309	274	445	468	83
476	361	338	377	335	288	295	187	83
496	388	327	958	372	660	702	633	83
57	267	54	35	275	32	94	107	83
64	301	55	208	299	179	236	152	83
171	306	143	252	302	214	582	547	83
452	353	327	414	331	321	376	274	83
25	272	23	19	273	18	153	129	83
569	370	394	379	368	264	222	229	83
487	405	308	418	391	274	114	148	83
1023	519	505	1023	310	846	413	336	83
22	257	22	27	250	27	442	358	83
478	370	331	270	355	195	83	92	83
488	361	346	372	429	222	161	24	84
34	265	32	20	261	19	114	86	84
584	367	407	295	341	222	125	126	84
338	314	276	415	292	365	746	658	84
162	295	140	225	292	198	661	569	84
458	329	357	159	317	128	179	90	84
1023	569	461	950	672	362	307	148	84
299	420	182	614	460	341	648	632	84
116	278	107	61	270	58	332	348	84
458	331	354	241	347	178	193	164	84
1023	548	478	1023	363	723	509	422	84
424	325	333	154	317	124	131	158	84
20	249	20	244	256	244	313	222	84
1023	646	406	843	502	430	452	362	84
20	251	20	14	251	14	79	100	84
42	264	40	39	264	38	114	53	84
512	363	361	490	399	314	467	379	84
457	426	275	473	490	247	281	181	84
52	266	50	20	309	17	90	64	84
1023	543	483	1023	430	610	459	358	85
261	313	214	557	352	405	318	254	85
23	259	23	14	261	14	92	136	85
20	259	20	50	298	43	92	86	85
37	250	37	29	249	30	270	243	85
447	348	329	193	331	149	108	114	85
394	352	286	634	324	501	775	692	85
77	286	69	50	309	41	161	80	85
48	287	43	68	299	58	335	298	85
130	464	72	256	521	126	682	616	85
437	337	332	302	361	214	495	412	85
556	368	387	421	369	292	322	157	85
372	393	242	680	336	518	649	576	85
23	261	23	32	321	25	58	82	85
586	360	417	419	349	307	219	176	85
684	413	424	788	396	509	135	168	85
52	266	50	55	270	52	438	366	86
400	336	304	671	315	546	636	563	86
270	390	177	299	403	190	660	584	86
1023	495	529	1023	483	543	425	338	86
530	390	348	333	380	225	276	210	86
503	365	353	278	397	179	62	46	86
440	358	315	252	372	173	141	119	86
81	381	55	126	358	90	586	554	86
27	254	27	15	252	15	123	125	86
121	278	111	36	284	32	117	92	86
953	623	391	743	599	318	313	203	86
502	369	348	457	423	276	119	89	86
26	254	26	22	253	22	89	132	86
315	332	243	456	312	374	634	559	86
465	356	334	454	359	323	269	234	86
176	361	125	293	464	162	698	630	86
23	263	23	28	274	26	97	123	86
466	337	354	217	344	162	157	100	86
540	351	394	235	358	168	71	150	86
572	398	368	462	420	281	123	166	86
58	277	53	26	303	22	84	98	86
689	494	357	817	556	376	829	755	86
186	286	167	186	273	174	600	514	87
240	328	188	231	319	185	484	474	87
504	373	346	311	356	223	249	178	87
68	309	56	183	345	136	684	594	87
25	247	26	23	244	24	196	240	87
480	347	354	179	328	140	142	142	87
537	361	380	198	381	133	292	198	87
541	359	386	293	401	187	410	291	87
438	346	324	199	378	135	101	79	87
534	355	385	341	364	240	83	138	87
104	397	67	181	387	120	593	544	87
419	356	302	582	324	459	649	597	87
493	341	370	197	331	153	178	150	87
43	275	40	65	277	60	389	328	87
78	280	71	96	294	83	389	349	87
302	316	245	400	312	328	646	572	87
743	432	440	801	437	470	128	158	87
45	437	26	206	623	85	198	111	87
28	251	29	10	259	10	136	76	87
1023	465	564	1023	267	982	612	563	87
629	396	407	410	402	261	132	41	87
24	267	23	43	282	39	53	36	88
51	379	34	276	400	177	656	569	88
532	344	396	549	327	430	330	262	88
29	258	29	17	256	17	53	111	88
26	253	27	10	249	10	79	129	88
471	392	307	591	386	392	621	581	88
263	407	165	624	413	387	540	520	88
987	556	455	1023	407	644	726	658	88
535	382	359	395	363	278	178	129	88
21	269	20	17	278	16	95	35	88
103	275	96	56	273	52	136	311	88
440	354	318	164	343	122	46	168	88
557	385	371	537	387	355	294	136	88
46	257	46	43	257	43	95	131	88
65	273	61	36	267	35	132	107	88
578	395	375	382	367	266	171	133	88
963	580	426	965	503	491	427	335	88
214	303	181	295	291	260	607	530	88
245	377	166	553	374	379	741	666	88
39	263	38	9	262	9	100	87	88
235	307	196	263	305	221	623	537	89
483	341	363	408	315	332	319	267	89
42	256	42	33	257	32	449	363	89
61	280	56	79	279	72	240	233	89
537	351	392	320	320	256	180	97	89
65	274	60	28	302	24	102	116	89
915	528	444	493	624	202	219	176	89
475	363	335	301	387	199	164	113	89
592	524	289	1015	562	462	666	592	89
1023	468	561	1023	643	407	607	523	89
1023	359	731	1023	267	982	806	725	89
31	252	32	10	255	10	41	113	89
646	381	434	472	376	322	160	179	89
689	446	395	452	495	234	657	571	89
608	407	382	498	415	307	199	184	89
40	273	37	71	353	52	160	126	89
461	335	352	280	339	212	308	231	89
142	299	122	155	302	131	668	590	89
606	428	362	629	585	275	590	498	89
617	384	411	482	399	309	465	389	89
218	432	129	283	423	171	700	633	89
66	274	62	136	354	99	199	168	89
173	274	161	109	268	104	270	366	90
449	367	313	553	315	450	707	635	90
33	248	35	36	254	36	173	139	90
586	388	387	298	390	196	456	369	90
183	283	166	178	283	161	613	524	90
581	365	407	330	343	246	154	164	90
649	385	432	542	372	373	161	198	90
557	380	376	313	358	224	219	153	90
27	264	26	42	272	39	101	128	90
235	288	209	219	279	200	632	563	90
54	262	52	49	261	48	489	388	90
293	318	236	222	333	170	641	574	90
22	251	22	12	265	11	145	41	90
23	261	23	11	282	10	116	113	90
25	253	25	17	294	15	84	119	90
100	282	91	34	275	32	90	126	90
405	469	221	473	554	219	623	622	90
574	361	408	319	331	247	105	73	90
[truncated: 18,001 more rows]
