# Supplementary material for: N-chlorination mediates protective and immunomodulatory effects of oxidized human plasma proteins
Source: eLife. 2019 Jul 12;8:e47395. doi: 10.7554/eLife.47395 (PMC6650281; doi:10.7554/eLife.47395)
Supplement: Figure 8—source data 1. [file elife-47395-fig8-data1.zip › Figure 8 Source Data 1/channel values/Ag85B + ZVAD-FMK 1.csv]

FSC-A	FSC-H	FSC-W	SSC-A	SSC-H	SSC-W	FITC-A	PE-A	Time
23	254	23	11	253	11	118	137	0
550	358	393	292	359	208	147	155	0
24	259	24	51	271	48	501	409	0
280	305	235	314	294	273	635	545	0
29	282	26	202	318	162	463	378	0
235	298	202	251	290	222	353	405	0
22	255	22	7	265	7	84	105	0
449	370	311	294	354	213	195	64	0
87	284	79	54	300	46	102	97	1
583	384	389	520	351	379	264	173	1
583	421	354	500	396	323	265	147	1
555	350	405	343	350	251	229	155	1
507	344	377	280	377	191	149	132	1
466	367	325	235	337	179	162	106	1
359	334	275	543	318	437	423	471	1
53	256	52	17	247	17	312	284	1
565	366	395	477	328	373	63	166	1
65	297	56	38	309	32	91	132	1
459	340	346	152	315	124	91	105	1
913	583	401	382	613	160	160	66	1
546	370	378	270	383	180	104	110	1
535	409	335	509	401	325	183	174	1
1023	601	436	1023	410	639	536	460	1
717	672	273	1023	588	446	706	632	1
114	329	88	137	316	111	529	497	1
516	353	374	246	362	174	163	113	1
428	347	315	195	346	144	165	102	1
559	373	384	304	346	225	113	79	1
611	391	401	395	417	242	220	125	1
96	301	82	36	292	31	134	91	1
642	404	407	486	427	292	468	378	1
240	335	183	211	422	128	238	374	1
32	287	29	28	276	26	94	96	1
508	364	357	497	404	315	272	195	2
138	286	124	225	279	206	546	466	2
266	321	212	290	331	224	629	541	2
36	275	34	33	490	17	100	97	2
529	368	367	300	389	198	182	115	2
518	344	386	231	341	173	142	142	2
499	354	360	300	364	211	361	277	2
465	345	345	212	330	165	121	134	2
526	350	385	228	335	174	182	129	2
68	267	65	45	269	43	380	348	2
515	357	369	234	346	173	78	106	2
189	361	134	331	360	235	702	630	2
526	367	367	345	345	256	180	148	2
28	258	28	26	258	25	121	120	2
496	406	313	395	423	239	114	210	2
561	361	398	367	357	263	195	201	2
156	323	124	114	360	81	681	610	2
453	359	323	219	334	168	116	76	2
434	342	325	191	398	123	111	59	2
794	515	395	404	522	198	151	116	2
526	367	366	408	518	202	209	207	3
306	313	251	78	293	69	125	80	3
21	247	21	23	251	24	251	212	3
495	354	358	297	336	227	94	101	3
530	399	340	511	359	364	194	175	3
47	274	44	90	266	87	577	491	3
746	396	482	578	407	364	145	110	3
1023	424	619	1023	391	671	520	440	3
53	272	50	49	262	47	173	111	3
517	402	329	510	397	329	301	199	3
200	458	112	400	630	163	706	634	3
477	338	361	218	330	169	80	179	3
24	251	24	17	253	17	89	109	3
589	389	388	400	405	253	121	155	3
559	370	387	208	353	151	130	146	3
424	345	315	171	355	123	142	125	3
525	382	352	412	400	264	187	151	3
477	344	355	187	363	132	216	173	3
710	430	422	696	453	393	666	599	3
465	381	312	515	382	346	328	248	3
497	351	362	298	370	206	65	63	3
642	423	389	574	435	337	340	246	3
219	321	175	339	325	267	439	420	3
265	404	168	317	437	186	614	549	3
214	500	109	628	668	241	353	358	3
511	407	322	372	381	250	421	395	3
54	257	54	20	263	20	79	145	3
271	316	220	214	305	179	542	520	4
37	266	36	14	275	13	135	139	4
22	270	21	11	263	10	87	140	4
386	346	285	296	346	219	231	111	4
490	352	357	278	346	205	174	105	4
252	326	198	179	315	146	457	475	4
492	382	330	485	406	306	305	166	4
46	261	45	26	254	26	99	95	4
248	331	191	197	317	159	672	604	4
530	375	362	258	340	194	136	165	5
68	283	62	30	296	26	256	170	5
35	252	35	28	250	29	196	223	5
85	292	75	138	290	122	668	581	5
334	327	261	445	303	376	597	525	5
68	253	69	19	238	21	69	301	5
529	371	365	361	343	269	375	286	5
133	359	95	336	377	229	570	524	5
72	259	71	28	260	27	148	268	5
530	376	361	300	347	221	126	108	5
33	286	29	294	293	257	456	368	5
467	376	318	337	389	221	318	198	5
21	251	21	18	246	19	163	203	5
128	384	85	222	374	152	595	511	5
484	335	370	233	352	170	192	171	5
243	306	203	300	305	252	648	576	5
39	261	38	61	259	61	160	142	5
617	386	409	385	394	250	285	158	5
511	356	367	209	384	140	99	89	5
834	439	486	837	439	488	239	115	5
558	375	381	451	457	253	349	220	5
71	290	63	26	368	18	68	76	5
337	326	265	484	313	395	582	524	6
469	377	319	341	402	217	137	137	6
25	257	25	23	268	22	178	115	6
1023	582	450	1023	542	483	603	513	6
173	332	133	132	355	95	651	589	6
40	286	36	22	282	20	44	97	6
33	257	33	25	270	24	90	132	6
611	418	375	729	529	353	392	305	6
173	289	153	143	292	126	610	532	6
621	401	396	466	433	275	282	163	6
35	270	33	46	276	43	465	390	6
463	349	339	241	335	184	189	123	6
78	357	56	58	343	43	563	520	6
85	260	83	42	260	41	210	242	6
51	261	50	18	251	18	60	84	6
305	327	238	337	321	269	525	463	6
153	283	138	148	278	136	280	377	6
590	395	382	428	373	294	91	105	6
509	353	369	342	337	260	190	84	7
21	251	22	6	242	6	90	116	7
595	429	355	603	428	360	174	180	7
50	255	50	61	260	60	456	370	7
138	333	106	151	328	118	580	536	7
22	262	22	22	262	21	126	115	7
531	445	305	463	455	261	223	126	7
85	258	84	46	262	45	139	96	7
506	408	318	485	382	325	189	119	7
720	446	413	587	454	331	180	160	7
474	363	334	380	356	273	207	136	7
514	362	364	282	342	211	141	80	7
462	369	321	204	354	147	141	104	7
407	335	311	149	312	123	204	131	7
461	338	349	217	316	176	167	193	7
21	250	22	15	247	16	115	222	7
485	365	341	242	363	171	97	101	7
34	252	35	24	241	26	85	90	7
157	381	106	340	429	203	662	579	8
315	393	205	544	442	315	679	615	8
89	289	78	120	294	105	485	411	8
640	448	366	873	349	640	490	390	8
275	319	220	341	310	282	715	626	8
496	349	364	350	346	259	231	210	8
539	365	378	686	390	451	502	418	8
633	419	387	480	513	239	339	265	8
474	346	351	275	377	187	97	131	8
507	390	333	335	382	225	413	307	8
537	364	378	251	349	184	106	181	8
23	258	22	20	255	20	166	135	8
26	252	27	17	269	16	146	132	8
61	251	62	50	245	52	316	267	8
662	403	421	388	433	230	351	299	8
180	299	154	196	294	171	607	524	8
21	269	20	54	299	46	492	402	8
522	357	374	341	346	253	152	90	8
503	336	383	202	335	154	121	131	8
261	328	204	525	323	416	615	526	8
165	540	78	436	460	242	702	630	8
425	334	326	244	364	172	341	271	8
603	391	395	611	373	420	271	188	8
24	256	24	36	352	26	186	145	8
531	379	359	261	363	184	173	170	8
510	369	353	241	386	160	114	76	8
560	358	400	343	423	207	102	123	8
260	313	213	219	306	183	613	547	8
50	273	47	208	283	187	593	504	8
195	414	121	338	488	178	687	616	8
62	287	55	211	335	161	604	517	8
465	342	348	302	345	224	166	157	8
106	470	58	295	548	138	663	595	8
20	251	20	12	248	13	85	68	9
507	348	373	226	344	168	120	12	9
549	360	391	295	385	196	216	86	9
580	392	379	535	381	359	241	76	9
451	347	333	248	318	200	97	106	9
175	387	116	471	465	260	346	356	9
461	361	327	269	360	192	149	160	9
514	355	371	214	342	160	97	80	9
545	354	394	257	353	187	148	97	9
467	349	342	285	341	214	197	85	9
22	282	20	40	298	34	411	326	9
34	264	33	48	271	45	114	120	9
182	284	164	157	282	143	250	154	9
497	353	361	250	361	177	106	119	9
57	294	50	398	366	278	390	285	9
507	367	353	392	434	231	282	185	9
19	250	20	21	266	21	106	114	9
411	347	304	171	360	121	154	149	9
32	259	32	26	257	26	123	87	9
24	261	23	24	372	17	135	111	9
27	269	25	135	312	111	454	355	9
43	258	43	11	261	11	96	128	10
496	353	360	284	365	199	154	135	10
233	301	199	223	285	201	539	473	10
501	381	336	306	413	190	187	190	10
621	388	410	580	398	374	381	280	10
47	287	42	28	287	25	157	176	10
530	364	373	338	381	227	177	152	10
107	298	92	101	291	89	455	432	10
26	262	25	92	271	87	314	220	10
515	363	363	206	356	148	253	240	10
232	310	191	349	296	302	564	500	10
481	342	360	215	339	162	171	125	11
480	354	347	248	346	183	99	85	11
116	277	108	29	284	26	120	148	11
811	529	392	655	471	356	445	344	11
470	346	348	204	325	160	222	135	11
578	415	357	301	524	147	94	141	11
38	266	36	27	267	26	104	91	11
24	274	22	61	280	56	480	403	11
54	276	50	20	274	19	105	126	11
103	258	102	55	254	55	258	297	11
29	258	29	10	267	10	82	100	11
66	305	55	413	349	303	449	360	11
182	309	151	161	310	132	543	491	11
59	254	59	60	253	60	125	139	11
635	395	411	512	407	322	288	253	11
228	307	190	322	293	281	577	518	11
21	269	20	26	288	23	47	125	11
464	334	355	199	334	152	124	146	11
422	355	304	251	442	146	264	216	11
494	353	359	377	436	221	263	195	11
83	376	57	274	379	185	376	288	11
520	353	377	288	333	221	227	185	11
329	348	242	241	340	181	160	82	11
33	279	30	82	322	65	387	297	11
490	369	340	277	368	193	101	91	12
34	256	34	13	258	13	90	94	12
604	397	390	397	397	256	326	240	12
354	345	263	515	321	411	639	560	12
25	260	24	18	245	19	167	100	12
546	361	387	335	398	215	274	177	12
425	389	280	343	385	229	378	293	12
65	276	60	120	261	118	149	94	12
73	263	71	37	275	35	100	132	12
53	255	53	48	258	48	397	319	12
930	581	410	750	552	348	331	226	12
527	358	377	230	339	174	87	131	12
268	303	226	291	319	233	647	572	12
137	345	102	123	408	77	561	524	12
107	281	98	66	290	58	535	507	12
102	267	98	24	270	22	142	79	12
266	355	192	213	351	155	589	528	12
542	393	353	450	358	321	139	139	12
553	370	382	247	338	188	168	123	12
567	382	380	260	360	185	84	92	12
538	375	368	443	336	337	162	132	12
212	425	128	389	403	247	634	582	12
103	259	102	107	257	106	387	320	12
27	262	27	130	308	108	209	173	12
21	248	22	17	251	17	197	235	12
543	400	348	444	347	327	524	426	12
687	431	408	919	567	415	597	555	13
567	363	399	479	377	325	206	139	13
56	269	54	19	293	17	141	119	13
57	295	50	215	310	177	591	507	13
477	388	315	390	387	258	298	246	13
534	390	350	555	422	337	170	134	13
385	464	213	582	478	312	640	605	13
566	367	395	412	382	276	134	195	13
488	347	360	202	328	158	130	101	13
516	379	349	346	360	246	137	149	13
591	413	366	684	441	397	436	372	13
121	378	82	250	376	170	594	547	13
69	303	58	65	268	62	91	114	13
188	400	121	265	453	150	677	611	13
54	298	46	23	303	19	187	76	13
442	359	316	233	357	167	152	76	13
20	253	20	30	252	31	217	185	13
103	269	98	88	272	83	379	337	13
671	472	364	841	490	439	577	518	13
29	308	24	381	354	276	316	227	13
173	344	129	366	351	267	657	591	13
47	260	46	15	252	15	76	100	13
28	283	26	64	310	53	226	176	13
583	380	393	383	373	263	215	165	13
27	251	27	24	247	25	163	136	14
155	402	98	335	422	203	316	336	14
192	351	140	1023	327	803	472	527	14
64	267	62	26	272	24	113	114	14
485	340	365	210	326	165	39	87	14
699	397	450	582	397	375	289	200	14
67	267	64	23	266	22	66	79	14
977	546	458	611	551	284	208	192	14
545	386	362	289	344	216	104	143	14
124	388	82	276	382	185	622	562	14
183	308	153	304	340	228	633	545	14
33	286	30	174	288	155	528	431	14
452	353	327	221	332	171	95	33	14
533	381	359	326	361	231	186	106	14
295	352	214	336	355	243	589	525	14
296	347	218	518	338	392	701	616	14
477	371	329	415	399	266	394	329	14
21	261	21	21	275	20	120	131	14
61	257	61	33	257	33	376	329	15
23	262	23	5	239	6	80	142	15
590	392	385	635	396	410	377	301	15
421	353	306	250	386	166	207	79	15
39	264	38	22	263	22	86	108	15
436	361	309	240	360	171	163	128	15
38	254	39	12	260	12	92	99	15
521	366	364	213	361	151	63	118	15
457	349	335	325	397	210	392	284	15
599	382	401	722	430	430	337	249	15
542	346	401	555	369	385	291	204	15
52	324	41	41	357	29	134	113	15
633	470	345	883	480	471	344	219	15
250	334	192	448	317	362	642	567	15
975	596	419	781	510	392	194	190	15
19	253	20	5	234	5	65	154	15
614	360	436	590	346	437	211	228	15
493	343	367	219	340	165	154	95	15
117	328	91	78	394	50	170	94	15
29	268	27	46	277	43	136	178	15
420	340	316	306	379	207	316	241	15
40	257	39	13	267	12	136	137	15
245	330	189	478	361	339	696	629	15
23	256	23	36	258	36	134	60	15
160	290	141	334	293	291	394	377	15
459	371	316	254	360	181	80	102	15
31	272	29	47	304	39	118	130	15
29	259	29	13	283	12	115	101	15
25	259	24	61	256	61	449	365	15
24	261	24	23	272	22	84	92	15
96	263	93	54	259	54	157	129	15
541	370	374	282	381	190	195	173	15
512	366	358	282	360	201	71	177	15
22	265	21	13	281	12	97	126	16
506	345	376	229	404	145	100	148	16
207	348	152	236	337	179	654	596	16
516	353	374	465	356	334	324	212	16
546	360	388	301	343	225	123	154	16
184	348	136	328	327	257	602	545	16
461	343	344	171	330	132	104	130	16
545	390	358	688	436	404	533	438	16
514	383	343	486	390	319	354	264	16
1023	559	469	1023	447	586	696	626	16
35	259	35	16	254	16	97	70	16
121	337	92	334	397	215	570	527	16
190	320	152	212	300	181	621	544	16
496	346	367	224	334	172	154	139	16
29	259	29	65	254	65	113	86	16
471	360	335	141	335	108	125	114	16
35	270	34	44	295	39	89	108	16
395	356	284	338	444	195	219	148	16
768	464	423	1023	382	687	673	601	16
444	343	332	192	352	140	89	124	16
268	332	207	276	315	224	607	533	16
552	367	385	357	367	249	119	132	16
613	397	395	557	369	387	214	157	16
560	379	379	323	344	241	157	109	16
1022	531	493	1023	491	534	411	307	16
552	383	369	355	360	253	158	85	17
598	425	360	555	442	321	205	171	17
644	469	352	1023	368	713	512	428	17
425	350	311	238	338	180	142	140	17
685	407	431	596	369	413	200	157	17
194	418	119	579	421	352	613	556	17
447	335	341	258	341	194	265	178	17
231	336	176	257	341	193	579	508	17
31	267	30	22	264	22	97	75	17
27	260	26	9	279	8	106	100	17
26	255	26	18	257	18	89	84	17
89	259	88	92	262	90	263	217	17
521	377	354	414	354	299	192	97	17
141	313	115	311	347	229	297	287	17
457	357	328	422	329	328	275	182	17
472	361	334	270	365	189	162	126	17
506	368	352	289	441	168	123	92	17
605	387	400	403	384	269	99	161	17
22	248	22	10	306	8	57	121	17
256	289	227	235	287	210	549	500	17
79	336	60	459	389	301	293	165	17
255	332	197	266	316	216	615	551	17
214	287	191	220	282	200	589	509	17
579	407	364	476	446	273	262	228	17
43	290	38	26	286	23	68	105	17
206	309	171	39	290	34	113	155	18
73	293	64	33	367	23	146	152	18
539	360	384	384	351	280	268	173	18
623	408	391	548	415	338	155	158	18
537	375	366	323	346	238	421	326	18
31	249	32	14	261	14	257	251	18
430	364	302	297	331	230	178	119	18
494	368	344	277	351	202	101	101	18
534	352	389	246	346	182	101	95	18
540	367	377	509	354	368	433	336	18
39	281	35	39	274	36	73	163	18
257	310	212	313	316	254	600	537	18
527	361	373	423	405	267	358	283	18
566	400	362	829	376	564	400	308	18
502	371	346	253	327	198	147	87	18
356	373	245	316	348	232	692	634	18
542	357	388	499	375	341	280	187	18
606	377	412	444	392	290	330	266	18
246	331	191	343	329	267	522	446	18
551	365	387	266	382	178	217	163	18
753	407	474	607	437	355	601	543	18
909	487	478	1023	267	982	470	389	18
440	339	332	283	351	206	142	95	18
549	390	360	419	426	252	153	109	18
321	314	261	433	304	365	641	557	18
52	295	45	210	302	177	578	490	19
1023	588	446	813	631	330	308	194	19
460	353	334	267	359	191	160	135	19
542	357	388	332	347	245	157	109	19
31	260	30	10	265	10	97	129	19
812	493	422	1023	267	982	758	693	19
268	339	202	325	365	228	619	538	19
118	257	118	61	252	62	330	358	19
519	344	387	268	324	212	132	39	19
144	268	137	118	269	113	418	361	19
427	347	314	317	381	213	268	109	19
267	340	201	457	373	314	614	530	19
444	364	312	373	331	288	232	157	19
237	304	200	318	308	264	629	560	20
113	296	97	136	287	121	101	84	20
571	369	397	277	367	193	134	79	20
20	257	20	11	245	11	105	126	20
420	347	310	161	339	122	157	95	20
540	360	385	250	350	183	100	90	20
200	365	141	495	430	294	669	602	20
25	272	24	14	249	14	84	108	20
592	381	398	466	434	275	422	338	20
117	393	76	348	373	239	632	571	20
526	393	343	622	391	407	352	288	20
68	273	64	42	275	39	348	337	20
450	345	334	225	326	177	141	114	20
106	283	96	163	277	151	443	365	20
43	254	43	32	272	30	119	89	20
102	269	97	86	265	83	359	303	20
445	364	313	371	337	282	212	160	20
29	365	21	172	368	120	492	421	20
34	314	28	99	340	75	461	388	20
23	285	20	51	289	45	508	409	20
153	304	129	142	379	96	583	533	20
571	370	395	330	367	230	95	178	20
547	346	405	336	331	260	187	81	21
547	354	395	357	368	248	241	202	21
58	294	51	19	282	17	162	126	21
42	252	42	26	260	26	375	340	21
31	266	30	105	262	103	147	147	21
44	345	33	261	335	199	535	444	21
92	303	78	215	354	156	286	222	21
459	329	357	158	333	121	129	132	21
27	251	28	40	266	38	428	337	21
481	352	350	476	340	358	302	191	21
355	326	279	303	356	218	649	585	21
209	392	136	462	501	236	669	602	21
85	307	71	42	304	35	155	178	21
381	456	214	565	485	298	621	546	21
172	301	146	102	312	84	586	541	21
160	471	87	1023	336	781	177	51	21
478	337	364	209	348	154	121	36	21
491	349	360	342	328	267	289	213	21
412	361	292	247	349	181	96	141	21
57	263	56	31	270	29	121	96	21
492	340	371	215	319	173	120	110	21
848	428	507	772	426	464	161	43	21
263	358	188	580	416	357	724	654	22
447	348	330	171	342	128	146	92	22
460	359	328	342	345	253	140	119	22
640	412	398	583	396	377	432	340	22
482	375	329	371	359	265	336	238	22
613	410	383	333	425	201	255	181	22
578	371	399	369	397	238	147	145	22
37	269	35	19	271	18	32	102	22
493	377	335	320	374	219	197	191	22
576	386	382	456	404	289	59	114	22
23	248	24	11	254	11	323	280	22
454	334	347	186	332	143	101	113	22
194	359	138	298	459	166	682	609	22
156	488	82	96	621	39	556	553	22
475	335	362	229	311	189	99	188	22
57	281	52	16	269	15	108	111	22
508	496	262	1023	474	554	808	742	22
533	365	373	443	347	326	409	316	22
566	362	400	252	325	198	97	116	22
150	281	136	155	287	138	575	486	22
31	276	29	63	272	59	195	141	22
530	381	357	323	381	217	173	60	22
416	340	313	221	333	170	293	234	23
121	373	83	248	345	184	271	355	23
495	352	360	296	328	231	229	168	23
178	437	104	463	438	271	707	635	23
149	285	134	90	273	85	482	478	23
216	381	145	311	370	215	641	581	23
721	413	447	752	425	453	392	305	23
390	329	303	169	350	124	104	79	23
21	257	20	27	263	26	123	124	23
108	341	81	268	372	184	612	535	23
227	312	186	205	291	180	597	530	23
237	322	188	422	318	340	526	451	23
426	354	308	195	344	145	96	124	23
502	351	366	360	448	206	293	209	23
467	351	340	276	391	181	299	253	23
219	378	148	333	528	162	570	546	23
72	268	68	70	267	67	174	212	23
496	350	363	179	349	132	130	162	23
608	423	368	1023	339	774	528	439	23
768	412	477	379	443	219	223	159	23
659	400	421	761	391	498	336	275	23
34	272	32	24	268	23	80	108	23
422	385	281	839	376	571	672	594	23
19	251	20	25	252	25	448	348	23
843	492	439	954	724	337	727	645	23
727	435	428	506	469	276	407	346	23
1023	502	522	1023	417	629	532	448	23
314	340	236	410	356	295	614	553	24
203	429	121	400	583	176	691	623	24
170	335	130	410	372	282	527	432	24
567	391	371	579	381	389	375	290	24
496	366	347	217	372	149	84	170	24
274	490	143	635	515	316	630	587	24
512	351	374	401	343	299	318	268	24
52	286	46	138	305	116	560	466	24
541	368	376	312	327	244	234	135	24
120	326	94	381	413	236	352	270	24
52	318	42	213	394	138	632	543	24
469	366	329	348	372	240	152	101	24
535	349	392	407	353	295	308	209	24
582	380	392	431	370	298	194	96	24
234	327	183	248	351	181	652	592	24
702	493	365	539	379	363	635	555	24
30	257	30	14	256	14	95	109	24
560	398	360	438	443	253	223	204	24
965	572	432	1023	404	650	407	326	24
55	259	54	26	265	25	80	142	24
624	410	390	352	436	207	208	151	24
37	282	34	192	323	152	243	174	24
640	386	425	500	405	316	373	297	24
535	367	373	281	354	203	298	192	25
21	246	22	22	243	23	169	106	25
539	392	352	454	381	306	235	185	25
608	399	390	731	427	439	378	269	25
281	358	201	384	332	296	636	587	25
24	269	22	32	279	29	104	108	25
146	306	122	34	332	26	73	132	25
464	401	296	513	384	341	208	190	25
34	256	34	25	250	25	338	252	25
303	322	241	390	317	315	653	580	25
494	356	355	315	332	243	236	142	25
408	343	304	209	316	169	79	73	25
499	364	351	280	377	190	225	105	25
482	345	358	163	325	128	41	137	25
415	381	279	927	367	646	734	650	25
103	276	96	35	279	32	120	114	25
469	356	338	184	357	132	188	99	26
31	259	31	19	265	18	101	141	26
602	372	414	514	355	371	167	185	26
522	356	376	305	347	225	135	115	26
26	253	27	12	236	13	137	101	26
136	407	86	353	376	240	325	355	26
59	320	47	233	433	138	303	169	26
198	302	168	365	290	323	471	461	26
31	259	31	9	249	9	95	111	26
478	344	356	252	344	188	82	92	26
113	277	105	87	282	79	131	92	26
515	353	373	467	379	315	278	195	26
32	260	32	134	270	127	447	338	26
206	353	149	258	455	145	702	632	26
227	313	186	238	294	207	459	449	26
358	421	218	454	465	250	312	259	26
30	268	28	36	277	34	366	300	26
505	348	371	295	337	224	234	129	26
56	282	51	42	285	38	62	65	26
484	344	360	239	324	188	189	153	26
33	249	34	52	251	53	202	146	26
427	350	312	196	340	147	73	141	26
478	355	345	352	365	247	253	163	26
222	367	155	273	390	179	490	482	26
466	349	342	274	314	223	180	148	26
555	465	306	747	413	462	342	295	27
1023	480	546	1023	499	525	446	386	27
110	332	85	234	355	169	661	573	27
784	493	408	595	489	311	314	168	27
490	479	262	498	524	244	153	116	27
528	350	385	265	368	184	134	39	27
26	262	26	49	268	47	462	381	27
707	417	435	548	401	350	251	134	27
256	320	205	278	302	236	670	595	27
67	256	67	44	277	41	322	319	27
24	268	23	8	256	8	96	124	27
52	276	48	24	266	23	148	142	27
43	273	40	37	357	27	132	63	27
24	259	24	13	253	13	74	75	27
247	377	168	428	370	296	260	158	27
41	271	39	34	278	31	64	135	27
93	273	87	49	258	49	85	147	27
570	374	390	274	439	160	134	91	28
225	311	185	164	311	135	487	471	28
58	265	56	92	263	90	528	439	28
650	380	438	485	344	361	136	146	28
401	347	296	159	315	129	47	73	28
67	276	62	10	260	10	65	158	28
30	286	27	63	271	59	388	300	28
499	350	366	212	342	159	43	110	28
467	361	332	312	377	212	233	162	28
494	384	329	289	391	189	140	115	28
26	271	25	64	263	62	414	331	28
248	344	185	342	362	241	578	510	28
277	347	204	383	603	163	667	605	28
171	314	140	208	316	169	303	225	28
27	275	25	92	272	87	296	236	28
567	359	404	351	404	222	121	171	28
76	263	74	31	277	29	75	73	28
47	268	45	56	261	55	372	309	28
556	361	395	322	360	229	242	240	28
24	250	24	24	284	21	96	75	28
21	253	21	17	262	17	78	100	29
27	314	22	189	297	162	585	492	29
29	279	26	231	294	201	353	238	29
334	385	222	601	439	351	668	602	29
628	370	434	348	411	216	166	121	29
432	346	320	145	321	115	132	78	29
65	265	63	144	301	122	152	132	29
163	415	100	458	441	265	340	354	29
29	261	28	8	258	8	58	101	29
556	370	385	369	348	271	186	198	29
194	395	126	371	445	214	665	598	29
57	256	57	66	260	65	244	256	29
217	351	158	504	415	311	690	618	29
90	253	91	19	245	20	268	362	29
199	316	161	129	304	109	309	308	29
623	387	412	589	373	403	258	194	29
511	384	341	278	350	204	73	39	29
502	381	337	355	370	246	145	128	29
484	377	329	956	372	658	638	569	29
569	375	389	434	449	247	177	116	29
1023	440	596	1023	267	982	514	426	29
695	436	408	562	487	295	259	161	29
280	306	234	388	291	341	662	590	29
229	354	166	274	343	205	580	503	29
466	341	350	235	340	177	136	106	29
559	376	380	340	357	244	105	71	29
454	349	333	209	346	155	104	76	29
33	258	33	15	260	15	135	134	29
32	262	31	26	390	17	121	75	29
55	314	45	126	327	99	589	504	29
20	254	20	10	247	10	120	105	29
427	376	291	330	375	225	101	145	29
275	336	210	350	326	275	656	581	29
506	350	370	179	336	136	97	131	30
32	287	29	107	295	93	595	505	30
160	325	126	211	349	155	604	553	30
273	297	235	370	316	299	559	498	30
475	337	360	243	313	198	338	241	30
479	368	333	222	339	168	109	125	30
259	356	186	449	584	197	678	609	30
29	253	30	25	267	24	95	85	30
341	329	266	358	341	269	585	537	30
487	343	363	162	333	125	131	153	30
43	266	41	31	259	31	116	102	30
454	329	353	202	346	149	134	155	30
64	265	62	25	257	24	110	70	30
26	273	24	21	265	20	115	87	30
548	368	382	370	361	263	145	71	30
546	367	381	424	371	293	250	187	30
686	516	340	679	527	330	257	165	31
805	442	466	775	414	480	229	155	31
28	263	27	133	278	122	357	283	31
901	551	419	1023	321	817	717	649	31
28	267	27	22	269	21	126	84	31
525	368	365	339	395	220	313	220	31
29	258	29	35	252	36	139	116	31
1023	562	467	1023	623	421	615	547	31
34	268	33	15	280	14	135	92	31
23	276	21	106	300	91	606	515	31
216	332	166	272	304	229	338	243	31
688	400	441	556	417	342	189	134	31
450	360	320	299	375	204	134	85	31
93	272	87	77	261	75	131	106	31
63	274	59	143	269	136	331	284	31
755	460	421	847	496	437	391	318	31
572	358	409	365	385	243	404	304	31
357	353	259	431	328	336	458	446	31
573	378	388	420	380	283	148	86	31
468	348	344	224	382	150	195	147	32
62	319	49	112	374	77	586	493	32
342	460	190	436	453	247	724	664	32
534	396	345	242	370	167	431	332	32
430	337	326	379	411	236	241	178	32
415	340	313	255	411	159	187	155	32
481	366	336	345	405	218	301	230	32
120	417	73	276	487	145	624	566	32
560	368	390	334	329	260	154	70	32
413	335	316	157	318	126	140	152	32
104	309	86	32	298	27	97	105	32
21	269	20	13	267	12	91	105	32
38	280	34	170	291	149	281	175	33
45	257	44	28	259	27	408	320	33
422	343	315	218	351	159	170	89	33
592	366	415	330	343	247	176	147	33
20	261	20	11	259	11	108	101	33
465	361	329	232	348	171	51	101	33
511	347	377	244	357	175	157	119	33
34	299	29	216	364	152	282	186	33
36	279	33	116	290	103	592	504	33
31	299	27	113	321	90	557	466	33
648	432	384	788	467	432	382	303	33
227	293	198	215	292	189	603	520	33
269	638	108	525	712	189	715	653	33
28	273	26	23	278	21	132	154	33
449	348	330	245	346	181	110	148	33
1023	432	607	1023	267	982	622	538	33
199	316	161	276	319	221	560	491	33
23	254	24	23	260	23	256	266	33
954	534	458	1023	325	806	812	731	33
21	244	23	19	248	19	181	211	34
382	321	305	536	319	430	694	616	34
26	256	26	21	268	20	94	85	34
79	467	44	241	504	122	630	573	34
25	261	25	21	264	21	132	115	34
557	395	361	606	374	415	86	105	34
529	350	387	246	429	147	119	165	34
461	354	333	256	326	202	106	121	34
564	364	396	306	335	234	137	95	34
658	439	384	741	592	320	416	317	34
514	359	367	327	347	241	153	143	34
247	308	205	323	300	276	574	487	34
443	330	344	153	321	122	173	116	34
404	376	275	590	354	427	736	652	34
54	271	51	33	286	30	148	121	34
26	251	27	18	273	17	119	81	34
131	335	100	169	304	143	212	347	34
40	272	38	12	268	12	95	106	34
638	408	400	740	463	410	606	554	35
467	351	341	234	326	184	159	131	35
26	258	26	58	375	39	174	160	35
491	342	367	294	378	199	242	135	35
25	258	25	15	286	13	68	101	35
451	349	331	163	323	130	74	84	35
54	254	55	19	251	19	70	246	35
287	297	247	274	285	246	625	557	35
562	384	375	576	400	369	345	254	35
479	334	368	179	330	139	73	153	35
614	378	416	474	378	322	238	146	35
444	334	340	234	361	166	130	121	35
51	256	51	47	253	48	251	234	35
50	277	46	54	262	53	118	108	35
491	352	358	253	325	199	141	126	35
321	413	199	358	405	226	643	589	35
540	350	395	352	384	235	298	228	35
129	481	69	274	416	168	596	560	35
503	354	364	295	366	207	195	108	35
315	478	169	1023	366	717	693	622	35
27	253	27	16	247	16	155	126	35
23	255	23	15	288	13	231	141	35
41	255	41	61	385	40	169	118	35
339	320	271	480	310	397	707	624	35
554	369	384	389	375	265	71	154	36
497	353	361	238	349	175	154	136	36
46	264	45	148	327	116	424	354	36
562	381	377	252	381	169	224	109	36
19	249	20	9	238	10	148	139	36
505	351	369	196	349	143	136	80	36
388	465	214	543	456	304	224	239	36
25	255	25	14	258	14	120	99	36
514	370	356	346	343	258	255	148	36
584	361	414	481	456	270	304	263	36
499	341	375	208	335	159	111	125	36
484	367	338	377	409	236	220	162	36
699	391	458	936	447	536	431	334	36
153	354	111	218	369	151	688	619	36
46	264	45	23	279	21	123	80	36
633	363	447	442	435	260	132	129	36
46	260	45	16	281	15	100	89	36
540	368	376	559	344	416	369	273	37
25	255	26	18	248	18	331	227	37
338	436	199	661	438	386	672	636	37
345	349	253	431	348	317	692	615	37
531	393	346	417	400	267	137	174	37
207	304	174	124	286	111	92	161	37
813	490	425	672	636	270	606	534	37
46	312	37	160	362	113	576	486	37
622	417	382	619	366	433	281	178	37
481	370	334	431	372	296	233	124	37
516	339	389	248	343	185	73	97	37
571	390	375	365	413	226	178	175	37
99	272	93	24	299	21	70	126	37
206	300	176	186	297	160	578	509	37
553	357	396	334	356	240	252	213	37
26	260	25	8	259	8	75	105	37
676	423	409	672	371	464	193	149	37
464	507	234	241	435	142	69	82	37
572	385	381	485	368	338	251	173	37
480	338	364	176	345	131	259	130	37
117	367	81	417	488	219	611	559	37
529	375	361	373	375	255	168	143	37
502	353	364	217	345	161	178	148	38
33	261	32	23	280	21	100	97	38
156	282	142	79	280	72	395	409	38
545	385	362	374	341	281	145	153	38
538	394	350	405	381	272	231	110	38
277	345	206	289	357	207	559	500	38
556	401	355	348	397	224	345	230	38
22	265	21	16	252	16	92	118	38
39	259	39	15	269	14	115	68	38
445	342	333	225	356	162	100	126	38
311	349	229	351	343	262	694	625	38
568	398	365	492	415	303	248	203	38
451	370	312	314	355	227	139	140	38
259	389	171	303	401	193	654	597	38
231	332	178	290	330	225	641	569	38
92	311	75	50	287	45	373	256	38
89	313	72	114	297	98	161	124	38
291	393	190	493	410	307	668	607	38
198	344	147	445	378	301	610	570	38
242	328	189	188	314	153	504	498	38
80	258	79	53	248	55	204	285	38
364	332	281	484	313	395	623	546	38
547	407	345	492	465	270	529	444	39
474	354	342	256	371	177	240	160	39
160	336	122	259	320	207	689	606	39
32	261	31	12	258	12	79	99	39
331	331	256	389	349	286	584	525	39
111	255	111	33	262	32	119	49	39
493	373	338	296	368	206	106	132	39
443	337	337	147	314	120	153	79	39
501	359	357	307	483	163	288	215	39
66	306	55	171	457	96	216	142	39
506	363	357	543	364	382	311	181	39
472	353	342	256	334	196	226	143	39
21	266	21	20	261	20	108	105	39
63	264	61	32	261	31	141	68	39
791	480	421	993	561	453	545	512	39
481	366	337	182	343	136	118	157	39
293	321	234	583	330	453	686	607	39
476	343	356	180	376	123	217	97	39
30	257	30	10	239	10	113	104	39
231	316	187	265	307	221	626	543	39
574	406	362	343	400	220	554	466	39
42	272	39	121	528	59	187	154	39
449	386	298	542	391	354	453	362	40
446	351	325	379	373	260	382	303	40
151	288	134	36	289	32	149	154	40
368	396	238	529	401	338	680	611	40
452	373	310	285	346	211	99	125	40
624	427	374	458	403	291	116	121	40
492	365	345	367	402	234	306	225	40
36	250	37	29	243	30	124	120	40
333	339	252	466	345	345	633	555	40
504	351	368	328	346	242	114	134	40
556	370	385	383	355	276	113	89	40
1023	589	445	1023	424	618	490	400	40
53	295	46	69	295	60	541	446	40
248	295	215	232	284	209	663	580	40
44	289	39	174	277	161	246	193	40
465	370	322	291	354	210	205	91	40
498	345	370	239	384	159	146	106	40
479	341	359	215	348	158	97	90	40
275	350	201	394	465	217	652	594	40
24	253	25	36	270	34	385	307	40
532	354	385	316	410	197	346	241	41
42	263	40	10	273	9	105	101	41
35	257	35	28	255	29	105	75	41
243	298	209	180	286	161	427	434	41
865	465	476	977	437	573	126	105	41
219	312	179	269	292	236	517	453	41
749	467	410	784	467	430	606	530	41
1023	542	484	818	568	369	439	336	41
477	393	311	383	461	213	584	498	41
474	365	333	282	359	201	227	145	41
553	385	368	538	407	338	203	232	41
515	366	360	327	344	244	209	169	41
181	294	158	158	294	138	343	361	41
246	335	187	250	327	196	668	593	41
624	392	408	283	358	202	115	94	41
47	259	46	37	403	23	135	108	41
241	321	193	220	330	171	556	511	42
793	528	384	1023	434	604	443	355	42
473	363	333	198	347	146	229	146	42
592	389	389	389	461	216	281	182	42
457	352	332	203	367	141	157	139	42
129	279	118	23	290	20	50	134	42
468	346	346	329	331	254	405	305	42
688	419	421	890	380	599	296	186	42
121	278	112	114	269	109	95	108	42
490	350	359	294	341	220	216	143	42
40	286	35	173	310	143	554	463	42
281	328	219	414	321	330	592	523	42
409	331	316	143	316	116	85	91	42
133	325	105	163	371	113	651	591	42
182	368	127	482	353	349	609	561	42
510	371	352	324	387	214	248	196	42
29	268	28	20	260	20	116	105	42
481	368	335	419	444	242	251	174	42
570	380	384	407	368	283	132	106	42
503	356	362	367	422	223	434	341	42
642	394	418	307	416	189	176	181	42
498	374	340	397	361	282	281	192	42
450	362	319	322	332	248	177	204	43
533	370	368	360	371	249	280	212	43
527	358	377	280	325	220	94	95	43
646	393	421	600	375	409	135	109	43
384	387	254	576	402	367	654	580	43
42	257	41	23	261	23	97	101	43
121	282	110	26	287	23	44	149	43
33	266	32	14	264	14	245	159	43
25	257	25	6	256	6	108	58	43
192	385	128	407	367	284	593	547	43
20	258	20	9	261	9	109	118	43
43	338	33	216	432	128	578	489	43
25	263	25	18	312	14	96	139	43
430	343	321	151	314	123	104	137	43
546	359	389	285	332	219	188	109	43
474	366	332	197	363	138	135	116	43
577	386	383	702	368	488	269	154	43
304	363	214	335	373	230	578	522	43
462	337	351	222	317	179	132	45	43
434	347	320	201	355	145	154	73	43
432	415	267	400	383	268	111	147	44
87	265	85	69	264	67	114	143	44
57	252	58	34	251	35	155	235	44
102	279	93	38	281	34	111	121	44
23	259	23	16	266	16	124	113	44
516	390	338	335	383	224	178	199	44
557	350	407	545	319	438	402	324	44
604	382	404	469	399	300	289	218	44
570	389	375	313	389	206	100	143	44
553	385	368	501	419	307	543	449	44
492	363	347	176	356	126	99	109	44
116	422	70	215	428	129	626	566	44
412	341	309	242	324	192	272	173	45
268	329	208	365	315	297	551	467	45
52	267	50	23	267	22	80	68	45
544	363	383	242	340	182	65	116	45
431	371	297	475	395	307	343	222	45
459	346	340	309	342	231	176	123	45
567	363	399	332	346	246	236	166	45
192	356	138	253	402	161	577	536	45
474	387	314	443	400	283	251	111	45
33	256	33	9	267	8	121	92	45
51	261	50	25	272	23	105	106	45
512	352	373	277	405	175	116	155	45
484	342	362	197	325	155	134	105	45
535	402	341	479	397	309	179	110	45
21	249	22	41	247	42	404	302	45
150	363	106	427	523	209	630	574	45
68	338	52	239	338	181	603	514	45
503	379	339	353	396	228	314	236	46
293	365	206	369	297	318	626	553	46
298	321	237	361	310	298	552	508	46
240	304	202	257	303	217	626	548	46
479	371	331	377	344	280	152	116	46
489	353	355	345	445	198	378	286	46
207	299	177	194	297	167	661	584	46
406	341	305	152	328	119	95	120	46
146	384	97	288	413	178	673	606	46
146	285	131	113	291	100	559	487	46
779	445	448	609	506	308	569	504	46
62	262	61	88	256	88	131	158	46
503	353	365	242	339	182	90	108	46
34	272	32	98	277	91	595	505	46
186	461	103	349	454	197	514	466	47
59	256	59	32	255	33	229	246	47
42	272	40	108	288	96	151	137	47
511	359	365	361	350	264	229	180	47
478	367	333	346	335	265	146	125	47
59	302	50	527	339	398	281	183	47
148	283	134	176	281	160	392	370	47
31	255	31	32	253	32	207	222	47
59	262	58	89	265	86	472	371	47
719	489	376	1023	614	427	434	398	47
104	288	92	103	302	87	473	386	47
47	265	45	17	257	17	130	62	47
39	287	34	125	277	115	152	151	47
39	308	32	185	358	133	514	426	47
575	390	377	607	534	291	405	297	47
166	328	130	223	360	159	588	541	47
154	339	116	364	339	276	667	582	47
468	350	343	237	340	178	168	89	47
25	264	24	8	247	8	95	65	47
505	353	367	272	384	181	203	147	47
28	283	26	30	272	28	116	86	47
34	259	33	18	253	18	124	123	48
40	253	40	51	257	51	508	414	48
162	343	120	533	328	416	624	536	48
530	355	382	286	373	196	167	102	48
483	349	355	236	338	179	188	125	48
357	331	277	175	315	142	153	106	48
23	252	23	25	253	25	300	242	48
444	359	317	253	337	192	192	123	48
410	375	280	699	373	480	404	421	48
51	262	50	17	264	16	218	132	48
579	387	383	622	389	410	495	418	48
507	357	363	376	316	305	275	175	48
36	384	24	292	535	140	526	433	48
448	355	323	162	335	123	176	118	48
494	349	363	279	352	203	105	167	48
550	356	396	327	338	248	298	193	48
211	298	181	203	297	175	521	459	48
496	421	301	497	381	334	319	241	48
663	392	433	388	384	259	175	80	48
86	364	60	185	374	127	558	511	48
288	322	229	248	322	197	497	491	48
1005	575	447	915	429	546	471	379	48
545	354	394	252	361	179	73	65	48
596	406	376	413	475	223	221	155	48
559	377	380	687	404	436	484	400	48
526	354	380	276	377	187	178	129	48
92	397	59	410	492	213	365	274	48
428	348	315	251	360	178	208	149	49
730	475	393	1023	501	523	800	743	49
494	345	366	240	327	188	99	82	49
245	314	200	375	300	320	620	546	49
560	375	382	358	406	225	161	118	49
52	294	46	98	270	93	401	288	49
73	260	72	23	271	22	110	99	49
643	406	406	566	379	383	187	137	49
258	343	192	248	360	176	608	544	49
52	298	44	197	304	166	607	521	49
575	366	402	197	364	139	176	123	49
60	282	55	173	345	128	389	292	49
32	251	33	7	239	8	94	131	49
166	388	110	279	406	176	636	577	49
565	388	373	305	397	197	149	158	49
578	362	409	275	378	186	101	79	49
318	306	266	332	286	296	604	520	49
457	341	343	189	328	147	80	123	49
455	357	326	227	342	170	94	85	49
27	267	26	17	267	16	165	95	49
32	278	30	78	303	66	445	353	49
462	346	342	275	356	198	179	85	49
26	257	26	24	270	23	114	140	49
23	246	23	30	263	29	219	194	49
79	262	77	92	263	89	337	288	49
531	355	383	277	360	197	86	139	49
238	301	202	365	294	318	613	538	49
247	304	208	317	291	279	597	514	49
150	389	98	407	419	249	344	350	49
22	251	23	7	262	7	99	85	49
22	254	23	17	255	17	106	110	49
75	263	73	24	257	24	194	166	50
159	322	127	157	310	129	547	488	50
463	343	345	185	342	139	121	180	50
527	356	378	636	357	456	299	261	50
785	434	463	293	393	191	142	115	50
171	431	101	1023	267	982	178	146	50
766	466	421	817	561	373	607	531	50
195	321	155	192	412	119	627	568	50
558	383	372	326	362	230	125	110	50
502	360	357	313	357	224	94	90	50
442	348	325	183	333	141	148	102	50
122	313	100	153	317	124	573	533	50
204	340	153	166	349	121	635	580	50
28	278	26	38	431	23	534	445	50
570	402	363	709	395	460	452	364	50
42	256	42	36	259	36	387	315	50
585	370	405	391	357	280	145	142	50
311	349	229	353	352	257	586	530	50
42	251	43	21	251	21	233	251	50
52	262	50	9	272	9	80	120	50
554	397	357	300	466	165	181	195	50
124	301	106	110	336	84	537	501	51
468	336	356	236	344	175	152	178	51
467	362	330	455	378	308	296	271	51
20	245	20	24	251	25	317	251	51
458	346	339	235	351	171	111	140	51
523	361	371	305	389	200	227	193	51
23	253	23	12	308	10	132	129	51
424	336	324	171	320	137	154	121	51
972	582	427	589	654	231	244	120	51
594	401	379	293	380	198	213	177	51
486	351	355	250	354	181	115	151	51
638	438	373	589	502	300	149	167	51
553	375	378	332	389	218	197	113	51
435	352	316	216	358	154	224	152	51
448	337	340	182	343	135	99	106	51
509	379	344	456	386	303	303	201	51
451	341	339	170	323	135	132	121	51
105	296	90	98	292	86	568	487	51
341	333	262	385	312	316	564	520	52
95	318	76	368	342	276	647	558	52
812	599	347	575	767	192	538	454	52
498	353	361	250	352	182	126	148	52
57	270	54	22	304	19	71	130	52
541	414	334	477	409	299	458	364	52
568	373	390	311	330	241	167	95	52
550	412	341	383	401	245	203	137	52
525	354	379	214	332	166	63	149	52
155	322	124	70	315	57	80	139	52
525	361	372	311	384	208	377	251	52
404	344	301	197	314	161	115	124	52
653	416	402	504	415	311	316	193	52
58	259	57	64	269	61	182	142	52
34	263	33	20	259	20	78	101	52
452	346	334	311	334	238	291	235	52
338	386	224	487	404	308	633	605	52
48	270	46	110	280	100	528	440	52
808	626	331	1023	503	521	743	703	52
561	377	381	242	374	165	123	116	52
520	364	366	222	367	155	183	79	52
226	351	165	243	331	188	665	601	52
192	327	150	459	491	239	501	494	52
134	272	126	54	267	51	427	447	52
502	351	366	182	330	141	101	102	52
36	268	34	23	314	19	198	132	52
536	371	370	393	331	304	0	114	52
260	338	197	217	315	177	489	481	52
200	414	123	434	479	232	695	626	52
254	309	211	222	290	196	654	580	53
173	294	150	214	306	179	586	545	53
824	509	414	1022	414	632	665	594	53
424	334	325	287	340	216	228	169	53
575	380	387	501	382	335	198	102	53
456	434	269	748	566	338	290	214	53
570	369	395	304	431	181	189	170	53
23	255	23	33	264	32	141	102	53
491	352	357	365	346	270	161	159	53
563	373	386	535	367	373	153	134	53
634	455	357	993	403	630	475	390	53
73	273	69	36	268	35	90	135	53
293	300	250	277	287	247	620	552	53
55	260	55	19	259	19	105	90	53
458	414	284	760	396	492	698	632	53
459	350	336	247	368	172	131	157	53
210	293	184	115	312	95	614	564	53
458	358	328	176	358	126	123	84	53
599	386	397	465	409	291	194	134	53
450	405	284	435	454	245	186	175	53
245	322	195	187	328	146	596	551	53
285	326	224	212	314	172	594	509	54
29	270	28	93	276	86	463	367	54
655	436	384	863	433	511	504	414	54
368	343	275	153	323	121	62	124	54
349	356	251	532	338	403	614	537	54
701	441	407	499	497	257	576	510	54
474	354	343	266	347	196	186	225	54
539	356	388	307	370	212	148	124	54
573	380	386	357	380	241	250	119	54
452	360	322	335	364	236	285	186	54
506	375	345	896	353	650	702	631	54
37	263	36	14	259	14	148	155	54
258	331	200	259	336	197	680	613	54
368	336	280	224	303	189	207	149	54
462	382	309	489	360	348	337	248	54
23	258	23	54	278	50	241	105	54
618	392	403	453	379	306	149	120	54
544	379	367	452	402	288	261	243	54
188	346	139	199	410	124	634	576	54
520	382	348	495	389	326	325	260	54
522	399	335	697	387	461	372	251	54
628	376	427	318	385	211	81	85	54
259	311	212	316	301	269	690	613	54
505	341	379	206	354	149	177	148	54
127	353	92	207	342	155	566	518	54
24	252	24	6	241	7	73	101	54
47	292	41	208	284	188	576	485	54
22	274	21	15	274	14	147	137	55
891	530	430	1023	428	613	564	466	55
598	370	414	300	364	211	177	120	55
183	420	112	259	440	151	612	560	55
85	356	61	175	414	108	574	530	55
27	260	27	129	266	124	228	228	55
640	425	385	551	481	293	484	397	55
539	381	362	323	368	225	99	148	55
745	409	466	666	390	437	128	187	55
169	298	145	157	306	132	578	539	55
583	387	385	407	379	275	132	123	55
482	353	349	206	335	158	143	101	55
53	265	51	88	276	81	474	380	55
598	369	414	324	385	216	169	96	55
675	468	369	915	532	440	642	567	55
58	278	53	76	285	68	331	266	56
339	373	233	443	364	312	606	539	56
170	292	150	165	297	142	614	535	56
29	328	23	70	335	53	584	496	56
37	268	35	22	271	21	85	108	56
398	341	299	272	338	206	213	146	56
745	425	449	1023	419	626	500	406	56
182	341	137	225	345	167	578	550	56
630	411	393	544	441	316	270	223	56
230	310	190	198	323	157	644	586	56
272	321	217	369	330	286	545	487	56
229	316	186	76	358	54	139	110	56
30	257	29	15	278	14	120	99	56
525	352	382	257	350	188	149	86	56
546	376	371	530	349	388	148	136	57
560	386	372	1023	368	711	442	357	57
281	314	228	411	294	358	602	532	57
634	408	398	429	392	280	290	244	57
347	416	213	491	496	254	715	646	57
102	284	92	34	288	31	119	102	57
68	266	65	207	292	182	254	181	57
26	309	21	101	421	61	227	119	57
85	311	70	291	323	230	350	245	57
130	287	116	211	286	189	314	239	57
64	415	39	194	412	121	653	565	57
33	266	32	12	278	11	114	126	57
488	380	329	538	505	272	333	221	57
60	268	57	58	268	55	521	419	57
62	281	57	27	269	25	79	115	57
562	389	370	327	374	224	101	140	57
443	335	339	353	327	276	232	154	57
457	350	334	214	344	159	87	78	57
30	251	31	22	260	22	292	241	57
38	265	36	90	265	87	559	465	57
33	260	32	14	307	12	134	146	57
45	264	43	16	270	15	121	104	57
1023	442	593	1023	491	534	540	456	58
433	347	319	171	348	126	17	87	58
22	260	22	61	266	59	466	377	58
1023	615	426	1023	636	412	533	482	58
287	336	219	417	359	297	622	547	58
394	359	281	1023	315	832	660	591	58
475	407	299	517	432	307	168	151	58
492	373	338	225	392	147	153	118	58
50	274	47	20	273	19	125	123	58
366	406	231	438	435	258	745	670	58
58	273	54	21	278	19	113	97	58
526	360	375	348	348	256	191	152	58
630	381	423	378	340	285	91	132	58
22	245	23	25	248	25	189	197	58
575	395	373	401	383	268	157	137	58
668	465	368	285	425	171	113	91	58
183	327	143	210	332	162	492	424	58
613	399	393	830	370	574	207	132	58
478	364	336	336	356	241	170	102	58
575	374	393	363	414	224	194	148	58
458	355	330	256	339	193	202	73	58
527	376	359	303	375	207	91	116	58
249	464	137	451	422	274	713	642	58
515	359	368	325	374	223	270	253	58
566	358	405	318	356	229	245	179	59
26	254	27	32	284	29	209	137	59
681	426	410	693	434	409	369	258	59
510	346	378	300	367	209	288	147	59
29	258	29	23	271	22	104	110	59
38	311	31	30	338	23	124	94	59
269	300	230	274	286	245	567	490	59
514	361	364	338	348	249	232	180	59
62	285	56	208	291	183	547	452	59
53	298	45	110	296	95	589	499	59
521	348	383	283	380	191	142	130	59
423	324	334	138	313	113	110	81	59
107	309	88	92	334	71	580	534	59
38	253	39	23	253	24	337	313	59
514	347	379	262	351	191	207	171	59
593	385	394	380	458	212	174	153	59
302	367	210	331	432	196	613	541	59
343	436	201	612	414	379	637	594	59
390	324	309	489	327	383	755	683	60
157	330	122	263	422	160	554	468	60
27	266	26	71	321	56	380	279	60
71	385	47	110	361	78	502	479	60
215	298	185	245	302	208	626	541	60
39	291	34	200	309	166	514	424	60
30	256	30	20	282	18	253	158	60
19	248	20	24	251	24	316	228	60
157	316	127	172	355	124	688	619	60
25	268	24	44	272	41	449	358	60
443	329	344	208	325	163	56	106	60
34	270	32	64	270	61	501	405	60
624	394	405	595	453	336	337	269	60
120	271	114	182	262	178	190	166	60
45	257	45	68	265	66	293	225	60
31	303	26	114	305	95	443	365	60
44	290	39	54	328	42	120	108	60
30	289	27	221	324	174	532	444	60
196	295	170	155	294	135	543	479	61
30	259	29	20	260	20	111	139	61
344	345	255	441	357	316	670	587	61
300	357	215	454	355	328	615	570	61
58	259	57	28	278	25	125	106	61
573	363	404	396	368	275	177	215	61
409	342	306	263	342	197	262	161	61
100	418	61	269	550	125	652	588	61
37	284	33	40	270	38	466	396	61
642	452	364	750	546	351	358	277	61
238	386	158	478	406	301	461	467	61
35	253	35	54	259	53	404	323	61
124	406	78	332	462	184	516	485	61
28	251	29	11	252	11	160	60	61
493	364	347	283	339	213	66	65	61
32	265	31	72	304	61	265	197	61
478	338	362	173	318	139	124	114	61
488	359	348	296	355	214	154	116	61
124	312	102	191	299	163	574	484	61
632	419	386	406	410	253	202	86	61
430	353	311	324	397	209	105	178	61
436	554	201	1023	497	528	430	403	62
38	253	38	42	248	43	78	131	62
27	257	27	12	248	13	120	85	62
554	373	380	297	374	203	132	101	62
38	273	36	32	283	29	125	95	62
24	253	25	12	260	12	116	109	62
402	341	301	163	319	131	143	108	62
23	279	21	228	297	196	489	392	62
86	311	70	57	333	43	537	511	62
468	340	352	223	364	157	348	239	62
28	262	28	18	278	16	105	124	62
479	351	350	316	331	245	320	183	62
471	348	347	333	373	229	146	152	62
28	251	28	16	249	16	157	212	62
40	263	39	14	274	13	148	145	62
277	287	248	384	286	344	677	595	62
542	372	374	532	385	353	258	201	63
37	253	37	35	248	36	113	100	63
572	399	367	402	475	217	621	535	63
520	346	386	354	335	271	183	136	63
229	364	161	335	398	216	674	606	63
168	287	150	149	278	137	285	341	63
485	346	359	442	432	262	276	148	63
180	308	150	261	299	223	675	586	63
229	408	144	583	486	307	679	614	63
86	258	85	42	256	42	104	114	63
70	278	64	162	274	151	393	276	63
25	293	22	206	322	164	465	369	63
492	351	358	245	330	190	139	62	63
472	348	347	239	357	172	182	141	63
598	360	425	308	357	221	187	135	63
273	332	211	315	323	250	616	548	63
473	392	309	285	386	189	132	97	63
300	340	226	363	349	266	676	611	63
46	268	44	26	278	24	92	108	63
477	334	366	309	326	243	129	113	63
364	372	250	561	373	385	733	651	63
918	590	398	1023	436	602	448	362	63
562	388	371	664	413	412	291	243	63
1023	574	457	1023	267	982	472	379	63
533	353	387	303	344	225	155	163	64
385	337	293	513	332	396	591	570	64
1023	486	539	1023	409	642	327	189	64
86	259	85	33	262	33	123	153	64
75	262	73	20	271	19	132	114	64
490	368	341	371	341	279	240	115	64
502	384	334	584	405	369	382	280	64
366	349	268	405	336	309	590	532	64
578	372	398	285	392	186	152	129	64
410	328	319	175	317	142	39	121	64
260	299	223	265	308	220	561	518	64
1023	582	451	948	662	366	314	218	64
1023	599	437	1023	513	511	584	511	64
33	313	27	136	317	110	552	459	64
22	246	23	29	243	31	115	84	64
230	313	188	251	310	207	646	561	64
569	370	394	372	357	266	369	226	64
1001	588	436	957	562	436	469	374	64
427	345	317	191	335	146	96	146	64
107	319	86	40	336	31	148	153	65
532	368	370	327	382	219	179	158	65
485	403	308	606	494	314	340	249	65
486	383	324	386	406	243	163	118	65
234	297	202	379	284	342	480	414	65
73	273	69	98	294	85	510	436	65
446	351	326	203	341	153	102	57	65
40	298	34	102	326	80	291	188	65
21	266	20	16	278	15	85	90	65
487	353	354	312	321	249	189	212	65
69	291	61	289	295	250	291	210	65
726	466	399	1023	423	619	694	610	65
61	265	59	35	264	34	118	165	65
835	504	425	821	599	351	632	552	65
29	264	28	14	242	15	111	132	65
512	355	369	279	349	205	143	146	65
476	343	355	246	394	160	63	87	65
25	263	24	16	269	15	162	116	65
41	276	38	102	283	92	584	492	65
199	318	160	233	301	198	388	328	65
288	293	251	242	285	217	597	527	65
21	247	21	18	254	19	292	222	65
38	264	37	40	262	39	317	237	66
455	340	343	204	325	161	161	80	66
547	364	385	523	396	338	472	373	66
340	345	253	439	335	335	573	492	66
23	248	24	20	250	21	219	183	66
473	378	321	318	352	231	198	153	66
33	311	27	29	306	25	106	154	66
292	341	219	383	331	296	595	519	66
40	263	39	51	265	49	296	170	66
475	330	369	177	363	125	196	113	66
545	366	382	292	357	210	153	169	66
23	256	23	12	254	12	86	100	66
577	380	389	341	386	226	275	238	66
744	419	455	561	415	346	233	168	66
496	349	364	256	340	193	278	242	67
121	266	116	100	277	92	251	228	67
41	258	40	39	257	39	168	182	67
87	348	64	53	334	41	274	167	67
32	266	31	8	273	8	136	95	67
30	256	30	14	265	14	102	110	67
435	355	314	334	358	239	270	187	67
423	365	297	735	339	555	772	691	67
543	365	381	256	345	190	79	148	67
441	365	309	318	360	226	155	29	67
473	346	350	226	340	170	173	96	67
71	264	69	10	256	10	86	104	67
463	348	341	343	339	260	310	258	67
306	320	245	381	314	310	541	533	67
439	354	317	444	344	330	275	187	67
25	250	25	37	253	37	275	213	67
150	286	135	192	278	177	554	466	67
522	359	372	313	350	229	300	228	67
20	252	20	9	266	9	70	75	67
457	353	332	242	342	181	157	96	67
449	352	326	236	342	177	121	119	67
579	364	407	347	342	260	310	224	67
527	363	371	259	346	191	210	191	67
466	360	332	260	338	197	177	129	67
163	324	128	387	425	233	520	431	67
461	351	336	336	389	221	314	175	68
587	381	394	264	377	180	105	199	68
41	295	35	219	298	188	265	230	68
600	442	347	542	507	273	436	400	68
66	279	60	40	308	33	118	82	68
548	392	358	316	378	214	180	162	68
677	452	384	523	461	290	143	153	68
541	375	369	412	345	306	228	134	68
75	280	69	39	285	35	124	130	68
477	339	361	196	340	148	57	128	68
641	394	416	320	402	204	181	114	68
23	254	24	15	251	16	119	97	68
282	297	243	310	284	280	597	511	68
32	273	30	21	278	19	108	79	68
1023	563	466	973	527	473	603	528	68
50	291	44	113	300	96	576	483	68
73	264	71	14	261	14	115	114	68
454	343	339	301	322	239	222	114	68
118	265	114	53	255	53	137	86	68
1023	620	423	1007	634	406	342	248	69
497	353	361	266	333	205	142	120	69
297	307	248	396	291	348	686	604	69
93	253	94	78	257	78	318	251	69
617	374	423	214	360	152	102	130	69
28	267	27	9	283	8	94	89	69
430	334	330	232	348	171	149	70	69
97	264	94	121	273	113	409	354	69
120	373	83	228	350	167	281	341	69
395	345	293	200	329	156	179	165	69
82	289	72	15	271	14	95	118	69
586	436	344	396	478	212	157	113	69
25	258	25	10	304	8	118	114	69
243	394	158	405	539	192	704	631	69
233	335	178	273	326	214	708	627	70
57	278	52	91	284	82	565	479	70
598	402	381	689	391	451	217	173	70
83	302	71	30	291	27	159	116	70
396	361	281	730	377	495	702	622	70
23	247	24	14	247	14	87	126	70
286	413	177	583	393	380	706	633	70
155	436	91	268	439	156	674	606	70
540	431	321	438	521	215	517	430	70
245	297	211	271	286	242	511	446	70
660	499	339	1023	419	626	749	689	70
1012	594	436	669	623	275	349	257	70
64	278	59	33	294	29	149	62	70
582	364	409	419	319	336	259	162	70
1023	585	448	1023	354	740	415	336	70
29	298	25	145	315	118	514	427	70
594	382	398	296	369	205	90	118	70
468	362	331	346	372	238	171	175	70
613	405	388	564	533	271	478	397	70
574	394	374	665	404	421	236	215	70
518	358	370	289	368	201	104	139	70
464	334	356	176	325	138	139	29	70
25	248	26	19	250	20	155	187	71
27	271	25	81	253	82	135	123	71
53	256	53	33	253	33	86	108	71
814	567	368	1023	705	372	614	557	71
173	341	130	117	362	83	641	582	71
468	342	350	259	344	192	158	139	71
529	353	383	253	339	191	321	253	71
33	264	32	15	256	15	110	96	71
357	381	240	442	472	240	496	454	71
737	588	321	616	620	254	633	551	71
411	336	313	171	325	134	106	95	71
117	283	106	31	283	28	124	126	71
57	269	54	40	262	39	92	139	71
97	269	93	42	266	41	481	425	71
196	327	153	185	312	152	196	165	72
1023	552	475	945	560	432	510	427	72
508	356	365	311	327	244	153	105	72
514	357	369	223	359	159	148	102	72
298	318	240	368	318	296	638	566	72
28	258	27	14	263	13	56	120	72
33	273	31	30	272	28	65	99	72
444	341	333	245	346	181	121	113	72
23	260	22	13	255	13	124	82	72
24	254	24	15	256	15	113	90	72
442	356	318	417	369	289	270	154	72
475	359	338	312	383	209	299	202	72
261	306	218	205	292	180	655	585	72
107	269	102	20	276	18	58	74	72
115	272	108	49	261	48	101	60	72
481	347	355	155	335	118	146	109	72
208	335	159	314	317	254	535	463	72
125	362	88	158	350	115	543	504	72
551	362	390	492	434	290	447	357	72
30	268	29	14	262	13	94	110	72
545	343	407	273	347	202	151	159	72
499	351	364	267	342	199	109	124	72
291	297	251	290	290	256	601	524	72
43	261	42	46	267	45	470	388	72
540	383	361	428	430	255	365	265	73
592	388	390	582	372	400	97	125	73
47	264	46	10	253	11	73	121	73
429	339	323	148	330	115	131	97	73
28	280	26	64	278	59	487	411	73
527	372	362	329	389	216	166	178	73
475	372	327	275	359	196	321	206	73
294	331	227	279	318	225	654	592	73
44	253	44	15	276	14	106	142	73
610	386	405	497	354	360	275	241	73
454	480	242	976	413	605	702	630	73
292	339	221	354	315	288	614	549	73
156	462	86	256	512	128	653	589	73
33	367	23	396	405	250	507	412	73
559	355	403	258	394	168	130	91	73
618	384	411	317	367	221	99	120	73
523	366	366	304	458	170	116	163	73
830	500	425	1023	585	448	367	277	73
497	344	370	340	372	234	238	136	73
40	254	40	82	274	77	119	124	74
42	264	41	10	254	10	76	109	74
182	290	161	191	273	179	578	499	74
447	350	327	223	337	169	143	82	74
106	266	102	109	263	106	471	382	74
357	327	280	707	327	554	599	525	74
435	560	199	1023	392	669	681	633	74
479	389	315	374	367	261	169	137	74
598	400	383	263	404	167	123	63	74
134	277	123	129	271	122	506	430	74
468	353	339	179	383	120	199	147	74
478	361	338	301	342	225	154	69	74
612	455	344	1023	446	588	675	607	74
434	348	319	230	346	170	126	105	74
465	337	353	219	311	180	141	102	74
454	360	323	289	335	220	170	110	74
95	415	59	258	381	173	609	558	74
49	283	44	45	271	43	158	96	74
297	357	213	344	351	251	668	603	74
584	376	398	444	391	291	237	178	74
477	376	325	450	360	320	495	411	74
33	304	28	169	325	133	568	478	74
487	331	376	205	315	167	129	143	74
229	308	191	326	296	282	562	486	74
462	345	343	177	340	134	97	145	74
134	282	122	162	271	153	390	301	74
25	256	24	13	260	13	145	73	75
59	257	59	70	259	69	313	268	75
418	388	276	764	370	529	671	590	75
300	355	216	394	334	302	666	596	75
552	372	380	235	387	155	266	192	75
282	337	214	470	308	391	632	559	75
475	359	338	301	399	193	267	176	75
21	254	21	11	262	11	95	101	75
346	329	269	444	318	357	643	564	75
138	372	95	336	389	221	572	493	75
468	366	327	193	347	143	170	136	75
172	354	125	323	401	206	667	603	75
341	340	257	597	335	456	650	591	75
68	256	68	70	258	70	281	177	75
199	303	168	298	289	264	483	419	76
974	537	465	734	533	353	463	374	76
239	340	179	253	334	194	660	600	76
419	331	325	249	314	203	126	166	76
433	348	319	159	338	120	143	179	76
61	257	61	75	257	75	181	75	76
30	260	29	62	262	61	186	82	76
342	306	287	205	299	175	526	502	76
479	337	364	208	359	148	106	101	76
304	329	236	388	318	312	369	382	76
189	281	172	82	287	73	110	86	76
556	364	391	359	378	243	274	142	76
401	425	241	440	341	331	578	506	76
26	264	25	41	277	38	153	123	76
384	372	264	800	335	611	636	574	76
44	260	43	42	255	43	199	155	76
50	304	42	75	303	63	542	453	76
467	374	320	558	392	364	296	175	76
570	373	391	281	375	192	139	92	76
38	260	37	23	255	23	134	130	76
234	382	157	298	370	206	700	615	76
220	350	161	342	339	259	682	613	76
140	315	114	179	442	104	447	336	77
572	361	406	401	371	276	166	124	77
472	366	331	292	347	215	170	146	77
478	354	346	272	348	200	180	100	77
60	263	58	34	269	33	306	312	77
293	314	239	718	379	485	295	232	77
98	375	67	240	329	187	336	368	77
159	290	141	37	278	34	84	104	77
34	279	32	20	283	18	153	106	77
450	366	315	428	377	291	143	125	77
46	296	40	23	278	21	154	119	77
20	251	21	12	279	11	243	167	77
476	349	349	332	410	207	284	215	77
498	346	368	180	314	146	102	51	77
96	264	93	81	265	78	454	371	77
39	257	39	23	261	23	94	106	77
233	415	144	966	364	679	366	331	77
42	267	41	62	277	58	157	151	77
484	366	339	301	339	228	114	54	78
497	360	353	413	545	194	391	285	78
30	285	27	94	293	82	543	449	78
616	443	356	702	417	431	229	189	78
21	269	20	9	261	9	94	86	78
20	252	20	65	256	65	146	96	78
523	393	340	445	456	250	280	209	78
560	383	375	259	413	160	337	270	78
334	347	247	587	337	446	509	478	78
576	367	402	443	393	289	445	344	78
140	310	115	109	324	86	603	549	78
536	410	335	806	678	305	374	309	78
260	459	145	367	462	203	619	574	78
83	294	72	73	285	66	142	161	78
415	330	322	240	321	191	242	173	78
605	376	412	587	378	398	389	284	78
511	361	362	317	362	225	286	196	78
86	265	83	32	277	30	65	71	78
478	373	328	674	351	492	732	650	78
37	295	32	139	296	120	482	388	78
42	276	39	47	288	42	104	97	78
418	349	306	192	317	155	186	109	78
543	398	350	488	433	289	311	215	78
159	288	141	196	288	174	623	535	78
217	292	191	211	285	189	571	491	78
300	300	256	267	301	227	641	570	79
90	311	74	527	316	426	530	441	79
24	265	23	93	307	77	496	396	79
524	388	346	406	336	309	345	265	79
39	272	36	35	282	32	119	119	79
42	258	42	32	258	32	141	237	79
43	296	38	29	333	22	118	154	79
536	370	370	348	368	242	85	75	79
540	366	377	429	363	303	155	134	79
182	437	107	587	476	316	625	567	79
24	259	24	20	269	19	78	129	79
720	419	440	705	390	463	89	183	79
119	314	97	129	296	112	569	526	79
22	250	22	14	250	14	105	115	79
445	387	294	383	444	221	232	165	79
679	416	418	622	408	390	167	135	79
487	369	338	246	381	166	244	173	79
269	298	231	279	292	245	571	500	79
536	390	352	576	461	320	276	160	80
503	339	380	237	365	166	196	149	80
515	345	383	235	350	172	105	85	80
26	258	26	101	259	99	333	219	80
19	249	20	15	248	16	281	189	80
56	299	48	212	383	142	268	181	80
195	328	152	314	330	244	638	579	80
20	256	20	23	270	22	218	130	80
479	379	323	365	393	238	326	253	80
475	359	339	292	389	193	357	263	80
313	328	244	462	319	371	639	573	80
29	273	27	24	265	23	119	126	80
553	395	359	476	338	360	263	248	80
1023	571	459	1023	267	982	504	418	80
523	371	361	545	407	343	465	387	80
1023	430	609	1023	496	528	553	509	80
574	377	390	408	370	282	174	111	80
305	333	234	360	323	285	562	512	80
221	342	165	472	462	261	657	597	80
455	350	333	254	358	182	155	95	80
539	352	392	183	339	139	165	143	80
519	377	353	441	413	273	310	163	80
72	264	70	79	260	78	258	262	80
39	275	36	30	287	27	97	101	80
23	284	20	59	289	52	548	458	80
511	368	355	454	347	335	324	264	81
256	406	161	458	379	309	707	632	81
451	394	293	255	383	171	177	70	81
62	303	52	197	317	159	596	504	81
132	315	107	96	304	81	124	78	81
37	259	36	16	270	15	115	149	81
138	483	73	497	397	320	676	608	81
33	260	32	14	268	13	64	102	81
298	303	252	386	296	333	662	591	81
491	348	361	173	343	129	129	146	81
69	267	66	17	253	17	57	135	81
38	274	36	94	328	73	332	245	81
532	361	377	300	379	202	165	97	81
44	289	39	271	327	212	384	299	81
24	254	24	9	249	10	111	91	81
205	291	180	223	286	200	644	557	81
23	250	24	11	239	12	110	193	81
531	351	387	198	374	136	99	62	81
441	375	301	297	345	221	509	418	81
490	346	363	168	333	129	84	76	82
172	345	128	178	361	126	620	543	82
127	358	91	293	331	227	269	347	82
593	384	396	498	409	311	110	162	82
156	347	115	464	458	260	588	542	82
254	292	223	372	293	325	676	601	82
27	257	27	11	261	11	126	86	82
100	351	73	180	482	95	495	479	82
31	298	27	335	369	233	342	261	82
426	339	321	223	350	163	211	81	82
484	348	356	229	329	179	129	167	82
502	344	374	222	363	157	210	91	82
113	468	62	1023	379	692	220	113	82
338	327	264	547	313	447	640	561	82
464	358	332	171	352	124	90	152	82
540	409	338	478	391	313	104	141	82
29	373	20	109	302	92	518	425	82
23	248	24	11	246	12	79	69	82
37	262	37	8	252	8	155	80	82
77	268	74	21	268	20	128	134	82
513	361	364	269	371	186	136	108	82
555	392	363	438	402	278	125	91	83
405	333	312	174	312	142	176	155	83
166	303	140	172	311	142	588	541	83
23	253	23	110	250	113	263	193	83
22	251	23	78	253	79	366	222	83
356	376	243	582	348	429	573	495	83
548	380	370	341	383	228	357	333	83
298	302	253	284	287	253	681	604	83
180	398	116	462	521	227	692	620	83
257	323	204	437	311	360	529	457	83
473	363	334	284	339	214	109	76	83
671	408	421	320	408	201	175	178	83
478	358	342	294	351	214	174	121	83
549	363	387	239	347	176	124	140	83
292	383	196	416	441	241	700	633	83
29	254	29	36	245	38	116	125	83
246	459	138	396	547	185	717	644	83
21	262	21	15	270	15	115	105	83
211	353	153	189	404	120	642	586	83
956	671	364	402	696	148	86	170	83
69	375	47	271	310	223	569	478	83
49	276	46	24	270	23	114	85	83
48	275	45	39	292	34	90	89	83
506	361	359	259	352	188	129	187	83
511	364	360	350	342	262	102	124	83
22	265	22	98	266	95	527	431	84
95	288	85	42	287	37	538	509	84
253	359	180	289	367	202	571	515	84
26	285	24	125	306	104	525	437	84
510	354	369	301	354	218	173	113	84
195	292	170	220	288	195	585	495	84
231	313	189	351	338	266	630	544	84
485	361	344	299	381	201	174	147	84
538	381	361	542	366	379	317	275	84
524	351	382	244	333	187	119	137	84
144	287	128	58	293	50	300	188	84
665	384	443	489	406	308	326	259	84
596	394	387	446	376	304	288	226	84
554	369	384	501	368	349	212	126	84
808	420	492	677	417	415	275	208	84
38	274	36	42	287	38	467	389	84
463	375	316	284	353	205	177	45	84
44	308	36	260	338	197	589	501	84
173	363	122	266	377	180	608	556	84
496	376	337	339	375	231	224	113	85
25	256	25	8	263	8	111	89	85
21	262	21	16	261	15	130	134	85
36	285	33	198	316	160	224	186	85
93	258	92	20	255	20	108	328	85
764	461	425	785	428	469	489	406	85
519	373	356	328	349	241	116	131	85
530	384	354	364	353	264	116	109	85
514	356	370	290	366	203	139	125	85
67	257	67	55	260	54	247	279	85
37	262	37	24	295	21	304	245	85
1023	553	474	850	639	341	420	334	85
444	366	310	276	332	213	169	100	85
535	360	380	219	370	152	175	97	85
85	257	85	22	257	22	115	86	85
708	427	425	924	534	443	428	332	85
584	381	393	240	381	161	152	163	85
500	366	350	359	376	245	222	160	85
566	345	420	632	364	445	387	303	85
23	278	21	87	289	77	494	396	85
562	410	351	397	383	265	348	271	85
31	258	30	29	253	29	111	141	85
109	287	97	72	270	69	131	121	85
65	295	56	295	307	246	589	496	86
514	361	365	266	361	188	115	125	86
69	265	66	49	292	43	63	116	86
468	347	345	278	364	196	240	128	86
340	396	220	531	412	330	667	593	86
225	369	156	650	448	371	645	589	86
237	282	215	228	287	204	626	551	86
225	327	177	314	376	214	594	516	86
474	363	334	204	359	145	79	100	86
499	365	350	279	369	193	275	189	86
439	335	335	171	323	135	142	119	86
130	319	104	116	353	84	573	527	86
154	398	99	315	458	176	701	636	86
577	429	344	506	474	273	271	179	86
508	370	352	261	371	180	121	104	86
530	360	377	604	385	402	450	356	86
490	369	340	373	402	237	238	128	86
708	428	424	588	417	362	436	337	86
492	431	292	221	418	135	148	114	87
235	298	202	299	294	260	597	521	87
602	395	390	398	451	226	243	183	87
539	356	387	226	347	167	115	101	87
431	325	340	210	312	172	270	196	87
54	268	52	25	259	25	81	110	87
25	256	25	43	251	44	326	245	87
21	267	20	47	268	45	495	408	87
147	317	119	57	304	48	108	109	87
497	364	350	238	343	178	159	116	87
173	465	96	398	446	228	662	597	87
818	622	337	1023	267	982	844	772	87
20	254	20	67	265	65	131	97	87
30	297	26	154	432	91	430	346	87
530	355	383	261	336	199	99	137	87
1023	583	449	1023	562	466	451	363	87
45	270	43	13	258	13	142	36	87
609	362	431	492	390	323	296	262	87
47	313	39	70	372	48	519	431	87
105	284	94	254	295	220	161	90	87
597	408	374	507	351	370	356	258	88
423	328	331	153	336	116	158	137	88
169	336	129	256	339	193	608	550	88
55	261	54	52	252	53	102	82	88
486	347	359	231	345	171	118	97	88
470	350	344	206	342	154	90	59	88
477	353	346	356	398	229	364	289	88
26	272	25	111	299	95	203	134	88
111	302	94	404	354	291	483	392	88
52	324	41	115	322	92	529	450	88
562	369	390	523	348	385	289	241	88
472	471	257	558	553	258	657	589	88
61	307	51	45	280	41	96	115	88
30	248	31	24	251	24	160	261	88
643	429	384	630	403	401	312	245	88
272	345	202	439	358	313	636	584	88
219	361	155	351	344	261	599	562	88
28	288	25	58	309	48	525	436	88
310	378	210	211	345	157	152	143	88
178	306	149	294	298	252	467	410	89
269	451	153	688	416	423	591	541	89
647	380	436	661	340	498	206	169	89
446	346	330	201	351	147	100	113	89
330	454	186	824	433	487	675	624	89
459	348	337	211	343	157	162	132	89
500	358	357	191	341	143	196	147	89
23	265	22	14	249	14	99	89	89
28	274	26	26	273	25	91	50	89
55	258	55	18	264	18	129	95	89
1023	528	497	1011	540	479	390	333	89
752	572	337	1011	690	375	594	524	89
29	272	27	43	328	34	398	279	89
125	272	117	69	269	66	154	132	89
566	422	344	449	450	255	370	260	89
573	373	394	431	408	270	200	176	89
131	376	89	351	344	261	674	587	89
476	399	305	1023	267	982	693	614	89
1023	447	586	1023	388	675	463	380	89
325	385	217	393	371	271	608	530	89
216	351	157	420	352	306	596	554	89
441	342	330	223	401	143	121	105	89
660	411	411	1023	267	982	501	417	89
43	257	43	17	255	17	135	92	89
571	393	372	972	451	551	470	383	89
439	346	325	323	356	232	436	311	90
749	494	388	1023	425	616	665	598	90
46	257	46	10	278	9	89	86	90
275	403	175	594	413	368	710	638	90
591	412	367	531	420	323	336	242	90
124	284	112	126	279	116	195	245	90
696	508	351	574	730	201	691	622	90
539	382	362	396	351	289	162	100	90
594	406	375	497	430	296	391	304	90
33	253	34	32	252	33	493	403	90
35	255	35	13	279	12	169	120	90
27	282	24	104	292	91	363	278	90
566	378	383	271	342	203	124	79	90
476	358	340	258	334	198	130	153	90
27	254	27	35	251	36	141	179	90
499	344	372	208	388	137	162	66	91
458	350	335	188	337	143	159	115	91
45	355	32	169	389	111	439	354	91
481	343	360	188	338	143	270	201	91
492	362	348	225	369	156	121	139	91
630	376	429	447	334	343	56	84	91
531	363	375	242	371	167	139	146	91
516	343	384	242	370	167	116	121	91
46	263	45	24	261	23	119	162	91
658	417	403	1023	392	670	493	406	91
445	345	330	232	326	183	179	79	91
463	364	326	226	341	170	105	155	91
477	361	338	307	315	249	100	120	91
509	346	377	190	326	149	191	157	92
484	353	352	183	329	142	175	0	92
353	346	261	351	340	265	321	245	92
75	328	58	44	338	33	108	100	92
566	397	365	376	382	252	66	162	92
228	300	194	296	318	239	575	498	92
120	416	74	416	385	277	598	548	92
169	302	143	43	304	36	189	106	92
585	375	399	531	440	308	261	204	92
529	459	295	679	480	362	584	496	92
67	303	56	47	310	39	298	241	92
242	327	190	402	345	298	588	515	92
511	344	381	197	333	151	205	167	92
20	250	20	40	264	39	134	111	92
448	421	272	355	414	219	637	554	92
20	258	20	15	276	14	92	79	92
588	387	389	400	401	256	187	188	92
609	375	416	587	412	365	370	299	92
171	275	159	34	289	30	84	129	92
204	392	134	392	400	251	637	573	92
554	374	380	367	355	265	165	189	93
152	438	89	328	480	175	630	546	93
522	369	362	288	361	204	157	154	93
440	337	335	268	313	218	155	159	93
45	261	44	12	263	12	90	91	93
28	284	25	12	279	11	70	102	93
690	385	459	606	397	391	245	132	93
72	266	70	20	257	20	141	135	93
321	335	245	359	355	259	601	544	93
175	387	116	684	483	363	661	594	93
44	294	39	33	293	29	64	102	93
35	278	32	19	298	17	45	66	93
44	283	40	33	281	30	111	115	93
513	361	364	279	359	199	124	57	93
444	334	340	182	330	141	118	104	93
34	258	34	20	265	20	102	105	94
577	361	410	358	422	217	403	306	94
417	347	308	175	335	134	82	135	94
161	385	107	195	386	129	537	459	94
534	365	374	294	354	213	131	121	94
119	410	74	270	429	161	314	344	94
525	381	353	391	346	289	214	220	94
703	441	408	961	483	509	497	421	94
392	320	314	429	306	359	714	630	94
35	286	32	94	304	79	181	145	94
1023	551	476	841	544	396	505	419	94
97	279	89	28	272	26	99	163	94
567	362	401	450	325	355	344	277	94
25	258	24	65	260	64	458	360	94
192	417	118	348	503	177	655	589	94
103	419	63	226	437	132	631	568	94
97	283	88	140	333	108	265	169	94
319	497	164	369	402	235	676	629	94
677	405	427	472	389	310	323	285	94
498	388	329	356	353	258	125	178	94
909	555	419	1023	390	672	532	439	94
63	328	49	97	361	69	616	527	94
790	419	483	721	413	447	143	54	94
492	359	350	211	379	142	63	76	94
25	252	25	10	255	10	100	110	94
309	337	235	305	314	249	657	598	95
700	460	390	783	557	360	576	499	95
446	349	327	260	322	207	212	119	95
504	370	348	383	396	248	344	271	95
1023	543	482	1023	323	811	458	367	95
303	394	197	652	377	443	629	583	95
765	476	411	850	601	362	690	621	95
31	254	31	10	248	11	70	104	95
498	398	321	541	508	273	483	392	95
436	353	316	308	355	222	364	258	95
633	410	395	449	439	261	578	491	95
581	559	266	1023	309	849	457	395	95
696	415	429	424	444	245	123	119	95
474	340	357	578	358	413	324	211	95
702	427	421	739	376	503	356	300	95
533	354	386	223	329	174	70	78	95
44	262	44	22	254	22	106	111	95
522	362	370	448	409	280	308	212	95
632	381	424	459	369	319	92	82	95
231	378	156	331	476	178	716	645	95
1023	563	465	938	559	430	274	255	95
28	247	29	6	240	7	74	97	96
548	384	366	476	365	334	222	167	96
74	313	60	160	329	125	593	500	96
28	268	27	77	270	73	516	421	96
512	353	371	221	367	154	193	132	96
407	341	305	159	345	118	111	104	96
469	352	341	231	353	167	168	109	96
489	345	363	290	338	219	106	128	96
140	286	125	142	283	128	652	570	96
36	272	34	24	278	22	123	94	96
23	248	24	17	242	18	245	222	96
248	352	180	297	353	216	701	635	96
612	441	355	481	469	263	623	562	96
660	386	438	307	358	219	82	81	96
579	380	390	391	382	262	219	205	96
723	422	439	831	445	479	367	276	96
29	287	26	38	314	31	214	179	96
26	256	26	43	276	40	110	126	97
605	375	414	473	402	301	386	302	97
479	341	359	352	369	244	265	174	97
290	303	245	235	295	204	608	523	97
335	304	282	367	295	319	656	582	97
206	389	136	212	368	148	645	585	97
42	280	38	87	278	80	140	104	97
508	346	376	449	422	273	394	313	97
41	267	39	25	299	21	106	111	97
480	360	341	427	480	228	511	418	97
240	298	206	268	284	241	635	546	97
532	384	355	655	411	408	447	351	97
43	255	43	17	249	18	110	116	97
[truncated: 18,001 more rows]
