# Supplementary material for: N-chlorination mediates protective and immunomodulatory effects of oxidized human plasma proteins
Source: eLife. 2019 Jul 12;8:e47395. doi: 10.7554/eLife.47395 (PMC6650281; doi:10.7554/eLife.47395)
Supplement: Figure 9—source data 1. [file elife-47395-fig9-data1.zip]

Archive with 17 entries (14 files):
- Figure 9 Source Data 1/
- Figure 9 Source Data 1/HSA HOCL ASC.csv
- __MACOSX/
- __MACOSX/Figure 9 Source Data 1/
- __MACOSX/Figure 9 Source Data 1/._HSA HOCL ASC.csv
- Figure 9 Source Data 1/Ag85B alone.csv
- __MACOSX/Figure 9 Source Data 1/._Ag85B alone.csv
- Figure 9 Source Data 1/HSA ut 3.csv
- Figure 9 Source Data 1/HSA ut 2.csv
- Figure 9 Source Data 1/HSA hocl 3.csv
- Figure 9 Source Data 1/HSA HOCL 2.csv
- Figure 9 Source Data 1/HSA HOCL.csv
- Figure 9 Source Data 1/HSA ut.csv
- Figure 9 Source Data 1/HSA HOCL ASC 3.csv
- Figure 9 Source Data 1/Ag85B alone 3.csv
- Figure 9 Source Data 1/Ag85B alone 2.csv
- Figure 9 Source Data 1/HSA HOCL ASC 2.csv
