# Supplementary material for: N-chlorination mediates protective and immunomodulatory effects of oxidized human plasma proteins
Source: eLife. 2019 Jul 12;8:e47395. doi: 10.7554/eLife.47395 (PMC6650281; doi:10.7554/eLife.47395)
Supplement: Figure 9—source data 2. [file elife-47395-fig9-data2.zip]

Archive with 40 entries (33 files):
- Figure 9 Source Data 2/
- Figure 9 Source Data 2/scale values/
- Figure 9 Source Data 2/scale values/.DS_Store
- __MACOSX/
- __MACOSX/Figure 9 Source Data 2/
- __MACOSX/Figure 9 Source Data 2/scale values/
- __MACOSX/Figure 9 Source Data 2/scale values/._.DS_Store
- Figure 9 Source Data 2/scale values/Ag85B + HSAut 3.csv
- Figure 9 Source Data 2/scale values/buffer 1.csv
- __MACOSX/Figure 9 Source Data 2/scale values/._buffer 1.csv
- Figure 9 Source Data 2/scale values/Ag85B + HSAut 2.csv
- Figure 9 Source Data 2/scale values/buffer 2.csv
- Figure 9 Source Data 2/scale values/AG85B + HSAut 1.csv
- Figure 9 Source Data 2/scale values/Ag85B + HSAhocl 2.csv
- __MACOSX/Figure 9 Source Data 2/scale values/._Ag85B + HSAhocl 2.csv
- Figure 9 Source Data 2/scale values/Ag85B + HSAhocl 3.csv
- Figure 9 Source Data 2/scale values/Ag85B + HSAhocl 1.csv
- Figure 9 Source Data 2/scale values/Ag85B 1.csv
- __MACOSX/Figure 9 Source Data 2/scale values/._Ag85B 1.csv
- Figure 9 Source Data 2/scale values/Ag85B 3.csv
- Figure 9 Source Data 2/scale values/Ag85B 2.csv
- __MACOSX/Figure 9 Source Data 2/scale values/._Ag85B 2.csv
- Figure 9 Source Data 2/.DS_Store
- __MACOSX/Figure 9 Source Data 2/._.DS_Store
- Figure 9 Source Data 2/channel values/
- Figure 9 Source Data 2/channel values/.DS_Store
- __MACOSX/Figure 9 Source Data 2/channel values/
- __MACOSX/Figure 9 Source Data 2/channel values/._.DS_Store
- Figure 9 Source Data 2/channel values/Ag85B + HSAut 3.csv
- Figure 9 Source Data 2/channel values/buffer 1.csv
- __MACOSX/Figure 9 Source Data 2/channel values/._buffer 1.csv
- Figure 9 Source Data 2/channel values/Ag85B + HSAut 2.csv
- Figure 9 Source Data 2/channel values/buffer 2.csv
- Figure 9 Source Data 2/channel values/Ag85B + HSAut 1.csv
- Figure 9 Source Data 2/channel values/Ag85B + HSAhocl 2.csv
- Figure 9 Source Data 2/channel values/Ag85B + HSAhocl 3.csv
- Figure 9 Source Data 2/channel values/Ag85B + HSAhocl 1.csv
- Figure 9 Source Data 2/channel values/Ag85B 1.csv
- Figure 9 Source Data 2/channel values/Ag85B 3.csv
- Figure 9 Source Data 2/channel values/Ag85B 2.csv
