# Supplementary material for: N-chlorination mediates protective and immunomodulatory effects of oxidized human plasma proteins
Source: eLife. 2019 Jul 12;8:e47395. doi: 10.7554/eLife.47395 (PMC6650281; doi:10.7554/eLife.47395)
Supplement: Figure 9—source data 2. [file elife-47395-fig9-data2.zip › Figure 9 Source Data 2/scale values/Ag85B + HSAut 3.csv]

FSC-A	FSC-H	FSC-W	SSC-A	SSC-H	SSC-W	APC-A	FITC-A	Pacific Blue-A	Time
18263.2	87659.3	13654	55705.1	84779.5	43061	31.85	1409.1	28.56	0.00236381
66635.2	91846.1	47547	83163.3	84224.9	64710	26.39	-14.3	58.31	0.00354572
6566.25	67608.1	6365	29202.8	79077.5	24202	-1.82	718.3	3.57	0.00709144
6599.25	80090.5	5400	88335.5	98971.8	58493	7.28	2315.5	23.8	0.00827334
34506.8	110676	20433	262143	106179	161801	-9.1	8402.9	36.89	0.00945525
8492.25	75741.4	7348	91094.3	84967.1	70262	0	2394.7	4.76	0.00945525
9859.5	79929.8	8084	75055.2	93773.9	52454	-7.28	2222	-1.19	0.0153648
15367.5	121663	8278	116600	129162	59162	16.38	3379.2	-20.23	0.0189105
62775.8	87995.9	46753	88688.6	85946.4	67627	8.19	859.1	-5.95	0.0200924
22462.5	69854	21074	33379.5	74217.4	29475	-3.64	576.4	-30.94	0.0224562
9326.25	89975.7	6793	128642	109723	76836	-18.2	3716.9	1.19	0.02482
7375.5	90977	5313	73735.2	98628.6	48995	-4.55	2116.4	-4.76	0.0260019
18865.5	73883.7	16734	53010.1	80494.7	43159	-2.73	1476.2	-24.99	0.0271838
11042.2	66525.5	10878	11276.1	66354.5	11137	0.91	355.3	7.14	0.0283657
14607	84498.6	11329	149633	103776	94495	-19.11	4416.5	0	0.0295477
95223.8	101564	61445	191367	94683.7	132456	8.19	1285.9	40.46	0.0330934
5252.25	68241.8	5044	48658.5	75634.1	42162	-1.82	1266.1	-17.85	0.0342753
26574.8	71056.8	24510	24634.5	69492.4	23232	-20.02	-34.1	-29.75	0.0354572
8874	84727.1	6864	86402.8	109414	51753	-19.11	2314.4	15.47	0.0354572
8660.25	67630.9	8392	4239.4	67517.2	4115	7.28	53.9	8.33	0.037821
6912.75	63682	7114	10707.4	64710.5	10844	-9.1	11	19.04	0.0425486
123695	112758	71893	241822	112734	140579	2.73	1796.3	54.74	0.0425486
107738	113776	62058	67442.1	130692	33819	76.44	48.4	-67.83	0.0449124
9576	99900.1	6282	104046	122694	55575	-15.47	2869.9	42.84	0.0460943
10318.5	88593.4	7633	98494	93418	69097	2.73	2845.7	26.18	0.0460943
21429	108037	12999	241450	127441	124165	-25.48	7275.4	-26.18	0.0484581
8540.25	82991.4	6744	117179	98222.4	78184	36.4	3336.3	10.71	0.0520039
10484.2	97061.1	7079	148679	108534	89777	6.37	4225.1	9.52	0.0531858
108446	105140	67597	204910	109107	123081	-10.01	3760.9	9.52	0.0543677
114080	107320	69664	262143	109856	156385	8.19	8341.3	17.85	0.0555496
30927	113593	17843	262143	92128.8	186476	-4.55	10120	11.9	0.0590953
53784	79201.6	44504	79632.3	72442.9	72040	-22.75	13.2	15.47	0.0614591
116107	110616	68789	262143	96380.4	178250	-22.75	8693.3	63.07	0.062641
6351	75538.9	5510	93471.4	85207.6	71892	-0.91	2311.1	20.23	0.0638229
262143	142640	120442	262143	68367.8	251285	24.57	37144.8	-26.18	0.0650048
7143	64100.2	7303	4978.6	65047.4	5016	24.57	92.4	13.09	0.0673686
26169.8	95159.6	18023	98509.4	96910.9	66617	38.22	2886.4	-35.7	0.0685506
5270.25	65365.5	5284	7486.6	79302.1	6187	18.2	12.1	-9.52	0.0720963
150298	129667	75963	262143	132075	130076	10.92	12571.9	-15.47	0.0732782
23624.2	94531.6	16378	224956	99777.2	147756	-3.64	6648.4	-61.88	0.0744601
17493	130438	8789	197934	156496	82889	-26.39	5018.2	1.19	0.075642
5973	66403.1	5895	6768.3	71867.7	6172	-32.76	26.4	-2.38	0.0768239
20548.5	98866.9	13621	262143	108182	158804	-30.03	7349.1	-15.47	0.0780058
9846.75	69922.7	9229	15628.8	70686.6	14490	8.19	58.3	-28.56	0.0791877
95398.5	111673	55985	179850	129332	91135	-1.82	2697.2	-42.84	0.0815515
6452.25	71950.8	5877	73737.4	75900.8	63668	-3.64	1923.9	30.94	0.0839153
72787.5	95128.2	50145	154725	92694.6	109392	22.75	203.5	13.09	0.0850972
148295	127916	75977	262143	68368.6	251282	-27.3	20947.3	19.04	0.0874611
19031.2	67196.4	18561	7001.5	65993.1	6953	-45.5	26.4	-1.19	0.0874611
141187	155376	59551	262143	68368.9	251281	-3.64	22460.9	23.8	0.0898249
35073	74815.1	30723	40155.5	75604.2	34808	-9.1	522.5	27.37	0.0898249
241542	188993	83758	262143	68369.2	251280	60.97	22735.9	92.82	0.0933706
167044	121991	89739	168814	131475	84148	4.55	1672	20.23	0.0933706
72375	93916.7	50504	117970	103948	74376	40.95	261.8	10.71	0.0933706
262143	160909	106767	262143	68369.7	251278	-36.4	35159.3	33.32	0.0969163
49401.8	84762.6	38196	76784.4	85136.2	59107	-19.11	158.4	28.56	0.0980982
110486	160050	45241	262143	68369.7	251278	42.77	16685.9	7.14	0.100462
79761.8	131461	39763	262143	68383	251229	0.91	20417.1	14.28	0.104008
9290.25	66056.8	9217	9203.7	66406.9	9083	15.47	-23.1	24.99	0.106372
69211.5	95610.2	47441	88002.2	94131	61269	-0.91	1327.7	28.56	0.107553
6455.25	75639.4	5593	70093.1	93237.4	49268	-6.37	1834.8	26.18	0.107553
21973.5	105801	13611	259471	146692	115921	12.74	7010.3	-23.8	0.109917
18167.2	107962	11028	255137	145074	115256	30.94	7078.5	-8.33	0.113463
202868	152388	87245	262143	122855	139838	28.21	7951.9	61.88	0.114645
23248.5	67273.7	22648	15132.7	65861.1	15058	-14.56	161.7	9.52	0.115827
8779.5	82479	6976	66987.8	108136	40598	-2.73	1976.7	-28.56	0.119373
68781	111478	40435	163545	140955	76039	-12.74	2604.8	-15.47	0.119373
102753	101007	66669	92618.9	108082	56160	10.01	697.4	-28.56	0.120554
53359.5	80427.1	43480	82673.8	77663.4	69764	29.12	326.7	14.28	0.120554
6442.5	69068.5	6113	8533.8	77066.4	7257	31.85	107.8	-24.99	0.121736
60423.8	79266.8	49957	103138	76433.7	88433	-27.3	101.2	71.4	0.121736
56016	95312.7	38516	82017.1	96310.2	55810	-29.12	1647.8	28.56	0.122918
9597.75	74367.2	8458	61592.3	76120.4	53028	6.37	1601.6	55.93	0.1241
40602	92498.1	28767	66078.1	104211	41555	68.25	639.1	35.7	0.126464
18101.2	74342.5	15957	46759.9	77724.8	39427	5.46	255.2	-22.61	0.13001
8015.25	85691.3	6130	105525	89054.4	77657	9.1	3187.8	-20.23	0.13001
106374	100908	69086	205182	95488.6	140821	45.5	1457.5	88.06	0.132373
6199.5	64347.6	6314	12115.4	65749.8	12076	-5.46	115.5	-13.09	0.134737
76118.2	96470.4	51710	129708	85768.5	99110	27.3	632.5	23.8	0.137101
57501.8	80002.4	47104	91401.2	85515	70047	-47.32	1824.9	67.83	0.137101
22055.2	110455	13086	262143	112921	152140	-34.58	7549.3	3.57	0.139465
36678	92625.7	25951	47360.5	97589	31805	-27.3	151.8	11.9	0.139465
8274.75	90927.9	5964	43398.3	96372.7	29512	-17.29	1160.5	3.57	0.140647
58559.2	96295	39854	88644.6	94807.3	61276	14.56	484	30.94	0.140647
7234.5	81143.3	5843	85415	84917.4	65920	9.1	2311.1	19.04	0.140647
7513.5	80907.8	6086	5980.7	84055.6	4663	26.39	36.3	16.66	0.141829
31416.8	73339.3	28074	44121	70303.5	41129	53.69	255.2	21.42	0.145374
7865.25	67256.9	7664	9574.4	67556.8	9288	-8.19	229.9	0	0.14892
6747.75	73483	6018	75527.1	86585.5	57166	20.02	1973.4	44.03	0.151284
23984.2	112378	13987	250296	138900	118095	-9.1	6747.4	26.18	0.151284
44026.5	81421.1	35437	94897	81735.5	76089	31.85	57.2	-16.66	0.157194
89474.2	94639.8	61959	55437.8	87618.1	41466	28.21	-22	36.89	0.159557
14425.5	92278.1	10245	164143	107895	99701	-8.19	4579.3	-34.51	0.159557
53298.8	79766.8	43790	99867.9	75802.5	86342	-13.65	973.5	49.98	0.160739
59601	79552.2	49100	71221.7	77390.7	60312	10.92	545.6	90.44	0.161921
24480.8	111306	14414	217977	125616	113722	7.28	6161.1	15.47	0.161921
28180.5	79977.4	23092	103522	82490.4	82245	1.82	24.2	32.13	0.163103
8063.25	64364.6	8210	2462.9	58587.5	2755	-1.82	-29.7	-30.94	0.164285
4902.75	63941.6	5025	4152.5	61458.5	4428	4.55	-37.4	17.85	0.164285
32248.5	75447.6	28012	12358.5	74565.1	10862	-12.74	-8.8	34.51	0.165467
8411.25	80437.7	6853	98991.2	96874.4	66968	10.01	2635.6	-1.19	0.165467
6232.5	66060.7	6183	4008.4	63238.9	4154	17.29	-40.7	9.52	0.169013
119940	117459	66920	262143	96636.8	177777	9.1	12411.3	-53.55	0.169013
62274.8	86123.9	47388	58912.7	83659.9	46150	23.66	-55	4.76	0.171376
31442.2	108230	19039	173834	111691	101999	46.41	4869.7	1.19	0.171376
9171	64343.3	9341	5507.7	64849.6	5566	-2.73	149.6	20.23	0.172558
5640.75	70548.1	5240	64890.1	79438.1	53534	-7.28	1690.7	9.52	0.174922
45665.2	149913	19963	262143	130357	131790	-25.48	7881.5	70.21	0.174922
106154	164796	42215	262143	68370.8	251274	-6.37	30878.1	55.93	0.176104
50567.2	138330	23957	262143	83186.7	206521	4.55	11033	-5.95	0.176104
12905.2	111240	7603	153132	134161	74803	22.75	4132.7	9.52	0.178468
60396.8	85580	46251	120914	100398	78928	30.94	1180.3	57.12	0.17965
11994.8	73281.2	10727	15676.1	77747	13214	-20.02	349.8	-63.07	0.17965
9295.5	65008	9371	7844.1	64711.8	7944	1.82	19.8	-27.37	0.189105
43406.2	82166.1	34621	167883	100434	109548	-28.21	2160.4	-8.33	0.190287
50640	79072.3	41971	72821.1	80041.7	59624	10.92	256.3	0	0.193833
11318.2	72820.8	10186	6353.6	81199.2	5128	51.87	44	-30.94	0.196196
79269	96206.8	53998	45061.5	103322	28582	-7.28	-46.2	38.08	0.196196
5508.75	64896.9	5563	11056.1	65241.5	11106	22.75	8.8	1.19	0.19856
8901.75	78138.9	7466	84069.7	82923.3	66442	-8.19	2047.1	26.18	0.199742
11099.2	88427	8226	136563	112967	79225	0.91	3430.9	-28.56	0.203288
143821	133675	70510	262143	111939	153475	5.46	7368.9	1.19	0.206834
70298.2	106301	43340	188295	119683	103106	-13.65	4640.9	35.7	0.206834
4860.75	63787.4	4994	14342.9	70882.8	13261	-10.92	211.2	34.51	0.210379
82350.8	99825	54064	186297	166435	73357	-5.46	3003	-35.7	0.211561
44730.8	78650.9	37272	88777.7	78789.5	73844	17.29	27.5	-32.13	0.213925
7447.5	68811.4	7093	15026	67158.4	14663	-8.19	531.3	-7.14	0.215107
94771.5	87978.7	70596	194654	87189.8	146311	-14.56	2142.8	58.31	0.217471
29811	90988	21472	62462.4	98968.5	41362	-20.02	403.7	21.42	0.218653
15957	66313.1	15770	9750.4	66424.4	9620	12.74	114.4	35.7	0.219835
6223.5	66873.8	6099	4051.3	67593.2	3928	0	39.6	-5.95	0.221016
6385.5	78279.1	5346	76012.2	87274.4	57079	19.11	2048.2	22.61	0.221016
13879.5	87927.2	10345	162330	117561	90493	-1.82	4329.6	13.09	0.222198
262143	188158	91305	262143	68370	251277	26.39	26626.6	49.98	0.222198
9886.5	84463.8	7671	109553	106113	67661	-3.64	3263.7	36.89	0.22338
9150.75	81670.1	7343	99810.7	98301.7	66542	-10.01	2499.2	5.95	0.22338
11745.8	90507.9	8505	132000	93322.9	92697	-11.83	3490.3	-11.9	0.224562
10856.2	105310	6756	106376	134490	51836	6.37	2959	17.85	0.226926
75445.5	87367.6	56593	157549	85481.2	120788	12.74	1449.8	61.88	0.226926
9971.25	80004.4	8168	101316	92301.7	71936	-0.91	2778.6	-19.04	0.22929
57743.2	89003.8	42518	62332.6	86729.1	47101	-55.51	1208.9	28.56	0.22929
10161	88930.5	7488	71883.9	102770	45840	14.56	2083.4	2.38	0.231654
126970	122353	68009	164698	170219	63410	-3.64	2398	24.99	0.232836
14569.5	91179	10472	166148	109219	99696	-14.56	4794.9	-2.38	0.232836
78108	90820	56363	86717.4	82396.2	68973	-11.83	1589.5	77.35	0.234017
95626.5	86832.7	72173	40013.6	80343.5	32639	15.47	57.2	28.56	0.235199
66519	92151	47307	139528	91060.7	100418	-20.02	994.4	77.35	0.235199
5318.25	64222.7	5427	12537.8	65134.9	12615	-10.01	275	-5.95	0.236381
95366.2	98841.1	63232	203726	95555.9	139723	-23.66	3617.9	38.08	0.236381
14175.8	98174.1	9463	146570	120537	79690	11.83	4093.1	-14.28	0.238745
10925.2	104617	6844	146651	114541	83908	-8.19	4097.5	-19.04	0.238745
12630	72151.3	11472	64380.8	100843	41840	-14.56	1702.8	30.94	0.239927
7931.25	70070.4	7418	15284.5	72622.7	13793	9.1	35.2	-22.61	0.239927
16527	68231.9	15874	15437.4	69614.4	14533	1.82	-18.7	22.61	0.2482
15159	86455.5	11491	154794	93065.4	109005	-24.57	4464.9	14.28	0.2482
6979.5	84020.7	5444	51565.8	85835.2	39371	-9.1	1415.7	-9.52	0.249382
56342.2	77835.7	47439	46593.8	75326.1	40538	-33.67	-15.4	41.65	0.250564
63774.8	100450	41608	87168.4	103485	55203	6.37	1446.5	-8.33	0.251746
70325.2	108948	42303	174712	116463	98314	-2.73	3969.9	5.95	0.252928
55878	81212.2	45092	75962.7	81021.6	61444	-10.92	937.2	5.95	0.252928
5562	63603.4	5731	5892.7	64687.4	5970	20.02	-7.7	17.85	0.25411
11010	67033.8	10764	5826.7	65940	5791	26.39	14.3	-13.09	0.25411
65608.5	85696.1	50174	150384	79167.7	124490	15.47	573.1	34.51	0.256474
20715.8	146517	9266	234583	175506	87596	-13.65	6385.5	14.28	0.256474
51018	75136.9	44499	69282.4	72927.9	62260	-16.38	717.2	96.39	0.258837
14027.2	94860.2	9691	113027	109967	67360	9.1	3209.8	21.42	0.260019
11702.2	81284.4	9435	100749	111140	59409	14.56	2730.2	15.47	0.263565
12204	66274.6	12068	15281.2	66436.8	15074	-20.93	-5.5	-23.8	0.264747
9155.25	65245.6	9196	7756.1	66523.2	7641	-9.1	146.3	-13.09	0.265929
21861	152397	9401	262143	131278	130866	-18.2	8551.4	29.75	0.270656
42076.5	80918.1	34078	72686.9	79516.7	59907	41.86	548.9	63.07	0.271838
30656.2	96697.7	20777	229745	110207	136621	24.57	6150.1	-8.33	0.271838
6387	72986.7	5735	67263.9	80027	55084	37.31	1962.4	-28.56	0.27302
50288.2	75625.7	43579	69443	75727.9	60097	-6.37	1156.1	17.85	0.274202
14097.8	143799	6425	116474	168772	45228	27.3	3547.5	27.37	0.274202
30342	131950	15070	262143	101762	168823	20.02	10059.5	8.33	0.274202
24915.8	98047.2	16654	98532.5	123815	52154	-24.57	2407.9	9.52	0.275384
20816.2	99752.4	13676	202008	122320	108231	22.75	5487.9	44.03	0.276566
7760.25	93885.1	5417	81796	95707.6	56010	-5.46	2195.6	21.42	0.27893
32046	72882	28816	33456.5	71829.8	30525	-5.46	314.6	-10.71	0.27893
14792.2	97127	9981	177075	109126	106343	-11.83	4737.7	35.7	0.27893
7370.25	77981.4	6194	78136.3	87426.4	58572	2.73	2124.1	-38.08	0.27893
111886	93439.8	78474	262143	94194.2	182387	2.73	6454.8	1.19	0.280112
5394	67902.7	5206	5002.8	68922.3	4757	10.01	-20.9	34.51	0.280112
15028.5	92453.6	10653	13681.8	116463	7699	-10.92	-12.1	11.9	0.280112
9639	90075.8	7013	111020	88464.8	82245	10.01	2884.2	22.61	0.280112
11357.2	70191.3	10604	17173.2	69421.6	16212	-17.29	15.4	-28.56	0.282476
5405.25	64138.8	5523	4709.1	63047.1	4895	11.83	1.1	2.38	0.284839
50373.8	77809.3	42428	89680.8	122093	48138	15.47	1885.4	28.56	0.287203
5703	68970.6	5419	45466.3	72325.8	41198	16.38	1174.8	7.14	0.290749
41082.8	78527.7	34286	69049.2	79484.5	56932	-16.38	743.6	15.47	0.291931
52383	81605.3	42068	105035	82815.6	83119	-6.37	1051.6	59.5	0.294295
27729	87976.8	20656	208144	97674.6	139657	-42.77	6047.8	20.23	0.300204
15356.2	98021.5	10267	175074	103831	110503	9.1	4622.2	-40.46	0.302568
51170.2	77001.5	43551	49896	78688.6	41556	-19.11	1271.6	-14.28	0.30375
26017.5	90373.8	18867	203777	128515	103916	12.74	5701.3	-23.8	0.304932
10149	71212.5	9340	39255.7	84788.8	30342	15.47	1086.8	9.52	0.304932
95195.2	91726.9	68014	124308	147242	55328	-21.84	2211	33.32	0.306114
56263.5	109298	33736	262143	83901.7	204761	-19.11	12915.1	7.14	0.307296
15012	146055	6736	199304	172747	75611	30.94	4985.2	-4.76	0.309659
10158.8	121846	5464	118932	157220	49576	-1.82	3447.4	-60.69	0.309659
22579.5	98095.5	15085	262143	101432	169373	-36.4	7515.2	36.89	0.312023
58254.8	114312	33398	262143	68369.7	251278	1.82	16525.3	24.99	0.314387
12275.2	71930.5	11184	14990.8	70607.8	13914	-10.92	31.9	15.47	0.314387
28022.2	172067	10673	262143	167410	102621	-16.38	7301.8	28.56	0.315569
11998.5	118352	6644	160894	130862	80576	-10.01	4490.2	13.09	0.316751
71444.2	82646.5	56653	79557.5	80772.7	64550	-18.2	19.8	4.76	0.316751
10587	85816.9	8085	118204	80776.3	95902	-18.2	2978.8	-16.66	0.316751
33467.2	92431.6	23729	37427.5	92693.2	26462	-1.82	-14.3	4.76	0.317933
88715.2	110575	52580	144037	91844.8	102778	23.66	1093.4	10.71	0.317933
86307.8	93637.5	60406	124401	97607.4	83526	9.1	345.4	-21.42	0.319115
10461	83180.3	8242	66721.6	81330.8	53764	13.65	1514.7	11.9	0.320297
49174.5	75749.8	42544	68776.4	73008.6	61737	45.5	984.5	7.14	0.320297
12750	111530	7492	150681	132965	74268	19.11	4137.1	-4.76	0.323842
6894.75	86149.5	5245	109473	144192	49756	23.66	1197.9	64.26	0.323842
262143	184749	92990	262143	114727	149745	-21.84	12598.3	69.02	0.325024
194461	139676	91241	235128	138509	111252	-10.01	1760	41.65	0.326206
37008.8	92224.2	26299	119756	96688.8	81171	19.11	563.2	1.19	0.327388
59232.8	83191.4	46662	45630.2	87721.3	34090	-10.92	110	-36.89	0.329752
9444	65863.8	9397	7676.9	65043.7	7735	0.91	1.1	9.52	0.335661
105489	96596.7	71569	262143	128766	133419	9.1	5288.8	-70.21	0.335661
10132.5	109236	6079	80499.1	134726	39158	0.91	2136.2	52.36	0.335661
13031.2	102993	8292	114539	123727	60669	-10.01	3114.1	5.95	0.338025
8790.75	88755.3	6491	107093	98304.2	71395	-23.66	2698.3	7.14	0.339207
15017.2	120506	8167	146412	147007	65271	17.29	3855.5	16.66	0.340389
17021.2	91524.8	12188	158811	107573	96752	10.92	4562.8	-9.52	0.343935
54726	78850.7	45485	84641.7	75665	73311	7.28	15.4	53.55	0.343935
40284	83135.5	31756	12589.5	79925	10323	4.55	5.5	35.7	0.345117
106934	99748	70257	97983.6	99993	64219	-11.83	167.2	14.28	0.345117
24759.8	94648.6	17144	180442	101044	117033	-0.91	5159	21.42	0.346298
7351.5	76051.8	6335	64882.4	78318.3	54293	-17.29	1761.1	-1.19	0.346298
40543.5	97513.9	27248	262143	115118	149236	6.37	7769.3	-23.8	0.346298
109072	109406	65336	165564	109911	98720	-35.49	2993.1	34.51	0.346298
10594.5	104003	6676	141582	110419	84032	7.28	4123.9	-38.08	0.34748
66773.2	79553	55008	65104.6	77163.8	55294	-20.02	650.1	38.08	0.34748
15555	66737.3	15275	24537.7	67692.5	23756	19.11	592.9	-16.66	0.349844
10435.5	68830.6	9936	19511.8	73612.7	17371	-41.86	400.4	29.75	0.349844
11412	100013	7478	139427	123228	74151	20.93	3535.4	-8.33	0.35339
64379.2	85185.6	49529	107401	83515.6	84279	-10.01	166.1	-13.09	0.358118
8959.5	76384.8	7687	85391.9	87235.5	64151	18.2	2120.8	-13.09	0.358118
61901.2	84112.8	48230	82658.4	90203.8	60054	-4.55	960.3	33.32	0.361663
12207.8	119126	6716	146370	154706	62005	-30.94	4218.5	14.28	0.361663
7961.25	64886	8041	5702.4	62661.4	5964	25.48	8.8	-23.8	0.362845
9972	77671.1	8414	33298.1	80874	26983	29.12	767.8	-1.19	0.365209
9193.5	80527.3	7482	66421.3	81230.6	53588	13.65	1945.9	-21.42	0.366391
5663.25	70802.5	5242	23490.5	70100.3	21961	37.31	182.6	13.09	0.366391
7618.5	98362.1	5076	91773	112900	53272	0.91	2400.2	45.22	0.369937
7342.5	65335.8	7365	8913.3	64128	9109	9.1	236.5	-10.71	0.371119
35754	93865.9	24963	36017.3	89339.2	26421	13.65	50.6	-10.71	0.371119
8422.5	64325.5	8581	2455.2	61320.1	2624	3.64	16.5	-2.38	0.373482
79013.2	86493.8	59868	117571	93671.7	82257	30.03	30.8	72.59	0.374664
119825	102335	76737	262143	107663	159570	-21.84	2737.9	13.09	0.37821
155362	175361	58062	234479	132378	116083	-14.56	3542	17.85	0.37821
6354.75	70336.9	5921	5555	70621.2	5155	-11.83	-1.1	4.76	0.379392
13416	77718.6	11313	118654	96334.1	80720	-21.84	3341.8	22.61	0.380574
247720	167759	96773	262143	68370	251277	20.93	19869.3	-21.42	0.381756
28470.8	71349.4	26151	57520.1	76945.5	48991	0.91	1525.7	14.28	0.381756
14995.5	89470.6	10984	151336	101070	98129	9.1	4169	10.71	0.382938
237076	206563	75217	262143	68370.5	251275	12.74	52729.6	51.17	0.385301
91253.2	99409.5	60159	176150	102429	112704	11.83	1091.2	-10.71	0.386483
6450.75	64278	6577	6078.6	63535.4	6270	-5.46	3.3	7.14	0.390029
29463.8	118100	16350	262143	135280	126994	10.01	7932.1	-28.56	0.390029
8583.75	68502.8	8212	57442	72525.7	51906	5.46	1597.2	-4.76	0.395939
6624.75	77736.7	5585	25575	140470	11932	-11.83	436.7	11.9	0.395939
24447.8	98883.4	16203	251008	114500	143668	-1.82	6760.6	55.93	0.395939
121065	123529	64229	238304	162555	96075	54.6	3973.2	4.76	0.395939
262143	165310	103925	262143	68370.8	251274	-34.58	31572.2	10.71	0.398302
21213.8	102098	13617	199342	121090	107887	2.73	5577	74.97	0.399484
10764.8	89030.6	7924	101907	101113	66051	1.82	2960.1	21.42	0.399484
10930.5	115875	6182	158883	126746	82153	7.28	4413.2	7.14	0.400666
28476.8	84316.1	22134	30164.2	88184.9	22417	-15.47	8.8	-17.85	0.40303
9792.75	68325.1	9393	10451.1	68328.3	10024	-11.83	0	30.94	0.40303
33448.5	81116.1	27024	17045.6	80044.5	13956	3.64	30.8	4.76	0.405394
12579.8	74893.4	11008	124218	83037.2	98037	22.75	3133.9	33.32	0.407758
21371.2	96518.9	14511	200807	115774	113671	-35.49	5392.2	2.38	0.408939
21767.2	112601	12669	231278	160770	94278	24.57	6273.3	11.9	0.408939
104637	109578	62581	262143	122285	140490	-30.94	7614.2	2.38	0.411303
9609.75	71631.6	8792	24704.9	80610.4	20085	14.56	485.1	20.23	0.416031
7985.25	64377.1	8129	5225	60681.5	5643	1.82	-4.4	-1.19	0.416031
55336.5	80672.1	44954	115181	77075.1	97937	46.41	356.4	160.65	0.417213
7385.25	68916.4	7023	7422.8	69266.8	7023	11.83	-1.1	-19.04	0.417213
182108	139454	85581	262143	68370.8	251274	-23.66	15899.4	84.49	0.418395
153891	115548	87283	262143	107933	159171	-5.46	10134.3	67.83	0.418395
94943.2	122772	50681	215171	114837	122795	7.28	5042.4	20.23	0.419577
33040.5	86244.6	25107	159301	80852.7	129123	-37.31	-5.5	51.17	0.420759
27573	67767.6	26665	15620	66610.6	15368	11.83	40.7	-15.47	0.42194
5783.25	64468.6	5879	3048.1	59346.5	3366	10.92	96.8	-4.76	0.423122
9190.5	91633.8	6573	113136	101973	72710	15.47	2966.7	17.85	0.423122
52221.8	82716.7	41375	159567	77978	134107	3.64	-31.9	-41.65	0.423122
7019.25	63232.1	7275	5049	64275.7	5148	18.2	152.9	-20.23	0.423122
37000.5	134230	18065	262143	119665	143566	-12.74	9966	46.41	0.425486
67633.5	85395	51905	129366	75704.7	111989	11.83	1511.4	28.56	0.42785
51117	95051.8	35244	118644	99040.1	78508	-4.55	734.8	85.68	0.42785
87343.5	116984	48931	150152	115833	84953	9.1	1269.4	51.17	0.429032
11247	67591.3	10905	12181.4	67551.2	11818	13.65	236.5	13.09	0.431396
83331	104936	52043	262143	157280	109231	-11.83	8049.8	71.4	0.431396
262143	120707	142327	262143	68370.8	251274	41.86	139703	130.9	0.43376
9123.75	105885	5647	81250.4	106704	49903	4.55	2271.5	15.47	0.43376
83115	102415	53186	187962	101111	121830	-0.91	2775.3	91.63	0.434941
44101.5	79197.6	36494	47809.3	78127.6	40104	4.55	654.5	7.14	0.438487
5558.25	64052.3	5687	4581.5	63317.8	4742	-30.03	-18.7	3.57	0.439669
16869.8	83389.3	13258	79987.6	84132.9	62307	19.11	1906.3	17.85	0.440851
12482.2	158750	5153	164908	177911	60746	2.73	4494.6	-41.65	0.444397
7704	79111.5	6382	85889.1	93183.3	60406	2.73	2357.3	-33.32	0.445579
71156.2	81412.3	57280	125247	83254.2	98592	-25.48	777.7	24.99	0.445579
7066.5	71922.7	6439	63394.1	76924.1	54009	-17.29	1723.7	32.13	0.445579
7193.25	85339.8	5524	54522.6	89345.5	39993	5.46	1565.3	33.32	0.450306
66977.2	88075.5	49837	103670	89895	75578	-10.92	313.5	67.83	0.450306
65404.5	80866.9	53005	108429	80397.5	88386	-15.47	1310.1	-9.52	0.451488
8675.25	108562	5237	73652.7	94515.4	51070	1.82	1631.3	4.76	0.451488
11376	75781.4	9838	78777.6	90283.5	57184	-9.1	2252.8	11.9	0.45267
33047.2	70714.9	30627	40035.6	71844.8	36520	-39.13	233.2	26.18	0.45267
6607.5	76764.6	5641	55574.2	82365.3	44219	-7.28	1665.4	-4.76	0.455034
6714.75	76919.8	5721	94675.9	88595.3	70034	10.92	2975.5	-22.61	0.455034
76003.5	97715.8	50974	81969.8	101481	52936	3.64	1439.9	4.76	0.455034
79091.2	103737	49966	131101	99517.6	86335	-4.55	1325.5	86.87	0.456216
6860.25	83942	5356	77713.9	98925.1	51484	18.2	2154.9	-15.47	0.457398
25851.8	94946.2	17844	214534	102363	137351	-35.49	5791.5	-3.57	0.460943
27903	83737.1	21838	44833.8	84233.4	34882	21.84	437.8	0	0.460943
63504.8	134897	30852	262143	91700.5	187347	4.55	13952.4	26.18	0.460943
9632.25	71401.3	8841	64725.1	79316.1	53480	-11.83	1876.6	-1.19	0.462125
19380.8	72541.9	17509	28738.6	68582.5	27462	9.1	90.2	-13.09	0.465671
218116	175558	81423	262143	88039.2	195138	-16.38	12191.3	24.99	0.468035
12507	100844	8128	192337	122772	102670	20.93	4910.4	27.37	0.469217
9006.75	95791.4	6162	139576	105667	86567	-20.02	3831.3	39.27	0.471581
6700.5	64596.1	6798	2433.2	59993.3	2658	0.91	-28.6	-9.52	0.471581
90353.2	185200	31973	262143	94495.8	181805	37.31	14566.2	11.9	0.472762
12314.2	75606.8	10674	65655.7	84301.1	51041	-3.64	1714.9	-15.47	0.472762
35495.2	82010.1	28365	262143	76915.3	223360	-2.73	25.3	-24.99	0.473944
6030.75	68747.8	5749	32326.8	76152.7	27820	-8.19	760.1	-1.19	0.473944
37773.8	74812.4	33090	16998.3	72103.6	15450	-28.21	-19.8	7.14	0.473944
22265.2	83200.8	17538	212926	91467.1	152561	6.37	6168.8	22.61	0.476308
125413	106287	77329	224919	146639	100521	23.66	4843.3	-7.14	0.476308
93243	100279	60938	244046	151302	105708	47.32	4835.6	24.99	0.476308
7194.75	83395	5654	79329.8	93568.7	55563	14.56	2338.6	7.14	0.47749
12534	82233.3	9989	113432	104539	71111	9.1	3070.1	8.33	0.47749
10844.2	82667.1	8597	86979.2	92430.3	61671	-17.29	2448.6	21.42	0.479854
23835.8	115284	13550	208974	137117	99880	10.01	5859.7	19.04	0.479854
7189.5	68167.1	6912	9485.3	75085	8279	-2.73	156.2	28.56	0.482218
11007	68504.7	10530	14393.5	68558.2	13759	8.19	165	-9.52	0.4834
10990.5	141926	5075	141955	193864	47988	-20.02	4161.3	5.95	0.484582
55067.2	90461.9	39894	106887	93306	75075	-10.01	1798.5	7.14	0.488127
104718	161478	42500	262143	68369.4	251279	14.56	30078.4	59.5	0.489309
94969.5	93045.7	66891	57488.2	103413	36432	3.64	-8.8	33.32	0.490491
38358	68588.3	36651	41228	69025.1	39144	-12.74	112.2	-5.95	0.490491
112365	113379	64950	188453	113842	108488	-44.59	3268.1	-9.52	0.490491
7141.5	84817.9	5518	80276.9	95616.8	55022	-14.56	2069.1	-1.19	0.492855
18203.2	110164	10829	208216	131246	103970	28.21	5874	17.85	0.495219
34909.5	161890	14132	262143	155251	110658	-13.65	9819.7	54.74	0.495219
82707.8	111884	48446	262143	68369.2	251280	-6.37	14108.6	45.22	0.496401
15105.8	66592.9	14866	21442.3	66545.6	21117	-25.48	363	14.28	0.497582
57801	75757.9	50002	74674.6	74585.8	65614	35.49	853.6	20.23	0.497582
5851.5	68005.7	5639	6537.3	70326.4	6092	-12.74	-5.5	26.18	0.498764
262143	175751	97751	262143	74470.4	230693	44.59	18211.6	-20.23	0.499946
13727.2	83275.9	10803	98237.7	87706.7	73405	10.01	2701.6	-15.47	0.499946
262143	179292	95820	262143	68368.9	251281	70.98	31390.7	21.42	0.501128
219222	145640	98647	262143	72637.9	236513	11.83	20718.5	-22.61	0.501128
16596.8	112889	9635	188240	120811	102114	12.74	5095.2	-9.52	0.504674
49385.2	79136.2	40898	72963	79546.6	60112	3.64	595.1	105.91	0.504674
7026.75	70901.5	6495	9843.9	82318.5	7837	-1.82	49.5	15.47	0.505856
81816.8	102962	52077	158831	120926	86079	-14.56	1524.6	57.12	0.50822
6820.5	81374.2	5493	46326.5	108168	28068	2.73	1224.3	27.37	0.509402
13126.5	71355.2	12056	25457.3	85834.7	19437	-31.85	390.5	20.23	0.510583
8759.25	86387.7	6645	104934	97497.5	70535	-29.12	2889.7	-1.19	0.511765
36224.2	71527.3	33190	35201.1	70542.1	32703	43.68	237.6	39.27	0.512947
30265.5	102760	19302	224891	131697	111912	-3.64	5670.5	-46.41	0.516493
67068	83050.6	52924	77026.4	76344.9	66121	31.85	1054.9	32.13	0.516493
262143	137141	125271	262143	68368.4	251283	3.64	65693.1	154.7	0.517675
64990.5	77488.2	54966	41732.9	76480.2	35761	-34.58	19.8	13.09	0.520039
14532.8	91587.5	10399	135756	121716	73096	0.91	3886.3	-5.95	0.520039
9811.5	75603.4	8505	13613.6	71857.4	12416	-6.37	359.7	15.47	0.520039
10866.8	105568	6746	96357.8	104418	60477	5.46	2757.7	30.94	0.520039
21959.2	79439.3	18116	105975	95707.2	72567	-2.73	2381.5	27.37	0.520039
262143	149847	114649	262143	68368.1	251284	16.38	51412.9	30.94	0.520039
7212	76257.8	6198	72969.6	81025.7	59020	41.86	1987.7	-21.42	0.521221
29085.8	100749	18920	172249	107140	105362	-8.19	4328.5	35.7	0.522403
262143	117491	146222	262143	68368.4	251283	26.39	54425.8	82.11	0.522403
262143	148585	115623	262143	68368.1	251284	0	61646.2	70.21	0.525948
5628	70807.6	5209	58518.9	82489.4	46492	0.91	1601.6	-15.47	0.52713
262143	122912	139773	262143	68368.4	251283	-20.02	209200	278.46	0.528312
22302	119410	12240	136358	109461	81640	-19.11	3786.2	-16.66	0.528312
52785.8	89357	38714	68173.6	94337.5	47360	7.28	-11	23.8	0.534222
7125	65179.2	7164	9798.8	96524	6653	-0.91	177.1	36.89	0.534222
5068.5	64286.7	5167	6096.2	67612.2	5909	10.01	26.4	36.89	0.537767
78114.8	101748	50314	77182.6	96734.3	52290	8.19	60.5	28.56	0.542495
13969.5	93859.5	9754	123422	98807.7	81862	-1.82	3762	-23.8	0.546041
5580	65023.3	5624	4023.8	64506.8	4088	-7.28	24.2	-24.99	0.546041
56695.5	79636.4	46657	73855.1	81352.8	59496	-17.29	299.2	36.89	0.546041
54114	82854.4	42803	147513	103777	93156	-13.65	3501.3	30.94	0.548404
21948	81763.5	17592	83067.6	78231.8	69587	-11.83	2636.7	16.66	0.549586
8221.5	85443.1	6306	113926	101978	73214	2.73	3116.3	-2.38	0.549586
53910.8	168395	20981	262143	132664	129499	6.37	1075.8	133.28	0.549586
11046	103846	6971	140014	86386.8	106219	17.29	3561.8	-23.8	0.55195
12357.8	82902.8	9769	126951	94396.9	88137	-33.67	3592.6	32.13	0.55195
12749.2	113416	7367	131016	128812	66657	14.56	3565.1	24.99	0.554314
139529	107475	85082	262143	104083	165058	-0.91	5967.5	-24.99	0.562587
5958.75	75344.9	5183	63360	80626.8	51501	37.31	1791.9	2.38	0.564951
62552.2	83183	49282	88765.6	81040.7	71783	12.74	1068.1	-41.65	0.564951
50623.5	74887.4	44302	66162.8	83741.4	51779	3.64	225.5	36.89	0.566133
19128.8	72476.3	17297	21342.2	71764.1	19490	-21.84	78.1	-15.47	0.567315
14180.2	74232.5	12519	53201.5	96839.6	36004	-18.2	1643.4	-21.42	0.567315
11892	92242.2	8449	50770.5	92925.6	35806	-11.83	1707.2	-5.95	0.567315
11449.5	69884.9	10737	16549.5	89002.8	12186	7.28	248.6	19.04	0.569679
14590.5	67135	14243	23752.3	67694.3	22995	20.93	273.9	39.27	0.570861
12276	94816.7	8485	9198.2	89611	6727	-4.55	314.6	13.09	0.572043
67614	114494	38702	226051	110806	133697	-20.02	479.6	236.81	0.574406
7616.25	84186	5929	99677.6	101258	64513	-23.66	2476.1	16.66	0.579134
10596.8	100589	6904	131689	119489	72227	8.19	3670.7	40.46	0.579134
7580.25	76486.4	6495	48695.9	84057.7	37966	-1.82	1292.5	14.28	0.581498
117121	108509	70737	262143	91583.6	187586	19.11	1731.4	99.96	0.586225
63561.8	80970	51446	98551.2	78456.9	82321	16.38	841.5	-16.66	0.588589
60990.8	84777.5	47148	80898.4	79816.9	66424	35.49	859.1	-3.57	0.590953
16433.2	130226	8270	200750	127475	103207	-5.46	5613.3	30.94	0.590953
5644.5	65693.1	5631	5539.6	67681.4	5364	21.84	-44	-7.14	0.590953
49720.5	80643.5	40406	73202.8	79207.2	60568	-2.73	378.4	74.97	0.592135
15798.8	98271.3	10536	156104	102320	99985	7.28	4504.5	41.65	0.592135
74178	92178.9	52738	154959	93040	109151	-7.28	1468.5	35.7	0.595681
40639.5	76590.3	34774	54495.1	72695.6	49128	-21.84	677.6	40.46	0.596863
102299	94183.8	71183	246135	122331	131861	-20.02	5710.1	7.14	0.598044
6942.75	78434.8	5801	75091.5	80352.6	61245	29.12	1974.5	4.76	0.599226
53682.8	88077.1	39944	65756.9	88935.2	48456	7.28	792	9.52	0.60159
27871.5	76025.4	24026	17767.2	71312.6	16328	9.1	24.2	29.75	0.603954
9940.5	90055.4	7234	116606	109091	70050	14.56	3096.5	36.89	0.605136
48665.2	89678.5	35564	104475	100428	68177	12.74	903.1	89.25	0.6075
71126.2	90924.4	51266	122679	81525.3	98618	60.97	950.4	66.64	0.608682
12488.2	93867.4	8719	201025	111300	118368	-0.91	5396.6	14.28	0.608682
167125	140460	77977	262143	68368.1	251284	0.91	34019.7	-46.41	0.608682
6657	87237.2	5001	73757.2	98680.2	48984	-20.02	2105.4	53.55	0.611045
10858.5	69163.4	10289	22420.2	69596.9	21112	15.47	64.9	8.33	0.611045
17682	96955.1	11952	214288	125867	111575	0	5608.9	-4.76	0.613409
97470	162680	39266	262143	68367.8	251285	8.19	31177.3	54.74	0.615773
7717.5	90284.6	5602	107865	98338.1	71885	-5.46	2783	17.85	0.618137
45021.8	88797	33228	123472	87279.3	92712	35.49	381.7	82.11	0.619319
6219.75	77983.1	5227	78365.1	79588	64529	16.38	1988.8	-9.52	0.622865
17688.8	68424.6	16942	25111.9	67639.4	24331	-6.37	124.3	38.08	0.627592
14994.8	72486.2	13557	57547.6	93954.8	40141	10.92	1589.5	4.76	0.627592
48038.2	81959.7	38412	70115.1	80015.7	57427	-1.82	463.1	54.74	0.629956
11760	71288.8	10811	7470.1	72506	6752	13.65	30.8	-4.76	0.63232
49825.5	90066.6	36255	102374	85082.3	78855	-44.59	446.6	29.75	0.634684
7008.75	70665.5	6500	59604.6	75613.1	51661	0.91	1592.8	-8.33	0.638229
13755.8	68083.7	13241	17372.3	69126.4	16470	7.28	83.6	-36.89	0.640593
10378.5	70968.8	9584	49446.1	78915.3	41063	-20.02	1409.1	13.09	0.644139
7080.75	75638.8	6135	80064.6	86469	60682	34.58	2104.3	-46.41	0.644139
54059.2	79320	44665	94832.1	76484.7	81257	-13.65	977.9	-2.38	0.645321
80739.8	132430	39956	103634	143350	47379	39.13	783.2	21.42	0.645321
16309.5	67585.2	15815	13950.2	66728	13701	3.64	380.6	13.09	0.647685
9007.5	69342.8	8513	39809	79639.9	32759	0	1060.4	29.75	0.648866
17451.8	96859.6	11808	92469.3	125198	48404	-5.46	2207.7	-30.94	0.648866
7284	66810.9	7145	7247.9	65489.9	7253	3.64	233.2	-4.76	0.648866
8580	107761	5218	97990.2	120452	53315	-1.82	2702.7	11.9	0.650048
40282.5	158852	16619	262143	137651	124807	-3.64	12554.3	47.6	0.65123
14725.5	89547.2	10777	158366	99351.6	104464	-33.67	4416.5	39.27	0.65123
6866.25	83192.2	5409	127620	83986.3	99584	-2.73	3374.8	7.14	0.652412
9412.5	90807.8	6793	92919.2	101085	60242	-17.29	2398	-10.71	0.652412
201788	156960	84253	262143	68368.6	251282	28.21	30968.3	-17.85	0.654776
16946.2	81577	13614	27689.2	80844.7	22446	-38.22	573.1	-10.71	0.654776
9088.5	91874.8	6483	132612	102076	85141	10.92	3638.8	57.12	0.654776
176071	138566	83274	262143	68368.1	251284	-5.46	29481.1	40.46	0.65714
70161.8	84850.3	54191	57723.6	78228.5	48358	-13.65	1167.1	22.61	0.658322
5758.5	73651.3	5124	59288.9	80338.2	48365	1.82	1696.2	1.19	0.660686
19097.2	69697.5	17957	95987.1	79744.1	78885	-21.84	2304.5	11.9	0.660686
12918	67781.8	12490	10969.2	69943.3	10278	-8.19	13.2	33.32	0.661867
22341	72125.1	20300	34808.4	69922	32625	-4.55	258.5	48.79	0.661867
8159.25	72221.1	7404	76272.9	78407.3	63752	33.67	1758.9	-17.85	0.664231
6197.25	79933.7	5081	79464	91564.9	56875	27.3	2103.2	21.42	0.666595
5994.75	75946.6	5173	69716.9	85847.3	53222	-5.46	1800.7	-10.71	0.670141
33150	85809.2	25318	42695.4	86113.5	32493	5.46	213.4	36.89	0.671323
6883.5	64648.5	6978	9707.5	68158.4	9334	2.73	34.1	27.37	0.672505
6174.75	67064.7	6034	5659.5	65104.6	5697	5.46	133.1	-8.33	0.672505
9784.5	88974.2	7207	116520	100573	75927	5.46	2834.7	4.76	0.673686
48693	77855.6	40988	52155.4	76972.9	44406	-19.11	684.2	8.33	0.673686
22141.5	87906.1	16507	18927.7	81011.4	15312	3.64	443.3	-27.37	0.67605
48224.2	81706.9	38680	57456.3	87159.3	43202	41.86	558.8	-22.61	0.67605
51678.8	84205.2	40221	22258.5	79764.5	18288	-26.39	-7.7	1.19	0.677232
9337.5	90510.6	6761	92929.1	121196	50251	-10.01	2668.6	-16.66	0.679596
50922.8	84827.2	39342	120060	84995.7	92572	-2.73	1028.5	89.25	0.683142
97670.2	100440	63729	262143	90393.4	190056	-28.21	9674.5	-3.57	0.684324
7568.25	65956.5	7520	11906.4	67887.4	11494	2.73	-3.3	-38.08	0.686687
46363.5	76803	39562	59252.6	78300.9	49593	27.3	1098.9	24.99	0.689051
8330.25	87098.2	6268	100977	98334.4	67297	20.93	2900.7	-15.47	0.689051
19360.5	67400.3	18825	11124.3	66798.8	10914	6.37	24.2	21.42	0.690233
9581.25	83800.5	7493	130828	87749.2	97710	1.82	3639.9	49.98	0.690233
28318.5	116869	15880	262143	122321	140448	-17.29	8527.2	-3.57	0.691415
262143	163346	105174	262143	68367.3	251287	20.02	52955.1	42.84	0.691415
57089.2	77834	48069	96710.9	88168	71886	-23.66	1563.1	20.23	0.692597
18852.8	74461.1	16593	9535.9	71414.1	8751	-7.28	-7.7	-24.99	0.692597
112440	112204	65674	239397	132256	118627	-2.73	5206.3	23.8	0.693779
46174.5	77154.9	39221	78006.5	75805.3	67439	-7.28	556.6	67.83	0.698506
7327.5	86650.1	5542	73087.3	96935	49413	22.75	1724.8	-20.23	0.699688
10575.8	82619.2	8389	114910	95208.1	79098	-10.92	2974.4	28.56	0.699688
26595	70882.5	24589	44402.6	70812.5	41094	21.84	319	-15.47	0.704416
52009.5	77012.5	44259	65701.9	76673.7	56158	28.21	1408	-30.94	0.704416
7519.5	70069.4	7033	7949.7	70404.3	7400	4.55	69.3	-20.23	0.705598
62105.2	82945.4	49070	102410	80777.3	83087	37.31	1206.7	5.95	0.705598
111398	106038	68849	262143	97198.9	176749	-2.73	3712.5	46.41	0.710326
21543.8	163224	8650	254387	214834	77602	18.2	6628.6	-8.33	0.711507
6348.75	77064.6	5399	90229.7	83315.2	70975	-0.91	2604.8	-1.19	0.711507
54120	87840.1	40378	84246.8	82908.4	66594	34.58	234.3	23.8	0.711507
45642.8	78362.2	38172	84383.2	93783.6	58967	6.37	1167.1	51.17	0.713871
9538.5	83806.8	7459	54322.4	178075	19992	-6.37	1582.9	21.42	0.715053
6780	80320.7	5532	20751.5	91212	14910	-29.12	337.7	-45.22	0.722145
5580.75	69347.8	5274	66599.5	74444.2	58630	20.02	1752.3	2.38	0.722145
6430.5	78816	5347	38534.1	79071	31938	9.1	1175.9	-15.47	0.723327
7269	74191.1	6421	21589.7	92404.8	15312	13.65	354.2	-13.09	0.723327
10917.8	105547	6779	142368	144477	64579	22.75	3950.1	-22.61	0.724508
25644	108265	15523	260350	137691	123917	7.28	7621.9	22.61	0.72569
7556.25	97481.6	5080	72754	105326	45269	-0.91	1826	36.89	0.72569
7220.25	63763.1	7421	4126.1	62277.3	4342	10.01	39.6	-21.42	0.726872
16446.8	81286.1	13260	15698.1	81663	12598	-28.21	6.6	-7.14	0.728054
8196	71732.5	7488	23090.1	71850	21061	28.21	81.4	15.47	0.728054
7191.75	80539.7	5852	71600.1	79005.7	59393	17.29	1833.7	-2.38	0.729236
5411.25	64490.2	5499	7359	66011.4	7306	-0.91	205.7	3.57	0.733964
94929.8	100690	61787	169490	93823	118390	-24.57	1191.3	35.7	0.735146
13686.8	111301	8059	155440	146492	69539	-16.38	4094.2	-20.23	0.735146
9118.5	93872.1	6366	97031	109602	58019	-1.82	2443.1	1.19	0.735146
15762	89886.7	11492	144920	127289	74613	-2.73	3834.6	-27.37	0.736327
7549.5	74233.2	6665	80939.1	78398.2	67660	2.73	2057	-36.89	0.736327
70293.8	80440.9	57269	94897	78324.1	79403	25.48	972.4	13.09	0.738691
10115.2	67130.4	9875	11111.1	66701.2	10917	6.37	238.7	19.04	0.739873
25767.8	67637.9	24967	18304	66143.1	18136	-5.46	167.2	-3.57	0.741055
10406.2	70752.6	9639	28668.2	73387.7	25601	-6.37	14.3	2.38	0.743419
5940.75	70087	5555	58806	79498.1	48478	12.74	1255.1	-3.57	0.743419
68374.5	85963	52127	118415	85245.9	91036	6.37	1468.5	28.56	0.744601
97050.8	92577	68703	161214	93078.2	113510	-10.01	2044.9	60.69	0.748147
24732	120760	13422	262143	115419	148847	-17.29	9507.3	-4.76	0.748147
13868.2	71339.8	12740	53368.7	73229.2	47762	10.92	2621.3	-9.52	0.748147
72445.5	80005.9	59343	79461.8	78036.5	66733	-31.85	1125.3	80.92	0.749328
138797	144612	62901	262143	122763	139943	-40.95	7861.7	-23.8	0.751692
26590.5	117754	14799	262143	91320.7	188126	-0.91	10211.3	16.66	0.751692
13912.5	80466.8	11331	57840.2	96362.6	39337	2.73	1593.9	-9.52	0.754056
9404.25	65184.2	9455	5342.7	64661	5415	7.28	-1.1	-23.8	0.754056
19741.5	92202	14032	139879	102054	89826	-8.19	3837.9	48.79	0.755238
10729.5	88017.1	7989	107158	97018.5	72385	24.57	2955.7	-13.09	0.757602
7392	86693.3	5588	95744	100761	62273	28.21	2536.6	9.52	0.759966
27028.5	88913.8	19922	168835	112453	98394	-24.57	4374.7	2.38	0.759966
21873	84480.7	16968	186442	101312	120605	-30.94	4928	0	0.759966
18621	67055.7	18199	24784.1	69282.1	23444	-2.73	189.2	-13.09	0.762329
7396.5	86823.8	5583	94048.9	102127	60352	6.37	2625.7	-21.42	0.762329
49239.8	77298.4	41747	106350	77868.4	89507	31.85	743.6	5.95	0.767057
9504.75	81350.8	7657	120243	84765	92966	21.84	3236.2	-47.6	0.767057
12673.5	74832.9	11099	86913.2	87349	65209	-31.85	2403.5	-15.47	0.767057
6045.75	78071.8	5075	75644.8	87328.4	56768	10.92	1940.4	-20.23	0.767057
11959.5	94385.6	8304	141460	102531	90419	19.11	3909.4	33.32	0.768239
9673.5	66937.2	9471	11146.3	72547.8	10069	7.28	122.1	1.19	0.770603
17766.8	82737.3	14073	207161	92370.9	146978	31.85	6020.3	-49.98	0.771785
99043.5	96003.8	67611	100606	90216.8	73083	-11.83	1472.9	-11.9	0.774148
14520.8	104483	9108	159778	121832	85948	-20.02	4123.9	17.85	0.77533
5168.25	65336.9	5184	14440.8	70768.9	13373	-12.74	367.4	-19.04	0.782422
10258.5	64812.6	10373	6773.8	65092.1	6820	4.55	3.3	-17.85	0.783604
12351.8	75822.8	10676	73455.8	78747.6	61132	2.73	2041.6	22.61	0.784786
7610.25	81534.3	6117	86112.4	85363.4	66111	-10.92	2198.9	10.71	0.785968
7392	82584.7	5866	83853	85511.4	64265	22.75	2113.1	8.33	0.789513
10467.8	79556.4	8623	76557.8	102427	48984	40.04	2081.2	44.03	0.789513
10141.5	100580	6608	111260	125692	58011	18.2	2839.1	-19.04	0.789513
7599	95973.8	5189	106565	93948.2	74337	-10.92	3052.5	-26.18	0.791877
20211.8	69892.2	18952	16498.9	67880.7	15929	11.83	678.7	21.42	0.793059
80461.5	90114.2	58516	173341	87963.2	129146	-30.94	151.8	52.36	0.793059
103736	102090	66592	168567	104828	105384	0.91	1129.7	120.19	0.795423
8452.5	66619.7	8315	13147.2	68181.9	12637	8.19	13.2	0	0.795423
11958	88461.4	8859	112694	105447	70040	-20.93	2852.3	13.09	0.795423
92043.8	101661	59336	71135.9	115825	40250	-30.94	236.5	-4.76	0.796605
118028	113922	67898	162924	129895	82200	35.49	3093.2	19.04	0.797787
6669.75	66278.8	6595	6147.9	66917.3	6021	-0.91	5.5	7.14	0.80015
5764.5	73713.6	5125	65943.9	83317.9	51870	-5.46	1617	1.19	0.80015
14397	66342.4	14222	14748.8	66587	14516	6.37	337.7	-65.45	0.80015
8838	86050.7	6731	98849.3	104866	61776	-3.64	2706	48.79	0.801332
7968	65249.4	8003	6897	66461.1	6801	9.1	70.4	24.99	0.802514
19422.8	76472.8	16645	67812.8	90240.8	49248	-22.75	1591.7	0	0.804878
89576.2	111154	52814	205171	124669	107854	-1.82	4846.6	9.52	0.80606
20943	112539	12196	262143	105125	163422	13.65	8995.8	-16.66	0.807242
79305.8	148603	34975	262143	68367.3	251287	-28.21	18326	-7.14	0.809606
61389	84350.7	47696	119822	90072.9	87181	10.92	1092.3	66.64	0.809606
11652.8	99722.5	7658	126824	127727	65073	-15.47	3333	24.99	0.810788
16299	95920.6	11136	144724	104991	90337	1.82	3830.2	-33.32	0.810788
13212	84039.8	10303	114017	96332.6	77567	26.39	3238.4	17.85	0.811969
8273.25	86765.2	6249	93248.1	89492.8	68286	-4.55	2431	10.71	0.813151
63254.2	80810.8	51298	98929.6	80010	81033	-4.55	1476.2	99.96	0.814333
7347	77199.5	6237	49208.5	80959.2	39834	-0.91	1494.9	5.95	0.814333
12084.8	134898	5871	136635	160249	55879	20.93	3389.1	0	0.816697
10566	78287.6	8845	106804	86400.2	81013	-1.82	3137.2	20.23	0.816697
50390.2	144290	22887	262143	106696	161017	10.01	12449.8	-23.8	0.817879
154166	122381	82557	262143	68367.3	251287	12.74	7806.7	255.85	0.819061
61231.5	79513.1	50468	93184.3	83927.9	72764	30.94	926.2	-3.57	0.819061
256422	223895	75057	262143	71563.7	240063	10.92	28276.6	63.07	0.819061
16391.2	83648.7	12842	5728.8	96094.9	3907	20.93	-4.4	-28.56	0.821425
69996	100941	45445	127262	108147	77120	-20.93	2412.3	5.95	0.82497
8352.75	85532.2	6400	112910	98283.1	75289	10.92	3065.7	-16.66	0.828516
43748.2	82582.1	34718	66589.6	81884.1	53295	1.82	896.5	-10.71	0.829698
16097.2	74968	14072	17414.1	83964.9	13592	30.03	350.9	4.76	0.829698
21291	104448	13359	202743	132750	100090	-20.02	5259.1	24.99	0.832062
79491	91371.1	57015	102002	86070	77667	20.93	136.4	-33.32	0.840335
8039.25	67056.2	7857	32984.6	68116.6	31735	0.91	801.9	14.28	0.840335
191410	146820	85440	262143	91427.2	187907	19.11	3998.5	-3.57	0.841517
42480.8	72453.3	38425	41146.6	72236.4	37330	38.22	84.7	3.57	0.841517
5869.5	64889.3	5928	8484.3	66067.9	8416	21.84	15.4	-4.76	0.842699
6835.5	82453.8	5433	78213.3	92261.8	55557	-0.91	1911.8	13.09	0.843881
154021	142252	70958	262143	68366.7	251289	-2.73	16305.3	19.04	0.843881
7811.25	76428.5	6698	77066	89785.2	56252	-27.3	2156	22.61	0.845063
105901	123232	56319	117839	105624	73115	-41.86	2346.3	-1.19	0.846245
22941	95627.9	15722	44919.6	96802.2	30411	7.28	1313.4	3.57	0.849791
21782.2	90149.8	15835	191796	95785.5	131226	2.73	5294.3	-33.32	0.850972
8428.5	74958.6	7369	85951.8	78913.7	71381	-10.01	2124.1	-19.04	0.850972
117910	114014	67776	156655	112073	91606	13.65	2684	33.32	0.853336
10331.2	71038.6	9531	12888.7	71789.4	11766	-3.64	248.6	16.66	0.853336
6712.5	65162.3	6751	6617.6	64691.4	6704	25.48	5.5	-44.03	0.854518
11453.2	142564	5265	133401	169470	51588	-9.1	3609.1	-33.32	0.8557
86372.2	114093	49613	262143	153740	111746	17.29	6080.8	7.14	0.8557
79795.5	100260	52159	151978	99089.1	100516	5.46	1101.1	24.99	0.856882
80436.8	87918.5	59959	95345.8	82299.4	75925	-16.38	1016.4	21.42	0.858064
88918.5	89716.6	64953	189620	96377.8	128940	-9.1	3696	8.33	0.858064
34170	73784.7	30350	40379.9	73109.3	36197	-7.28	515.9	-38.08	0.860428
49197.8	86815	37139	57431	89883.9	41874	22.75	96.8	9.52	0.860428
18209.2	74487.3	16021	18855.1	75841.6	16293	22.75	591.8	-9.52	0.865155
16506	95039.3	11382	178348	99400	117588	-1.82	4893.9	-9.52	0.867519
51618	76567.7	44181	43852.6	78750.6	36494	-0.91	15.4	-1.19	0.867519
5719.5	72783.1	5150	56696.2	77049.6	48224	0	1464.1	29.75	0.867519
7150.5	64193.9	7300	6711.1	64338.6	6836	4.55	2.2	-13.09	0.868701
42605.2	138172	20208	262143	100440	171045	26.39	13326.5	16.66	0.872247
63643.5	90178.6	46252	67070.3	107515	40883	-6.37	715	-3.57	0.87461
19335.8	69015.2	18361	15592.5	68873.1	14837	-48.23	-14.3	35.7	0.87461
51702	91487.8	37036	90462.9	83032.1	71401	20.93	454.3	78.54	0.876974
6901.5	69158.5	6540	75246.6	74829.8	65901	25.48	2082.3	-26.18	0.878156
30009	104543	18812	255352	147608	113373	32.76	7366.7	20.23	0.878156
113078	106167	69802	262143	118683	144754	10.92	5031.4	59.5	0.879338
32022.8	125652	16702	262143	126568	135736	-4.55	8232.4	35.7	0.879338
6057	66147.6	6001	4428.6	64582.3	4494	20.93	-19.8	7.14	0.882884
9571.5	65911.3	9517	11872.3	65814.8	11822	35.49	26.4	-8.33	0.882884
87161.2	92772.7	61572	62403	89516.3	45686	12.74	-11	-20.23	0.884066
8323.5	64923.7	8402	3228.5	63903	3311	36.4	35.2	-21.42	0.884066
19082.2	94361.6	13253	232816	120516	126604	36.4	6760.6	-15.47	0.884066
6661.5	65817.6	6633	3840.1	66578	3780	14.56	46.2	-41.65	0.885248
21636.8	98793.7	14353	208259	131293	103954	33.67	5869.6	9.52	0.885248
20270.2	87379.5	15203	124798	86359.7	94706	0	3501.3	36.89	0.887611
16037.2	102739	10230	185424	117951	103025	-15.47	5178.8	-39.27	0.891157
13635.8	87990.6	10156	181440	119267	99699	13.65	4908.2	26.18	0.893521
11649.8	92051.8	8294	127142	126650	65791	2.73	3235.1	23.8	0.894703
8422.5	85737.3	6438	96871.5	101169	62752	-8.19	2526.7	2.38	0.895885
27288.8	128921	13872	222362	154177	94519	-6.37	6579.1	-60.69	0.895885
162147	114368	92915	262143	171856	99966	-10.01	5722.2	-1.19	0.895885
19062.8	138059	9049	262143	160739	106880	8.19	7352.4	30.94	0.897067
12276	76694	10490	83644	81659.1	67129	-21.84	2370.5	1.19	0.897067
79185	92650.9	56011	103776	94898.3	71667	-12.74	1500.4	10.71	0.898249
7518.75	91776.6	5369	100918	89763.7	73680	-19.11	2590.5	-13.09	0.900612
6144	80034.4	5031	94120.4	87664.9	70362	-5.46	2377.1	-47.6	0.900612
47282.2	90950.7	34070	108774	91922.4	77550	-20.93	1183.6	58.31	0.901794
122480	106603	75297	215768	126489	111793	-9.1	3523.3	-5.95	0.901794
104575	105304	65082	262143	96774	177525	55.51	10932.9	20.23	0.902976
86219.2	148019	38174	262143	68367	251288	-29.12	22567.6	4.76	0.90534
59247	84822	45776	141731	86528.2	107346	20.93	143	-1.19	0.906522
65335.5	88665.4	48292	117901	85844.5	90009	-20.93	1426.7	51.17	0.907704
49849.5	79185	41257	91538.7	78259.8	76656	10.92	777.7	33.32	0.907704
24945.8	111487	14664	262143	106772	160902	23.66	8587.7	1.19	0.908886
15492	75880.7	13380	116157	80509.8	94553	-7.28	3076.7	-1.19	0.910068
112724	105201	70223	247352	128796	125861	-5.46	5066.6	3.57	0.910068
12751.5	80672.1	10359	11634.7	122567	6221	-24.57	123.2	35.7	0.91125
121437	113864	69895	262143	68367.5	251286	-17.29	15024.9	14.28	0.91125
86176.5	105536	53514	262143	131886	130263	-26.39	8373.2	22.61	0.912431
11801.2	73706.9	10493	120128	80522.5	97770	-0.91	3312.1	-16.66	0.913613
9459.75	66199.1	9365	15010.6	69369.9	14181	40.04	205.7	17.85	0.914795
48389.2	82575.7	38404	59030.4	82539.3	46870	0	319	48.79	0.917159
10137.8	80639.4	8239	104477	89575.8	76438	-1.82	3240.6	-16.66	0.918341
10620.8	109838	6337	131655	120837	71403	17.29	3606.9	20.23	0.920705
37369.5	80714.8	30342	76066.1	86626	57547	-30.03	502.7	-4.76	0.920705
98532.8	95990	67272	188895	89966.2	137601	-9.1	517	70.21	0.920705
121846	112132	71214	262143	111096	154639	-20.93	6399.8	10.71	0.923069
14493.8	95272.1	9970	150987	141672	69845	-13.65	3951.2	-19.04	0.924251
42670.5	72368.2	38642	86025.5	85541.3	65907	-5.46	712.8	40.46	0.926614
53445	81517.7	42967	88122.1	80420.7	71812	20.93	462	66.64	0.928978
15547.5	92201.7	11051	153756	103819	97059	11.83	4127.2	5.95	0.93016
53362.5	79033.8	44249	90490.4	78298.1	75741	10.92	1428.9	23.8	0.93016
12575.2	68631.9	12008	6132.5	66738.5	6022	12.74	56.1	2.38	0.932524
12545.2	72958.2	11269	22147.4	74182.4	19566	-5.46	576.4	16.66	0.932524
67653	92482.6	47941	88055	103223	55906	-1.82	597.3	-15.47	0.933706
15498	81306.2	12492	64100.3	102538	40969	-30.03	1603.8	28.56	0.934888
120226	112362	70123	262143	118796	144616	43.68	1262.8	49.98	0.938433
262143	199853	85962	262143	68366.7	251289	28.21	17708.9	-23.8	0.939615
8587.5	78154.5	7201	83667.1	85470.8	64153	49.14	2299	19.04	0.939615
16418.2	91878.3	11711	89398.1	80291.5	72969	-29.12	2172.5	19.04	0.940797
51556.5	85915.7	39327	70957.7	84744.8	54874	-25.48	1064.8	72.59	0.940797
56653.5	92043.3	40338	125533	86531	95075	-0.91	462	78.54	0.941979
100343	91240.9	72074	93524.2	107969	56768	-21.84	1076.9	7.14	0.943161
37671	86430.7	28564	197096	131884	97941	10.92	4369.2	42.84	0.944343
23634.8	130557	11864	223960	146979	99861	4.55	6003.8	-9.52	0.944343
65484	85074	50445	131994	87024.3	99402	-0.91	1064.8	57.12	0.944343
17625.8	84260.1	13709	140613	97809.4	94216	8.19	4033.7	21.42	0.945525
34326.8	117530	19141	262143	85337.5	201316	-15.47	9828.5	51.17	0.946707
78126	90837.7	56365	166789	80049.3	136549	-4.55	1108.8	124.95	0.946707
19230	124004	10163	130953	150295	57102	-1.82	3584.9	29.75	0.947889
13632	108289	8250	113632	128649	57886	-2.73	2711.5	-4.76	0.949071
9157.5	83516	7186	105795	89915.2	77110	-25.48	2777.5	-32.13	0.949071
58304.2	78871.9	48446	70017.2	73523.1	62411	10.92	291.5	32.13	0.950253
9298.5	80108.6	7607	113123	84233.3	88013	7.28	3091	9.52	0.950253
21748.5	111466	12787	163694	117506	91296	29.12	4624.4	10.71	0.951434
15036.8	67654	14566	12155	68394.4	11647	17.29	68.2	-5.95	0.951434
5874	63242.7	6087	3809.3	61824.2	4038	25.48	34.1	-14.28	0.951434
262143	186761	91988	262143	68366.2	251291	-48.23	32158.5	8.33	0.953798
262143	134780	127466	262143	68365.9	251292	119.21	262143	391.51	0.95498
88986	103186	56517	134352	106747	82484	85.54	91.3	57.12	0.958526
38362.5	119198	21092	262143	114856	149577	46.41	10674.4	-10.71	0.959708
5515.5	63874.1	5659	4582.6	63426.7	4735	2.73	1.1	8.33	0.959708
91995.8	106494	56614	115228	105302	71714	4.55	1940.4	86.87	0.96089
262143	147894	116163	262143	68365.9	251292	28.21	49701.3	92.82	0.96089
54305.2	78697.8	45223	108263	77938.5	91035	-26.39	212.3	1.19	0.963253
12387	91645.3	8858	149577	129107	75927	3.64	4027.1	-8.33	0.965617
12218.2	70886.6	11296	63208.2	92435.7	44814	-37.31	1591.7	20.23	0.965617
165929	189564	57365	262143	68365.4	251294	-27.3	64680	2.38	0.966799
243398	143947	110814	262143	68365.1	251295	2.73	30067.4	92.82	0.967981
128630	111547	75573	262143	95298.3	180274	8.19	8676.8	22.61	0.967981
262143	127224	135036	262143	68365.1	251295	47.32	177158	303.45	0.967981
79917	92491.8	56626	154414	99358.4	101850	-18.2	1815	-30.94	0.970345
56239.5	83475.9	44153	96594.3	79339.3	79789	-3.64	-37.4	-14.28	0.970345
63998.2	93833.9	44698	62339.2	93399.1	43742	-30.94	-27.5	0	0.970345
18985.5	119649	10399	262143	135083	127180	-9.1	7624.1	-13.09	0.975073
130226	128917	66201	262143	166090	103437	8.19	9502.9	27.37	0.977436
13758	76788	11742	83089.6	90639.7	60077	10.01	1996.5	15.47	0.978618
15229.5	109655	9102	143389	114636	81974	-15.47	4167.9	33.32	0.980982
14404.5	67242.2	14039	6039	64870	6101	1.82	89.1	-19.04	0.982164
6453.75	64142.1	6594	10901	64372.7	11098	-11.83	149.6	-4.76	0.98571
15182.2	112542	8841	101484	140003	47505	-3.64	2631.2	-13.09	0.986892
47424	78144.9	39772	65298.2	76348	56051	10.92	981.2	16.66	0.989255
8886	69943.9	8326	9667.9	74035.5	8558	11.83	70.4	2.38	0.989255
58212.8	83666.6	45598	84307.3	79700.6	69324	-20.02	1399.2	-38.08	0.990437
14486.2	91691.2	10354	134720	93897.9	94028	34.58	4151.4	27.37	0.990437
5721	66832.7	5610	10978	68376.2	10522	17.29	6.6	13.09	0.992801
33986.2	78673.4	28311	83788.1	72755.4	75474	-16.38	26.4	10.71	0.992801
29862	143995	13591	257425	160299	105245	11.83	7696.7	65.45	0.993983
14506.5	142812	6657	144527	157576	60109	13.65	3808.2	24.99	0.995165
67020.8	86282	50906	100446	87673.3	75084	37.31	1518	7.14	0.995165
9860.25	76464.5	8451	92271.3	94395.9	64061	-7.28	2579.5	-45.22	0.996347
27264	101073	17678	34884.3	100931	22651	-25.48	223.3	-9.52	0.999893
31705.5	69832	29755	30347.9	72983.7	27251	15.47	317.9	51.17	0.999893
16397.2	80737.1	13310	93322.9	95691.2	63914	24.57	2270.4	30.94	1.00226
118202	102976	75226	262143	89265.2	192458	9.1	10795.4	8.33	1.0058
67325.2	84222.1	52388	106968	84664.2	82801	-10.92	1602.7	9.52	1.00698
45858	79271.7	37912	105735	80459.2	86124	15.47	861.3	-15.47	1.00698
7981.5	79907.7	6546	73323.8	84587.8	56809	16.38	2004.2	27.37	1.00935
8710.5	101738	5611	97095.9	136724	46541	13.65	2665.3	-7.14	1.01171
144975	123109	77176	262143	90170.4	190526	11.83	12710.5	-11.9	1.01526
99681	104879	62288	86752.6	92337.7	61572	-11.83	99	-27.37	1.0188
8838.75	74244.6	7802	24173.6	76485.4	20713	15.47	465.3	-5.95	1.02353
78084.8	88847.7	57597	116403	84865.9	89890	-17.29	1235.3	41.65	1.02589
25771.5	68103.3	24800	12580.7	66277.2	12440	-28.21	19.8	23.8	1.02708
10570.5	88700.2	7810	70536.4	122309	37795	-30.03	2380.4	7.14	1.03062
6146.25	71141.1	5662	14380.3	77925.2	12094	1.82	212.3	-30.94	1.03062
33443.2	116427	18825	116611	114805	66567	12.74	3073.4	0	1.0318
8537.25	88584.1	6316	89844.7	114641	51361	27.3	2357.3	-9.52	1.03417
43934.2	82467.6	34914	108564	78650.5	90462	6.37	464.2	61.88	1.03417
10453.5	69165.1	9905	9931.9	68128.2	9554	24.57	178.2	-2.38	1.03417
7296	67583.1	7075	9777.9	66432.1	9646	-38.22	202.4	-3.57	1.04008
54357	84387.6	42214	96493.1	83037.1	76156	-23.66	1807.3	33.32	1.04008
28215	72490.9	25508	29392	71042.1	27114	23.66	435.6	0	1.04126
87001.5	166566	34231	262143	70847.8	242489	21.84	24181.3	4.76	1.04362
51970.5	85304.1	39927	81204.2	79052.3	67320	-39.13	1086.8	-8.33	1.04362
12827.2	83754.8	10037	141479	92448.6	100293	23.66	4233.9	-20.23	1.04481
155406	153980	66143	262143	189704	90561	33.67	5837.7	9.52	1.04835
56192.2	86660	42495	93264.6	86659.6	70531	7.28	1229.8	17.85	1.04835
38939.2	80662.6	31637	82790.4	92465	58679	10.92	1358.5	14.28	1.04953
7666.5	86971.1	5777	83483.4	100547	54414	3.64	2205.5	-38.08	1.05071
34530.8	145982	15502	262143	152163	112904	2.73	9333.5	-10.71	1.05071
9128.25	64043.4	9341	3944.6	62700.3	4123	-0.91	-37.4	-10.71	1.05308
8964	85078.2	6905	81462.7	105317	50692	7.28	2094.4	-5.95	1.05426
189687	144668	85930	262143	70295.8	244393	-10.92	16369.1	0	1.05544
6597.75	85082.7	5082	46405.7	84186.7	36125	13.65	1046.1	17.85	1.05544
244056	173951	91948	262143	86209.8	199279	42.77	22303.6	-44.03	1.05781
40947.8	85202.9	31496	68942.5	86655.5	52140	1.82	864.6	-21.42	1.05899
83947.5	99154.4	55485	262143	92545.7	185636	-3.64	699.6	107.1	1.06017
99258	104046	62520	235679	101917	151549	-31.85	1810.6	165.41	1.06017
50985.8	117242	28500	262143	123635	138956	21.84	9282.9	4.76	1.06135
105379	125978	54820	179076	143889	81562	-2.73	2664.2	3.57	1.06135
68606.2	87377.4	51457	111597	84968.2	86075	12.74	2024	70.21	1.06253
23646.8	72756.5	21300	21028.7	71122.3	19377	-5.46	52.8	23.8	1.06253
17841	101179	11556	176552	120782	95797	5.46	5115	20.23	1.06372
22974.8	107043	14066	262143	87962.2	195309	8.19	9594.2	20.23	1.06726
7471.5	83572.7	5859	70849.9	97067.4	47835	2.73	2325.4	35.7	1.06844
7833.75	78404.5	6548	72404.2	84265.6	56311	5.46	1995.4	19.04	1.07081
8674.5	74634.6	7617	21296	76684.3	18200	49.14	177.1	-22.61	1.07317
16122	82422.3	12819	35061.4	77698.7	29573	40.95	107.8	19.04	1.07317
33067.5	77563.1	27940	49144.7	75700.4	42546	-2.73	375.1	-7.14	1.07317
18185.2	72059.3	16539	26433	70074.6	24721	-11.83	750.2	30.94	1.07317
10848	87607.5	8115	98477.5	95886.3	67307	7.28	2580.6	29.75	1.07317
79638	90926.1	57400	58234	95289.1	40051	-20.93	302.5	-1.19	1.07553
7671	79457.4	6327	96727.4	86500.8	73284	-18.2	2349.6	34.51	1.07553
6618	67630.9	6413	4997.3	65856.2	4973	-2.73	22	3.57	1.07553
7785	63790.7	7998	9040.9	64839.6	9138	-2.73	211.2	-2.38	1.07672
104732	86369.9	79469	226500	95910	154769	9.1	5689.2	23.8	1.08026
12423	81382.8	10004	13050.4	79663.9	10736	11.83	3.3	3.57	1.08026
5176.5	63972.7	5303	3583.8	61227.3	3836	8.19	38.5	10.71	1.08263
6255.75	72128.2	5684	89668.7	77981.5	75358	19.11	2109.8	-4.76	1.08381
6418.5	66684	6308	11454.3	102369	7333	-10.01	194.7	-30.94	1.08499
9773.25	67993.6	9420	16325.1	68441.8	15632	-0.91	295.9	22.61	1.08735
46711.5	138232	22146	262143	158689	108261	-25.48	9267.5	0	1.08854
6507	71204.3	5989	71222.8	79730.4	58543	-4.55	2105.4	16.66	1.08854
39519.8	113030	22914	262143	141128	121732	47.32	7791.3	-16.66	1.0909
175963	141907	81264	262143	103853	165424	9.1	9616.2	20.23	1.0909
48366.8	76775.7	41286	55085.8	76538.8	47167	29.12	1356.3	13.09	1.0909
58493.2	82392.9	46526	120108	81498.7	96583	7.28	785.4	23.8	1.0909
19589.2	67664.6	18973	20065.1	68406.9	19223	9.1	-12.1	-17.85	1.0909
7774.5	78725.2	6472	17043.4	81499.9	13705	9.1	269.5	0	1.0909
106722	94167.9	74273	65662.3	96172.6	44745	29.12	323.4	-7.14	1.09208
49679.2	120531	27012	200972	101561	129685	40.04	4735.5	-8.33	1.09208
60649.5	79844.2	49781	82544	78956.2	68514	33.67	1581.8	97.58	1.09208
85219.5	95325.8	58588	184320	90397.4	133628	39.13	1193.5	-20.23	1.09208
20975.2	67876.5	20252	20069.5	67815.1	19395	-21.84	-4.4	-3.57	1.09208
7859.25	91372	5637	64394	94923.9	44458	-6.37	1765.5	-27.37	1.09326
62478.8	85111	48109	182255	109000	109580	-23.66	2037.2	114.24	1.09326
11084.2	75229.6	9656	110214	79167.6	91237	-12.74	2764.3	-10.71	1.09563
19212	104488	12050	147970	114842	84441	-5.46	4763	-1.19	1.09681
5353.5	68311.3	5136	44442.2	73473.5	39641	15.47	1189.1	3.57	1.09799
24785.2	93529.5	17367	161917	96745.8	109683	20.02	4809.2	32.13	1.09799
27091.5	97606.9	18190	262143	82464.4	208330	24.57	9846.1	5.95	1.10035
5698.5	65853.8	5671	1707.2	61575.7	1817	0.91	37.4	-10.71	1.10035
41081.2	82914	32471	26298.8	87395.1	19721	-1.82	51.7	52.36	1.10272
5568.75	66512.4	5487	15283.4	69210.4	14472	-5.46	217.8	1.19	1.1039
9901.5	69091.2	9392	12606	68525.8	12056	-1.82	84.7	-24.99	1.1039
5583	71742.6	5100	61734.2	76812.9	52671	-14.56	1698.4	21.42	1.10863
6561	66777.7	6439	5769.5	66300.2	5703	-20.02	-26.4	16.66	1.10863
101021	104111	63591	140579	101330	90921	12.74	3678.4	38.08	1.10981
42564.8	80966.1	34453	67780.9	77917.7	57010	-24.57	1205.6	13.09	1.11099
6279	73025.8	5635	59277.9	78897.6	49239	-5.46	1683	23.8	1.11099
10221.8	80690.5	8302	72393.2	88874	53383	10.92	1855.7	21.42	1.11099
34614	72830.9	31147	37033.7	77360.8	31373	5.46	-6.6	70.21	1.11217
12597	84898.9	9724	65247.6	98298.1	43501	-10.01	1607.1	-2.38	1.11217
165572	170219	63747	262143	68364.8	251296	16.38	36104.2	28.56	1.11454
51317.2	73511	45750	34800.7	71923.6	31710	-3.64	-16.5	39.27	1.1169
8124.75	83510.6	6376	123118	95163.5	84787	21.84	3259.3	7.14	1.11808
5511.75	63830.7	5659	10456.6	65690.5	10432	-5.46	13.2	-3.57	1.12045
15342.8	96469.6	10423	137086	150319	59767	9.1	3738.9	27.37	1.12163
262143	137556	124893	262143	68365.1	251295	10.92	119121	96.39	1.12163
10704.8	101438	6916	121251	109384	72646	1.82	3424.3	-36.89	1.12281
8589.75	88945.8	6329	98193.7	114302	56300	-30.94	2462.9	9.52	1.12399
43395	82021.6	34673	85335.8	76835.8	72786	-10.01	512.6	-35.7	1.12399
7239	67725.2	7005	11933.9	70491.2	11095	-19.11	-23.1	-28.56	1.12399
11912.2	100551	7764	117799	133864	57671	-21.84	3163.6	-4.76	1.12399
40413	165459	16007	262143	144004	119301	10.01	10142	2.38	1.12517
12184.5	86187.1	9265	173972	118073	96562	8.19	4787.2	23.8	1.12517
7380.75	65640.5	7369	14466.1	66011	14362	10.92	40.7	-10.71	1.12517
8518.5	66169.1	8437	14335.2	67057.2	14010	29.12	38.5	40.46	1.12636
6169.5	80606.9	5016	99655.6	96128	67941	-2.73	2746.7	17.85	1.12754
51988.5	79444.1	42887	82949.9	78826.7	68964	-20.02	1013.1	51.17	1.1299
8363.25	101574	5396	92334	98337.6	61535	18.2	2593.8	-33.32	1.13227
12633.8	75627.1	10948	58103.1	79705.4	47774	-11.83	1791.9	-17.85	1.13345
8777.25	68471.1	8401	5900.4	99380.3	3891	9.1	35.2	-9.52	1.13463
8322.75	80152.8	6805	82118.3	95729.2	56218	13.65	2418.9	-3.57	1.13581
17769	70803.7	16447	23127.5	70836.3	21397	4.55	323.4	28.56	1.13936
5917.5	65419.9	5928	3727.9	66191.2	3691	20.93	36.3	17.85	1.13936
59642.2	131399	29747	262143	78625.4	218502	-22.75	14017.3	53.55	1.14054
5627.25	65585.5	5623	9176.2	65423.4	9192	10.01	146.3	-21.42	1.1429
13528.5	89088	9952	60003.9	94486.1	41619	-7.28	1217.7	-2.38	1.14409
9285	108294	5619	117796	113224	68182	0	3243.9	-2.38	1.14645
9199.5	99768.1	6043	72977.3	92971.5	51442	-10.92	2242.9	-5.95	1.14645
53357.2	124571	28071	218759	129754	110491	0.91	6028	2.38	1.14881
18217.5	91095.8	13106	74276.4	118744	40994	-3.64	1897.5	11.9	1.15236
6243.75	67179.5	6091	8157.6	66743.6	8010	-4.55	100.1	-14.28	1.15354
8451.75	67729.8	8178	14087.7	67573.1	13663	6.37	104.5	-19.04	1.1559
41038.5	74569.5	36067	64288.4	75730.8	55634	14.56	939.4	24.99	1.15827
63347.2	84044.1	49397	79149.4	80805.3	64193	-41.86	96.8	-8.33	1.15827
18561.8	101102	12032	193955	107295	118468	-4.55	5673.8	33.32	1.16181
8013	74445.7	7054	55444.4	77460.7	46909	-7.28	1545.5	5.95	1.163
165406	145101	74707	262143	68364.8	251296	27.3	20090.4	23.8	1.16418
10262.2	102320	6573	123410	107704	75093	30.03	3342.9	-3.57	1.16536
6671.25	64513.4	6777	2285.8	59140.2	2533	-1.82	-8.8	-14.28	1.16654
61413	106613	37751	262143	75542.9	227418	29.12	12608.2	15.47	1.16891
65670	83456.1	51569	63556.9	80853.8	51516	11.83	473	46.41	1.16891
24312	138332	11518	253532	151758	109487	15.47	7029	2.38	1.16891
176330	144652	79888	262143	98995.7	173541	-22.75	11193.6	-14.28	1.17009
49501.5	82088.3	39520	97025.5	81371.1	78144	29.12	776.6	29.75	1.17363
261630	249312	68774	262143	99782.2	172173	12.74	10282.8	71.4	1.17718
11834.2	72734.6	10663	49989.5	88966.8	36824	2.73	1161.6	33.32	1.18191
26418.8	70358.4	24608	17666	71475.4	16198	22.75	124.3	-7.14	1.18309
72459	91514.2	51890	192150	131734	95592	16.38	3990.8	38.08	1.18309
9220.5	67029.9	9015	14259.3	66697.4	14011	3.64	19.8	29.75	1.18309
90432	94735.4	62559	178304	117738	99249	-0.91	3921.5	17.85	1.18545
5697	74108.5	5038	52637.2	81110.5	42530	10.01	1554.3	-11.9	1.18545
14062.5	92003.6	10017	199922	114543	114386	2.73	5321.8	-32.13	1.18663
41469.8	77550.6	35045	62278.7	78988.6	51672	4.55	123.2	20.23	1.18663
95298	90374.9	69106	173424	126215	90049	-16.38	3319.8	17.85	1.18782
68019.8	137512	32417	262143	112440	152791	9.1	13174.7	-7.14	1.18782
71256.8	110470	42273	147652	104471	92624	28.21	48.4	72.59	1.189
69512.2	88560.6	51440	170036	109776	101511	3.64	2809.4	44.03	1.189
18073.5	133341	8883	189178	155246	79860	0	4488	9.52	1.19136
16069.5	68634.7	15344	14665.2	66687.4	14412	17.29	922.9	-17.85	1.19254
6507.75	64571.1	6605	8103.7	63909	8310	29.12	-17.6	-23.8	1.19373
16456.5	83831.6	12865	152592	108229	92399	15.47	4015	27.37	1.19491
20659.5	99818.7	13564	238319	113818	137224	-8.19	6664.9	-17.85	1.19727
54800.2	101872	35254	83914.6	105001	52375	0.91	1053.8	-20.23	1.19845
6487.5	74971.8	5671	50513.1	95674.3	34601	-11.83	1291.4	-2.38	1.19845
7185	78361.8	6009	100905	85375.4	77457	-0.91	2613.6	2.38	1.19845
7594.5	86876.1	5729	90173.6	107253	55100	29.12	2669.7	17.85	1.20318
56337	84584.2	43650	66133.1	88120.1	49184	-3.64	460.9	-1.19	1.20436
121913	94557.2	84496	262143	68366.7	251289	14.56	2886.4	147.56	1.20673
89184.8	119741	48812	262143	77546.1	221543	-8.19	10809.7	57.12	1.20673
53480.2	76760.4	45660	75098.1	86365.6	56986	-38.22	862.4	20.23	1.20791
181438	141756	83882	262143	84832.7	202514	-29.12	12046.1	13.09	1.20791
55715.2	82525.8	44245	70159.1	79727.2	57671	-31.85	-2.2	-3.57	1.20909
262143	181670	94566	262143	68366.4	251290	79.17	61246.9	26.18	1.20909
7848.75	88670.2	5801	80799.4	102927	51447	9.1	2304.5	-27.37	1.21264
51082.5	79390.6	42168	88517	77958.5	74412	12.74	1416.8	40.46	1.215
168354	190248	57994	262143	68367.3	251287	50.96	50254.6	23.8	1.21618
13283.2	69271.2	12567	86736.1	74123.9	76687	19.11	2622.4	9.52	1.21855
92580.8	87619.3	69247	127960	103801	80789	-34.58	2021.8	-30.94	1.21855
152044	124547	80005	262143	68367.3	251287	-40.95	32359.8	98.77	1.22091
109908	161533	44591	262143	68367	251288	22.75	33700.7	14.28	1.22209
7530	83997.6	5875	94646.2	87484.4	70901	20.93	2461.8	-9.52	1.22682
49749.8	78936.6	41304	60529.7	78491.4	50539	37.31	877.8	49.98	1.228
68524.5	86037.7	52196	106900	86106.7	81362	47.32	150.7	48.79	1.22918
76881	83862.7	60080	120104	85153.8	92434	-8.19	375.1	5.95	1.22918
48128.2	83176.4	37921	70909.3	78395.2	59278	53.69	730.4	17.85	1.23155
119924	108455	72466	190424	107863	115699	-18.2	2768.7	14.28	1.23509
55749.8	167252	21845	262143	149775	114704	25.48	11305.8	9.52	1.23509
16191.8	106862	9930	160549	111107	94699	27.3	4679.4	-9.52	1.23627
262143	147295	116635	262143	68366.7	251289	34.58	32638.1	-13.09	1.23627
46312.5	73813.5	41119	37444	77138.5	31812	0	199.1	29.75	1.23864
262143	139761	122923	262143	68367	251288	11.83	148415	157.08	1.23864
8142	85416.1	6247	103854	97648.5	69701	-9.1	2693.9	21.42	1.23982
55450.5	75110.7	48382	70032.6	73673.8	62297	-22.75	490.6	4.76	1.241
60968.2	86240.6	46331	62691.2	76393.7	53781	-31.85	-41.8	9.52	1.24218
116040	144463	52642	262143	68367	251288	1.82	17251.3	16.66	1.24337
7376.25	92341.9	5235	80829.1	83051.9	63782	7.28	1996.5	-41.65	1.24455
64893	85266.3	49877	146806	78374.4	122758	11.83	1030.7	85.68	1.24691
56807.2	109420	34024	140331	132874	69214	-4.55	2823.7	-28.56	1.25282
131129	150526	57091	262143	68367	251288	57.33	21266.3	38.08	1.25755
79193.2	99155.7	52342	129907	86013.9	98979	0.91	243.1	-8.33	1.25755
8762.25	64696.1	8876	6430.6	65147	6469	18.2	139.7	-30.94	1.25991
79837.5	96368.5	54294	137098	87940.6	102170	22.75	165	8.33	1.26228
7563	93342.5	5310	80877.5	103036	51442	-16.38	2322.1	3.57	1.26464
10017	81246.8	8080	114213	96268.4	77752	11.83	3202.1	74.97	1.26582
262143	209428	82032	262143	68367.3	251287	64.61	33504.9	51.17	1.26937
22548.8	85736.5	17236	167772	114035	96419	0.91	4503.4	11.9	1.27055
8949.75	88452.8	6631	106195	97752.7	71196	30.94	2704.9	-23.8	1.27055
10047.8	71311.4	9234	23060.4	68591.9	22033	-0.91	38.5	57.12	1.27291
262143	183991	93373	262143	100883	170294	10.92	10626	-14.28	1.27409
26751	86311.2	20312	106966	114935	60992	37.31	3196.6	-1.19	1.27646
55360.5	83131.5	43643	48462.7	79826.4	39787	20.02	393.8	51.17	1.27882
5379	65866.6	5352	8335.8	66915.1	8164	-3.64	-4.4	10.71	1.27882
262143	111465	154128	262143	68367.3	251287	71.89	211940	301.07	1.28
6768.75	83055	5341	58723.5	83106.7	46308	21.84	1535.6	21.42	1.28119
5819.25	64792.8	5886	5816.8	65624	5809	15.47	182.6	17.85	1.28237
13138.5	77592.6	11097	125191	81743.5	100369	-15.47	3543.1	-7.14	1.28237
6572.25	68335.6	6303	23920.6	70254.6	22314	-34.58	742.5	34.51	1.28355
13780.5	120625	7487	153847	142497	70756	4.55	3958.9	-19.04	1.28355
9027	115659	5115	131840	148108	58338	10.01	3555.2	29.75	1.28473
56902.5	83400.3	44714	70131.6	80331.1	57215	-4.55	1370.6	10.71	1.2871
9077.25	79636.8	7470	92882.9	97593.1	62373	-30.03	2436.5	-10.71	1.29064
19796.2	76455.1	16969	25931.4	73821.3	23021	17.29	638	2.38	1.29182
6923.25	64919.5	6989	5986.2	64770	6057	-13.65	19.8	16.66	1.29301
8117.25	88382.1	6019	102043	101851	65659	6.37	2886.4	7.14	1.29419
5977.5	64463	6077	8058.6	62191.3	8492	28.21	2.2	32.13	1.29419
7182	84700.3	5557	106050	99217.5	70049	-12.74	2681.8	-23.8	1.29537
30147.8	116516	16957	252491	147007	112561	25.48	6906.9	-3.57	1.29655
11649.8	65148.7	11719	24223.1	65944.6	24073	-4.55	-19.8	-49.98	1.29655
5111.25	64603.8	5185	6266.7	64635.6	6354	-23.66	66	-14.28	1.29891
58560.8	77652.9	49423	57482.7	75928.4	49615	-17.29	1147.3	-1.19	1.29891
60325.5	81448.1	48540	59394.5	85777.1	45379	5.46	215.6	34.51	1.3001
26431.5	128837	13445	262143	152518	112641	33.67	8046.5	-34.51	1.30128
5988.75	64340.8	6100	4980.8	64421.1	5067	1.82	-52.8	9.52	1.30482
9827.25	92031.8	6998	110518	112144	64586	-11.83	2897.4	49.98	1.30601
6364.5	76999.1	5417	74429.3	89973.1	54214	28.21	2064.7	5.95	1.30601
29091.8	70597.5	27006	34833.7	73025.9	31261	3.64	512.6	-5.95	1.30719
60138.8	89980.9	43801	75720.7	84261.8	58893	7.28	1212.2	10.71	1.30837
61599	88164.2	45789	74952.9	83827.3	58598	28.21	951.5	-10.71	1.30837
11308.5	103004	7195	141588	108717	85351	24.57	3898.4	-14.28	1.31073
7642.5	81400.8	6153	81298.8	90515.2	58863	20.93	2044.9	-30.94	1.31192
11182.5	65404.4	11205	9801	63950.5	10044	-9.1	166.1	4.76	1.31192
58690.5	77107.2	49883	76563.3	74032.9	67776	-2.73	67.1	-20.23	1.31192
13685.2	88975.9	10080	112864	102033	72493	-27.3	3111.9	-23.8	1.3131
93187.5	102395	59643	166462	91870.4	118746	19.11	190.3	4.76	1.31664
15747	66817.4	15445	7786.9	65814.1	7754	18.2	144.1	-24.99	1.31783
21659.2	72640.1	19541	34609.3	72643.7	31223	36.4	229.9	85.68	1.31783
12977.2	86739.1	9805	44800.8	89530.6	32794	18.2	1163.8	-4.76	1.31901
10926.8	120070	5964	106917	130087	53863	17.29	2838	4.76	1.32019
62961	81106.5	50874	101079	93300.2	71000	11.83	1588.4	-4.76	1.32137
15839.2	68767.2	15095	15236.1	68372.6	14604	37.31	24.2	7.14	1.3261
25455	88279.6	18897	70977.5	84104.8	55307	-19.11	798.6	48.79	1.32964
36031.5	70538.9	33476	47316.5	69342.6	44719	56.42	414.7	15.47	1.33083
8596.5	64290.8	8763	1862.3	59390.6	2055	3.64	-5.5	29.75	1.33083
67566.8	115443	38357	91749.9	137122	43851	-25.48	304.7	49.98	1.33674
35973.8	72800.6	32384	32674.4	70293.5	30463	9.1	17.6	-3.57	1.34383
7435.5	68353.6	7129	4225.1	75675.4	3659	27.3	23.1	24.99	1.34383
6748.5	67760	6527	14190	66917.7	13897	-6.37	11	16.66	1.34501
15402.8	75846	13309	43994.5	81610.7	35329	-18.2	1195.7	-22.61	1.34737
9380.25	84396.5	7284	106239	93110	74777	5.46	2818.2	2.38	1.34737
9531	78411.2	7966	91889.6	80169.3	75117	-10.01	2765.4	-8.33	1.34855
12565.5	86058.4	9569	76312.5	84540	59158	-14.56	1788.6	49.98	1.34974
16752	111153	9877	130391	85037	100489	-48.23	3625.6	42.84	1.35092
26136	141045	12144	262143	127373	134878	-18.2	9475.4	40.46	1.35328
76476	92951.2	53920	134961	94686.1	93412	10.92	1200.1	1.19	1.35446
10647.8	110169	6334	151058	139364	71035	-20.02	3569.5	-5.95	1.35446
7898.25	69666.2	7430	4614.5	65900.2	4589	-16.38	5.5	49.98	1.35446
12518.2	121739	6739	152965	126431	79290	-23.66	4116.2	9.52	1.35801
75806.2	84595.5	58727	39912.4	84579.3	30926	-23.66	-12.1	35.7	1.35919
8653.5	109800	5165	123179	140558	57433	-10.01	3517.8	61.88	1.35919
26360.2	72744.9	23748	28815.6	71638.4	26361	-6.37	168.3	24.99	1.36037
75287.2	86360.3	57133	81116.2	101447	52402	-1.82	441.1	-2.38	1.36037
46796.2	80155.8	38261	86282.9	94863.7	59608	26.39	1074.7	80.92	1.36392
9985.5	73028.6	8961	5733.2	68389.3	5494	11.83	23.1	19.04	1.3651
7746	67993.8	7466	5272.3	64081.1	5392	20.02	47.3	27.37	1.3651
54003.8	79006.8	44796	74632.8	74772	65414	-7.28	542.3	8.33	1.36628
10750.5	105931	6651	146633	118224	81284	-0.91	4049.1	5.95	1.36747
8763	81575.6	7040	94015.9	88649.8	69503	-14.56	2543.2	15.47	1.36747
71204.2	86028.5	54243	95356.8	89947.8	69477	-4.55	1535.6	77.35	1.37692
10226.2	87412	7667	131541	95949.6	89846	14.56	3692.7	-14.28	1.37928
10389	81383.4	8366	129757	86063.5	98808	18.2	3432	76.16	1.38047
116183	143231	53160	229923	133465	112900	13.65	2621.3	27.37	1.38165
52706.2	82617.5	41809	78157.2	80436.4	63679	-44.59	1004.3	-13.09	1.38165
83067.8	90085	60431	179658	92355.5	127486	29.12	2371.6	64.26	1.38165
170770	120345	92996	262143	68367.3	251287	4.55	6593.4	115.43	1.38401
40890.8	87923.4	30479	63508.5	85456.9	48704	-5.46	22	16.66	1.38638
21124.5	94389.8	14667	262143	97476.3	176246	-6.37	7986	-51.17	1.38874
7353.75	67037.9	7189	5171.1	67374.4	5030	0	-6.6	10.71	1.38992
13125	73814.5	11653	48651.9	73052.5	43646	-2.73	843.7	39.27	1.39229
20279.2	96663.1	13749	220380	139962	103191	-50.05	5828.9	-11.9	1.40174
7722.75	66480.8	7613	12436.6	65555	12433	16.38	127.6	7.14	1.40174
54820.5	78803.2	45591	70104.1	79334.5	57911	-2.73	254.1	28.56	1.40292
11400	119175	6269	167678	158993	69116	9.1	4304.3	9.52	1.40647
4995.75	65519.6	4997	14381.4	64599	14590	7.28	141.9	-15.47	1.40647
30210	68878.5	28744	18057.6	68067.6	17386	-11.83	-14.3	7.14	1.40647
51542.2	81506.5	41443	130865	91989.4	93232	-18.2	707.3	-10.71	1.40647
6468	65063.2	6515	5647.4	66020	5606	21.84	33	-28.56	1.41238
10683.8	86376.8	8106	194592	103909	122730	-17.29	5432.9	22.61	1.41474
7938	93397.6	5570	97560.1	117432	54446	-1.82	2732.4	34.51	1.41474
47758.5	83651.4	37416	63308.3	95135.9	43611	9.1	859.1	-17.85	1.41711
60840.8	81190.4	49110	64964.9	83001.1	51295	8.19	284.9	-49.98	1.41829
10692	65603.5	10681	5343.8	65607.2	5338	-1.82	-23.1	-15.47	1.41829
78894.8	88683.9	58302	108426	92626	76715	-30.94	926.2	116.62	1.42183
7020	76232.4	6035	82106.2	93193.7	57739	11.83	2183.5	-22.61	1.42656
92157.8	130011	46455	152019	120066	82977	34.58	2733.5	-15.47	1.42892
32712	100450	21342	244090	124368	128624	1.82	7257.8	-2.38	1.43247
5757	68103	5540	5459.3	71627.8	4995	-12.74	-11	19.04	1.43247
69970.5	83593.2	54856	72834.3	83796	56963	7.28	-6.6	26.18	1.43483
12166.5	146705	5435	148088	194783	49825	12.74	3842.3	16.66	1.43956
33222.8	142176	15314	262143	147954	116116	27.3	7790.2	-9.52	1.43956
39401.2	76634.5	33695	42127.8	74930.5	36846	0.91	636.9	-9.52	1.44193
16495.5	152842	7073	177539	185448	62741	12.74	4906	-10.71	1.44311
174400	171534	66631	262143	72159.2	238082	-13.65	23459.7	13.09	1.44429
9168	113967	5272	46024	165536	18221	20.02	514.8	2.38	1.44429
8676	71737.4	7926	17152.3	69971.6	16065	0.91	18.7	-16.66	1.44547
97966.5	99694.6	64400	134420	114030	77255	37.31	2444.2	23.8	1.44783
262143	201963	85064	262143	68368.6	251282	41.86	30327	4.76	1.4502
66849	84116.1	52083	102585	81654.3	82335	18.2	1436.6	130.9	1.45138
146739	115402	83332	262143	83397.5	205999	-33.67	3725.7	45.22	1.45374
77981.2	94331.2	54177	120660	93975.6	84145	-30.94	2481.6	63.07	1.45374
6708.75	70606.2	6227	8661.4	71445.4	7945	5.46	-27.5	20.23	1.45611
17219.2	94631.5	11925	164117	109853	97909	22.75	4383.5	14.28	1.45965
19237.5	69681.6	18093	15889.5	72079.6	14447	6.37	135.3	17.85	1.46084
5738.25	65561.7	5736	10963.7	68573.9	10478	-11.83	172.7	-13.09	1.46202
16895.2	67638.8	16370	16131.5	67921.2	15565	-7.28	-74.8	7.14	1.4632
37377.8	103770	23606	133160	119531	73009	17.29	1731.4	19.04	1.46556
6138.75	67763	5937	40522.9	70887	37464	19.11	1053.8	36.89	1.46675
83502.8	86092	63565	134985	83860.1	105490	-24.57	1263.9	23.8	1.47029
9010.5	80440.3	7341	99506	91929.8	70937	-14.56	2839.1	34.51	1.47029
6735	65390.4	6750	4734.4	64870.1	4783	5.46	30.8	-38.08	1.47384
7400.25	69303.1	6998	4412.1	65716.2	4400	-2.73	41.8	27.37	1.47502
8277.75	98277.3	5520	132300	151897	57081	-17.29	3465	1.19	1.47738
74740.5	84667.7	57852	104157	90851.3	75134	48.23	404.8	61.88	1.47975
77867.2	92147.1	55380	262143	132658	129504	-21.84	6415.2	58.31	1.48329
90220.5	96315.1	61389	201992	90723.5	145913	-46.41	382.8	80.92	1.48329
16370.2	109073	9836	182528	131876	90708	33.67	5075.4	-10.71	1.48566
9654.75	73241.5	8639	89009.8	75858.2	76898	25.48	2449.7	-61.88	1.48802
11915.2	92247.8	8465	122101	107644	74338	10.01	3308.8	27.37	1.49511
262143	168138	102177	262143	91014	188760	50.96	14657.5	32.13	1.49511
105732	99947.4	69329	251968	126632	130401	-4.55	5314.1	9.52	1.49629
13680	74717.3	11999	107682	87505.6	80647	1.82	2928.2	52.36	1.49629
6233.25	77382.5	5279	58658.6	84427.8	45533	-18.2	1700.6	29.75	1.49629
5548.5	69038.6	5267	52851.7	77473.6	44708	7.28	1370.6	-33.32	1.49748
7002	83100.9	5522	74065.2	87482	55485	8.19	2110.9	20.23	1.49866
76110.8	95904.5	52010	209871	100482	136882	19.11	1915.1	72.59	1.49866
10947	112767	6362	116598	179446	42583	18.2	3022.8	-14.28	1.49984
74347.5	85013	57314	116788	79506.2	96267	22.75	204.6	115.43	1.49984
7174.5	86574.9	5431	81775.1	106102	50510	14.56	2314.4	-1.19	1.49984
9509.25	88547.6	7038	43778.9	96255.7	29807	-4.55	865.7	0	1.50102
6105	77075.2	5191	65552.3	81470.8	52731	-11.83	1620.3	0	1.50338
5928	70201.9	5534	7926.6	70029.3	7418	10.92	18.7	-9.52	1.50338
9963.75	87613.6	7453	128194	98232.4	85525	-8.19	3588.2	-21.42	1.50457
82584.8	89042.6	60783	104793	95400.5	71988	-10.92	1525.7	24.99	1.50457
92631	92361.8	65727	217542	100980	141185	29.12	5365.8	33.32	1.50575
9456.75	74222.5	8350	85725.2	80861.4	69478	-4.55	2439.8	41.65	1.50693
82898.2	99699.4	54492	255642	90997.2	184113	30.03	1871.1	251.09	1.50693
89365.5	95874	61087	112146	85664.8	85795	-15.47	51.7	10.71	1.50811
6336	75442.6	5504	76896.6	78380.8	64295	-17.29	1911.8	20.23	1.50811
28437.8	109836	16968	262143	120655	142388	14.56	6781.5	30.94	1.50929
6817.5	72051.6	6201	78310.1	81873.1	62684	-0.91	1933.8	-1.19	1.50929
11344.5	65475.4	11355	4109.6	70192	3837	-12.74	-40.7	15.47	1.51048
30345.8	76293.4	26067	41660.3	75617.6	36106	10.92	995.5	-3.57	1.51166
9717	74212	8581	21607.3	77375.9	18301	18.2	445.5	1.19	1.51284
16803.8	73172.8	15050	29910.1	72967.1	26864	-11.83	7.7	-5.95	1.51757
49621.5	79950.7	40675	50440.5	80541.6	41043	-39.13	127.6	-23.8	1.51875
14374.5	65955.8	14283	8971.6	64575.8	9105	0	264	27.37	1.51993
12566.2	66932.8	12304	10391.7	69763.4	9762	17.29	356.4	-9.52	1.52466
7060.5	86878.9	5326	82812.4	96343	56332	13.65	2207.7	2.38	1.52466
262143	190229	90311	262143	126399	135917	13.65	10109	-24.99	1.52466
9075.75	76089.1	7817	98755.8	92487.1	69978	-48.23	2659.8	45.22	1.5282
77605.5	113313	44884	131127	106284	80854	-1.82	349.8	3.57	1.5282
24921	80020.7	20410	197919	100174	129483	38.22	5559.4	-14.28	1.53175
6203.25	64325.3	6320	8885.8	66205.1	8796	-8.19	97.9	26.18	1.53648
7484.25	91886.1	5338	97929.7	106289	60382	44.59	2608.1	5.95	1.53766
21978	112290	12827	166561	93436.6	116825	13.65	4326.3	44.03	1.54002
54008.2	80861.8	43772	84960.7	83411.8	66753	0	893.2	35.7	1.54002
52373.2	85175.9	40297	93581.4	80682.9	76013	14.56	1235.3	109.48	1.54002
31050.8	70042.4	29053	35042.7	69483.2	33052	10.92	27.5	28.56	1.54239
6778.5	67863.7	6546	23664.3	74675.6	20768	1.82	646.8	24.99	1.54357
9872.25	82872.8	7807	132331	105521	82187	10.92	3929.2	2.38	1.54357
27776.2	84384.6	21572	29185.2	86417.6	22133	-20.02	-9.9	-2.38	1.54593
6327.75	79352.4	5226	75312.6	94194.3	52399	-35.49	2252.8	17.85	1.54711
8720.25	94320.9	6059	108535	102010	69728	-30.03	2889.7	5.95	1.54948
75780.8	82652.9	60087	111286	81733.4	89232	-2.73	949.3	45.22	1.54948
61034.2	86375	46309	90961.2	86600.5	68836	-11.83	1292.5	51.17	1.55066
262143	176798	97172	262143	68671.7	250173	0	22699.6	54.74	1.55184
74633.2	89924.3	54392	116006	86976	87410	32.76	1756.7	3.57	1.55302
52203.8	80216.3	42650	92951.1	77335.5	78769	-3.64	886.6	17.85	1.55302
106836	115239	60757	160484	145755	72159	10.01	3008.5	52.36	1.55302
31205.2	71887.9	28448	21198.1	68972.2	20142	20.02	14.3	-23.8	1.55421
262143	141716	121227	262143	68368.1	251284	8.19	71380.1	-49.98	1.55539
10122.8	88975.9	7456	125818	101808	80992	-34.58	3423.2	11.9	1.55657
205487	162694	82774	262143	68367.8	251285	18.2	36748.8	-9.52	1.55775
26202.8	77279.3	22221	31268.6	79218.3	25868	-22.75	422.4	26.18	1.55775
8086.5	77377.3	6849	98348.8	84769.8	76034	-30.03	2594.9	34.51	1.55893
91178.2	85414.9	69958	94453.7	100494	61597	8.19	740.3	30.94	1.55893
115460	114319	66190	247655	119447	135879	-18.2	5990.6	1.19	1.56012
48933	146815	21843	262143	86149.3	199419	19.11	15864.2	21.42	1.56012
11346	98892.3	7519	107182	135659	51779	-6.37	3049.2	-44.03	1.5613
9811.5	102455	6276	110309	118351	61083	-6.37	2894.1	-21.42	1.56248
12905.2	102132	8281	180815	119999	98750	-41.86	4818	22.61	1.56248
31479	72444.7	28477	8184	74193.8	7229	29.12	4.4	42.84	1.56484
53890.5	190896	18501	262143	90396.2	190050	55.51	16604.5	0	1.56721
157143	140711	73189	262143	68367.8	251285	15.47	32607.3	-9.52	1.56721
58524.8	79252	48396	70644.2	76868.9	60229	23.66	1669.8	45.22	1.57312
8357.25	74832.7	7319	70045.8	83038.3	55282	19.11	1950.3	-52.36	1.57312
5483.25	70447	5101	3712.5	68885.2	3532	-23.66	-13.2	57.12	1.57548
115585	118412	63971	158961	142970	72866	15.47	1222.1	53.55	1.57666
57195	179252	20911	262143	83194.4	206502	-0.91	17630.8	16.66	1.57666
69292.5	97428.7	46610	113878	97261.6	76732	5.46	2076.8	-26.18	1.57903
16241.2	97560.6	10910	182559	107041	111772	-18.2	5036.9	33.32	1.57903
6847.5	64915.1	6913	33750.2	69049.2	32033	-17.29	924	0	1.57903
81786.8	91077.1	58851	151345	90279.2	109865	2.73	1307.9	126.14	1.58021
147891	113559	85349	262143	111551	154008	-30.94	4348.3	-22.61	1.58257
239526	151126	103871	262143	73119.6	234955	-11.83	16992.8	33.32	1.58257
64483.5	84975.3	49732	105598	81691.1	84715	26.39	817.3	52.36	1.58257
14526.8	105781	9000	201144	141182	93370	12.74	5681.5	20.23	1.58375
64173	92621	45407	81051.3	99658.1	53300	-40.04	1365.1	9.52	1.58375
20522.2	100264	13414	244238	109200	146579	-22.75	6901.4	42.84	1.58375
86605.5	90067.4	63017	85127.9	83200.7	67054	-39.13	51.7	19.04	1.58848
55203	83572.8	43289	65893.3	78177.8	55238	39.13	178.2	-44.03	1.58966
65233.5	81533.8	52434	76096.9	85637.3	58235	10.01	1509.2	36.89	1.59321
138892	123233	73864	231613	131219	115677	11.83	3140.5	41.65	1.59321
12003.8	91506.1	8597	156152	101260	101062	-3.64	4306.5	22.61	1.59321
8430	80687.7	6847	77491.7	104061	48803	-0.91	2316.6	20.23	1.59439
14884.5	86862.9	11230	158314	101996	101722	-16.38	4567.2	-60.69	1.59439
10862.2	67062.5	10615	31816.4	68163.4	30590	25.48	69.3	16.66	1.59557
46100.2	77939	38764	47880.8	78711.6	39866	-31.85	768.9	4.76	1.59557
11413.5	85416.8	8757	117611	100911	76382	-10.01	3149.3	-20.23	1.59794
58363.5	121007	31609	135479	119061	74573	0	2827	-34.51	1.59912
7288.5	91173.7	5239	87810.8	94836.4	60681	1.82	2462.9	17.85	1.6003
7335	78508.3	6123	10307	72773.1	9282	12.74	117.7	26.18	1.6003
140680	102960	89546	262143	103800	165508	-27.3	5795.9	59.5	1.60148
13392.8	69653.8	12601	16083.1	80508.9	13092	-10.92	358.6	20.23	1.60385
42867.8	93452.9	30062	114455	95243.8	78755	-15.47	1370.6	27.37	1.60503
5989.5	64412.2	6094	4086.5	64471.1	4154	-19.11	1.1	5.95	1.60857
14794.5	100536	9644	99243.1	136135	47776	-16.38	2589.4	1.19	1.61212
58542.8	86417	44397	78729.2	85008.6	60695	-35.49	1502.6	5.95	1.61212
10164	88826.2	7499	126257	97907.7	84512	6.37	3326.4	17.85	1.61212
10701.8	85343.1	8218	130615	88987.7	96193	12.74	3689.4	0	1.61448
55542	79548.9	45758	65354.3	76859.3	55726	0	5.5	15.47	1.61685
113409	189076	39309	262143	91524.6	187707	36.4	15167.9	-5.95	1.61803
9815.25	95551.4	6732	131436	98828.2	87159	-11.83	3864.3	0	1.62039
8856	80219.3	7235	80643.2	81328.2	64984	-11.83	2120.8	19.04	1.62039
8073.75	68062.9	7774	5472.5	72453.7	4950	-12.74	37.4	-19.04	1.62158
8457	93859.1	5905	116258	106602	71472	-35.49	2998.6	41.65	1.62394
6768	78685.1	5637	80846.7	87712.6	60406	5.46	2061.4	7.14	1.6263
59726.2	85459.6	45802	108928	86977.4	82075	-14.56	1623.6	-46.41	1.6263
6042	71837.5	5512	4956.6	66090.7	4915	12.74	5.5	2.38	1.6263
14518.5	141928	6704	188582	204573	60413	7.28	5129.3	11.9	1.62748
21232.5	70831.9	19645	19906.7	69716.5	18713	9.1	-17.6	30.94	1.62748
262143	207546	82776	262143	68367.5	251286	24.57	105794	123.76	1.62748
9063.75	86969.5	6830	73889.2	103925	46595	-5.46	2176.9	-30.94	1.63103
55328.2	79345.1	45699	83953.1	78096.1	70451	7.28	1024.1	9.52	1.63221
23944.5	89201.2	17592	210922	115970	119194	10.92	5558.3	14.28	1.63339
9339.75	102305	5983	120542	111673	70741	-1.82	3326.4	8.33	1.63458
26527.5	76417.9	22750	39674.8	73135.9	35552	-6.37	299.2	4.76	1.63576
8296.5	65319.5	8324	7988.2	64543.8	8111	-5.46	30.8	4.76	1.63576
6708.75	84243.1	5219	78543.3	99422.7	51773	16.38	2182.4	4.76	1.63694
96988.5	114523	55502	262143	144174	119160	17.29	7227	-28.56	1.63694
105746	124103	55842	218074	153236	93266	2.73	4823.5	-7.14	1.63812
8916.75	99909.1	5849	81011.7	103422	51335	-30.94	2285.8	-36.89	1.64049
13923	106945	8532	125203	147915	55473	-14.56	3771.9	14.28	1.64049
43775.2	118523	24205	262143	164361	104525	8.19	8110.3	-57.12	1.64167
5991.75	76694.4	5120	62608.7	84884	48338	-2.73	1764.4	1.19	1.64285
14528.2	106860	8910	191442	149743	83786	39.13	5251.4	-23.8	1.64521
62106.8	77991.6	52188	62324.9	75737.5	53930	25.48	1410.2	36.89	1.64521
20446.5	89696.9	14939	158868	103019	101064	-22.75	4508.9	-22.61	1.6464
140925	110592	83511	97054.1	114269	55663	6.37	196.9	28.56	1.64758
12212.2	83360.3	9601	84595.5	87885	63083	-13.65	2299	26.18	1.64994
35688.8	69643.2	33584	26978.6	68302.2	25886	8.19	-1.1	9.52	1.65585
65451.8	88227.5	48618	96302.8	83649.9	75449	-5.46	676.5	58.31	1.65821
16600.5	93104.9	11685	181067	99017.7	119841	-15.47	4611.2	16.66	1.6594
120214	97798.8	80557	145598	98190.2	97178	5.46	2083.4	28.56	1.6594
61377	110179	36508	181067	147860	80254	31.85	4226.2	17.85	1.66531
10799.2	84405.5	8385	112411	100193	73528	24.57	3141.6	-3.57	1.66531
66846.8	92846.5	47184	129991	90418.2	94219	40.95	124.3	19.04	1.66767
68870.2	97776.9	46161	113178	96375.2	76962	33.67	176	4.76	1.66885
8385	80151.6	6856	48238.3	87538	36114	-3.64	1463	-7.14	1.66885
14515.5	113074	8413	100670	138446	47654	-25.48	2752.2	9.52	1.67122
203998	139741	95671	262143	113628	151194	-1.82	12434.4	24.99	1.6724
106947	112484	62310	241471	145113	109053	0.91	6386.6	42.84	1.67358
58044.8	92009	41344	94838.7	96314.2	64532	-8.19	1124.2	99.96	1.67476
10216.5	82092.8	8156	15832.3	68239.8	15205	-9.1	199.1	33.32	1.67476
9752.25	67517.8	9466	16563.8	68053.8	15951	13.65	325.6	30.94	1.67712
11267.2	111475	6624	127285	145294	57413	8.19	3348.4	-2.38	1.67712
6637.5	79713.2	5457	51297.4	78795.9	42665	9.1	1210	-19.04	1.67831
14463	105669	8970	183662	140210	85846	24.57	4753.1	-11.9	1.67831
162529	140523	75799	262143	70920.6	242240	0.91	21145.3	-14.28	1.67831
16752.8	69708.5	15750	19351.2	68433	18532	8.19	169.4	2.38	1.67949
34398.8	80955.1	27847	118440	78888.8	98393	15.47	-15.4	48.79	1.67949
94690.5	110093	56367	206589	116307	116407	-15.47	2222	11.9	1.68303
7098.75	67728	6869	3059.1	66472.5	3016	31.85	-16.5	-11.9	1.6854
7509.75	94428.1	5212	105266	101532	67946	2.73	2864.4	7.14	1.68658
145665	119605	79815	262143	95649	179613	6.37	11277.2	32.13	1.68658
20241	80575.5	16463	42441.3	87734.1	31703	-14.56	73.7	19.04	1.68776
20921.2	107226	12787	177582	117989	98636	-20.93	4611.2	17.85	1.69249
8441.25	77360.6	7151	84316.1	85823.4	64385	-0.91	2214.3	-3.57	1.69604
58018.5	81096.7	46886	85312.7	78478.6	71243	-8.19	545.6	84.49	1.69958
8325	69342.6	7868	4863.1	67925.9	4692	6.37	39.6	-7.14	1.70076
5874.75	72697.8	5296	58693.8	79827.3	48186	0	1652.2	24.99	1.70313
7648.5	77032.8	6507	3016.2	75880.9	2605	-7.28	-1.1	16.66	1.70313
146195	178415	53701	262143	72329.9	237520	21.84	22922.9	52.36	1.70431
37262.2	140056	17436	262143	125598	136784	-1.82	9164.1	22.61	1.70667
7655.25	81709.2	6140	94971.8	88553.5	70286	19.11	2687.3	-15.47	1.70667
18933.8	106895	11608	232555	119907	127105	-0.91	7273.2	23.8	1.70904
15075	66925.6	14762	18233.6	67687.6	17654	0.91	141.9	30.94	1.71022
4855.5	62553.6	5087	4618.9	64597.6	4686	-12.74	115.5	16.66	1.71258
14079.8	93592.7	9859	120844	102705	77110	9.1	3545.3	-20.23	1.71613
5964	64359.7	6073	6777.1	63061.8	7043	-1.82	-17.6	-3.57	1.71613
262143	232697	73829	262143	68365.1	251295	0	51360.1	26.18	1.71613
21134.2	79377.3	17449	70612.3	109561	42238	2.73	1799.6	-35.7	1.71967
8065.5	77345.7	6834	78962.4	86980.1	59495	-6.37	2093.3	-40.46	1.72086
7800	74116.4	6897	71461.5	76089.4	61550	18.2	1984.4	-13.09	1.72204
5586.75	68860.9	5317	27353.7	70526.9	25418	57.33	206.8	1.19	1.72558
79475.2	107881	48280	238584	100066	156256	-2.73	2234.1	0	1.72795
46483.5	83267.5	36585	92518.8	82993.1	73058	-11.83	818.4	119	1.72913
90653.2	94720.4	62722	109114	87869.8	81381	-4.55	1136.3	59.5	1.72913
48483.8	83863.8	37888	63704.3	80980	51555	3.64	67.1	-1.19	1.73031
96951	100611	63152	168724	111382	99275	-13.65	2261.6	-19.04	1.73031
10662.8	82008.5	8521	94601.1	91008.6	68123	22.75	2832.5	14.28	1.73267
91414.5	93338.6	64185	186177	103547	117834	-25.48	3907.2	-3.57	1.73386
23334.8	144270	10600	262143	166131	103411	-10.01	7695.6	27.37	1.73622
12429	102266	7965	112534	133485	55250	20.02	3083.3	-59.5	1.7374
16681.5	101962	10722	192137	113185	111251	36.4	5375.7	-9.52	1.73858
145813	133849	71394	262143	144960	118514	8.19	2305.6	164.22	1.73977
262143	144485	118904	262143	68365.6	251293	60.06	53370.9	46.41	1.74095
217322	177868	80073	262143	68365.4	251294	15.47	25218.6	8.33	1.74331
23729.2	77504.1	20065	36404.5	82548.1	28902	28.21	180.4	21.42	1.74331
262143	155329	110603	262143	68365.6	251293	5.46	38032.5	-33.32	1.74568
201252	158731	83092	262143	69694.4	246502	69.16	17856.3	17.85	1.74568
42133.5	74749.9	36940	63532.7	73175.4	56900	-5.46	727.1	5.95	1.74686
262143	121227	141716	262143	68365.9	251292	56.42	103378	49.98	1.74686
11603.2	68649.5	11077	16817.9	71859.3	15338	34.58	234.3	-11.9	1.74922
24308.2	85547.5	18622	123005	99193.7	81268	-12.74	3361.6	-16.66	1.7504
262143	115701	148484	262143	68365.6	251293	12.74	96012.4	65.45	1.7504
30362.2	94197.1	21124	188958	135359	91487	-24.57	5581.4	-11.9	1.7504
5644.5	63190.6	5854	3484.8	64368.6	3548	32.76	-17.6	-15.47	1.75158
53063.2	81061.8	42900	106325	81823.7	85160	4.55	1692.9	-7.14	1.75395
9481.5	67299.9	9233	7935.4	75578.3	6881	-1.82	16.5	7.14	1.75513
12157.5	70180	11353	21256.4	69894.1	19931	2.73	368.5	-19.04	1.75513
7184.25	64285.5	7324	12999.8	65369.1	13033	-5.46	23.1	-19.04	1.75513
51193.5	82263.1	40784	69758.7	84561	54064	-10.01	113.3	17.85	1.75749
262143	127014	135259	262143	68365.4	251294	-2.73	145436	172.55	1.75749
12111.8	70600	11243	6377.8	68285.5	6121	19.11	20.9	-3.57	1.75868
10867.5	84787.2	8400	120909	101163	78328	23.66	3231.8	-26.18	1.75986
9493.5	65422.3	9510	5627.6	67019.9	5503	12.74	12.1	22.61	1.76104
5024.25	64210.1	5128	6827.7	65236.9	6859	15.47	122.1	5.95	1.76104
9450.75	76844.2	8060	83782.6	103909	52842	8.19	2335.3	-9.52	1.76222
14249.2	68118.7	13709	18810	67329.3	18309	5.46	192.5	39.27	1.7634
45093	76004.7	38882	58786.2	74632.7	51621	32.76	654.5	48.79	1.76813
33745.5	97061.5	22785	262143	109428	156997	30.03	8344.6	-2.38	1.76931
110004	113215	63677	262143	133427	128758	9.1	4948.9	-5.95	1.76931
16091.2	98025.3	10758	170987	123633	90638	5.46	4836.7	-5.95	1.76931
7288.5	94064.4	5078	93185.4	108161	56462	0	2501.4	-10.71	1.7705
52689	85492.1	40390	80341.8	81136.6	64894	-18.2	834.9	54.74	1.77168
55910.2	128449	28526	225708	145297	101805	-15.47	5517.6	-16.66	1.77404
65225.2	90552.1	47206	111294	81622	89360	-27.3	918.5	-1.19	1.77404
6567.75	76738.1	5609	72864	90374.6	52838	-0.91	1877.7	36.89	1.77522
22410	104815	14012	231463	126157	120240	-3.64	6576.9	16.66	1.7764
89593.5	104251	56322	140283	115169	79827	3.64	275	29.75	1.77995
12295.5	68253.2	11806	5548.4	65071.6	5588	-41.86	63.8	44.03	1.78113
19138.5	95694	13107	179831	111865	105354	-9.1	5456	-3.57	1.78113
67363.5	87366.9	50531	78045	85334.1	59938	19.11	238.7	-2.38	1.78231
9621.75	71186.6	8858	41072.9	77931.5	34540	-5.46	1072.5	11.9	1.78231
172124	140423	80331	262143	68365.4	251294	0.91	40076.3	69.02	1.78231
16996.5	89060.7	12507	126499	103009	80481	15.47	3512.3	22.61	1.7835
6135.75	63504.8	6332	9205.9	65132	9263	10.01	-17.6	-10.71	1.78468
175767	139269	82711	262143	116146	147916	29.12	8146.6	38.08	1.78586
12824.2	126841	6626	116100	153745	49489	-3.64	3074.5	-38.08	1.78586
6921	89058.4	5093	94668.2	90207.1	68777	-13.65	2530	3.57	1.78822
9165	65679.3	9145	5084.2	63806.6	5222	-19.11	-13.2	-1.19	1.78822
7059.75	84228.6	5493	128198	86554.8	97067	-10.92	3395.7	17.85	1.79059
71247.8	92812.3	50309	146714	87901.5	109384	-32.76	1559.8	86.87	1.79059
47220.8	109445	28276	223956	185458	79140	30.03	5936.7	-65.45	1.79177
9505.5	72335.4	8612	8734	68459.7	8361	27.3	-15.4	30.94	1.79177
96925.5	134277	47306	222033	138902	104758	17.29	4934.6	61.88	1.79177
7836.75	79998.3	6420	84242.4	93741.6	58895	24.57	2365	15.47	1.79413
8481.75	75781.9	7335	56246.3	88232	41778	-0.91	1452	-30.94	1.79532
7274.25	65864.2	7238	9198.2	65430.7	9213	6.37	2.2	-9.52	1.79886
62994	133475	30930	262143	77742.3	220984	39.13	17540.6	-17.85	1.80004
70608.8	87390.5	52951	124875	84806.5	96500	-10.01	45.1	30.94	1.80122
49409.2	89598.4	36140	84818.8	87323.8	63656	29.12	198	-82.11	1.80241
118933	115580	67437	170733	108205	103407	7.28	2673	20.23	1.80477
60555	84508.8	46960	121469	86037.9	92524	-3.64	1035.1	4.76	1.80595
29734.5	72433.6	26903	38160.1	72499.2	34495	41.86	374	23.8	1.8095
57805.5	77866.1	48652	77981.2	79768	64068	19.11	239.8	17.85	1.8095
6604.5	84537.6	5120	80945.7	101350	52342	-5.46	2167	41.65	1.81068
64413.8	87077.3	48479	78683	87179.3	59149	26.39	629.2	66.64	1.81186
14241.8	87745.4	10637	151090	106647	92847	3.64	3847.8	-33.32	1.81186
34362.8	74035	30418	32081.5	72687.8	28925	4.55	231	-36.89	1.81659
8040.75	69227.4	7612	16162.3	77883.3	13600	-10.92	537.9	-4.76	1.81659
31711.5	123053	16889	207238	135446	100273	-40.04	6187.5	-13.09	1.82014
8010.75	88801.2	5912	91669.6	93753.9	64079	-22.75	2423.3	46.41	1.82014
7833.75	94443.1	5436	90753.3	107068	55550	20.93	2571.8	-8.33	1.82132
25642.5	74875.6	22444	22942.7	73502.8	20456	-16.38	228.8	22.61	1.82132
7460.25	83219.6	5875	125916	86632.7	95253	-37.31	3190	-8.33	1.82368
63119.2	81998.6	50447	94436.1	78799.2	78541	4.55	107.8	74.97	1.82841
10587	118990	5831	138650	133251	68191	6.37	3955.6	11.9	1.82959
17115	110312	10168	204787	139619	96125	50.96	5822.3	28.56	1.83077
65208	89088.2	47969	64790	80988.7	52428	9.1	33	-28.56	1.83077
8268	66119.8	8195	10120	66562.1	9964	-16.38	53.9	-24.99	1.83195
82117.5	92000.3	58496	95904.6	82316.6	76354	0.91	159.5	78.54	1.83432
10155.8	82638.1	8054	125991	88754.6	93031	-9.1	3380.3	13.09	1.83432
8478.75	85250.6	6518	127109	102942	80922	-28.21	3425.4	14.28	1.8355
15085.5	92847.8	10648	159730	109376	95707	-10.01	4138.2	-8.33	1.83668
68698.5	81096.3	55517	122978	80167.4	100533	-26.39	687.5	70.21	1.83905
53017.5	76206.4	45594	88353.1	74556.9	77663	-15.47	6.6	40.46	1.83905
50679.8	83175.1	39932	83484.5	76778.6	71260	-5.46	258.5	51.17	1.84141
7783.5	81368.6	6269	112705	88936.1	83051	11.83	3228.5	14.28	1.84259
90507	94075.6	63050	167409	96886.4	113239	-7.28	2432.1	48.79	1.84496
7973.25	80737.8	6472	79055.9	89482	57900	-9.1	1967.9	3.57	1.84614
88782.8	100681	57791	175903	95926.7	120175	-22.75	1850.2	35.7	1.84614
139616	115249	79392	262143	73080.4	235081	0	12952.5	42.84	1.84732
6165.75	66188.1	6105	10157.4	66801.3	9965	37.31	287.1	-5.95	1.85205
78761.2	136042	37942	262143	176769	97188	0	6319.5	-14.28	1.85205
18442.5	69291.3	17443	25763.1	91876.3	18377	18.2	317.9	14.28	1.85205
10662	97712.9	7151	122458	134022	59881	13.65	3415.5	-14.28	1.85205
102262	104342	64230	178549	100096	116902	17.29	559.9	22.61	1.85323
6375	69159.4	6041	65882.3	76743.4	56261	27.3	1624.7	4.76	1.85441
18281.2	69413.7	17260	10553.4	68356.2	10118	-37.31	352	-3.57	1.85677
61831.5	86312.3	46948	89658.8	85461.1	68755	1.82	1390.4	35.7	1.85677
13008.8	84990.7	10031	68007.5	112740	39533	-13.65	1479.5	13.09	1.85796
14918.2	104464	9359	128857	146889	57491	-5.46	3342.9	51.17	1.86032
74380.5	93601.9	52078	177096	91551.3	126772	31.85	973.5	34.51	1.86032
10618.5	85041.4	8183	99387.2	89664.9	72642	6.37	2662	55.93	1.86032
6027.75	67550.4	5848	19963.9	70281.2	18616	-4.55	97.9	13.09	1.86032
8318.25	67152.6	8118	4738.8	67513.5	4600	-1.82	68.2	-15.47	1.86268
16845	121688	9072	130430	121508	70348	8.19	3573.9	22.61	1.86387
52488	80214.9	42883	77440	75853.2	66907	-16.38	154	19.04	1.86623
53634	80701.6	43555	103847	84091.5	80932	4.55	113.3	10.71	1.86623
7000.5	81779.8	5610	89532.3	97560.6	60143	17.29	2261.6	42.84	1.86859
7215.75	65163.5	7257	6798	64886.9	6866	10.01	226.6	11.9	1.87096
90294	100749	58735	196368	94083	136785	22.75	1245.2	83.3	1.87096
6161.25	68333.7	5909	53065.1	74565.8	46639	-18.2	1593.9	-1.19	1.87214
8901	84455.8	6907	116223	92698.7	82167	46.41	2862.2	9.52	1.87214
8754	111485	5146	107256	165921	42364	-7.28	2845.7	42.84	1.87568
14729.2	101205	9538	138606	108814	83479	23.66	3632.2	-32.13	1.87687
10783.5	84423.3	8371	93682.6	91969.1	66757	-18.2	2355.1	-35.7	1.87923
48296.2	78051.5	40552	54327.9	76990.7	46245	-18.2	839.3	34.51	1.87923
11210.2	78499.3	9359	33655.6	80938.4	27251	-4.55	878.9	-5.95	1.88041
29922.8	75805.7	25869	20180.6	77180	17136	15.47	368.5	2.38	1.88278
10298.2	84321.1	8004	114910	101769	73999	0.91	3066.8	44.03	1.88278
15387	74525.3	13531	15622.2	76535.6	13377	3.64	50.6	-57.12	1.88869
9979.5	86066.1	7599	102620	100487	66927	-15.47	2912.8	16.66	1.88869
10141.5	107650	6174	158265	132664	78183	36.4	4121.7	-4.76	1.89105
16058.2	80729.8	13036	148475	89679.8	108502	7.28	4513.3	3.57	1.89223
6278.25	69761.2	5898	51217.1	71340.4	47050	29.12	1485	-19.04	1.89223
51833.2	94315	36017	87573.2	90339.8	63529	-16.38	933.9	49.98	1.89223
11409.8	111156	6727	118878	99023.8	78676	2.73	3402.3	8.33	1.89223
16281	103041	10355	234062	125560	122169	-12.74	6215	-21.42	1.8946
120551	111771	70684	262143	96296.1	178406	-6.37	7386.5	30.94	1.8946
11404.5	97267.7	7684	128092	113625	73880	19.11	3373.7	-19.04	1.90051
262143	162876	105478	262143	68366.2	251291	-20.02	33260.7	89.25	1.90405
36194.2	90739.7	26141	70012.8	110803	41410	10.01	1575.2	16.66	1.90523
11687.2	87067.8	8797	115723	106769	71032	-23.66	3067.9	14.28	1.90641
73377.8	89414.4	53782	103786	86567.9	78571	-14.56	233.2	-2.38	1.9076
9489.75	87323.8	7122	109919	96545.2	74614	38.22	3086.6	29.75	1.9076
7392	80686.6	6004	70404.4	85148.4	54188	-6.37	1890.9	29.75	1.90878
5293.5	65815.8	5271	3584.9	67608.6	3475	16.38	5.5	3.57	1.90996
56933.2	83344.7	44768	101818	85817.7	77755	-13.65	1454.2	-4.76	1.91114
19424.2	176657	7206	224498	225140	65349	0	6239.2	-14.28	1.91114
19176	71911.1	17476	26541.9	73580.8	23640	-14.56	57.2	29.75	1.91232
76014	112618	44235	135516	161837	54877	-46.41	1514.7	-38.08	1.91469
262143	137240	125181	262143	68365.6	251293	62.79	51263.3	94.01	1.91705
17449.5	120287	9507	245985	133034	121179	32.76	6858.5	11.9	1.91823
91891.5	90205.4	66761	219464	89447.6	160796	70.07	1672	104.72	1.91823
6565.5	66678.5	6453	9181.7	66733	9017	29.12	158.4	14.28	1.91942
12677.2	65599.4	12665	8890.2	65677.8	8871	26.39	-3.3	14.28	1.9206
108259	135323	52429	262143	162762	105552	-5.46	5879.5	-46.41	1.9206
6884.25	74241.6	6077	84717.6	81922.5	67772	10.01	2226.4	29.75	1.92178
65691.8	85583.1	50304	116510	85887.7	88902	-10.01	2072.4	114.24	1.92296
106620	148432	47075	262143	68365.6	251293	12.74	27274.5	57.12	1.92296
7833	64458	7964	6897	65774.4	6872	0.91	28.6	-32.13	1.92414
11862	99690.7	7798	81372.5	89125.6	59835	-11.83	2211	40.46	1.92414
16993.5	84723.2	13145	146881	88068.5	109301	25.48	4072.2	13.09	1.92532
262143	112176	153150	262143	68365.6	251293	60.06	103724	39.27	1.92769
38087.2	119573	20875	262143	133891	128312	-9.1	9649.2	1.19	1.92769
23546.2	98307.1	15697	183171	108276	110868	-32.76	5409.8	-21.42	1.93242
8744.25	108330	5290	133971	171289	51258	-3.64	3386.9	-34.51	1.9336
7731.75	77206.8	6563	80975.4	87874.1	60391	7.28	2164.8	13.09	1.93596
108043	126994	55756	213547	164712	84967	12.74	3896.2	-10.71	1.93596
262143	100277	171323	262143	68365.1	251295	-35.49	94143.5	188.02	1.93714
9661.5	95530.5	6628	131428	110005	78299	3.64	3338.5	-5.95	1.93833
11462.2	80033	9386	96019	92249.4	68214	20.93	2703.8	4.76	1.94305
131462	181188	47550	262143	68365.1	251295	20.93	35125.2	8.33	1.94305
7152	88220.1	5313	85116.9	97366.5	57291	6.37	2465.1	-21.42	1.94305
63852	77715.8	53845	65806.4	77859	55391	2.73	839.3	38.08	1.94424
15828	109744	9452	132968	167529	52016	2.73	3230.7	-40.46	1.94778
11263.5	112645	6553	144830	141547	67056	-5.46	3914.9	-4.76	1.95251
26210.2	77563.2	22146	17256.8	74267.3	15228	21.84	-37.4	8.33	1.95369
207339	175830	77280	262143	89423.2	192118	-10.01	20927.5	-36.89	1.95369
7566	69030.4	7183	60340.5	78468	50396	9.1	1618.1	-33.32	1.95487
6414	66217.4	6348	4589.2	74445	4040	-12.74	-47.3	-33.32	1.95605
8431.5	73783.8	7489	29152.2	81264.1	23510	7.28	729.3	-16.66	1.95605
7890.75	66803.8	7741	9695.4	66201.1	9598	-20.02	335.5	2.38	1.95842
152246	131142	76082	262143	123949	138604	9.1	12578.5	23.8	1.9596
18630.8	66826.4	18271	18441.5	66735.6	18110	7.28	101.2	-14.28	1.9596
15461.2	77668.9	13046	12954.7	76610.6	11082	-0.91	357.5	-8.33	1.9596
6936	85282.9	5330	54153	77792.5	45621	15.47	1490.5	29.75	1.96196
9224.25	68672.1	8803	22840.4	76593.6	19543	-0.91	248.6	10.71	1.96196
56204.2	81151.9	45389	73866.1	76899.3	62951	20.02	990	92.82	1.96196
6986.25	74629.3	6135	77501.6	82216.1	61778	14.56	2171.4	-14.28	1.96315
34565.2	78904.5	28709	76932.9	76560.2	65855	26.39	235.4	71.4	1.96433
204244	152393	87834	262143	68366.2	251291	20.93	32239.9	-22.61	1.96787
33420.8	71490.8	30637	64979.2	69411.7	61351	0	-13.2	32.13	1.96787
53560.5	84798.3	41394	118206	91174.7	84966	21.84	897.6	71.4	1.97024
9766.5	69480.8	9212	15524.3	75145.9	13539	-8.19	463.1	-1.19	1.97142
70814.2	85407.7	54338	74966.1	80183.1	61272	-39.13	37.4	4.76	1.97378
33389.2	110716	19764	262143	68366.4	251290	40.04	2890.8	69.02	1.97497
10232.2	67031.3	10004	17097.3	66004.3	16976	-4.55	19.8	-22.61	1.97497
6854.25	72815.7	6169	37976.4	83545.5	29790	7.28	1098.9	26.18	1.97497
35160	72958.4	31583	53618.4	72128.1	48718	20.93	312.4	54.74	1.97497
6935.25	75827.2	5994	27963.1	73672	24875	8.19	640.2	19.04	1.97497
8924.25	69892.4	8368	16337.2	78668.2	13610	-13.65	266.2	-36.89	1.97615
11202.8	71453.4	10275	25842.3	73015.8	23195	35.49	262.9	16.66	1.97615
7693.5	68608.1	7349	5170	67186.4	5043	-0.91	27.5	0	1.97733
8047.5	96100.8	5488	49219.5	112549	28660	-28.21	1104.4	3.57	1.97851
7734	84645.2	5988	105959	99471.5	69810	23.66	2970	-42.84	1.97851
166705	123633	88368	262143	131371	130773	26.39	9359.9	34.51	1.97969
19668	69250.6	18613	14800.5	67820.3	14302	21.84	172.7	45.22	1.97969
8333.25	63681	8576	3976.5	63670.6	4093	27.3	-46.2	14.28	1.97969
26066.2	76031.6	22468	49523.1	76659.8	42337	16.38	533.5	11.9	1.98206
198156	161245	80538	262143	68366.2	251291	-30.94	20863.7	76.16	1.98324
262143	125885	136472	262143	68366.2	251291	33.67	120138	585.48	1.98324
69666	105659	43211	262143	87483.8	196377	-25.48	9320.3	-4.76	1.9856
16165.5	120677	8779	182956	134902	88881	5.46	5153.5	41.65	1.99269
14006.2	129704	7077	148548	141862	68625	-30.03	4125	22.61	1.99388
44826	83609.9	35136	64131.1	80175.8	52421	15.47	232.1	69.02	1.99506
7531.5	77461.5	6372	72381.1	83798.3	56607	9.1	1899.7	1.19	1.99506
57257.2	81604.3	45983	79769.8	75243.9	69478	13.65	-79.2	-3.57	1.99506
7241.25	94742	5009	107650	105840	66657	0.91	2754.4	10.71	2.00097
13587.8	94181.6	9455	111159	91346.1	79751	-10.92	2968.9	16.66	2.00097
5759.25	73747.2	5118	71991.7	80301.7	58754	-23.66	1851.3	19.04	2.00215
23176.5	100138	15168	215232	115491	122134	6.37	6413	0	2.00215
166992	191025	57291	262143	94114.8	182541	-0.91	13393.6	52.36	2.00215
9162.75	81488.7	7369	39177.6	82864.1	30985	17.29	26.4	-52.36	2.00333
15456	67058.9	15105	15323	64575.2	15551	-2.73	298.1	8.33	2.00688
65386.5	80924	52953	128921	78329.9	107864	0.91	1442.1	7.14	2.00688
8427	68605.2	8050	62063.1	83155.1	48913	7.28	1584	2.38	2.01042
239655	208910	75181	262143	95314.2	180244	31.85	14756.5	-22.61	2.0116
65489.2	91891.9	46706	93781.6	81996.8	74955	-15.47	1434.4	28.56	2.01633
47966.2	86187.5	36473	76829.5	84959.1	59265	13.65	687.5	67.83	2.01633
54802.5	82009.8	43794	88827.2	80607.3	72219	31.85	964.7	24.99	2.01751
9967.5	79662.2	8200	93586.9	98757.1	62105	11.83	2884.2	39.27	2.0187
262143	223431	76891	262143	68367	251288	52.78	44584.1	5.95	2.01988
6759.75	70173.8	6313	10775.6	81934.1	8619	1.82	156.2	16.66	2.02106
8841.75	83760.2	6918	73494.3	111641	43143	7.28	2000.9	20.23	2.02224
40401.8	73927	35816	46185.7	73062.3	41428	15.47	19.8	-13.09	2.02224
14175	141720	6555	191255	192542	65098	2.73	5199.7	22.61	2.02342
24285.8	90570.2	17573	165733	104066	104371	-3.64	4229.5	-2.38	2.02461
12303	71026.2	11352	66782.1	78791.5	55547	12.74	722.7	-32.13	2.02697
122873	159939	50348	252224	176194	93816	-1.82	5409.8	55.93	2.02815
6317.25	78380.8	5282	60923.5	83002.8	48103	-15.47	1569.7	-24.99	2.02933
66382.5	85396.6	50944	129766	89827.6	94674	-2.73	1333.2	60.69	2.03288
5589	67892.6	5395	24820.4	69039.1	23561	-6.37	1091.2	32.13	2.03288
197366	153132	84467	262143	68368.4	251283	8.19	17716.6	27.37	2.03288
203358	153399	86880	262143	68368.1	251284	22.75	27970.8	42.84	2.03406
34749.8	73342.5	31051	8632.8	72329.2	7822	-9.1	-34.1	3.57	2.03524
8856	71073.6	8166	113608	74627.3	99768	-1.82	3119.6	-9.52	2.03761
187185	126358	97084	262143	108439	158428	39.13	13534.4	21.42	2.03879
15765.8	114637	9013	147104	167166	57671	24.57	4159.1	-15.47	2.03879
17334.8	78364.5	14497	55267.3	105493	34334	14.56	1339.8	-13.09	2.03997
11466	112575	6675	103008	150007	45003	33.67	2878.7	24.99	2.03997
262143	137195	125222	262143	68368.9	251281	56.42	157442	278.46	2.04115
14244	68659.5	13596	17768.3	66275.7	17570	-27.3	343.2	48.79	2.04115
21737.2	97160.9	14662	242131	127327	124626	0.91	7151.1	-5.95	2.0447
14446.5	75307.5	12572	114016	94350.2	79196	-13.65	2868.8	63.07	2.04588
13114.5	79706.2	10783	9617.3	71859.5	8771	-3.64	312.4	-3.57	2.04706
8734.5	73937.5	7742	39884.9	79285.9	32968	-20.93	966.9	4.76	2.04706
262143	222433	77236	262143	68368.4	251283	-9.1	173488	126.14	2.04706
21935.2	120975	11883	200869	135182	97381	6.37	5526.4	-2.38	2.04824
40891.5	106373	25193	189356	130587	95030	15.47	4601.3	34.51	2.05415
8126.25	66197.9	8045	3306.6	62396	3473	6.37	11	8.33	2.05533
10158.8	76851.4	8663	85848.4	81371.1	69142	14.56	2385.9	14.28	2.05652
17424	90254.4	12652	174266	102929	110957	-7.28	4499	-7.14	2.05652
10209	66586.1	10048	20810.9	68186.3	20002	-3.64	89.1	-4.76	2.05652
7802.25	67475.4	7578	3609.1	66796.4	3541	-6.37	11	-1.19	2.05652
7072.5	69138.3	6704	5140.3	66893.3	5036	-17.29	66	11.9	2.0577
104336	93813.4	72887	207538	86329.5	157550	-15.47	1245.2	20.23	2.05888
33406.5	130839	16733	262143	106390	161480	24.57	10111.2	-10.71	2.05888
46725	78535.3	38991	75642.6	80247.9	61775	10.92	55	-16.66	2.06006
6723.75	79654.3	5532	90247.3	82330.3	71838	4.55	2543.2	13.09	2.06006
12368.2	71661.7	11311	13878.7	67933	13389	20.93	37.4	14.28	2.06006
9012.75	110610	5340	155177	119003	85457	-20.02	4173.4	-2.38	2.06124
11595.8	74125.9	10252	44256.3	75832.9	38247	12.74	1212.2	-23.8	2.06243
42618	91025.1	30684	85845.1	86710.4	64882	14.56	130.9	-10.71	2.06243
9507.75	73280	8503	4250.4	76045.4	3663	-10.01	6.6	8.33	2.06361
121096	109481	72489	262143	77796.2	220831	40.95	9068.4	55.93	2.06479
62475	92586.5	44222	106328	94941.5	73396	12.74	1984.4	27.37	2.06597
26635.5	75875.2	23006	61451.5	84658.4	47571	-26.39	856.9	-30.94	2.0707
33498.8	120380	18237	262143	97548.2	176116	43.68	9838.4	23.8	2.07306
120877	130815	60557	262143	97886.7	175507	20.02	5689.2	46.41	2.07306
5681.25	67856.1	5487	14522.2	71253	13357	2.73	390.5	-27.37	2.08134
129753	141048	60288	203230	135996	97936	0.91	1819.4	238	2.08134
262143	144983	118495	262143	68367.3	251287	-21.84	71577	77.35	2.08252
12708.8	68207.4	12211	12273.8	69558.6	11564	-4.55	308	-17.85	2.0837
24699.8	108844	14872	48926.9	90956	35253	17.29	1019.7	0	2.0837
63717	84683.8	49310	113840	81231.5	91844	30.03	693	89.25	2.08488
210694	169156	81629	262143	68367.3	251287	21.84	24951.3	-7.14	2.08725
15715.5	115166	8943	197348	134821	95930	2.73	5503.3	24.99	2.08961
32631	111555	19170	262143	133620	128572	0	8542.6	8.33	2.09197
24280.5	71465.3	22266	42594.2	73892.9	37777	0.91	1.1	-29.75	2.09434
10468.5	66459.7	10323	15943.4	66311.3	15757	-9.1	382.8	-36.89	2.0967
9144.75	73688.7	8133	50343.7	81997.3	40237	6.37	1380.5	9.52	2.09788
9771	78177.5	8191	46547.6	107052	28496	-11.83	1180.3	-4.76	2.10261
9858.75	65151.1	9917	11652.3	66248.4	11527	5.46	-11	8.33	2.10379
5043	66033.6	5005	2798.4	62720.9	2924	27.3	9.9	36.89	2.10497
8897.25	76511	7621	56371.7	80512.1	45886	12.74	1681.9	61.88	2.10616
34039.5	96505.1	23116	168140	128234	85931	-15.47	4704.7	47.6	2.10616
153064	113510	88373	262143	131686	130460	33.67	6419.6	8.33	2.10734
262143	119250	144065	262143	68366.7	251289	137.41	259038	249.9	2.10734
137535	153725	58634	262143	196845	87276	-30.03	9663.5	3.57	2.10734
37074	76361.9	31818	40054.3	74910.1	35042	6.37	328.9	-1.19	2.10852
52134.8	109636	31164	87877.9	103847	55458	17.29	47.3	9.52	2.10852
69542.2	107306	42472	136755	99195.3	90351	23.66	88	32.13	2.10852
15967.5	85992.8	12169	106427	95601.7	72957	25.48	3008.5	-19.04	2.1097
109622	108758	66057	175988	109623	105211	19.11	185.9	45.22	2.1097
81172.5	88580.8	60055	178369	87921.6	132955	46.41	1223.2	179.69	2.1097
42660.8	92146.4	30341	52351.2	88804.9	38634	18.2	40.7	5.95	2.1097
75093.8	87411.3	56301	155867	88508	115412	20.93	1038.4	0	2.11325
77730.8	188414	27037	262143	128680	133508	2.73	12919.5	-60.69	2.11443
171704	136525	82423	262143	69571	246939	14.56	14989.7	-54.74	2.11443
6867.75	75784.6	5939	75086	84856.6	57990	-22.75	2110.9	8.33	2.11443
12976.5	67774	12548	16362.5	69111.4	15516	18.2	57.2	-5.95	2.11679
6015.75	66731.2	5908	4046.9	67674.8	3919	1.82	-12.1	8.33	2.11679
217586	143304	99507	262143	68367	251288	16.38	21827.3	33.32	2.11798
68073.8	86320.1	51683	76132.1	86738.9	57522	14.56	240.9	-5.95	2.12152
42738.8	105484	26553	49985.1	104656	31301	-4.55	437.8	22.61	2.12152
129706	102920	82593	262143	76253	225300	25.48	4063.4	108.29	2.12389
8830.5	72721.2	7958	67051.6	76963.3	57096	4.55	1795.2	34.51	2.12507
15446.2	66707.4	15175	14248.3	68084.3	13715	-2.73	20.9	-8.33	2.13098
9438.75	67083.6	9221	7619.7	64376	7757	13.65	152.9	-4.76	2.13216
83865.8	90417.8	60787	134267	88274.9	99681	-15.47	1376.1	64.26	2.13334
8667.75	79614.5	7135	93678.2	81017.9	75777	3.64	2234.1	14.28	2.13452
44568	91130	32051	101886	92814	71942	9.1	629.2	-1.19	2.13807
12426	120520	6757	130964	129484	66285	-16.38	3619	-21.42	2.13925
210035	134325	102474	262143	68367.3	251287	0.91	17278.8	-51.17	2.14161
21065.2	74015.2	18652	10679.9	72515.3	9652	7.28	-4.4	-11.9	2.14161
51762	85704.6	39581	84650.5	85357.7	64993	-15.47	1438.8	-41.65	2.1428
16392.8	85952.1	12499	182638	96158.3	124476	-26.39	5255.8	-30.94	2.1428
155196	171728	59227	262143	93258	184218	-23.66	10359.8	41.65	2.14634
53589.8	90526.3	38796	87420.3	118108	48508	-31.85	773.3	59.5	2.14752
5671.5	64946.3	5723	1703.9	59239.7	1885	2.73	-5.5	-4.76	2.14871
18357	96506.1	12466	162315	118697	89619	-1.82	4165.7	16.66	2.15225
71271.8	99232.3	47070	138087	101882	88825	24.57	2236.3	-32.13	2.15225
173248	129176	87895	262143	68366.7	251289	-12.74	20412.7	27.37	2.15225
14659.5	85557.5	11229	57085.6	82386.3	45410	28.21	346.5	9.52	2.15343
8145	82096.4	6502	100600	90151.4	73132	-15.47	2422.2	20.23	2.15461
52167.8	90484.5	37784	92723.4	96267.9	63123	-23.66	1125.3	17.85	2.15461
47643.8	81267.6	38421	66683.1	81700.2	53490	24.57	631.4	16.66	2.15461
87818.2	95026.1	60565	63283	96541.2	42959	12.74	34.1	-54.74	2.15816
39262.5	85400.2	30130	59546.3	80449.1	48508	25.48	951.5	-11.9	2.15934
32303.2	68392.6	30954	35657.6	67255.4	34746	19.11	143	26.18	2.16171
45145.5	78128.7	37869	64949.5	73945.6	57563	15.47	22	15.47	2.16525
94456.5	99097.1	62467	96184	94340	66817	-18.2	41.8	48.79	2.16525
5601.75	66016.2	5561	14436.4	85457.9	11071	16.38	251.9	-8.33	2.16643
5736.75	64609.7	5819	6490	63940	6652	17.29	49.5	27.37	2.17234
8319.75	89150.3	6116	83134.7	94802.8	57470	30.03	2230.8	-7.14	2.17471
262143	179987	95450	262143	92252.5	186226	-1.82	15237.2	-22.61	2.17825
113514	98006.1	75906	149396	105847	92500	-27.3	2396.9	8.33	2.18062
21355.5	94673.2	14783	204282	114399	117028	-30.94	5677.1	5.95	2.1818
121518	204331	38975	262143	68367	251288	29.12	32794.3	66.64	2.18298
9051	73149.1	8109	79609.2	81802.3	63779	0.91	2116.4	-1.19	2.18534
25955.2	96205.2	17681	197503	93024.7	139141	2.73	5012.7	-7.14	2.18653
13384.5	89442.9	9807	126074	113607	72728	-21.84	3381.4	2.38	2.18771
13358.2	83511	10483	105150	90979	75744	-3.64	2971.1	17.85	2.18889
12735	73904.3	11293	83631.9	76399.5	71740	-1.82	2087.8	27.37	2.18889
83202.8	194001	28107	262143	68392.9	251193	-23.66	24840.2	48.79	2.19007
104566	99158.2	69110	155818	97082.4	105186	-10.01	2197.8	40.46	2.19007
45450	83083.1	35851	58136.1	84310.9	45190	-28.21	-11	2.38	2.19125
12960	75557.9	11241	104573	86039.1	79653	-15.47	2756.6	24.99	2.19362
8621.25	97886.7	5772	90290.2	115608	51184	4.55	2473.9	13.09	2.1948
51090	85946.9	38957	144429	134862	70185	-29.12	2560.8	-40.46	2.1948
55335.8	80753.6	44908	100838	80694.1	81896	-5.46	803	138.04	2.19598
6554.25	73050.9	5880	70202	73428.9	62656	-10.01	1746.8	10.71	2.19716
262143	125762	136606	262143	68368.4	251283	99.19	169958	191.59	2.19716
134201	133312	65973	262143	68368.1	251284	48.23	20038.7	-9.52	2.19953
64063.5	76826	54649	91303.3	74397.6	80428	-12.74	752.4	55.93	2.20071
83292	94234.4	57926	156287	92152.8	111146	-4.55	1941.5	77.35	2.20071
6508.5	71031	6005	61021.4	77025.7	51919	4.55	1541.1	44.03	2.20189
13155	100177	8606	145011	109133	87081	31.85	4150.3	24.99	2.20189
18517.5	129020	9406	190839	165765	75449	-23.66	5412	42.84	2.20189
11572.5	123400	6146	126937	154880	53712	-14.56	3477.1	-36.89	2.20307
10806	78774.4	8990	138956	81881.1	111218	6.37	3929.2	-30.94	2.20544
16011	72210.9	14531	7187.4	77345.4	6090	-20.02	-11	32.13	2.2078
7008	75763.2	6062	82322.9	84834.2	63596	-12.74	2228.6	2.38	2.20898
32712.8	107241	19991	262143	100363	171177	13.65	9286.2	7.14	2.20898
6235.5	73498.2	5560	66432.3	77437.8	56222	-20.02	1920.6	-29.75	2.21135
14978.2	73772.3	13306	78593.9	79080.2	65133	10.92	2085.6	17.85	2.21607
239423	144002	108963	262143	68368.9	251281	85.54	20505.1	-14.28	2.2208
15951	70036.5	14926	31573.3	86758.4	23850	-19.11	701.8	4.76	2.22435
25518.8	108414	15426	262143	136573	125792	7.28	7771.5	-2.38	2.22553
75492	150273	32923	262143	68368.6	251282	46.41	23657.7	15.47	2.22789
225917	144298	102605	262143	68368.6	251282	-14.56	32860.3	23.8	2.22907
10980	85017.2	8464	119712	101217	77511	-9.1	3410	3.57	2.23026
13663.5	91878.8	9746	105489	98241	70371	18.2	3071.2	-7.14	2.23144
27948	70478.7	25988	24902.9	71420.8	22851	2.73	80.3	-47.6	2.23262
15447	72475.3	13968	14516.7	71991.4	13215	10.01	228.8	-14.28	2.23262
262143	142349	120688	262143	68368.6	251282	8.19	39648.4	70.21	2.23735
73932.8	113427	42717	262143	99642.8	172414	20.93	10028.7	26.18	2.24089
6849.75	74003.5	6066	48903.8	80583.3	39772	6.37	1268.3	-9.52	2.24208
25502.2	82648.4	20222	49835.5	121422	26898	23.66	838.2	-34.51	2.24326
18493.5	72318.8	16759	22991.1	71708.8	21012	-4.55	796.4	-16.66	2.24444
262143	120631	142416	262143	68368.6	251282	-42.77	80548.6	159.46	2.2468
262143	148145	115966	262143	68368.6	251282	31.85	41970.5	78.54	2.24799
26895.8	70171.6	25119	46717	68625.2	44614	10.92	182.6	-2.38	2.24917
57724.5	86572.2	43698	84429.4	93229.4	59350	22.75	1212.2	4.76	2.25035
5107.5	62906.4	5321	5798.1	61745.9	6154	-3.64	-1.1	16.66	2.25035
6642.75	67400.4	6459	5023.7	65597.4	5019	-7.28	135.3	-1.19	2.25153
9313.5	84820.7	7196	58218.6	102822	37107	23.66	1486.1	-9.52	2.25389
10795.5	103723	6821	136030	126452	70500	-8.19	3598.1	-27.37	2.25389
12213.8	69700.5	11484	22623.7	68721.5	21575	-15.47	-15.4	-10.71	2.25508
8931.75	93806.3	6240	69202.1	85683.5	52930	13.65	1678.6	-28.56	2.25744
18924.8	89769.3	13816	92736.6	165620	36696	5.46	2278.1	-9.52	2.25744
6810	65719.4	6791	5396.6	66143.9	5347	16.38	9.9	35.7	2.25862
262143	109707	156597	262143	68368.6	251282	117.39	123705	142.8	2.25862
34790.2	214670	10621	262143	165062	104081	-21.84	12229.8	-51.17	2.26099
8315.25	72971.1	7468	12625.8	73734.1	11222	-8.19	82.5	-19.04	2.26571
8239.5	65262.7	8274	7762.7	65474.4	7770	-6.37	5.5	0	2.26571
262143	171616	100106	262143	68368.4	251283	47.32	20407.2	30.94	2.26571
32756.2	78110.6	27483	62095	76759.1	53016	15.47	503.8	53.55	2.2669
8638.5	91311.7	6200	84742.9	102615	54122	-8.19	1984.4	17.85	2.26808
92416.5	104907	57733	175737	114476	100607	-10.01	400.4	35.7	2.26926
262143	137864	124614	262143	68368.9	251281	-0.91	33690.8	38.08	2.27044
7257	64226.2	7405	8534.9	63793.7	8768	3.64	66	15.47	2.27162
5241.75	62904.8	5461	12380.5	63323.8	12813	-3.64	5.5	-4.76	2.27162
22845	100488	14899	219617	133450	107852	18.2	6190.8	-16.66	2.27281
125112	127183	64469	262143	112857	152226	12.74	9544.7	0	2.27517
64056	90358.7	46459	103987	86587	78706	10.92	606.1	33.32	2.27517
34901.2	73414.1	31156	61493.3	72130.9	55871	1.82	381.7	4.76	2.27635
5079.75	63897.6	5210	9435.8	64772.7	9547	10.01	135.3	0	2.27635
7349.25	93759.1	5137	89590.6	97995.7	59915	27.3	2400.2	5.95	2.27635
7924.5	63746.2	8147	11480.7	64423.2	11679	-10.92	94.6	7.14	2.2799
11025	67331.5	10731	23041.7	70888.2	21302	-10.92	596.2	-11.9	2.28581
18655.5	113016	10818	212198	133952	103818	-26.39	5481.3	7.14	2.28699
9005.25	85235.1	6924	101002	90428.4	73199	-4.55	2720.3	-9.52	2.29172
72279	83838.5	56500	45260.6	75666.4	39201	41.86	195.8	53.55	2.2929
64200	83158.6	50595	89145.1	82905.9	70468	9.1	104.5	36.89	2.29408
15025.5	74672.9	13187	48932.4	91511.4	35043	14.56	897.6	-15.47	2.29408
6297	68551.5	6020	41426	73339.8	37018	22.75	1034	36.89	2.29763
220338	176702	81720	262143	68368.6	251282	57.33	13305.6	76.16	2.29763
7409.25	70311.7	6906	68897.4	78571.4	57467	18.2	1829.3	-28.56	2.29881
181498	152327	78086	262143	68368.4	251283	-20.02	24965.6	33.32	2.29881
26419.5	118640	14594	94766.1	113177	54875	12.74	2038.3	-1.19	2.29999
104261	93443.5	73123	216400	92224.3	153777	15.47	1936	110.67	2.29999
22073.2	74724.5	19359	32120	71366.2	29496	-4.55	58.3	24.99	2.29999
118448	126524	61353	262143	156750	109600	3.64	6495.5	-19.04	2.30117
10605	71115.2	9773	15513.3	72697.9	13985	0.91	213.4	8.33	2.30117
63609	106333	39204	233149	151953	100555	12.74	4822.4	104.72	2.30472
65933.2	92358.7	46785	95513	94247.5	66416	-10.92	1516.9	29.75	2.3059
17829.8	109821	10640	209420	160754	85376	16.38	5563.8	21.42	2.31535
56995.5	74087.2	50417	65587.5	76680.8	56055	-6.37	1222.1	33.32	2.31535
65596.5	89585.4	47987	95609.8	91439.4	68525	10.92	855.8	51.17	2.31654
7152	84881.1	5522	85049.8	90181.1	61807	1.82	2196.7	-2.38	2.3189
12285.8	94413.6	8528	142250	120768	77193	-10.92	3851.1	-22.61	2.32008
5553	69690.1	5222	49662.8	72790.9	44713	6.37	1368.4	-13.09	2.32126
43871.2	75590.1	38036	55743.6	74735.3	48882	-9.1	467.5	54.74	2.32363
89917.5	92059.7	64011	122026	91023.2	87858	26.39	1977.8	52.36	2.32481
7221.75	84711.8	5587	80615.7	90546.9	58348	-35.49	2326.5	3.57	2.32481
36693	76985.3	31236	65388.4	78990.1	54251	-14.56	1103.3	-38.08	2.32717
8157.75	79806.9	6699	67152.8	85322.3	51580	23.66	1790.8	1.19	2.32836
58467	111432	34386	262143	71005	241952	5.46	14759.8	51.17	2.33072
51833.2	79911.2	42509	78445.4	78947.7	65119	-3.64	160.6	17.85	2.33308
93968.2	101343	60767	224830	135849	108462	8.19	4568.3	-29.75	2.33426
92460	87663.2	69122	65697.5	97673.6	44081	-2.73	481.8	-38.08	2.33545
58736.2	92988.2	41396	98057.3	91173.7	70484	4.55	276.1	-3.57	2.33781
28772.2	70858.6	26611	19938.6	73766.3	17714	-23.66	158.4	-36.89	2.34136
157862	148813	69521	262143	68367	251288	3.64	18626.3	67.83	2.34254
7119	84781.2	5503	100532	84710	77777	-0.91	2856.7	4.76	2.34372
161082	141598	74554	262143	68366.7	251289	30.03	31092.6	-11.9	2.3449
7284.75	69070.2	6912	4109.6	70137.2	3840	-12.74	-8.8	15.47	2.3449
10815	68420.9	10359	5956.5	71417	5466	2.73	-24.2	39.27	2.34608
27145.5	107273	16584	210092	120537	114227	-15.47	6253.5	-13.09	2.34727
56127.8	135225	27202	262143	142356	120682	27.3	9852.7	-11.9	2.34727
90038.2	94951.3	62145	51044.4	97214.4	34411	16.38	20.9	19.04	2.34845
10992	65805.4	10947	8944.1	65735.2	8917	4.55	311.3	15.47	2.34845
218965	180989	79287	262143	68366.7	251289	-14.56	59101.9	-3.57	2.34963
54982.5	81387.1	44274	65187.1	82587.8	51728	-57.33	1193.5	41.65	2.35081
47111.2	87091.6	35451	59634.3	86679.2	45088	0.91	829.4	-13.09	2.35199
40695.8	80836.4	32993	59139.3	83889	46201	24.57	91.3	84.49	2.35199
21156.8	140266	9885	240577	156613	100671	-6.37	6432.8	11.9	2.35436
262143	145563	118023	262143	68367.5	251286	-9.1	52820.9	60.69	2.35672
14102.2	67573.7	13677	17009.3	68805.7	16201	-10.92	6.6	-4.76	2.35672
8100	86795.6	6116	93549.5	90989.3	67380	-23.66	2558.6	-7.14	2.3579
5447.25	68943.8	5178	5435.1	81008.6	4397	-1.82	6.6	-4.76	2.35908
120321	108642	72581	262143	94181.3	182412	14.56	9531.5	-39.27	2.36499
262143	130860	131284	262143	68367.3	251287	10.01	36555.2	29.75	2.36972
189098	143461	86384	262143	68367.5	251286	75.53	21312.5	20.23	2.37209
39978	85319.7	30708	93908.1	79300.6	77608	44.59	332.2	78.54	2.37209
46606.5	97522.5	31320	211142	151119	91566	44.59	4425.3	-10.71	2.37209
53141.2	75413.4	46181	88386.1	71741.4	80741	21.84	638	46.41	2.37445
33333	74651	29263	39935.5	75539.4	34647	4.55	1108.8	-7.14	2.37563
22620	74188	19982	14659.7	68531.1	14019	-3.64	611.6	-3.57	2.37918
239204	178938	87608	262143	100036	171736	-6.37	16940	44.03	2.37918
32206.5	71227.5	29633	8079.5	66179	8001	18.2	8.8	-2.38	2.37918
262143	155428	110532	262143	68367.3	251287	0	64423.7	119	2.37918
36174.8	72074.6	32893	8031.1	69153.4	7611	2.73	-68.2	19.04	2.38272
27861	147834	12351	262143	161537	106352	17.29	9323.6	26.18	2.3839
31211.2	106718	19167	36429.8	108823	21939	3.64	15.4	9.52	2.38627
99006	96349.4	67343	92512.2	89008.2	68116	12.74	1097.8	-10.71	2.38745
82179	98205.4	54841	167081	89487.9	122361	6.37	1966.8	40.46	2.38745
24084.8	83184.1	18975	193543	96014.7	132105	26.39	5263.5	-36.89	2.38745
5925	71065.3	5464	63217	74042.8	55954	0.91	1617	10.71	2.391
13224	72082.5	12023	14286.8	78181.4	11976	-42.77	158.4	94.01	2.391
262143	159696	107578	262143	68368.1	251284	-13.65	34277.1	63.07	2.39218
262143	113272	151669	262143	68367.8	251285	104.65	148453	179.69	2.39454
262143	116549	147404	262143	68367.8	251285	80.99	152260	266.56	2.39454
52408.5	79367.8	43275	86109.1	73760.2	76508	33.67	37.4	17.85	2.39454
13290.8	84124.3	10354	129286	91891.1	92206	-39.13	3412.2	29.75	2.39454
8726.25	67871.3	8426	37285.6	68439.1	35704	15.47	1048.3	16.66	2.39454
10665.8	70640.8	9895	22055	71564.9	20197	-29.12	-15.4	36.89	2.39572
12327.8	90380.5	8939	173648	110838	102674	0.91	4610.1	17.85	2.39572
28870.5	119697	15807	262143	125796	136569	21.84	8269.8	7.14	2.39572
74622	83491.4	58574	95202.8	81064.5	76966	64.61	13.2	-28.56	2.39691
40650.8	83081.4	32066	24337.5	78702.4	20266	14.56	14.3	-7.14	2.404
47677.5	76844.9	40661	44332.2	74967.2	38755	24.57	1.1	60.69	2.40636
66705	84399.9	51796	110051	81807.1	88162	9.1	1016.4	0	2.40872
25273.5	86510.2	19146	153597	105673	95258	-1.82	4191	20.23	2.41345
10213.5	88468.4	7566	72909.1	119454	40000	6.37	1857.9	-30.94	2.41345
13899	111111	8198	112879	155877	47458	7.28	2935.9	72.59	2.41582
6611.25	67060	6461	5705.7	66476.2	5625	-7.28	141.9	22.61	2.417
33766.5	79080.9	27983	14065.7	80810.9	11407	-14.56	-25.3	-10.71	2.417
71419.5	82292.5	56877	132098	90496.5	95663	30.94	2211	-7.14	2.41818
53282.2	76359.2	45730	50163.3	74418.3	44176	19.11	47.3	-22.61	2.41936
8349	77655.4	7046	42438	83560.2	33284	24.57	1175.9	5.95	2.41936
19343.2	96430.8	13146	193862	110279	115207	10.92	5894.9	-19.04	2.42054
8886	72639.8	8017	11343.2	70583.7	10532	-16.38	58.3	-21.42	2.42409
21315	93027.4	15016	262143	78679	218353	-6.37	10578.7	36.89	2.42409
14397	67874.4	13901	17300.8	68596.1	16529	16.38	35.2	19.04	2.42882
58577.2	78064.9	49176	109593	76697	93645	5.46	1105.5	108.29	2.43118
8373.75	81240.9	6755	91712.5	87649.4	68574	-0.91	2527.8	17.85	2.43709
125188	111169	73800	259303	222731	76297	-1.82	4618.9	55.93	2.43709
46334.2	78787.8	38541	74197.2	76908	63226	32.76	950.4	16.66	2.44182
8158.5	71528.5	7475	12207.8	72534	11030	9.1	195.8	-8.33	2.443
7919.25	85727.8	6054	108124	90979.7	77886	-7.28	3119.6	11.9	2.45009
50575.5	81755.1	40542	55277.2	79135.1	45778	-21.84	143	-38.08	2.45127
9492	89467.5	6953	78896.4	94274	54846	-5.46	2490.4	-10.71	2.45246
6698.25	69075.8	6355	5075.4	66298.9	5017	17.29	89.1	-8.33	2.45364
8082.75	81544.2	6496	84753.9	86927.9	63897	22.75	2464	-20.23	2.45364
131362	113832	75628	262143	116629	147303	29.12	5534.1	-16.66	2.456
7765.5	85317.7	5965	104272	92303.4	74034	15.47	2580.6	-34.51	2.45718
7296	84733.4	5643	111889	113887	64386	-9.1	3087.7	8.33	2.45836
143078	125251	74864	262143	108098	158928	-15.47	10321.3	33.32	2.46191
48144	90707.4	34784	63081.7	83975.7	49230	9.1	13.2	5.95	2.46309
27087	75273.4	23583	80938	86864	61065	11.83	1993.2	55.93	2.46309
23930.2	99265.3	15799	101926	96409.4	69286	9.1	2797.3	-19.04	2.46427
8878.5	95590.8	6087	111908	108436	67635	14.56	3080	17.85	2.46427
74403.8	82136.7	59366	104152	84510.3	80768	-35.49	123.2	33.32	2.46664
200270	218689	60016	262143	68368.9	251281	11.83	61217.2	113.05	2.469
28597.5	87032.9	21534	51958.5	88484.6	38483	9.1	972.4	11.9	2.469
63003.8	82246.4	50203	71842.1	77219.8	60972	-40.04	1458.6	20.23	2.47137
81321	85409.3	62399	123608	82176.4	98578	49.14	1680.8	9.52	2.47728
40883.2	84761.9	31610	72904.7	81205.4	58837	-3.64	1545.5	7.14	2.47964
8402.25	68471.8	8042	5109.5	70570.3	4745	40.04	-2.2	4.76	2.48555
20956.5	87167.1	15756	135702	96737.1	91933	-0.91	3984.2	-21.42	2.48673
21108.8	122261	11315	153419	112858	89090	-21.84	4387.9	-4.76	2.48673
41281.5	75433.6	35865	118045	91916.3	84166	-7.28	2399.1	7.14	2.495
25209.8	118928	13892	167770	159829	68792	2.73	3578.3	1.19	2.49737
58385.2	126211	30317	262143	68368.4	251283	-22.75	17568.1	-17.85	2.49855
66572.2	80121.9	54453	73482.2	84357.7	57087	10.92	364.1	94.01	2.49855
67447.5	87501.8	50516	102872	92672.3	72749	-8.19	801.9	29.75	2.50564
11239.5	73992.2	9955	11468.6	72374.2	10385	7.28	80.3	-8.33	2.50564
60588.8	80860.7	49106	97443.5	78091.1	81777	10.01	1476.2	-4.76	2.50682
15513.8	77819.3	13065	124014	93609.7	86822	8.19	3484.8	-2.38	2.50919
24828	68189.1	23862	21373	67807.6	20657	-10.92	408.1	34.51	2.50919
22729.5	74805.4	19913	76767.9	76478.5	65784	12.74	1923.9	15.47	2.51155
23787	97164.4	16044	99023.1	114921	56470	24.57	2204.4	-28.56	2.51273
7010.25	88726.1	5178	79736.8	106372	49126	-25.48	2207.7	-15.47	2.51273
112543	99249.2	74314	231478	176166	86113	-27.3	4737.7	39.27	2.51628
11922	101947	7664	143426	125503	74895	7.28	4050.2	-7.14	2.51628
104132	100251	68073	262143	76840	223579	-16.38	717.2	129.71	2.51746
11994.8	89065	8826	122401	132014	60764	-2.73	3201	-52.36	2.51982
9945.75	92480.8	7048	133647	127888	68487	14.56	3575	-16.66	2.52101
12708.8	122195	6816	158233	136160	76160	11.83	4354.9	4.76	2.52337
17914.5	93512.1	12555	216364	123776	114559	42.77	5600.1	-44.03	2.52455
156257	146320	69987	262143	100764	170496	10.01	13823.7	46.41	2.52573
84519	104337	53088	117736	135292	57032	2.73	2325.4	16.66	2.52692
85760.2	82643	68008	122297	83867.2	95566	-10.01	1234.2	9.52	2.52692
7224	68061	6956	12082.4	69173.8	11447	7.28	8.8	-22.61	2.53046
5316	68284.9	5102	21903.2	70921.4	20240	-23.66	67.1	21.42	2.53164
92955.8	103474	58874	261730	131969	129975	0.91	6047.8	-13.09	2.53401
15719.2	69037.5	14922	13559.7	70376.9	12627	10.92	394.9	21.42	2.53519
7537.5	88131.6	5605	85553.6	107341	52234	-2.73	2420	26.18	2.53637
85257.8	112480	49675	105800	111194	62357	-26.39	591.8	1.19	2.53755
78046.5	85172.4	60053	109232	79277.1	90299	28.21	1280.4	73.78	2.53755
70532.2	84218.2	54886	129764	81777.4	103992	4.55	1476.2	4.76	2.53873
9063	68712.7	8644	23014.2	70083.1	21521	14.56	70.4	-29.75	2.53992
32845.5	84140.4	25583	63272	81321.7	50990	58.24	379.5	58.31	2.53992
48921.8	87410.7	36679	211047	98372.6	140600	-10.92	5108.4	7.14	2.5411
10281.8	86023.9	7833	123268	90828.9	88942	-17.29	3427.6	5.95	2.5411
46845	79828.2	38458	68656.5	77601.2	57982	-10.92	504.9	46.41	2.54346
7593	84859.3	5864	62389.8	99826.1	40959	30.94	1546.6	4.76	2.54583
13659.8	67217.7	13318	11667.7	67860.7	11268	-27.3	145.2	54.74	2.54937
16757.2	84751	12958	75269.7	85628.3	57608	7.28	2567.4	-42.84	2.54937
30000.8	156228	12585	234443	221953	69224	13.65	6096.2	-1.19	2.54937
14715	132504	7278	223148	158699	92151	30.03	5850.9	15.47	2.55646
15607.5	137499	7439	185791	152536	79824	1.82	4964.3	32.13	2.56001
13896	72093.8	12632	21679.9	73038.3	19453	30.03	277.2	8.33	2.56119
62970.8	92930.4	44408	89479.5	90469.3	64819	-24.57	5.5	20.23	2.56474
6313.5	74377.4	5563	52732.9	91946.6	37586	-7.28	1523.5	-8.33	2.56828
6918	81542.8	5560	84179.7	90968.8	60645	-8.19	2297.9	13.09	2.57065
8741.25	76576.2	7481	70913.7	77308.5	60115	23.66	2143.9	23.8	2.57301
12285.8	65969.6	12205	10936.2	65543.2	10935	-3.64	-12.1	20.23	2.57301
46295.2	133828	22671	262143	100233	171399	-11.83	11783.2	-5.95	2.57419
82620.8	93400.8	57972	129402	98659.5	85957	31.85	2559.7	-7.14	2.57656
103073	99759.4	67713	197153	122775	105238	15.47	3220.8	4.76	2.57656
6285.75	74532.8	5527	34577.4	82175.2	27576	3.64	821.7	-17.85	2.57892
8625	87189.3	6483	101166	109242	60691	17.29	2800.6	17.85	2.57892
50932.5	78867.6	42323	87866.9	80093	71897	-30.94	584.1	95.2	2.58128
6834.75	73130.1	6125	76486.3	80046.7	62621	-28.21	2024	52.36	2.58128
28543.5	97145.1	19256	93007.2	98650.5	61787	37.31	2638.9	45.22	2.58365
9642.75	95735.1	6601	106505	122176	57130	13.65	2643.3	26.18	2.58837
6627	74725.9	5812	57712.6	78258.9	48330	13.65	1554.3	11.9	2.59074
5601.75	64080.3	5729	3796.1	63480.8	3919	-34.58	-11	-3.57	2.5931
79295.2	92721.9	56046	123788	88659.4	91503	-13.65	998.8	5.95	2.59428
72751.5	154860	30788	262143	88187.5	194810	9.1	11675.4	0	2.59428
28290	112426	16491	262143	107196	160266	44.59	9991.3	-2.38	2.59665
14043.8	104280	8826	174260	140300	81399	-18.2	5056.7	16.66	2.60019
9965.25	68271.2	9566	24010.8	71237.8	22089	-14.56	612.7	7.14	2.60374
12939.8	105897	8008	143959	117529	80274	0	4056.8	-29.75	2.6061
34713	124798	18229	262143	166831	102977	-9.1	8474.4	-5.95	2.60729
31498.5	115092	17936	77171.6	114088	44330	17.29	40.7	54.74	2.60965
71486.2	100801	46477	145644	117014	81571	-24.57	2785.2	32.13	2.61083
103718	106606	63760	172672	98573.7	114800	2.73	2759.9	23.8	2.61201
54762.8	82089	43720	68193.4	77173.6	57910	-19.11	471.9	72.59	2.61201
6746.25	65123.3	6789	5847.6	63828.8	6004	-7.28	-2.2	-19.04	2.61319
262143	222528	77203	262143	68368.6	251282	-1.82	40505.3	-2.38	2.61438
5502.75	70394	5123	49421.9	77491.5	41797	7.28	1426.7	33.32	2.61674
6868.5	84995.1	5296	59980.8	88317	44509	-14.56	1677.5	-16.66	2.61674
19509.8	117098	10919	247603	166884	97235	7.28	6833.2	20.23	2.62029
85723.5	99127.9	56674	89161.6	103297	56568	46.41	438.9	13.09	2.62147
7374.75	74585.1	6480	68319.9	78361.4	57138	-30.03	1903	-13.09	2.62265
134323	132531	66422	262143	109968	156225	-7.28	2780.8	11.9	2.62383
51567	89100.5	37929	77478.5	84522.9	60074	8.19	28.6	-15.47	2.62501
20823	91507.8	14913	80055.8	106274	49368	3.64	1761.1	-22.61	2.6262
102458	92289.5	72757	86658	91071.5	62360	12.74	397.1	20.23	2.62738
9102.75	69577.5	8574	22161.7	69709.1	20835	1.82	438.9	-22.61	2.62856
8703	99870.4	5711	114344	109471	68453	13.65	3304.4	-3.57	2.63329
6912	77698.9	5830	79301.2	96386.9	53919	-4.55	2179.1	-45.22	2.63447
6392.25	68106.4	6151	21160.7	73757.5	18802	-8.19	591.8	-22.61	2.63565
13683	86858.7	10324	86390.7	99037.9	57167	10.92	2583.9	5.95	2.63565
47566.5	76371.2	40818	69219.7	76488.5	59308	-12.74	727.1	1.19	2.63801
6654.75	77810.1	5605	80522.2	82246.5	64162	-17.29	2360.6	-7.14	2.6392
42103.5	73762.2	37408	40695.6	70172	38007	10.92	293.7	13.09	2.64156
8635.5	91575.4	6180	129430	101192	83824	-17.29	3807.1	19.04	2.64274
17101.5	74922.4	14959	85470	83542.6	67048	8.19	2171.4	-11.9	2.64629
15298.5	121351	8262	163647	145480	73720	-4.55	4555.1	8.33	2.64629
51261.8	104569	32127	116466	149952	50901	-30.03	1752.3	58.31	2.64865
9942.75	118842	5483	120579	156809	50394	-33.67	3270.3	13.09	2.64865
88146	174471	33110	262143	73564.8	233533	-11.83	24211	54.74	2.65456
9137.25	84578.9	7080	121316	128040	62094	12.74	3138.3	-5.95	2.65811
6993.75	87821.9	5219	84258.9	88798	62186	36.4	2426.6	-54.74	2.65811
8795.25	76426.1	7542	119824	81452.1	96410	18.2	3229.6	27.37	2.65811
9286.5	77077	7896	89739.1	84681.7	69450	30.03	2179.1	-4.76	2.65811
116702	108526	70473	262143	109754	156530	23.66	7024.6	-14.28	2.65929
12142.5	79315.4	10033	63375.4	81485	50971	-10.01	2250.6	-54.74	2.66283
18267	66954.5	17880	11160.6	67035.2	10911	14.56	39.6	19.04	2.66402
246218	161881	99679	262143	68366.2	251291	-6.37	20337.9	61.88	2.66638
27825	73773.7	24718	46706	73405.2	41699	-19.11	305.8	13.09	2.66874
15429.8	115184	8779	155930	155114	65881	-20.93	4031.5	10.71	2.67111
41104.5	90287.7	29836	39991.6	105029	24954	5.46	-23.1	-14.28	2.67111
11718.8	115315	6660	181393	148601	79998	-15.47	4643.1	0	2.67229
64719	81993.2	51729	107545	81688.2	86280	-12.74	973.5	20.23	2.67229
15639	102287	10020	25026.1	92971.5	17641	11.83	39.6	23.8	2.67347
8022.75	93922.6	5598	92633.2	136227	44564	-15.47	2401.3	65.45	2.67584
10440	83347	8209	110254	90280.7	80035	3.64	2970	11.9	2.67702
23411.2	92610.6	16567	15741	84891.6	12152	0.91	6.6	29.75	2.67702
108662	126402	56338	143807	131683	71570	-32.76	741.4	114.24	2.6782
9758.25	82263.5	7774	80773	89989.5	58824	34.58	2209.9	-19.04	2.68174
5355	68065.4	5156	29026.8	71507	26603	4.55	691.9	-5.95	2.68293
7467	78763.4	6213	96001.4	84147.6	74768	-4.55	2786.3	28.56	2.68647
9573	73420.3	8545	35673	117777	19850	6.37	1026.3	17.85	2.68765
86600.2	93276.9	60845	125960	84802.3	97343	-20.93	2030.6	-1.19	2.69002
25374.8	100609	16529	133346	113095	77271	-11.83	3867.6	15.47	2.6912
5985	64038	6125	7129.1	63566.4	7350	-15.47	-11	-21.42	2.6912
53441.2	94062.6	37234	92541.9	93217.5	65061	-10.92	179.3	36.89	2.69238
21338.2	83672.8	16713	227072	95678.7	155535	-3.64	6220.5	-13.09	2.69711
6603	83895.7	5158	84933.2	99380.1	56009	-20.93	2117.5	1.19	2.69711
10653	79120	8824	65005.6	85541.2	49803	21.84	1892	-30.94	2.69829
7086	70128.1	6622	14723.5	72186.7	13367	-8.19	465.3	2.38	2.69947
13446.8	84192.8	10467	118502	93236.6	83295	1.82	3311	27.37	2.70066
116133	109131	69741	262143	117881	145738	-27.3	486.2	27.37	2.70066
5462.25	67836.7	5277	4042.5	67326.4	3935	2.73	29.7	9.52	2.70184
5130	66958.7	5021	47455.1	73657	42223	-5.46	1194.6	-14.28	2.70302
9120	80129.8	7459	96542.6	96586.8	65506	-25.48	2736.8	5.95	2.70538
24911.2	166302	9817	159489	176101	59354	-20.93	4533.1	15.47	2.70656
5506.5	64281.1	5614	8184	65352.3	8207	-0.91	-18.7	27.37	2.70775
5433	68498.9	5198	53725.1	75444.7	46669	-11.83	1437.7	0	2.71011
8250	67398.7	8022	13235.2	65800.5	13182	7.28	136.4	-14.28	2.71129
10856.2	84268.1	8443	120495	93570.2	84394	20.02	3385.8	-8.33	2.71129
6711	72588.2	6059	17829.9	85679.7	13638	12.74	360.8	-16.66	2.71247
5265	63497.8	5434	11101.2	64905.7	11209	0	250.8	21.42	2.71366
6248.25	64485.9	6350	5591.3	61471.5	5961	-17.29	254.1	-3.57	2.71484
227504	209727	71091	262143	68367.5	251286	-31.85	34684.1	-20.23	2.71838
75777.8	102535	48434	138575	97621.5	93029	20.93	897.6	44.03	2.71838
31367.2	77911.1	26385	64832.9	78651.1	54022	19.11	376.2	-2.38	2.71957
18312	70078.5	17125	24701.6	71500.6	22641	-5.46	380.6	49.98	2.72075
129617	179026	47449	262143	68420.1	251093	-17.29	27762.9	-32.13	2.72311
47327.2	78264.9	39630	72827.7	77261.6	61775	11.83	266.2	27.37	2.72311
69777.8	86545.1	52839	135946	80693.2	110410	16.38	1758.9	42.84	2.72311
14783.2	121989	7942	151696	152775	65073	-22.75	4062.3	3.57	2.72784
5949	68507.1	5691	12636.8	69250.4	11959	9.1	294.8	-17.85	2.72902
7235.25	80326.8	5903	82625.4	83868	64565	1.82	2175.8	9.52	2.72902
31993.5	117319	17872	235699	129926	118889	12.74	6499.9	9.52	2.72902
8958	65013.5	9030	5401	63616.1	5564	3.64	3.3	20.23	2.7302
43164.8	76269.8	37090	61200.7	72528.9	55300	-1.82	37.4	21.42	2.73257
108673	108141	65858	132733	113398	76710	2.73	172.7	77.35	2.73257
262143	189238	90784	262143	68366.4	251290	62.79	40298.5	54.74	2.73729
29534.2	71354.3	27126	39306.3	69692.6	36962	12.74	46.2	51.17	2.73848
70501.5	100206	46109	114864	97032	77580	11.83	944.9	13.09	2.7432
71876.2	84904.1	55480	45069.2	79044.5	37367	15.47	-62.7	16.66	2.7432
123735	125996	64360	262143	106110	161906	16.38	9581	9.52	2.7432
131068	117095	73357	228473	118135	126747	-3.64	4587	-15.47	2.74439
97860	99498.2	64457	178434	100397	116476	-57.33	1354.1	45.22	2.74439
10131	68384.5	9709	4933.5	66227.3	4882	-27.3	1.1	16.66	2.74557
121870	110456	72308	181160	126542	93823	0	3386.9	14.28	2.74911
110882	89900.3	80831	141754	105722	87872	-3.64	2746.7	-11.9	2.74911
47776.5	73570.4	42559	33223.3	74935.4	29056	-45.5	265.1	3.57	2.7503
27826.5	83461.7	21850	56775.4	78911.5	47152	-16.38	739.2	28.56	2.75148
13656	72719.6	12307	22759	77923.5	19141	-14.56	251.9	17.85	2.75266
113809	98917.4	75402	261093	94727.3	180634	62.79	1487.2	1.19	2.75502
62781.8	87091.5	47243	133097	91790.1	95028	16.38	789.8	-29.75	2.75502
8047.5	93147.5	5662	81132.7	99199.9	53600	1.82	2091.1	14.28	2.75502
62680.5	77791	52806	105612	75919.1	91168	25.48	53.9	30.94	2.75502
18096.8	75248.3	15761	36478.2	94956.9	25176	-16.38	909.7	-32.13	2.75621
12305.2	67996.4	11860	21017.7	68664.8	20060	2.73	689.7	-16.66	2.75739
157218	170887	60294	262143	68367	251288	-11.83	37142.6	-7.14	2.75739
18735	82647.9	14856	175419	101981	112730	3.64	4521	4.76	2.75857
5615.25	63295.7	5814	2512.4	59505.8	2767	10.01	6.6	-26.18	2.75857
74457.8	100345	48629	89817.2	100112	58797	0.91	124.3	11.9	2.75975
12093	75615.6	10481	82322.9	93486.6	57710	-14.56	2120.8	-19.04	2.76093
22000.5	83758.8	17214	44232.1	90840	31911	3.64	1064.8	3.57	2.76211
57865.5	79202	47881	105264	81137.3	85024	-27.3	693	-29.75	2.7633
79380	101189	51411	67240.8	101245	43525	-1.82	258.5	5.95	2.76684
16562.2	92352.9	11753	167396	119032	92164	16.38	4580.4	9.52	2.76921
22293	72233.5	20226	35467.3	72013.7	32277	4.55	1061.5	-72.59	2.77039
9810	66608.8	9652	20391.8	66256.7	20170	4.55	-16.5	20.23	2.77157
6441.75	64452.9	6550	5149.1	63706.1	5297	-25.48	-4.4	-3.57	2.77275
11744.2	73779.8	10432	96013.5	78467.9	80190	1.82	2615.8	19.04	2.77393
16814.2	93638.6	11768	176334	100365	115142	20.93	4969.8	27.37	2.77984
8636.25	86146.9	6570	96212.6	91276.6	69080	-15.47	2561.9	7.14	2.77984
8341.5	65516.4	8344	7328.2	66380.2	7235	4.55	37.4	14.28	2.78103
77605.5	133739	38029	262143	68367.5	251286	32.76	19866	57.12	2.78221
7959.75	80020	6519	95815.5	89508.3	70154	-0.91	2632.3	-26.18	2.78457
5968.5	69169.2	5655	62113.7	72491.4	56154	24.57	1698.4	-16.66	2.78457
71595	87238.8	53784	176976	81091.5	143027	4.55	874.5	51.17	2.78693
14559.8	70284.9	13576	19974.9	69080.5	18950	7.28	237.6	14.28	2.7893
7518.75	92726.5	5314	43414.8	82049.6	34677	30.03	1546.6	-4.76	2.7893
262143	190086	90379	262143	70721.2	242923	-43.68	25931.4	24.99	2.7893
10347.8	106661	6358	152177	117239	85066	3.64	4272.4	20.23	2.79048
8015.25	97293.5	5399	120298	131024	60171	8.19	3353.9	-3.57	2.79166
48543	76252.1	41721	57762.1	76163.9	49702	-1.82	764.5	-26.18	2.79403
7655.25	67814.9	7398	6373.4	65922.8	6336	44.59	124.3	38.08	2.79521
25457.2	102178	16328	262143	106913	160689	20.93	7384.3	32.13	2.79757
8240.25	91904.9	5876	93998.3	92773.8	66401	5.46	2465.1	29.75	2.8023
114323	116888	64098	255461	114654	146021	17.29	2081.2	239.19	2.80466
47192.2	75839	40781	70462.7	76638.4	60255	20.02	321.2	63.07	2.80466
80229	85601.3	61423	160703	84244.8	125015	18.2	843.7	23.8	2.80466
9593.25	71200.8	8830	73196.2	75302.4	63703	-18.2	2029.5	41.65	2.80466
107866	113041	62536	244751	137647	116530	4.55	4952.2	91.63	2.80466
11355.8	71551.8	10401	6905.8	71261	6351	-21.84	-6.6	9.52	2.80585
17301	91823.6	12348	155022	97961.8	103709	-10.01	4837.8	-28.56	2.80703
262143	255755	67173	262143	68368.1	251284	10.01	83238.1	159.46	2.80703
88975.5	91685.4	63599	187703	89937.6	136776	5.46	3115.2	42.84	2.80703
169459	145157	76508	262143	76063.6	225861	0.91	13725.8	-7.14	2.80939
5559.75	69601.5	5235	3704.8	72585.3	3345	-5.46	-27.5	-9.52	2.80939
31262.2	79435.6	25792	31958.3	83346.7	25129	37.31	575.3	7.14	2.81057
8246.25	74367.2	7267	54475.3	78446.4	45510	15.47	1674.2	-11.9	2.81057
56415	87291.1	42355	125344	120648	68087	-13.65	1283.7	-10.71	2.81175
80527.5	102324	51576	146245	116055	82584	-5.46	2902.9	53.55	2.81175
7212.75	89951.4	5255	66720.5	96039.8	45529	12.74	1777.6	-8.33	2.81294
47823.8	81523.7	38445	71925.7	79504.2	59289	35.49	761.2	10.71	2.81412
67047	85019.8	51682	117834	83763.2	92193	-4.55	589.6	121.38	2.81412
13482	86259.5	10243	138203	93950.2	96405	40.04	3713.6	27.37	2.81648
15690	88277.8	11648	123094	120415	66994	-3.64	3333	55.93	2.81766
25249.5	71316.3	23203	23477.3	69708.6	22072	-11.83	36.3	29.75	2.81766
46324.5	75936	39980	47030.5	84547.8	36455	9.1	377.3	60.69	2.81885
[truncated: 28,001 more rows]
