# Supplementary material for: N-chlorination mediates protective and immunomodulatory effects of oxidized human plasma proteins
Source: eLife. 2019 Jul 12;8:e47395. doi: 10.7554/eLife.47395 (PMC6650281; doi:10.7554/eLife.47395)
Supplement: Figure 9—source data 2. [file elife-47395-fig9-data2.zip › Figure 9 Source Data 2/scale values/buffer 1.csv]

FSC-A	FSC-H	FSC-W	SSC-A	SSC-H	SSC-W	APC-A	FITC-A	Pacific Blue-A	Time
92539.5	108826	55728	51742.9	120441	28155	-13.65	55	-33.32	0
8336.25	67900.1	8046	4118.4	69923.2	3860	11.83	-23.1	23.8	0
88532.2	106210	54628	61719.9	117270	34492	-20.93	30.8	-5.95	0
121310	100640	78996	70708	98401.4	47092	-16.38	28.6	19.04	0
128020	97761.1	85821	100760	97270.6	67887	-9.1	-25.3	-36.89	0
78836.2	91221.7	56638	154451	90972.9	111265	-5.46	-4.4	35.7	0.00118654
108553	98386.2	72308	82118.3	97595.4	55143	16.38	48.4	22.61	0.00118654
13563.8	85341.2	10416	11355.3	79126.1	9405	0.91	-14.3	-32.13	0.00118654
50833.5	86277.3	38613	104856	92587.8	74220	-9.1	35.2	34.51	0.00118654
86694	97126	58497	54869.1	110831	32445	23.66	-25.3	-8.33	0.00118654
129562	101491	83662	79944.7	100104	52338	-14.56	-34.1	73.78	0.00118654
95197.5	86380.9	72225	61092.9	85091	47053	0	-3.3	34.51	0.00237307
100826	92661.6	71310	54641.4	96113	37258	8.19	28.6	-30.94	0.00237307
44808	74603.4	39362	85072.9	72004.9	77430	7.28	-3.3	41.65	0.00237307
16724.2	65548.7	16721	7903.5	66414.1	7799	-31.85	-15.4	17.85	0.00237307
94362	94117.9	65706	52638.3	97133.7	35515	0	-9.9	22.61	0.00237307
12606	66346.5	12452	15422	67609.6	14949	0	-4.4	11.9	0.00237307
114847	99583.2	75581	97853.8	92137.4	69602	54.6	-14.3	-3.57	0.00355961
130802	97881.4	87578	117558	92596.3	83203	10.92	-4.4	13.09	0.00355961
124742	100876	81041	92095.3	117107	51539	16.38	13.2	20.23	0.00355961
121672	97970.7	81391	74654.8	92829.5	52705	34.58	29.7	33.32	0.00355961
98690.2	97889.6	66072	57627.9	89288	42298	40.04	47.3	-23.8	0.00355961
105666	97996.6	70665	53939.6	98404.5	35923	23.66	19.8	-35.7	0.00474614
96852	88942.5	71364	56532.3	86110.4	43025	25.48	-42.9	49.98	0.00474614
99850.5	91086	71842	61234.8	87522.6	45852	-9.1	3.3	-11.9	0.00474614
108220	113225	62639	86968.2	120556	47277	40.95	-7.7	0	0.00474614
13080.8	64562.4	13278	14542	65725.8	14500	3.64	-27.5	3.57	0.00474614
40431	71443.2	37088	48955.5	72864	44032	16.38	4.4	60.69	0.00474614
5300.25	64841.7	5357	4061.2	68052.9	3911	11.83	2.2	22.61	0.00474614
107138	99321.2	70694	55590.7	105313	34594	-4.55	-35.2	16.66	0.00474614
174635	169476	67531	95199.5	151131	41282	-19.11	-36.3	69.02	0.00474614
169813	144750	76883	144664	162025	58514	22.75	-61.6	15.47	0.00593268
142150	118167	78837	112304	116433	63212	-9.1	-12.1	14.28	0.00593268
117662	94638.1	81480	89106.6	89263.2	65421	0.91	-53.9	7.14	0.00593268
116523	95855.8	79666	78795.2	92599.8	55766	-38.22	-17.6	-30.94	0.00711922
95973	97525.1	64493	64444.6	90744.7	46542	-41.86	-4.4	-7.14	0.00711922
126916	100652	82637	92834.5	107349	56675	-10.92	-25.3	-5.95	0.00711922
7413	69591.5	6981	4903.8	75000.1	4285	15.47	-20.9	-20.23	0.00711922
20989.5	69424	19814	5549.5	70674.7	5146	-0.91	44	-2.38	0.00830575
255137	191257	87425	215672	166927	84673	-30.03	20.9	36.89	0.00830575
83100	88537.7	61511	53680	87322.8	40287	10.92	6.6	-26.18	0.00830575
5310.75	62949.1	5529	5627.6	63819.1	5779	10.92	-7.7	-20.23	0.00830575
66070.5	113756	38064	77778.8	113294	44992	2.73	14.3	36.89	0.00949229
59878.5	80210.1	48924	95422.8	78884.3	79276	21.84	-25.3	61.88	0.00949229
35331.8	86722.9	26700	28141.3	85351.2	21608	0.91	20.9	-59.5	0.00949229
112199	92191.4	79759	55111.1	94417.7	38253	12.74	-16.5	28.56	0.00949229
95993.2	86743.9	72524	42146.5	86897.2	31786	14.56	14.3	-5.95	0.00949229
112806	105632	69987	75144.3	102657	47972	-13.65	-17.6	-16.66	0.00949229
118696	99461	78210	80395.7	99497.9	52954	-2.73	-29.7	-29.75	0.0106788
108242	97555	72715	58017.3	91518.4	41546	45.5	30.8	11.9	0.0106788
8603.25	69633.5	8097	4346.1	67912.7	4194	-25.48	-7.7	16.66	0.0106788
26104.5	76989.5	22221	38684.8	80717.2	31409	5.46	0	-1.19	0.0106788
83799	93256.1	58890	65730.5	90947.2	47365	-0.91	48.4	-13.09	0.0106788
122361	97215.9	82487	86949.5	97508.9	58439	-27.3	-13.2	7.14	0.0106788
100935	93583.8	70684	41674.6	92705.2	29461	-15.47	-18.7	19.04	0.0118654
126710	101006	82213	83824.4	95214.9	57696	40.04	17.6	60.69	0.0118654
97274.2	92565.2	68870	59150.3	92064.6	42106	-17.29	17.6	-24.99	0.0118654
9017.25	66684.1	8862	3494.7	68777.4	3330	-10.01	-39.6	9.52	0.0118654
68135.2	86691.6	51508	93821.2	80172.5	76693	-25.48	1.1	72.59	0.0130519
72212.2	95215.6	49703	106567	104213	67016	17.29	-4.4	27.37	0.0130519
117911	104526	73928	62141.2	99608.3	40885	-14.56	14.3	19.04	0.0130519
85535.2	86623.1	64713	54289.4	89816.7	39613	20.02	-45.1	19.04	0.0130519
130835	108818	78796	108439	118942	59749	-12.74	-84.7	-8.33	0.0130519
106573	91187.9	76593	51909	86834.3	39177	31.85	-46.2	-7.14	0.0130519
95934	89226	70463	52296.2	92784.8	36938	4.55	-2.2	1.19	0.0130519
34188	73175	30619	48955.5	72814.4	44062	23.66	36.3	5.95	0.0130519
124810	95859.3	85329	80111.9	96134.9	54613	51.87	16.5	-33.32	0.0130519
83135.2	94441.9	57690	45062.6	100344	29431	23.66	62.7	-11.9	0.0142384
99903.8	89314.5	73306	74949.6	91057.2	53943	10.01	6.6	7.14	0.0142384
159993	111072	94401	134694	115513	76418	-17.29	41.8	2.38	0.0142384
5814	65864.5	5785	2032.8	63864.6	2086	23.66	0	-9.52	0.0142384
90069.8	97266.5	60687	66878.9	102291	42848	-19.11	0	-11.9	0.0142384
87045	92869.2	61426	63597.6	88556.9	47065	7.28	-26.4	-10.71	0.0142384
95286.8	103401	60393	79121.9	110423	46959	23.66	-15.4	-8.33	0.015425
103046	97620.5	69178	74628.4	93877.8	52098	-30.03	-25.3	-36.89	0.015425
110124	92003	78444	75179.5	93040.6	52955	28.21	33	-26.18	0.015425
10560.8	66851.1	10353	4660.7	66953.9	4562	1.82	29.7	9.52	0.015425
106258	90579.6	76880	60957.6	95505.9	41829	-14.56	17.6	71.4	0.0166115
13661.2	68689.9	13034	17545	66610.4	17262	9.1	23.1	40.46	0.0166115
98653.5	98286.1	65781	69576.1	100192	45510	-7.28	19.8	-22.61	0.0166115
110063	95192.4	75774	66322.3	97076.4	44774	-2.73	34.1	-19.04	0.017798
92494.5	87716.3	69106	48437.4	84349.1	37634	4.55	5.5	-51.17	0.017798
108317	171057	41499	182952	175736	68227	-19.11	28.6	35.7	0.017798
51255	84901.6	39564	40486.6	81595.7	32518	-2.73	14.3	-2.38	0.017798
127509	114651	72886	201694	105474	125322	-10.92	60.5	33.32	0.017798
5049	65993.5	5014	4659.6	71365.2	4279	9.1	-16.5	-8.33	0.0189846
86747.2	92738.7	61302	56405.8	93087.8	39711	11.83	45.1	21.42	0.0189846
64344	83089	50751	136327	83365.4	107171	0.91	5.5	79.73	0.0189846
112750	118323	62449	70170.1	111575	41216	-34.58	39.6	26.18	0.0189846
90573.8	88533.9	67046	46532.2	92550.4	32950	12.74	-42.9	60.69	0.0189846
90597.8	99562.6	59635	45740.2	98645.2	30388	-18.2	17.6	15.47	0.0201711
108275	99757.2	71132	70889.5	101808	45633	-27.3	7.7	70.21	0.0201711
135126	113319	78148	101038	111296	59496	13.65	33	7.14	0.0201711
83289.8	108776	50181	44416.9	120905	24076	8.19	38.5	-22.61	0.0213576
27060.8	71040.4	24964	37050.2	70355.9	34512	-15.47	9.9	47.6	0.0213576
98324.2	97566.5	66045	95750.6	99239.5	63232	-9.1	47.3	-53.55	0.0213576
25851	74299.2	22802	15364.8	80504.3	12508	27.3	44	10.71	0.0213576
6060.75	65565.8	6058	4732.2	66680.2	4651	-6.37	-7.7	-20.23	0.0213576
107532	103937	67803	72207.3	106196	44561	20.93	-48.4	-13.09	0.0213576
88031.2	92572.6	62321	49406.5	86607.4	37386	22.75	-7.7	-22.61	0.0213576
92230.5	91627.9	65967	48110.7	94180.7	33478	-1.82	15.4	30.94	0.0213576
95032.5	92197.7	67551	62817.7	88547.1	46493	62.79	4.4	-10.71	0.0213576
99733.5	90183.4	72476	54923	87381.9	41192	49.14	-15.4	-7.14	0.0213576
91086.8	88490.2	67459	51802.3	89208.4	38056	25.48	-44	-16.66	0.0225442
106527	98077.5	71182	81048	98858.4	53729	40.95	-2.2	29.75	0.0225442
117185	87937.6	87333	77902	95938.8	53215	-27.3	34.1	29.75	0.0225442
12537	68485.9	11997	19476.6	69461.2	18376	-9.1	26.4	20.23	0.0225442
99089.2	89290.4	72728	78432.2	87044.2	59052	3.64	39.6	-8.33	0.0225442
93146.2	93907.1	65005	64070.6	93115.1	45094	26.39	-7.7	-40.46	0.0225442
102178	91318.3	73330	56949.2	93342.9	39984	-38.22	12.1	35.7	0.0225442
72766.5	100642	47384	47242.8	96506	32082	23.66	-16.5	-26.18	0.0225442
108289	92132.9	77028	102519	89366.7	75181	11.83	7.7	13.09	0.0225442
98013.8	87897.1	73079	41219.2	96160.5	28092	-24.57	79.2	28.56	0.0237307
112113	96448.4	76180	53114.6	99420.7	35012	-9.1	24.2	74.97	0.0237307
129740	103982	81770	119236	110472	70735	-10.01	-38.5	11.9	0.0237307
92358	98833.7	61242	57776.4	97230.2	38943	26.39	6.6	-34.51	0.0237307
115217	101865	74126	98043	108280	59340	53.69	13.2	36.89	0.0237307
80965.5	95242.6	55712	60656.2	88133.3	45104	34.58	19.8	42.84	0.0249173
116730	98971.7	77295	60640.8	106982	37148	14.56	31.9	-21.42	0.0249173
106980	90930.8	77103	52204.9	92273.1	37078	-10.92	-23.1	0	0.0249173
66883.5	76417	57360	39633	78312.4	33167	54.6	25.3	-22.61	0.0249173
10923	71764.4	9975	6095.1	71508.9	5586	0.91	-14.3	-2.38	0.0249173
105075	90782.2	75854	107742	91043.4	77556	-4.55	-9.9	27.37	0.0249173
120802	96905.8	81697	123219	103602	77945	31.85	-38.5	44.03	0.0249173
83595.8	93807.3	58402	57192.3	89065.8	42083	14.56	9.9	58.31	0.0249173
116396	103967	73371	91771.9	99264.9	60589	-23.66	-12.1	38.08	0.0261038
104546	90610.9	75615	72474.6	88531.1	53650	27.3	6.6	11.9	0.0261038
88633.5	93899	61861	53270.8	94816.8	36820	-61.88	12.1	30.94	0.0261038
9256.5	69069.1	8783	6329.4	69985.4	5927	-12.74	17.6	84.49	0.0261038
91893	88489.1	68057	55633.6	82466.4	44212	9.1	38.5	90.44	0.0261038
115615	99943.7	75812	80876.4	95608	55438	0	-27.5	38.08	0.0261038
97553.2	95813.5	66726	54231.1	91867.8	38687	8.19	-24.2	-55.93	0.0261038
76242.8	90093	55461	151850	87829.5	113306	10.92	-13.2	72.59	0.0261038
138174	101488	89226	108568	106600	66746	-11.83	19.8	-16.66	0.0272903
7735.5	62975.6	8050	14853.3	66636.5	14608	-20.93	27.5	5.95	0.0272903
58426.5	80591	47512	109157	78144.5	91545	-12.74	23.1	60.69	0.0272903
221330	159859	90737	151237	154692	64072	10.01	-24.2	57.12	0.0272903
99615	100296	65091	82825.6	100141	54204	-21.84	17.6	15.47	0.0272903
90990	90891.5	65607	50639.6	86714	38272	26.39	41.8	-23.8	0.0284769
5489.25	62782.5	5730	2267.1	61573.4	2413	14.56	20.9	5.95	0.0284769
97396.5	99525.6	64134	59247.1	107886	35990	-10.01	-17.6	19.04	0.0284769
39817.5	72419.2	36033	32837.2	70657.6	30457	-23.66	-11	19.04	0.0284769
100814	85086.9	77649	55565.4	84343.6	43175	25.48	16.5	-44.03	0.0284769
114084	98679	75767	75836.2	91169.3	54514	-28.21	-18.7	-30.94	0.0296634
117867	123102	62749	117772	128926	59866	-10.01	19.8	7.14	0.0296634
6437.25	66815.3	6314	4524.3	70714.2	4193	-4.55	18.7	-47.6	0.0296634
125782	111798	73733	126086	118037	70005	-12.74	-5.5	27.37	0.0296634
90495	90041.6	65866	58746.6	95888.5	40151	17.29	6.6	45.22	0.0296634
108599	100185	71040	54320.2	109063	32641	-32.76	-18.7	-44.03	0.0308499
95919.8	92653.9	67846	59832.3	86264.9	45455	10.01	27.5	0	0.0308499
106770	98582.4	70979	91155.9	94325.2	63334	-7.28	18.7	15.47	0.0308499
128586	103424	81480	102726	109812	61307	5.46	6.6	5.95	0.0320365
7487.25	62932.5	7797	8531.6	64758.7	8634	-0.91	-5.5	-24.99	0.0320365
110452	106715	67831	100882	106708	61958	13.65	-13.2	-9.52	0.033223
10244.2	66040.4	10166	4061.2	72128.7	3690	1.82	-8.8	-15.47	0.033223
113099	94403.3	78515	105109	100172	68766	-2.73	-31.9	54.74	0.033223
60342	94309.2	41932	88108.9	91753.2	62933	20.02	-24.2	-17.85	0.033223
96003	90458.4	69553	40551.5	84397.2	31489	-49.14	-48.4	-45.22	0.0344095
85703.2	92777.4	60539	58173.5	94290.8	40433	-14.56	38.5	38.08	0.0344095
96633	95535.3	66289	88058.3	90331.2	63887	-5.46	51.7	2.38	0.0344095
73504.5	87001.6	55369	35552	80805.2	28834	12.74	40.7	-9.52	0.0344095
8475	65691	8455	3318.7	62034.9	3506	-19.11	-15.4	5.95	0.0344095
88233.8	89637.1	64510	57159.3	93882.2	39901	-1.82	-30.8	3.57	0.0344095
79950	90153	58119	31150.9	99391.7	20540	-6.37	-34.1	35.7	0.0344095
104878	91964.3	74739	65176.1	86890.9	49158	-31.85	28.6	29.75	0.0344095
123640	97425.2	83170	109794	98666.9	72927	10.92	18.7	-19.04	0.0344095
170571	148863	75093	194985	106178	120350	14.56	-1.1	46.41	0.0355961
117296	93166	82510	76712.9	91012.8	55239	-15.47	28.6	0	0.0355961
112904	106671	69365	92158	111263	54283	0	-9.9	33.32	0.0355961
94542	92798.9	66767	61043.4	86224.1	46397	12.74	-20.9	17.85	0.0355961
10485.8	67784	10138	4786.1	69149.4	4536	-20.02	-22	10.71	0.0355961
98421.8	92360.3	69837	43311.4	95371.8	29762	42.77	-14.3	45.22	0.0355961
148454	93637.3	103902	262143	76346.2	225025	-1.82	2.2	66.64	0.0367826
81858.8	98501.6	54463	50464.7	121639	27189	9.1	36.3	39.27	0.0367826
71230.5	95078.5	49098	49076.5	92736.2	34682	28.21	5.5	7.14	0.0367826
99258.8	99161.9	65600	69388	95628.3	47553	-10.01	15.4	29.75	0.0367826
107162	93831.8	74846	53385.2	97637.7	35833	-4.55	4.4	19.04	0.0367826
106849	95141.8	73600	96057.5	91584.2	68737	4.55	-13.2	19.04	0.0379692
82846.5	95853.5	56643	55800.8	106966	34188	23.66	-24.2	88.06	0.0379692
89864.2	86373	68185	43364.2	85453.2	33257	20.93	-12.1	-33.32	0.0379692
101378	93366.6	71159	73206.1	90449.7	53042	37.31	-34.1	74.97	0.0379692
6419.25	68416.3	6149	4418.7	75099.6	3856	-30.94	-37.4	7.14	0.0379692
139306	108626	84046	102007	109843	60861	7.28	24.2	44.03	0.0379692
87592.5	90543.6	63400	48491.3	98211.5	32358	21.84	18.7	48.79	0.0379692
77849.2	94329.9	54086	49165.6	93316.3	34529	10.92	-3.3	-5.95	0.0379692
87243.8	92398.3	61880	62771.5	94676.6	43451	33.67	-18.7	17.85	0.0379692
113601	102648	72529	92965.4	104097	58528	-44.59	-64.9	-8.33	0.0391557
96723.8	84648.3	74885	55994.4	82813.9	44312	-41.86	29.7	46.41	0.0391557
80847	93692.2	56551	52972.7	91878.2	37785	-29.12	24.2	14.28	0.0391557
75820.5	82639.9	60128	47557.4	81145.6	38409	3.64	-5.5	34.51	0.0403422
132860	101659	85650	162991	90011.9	118671	23.66	39.6	19.04	0.0403422
116231	108622	70127	130105	99884.5	85364	18.2	-79.2	-63.07	0.0403422
93702.8	94714.4	64836	52751.6	92241.8	37479	-13.65	24.2	23.8	0.0403422
115001	92776.8	81235	81502.3	86569.4	61700	28.21	-7.7	54.74	0.0403422
6464.25	63514.4	6670	3446.3	67359.6	3353	20.02	-27.5	7.14	0.0415288
39885.8	82972.1	31504	42268.6	82618.5	33529	-25.48	-1.1	8.33	0.0415288
118601	96282	80728	75664.6	96543.3	51363	1.82	1.1	8.33	0.0415288
106672	89648	77981	51454.7	90575.7	37230	-20.93	36.3	-23.8	0.0415288
107911	109588	64533	135492	108675	81708	1.82	34.1	-28.56	0.0415288
8041.5	70483.9	7477	5104	76247	4387	-17.29	-3.3	-1.19	0.0427153
100448	90633.4	72633	57753.3	90787.2	41690	21.84	0	20.23	0.0427153
96465	93427.1	67667	59976.4	90809.9	43284	4.55	-29.7	33.32	0.0427153
110106	89162.3	80930	90414.5	86959.3	68140	2.73	-16.5	-3.57	0.0427153
103990	102364	66577	67285.9	103625	42554	10.01	22	-28.56	0.0427153
97674.8	87665	73019	67796.3	95577.2	46487	-25.48	23.1	11.9	0.0427153
116510	103275	73934	110275	99633	72536	-43.68	3.3	44.03	0.0439018
82024.5	101821	52794	64556.8	106574	39698	12.74	-17.6	10.71	0.0439018
98861.2	96137.1	67393	80828	92241.3	57427	-19.11	67.1	20.23	0.0439018
115490	96710.6	78262	76217.9	90044.1	55473	-30.94	4.4	19.04	0.0439018
108476	93078.4	76377	65635.9	86901	49499	-38.22	19.8	-26.18	0.0450884
121928	99233.6	80524	95662.6	93834.2	66813	0.91	15.4	22.61	0.0450884
96171.8	97556.1	64606	72055.5	98287.6	48045	45.5	-5.5	4.76	0.0450884
132983	98042.5	88892	94151.2	94700.3	65156	-9.1	6.6	15.47	0.0450884
81262.5	92016.2	57877	90240.7	86368.8	68474	37.31	20.9	-39.27	0.0450884
57037.5	77276.3	48372	26215.2	72583	23670	7.28	-15.4	19.04	0.0462749
55164	88053.9	41057	109046	85025.3	84051	-0.91	23.1	40.46	0.0462749
81524.2	87162.1	61297	37325.2	87653.4	27907	3.64	-18.7	-23.8	0.0462749
102502	102575	65489	56755.6	98125.2	37906	-24.57	-36.3	27.37	0.0462749
85634.2	92952.9	60376	35385.9	99240.4	23368	20.93	11	19.04	0.0462749
52477.5	87816.7	39163	79292.4	91035.8	57082	-11.83	52.8	16.66	0.0474614
83898.8	92278.1	59585	50492.2	89405	37012	28.21	-30.8	19.04	0.0474614
92966.2	97237.9	62657	75188.3	90691.5	54333	-46.41	-31.9	23.8	0.0474614
106588	94823.8	73667	64497.4	84957.7	49753	25.48	17.6	19.04	0.0474614
83030.2	91327.4	59582	47461.7	91167.4	34118	-7.28	0	-27.37	0.048648
81295.5	94330.4	56480	45665.4	99482.4	30083	-30.03	-2.2	-42.84	0.048648
111026	94221.6	77224	113002	87499.5	84637	85.54	-29.7	-8.33	0.048648
219676	158188	91010	125457	188435	43633	-21.84	-3.3	49.98	0.048648
115590	103815	72969	61268.9	105602	38023	22.75	-38.5	10.71	0.048648
19252.5	74149.7	17016	11750.2	77245.6	9969	-6.37	-11	4.76	0.048648
95473.5	90915	68822	48962.1	87907	36502	-8.19	-38.5	-2.38	0.048648
106381	100635	69278	85923.2	99060	56845	17.29	20.9	27.37	0.048648
81972.8	98501.4	54539	62684.6	101862	40330	-14.56	-12.1	-21.42	0.048648
37317.8	75295	32481	51675.8	77781.9	43540	-1.82	33	34.51	0.048648
93313.5	96291.8	63509	56862.3	91632.9	40668	-30.94	-8.8	-26.18	0.0498345
100062	95663.9	68549	77455.4	94174.8	53901	5.46	9.9	19.04	0.0498345
106460	90689.6	76932	68316.6	96835.7	46235	-13.65	-3.3	41.65	0.0498345
37239	75347.2	32390	57941.4	73464.8	51688	-2.73	2.2	-27.37	0.0510211
134225	98566.7	89245	125186	93618.4	87634	3.64	22	11.9	0.0510211
9322.5	64203.4	9516	9433.6	64206.1	9629	7.28	-15.4	26.18	0.0510211
118798	100629	77369	93379	96633.2	63329	0	25.3	-14.28	0.0510211
102157	92918.2	72052	178313	90371.5	129310	-9.1	27.5	83.3	0.0510211
84226.5	92145.2	59904	61169.9	89221.9	44931	-4.55	17.6	-13.09	0.0510211
94127.2	92736.3	66519	49380.1	86598.2	37370	-24.57	-15.4	-5.95	0.0510211
6950.25	67003.8	6798	3921.5	70295.2	3656	-9.1	-4.4	20.23	0.0522076
90024	89337	66040	47949	87685.5	35837	-10.92	-3.3	4.76	0.0522076
125631	103211	79772	104632	105573	64952	-1.82	9.9	53.55	0.0522076
86328.8	97377.6	58100	51362.3	90544.4	37176	-30.03	-31.9	11.9	0.0522076
63775.5	86823.4	48139	140234	79888.2	115040	4.55	35.2	176.12	0.0522076
145919	119910	79751	109830	114613	62801	-13.65	72.6	17.85	0.0522076
105603	94398.1	73315	71634.2	90467.3	51893	-39.13	-2.2	9.52	0.0533941
79577.2	90274.8	57770	51123.6	96721.6	34640	-5.46	-3.3	35.7	0.0533941
120952	103739	76410	78767.7	109949	46950	30.03	-20.9	61.88	0.0533941
178381	132788	88038	115345	123741	61089	20.93	23.1	-3.57	0.0545807
105142	91468.8	75333	62668.1	87388.9	46997	2.73	-30.8	-5.95	0.0545807
101755	95512.7	69819	55678.7	90060	40517	19.11	-60.5	10.71	0.0545807
5621.25	67311.2	5473	3598.1	70368.6	3351	-11.83	11	27.37	0.0545807
96830.2	102521	61898	102587	89882.9	74799	-17.29	19.8	65.45	0.0545807
93176.2	87885.9	69481	93967.5	84967.2	72478	-9.1	-7.7	59.5	0.0545807
37606.5	80468.2	30628	43640.3	73495.7	38914	-4.55	17.6	84.49	0.0545807
145592	104293	91488	133053	99332.9	87783	32.76	19.8	32.13	0.0557672
78885	92299.9	56011	54323.5	95456.5	37296	-47.32	-25.3	35.7	0.0557672
54117	75814.7	46780	50429.5	72736.9	45437	0.91	71.5	-11.9	0.0557672
54147	99388.8	35704	85372.1	107393	52098	37.31	27.5	-48.79	0.0557672
121937	98077.8	81479	67652.2	92665.1	47846	-0.91	51.7	9.52	0.0557672
13563.8	89807.4	9898	8149.9	100359	5322	19.11	12.1	-16.66	0.0557672
66262.5	87302.1	49742	103905	82294.1	82746	34.58	25.3	15.47	0.0557672
128124	107599	78037	80887.4	111507	47540	11.83	-24.2	-59.5	0.0557672
92426.2	87643.9	69112	48305.4	93074.5	34013	13.65	1.1	-8.33	0.0569537
113433	91105.6	81597	90800.6	86192.2	69040	6.37	28.6	57.12	0.0569537
90990.8	91026.9	65510	62956.3	91111.8	45284	27.3	-5.5	19.04	0.0581403
102675	90757	74142	67601.6	87347.2	50721	7.28	31.9	-35.7	0.0581403
141785	105045	88458	174809	105011	109096	-24.57	-39.6	34.51	0.0581403
112102	95299.7	77091	61464.7	90569.1	44476	42.77	5.5	48.79	0.0581403
119314	107474	72756	85894.6	118340	47568	30.03	30.8	-3.57	0.0581403
5922.75	64009.5	6064	3050.3	65585.5	3048	23.66	-9.9	-4.76	0.0593268
104330	91308.8	74882	53670.1	88001.3	39969	-2.73	0	11.9	0.0593268
8747.25	64015.6	8955	3890.7	63270.7	4030	-16.38	-26.4	41.65	0.0593268
117141	119683	64144	67326.6	143649	30716	15.47	-13.2	17.85	0.0605133
262143	160381	107119	237832	203690	76521	-34.58	-28.6	55.93	0.0605133
98016	87063.9	73780	41521.7	91201.1	29837	-10.01	19.8	-9.52	0.0605133
17633.2	70675.4	16351	28230.4	69093.2	26777	24.57	-31.9	-17.85	0.0605133
13403.2	99242.5	8851	12312.3	91298.8	8838	-4.55	-6.6	10.71	0.0605133
117056	109983	69751	87511.6	109554	52350	26.39	-60.5	9.52	0.0616999
89575.5	85478.7	68677	58418.8	93818.2	40808	6.37	-24.2	-24.99	0.0616999
90176.2	89781.7	65824	59057.9	89122.7	43428	-17.29	-53.9	-24.99	0.0616999
100849	105435	62685	97850.5	114299	56105	-11.83	-29.7	-7.14	0.0616999
158333	110181	94177	145880	112895	84684	-30.03	-9.9	-34.51	0.0628864
96324	94755.3	66621	61144.6	95004	42179	-38.22	-12.1	57.12	0.0628864
89448.8	86680.5	67629	39107.2	83445	30714	4.55	35.2	24.99	0.0628864
117322	92550.3	83077	76490.7	90356.6	55479	18.2	-58.3	10.71	0.0628864
139260	108953	83766	118512	111786	69479	-23.66	-35.2	-67.83	0.0628864
92630.2	95204.4	63764	67234.2	94138.8	46806	22.75	11	4.76	0.0640729
160833	142199	74124	203001	101029	131683	54.6	20.9	97.58	0.0640729
11599.5	70257.4	10820	24215.4	76194.6	20828	32.76	29.7	7.14	0.0640729
66028.5	85599.9	50552	96486.5	80989.5	78076	-5.46	16.5	36.89	0.0640729
139045	114268	79746	99355.3	113511	57363	5.46	42.9	8.33	0.0640729
116365	93630.1	81449	60539.6	91533.6	43345	37.31	38.5	58.31	0.0640729
224354	187791	78296	172295	164069	68822	20.93	73.7	34.51	0.0640729
53545.5	86504.9	40566	109325	84765.2	84524	-36.4	-11	40.46	0.0652595
101654	87889.4	75800	66936.1	91874.3	47747	-33.67	-49.5	23.8	0.0652595
90195	86067.4	68679	59560.6	87700.3	44508	25.48	1.1	63.07	0.0652595
117972	104085	74280	76468.7	100962	49637	35.49	-12.1	-7.14	0.0652595
108311	92137.7	77040	66996.6	89870	48856	-2.73	46.2	-32.13	0.0652595
6164.25	65687.9	6150	4566.1	70576.4	4240	9.1	7.7	41.65	0.0652595
98310.8	94208.1	68390	60506.6	90694.9	43722	-50.96	-41.8	54.74	0.066446
262143	144552	118849	262143	85014.9	202080	18.2	-1.1	48.79	0.066446
53420.2	79377.6	44105	27593.5	73645.6	24555	-10.92	4.4	15.47	0.066446
109820	93015.7	77376	71529.7	87496	53577	-3.64	16.5	44.03	0.066446
54198	81679.6	43486	66352	78944.9	55082	24.57	-30.8	-20.23	0.066446
90843.8	92287.1	64511	59331.8	89811	43295	-0.91	-3.3	41.65	0.066446
94584	84563.3	73302	39374.5	81120.6	31810	1.82	9.9	-24.99	0.066446
81430.5	88477.8	60316	50713.3	81917.3	40572	-40.95	7.7	11.9	0.066446
86928	99798.8	57084	66662.2	101288	43132	38.22	23.1	44.03	0.0676325
85021.5	100790	55283	48920.3	100465	31912	4.55	-35.2	4.76	0.0676325
124675	105942	77124	129022	108205	78144	29.12	-12.1	-54.74	0.0676325
82320	100421	53723	59741	102470	38208	-3.64	-34.1	-16.66	0.0688191
9843	71938.3	8967	9627.2	78738.1	8013	-10.92	-30.8	-13.09	0.0688191
96799.5	92745	68401	76938.4	88427.7	57021	24.57	19.8	-42.84	0.0688191
119249	108911	71757	90659.8	103734	57276	4.55	-9.9	5.95	0.0688191
123836	93572.5	86732	102597	93164.8	72171	26.39	1.1	-14.28	0.0688191
116364	89632.6	85081	106003	86726.8	80102	-30.03	0	-1.19	0.0700056
99459	98620.8	66093	66787.6	95705.4	45734	-26.39	-12.1	-29.75	0.0700056
119129	95370.9	81862	98673.3	86777.4	74520	8.19	68.2	-104.72	0.0700056
153261	124657	80574	159276	123852	84280	-23.66	27.5	48.79	0.0700056
96111.8	105345	59792	54882.3	110067	32678	-18.2	-42.9	-20.23	0.0700056
89487.8	92722	63250	48189.9	90674	34830	6.37	-62.7	-4.76	0.0700056
106786	88960.7	78668	58318.7	89461.5	42722	-2.73	8.8	23.8	0.0700056
101725	86967	76657	53451.2	85945.8	40758	22.75	-6.6	-24.99	0.0700056
54117	77638.7	45681	81774	77909.2	68787	-11.83	-9.9	70.21	0.0711922
116411	92803.9	82207	76082.6	86995.5	57315	-19.11	3.3	10.71	0.0711922
99399	92205.3	70649	76292.7	93798.3	53305	-11.83	-11	21.42	0.0711922
94692	101919	60889	58232.9	99737.4	38264	-25.48	-3.3	0	0.0711922
106196	106196	65536	56731.4	109901	33830	-8.19	-1.1	13.09	0.0711922
106430	89765	77703	65885.6	95174.5	45368	0	-20.9	27.37	0.0711922
103858	90945.1	74841	63050.9	82690	49971	-13.65	-51.7	-7.14	0.0711922
91119	87883.2	67949	43013.3	88039	32019	-20.93	-25.3	9.52	0.0723787
14814.8	72634.1	13367	7362.3	74516.7	6475	-32.76	-13.2	-10.71	0.0723787
124484	96116.2	84878	80220.8	89696	58613	-14.56	3.3	2.38	0.0723787
107542	88772.9	79392	64660.2	84729.4	50013	58.24	28.6	30.94	0.0723787
119054	99871.2	78124	104739	114708	59840	-29.12	3.3	47.6	0.0723787
112660	90472.4	81608	119305	89291	87565	-42.77	-20.9	-9.52	0.0723787
101235	84147.6	78844	68835.8	85405.9	52821	16.38	20.9	-24.99	0.0723787
122747	98420.1	81735	78320	95445.6	53777	-57.33	-25.3	-28.56	0.0723787
112313	99390.5	74057	93639.7	98487.8	62310	-25.48	-18.7	0	0.0723787
95619	86296.2	72616	47130.6	88541	34885	8.19	-5.5	-5.95	0.0723787
161605	115806	91454	118221	109914	70489	-3.64	7.7	-33.32	0.0735652
172682	116963	96756	262143	124738	137727	28.21	-7.7	35.7	0.0735652
151459	105716	93893	125243	103086	79622	-18.2	-28.6	-33.32	0.0735652
86983.5	100036	56985	75028.8	99160.8	49587	23.66	45.1	8.33	0.0735652
114800	95195	79033	90890.8	95875	62129	43.68	47.3	51.17	0.0735652
8097.75	68805.1	7713	7338.1	71960.2	6683	38.22	-6.6	2.38	0.0747518
227045	145571	102216	156486	142473	71982	30.03	68.2	-35.7	0.0747518
172036	109986	102509	126965	119310	69741	3.64	3.3	45.22	0.0747518
123770	92722.4	87480	118215	90968.4	85165	-23.66	3.3	34.51	0.0747518
219770	156966	91758	238482	160456	97405	10.92	13.2	71.4	0.0747518
9323.25	63919.7	9559	5885	68334.4	5644	-14.56	20.9	4.76	0.0747518
103041	89116.5	75776	55322.3	88810.6	40824	-7.28	-1.1	-16.66	0.0759383
111436	96809.3	75438	88861.3	98154.7	59331	-13.65	39.6	-29.75	0.0759383
11659.5	68042.5	11230	7355.7	67753.1	7115	-19.11	-2.2	8.33	0.0759383
60250.5	77461	50975	71201.9	76532.9	60971	13.65	68.2	11.9	0.0759383
177925	124339	93780	149833	136600	71885	-22.75	19.8	-22.61	0.0759383
106294	98106.7	71005	67160.5	96084.3	45808	-0.91	2.2	-30.94	0.0771248
10879.5	66929.4	10653	5822.3	73520.3	5190	-27.3	-7.7	-26.18	0.0771248
124064	95786.3	84883	105574	90010.9	76867	20.02	60.5	19.04	0.0771248
95571.8	85171	73539	43267.4	85602.2	33125	-48.23	-16.5	-16.66	0.0771248
104350	90342.6	75697	72780.4	91069	52375	8.19	6.6	-22.61	0.0771248
83121	101406	53719	43455.5	99901.8	28507	-49.14	12.1	4.76	0.0783114
96529.5	94341.4	67056	53126.7	108330	32140	-17.29	-49.5	4.76	0.0783114
7504.5	66578.4	7387	10796.5	70621.8	10019	7.28	0	-2.38	0.0783114
262143	131903	130246	262143	79950.3	214881	-30.94	48.4	10.71	0.0783114
99506.2	91100.4	71583	143375	83617.9	112371	15.47	11	-24.99	0.0794979
124004	93153.3	87240	96999.1	89630.2	70924	-50.05	16.5	23.8	0.0794979
126399	98640	83979	93435.1	95762.8	63943	10.01	70.4	-22.61	0.0794979
77424	87142.7	58227	128451	82342.4	102234	-3.64	26.4	47.6	0.0794979
62736.8	73371.4	56037	35634.5	70785.1	32992	5.46	8.8	22.61	0.0794979
116479	109572	69667	86198.2	114498	49338	11.83	-29.7	-27.37	0.0794979
85253.2	86687.1	64452	49892.7	84418.1	38733	-6.37	33	-40.46	0.0794979
89529.8	89651.5	65447	46692.8	93101.5	32868	-1.82	46.2	-4.76	0.0794979
131945	97446	88738	77871.2	100257	50903	8.19	4.4	-39.27	0.0794979
96307.5	93656.6	67391	77763.4	107583	47371	-1.82	1.1	0	0.0806844
9836.25	66231.2	9733	6549.4	68336.5	6281	33.67	-3.3	-32.13	0.0806844
235117	127443	120906	262143	130833	131311	27.3	2.2	52.36	0.0806844
68001	100733	44241	118587	90080.5	86275	12.74	-1.1	7.14	0.0806844
111617	108243	67579	44971.3	139746	21090	19.11	-25.3	-57.12	0.0806844
80106	96557.4	54370	84726.4	106966	51910	-10.92	36.3	-16.66	0.0806844
124610	99550.3	82033	59064.5	119989	32260	-1.82	-18.7	21.42	0.081871
8014.5	74039.8	7094	5084.2	76142.2	4376	19.11	5.5	16.66	0.081871
93465.8	81057.7	75568	43211.3	81434.8	34775	7.28	-16.5	-11.9	0.081871
7775.25	79581.3	6403	8457.9	86826	6384	-0.91	33	47.6	0.081871
102063	95450.7	70076	74982.6	91860.2	53495	3.64	-11	0	0.081871
85652.2	92986.3	60367	48756.4	95883	33325	5.46	-20.9	-20.23	0.0830575
84399.8	89288.1	61948	46604.8	83042.2	36780	-4.55	-29.7	42.84	0.0830575
262143	151517	113385	262143	185087	92820	48.23	-83.6	15.47	0.0830575
104326	89910.9	76043	60091.9	92938.7	42374	-31.85	1.1	27.37	0.0830575
178446	148486	78759	249092	144530	112949	-3.64	30.8	29.75	0.0830575
126837	105521	78775	102082	101106	66169	25.48	5.5	54.74	0.0830575
56408.2	78898.1	46855	97599.7	77002.6	83066	-8.19	3.3	52.36	0.0830575
118171	101286	76461	84430.5	92232.9	59992	24.57	19.8	-9.52	0.0842441
92072.2	96921.6	62257	59555.1	110223	35410	-0.91	-8.8	-16.66	0.0842441
123332	113310	71332	119206	122644	63699	13.65	24.2	11.9	0.0842441
89644.5	87023.3	67510	68871	94063.2	47984	6.37	-17.6	-9.52	0.0842441
75027	84194.7	58400	42467.7	86735.3	32088	-1.82	-22	-2.38	0.0842441
71110.5	110345	42234	40770.4	117062	22825	28.21	9.9	17.85	0.0842441
126998	107964	77090	88895.4	109307	53298	-4.55	9.9	1.19	0.0842441
115522	99238.2	76290	112942	98651.2	75030	-15.47	-13.2	51.17	0.0854306
86342.2	98761.2	57295	262143	80355.3	213798	0	0	32.13	0.0854306
100766	98579.9	66989	102660	89045.3	75556	-39.13	-17.6	3.57	0.0854306
115332	102879	73469	66192.5	96154.1	45115	6.37	9.9	3.57	0.0854306
76463.2	103171	48571	63635	101368	41141	-12.74	-36.3	-2.38	0.0866171
113278	95342.8	77864	66926.2	89491.7	49011	27.3	-61.6	-66.64	0.0866171
6645.75	69077.9	6305	7819.9	80795.4	6343	25.48	-18.7	5.95	0.0866171
154124	103368	97716	142311	108607	85874	-13.65	-11	14.28	0.0866171
105973	88372.6	78588	61011.5	86619.6	46161	-8.19	-1.1	42.84	0.0866171
13700.2	65227.7	13765	9407.2	65740.1	9378	2.73	-16.5	13.09	0.0866171
90062.2	101780	57991	47157	107859	28653	-14.56	-36.3	-33.32	0.0866171
91764.8	93316.8	64446	62235.8	88618.9	46025	35.49	-41.8	8.33	0.0866171
115671	98411.2	77030	78269.4	96714.8	53037	7.28	-44	-2.38	0.0866171
59457	93606.9	41627	123718	90800	89295	21.84	23.1	80.92	0.0866171
103621	96583.6	70311	62019.1	99541.6	40832	22.75	30.8	-26.18	0.0866171
244118	164571	97213	262143	85303.6	201396	41.86	18.7	89.25	0.0878037
156464	110422	92862	120277	103232	76357	-7.28	-49.5	0	0.0878037
167030	170953	64032	182401	150242	79564	33.67	-63.8	23.8	0.0878037
149048	101298	96429	125917	99822.1	82668	26.39	-6.6	45.22	0.0878037
55959.8	91173.9	40224	71897.1	95269.7	49458	41.86	-17.6	38.08	0.0878037
23573.2	68990.2	22393	31930.8	70137.3	29836	2.73	-22	13.09	0.0889902
174214	144996	78742	193290	157651	80351	-4.55	42.9	-46.41	0.0889902
92411.2	93347.1	64879	47201	96628.4	32013	-11.83	19.8	13.09	0.0889902
120548	92222	85665	112673	94960.6	77760	-15.47	33	64.26	0.0889902
96855.8	96823.3	65558	76136.5	120608	41371	-1.82	-20.9	-5.95	0.0889902
111142	93681.6	77751	63388.6	95060.4	43701	5.46	-18.7	32.13	0.0889902
72729	85760	55578	45217.7	85977.5	34467	15.47	4.4	2.38	0.0889902
93763.5	92476.6	66448	52154.3	89394.1	38235	-4.55	2.2	33.32	0.0889902
247971	163695	99276	179457	141840	82917	2.73	-12.1	14.28	0.0889902
132012	105873	81716	119623	107008	73262	62.79	30.8	63.07	0.0889902
80409.8	93395.2	56424	52681.2	114167	30241	-27.3	-3.3	-10.71	0.0901767
94642.5	89319	69442	63497.5	89434.2	46530	40.04	-24.2	47.6	0.0901767
98552.2	92154.2	70086	86005.7	86743	64979	19.11	35.2	-40.46	0.0901767
95682.8	102640	61094	63968.3	97080.5	43183	3.64	23.1	42.84	0.0901767
90581.2	86603.6	68546	63465.6	85472.9	48662	-28.21	16.5	-5.95	0.0901767
65206.5	97343.4	43900	117527	95184.9	80919	10.92	5.5	41.65	0.0913633
102578	92670.1	72543	72586.8	93260.8	51008	-26.39	28.6	17.85	0.0913633
88610.2	94772.1	61275	54264.1	94803.1	37512	-24.57	-8.8	57.12	0.0913633
119674	106611	73566	83472.4	104816	52191	10.01	29.7	-9.52	0.0913633
123448	91395.9	88519	95797.9	95020.8	66072	1.82	-5.5	-13.09	0.0913633
127555	93009.6	89877	87336.7	92787.6	61686	-1.82	-13.2	-10.71	0.0913633
102798	94826.8	71045	68443.1	97827.5	45851	20.02	30.8	3.57	0.0913633
34638	68228.7	33271	24898.5	68077.4	23969	-10.01	31.9	-11.9	0.0925498
262143	168041	102236	251783	173409	95156	-32.76	31.9	11.9	0.0925498
92910.8	94774.8	64247	62045.5	95328	42655	13.65	55	-14.28	0.0925498
89376	85677.5	68365	48392.3	79963.6	39661	11.83	8.8	36.89	0.0925498
103395	97497.8	69500	77207.9	95871.3	52778	-14.56	39.6	14.28	0.0925498
80735.2	99178.3	53349	69066.8	97833.4	46266	-17.29	-7.7	-24.99	0.0937363
90038.2	89448.6	65968	52622.9	87663.8	39340	4.55	-3.3	16.66	0.0937363
77219.2	98154.3	51558	52400.7	96878	35448	0	31.9	65.45	0.0937363
13762.5	65486	13773	9185	65054.4	9253	-7.28	0	7.14	0.0937363
7959.75	64504.8	8087	18129.1	65280.7	18200	-10.01	14.3	24.99	0.0937363
115082	90455.3	83378	67753.4	96786.8	45877	7.28	24.2	4.76	0.0937363
262143	115685	148505	262143	68341.4	251382	-2.73	133.1	503.37	0.0937363
91000.5	101707	58637	70638.7	97579.7	47442	17.29	27.5	-23.8	0.0937363
60117	81629.1	48265	49891.6	89131.4	36684	-30.94	25.3	22.61	0.0937363
96671.2	91899.3	68939	41248.9	92215.2	29315	70.98	50.6	-39.27	0.0937363
92349	99765.7	60664	91682.8	100831	59590	14.56	-29.7	16.66	0.0949229
107138	92054.5	76274	63067.4	93936	44000	-0.91	-5.5	-17.85	0.0949229
71454	91032.6	51441	48207.5	94215.5	33533	14.56	-6.6	32.13	0.0949229
110784	92772	78260	72491.1	87256.7	54446	-12.74	-41.8	-7.14	0.0949229
9148.5	72983.1	8215	25537.6	73270	22842	-3.64	28.6	30.94	0.0961094
127698	106238	78774	109593	97581.4	73603	25.48	34.1	64.26	0.0961094
121290	107289	74088	169711	94635.3	117527	-28.21	6.6	4.76	0.0961094
120994	102385	77448	82131.5	98023.5	54911	-17.29	8.8	7.14	0.0961094
76918.5	93555	53882	45782	97030.2	30922	-65.52	30.8	8.33	0.0961094
105030	96406.7	71398	70065.6	97276.1	47204	-62.79	25.3	5.95	0.0961094
89250.8	105096	55655	78731.4	107800	47864	6.37	47.3	72.59	0.0961094
149893	125441	78311	169899	154984	71843	-17.29	11	-5.95	0.0961094
92580	87002.9	69737	57381.5	99686	37724	-10.01	60.5	-23.8	0.0961094
93789	96217.3	63882	67401.4	95722.7	46146	-4.55	1.1	-2.38	0.0972959
79794.8	83486.5	62638	39792.5	82524	31601	-38.22	-26.4	23.8	0.0972959
126794	96669.8	85958	102099	93143.4	71837	-13.65	16.5	29.75	0.0972959
251014	150459	109335	262143	134270	127950	-19.11	35.2	9.52	0.0972959
9861.75	68449.4	9442	5181	70767.4	4798	-6.37	8.8	14.28	0.0972959
105430	87722.9	78765	51370	88310.8	38122	29.12	-11	41.65	0.0972959
169287	152693	72658	142393	139385	66950	-6.37	49.5	23.8	0.0972959
108419	91897.9	77318	79015.2	85221.9	60763	5.46	1.1	41.65	0.0984825
103648	87912.1	77267	55271.7	89963.4	40264	-28.21	29.7	17.85	0.0984825
160691	143530	73372	155331	159270	63915	-28.21	92.4	3.57	0.0984825
72889.5	97499.4	48994	60200.8	104260	37841	-12.74	7.7	-3.57	0.0984825
97162.5	105132	60568	65587.5	112546	38192	19.11	-16.5	-2.38	0.0984825
97256.2	90277.7	70602	57704.9	92359.4	40946	-23.66	-33	27.37	0.0984825
6247.5	68628.3	5966	5085.3	73634.6	4526	15.47	4.4	34.51	0.0984825
102560	92669.8	72530	68068	92561.4	48194	-7.28	-19.8	11.9	0.0984825
83575.5	92629.9	59130	40728.6	99883.6	26723	-4.55	26.4	-39.27	0.099669
94144.5	93610.3	65910	56732.5	94373.2	39397	9.1	8.8	48.79	0.099669
98469	87334.9	73891	44853.6	88802.1	33102	11.83	40.7	26.18	0.099669
139562	90984.5	100526	117451	102594	75027	26.39	7.7	38.08	0.099669
98285.2	92161	69891	63820.9	98699	42377	27.3	17.6	-16.66	0.099669
138790	99432.4	91477	232498	87369.6	174397	19.11	-52.8	24.99	0.099669
82935	82676.4	65741	46240.7	78991.5	38364	-6.37	-17.6	-4.76	0.099669
152771	124334	80525	152865	154104	65009	-2.73	31.9	66.64	0.100856
70959.8	94394.1	49266	46891.9	94232.4	32612	-18.2	33	5.95	0.100856
50253.8	75419.8	43668	58384.7	74098.5	51638	-15.47	-23.1	-1.19	0.100856
120533	91894.7	85960	89531.2	88447.5	66339	3.64	9.9	39.27	0.100856
100656	92266.5	71495	71617.7	92294.4	50854	31.85	-11	60.69	0.102042
113204	98943.1	74982	80368.2	102270	51501	-6.37	-6.6	13.09	0.102042
119792	95604.5	82116	60566	87073.7	45585	-8.19	-5.5	-22.61	0.102042
92026.5	104145	57910	61195.2	101434	39538	26.39	24.2	-29.75	0.102042
119432	92182.9	84908	76695.3	88608.3	56725	-17.29	15.4	-36.89	0.102042
102251	107862	62127	69320.9	118209	38432	7.28	-17.6	32.13	0.102042
114362	98353.7	76203	94657.2	98779.5	62801	6.37	50.6	21.42	0.102042
102282	91017.3	73647	68048.2	91027.2	48992	5.46	33	13.09	0.102042
112584	95940.5	76905	56411.3	97445.1	37939	25.48	35.2	10.71	0.103229
106482	110537	63132	154140	101460	99563	21.84	62.7	13.09	0.103229
141376	102118	90730	111071	94607.2	76941	-8.19	9.9	0	0.103229
110498	91566.3	79086	58896.2	88327.5	43699	15.47	19.8	28.56	0.103229
92322	101058	59871	67679.7	101619	43648	-13.65	0	17.85	0.104415
112395	90825.1	81100	60919.1	90138	44292	-21.84	-5.5	15.47	0.104415
16700.2	67522.2	16209	8332.5	72791.1	7502	-1.82	19.8	-15.47	0.105602
102998	89955	75038	56652.2	86850.2	42749	10.01	-19.8	-26.18	0.105602
122310	101797	78742	88068.2	114576	50374	0.91	-22	2.38	0.105602
101650	92840.5	71755	66826.1	93922.6	46629	43.68	53.9	46.41	0.105602
100186	102417	64109	80069	102783	51053	32.76	11	41.65	0.105602
107126	100589	69795	79197.8	117004	44360	20.93	-103.4	30.94	0.105602
7754.25	64844	7837	4529.8	69102.6	4296	15.47	-19.8	7.14	0.105602
5161.5	62112.4	5446	2890.8	68492.9	2766	-32.76	29.7	-19.04	0.105602
103897	90696.9	75074	69192.2	93311.8	48596	10.92	41.8	46.41	0.106788
4890.75	61972.2	5172	4765.2	68186.1	4580	15.47	-24.2	-7.14	0.106788
85568.2	88103.7	63650	65758	96448.6	44682	7.28	-33	-35.7	0.106788
8396.25	66819.3	8235	5060	70450.8	4707	27.3	-3.3	-14.28	0.106788
124706	97797.6	83568	111338	92813.4	78616	-1.82	5.5	40.46	0.106788
12257.2	76679.2	10476	13779.7	76163.2	11857	6.37	-39.6	8.33	0.106788
102487	86071.3	78035	80817	89317.2	59299	24.57	18.7	-26.18	0.106788
93600.8	87700.6	69945	57538.8	86886.2	43400	-17.29	-2.2	48.79	0.107975
135274	111524	79492	98322.4	109198	59009	-20.02	58.3	-3.57	0.107975
82817.2	85529.2	63458	40338.1	83423.2	31689	16.38	-13.2	-3.57	0.107975
113823	99179.7	75212	69928.1	94197.6	48651	1.82	-41.8	-16.66	0.107975
102103	93358.9	71674	58226.3	98922.1	38575	-18.2	11	8.33	0.107975
104750	98073.7	69997	91012.9	96530.5	61790	-9.1	7.7	20.23	0.107975
6140.25	62846.7	6403	4189.9	67301.3	4080	15.47	-27.5	16.66	0.107975
102242	106115	63144	78635.7	118297	43564	-2.73	14.3	42.84	0.107975
21020.2	70081	19657	11291.5	76312.2	9697	-1.82	-9.9	5.95	0.107975
148843	101223	96367	107491	99591.8	70734	20.02	9.9	30.94	0.107975
116212	97204.3	78351	89216.6	93296.6	62670	53.69	-49.5	-7.14	0.109161
63985.5	81646.3	51360	98568.8	78431.9	82362	23.66	-33	107.1	0.109161
123212	95950.8	84156	93012.7	93519.3	65181	-20.93	-9.9	15.47	0.109161
92772	95348.6	63765	76762.4	90625.3	55511	11.83	-71.5	21.42	0.109161
92120.2	84201.9	71699	53870.3	80184.5	44029	20.93	-18.7	-21.42	0.109161
66198	79790.2	54372	114024	85526	87373	42.77	2.2	10.71	0.109161
85704	87982.2	63839	52024.5	92535.7	36845	6.37	18.7	2.38	0.109161
197892	111226	116601	152397	113666	87867	16.38	27.5	35.7	0.110348
84798	86719.3	64084	53620.6	88012.6	39927	7.28	-27.5	5.95	0.110348
114821	109033	69015	147594	111376	86847	10.01	-11	72.59	0.110348
75969.8	92342.8	53916	53715.2	94022	37441	17.29	-2.2	-19.04	0.110348
103233	90743.6	74556	67026.3	89574.3	49039	1.82	16.5	14.28	0.111534
5821.5	63970.1	5964	16398.8	68037	15796	13.65	17.6	5.95	0.111534
106440	96674.6	72156	76148.6	107946	46231	-12.74	-2.2	34.51	0.111534
122139	103231	77540	93324	96237.4	63552	29.12	17.6	-10.71	0.111534
117018	94576.1	81087	72902.5	94403	50610	-31.85	-16.5	-17.85	0.111534
89853.8	90422.2	65124	46784.1	99045.2	30956	-5.46	1.1	-10.71	0.111534
122072	98955.8	80845	114519	98217.6	76413	-6.37	2.2	-26.18	0.111534
119341	101985	76689	144928	91449.4	103861	-20.93	30.8	-52.36	0.111534
129896	95937.1	88734	89644.5	95942.5	61234	12.74	6.6	-11.9	0.112721
168139	152821	72105	194706	145282	87831	-2.73	20.9	47.6	0.112721
97824.8	95082.7	67426	74761.5	100837	48589	29.12	2.2	-27.37	0.112721
111533	93785.4	77938	71606.7	93052.4	50432	-1.82	-23.1	-83.3	0.112721
86388.8	89786.4	63056	61337.1	87693.6	45839	30.03	11	-40.46	0.112721
100616	100364	65701	63193.9	102365	40458	20.93	-60.5	-15.47	0.112721
81956.2	85970.4	62476	44561	83184.3	35107	10.92	5.5	28.56	0.113907
106708	95255.1	73416	91025	98364.5	60646	15.47	-2.2	-30.94	0.113907
103378	92976.5	72868	68318.8	101345	44179	-4.55	-25.3	-15.47	0.113907
5325	61494.1	5675	14984.2	65462.6	15001	21.84	26.4	-7.14	0.113907
162418	148038	71902	170456	113452	98465	6.37	-4.4	-22.61	0.113907
88400.2	92503.5	62629	68887.5	91024.1	49598	-14.56	-44	13.09	0.113907
94891.5	93701.9	66368	64267.5	96202.3	43781	-15.47	16.5	-10.71	0.113907
150494	101785	96898	149376	100930	96993	5.46	27.5	-32.13	0.113907
82687.5	92555.1	58549	53036.5	94492.2	36784	-4.55	24.2	5.95	0.115094
80038.5	92024.6	57000	60054.5	95641.2	41151	-5.46	26.4	-47.6	0.115094
104690	97055.9	70691	198739	94538.5	137770	-4.55	48.4	26.18	0.115094
116220	105603	72125	109710	102750	69975	-37.31	-31.9	9.52	0.115094
109675	97412	73786	71809.1	101758	46248	29.12	18.7	-17.85	0.115094
108202	93495.4	75845	88247.5	90724.1	63747	14.56	-46.2	-9.52	0.116281
61412.2	83843	48003	76281.7	85189.9	58683	-40.95	33	28.56	0.116281
79782.8	108175	48335	63828.6	110470	37866	18.2	19.8	51.17	0.116281
82852.5	94991.7	57161	45501.5	96314.3	30961	-42.77	-8.8	-9.52	0.116281
141629	105132	88287	109127	106677	67041	-33.67	30.8	-2.38	0.116281
197584	168767	76726	132779	168440	51661	-40.95	16.5	-55.93	0.117467
127319	95962	86951	71339.4	91537.9	51075	-0.91	11	15.47	0.117467
95166.8	86751.8	71893	65563.3	84815.6	50660	-6.37	51.7	26.18	0.117467
142474	112770	82798	148694	110001	88588	10.01	36.3	96.39	0.117467
101218	97580.2	67979	52939.7	95215.3	36438	-5.46	29.7	44.03	0.118654
22489.5	68313.9	21575	33228.8	67976.1	32036	-7.28	16.5	4.76	0.118654
100022	88949.7	73694	60464.8	88278	44888	-14.56	40.7	-41.65	0.118654
262143	193702	88692	199145	185750	70262	-25.48	44	47.6	0.118654
86162.2	90129.9	62651	55913	89511.1	40937	-10.92	-12.1	-14.28	0.118654
83480.2	95110.8	57522	58636.6	91042.4	42209	25.48	60.5	58.31	0.118654
90518.2	90369.3	65644	54730.5	96037.8	37348	10.01	-4.4	-41.65	0.118654
65411.2	85742.7	49996	128952	84363.1	100174	-47.32	18.7	44.03	0.118654
226083	195735	75697	142491	191566	48747	48.23	25.3	1.19	0.118654
147748	122851	78818	178357	113539	102950	-43.68	86.9	99.96	0.11984
94174.5	104895	58838	61041.2	112125	35678	-10.92	20.9	-14.28	0.11984
4902.75	62914.9	5107	1057.1	63733.3	1087	10.01	26.4	20.23	0.11984
107579	88527.3	79640	56367.3	86492.3	42710	-34.58	29.7	23.8	0.11984
212438	136408	102064	223297	149799	97691	-20.02	23.1	36.89	0.11984
31738.5	77719.8	26763	15541.9	82081.9	12409	45.5	15.4	-27.37	0.11984
115579	105497	71799	101957	106382	62810	30.03	69.3	47.6	0.11984
94009.5	93361.3	65991	63024.5	90671.8	45553	-22.75	-3.3	21.42	0.121027
213291	150023	93174	262143	77747.2	220970	36.4	46.2	160.65	0.121027
122493	99615.3	80587	100904	97035.2	68149	3.64	17.6	39.27	0.121027
119904	97079.8	80944	74352.3	103158	47236	4.55	11	30.94	0.121027
217664	166332	85761	117179	166886	46016	-20.93	31.9	40.46	0.121027
227551	186044	80157	144367	192138	49242	-17.29	-39.6	-24.99	0.121027
9580.5	66560.8	9433	10326.8	77116.8	8776	12.74	-4.4	-9.52	0.122213
77741.2	92492.4	55084	49828.9	97419.1	33521	-14.56	-44	-59.5	0.122213
131779	102129	84562	111820	98072.5	74723	16.38	-22	51.17	0.122213
103900	93471	72848	64537	97456.1	43399	19.11	-9.9	55.93	0.122213
83004	90289.3	60248	50897	92588.3	36026	-22.75	-18.7	23.8	0.122213
254409	165543	100717	216495	136803	103713	-44.59	36.3	-3.57	0.1234
73983.8	94825.1	51132	61793.6	95500.7	42405	-36.4	26.4	35.7	0.1234
126255	100383	82427	86075	99757.9	56547	-9.1	6.6	-22.61	0.1234
84208.5	93271.5	59168	59820.2	95023.3	41257	23.66	-3.3	19.04	0.1234
87159	86610.5	65951	66575.3	87606.8	49803	-20.02	-66	-29.75	0.1234
67632.8	89164.8	49710	49693.6	94556.6	34442	23.66	-37.4	-7.14	0.1234
85786.5	93357.9	60221	67703.9	97173.6	45661	19.11	-35.2	13.09	0.124586
97095.8	106290	59867	262143	98694.8	174070	3.64	17.6	57.12	0.124586
94372.5	95800.7	64559	67811.7	91084.6	48791	-10.01	-3.3	16.66	0.124586
6867	66104	6808	6096.2	67566.5	5913	-6.37	22	-1.19	0.124586
98628	89265.1	72410	60623.2	86305.8	46034	13.65	16.5	47.6	0.124586
88305.8	89779.8	64460	59764.1	89208.5	43905	-45.5	13.2	13.09	0.124586
89471.2	96434.2	60804	85050.9	98560.6	56553	23.66	42.9	-32.13	0.124586
97716	96992.3	66025	66536.8	107044	40736	-15.47	45.1	65.45	0.125773
75555	84787.2	58400	36131.7	82771.5	28608	7.28	-51.7	22.61	0.125773
101515	92854.9	71648	52485.4	89442.3	38457	11.83	28.6	-1.19	0.125773
108224	110057	64444	89103.3	115161	50707	-47.32	-7.7	11.9	0.125773
119848	97895.4	80232	75996.8	99554.8	50028	-6.37	-12.1	29.75	0.125773
88461	91122.3	63622	53046.4	106590	32615	-38.22	-2.2	-23.8	0.125773
106892	90172.1	77688	92134.9	91336.3	66109	-27.3	-7.7	-7.14	0.125773
111168	96499.3	75498	93020.4	95042	64142	0	39.6	64.26	0.126959
89415	91455.2	64074	64561.2	88116.4	48017	1.82	-8.8	59.5	0.126959
117499	96397.2	79882	69213.1	109261	41515	10.01	3.3	-3.57	0.126959
111152	98628.1	73858	94462.5	94559.2	65469	18.2	-22	54.74	0.126959
122940	102589	78537	86475.4	96947.4	58457	2.73	-22	-7.14	0.126959
105530	91937.3	75225	106043	98001.2	70914	-20.93	41.8	-15.47	0.126959
212935	158319	88144	249643	186433	87756	-2.73	-17.6	49.98	0.128146
134332	105211	83675	185880	108040	112753	26.39	35.2	47.6	0.128146
147982	112641	86098	154822	115469	87871	-10.01	-12.1	-5.95	0.128146
177691	127269	91500	105757	134625	51483	-28.21	-13.2	-13.09	0.128146
132350	93752.6	92517	168336	98694.6	111780	10.92	-16.5	30.94	0.128146
77751	89350.7	57028	110404	96218.2	75198	30.94	4.4	29.75	0.128146
7734	65031.5	7794	11211.2	67271.3	10922	-0.91	-14.3	2.38	0.128146
126081	92577.8	89253	118124	94055.6	82306	-38.22	34.1	51.17	0.128146
49951.5	90838	36038	59746.5	90288.6	43367	-44.59	-4.4	70.21	0.129332
160265	114334	91864	81724.5	124002	43192	-21.84	-9.9	57.12	0.129332
144312	99018.3	95514	106693	100256	69744	-42.77	-5.5	41.65	0.129332
165134	110909	97577	185140	110827	109480	1.82	-15.4	26.18	0.129332
89502	91001.7	64456	42485.3	95053.8	29292	-28.21	-13.2	80.92	0.129332
53042.2	79259.8	43858	88737	76953.7	75571	-2.73	-19.8	84.49	0.129332
125647	98791.7	83351	76112.3	99423.9	50170	-21.84	-31.9	8.33	0.129332
151634	100177	99199	140916	104433	88430	5.46	16.5	-11.9	0.129332
105215	104036	66279	60375.7	99669.6	39699	15.47	-15.4	-80.92	0.130519
5059.5	60221.5	5506	3136.1	67187.8	3059	-6.37	-9.9	-47.6	0.130519
115051	98675.2	76412	64797.7	99886.7	42514	3.64	20.9	54.74	0.130519
122994	115701	69667	121673	129018	61805	24.57	-22	-17.85	0.130519
103568	99530.7	68194	72543.9	89139.2	53335	3.64	-34.1	22.61	0.130519
93681	96642.1	63528	59475.9	96893	40228	-9.1	-1.1	-45.22	0.130519
95965.5	91383.5	68822	74200.5	90198.9	53912	19.11	-35.2	39.27	0.130519
102121	98716.5	67796	63717.5	97440	42855	-0.91	36.3	-1.19	0.130519
111139	96397.3	75558	67006.5	95972.9	45756	0.91	35.2	22.61	0.131705
122235	108899	73562	84560.3	127297	43534	-33.67	-1.1	10.71	0.131705
262143	152574	112600	262143	69191.7	248293	3.64	-9.9	146.37	0.131705
99028.5	84736	76590	46323.2	82107.4	36974	30.94	27.5	-19.04	0.131705
84364.5	86696.8	63773	47289	83231.7	37235	-31.85	11	-4.76	0.131705
235708	185663	83201	178193	225146	51869	30.03	-80.3	-29.75	0.131705
84418.5	86413.5	64023	42020	82007.8	33580	8.19	-20.9	-14.28	0.132892
179288	143173	82067	120938	113090	70084	-36.4	3.3	-5.95	0.132892
262143	150675	114019	262143	81609.6	210512	23.66	-12.1	51.17	0.132892
8022	61188.3	8592	9711.9	66141.4	9623	7.28	7.7	-14.28	0.132892
10866.8	64414.2	11056	7407.4	65958.1	7360	15.47	24.2	-14.28	0.134079
146753	103950	92522	158645	107120	97059	10.92	-11	46.41	0.134079
151526	100459	98850	115016	97512.1	77300	3.64	-1.1	69.02	0.134079
109139	95225.1	75112	89730.3	93711.2	62752	-30.03	22	-19.04	0.134079
99470.2	94461.5	69011	59742.1	89279.4	43854	10.92	-13.2	76.16	0.134079
122320	100278	79941	91918.2	93981.8	64097	0	-25.3	-28.56	0.134079
42536.2	74508.4	37414	62373.3	74689.8	54729	-10.92	-17.6	38.08	0.134079
13884.8	66149.4	13756	5805.8	68445.6	5559	44.59	-5.5	2.38	0.134079
91026	85432.3	69827	41835.2	85011.7	32251	-12.74	-46.2	-8.33	0.134079
104582	94343.3	72648	58978.7	90203.7	42850	40.95	13.2	17.85	0.134079
114460	97533.3	76910	89612.6	104555	56170	-15.47	-30.8	24.99	0.134079
142715	107103	87327	101947	97997.7	68177	0	7.7	-3.57	0.134079
101074	95031.3	69703	61624.2	94118	42910	-13.65	17.6	-20.23	0.134079
82650.8	88264.2	61368	52167.5	89695.9	38116	5.46	52.8	53.55	0.134079
89331	94989.6	61632	45927.2	92532.1	32528	-19.11	0	28.56	0.134079
110950	92344.5	78740	94862.9	92714	67055	-47.32	-14.3	29.75	0.135265
78301.5	95059	53983	59253.7	105961	36648	-25.48	14.3	40.46	0.135265
90907.5	102047	58382	74495.3	116783	41805	29.12	15.4	7.14	0.135265
112623	103968	70992	88134.2	106660	54153	-16.38	25.3	22.61	0.135265
99666	95217.2	68598	72382.2	92848.7	51090	26.39	-17.6	5.95	0.135265
218211	145387	98363	186339	152555	80049	5.46	-14.3	30.94	0.135265
5982	75829.1	5170	7933.2	74915	6940	4.55	-1.1	-10.71	0.135265
81663.8	91222.2	58669	60722.2	97443.4	40839	-44.59	-34.1	-2.38	0.135265
107061	110116	63718	137645	99256.4	90883	-8.19	7.7	58.31	0.136452
5000.25	60864.9	5384	2608.1	63897	2675	-6.37	-16.5	-35.7	0.136452
262143	129204	132966	262143	68339.2	251390	-11.83	-18.7	89.25	0.136452
95759.2	94774.4	66217	62132.4	91835.8	44339	0.91	8.8	36.89	0.136452
178814	116179	100868	185495	118038	102989	30.03	52.8	80.92	0.136452
5208	59132.3	5772	4781.7	65696.8	4770	-7.28	44	-21.42	0.136452
185547	118971	102210	158313	128178	80944	-17.29	-22	7.14	0.136452
8829	72727.2	7956	5973	70773.2	5531	-11.83	7.7	8.33	0.136452
123496	104624	77357	65857	109166	39536	-7.28	52.8	23.8	0.137638
6579.75	67041.4	6432	5327.3	67140.4	5200	10.92	14.3	-19.04	0.137638
127786	101477	82527	83477.9	98751	55400	-27.3	45.1	-53.55	0.137638
109654	94059.9	76401	58119.6	90731.9	41980	-12.74	1.1	7.14	0.137638
126114	91739.6	90092	99171.6	87437.4	74331	9.1	0	46.41	0.137638
69776.2	112245	40740	73711	100588	48025	-35.49	-55	29.75	0.137638
89475	90203.1	65007	41232.4	89732.6	30114	-3.64	4.4	-47.6	0.137638
262143	151844	113141	262143	118477	145005	24.57	44	61.88	0.138825
8468.25	66623.7	8330	4671.7	70237.3	4359	23.66	23.1	36.89	0.138825
116923	97259	78786	75347.8	92314.5	53491	8.19	-77	-42.84	0.138825
96947.2	85893.4	73970	57462.9	85274.4	44162	-15.47	-11	-2.38	0.138825
122378	102606	78165	98151.9	96116.2	66924	-10.01	25.3	-14.28	0.138825
18306	65946.7	18192	37137.1	65256.8	37296	-3.64	-2.2	-1.19	0.140011
109553	97329.2	73767	66348.7	96189.1	45205	14.56	47.3	8.33	0.140011
93296.2	90534.7	67535	55399.3	94864.4	38272	2.73	60.5	-9.52	0.141198
45824.2	75057.8	40011	75936.3	74548.5	66756	-15.47	6.6	3.57	0.141198
112354	111642	65954	62360.1	110539	36972	26.39	-18.7	-5.95	0.141198
5490	59736.5	6023	7009.2	63994.8	7178	-3.64	15.4	13.09	0.142384
99177.8	93608.6	69435	60889.4	95682.7	41705	10.01	-4.4	-52.36	0.142384
95321.2	89979	69427	50505.4	84456.2	39191	-11.83	6.6	54.74	0.143571
77281.5	100008	50643	82657.3	93859.9	57714	-10.01	24.2	-14.28	0.143571
81083.2	88950	59740	147908	100666	96292	30.94	-29.7	0	0.144757
36971.2	90839	26673	53397.3	82483.5	42426	-10.01	46.2	-26.18	0.144757
86475	99084.3	57196	54079.3	95816.1	36989	7.28	23.1	-65.45	0.144757
70184.2	91287.2	50386	44686.4	94460.8	31003	30.03	8.8	-38.08	0.145944
122348	103702	77320	85684.5	109309	51372	-5.46	20.9	3.57	0.145944
186371	168277	72583	102486	182350	36833	15.47	44	3.57	0.145944
65589.8	95006.9	45244	116142	108633	70066	16.38	18.7	19.04	0.145944
52608.8	77764.5	44336	61625.3	77629.5	52025	-17.29	11	20.23	0.14713
98030.2	94833.7	67745	55764.5	95940.9	38092	23.66	48.4	-8.33	0.14713
90591	95350.1	62265	46953.5	88929.7	34602	2.73	29.7	20.23	0.14713
78464.2	86283.4	59597	43400.5	83390.9	34108	21.84	-9.9	33.32	0.14713
98609.2	89991.3	71812	47336.3	91958.9	33735	0.91	-27.5	21.42	0.14713
5018.25	64663	5086	2854.5	62987.4	2970	-6.37	-17.6	-8.33	0.148317
52698	87983.5	39253	103679	88064.9	77156	-18.2	56.1	32.13	0.148317
10558.5	67979.4	10179	6297.5	72622.4	5683	-10.92	-23.1	33.32	0.148317
25688.2	77391.9	21753	10905.4	81178.6	8804	-14.56	-27.5	10.71	0.148317
92732.2	90448.1	67191	65762.4	84984.2	50713	-13.65	-19.8	-35.7	0.149504
228948	143389	104641	262143	169580	101308	74.62	-7.7	39.27	0.149504
21417.8	66868.4	20991	28084.1	67868.3	27119	-20.02	-31.9	29.75	0.149504
5867.25	69232.3	5554	3795	71263.4	3490	1.82	11	-14.28	0.149504
6819.75	66370.5	6734	3460.6	70873.1	3200	-8.19	-33	51.17	0.149504
48881.2	86604	36990	84509.7	83327.2	66466	-14.56	16.5	1.19	0.15069
101440	90910.4	73127	53150.9	88142.4	39519	-10.01	-30.8	46.41	0.151877
110092	86586.3	83327	83801.3	89519.2	61350	-34.58	104.5	-11.9	0.151877
132308	99926.3	86773	105811	100699	68863	17.29	30.8	19.04	0.151877
100642	101348	65079	77606.1	95871.7	53050	42.77	17.6	29.75	0.153063
23927.2	68163.3	23005	23054.9	68139.5	22174	-20.93	-22	65.45	0.153063
98149.5	99357.8	64739	62784.7	99800.1	41229	-34.58	20.9	28.56	0.153063
85529.2	91928.5	60974	54133.2	97284.5	36467	-14.56	-6.6	60.69	0.15425
82645.5	85996.9	62982	45285.9	89490.3	33164	-6.37	25.3	24.99	0.15425
99490.5	108638	60018	63520.6	109365	38064	24.57	-45.1	20.23	0.15425
106580	108084	64624	72418.5	115497	41092	16.38	-22	33.32	0.155436
60438.8	86060.1	46025	108847	84598.3	84321	31.85	19.8	-20.23	0.155436
6378.75	63128.6	6622	3865.4	65071.4	3893	4.55	-14.3	-14.28	0.155436
52383.8	89345.8	38424	87265.2	84182.4	67936	8.19	-12.1	77.35	0.155436
119985	113300	69403	138118	94193.5	96097	-28.21	26.4	48.79	0.155436
6198.75	67169.5	6048	3487	66181.3	3453	22.75	23.1	30.94	0.156623
5540.25	64263	5650	8020.1	66322.4	7925	-4.55	-12.1	-34.51	0.156623
163796	121724	88187	134574	124567	70801	8.19	-12.1	29.75	0.156623
122610	104107	77184	83609.9	102518	53449	60.97	-50.6	20.23	0.156623
7770	65943.4	7722	7444.8	67130.2	7268	14.56	-5.5	28.56	0.157809
100478	103575	63576	82401	106270	50816	27.3	36.3	8.33	0.157809
10354.5	66314.1	10233	9655.8	67636	9356	-20.93	39.6	13.09	0.157809
113937	98510.2	75799	75623.9	89369.7	55456	-14.56	4.4	26.18	0.158996
12615.8	73557.5	11240	6547.2	72577.4	5912	18.2	22	7.14	0.158996
96839.2	95237.8	66638	67890.9	86323.7	51542	-22.75	33	-30.94	0.160182
39463.5	73614	35133	40293	71651.4	36854	8.19	25.3	-5.95	0.160182
90179.2	98365.4	60082	59917	100737	38980	-32.76	3.3	27.37	0.160182
66222.8	84379.5	51434	115722	82388.8	92051	40.04	-40.7	30.94	0.160182
97947	92223.8	69603	50378.9	97626.5	33819	12.74	11	-45.22	0.160182
5127.75	66982.7	5017	4535.3	65874.4	4512	-7.28	-4.4	17.85	0.160182
104742	88506.3	77558	71969.7	92478.9	51002	11.83	-27.5	-10.71	0.161369
19213.5	68440.9	18398	27335	68634.4	26101	26.39	17.6	27.37	0.161369
112682	100904	73185	82496.7	101825	53096	13.65	-36.3	21.42	0.161369
124035	100268	81070	137950	101529	89045	-36.4	-41.8	0	0.161369
91731.8	95202.2	63147	72678.1	99449.5	47894	-34.58	-5.5	54.74	0.161369
24416.2	76099.5	21027	34505.9	78386.7	28849	10.92	-46.2	2.38	0.161369
85108.5	95501.5	58404	47550.8	91151.6	34188	-17.29	-50.6	13.09	0.162555
82265.2	96558.4	55835	47568.4	93211	33445	-29.12	-18.7	44.03	0.162555
30528	75835.1	26382	42357.7	73707	37662	10.01	-37.4	17.85	0.162555
101880	91471.9	72993	63608.6	95020.7	43871	-6.37	-46.2	10.71	0.162555
78122.2	90465.8	56594	40014.7	93420.4	28071	6.37	-9.9	8.33	0.162555
5185.5	66387.4	5119	3559.6	66977.3	3483	-39.13	-6.6	36.89	0.163742
9118.5	68759.6	8691	5143.6	67688.9	4980	-20.02	-15.4	40.46	0.163742
107476	94808.1	74293	45049.4	90627.1	32577	16.38	22	-15.47	0.163742
125676	97145.7	84783	97517.2	93284	68510	38.22	6.6	21.42	0.163742
52287.8	83840.5	40872	72860.7	80387.2	59400	-6.37	25.3	-29.75	0.163742
129348	127096	66697	134797	122527	72099	-27.3	-25.3	48.79	0.163742
5230.5	66560.4	5150	3388	66259.6	3351	16.38	1.1	-10.71	0.164928
93885	94431.1	65157	69369.3	93406.5	48671	5.46	14.3	-7.14	0.164928
110776	97656.1	74341	77333.3	97687.3	51881	15.47	-13.2	33.32	0.164928
78890.2	88729	58269	44873.4	91554.5	32121	8.19	30.8	10.71	0.166115
94736.2	91269.9	68025	49951	85421	38323	30.03	5.5	0	0.166115
19031.2	76362.7	16333	36348.4	72017.7	33077	-11.83	19.8	46.41	0.166115
110568	93022.6	77897	68699.4	88229.9	51029	10.01	33	-26.18	0.166115
5784	66689	5684	5735.4	67615.6	5559	8.19	-15.4	-11.9	0.166115
7336.5	78511.6	6124	7302.9	81645	5862	3.64	-5.5	1.19	0.166115
128616	104731	80482	118608	105122	73943	13.65	15.4	-38.08	0.166115
196190	123900	103773	224328	153871	95545	-1.82	16.5	19.04	0.167302
98995.5	98957.7	65561	66886.6	95646.5	45830	16.38	28.6	28.56	0.167302
10688.2	70746.9	9901	3884.1	67915.8	3748	33.67	-12.1	47.6	0.167302
102737	93101.2	72319	59568.3	92120.2	42378	35.49	-12.1	5.95	0.167302
15911.2	67588.8	15428	16671.6	66443.1	16444	11.83	38.5	16.66	0.167302
100114	95391.2	68781	67111	100938	43573	-2.73	13.2	97.58	0.168488
90361.5	92031.2	64347	51213.8	93416.1	35929	8.19	2.2	-24.99	0.168488
5553	66676.7	5458	3287.9	66607.7	3235	17.29	6.6	-11.9	0.168488
103992	89040.1	76541	49956.5	94737.8	34558	-16.38	-7.7	-58.31	0.168488
9800.25	69698.2	9215	4788.3	65773.6	4771	-7.28	14.3	9.52	0.168488
90771	89193.6	66695	56469.6	87746.4	42176	10.92	-20.9	4.76	0.168488
207701	130041	104674	232946	127907	119355	-23.66	-41.8	45.22	0.169675
16689.8	73482	14885	6865.1	74035.1	6077	50.96	-29.7	-15.47	0.169675
103007	90195.5	74845	61781.5	85420.1	47400	41.86	4.4	10.71	0.169675
87356.2	89768.4	63775	60097.4	93306.1	42211	-12.74	2.2	-19.04	0.169675
96174.8	98756.1	63823	62150	105854	38478	20.02	23.1	2.38	0.169675
124547	95750.3	85246	76913.1	93319.8	54014	-1.82	17.6	-13.09	0.169675
92025	92580.2	65143	51065.3	90637.7	36923	19.11	22	17.85	0.169675
100394	92416.2	71193	49255.8	90246.5	35769	-3.64	-19.8	14.28	0.170861
92092.5	96055.7	62832	67060.4	90760	48423	-11.83	-19.8	7.14	0.170861
8561.25	71066.5	7895	6161.1	78985.5	5112	10.01	-18.7	20.23	0.170861
106658	90538.1	77204	53523.8	87772.4	39964	-34.58	-6.6	23.8	0.170861
161033	118175	89304	196710	128241	100526	41.86	-8.8	-63.07	0.170861
102903	95226.6	70819	79993.1	91583.6	57242	30.03	22	2.38	0.172048
115591	103960	72868	102643	98909.4	68010	7.28	-36.3	82.11	0.172048
96080.2	89949.2	70003	57970	92997.2	40852	5.46	-55	-2.38	0.172048
102267	110738	60523	93567.1	116780	52509	-26.39	-42.9	7.14	0.173234
122392	102075	78580	79116.4	99262.4	52235	-9.1	-22	-13.09	0.173234
42236.2	86784.6	31895	78749	85830.4	60129	-22.75	8.8	35.7	0.174421
63276	85984.4	48228	113993	80707	92565	4.55	28.6	39.27	0.174421
112911	95223.7	77709	82634.2	93396.7	57984	16.38	19.8	-4.76	0.174421
89638.5	98175.9	59837	76533.6	100156	50079	0	39.6	-27.37	0.174421
126230	120784	68491	105344	105963	65153	2.73	23.1	-58.31	0.174421
8355.75	71488.6	7660	7070.8	70264.1	6595	-27.3	0	-34.51	0.174421
15402	73281.9	13774	9325.8	73831.3	8278	-2.73	13.2	-33.32	0.175607
7536	69816.1	7074	8368.8	71395.2	7682	-8.19	23.1	16.66	0.175607
6814.5	64649	6908	7465.7	64933.3	7535	24.57	-20.9	1.19	0.175607
96844.5	95680.9	66333	53478.7	100764	34782	-35.49	-29.7	17.85	0.175607
262143	159955	107404	231818	150984	100623	-4.55	9.9	54.74	0.176794
89247.8	93760.1	62382	50948.7	94843.7	35205	-10.01	18.7	2.38	0.176794
126453	106707	77663	106936	104769	66892	0	15.4	4.76	0.176794
93890.2	98829	62261	63644.9	96746.5	43113	5.46	15.4	22.61	0.176794
9790.5	69628.9	9215	3975.4	68237.8	3818	-27.3	13.2	14.28	0.176794
89554.5	90779	64652	51412.9	93946.6	35865	20.93	-18.7	24.99	0.176794
81897	90757.2	59138	45145.1	93752.1	31558	-26.39	-17.6	63.07	0.17798
34708.5	122260	18605	23948.1	138169	11359	-0.91	-59.4	8.33	0.17798
95022	89762.5	69376	42307.1	87636.3	31638	-33.67	69.3	13.09	0.179167
109063	93887.2	76129	62194	90213.7	45181	-21.84	18.7	8.33	0.179167
9971.25	65341.1	10001	4546.3	65859	4524	-24.57	-5.5	45.22	0.179167
9796.5	84144.6	7630	7388.7	82225.5	5889	-29.12	18.7	-2.38	0.179167
44082	75049.6	38494	56234.2	71359.6	51645	-25.48	28.6	24.99	0.180353
89347.5	93365	62716	48821.3	87601.4	36524	59.15	-40.7	-83.3	0.180353
94148.2	89398.4	69018	55360.8	87993	41232	8.19	-37.4	-49.98	0.180353
115780	101740	74580	81059	104173	50995	-18.2	12.1	-51.17	0.180353
146088	105432	90808	117909	104482	73958	17.29	12.1	-20.23	0.180353
134959	126491	69923	175702	102153	112721	-10.01	-45.1	58.31	0.180353
88971.8	96306.1	60545	100212	87422.2	75124	11.83	14.3	-38.08	0.18154
10600.5	68243.1	10180	6442.7	67470.2	6258	42.77	-14.3	-9.52	0.18154
7041	65554.6	7039	7119.2	66709.2	6994	-37.31	19.8	11.9	0.18154
88448.2	108032	53656	65338.9	111669	38346	10.01	42.9	4.76	0.18154
114410	93551.2	80148	62868.3	88399.8	46608	-30.03	-16.5	60.69	0.18154
91301.2	107026	55907	64152	100340	41900	-19.11	3.3	-29.75	0.182727
46617.8	80875.2	37776	101938	77202.2	86534	0.91	51.7	49.98	0.182727
56761.5	85034.6	43746	85311.6	83584.7	66890	-10.01	37.4	17.85	0.182727
125600	105756	77833	108780	109904	64866	6.37	57.2	-1.19	0.183913
131057	109529	78417	131727	106999	80682	-51.87	12.1	38.08	0.183913
98451	109901	58708	72079.7	115942	40743	-2.73	-12.1	-7.14	0.183913
236589	178252	86984	155747	177529	57495	44.59	-5.5	-3.57	0.183913
93916.5	96450.8	63814	48276.8	100214	31571	20.02	12.1	14.28	0.1851
90091.5	93853.6	62909	63449.1	92606.1	44902	8.19	22	20.23	0.1851
7599	82794.4	6015	10714	86196	8146	5.46	-25.3	-9.52	0.1851
8678.25	67634.4	8409	4521	65695.8	4510	-0.91	-17.6	33.32	0.1851
13676.2	66902	13397	8274.2	69192	7837	14.56	27.5	-46.41	0.186286
96632.2	105793	59861	72958.6	111554	42862	-8.19	24.2	16.66	0.186286
45232.5	85055.6	34852	59920.3	81563.1	48146	-5.46	-16.5	15.47	0.186286
95574.8	87989	71186	44737	84567.9	34669	-16.38	-44	74.97	0.187473
6490.5	68940.3	6170	3754.3	67206.2	3661	-1.82	17.6	22.61	0.187473
92433.8	97817.5	61929	50418.5	100307	32941	6.37	34.1	74.97	0.187473
149797	102749	95544	104333	93012.8	73512	22.75	23.1	33.32	0.187473
85632	93726.7	59876	52762.6	103827	33304	-6.37	22	32.13	0.187473
99522	94514.8	69008	49627.6	103847	31319	-20.02	-17.6	21.42	0.188659
106886	88947.1	78753	55713.9	87061.4	41939	-11.83	-20.9	33.32	0.188659
7582.5	71070.8	6992	17410.8	69596.5	16395	-40.95	-23.1	5.95	0.188659
225951	163625	90499	204566	163647	81923	12.74	9.9	73.78	0.188659
95146.5	92137.8	67676	87280.6	89638.7	63812	4.55	29.7	5.95	0.188659
151835	121704	81761	129085	137821	61382	54.6	0	21.42	0.189846
98216.2	96914.9	66416	57538.8	101310	37221	19.11	-14.3	3.57	0.189846
81270	87207.5	61074	42424.8	87647.4	31722	10.92	23.1	-28.56	0.189846
24955.5	73886.8	22135	9089.3	79243.9	7517	-9.1	26.4	1.19	0.189846
15012.8	74120.5	13274	8102.6	76305.8	6959	4.55	-55	4.76	0.189846
114621	120821	62173	111366	115038	63444	53.69	-27.5	27.37	0.189846
100936	96110.9	68826	55237.6	86005.4	42091	-26.39	-48.4	9.52	0.189846
100522	97161.5	67803	66850.3	95401	45923	25.48	22	9.52	0.189846
105223	90103.3	76533	79589.4	86553.5	60263	-18.2	-23.1	16.66	0.191032
101184	96231.2	68909	56430	102591	36048	-10.01	2.2	61.88	0.191032
86034.8	93403.1	60366	64906.6	92871.9	45802	-3.64	14.3	0	0.191032
76546.5	85938.1	58374	41553.6	86921.7	31330	40.95	0	11.9	0.191032
19107	77310.4	16197	32254.2	74385.5	28417	-1.82	19.8	32.13	0.191032
6332.25	67555	6143	4506.7	68846.4	4290	21.84	4.4	17.85	0.192219
7823.25	65546.5	7822	7533.9	66975.3	7372	17.29	7.7	7.14	0.192219
118504	102154	76025	89365.1	103854	56393	2.73	25.3	7.14	0.193405
105145	105028	65609	75298.3	101294	48717	-25.48	-17.6	15.47	0.193405
137318	110263	81616	133854	103711	84583	-29.12	-28.6	-27.37	0.193405
104694	102570	66893	129489	106883	79397	-4.55	25.3	42.84	0.193405
41028	73666.1	36500	53161.9	72162.8	48280	-2.73	-7.7	23.8	0.194592
6673.5	70325.5	6219	5358.1	71912.4	4883	-23.66	-11	40.46	0.194592
7806.75	70403.6	7267	4303.2	69206	4075	20.02	24.2	5.95	0.194592
83720.2	93672.7	58573	43634.8	92056.7	31064	50.05	8.8	36.89	0.194592
199652	177480	73723	167479	134965	81324	-15.47	-11	-19.04	0.195778
103660	92259.6	73634	61933.3	89777.9	45210	-13.65	-2.2	-29.75	0.195778
115790	103729	73156	77894.3	104987	48624	-9.1	-16.5	41.65	0.195778
92612.2	90812.2	66835	61141.3	91480.9	43801	-1.82	-20.9	7.14	0.196965
35673	71663.1	32623	39672.6	70496.6	36881	15.47	-16.5	5.95	0.196965
123760	106243	76342	99617.1	106132	61513	30.94	8.8	15.47	0.196965
86004.8	100354	56165	66891	103327	42426	-15.47	39.6	36.89	0.196965
7667.25	71062.2	7071	3758.7	70440.4	3497	3.64	20.9	-5.95	0.198152
100180	87242.4	75255	70411	85528.9	53952	-8.19	-39.6	-11.9	0.198152
90937.5	89052.8	66923	41320.4	86249.5	31397	14.56	-2.2	-15.47	0.199338
35913	76606.9	30723	12962.4	84151	10095	28.21	-38.5	67.83	0.199338
117829	93402.2	82675	79912.8	91411.8	57292	-17.29	-20.9	32.13	0.199338
72731.2	88940.8	53592	129869	90382.2	94168	5.46	-4.4	1.19	0.200525
91581.8	99453.2	60349	62310.6	90885.8	44931	-2.73	33	5.95	0.200525
121731	103598	77007	79800.6	105425	49607	24.57	30.8	38.08	0.200525
66396	89421.3	48661	43711.8	92376.8	31011	43.68	-8.8	-38.08	0.200525
103499	87147.2	77833	123851	79780.5	101738	12.74	46.2	-14.28	0.200525
103382	100747	67250	63267.6	100940	41077	32.76	3.3	64.26	0.200525
10683.8	72661.9	9636	5945.5	70664.5	5514	13.65	36.3	0	0.200525
50049.8	79058.6	41489	90039.4	77345.2	76292	2.73	19.8	-14.28	0.200525
105962	94287.1	73651	53952.8	91495.7	38645	20.02	30.8	-35.7	0.200525
88210.5	88448	65360	35170.3	90198	25554	4.55	6.6	-3.57	0.201711
127348	106159	78617	111670	106463	68741	-8.19	41.8	-8.33	0.201711
89247.8	90068.2	64939	47382.5	86343.5	35964	0.91	11	10.71	0.201711
121448	95330.4	83491	77288.2	92739.6	54617	-2.73	5.5	13.09	0.201711
6071.25	68131.1	5840	7449.2	64979.5	7513	-12.74	-3.3	13.09	0.201711
54939.8	78841.5	45668	38713.4	78514.6	32314	-38.22	48.4	28.56	0.201711
92117.2	93177.9	64790	77850.3	91060	56029	-26.39	3.3	1.19	0.201711
20879.2	73928.5	18509	14833.5	72606.5	13389	2.73	-16.5	8.33	0.201711
105639	99770.2	69391	90610.3	128494	46214	-26.39	-1.1	-44.03	0.202898
70769.2	104855	44232	43717.3	102203	28033	-3.64	11	-58.31	0.202898
45657	104933	28515	89738	105851	55560	28.21	12.1	44.03	0.202898
16322.2	72798.1	14694	9157.5	73529.3	8162	-29.12	-4.4	-35.7	0.202898
7168.5	69630.2	6747	3765.3	69707	3540	-0.91	9.9	-39.27	0.202898
136462	102474	87273	169904	108793	102349	19.11	62.7	33.32	0.204084
105764	90383.3	76688	50030.2	85416	38386	13.65	46.2	-17.85	0.204084
48056.2	73320.6	42954	37244.9	69859.2	34940	20.93	2.2	7.14	0.204084
99981.8	91108.1	71919	44169.4	91384.2	31676	28.21	-11	1.19	0.204084
86367	95613.8	59198	54971.4	89286.1	40349	21.84	25.3	-26.18	0.204084
90089.2	91111.1	64801	62406.3	90545.7	45169	12.74	7.7	20.23	0.204084
97378.5	90419.4	70580	86915.4	85689	66474	-19.11	14.3	3.57	0.204084
53797.5	83745.2	42100	46213.2	81325.1	37241	20.02	-8.8	3.57	0.204084
89694.8	90373.2	65044	44512.6	89300.5	32667	-5.46	8.8	-7.14	0.204084
89497.5	91168.2	64335	65821.8	83269.6	51804	26.39	-13.2	4.76	0.205271
127508	187090	44665	106015	176748	39309	30.94	20.9	30.94	0.205271
8269.5	69749	7770	6055.5	69464.9	5713	-10.01	-33	32.13	0.205271
23508.8	75730.9	20344	7999.2	79634.8	6583	16.38	-33	14.28	0.205271
98056.5	85083	75529	52621.8	80883.3	42637	7.28	0	39.27	0.205271
94627.5	91731.5	67605	72571.4	107566	44215	29.12	3.3	51.17	0.206457
59143.5	83251.6	46558	76459.9	78253.4	64034	25.48	12.1	-13.09	0.206457
103792	92615.5	73445	87804.2	94137.4	61127	11.83	-37.4	-11.9	0.206457
40984.5	77325	34736	98138.7	76075.1	84543	-12.74	47.3	-16.66	0.206457
17075.2	71992	15544	5002.8	69067.5	4747	3.64	-6.6	10.71	0.206457
213609	118919	117719	144665	155960	60790	30.03	-38.5	4.76	0.206457
110529	96721	74892	47902.8	98301.5	31936	55.51	-58.3	-32.13	0.206457
94088.2	89914.7	68578	45899.7	86196.4	34898	35.49	-6.6	-28.56	0.207644
129236	105579	80220	79445.3	98186.3	53027	-15.47	13.2	7.14	0.207644
90210.8	93559.9	63190	52514	96025.6	35840	-1.82	-9.9	-38.08	0.207644
113326	101525	73154	74552.5	102737	47557	-16.38	52.8	-9.52	0.20883
115515	101107	74875	81826.8	97203.2	55169	-8.19	-2.2	16.66	0.20883
87315.8	83282.3	68710	60471.4	84867.4	46697	14.56	26.4	22.61	0.210017
118150	141299	54799	67135.2	150481	29238	22.75	-24.2	-14.28	0.210017
69822.8	84179.3	54359	155279	80341.6	126664	0.91	-14.3	2.38	0.21239
91345.5	102764	58254	78862.3	91267.9	56628	19.11	-34.1	-11.9	0.21239
59085.8	96769.8	40015	27749.7	92002	19767	-4.55	-5.5	35.7	0.21239
81928.5	95304.5	56338	57528.9	92361.9	40820	23.66	-23.1	54.74	0.21239
32559	70737.2	30165	44752.4	70279.2	41732	-39.13	-47.3	30.94	0.21239
104617	102816	66684	65653.5	112130	38372	50.05	4.4	59.5	0.213576
102928	95564.6	70586	64729.5	100310	42290	-24.57	-39.6	-11.9	0.213576
99862.5	94000.4	69623	64455.6	91513.3	46159	29.12	-28.6	30.94	0.213576
95533.5	92317.5	67819	50806.8	88186.9	37757	11.83	-16.5	30.94	0.213576
101588	92335.1	72103	79157.1	89015.4	58278	29.12	-7.7	54.74	0.213576
84872.2	85348.9	65170	41158.7	82179.5	32823	9.1	-20.9	55.93	0.213576
6032.25	68729.1	5752	4211.9	69704.8	3960	2.73	-5.5	-7.14	0.214763
127856	99621.8	84110	122542	101809	78882	-6.37	9.9	13.09	0.214763
40367.2	74641.2	35443	33855.8	71591.8	30992	13.65	33	-17.85	0.214763
104314	93224.7	73332	60487.9	89761.5	44163	-19.11	-5.5	-20.23	0.21595
10218.8	72438.7	9245	6190.8	70954.9	5718	15.47	-40.7	-1.19	0.21595
6288.75	68370.9	6028	2259.4	67428.1	2196	10.01	-2.2	28.56	0.21595
23690.2	144559	10740	61515.3	150675	26756	-20.93	-15.4	24.99	0.217136
115062	97809.3	77096	94282.1	90247.3	68466	-29.12	-6.6	32.13	0.218323
104414	90815.3	75349	53290.6	84799.1	41185	53.69	-6.6	8.33	0.218323
7920.75	69010.1	7522	3774.1	67727.1	3652	-6.37	6.6	34.51	0.218323
97681.5	86410.8	74084	59297.7	82345.6	47193	7.28	-27.5	-21.42	0.218323
97046.2	95845.6	66357	58234	86555.9	44092	22.75	-64.9	36.89	0.218323
9720	73312.2	8689	4032.6	72366	3652	-0.91	-41.8	20.23	0.219509
99144	111745	58146	75970.4	111941	44477	30.03	-29.7	66.64	0.219509
75277.5	86153.1	57263	43043	86977.9	32432	14.56	9.9	-36.89	0.219509
92937	97981.4	62162	72719.9	95850.3	49721	10.01	-2.2	1.19	0.219509
60346.5	82732.6	47803	92853.2	78166.1	77850	17.29	12.1	59.5	0.219509
105161	94885.9	72633	46446.4	100261	30360	4.55	6.6	-38.08	0.219509
135781	106318	83697	89202.3	115423	50648	25.48	-12.1	-10.71	0.219509
54069	76262.6	46464	64213.6	74431.9	56539	55.51	-7.7	-49.98	0.220696
90123	90487.5	65272	51802.3	93162	36441	-24.57	-26.4	-21.42	0.220696
100361	98707.5	66634	66850.3	106744	41043	-6.37	7.7	54.74	0.220696
93696.8	92649.2	66277	124927	90577.6	90389	6.37	40.7	-24.99	0.220696
8961.75	68324.5	8596	4774	70848.9	4416	14.56	22	-11.9	0.220696
134541	104785	84146	96500.8	99605.9	63493	35.49	64.9	35.7	0.220696
96066.8	91444	68849	43001.2	92321.9	30525	-16.38	38.5	-4.76	0.220696
108134	96043.8	73786	57829.2	91521.2	41410	-9.1	9.9	13.09	0.221882
100910	94755.9	69792	48541.9	108453	29333	19.11	-7.7	-29.75	0.221882
90174.8	85048.7	69486	55767.8	85866	42564	-33.67	48.4	35.7	0.221882
114199	94147.1	79494	103072	91027.1	74208	-2.73	13.2	-2.38	0.223069
18153	71745	16582	28424	73324	25405	-9.1	-3.3	-11.9	0.223069
89012.2	101468	57491	50167.7	93880.5	35021	-16.38	24.2	5.95	0.223069
54340.5	78834.3	45174	45459.7	76424.3	38983	-35.49	8.8	41.65	0.223069
233864	188654	81241	160499	167042	62969	-27.3	-7.7	5.95	0.223069
123043	101349	79564	78958	99968.9	51762	-22.75	2.2	-2.38	0.225442
118378	99122.3	78267	66772.2	94038.4	46534	-7.28	6.6	30.94	0.225442
101972	93712.9	71312	74947.4	92376.5	53171	-31.85	62.7	-13.09	0.225442
113871	100794	74039	74130.1	110446	43987	-14.56	8.8	0	0.225442
98665.5	89004	72650	54965.9	86847.1	41478	-14.56	-9.9	-8.33	0.225442
105113	91149.3	75576	64538.1	87563.3	48303	-0.91	-3.3	38.08	0.225442
119534	97398.9	80430	66634.7	97242.6	44908	-18.2	-24.2	-13.09	0.226628
85511.2	89569	62567	45564.2	84020.7	35540	6.37	14.3	2.38	0.226628
93933.8	94606.5	65070	58760.9	91833.7	41934	-15.47	24.2	14.28	0.226628
8355.75	67797.8	8077	4551.8	66378.9	4494	-25.48	-5.5	-39.27	0.226628
86345.2	96745.2	58491	58351.7	96204.7	39750	6.37	8.8	98.77	0.227815
120754	99692.2	79382	94096.2	102706	60042	22.75	-15.4	61.88	0.227815
130057	101158	84258	97150.9	109175	58318	6.37	34.1	78.54	0.227815
50029.5	78719.2	41651	65648	78008.2	55152	-36.4	-6.6	27.37	0.227815
100542	99346	66325	52379.8	107613	31899	-3.64	-52.8	-5.95	0.227815
95093.2	93831.9	66417	57027.3	92735.7	40301	-15.47	-4.4	-52.36	0.227815
92710.5	89044.7	68234	55952.6	101748	36039	0	41.8	40.46	0.227815
144089	109814	85991	156378	105494	97147	-31.85	16.5	-29.75	0.229001
7631.25	72219.7	6925	5366.9	81342.5	4324	3.64	38.5	-10.71	0.229001
6997.5	76699.8	5979	7218.2	74414.3	6357	15.47	39.6	11.9	0.229001
135588	127610	69633	117691	126238	61099	-14.56	3.3	32.13	0.229001
40204.5	73355.1	35919	42155.3	73430.9	37623	-10.92	-42.9	-14.28	0.229001
101628	85580.4	77825	44577.5	78213.5	37352	3.64	15.4	-13.09	0.230188
99706.5	94558.4	69104	52740.6	91304.1	37856	-17.29	-51.7	46.41	0.230188
99771	109745	59580	95582.3	103609	60459	-3.64	-20.9	2.38	0.230188
127467	97421.3	85748	95462.4	93245.7	67094	42.77	-20.9	11.9	0.230188
88020.8	92463.6	62387	49591.3	87467.1	37157	-5.46	18.7	51.17	0.231375
101323	91666	72440	75248.8	94251.2	52323	-12.74	41.8	52.36	0.231375
10145.2	64974	10233	7675.8	64204.4	7835	14.56	15.4	9.52	0.231375
114124	97312.8	76858	71108.4	93221.8	49990	-8.19	4.4	54.74	0.231375
143816	115642	81502	211088	95424.9	144971	34.58	-13.2	14.28	0.231375
96219	92937.5	67850	77068.2	94261.9	53582	33.67	-1.1	-11.9	0.232561
105190	93187.9	73977	80350.6	86420.4	60933	10.92	-29.7	-48.79	0.232561
90979.5	98996	60229	55891	97590.7	37533	-13.65	-6.6	29.75	0.232561
93237.8	94135.5	64911	53446.8	101852	34390	1.82	-23.1	47.6	0.232561
101608	93370.1	71318	69441.9	90501.2	50286	19.11	18.7	21.42	0.233748
190590	135437	92224	119293	164088	47645	40.04	-37.4	61.88	0.233748
143236	102629	91466	139075	97460.8	93519	-9.1	74.8	22.61	0.233748
24804	79746.6	20384	47430.9	75186.4	41343	14.56	-34.1	32.13	0.233748
111232	95862	76044	65811.9	94489.1	45646	-10.01	4.4	64.26	0.233748
95118.8	90431.3	68933	59864.2	90393.5	43402	-7.28	15.4	-8.33	0.234934
9904.5	69976.4	9276	4243.8	68150.4	4081	5.46	25.3	35.7	0.234934
101446	99269.8	66973	66170.5	102769	42197	-34.58	16.5	28.56	0.234934
177257	107153	108413	143769	101201	93102	-14.56	-9.9	39.27	0.234934
6797.25	69527.8	6407	9725.1	67515.3	9440	1.82	20.9	26.18	0.234934
202107	128841	102803	191070	143912	87011	15.47	23.1	30.94	0.234934
8271.75	68628.6	7899	3857.7	70540.8	3584	1.82	-7.7	19.04	0.234934
128366	99287.3	84730	79977.7	94026.6	55744	7.28	25.3	-1.19	0.234934
10961.2	71814.1	10003	7011.4	69758.5	6587	6.37	9.9	45.22	0.234934
43465.5	76160.5	37402	16321.8	76503	13982	2.73	-7.7	-8.33	0.236121
67808.2	91451.1	48593	45626.9	99036.4	30193	11.83	4.4	44.03	0.236121
109702	94722.8	75900	66456.5	110445	39434	-18.2	8.8	23.8	0.236121
95456.2	89475	69917	58247.2	89255.7	42768	-0.91	47.3	-21.42	0.236121
52101.8	82652.5	41312	62555.9	85062.3	48196	40.95	23.1	-11.9	0.236121
71881.5	85657.6	54996	48776.2	94028.6	33996	30.94	-11	-5.95	0.236121
6496.5	67676.8	6291	4264.7	68857.2	4059	0	18.7	-15.47	0.237307
80951.2	97106.5	54633	59222.9	88791	43712	-18.2	-4.4	16.66	0.237307
91973.2	89737.2	67169	58347.3	99600.1	38392	0	28.6	-9.52	0.237307
111002	91675.6	79352	75321.4	89153.7	55368	2.73	-35.2	54.74	0.238494
8408.25	70946.7	7767	4299.9	72609.7	3881	-17.29	27.5	-11.9	0.238494
6463.5	68944	6144	4848.8	82752.9	3840	5.46	-6.6	-40.46	0.238494
121441	99260.9	80180	106070	91237.5	76190	2.73	-45.1	20.23	0.238494
233535	158838	96356	262143	168278	102092	-42.77	29.7	32.13	0.23968
9104.25	70071.2	8515	6751.8	70403.5	6285	7.28	2.2	-10.71	0.23968
84243.8	94004.8	58731	50323.9	111367	29614	-1.82	7.7	3.57	0.23968
85095	93713.3	59509	49656.2	93136.1	34941	-25.48	-2.2	-41.65	0.23968
9528.75	69463.4	8990	4869.7	69833.8	4570	-29.12	8.8	-20.23	0.23968
85589.2	86752.8	64657	50420.7	85463.8	38664	-14.56	20.9	-5.95	0.23968
37368	81512.1	30044	35163.7	80630.1	28581	-15.47	9.9	-19.04	0.23968
83026.5	91749.9	59305	58325.3	87013.3	43929	-6.37	-37.4	9.52	0.240867
102735	91511.1	73574	68882	94300.3	47871	15.47	3.3	28.56	0.240867
131505	100898	85416	104340	95305.3	71749	12.74	12.1	-67.83	0.240867
83891.2	96095.2	57213	57630.1	93932.7	40208	1.82	68.2	13.09	0.242053
100298	95912.8	68532	61684.7	98388.1	41088	-1.82	20.9	-67.83	0.242053
46401.8	78295.2	38840	56040.6	79538.2	46175	9.1	3.3	7.14	0.242053
67834.5	84291.2	52741	90176.9	81750.6	72291	-19.11	7.7	-2.38	0.24324
117883	92946.9	83118	99165	98062.2	66273	1.82	1.1	-23.8	0.24324
72147	93011.2	50835	137585	90349.1	99799	10.92	8.8	33.32	0.24324
38908.5	75790.9	33644	28964.1	76598.7	24781	-30.94	-38.5	-24.99	0.24324
96216	89218.6	70676	69709.2	89460.2	51067	-28.21	59.4	16.66	0.24324
94405.5	91436.5	67664	49129.3	91337.5	35251	14.56	13.2	-54.74	0.244426
129054	103511	81708	130684	102864	83261	16.38	34.1	39.27	0.244426
78762.8	91167.2	56619	60240.4	97522.7	40482	3.64	-18.7	-28.56	0.244426
103104	97009.8	69653	83927.8	95977.7	57308	34.58	41.8	-14.28	0.245613
102448	90347.8	74313	74022.3	89188.2	54392	26.39	-42.9	-27.37	0.245613
94485	89462.8	69215	64542.5	88681.8	47697	14.56	13.2	-34.51	0.245613
144010	124118	76039	166011	144251	75422	-15.47	11	108.29	0.246799
11447.2	69175.4	10845	3846.7	68430.3	3684	-15.47	9.9	10.71	0.246799
107751	91531.6	77149	51662.6	94418.7	35859	-22.75	-28.6	9.52	0.246799
9646.5	70794.3	8930	13329.8	70564	12380	-9.1	34.1	7.14	0.246799
111217	91434.5	79715	81456.1	97060.1	55000	3.64	-13.2	-16.66	0.247986
109360	94456.2	75877	53765.8	91006.7	38718	-27.3	-28.6	-52.36	0.247986
97126.5	94824.5	67127	64244.4	106182	39652	-10.92	9.9	-8.33	0.247986
244528	197793	81021	170674	188127	59456	-13.65	-46.2	8.33	0.247986
128152	105423	79666	84573.5	102578	54033	-21.84	23.1	26.18	0.249173
103100	105940	63779	84653.8	127122	43642	-23.66	12.1	3.57	0.250359
100324	95854.7	68592	73801.2	102419	47224	-18.2	22	-4.76	0.250359
5310.75	66983.3	5196	2598.2	66152.1	2574	5.46	-33	9.52	0.250359
6825	66938.5	6682	2653.2	64832.3	2682	19.11	-19.8	15.47	0.250359
93623.2	103808	59106	71369.1	111490	41952	-18.2	-4.4	-16.66	0.251546
109705	95644.7	75170	74413.9	88227.8	55275	4.55	79.2	19.04	0.251546
109108	90495.3	79015	87956	88120	65414	-47.32	1.1	-17.85	0.251546
44334.8	76190.4	38135	51044.4	77371.8	43236	-37.31	-19.8	-17.85	0.251546
112258	97544.1	75422	112844	105820	69886	-7.28	19.8	32.13	0.251546
108404	94580.1	75115	76443.4	99665.7	50266	-4.55	-27.5	19.04	0.253919
105905	90246.8	76907	79802.8	91623.4	57081	-46.41	56.1	17.85	0.253919
113060	96845.7	76508	90282.5	90836.9	65136	-7.28	70.4	-23.8	0.253919
6914.25	72582.5	6243	5408.7	71149.1	4982	-20.02	12.1	8.33	0.253919
112450	91900.6	80190	71141.4	95820.2	48657	-10.92	15.4	32.13	0.253919
111201	96029.4	75890	67425.6	100764	43853	-17.29	12.1	7.14	0.255105
56233.5	84082.1	43830	95917.8	80063	78514	2.73	17.6	22.61	0.255105
10410	66957.5	10189	8944.1	67212.6	8721	11.83	6.6	38.08	0.255105
5463.75	68308.3	5242	3025	75869.3	2613	19.11	48.4	15.47	0.256292
117383	89820.2	85647	83329.4	88432.7	61754	28.21	-20.9	2.38	0.256292
106635	89719.5	77892	60298.7	88165.1	44822	-14.56	-12.1	15.47	0.256292
117272	94596.6	81245	81318.6	92577.1	57566	72.8	-27.5	14.28	0.256292
88665.8	94655.4	61389	57250.6	96083.8	39049	23.66	44	19.04	0.256292
59151.8	89488.9	43319	89274.9	87795.9	66640	36.4	1.1	5.95	0.257478
108755	92481.8	77068	83882.7	105454	52130	18.2	-7.7	-39.27	0.257478
84774	88994.5	62428	177419	87696.5	132586	19.11	-4.4	39.27	0.257478
56502.8	83031.7	44597	66793.1	81146.2	53944	40.95	-7.7	30.94	0.257478
111796	99431.3	73686	69061.3	108371	41764	-23.66	-41.8	-29.75	0.257478
94734	99547.6	62367	60000.6	100470	39138	22.75	-23.1	22.61	0.257478
110251	103776	69625	74402.9	96791.6	50377	40.04	-53.9	-15.47	0.257478
18769.5	78259.2	15718	42204.8	76388	36209	19.11	30.8	53.55	0.257478
100939	95206.3	69482	66397.1	94021.3	46281	-15.47	-30.8	-23.8	0.257478
6500.25	70366.8	6054	3336.3	67276.2	3250	0	-12.1	-8.33	0.258665
207008	136734	99218	102997	152882	44152	31.85	17.6	-40.46	0.258665
60905.2	103163	38691	94443.8	104869	59021	11.83	-12.1	-27.37	0.258665
96818.2	90177.7	70362	63418.3	90752.3	45797	-9.1	-4.4	13.09	0.258665
136074	144952	61522	78278.2	148718	34495	-7.28	-17.6	-24.99	0.258665
116049	92255.9	82438	67409.1	83391	52976	-20.02	24.2	-23.8	0.258665
92199	90640.3	66663	53994.6	91770.8	38559	-8.19	1.1	46.41	0.259851
38025	81745.3	30485	84871.6	82198.8	67667	-9.1	-37.4	48.79	0.259851
7391.25	71581.6	6767	7837.5	69797.3	7359	30.03	0	-24.99	0.259851
49903.5	99935.1	32726	74580	100217	48771	-8.19	50.6	-11.9	0.261038
95856.8	97620.4	64352	34657.7	92748.9	24489	-40.95	-14.3	105.91	0.261038
102987	89477.2	75431	66177.1	86215.5	50304	-13.65	14.3	36.89	0.262224
76474.5	96905.1	51719	47737.8	94580.8	33078	-10.01	29.7	-19.04	0.262224
98454.8	93367.2	69107	64931.9	91368.1	46574	-41.86	6.6	-30.94	0.262224
95761.5	90679.3	69209	54690.9	89042.4	40253	31.85	-8.8	35.7	0.262224
95247.8	97776.6	63841	63630.6	93731.1	44490	-27.3	25.3	4.76	0.262224
45301.5	79130	37519	83033.5	79903.7	68103	20.02	-42.9	-8.33	0.262224
118384	96692.3	80238	86364.3	93809.1	60335	-4.55	2.2	2.38	0.262224
113573	96302.7	77289	55293.7	98406.7	36824	-31.85	-26.4	96.39	0.262224
115338	100527	75192	83556	98956	55337	5.46	1.1	2.38	0.263411
116208	94724	80400	66135.3	97219.6	44582	-15.47	-45.1	-26.18	0.263411
64119.8	83561.7	50288	92571.6	79898.5	75931	11.83	6.6	27.37	0.263411
119349	97369	80330	74240.1	104810	46421	-18.2	-30.8	2.38	0.263411
94491.8	87899.6	70451	45663.2	83319.4	35917	44.59	12.1	51.17	0.264598
87624.8	93373.7	61501	82942.2	96919	56085	33.67	-40.7	45.22	0.264598
89977.5	100545	58648	53949.5	94128	37562	9.1	14.3	-3.57	0.264598
100030	89051.3	73616	53121.2	86351.6	40316	6.37	-39.6	52.36	0.265784
105586	92228.5	75028	51870.5	97258.7	34952	27.3	-20.9	114.24	0.265784
71851.5	99171.5	47482	36120.7	94832.4	24962	2.73	31.9	1.19	0.265784
107330	103796	67767	107007	119186	58839	-37.31	37.4	32.13	0.265784
154051	114841	87912	121915	111891	71407	-5.46	17.6	-32.13	0.265784
111662	91181.9	80256	77470.8	90913	55846	-3.64	3.3	-47.6	0.266971
136810	147585	60751	121944	99551.7	80277	-34.58	-45.1	28.56	0.266971
230835	166125	91064	254546	200152	83346	-50.05	-9.9	105.91	0.266971
122745	97627.5	82397	125992	98698.3	83659	40.04	19.8	24.99	0.268157
14493.8	86304.1	11006	12613.7	94033.8	8791	10.92	-25.3	-3.57	0.268157
102166	107480	62296	90312.2	95941.1	61691	33.67	-42.9	-29.75	0.268157
82016.2	89958.4	59750	45364	92403	32174	20.93	13.2	-21.42	0.268157
76298.2	86183.5	58019	51412.9	86390.3	39002	64.61	-8.8	-28.56	0.268157
233746	195855	78215	241215	138231	114361	-23.66	24.2	-3.57	0.269344
170717	156830	71339	118188	171007	45294	24.57	-23.1	7.14	0.269344
109628	99698.8	72063	70259.2	89684.8	51341	25.48	-22	-9.52	0.269344
104003	112854	60396	86896.7	112088	50807	-10.01	5.5	-7.14	0.27053
17483.2	68828.2	16647	10543.5	69291.9	9972	-8.19	1.1	29.75	0.27053
111622	104562	69961	63396.3	101747	40834	15.47	4.4	-11.9	0.27053
89162.2	95990.7	60874	45159.4	94678.9	31259	15.47	-3.3	-4.76	0.27053
161776	111274	95280	141712	119777	77538	15.47	35.2	-14.28	0.271717
47892	86779.8	36168	82019.3	83666.2	64246	-15.47	27.5	14.28	0.271717
8241	72757.9	7423	6704.5	72184.3	6087	-2.73	0	-22.61	0.271717
82378.5	92861.1	58138	49975.2	107267	30533	1.82	-15.4	28.56	0.271717
27875.2	73343.2	24908	36581.6	79221.9	30262	-3.64	9.9	-21.42	0.271717
95364.8	95718.2	65294	58603.6	95994.5	40009	-12.74	-1.1	-34.51	0.272903
118676	99327.8	78302	58037.1	99011.3	38415	41.86	17.6	-14.28	0.272903
122328	115174	69607	94801.3	103163	60224	41.86	-9.9	58.31	0.272903
20914.5	70326	19490	9114.6	71691.6	8332	9.1	13.2	-14.28	0.272903
99287.2	93893.1	69301	59791.6	91306.3	42916	34.58	5.5	1.19	0.272903
70106.2	81697.1	56238	120751	80395.4	98433	-8.19	7.7	32.13	0.272903
90569.2	88129.9	67350	41660.3	85681.8	31865	-40.95	27.5	-41.65	0.27409
94152	94593.7	65230	64229	91656.2	45925	-33.67	0	-16.66	0.27409
136835	113035	79335	163914	108819	98717	39.13	8.8	32.13	0.27409
100163	105901	61985	52343.5	116509	29443	-26.39	-3.3	2.38	0.27409
83869.5	86356	63649	47566.2	83954.1	37131	12.74	-41.8	10.71	0.27409
107764	93855.1	75248	72547.2	101228	46968	1.82	-25.3	-14.28	0.27409
181585	140974	84415	161766	170313	62247	-10.92	-4.4	74.97	0.275276
11072.2	87795.6	8265	9494.1	85703.2	7260	-9.1	38.5	5.95	0.275276
119640	95765.8	81874	76975.8	91575	55088	8.19	14.3	63.07	0.275276
83230.5	90384.2	60349	43371.9	89294.5	31832	30.94	41.8	23.8	0.275276
118737	94261.2	82553	95839.7	89606.3	70095	15.47	40.7	67.83	0.276463
103237	95242.2	71037	81631	92729.8	57692	9.1	-45.1	19.04	0.276463
97641.8	93430.4	68490	53256.5	85506.8	40818	18.2	47.3	45.22	0.276463
116884	93858.7	81613	65884.5	92543.6	46657	-10.92	33	34.51	0.276463
142069	101505	91726	150666	94895.2	104052	13.65	4.4	0	0.277649
61263.8	91309.8	43971	102343	100584	66682	-4.55	28.6	-5.95	0.277649
22878	73975.4	20268	46185.7	73180.7	41361	-38.22	24.2	39.27	0.277649
191107	126758	98805	188926	137837	89827	-17.29	29.7	35.7	0.277649
92105.2	108780	55490	62586.7	107127	38288	2.73	23.1	16.66	0.277649
76707.8	86567	58072	65236.6	82572.3	51777	-8.19	29.7	9.52	0.278836
159287	114200	91410	170673	105702	105818	-19.11	24.2	32.13	0.278836
5533.5	65211.9	5561	16461.5	63945.3	16871	-9.1	-5.5	10.71	0.278836
92944.5	87189.2	69862	92668.4	92957.8	65332	35.49	-16.5	10.71	0.280023
29853.8	76169.7	25686	57378.2	76663.4	49050	15.47	44	34.51	0.280023
105092	103486	66553	71424.1	105858	44218	-35.49	-28.6	-36.89	0.280023
114903	91314.9	82465	66101.2	87708.5	49391	33.67	11	-57.12	0.281209
6921.75	70613.9	6424	9763.6	65172.9	9818	-8.19	-23.1	27.37	0.281209
78966.8	98402.1	52592	184957	96112	126117	34.58	-2.2	80.92	0.281209
117504	108365	71063	85703.2	112140	50086	7.28	-9.9	-7.14	0.281209
117315	89112.5	86277	48292.2	95442.6	33160	4.55	5.5	8.33	0.281209
8075.25	69661.7	7597	2318.8	65473.9	2321	-16.38	-8.8	27.37	0.281209
90873.8	97896	60835	93076.5	101285	60225	53.69	4.4	23.8	0.282396
245553	138325	116339	188925	147716	83819	-1.82	4.4	96.39	0.282396
67625.2	91422.5	48477	38527.5	87769	28768	26.39	-7.7	4.76	0.282396
134309	105052	83788	105602	97840.5	70735	-19.11	-25.3	53.55	0.282396
93049.5	103507	58915	67151.7	93378.9	47129	30.03	-20.9	-22.61	0.282396
84536.2	89875	61643	46641.1	87974.4	34745	8.19	22	-19.04	0.282396
163844	122470	87676	145687	115680	82536	25.48	40.7	-41.65	0.283582
95957.2	101974	61669	72802.4	95905	49749	-19.11	-60.5	32.13	0.283582
107065	93523.4	75025	88336.6	89551.4	64647	31.85	-41.8	48.79	0.283582
113954	96400.6	77469	72537.3	95159.8	49956	-6.37	11	78.54	0.283582
91480.5	86428.2	69367	48720.1	84442	37812	37.31	-1.1	84.49	0.283582
115958	107210	70884	100622	102318	64450	12.74	51.7	27.37	0.284769
25736.2	72653.5	23215	43985.7	71088.7	40550	20.02	47.3	71.4	0.284769
75669	87344	56776	40000.4	87170.1	30073	5.46	-34.1	19.04	0.284769
90864.8	87981.1	67684	49738.7	89608.1	36377	23.66	-19.8	33.32	0.284769
182003	132879	89764	166520	147946	73764	13.65	12.1	110.67	0.284769
86856.8	88567.7	64270	44767.8	91109.3	32202	14.56	-12.1	-33.32	0.284769
121900	105957	75397	68641.1	114482	39294	32.76	-1.1	29.75	0.284769
70948.5	85552.3	54349	57274.8	90619.8	41421	6.37	-6.6	15.47	0.284769
91302	97786.7	61190	61971.8	95315.3	42610	15.47	-18.7	3.57	0.285955
136830	109564	81845	101236	121808	54468	8.19	20.9	20.23	0.285955
114580	92928.1	80806	95255.6	89477.6	69768	20.93	42.9	39.27	0.285955
91854	94390.3	63775	64604.1	93239.1	45409	-20.02	1.1	35.7	0.285955
92463.8	93146	65056	47197.7	92401.7	33475	-9.1	-16.5	36.89	0.287142
94758	104668	59331	82954.3	100994	53830	0	66	46.41	0.287142
99557.2	92280.3	70704	59694.8	98157.3	39856	11.83	-20.9	3.57	0.287142
97562.2	93560.6	68339	59635.4	97613.9	40038	-0.91	-12.1	-5.95	0.287142
87783	89639.1	64179	45475.1	88105.5	33826	-15.47	18.7	35.7	0.288328
18603.8	76893	15856	16750.8	73731	14889	-8.19	-34.1	4.76	0.288328
13097.2	77748.3	11040	11843.7	73922.7	10500	-14.56	22	19.04	0.288328
115792	102453	74069	63948.5	110552	37909	47.32	-34.1	47.6	0.288328
191621	117530	106850	116702	124387	61487	-12.74	-19.8	22.61	0.289515
110995	106048	68593	58526.6	99257.3	38643	-35.49	-17.6	27.37	0.289515
7122	64889.1	7193	7372.2	65298.6	7399	-5.46	-20.9	0	0.289515
88119.8	98650.8	58540	75537	99045.5	49981	-12.74	-39.6	-55.93	0.289515
100356	107953	60924	58518.9	109119	35146	-8.19	-29.7	76.16	0.289515
97790.2	94495.5	67821	68079	97562.4	45731	-9.1	-19.8	32.13	0.290701
148514	113183	85993	157710	101718	101611	-9.1	57.2	19.04	0.290701
194535	128864	98934	128487	139546	60342	3.64	24.2	24.99	0.290701
123602	102549	78990	106506	104635	66708	6.37	-1.1	63.07	0.290701
106484	94624.4	73750	65231.1	103303	41383	-22.75	13.2	0	0.290701
58384.5	85309.2	44852	112778	80347.3	91988	0.91	-20.9	111.86	0.290701
83118.8	86071.1	63288	69622.3	86509.4	52743	25.48	-48.4	74.97	0.291888
98505.8	92058.2	70126	57447.5	91165.9	41297	8.19	-4.4	30.94	0.291888
106324	101173	68873	67955.8	105410	42250	6.37	-51.7	20.23	0.293074
84534.8	102645	53973	61261.2	107394	37384	-41.86	-39.6	-20.23	0.293074
100750	92928.9	71052	51040	89006.6	37581	-20.02	-46.2	-52.36	0.293074
85707.8	78017.4	71996	42374.2	79678.5	34853	-2.73	-24.2	-11.9	0.293074
156262	119378	85785	114698	127809	58813	30.94	-4.4	-51.17	0.293074
46752	77682.1	39442	90634.5	75291.5	78891	10.92	42.9	3.57	0.293074
85864.5	95510.9	58917	48404.4	93251.5	34018	-9.1	-1.1	-9.52	0.293074
98327.2	106961	60246	76891.1	112702	44712	-13.65	-35.2	49.98	0.294261
105326	91212.1	75677	72157.8	94339.1	50127	-30.94	45.1	20.23	0.294261
108595	94093.6	75636	50780.4	89631.9	37129	-26.39	-29.7	2.38	0.294261
82185.8	102491	52552	49329.5	103217	31321	-18.2	-34.1	-21.42	0.294261
15054	69585.2	14178	5394.4	71003.7	4979	9.1	-31.9	3.57	0.294261
91142.2	94461.7	63233	75322.5	106318	46430	-9.1	-46.2	-26.18	0.295447
8918.25	69036.9	8466	4263.6	70578.2	3959	-12.74	-16.5	-13.09	0.295447
81385.5	86294.3	61808	100267	82034.3	80102	8.19	-17.6	34.51	0.295447
17707.5	80426.8	14429	12251.8	76353.6	10516	-30.94	5.5	7.14	0.295447
90094.5	93384.7	63227	61061	95745.8	41795	-12.74	-22	46.41	0.295447
97510.5	90210.9	70839	82303.1	87758.6	61462	40.95	-89.1	17.85	0.295447
87836.2	85806.8	67086	38978.5	89754.2	28461	17.29	-17.6	-9.52	0.295447
151856	111824	88997	165229	120233	90062	-1.82	-19.8	32.13	0.295447
104854	91253.9	75303	81269.1	90697.9	58723	-3.64	-8.8	28.56	0.295447
113892	96640.5	77235	62988.2	101735	40576	9.1	4.4	23.8	0.296634
54676.5	83584.8	42870	127834	89833.1	93259	-4.55	-26.4	3.57	0.296634
5076.75	64566.3	5153	3511.2	67421.6	3413	6.37	-2.2	26.18	0.296634
5055	63513.1	5216	8707.6	66728.4	8552	26.39	17.6	-23.8	0.296634
108403	88776.9	80024	59263.6	81987.2	47372	-8.19	-25.3	48.79	0.296634
190652	143377	87145	150151	141744	69423	-20.93	-29.7	-47.6	0.296634
209299	188025	72951	150880	181233	54560	26.39	-39.6	38.08	0.297821
143630	103874	90619	97115.7	97140.9	65519	-6.37	45.1	-4.76	0.297821
95152.5	97382.9	64035	58040.4	103472	36761	-6.37	-66	13.09	0.297821
116156	95066.1	80075	81855.4	92390.6	58063	5.46	-33	-13.09	0.297821
10959	67009.6	10718	9095.9	69419.9	8587	9.1	-6.6	24.99	0.297821
129023	94379.7	89592	84359	104886	52710	-8.19	4.4	27.37	0.299007
93468	92590.6	66157	44467.5	94993.9	30678	-22.75	-17.6	35.7	0.299007
95052.8	112290	55476	73449.2	115591	41643	48.23	61.6	21.42	0.299007
109514	89025.2	80619	85010.2	91244.9	61058	15.47	-3.3	79.73	0.299007
85668	85237.5	65867	63977.1	83641.9	50128	3.64	-7.7	-1.19	0.300194
172611	160852	70327	109916	161094	44716	13.65	-2.2	33.32	0.300194
97527	98552.6	64854	69980.9	99873	45921	15.47	51.7	-27.37	0.300194
81489.8	90120	59260	55917.4	90401.4	40537	-4.55	28.6	55.93	0.300194
77456.2	81730.1	62109	44938.3	84475.7	34863	16.38	-6.6	22.61	0.300194
109988	90791.3	79393	71898.2	84653.9	55661	66.43	12.1	-16.66	0.300194
5816.25	74201.6	5137	6886	75263.7	5996	18.2	-5.5	21.42	0.30138
58775.2	80732.2	47712	81899.4	77568.6	69195	45.5	2.2	23.8	0.30138
12091.5	64477.5	12290	9086	65020.8	9158	-3.64	-9.9	26.18	0.30138
231707	179830	84442	177071	149555	77594	9.1	57.2	30.94	0.30138
109387	96951.3	73942	68702.7	98153.6	45872	10.01	-35.2	-26.18	0.30138
43542.8	79808.1	35756	62181.9	78971.2	51603	-9.1	3.3	57.12	0.30138
35152.5	73835.9	31201	61673.7	74122.9	54529	-20.02	13.2	-17.85	0.30138
133250	102445	85242	94497.7	95501.8	64847	3.64	-3.3	-8.33	0.30138
102390	87669.6	76540	67270.5	87659.1	50293	-26.39	-27.5	1.19	0.302567
86490	95756.5	59194	41076.2	93254.2	28867	5.46	-2.2	13.09	0.302567
7122.75	63029.5	7406	4197.6	63269.1	4348	12.74	-5.5	14.28	0.302567
115845	99305.7	76451	77080.3	98757.3	51151	-18.2	3.3	-38.08	0.302567
108112	95182.1	74439	51003.7	105784	31598	34.58	9.9	27.37	0.302567
99423	100231	65008	56734.7	95081.6	39105	-0.91	-14.3	44.03	0.302567
101486	100010	66503	61285.4	107777	37266	-1.82	-3.3	14.28	0.302567
96140.2	84557.7	74513	61021.4	83417.1	47941	29.12	35.2	1.19	0.302567
89943.8	92991.6	63388	72121.5	88520.6	53395	16.38	-2.2	-28.56	0.302567
10471.5	71418.5	9609	6473.5	74390.2	5703	-9.1	15.4	19.04	0.303753
92291.2	89546.2	67545	71451.6	91182	51355	-30.03	-47.3	13.09	0.303753
103973	91311	74624	65656.8	89736.9	47950	-8.19	12.1	28.56	0.303753
111887	90451.6	81067	93825.6	105267	58413	18.2	-3.3	28.56	0.303753
101910	98283.8	67954	78576.3	92331	55773	0.91	14.3	32.13	0.30494
7059.75	65888.3	7022	3976.5	66176.7	3938	-15.47	-35.2	13.09	0.30494
48677.2	88695.5	35967	89895.3	91180.9	64612	1.82	-25.3	-9.52	0.30494
95525.2	93517.5	66943	58521.1	98040.3	39119	-3.64	31.9	5.95	0.30494
106340	98076.4	71058	76571	98625.4	50881	-10.01	-7.7	15.47	0.30494
31592.2	67774.1	30549	33418	66677.3	32846	-5.46	-17.6	78.54	0.30494
157401	126677	81431	177251	123526	94039	-30.94	41.8	-22.61	0.30494
111739	93280.7	78504	92566.1	90145.2	67296	20.93	8.8	29.75	0.306126
74256.8	93049.5	52300	46079	90147	33499	-3.64	-17.6	27.37	0.306126
12813	67252.4	12486	16670.5	69423.5	15737	0.91	13.2	-4.76	0.306126
92400	87837.6	68940	52461.2	84325	40772	2.73	-2.2	-7.14	0.306126
13346.2	68665.4	12738	7855.1	68896.1	7472	12.74	-29.7	17.85	0.306126
103081	89168.6	75761	47967.7	89307.1	35200	27.3	41.8	8.33	0.307313
76374	85081.3	58829	33539	79196.2	27754	-6.37	17.6	3.57	0.307313
95158.5	96573.1	64576	65960.4	104455	41384	-20.93	88	-28.56	0.307313
153274	115341	87089	196563	109132	118040	-19.11	-2.2	-10.71	0.307313
119898	132977	59090	99014.3	159029	40804	3.64	16.5	-29.75	0.308499
124382	106599	76469	78760	100303	51460	-11.83	-1.1	47.6	0.308499
98578.5	86010.8	75112	55609.4	81430.4	44755	-48.23	33	-5.95	0.308499
85725	95470.8	58846	58440.8	101073	37893	-0.91	-2.2	19.04	0.308499
112500	99728.1	73929	86934.1	98647.9	57754	-20.93	-15.4	42.84	0.308499
35191.5	81512.3	28294	52475.5	77004.8	44660	6.37	-3.3	40.46	0.308499
121968	91902.3	86976	88052.8	87387.4	66035	25.48	47.3	35.7	0.308499
111948	99191.8	73964	58430.9	96658.7	39617	-28.21	23.1	3.57	0.309686
138729	116695	77910	123364	114952	70332	-24.57	-13.2	36.89	0.309686
94321.5	99697.6	62002	71055.6	100831	46183	-1.82	39.6	42.84	0.309686
6958.5	65701.2	6941	7852.9	68501	7513	-35.49	-47.3	20.23	0.309686
106525	95468.2	73126	103927	87936.6	77453	-6.37	37.4	42.84	0.309686
180212	156330	75548	197937	157119	82562	-9.1	3.3	-4.76	0.310872
160652	112026	93982	149358	109389	89482	-10.01	-24.2	52.36	0.310872
153383	112402	89430	122551	125103	64199	-65.52	-42.9	8.33	0.310872
97498.5	85351.4	74863	50235.9	91406	36018	60.06	27.5	77.35	0.310872
30584.2	69770.6	28728	43776.7	70497.1	40696	-1.82	3.3	48.79	0.310872
99551.2	98338.8	66344	47378.1	105500	29431	16.38	-50.6	13.09	0.312059
78618	100996	51015	40084	122835	21386	-26.39	27.5	-10.71	0.312059
135141	102022	86811	107282	104487	67289	18.2	0	27.37	0.312059
5195.25	65225.3	5220	3833.5	68642.7	3660	42.77	3.3	-20.23	0.312059
106882	96889.2	72295	88233.2	91713.6	63049	1.82	-24.2	40.46	0.312059
18253.5	69156.1	17298	9535.9	71577.7	8731	15.47	-19.8	70.21	0.312059
95783.2	93515.8	67125	59761.9	98171.6	39895	-14.56	-3.3	8.33	0.312059
8307.75	65071.9	8367	3198.8	64722.6	3239	18.2	-15.4	3.57	0.313246
42648	78685.3	35521	64597.5	77509	54619	7.28	8.8	24.99	0.313246
107502	89536.3	78686	67857.9	94083.4	47268	-6.37	-49.5	-29.75	0.313246
262143	165579	103756	262143	136425	125929	-0.91	-23.1	79.73	0.313246
12573	70078.6	11758	14136.1	78212.2	11845	6.37	6.6	-9.52	0.313246
124034	103431	78590	62571.3	100702	40721	-13.65	-24.2	-40.46	0.313246
4932.75	62383.8	5182	2658.7	63545.1	2742	-1.82	15.4	-2.38	0.313246
89802	86213.3	68264	56257.3	86430.8	42657	-30.03	-7.7	20.23	0.314432
92698.5	94095.5	64563	64358.8	89744.6	46998	35.49	-7.7	-3.57	0.314432
116866	93950.8	81521	70167.9	92027.5	49969	-12.74	-8.8	27.37	0.314432
18649.5	65713.9	18599	5409.8	64802.9	5471	15.47	13.2	21.42	0.314432
98487.8	98603.6	65459	74457.9	101225	48206	-20.93	36.3	-20.23	0.314432
98911.5	96463.7	67199	71717.8	94018.9	49991	-8.19	-42.9	17.85	0.315619
94572	88969.3	69663	63343.5	87614.9	47381	28.21	66	-24.99	0.315619
101258	90061.6	73683	91095.4	88277.5	67628	-6.37	-8.8	63.07	0.315619
105232	89793.1	76804	54708.5	85830	41773	1.82	4.4	-10.71	0.316805
99803.2	84763.7	77164	45661	84114	35576	-11.83	-16.5	22.61	0.316805
110815	110171	65919	81111.8	107897	49267	-17.29	-18.7	2.38	0.316805
98816.2	89103.2	72680	43950.5	93608.7	30770	-9.1	-52.8	4.76	0.316805
138365	134823	67258	136402	120363	74269	3.64	35.2	64.26	0.316805
82766.2	86974.6	62365	44625.9	82406.4	35490	-38.22	1.1	-34.51	0.316805
92436.8	94317.8	64229	45459.7	97066	30693	-40.04	18.7	0	0.317992
113360	103702	71640	70323	108760	42375	20.93	-37.4	-15.47	0.319178
94029.8	89881	68561	48084.3	86766	36319	5.46	-7.7	-22.61	0.319178
94476	111685	55438	84925.5	107226	51906	-27.3	-48.4	-23.8	0.319178
102659	90256.2	74542	77420.2	84010.4	60395	14.56	-27.5	-22.61	0.319178
90214.5	93336.3	63344	87980.2	88730.3	64982	28.21	-18.7	-26.18	0.319178
96512.2	91058.7	69461	50537.3	98895.6	33490	8.19	17.6	-40.46	0.320365
88668.8	92458.2	62850	59983	96540.8	40719	18.2	-25.3	-3.57	0.320365
159503	129506	80716	103987	147791	46112	1.82	6.6	1.19	0.320365
107645	97818.1	72120	93636.4	108783	56411	10.01	19.8	14.28	0.320365
16635	77225.4	14117	10763.5	76723.6	9194	0	22	-22.61	0.321551
111283	94061.1	77535	80276.9	98137	53609	26.39	-13.2	29.75	0.321551
90627.8	92222.1	64403	49882.8	98431.9	33212	12.74	31.9	-4.76	0.321551
108221	90302.9	78540	45817.2	89632.1	33500	21.84	27.5	16.66	0.321551
98711.2	86164.4	75079	66980.1	85109.5	51576	4.55	-40.7	55.93	0.321551
105919	91609	75773	67453.1	90196.2	49011	-1.82	17.6	-21.42	0.321551
7692.75	66257.3	7609	5944.4	78558.6	4959	-11.83	4.4	-5.95	0.322738
92622	89802	67594	54248.7	86942.3	40892	-6.37	12.1	-5.95	0.322738
60243.8	77866.3	50704	84084	77389.6	71205	14.56	27.5	-41.65	0.322738
127210	99221.3	84023	82231.6	104982	51334	53.69	23.1	13.09	0.322738
169530	127743	86974	195414	114362	111983	71.89	35.2	105.91	0.322738
99912.8	92002.1	71171	93775	88781.6	69222	-13.65	38.5	10.71	0.323924
59631	82834.7	47178	73307.3	81327.6	59073	7.28	9.9	10.71	0.323924
6777.75	67546.6	6576	4689.3	70067.9	4386	-15.47	-7.7	-10.71	0.323924
105802	97156.6	71368	65002.3	99196.4	42945	-0.91	2.2	-16.66	0.323924
137241	102225	87985	101020	94957.3	69720	-26.39	4.4	17.85	0.323924
119716	95035.4	82556	76791	91719.8	54869	9.1	-36.3	-11.9	0.323924
103988	92668.4	73541	52038.8	94971.2	35910	-0.91	-1.1	15.47	0.325111
197306	149998	86205	257512	119029	141783	27.3	-5.5	52.36	0.325111
65991.8	78921.8	54799	54947.2	76283.1	47206	-20.93	-11	54.74	0.325111
91567.5	95771.8	62659	48617.8	94526.8	33707	18.2	6.6	23.8	0.325111
110647	88691.7	81759	69239.5	89371.9	50773	-15.47	13.2	-1.19	0.325111
30417	86538.2	23035	43588.6	82728.7	34530	0.91	-18.7	49.98	0.326297
7044	66080.1	6986	4530.9	65375.8	4542	-2.73	12.1	-21.42	0.326297
102760	91594.9	73525	51577.9	92350.4	36602	-19.11	-30.8	21.42	0.326297
102603	88996.1	75556	54022.1	92646.5	38214	-13.65	20.9	26.18	0.326297
83945.2	104857	52466	59385.7	112717	34528	-19.11	33	-53.55	0.327484
103603	93515.7	72605	59339.5	88215.1	44084	-9.1	31.9	-29.75	0.327484
72135	92285.9	51226	138806	92283.7	98574	-8.19	7.7	57.12	0.327484
103259	89538.1	75579	60182.1	87693.3	44976	-15.47	45.1	-14.28	0.327484
93229.5	100578	60748	108626	99566.7	71499	-35.49	29.7	78.54	0.327484
105840	93082.6	74518	58580.5	105977	36226	-7.28	7.7	0	0.327484
207738	139207	97799	219860	142302	101255	17.29	-6.6	45.22	0.327484
88454.2	90354.1	64158	50529.6	87624.6	37792	-9.1	-5.5	20.23	0.32867
7255.5	66299	7172	4956.6	68114	4769	-1.82	23.1	16.66	0.32867
81177.8	83555.5	63671	36060.2	79340.7	29786	30.03	9.9	-73.78	0.329857
96538.5	92271	68567	62904.6	98043.1	42048	44.59	-22	21.42	0.329857
102572	88758	75736	84291.9	88186.1	62642	26.39	-23.1	-32.13	0.331044
103700	103578	65613	69279.1	111025	40894	-42.77	16.5	33.32	0.331044
85591.5	94840.2	59145	48852.1	89215	35886	11.83	-13.2	1.19	0.331044
84330	87819.4	62932	262143	83229.8	206414	35.49	38.5	207.06	0.331044
103327	92760.7	73001	48292.2	89730.3	35271	-19.11	41.8	-64.26	0.331044
97889.2	92810.8	69122	60321.8	86411.7	45749	2.73	42.9	-28.56	0.33223
117104	95329.4	80505	48403.3	100388	31599	-16.38	23.1	-16.66	0.33223
100301	97641.8	67321	54693.1	102113	35102	0	-14.3	-14.28	0.33223
117279	95513.8	80470	86193.8	98221.2	57511	1.82	40.7	3.57	0.33223
110723	92506	78442	83252.4	91579.5	59577	5.46	6.6	-35.7	0.333417
234856	135125	113906	189935	143534	86722	-40.04	-24.2	-28.56	0.333417
7821	68947.7	7434	4572.7	69449.9	4315	-17.29	-18.7	0	0.333417
133094	144692	60283	121505	120313	66185	-13.65	53.9	13.09	0.333417
108812	87691	81321	62823.2	91862.4	44819	-1.82	33	32.13	0.334603
64489.5	81770.4	51686	73741.8	79505.5	60785	-1.82	-7.7	22.61	0.334603
103486	93821.1	72287	51386.5	90288.4	37299	-41.86	-12.1	14.28	0.334603
8326.5	77292.6	7060	9210.3	75075.4	8040	-21.84	26.4	7.14	0.334603
109588	92620	77542	48981.9	94689.8	33901	16.38	-9.9	-17.85	0.334603
48492.8	72285.2	43965	47517.8	71497.1	43556	-10.92	-13.2	36.89	0.334603
89136	90314.3	64681	47679.5	84945.6	36785	-10.01	25.3	-10.71	0.33579
9974.25	70644.4	9253	8264.3	70724.6	7658	-11.83	-2.2	4.76	0.33579
26521.5	88247	19696	16304.2	98954.6	10798	2.73	-20.9	-8.33	0.33579
108876	93960.9	75939	68896.3	90713.8	49774	8.19	-2.2	-1.19	0.33579
95586.8	98368.1	63683	81875.2	102449	52375	23.66	-18.7	8.33	0.33579
54153	81909.4	43328	59638.7	78273	49934	4.55	6.6	46.41	0.33579
109826	90224.5	79774	66716.1	84368.4	51824	-0.91	-6.6	23.8	0.336976
83904	96148.5	57190	45369.5	95082.9	31271	2.73	7.7	-21.42	0.336976
15684	80858	12712	10011.1	77277.7	8490	40.95	-27.5	-14.28	0.336976
129844	99505.2	85518	90269.3	99433.4	59496	1.82	-47.3	44.03	0.336976
174381	121624	93964	262143	107559	159724	-37.31	-29.7	53.55	0.336976
98898.8	98103.9	66067	54564.4	107186	33362	-35.49	-22	-44.03	0.336976
100132	93535.1	70158	62712.1	91538.6	44898	-20.93	1.1	32.13	0.336976
163212	130109	82210	135136	134949	65627	17.29	24.2	-1.19	0.338163
88437.8	88540.4	65460	57976.6	88444	42960	-8.19	4.4	-11.9	0.338163
88194.8	96858.5	59674	81830.1	94288	56877	-0.91	13.2	-3.57	0.338163
44694	74719.2	39201	65904.3	75034	57562	-7.28	-24.2	10.71	0.338163
28631.2	72663	25823	53288.4	72564.4	48127	-10.01	-6.6	29.75	0.338163
134978	115795	76393	90726.9	134376	44248	21.84	-27.5	23.8	0.338163
108733	91482.1	77894	62653.8	82129.8	49995	-10.01	20.9	40.46	0.339349
12630	73223.6	11304	6011.5	77507.3	5083	28.21	15.4	-21.42	0.339349
8067.75	83633	6322	6475.7	82921.4	5118	5.46	15.4	-54.74	0.339349
102956	92507.9	72938	72300.8	100011	47378	33.67	-9.9	-20.23	0.339349
11210.2	65321.9	11247	12377.2	65776.2	12332	19.11	-41.8	-27.37	0.339349
130335	99968.8	85443	79712.6	97331	53673	-16.38	37.4	73.78	0.340536
98727.8	94563.5	68422	76816.3	100761	49962	6.37	44	-47.6	0.340536
139020	106698	85389	117347	104916	73301	-21.84	17.6	19.04	0.340536
99823.5	90011.5	72680	59062.3	88428.8	43772	-6.37	25.3	30.94	0.340536
113026	98144.4	75473	63152.1	101167	40910	20.02	6.6	-28.56	0.340536
9653.25	64090.3	9871	7563.6	66957.7	7403	22.75	-27.5	-13.09	0.340536
111008	95274.1	76359	64170.7	94150	44668	-36.4	-6.6	-4.76	0.340536
17256	69243.8	16332	8373.2	69487.9	7897	10.92	5.5	21.42	0.340536
75143.2	85160.7	57827	180268	80970.2	145906	-9.1	8.8	9.52	0.341722
88746	88869.4	65445	77298.1	87681.7	57775	-16.38	39.6	4.76	0.341722
105373	92342.1	74784	67669.8	103709	42762	-11.83	8.8	41.65	0.341722
90408	90569.7	65419	52912.2	86105.8	40272	1.82	-6.6	-66.64	0.341722
111645	93540.9	78220	98629.3	93524.7	69113	30.03	-24.2	-26.18	0.341722
209963	135842	101295	209299	128777	106515	24.57	-13.2	35.7	0.341722
118258	93380.8	82995	72975.1	102051	46864	4.55	-22	47.6	0.342909
11701.5	62930.4	12186	10318	63119.6	10713	-32.76	1.1	3.57	0.342909
13350.8	69756.4	12543	6100.6	70080.4	5705	-23.66	3.3	-28.56	0.342909
175891	126045	91453	262143	100217	171426	48.23	-15.4	53.55	0.342909
90417	89690.3	66067	59624.4	83394.8	46856	23.66	-26.4	7.14	0.344095
108562	93267.8	76283	68018.5	93196.1	47831	-12.74	8.8	-21.42	0.344095
118414	101991	76089	101531	117561	56600	-29.12	13.2	-15.47	0.344095
96696.8	100900	62806	167455	99238.1	110586	19.11	5.5	33.32	0.345282
170823	113839	98341	157047	116903	88041	-10.92	-1.1	73.78	0.345282
172674	113918	99338	168094	120333	91548	0.91	17.6	44.03	0.345282
81528.8	85865.5	62226	44572	84791.6	34450	23.66	2.2	-10.71	0.345282
162779	130571	81702	155420	157004	64875	0.91	25.3	-1.19	0.345282
201782	188857	70021	125206	169550	48396	4.55	49.5	54.74	0.345282
29919.8	72089	27200	47158.1	71900.1	42984	39.13	40.7	13.09	0.345282
205895	143209	94223	223919	138573	105899	-33.67	-14.3	42.84	0.345282
86799	88613.6	64194	53955	82728.8	42742	22.75	-8.8	-17.85	0.345282
110246	92066.4	78477	67569.7	88127.8	50248	5.46	35.2	-24.99	0.346469
207730	169867	80144	169770	155881	71375	41.86	16.5	34.51	0.346469
8635.5	66541.6	8505	3033.8	67649.9	2939	0	-14.3	-36.89	0.346469
262143	153055	112246	262143	163733	104926	-21.84	24.2	27.37	0.346469
91544.2	99300.6	60417	61763.9	104775	38633	-33.67	-29.7	17.85	0.346469
75400.5	95165.1	51925	38486.8	95809.1	26326	37.31	11	9.52	0.347655
107632	94218.4	74866	70425.3	91170.1	50624	48.23	9.9	38.08	0.347655
84423.8	88980.3	62180	51333.7	87261.8	38553	32.76	-57.2	3.57	0.347655
83334.8	87494.8	62420	41411.7	89762.1	30235	3.64	-15.4	5.95	0.348842
138136	108665	83310	170311	102099	109320	8.19	-19.8	22.61	0.348842
109065	86504.4	82628	84411.8	83630.8	66148	-0.91	7.7	22.61	0.348842
68128.5	82866.9	53880	164290	86305.4	124754	-2.73	27.5	-5.95	0.348842
96597	100328	63099	68922.7	112999	39973	-10.92	-27.5	-21.42	0.348842
82092.8	93476.3	57555	59878.5	91292.2	42985	-30.03	-12.1	47.6	0.348842
104618	89046.4	76996	59095.3	86604.6	44719	-25.48	-22	-9.52	0.350028
90131.2	100503	58773	48373.6	103446	30646	19.11	4.4	-39.27	0.350028
8724.75	65504.1	8729	8552.5	69826.4	8027	-30.03	22	8.33	0.350028
120028	100087	78593	97205.9	102785	61979	13.65	3.3	-14.28	0.350028
78703.5	101570	50782	45763.3	95307.7	31468	-4.55	39.6	1.19	0.350028
113176	99371.5	74640	66256.3	96871.6	44824	32.76	-3.3	-41.65	0.350028
101836	92535.8	72123	70093.1	88155.8	52108	28.21	29.7	-1.19	0.350028
88346.2	89616.6	64607	53816.4	89040.9	39610	-18.2	7.7	-4.76	0.351215
129987	102050	83477	71282.2	105608	44235	-27.3	-34.1	58.31	0.351215
126238	95599.3	86540	69242.8	91945.9	49354	49.14	72.6	8.33	0.351215
118009	104138	74265	81471.5	99236.4	53804	-19.11	28.6	9.52	0.352401
101206	93219.6	71151	71390	89512	52268	20.93	16.5	-7.14	0.352401
120230	94479	83398	78685.2	100442	51340	-33.67	12.1	-22.61	0.352401
111170	91288.6	79809	67180.3	92931.6	47376	-14.56	-2.2	9.52	0.353588
121046	105691	75057	74756	111224	44048	-12.74	1.1	3.57	0.353588
108185	90338.4	78483	64018.9	88262.2	47535	-48.23	-3.3	-41.65	0.353588
9079.5	71355.6	8339	5456	71228	5020	-10.01	41.8	-28.56	0.353588
74082.8	90399.5	53707	102340	83736.1	80096	9.1	-22	82.11	0.353588
108118	92482.1	76616	59020.5	90301.3	42834	27.3	31.9	-3.57	0.354774
88878.8	84440	68981	50189.7	84958	38716	-28.21	46.2	-5.95	0.354774
112773	93109.9	79376	86051.9	94617.7	59603	8.19	45.1	8.33	0.354774
99742.5	97532.5	67021	55467.5	94765.7	38359	-5.46	-18.7	-10.71	0.354774
107200	92907	75618	84516.3	92893.4	59626	0.91	-15.4	-8.33	0.354774
100487	87321.6	75417	75114.6	86864.7	56671	-2.73	64.9	-28.56	0.354774
96405.8	89196.4	70833	48254.8	81148.2	38971	60.06	12.1	-17.85	0.354774
34106.2	105778	21131	63758.2	117241	35640	-7.28	-6.6	-16.66	0.354774
58038	82796.3	45939	69177.9	83863.2	54060	-31.85	4.4	-54.74	0.355961
133852	95094.2	92247	165187	88583.5	122209	-16.38	-39.6	35.7	0.355961
94533.8	96126.7	64450	127175	129254	64482	23.66	-28.6	21.42	0.355961
91305.8	90739.5	65945	49486.8	93023.4	34864	-20.93	-39.6	48.79	0.355961
98937	97246.9	66675	57163.7	102095	36694	7.28	7.7	-16.66	0.355961
94731.8	91024.7	68205	61458.1	94096.8	42804	-1.82	-53.9	8.33	0.355961
75054	100928	48735	55336.6	98832	36694	-25.48	8.8	-39.27	0.355961
114410	99200.8	75584	104411	96068.5	71227	7.28	-26.4	-13.09	0.355961
100568	99144.7	66477	48571.6	103096	30876	3.64	11	-3.57	0.357147
116006	97214.2	78204	54109	105945	33471	-9.1	3.3	19.04	0.357147
97248.8	93461	68192	64632.7	93728.3	45192	26.39	-16.5	29.75	0.357147
73042.5	83156.7	57565	110377	80725	89609	11.83	25.3	130.9	0.358334
84343.5	88468.9	62480	51308.4	94350.2	35639	26.39	-44	23.8	0.358334
117088	97928.9	78358	97626.1	95500	66995	23.66	44	57.12	0.358334
25952.2	69888.5	24336	33378.4	71695	30511	-17.29	-18.7	27.37	0.358334
127413	106051	78737	112768	109934	67225	31.85	-18.7	13.09	0.358334
95316	93302.9	66950	66366.3	91768.8	47395	-5.46	37.4	-20.23	0.358334
6249	62286.6	6575	5750.8	63706	5916	-8.19	7.7	48.79	0.358334
134405	102580	85868	114905	105285	71524	13.65	13.2	-60.69	0.358334
221829	138772	104760	171415	150099	74843	10.92	15.4	-9.52	0.358334
99363	94866.9	68642	51978.3	94934.8	35882	15.47	49.5	-33.32	0.35952
110840	100132	72544	67381.6	94488.5	46735	-5.46	8.8	-20.23	0.35952
6388.5	65123.1	6429	4007.3	66503.5	3949	-1.82	23.1	1.19	0.35952
12066.8	72438.1	10917	6446	76599.3	5515	20.93	-7.7	-5.95	0.35952
173548	120584	94321	262143	121736	141124	1.82	47.3	-10.71	0.35952
128903	97563.2	86588	84470.1	97988	56495	7.28	34.1	-8.33	0.35952
206897	153937	88083	125896	166396	49585	-18.2	-2.2	-32.13	0.35952
107762	89412.1	78986	58660.8	87894	43739	9.1	2.2	-13.09	0.35952
90496.5	91248.4	64996	58214.2	92282.1	41342	-0.91	-6.6	0	0.360707
106962	106000	66131	63850.6	101460	41243	-27.3	8.8	3.57	0.360707
94779.8	89964.2	69044	35974.4	89145	26447	4.55	24.2	-23.8	0.360707
96668.2	97918.8	64699	67527.9	94919.1	46624	18.2	14.3	-42.84	0.360707
97169.2	98194.1	64852	166367	100359	108640	30.03	47.3	20.23	0.360707
10572	63856.8	10850	15557.3	66304.4	15377	-10.92	-18.7	9.52	0.360707
59492.2	84989.3	45875	166640	84352.3	129468	16.38	16.5	76.16	0.360707
12784.5	72190.7	11606	7652.7	79292.9	6325	-25.48	22	26.18	0.361893
82377.8	85388.8	63225	42554.6	87507.3	31870	-53.69	7.7	17.85	0.361893
78579.8	94818.9	54312	174580	89190.5	128279	9.1	3.3	63.07	0.361893
90296.2	87943.9	67289	47278	86894.9	35657	40.95	14.3	3.57	0.361893
104838	86188.2	79717	58983.1	83881.6	46083	19.11	8.8	28.56	0.361893
107014	98859.7	70942	68601.5	100802	44601	26.39	-52.8	-40.46	0.36308
113982	97119.2	76915	88811.8	93990.6	61925	-19.11	45.1	-32.13	0.36308
82224.8	88159.8	61124	48078.8	84964.1	37085	13.65	11	20.23	0.36308
48261	76409.9	41393	59317.5	73392.1	52968	-21.84	17.6	26.18	0.36308
262143	188735	91026	262143	112283	153004	40.95	-17.6	39.27	0.36308
76103.2	84349.5	59129	132543	78894.5	110101	6.37	36.3	83.3	0.36308
99338.2	107263	60694	79114.2	107025	48445	8.19	18.7	-21.42	0.36308
139072	102927	88550	117679	101772	75779	-12.74	-20.9	-15.47	0.364267
78114	90791.5	56385	42912.1	88684.9	31711	-21.84	-8.8	28.56	0.364267
104645	91072.5	75303	62445.9	91292.4	44828	15.47	-8.8	-48.79	0.364267
91409.2	88560.6	67644	44553.3	85223.6	34261	19.11	-11	9.52	0.364267
53048.2	92819.9	37455	103983	87527.5	77857	-2.73	-39.6	48.79	0.364267
99556.5	93331.6	69907	47769.7	88184.4	35501	18.2	-14.3	-41.65	0.364267
101556	95232	69888	75317	95373.8	51754	9.1	-20.9	17.85	0.364267
25495.5	81937.7	20392	12056	79002.3	10001	-7.28	20.9	2.38	0.365453
62853.8	76948.1	53532	41034.4	75667.7	35540	10.01	-20.9	-10.71	0.365453
130789	109127	78545	81328.5	100763	52896	-18.2	-18.7	-52.36	0.365453
98299.5	88847.5	72508	61499.9	84687.7	47592	4.55	-51.7	-28.56	0.365453
8545.5	71052.8	7882	7156.6	70475.6	6655	-0.91	-6.6	-22.61	0.36664
11900.2	72690.4	10729	10005.6	73470.8	8925	24.57	-16.5	23.8	0.36664
77889	88121.6	57926	47173.5	91172.3	33909	-18.2	18.7	-41.65	0.36664
111540	89983.3	81236	79597.1	88653.8	58841	-20.02	-18.7	-7.14	0.36664
112172	98915.1	74319	80615.7	93950.8	56234	13.65	42.9	5.95	0.367826
4869.75	63574.5	5020	5438.4	70145.8	5081	-16.38	7.7	-3.57	0.367826
109844	97041.1	74182	58218.6	90135	42330	-45.5	-16.5	15.47	0.367826
157622	115466	89463	125421	113634	72334	0.91	-22	-47.6	0.367826
51135.8	80374.9	41695	77316.8	76243	66459	19.11	-12.1	-4.76	0.367826
88863.8	92257.8	63125	59314.2	88551.1	43898	-10.92	18.7	-35.7	0.367826
96338.2	86883.1	72668	55211.2	81725.7	44274	-10.92	27.5	29.75	0.367826
118509	90728.2	85603	62933.2	101366	40688	-10.92	-42.9	-2.38	0.369013
6612.75	64769.6	6691	4153.6	68826.9	3955	-40.04	7.7	10.71	0.369013
12862.5	65472.4	12875	9276.3	66000.6	9211	9.1	-16.5	0	0.369013
94764.8	91766.8	67677	41365.5	89810.5	30185	8.19	16.5	51.17	0.369013
88332.8	82360.8	70288	52605.3	83643.7	41217	8.19	20.9	13.09	0.369013
119500	99750.2	78512	84015.8	98715.6	55777	21.84	33	7.14	0.369013
7593	67546.5	7367	3762	69645.9	3540	-6.37	6.6	46.41	0.370199
82652.2	86665.8	62501	47037.1	83755.6	36805	25.48	24.2	59.5	0.370199
15605.2	67274.4	15202	6529.6	73249.5	5842	7.28	-17.6	26.18	0.370199
51075.8	78538.3	42620	89318.9	76216.8	76802	38.22	-11	45.22	0.370199
75452.2	81665.4	60550	40254.5	81095.5	32531	11.83	-11	-10.71	0.370199
135957	108370	82219	124401	113613	71759	-22.75	3.3	9.52	0.370199
83661	87239.2	62848	53905.5	85613.4	41264	19.11	-23.1	19.04	0.371386
115223	120985	62415	78521.3	134024	38396	31.85	13.2	-11.9	0.371386
159103	112892	92362	176784	132942	87149	-25.48	50.6	30.94	0.371386
83995.5	93443	58910	165848	94906.1	114524	-19.11	-28.6	30.94	0.371386
8895	62966.4	9258	11756.8	65368.1	11787	-12.74	40.7	-16.66	0.372572
9135	66100.4	9057	6109.4	66146.6	6053	-10.92	35.2	-2.38	0.372572
7518	64854.5	7597	4285.6	72108.1	3895	4.55	9.9	16.66	0.372572
95294.2	92469.5	67538	61664.9	95254.6	42426	-2.73	2.2	5.95	0.372572
85050.8	98247.7	56733	41014.6	95816.2	28053	9.1	-15.4	27.37	0.372572
208994	128075	106942	233280	129190	118339	7.28	8.8	32.13	0.373759
95202.8	98851.5	63117	62448.1	93047.4	43984	-21.84	28.6	-20.23	0.373759
88556.2	92271.9	62897	51334.8	94600.5	35563	16.38	-15.4	28.56	0.373759
103183	88721.6	76218	77083.6	90197	56008	58.24	28.6	9.52	0.373759
104659	95932.9	71497	62563.6	102170	40131	-25.48	5.5	19.04	0.373759
68936.2	91496.2	49377	87268.5	93870.2	60927	5.46	-7.7	11.9	0.373759
47757	81861.3	38233	126794	85449.7	97245	13.65	40.7	-11.9	0.373759
78107.2	90185.5	56759	43173.9	94079.6	30075	14.56	-33	51.17	0.374945
60053.2	90622.6	43429	110312	89901.6	80415	-16.38	-30.8	53.55	0.374945
17493	69354	16530	14262.6	67115.2	13927	-25.48	-13.2	-3.57	0.374945
5153.25	61933.5	5453	8170.8	63915.2	8378	39.13	-7.7	34.51	0.374945
107465	87663	80340	74189.5	82095.1	59225	25.48	19.8	19.04	0.376132
80835.8	96142.6	55102	148758	97696.5	99789	2.73	12.1	21.42	0.376132
7065	64856.7	7139	3294.5	65625.6	3290	37.31	2.2	-32.13	0.376132
109966	92389.7	78004	61565.9	89480.9	45091	10.92	61.6	55.93	0.376132
101774	89263.8	74721	55900.9	82053.4	44648	17.29	19.8	59.5	0.376132
111275	100946	72242	62668.1	105090	39081	-15.47	19.8	26.18	0.377318
117100	92625.5	82853	63129	88745.4	46619	-2.73	-5.5	15.47	0.377318
150292	139328	70693	162740	125188	85194	7.28	-11	-5.95	0.377318
77837.2	84091.2	60662	39173.2	83387.6	30787	5.46	-40.7	21.42	0.377318
174964	133283	86031	210301	160217	86023	-40.04	55	48.79	0.377318
75660.8	95114.4	52132	174732	83176.9	137673	19.11	38.5	70.21	0.377318
105620	96257.5	71910	66020.9	103471	41816	12.74	14.3	-8.33	0.377318
79059.8	101771	50911	75265.3	119344	41331	47.32	13.2	42.84	0.378505
98868	89679.2	72251	45513.6	87425.4	34118	7.28	-7.7	5.95	0.378505
149534	130080	75337	130777	121476	70554	21.84	12.1	17.85	0.378505
102488	95058.2	70658	70508.9	96455	47907	17.29	26.4	22.61	0.378505
73989.8	95394.4	50831	36876.4	92944.1	26002	-19.11	-19.8	-2.38	0.378505
96558	87924.7	71971	55030.8	86418.4	41733	10.92	64.9	-1.19	0.378505
112332	93052.9	79114	60500	93711.4	42310	-49.14	22	30.94	0.379692
98120.2	91425.5	70335	56026.3	89204.3	41161	6.37	42.9	-3.57	0.379692
47337	75057.5	41332	65593	78684.7	54632	10.01	33	49.98	0.379692
7692	63369.3	7955	5946.6	62726	6213	36.4	34.1	11.9	0.380878
7413.75	66648.5	7290	18012.5	68456.7	17244	8.19	5.5	36.89	0.382065
53556	77012.5	45575	70453.9	80708.8	57209	0.91	15.4	46.41	0.382065
8461.5	65547.6	8460	5472.5	66502.1	5393	17.29	-8.8	-5.95	0.383251
113750	94375.7	78990	79103.2	105617	49084	-4.55	14.3	-3.57	0.383251
136941	110288	81374	89665.4	108539	54140	2.73	-27.5	8.33	0.383251
29838.8	75824.4	25790	48082.1	77360.1	40733	-10.92	13.2	-40.46	0.383251
161364	111755	94628	164032	139137	77262	-37.31	7.7	-10.71	0.384438
26739.8	68859.9	25449	18576.8	68844.7	17684	-3.64	-51.7	-26.18	0.384438
7755	63696.2	7979	1639	64319.5	1670	6.37	27.5	5.95	0.384438
16121.2	68739.2	15370	36905	69408.4	34846	-29.12	-49.5	21.42	0.384438
69487.5	83358	54631	41956.2	91429.2	30074	5.46	-29.7	-9.52	0.384438
116656	92434.9	82709	76811.9	94117.1	53486	10.92	0	74.97	0.384438
68885.2	88371.6	51085	156697	84377.3	121707	-23.66	18.7	8.33	0.384438
130543	109440	78173	96910	105665	60106	-42.77	-2.2	-5.95	0.384438
7664.25	68459.1	7337	4435.2	73326.3	3964	-0.91	9.9	-54.74	0.385624
16347	73418.1	14592	12210	76875.3	10409	-24.57	0	-41.65	0.385624
98120.2	97125.8	66207	63136.7	95712	43231	-12.74	52.8	14.28	0.385624
93616.5	91609.2	66972	49032.5	90505.4	35505	64.61	-22	-21.42	0.385624
80179.5	88119.3	59631	48110.7	85837.5	36732	-28.21	8.8	-30.94	0.385624
61219.5	81687.5	49115	123779	81178.8	99927	-36.4	37.4	15.47	0.385624
107506	85603.9	82304	66254.1	84684.5	51273	5.46	42.9	-71.4	0.385624
65346	88619.1	48325	114826	83405.9	90224	-13.65	24.2	-8.33	0.386811
47160	76809.9	40238	65243.2	76024.6	56242	-34.58	25.3	19.04	0.386811
7152	63554.4	7375	8664.7	64645.9	8784	-18.2	44	15.47	0.386811
116612	92227	82864	46677.4	97505.8	31373	-4.55	13.2	-39.27	0.386811
111846	94741.2	77368	71817.9	90715	51884	-3.64	18.7	-5.95	0.386811
117820	94646.9	81582	75196	96074.5	51294	37.31	36.3	-15.47	0.387997
132182	102623	84413	93706.8	95014.5	64634	8.19	-2.2	20.23	0.387997
16451.2	65917.7	16356	9119	64440.7	9274	18.2	19.8	-22.61	0.387997
100143	96595.3	67943	76045.2	90599.5	55008	15.47	11	-2.38	0.387997
102116	102821	65087	80741.1	92346.4	57300	-10.01	23.1	7.14	0.387997
140888	107340	86019	148668	113456	85876	1.82	27.5	-7.14	0.387997
105636	111320	62190	63165.3	115107	35963	-40.95	0	-17.85	0.387997
6304.5	68530.7	6029	4363.7	67799.8	4218	0	8.8	13.09	0.387997
80880	88263.1	60054	46931.5	83685.8	36753	-27.3	23.1	23.8	0.387997
102554	104520	64303	89480.6	94170.8	62272	41.86	-22	69.02	0.389184
169345	109402	101444	156624	114480	89662	-14.56	-28.6	14.28	0.389184
92890.5	106728	57039	64881.3	109106	38972	-7.28	-40.7	-2.38	0.389184
13685.2	69027.7	12993	5910.3	69552.4	5569	6.37	19.8	-13.09	0.39037
105026	90694	75892	66809.6	93221.6	46968	-6.37	-44	-1.19	0.39037
80091.8	84917.1	61812	47582.7	89598.3	34804	7.28	-37.4	17.85	0.39037
103089	90181.5	74916	51455.8	93672.4	36000	-32.76	-7.7	-8.33	0.39037
70988.2	79317.5	58654	88421.3	77743.7	74537	-17.29	-17.6	-8.33	0.39037
130724	103529	82751	84230.3	101678	54290	-45.5	47.3	-29.75	0.39037
97132.5	93125.3	68356	68472.8	93548.6	47969	1.82	-17.6	-26.18	0.39037
5951.25	62876.2	6203	2542.1	66907.3	2490	13.65	-42.9	60.69	0.391557
66752.2	90095.5	48556	88761.2	88110.5	66020	-2.73	-51.7	47.6	0.391557
116812	100044	76520	65697.5	91521.8	47044	-58.24	-18.7	35.7	0.391557
104674	88930.2	77138	62829.8	85166.2	48348	0.91	-36.3	20.23	0.391557
5520	68243.5	5301	2699.4	67188.7	2633	4.55	-8.8	33.32	0.391557
102566	91367.6	73568	83692.4	94122	58274	-51.87	-2.2	61.88	0.391557
121833	99362.2	80357	83982.8	93340.2	58966	-9.1	-13.2	14.28	0.391557
103577	86599.8	78384	53551.3	84636.5	41466	-10.92	-18.7	17.85	0.391557
123305	95246.8	84842	106242	92597.8	75193	-20.93	38.5	67.83	0.392743
7629	67291.3	7430	2909.5	68588.8	2780	-5.46	38.5	1.19	0.392743
9330	64526.3	9476	13707.1	65450.5	13725	4.55	11	15.47	0.392743
114682	101608	73969	72245.8	98391.6	48121	-19.11	-13.2	-19.04	0.392743
88320	102057	56715	57117.5	100858	37114	14.56	19.8	-49.98	0.392743
62790	91670.7	44889	101290	88621	74905	30.94	-13.2	-10.71	0.392743
109544	91333.6	78603	57394.7	87213.2	43129	-20.02	-2.2	44.03	0.39393
15730.5	64533	15975	11504.9	65586.7	11496	-12.74	30.8	55.93	0.39393
6109.5	65125.6	6148	2895.2	66833.3	2839	25.48	-34.1	-8.33	0.39393
114322	94494	79288	95530.6	92119.2	67963	1.82	13.2	14.28	0.39393
195786	146040	87860	226806	133682	111189	20.02	27.5	129.71	0.39393
5794.5	64715.1	5868	4384.6	64630.9	4446	12.74	-2.2	7.14	0.39393
96963	101049	62886	59339.5	100358	38750	12.74	2.2	-8.33	0.39393
150258	109061	90292	155910	101613	100555	-16.38	-46.2	11.9	0.395116
165646	124584	87136	99929.5	119559	54776	-31.85	-20.9	-4.76	0.395116
102474	90028.1	74596	58023.9	85276.6	44592	-6.37	-25.3	-47.6	0.395116
115763	103683	73172	101312	106899	62111	-21.84	-3.3	33.32	0.395116
236831	196804	78865	148874	179666	54304	-41.86	-8.8	29.75	0.395116
103479	99053.5	68464	80485.9	99733.9	52888	7.28	-1.1	32.13	0.395116
92264.2	108897	55526	65231.1	117953	36243	-0.91	-6.6	-19.04	0.396303
113433	96229.8	77252	63629.5	94812	43982	-20.02	31.9	-47.6	0.396303
90801.8	83162.6	71556	45003.2	84014.5	35105	29.12	-3.3	10.71	0.396303
98121	90285	71224	67991	93253.9	47782	4.55	-4.4	16.66	0.396303
109320	96189.6	74482	53659.1	98361	35752	-14.56	-5.5	-74.97	0.39749
120067	95159	82690	99245.3	95675.9	67981	-40.95	-29.7	33.32	0.39749
87879	92962.9	61952	71779.4	92294	50969	20.02	-38.5	-13.09	0.39749
100140	95665.9	68601	60850.9	93490.4	42656	-8.19	0	14.28	0.39749
75746.2	91270.4	54389	117165	84772.8	90578	20.02	2.2	42.84	0.39749
262143	168093	102204	262143	201421	85293	27.3	-1.1	19.04	0.39749
161074	108924	96913	189666	105227	118125	0.91	1.1	36.89	0.398676
92044.5	89528.2	67378	47041.5	85958.8	35865	39.13	5.5	10.71	0.398676
128919	95582.6	88393	86182.8	96550	58499	0	-26.4	-89.25	0.398676
90315.8	92590.4	63926	56276	86607.7	42584	-4.55	19.8	-1.19	0.398676
91602.8	87855.9	68331	45975.6	87550.7	34415	-35.49	5.5	24.99	0.398676
57501.8	88359.3	42649	112016	87670.6	83735	22.75	-1.1	41.65	0.398676
109425	97368.4	73651	81755.3	93390.7	57371	-25.48	-13.2	-23.8	0.398676
143704	111175	84711	143931	105366	89523	-14.56	-28.6	23.8	0.399863
95036.2	91022.4	68426	41527.2	90476.3	30080	18.2	2.2	7.14	0.399863
87293.2	92845.3	61617	55123.2	92681.9	38978	0.91	-1.1	-15.47	0.401049
14397	67708.8	13935	12798.5	67020.6	12515	10.01	-12.1	20.23	0.401049
99759	105023	62251	75884.6	108504	45834	-10.92	25.3	11.9	0.401049
79050	96097.6	53910	45202.3	105739	28016	23.66	9.9	-58.31	0.401049
5844	64325.2	5954	3856.6	63360.8	3989	0.91	0	10.71	0.402236
119452	100453	77931	94688	101405	61195	7.28	-16.5	-22.61	0.402236
91446.8	98180.8	61041	58248.3	93368.2	40885	-48.23	-48.4	7.14	0.403422
105764	103618	66893	78714.9	99522.7	51834	-8.19	-40.7	24.99	0.403422
106844	93554	74846	63790.1	92637.6	45128	3.64	-37.4	-3.57	0.403422
105746	102657	67508	54756.9	110877	32365	-30.03	-25.3	15.47	0.403422
120733	95468.6	82879	71013.8	90977.6	51155	37.31	-33	59.5	0.404609
102668	99297.8	67760	62899.1	101011	40809	-21.84	-1.1	33.32	0.404609
82248	96553.7	55826	50479	102771	32190	-18.2	-26.4	-8.33	0.404609
262143	151058	113730	203130	196864	67622	-24.57	-50.6	-4.76	0.404609
117402	95611.6	80472	86840.6	92897.6	61263	11.83	-9.9	21.42	0.404609
98526.8	92271.2	69979	47236.2	97716.9	31680	-22.75	-20.9	-24.99	0.405795
87529.5	94498.4	60703	45486.1	94257.2	31626	-36.4	7.7	-8.33	0.405795
106920	97024.5	72220	84538.3	104974	52778	-56.42	14.3	-14.28	0.405795
118620	98929.5	78580	75368.7	103993	47497	-13.65	12.1	1.19	0.405795
110602	99761.8	72657	79563	106701	48868	11.83	12.1	29.75	0.405795
97591.5	98811.3	64727	60990.6	99712.6	40086	12.74	-12.1	23.8	0.406982
76053.8	89418.2	55741	117032	87959.8	87197	30.94	27.5	108.29	0.406982
50824.5	90003.1	37008	120416	88474.6	89196	26.39	1.1	30.94	0.406982
91734	89441.2	67216	46051.5	84208.5	35840	-8.19	-33	-26.18	0.408168
151691	114921	86505	125465	112624	73008	-33.67	-4.4	92.82	0.408168
69351.8	88836.2	51162	103780	87665.9	77582	-12.74	-27.5	45.22	0.408168
128146	100417	83633	122331	96993.4	82656	7.28	-4.4	35.7	0.408168
60991.5	91221.4	43818	80560.7	85899.3	61463	18.2	-25.3	67.83	0.408168
70290	91869.6	50142	46468.4	88574.1	34382	20.02	-37.4	-3.57	0.408168
8270.25	67112.3	8076	4010.6	68181.2	3855	-6.37	18.7	-10.71	0.408168
164189	134452	80031	125941	151449	54498	-30.94	-78.1	-16.66	0.408168
21300.8	74471.4	18745	13904	76264.9	11948	8.19	6.6	-28.56	0.409355
86485.5	89400.7	63399	44896.5	85490.8	34417	-36.4	1.1	-2.38	0.409355
115396	97074.3	77905	59562.8	94959.7	41107	-0.91	9.9	19.04	0.409355
142961	100196	93508	107089	103857	67576	20.02	-4.4	14.28	0.409355
90408.8	97979.7	60472	69326.4	105729	42972	-31.85	39.6	16.66	0.410541
88880.2	83880.9	69442	56496	87532.1	42299	1.82	8.8	3.57	0.410541
72801	89453.4	53336	46613.6	99455.3	30716	-1.82	-11	35.7	0.410541
78058.5	88947.6	57513	43962.6	91712	31415	-7.28	46.2	-9.52	0.410541
77449.5	93639.5	54205	53333.5	103619	33732	-23.66	-7.7	-16.66	0.411728
117226	93432.2	82226	65806.4	89191.7	48353	-10.01	2.2	-16.66	0.411728
110026	101935	70738	71547.3	102164	45896	26.39	4.4	-61.88	0.412915
100707	98844.3	66771	64027.7	94926.2	44204	7.28	-3.3	-16.66	0.412915
10503.8	64010.9	10754	7571.3	65434.9	7583	4.55	17.6	0	0.414101
85235.2	86010.9	64945	61344.8	94619.6	42489	0	-15.4	-63.07	0.414101
83908.5	98046.4	56086	60885	106031	37632	-10.01	-19.8	-15.47	0.414101
23644.5	72463.8	21384	29998.1	71269	27585	12.74	37.4	-14.28	0.414101
89336.2	91785.8	63787	83686.9	89155.7	61516	54.6	-3.3	-23.8	0.414101
6804.75	69474.4	6419	3716.9	70442.7	3458	12.74	11	-46.41	0.415288
262143	160754	106870	227730	177895	83895	50.05	64.9	-4.76	0.415288
132688	109256	79591	100696	96120.2	68656	15.47	-16.5	-90.44	0.415288
188422	172763	71476	139452	149543	61114	75.53	24.2	-67.83	0.415288
26753.2	73944.6	23711	8916.6	74016.2	7895	26.39	41.8	21.42	0.415288
119758	105172	74625	96663.6	104317	60728	-50.05	12.1	-4.76	0.415288
10388.2	71535.6	9517	5765.1	69928.1	5403	18.2	-3.3	-15.47	0.416474
174078	147632	77276	144405	147693	64077	-10.01	-3.3	-11.9	0.416474
96146.2	90939.9	69288	65400.5	94923.6	45153	-16.38	1.1	-88.06	0.416474
97977.8	92062.3	69747	72252.4	89115.1	53135	35.49	-12.1	-23.8	0.416474
117663	95204.2	80996	70107.4	95759.9	47980	-47.32	-3.3	-29.75	0.416474
103018	97618.2	69161	61592.3	95692.8	42182	10.01	-48.4	-72.59	0.416474
101566	98783.3	67382	171745	126144	89227	23.66	-2.2	71.4	0.416474
89904	94712.2	62209	59475.9	91545.2	42578	-57.33	-20.9	-19.04	0.416474
74841.8	91410.8	53657	45458.6	97482.9	30561	0	-35.2	-29.75	0.417661
15441	69249.4	14613	10422.5	71366.5	9571	10.01	4.4	-14.28	0.417661
107491	97082.7	72562	58764.2	93727.5	41089	-6.37	-31.9	-34.51	0.417661
95075.2	89281.3	69789	52363.3	87049.9	39422	-17.29	-14.3	-57.12	0.418847
134085	100381	87540	100730	100827	65473	50.96	-1.1	1.19	0.418847
83413.5	90439	60445	52549.2	89129.2	38639	-3.64	9.9	15.47	0.418847
91956.8	99194.8	60754	68317.7	102716	43589	31.85	-20.9	-35.7	0.418847
89112	89561.6	65207	47427.6	86217.2	36051	37.31	28.6	30.94	0.418847
108126	97321.1	72812	95888.1	90605.5	69357	20.93	-1.1	-20.23	0.418847
94473.8	94429.1	65567	66640.2	100216	43579	35.49	25.3	35.7	0.418847
158071	145660	71120	108800	156803	45473	23.66	22	13.09	0.418847
95719.5	106881	58692	79539.9	110126	47334	-18.2	25.3	0	0.418847
90699.8	86314	68866	71535.2	87136.8	53802	30.94	-9.9	58.31	0.420034
59123.2	81391	47606	99627	78517.9	83155	-20.02	48.4	33.32	0.420034
39285	81766.5	31487	94414.1	82442	75053	4.55	14.3	24.99	0.420034
114067	100224	74588	69022.8	108222	41798	-1.82	-34.1	23.8	0.420034
103202	86166.5	78493	45856.8	80854.2	37169	-37.31	16.5	9.52	0.420034
113032	108289	68407	94172.1	106985	57687	31.85	19.8	41.65	0.42122
98665.5	109246	59189	99973.5	99819.7	65637	-41.86	44	-5.95	0.42122
106114	93195.2	74621	51419.5	86858	38797	1.82	-22	23.8	0.422407
239624	162741	96497	167288	166863	65703	4.55	34.1	22.61	0.422407
86689.5	86993.5	65307	53323.6	91098.1	38361	-59.15	-14.3	17.85	0.422407
13657.5	70649.5	12669	8696.6	72520.7	7859	-10.92	17.6	-4.76	0.422407
108320	88943.2	79813	86711.9	93671.2	60667	-8.19	6.6	-23.8	0.422407
14125.5	85054.1	10884	18306.2	76303.2	15723	5.46	-4.4	-10.71	0.422407
111309	98265.6	74235	89965.7	94249.9	62557	-10.92	2.2	38.08	0.422407
6681	63696	6874	7839.7	65400	7856	-6.37	-14.3	-7.14	0.423593
133544	111075	78793	90282.5	120546	49083	-4.55	44	4.76	0.423593
262143	155111	110758	262143	75187.4	228493	3.64	-30.8	42.84	0.423593
64080.8	106400	39470	65296	115396	37083	-22.75	8.8	-40.46	0.42478
5178	65485.4	5182	3910.5	67798.5	3780	-10.01	-48.4	29.75	0.42478
104438	91949.8	74437	65630.4	88466.5	48619	26.39	3.3	-67.83	0.42478
75338.2	85166.7	57973	40428.3	84914.7	31202	-10.92	1.1	23.8	0.42478
98544.8	94265.6	68511	82154.6	95560.8	56342	-30.03	13.2	33.32	0.42478
130126	111491	76490	84467.9	114030	48546	-17.29	6.6	44.03	0.42478
138497	93538	97036	94626.4	92866.4	66778	-6.37	-1.1	-7.14	0.425966
102953	96673.7	69793	80345.1	89500.6	58832	-30.03	-2.2	-1.19	0.425966
121712	96452	82699	55271.7	89284.9	40570	-46.41	1.1	23.8	0.425966
96772.5	90804.8	69843	72182	88876.1	53226	2.73	16.5	-10.71	0.427153
96711.8	94608.4	66993	50704.5	112262	29600	10.01	33	-35.7	0.428339
91445.2	93864.3	63847	52195	91955.5	37199	22.75	14.3	-16.66	0.428339
83678.2	92123.7	59528	46602.6	92384.8	33059	-12.74	-4.4	47.6	0.428339
6837	84461.8	5305	10419.2	79389.9	8601	-25.48	34.1	-29.75	0.428339
87948.8	92782.1	62122	65365.3	90900.6	47126	0	-2.2	44.03	0.428339
62631	96284	42630	100952	85354.8	77512	-25.48	-38.5	-8.33	0.428339
94930.5	89576.6	69453	52411.7	87046.5	39460	-11.83	-17.6	-28.56	0.429526
105061	104503	65886	49747.5	94788.6	34395	18.2	-14.3	-24.99	0.429526
123778	122194	66386	194344	125186	101741	26.39	-28.6	23.8	0.429526
106800	103748	67464	69971	100388	45679	-0.91	-13.2	33.32	0.429526
95450.2	95377.5	65586	52424.9	92477.3	37152	-8.19	-15.4	-35.7	0.429526
89719.5	95895.9	61315	55838.2	88601.3	41302	-5.46	18.7	26.18	0.429526
101573	92758.3	71764	59374.7	86403.5	45035	23.66	19.8	-30.94	0.430713
71610	81972.9	57251	91436.4	78654.6	76186	-23.66	49.5	27.37	0.430713
112913	90352.7	81900	46447.5	87727.9	34698	-16.38	36.3	-5.95	0.430713
89199.8	89610	65236	42720.7	88923.1	31485	-37.31	33	-32.13	0.431899
103634	93906.9	72324	56936	99346.6	37559	-3.64	4.4	-1.19	0.431899
109355	90521.9	79171	49458.2	84406.5	38401	15.47	-17.6	-27.37	0.431899
247470	176750	91758	171453	159557	70422	36.4	28.6	-109.48	0.433086
10747.5	70604.3	9976	7537.2	71401.9	6918	10.92	-8.8	-19.04	0.433086
194401	184422	69082	106701	184520	37897	1.82	22	33.32	0.433086
5682	69253.4	5377	5676	70411.2	5283	31.85	-30.8	-20.23	0.433086
118454	95816.6	81019	66104.5	100074	43290	12.74	12.1	-51.17	0.433086
123424	93581.9	86435	82326.2	90272.7	59767	9.1	-12.1	66.64	0.433086
115886	98746.2	76911	91967.7	97161.1	62033	34.58	13.2	-30.94	0.433086
98656.5	97026.5	66637	75135.5	101231	48642	21.84	12.1	-32.13	0.434272
13006.5	68553.5	12434	4866.4	68190	4677	6.37	3.3	-26.18	0.434272
10274.2	67712.5	9944	3743.3	65646.5	3737	15.47	-18.7	13.09	0.434272
8616.75	64715.5	8726	3142.7	66203.8	3111	8.19	-25.3	2.38	0.434272
13423.5	68562.3	12831	6576.9	69666	6187	6.37	39.6	21.42	0.434272
15066	68567	14400	5009.4	68940.8	4762	13.65	15.4	-48.79	0.435459
90137.2	93932.6	62888	59097.5	87805.5	44109	-46.41	59.4	-19.04	0.435459
66452.2	87877.1	49558	137978	83978.6	107677	43.68	-14.3	-3.57	0.435459
27663	79998.3	22662	11364.1	80427.4	9260	-18.2	-22	-20.23	0.435459
93559.5	101641	60325	58819.2	108772	35439	8.19	28.6	-99.96	0.436645
125060	119535	68565	94026.9	137683	44756	8.19	-23.1	-3.57	0.436645
102145	90035.8	74350	72413	88452.6	53652	24.57	15.4	1.19	0.436645
11619	67404	11297	8927.6	68318.5	8564	-11.83	12.1	9.52	0.436645
95058.8	92996.9	66989	92220.7	90300	66930	0.91	38.5	-7.14	0.436645
103793	100655	67579	72864	94855.5	50342	-40.04	-20.9	-3.57	0.437832
94213.5	96895.5	63722	54725	103201	34752	-24.57	7.7	-10.71	0.437832
97059.8	90802.7	70052	60754.1	92715.7	42944	34.58	-62.7	13.09	0.437832
122456	114307	70208	109152	112145	63787	-14.56	38.5	1.19	0.439018
213927	133451	105057	262143	146494	117273	58.24	-3.3	-22.61	0.439018
109282	97441.3	73500	68044.9	100862	44213	23.66	-2.2	-8.33	0.439018
145770	102594	93116	107323	107724	65292	28.21	3.3	48.79	0.440205
102740	103522	65041	79665.3	106729	48918	9.1	-71.5	-65.45	0.440205
94791.8	98646.6	62975	45813.9	92777.3	32362	-5.46	-37.4	44.03	0.440205
8090.25	67619.3	7841	9742.7	69176.3	9230	5.46	29.7	-1.19	0.440205
96200.2	90726.4	69490	58924.8	90003.6	42906	2.73	5.5	34.51	0.440205
99586.5	87007.2	75011	52697.7	89606	38542	1.82	19.8	21.42	0.440205
105109	95594	72059	92210.8	92677.5	65206	32.76	-13.2	36.89	0.440205
114900	103269	72917	98030.9	96508.2	66570	-26.39	42.9	-34.51	0.441391
110727	121776	59590	87850.4	129251	44544	-28.21	28.6	24.99	0.441391
152726	112464	88998	136804	113039	79314	-2.73	68.2	0	0.441391
105151	96330	71537	77981.2	95601.6	53457	-37.31	-16.5	13.09	0.441391
69591.8	83373.2	54703	32396.1	80886.6	26248	16.38	2.2	8.33	0.441391
94403.2	89805.8	68891	51168.7	91340.7	36713	34.58	27.5	63.07	0.441391
138479	121400	74756	210858	107497	128551	25.48	14.3	17.85	0.441391
80560.5	87930.5	60043	36578.3	83630.9	28664	9.1	2.2	61.88	0.441391
207796	171699	79314	160897	174068	60577	-33.67	14.3	61.88	0.441391
93229.5	92916.2	65757	54748.1	104011	34496	16.38	20.9	28.56	0.442578
10546.5	69506.8	9944	4790.5	69000	4550	-16.38	-3.3	41.65	0.442578
113042	102624	72189	78765.5	102404	50408	26.39	-8.8	17.85	0.442578
116738	100647	76014	93287.7	95309.2	64146	-30.94	0	52.36	0.442578
106254	86934.6	80100	49874	82566.1	39587	35.49	-9.9	4.76	0.442578
106851	97723.7	71657	80873.1	88969.6	59572	-19.11	25.3	-46.41	0.443764
99751.5	89168.7	73314	52547	85694.5	40186	-9.1	1.1	55.93	0.443764
96926.2	94930.2	66914	63774.7	92953	44964	34.58	17.6	30.94	0.443764
82188.8	101707	52959	161447	97608.7	108398	18.2	41.8	28.56	0.443764
92509.5	93697.6	64705	88350.9	93513.4	61918	70.98	-29.7	24.99	0.443764
262143	140323	122430	262143	94816	181191	-52.78	45.1	216.58	0.443764
16499.2	80072.2	13504	19737.3	74977	17252	-13.65	18.7	44.03	0.443764
93922.5	97908.4	62868	44826.1	103241	28455	7.28	-41.8	16.66	0.444951
114745	100690	74684	109164	138213	51762	-12.74	-23.1	42.84	0.444951
72519	89548.5	53073	170086	89269.2	124867	16.38	-19.8	16.66	0.444951
262143	132182	129971	262143	109936	156271	-25.48	-34.1	14.28	0.446138
137393	105270	85534	162244	104665	101589	4.55	11	-10.71	0.446138
94902	93470.1	66540	51646.1	92520.5	36583	-32.76	17.6	-23.8	0.446138
153190	104233	96317	139943	103888	88281	-17.29	23.1	-22.61	0.447324
10032.8	65003.1	10115	6318.4	66615.6	6216	20.02	-9.9	14.28	0.447324
107847	90413.1	78173	50398.7	87979.6	37542	19.11	-40.7	-7.14	0.447324
7836.75	64740.9	7933	9898.9	65383.4	9922	35.49	39.6	-2.38	0.447324
74785.5	117547	41695	60497.8	124078	31954	18.2	63.8	14.28	0.448511
102614	102100	65866	62605.4	96384.8	42568	20.02	55	-66.64	0.448511
103357	99014.6	68410	64070.6	97112.1	43238	-12.74	17.6	-42.84	0.448511
37779.8	84021.1	29468	79860	88948.1	58840	19.11	4.4	5.95	0.448511
78730.5	99259	51982	45046.1	94077.2	31380	31.85	63.8	19.04	0.448511
99558.8	91924.1	70979	52446.9	95175.3	36114	-10.01	0	-23.8	0.448511
93700.5	102915	59668	52597.6	104345	33035	-37.31	-20.9	-14.28	0.449697
109289	97670.6	73332	79718.1	96544.4	54114	16.38	6.6	-42.84	0.450884
86174.2	95537.6	59113	52091.6	90335.7	37791	-27.3	-18.7	35.7	0.450884
191893	132911	94619	180186	130916	90200	5.46	-33	9.52	0.450884
96941.2	92750.7	68497	62221.5	99898.3	40819	-10.01	-7.7	9.52	0.450884
93140.2	91968.5	66371	62154.4	93190.4	43710	-18.2	14.3	24.99	0.450884
86799.8	89526.4	63540	41780.2	83854.7	32653	-3.64	15.4	21.42	0.450884
88357.5	104129	55610	67944.8	106040	41992	0	-16.5	24.99	0.450884
7839	65804.6	7807	5157.9	70702.4	4781	-11.83	-13.2	28.56	0.45207
9377.25	66545.5	9235	4284.5	74460.1	3771	1.82	-14.3	24.99	0.45207
111871	101521	72217	101048	93808.2	70594	10.01	-12.1	49.98	0.45207
9468	67029.8	9257	5188.7	64341.8	5285	20.93	15.4	0	0.45207
121870	105293	75854	110628	95133.5	76210	-34.58	2.2	29.75	0.45207
45669.8	79245.2	37769	76643.6	79314.6	63329	3.64	25.3	49.98	0.45207
74819.2	92220.3	53170	42689.9	95878.2	29180	-20.93	-14.3	-23.8	0.45207
58258.5	84199.6	45345	68127.4	79081.7	56458	6.37	29.7	16.66	0.453257
102205	103567	64674	71493.4	108383	43230	-3.64	-8.8	4.76	0.453257
108070	90213.9	78508	110639	88366.7	82054	-31.85	-5.5	7.14	0.453257
13226.2	74383.9	11653	6436.1	77012.3	5477	-9.1	25.3	-17.85	0.453257
105019	104225	66035	68743.4	110159	40897	1.82	0	-26.18	0.454443
6026.25	66264.5	5960	4422	65255.6	4441	0.91	-6.6	24.99	0.454443
100203	100049	65637	85415	96776.7	57842	26.39	-90.2	54.74	0.454443
86538.8	83490.2	67929	43654.6	79758.8	35870	8.19	19.8	23.8	0.454443
5907.75	66126.4	5855	3744.4	65665.8	3737	-12.74	13.2	1.19	0.454443
159502	117076	89285	168464	105653	104497	24.57	-3.3	46.41	0.454443
196587	142759	90247	237465	116237	133886	-20.02	-34.1	16.66	0.454443
198416	198391	65544	262143	195469	87890	23.66	48.4	58.31	0.454443
105606	92530.4	74797	72278.8	93416.4	50707	-9.1	-9.9	19.04	0.45563
98953.5	91580.8	70812	52385.3	98092	34999	3.64	29.7	23.8	0.45563
100171	88542.3	74143	52771.4	85621.6	40392	-9.1	2.2	-27.37	0.45563
118651	106851	72773	116599	105113	72697	-37.31	-5.5	15.47	0.45563
96860.2	87304.6	72709	53337.9	83243.3	41992	7.28	4.4	36.89	0.45563
118060	97638.5	79243	77927.3	98786.1	51698	-6.37	-6.6	9.52	0.45563
9341.25	71836.2	8522	10101.3	71613.9	9244	-10.01	-8.8	-24.99	0.45563
5919	65691.4	5905	3562.9	68919.2	3388	-10.92	18.7	-3.57	0.45563
[truncated: 28,001 more rows]
