# Supplementary material for: N-chlorination mediates protective and immunomodulatory effects of oxidized human plasma proteins
Source: eLife. 2019 Jul 12;8:e47395. doi: 10.7554/eLife.47395 (PMC6650281; doi:10.7554/eLife.47395)
Supplement: Figure 9—source data 2. [file elife-47395-fig9-data2.zip › Figure 9 Source Data 2/scale values/Ag85B + HSAut 2.csv]

FSC-A	FSC-H	FSC-W	SSC-A	SSC-H	SSC-W	APC-A	FITC-A	Pacific Blue-A	Time
60545.2	78952.1	50257	82184.3	78434.7	68669	45.5	701.8	47.6	0.00105118
31886.2	70091.1	29814	26185.5	70536.9	24329	19.11	356.4	2.38	0.00525592
6163.5	69095.3	5846	6814.5	67943.9	6573	-6.37	104.5	21.42	0.0063071
18339	90919.5	13219	172454	99417	113682	5.46	4540.8	-13.09	0.00840946
20327.2	67247.2	19810	22845.9	66703.6	22446	19.11	162.8	42.84	0.00840946
5357.25	64009.6	5485	9766.9	63772.4	10037	-20.02	28.6	5.95	0.00840946
16476.8	137574	7849	262143	142115	120887	-14.56	8157.6	46.41	0.0157677
6141.75	64246.7	6265	5393.3	64381.7	5490	-26.39	-3.3	1.19	0.0157677
54453.8	79196.7	45061	73242.4	84822.4	56589	67.34	82.5	5.95	0.0210237
9372	112101	5479	216275	151288	93688	-20.02	5039.1	29.75	0.0220748
262143	163067	105354	262143	68367.8	251285	18.2	35658.7	90.44	0.0273308
6724.5	65134	6766	2600.4	62585.3	2723	-0.91	-4.4	11.9	0.0304843
37382.2	122906	19933	262143	97190.6	176764	-26.39	10963.7	-92.82	0.0304843
6717.75	77183.5	5704	145209	85919.1	110760	3.64	3507.9	19.04	0.0304843
59181.8	79716.7	48654	107645	76367.7	92377	33.67	495	104.72	0.0325867
13251	123215	7048	237086	152948	101588	0	5891.6	0	0.0388938
13819.5	107537	8422	262143	140516	122262	29.12	6723.2	0	0.039945
6855.75	81794.7	5493	137276	115211	78087	6.37	3114.1	8.33	0.039945
59818.5	79743.4	49161	101274	77573.1	85559	-3.64	611.6	67.83	0.0452009
96486	100021	63220	86601.9	97182.3	58401	-13.65	-16.5	-29.75	0.0462521
7125.75	87813.7	5318	137805	102104	88451	22.75	3282.4	51.17	0.051508
26090.2	72157.8	23696	46359.5	123319	24637	31.85	1024.1	21.42	0.0525592
34260	73254.9	30650	34889.8	75371.3	30337	19.11	501.6	19.04	0.0567639
50692.5	75963.4	43734	25644.3	71246.1	23589	1.82	29.7	9.52	0.0588663
27711	109080	16649	262143	82017.1	209466	23.66	11951.5	-1.19	0.0588663
47114.2	84619.5	36489	73562.5	82494.7	58440	-1.82	858	10.71	0.0609686
26205	79273	21664	42749.3	77281.8	36252	8.19	256.3	35.7	0.0609686
12805.5	66075.2	12701	9669	67548	9381	14.56	13.2	7.14	0.0620198
34527.8	99063.6	22842	262143	87905	195436	29.12	10137.6	-21.42	0.0662245
13509.8	120116	7371	192763	136667	92436	-17.29	4849.9	-4.76	0.0683269
21517.5	140834	10013	262143	105140	163399	18.2	9012.3	-1.19	0.0683269
50655	82035.4	40467	56303.5	80281.7	45962	23.66	58.3	-7.14	0.0693781
179817	134953	87323	262143	103142	166564	5.46	8336.9	57.12	0.0693781
66378	82194.6	52925	146121	79636.8	120248	7.28	665.5	4.76	0.0693781
8049	73202.8	7206	16549.5	71575.8	15153	12.74	365.2	1.19	0.0714804
16188.8	134895	7865	125203	183261	44774	3.64	3672.9	13.09	0.074634
99807.8	94233.1	69413	206756	101116	134004	-40.95	2362.8	53.55	0.0777875
53346.8	86266.8	40527	262143	111464	154129	-10.92	7340.3	15.47	0.0809411
109160	101241	70662	193813	141568	89722	-3.64	6063.2	35.7	0.0819923
73517.2	87029.3	55361	135363	85692.4	103523	45.5	788.7	108.29	0.0840946
16061.2	77039.5	13663	135819	124100	71725	1.82	2985.4	5.95	0.086197
5202.75	63803.8	5344	10743.7	64673.4	10887	-6.37	62.7	1.19	0.0882994
6109.5	74965.8	5341	93335	83812.5	72982	14.56	2213.2	-30.94	0.0893506
190078	149414	83372	262143	68367.5	251286	-11.83	16659.5	30.94	0.0904017
39816.8	155222	16811	262143	72645.3	236489	-2.73	18250.1	55.93	0.0914529
15009.8	98015	10036	235063	128080	120277	12.74	5743.1	5.95	0.0914529
9880.5	97446	6645	45829.3	113621	26434	22.75	761.2	-3.57	0.0925041
64334.2	83671.6	50390	64727.3	79856.3	53120	10.01	828.3	-15.47	0.0935553
68842.5	155644	28987	262143	68367	251288	24.57	27271.2	20.23	0.0946065
53119.5	79198.3	43956	66814	77465.2	56525	5.46	421.3	42.84	0.0956577
192154	137707	91448	262143	104897	163778	-12.74	11036.3	16.66	0.0988112
262143	162029	106029	262143	68425.8	251072	-10.01	17081.9	-21.42	0.101965
28760.2	101630	18546	242374	112858	140745	9.1	5801.4	10.71	0.104067
55503.8	77319.5	47045	107782	76958.4	91785	14.56	859.1	117.81	0.104067
6916.5	66845.6	6781	10657.9	74767.3	9342	19.11	158.4	49.98	0.107221
52984.5	79514.4	43670	89807.3	72722	80933	-27.3	706.2	76.16	0.108272
172692	180878	62570	262143	68367.8	251285	-7.28	28926.7	5.95	0.110374
22498.5	124385	11854	262143	127217	135043	-13.65	7130.2	9.52	0.111425
262143	205648	83540	262143	68367.8	251285	39.13	115288	77.35	0.113528
13122	97258.9	8842	127013	106073	78473	-13.65	3317.6	-22.61	0.127193
5071.5	65413.5	5081	2467.3	65358.5	2474	10.92	46.2	3.57	0.127193
79506.8	87245.4	59723	169359	126513	87731	40.95	2921.6	64.26	0.129296
19732.5	141688	9127	262143	85070.9	201947	10.01	10685.4	-13.09	0.132449
8277	79548.5	6819	93705.7	81997.2	74894	26.39	2359.5	8.33	0.1335
14795.2	77248.4	12552	85321.5	93956.4	59513	20.93	2206.6	15.47	0.134551
218334	145277	98493	262143	80899.1	212361	16.38	14273.6	8.33	0.136654
44016	72213.3	39946	70137.1	73239.4	62760	2.73	658.9	49.98	0.140859
102297	98846.1	67824	262143	164922	104169	64.61	5152.4	-19.04	0.140859
222213	204924	71065	262143	68367.8	251285	61.88	24582.8	65.45	0.140859
112343	110504	66627	75771.3	105394	47116	-31.85	-25.3	5.95	0.14191
94089	87034.5	70848	42358.8	82384.5	33696	2.73	-16.5	-21.42	0.142961
13368	100978	8676	182752	108668	110215	-12.74	4490.2	-11.9	0.142961
14434.5	87875.5	10765	184040	99361.1	121388	-16.38	4629.9	17.85	0.147166
188624	149047	82938	262143	77595.2	221403	-30.94	14477.1	15.47	0.148217
131624	103617	83250	152149	97611.6	102152	33.67	68.2	13.09	0.149268
13995.8	89328.5	10268	245337	102051	157553	12.74	6296.4	-26.18	0.154524
142063	143961	64672	262143	68367	251288	4.55	24260.5	-49.98	0.154524
10674.8	68238.4	10252	35189	69251.6	33301	-14.56	284.9	-10.71	0.154524
76795.5	87123.6	57767	118660	81433.8	95495	17.29	510.4	-9.52	0.157677
11214	106696	6888	162056	116280	91336	-1.82	3861	15.47	0.158729
15855	80411.2	12922	10158.5	75558.7	8811	-7.28	37.4	26.18	0.15978
31617	70391.8	29436	22847	72061.8	20778	-15.47	-9.9	20.23	0.163985
7926.75	77837.5	6674	124030	85569.1	94993	34.58	2948	24.99	0.163985
151539	122654	80970	262143	68366.2	251291	29.12	19825.3	-16.66	0.16924
64159.5	79733.7	52735	69441.9	76525	59470	-20.93	-9.9	21.42	0.170292
262143	212951	80675	262143	68366.4	251290	79.17	260586	355.81	0.172394
78796.5	104256	49532	128492	129196	65179	-20.02	1851.3	23.8	0.175548
47847	85200	36804	117193	83533	91944	33.67	312.4	117.81	0.175548
40437	85671.6	30933	69635.5	95391.7	47841	-28.21	55	27.37	0.17765
205295	175739	76558	262143	112282	153006	32.76	10012.2	79.73	0.182906
21454.5	69328	20281	26367	68055.1	25391	0	47.3	42.84	0.183957
67582.5	88271	50176	85484.3	87286.4	64183	60.97	260.7	38.08	0.183957
60241.5	85680.5	46078	83965.2	84525	65102	15.47	1043.9	19.04	0.187111
94522.5	101551	61000	262143	177608	96729	10.92	6516.4	69.02	0.189213
9779.25	71084	9016	6348.1	71531.8	5816	-30.94	13.2	14.28	0.190264
15762	140503	7352	262143	191960	89497	-14.56	7829.8	44.03	0.19552
45627	86502.3	34568	63269.8	101202	40972	-1.82	454.3	-47.6	0.200776
6329.25	81300.2	5102	114543	102168	73474	20.02	2525.6	-14.28	0.202878
69957	99220.9	46207	133098	105350	82797	-3.64	686.4	3.57	0.204981
42948.8	106215	26500	262143	73008.6	235312	64.61	11184.8	64.26	0.209185
17305.5	101945	11125	182364	166770	71664	-26.39	4391.2	-39.27	0.211288
6001.5	64689.9	6080	8064.1	65052.8	8124	19.11	97.9	0	0.211288
62258.2	80492.3	50690	94717.7	85191.9	72864	14.56	690.8	33.32	0.214441
22541.2	76717	19256	43517.1	91414.1	31198	-27.3	1037.3	-63.07	0.218646
206081	141931	95157	262143	68367.5	251286	14.56	22827.2	9.52	0.219697
15111.8	78637.7	12594	53060.7	116087	29955	-22.75	911.9	33.32	0.219697
9341.25	64211.1	9534	11909.7	65583.9	11901	19.11	193.6	-21.42	0.220748
57943.5	209257	18147	262143	83725.9	205191	6.37	20852.7	54.74	0.220748
9261.75	120552	5035	167993	156785	70221	-19.11	4228.4	42.84	0.222851
49322.2	83225.2	38839	68498.1	78783.6	56980	41.86	647.9	-21.42	0.222851
53423.2	80664.1	43404	74474.4	80325.8	60762	-8.19	896.5	21.42	0.223902
22265.2	154003	9475	262143	152184	112888	19.11	8129	5.95	0.228107
227698	176092	84742	262143	90423.4	189993	15.47	5051.2	57.12	0.229158
5328	66687.5	5236	9726.2	65550.8	9724	20.02	26.4	-35.7	0.230209
45742.5	76509.1	39182	126793	74785.4	111111	3.64	529.1	10.71	0.234414
17267.2	91525.9	12364	196092	113838	112889	-10.01	4838.9	48.79	0.236516
24573	104586	15398	262143	87696.4	195901	27.3	9687.7	-33.32	0.238619
26488.5	114979	15098	126381	100621	82314	-8.19	3393.5	73.78	0.243874
69809.2	92275.5	49580	181246	92303.2	128686	20.93	1479.5	73.78	0.243874
262143	135272	127002	262143	68367.3	251287	69.16	117838	299.88	0.244926
6455.25	68889.6	6141	6123.7	68333.5	5873	4.55	25.3	19.04	0.24913
262143	176467	97354	262143	68366.4	251290	53.69	27129.3	67.83	0.251233
10389	74110.5	9187	65626	118979	36148	15.47	1426.7	-53.55	0.255437
108992	122633	58246	262143	126813	135474	-13.65	9881.3	-14.28	0.255437
42843	73927.3	37980	48955.5	74994.7	42781	61.88	504.9	-8.33	0.259642
17364	72871.9	15616	28660.5	71957	26103	-20.02	470.8	-22.61	0.260693
64321.5	171993	24509	262143	68366.2	251291	9.1	22507.1	98.77	0.264898
70819.5	89833.1	51665	121078	91104	87098	38.22	63.8	45.22	0.272256
182369	159030	75154	262143	89641.1	191651	47.32	11942.7	2.38	0.272256
57364.5	79485.8	47297	92928	92915.2	65545	6.37	1309	39.27	0.283819
63385.5	81461.2	50994	82199.7	77407.8	69593	18.2	766.7	28.56	0.284871
262143	152430	112706	262143	68366.7	251289	-20.93	14125.1	15.47	0.288024
44619.8	78991.9	37019	72677	76890.1	61945	-10.01	557.7	4.76	0.288024
6905.25	80466.3	5624	39530.7	77463.3	33444	30.94	1144	-33.32	0.290127
53790	79013.4	44615	61683.6	77399.5	52229	12.74	585.2	42.84	0.292229
6198	76395	5317	139403	82212.2	111126	-12.74	3348.4	-2.38	0.29328
105812	102470	67673	262143	94426.7	181938	-11.83	1492.7	27.37	0.297485
46584.8	168813	18085	262143	97676.3	175885	13.65	14907.2	10.71	0.297485
56007	81642.3	44958	58394.6	80863.6	47326	46.41	631.4	13.09	0.299587
60533.2	79761.7	49737	62673.6	74016.1	55493	-21.84	576.4	13.09	0.30169
20455.5	136016	9856	262143	127137	135128	-18.2	8911.1	14.28	0.305894
91801.5	134367	44775	162040	127515	83280	25.48	1314.5	55.93	0.305894
14276.2	66615.1	14045	10760.2	75809.6	9302	-1.82	262.9	15.47	0.306945
8724	103220	5539	167550	112870	97285	-2.73	4453.9	27.37	0.310099
48908.2	82418.4	38890	117298	79988.3	96105	-18.2	478.5	98.77	0.310099
10088.2	100554	6575	204173	106530	125605	-11.83	5141.4	45.22	0.31115
52569.8	96461.3	35716	262143	144587	118820	23.66	6519.7	72.59	0.31115
98979.8	107685	60238	262143	68366.4	251290	17.29	15717.9	45.22	0.312201
8772.75	111313	5165	187843	136377	90268	32.76	4625.5	-19.04	0.314304
10313.2	105740	6392	210231	122387	112575	3.64	5253.6	7.14	0.318508
14622	88992.1	10768	9033.2	101579	5828	12.74	-38.5	7.14	0.320611
53056.5	76080.6	45703	67576.3	72556.1	61038	31.85	799.7	55.93	0.320611
10164.8	101394	6570	170943	136373	82149	25.48	3999.6	1.19	0.320611
124964	109697	74657	262143	107246	160190	3.64	5960.9	14.28	0.322713
64791.8	80673.9	52634	49713.4	76773	42437	20.93	-8.8	46.41	0.323764
98190	146246	44001	262143	90884	189030	-32.76	21641.4	57.12	0.326918
5450.25	66084.7	5405	2746.7	65149.4	2763	19.11	-13.2	-13.09	0.330071
225020	165813	88937	262143	68366.4	251290	17.29	45535.6	9.52	0.331123
11148.8	81517.9	8963	126379	87627.5	94518	-21.84	3295.6	17.85	0.332174
60216	83352.3	47345	107111	80165.1	87565	5.46	541.2	-29.75	0.335327
262143	123785	138787	262143	68367.3	251287	17.29	79742.3	157.08	0.335327
6051.75	70570.7	5620	62073	103281	39388	-20.02	1295.8	-16.66	0.336379
24326.2	79036.5	20171	37514.4	78188	31444	19.11	81.4	10.71	0.338481
54307.5	76418.1	46574	91390.2	74799.5	80072	34.58	851.4	5.95	0.338481
24221.2	135753	11693	262143	123724	138856	-36.4	8475.5	24.99	0.339532
46189.5	83813	36117	31092.6	78821.2	25852	-15.47	20.9	35.7	0.341634
9963.75	90730.1	7197	100885	98545.7	67092	1.82	2135.1	7.14	0.342686
46311	82687.3	36705	74900.1	82022.8	59845	-25.48	1178.1	53.55	0.345839
5648.25	67107.3	5516	3677.3	66098.6	3646	-3.64	-23.1	3.57	0.347942
19556.2	77183.9	16605	39974	89212.9	29365	15.47	59.4	48.79	0.347942
9861	65067.5	9932	10080.4	65460.7	10092	7.28	53.9	-5.95	0.350044
17379.8	149534	7617	262143	131980	130170	-29.12	9297.2	17.85	0.351095
65378.2	179288	23898	262143	68367.5	251286	-3.64	24973.3	59.5	0.352146
7664.25	79740.3	6299	101847	93109.3	71686	6.37	2703.8	-19.04	0.3553
16311.8	67110.7	15929	17008.2	66222.1	16832	27.3	502.7	34.51	0.3553
28033.5	119431	15383	262143	92665	185397	16.38	11493.9	110.67	0.356351
24116.2	115524	13681	262143	119133	144207	11.83	10395	-7.14	0.359505
38569.5	170640	14813	262143	94667.6	181475	10.01	14825.8	9.52	0.360556
11826	93977	8247	220657	119340	121174	20.02	5564.9	-8.33	0.360556
67818	144749	30705	262143	68366.7	251289	-22.75	30884.7	27.37	0.363709
12105.8	66973	11846	6974	65414.1	6987	44.59	215.6	42.84	0.365812
262143	149031	115277	262143	68367.3	251287	6.37	56875.5	23.8	0.366863
18519.8	77563.3	15648	64823	90629.1	46875	6.37	1248.5	-33.32	0.367914
7653.75	64126.3	7822	5891.6	64892.8	5950	-15.47	-5.5	-8.33	0.367914
25516.5	108892	15357	262143	118675	144763	-44.59	7195.1	-67.83	0.368965
37483.5	98623.7	24908	262143	187385	91682	7.28	6695.7	-36.89	0.371068
262143	183099	93828	262143	68367.3	251287	-4.55	30489.8	45.22	0.37317
115121	174232	43302	262143	68367.5	251286	-4.55	45178.1	38.08	0.377375
11140.5	67123.6	10877	21630.4	67008.7	21155	23.66	662.2	-34.51	0.384733
8060.25	100121	5276	133735	139886	62654	-14.56	3450.7	16.66	0.385784
59592	82214.2	47503	93465.9	75682.7	80935	1.82	938.3	35.7	0.386835
118060	94291.9	82056	137607	94200.5	95734	1.82	14.3	-52.36	0.387887
55736.2	75627.5	48299	63734	77528.9	53875	-7.28	-23.1	34.51	0.388938
60306.8	79581.6	49663	75208.1	76078.8	64786	-2.73	408.1	7.14	0.389989
17148.8	120508	9326	262143	95951.4	179047	24.57	9434.7	10.71	0.39104
39902.2	90064.9	29035	31609.6	87249.6	23743	35.49	37.4	17.85	0.39104
6196.5	66182.2	6136	26670.6	70965.7	24630	1.82	585.2	-29.75	0.395245
8907.75	104902	5565	120539	112553	70186	8.19	2935.9	-15.47	0.395245
34369.5	74692.9	30156	69126.2	73146.5	61934	-8.19	265.1	11.9	0.397347
5129.25	64856.4	5183	2873.2	66325.5	2839	13.65	17.6	21.42	0.39945
6678.75	84563.1	5176	105005	96908.9	71011	-39.13	2512.4	4.76	0.401552
92332.5	99759.4	60657	262143	95261.8	180343	7.28	8835.2	8.33	0.403654
8321.25	72974.9	7473	63635	75246.4	55423	3.64	46.2	116.62	0.407859
8025	103692	5072	61350.3	110239	36472	-4.55	1317.8	9.52	0.407859
11251.5	96125.4	7671	190760	117740	106180	-15.47	4302.1	15.47	0.414166
6492	67672.9	6287	4210.8	69353.9	3979	-13.65	5.5	7.14	0.415217
20967.8	71151.2	19313	12137.4	68589.9	11597	20.02	309.1	86.87	0.423627
6295.5	66320.8	6221	16164.5	66011.8	16048	-7.28	221.1	-20.23	0.425729
27765.8	156301	11642	262143	105900	162226	38.22	12314.5	-23.8	0.427832
11241	65559.3	11237	17146.8	66426.2	16917	15.47	3.3	1.19	0.427832
58264.5	77555	49235	81761.9	78719.4	68069	-30.94	122.1	-28.56	0.429934
63689.2	83693	49872	118770	82151.9	94748	-10.92	421.3	168.98	0.429934
63584.2	86335.2	48266	136822	85953.9	104321	33.67	1200.1	34.51	0.430985
13225.5	66042.9	13124	12698.4	65760.8	12655	-4.55	16.5	7.14	0.432036
9689.25	114599	5541	141588	132801	69872	15.47	3753.2	35.7	0.441497
92147.2	90182.2	66964	161235	105301	100347	10.92	2497	15.47	0.443599
90319.5	88174.9	67130	52475.5	88889.2	38689	30.94	107.8	-13.09	0.446753
28287.8	73347.8	25275	27959.8	73110.7	25063	19.11	180.4	-2.38	0.447804
4893	63360.5	5061	1608.2	64778.7	1627	5.46	14.3	-16.66	0.449906
124531	137654	59288	200559	166973	78718	24.57	1613.7	24.99	0.457265
13933.5	68003.1	13428	23872.2	69743.6	22432	12.74	577.5	-30.94	0.460418
61126.5	151857	26380	262143	78400.1	219130	-20.93	21507.2	57.12	0.461469
132098	139432	62089	262143	124768	137694	21.84	7566.9	8.33	0.464623
87106.5	88390.5	64584	74477.7	93223	52358	-1.82	-26.4	-38.08	0.467776
67199.2	86410	50966	130744	81504.7	105128	-12.74	1142.9	30.94	0.47093
136189	115953	76973	203507	102016	130734	5.46	4496.8	5.95	0.473032
12231.8	96545.8	8303	171298	113775	98670	14.56	3781.8	-11.9	0.475135
9807.75	71133.3	9036	22771.1	68405.1	21816	-9.1	193.6	42.84	0.483544
22386	117518	12484	262143	129921	132233	-0.91	6480.1	13.09	0.485647
7462.5	68143	7177	18983.8	67714.7	18373	44.59	268.4	29.75	0.489851
8446.5	107132	5167	65161.8	142206	30030	-12.74	1785.3	-54.74	0.493005
86508.8	95308.7	59485	164475	86488.4	124630	-8.19	1238.6	73.78	0.494056
55647	93897.4	38839	74758.2	104188	47024	0.91	877.8	24.99	0.495107
116882	96971.8	78992	262143	93773.7	183205	-26.39	6688	17.85	0.499312
8481.75	64432.6	8627	15713.5	64996.2	15844	-1.82	19.8	19.04	0.508773
5672.25	69770.4	5328	37400	84661.9	28951	0.91	922.9	14.28	0.510875
21702	72671.9	19571	34810.6	72028.2	31673	-6.37	83.6	-10.71	0.512977
11367.8	101845	7315	184302	114206	105760	-1.82	4538.6	49.98	0.512977
57560.2	100806	37421	71102.9	92067.2	50613	40.95	67.1	5.95	0.514029
10508.2	67279.1	10236	16199.7	67505.8	15727	-3.64	460.9	24.99	0.51508
108006	111159	63677	262143	115264	149048	-0.91	1947	105.91	0.517182
55848	89208.7	41028	81831.2	90162.9	59480	-1.82	442.2	38.08	0.518233
96139.5	86906	72499	196261	84510.5	152196	-30.94	2346.3	10.71	0.520336
42867.8	89750.8	31302	65901	103005	41929	12.74	617.1	38.08	0.523489
8910.75	88925.7	6567	186333	100270	121787	36.4	4286.7	-3.57	0.530847
36845.2	82694.9	29200	67380.5	80908.9	54578	-40.95	309.1	83.3	0.53295
10528.5	64413.3	10712	7850.7	64040.8	8034	-10.92	22	15.47	0.535052
93477.8	108072	56686	144987	144744	65646	35.49	2181.3	-27.37	0.537154
79413	96194.5	54103	262143	86848.7	197813	-4.55	13594.9	4.76	0.540308
36356.2	77444	30766	57174.7	74206.9	50494	25.48	0	16.66	0.548718
53388.8	85984.6	40692	78838.1	88112.4	58638	22.75	324.5	30.94	0.549769
6780	79988.1	5555	115640	82341.7	92038	16.38	2548.7	-17.85	0.55082
55878	78809.1	46467	50155.6	74775.9	43958	28.21	744.7	-14.28	0.555025
26998.5	123663	14308	262143	75522.9	227478	-21.84	12800.7	16.66	0.556076
152063	111959	89011	165793	132064	82274	-50.96	992.2	10.71	0.557127
47279.2	78246.8	39599	58126.2	75699.7	50322	6.37	850.3	39.27	0.558178
78066	158071	32366	262143	87288.2	196817	46.41	15621.1	39.27	0.558178
13450.5	107185	8224	239350	148207	105839	14.56	5622.1	17.85	0.559229
229075	184141	81528	262143	68368.1	251284	19.11	42805.4	3.57	0.560281
104442	100764	67928	138047	84612.6	106923	20.02	16.5	36.89	0.561332
19397.2	94332	13476	262143	142317	120715	-14.56	7109.3	49.98	0.562383
29325	106799	17995	262143	114560	149964	39.13	7040	5.95	0.566588
30400.5	83211.3	23943	128938	132587	63732	10.92	2578.4	45.22	0.567639
10929	69687	10278	25940.2	71739.8	23697	-9.1	93.5	29.75	0.567639
73694.2	92124.5	52425	262143	95031.6	180780	-15.47	9830.7	21.42	0.570792
21470.2	66230.8	21245	22673.2	67059.8	22158	-30.94	112.2	21.42	0.570792
8775	107895	5330	167189	134944	81196	7.28	4539.7	64.26	0.571844
6678	75600.2	5789	104059	86330.7	78994	0	2548.7	5.95	0.571844
69792	98490.3	46440	203463	96952.2	137533	-20.93	1775.4	65.45	0.572895
17197.5	98235.5	11473	262143	97402.8	176379	8.19	8103.7	-1.19	0.573946
8531.25	87115	6418	142067	106218	87655	-14.56	3594.8	-13.09	0.573946
15076.5	98756	10005	259567	112673	150977	-28.21	6919	34.51	0.579202
10542	108119	6390	147595	117287	82471	10.92	3525.5	-11.9	0.580253
36093.8	76005.4	31122	63187.3	75368.4	54944	26.39	475.2	-4.76	0.581304
12057.8	103242	7654	240823	107534	146768	15.47	5837.7	16.66	0.584458
57048.8	95796.5	39028	166686	149777	72935	0	3074.5	-23.8	0.585509
51648.8	83987.2	40302	69892.9	79824.7	57382	-4.55	581.9	20.23	0.589714
19890.8	87953.6	14821	153942	115219	87561	0.91	3978.7	19.04	0.589714
79239	89365.1	58110	262143	85885.3	200032	38.22	5335	60.69	0.590765
9042.75	112282	5278	179809	146378	80504	12.74	4343.9	44.03	0.59497
30145.5	77103.2	25623	52015.7	74575.1	45711	-2.73	22	57.12	0.597072
107964	103247	68530	262143	121784	141068	27.3	8104.8	1.19	0.597072
59124.8	73547.9	52684	69936.9	74700.3	61357	11.83	41.8	16.66	0.601277
123372	100072	80795	187301	101341	121125	-26.39	999.9	8.33	0.603379
26917.5	98336.9	17939	260194	159207	107106	0.91	6059.9	22.61	0.60443
20083.5	67162.9	19597	17204	65202.5	17292	0	74.8	32.13	0.605481
8292	97580.3	5569	90003.1	135649	43483	1.82	2145	-3.57	0.607584
12494.2	75114.5	10901	9957.2	72089.6	9052	-40.04	0	26.18	0.608635
11370	99578.3	7483	205808	154034	87564	-24.57	4814.7	0	0.61284
49260	80946.4	39882	73066.4	77932.4	61444	8.19	347.6	111.86	0.613891
20027.2	69320	18934	13495.9	68167	12975	-30.03	-1.1	10.71	0.613891
58328.2	81677.7	46801	166706	89726.3	121762	8.19	2638.9	-20.23	0.615993
107120	107772	65139	199427	121772	107329	0.91	1575.2	39.27	0.617044
15077.2	106799	9252	261168	126489	135315	1.82	6583.5	2.38	0.617044
13005.8	90176.1	9452	216804	125313	113384	0.91	5251.4	-5.95	0.6223
14829.8	130911	7424	260071	170624	99892	-46.41	6433.9	-39.27	0.623352
29464.5	70432.8	27416	21399.4	69724.1	20114	-18.2	260.7	13.09	0.627556
137159	120700	74473	262143	68367.8	251285	-9.1	15855.4	-16.66	0.627556
8795.25	101641	5671	149313	127912	76501	-30.03	3446.3	20.23	0.628607
262143	152096	112954	262143	68367.8	251285	15.47	40463.5	67.83	0.63071
6542.25	85036.3	5042	54154.1	173743	20427	21.84	1194.6	3.57	0.63071
7222.5	66423.5	7126	7861.7	63781.2	8078	-11.83	223.3	34.51	0.63071
262143	139586	123077	262143	68368.1	251284	-8.19	41134.5	117.81	0.633863
165631	135503	80107	262143	111896	153534	38.22	8747.2	14.28	0.634915
74343.8	87556.9	55646	99239.8	81228.2	80068	-23.66	686.4	2.38	0.635966
8831.25	80339.4	7204	140815	91644.2	100699	26.39	3822.5	10.71	0.635966
9882	105271	6152	216223	112808	125615	2.73	5391.1	-13.09	0.637017
70803.8	81736.7	56770	107018	77935.9	89991	5.46	15.4	2.38	0.638068
53966.2	81337.8	43482	109701	102251	70311	13.65	1079.1	77.35	0.640171
63536.2	79494.3	52380	108790	79286.3	89923	-10.01	447.7	23.8	0.642273
14268.8	106505	8780	244194	125669	127347	4.55	6375.6	-17.85	0.644375
62915.2	80302.5	51346	96145.5	79033.1	79726	29.12	678.7	54.74	0.645426
93177	95461	63968	255380	104593	160017	20.93	5239.3	-15.47	0.651734
5364	63787.9	5511	6055.5	63741.3	6226	-24.57	147.4	27.37	0.651734
11205	90245.9	8137	159453	112232	93110	-36.4	3718	-22.61	0.652785
262143	151106	113694	262143	68368.9	251281	-23.66	60033.6	48.79	0.656989
14103.8	122489	7546	211803	158840	87388	6.37	5386.7	-10.71	0.660143
21921.8	118156	12159	262143	103617	165801	-19.11	8736.2	-23.8	0.661194
262143	139665	123007	262143	68368.9	251281	30.03	70098.6	49.98	0.662245
36246	80571.8	29482	21293.8	88835.1	15709	-20.93	56.1	-7.14	0.662245
104700	106915	64178	205948	98770.4	136650	0.91	6014.8	16.66	0.664348
5733.75	66814.9	5624	2895.2	66180.6	2867	-3.64	26.4	-24.99	0.664348
24309	67208.7	23704	11044	65458.9	11057	-2.73	12.1	36.89	0.66645
262143	134395	127831	262143	68368.1	251284	80.99	75297.2	65.45	0.667501
56086.5	79732.9	46100	84454.7	75572.1	73239	2.73	902	46.41	0.668552
54585	79026.3	45267	69869.8	78041.2	58674	-27.3	85.8	-27.37	0.668552
54154.5	82868	42828	122063	82339.1	97153	11.83	75.9	67.83	0.673808
7722	76688.8	6599	26324.1	83779	20592	-17.29	393.8	-4.76	0.674859
7383.75	68551	7059	3876.4	74718.8	3400	24.57	6.6	45.22	0.675911
82089	87099.5	61766	170262	82266	135637	20.93	930.6	-5.95	0.676962
8912.25	90977.1	6420	146401	123053	77971	5.46	3355	-17.85	0.680115
39961.5	84729.9	30909	57359.5	84224.6	44632	0	504.9	64.26	0.681167
98017.5	106963	60055	203227	105025	126815	-46.41	1932.7	52.36	0.681167
13448.2	145293	6066	262143	124393	138109	7.28	8307.2	7.14	0.682218
54184.5	89045.3	39879	137256	81617.2	110212	-66.43	1115.4	51.17	0.68432
36430.5	74132.4	32206	45926.1	72641.1	41434	46.41	421.3	42.84	0.687474
89354.2	90755.7	64524	145810	92393.9	103425	-4.55	1764.4	80.92	0.688525
7630.5	68550	7295	6772.7	66099.1	6715	-42.77	196.9	27.37	0.690627
74685	81425.3	60111	176099	79965.2	144323	-3.64	1501.5	64.26	0.690627
7455	87983.2	5553	144221	117453	80472	-21.84	3473.8	29.75	0.691678
62776.5	93206.2	44140	118706	89906.8	86529	0.91	228.8	198.73	0.694832
5554.5	69735.6	5220	3591.5	70938.1	3318	13.65	18.7	47.6	0.700088
25755.8	158253	10666	262143	127090	135178	0.91	10632.6	-7.14	0.701139
44360.2	73978.2	39298	54275.1	72237.5	49240	28.21	584.1	7.14	0.703241
70057.5	82733.4	55495	99859.1	78953.4	82889	47.32	1023	67.83	0.706395
8583	91092.4	6175	165128	109370	98947	27.3	3941.3	20.23	0.706395
57336.8	85181.7	44113	89582.9	82316.6	71321	7.28	74.8	41.65	0.707446
10766.2	83648.7	8435	73416.2	97100	49551	-8.19	1602.7	-39.27	0.707446
57652.5	86861.8	43498	74389.7	87783	55537	40.04	83.6	24.99	0.708497
49278.8	76039.1	42472	65418.1	74000.9	57935	16.38	92.4	-29.75	0.711651
69900	84930.2	53938	72733.1	79591.2	59889	-2.73	763.4	-35.7	0.711651
40401.8	78408.3	33769	79519	80234	64952	23.66	-13.2	-23.8	0.715856
262143	205142	83746	262143	89131.8	192746	44.59	17129.2	78.54	0.717958
81539.2	80706.8	66212	69877.5	80256.1	57061	-0.91	-36.3	15.47	0.719009
87912	95251.8	60486	212286	111634	124625	-8.19	3986.4	29.75	0.722163
10509	101297	6799	156133	126448	80921	4.55	3873.1	13.09	0.723214
15997.5	83313.1	12584	110723	106006	68452	-20.02	2753.3	4.76	0.724265
12546	85433.8	9624	76366.4	105379	47493	16.38	1931.6	8.33	0.725316
244231	186673	85743	262143	68367.3	251287	3.64	24357.3	5.95	0.726367
4935.75	63599.9	5086	7965.1	64572.1	8084	26.39	37.4	-10.71	0.727419
208270	150412	90745	262143	80887.6	212391	-1.82	13344.1	-5.95	0.729521
19487.2	150178	8504	262143	171074	100423	10.01	7382.1	-5.95	0.729521
262143	120226	142896	262143	68366.7	251289	91	224041	277.27	0.732675
65387.2	83857.8	51101	128675	79471.7	106111	49.14	1126.4	34.51	0.734777
8749.5	109764	5224	183283	162956	73711	7.28	4260.3	67.83	0.736879
231451	175432	86463	262143	68366.4	251290	23.66	26750.9	36.89	0.743186
69317.2	86926.4	52260	127062	86693.2	96053	-32.76	993.3	69.02	0.744238
11120.2	80385.7	9066	81847.7	88432.7	60656	5.46	2142.8	-14.28	0.745289
13464	66259.4	13317	35857.8	66673.6	35246	7.28	487.3	-2.38	0.74634
36510.8	82452.4	29020	28210.6	73084.2	25297	7.28	1306.8	5.95	0.754749
104337	106452	64234	208946	110301	124147	7.28	690.8	13.09	0.756852
16676.2	149896	7291	262143	165614	103734	-4.55	7388.7	9.52	0.760005
72438	87991.1	53952	86252.1	85432.1	66165	10.92	727.1	-17.85	0.763159
11013	112160	6435	181485	136589	87077	6.37	4483.6	17.85	0.765261
9489	65151.5	9545	11974.6	64499.7	12167	-3.64	36.3	52.36	0.765261
7815.75	72275	7087	44387.2	76930.1	37813	27.3	1006.5	20.23	0.766312
11480.2	141396	5321	191861	182329	68962	40.95	4433	41.65	0.767364
110468	106890	67730	170705	168225	66502	-20.02	2983.2	-14.28	0.768415
7367.25	77251.2	6250	80263.7	86685.5	60681	1.82	1955.8	14.28	0.769466
57618.8	97563.6	38704	142786	114182	81953	26.39	3120.7	-73.78	0.771568
5175	63109.2	5374	3514.5	63643.6	3619	14.56	2.2	7.14	0.77262
17407.5	70135.1	16266	6009.3	71591.6	5501	7.28	-31.9	45.22	0.777875
46270.5	73067.7	41501	61464.7	73897.5	54510	7.28	132	14.28	0.78208
9669	87318.1	7257	164094	116791	92079	-10.92	3856.6	22.61	0.784183
22775.2	105357	14167	215695	128220	110246	-21.84	5500	-33.32	0.786285
20052.8	112669	11664	262143	98513.1	174391	-20.93	7818.8	0	0.786285
83424	105430	51857	150134	116026	84801	8.19	193.6	11.9	0.788387
5412.75	66841.9	5307	2734.6	66106.5	2711	11.83	-4.4	-3.57	0.79049
62082	84817.4	47969	128702	83632.1	100854	-4.55	788.7	17.85	0.791541
13872.8	80329.1	11318	163166	110213	97024	39.13	3764.2	8.33	0.792592
132950	118936	73258	262143	68365.4	251294	-24.57	17215	64.26	0.796797
9349.5	97289.4	6298	178321	124186	94104	-5.46	4527.6	51.17	0.797848
24045	126632	12444	262143	92728	185271	18.2	10039.7	-14.28	0.798899
7496.25	65608.2	7488	8397.4	67409.6	8164	0.91	181.5	-8.33	0.79995
6874.5	70527.1	6388	28342.6	69716.7	26643	-10.01	27.5	17.85	0.801001
74634	90514.4	54038	104074	79071.3	86259	-19.11	358.6	13.09	0.801001
15481.5	123041	8246	219590	155168	92745	26.39	5343.8	24.99	0.806257
5273.25	64923.5	5323	1878.8	65320.4	1885	30.03	12.1	9.52	0.807309
7668	66905.9	7511	10489.6	66497	10338	-13.65	319	10.71	0.810462
53232	95901.6	36377	141265	88566.7	104531	21.84	894.3	77.35	0.810462
12706.5	123992	6716	240870	188355	83808	10.01	5669.4	-32.13	0.811513
27875.2	163886	11147	262143	130071	132080	7.28	8944.1	35.7	0.812565
146966	114579	84060	262143	68365.1	251295	-5.46	16711.2	-5.95	0.814667
39803.2	110922	23517	217558	121298	117544	3.64	4105.2	-11.9	0.814667
49619.2	83966.3	38728	55613.8	81610.1	44660	20.02	244.2	48.79	0.815718
11832.8	129375	5994	234840	205755	74800	-9.1	5811.3	-30.94	0.818872
19202.2	71287.5	17653	33722.7	78733.5	28070	0	1097.8	-8.33	0.823076
61104	88534.7	45231	138310	114534	79140	-3.64	2115.3	53.55	0.825179
77636.2	99500.7	51135	109096	95013.9	75249	0	200.2	19.04	0.827281
54681	79395	45136	72099.5	74904.3	63082	21.84	266.2	-19.04	0.829383
7276.5	79664.7	5986	138890	88054.9	103371	-9.1	3153.7	-21.42	0.829383
50988	73906.8	45213	60076.5	72183.4	54544	4.55	542.3	26.18	0.831486
62094.8	83736.8	48598	87320.2	86016.9	66529	44.59	-3.3	-22.61	0.832537
33252.8	101102	21555	262143	73039.6	235212	10.01	11793.1	7.14	0.832537
14205	111250	8368	228645	158793	94365	17.29	5501.1	10.71	0.83569
8589	69023.8	8155	33139.7	149032	14573	-21.84	666.6	0	0.836742
25362	120531	13790	262143	80843.5	212507	10.01	12322.2	2.38	0.836742
6767.25	84815.2	5229	155805	100257	101847	2.73	3544.2	-4.76	0.837793
41344.5	82802.7	32723	172711	134305	84277	11.83	2845.7	66.64	0.841998
75687.8	97489.6	50880	145500	101571	93880	5.46	1970.1	15.47	0.8441
58029	81121.8	46880	78321.1	88723.8	57852	-22.75	619.3	16.66	0.847254
72795	85181.8	56006	154918	78828.1	128796	-10.92	555.5	115.43	0.849356
106491	109845	63535	165321	118023	91800	-26.39	4255.9	71.4	0.849356
15087.8	143034	6913	262143	150513	114142	16.38	6283.2	-3.57	0.854612
46730.2	74147.5	41303	27517.6	72190.6	24981	5.46	38.5	22.61	0.855663
65854.5	81877.4	52711	74686.7	77343.2	63285	30.94	695.2	53.55	0.855663
21138.8	86872.1	15947	141217	146899	63001	12.74	3191.1	26.18	0.856714
85201.5	90245.6	61873	144308	86602.7	109204	38.22	1251.8	-10.71	0.857765
56588.2	91798.5	40399	98485.2	90174.5	71576	-22.75	414.7	79.73	0.859868
9735.75	68992.4	9248	22764.5	67958.6	21953	-7.28	36.3	7.14	0.863021
51789.8	78727.3	43112	72737.5	78036.3	61086	-10.01	913	36.89	0.864072
9166.5	64853.3	9263	7603.2	64552.8	7719	-17.29	176	21.42	0.864072
8229.75	68453.5	7879	6355.8	77711.5	5360	13.65	-1.1	-27.37	0.865124
56398.5	79994.2	46205	70082.1	76674.9	59901	-33.67	51.7	22.61	0.872482
59638.5	155598	25119	262143	68365.4	251294	12.74	25280.2	45.22	0.880891
23865	69654.3	22454	55827.2	70795.1	51680	28.21	146.3	15.47	0.880891
145679	129459	73747	262143	68365.4	251294	1.82	16646.3	5.95	0.881943
262143	141192	121677	262143	68365.6	251293	0	38050.1	91.63	0.882994
5750.25	68331.5	5515	4518.8	72283.2	4097	10.01	2.2	7.14	0.88825
12645	106902	7752	262143	121654	141219	8.19	6220.5	0	0.892454
22368.8	138638	10574	262143	123920	138636	-17.29	8892.4	24.99	0.895608
70293.8	91134.8	50549	109816	82105.1	87655	-2.73	870.1	47.6	0.895608
129733	128058	66393	262143	68365.6	251293	6.37	20971.5	-63.07	0.898762
21930.8	93110.5	15436	89714.9	93489.5	62890	11.83	1961.3	3.57	0.899813
65879.2	94286.3	45791	104625	91736.2	74744	-30.03	1162.7	63.07	0.900864
56012.2	169835	21614	262143	85233.3	201562	35.49	14091	39.27	0.900864
18128.2	91297.4	13013	214832	98162.5	143428	3.64	5657.3	-2.38	0.904017
36712.5	76059.5	31633	35469.5	74320.7	31277	10.01	-6.6	-19.04	0.907171
4962	64547.4	5038	4274.6	65745.2	4261	-7.28	31.9	40.46	0.910325
7761.75	90688.9	5609	138538	112623	80616	-7.28	3537.6	9.52	0.914529
8347.5	76224.3	7177	6772.7	73644.5	6027	-2.73	-24.2	17.85	0.91558
262143	170758	100609	262143	68365.6	251293	9.1	32489.6	-10.71	0.916632
73105.5	84416.2	56755	150184	82093.1	119894	7.28	859.1	105.91	0.916632
61137.8	78355.8	51135	132986	76242.4	114311	23.66	856.9	58.31	0.919785
5417.25	67239.6	5280	8506.3	67132.6	8304	-27.3	30.8	2.38	0.920836
144988	120330	78966	262143	87405.5	196553	-21.84	10827.3	85.68	0.921888
69184.5	82947.5	54662	129156	80021.9	105776	20.93	1096.7	134.47	0.922939
56954.2	80662	46274	91743.3	77067.4	78016	-29.12	500.5	8.33	0.926092
262143	131861	130287	262143	68365.9	251292	74.62	150297	138.04	0.927143
66732.8	84887.4	51520	136358	103602	86257	-6.37	2040.5	51.17	0.929246
17136.8	112566	9977	244114	127894	125090	-2.73	6176.5	26.18	0.930297
9459.75	109843	5644	214794	128997	109124	-3.64	5181	11.9	0.932399
262143	157781	108884	262143	68365.6	251293	25.48	30259.9	64.26	0.933451
91365.8	112613	53171	262143	91295.5	188178	-5.46	8416.1	-55.93	0.936604
14935.5	99594.3	9828	198405	116915	111215	-20.02	5072.1	11.9	0.937655
193069	163218	77522	262143	68365.4	251294	28.21	37522.1	7.14	0.939758
13283.2	124308	7003	209859	161023	85412	-8.19	5177.7	-20.23	0.942911
262143	143261	119920	262143	68365.6	251293	15.47	105271	32.13	0.942911
21918.8	69037.7	20807	6366.8	67670.2	6166	36.4	13.2	9.52	0.943962
13323.8	96805.5	9020	239741	117410	133819	24.57	5716.7	14.28	0.943962
8218.5	64311.4	8375	9466.6	64814.4	9572	-4.55	55	-19.04	0.949218
72904.5	101527	47060	130882	95092.2	90202	40.95	942.7	17.85	0.952372
27627	74825.9	24197	43748.1	76331.2	37561	18.2	336.6	54.74	0.956577
182788	139313	85988	262143	97056.1	177009	-6.37	15626.6	27.37	0.957628
20829	119333	11439	262143	109254	157246	24.57	8774.7	-3.57	0.957628
22773.8	123327	12102	262143	88495.5	194132	-29.12	12207.8	20.23	0.958679
66711.8	101836	42932	121548	92461.7	86152	-13.65	771.1	78.54	0.961832
8995.5	105029	5613	158183	117777	88020	-20.02	4016.1	-17.85	0.962884
19738.5	128268	10085	261831	170176	100833	10.01	6475.7	-53.55	0.963935
89637.8	91237.4	64387	251493	97764.6	168587	39.13	1882.1	69.02	0.963935
40940.2	75388	35590	72278.8	73649.9	64316	-30.94	324.5	33.32	0.966037
92803.5	100220	60686	221323	95194.8	152368	-12.74	1975.6	76.16	0.967088
67311	80889.2	54535	65387.3	76734.2	55845	3.64	862.4	11.9	0.972344
92190.8	184314	32780	262143	68365.6	251293	-23.66	43154.1	16.66	0.973395
115653	104370	72621	262143	68365.6	251293	-10.01	14936.9	-19.04	0.974447
59372.2	88352	44040	66210.1	86263.6	50301	1.82	511.5	-15.47	0.974447
73527	85753.6	56192	111672	81278.2	90043	-28.21	922.9	21.42	0.978651
18273	78408.9	15273	24294.6	82594.3	19277	-4.55	424.6	-14.28	0.983907
19309.5	109574	11549	239329	143953	108957	0.91	5824.5	-51.17	0.987061
98772.8	118495	54628	262143	73114.3	234972	10.01	13477.2	22.61	0.989163
8653.5	71111.7	7975	81097.5	86748.3	61267	7.28	1931.6	-27.37	0.991266
15846	98790.3	10512	204840	130471	102892	0	5171.1	4.76	0.991266
48766.5	83202.2	38412	76928.5	82911.3	60807	2.73	579.7	44.03	0.993368
21342.8	130685	10703	262143	80889.9	212385	50.96	13238.5	38.08	0.993368
60817.5	85136.2	46816	141013	82193.8	112435	-2.73	547.8	232.05	0.996522
30863.2	102965	19644	50047.8	108914	30115	-32.76	141.9	-2.38	1.00178
262143	217761	78893	262143	68366.4	251290	14.56	54851.5	34.51	1.00493
149825	114025	86112	262143	98475.3	174458	10.01	1036.2	53.55	1.00703
30608.2	72482.1	27675	42752.6	73577.6	38080	-7.28	94.6	59.5	1.00703
10652.2	100216	6966	171920	103683	108667	-15.47	4078.8	23.8	1.00808
262143	125505	136885	262143	68366.7	251289	89.18	80358.3	183.26	1.00808
262143	98422.3	174552	262143	68366.7	251289	203.84	262143	772.31	1.00808
27086.2	109454	16218	262143	127480	134765	-23.66	7665.9	-23.8	1.01019
16260.8	96623.9	11029	206336	109967	122968	-14.56	5088.6	36.89	1.01124
37275.8	235824	10359	262143	123306	139327	-10.92	15991.8	23.8	1.01649
37305	90448.4	27030	82343.8	86659.9	62272	-40.04	204.6	95.2	1.01755
8974.5	63867.2	9209	4651.9	63487.5	4802	10.01	77	-4.76	1.0186
6358.5	71232.6	5850	4906	69698.6	4613	14.56	19.8	28.56	1.0186
12574.5	65398.2	12601	6232.6	61869.1	6602	30.03	125.4	11.9	1.01965
158059	118635	87314	262143	102863	167017	-15.47	7879.3	49.98	1.02175
13709.2	115497	7779	218630	134711	106362	-10.92	5232.7	-8.33	1.02175
155138	137355	74021	171912	133612	84322	-14.56	2029.5	23.8	1.02595
56498.2	81767.3	45283	80037.1	77998.4	67249	10.01	786.5	22.61	1.02701
83294.2	94276.1	57902	152778	94948.9	105451	-5.46	1497.1	32.13	1.03121
23514.8	117093	13161	262143	83281.9	206285	7.28	9846.1	40.46	1.03436
5952	64008.9	6094	5031.4	63192.4	5218	-15.47	-17.6	-15.47	1.03542
11451.8	64978.5	11550	10102.4	66035.4	10026	-2.73	94.6	5.95	1.03647
10464	83143.6	8248	66290.4	131884	32941	-31.85	1636.8	-28.56	1.03752
6256.5	63324.5	6475	6959.7	64468	7075	-6.37	7.7	-26.18	1.03857
5725.5	68062.1	5513	3493.6	68081.1	3363	-10.92	-11	3.57	1.04067
66244.5	80093.7	54204	89796.3	74850.4	78622	9.1	608.3	44.03	1.04382
13878.8	66405.6	13697	18812.2	65918.6	18703	60.97	96.8	-48.79	1.04488
42813	77995	35974	74411.7	74786	65208	-12.74	573.1	27.37	1.05223
15431.2	73155.6	13824	115621	84678.1	89484	-11.83	2951.3	-23.8	1.05329
8370.75	67793.6	8092	11214.5	65597.4	11204	29.12	265.1	-8.33	1.05329
98658	95211.9	67908	145388	92170.8	103375	-6.37	40.7	28.56	1.05539
262143	152097	112953	262143	68366.2	251291	89.18	94606.6	59.5	1.05644
41645.2	97861.6	27889	31015.6	125078	16251	-26.39	161.7	2.38	1.05644
83043	102631	53028	226422	138233	107346	-14.56	3372.6	90.44	1.05644
8963.25	90959.4	6458	148431	115543	84190	14.56	3506.8	19.04	1.05854
20307.8	95151.8	13987	43431.3	102585	27746	17.29	198	-5.95	1.05959
22126.5	130041	11151	262143	122851	139843	-10.01	8747.2	41.65	1.06064
57683.2	128121	29506	262143	96751.6	177566	10.01	9606.3	24.99	1.0638
77247	94744.1	53433	238235	89962.3	173550	-7.28	1234.2	7.14	1.0701
59252.2	85616.9	45355	67712.7	84873.7	52285	-24.57	914.1	83.3	1.07326
7784.25	63888.4	7985	3770.8	61966.7	3988	16.38	-15.4	7.14	1.07851
219462	166763	86246	262143	71393.3	240636	21.84	13956.8	41.65	1.08167
5290.5	66805.1	5190	2860	66489.2	2819	21.84	4.4	1.19	1.08272
81315	83163.9	64079	74845.1	78433.1	62538	-30.94	1369.5	-8.33	1.08482
6987.75	80924	5659	81842.2	83913.9	63918	24.57	2027.3	-51.17	1.08587
262143	111905	153521	262143	68367.5	251286	-31.85	211084	197.54	1.08903
33954	73699.5	30193	80006.3	106664	49157	-7.28	1895.3	35.7	1.09008
262143	253367	67806	262143	68368.1	251284	-0.91	142561	166.6	1.09323
6009.75	73535.3	5356	50058.8	82947.4	39551	-6.37	1318.9	-7.14	1.09428
5807.25	67157.9	5667	6127	67553.7	5944	-31.85	36.3	19.04	1.09744
79340.2	91428.7	56871	121074	93940.5	84465	-21.84	1446.5	84.49	1.09849
15831.8	96435.5	10759	247727	121355	133781	-15.47	6097.3	-17.85	1.10059
72153	170333	27761	262143	68367.8	251285	-14.56	28579.1	-2.38	1.10164
104477	96281	71115	262143	89464.2	192030	10.01	1377.2	129.71	1.10374
12761.2	83816.5	9978	10151.9	83383.3	7979	5.46	4.4	-38.08	1.11005
27015.8	119912	14765	262143	124912	137535	18.2	9263.1	2.38	1.11215
46716	79309.4	38603	86733.9	97164	58501	-51.87	828.3	79.73	1.11636
15749.2	69876.3	14771	68143.9	85955	51956	9.1	1412.4	4.76	1.12161
118904	121634	64065	262143	84066	204361	52.78	1915.1	188.02	1.12161
5864.25	63702.9	6033	7676.9	64493.4	7801	7.28	49.5	26.18	1.12266
50014.5	72921.5	44949	93319.6	72731.7	84087	33.67	688.6	33.32	1.12371
130949	155796	55084	262143	68365.9	251292	-0.91	36856.6	28.56	1.12477
7957.5	69635.8	7489	8596.5	70369.8	8006	0	150.7	-5.95	1.12897
7615.5	98575.8	5063	152559	102151	97876	-3.64	3313.2	10.71	1.13002
10058.2	65746.8	10026	6832.1	66068.8	6777	-15.47	62.7	-10.71	1.13107
262143	145389	118164	262143	68365.9	251292	9.1	72310.7	135.66	1.13318
10823.2	74554.6	9514	27304.2	73429.7	24369	-28.21	25.3	-15.47	1.13633
44872.5	213315	13786	262143	129488	132675	44.59	11493.9	28.56	1.14369
15981.8	106680	9818	262143	124737	137728	13.65	6923.4	-5.95	1.14894
35956.5	149777	15733	262143	70686.6	243042	-20.02	18539.4	-5.95	1.15105
50216.2	78823.8	41751	69729	77152.8	59230	-8.19	664.4	3.57	1.15315
83394.8	89116.9	61328	84332.6	85017.6	65008	29.12	1166	1.19	1.15945
16353.8	105405	10168	227056	126072	118031	-16.38	5468.1	-2.38	1.16156
19299	68083.1	18577	15177.8	69292.4	14355	6.37	124.3	36.89	1.16471
87312.8	94265.9	60702	262143	81988.2	209540	34.58	10391.7	71.4	1.16892
30552.8	71383.4	28050	47622.3	75086.6	41565	45.5	807.4	-17.85	1.17312
7519.5	67029.1	7352	11682	67133.6	11404	-5.46	60.5	7.14	1.17417
6300	81307	5078	105604	94834	72979	14.56	2620.2	7.14	1.17627
51934.5	81267.9	41881	84909	78442	70939	34.58	-7.7	32.13	1.17838
11442	65347.5	11475	13240.7	64785.9	13394	-14.56	7.7	-29.75	1.18048
138857	122821	74093	262143	68367.3	251287	-5.46	17536.2	-2.38	1.18048
61194	88115.7	45513	125588	92289.3	89182	12.74	284.9	-14.28	1.18153
9840	76633.9	8415	12526.8	69952	11736	5.46	14.3	17.85	1.18363
46264.5	82728.2	36650	103815	112631	60406	-1.82	1444.3	71.4	1.18363
59190	81382.1	47665	71812.4	76713.5	61349	22.75	1081.3	0	1.18468
262143	180063	95410	262143	68367.5	251286	-30.94	32421.4	-5.95	1.18573
100022	107133	61186	262143	84062.7	204369	-40.95	9944	21.42	1.18573
9908.25	77497	8379	78534.5	107647	47812	-0.91	1837	0	1.18679
136152	109264	81663	262143	71932	238834	1.82	2351.8	121.38	1.18889
122645	98642.4	81483	115629	119141	63604	-21.84	628.1	28.56	1.19099
26390.2	72616.7	23817	55167.2	71722.1	50409	-0.91	176	7.14	1.19414
9270.75	74832.9	8119	150624	81614.7	120950	11.83	-14.3	23.8	1.19625
15188.2	112004	8887	235028	127688	120628	14.56	5751.9	-19.04	1.1973
38418.8	75354.2	33413	42619.5	76773.9	36381	4.55	652.3	-1.19	1.1994
251437	221779	74300	262143	68367.3	251287	-14.56	41995.8	-39.27	1.2015
9543.75	100718	6210	130934	108164	79332	12.74	3272.5	14.28	1.2036
14313.8	117288	7998	218771	129412	110789	-5.46	5986.2	2.38	1.20466
11875.5	105758	7359	188297	120478	102427	-13.65	4758.6	-9.52	1.20886
9667.5	109274	5798	153090	111394	90067	8.19	3609.1	19.04	1.21201
162862	131128	81396	262143	68367	251288	-13.65	24292.4	48.79	1.21307
60653.2	90190.6	44073	82542.9	82931.4	65229	-21.84	231	17.85	1.22358
262143	121624	141253	262143	68367.3	251287	37.31	147771	234.43	1.22463
23437.5	81654.4	18811	89139.6	116133	50303	-29.12	1939.3	21.42	1.22568
262143	115378	148900	262143	68366.7	251289	53.69	159712	163.03	1.22778
130844	121263	70714	262143	110532	155428	35.49	6174.3	92.82	1.22778
7792.5	83106.5	6145	141862	95225.3	97632	-26.39	3537.6	1.19	1.22883
49719	78294.5	41617	45596.1	74801.9	39948	22.75	444.4	-4.76	1.23724
64500.8	81833.7	51655	77324.5	75707.2	66936	-28.21	905.3	33.32	1.23829
50163	85718.7	38352	48678.3	83885.9	38030	28.21	28.6	-9.52	1.24145
13633.5	67956	13148	16138.1	66238.3	15967	16.38	-6.6	-3.57	1.24986
69699.8	89339.6	51129	125814	90039	91575	-40.95	1003.2	30.94	1.25406
56719.5	78651.9	47261	212219	98896.1	140632	11.83	3017.3	36.89	1.25511
7047	69229.8	6671	13845.7	73176.8	12400	25.48	240.9	-1.19	1.26562
12719.2	114864	7257	195957	141639	90669	0	4612.3	-8.33	1.26562
21377.2	135872	10311	262143	90927.3	188940	-43.68	11876.7	-34.51	1.26562
37863.8	141902	17487	262143	90669.6	189477	-20.02	15351.6	54.74	1.26983
47586.8	81665.6	38188	84078.5	79373.2	69421	-4.55	184.8	119	1.27088
52636.5	78521	43932	71149.1	75462.5	61790	33.67	294.8	-3.57	1.27088
10998.8	112504	6407	184580	138292	87472	27.3	4511.1	26.18	1.27403
7508.25	87664.5	5613	71496.7	103389	45320	15.47	1864.5	-5.95	1.27509
8818.5	91430	6321	84317.2	88553.3	62401	21.84	1889.8	-38.08	1.27719
8782.5	100906	5704	185214	117008	103738	0.91	4483.6	13.09	1.28034
15903.8	141057	7389	219487	168086	85577	9.1	5639.7	8.33	1.28875
23397.8	113333	13530	262143	102411	167753	50.96	11166.1	-7.14	1.2919
4942.5	64524.2	5020	9493	64617.1	9628	-3.64	72.6	3.57	1.29506
34507.5	78450.2	28827	63721.9	74765.1	55856	-10.92	433.4	35.7	1.29611
138731	119291	76216	262143	80096.1	214490	21.84	9202.6	-16.66	1.29926
238305	136878	114098	262143	100973	170142	-1.82	8684.5	98.77	1.30136
45523.5	178456	16718	262143	68368.6	251282	-31.85	22105.6	116.62	1.30452
12790.5	72187.2	11612	15244.9	71094.4	14053	-1.82	22	-9.52	1.30767
88185	95243.7	60679	143076	86720.2	108125	-8.19	518.1	58.31	1.31713
51729.8	76503.2	44314	62518.5	77225.8	53055	-14.56	636.9	-5.95	1.31713
262143	160171	107259	262143	68367.5	251286	23.66	33060.5	54.74	1.32239
262143	143698	119555	262143	68367.3	251287	-16.38	86051.9	73.78	1.32344
11250	100942	7304	134003	144270	60872	-9.1	3302.2	-22.61	1.32344
65403.8	211231	20292	262143	68367.3	251287	13.65	35074.6	2.38	1.32764
5272.5	63693.7	5425	3632.2	64317.7	3701	8.19	-14.3	-63.07	1.32764
93639	91900.2	66776	198710	100083	130118	32.76	834.9	35.7	1.33395
10248.8	107483	6249	181466	127186	93505	-39.13	4513.3	-13.09	1.3371
25911	70364.4	24133	23405.8	70276.4	21827	14.56	72.6	0	1.34236
19847.2	74955.9	17353	8798.9	79812.4	7225	17.29	63.8	10.71	1.34341
47915.2	85016.6	36936	42286.2	83683.7	33116	28.21	515.9	29.75	1.34341
14268.8	127626	7327	241468	173550	91183	3.64	5703.5	15.47	1.34446
16224.8	85023.6	12506	152492	88243.1	113252	16.38	4035.9	-20.23	1.34657
40305	79876.3	33069	160937	85082.3	123964	35.49	-30.8	19.04	1.34762
13297.5	109770	7939	243824	123385	129507	8.19	6155.6	1.19	1.35287
12483.8	88802.2	9213	153112	151680	66155	-2.73	3656.4	-22.61	1.36023
16086	67125.9	15705	16513.2	69031.7	15677	6.37	94.6	-7.14	1.36233
15201.8	121229	8218	262143	105926	162187	-16.38	9488.6	-11.9	1.36233
17888.2	66251.7	17695	20101.4	65615.6	20077	14.56	179.3	-28.56	1.36654
25237.5	95765.4	17271	188378	117825	104779	-1.82	5067.7	-19.04	1.37179
119051	106286	73407	245316	99981.1	160801	40.04	2363.9	108.29	1.37179
79173.8	92813.4	55905	96054.2	93961	66996	34.58	748	-15.47	1.37285
9080.25	115326	5160	226308	157676	94062	5.46	5661.7	47.6	1.37915
22464.8	67379.9	21850	16228.3	67901.3	15663	-11.83	0	20.23	1.38125
23872.5	97096	16113	58309.9	94081.4	40618	29.12	671	-11.9	1.38231
5775.75	66406.9	5700	3548.6	68947.8	3373	21.84	14.3	9.52	1.39282
8829.75	68432.6	8456	4284.5	67660	4150	-3.64	-18.7	15.47	1.39492
16769.2	108811	10100	262143	97773.6	175710	20.02	8243.4	26.18	1.39597
9366.75	103745	5917	182303	109342	109266	-20.93	4301	-1.19	1.39912
9697.5	84885.2	7487	104789	186151	36892	-33.67	2599.3	-13.09	1.40123
11796	88390.4	8746	166559	106656	102344	-11.83	4055.7	-5.95	1.40543
5745	65696.1	5731	9357.7	66421.1	9233	33.67	287.1	-14.28	1.40753
30490.5	70990	28148	49352.6	72770.8	44446	7.28	546.7	-40.46	1.40753
10473.8	70386.4	9752	5271.2	74822	4617	-9.1	27.5	-4.76	1.41069
51138.8	84525.3	39650	87442.3	79892.6	71729	5.46	473	72.59	1.41384
13684.5	137719	6512	214986	170287	82739	-5.46	5492.3	36.89	1.41594
65595	84646	50786	140007	85811.6	106926	2.73	2029.5	7.14	1.41699
73164	81459.6	58862	74671.3	80191	61025	-25.48	502.7	38.08	1.41805
16089.8	98235.3	10734	50972.9	106799	31279	-19.11	1173.7	-1.19	1.4191
7926	87787.5	5917	146531	102933	93294	12.74	3436.4	-24.99	1.4212
50980.5	78498.6	42562	73999.2	81633.7	59407	10.01	59.4	22.61	1.4254
54882.8	85044.7	42293	103082	82515	81871	40.04	860.2	8.33	1.42856
26774.2	105665	16606	88146.3	106198	54396	-13.65	1703.9	22.61	1.42856
24103.5	79243.9	19934	49299.8	80457	40157	4.55	57.2	-8.33	1.42856
82686	97465.9	55598	142143	98008.3	95048	-5.46	166.1	19.04	1.43276
5557.5	67260.6	5415	2918.3	66384.5	2881	-7.28	26.4	4.76	1.43381
57584.2	79380.8	47541	113794	77954.5	95666	11.83	495	101.15	1.43381
262143	173498	99020	262143	68368.6	251282	13.65	38300.9	-59.5	1.43592
8618.25	101202	5581	139500	151908	60183	7.28	3587.1	-8.33	1.44117
14333.2	66314.4	14165	12761.1	66069.8	12658	-17.29	58.3	20.23	1.44433
24302.2	92683.4	17184	25949	89821.7	18933	-10.92	86.9	21.42	1.44748
11483.2	93058.8	8087	156335	94893.8	107969	30.94	3799.4	-1.19	1.44748
70397.2	198903	23195	262143	68368.1	251284	-20.02	23257.3	19.04	1.45063
96459	101883	62047	120595	98320.9	80383	24.57	1468.5	7.14	1.45168
84768	180088	30848	262143	68368.1	251284	-8.19	37204.2	28.56	1.45168
22620.8	171068	8666	262143	148859	115410	21.84	10793.2	-8.33	1.45904
9998.25	87342.8	7502	142514	105396	88616	-4.55	3636.6	-34.51	1.45904
119157	119578	65305	262143	90077.2	190723	28.21	12720.4	-1.19	1.46009
8630.25	66532.4	8501	12350.8	71014.4	11398	0	240.9	52.36	1.46009
9774	105042	6098	157555	159885	64581	27.3	3924.8	23.8	1.46114
7110.75	78439.7	5941	98795.4	94215.2	68722	-11.83	2649.9	22.61	1.46114
16463.2	128201	8416	262143	143915	119375	-7.28	8310.5	17.85	1.46535
7424.25	97330.6	4999	140594	107443	85757	-35.49	3496.9	27.37	1.46955
111808	105378	69535	262143	68516.1	250741	29.12	17855.2	44.03	1.47061
7074.75	69995.6	6624	17903.6	78123.1	15019	-40.04	200.2	-10.71	1.47271
11931.8	83453.5	9370	107713	107628	65588	-27.3	2466.2	23.8	1.47271
78806.2	103343	49976	175937	131170	87903	-41.86	3521.1	0	1.47376
120080	120853	65117	262143	68369.4	251279	25.48	12281.5	30.94	1.47376
62550.8	77214.6	53090	56226.5	76586	48114	-20.93	18.7	-1.19	1.47481
43934.2	157037	18335	262143	83703.5	205246	28.21	19126.8	5.95	1.47481
18278.2	81201.4	14752	75568.9	102678	48233	1.82	2167	-36.89	1.47586
55795.5	83734.8	43669	73411.8	86364.7	55707	7.28	941.6	42.84	1.47586
13032.8	121065	7055	176356	127818	90423	-6.37	4474.8	-10.71	1.47796
10433.2	64915.4	10533	11925.1	65679.8	11899	2.73	27.5	49.98	1.47901
26589.8	74294.9	23455	41494.2	79557.8	34181	-30.94	49.5	69.02	1.48427
99486	110342	59088	262143	133796	128403	25.48	7169.8	34.51	1.48532
10539.8	103465	6676	164957	128563	84088	12.74	4051.3	-44.03	1.48532
5255.25	65476.8	5260	12569.7	71321.9	11550	30.03	188.1	-35.7	1.48532
58511.2	84555.5	45350	97946.2	81550.5	78712	-30.94	788.7	9.52	1.48953
9163.5	71019.3	8456	3797.2	67421.7	3691	-0.91	22	-1.19	1.49268
14823	69812.4	13915	29975	73011.3	26906	9.1	64.9	52.36	1.49478
13329.8	69216.3	12621	17765	67523.9	17242	26.39	48.4	20.23	1.49583
16958.2	110827	10028	262143	103391	166163	28.21	9314.8	63.07	1.50109
262143	163630	104992	262143	68368.4	251283	-9.1	56540	-4.76	1.50424
5252.25	68026	5060	3370.4	72066.1	3065	-10.01	4.4	0	1.50635
64155.8	126573	33218	138689	128913	70506	17.29	961.4	46.41	1.5116
262143	164381	104512	262143	68368.4	251283	3.64	36550.8	82.11	1.5137
68366.2	82370.3	54394	81667.3	94330.9	56738	-5.46	1069.2	41.65	1.51475
41434.5	84059.3	32304	49380.1	85908.5	37670	13.65	198	29.75	1.51581
55113	76722.9	47077	46054.8	72068.9	41880	5.46	2.2	-3.57	1.51686
25425.8	73522	22664	48392.3	70998.6	44669	58.24	267.3	8.33	1.51791
55443	77995.8	46586	46622.4	77400.1	39476	10.01	34.1	-13.09	1.52106
8210.25	66452.6	8097	3037.1	68800.3	2893	-3.64	-1.1	-8.33	1.52106
57353.2	83765	44872	76484.1	85819.5	58407	3.64	216.7	-27.37	1.52211
5906.25	63852.2	6062	3545.3	60632.8	3832	-14.56	51.7	10.71	1.52316
10203.8	99156.7	6744	158934	102849	101273	-10.92	3825.8	16.66	1.52316
7185.75	92592.5	5086	85827.5	119063	47242	18.2	1987.7	36.89	1.52422
204758	171405	78288	262143	111950	153460	0	9295	-15.47	1.52632
120740	96783	81758	262143	84690.5	202854	50.05	1208.9	115.43	1.53052
37317	144531	16921	262143	121721	141141	-13.65	11766.7	-7.14	1.53052
8613.75	81294.8	6944	124786	96570.6	84684	23.66	2830.3	11.9	1.53052
27177.8	130399	13659	262143	68403.2	251155	31.85	14547.5	38.08	1.53368
6580.5	64473	6689	7549.3	64673.3	7650	-10.01	16.5	15.47	1.53473
22130.2	68327.9	21226	26612.3	68872.7	25323	-28.21	-37.4	-4.76	1.53998
68608.5	93628.6	48023	136099	87230.9	102250	-47.32	1096.7	36.89	1.53998
78696.8	83519.1	61752	88270.6	85290.3	67826	23.66	471.9	65.45	1.54209
13242.8	65683.6	13213	21270.7	65100.5	21413	-6.37	132	2.38	1.54209
53104.5	76602	45433	120461	76849.6	102727	6.37	551.1	65.45	1.54314
114425	129585	57869	262143	106989	160575	-14.56	8611.9	5.95	1.54629
85260.8	95193.2	58698	262143	132152	130000	17.29	5986.2	21.42	1.54629
15401.2	142280	7094	262143	127378	134873	4.55	7363.4	79.73	1.5526
53937.8	86524.3	40854	63654.8	87858.2	47482	-10.92	727.1	-8.33	1.55575
114419	99317.6	75501	262143	172346	99682	16.38	6353.6	57.12	1.5568
12290.2	65740.6	12252	13013	66929.8	12742	19.11	103.4	21.42	1.55785
92385.8	109340	55374	150131	95304.1	103238	-21.84	3434.2	14.28	1.55996
136072	108017	82558	262143	99884.9	171996	39.13	6770.5	7.14	1.56101
10505.2	110332	6240	188976	113449	109165	1.82	4616.7	0	1.57257
7380.75	82178.9	5886	138101	96467.3	93820	-2.73	3314.3	-2.38	1.57362
87563.2	96216.5	59642	262143	136141	126191	13.65	4849.9	22.61	1.57362
70074.8	137629	33368	142553	111331	83915	-23.66	2391.4	-32.13	1.57467
20778	104674	13009	262143	122875	139815	-13.65	7698.9	-20.23	1.57467
129795	165411	51425	262143	68367.8	251285	-4.55	45184.7	-22.61	1.57467
86845.5	88975.7	63967	148793	85485.7	114069	-40.95	905.3	-16.66	1.58098
214497	146227	96133	262143	74959.8	229187	-16.38	16276.7	-35.7	1.58203
5338.5	67307.4	5198	3819.2	70189.3	3566	6.37	-24.2	-30.94	1.58939
112300	97825.8	75233	108627	110941	64169	25.48	719.4	-23.8	1.59149
31917.8	82398.2	25386	17535.1	74962.8	15330	-10.92	4.4	41.65	1.59254
11671.5	127633	5993	184383	188514	64100	-14.56	4340.6	13.09	1.59359
7242.75	63678.7	7454	4697	61948.6	4969	9.1	24.2	-27.37	1.59675
130383	109648	77929	262143	68367.3	251287	6.37	15196.5	-5.95	1.59675
15193.5	89246.3	11157	211296	98602.1	140438	-6.37	5379	-35.7	1.59675
209722	163837	83890	262143	68367.3	251287	3.64	41208.2	26.18	1.59675
9074.25	90172.9	6595	132254	102038	84943	-30.03	3276.9	22.61	1.5978
24300	74444.9	21392	32781.1	70893	30304	30.94	727.1	4.76	1.602
136769	141353	63411	262143	68367	251288	-22.75	16402.1	-5.95	1.60305
46722.8	86397.7	35441	66568.7	82388.7	52952	-3.64	995.5	-15.47	1.60411
92263.5	87648.1	68987	228023	86445	172870	0	764.5	60.69	1.60621
23540.2	139387	11068	262143	113864	150880	-15.47	9802.1	15.47	1.60726
63684.8	86538	48229	126255	89469.5	92481	-23.66	572	57.12	1.61041
69533.2	80143	56860	135685	87723.3	101367	-15.47	1887.6	33.32	1.61251
62700.8	81966.7	50132	62493.2	89958.8	45527	10.01	909.7	-5.95	1.61357
76692	87971.7	57133	127424	84709.8	98582	-12.74	145.2	14.28	1.61672
215774	130607	108271	262143	68367.3	251287	-14.56	22386.1	29.75	1.61777
50222.2	154148	21352	262143	68367.5	251286	-39.13	21583.1	40.46	1.62513
5997	67471.1	5825	4656.3	67527.2	4519	-1.82	7.7	34.51	1.62513
197236	146178	88427	262143	68367.5	251286	80.99	33124.3	57.12	1.63354
14844	116799	8329	247154	164587	98413	30.94	6075.3	-23.8	1.63354
60096.8	85013.4	46328	69348.4	83021	54743	-15.47	476.3	71.4	1.63774
118915	104668	74456	262143	82832.2	207405	68.25	10588.6	-29.75	1.64195
95929.5	99964	62891	227807	93937.2	158931	-1.82	935	242.76	1.64405
111479	108031	67628	71344.9	100921	46330	-26.39	429	-67.83	1.6472
78948.8	99101.4	52209	262143	74717.2	229931	8.19	8149.9	109.48	1.64825
10551	81599	8474	86112.4	111092	50800	20.93	2098.8	-7.14	1.64931
17629.5	95714.3	12071	198932	112594	115789	10.01	5282.2	-17.85	1.65141
7848.75	86770.5	5928	122069	99698.7	80241	-20.02	3142.7	-11.9	1.65456
64297.5	97510.1	43214	262143	94607.1	181591	3.64	7880.4	51.17	1.65877
79275.8	90479.4	57421	116058	86525.7	87904	-38.22	530.2	42.84	1.65982
33171.8	77888.4	27911	40136.8	76795.7	34252	-9.1	4.4	27.37	1.66087
109692	102126	70391	262143	104366	164611	3.64	5877.3	8.33	1.66087
114880	114180	65938	188892	103022	120161	31.85	3719.1	-8.33	1.66087
22128	91754.5	15805	245688	108231	148769	0.91	6059.9	-28.56	1.66507
12267.8	98142	8192	220411	123213	117235	28.21	5282.2	8.33	1.66928
41361	78337.5	34602	62948.6	74982.7	55018	8.19	-17.6	33.32	1.67348
8394	66015.7	8333	10762.4	67839.3	10397	28.21	16.5	-23.8	1.67453
96292.5	124980	50493	262143	68365.9	251292	12.74	14616.8	-79.73	1.684
46533.8	72896.8	41835	45926.1	75418.8	39908	41.86	599.5	-1.19	1.68715
25100.2	74348.9	22125	34588.4	84176.4	26929	-3.64	518.1	22.61	1.6903
104513	99562.2	68795	223001	96374.3	151644	25.48	1608.2	27.37	1.6924
7503	76377.2	6438	47545.3	80878.6	38526	-35.49	1024.1	16.66	1.69346
10386	66347.3	10259	11218.9	67459.6	10899	-11.83	-13.2	-7.14	1.69556
45504.8	120298	24790	262143	68365.9	251292	-20.02	24115.3	-34.51	1.69661
125504	237710	34601	262143	70097	245086	13.65	30965	5.95	1.69661
250642	182377	90067	262143	68365.9	251292	-6.37	34199	20.23	1.69766
125273	98729	83156	230330	104928	143860	-20.02	5175.5	10.71	1.69871
10496.2	97905.2	7026	224673	130532	112801	-20.02	5236	-3.57	1.69871
6050.25	63451.6	6249	10360.9	63913	10624	-2.73	159.5	-8.33	1.69871
48440.2	81941.6	38742	56083.5	81348.5	45182	27.3	-5.5	55.93	1.69976
205018	160638	83642	262143	68365.6	251293	1.82	23166	-8.33	1.70081
46395	74442.8	40844	46776.4	71576.2	42829	-20.02	588.5	29.75	1.70081
140908	124607	74109	262143	98160.2	175018	3.64	10222.3	14.28	1.70292
11842.5	64455.6	12041	17143.5	81502.8	13785	10.01	249.7	15.47	1.70607
122138	115919	69052	262143	152936	112333	-40.04	5737.6	84.49	1.70712
262143	121823	141023	262143	68365.9	251292	33.67	163830	261.8	1.70712
56711.2	89307.7	41616	97984.7	82564.4	77776	23.66	911.9	27.37	1.71027
262143	214081	80249	262143	68365.4	251294	-49.14	43836.1	26.18	1.71133
228820	190299	78802	262143	82716.5	207695	20.02	13708.2	-8.33	1.71133
262143	143992	119311	262143	68365.4	251294	-10.92	24904	65.45	1.71133
262143	117873	145749	262143	68365.4	251294	62.79	229810	208.25	1.71133
262143	126872	135411	262143	68365.6	251293	0.91	44299.2	98.77	1.71238
42286.5	87458.2	31687	245806	100506	160281	-4.55	6316.2	-24.99	1.71448
5231.25	64832.7	5288	4506.7	69136.5	4272	4.55	11	-4.76	1.72184
113768	111844	66663	44457.6	122568	23771	1.82	129.8	7.14	1.7292
76554	83168.3	60324	111462	79790.8	91549	-39.13	930.6	40.46	1.7313
181055	152817	77646	262143	68364.3	251298	13.65	28755.1	26.18	1.7334
86760	96674.4	58815	84394.2	99561.8	55552	14.56	1474	67.83	1.73445
66735	79962.4	54695	120460	77031.9	102483	30.03	1157.2	82.11	1.73655
5437.5	69518.5	5126	7750.6	77454	6558	-3.64	-12.1	-22.61	1.73761
262143	203769	84310	262143	68364.3	251298	65.52	190705	267.75	1.73761
24054.8	68369	23058	22908.6	67228.1	22332	8.19	-17.6	34.51	1.73971
7599.75	70696.6	7045	18251.2	73624.9	16246	9.1	334.4	-46.41	1.74181
66915	82739.2	53002	91271.4	80250.6	74536	-45.5	1277.1	-4.76	1.74181
6611.25	64056	6764	4095.3	63887.1	4201	-39.13	-26.4	26.18	1.74286
8508.75	110029	5068	145103	146917	64727	24.57	3518.9	-11.9	1.74707
51849	78600.5	43231	87510.5	90749.4	63197	25.48	1160.5	-10.71	1.74707
20403.8	108388	12337	229544	119281	126117	3.64	5839.9	19.04	1.74707
17933.2	67970.2	17291	5133.7	68091.9	4941	32.76	27.5	-17.85	1.74707
27078	110891	16003	238144	128606	121355	24.57	5775	-10.71	1.74812
12108	67815.6	11701	17312.9	68831.5	16484	-25.48	-13.2	-1.19	1.74917
85007.2	91964.7	60578	123310	84590.2	95534	-2.73	688.6	-2.38	1.75022
19951.5	148635	8797	262143	114256	150362	18.2	9105.8	13.09	1.75548
53145	78528.8	44352	63466.7	74639.4	55726	18.2	564.3	21.42	1.75653
55442.2	79215.7	45868	61436.1	76295.7	52772	-20.93	643.5	-11.9	1.76494
22747.5	116814	12762	262143	81283.7	211356	-10.01	12472.9	-7.14	1.76494
19021.5	127464	9780	262143	135998	126324	0	7884.8	5.95	1.76914
56493.8	81197.8	45597	99004.4	81327	79781	-32.76	287.1	157.08	1.77229
7239	66129.8	7174	18334.8	67414.1	17824	-5.46	134.2	-2.38	1.77545
58734	78261	49184	38525.3	73624.2	34293	-40.95	-44	51.17	1.7765
41154	91188	29577	82484.6	83665.5	64611	-40.04	312.4	67.83	1.7786
7466.25	90062.2	5433	121301	106840	74407	21.84	3210.9	0	1.78281
9095.25	103935	5735	203156	116302	114478	17.29	5305.3	-1.19	1.78281
20194.5	97492.9	13575	262143	88471.3	194185	45.5	8265.4	-40.46	1.80068
5139	66585.5	5058	4606.8	93790.4	3219	4.55	31.9	36.89	1.80173
30117.8	74943.9	26337	21573.2	70444.5	20070	13.65	0	-15.47	1.80278
54784.5	84552.6	42463	108324	114227	62149	24.57	2029.5	42.84	1.80803
87925.5	99736.7	57775	170010	94682.1	117676	-12.74	300.3	-7.14	1.80909
6339.75	82765.3	5020	65594.1	102420	41972	24.57	1690.7	27.37	1.81119
17284.5	144503	7839	262143	159456	107740	7.28	6717.7	15.47	1.81434
7265.25	63953.7	7445	3175.7	64957.1	3204	-10.01	27.5	39.27	1.8175
68685.8	80127.3	56178	68245.1	85093.4	52560	-10.92	49.5	24.99	1.81855
9595.5	66201.8	9499	19171.9	67997.1	18478	-15.47	215.6	17.85	1.82485
12955.5	145735	5826	253228	202486	81959	10.01	6355.8	2.38	1.82906
44649	79274.9	36911	62481.1	76902.7	53246	-10.01	394.9	41.65	1.83011
14064	113106	8149	243878	147445	108398	9.1	5998.3	42.84	1.83116
262143	121097	141868	262143	68366.2	251291	80.08	183312	384.37	1.83221
58788.8	82896.5	46477	102047	83884.2	79726	13.65	590.7	73.78	1.83326
13524	65672	13496	3762	65939.1	3739	7.28	18.7	-14.28	1.83326
58784.2	99380.5	38765	144826	97972.9	96877	11.83	172.7	3.57	1.83642
14482.5	117393	8085	262143	124943	137501	0.91	7488.8	15.47	1.83642
91788.8	106389	56542	182112	124122	96154	19.11	4349.4	33.32	1.83747
16004.2	107113	9792	192793	111470	113348	-27.3	5162.3	-9.52	1.84167
7503	96585.5	5091	88608.3	140715	41268	26.39	2134	10.71	1.84693
82803	81570.8	66526	43607.3	78533.9	36390	10.92	2.2	-32.13	1.85008
30603	117156	17119	262143	98012.9	175281	8.19	10497.3	19.04	1.85324
24066.8	93228.4	16918	59873	97220.9	40360	-20.93	421.3	29.75	1.85429
32462.2	70900.7	30006	23232	69357.3	21952	-3.64	256.3	-13.09	1.85429
15413.2	67861.8	14885	15847.7	68091.2	15253	2.73	159.5	11.9	1.85849
76470	90208.6	55555	49223.9	81810.1	39432	14.56	81.4	0	1.86059
56086.5	76591.1	47991	91283.5	75893.2	78826	24.57	682	27.37	1.86059
43300.5	72055	39383	35409	69966.1	33167	7.28	47.3	24.99	1.86165
14708.2	65239.9	14775	11391.6	66026.4	11307	18.2	73.7	28.56	1.8627
14046	90300	10194	171716	101062	111353	-10.01	4394.5	15.47	1.86585
49380.8	84199.7	38435	82927.9	84493.1	64322	53.69	239.8	27.37	1.8669
61932.8	79644.1	50962	90077.9	79934.8	73852	31.85	448.8	53.55	1.87111
9530.25	80341.5	7774	85380.9	81674.5	68510	-30.94	2347.4	-7.14	1.87111
8931	68058.4	8600	4167.9	66153.4	4129	20.02	-9.9	-3.57	1.87426
125425	104577	78601	262143	128795	133389	-21.84	4999.5	-7.14	1.87426
126030	103896	79498	262143	118775	144642	-14.56	6647.3	57.12	1.88057
52986.8	97215.6	35720	262143	129690	132468	13.65	6160	20.23	1.88162
85092	104890	53166	262143	118825	144581	-1.82	5973	0	1.88477
14266.5	111412	8392	151012	116410	85016	-11.83	4148.1	15.47	1.89108
38907.8	89774.3	28403	42607.4	95722.4	29171	15.47	225.5	-24.99	1.89108
14391.8	117838	8004	262143	126524	135783	2.73	7234.7	-8.33	1.89528
18319.5	65270.6	18394	9135.5	65076.5	9200	-18.2	134.2	-30.94	1.89844
112440	121240	60779	224046	130539	112480	-1.82	526.9	-10.71	1.90054
13765.5	148475	6076	253157	166550	99615	-6.37	5976.3	8.33	1.90054
7497.75	75306.1	6525	110546	85207.9	85024	12.74	2282.5	-5.95	1.90369
69652.5	79110.4	57701	68536.6	75108.1	59802	-29.12	687.5	90.44	1.9079
9677.25	105526	6010	205266	118312	113702	12.74	5006.1	17.85	1.9079
69507.8	84225.6	54084	106899	85014.9	82406	30.94	918.5	28.56	1.91105
11811	66935.8	11564	11138.6	67149.2	10871	-15.47	314.6	-49.98	1.9142
22531.5	140564	10505	262143	157584	109020	6.37	7053.2	27.37	1.9142
51785.2	77351.5	43875	61897	82539.4	49146	0	665.5	-23.8	1.9142
9915	64132.4	10132	4263.6	65885.2	4241	-15.47	20.9	42.84	1.9142
9731.25	126864	5027	216648	163414	86885	-5.46	5408.7	-11.9	1.91631
19539	158224	8093	262143	156656	109666	-21.84	7327.1	21.42	1.91736
123207	133308	60570	262143	96624.3	177800	8.19	15528.7	96.39	1.91841
50427	77814.5	42470	55409.2	81507	44552	20.02	122.1	9.52	1.92366
28856.2	69310	27285	17374.5	68016	16741	-11.83	74.8	-1.19	1.92472
19557.8	72210.5	17750	15305.4	67764.8	14802	5.46	273.9	19.04	1.92577
160849	127109	82932	262143	92754.5	185218	3.64	2675.2	196.35	1.92577
5305.5	63880.4	5443	10558.9	63972.3	10817	21.84	140.8	39.27	1.92997
23130	154206	9830	262143	161172	106593	-23.66	8439.2	-17.85	1.93733
5239.5	67820.6	5063	2379.3	65160.8	2393	-2.73	-37.4	-17.85	1.94048
28234.5	68108.7	27168	23094.5	68690.3	22034	-5.46	-18.7	-8.33	1.94048
10587	64837.8	10701	6509.8	64029.2	6663	-15.47	110	-20.23	1.94469
6617.25	63606.4	6818	4393.4	62852.2	4581	30.03	-5.5	-8.33	1.94469
6276	72784.3	5651	30053.1	75810.6	25980	-3.64	726	-29.75	1.94679
7016.25	65529	7017	17260.1	76115.9	14861	-8.19	192.5	7.14	1.94679
30561.8	71450.3	28032	48899.4	72157.8	44412	-20.93	259.6	27.37	1.94784
18204	71489.5	16688	16602.3	70056.6	15531	9.1	9.9	1.19	1.94784
45114	89207.1	33143	66255.2	82923.1	52363	-0.91	510.4	39.27	1.94994
200968	160816	81899	262143	68367	251288	3.64	17076.4	90.44	1.9531
123378	105174	76879	262143	121319	141609	-2.73	3162.5	146.37	1.9531
9073.5	112899	5267	152721	128207	78067	30.03	3679.5	-5.95	1.95415
70731	81259.1	57045	96516.2	78112.1	80977	-11.83	442.2	105.91	1.96046
228700	141325	106054	262143	68367.3	251287	57.33	12683	21.42	1.96571
152325	122709	81353	262143	96899	177296	35.49	3470.5	59.5	1.96781
6419.25	79122.1	5317	106264	89703.7	77635	32.76	2591.6	-45.22	1.96887
8922.75	76111.1	7683	89895.3	79162.9	74421	-2.73	2244	5.95	1.97097
6387	76022.2	5506	75331.3	145817	33857	0.91	1686.3	-24.99	1.97622
51947.2	77068.3	44174	70018.3	81114.3	56571	20.93	699.6	26.18	1.97728
47929.5	88342.6	35556	74221.4	87843.8	55373	18.2	457.6	47.6	1.97833
10007.2	97958.9	6695	149629	138566	70768	-32.76	3521.1	-1.19	1.97938
12049.5	69642.5	11339	28619.8	70322	26672	28.21	48.4	14.28	1.98043
78510.8	94549.4	54419	168325	101994	108157	16.38	614.9	65.45	1.98043
64643.2	83607.2	50671	115345	80894.3	93446	-17.29	168.3	92.82	1.98253
16540.5	124813	8685	257040	156479	107653	18.2	6235.9	20.23	1.98358
262143	136956	125440	262143	68368.1	251284	27.3	54924.1	110.67	1.98463
73656.8	86144.1	56036	127127	87140.3	95609	6.37	513.7	77.35	1.98568
94287.8	90647.3	68168	93177.7	114272	53438	-13.65	908.6	-39.27	1.98674
85359	89715	62354	106311	115811	60160	-31.85	1046.1	-1.19	1.98779
28200	145087	12738	262143	99742.2	172242	-10.92	12145.1	3.57	1.98779
30693.8	72990.5	27559	36771.9	75207.8	32043	-6.37	154	-2.38	1.98779
260224	189498	89996	262143	68368.4	251283	-13.65	54484.1	20.23	1.99199
262143	181808	94494	262143	68368.4	251283	-9.1	48164.6	-46.41	1.99199
73694.2	88850.1	54357	120564	87170.5	90642	-4.55	328.9	34.51	1.99199
101451	98940.4	67199	153358	100220	100284	-2.73	1328.8	-3.57	1.99304
262143	123303	139330	262143	68368.1	251284	45.5	195078	210.63	1.99409
6715.5	84913.6	5183	131597	94209.1	91545	0.91	3406.7	4.76	1.99935
11521.5	111763	6756	225317	136398	108260	15.47	5341.6	-16.66	2.00145
51829.5	75749.8	44841	75670.1	72703.6	68210	-2.73	821.7	8.33	2.00145
17823.8	149775	7799	262143	152442	112697	16.38	7342.5	48.79	2.0025
54680.2	100616	35616	262143	115998	148104	4.55	9529.3	54.74	2.00356
10561.5	99979.6	6923	224816	113716	129564	-20.93	5348.2	27.37	2.00461
62697.8	87394.9	47016	113125	101903	72753	-28.21	92.4	7.14	2.00566
95135.2	88843.7	70177	60140.3	87651.9	44966	-25.48	73.7	-2.38	2.00671
7569	93118.5	5327	132141	105112	82388	26.39	2990.9	3.57	2.00671
11642.2	69870.6	10920	23635.7	69922.3	22153	-3.64	117.7	0	2.01196
5851.5	68540.5	5595	23617	76331	20277	-18.2	500.5	21.42	2.01407
8487	66891.6	8315	2550.9	67004.3	2495	-2.73	18.7	32.13	2.01617
27402.8	85346.8	21042	23388.2	98729.1	15525	-2.73	92.4	-58.31	2.01617
19959.8	68335.7	19142	17443.8	67781.1	16866	-0.91	29.7	2.38	2.01827
34167	78468.2	28536	87513.8	75598.8	75865	25.48	36.3	29.75	2.02037
59796.8	90636.3	43237	108305	87223.1	81376	4.55	883.3	33.32	2.02143
133817	108491	80835	209587	122416	112204	0	3458.4	-4.76	2.02143
6474.75	69699.3	6088	4191	66681.6	4119	3.64	2.2	-20.23	2.02248
61431.8	101018	39854	128087	101639	82590	-1.82	344.3	10.71	2.02458
9795	97290.9	6598	195727	119878	107002	8.19	4598	13.09	2.02773
11444.2	74464.9	10072	65236.6	119697	35718	-25.48	1641.2	-9.52	2.03614
36847.5	76452.8	31586	51068.6	74284.9	45054	5.46	176	33.32	2.0393
43048.5	87591.2	32209	84927.7	85234.6	65300	-1.82	931.7	39.27	2.0414
20138.2	101164	13046	262143	107889	159236	10.92	7009.2	44.03	2.0414
11739.8	116308	6615	212606	164609	84645	9.1	5234.9	-26.18	2.04665
6568.5	65421.5	6580	6062.1	64704.5	6140	23.66	2.2	2.38	2.05296
262143	139495	123157	262143	68367.8	251285	-63.7	63097.1	63.07	2.05296
225456	157866	93595	262143	68368.1	251284	-53.69	43594.1	44.03	2.05506
19245	111368	11325	262143	98166.4	175007	-4.55	8547	-13.09	2.05506
123406	117797	68657	262143	129562	132599	30.03	6428.4	1.19	2.05717
12058.5	130601	6051	262143	134405	127821	-14.56	7111.5	-7.14	2.05822
10987.5	129557	5558	205902	173977	77562	-1.82	4860.9	2.38	2.05927
49612.5	79818.5	40735	73283.1	77413.9	62039	-18.2	627	16.66	2.06032
62442	84537.3	48407	96529.4	83852.3	75444	22.75	1127.5	-33.32	2.06137
49779.8	80225.4	40665	68654.3	75617.7	59501	30.03	4.4	22.61	2.06347
94729.5	92649.9	67007	175494	97540.3	117912	-5.46	2990.9	-46.41	2.06347
22758	108763	13713	262143	123943	138610	-0.91	6452.6	14.28	2.06557
50500.5	156371	21165	262143	68367.8	251285	7.28	20572.2	22.61	2.06663
198974	154968	84146	262143	68367.5	251286	-31.85	29257.8	78.54	2.06768
36973.5	73677.2	32888	78683	81990.9	62892	-30.03	488.4	5.95	2.06768
21194.2	110764	12540	218404	137723	103928	12.74	5203	22.61	2.07083
6071.25	76004.9	5235	74665.8	85511.3	57224	20.02	1744.6	30.94	2.07188
6431.25	70024.7	6019	5943.3	68694.9	5670	-7.28	-25.3	8.33	2.07398
56739.8	86414.4	43031	262143	94261.9	182256	-19.11	7007	82.11	2.07609
262143	142624	120455	262143	68367	251288	50.05	120901	195.16	2.07714
103624	99861.6	68005	250384	99839.9	164355	20.02	942.7	94.01	2.07714
13893	110202	8262	262143	134363	127861	0.91	6262.3	19.04	2.07714
5310	65511.3	5312	7161	65554.3	7159	10.01	24.2	-28.56	2.08029
100262	101818	64534	262143	75146	228619	-6.37	2945.8	65.45	2.08134
23577	105774	14608	262143	100208	171442	-10.92	9105.8	38.08	2.08239
242740	174213	91315	262143	75794.8	226662	32.76	10206.9	45.22	2.08239
9245.25	103290	5866	210503	120299	114677	25.48	5149.1	5.95	2.0845
9396.75	109792	5609	159492	131412	79540	-13.65	3758.7	-5.95	2.08765
75762	110782	44819	95594.4	108968	57493	-3.64	893.2	70.21	2.08765
102238	101972	65707	223272	114730	127538	-13.65	2466.2	5.95	2.0887
103616	100017	67894	262143	80846.5	212499	-13.65	1710.5	165.41	2.09185
10479	96291.6	7132	178140	116526	100188	-5.46	4144.8	32.13	2.09291
97760.2	112612	56893	218060	119449	119639	0	1681.9	65.45	2.09501
14539.5	129676	7348	248182	154696	105141	32.76	5962	4.76	2.09711
70931.2	90932.3	51121	138823	83904.4	108432	27.3	1460.8	157.08	2.09921
6995.25	78138.9	5867	74110.3	112985	42987	-23.66	1779.8	-40.46	2.10026
80692.5	89375.6	59169	108167	97939.5	72380	-28.21	1834.8	-10.71	2.10447
7172.25	86627.5	5426	82167.8	150384	35808	2.73	1962.4	24.99	2.10762
9661.5	103511	6117	231354	148304	102236	3.64	5395.5	13.09	2.10762
202262	163625	81011	262143	70541.7	243541	-9.1	15615.6	-1.19	2.10867
10622.2	66936.5	10400	10601.8	65092.7	10674	-18.2	12.1	5.95	2.10972
18273	142192	8422	262143	132521	129638	16.38	8676.8	15.47	2.11393
20028.8	110312	11899	262143	160601	106972	3.64	7103.8	0	2.11708
94830.8	103835	59853	90174.7	94378.4	62617	10.92	17.6	-22.61	2.11813
35529	144032	16166	262143	86536.8	198526	41.86	15155.8	10.71	2.11918
12591.8	102105	8082	202899	123592	107590	22.75	4843.3	32.13	2.11918
12276.8	69413.3	11591	6985	71481.7	6404	-10.01	29.7	-7.14	2.12129
84636.8	84145	65919	48271.3	77168.1	40995	56.42	37.4	-55.93	2.12549
150092	128857	76336	262143	68367	251288	-11.83	15138.2	-7.14	2.12549
40263	78808.8	33482	54135.4	76461.6	46400	3.64	601.7	17.85	2.12865
97512.8	95838.3	66681	192602	111371	113336	12.74	1391.5	76.16	2.13075
200946	168183	78303	262143	68367	251288	23.66	30615.2	114.24	2.13495
6151.5	63597.5	6339	6381.1	61471.7	6803	-14.56	-18.7	26.18	2.13495
189377	150327	82560	262143	86073.8	199594	0.91	11625.9	33.32	2.136
30171	69393.1	28494	32225.6	69765.4	30272	-0.91	126.5	22.61	2.14021
16338.8	128637	8324	213759	164750	85031	22.75	5113.9	5.95	2.14126
25839.8	77371.7	21887	118064	117632	65777	14.56	3161.4	10.71	2.14757
18507.8	95664	12679	262143	99741.7	172243	-1.82	7368.9	2.38	2.14862
29697	70169.5	27736	19118	70590.9	17749	11.83	217.8	21.42	2.15703
88011	87613.9	65833	107759	85216.1	82873	-6.37	1366.2	48.79	2.16754
119420	142433	54947	262143	68367.8	251285	43.68	11044	-2.38	2.16754
7458	64016.7	7635	2886.4	61980.1	3052	12.74	-28.6	22.61	2.16859
15314.2	100053	10031	215996	115484	122576	20.93	5275.6	26.18	2.17069
5748	63707.2	5913	2586.1	62241.1	2723	-25.48	30.8	-15.47	2.17069
262143	138255	124262	262143	68367.5	251286	58.24	48376.9	27.37	2.17385
12249	72202.8	11118	26103	71436.4	23947	24.57	173.8	32.13	2.17805
61331.2	84202.5	47735	123806	78643.8	103171	55.51	686.4	32.13	2.1812
10077	87563.8	7542	182384	96582.4	123757	46.41	4342.8	-23.8	2.18331
88861.5	88862.9	65535	103816	76036.5	89479	4.55	-14.3	-7.14	2.18646
5676.75	66768	5572	3923.7	65985	3897	-16.38	-41.8	46.41	2.18751
9405	110698	5568	164229	112672	95524	-19.11	3837.9	4.76	2.18856
57664.5	81388.2	46433	121235	78578.3	101113	-42.77	690.8	21.42	2.19172
33135.8	75646.5	28707	40460.2	74562.7	35562	13.65	286	0	2.19172
11491.5	146662	5135	240099	177953	88423	19.11	5728.8	5.95	2.19277
127443	95046.4	87874	114727	90588.2	82999	-20.93	-20.9	-20.23	2.19382
5637	64449.8	5732	8222.5	63173.5	8530	-16.38	129.8	13.09	2.19487
11444.2	109124	6873	226892	151919	97878	-8.19	5445	15.47	2.19487
62652	86364.9	47542	99355.3	80845.1	80541	9.1	651.2	90.44	2.19592
97091.2	95416.9	66686	135373	89441.4	99191	-1.82	1350.8	41.65	2.19592
163498	122209	87678	262143	185065	92831	-43.68	4331.8	-15.47	2.19802
91399.5	92099.4	65038	143441	88368.5	106379	-29.12	1511.4	15.47	2.19907
10302.8	90948.4	7424	195436	103038	124305	21.84	4766.3	14.28	2.20013
155968	112395	90943	262143	76794.6	223711	45.5	4769.6	197.54	2.20013
17089.5	115106	9730	228338	145177	103077	10.92	5636.4	24.99	2.20223
227431	166504	89517	262143	68367.5	251286	-25.48	25455.1	27.37	2.20433
262143	148294	115850	262143	68367.8	251285	-43.68	79643.3	7.14	2.20748
5964	75850.3	5153	40873.8	98117.5	27301	-12.74	915.2	-26.18	2.21169
86302.5	85621.8	66057	197394	126734	102075	-39.13	4260.3	-13.09	2.21589
56734.5	75763.2	49076	64828.5	75083.5	56585	25.48	306.9	2.38	2.22115
44643	80130.5	36512	76646.9	77612.1	64721	13.65	467.5	49.98	2.22115
19388.2	65496.3	19400	10696.4	63913.1	10968	-37.31	-7.7	-4.76	2.22641
16800.8	104902	10496	252982	121941	135963	14.56	6065.4	60.69	2.23061
7844.25	75834.3	6779	48821.3	113794	28117	8.19	1160.5	-1.19	2.23166
77748.8	107016	47613	82933.4	96727.6	56190	6.37	74.8	64.26	2.23271
8574	69491.2	8086	4962.1	73209.4	4442	-30.03	0	1.19	2.23797
90441	93446.8	63428	177467	87363.3	133128	-2.73	796.4	267.75	2.24533
12189.8	129079	6189	211794	151740	91473	10.92	4988.5	22.61	2.24533
13719	76674.8	11726	64225.7	81798.3	51457	-19.11	1679.7	-11.9	2.24743
74306.2	83119.7	58587	132873	90210.2	96530	50.05	2542.1	41.65	2.24848
39227.2	79116.1	32494	36132.8	72736.2	32556	17.29	45.1	42.84	2.25058
6350.25	74355.9	5597	5995	72946.2	5386	-30.03	-8.8	-32.13	2.25163
66918.8	85832	51095	156257	82583.8	124001	20.02	831.6	99.96	2.25269
67302.8	78472	56208	52429.3	73716.6	46611	40.95	381.7	79.73	2.25689
52378.5	89172	38495	79831.4	84137.4	62182	16.38	113.3	-70.21	2.26635
198722	150828	86346	262143	81599.9	210537	7.28	5163.4	151.13	2.26635
104300	104804	65221	206280	92950.7	145440	-3.64	1531.2	46.41	2.2695
33057.8	79210	27351	67806.2	78725.6	56446	12.74	259.6	107.1	2.27161
8508	88942.5	6269	168668	96858.3	114124	-13.65	4095.3	-23.8	2.27161
68409.8	91131.4	49196	93684.8	82793.6	74157	23.66	192.5	10.71	2.28212
5615.25	73045.1	5038	111565	85516.1	85499	-20.02	2671.9	49.98	2.28632
20762.2	80781	16844	62481.1	115222	35538	5.46	1168.2	15.47	2.28632
6263.25	66247.3	6196	8408.4	68564.5	8037	10.92	123.2	21.42	2.29473
49218	74077.4	43543	49944.4	72488.7	45154	-10.01	301.4	82.11	2.29578
7450.5	81338.7	6003	38309.7	79810	31458	13.65	803	10.71	2.30419
6180	77145.2	5250	80771.9	85994.3	61556	-6.37	2028.4	8.33	2.30735
62227.5	76734.7	53146	86587.6	75563.7	75097	22.75	1337.6	20.23	2.30945
84462	105436	52499	82263.5	102118	52794	31.85	882.2	32.13	2.3105
29688	106962	18190	255805	245083	68403	8.19	5769.5	40.46	2.31681
79140.8	91859.5	56462	49922.4	88381.7	37018	28.21	79.2	34.51	2.31786
7686	63535.5	7928	10978	64612	11135	-9.1	67.1	1.19	2.32311
89243.2	103096	56730	118705	95693.2	81296	30.94	-22	26.18	2.32627
74851.5	85239.9	57549	112108	86132.3	85300	-47.32	58.3	7.14	2.32837
60860.2	83379.4	47836	62426.1	79197	51658	-5.46	81.4	9.52	2.33152
7080	64876.2	7152	2784.1	66421.1	2747	20.02	-13.2	-2.38	2.33573
7598.25	95321.4	5224	131263	100530	85571	18.2	3210.9	38.08	2.33678
87524.2	89109.7	64370	53488.6	89094.6	39345	23.66	187	30.94	2.33888
8566.5	63935.1	8781	8820.9	63345	9126	-27.3	11	24.99	2.34309
102398	93595.8	71699	262143	88614.6	193871	1.82	7364.5	80.92	2.34624
6093	67178.8	5944	3715.8	70259.3	3466	-12.74	-20.9	77.35	2.34834
87745.5	104947	54794	110178	109620	65870	28.21	994.4	9.52	2.34834
12159	65611.5	12145	4549.6	66155.5	4507	6.37	5.5	-21.42	2.35045
122482	90463.6	88732	83697.9	86534.1	63388	-27.3	22	-32.13	2.35045
8613.75	80875.5	6980	43605.1	84748	33720	-8.19	995.5	-32.13	2.3536
53275.5	80317.1	43471	137651	104511	86317	-4.55	1581.8	60.69	2.35465
61065.8	81790.4	48930	84878.2	81752.1	68042	30.03	614.9	22.61	2.35465
113812	98389.6	75809	225100	133931	110147	20.02	3575	-9.52	2.36516
127411	115117	72535	212749	123728	112688	-10.92	646.8	3.57	2.36516
67851.8	81990.1	54235	126441	85750.5	96634	11.83	706.2	20.23	2.36621
25599.8	140723	11922	262143	107970	159117	2.73	11556.6	-13.09	2.36937
10618.5	97806.6	7115	95357.9	116604	53595	-10.01	2615.8	-4.76	2.37462
55886.2	81750	44802	67119.8	79397.2	55402	-35.49	576.4	29.75	2.37883
19055.2	78541.2	15900	110828	102000	71208	-10.92	2509.1	10.71	2.37988
89859.8	92783.3	63471	60452.7	88748.6	44641	-10.01	357.5	19.04	2.38303
9125.25	104460	5725	158170	112823	91877	8.19	4040.3	0	2.39144
47134.5	88320.4	34975	77430.1	83603.1	60697	19.11	422.4	39.27	2.39565
15436.5	71671.7	14115	5965.3	68251	5728	-8.19	12.1	-21.42	2.39775
41630.2	85344.1	31968	55986.7	90333	40618	-20.02	172.7	-11.9	2.40195
106178	121747	57155	149670	131711	74472	-5.46	320.1	82.11	2.40406
55877.2	104353	35092	262143	85059.1	201975	21.84	2119.7	138.04	2.40721
8393.25	76291.3	7210	7517.4	73817.9	6674	8.19	-16.5	0	2.40931
143420	241054	38992	262143	68366.7	251289	-4.55	80355	63.07	2.41457
52779.8	82497.9	41928	111891	78579.5	93318	-17.29	954.8	45.22	2.41667
86398.5	85861.3	65946	97626.1	84421.1	75787	-18.2	45.1	17.85	2.41667
22481.2	68667.6	21456	24365	70302.7	22713	-21.84	128.7	4.76	2.42087
88239	104807	55176	262143	99186	173208	7.28	1017.5	173.74	2.42298
10434	70502.4	9699	59880.7	89964.5	43621	20.93	1587.3	-30.94	2.43139
7375.5	75137.7	6433	84088.4	78718.1	70007	14.56	1927.2	-24.99	2.43874
7953.75	82621.2	6309	41356.7	106168	25529	3.64	845.9	8.33	2.4398
55441.5	91655.7	39642	115985	86874.8	87496	37.31	607.2	-4.76	2.4461
124490	117564	69397	262143	100413	171092	-44.59	1436.6	135.66	2.44926
8298.75	99173.4	5484	171114	114094	98288	12.74	4549.6	5.95	2.45241
21257.2	67050.8	20777	19310.5	67498.7	18749	-7.28	317.9	16.66	2.45451
42522.8	99166.3	28102	222665	120121	121482	2.73	5404.3	13.09	2.45556
83772.8	87624.8	62655	111392	79935.1	91326	40.95	621.5	69.02	2.45767
95160	97126.7	64209	107007	91552.2	76599	12.74	1046.1	-2.38	2.46397
47031.8	76388.4	40350	47984.2	77658.2	40494	2.73	99	42.84	2.46397
7075.5	77632.7	5973	100444	82742.2	79557	28.21	2509.1	4.76	2.46818
12502.5	79588.5	10295	110506	101131	71611	0	2513.5	11.9	2.46818
5214.75	65108.4	5249	3401.2	60636.8	3676	17.29	48.4	-2.38	2.46818
14540.2	88232.4	10800	163041	88086.3	121302	-5.46	4466	-2.38	2.46923
6700.5	66533.9	6600	2898.5	64654.9	2938	-13.65	-3.3	-22.61	2.47869
6489	64531.6	6590	4358.2	63654.8	4487	18.2	48.4	-16.66	2.47974
114159	98485.2	75966	262143	113934	150787	-31.85	5370.2	71.4	2.48184
12942	65339.1	12981	14366	65204.7	14439	-10.92	22	13.09	2.48289
40665.8	81052	32881	72422.9	79573.3	59647	38.22	746.9	80.92	2.48395
112385	115295	63882	262143	91010.1	188768	14.56	12955.8	28.56	2.4871
134928	102209	86515	167840	125974	87316	-9.1	915.2	67.83	2.49025
10554	106772	6478	236573	116798	132742	-1.82	5652.9	-21.42	2.4913
56535.8	80114.3	46248	49615.5	76639.9	42427	17.29	367.4	1.19	2.49656
17262.8	126026	8977	220588	137998	104759	7.28	5509.9	23.8	2.49761
71187.8	83526.3	55855	89947	81611.1	72230	-6.37	1158.3	48.79	2.49761
60138	76220.4	51708	84011.4	74872.8	73535	-34.58	407	67.83	2.50812
12760.5	72941.3	11465	31851.6	75812.7	27534	23.66	66	42.84	2.50917
15966.8	124928	8376	262143	137962	124526	-20.93	7306.2	26.18	2.51023
8890.5	68265.7	8535	27166.7	79791.9	22313	13.65	602.8	-20.23	2.51023
7872.75	74602.2	6916	61305.2	109978	36532	17.29	1406.9	21.42	2.51443
78187.5	89907.5	56993	126528	84220.6	98457	-37.31	1163.8	85.68	2.51548
78491.2	93418.6	55064	172191	93018.2	121317	-10.01	535.7	27.37	2.51653
53284.5	85990	40610	170642	133902	83518	10.01	2567.4	45.22	2.52389
7956	94543	5515	184363	105191	114862	-10.01	4510	10.71	2.52389
112844	128302	57640	208982	135386	101162	-38.22	1414.6	44.03	2.52494
7138.5	66500.2	7035	2900.7	64136.4	2964	0.91	-13.2	7.14	2.52494
53844.8	78793.6	44785	105000	75889.9	90675	-6.37	273.9	130.9	2.52599
14228.2	85586.3	10895	5870.7	92552.9	4157	4.55	4.4	-11.9	2.52915
58386.8	86741.6	44113	84557	82213.6	67404	31.85	457.6	65.45	2.5344
12503.2	79477.5	10310	34558.7	76357.5	29661	-25.48	56.1	-24.99	2.5344
12017.2	111727	7049	186350	129163	94552	-25.48	4244.9	47.6	2.5344
14281.5	69201.7	13525	15345	69600	14449	-20.93	129.8	64.26	2.53545
72042	87557.2	53923	135148	82272.8	107655	9.1	504.9	63.07	2.54176
21894.8	126623	11332	262143	137276	125148	-23.66	8329.2	60.69	2.54281
47628	144147	21654	262143	142543	120524	-39.13	7629.6	-9.52	2.54702
73635	84490.2	57116	159718	81965.7	127703	-6.37	792	94.01	2.54912
10052.2	119108	5531	244538	131586	121791	-9.1	5960.9	-2.38	2.55017
45647.2	141157	21193	262143	68367.5	251286	31.85	15339.5	28.56	2.55753
95307.8	100994	61846	211859	91507.2	151730	34.58	915.2	120.19	2.55753
49398	80451	40240	54538	77149.9	46328	-26.39	458.7	45.22	2.56173
11277	112283	6582	174524	119893	95398	20.93	4327.4	40.46	2.56699
58902	84091.1	45905	74242.3	81463.1	59727	-11.83	79.2	-19.04	2.5733
11772	67491	11431	5267.9	70672.9	4885	-20.93	-44	13.09	2.57435
53148	81045.8	42977	80550.8	79070.4	66763	-7.28	11	13.09	2.58065
23873.2	70342.5	22242	22082.5	71266	20307	10.01	46.2	15.47	2.58381
9925.5	107357	6059	154714	137671	73649	-29.12	3708.1	-7.14	2.58381
12045	72667	10863	10578.7	71509.6	9695	-11.83	75.9	-4.76	2.58486
13666.5	68458.9	13083	25455.1	68205	24459	15.47	3.3	-28.56	2.58591
68474.2	92911.4	48299	75051.9	95367.9	51575	30.03	479.6	-39.27	2.58591
9278.25	69763.6	8716	5256.9	69444.9	4961	-20.02	-7.7	-63.07	2.58696
58197	80717.8	47251	103468	82875.7	81820	10.92	474.1	22.61	2.58906
10869.8	103918	6855	184016	110517	109120	-49.14	4637.6	42.84	2.59117
94101	96613	63832	84243.5	98161.3	56244	24.57	295.9	-9.52	2.59222
46371	82488.8	36841	70929.1	120254	38655	-11.83	22	-28.56	2.59327
17859.8	72916.6	16052	45774.3	71842.7	41756	26.39	117.7	-8.33	2.59327
55535.2	82966.1	43868	118999	94076.2	82898	9.1	1424.5	-9.52	2.59747
101176	99481.7	66652	262143	108315	158610	24.57	8735.1	4.76	2.59852
99078.8	97513.4	66588	224223	89594.6	164013	19.11	1359.6	8.33	2.60063
77758.5	112316	45372	148421	107069	90847	30.94	3094.3	-17.85	2.60168
14270.2	121457	7700	225757	134214	110236	1.82	5330.6	-2.38	2.60273
102956	94934	71074	201438	92851.3	142178	-35.49	1260.6	38.08	2.60483
20239.5	83807.2	15827	98984.6	142824	45420	8.19	2263.8	-3.57	2.61114
9516	105416	5916	164082	111486	96454	34.58	3850	1.19	2.61534
6226.5	68987.3	5915	52548.1	93353	36890	-15.47	1104.4	-54.74	2.6185
32297.2	77444.4	27331	64326.9	76748.7	54929	5.46	7.7	60.69	2.62691
43332	77728.4	36535	70050.2	89830.9	51105	13.65	761.2	44.03	2.62901
64573.5	82236.5	51460	101109	80374.8	82442	23.66	330	-3.57	2.63532
38916	72594.8	35132	50804.6	71960.3	46269	25.48	228.8	1.19	2.63742
53988	74592.7	47433	60738.7	75970.9	52396	-7.28	424.6	-3.57	2.63742
113002	104298	71005	256411	112693	149115	-22.75	4699.2	-35.7	2.63847
63300	90020.8	46083	66015.4	85967.2	50326	7.28	92.4	-14.28	2.64057
6682.5	85787.3	5105	45821.6	96021.1	31274	8.19	1021.9	52.36	2.64162
11623.5	71540	10648	16863	69698.1	15856	-0.91	-4.4	47.6	2.64162
262143	129339	132828	262143	68368.6	251282	97.37	185691	266.56	2.64162
108686	104983	67847	262143	83936.2	204677	20.93	10015.5	40.46	2.64162
77911.5	87280.7	58501	113137	87586.6	84654	12.74	171.6	-53.55	2.64373
140110	209097	43914	262143	68369.4	251279	27.3	38817.9	26.18	2.64688
36230.2	168289	14109	262143	85460.6	201026	10.01	15913.7	14.28	2.65213
184939	177374	68331	262143	68368.9	251281	-33.67	32662.3	22.61	2.65634
106055	102823	67596	262143	81742.8	210169	48.23	10704.1	28.56	2.66054
56418.8	81569.4	45329	64785.6	81468.1	52116	18.2	343.2	22.61	2.66265
24234	97639.2	16266	78900.8	155594	33233	25.48	1487.2	8.33	2.6637
62080.5	94715.6	42955	233858	131156	116854	7.28	4254.8	95.2	2.6637
68154.8	78532.1	56876	126256	76868	107643	-10.92	1551	8.33	2.6658
64751.2	81462.4	52092	100398	78617.9	83692	17.29	768.9	35.7	2.66685
39408.8	83452.6	30948	63904.5	82516.5	50754	-17.29	104.5	-9.52	2.67106
79672.5	108250	48235	262143	113246	151703	17.29	9133.3	41.65	2.67211
48022.5	84221.9	37368	67423.4	86694.8	50968	32.76	85.8	5.95	2.67421
52545	80113.3	42984	66799.7	85684.4	51092	-10.01	216.7	3.57	2.67526
76452.8	91634.8	54678	174259	82889.2	137777	4.55	1158.3	49.98	2.68052
6999	84317.4	5440	110150	97048.6	74383	-3.64	2868.8	19.04	2.68157
132569	124147	69982	262143	102228	168054	9.1	99	32.13	2.68788
55308	91807.8	39481	117482	105385	73059	23.66	18.7	-41.65	2.68893
7983	70641.9	7406	10459.9	65497.8	10466	-27.3	-33	-30.94	2.68998
39950.2	144627	18103	262143	79184.6	216959	31.85	15099.7	-73.78	2.68998
62329.5	80217.3	50922	82252.5	79304.7	67972	7.28	227.7	-5.95	2.69734
41490.8	77836.4	34934	70662.9	82667.7	56019	-3.64	485.1	51.17	2.69839
27136.5	80686.8	22041	50890.4	82079.9	40633	0	511.5	39.27	2.69839
9439.5	104817	5902	199203	129591	100740	-21.84	4770.7	47.6	2.69839
15159.8	129583	7667	262143	126821	135465	4.55	6933.3	38.08	2.70154
65886	81423.8	53030	85456.8	77621.9	72151	7.28	1072.5	5.95	2.70364
8112	74260.1	7159	95519.6	82700	75695	2.73	2357.3	-10.71	2.70469
19421.2	98285	12950	239653	108124	145258	10.01	6036.8	-21.42	2.7068
33339.8	75630.1	28890	31414.9	73395.1	28051	11.83	72.6	19.04	2.70785
9243.75	92010.7	6584	90160.4	170340	34688	-28.21	2041.6	2.38	2.711
72472.5	89071.5	53323	116986	89693.3	85478	-15.47	828.3	-69.02	2.711
8244	99922.1	5407	149041	124639	78367	8.19	3745.5	7.14	2.7131
19647.8	67748.9	19006	17079.7	67381.1	16612	22.75	170.5	21.42	2.71836
75855.8	89700.3	55421	97798.8	86159.8	74389	32.76	147.4	8.33	2.71941
12111	71744.2	11063	12086.8	72671.6	10900	-4.55	216.7	-13.09	2.72151
63903	91702.2	45669	112385	89149.3	82617	-10.92	552.2	-1.19	2.72992
54975	80275.4	44881	63507.4	77496.4	53706	18.2	583	7.14	2.73308
9617.25	70163.2	8983	9137.7	68244.8	8775	20.93	304.7	-14.28	2.73308
6294	65849.9	6264	3247.2	67795	3139	-8.19	1.1	10.71	2.73413
47033.2	80337	38368	72134.7	83825.5	56396	1.82	276.1	58.31	2.73413
43376.2	90376.6	31454	78518	89888.5	57246	20.02	279.4	7.14	2.73623
5428.5	70953.8	5014	39795.8	76453.5	34113	4.55	1152.8	-2.38	2.73833
106334	91407.5	76238	193355	108964	116292	25.48	3270.3	65.45	2.73938
7253.25	66790.6	7117	4119.5	70581.8	3825	2.73	-29.7	22.61	2.74043
12491.2	69369.3	11801	18920	70227.8	17656	4.55	6.6	11.9	2.74254
138190	113605	79719	208608	115779	118082	-19.11	2776.4	1.19	2.74674
50679.8	77460.4	42878	61085.2	74082.7	54038	1.82	469.7	4.76	2.74674
20189.2	68569.8	19296	20695.4	67733.4	20024	41.86	19.8	-36.89	2.74779
15300.8	131474	7627	233109	165905	92083	-49.14	5758.5	-29.75	2.75095
127874	142836	58671	262143	169716	101227	35.49	1610.4	117.81	2.75305
7386.75	64503.4	7505	2717	64468.3	2762	-14.56	23.1	4.76	2.75305
10260.8	110728	6073	183324	147496	81455	-1.82	4230.6	7.14	2.7583
150464	119330	82635	242182	126472	125495	9.1	672.1	30.94	2.76146
24726	67319.3	24071	27346	67179.5	26677	-5.46	82.5	39.27	2.76251
97854	89099.8	71975	182127	89878.6	132800	-5.46	1142.9	60.69	2.76356
35045.2	81844.7	28062	57857.8	78893.3	48062	-13.65	222.2	3.57	2.76671
8923.5	66357.7	8813	13381.5	66776.1	13133	3.64	115.5	-22.61	2.76671
12849.8	97007.4	8681	128569	125698	67033	24.57	2968.9	-3.57	2.76776
10221	100171	6687	148690	114406	85175	-6.37	3947.9	2.38	2.76987
13308	111287	7837	184968	137818	87957	-14.56	4318.6	-38.08	2.77092
74673.8	130373	37537	262143	131058	131086	30.94	5580.3	74.97	2.77407
22157.2	68957.1	21058	25301.1	67706.5	24490	17.29	203.5	38.08	2.77407
48231.8	76450.3	41346	61491.1	76187.9	52894	22.75	513.7	15.47	2.77512
12797.2	141311	5935	192382	168030	75034	-20.02	4584.8	20.23	2.77933
118872	111705	69741	262143	116780	147112	5.46	6296.4	83.3	2.78143
30317.2	84150.2	23611	77520.3	112797	45040	-8.19	954.8	29.75	2.78248
98709.8	97775.8	66162	207909	105595	129036	-21.84	4158	34.51	2.79299
41436.8	79262.1	34261	71261.3	78803	59264	11.83	207.9	-21.42	2.79615
65505	78920.1	54396	66668.8	75834.5	57615	11.83	508.2	-3.57	2.7993
55142.2	79792.5	45290	58136.1	77327.6	49271	-30.03	337.7	-4.76	2.80981
66561.8	90391.2	48259	124255	89906.3	90574	20.02	759	-41.65	2.81191
6250.5	74061.2	5531	6691.3	68199.2	6430	16.38	19.8	3.57	2.81191
20475.8	69690.9	19255	33337.7	70084.7	31174	5.46	16.5	7.14	2.81507
13648.5	65337.3	13690	19059.7	66975.7	18650	11.83	122.1	-1.19	2.81507
43187.2	72993.4	38775	57635.6	74294.5	50841	4.55	618.2	63.07	2.81822
112438	117147	62902	262143	68368.1	251284	13.65	20636	53.55	2.81927
7698.75	78552.9	6423	98147.5	83257.1	77257	22.75	2538.8	2.38	2.82138
63080.2	87665.2	47157	106555	93605.8	74602	31.85	1060.4	80.92	2.82453
77542.5	86167.7	58976	76203.6	78585	63550	-21.84	20.9	39.27	2.82558
68933.2	98588.2	45823	124139	108176	75207	30.94	258.5	-20.23	2.82873
14296.5	74888.9	12511	9893.4	72210	8979	-20.93	-27.5	-20.23	2.83084
87103.5	94255.8	60563	122607	89914.2	89365	21.84	990	48.79	2.83294
23117.2	74944.9	20215	63762.6	86334.2	48402	2.73	1657.7	-33.32	2.83294
61956.8	84805.4	47879	90025.1	86299.8	68365	2.73	1120.9	20.23	2.8403
5790.75	75507.9	5026	41422.7	101536	26736	-11.83	994.4	-20.23	2.84135
7823.25	65437.7	7835	10484.1	68149.8	10082	23.66	246.4	4.76	2.84555
29233.5	102655	18663	222565	107174	136097	13.65	5406.5	-23.8	2.8466
47905.5	86080.7	36472	66370.7	77415.6	56186	-0.91	246.4	14.28	2.84976
123907	145385	55854	262143	97750.3	175752	32.76	10472	-16.66	2.85291
64210.5	84477.9	49813	118254	86202.2	89904	5.46	528	28.56	2.85396
12111.8	94618.6	8389	206176	109255	123674	23.66	5008.3	33.32	2.85606
6929.25	82747	5488	131376	96095.6	89597	1.82	3331.9	-39.27	2.85712
51018	82957.4	40304	66760.1	82566.3	52990	-8.19	767.8	27.37	2.85817
139530	108924	83951	254407	135836	122742	6.37	2009.7	32.13	2.85817
51948	84256.4	40406	60622.1	84202.6	47183	1.82	808.5	13.09	2.85922
12208.5	94820.6	8438	187617	121797	100952	-6.37	4686	16.66	2.86237
90786	112653	52815	252195	123465	133867	-30.94	1343.1	-8.33	2.86553
65410.5	86356.6	49640	109766	86745.2	82928	16.38	292.6	41.65	2.87078
31724.2	87239	23832	98333.4	102811	62682	-28.21	1826	19.04	2.87499
65415	87867.1	48790	157873	86103.5	120162	15.47	645.7	117.81	2.87709
69648	81397.6	56076	62965.1	74640.2	55285	0	31.9	39.27	2.87814
86778.8	90663.4	62728	136538	87384.9	102399	22.75	1114.3	26.18	2.87919
16305	151828	7038	256577	204964	82039	-26.39	6508.7	-48.79	2.88024
7907.25	103683	4998	115348	131102	57661	12.74	2856.7	3.57	2.88129
17853.8	70063.7	16700	28913.5	70470.3	26889	35.49	59.4	-4.76	2.88129
20790	74129.1	18380	31219.1	69769	29325	-24.57	717.2	7.14	2.88129
53355	79830.9	43801	82831.1	79192.6	68547	-7.28	830.5	7.14	2.88339
10461.8	70356.2	9745	12802.9	73472.1	11420	-5.46	15.4	-23.8	2.88445
33802.5	80383.2	27559	35439.8	82525	28144	-9.1	228.8	29.75	2.8855
56830.5	77445.8	48091	65987.9	76052.7	56863	29.12	490.6	85.68	2.88655
95252.2	126825	49221	154829	141996	71459	-30.03	1249.6	42.84	2.88865
31521.8	78099.5	26451	49515.4	80656.2	40233	-9.1	817.3	33.32	2.89286
172827	157842	71758	262143	149110	115216	14.56	5547.3	167.79	2.89286
10153.5	65288.4	10192	1250.7	63147.8	1298	-5.46	-35.2	11.9	2.89391
53466.8	85162.2	41145	68942.5	83670.7	54000	-0.91	550	4.76	2.89811
67323	86112.9	51236	114675	83055.3	90486	-25.48	1452	-22.61	2.90232
72656.2	82922.9	57422	90522.3	88072.4	67359	8.19	694.1	35.7	2.90547
16434	101452	10616	214262	123294	113890	21.84	5245.9	-22.61	2.90757
88047	119812	48161	261785	117414	146118	-15.47	1436.6	-7.14	2.90862
101408	95807	69367	86941.8	90500.5	62959	6.37	8.8	-15.47	2.90862
42011.2	74816.6	36800	75363.2	71153.9	69413	60.97	262.9	55.93	2.91493
9759.75	93798.9	6819	143397	129942	72322	-4.55	3476	4.76	2.91703
7611	93846.6	5315	59851	101427	38672	30.94	1289.2	32.13	2.91808
67944	96518.4	46134	107130	95358.7	73626	-16.38	844.8	44.03	2.91808
17715.8	66587.5	17436	32310.3	68562.6	30884	19.11	202.4	-24.99	2.92019
164723	105536	102290	209751	97638.7	140787	60.06	808.5	8.33	2.92439
73474.5	86620.4	55590	122414	85954.6	93334	2.73	774.4	45.22	2.92544
6584.25	64384.6	6702	11133.1	62665.9	11643	-6.37	22	20.23	2.93175
6276.75	64033.8	6424	10728.3	67630.8	10396	8.19	-44	20.23	2.9349
54069	74995.6	47249	74373.2	76353.8	63836	-48.23	590.7	41.65	2.93806
32427	69328.8	30653	41159.8	68193.2	39556	10.01	240.9	61.88	2.94016
5303.25	69413.6	5007	13941.4	78527.2	11635	7.28	187	0	2.94121
62364	78803.9	51864	90130.7	76420	77294	-4.55	1028.5	36.89	2.94226
74173.5	87965	55261	118265	82872.4	93525	32.76	1145.1	-24.99	2.94226
33790.5	77617.1	28531	69821.4	77512.8	59033	-4.55	514.8	98.77	2.94331
109383	97871.8	73244	153947	120475	83744	-3.64	2316.6	42.84	2.94436
8099.25	67685.9	7842	8904.5	74529.4	7830	18.2	47.3	35.7	2.94752
56765.2	82311.9	45196	90348.5	80672	73397	31.85	132	-8.33	2.94752
262143	166405	103241	262143	68367.8	251285	40.95	58132.8	39.27	2.94962
262143	121579	141306	262143	68367.8	251285	53.69	101860	47.6	2.94962
262143	136025	126299	262143	68367.8	251285	263.9	262143	984.13	2.94962
91031.2	97856.5	60965	262143	106923	160674	16.38	6183.1	84.49	2.94962
73011.8	86236.1	55486	166745	144536	75606	70.98	2597.1	-15.47	2.94962
7156.5	63302.5	7409	16171.1	65850	16094	9.1	-25.3	-3.57	2.95172
262143	132783	129383	262143	68366.7	251289	17.29	202288	273.7	2.95593
262143	182735	94015	262143	68366.7	251289	30.03	74584.4	58.31	2.95698
10405.5	63601.5	10722	5894.9	64067.7	6030	0	-42.9	-9.52	2.95803
101252	113351	58541	262143	116347	147660	32.76	12636.8	-51.17	2.95803
262143	154991	110844	262143	68366.7	251289	77.35	89238.6	123.76	2.96118
262143	156681	109648	262143	68366.7	251289	12.74	74615.2	22.61	2.96223
17040.8	100313	11133	189036	118206	104806	-8.19	4903.8	-33.32	2.96328
22797	144044	10372	262143	109718	156581	-17.29	9838.4	-4.76	2.96328
262143	187207	91769	262143	68367.3	251287	7.28	43501.7	-34.51	2.96539
71643	155034	30285	262143	68367.3	251287	16.38	28503.2	0	2.96539
124407	114707	71078	262143	68367.3	251287	58.24	27988.4	19.04	2.96539
262143	199383	86165	262143	68367.3	251287	21.84	110689	92.82	2.96539
153258	197812	50775	262143	68367.5	251286	4.55	47631.1	15.47	2.96749
7751.25	93828.2	5414	154333	101295	99851	-12.74	3775.2	-27.37	2.96854
12514.5	129015	6357	219712	150725	95532	-3.64	5545.1	23.8	2.96959
53084.2	137643	25275	262143	128426	133772	2.73	12472.9	5.95	2.96959
262143	150957	113806	262143	68367.3	251287	15.47	43696.4	48.79	2.97169
15199.5	125550	7934	208710	147786	92553	27.3	4897.2	14.28	2.97169
18330.8	141850	8469	262143	133623	128569	23.66	7229.2	28.56	2.9738
17841.8	154299	7578	262143	151765	113200	-23.66	9979.2	38.08	2.97485
7591.5	63981	7776	11700.7	64781.4	11837	-27.3	74.8	-29.75	2.9759
131929	104746	82543	262143	125419	136979	-7.28	11398.2	21.42	2.9759
10532.2	92118.2	7493	88727.1	93802.5	61990	-4.55	2008.6	64.26	2.97695
262143	147419	116537	262143	68366.4	251290	8.19	87952.7	83.3	2.97695
22543.5	127122	11622	262143	107306	160101	16.38	8982.6	-17.85	2.9801
44529.8	221352	13184	262143	143487	119731	-1.82	8704.3	-2.38	2.9801
155116	151295	67191	262143	99504.8	172653	-21.84	1958	70.21	2.98326
29205.8	96609.5	19812	262143	101659	168994	17.29	6735.3	32.13	2.98326
17629.5	157945	7315	262143	177270	96913	-17.29	6755.1	7.14	2.98536
77223	147698	34265	262143	96335	178334	11.83	15636.5	39.27	2.98641
104690	150077	45716	262143	68366.2	251291	32.76	24963.4	-14.28	2.98746
109602	135921	52846	262143	68366.2	251291	45.5	26502.3	58.31	2.98746
18044.2	139567	8473	262143	105495	162850	-8.19	10018.8	38.08	2.98956
42153.8	138150	19997	262143	68747	249899	-39.13	15230.6	-35.7	2.98956
5086.5	62308.2	5350	5194.2	62609.4	5437	12.74	-24.2	0	2.99062
7565.25	97348.6	5093	152490	157548	63432	-10.01	3854.4	-17.85	2.99272
13596	111101	8020	253004	124296	133399	30.03	6617.6	-3.57	2.99482
8598.75	65351.7	8623	6411.9	65596.4	6406	4.55	-3.3	15.47	2.99482
262143	151091	113705	262143	68365.9	251292	30.03	39386.6	35.7	2.99587
165485	145560	74507	262143	79234.2	216823	14.56	29438.2	-9.52	2.99797
42762	75713.2	37014	63991.4	75496.2	55549	7.28	598.4	5.95	2.99903
170252	161711	68997	262143	68365.4	251294	-10.92	31119	4.76	3.00008
200704	173989	75599	262143	68532.2	250682	-11.83	22486.2	24.99	3.00008
16181.2	140607	7542	246850	154184	104924	26.39	6475.7	-24.99	3.00008
39349.5	74826.2	34464	54319.1	73127.7	48680	1.82	609.4	1.19	3.00008
116447	200386	38084	262143	68365.6	251293	6.37	48447.3	57.12	3.00113
7309.5	88858.4	5391	115100	92306.2	81719	-30.94	2780.8	-36.89	3.00323
42231	160341	17261	262143	77372.9	222039	-18.2	15298.8	-4.76	3.00323
42772.5	157285	17822	262143	71243.8	241141	55.51	20164.1	48.79	3.00323
46513.5	73691.2	41366	66342.1	74609.5	58274	-4.55	487.3	-1.19	3.00638
199615	247254	52909	262143	68365.4	251294	61.88	1908.5	3525.97	3.00849
262143	151160	113653	262143	68365.4	251294	118.3	84027.9	78.54	3.00849
75061.5	87948.6	55933	248112	151437	107373	0.91	3716.9	121.38	3.01059
25368	71688	23191	241946	74461	212946	11.83	1.1	86.87	3.01059
28190.2	138212	13367	262143	125479	136914	-8.19	7768.2	-15.47	3.01059
16987.5	111709	9966	216692	135014	105183	-12.74	5553.9	11.9	3.01164
117945	100853	76643	262143	118334	145181	40.95	3289	69.02	3.01374
227748	167571	89071	262143	68364.8	251296	7.28	18227	83.3	3.0169
69150	150419	30128	262143	102635	167388	-23.66	12722.6	11.9	3.0169
16342.5	109916	9744	262143	129704	132454	-3.64	7305.1	15.47	3.01795
9037.5	78344.1	7560	126096	85670.4	96461	-29.12	3207.6	17.85	3.02005
262143	135343	126935	262143	68364.5	251297	35.49	48671.7	-13.09	3.02005
24575.2	72404.4	22244	43100.2	71018.4	39773	8.19	218.9	8.33	3.0211
7102.5	79813	5832	31033.2	87792.1	23166	13.65	649	19.04	3.0211
12727.5	106800	7810	262143	130814	131330	20.02	7575.7	-11.9	3.0232
11166	93841.4	7798	158327	116107	89367	-7.28	3846.7	-7.14	3.0253
6552.75	83646.5	5134	82043.5	91058.2	59048	-1.82	2010.8	9.52	3.0253
8038.5	93505.7	5634	153446	105636	95197	1.82	3639.9	-29.75	3.02636
74791.5	120458	40691	262143	68365.1	251295	40.04	20550.2	44.03	3.02741
17956.5	111682	10537	262143	107006	160550	-16.38	8080.6	76.16	3.02846
9400.5	97789.1	6300	141524	101830	91082	-6.37	3429.8	34.51	3.02951
8592.75	100632	5596	163593	107668	99577	-17.29	3788.4	-24.99	3.03056
106077	106537	65253	262143	78724.1	218228	-26.39	10739.3	48.79	3.03056
21993	90501.9	15926	214005	116527	120359	-33.67	5218.4	-26.18	3.03056
19789.5	139770	9279	262143	147266	116658	23.66	9528.2	-2.38	3.03266
13056.8	80414.2	10641	77636.9	137010	37136	-37.31	1571.9	-4.76	3.03266
39312.8	69800.3	36911	57894.1	70233.4	54022	4.55	270.6	64.26	3.03371
177514	142461	81661	262143	70313.9	244330	8.19	20306	-4.76	3.03687
22796.2	106393	14042	262143	79287.2	216678	6.37	9586.5	-8.33	3.03687
10019.2	75560.6	8690	129044	91506.7	92420	-13.65	2830.3	-5.95	3.03792
10356.8	121682	5578	256307	175552	95683	6.37	6017	-29.75	3.03897
24852.8	150295	10837	262143	127564	134676	16.38	9081.6	-28.56	3.04002
12843.8	117281	7177	261024	131799	129792	0.91	6263.4	-11.9	3.04317
17168.2	86422.8	13019	220681	116408	124240	-15.47	6048.9	22.61	3.04423
15486	101004	10048	262143	106484	161337	5.46	6975.1	38.08	3.04528
262143	117572	146122	262143	68365.1	251295	133.77	262143	521.22	3.04528
123107	110462	73038	262143	79782.1	215334	-20.02	1490.5	151.13	3.04738
16757.2	69047.7	15905	5775	68638.1	5514	-1.82	12.1	0	3.04843
7619.25	76444.5	6532	110989	91816.2	79221	0.91	2663.1	7.14	3.05053
20121.8	115352	11432	262143	137830	124645	-15.47	7489.9	-34.51	3.05158
28983	131176	14480	262143	118398	145102	-27.3	6837.6	-4.76	3.0621
30528	126465	15820	262143	91592.4	187568	33.67	11177.1	5.95	3.0663
15905.2	116544	8944	242851	130795	121683	10.92	6383.3	-24.99	3.06735
10755.8	108830	6477	197364	115506	111981	0.91	4874.1	-4.76	3.06735
17736.8	104834	11088	262143	90885.5	189027	20.93	9095.9	55.93	3.06945
9705.75	77541.9	8203	91716.9	118745	50619	17.29	2139.5	5.95	3.07051
124082	114317	71134	262143	105034	163564	12.74	10188.2	22.61	3.07576
6971.25	65276.2	6999	12123.1	64290.3	12358	6.37	52.8	39.27	3.07681
10687.5	82752.4	8464	212545	102508	135886	-23.66	5087.5	-9.52	3.07892
10647	133466	5228	203887	195316	68412	-4.55	4933.5	14.28	3.08102
124030	131838	61655	262143	92474.9	185778	22.75	12115.4	103.53	3.08207
18063.8	92262.9	12831	243225	125905	126604	3.64	5956.5	27.37	3.08417
21660.8	133518	10632	262143	111672	153841	-0.91	9686.6	-16.66	3.08627
15222	67610.2	14755	7990.4	65968.6	7938	-2.73	150.7	28.56	3.08627
10847.2	89667.7	7928	202244	101851	130134	-23.66	5058.9	-27.37	3.08627
11151.8	93065.2	7853	128456	99612.8	84512	41.86	3447.4	2.38	3.09784
99095.2	113459	57239	262143	117316	146441	0.91	6774.9	-19.04	3.09994
17598	136826	8429	262143	108410	158470	4.55	10272.9	29.75	3.10099
61317	92329.8	43523	197185	134619	95995	-5.46	3173.5	14.28	3.10099
59373.8	139592	27875	262143	68365.4	251294	48.23	19211.5	-7.14	3.10099
214803	169987	82814	262143	85760.5	200323	-60.97	16506.6	82.11	3.10204
12392.2	88477.9	9179	174612	102647	111483	5.46	4383.5	5.95	3.10414
262143	163895	104822	262143	68365.1	251295	33.67	143285	117.81	3.1073
17555.2	109332	10523	169988	131344	84818	63.7	4540.8	-15.47	3.10835
262143	250720	68522	262143	68365.4	251294	15.47	186355	70.21	3.1094
54552	80080.6	44644	81798.2	75220.3	71267	-3.64	498.3	-15.47	3.11255
13026.8	118244	7220	143714	160768	58584	34.58	3223	-14.28	3.11466
10431	110419	6191	245913	140436	114758	18.2	5694.7	11.9	3.11676
19011	96574.3	12901	262143	114781	149674	-3.64	7524	5.95	3.11676
46818	93144.2	32941	78804	85665.2	60287	7.28	324.5	61.88	3.11676
37046.2	74950.2	32393	27948.8	71993.3	25442	-19.11	-16.5	17.85	3.11781
137152	121004	74282	262143	95283.5	180302	-0.91	9502.9	102.34	3.12306
68553	198915	22586	262143	82220.1	208949	-3.64	17232.6	10.71	3.12412
20115.8	158870	8298	262143	118282	145245	-32.76	9626.1	14.28	3.12622
21624.8	93402.7	15173	23013.1	86182.1	17500	4.55	34.1	-2.38	3.12727
35432.2	78393.3	29621	85592.1	81390.7	68919	13.65	95.7	134.47	3.12832
11992.5	66178.9	11876	21264.1	65628.9	21234	15.47	17.6	-40.46	3.12832
99213.8	184571	35228	262143	68364	251299	42.77	47848.9	44.03	3.12937
21230.2	68546	20298	26753.1	68458.5	25611	26.39	8.8	52.36	3.12937
11145	70645	10339	9278.5	76690.1	7929	-21.84	5.5	45.22	3.13253
100638	99103.1	66551	66940.5	111137	39474	-3.64	228.8	0	3.13568
48422.2	134307	23628	262143	68364.8	251296	39.13	16679.3	52.36	3.13778
18674.2	136239	8983	262143	146200	117509	-5.46	6311.8	17.85	3.13988
47292.8	84668.6	36606	82447.2	79552.1	67921	13.65	226.6	154.7	3.14093
67287	82737.1	53298	83622	76979.6	71191	-16.38	998.8	98.77	3.14619
181116	132023	89906	262143	68364.3	251298	29.12	18232.5	-13.09	3.14724
54656.2	83731.6	42779	91939.1	79212.8	76065	4.55	-6.6	15.47	3.14724
9420.75	88579.4	6970	186789	111980	109318	-30.94	4660.7	3.57	3.14829
16293.8	86142.9	12396	69598.1	108280	42124	-1.82	1437.7	-7.14	3.1504
62878.5	83258.7	49494	65391.7	90465.1	47372	-18.2	946	28.56	3.1525
6303.75	81227.4	5086	59777.3	85879.5	45617	-26.39	1436.6	10.71	3.16091
11265	102922	7173	201319	130107	101406	4.55	4760.8	14.28	3.16196
80553	84754.8	62287	141463	80351.4	115380	-14.56	943.8	96.39	3.16406
41478.8	166209	16355	262143	94328.7	182127	8.19	16850.9	32.13	3.16511
86201.2	92676.6	60957	176135	89398.3	129121	-24.57	1260.6	107.1	3.16721
7559.25	69084.2	7171	70818	71160	65221	11.83	1690.7	-1.19	3.16721
207349	134249	101221	262143	73161	234822	39.13	15967.6	-33.32	3.16932
9173.25	66362.5	9059	12016.4	67539.2	11660	41.86	34.1	9.52	3.17142
4885.5	63984	5004	12261.7	65981	12179	4.55	81.4	2.38	3.17247
27485.2	96952.1	18579	121903	146968	54359	8.19	3261.5	3.57	3.17247
44727.8	181582	16143	262143	70077.3	245155	-1.82	21582	79.73	3.17983
11997	81466.7	9651	18040	76671.2	15420	8.19	143	2.38	3.18088
78329.2	91718.4	55969	169969	83337.6	133662	-37.31	1162.7	98.77	3.18298
14481.8	119231	7960	261947	149019	115200	30.03	6095.1	21.42	3.19034
32937	96610.1	22343	262143	87813.4	195640	18.2	10514.9	61.88	3.19455
45260.2	91362.5	32466	69582.7	109551	41626	-16.38	357.5	-5.95	3.1956
262143	134076	128135	262143	68364.8	251296	79.17	146494	157.08	3.1977
17269.5	66945.1	16906	12218.8	65140.4	12293	2.73	22	9.52	3.19875
20716.5	66854.3	20308	16243.7	67155.4	15852	-14.56	-2.2	4.76	3.20085
9733.5	82746.7	7709	117622	98099.6	78578	-1.82	2797.3	-14.28	3.20716
8399.25	78189.4	7040	107448	94361.3	74625	-14.56	2690.6	-27.37	3.20716
8722.5	65872.1	8678	14468.3	66788.4	14197	-10.92	53.9	64.26	3.20821
13569.8	99698.1	8920	248481	118214	137754	0.91	5916.9	19.04	3.20926
7291.5	64540.2	7404	13147.2	65032.5	13249	-12.74	151.8	48.79	3.21136
13112.2	68401.2	12563	8159.8	67231.7	7954	-8.19	48.4	-9.52	3.21242
66906.8	85251	51434	86465.5	83274.8	68047	-14.56	609.4	34.51	3.21557
12994.5	65062.8	13089	4132.7	64996.6	4167	-2.73	-5.5	15.47	3.21767
12539.2	99259.9	8279	186359	110143	110885	12.74	4563.9	9.52	3.22503
9386.25	99311.8	6194	207934	141202	96508	-21.84	4895	34.51	3.22608
24234.8	90031.7	17641	218656	115539	124026	21.84	6429.5	-44.03	3.22818
7116	66822.5	6979	20125.6	68709.7	19196	-11.83	3.3	-3.57	3.22923
108553	95244.7	74693	44323.4	86925.2	33417	5.46	27.5	85.68	3.22923
103099	120823	55922	126846	128468	64709	-13.65	1004.3	-16.66	3.22923
20476.5	140474	9553	262143	111525	154045	6.37	10145.3	-7.14	3.23029
6358.5	69660.8	5982	3879.7	68979.9	3686	-4.55	-37.4	-14.28	3.2387
60831	85291.7	46741	88473	85531.3	67790	7.28	757.9	30.94	3.2387
69659.2	92873.3	49155	125274	86910.6	94464	34.58	1812.8	3.57	3.2471
64155	80519	52217	95821	77136.1	81411	-11.83	614.9	72.59	3.25341
12709.5	114037	7304	252915	140620	117871	7.28	6598.9	4.76	3.25972
52302.8	90030	38073	121245	86286.3	92088	-5.46	313.5	98.77	3.26077
190664	127258	98189	262143	68366.2	251291	-5.46	16568.2	-2.38	3.26077
53919	87183.5	40531	76304.8	80788.2	61899	10.92	909.7	-14.28	3.26077
9968.25	72265.4	9040	4609	67168.2	4497	6.37	-5.5	-10.71	3.26182
54432	90728.3	39318	83902.5	90418.7	60813	56.42	795.3	41.65	3.26392
6386.25	82274.3	5087	79011.9	100318	51617	15.47	2142.8	36.89	3.26603
11455.5	93202.7	8055	120689	125096	63227	-8.19	3510.1	-21.42	3.26918
20143.5	130602	10108	262143	124193	138332	22.75	9838.4	-4.76	3.27233
16767	67174.6	16358	19136.7	67167	18672	33.67	19.8	40.46	3.27338
206281	184595	73235	262143	68550.3	250616	29.12	15469.3	32.13	3.27549
38311.5	111764	22465	155433	159700	63785	-40.95	3342.9	-49.98	3.27759
91732.5	104587	57481	209666	111743	122966	30.94	1976.7	57.12	3.27969
56201.2	80708.3	45636	115936	128089	59318	20.02	1656.6	11.9	3.28074
8028.75	67388.9	7808	15087.6	90217.3	10960	3.64	408.1	11.9	3.28179
5325.75	67107.9	5201	4874.1	70358.8	4540	15.47	9.9	-13.09	3.2839
9421.5	104688	5898	160264	142037	73946	15.47	3780.7	-8.33	3.2902
86684.2	102555	55394	198713	105373	123588	-10.01	1490.5	8.33	3.29441
86406.8	126350	44818	186381	146436	83413	26.39	876.7	23.8	3.29756
136436	122740	72849	262143	114943	149464	2.73	2192.3	47.6	3.29756
13023	105485	8091	125146	111050	73855	7.28	2581.7	14.28	3.30597
262143	169483	101366	262143	68367.3	251287	-22.75	66998.8	26.18	3.30912
43955.2	84652.8	34029	37908.2	87600.5	28360	31.85	37.4	41.65	3.31228
12294	65857.4	12234	11156.2	64765.1	11289	8.19	-16.5	10.71	3.31438
48024.8	87645.5	35910	138368	109743	82630	3.64	3630	22.61	3.31858
77127.8	87638.6	57676	98754.7	83688.8	77334	42.77	798.6	-2.38	3.31964
60332.2	80620.1	49044	93275.6	78127.2	78243	-7.28	535.7	72.59	3.32384
56932.5	81014.6	46055	118163	79247.8	97718	-6.37	691.9	29.75	3.3291
22137.8	126698	11451	262143	102031	168379	-7.28	10572.1	-22.61	3.3291
81036.8	95364.1	55690	52894.6	92556	37453	10.01	-30.8	17.85	3.3312
66819	83127	52679	130166	80357.4	106158	-1.82	1380.5	33.32	3.3333
25410	72760.5	22887	14929.2	69895.7	13998	-44.59	834.9	57.12	3.33435
30066	114959	17140	262143	98654	174142	9.1	9787.8	-15.47	3.33645
14676	69797.3	13780	10452.2	70764	9680	-4.55	162.8	-21.42	3.34066
10889.2	127140	5613	226839	133533	111329	-30.03	5278.9	-9.52	3.34066
35292	74877.7	30889	27308.6	74095.2	24154	-2.73	88	-21.42	3.34066
11367	78144.1	9533	61696.8	86559.4	46712	-16.38	1689.6	-27.37	3.34276
15685.5	131302	7829	224798	208632	70614	-13.65	6125.9	24.99	3.34381
13716	104474	8604	212278	121441	114556	-12.74	4935.7	-4.76	3.34697
15582	104823	9742	262143	122059	140750	9.1	7674.7	21.42	3.35748
32090.2	73942.3	28442	111376	103877	70267	17.29	1810.6	-9.52	3.36063
18957	94931.3	13087	212321	119109	116823	8.19	4668.4	30.94	3.36063
55427.2	86440.3	42023	97499.6	85556.9	74684	3.64	619.3	64.26	3.36168
6534.75	77710.3	5511	105855	106124	65370	43.68	2572.9	9.52	3.36168
9891.75	110475	5868	185813	127920	95196	-9.1	4501.2	1.19	3.36273
77060.2	102975	49043	164320	99728.6	107982	21.84	101.2	26.18	3.36484
72187.5	80775.9	58568	89434.4	81683.1	71755	-30.94	728.2	-4.76	3.37114
27306.8	93881.8	19062	210996	110002	125706	-14.56	5844.3	-35.7	3.3722
7527	87478.2	5639	144922	94868.7	100113	-27.3	3602.5	-11.9	3.37325
7562.25	66062.3	7502	5161.2	70467.6	4800	-18.2	23.1	27.37	3.3743
11256	121909	6051	178307	155093	75345	-5.46	4392.3	-21.42	3.37535
103646	103189	65826	262143	79479.8	216153	0	10341.1	-24.99	3.37535
11606.2	128549	5917	181625	154412	77086	-23.66	4615.6	4.76	3.3764
107464	96032.6	73337	125485	87750.1	93718	-14.56	1140.7	23.8	3.37955
18480.8	114899	10541	147063	96051.9	100341	-46.41	3329.7	-1.19	3.3806
165519	136764	79315	235604	183014	84368	-44.59	3263.7	24.99	3.38586
39070.5	96993.2	26399	262143	121628	141249	20.02	6624.2	-20.23	3.38586
5557.5	62991.4	5782	4086.5	63059.3	4247	20.93	8.8	-46.41	3.38691
51003.8	82087	40720	67659.9	79460.9	55803	-28.21	767.8	-15.47	3.38901
48140.2	131961	23908	262143	83565.5	205585	-30.94	13547.6	-34.51	3.39742
7887.75	65952	7838	12521.3	66916.4	12263	-25.48	167.2	7.14	3.39847
13767	118981	7583	225528	179482	82349	17.29	5783.8	48.79	3.39847
119506	112652	69523	262143	95048.9	180747	-18.2	8946.3	30.94	3.40268
9832.5	64309.6	10020	5252.5	63757.7	5399	-3.64	53.9	36.89	3.40478
18528	151743	8002	262143	147234	116684	1.82	8878.1	-32.13	3.40688
9247.5	81886.8	7401	129862	102789	82797	-20.02	3264.8	-1.19	3.40899
13304.2	104470	8346	172745	152400	74285	30.03	4158	35.7	3.41109
98295	106639	60408	262143	68368.1	251284	12.74	23918.4	-13.09	3.41109
35098.5	70913.3	32437	29931	67803.6	28930	10.92	127.6	-21.42	3.41109
69248.2	125769	36084	262143	68368.1	251284	-1.82	15724.5	23.8	3.41214
27747.8	120127	15138	262143	99146.5	173277	20.93	7905.7	7.14	3.41424
97599	97179.4	65819	262143	112410	152832	7.28	3844.5	102.34	3.41529
101378	93149.3	71325	122577	93076.3	86308	2.73	1733.6	22.61	3.41634
19186.5	80319.8	15655	165625	110792	97971	-2.73	4022.7	23.8	3.41634
51930.8	86491	39349	84179.7	84105.3	65594	36.4	488.4	55.93	3.4174
104352	106176	64410	151107	105209	94126	-30.03	1211.1	-9.52	3.42055
7117.5	82237.7	5672	99889.9	111397	58766	-23.66	2454.1	27.37	3.4237
7342.5	92895.4	5180	103473	86035.9	78818	9.1	2429.9	27.37	3.42686
72402	77861.2	60941	75065.1	76628.4	64199	8.19	792	44.03	3.42686
111929	132398	55404	262143	90048.4	190784	22.75	14615.7	-5.95	3.42791
10028.2	99698.3	6592	172314	132353	85323	-5.46	4183.3	4.76	3.43422
51470.2	78959.6	42720	95736.3	77063.2	81416	23.66	290.4	24.99	3.43632
16188	103030	10297	262143	103868	165401	-23.66	8024.5	49.98	3.43737
13147.5	69554	12388	6156.7	73148.2	5516	-0.91	-3.3	-41.65	3.44473
42637.5	78790.1	35465	55895.4	75401.6	48582	10.92	632.5	-13.09	3.44578
50731.5	76515.2	43452	58859.9	74258.7	51946	13.65	609.4	-26.18	3.44578
123733	109836	73828	262143	79817	215240	19.11	13315.5	-30.94	3.44998
62034	80745.6	50349	96375.4	75081.2	84123	0	374	59.5	3.44998
14990.2	126549	7763	246873	159025	101739	18.2	6149	4.76	3.45103
6549.75	69943.7	6137	3064.6	67306.2	2984	20.93	-30.8	4.76	3.45103
60967.5	75972.9	52592	46960.1	75886.5	40555	-3.64	1615.9	-3.57	3.45314
10178.2	103514	6444	204037	116980	114308	-2.73	4678.3	-3.57	3.45314
33753	79401.2	27859	109924	88816.4	81111	20.93	4884	-21.42	3.45629
15189.8	132642	7505	262143	164676	104325	7.28	7585.6	24.99	3.45839
7650	72733.3	6893	17715.5	74024.7	15684	10.01	115.5	26.18	3.45944
196732	155102	83126	262143	68367.5	251286	-43.68	21386.2	10.71	3.46049
67854	86812.4	51224	148842	84890.5	114907	-9.1	1153.9	51.17	3.4626
16075.5	89243.9	11805	145042	125080	75995	28.21	3591.5	-13.09	3.4647
21224.2	142882	9735	248493	150070	108518	10.01	5899.3	-19.04	3.46575
85442.2	94678	59143	204654	88389.9	151739	5.46	1415.7	46.41	3.46996
8257.5	88948.6	6084	176876	99862.3	116077	-0.91	4230.6	21.42	3.47101
10123.5	68894.5	9630	7062	65759.5	7038	-0.91	211.2	-34.51	3.47416
7046.25	89285.2	5172	79590.5	109186	47772	-18.2	1958	30.94	3.47626
65938.5	95495.1	45252	223555	170765	85796	-4.55	3903.9	38.08	3.47731
21008.2	119441	11527	262143	146414	117337	-3.64	7371.1	59.5	3.47836
19668	68387.2	18848	20793.3	67611.5	20155	-16.38	360.8	-33.32	3.47942
12344.2	110247	7338	172452	135165	83615	20.02	4220.7	-22.61	3.47942
84867.8	82091.9	67752	165672	84499.3	128492	20.93	942.7	58.31	3.48257
14651.2	104675	9173	195383	121377	105495	10.92	5089.7	-20.23	3.48362
37755	72367.3	34191	36847.8	72016.5	33532	2.73	51.7	13.09	3.48783
6360	78569.1	5305	13212.1	71007.7	12194	5.46	31.9	0	3.48888
11308.5	65359.7	11339	7145.6	65249.3	7177	10.01	148.5	-30.94	3.48888
11232.8	97957.4	7515	210705	110576	124880	-33.67	5238.2	-4.76	3.49098
99001.5	100868	64323	262143	131778	130369	-51.87	7218.2	44.03	3.49203
20238	86410.7	15349	33139.7	85472	25410	10.01	48.4	15.47	3.49413
29206.5	80184.2	23871	63410.6	76775	54128	17.29	1180.3	54.74	3.49413
80898.8	86972.9	60959	160826	87117.8	120984	0	1174.8	92.82	3.49729
262143	143001	120138	262143	68366.7	251289	121.03	68593.8	88.06	3.49729
25965.8	198286	8582	262143	143893	119393	-10.01	11441.1	54.74	3.49834
21542.2	75788.8	18628	26583.7	78083.1	22312	4.55	694.1	-23.8	3.49939
88638	101401	57287	150674	100166	98582	21.84	2391.4	-7.14	3.50149
105895	163269	42506	262143	164358	104527	10.01	5931.2	171.36	3.50254
10973.2	88488.1	8127	170930	103692	108032	15.47	4050.2	17.85	3.50464
262143	135261	127012	262143	68366.7	251289	24.57	36840.1	44.03	3.5057
13958.2	96038.6	9525	189775	133596	93095	-12.74	4469.3	1.19	3.5078
67257	82810.5	53227	137420	80397.2	112018	-9.1	1249.6	35.7	3.51095
14883	112799	8647	145431	195897	48653	2.73	4911.5	-11.9	3.512
167902	155803	70625	262143	97413.3	176360	55.51	8431.5	49.98	3.51305
6115.5	74606.4	5372	71685.9	85744.1	54791	-0.91	1842.5	7.14	3.51516
103558	114883	59076	190268	141738	87975	1.82	4320.8	1.19	3.51621
61547.2	93412.7	43180	75584.3	89363.2	55431	38.22	779.9	49.98	3.51831
9003.75	97082.9	6078	133823	103552	84694	4.55	3378.1	3.57	3.51936
262143	168646	101869	262143	73728.3	233015	80.99	25517.8	-22.61	3.52041
20585.2	68021.7	19833	17987.2	66449.2	17740	-14.56	334.4	-10.71	3.52251
9892.5	70240	9230	34266.1	69613.5	32259	-3.64	9.9	29.75	3.52672
30615.8	70898.7	28300	17369	68522.4	16612	28.21	93.5	44.03	3.52882
60989.2	84315.8	47405	90146.1	84654.9	69787	-2.73	82.5	24.99	3.53723
9532.5	105993	5894	142601	117413	79595	-19.11	3375.9	-9.52	3.53723
53904	82947.5	42589	63840.7	79315	52750	16.38	546.7	-16.66	3.53723
50773.5	73844.2	45061	56964.6	73597.5	50725	2.73	30.8	61.88	3.53933
10245	81196.8	8269	101922	99347.6	67234	5.46	2589.4	-17.85	3.54459
116258	95479.2	79798	226740	117975	125956	-19.11	4221.8	8.33	3.54564
256437	196229	85644	262143	68368.4	251283	49.14	40477.8	45.22	3.54564
262143	129031	133145	262143	68368.1	251284	29.12	52173	33.32	3.54879
8826	77755.2	7439	85776.9	125521	44785	20.93	2200	0	3.54985
72962.2	83224.3	57455	150961	79677.9	124167	18.2	1093.4	42.84	3.54985
172135	155320	72631	262143	95832.5	179269	5.46	10159.6	39.27	3.5509
63771	79255.4	52732	75274.1	76132.6	64797	-1.82	881.1	5.95	3.5509
27651.8	97728.8	18543	196031	188872	68020	0.91	4792.7	67.83	3.553
262143	163402	105138	262143	68367.5	251286	-24.57	60203	72.59	3.553
262143	149400	114992	262143	68367.8	251285	-58.24	64131.1	59.5	3.5551
33714	86843.8	25442	45468.5	88878.3	33527	-5.46	310.2	28.56	3.55615
262143	112612	152558	262143	68367.5	251286	60.06	200024	192.78	3.55825
7549.5	91386	5414	152618	106459	93952	-3.64	3817	1.19	3.55931
262143	138680	123881	262143	68367.3	251287	159.25	262143	378.42	3.56036
262143	114924	149489	262143	68367.3	251287	171.99	262143	301.07	3.56036
23624.2	88531.5	17488	75506.2	86347	57308	32.76	1978.9	-15.47	3.56036
24327.8	83203.4	19162	71892.7	112860	41747	0	1449.8	-32.13	3.56036
44128.5	75199.1	38458	73476.7	73070.9	65900	0	276.1	26.18	3.56877
262143	159206	107909	262143	68367.3	251287	-43.68	61663.8	36.89	3.57402
5537.25	68508.4	5297	3502.4	67056.2	3423	-17.29	75.9	30.94	3.57402
14280.8	103198	9069	262143	101328	169547	0	8350.1	-14.28	3.57402
9412.5	97005.5	6359	171229	120404	93200	-20.02	4024.9	0	3.57507
262143	213393	80508	262143	68367.3	251287	-8.19	27382.3	41.65	3.57612
10109.2	65706.6	10083	10897.7	64908.8	11003	-2.73	95.7	22.61	3.58453
24535.5	112390	14307	262143	88648.5	193797	16.38	9159.7	-54.74	3.58453
29944.5	176701	11106	262143	115306	148993	40.95	14880.8	-33.32	3.58453
41596.5	76888.1	35455	84868.3	72695.5	76510	14.56	445.5	53.55	3.58559
11203.5	115828	6339	148723	108125	90143	-19.11	3544.2	-9.52	3.59399
67440	89783	49227	116321	93311.6	81696	-4.55	212.3	-19.04	3.6003
62675.2	92906.4	44211	123140	88277.6	91417	4.55	763.4	0	3.6024
179908	190970	61740	262143	86335.4	198989	23.66	19917.7	41.65	3.60766
8880.75	81037.2	7182	121507	86150.8	92432	-5.46	2780.8	-7.14	3.60976
15360	165157	6095	262143	177141	96984	13.65	6677	23.8	3.61081
59852.2	77494.8	50616	64198.2	76653.7	54887	45.5	765.6	-45.22	3.61187
44701.5	82404.4	35551	162253	125755	84557	38.22	3705.9	-2.38	3.61502
175177	148155	77489	262143	68364.8	251296	-5.46	20562.3	10.71	3.61502
8871	105244	5524	141394	143090	64759	-18.2	3263.7	-8.33	3.61712
66264	119597	36311	262143	152549	112618	-4.55	8525	40.46	3.61817
83254.5	172086	31706	262143	68365.1	251295	39.13	39481.2	23.8	3.62133
10254	100600	6680	209302	126501	108433	1.82	5527.5	11.9	3.62343
12468	93565	8733	143810	120505	78210	-23.66	3451.8	-46.41	3.62448
7538.25	65252.5	7571	6749.6	67553.7	6548	-4.55	89.1	1.19	3.62868
53421	81148.7	43143	79713.7	79486.9	65723	-10.01	515.9	120.19	3.63079
93765	108661	56552	75779	99804.1	49760	-4.55	666.6	35.7	3.63289
23142.8	167312	9065	262143	124128	138404	21.84	9559	0	3.63604
156040	116697	87631	262143	69392	247576	24.57	18417.3	44.03	3.63709
16324.5	114532	9341	224204	152669	96244	-16.38	5871.8	-7.14	3.63709
27047.2	72090.8	24588	31111.3	71785	28403	20.93	24.2	17.85	3.64235
8766.75	78563.9	7313	124892	97975.9	83540	-15.47	2730.2	-22.61	3.64655
14095.5	95321.7	9691	102812	105735	63724	0.91	2392.5	15.47	3.65391
176405	144979	79742	262143	68364.5	251297	-7.28	33580.8	27.37	3.65601
7419	72417.6	6714	90658.7	92663.7	64118	36.4	2310	14.28	3.66127
175439	147162	78129	262143	68365.4	251294	-21.84	20685.5	70.21	3.66232
17513.2	80952.8	14178	109847	83167	86560	-11.83	2583.9	-11.9	3.66337
42020.2	80286.9	34300	60849.8	79164.9	50374	-8.19	787.6	-23.8	3.66442
42990.8	92899	30328	110425	99130	73003	-6.37	548.9	-7.14	3.66863
171136	132116	84892	262143	68365.6	251293	29.12	32200.3	42.84	3.66968
10000.5	88173.4	7433	177810	92557	125900	6.37	4750.9	-41.65	3.66968
42918	75750	37131	63925.4	72438.6	57834	-37.31	632.5	9.52	3.66968
5850	67545	5676	6781.5	69616.6	6384	8.19	146.3	-19.04	3.66968
11664.8	105428	7251	99345.4	111523	58380	-4.55	2746.7	0	3.67388
137556	181832	49578	262143	68366.2	251291	34.58	75708.6	41.65	3.67388
80909.2	85401.1	62089	118442	83511.7	92948	-19.11	1321.1	65.45	3.67388
12842.2	68822.4	12229	51641.7	75559.6	44791	-20.02	987.8	-3.57	3.67494
78546	90125.2	57116	80405.6	76923.1	68503	-6.37	614.9	20.23	3.67704
11641.5	64437.3	11840	2641.1	62284	2779	4.55	-18.7	-30.94	3.68229
129902	115753	73547	262143	112252	153047	-74.62	5538.5	27.37	3.68229
8229	97416.1	5536	136585	128750	69524	-35.49	3542	-4.76	3.68335
262143	151915	113088	262143	68365.9	251292	-45.5	31186.1	22.61	3.68335
13617.8	69359.8	12867	16830	70522.4	15640	-25.48	214.5	5.95	3.6844
114640	106291	70684	165947	106611	102011	-8.19	1839.2	66.64	3.6886
12064.5	122849	6436	184018	134926	89381	11.83	4579.3	-7.14	3.69386
6600.75	72998.1	5926	40914.5	89994	29795	23.66	982.3	-1.19	3.69806
5378.25	65079.2	5416	9157.5	64824.6	9258	46.41	-12.1	8.33	3.69806
88291.5	103308	56010	262143	76460.7	224688	6.37	9571.1	38.08	3.69911
11524.5	72371.6	10436	24724.7	93505.6	17329	-25.48	432.3	8.33	3.70122
152469	262143	37418	262143	68365.9	251292	0	61891.5	119	3.70122
59124	74978.7	51678	63386.4	71436.3	58151	-12.74	658.9	51.17	3.70542
141137	119892	77149	262143	91025.1	188737	6.37	1217.7	111.86	3.70647
69969.8	87567.1	52366	95507.5	84106.1	74420	-10.01	34.1	9.52	3.70647
9231.75	73468.4	8235	17875	77003.6	15213	17.29	138.6	30.94	3.70647
22137.8	76322.8	19009	28659.4	87237.5	21530	-12.74	210.1	26.18	3.70647
8637	96248	5881	114198	122603	61043	-12.74	2565.2	23.8	3.70963
47592.8	78873.1	39545	61045.6	77852.5	51388	10.92	738.1	2.38	3.71173
11546.2	76821.8	9850	36767.5	73402.8	32827	2.73	181.5	26.18	3.71593
14357.2	125039	7525	262143	138092	124408	-0.91	6630.8	-32.13	3.71698
21795	69682.8	20498	20493	70220.1	19126	-5.46	146.3	-13.09	3.72014
12459.8	108672	7514	259900	140264	121434	30.94	6089.6	0	3.72329
53293.5	127320	27432	262143	100844	170361	8.19	6930	8.33	3.72434
262143	135099	127165	262143	68365.9	251292	-15.47	54769	69.02	3.72539
10459.5	106275	6450	205624	109593	122962	3.64	5207.4	-20.23	3.72644
5328.75	64302.1	5431	9772.4	64782.9	9886	5.46	82.5	33.32	3.72855
9031.5	96698	6121	145052	172788	55016	-13.65	3432	5.95	3.73065
40676.2	77203.5	34529	68403.5	86620.9	51753	0	749.1	-8.33	3.73275
58503.8	85872.1	44649	119023	77121.6	101143	40.04	519.2	52.36	3.7338
11433	90634.2	8267	161688	138542	76485	11.83	3768.6	-2.38	3.7338
8923.5	107899	5420	173319	132310	85849	10.01	4235	8.33	3.73485
19498.5	75013.4	17035	40675.8	73820.4	36111	-15.47	360.8	1.19	3.73485
11155.5	66583.5	10980	21912	85279.7	16839	26.39	474.1	16.66	3.74116
262143	115353	148933	262143	68366.2	251291	110.11	262143	451.01	3.74326
93711.8	92882.6	66121	69303.3	88888.8	51096	8.19	31.9	-15.47	3.74326
39969.8	89163.9	29378	262143	90033.8	190815	14.56	7817.7	27.37	3.74642
56127.8	85488.2	43028	117584	101977	75566	26.39	789.8	-11.9	3.74747
16230.8	110618	9616	262143	125506	136884	-9.1	6815.6	28.56	3.74852
262143	134939	127315	262143	68365.6	251293	61.88	171525	267.75	3.74852
57690	81141.2	46595	126112	79475.9	103992	13.65	610.5	27.37	3.74957
262143	181340	94738	262143	68365.9	251292	32.76	108924	111.86	3.75062
262143	155393	110557	262143	68365.9	251292	-1.82	111662	46.41	3.75062
5067.75	62159.8	5343	2312.2	61249.9	2474	-5.46	-1.1	-5.95	3.76008
77175	84064.5	60165	149327	84826.1	115369	7.28	983.4	-1.19	3.76113
262143	152934	112335	262143	68365.9	251292	26.39	25954.5	22.61	3.76324
11731.5	75501.9	10183	31805.4	74017.2	28161	3.64	722.7	73.78	3.76744
51962.2	79050.1	43079	58617.9	76950.2	49923	-38.22	617.1	39.27	3.76744
10431.8	88077.2	7762	43791	85837.4	33434	2.73	16.5	-13.09	3.76849
34940.2	83128	27546	44077	79425.6	36369	6.37	195.8	7.14	3.76954
7729.5	85683.4	5912	144960	99870.8	95124	10.92	3577.2	-10.71	3.7748
11116.5	129517	5625	212754	179459	77695	32.76	5542.9	20.23	3.7748
71430	88205.4	53072	121747	81154.7	98316	-19.11	530.2	67.83	3.779
43396.5	81040.4	35094	62362.3	79773.9	51232	13.65	310.2	-15.47	3.78321
11630.2	81754.8	9323	16232.7	76199.9	13961	-2.73	280.5	13.09	3.78321
8323.5	92471.4	5899	113652	104878	71019	-20.93	2737.9	-19.04	3.78426
6669.75	64092.2	6820	10090.3	64376.7	10272	-25.48	-8.8	4.76	3.78531
65611.5	112791	38123	262143	71462.2	240404	-15.47	14678.4	28.56	3.78741
56919.8	146545	25455	262143	77816.6	220773	-7.28	13779.7	41.65	3.78951
9912	95880.9	6775	139049	102085	89266	-16.38	3443	-28.56	3.79162
198404	202048	64354	262143	68365.4	251294	-19.11	30555.8	70.21	3.79477
10146.8	109732	6060	209198	127928	107170	7.28	5380.1	-9.52	3.79582
29946	132488	14813	262143	80427.2	213607	-11.83	12783.1	63.07	3.79687
9837.75	121166	5321	176328	161180	71695	5.46	4488	-15.47	3.80528
47347.5	81814.2	37927	51223.7	79252.9	42358	-10.01	194.7	-17.85	3.80949
154207	150158	67303	262143	73724.2	233028	34.58	31653.6	86.87	3.81054
7674.75	86287.9	5829	135842	87816.4	101377	-10.92	3016.2	27.37	3.81369
129039	129535	65285	262143	70956.3	242118	30.94	17207.3	29.75	3.81369
8738.25	66504.5	8611	21560	70482.2	20047	47.32	354.2	61.88	3.81685
14802.8	69527.2	13953	7316.1	68672	6982	0.91	-8.8	-36.89	3.8179
58608	105613	36368	117084	102648	74753	21.84	506	65.45	3.82525
11826.8	80754.1	9598	67450.9	100979	43776	4.55	1673.1	9.52	3.82631
27067.5	127298	13935	262143	90498.6	189835	17.29	12111	3.57	3.82946
7005	80696	5689	108979	89274.6	80001	23.66	2568.5	0	3.82946
42057	86405.5	31899	86452.3	80643	70257	22.75	687.5	40.46	3.83156
97000.5	97705.7	65063	257802	135574	124620	56.42	5159	2.38	3.83682
6404.25	70138.5	5984	3146	70608.3	2920	-20.02	2.2	-29.75	3.83787
6435	64248	6564	14787.3	67504.9	14356	-25.48	94.6	15.47	3.84102
5421.75	65088.8	5459	12205.6	67033.1	11933	-21.84	26.4	47.6	3.84313
66660	84951.5	51425	118219	81442.4	95130	-2.73	961.4	17.85	3.84313
74030.2	103692	46789	226132	160104	92564	-0.91	3181.2	22.61	3.85364
14985	174619	5624	262143	188480	91149	-42.77	7274.3	-35.7	3.85469
8949.75	64788.6	9053	6223.8	64507.8	6323	-30.03	3.3	-19.04	3.85679
5463	63955.6	5598	8402.9	65722.9	8379	-1.82	-30.8	20.23	3.85784
6802.5	64209.8	6943	4948.9	63731.8	5089	19.11	1.1	-44.03	3.85784
34395	70806.1	31835	42165.2	72486.7	38122	28.21	237.6	-22.61	3.85889
44397	83922.8	34670	79183.5	86793.3	59790	24.57	907.5	55.93	3.861
9697.5	79184.6	8026	44300.3	73403.7	39552	-18.2	1453.1	-51.17	3.861
52681.5	82509.7	41844	108145	98537.6	71926	-5.46	1399.2	-30.94	3.86415
230362	210279	71795	262143	68365.6	251293	-30.94	67978.9	46.41	3.87046
8796.75	94897.8	6075	160434	108922	96530	10.01	3845.6	35.7	3.87046
7636.5	63543.1	7876	4580.4	64416.5	4660	-5.46	3.3	-10.71	3.87151
13080.8	91246.4	9395	213472	97015.8	144204	-5.46	5486.8	-49.98	3.87361
12319.5	95750.8	8432	158555	104966	98995	-17.29	4182.2	-7.14	3.87887
7287.75	65596.8	7281	3844.5	65595.7	3841	27.3	-15.4	5.95	3.88097
5357.25	65186.2	5386	3820.3	65747.7	3808	16.38	45.1	23.8	3.88412
16884.8	125617	8809	232407	181780	83788	5.46	5871.8	22.61	3.88622
58450.5	86023.2	44530	83952	85512.6	64340	16.38	654.5	77.35	3.88833
9412.5	72906	8461	30626.2	149339	13440	-14.56	469.7	20.23	3.89674
67191.8	91796.5	47970	165675	95628.9	113540	-32.76	2732.4	7.14	3.89884
5224.5	65454.6	5231	2757.7	67612.7	2673	-4.55	-16.5	22.61	3.89884
10116.8	73325.7	9042	9264.2	70531.9	8608	-11.83	276.1	27.37	3.90304
9561.75	66677.9	9398	11924	67442.1	11587	-12.74	63.8	29.75	3.90725
18188.2	110965	10742	113981	106905	69874	-0.91	2522.3	51.17	3.9083
10173	101553	6565	170532	145712	76699	-5.46	4116.2	-10.71	3.91671
14645.2	68679.1	13975	27034.7	68656.4	25806	-11.83	33	-1.19	3.91881
9165	104187	5765	82173.3	125228	43004	-15.47	2184.6	23.8	3.92512
15165.8	92732.1	10718	202892	90305.8	147241	15.47	5225	54.74	3.92617
242872	155703	102226	262143	68366.7	251289	47.32	20548	-34.51	3.92827
20697	115714	11722	173316	141522	80259	13.65	4005.1	-5.95	3.92932
8004.75	67594.3	7761	3771.9	71567.8	3454	-5.46	-39.6	10.71	3.93458
24449.2	71353.1	22456	32313.6	74417.7	28457	12.74	16.5	40.46	3.93458
10338	121461	5578	262143	155558	110440	8.19	6567	-20.23	3.93458
8394.75	71439.9	7701	3678.4	66777.7	3610	-7.28	-3.3	-39.27	3.93563
8979	64402.7	9137	6701.2	63795.7	6884	10.92	77	-23.8	3.93878
66796.5	92928.4	47107	108559	92198.8	77165	-28.21	667.7	49.98	3.93983
124442	98008.7	83211	123615	108170	74893	-32.76	653.4	7.14	3.93983
49553.2	82340.8	39440	79459.6	78324.2	66486	-38.22	592.9	48.79	3.94194
38024.2	83376.5	29888	89917.3	84243.3	69950	34.58	740.3	-9.52	3.94404
262143	130970	131174	262143	68368.1	251284	-0.91	71732.1	30.94	3.94404
37554	90783.4	27110	104036	87234.7	78158	6.37	630.3	76.16	3.94719
262143	128972	133206	262143	68368.1	251284	-23.66	120192	167.79	3.94719
7531.5	75276	6557	18009.2	79031.1	14934	-0.91	23.1	34.51	3.94824
72732	90076.2	52917	262143	132738	129426	-8.19	7758.3	7.14	3.95035
65619.8	80825	53207	85770.3	75967.2	73993	-20.93	1025.2	9.52	3.95455
262143	217471	78998	262143	68368.1	251284	-8.19	64001.3	47.6	3.95665
89407.5	90665	64627	132493	82258.6	105558	25.48	1574.1	30.94	3.95876
26608.5	80964.6	21538	86890.1	104141	54680	0	2187.9	-16.66	3.95876
58616.2	81864.1	46925	77774.4	81482	62554	5.46	948.2	48.79	3.95981
13326	111026	7866	214040	143717	97604	-7.28	5023.7	-28.56	3.96296
7556.25	98041.3	5051	134352	105872	83165	-8.19	3370.4	20.23	3.96927
57616.5	83319.5	45319	102237	80059.1	83691	-4.55	1102.2	47.6	3.97032
11801.2	74942.5	10320	6846.4	76125.8	5894	-6.37	17.6	-15.47	3.97032
81807	95558.4	56105	196242	97466.7	131952	1.82	542.3	44.03	3.97242
59671.5	88505.9	44185	167188	120780	90717	6.37	2999.7	-29.75	3.97978
6393	64308.8	6515	6267.8	67140.7	6118	35.49	12.1	-2.38	3.97978
10033.5	110328	5960	231310	121840	124418	-0.91	5633.1	-47.6	3.98188
44253	77760.7	37296	65176.1	74874.8	57047	34.58	408.1	19.04	3.98609
10058.2	67050.9	9831	8714.2	67369.8	8477	-8.19	19.8	-1.19	3.98714
6901.5	73508.3	6153	8417.2	70423.8	7833	36.4	-9.9	-23.8	3.99344
88668	104427	55646	262143	119774	143435	-17.29	6759.5	-23.8	3.99344
92493	98221.2	61714	184870	87345.3	138710	11.83	1302.4	-10.71	3.99555
9324.75	90561.2	6748	117860	98956.4	78055	31.85	3049.2	48.79	3.9966
70284.8	85798.6	53686	196386	88766.1	144992	44.59	1323.3	65.45	3.99765
117904	93375.8	82751	60590.2	95292.5	41670	-9.1	15.4	15.47	4.0008
18118.5	107839	11011	262143	127510	134733	-7.28	6251.3	1.19	4.0029
60825.8	87714.6	45446	87364.2	83747.8	68366	4.55	1050.5	26.18	4.00396
15642.8	69474.3	14756	7244.6	69230.4	6858	4.55	-18.7	8.33	4.01131
13840.5	68679.6	13207	24249.5	67799.3	23440	0	146.3	59.5	4.01131
72414	93024.2	51016	150447	87963.1	112089	-5.46	652.3	53.55	4.01342
68181	87135.5	51280	48780.6	98377.8	32496	18.2	306.9	-20.23	4.01867
10682.2	122134	5732	172198	147056	76741	-9.1	4224	-15.47	4.02078
149734	183289	53538	262143	68367	251288	10.01	70158	-15.47	4.02183
34885.5	162862	14038	262143	123924	138632	20.93	12713.8	34.51	4.02288
238178	144981	107664	262143	68367.3	251287	-10.01	39365.7	63.07	4.02603
144918	132895	71465	262143	102329	167888	24.57	7555.9	60.69	4.02813
10551	64406.7	10736	3934.7	61645.8	4183	5.46	-36.3	13.09	4.03024
262143	158715	108243	262143	68367.5	251286	-13.65	71958.7	76.16	4.03129
16660.5	103641	10535	242712	122351	130006	-4.55	6066.5	49.98	4.03549
11226	108176	6801	184059	115357	104566	17.29	4604.6	9.52	4.0397
44706	139324	21029	262143	68366.2	251291	22.75	16448.3	29.75	4.0439
5867.25	71114.5	5407	25593.7	82748.3	20270	-15.47	541.2	22.61	4.05546
38552.2	140162	18026	262143	98245.5	174866	3.64	11444.4	-2.38	4.05862
19722.8	87146	14832	119721	130741	60012	-17.29	2494.8	-47.6	4.06387
61565.2	83291.8	48441	123565	84506.1	95827	14.56	368.5	114.24	4.06387
41576.2	74294.2	36675	42644.8	70569.6	39603	-6.37	493.9	-44.03	4.07964
9581.25	87980.5	7137	136407	106916	83613	-1.82	3315.4	9.52	4.07964
12165	92327.2	8635	189490	98917.1	125544	-14.56	4583.7	20.23	4.07964
6613.5	64825.4	6686	8239	64456.4	8377	-22.75	-2.2	-13.09	4.08069
19068	124528	10035	262143	164358	104527	22.75	6714.4	-55.93	4.09015
55595.2	88153.9	41331	128588	87479.2	96333	42.77	488.4	77.35	4.09226
8807.25	105558	5468	132427	163518	53075	13.65	2905.1	1.19	4.09331
49023.8	76432	42035	70460.5	75142	61453	22.75	477.4	7.14	4.09436
56386.5	91969.8	40180	65945	86307.7	50074	3.64	18.7	-3.57	4.09541
28644.8	122954	15268	262143	70575.6	243424	-8.19	14131.7	-4.76	4.09856
51153.8	78549.5	42679	79000.9	76067.8	68063	18.2	500.5	15.47	4.10487
131927	116493	74219	262143	103254	166384	-9.1	8243.4	-16.66	4.11328
6585.75	72465.4	5956	20047.5	66923	19632	-4.55	446.6	1.19	4.11433
163378	168278	63628	262143	68368.9	251281	-12.74	38762.9	-8.33	4.11538
17145.8	105846	10616	262143	120857	142150	14.56	6790.3	-51.17	4.11538
8205	84348.7	6375	65775.6	105561	40836	-7.28	1521.3	67.83	4.11748
8099.25	86929.7	6106	137028	132674	67687	1.82	3438.6	39.27	4.12064
6450	64762.9	6527	5999.4	65020.1	6047	-41.86	33	13.09	4.12169
60792.8	104097	38273	262143	72539.4	236834	44.59	18157.7	3.57	4.12274
15499.5	140806	7214	262143	181365	94725	37.31	7900.2	-41.65	4.12379
40282.5	81274.4	32482	77592.9	76529.1	66447	30.03	426.8	73.78	4.12589
63897	85661.3	48885	145360	88332.3	107846	9.1	1505.9	19.04	4.12589
5672.25	65194.1	5702	4145.9	65756.5	4132	6.37	-11	10.71	4.12905
199603	160854	81323	262143	68367.5	251286	43.68	16170	65.45	4.1301
8284.5	89093.1	6094	157614	119380	86525	-15.47	3850	11.9	4.13115
43872	85251.6	33726	191148	82893.3	151123	29.12	6.6	-28.56	4.1322
14310	75266.5	12460	124720	96855.8	84390	39.13	3205.4	13.09	4.1343
103333	112569	60159	141123	132421	69843	42.77	1398.1	32.13	4.13641
51246.8	86610.8	38777	170261	169614	65786	44.59	3143.8	9.52	4.13641
115724	109125	69499	262143	68366.7	251289	12.74	22225.5	30.94	4.13746
11802.8	122720	6303	227525	151408	98483	-3.64	5575.9	-14.28	4.13746
146551	113081	84933	262143	69265.3	248029	3.64	12695.1	38.08	4.13746
10748.2	92659.5	7602	199730	115032	113790	26.39	4648.6	-16.66	4.13851
17230.5	161895	6975	262143	192761	89125	23.66	6948.7	-17.85	4.14166
26051.2	73771.5	23143	42751.5	71155.9	39375	1.82	278.3	34.51	4.14271
97999.5	94970.8	67626	262143	84594.2	203085	-8.19	2266	44.03	4.14797
16576.5	72293.7	15027	10386.2	71080.8	9576	20.02	-40.7	2.38	4.14902
63062.2	92677.2	44594	164723	103487	104315	64.61	1343.1	40.46	4.15007
219338	146606	98049	262143	68366.2	251291	-3.64	31400.6	16.66	4.15007
203723	150716	88585	262143	71743.9	239460	-38.22	14680.6	85.68	4.15533
15263.2	114673	8723	258238	130708	129479	-3.64	5912.5	0	4.15638
8679.75	86515	6575	157159	94694	108767	14.56	3392.4	-8.33	4.15638
134576	139288	63319	262143	83267.8	206320	-3.64	15777.3	36.89	4.15638
8958	64955.9	9038	12547.7	65284.7	12596	16.38	55	32.13	4.15953
45641.2	73724.4	40572	36919.3	71535.4	33823	26.39	388.3	5.95	4.16794
48332.2	78384.1	40410	174989	167417	68500	-18.2	3962.2	-10.71	4.16794
6594	63974	6755	8159.8	65358.2	8182	0.91	190.3	2.38	4.17215
123071	134671	59891	262143	68365.6	251293	15.47	18514.1	16.66	4.17635
71721.8	105943	44367	68535.5	108667	41333	-19.11	136.4	-27.37	4.18161
262143	123506	139101	262143	68365.6	251293	-29.12	40085.1	52.36	4.18896
10528.5	83052	8308	85184	90891	61421	-12.74	1806.2	-16.66	4.19107
8862.75	107046	5426	159736	138045	75834	13.65	3790.6	-26.18	4.19212
7455.75	78937	6190	118200	94368	82087	-26.39	3048.1	-21.42	4.19527
262143	164700	104310	262143	68365.9	251292	0.91	70953.3	55.93	4.19632
14466.8	65534.9	14467	27438.4	65945.5	27268	-29.12	172.7	11.9	4.19632
14077.5	65108.2	14170	10522.6	66016.6	10446	20.02	256.3	21.42	4.19737
262143	127109	135158	262143	68366.2	251291	111.93	262143	251.09	4.19842
27901.5	133403	13707	262143	94149.3	182474	-3.64	9062.9	29.75	4.20158
7170	64053	7336	13718.1	64047.1	14037	9.1	33	-11.9	4.20263
192839	147886	85457	262143	69684.8	246536	-15.47	23114.3	-8.33	4.20683
262143	123969	138581	262143	68364.8	251296	2.73	46599.3	29.75	4.20789
15351.8	125089	8043	262143	100563	170837	-27.3	8478.8	22.61	4.20999
22143	67127.6	21618	16382.3	65625.3	16360	12.74	-12.1	-8.33	4.21209
54756	82150.3	43682	69872	84090.2	54455	11.83	694.1	45.22	4.21314
74979	83386.9	58928	86881.3	86651.2	65710	-4.55	139.7	-23.8	4.21314
8184	65536	8184	12630.2	66202.7	12503	8.19	-15.4	3.57	4.2205
36101.2	136451	17339	262143	76744.5	223857	18.2	15194.3	-52.36	4.2205
79518	119960	43442	262143	153105	112209	-21.84	9370.9	32.13	4.22155
7875.75	65801.3	7844	8286.3	67076.4	8096	33.67	183.7	-28.56	4.22365
57869.2	90470.4	41920	159478	91456.4	114279	8.19	1337.6	5.95	4.22576
16356.8	125478	8543	262143	192112	89426	6.37	6594.5	28.56	4.22576
54537.8	77568.2	46078	84582.3	75604.7	73318	8.19	701.8	-7.14	4.22576
10884	98371.8	7251	190898	110934	112776	5.46	4738.8	-10.71	4.22681
80168.2	91378.6	57496	139455	87265.4	104730	-15.47	798.6	-22.61	4.23942
18033	67702.3	17456	19170.8	67369.7	18649	2.73	409.2	-8.33	4.24468
6063.75	78335.1	5073	94501	83194.1	74443	20.93	2302.3	28.56	4.24888
72681.8	142908	33331	262143	68365.9	251292	10.01	18901.3	2.38	4.24888
6149.25	64717.7	6227	5555	65055.8	5596	10.01	-12.1	27.37	4.24888
262143	173654	98931	262143	68366.4	251290	48.23	43932.9	57.12	4.25309
21684	130255	10910	262143	102384	167797	20.93	8879.2	32.13	4.25414
50361.8	82929.4	39799	65717.3	77586.9	55510	31.85	112.2	29.75	4.25729
12258	73586.2	10917	5140.3	73698.3	4571	18.2	24.2	17.85	4.25834
66645	78078.7	55939	53406.1	78927.1	44345	-31.85	866.8	-4.76	4.26465
13433.2	125194	7032	205018	154184	87143	-11.83	4965.4	-16.66	4.26675
69606	85728.5	53211	117854	80442.4	96015	46.41	831.6	11.9	4.2678
10140	104045	6387	244748	126812	126485	27.3	5710.1	57.12	4.26991
52107.8	79618.9	42891	74712	81132.2	60350	-8.19	657.8	69.02	4.27201
71494.5	89082.3	52597	137409	86610.3	103974	29.12	283.8	54.74	4.27201
262143	166110	103424	262143	115799	148359	0.91	9991.3	7.14	4.27516
188118	157583	78235	262143	83384.1	206032	12.74	17389.9	-14.28	4.27832
60485.2	81292	48762	83184.2	79796.8	68318	19.11	127.6	44.03	4.27937
10377	88057.4	7723	172615	102643	110212	21.84	4324.1	-24.99	4.28147
61193.2	80857.3	49598	97980.3	76988.6	83405	-10.92	253	-22.61	4.28252
20553	76912.1	17513	83974	84606.6	65046	-3.64	2437.6	1.19	4.28252
55809.8	92446.4	39564	233566	139341	109853	-20.02	4823.5	35.7	4.28462
67375.5	118271	37334	262143	112660	152493	-14.56	12243	3.57	4.28778
[truncated: 28,001 more rows]
