# Supplementary material for: N-chlorination mediates protective and immunomodulatory effects of oxidized human plasma proteins
Source: eLife. 2019 Jul 12;8:e47395. doi: 10.7554/eLife.47395 (PMC6650281; doi:10.7554/eLife.47395)
Supplement: Figure 9—source data 2. [file elife-47395-fig9-data2.zip › Figure 9 Source Data 2/scale values/buffer 2.csv]

FSC-A	FSC-H	FSC-W	SSC-A	SSC-H	SSC-W	APC-A	FITC-A	Pacific Blue-A	Time
113218	98009.2	75706	64424.8	94514.3	44672	2.73	-58.3	-21.42	0.0010803
47894.2	78664.6	39901	64025.5	80503	52122	19.11	-5.5	33.32	0.0010803
105786	113565	61047	65798.7	126154	34182	-10.92	27.5	1.19	0.00216061
114626	97006.6	77439	67159.4	111413	39505	-12.74	-23.1	66.64	0.00216061
100870	93929.3	70379	50758.4	98773.8	33678	-36.4	12.1	-45.22	0.00216061
104372	99146.8	68990	59961	101624	38668	-39.13	-2.2	-14.28	0.00540151
97248.8	90159.6	70689	65486.3	86752	49471	7.28	13.2	77.35	0.00648182
134018	101099	86875	114652	96190.5	78114	20.02	14.3	-3.57	0.00648182
6200.25	67130.3	6053	3457.3	69523.7	3259	-15.47	15.4	-4.76	0.00756212
56973.8	87619.8	42614	82905.9	89396.2	60778	63.7	22	-41.65	0.00864242
103667	95322.7	71273	80902.8	95259.5	55659	-5.46	19.8	7.14	0.00864242
111393	94914.5	76914	78540	96570.3	53300	-26.39	22	-36.89	0.00864242
87612.8	90557.4	63405	61096.2	88727.4	45127	36.4	24.2	27.37	0.0118833
8811	77002	7499	9014.5	77631.3	7610	22.75	-19.8	11.9	0.0118833
120226	95807	82240	73767.1	88016.6	54926	-7.28	-15.4	39.27	0.0129636
10755	67134	10499	4988.5	70216.1	4656	6.37	-9.9	-3.57	0.0129636
121334	101978	77975	64058.5	97831.3	42912	0	50.6	-5.95	0.0129636
108850	107900	66113	71099.6	110621	42122	-47.32	40.7	53.55	0.0140439
52013.2	79182.8	43049	84682.4	76495.5	72550	2.73	-4.4	95.2	0.0162045
96727.5	108180	58598	70027.1	121452	37787	39.13	-29.7	61.88	0.0172848
83632.5	84706.6	64705	33085.8	81109.9	26733	-54.6	33	-22.61	0.0183651
78729	88776.2	58119	36791.7	98912.1	24377	25.48	33	19.04	0.0226864
120052	100504	78283	78573	101097	50935	-9.1	36.3	-51.17	0.0226864
10650.8	65949.3	10584	24446.4	66148.6	24220	-5.46	7.7	2.38	0.0226864
242662	152359	104379	262143	107846	159300	17.29	59.4	88.06	0.0237667
132759	104194	83503	91578.3	106734	56230	24.57	39.6	-28.56	0.024847
184140	151203	79812	90324.3	175268	33774	20.02	23.1	-17.85	0.024847
150344	116690	84437	143372	110483	85045	40.95	-35.2	28.56	0.0270076
134440	111224	79215	142677	130730	71525	-8.19	-18.7	41.65	0.0270076
111884	106214	69034	74345.7	108399	44948	10.01	60.5	-39.27	0.0280879
88193.2	94080.5	61435	195168	89182.7	143419	-7.28	69.3	142.8	0.0280879
171946	150681	74785	153289	189905	52900	26.39	17.6	20.23	0.0302485
171656	131171	85763	135448	133055	66715	10.01	51.7	19.04	0.0302485
98186.2	91602.9	70246	44415.8	96083	30295	4.55	36.3	-76.16	0.0302485
104101	89642.7	76106	52411.7	89166	38522	-7.28	-2.2	-9.52	0.0324091
140311	99134.4	92757	87780	104232	55192	6.37	30.8	23.8	0.0324091
103996	96382.8	70713	72402	106601	44511	18.2	35.2	-14.28	0.0334894
109022	94409.1	75680	69385.8	113046	40225	-30.03	-9.9	-36.89	0.03565
5647.5	70070.9	5282	3804.9	73254.4	3404	-2.73	-5.5	17.85	0.0367303
106977	100625	69673	95042.2	91375.3	68166	14.56	36.3	1.19	0.0388909
126479	96835.7	85598	73228.1	103658	46297	12.74	-28.6	-26.18	0.0410515
135913	99774.6	89273	112717	103763	71191	-5.46	3.3	13.09	0.0410515
108241	93783.2	75639	47141.6	94586.3	32663	7.28	-8.8	16.66	0.0410515
90583.5	94789.6	62628	66727.1	95662.7	45713	-4.55	9.9	26.18	0.0421318
111213	108446	67208	59370.3	108551	35844	16.38	-28.6	-7.14	0.0421318
94994.2	84410.7	73753	43997.8	84665.1	34057	5.46	-11	13.09	0.0442924
148281	129668	74943	154697	122790	82566	-52.78	61.6	138.04	0.046453
150468	118497	83218	100400	112125	58683	-26.39	45.1	21.42	0.0475333
119328	100615	77725	73124.7	97386.7	49209	-19.11	24.2	-3.57	0.0475333
22414.5	77293.2	19005	18151.1	73488	16187	17.29	50.6	-10.71	0.0475333
114118	95013.8	78713	66371.8	92465.1	47042	14.56	11	70.21	0.0486136
152394	121352	82300	110843	132146	54971	10.92	23.1	4.76	0.0496939
103162	97885.6	69069	57414.5	109966	34217	-24.57	-28.6	16.66	0.0507742
92431.5	94852.9	63863	55042.9	97025	37179	-3.64	51.7	17.85	0.0507742
10485	75377.9	9116	7002.6	77942	5888	-5.46	35.2	-36.89	0.0540151
101956	93151.1	71731	77546.7	95924.9	52980	4.55	-59.4	-11.9	0.0540151
7643.25	68749.4	7286	4515.5	69745	4243	6.37	17.6	-3.57	0.0540151
136578	117896	75921	84313.9	131493	42022	22.75	-39.6	26.18	0.0540151
112532	96851	76147	73235.8	95995.5	49998	49.14	-3.3	-15.47	0.0550954
121382	92341.6	86146	87348.8	91036.9	62881	5.46	-22	-23.8	0.0561757
134338	103511	85053	82869.6	104123	52159	13.65	0	-11.9	0.0561757
133798	103485	84733	86559	97214	58353	0.91	27.5	14.28	0.0594166
69651	81201.3	56214	171172	79315.1	141435	-32.76	-12.1	-4.76	0.0604969
179755	133577	88192	157676	132120	78213	10.92	28.6	9.52	0.0615772
93870	88971.8	69144	58160.3	86348.5	44142	11.83	6.6	-5.95	0.0615772
95040	89766.5	69386	61114.9	88230.6	45395	8.19	13.2	47.6	0.0615772
138740	101268	89786	126543	106531	77847	-13.65	18.7	53.55	0.0615772
113033	94509.5	78381	84670.3	100833	55031	-17.29	25.3	9.52	0.0626575
88392.8	86488.4	66979	70016.1	87241.9	52596	-34.58	7.7	-7.14	0.0648182
9236.25	73201.9	8269	6398.7	67789.4	6186	10.01	6.6	-26.18	0.0648182
91782	88379.6	68059	46871	84049	36547	-30.94	-37.4	2.38	0.0702197
140733	126588	72859	86219.1	126732	44586	-17.29	30.8	39.27	0.0702197
115052	94346.3	79919	62093.9	93163.6	43680	25.48	-25.3	-14.28	0.0723803
113930	91644.8	81472	83780.4	97360.3	56395	33.67	-9.9	-2.38	0.0745409
212628	147449	94506	147914	165843	58451	0	29.7	38.08	0.0745409
113864	100506	74246	63043.2	102641	40253	22.75	34.1	-14.28	0.0756212
96453.8	90889.6	69548	56240.8	87083.2	42325	-45.5	2.2	40.46	0.0767015
229880	150338	100210	219683	156094	92234	6.37	-41.8	58.31	0.0777818
114904	99133.5	75962	77850.3	97238.3	52469	-23.66	0	-13.09	0.0810227
119228	107614	72609	74680.1	118459	41316	8.19	-25.3	-34.51	0.0810227
114802	97334.9	77297	66611.6	96664.3	45161	4.55	-13.2	7.14	0.0831833
57129.8	81894.6	45718	72562.6	78055.7	60924	-15.47	51.7	-14.28	0.0842636
104083	101475	67220	84722	103554	53618	5.46	61.6	60.69	0.0864242
117171	92629.8	82899	60231.6	95215.2	41457	-20.93	-6.6	-46.41	0.0864242
103932	97220.8	70060	88179.3	98675.3	58565	4.55	-6.6	15.47	0.0875045
111577	99721.7	73327	54140.9	100927	35156	-24.57	15.4	-42.84	0.0875045
55326.8	77917.6	46535	72284.3	77479.1	61142	3.64	2.2	77.35	0.0885848
103013	95171.4	70936	74665.8	92718.2	52776	4.55	-25.3	-26.18	0.0939863
5517	66795.1	5413	3790.6	65598.3	3787	-16.38	19.8	9.52	0.0939863
182524	139755	85592	215857	120850	117058	-8.19	53.9	7.14	0.0939863
85679.2	87834.4	63928	35733.5	88497.9	26462	4.55	-50.6	20.23	0.0950666
118360	100243	77380	75511.7	107044	46231	-1.82	-7.7	-10.71	0.0972272
93807	93395.1	65825	60529.7	95320.9	41616	10.92	18.7	46.41	0.0972272
262143	148796	115459	262143	169018	101645	-4.55	11	-19.04	0.0993878
106683	93516.5	74763	65870.2	98374.5	43882	11.83	-8.8	-4.76	0.102629
108116	103582	68404	56203.4	112661	32694	13.65	-60.5	33.32	0.103709
142514	122221	76417	155371	120483	84513	-3.64	0	29.75	0.103709
99075.8	95250.4	68168	63873.7	105636	39627	20.93	-12.1	-23.8	0.10803
5654.25	67880	5459	6404.2	68545.8	6123	9.1	29.7	-5.95	0.110191
114416	94411.9	79422	85807.7	96650.2	58184	-20.02	-24.2	67.83	0.111271
92607	85638.2	70869	44066	83220.3	34702	-3.64	0	-8.33	0.112351
142200	123517	75449	96214.8	136534	46183	6.37	-18.7	42.84	0.113432
109132	93165.2	76768	59963.2	91696.6	42856	-15.47	36.3	7.14	0.113432
133191	115756	75407	90071.3	117881	50075	32.76	-37.4	40.46	0.114512
8711.25	68808.1	8297	3531	71754.3	3225	25.48	2.2	-30.94	0.115592
132902	110151	79072	85483.2	114005	49140	-2.73	-29.7	38.08	0.115592
148548	124641	78106	145859	108681	87955	20.93	60.5	116.62	0.116673
9600.75	66964.1	9396	20557.9	67590.6	19933	34.58	-15.4	-14.28	0.117753
8504.25	65591.9	8497	6650.6	67407	6466	13.65	20.9	-4.76	0.117753
6165.75	65226.6	6195	5436.2	69124.3	5154	-18.2	15.4	16.66	0.118833
104188	92836.1	73550	56082.4	91894.6	39996	12.74	-3.3	77.35	0.118833
117452	93591.6	82244	70471.5	89889.3	51379	25.48	12.1	-7.14	0.123154
100975	103010	64241	88312.4	92113	62832	3.64	-1.1	39.27	0.123154
243173	153346	103926	243292	116367	137018	-14.56	-26.4	48.79	0.124235
46407.8	75261.1	40411	10199.2	71085.3	9403	-11.83	28.6	-42.84	0.124235
21007.5	76341.8	18034	15649.7	80993.4	12663	3.64	48.4	-28.56	0.125315
90450	86437.8	68578	58688.3	87403.6	44005	9.1	-6.6	30.94	0.126395
6783	73952.9	6011	6557.1	74826.1	5743	-10.92	-14.3	-32.13	0.126395
12355.5	72935.5	11102	7176.4	80990.6	5807	5.46	20.9	5.95	0.128556
110189	97112.2	74361	55921.8	100822	36350	-28.21	12.1	19.04	0.128556
105645	106243	65167	162924	98645.7	108240	-10.92	-49.5	8.33	0.129636
64059.8	89516.2	46899	95686.8	89276.1	70242	41.86	60.5	-15.47	0.130717
102130	97178.6	68875	53589.8	97815.4	35905	-52.78	-2.2	-3.57	0.131797
111413	103981	70220	55064.9	106274	33957	-32.76	-28.6	8.33	0.132877
177860	135756	85862	112071	146525	50126	-4.55	4.4	35.7	0.136118
168834	128437	86149	82249.2	155219	34727	-26.39	11	-11.9	0.137198
59384.2	85113.3	45725	91215.3	79429.8	75260	11.83	-6.6	72.59	0.137198
108620	102028	69770	55275	110977	32642	-7.28	30.8	27.37	0.139359
4998	64503.5	5078	1839.2	65614.5	1837	32.76	-17.6	0	0.140439
103677	91013	74655	72618.7	94251.6	50494	26.39	38.5	-44.03	0.14152
93515.2	90885.9	67432	49343.8	95257.3	33948	24.57	15.4	-7.14	0.1426
121629	98686.2	80772	100380	96219.6	68370	29.12	-50.6	-15.47	0.146921
8852.25	65902.7	8803	12300.2	67422.7	11956	-20.02	-31.9	19.04	0.148001
7191	72906.8	6464	4304.3	74685.4	3777	-10.92	-28.6	3.57	0.148001
100698	97308.2	67819	50419.6	102076	32371	41.86	27.5	-1.19	0.149082
64260.8	93133.3	45219	92085.4	83341.3	72412	16.38	49.5	5.95	0.150162
108057	93138.8	76033	67549.9	89502	49462	-7.28	25.3	48.79	0.150162
199816	135170	96879	148546	144838	67214	15.47	26.4	41.65	0.151242
115455	100917	74977	70684.9	103504	44756	-21.84	-6.6	9.52	0.153403
103554	97767.3	69415	67315.6	96792.2	45578	-10.92	-39.6	-36.89	0.153403
114512	93261.1	80469	55204.6	98682.3	36662	35.49	29.7	34.51	0.153403
104452	91838.3	74537	49009.4	90772.1	35384	46.41	13.2	47.6	0.153403
7464.75	66189.9	7391	9361	66051.1	9288	15.47	-31.9	24.99	0.154483
131204	106155	81000	79349.6	97104.8	53553	-2.73	-33	-26.18	0.155564
99043.5	94583.9	68626	41383.1	96546.3	28091	46.41	47.3	8.33	0.155564
114541	97320.7	77132	82427.4	87359.5	61836	-27.3	-24.2	5.95	0.156644
9147.75	64235.2	9333	2962.3	63860.9	3040	-12.74	5.5	1.19	0.156644
98707.5	85862.7	75340	72201.8	90320.8	52389	-42.77	-58.3	21.42	0.157724
148541	102416	95052	100537	112075	58789	-46.41	5.5	29.75	0.157724
47171.2	91703.5	33711	110091	95250.6	75747	-30.94	25.3	76.16	0.158804
162854	139725	76384	145153	128384	74096	20.02	-1.1	58.31	0.159885
36437.2	77994.3	30617	78207.8	79753.3	64266	9.1	16.5	61.88	0.159885
112085	95588.8	76846	83950.9	96541.5	56989	-3.64	-38.5	32.13	0.159885
45261.8	90336	32836	75075	85445.4	57582	-18.2	9.9	99.96	0.160965
134319	106022	83027	83146.8	109779	49637	45.5	-13.2	22.61	0.160965
75293.2	89417.6	55184	171785	86067.1	130806	4.55	-40.7	89.25	0.160965
115427	97431	77641	74496.4	101425	48136	30.94	-40.7	1.19	0.164206
10436.2	65575.3	10430	13464	67065.2	13157	7.28	-8.8	63.07	0.165286
96555.8	108115	58529	39039	111655	22914	36.4	-6.6	-1.19	0.165286
104503	93570.3	73193	62717.6	94185.6	43640	0	35.2	-21.42	0.165286
57234	76310.5	49153	65750.3	75211.4	57292	16.38	8.8	24.99	0.167447
116328	101760	74918	77807.4	106333	47955	-30.03	4.4	-45.22	0.167447
103640	92237.9	73637	71085.3	90193	51652	-29.12	-38.5	13.09	0.168527
130106	108511	78578	69603.6	112631	40500	11.83	-1.1	34.51	0.171768
130607	97591.7	87707	92841.1	103299	58901	4.55	5.5	10.71	0.171768
129143	114786	73733	98094.7	106623	60294	-10.92	-27.5	-26.18	0.171768
124626	109724	74437	102852	116990	57616	-7.28	-15.4	61.88	0.172848
99694.5	94752.7	68954	78553.2	91167.8	56468	21.84	0	27.37	0.172848
262143	145961	117701	262143	86832.5	197850	37.31	-39.6	-42.84	0.172848
128475	108779	77402	60293.2	103893	38033	-16.38	-53.9	35.7	0.176089
218162	134540	106269	262143	154190	111420	4.55	-33	53.55	0.17717
111566	95598.4	76482	80719.1	102786	51466	4.55	31.9	36.89	0.17717
24926.2	73438.5	22244	34156.1	71736.1	31204	38.22	-42.9	40.46	0.17933
60281.2	91222.9	43307	187130	92279.3	132898	0.91	31.9	86.87	0.180411
73030.5	85732.9	55826	109307	86933	82403	9.1	28.6	44.03	0.181491
101326	100984	65758	70132.7	102000	45061	17.29	56.1	-3.57	0.182571
83375.2	89427	61101	62110.4	91609.1	44433	13.65	-5.5	-32.13	0.183651
105499	93539.4	73915	67465.2	109170	40500	-1.82	-44	27.37	0.183651
13899	74333.7	12254	11720.5	77019.4	9973	-17.29	-20.9	-2.38	0.184732
131686	114457	75401	119955	96014.4	81877	15.47	-8.8	-20.23	0.184732
138005	112137	80654	102607	109604	61352	30.03	-24.2	-10.71	0.185812
103630	119537	56815	72998.2	98385.8	48625	-10.01	-40.7	54.74	0.185812
246771	157644	102588	262143	118668	144772	-20.02	29.7	10.71	0.186892
121414	100320	79316	71043.5	88960.1	52337	1.82	14.3	9.52	0.186892
106466	97505.8	71558	53020	107660	32275	-10.01	49.5	-22.61	0.187973
38358.8	83257.6	30194	55218.9	79915.8	45283	15.47	-14.3	-1.19	0.187973
19449.8	72014.6	17700	30792.3	70502.9	28623	-9.1	3.3	9.52	0.187973
112990	107896	68630	70400	101698	45367	-20.02	-44	53.55	0.189053
51621	81458	41531	100563	83278.6	79138	-17.29	19.8	20.23	0.191214
97933.5	99197.4	64701	60049	115498	34073	1.82	78.1	-5.95	0.192294
93464.2	104441	58648	70314.2	103777	44404	-10.01	27.5	29.75	0.192294
132230	104769	82714	73571.3	99276.7	48567	48.23	11	53.55	0.193374
40176.8	76101.1	34599	70082.1	74721.4	61467	-45.5	53.9	22.61	0.195535
10247.2	81569.8	8233	11504.9	89931.4	8384	12.74	37.4	0	0.195535
119332	99007.8	78989	96497.5	88500.4	71458	37.31	48.4	-42.84	0.196615
107800	105089	67227	63571.2	119133	34971	0.91	-2.2	-11.9	0.197695
67306.5	86138.9	51208	81532	82398.3	64847	-32.76	25.3	36.89	0.197695
61499.2	88701.4	45438	99827.2	86565.5	75576	29.12	26.4	47.6	0.198776
112796	99401.2	74367	55942.7	104828	34974	60.06	-7.7	-9.52	0.205257
148692	106053	91885	114836	109267	68876	44.59	-12.1	-27.37	0.205257
105812	98583.5	70341	85581.1	96467.9	58140	24.57	-37.4	-57.12	0.205257
44210.2	77368.2	37449	60254.7	74705.4	52859	27.3	28.6	7.14	0.205257
106606	93233.1	74936	50320.6	88474.8	37274	27.3	-1.1	85.68	0.207418
23053.5	72646.7	20797	26713.5	72594.8	24116	24.57	31.9	22.61	0.208498
15852.8	71734.2	14483	13519	71231.8	12438	-10.92	-3.3	-32.13	0.209579
145551	113413	84107	139823	123452	74227	12.74	47.3	-17.85	0.211739
140096	109011	84224	119494	106480	73546	33.67	-13.2	48.79	0.2139
134543	103110	85515	95491	98038.6	63833	-6.37	-55	61.88	0.2139
46944	78591	39146	61174.3	76903.2	52132	31.85	-2.2	42.84	0.21498
81342.8	101941	52294	57139.5	106338	35215	-1.82	-30.8	-30.94	0.216061
15127.5	68179.3	14541	19358.9	69548.6	18242	13.65	0	7.14	0.217141
50271	81625.3	40362	83996	84637.9	65039	-17.29	23.1	47.6	0.219301
11309.2	72841.6	10175	11501.6	73552.8	10248	10.92	-23.1	-19.04	0.220382
99795	93365.6	70049	52662.5	92169.6	37445	54.6	-27.5	1.19	0.227944
169403	133933	82892	234066	109887	139595	25.48	-20.9	0	0.227944
99877.5	87936.8	74435	56346.4	84619.7	43639	41.86	-1.1	-32.13	0.227944
115660	94813.1	79946	79605.9	94031.4	55482	35.49	-12.1	45.22	0.229024
89352.8	83180.5	70399	170267	83263.2	134016	10.92	-2.2	22.61	0.230104
191720	134286	93566	103944	144477	47150	-3.64	-17.6	35.7	0.231185
218207	143681	99529	134247	143916	61133	30.03	-4.4	-5.95	0.231185
105454	106950	64619	53406.1	111886	31282	10.01	13.2	42.84	0.232265
151993	109645	90848	154400	113112	89458	-3.64	11	-2.38	0.235506
14501.2	71412.2	13308	6805.7	72066.3	6189	0.91	5.5	40.46	0.236586
139825	102857	89090	119097	106169	73516	-20.02	1.1	4.76	0.238747
138108	115707	78224	118192	106340	72840	7.28	-42.9	34.51	0.238747
93946.5	85961.1	71624	65226.7	79196.3	53976	4.55	-55	40.46	0.240907
105382	111310	62046	51177.5	138040	24297	24.57	-26.4	-47.6	0.241988
93019.5	89920	67795	55496.1	93208.4	39020	0	-11	8.33	0.243068
13928.2	87357.8	10449	9050.8	85691	6922	10.92	35.2	22.61	0.243068
120768	91991.3	86037	56593.9	91207.1	40665	-44.59	-25.3	7.14	0.245229
156308	112621	90958	141152	116156	79639	14.56	12.1	58.31	0.246309
43188.8	81266.1	34829	131018	82025	104680	-22.75	4.4	22.61	0.246309
109833	96497.2	74593	58120.7	105668	36047	19.11	-34.1	-7.14	0.246309
96285	99256.5	63574	57054.8	102043	36643	-4.55	16.5	-23.8	0.25063
121093	103146	76939	68843.5	98419.1	45842	-27.3	-48.4	-2.38	0.25063
129061	121516	69605	95781.4	127134	49374	-43.68	-17.6	0	0.25063
7389	69957.5	6922	4891.7	76039.5	4216	-0.91	7.7	-10.71	0.25171
88931.2	88534.1	65830	34463	85055.6	26554	-1.82	7.7	0	0.252791
93851.2	92472.7	66513	46273.7	90866.9	33374	5.46	1.1	-1.19	0.254951
98775	95236.5	67971	72312.9	95459.7	49645	-29.12	73.7	-15.47	0.257112
203188	124357	107080	173550	132063	86124	-42.77	12.1	-1.19	0.259273
105444	98169.9	70392	61046.7	98945.4	40434	28.21	40.7	9.52	0.260353
138794	104119	87361	134152	103330	85084	-11.83	-11	-35.7	0.260353
7227	65909.9	7186	3561.8	67057.2	3481	3.64	-16.5	7.14	0.261433
109512	106286	67525	118966	102476	76082	33.67	-30.8	0	0.262514
125727	102639	80278	80832.4	97585.6	54285	-8.19	31.9	63.07	0.263594
119528	104504	74958	67503.7	96786.6	45708	-2.73	23.1	70.21	0.265754
113038	97999	75593	69419.9	100528	45256	-20.02	-71.5	41.65	0.265754
103528	92588.5	73279	48236.1	100117	31575	-8.19	-37.4	28.56	0.266835
119549	105058	74576	80038.2	101927	51462	20.02	31.9	5.95	0.266835
116181	95344.7	79858	74115.8	94884.9	51191	-20.02	30.8	7.14	0.267915
109624	93729.9	76649	68403.5	99551.2	45031	-28.21	18.7	23.8	0.267915
116788	109299	70026	45521.3	106276	28071	34.58	8.8	-45.22	0.270076
158108	127001	81588	132125	135457	63924	13.65	0	13.09	0.271156
80549.2	89772.2	58803	35552	99633.8	23385	-38.22	7.7	-35.7	0.271156
81740.2	98471.1	54401	162450	94303.8	112894	30.94	3.3	-19.04	0.271156
116432	109569	69641	56058.2	110332	33298	-4.55	-33	17.85	0.271156
25959.8	136793	12437	17800.2	123799	9423	21.84	24.2	24.99	0.272236
47209.5	81239.4	38084	71541.8	80249.3	58425	-1.82	6.6	84.49	0.273317
136550	104033	86020	75659.1	101717	48747	33.67	-30.8	-3.57	0.273317
7182.75	71485	6585	5476.9	71486.6	5021	-11.83	20.9	51.17	0.274397
262143	116884	146982	262143	201724	85165	22.75	-46.2	84.49	0.274397
111566	113101	64646	63347.9	124165	33436	21.84	-17.6	-19.04	0.275477
97089.8	88451.9	71936	49277.8	88111.7	36652	6.37	3.3	-22.61	0.275477
5424.75	68198	5213	3484.8	68872.1	3316	37.31	-11	-40.46	0.277638
112132	94061.2	78127	88014.3	96392.1	59840	50.05	52.8	-33.32	0.278718
77309.2	94391.1	53676	74434.8	88115.5	55361	-23.66	8.8	22.61	0.278718
102916	92742.3	72725	62746.2	88520.6	46454	12.74	11	-17.85	0.279798
140673	106175	86830	82712.3	107640	50359	87.36	6.6	9.52	0.280879
117705	109649	70351	107942	116501	60721	28.21	22	-10.71	0.281959
64956	86701.5	49099	91507.9	82189.8	72966	-5.46	-3.3	70.21	0.28736
102603	98273.8	68423	83903.6	100750	54578	-30.94	33	-9.52	0.289521
91155	91160.6	65532	60226.1	92826.4	42520	32.76	23.1	-36.89	0.289521
114206	106442	70316	110034	108367	66544	-6.37	37.4	-14.28	0.289521
90903	97197.3	61292	48126.1	97231.4	32438	-12.74	20.9	-24.99	0.289521
133177	97472.4	89542	118171	102938	75234	-40.04	-13.2	-21.42	0.290601
106269	98213.9	70911	99770	101491	64425	-26.39	69.3	63.07	0.292762
94878.8	88823.1	70004	48413.2	93642.9	33882	-11.83	55	-24.99	0.293842
10213.5	72511.3	9231	7663.7	73128.8	6868	1.82	23.1	9.52	0.293842
134865	113737	77710	95618.6	124778	50221	-2.73	-29.7	-33.32	0.296003
217108	129654	109741	178320	131605	88799	18.2	-44	-15.47	0.297083
108958	98597.2	72423	104030	97514.6	69915	-10.01	22	1.19	0.299244
65750.2	83119.7	51841	80881.9	82205.2	64481	-40.04	42.9	-36.89	0.299244
94203.8	93226.5	66223	62244.6	90167.4	45241	12.74	16.5	17.85	0.299244
67406.2	81430.7	54249	104963	79257.8	86791	5.46	34.1	47.6	0.299244
12295.5	74944	10752	8663.6	78002.2	7279	-20.02	-23.1	3.57	0.300324
91008	104773	56926	71775	104354	45076	-27.3	24.2	14.28	0.300324
151721	126180	78802	144225	147078	64265	-7.28	-12.1	16.66	0.300324
121570	98100.7	81215	83326.1	104749	52133	54.6	30.8	20.23	0.300324
65901.8	84788.1	50938	76139.8	85043	58675	14.56	7.7	-11.9	0.302485
65035.5	88520.4	48149	91161.4	85565.5	69822	-1.82	-2.2	-27.37	0.303565
98483.2	95106.3	67863	64775.7	93146.2	45575	-33.67	9.9	-34.51	0.307886
95832.8	90392.9	69480	62166.5	93533.8	43558	28.21	-4.4	-8.33	0.310047
133877	110477	79417	99332.2	117233	55529	-0.91	56.1	20.23	0.312207
105373	90154	76599	48493.5	88889.6	35753	24.57	-27.5	-52.36	0.314368
103096	108419	62318	102241	115886	57819	-39.13	5.5	-8.33	0.317609
113450	104626	71063	47176.8	118869	26010	12.74	13.2	17.85	0.318689
153346	101889	98634	115465	120384	62858	-6.37	3.3	-16.66	0.32085
99867.8	95444.8	68573	64588.7	95990.3	44097	44.59	-23.1	27.37	0.32085
94428.8	94757	65309	30511.8	103947	19237	20.02	-4.4	-44.03	0.32085
105648	100572	68844	41958.4	115683	23770	30.03	35.2	98.77	0.32193
121737	99629.8	80078	85184	104954	53191	16.38	-15.4	7.14	0.324091
132632	120874	71911	81323	111540	47782	-8.19	30.8	7.14	0.326251
107978	94090.6	75209	60832.2	101639	39224	-1.82	96.8	23.8	0.327332
112946	98758.5	74951	68670.8	100494	44783	42.77	-11	1.19	0.327332
124910	131116	62434	63979.3	132199	31717	-35.49	-28.6	11.9	0.328412
130091	99673.4	85536	112516	100061	73693	-0.91	16.5	24.99	0.329492
99849.8	96846.9	67568	54399.4	98334.6	36255	-5.46	13.2	64.26	0.329492
81911.2	89849.3	59746	70483.6	89244.6	51759	18.2	-11	-27.37	0.329492
9136.5	85125.1	7034	13713.7	93794.7	9582	35.49	-27.5	28.56	0.330573
137597	102454	88016	97693.2	101187	63273	25.48	-69.3	-5.95	0.331653
125957	100889	81820	70781.7	101892	45526	-4.55	38.5	44.03	0.332733
128637	102074	82591	62542.7	104599	39186	14.56	46.2	5.95	0.333813
10509.8	73720.1	9343	8283	79489.6	6829	40.95	-9.9	-9.52	0.333813
128078	120638	69578	68388.1	156343	28667	-70.98	14.3	45.22	0.334894
121317	101335	78459	85244.5	102124	54704	14.56	-7.7	23.8	0.335974
124030	100336	81012	58839	99699.4	38677	13.65	20.9	-38.08	0.337054
109936	93783.2	76824	82677.1	91583	59163	-9.1	12.1	-4.76	0.337054
129848	107334	79282	76428	110134	45479	0	-3.3	-44.03	0.337054
105244	89541	77029	77655.6	89540.9	56837	20.02	-8.8	13.09	0.338135
262143	180713	95067	262143	96609.1	177828	66.43	33	90.44	0.339215
108655	104552	68108	81559.5	110351	48437	-27.3	22	21.42	0.341376
100707	93453	70623	67090.1	91514.6	48045	-15.47	-6.6	28.56	0.341376
94483.5	94382.7	65606	55261.8	95737.1	37829	12.74	-17.6	-45.22	0.342456
129058	112414	75239	93264.6	111890	54627	-32.76	26.4	20.23	0.342456
84252.8	85388.9	64664	73173.1	95630.2	50146	-10.01	9.9	5.95	0.342456
175011	148287	77347	131294	149951	57382	-5.46	-3.3	-26.18	0.344617
224395	140322	104801	118948	145415	53608	25.48	30.8	42.84	0.344617
80307.8	86445.3	60883	32179.4	83145.8	25364	7.28	-34.1	-19.04	0.344617
101678	95642.2	69672	54851.5	95752.7	37542	15.47	-19.8	28.56	0.345697
50727.8	87882.1	37829	78643.4	87095.7	59176	6.37	4.4	22.61	0.346777
59874	77997.6	50308	80947.9	80803.6	65653	-26.39	-30.8	-1.19	0.346777
111568	100259	72928	73411.8	101082	47596	0	-12.1	5.95	0.348938
110356	96884.4	74649	67563.1	92643.8	47794	-3.64	-12.1	19.04	0.348938
147296	115686	83443	90717	115240	51590	2.73	-23.1	39.27	0.348938
89986.5	91518.4	64439	65508.3	94251.4	45550	23.66	-26.4	-7.14	0.348938
101892	90608.8	73697	39983.9	88992.5	29445	-7.28	72.6	-9.52	0.350018
158519	118721	87505	104726	110856	61912	6.37	29.7	57.12	0.350018
131183	104115	82574	69001.9	112734	40113	-4.55	24.2	-14.28	0.350018
52716.8	77873.2	44365	63038.8	77311.8	53437	19.11	-1.1	46.41	0.351098
82932	80473.7	67538	38088.6	83144.8	30022	-25.48	8.8	-3.57	0.351098
103463	94114.4	72046	71588	91851.5	51078	13.65	83.6	35.7	0.351098
105296	99000	69704	70360.4	98444.5	46840	-28.21	-24.2	8.33	0.352179
104700	96802	70883	59306.5	100065	38842	22.75	25.3	65.45	0.352179
174069	118567	96214	138318	114937	78868	33.67	28.6	-27.37	0.353259
169220	148089	74887	169981	101601	109643	-30.94	15.4	128.52	0.354339
107696	94252.8	74883	61426.2	97307.9	41370	-25.48	15.4	13.09	0.354339
121227	100461	79083	77039.6	112467	44892	9.1	17.6	47.6	0.3565
103786	101307	67140	46409	109338	27817	-12.74	11	15.47	0.3565
106846	94401.7	74175	70423.1	97308.6	47429	0.91	7.7	0	0.35758
20581.5	81921	16465	13982.1	80776.7	11344	-5.46	31.9	26.18	0.35758
109610	94216.8	76243	73548.2	87102.1	55338	4.55	-49.5	-32.13	0.35758
103016	89164.6	75717	42287.3	87956.7	31508	30.94	5.5	-3.57	0.35866
6626.25	65826.6	6597	10094.7	66710.3	9917	-21.84	51.7	20.23	0.359741
127940	121534	68990	117782	124917	61793	66.43	-39.6	38.08	0.359741
112705	96960	76178	70965.4	104357	44566	37.31	7.7	-16.66	0.362982
87743.2	93750	61337	47969.9	101069	31105	27.3	3.3	19.04	0.362982
112970	97311.7	76081	71616.6	95488.8	49152	4.55	-13.2	15.47	0.362982
95820	90298.9	69543	63988.1	86878.2	48269	-9.1	-7.7	-19.04	0.362982
91160.2	93792.1	63697	53955	87196.6	40552	31.85	6.6	-40.46	0.364062
149254	132047	74076	84429.4	149517	37007	14.56	1.1	-33.32	0.364062
22140	78737.1	18428	10051.8	76795.9	8578	25.48	-45.1	1.19	0.365142
124917	102030	80237	91765.3	101824	59062	-5.46	49.5	32.13	0.365142
128554	105646	79747	82645.2	106812	50708	5.46	1.1	16.66	0.366223
110472	99097.9	73058	59315.3	113713	34185	10.01	27.5	-54.74	0.369463
76221	107373	46522	60525.3	117400	33787	5.46	28.6	7.14	0.369463
110967	96293	75523	53158.6	104575	33314	-9.1	34.1	15.47	0.370544
101071	108636	60972	83355.8	117485	46498	20.93	0	26.18	0.370544
132376	103331	83958	73360.1	113238	42457	10.01	-4.4	-54.74	0.372704
81454.5	95788.6	55729	181755	94765.2	125695	-14.56	-5.5	83.3	0.373785
109756	93092.2	77267	58182.3	95572	39897	37.31	17.6	-10.71	0.374865
210322	173502	79444	122441	157965	50798	31.85	-46.2	78.54	0.374865
131073	100145	85776	99244.2	102326	63562	-9.1	-51.7	61.88	0.374865
169100	134611	82327	224340	110120	133512	-22.75	25.3	47.6	0.374865
163546	125557	85365	262143	80453.1	213538	-25.48	6.6	69.02	0.377026
126848	104929	79226	83627.5	108272	50619	-10.01	-3.3	44.03	0.379186
189277	106973	115959	172292	105461	107066	20.93	31.9	47.6	0.379186
109562	94837.2	75711	69537.6	102145	44615	-13.65	5.5	-2.38	0.380266
24138	90783.8	17425	66970.2	90469.8	48513	-15.47	-8.8	-61.88	0.381347
103433	88377	76701	77312.4	94790.6	53452	-30.94	0	16.66	0.381347
151692	117065	84921	102574	114181	58874	14.56	-9.9	-10.71	0.383507
107822	97179.9	72713	57871	96318.4	39376	40.95	19.8	23.8	0.383507
48588.8	75974.3	41913	49236	77100.4	41851	-10.92	11	-8.33	0.383507
92346	91562.2	66097	60218.4	102759	38405	-2.73	26.4	-29.75	0.385668
6804.75	64734.5	6889	5863	65952.2	5826	-17.29	18.7	-9.52	0.385668
10654.5	68402.6	10208	4565	68633.1	4359	20.02	3.3	30.94	0.385668
112240	96408.1	76298	78457.5	91294.4	56321	-27.3	-12.1	-34.51	0.386748
7226.25	64749.7	7314	7077.4	65355	7097	-32.76	-9.9	16.66	0.387829
93334.5	96590.2	63327	62664.8	93391.6	43974	29.12	11	33.32	0.39107
19798.5	73293.5	17703	9797.7	74360.4	8635	34.58	-2.2	-23.8	0.39431
82401.8	90100.8	59936	46850.1	89481.2	34313	15.47	41.8	53.55	0.396471
111252	97229	74988	65903.2	99684.5	43327	-10.01	-20.9	4.76	0.396471
92536.5	87868	69018	48662.9	93579	34080	10.92	5.5	0	0.397551
142970	104333	89805	140618	102313	90072	-0.91	-34.1	40.46	0.399712
227950	158781	94085	139137	183139	49790	6.37	-36.3	42.84	0.399712
118706	103151	75419	95404.1	98138.5	63710	-29.12	-51.7	0	0.400792
41274	76798.9	35221	48237.2	77029.1	41040	1.82	48.4	32.13	0.401873
94560.8	94265.9	65741	70404.4	100725	45808	-20.93	24.2	42.84	0.401873
8898.75	71008	8213	6815.6	72794.5	6136	34.58	15.4	22.61	0.402953
9138	69928.5	8564	4670.6	70707.4	4329	31.85	13.2	28.56	0.402953
90966	90943.8	65552	47138.3	91742.8	33673	-22.75	20.9	23.8	0.404033
117490	101786	75647	53099.2	99148.4	35098	10.01	-12.1	21.42	0.405113
100266	98198.2	66916	83986.1	92534.1	59482	2.73	-15.4	45.22	0.405113
117760	121198	63677	92448.4	113911	53188	-11.83	-4.4	9.52	0.406194
130126	99732.4	85508	89642.3	95050.7	61807	-1.82	45.1	35.7	0.407274
89796	91001.3	64668	57630.1	93119.8	40559	20.02	46.2	80.92	0.407274
110988	91821.2	79216	62978.3	101802	40543	23.66	41.8	-30.94	0.408354
124942	98405.6	83209	82651.8	101138	53557	38.22	-44	24.99	0.408354
100492	91346.8	72097	73043.3	90593.6	52840	-4.55	-51.7	-40.46	0.409435
111497	99014.7	73798	91187.8	109913	54371	20.93	27.5	27.37	0.412676
95491.5	99715.3	62760	70279	98642.3	46692	-15.47	57.2	32.13	0.412676
134753	101333	87150	102780	97926.3	68784	-14.56	39.6	-26.18	0.413756
113438	95398.8	77928	69544.2	101401	44947	-18.2	53.9	27.37	0.414836
96651.8	108430	58417	54991.2	102430	35184	1.82	25.3	0	0.414836
144310	113503	83324	87048.5	112333	50785	8.19	-26.4	7.14	0.416997
11847.8	77980.7	9957	8415	77260.5	7138	-34.58	31.9	21.42	0.418077
119020	99741.4	78203	79633.4	102721	50806	-35.49	9.9	59.5	0.418077
125470	95437.4	86159	89252.9	99574	58743	15.47	-6.6	-22.61	0.420238
37426.5	71283.2	34409	26962.1	69778	25323	10.01	47.3	1.19	0.421318
89862.8	102411	57506	140175	90717.6	101265	35.49	48.4	51.17	0.421318
8070	68119	7764	4145.9	71501.5	3800	15.47	25.3	7.14	0.422398
9684	65848.8	9638	4785	68454.4	4581	-10.01	-20.9	7.14	0.423479
113144	101181	73285	53449	107042	32724	27.3	-6.6	30.94	0.425639
92124.8	85859.8	70318	62641.7	83995.6	48875	14.56	-8.8	61.88	0.425639
111010	99328.7	73243	67853.5	107826	41241	24.57	8.8	-71.4	0.4278
125920	103845	79468	68517.9	105940	42386	18.2	22	-9.52	0.42888
55371	79067.3	45895	88096.8	78122.8	73903	36.4	-1.1	33.32	0.432121
103532	105826	64115	63723	110346	37846	-36.4	-7.7	22.61	0.432121
78553.5	92018.8	55946	40278.7	94545.3	27920	48.23	-19.8	40.46	0.432121
104339	88283.2	77455	71126	89114.5	52307	-43.68	35.2	-15.47	0.432121
101416	91955.8	72278	46134	86527.3	34942	-40.95	1.1	-24.99	0.433201
102905	85607.6	78778	58777.4	83736.3	46002	13.65	7.7	24.99	0.433201
7899	70913.5	7300	6993.8	71193.8	6438	17.29	6.6	14.28	0.434282
262143	167404	102625	262143	98394.6	174601	-20.02	44	84.49	0.434282
143469	112470	83599	98666.7	118557	54541	-0.91	0	-28.56	0.434282
94700.2	87106.8	71249	58148.2	90744.1	41995	22.75	-1.1	39.27	0.436442
116416	124283	61388	67207.8	134835	32666	23.66	-39.6	21.42	0.439683
104918	112154	61308	57711.5	122539	30865	-11.83	-57.2	63.07	0.440763
102462	94849.3	70796	67085.7	91110.3	48255	20.93	13.2	47.6	0.441844
33714	72096.9	30646	15573.8	73343.2	13916	-10.01	-20.9	30.94	0.441844
110032	94686.5	76157	43786.6	88089.4	32576	-4.55	-26.4	20.23	0.441844
129842	109975	77375	93599	121050	50674	-4.55	-8.8	-11.9	0.441844
43489.5	79082.4	36040	65039.7	75855	56192	-24.57	-14.3	5.95	0.442924
108518	91379.6	77827	59063.4	100394	38556	-10.92	6.6	-4.76	0.442924
5794.5	65372.4	5809	13326.5	66104	13212	-14.56	15.4	13.09	0.446165
218408	168629	84882	117498	162770	47308	3.64	-17.6	9.52	0.446165
108281	93818.3	75639	58001.9	109381	34752	28.21	37.4	-1.19	0.447245
99588	89815.2	72667	68706	93648.6	48081	3.64	-14.3	1.19	0.450486
7860	68199.8	7553	5232.7	71953.5	4766	-1.82	17.6	1.19	0.450486
112912	96190.4	76929	67725.9	95022.1	46710	-10.01	19.8	20.23	0.450486
13511.2	71059.6	12461	19686.7	69290.4	18620	20.93	-39.6	60.69	0.452647
108569	93144.2	76389	53882.4	88511.1	39896	22.75	15.4	24.99	0.452647
101317	91183.5	72819	42029.9	90730	30359	20.02	38.5	65.45	0.456968
133195	110785	78793	117093	107445	71421	-17.29	-58.3	34.51	0.458048
132048	99550.2	86930	89031.8	105418	55349	4.55	-16.5	40.46	0.458048
93365.2	87530	69905	56886.5	84681.8	44025	0.91	31.9	8.33	0.460209
89800.5	101470	57999	51497.6	89277.2	37803	-35.49	5.5	35.7	0.460209
7381.5	67394	7178	4925.8	67169.6	4806	-21.84	16.5	32.13	0.460209
91269	90044.8	66427	54698.6	93742.9	38240	-16.38	18.7	-3.57	0.460209
11659.5	65147.7	11729	12366.2	66260.4	12231	31.85	-26.4	-3.57	0.461289
7352.25	67645.2	7123	11664.4	69913.9	10934	0	7.7	-22.61	0.461289
30584.2	84490.6	23723	25058	75996.2	21609	4.55	-23.1	-30.94	0.461289
58100.2	81774.3	46563	117828	78170.8	98783	-7.28	17.6	7.14	0.46561
91577.2	93789.8	63990	66436.7	97092	44844	19.11	8.8	-15.47	0.468851
94182.8	92735.2	66559	53187.2	91274.4	38189	-6.37	-34.1	-4.76	0.468851
107473	91168.8	77256	62214.9	91258	44679	21.84	30.8	-5.95	0.468851
126434	116501	71124	86209.2	111880	50499	-26.39	12.1	-23.8	0.468851
86765.2	99613.7	57083	53259.8	106699	32713	-8.19	-14.3	27.37	0.469932
109460	95287.6	75283	75852.7	101127	49157	5.46	13.2	30.94	0.469932
113551	100161	74297	84885.9	107826	51593	9.1	-12.1	36.89	0.469932
112125	105844	69425	56806.2	108122	34432	-21.84	11	-3.57	0.472092
35664.8	80215.7	29138	142684	81709.9	114441	59.15	-5.5	-11.9	0.474253
136532	115732	77314	88774.4	115821	50232	-12.74	17.6	51.17	0.474253
85914.8	112083	50235	73416.2	114938	41861	3.64	-8.8	-26.18	0.475333
116726	96805	79022	70514.4	92818.2	49788	17.29	24.2	-54.74	0.477494
98733	85943	75289	42204.8	84686.1	32661	-21.84	-45.1	-38.08	0.479654
113383	91050.8	81610	56483.9	86999.2	42549	42.77	-34.1	-29.75	0.482895
168483	140155	78782	100854	124558	53064	-21.84	-29.7	-9.52	0.485056
137260	107789	83455	65529.2	115852	37069	-3.64	22	36.89	0.485056
94587.8	91140.2	68015	37620	95191.7	25900	16.38	35.2	2.38	0.485056
5505	68968.8	5231	3792.8	69218.9	3591	-3.64	6.6	36.89	0.486136
119920	95036.7	82695	81930.2	104181	51539	-29.12	25.3	41.65	0.487216
109832	93224	77211	90069.1	88718.1	66534	-28.21	40.7	5.95	0.488297
56013	76152.8	48204	68635.6	77309.6	58183	29.12	-6.6	-45.22	0.490457
116704	101588	75288	88663.3	110540	52566	23.66	-23.1	10.71	0.490457
113078	97830.3	75750	93259.1	96396.5	63403	-14.56	3.3	24.99	0.492618
7221	67307	7031	3742.2	69991.1	3504	3.64	19.8	-26.18	0.492618
91068	86498.6	68998	43750.3	86240	33247	15.47	2.2	-1.19	0.494779
4918.5	64249.3	5017	2717	65948.6	2700	21.84	12.1	69.02	0.495859
125056	106077	77262	95455.8	104050	60123	-8.19	34.1	9.52	0.496939
99536.2	94392.9	69107	56247.4	96223.6	38309	17.29	26.4	16.66	0.498019
101216	95671.1	69334	39799.1	97571.2	26732	41.86	-8.8	55.93	0.498019
101568	89758	74159	50284.3	87226.9	37780	-1.82	-41.8	14.28	0.4991
109693	100903	71245	64554.6	98013.4	43164	43.68	26.4	24.99	0.50018
18766.5	66772.4	18419	8009.1	68451.3	7668	31.85	48.4	-15.47	0.50018
103134	98218.3	68816	50988.3	103769	32202	14.56	47.3	11.9	0.50018
16942.5	66972.9	16579	10895.5	66877.2	10677	-3.64	0	22.61	0.50126
138675	101660	89398	83725.4	115824	47374	10.92	58.3	-64.26	0.50126
107632	99869.8	70630	69230.7	102084	44445	-13.65	11	-11.9	0.50126
95760.8	88605.9	70828	53328	91055.8	38382	-5.46	-2.2	-8.33	0.50126
94572.8	90882.6	68197	66185.9	88957.3	48760	0.91	-38.5	28.56	0.502341
5103.75	64015.2	5225	3885.2	64987.4	3918	12.74	1.1	4.76	0.502341
179653	137031	85920	109496	143599	49972	-33.67	66	13.09	0.504501
118533	92527.9	83955	79445.3	102849	50623	18.2	31.9	27.37	0.506662
100624	94164.5	70032	67544.4	91818.9	48210	-5.46	15.4	38.08	0.506662
133964	112814	77822	99414.7	133032	48975	52.78	8.8	19.04	0.507742
11580.8	68208.5	11127	5335	65881.8	5307	11.83	22	-36.89	0.507742
114096	99418.9	75211	77534.6	93547.4	54318	-3.64	-29.7	-4.76	0.508823
100866	98296.7	67249	109083	105862	67530	4.55	-5.5	19.04	0.508823
88824	89153.2	65294	45914	94308.9	31906	-32.76	-56.1	-24.99	0.510983
114052	95710.3	78095	90152.7	96425	61273	40.04	8.8	21.42	0.512063
124252	99194.9	82091	66479.6	96891.1	44966	-1.82	-15.4	33.32	0.515304
213953	162282	86403	132284	174059	49807	-10.01	-58.3	-84.49	0.517465
117416	93593.1	82217	72278.8	97025.1	48821	8.19	-7.7	5.95	0.518545
160034	98047.6	106968	154944	95765.5	106034	36.4	-45.1	21.42	0.519625
151360	121304	81774	163890	110663	97058	10.01	-37.4	16.66	0.519625
193106	161439	78391	246914	120739	134022	-10.01	40.7	7.14	0.520706
118578	96667.8	80390	77887.7	99254.3	51428	24.57	-5.5	17.85	0.520706
13060.5	66459.6	12879	9557.9	66207.2	9461	-19.11	-22	-47.6	0.520706
99879	96987.3	67490	68487.1	94074.1	47711	-35.49	-52.8	10.71	0.521786
99504	89456.3	72897	50442.7	94365.5	35032	-11.83	33	33.32	0.522866
97254.8	85288.4	74731	57580.6	94633.4	39876	4.55	7.7	39.27	0.525027
108850	104991	67945	86588.7	124276	45662	27.3	11	59.5	0.525027
195030	140604	90904	253676	158577	104838	41.86	38.5	84.49	0.526107
100942	98571.3	67112	75252.1	98591.1	50022	32.76	5.5	-22.61	0.529348
134318	106864	82373	96230.2	105673	59680	35.49	4.4	16.66	0.529348
103688	89624.3	75820	72633	91587.5	51973	-10.01	41.8	39.27	0.530429
99454.5	90547.1	71983	55561	94868.6	38382	-50.05	-36.3	-4.76	0.532589
132671	121510	71556	73253.4	132973	36103	13.65	24.2	-9.52	0.532589
132287	103907	83436	130356	100548	84964	43.68	37.4	-19.04	0.532589
100694	85089.3	77555	52153.2	89063.8	38376	10.92	-13.2	64.26	0.533669
104919	96144.6	71517	57205.5	97273.5	38541	-9.1	28.6	-65.45	0.53475
111524	99811.6	73226	55003.3	98266.1	36683	6.37	6.6	-36.89	0.53691
8388.75	68815.3	7989	18364.5	69216.5	17388	25.48	29.7	0	0.539071
115349	103887	72767	64907.7	115263	36905	10.01	-16.5	38.08	0.542312
131154	108123	79496	111576	98566.6	74186	55.51	13.2	89.25	0.542312
115214	99158	76148	86387.4	97363.4	58148	-1.82	23.1	17.85	0.543392
110060	98101.5	73525	51769.3	95619	35482	8.19	3.3	-47.6	0.544473
115959	96903.8	78423	74181.8	97099.5	50068	15.47	22	-21.42	0.546633
115502	89772.8	84319	102928	85956.2	78476	27.3	4.4	30.94	0.547713
71871.8	84808.6	55539	123782	81131.4	99988	13.65	0	61.88	0.548794
96055.5	88326.1	71271	49545.1	88020.5	36889	-10.01	45.1	-46.41	0.549874
108424	101165	70239	73883.7	108974	44433	2.73	-16.5	21.42	0.550954
150428	110421	89281	107599	111192	63418	17.29	-39.6	-9.52	0.550954
132310	103721	83600	89261.7	111222	52596	26.39	8.8	9.52	0.553115
90244.5	96035.7	61584	34404.7	101960	22114	6.37	-4.4	-34.51	0.553115
148156	103965	93392	134989	98100.7	90179	33.67	37.4	30.94	0.553115
103526	97236.1	69775	51668.1	91000.3	37210	22.75	44	14.28	0.553115
88602	100126	57993	209496	94469.5	145333	12.74	20.9	63.07	0.554195
10797.8	66389.1	10659	12148.4	66915.2	11898	-10.01	46.2	27.37	0.555275
116938	101424	75561	70503.4	96120.5	48070	15.47	24.2	19.04	0.557436
144213	108474	87128	111044	109670	66357	8.19	4.4	40.46	0.558516
10209	68062.8	9830	8886.9	77675.6	7498	-1.82	-15.4	35.7	0.561757
119312	94569	82683	56631.3	97200	38183	2.73	17.6	53.55	0.563918
110404	100447	72033	55940.5	109968	33338	10.92	16.5	36.89	0.563918
114561	94923.4	79094	44689.7	86740.2	33765	-4.55	46.2	23.8	0.563918
97585.5	91507.4	69889	63730.7	93268.5	44781	10.92	15.4	-39.27	0.568239
97655.2	93195.7	68672	47866.5	95566.8	32825	26.39	29.7	-5.95	0.568239
7466.25	64989.8	7529	9331.3	65770.7	9298	8.19	-9.9	-22.61	0.568239
6707.25	67636	6499	3620.1	73405.6	3232	-15.47	17.6	-29.75	0.568239
97779	92703.6	69124	59585.9	86220.7	45291	33.67	-15.4	-22.61	0.569319
13746.8	73316	12288	6484.5	75069.5	5661	-4.55	-5.5	28.56	0.5704
55773	79438.8	46012	80697.1	75626.6	69930	-12.74	-18.7	-5.95	0.57256
104021	89865.9	75859	54254.2	89175.5	39872	-18.2	44	-15.47	0.57256
119500	98012.4	79904	64802.1	110928	38285	-34.58	-34.1	-35.7	0.57256
126186	99743.4	82910	73272.1	101007	47541	-34.58	44	-33.32	0.573641
7588.5	67782.5	7337	4958.8	68706.1	4730	10.01	-6.6	-19.04	0.574721
94367.2	91507.6	67584	44001.1	84564.7	34100	-25.48	29.7	10.71	0.574721
113133	95358.1	77752	97067.3	90485.5	70303	10.01	-5.5	42.84	0.575801
98079.8	101953	63046	56251.8	103359	35667	-0.91	17.6	-11.9	0.576882
131045	101957	84233	109761	99421.1	72352	49.14	-34.1	32.13	0.577962
90285	96420.1	61366	53056.3	91425.6	38032	-33.67	18.7	19.04	0.577962
97415.2	95171.6	67081	59121.7	98198	39457	-11.83	36.3	4.76	0.577962
144719	112880	84021	76363.1	131387	38090	38.22	35.2	47.6	0.581203
5628.75	66406.1	5555	3830.2	66973.3	3748	31.85	4.4	16.66	0.582283
104014	101702	67026	55808.5	104991	34836	13.65	-30.8	23.8	0.582283
195373	129367	98974	138850	129212	70424	51.87	-28.6	-2.38	0.583363
115899	101243	75023	83289.8	98724.6	55290	-24.57	-8.8	8.33	0.583363
138011	114084	79281	96654.8	112487	56312	-3.64	3.3	-10.71	0.583363
63005.2	81408.3	50721	101759	78705.4	84732	-24.57	57.2	21.42	0.585524
126604	103042	80522	82798.1	99129.6	54739	-19.11	-3.3	33.32	0.586604
37031.2	73408.4	33060	47481.5	74312.2	41874	-13.65	-11	-8.33	0.586604
108188	91163.8	77774	54553.4	93845	38097	-18.2	-15.4	-8.33	0.586604
123418	104367	77499	55690.8	101789	35856	27.3	-2.2	-10.71	0.592006
26938.5	70620.5	24999	29177.5	72480.4	26382	27.3	18.7	-40.46	0.593086
115784	96975.4	78247	69645.4	114167	39979	36.4	-26.4	-10.71	0.594166
83873.2	86621.1	63457	39968.5	83865.6	31233	17.29	-51.7	7.14	0.594166
45520.5	76416.7	39039	43650.2	75984.4	37648	38.22	31.9	17.85	0.596327
109811	92745.5	77595	72613.2	93647.3	50816	39.13	55	27.37	0.596327
93531	94670.8	64747	56579.6	106478	34824	-6.37	29.7	48.79	0.596327
15975	68651.6	15250	17715.5	69235.1	16769	-33.67	-25.3	1.19	0.597407
103612	90437.2	75083	65005.6	88384.2	48201	5.46	-11	-42.84	0.598488
227545	149028	100064	186645	145241	84218	24.57	19.8	15.47	0.599568
12699	74990.2	11098	4589.2	73534.9	4090	21.84	45.1	-36.89	0.600648
168658	118231	93488	122253	152947	52384	40.04	-11	-17.85	0.600648
161101	147601	71530	109904	139495	51634	-24.57	-23.1	10.71	0.604969
7056.75	71314	6485	7892.5	74951.9	6901	0	-23.1	8.33	0.604969
93459	86914.2	70471	42222.4	87793.9	31518	-42.77	-11	15.47	0.60605
131453	113590	75842	78936	117564	44003	-20.93	2.2	-32.13	0.60605
99002.2	89716.6	72319	56100	87568.6	41985	-10.92	22	-11.9	0.60713
105566	93224	74212	74538.2	96272	50741	23.66	-17.6	20.23	0.60821
126494	104828	79081	64359.9	109049	38679	7.28	25.3	23.8	0.609291
15102	70253	14088	8244.5	70143	7703	-1.82	-6.6	-22.61	0.609291
112364	97715	75361	78014.2	89902.2	56870	-35.49	-4.4	-21.42	0.609291
9346.5	70292.9	8714	5370.2	74627.1	4716	14.56	13.2	22.61	0.610371
170542	125327	89180	200615	113083	116264	7.28	41.8	8.33	0.612532
62974.5	87704.2	47057	105685	86529.3	80044	-2.73	4.4	67.83	0.612532
127090	109497	76066	91655.3	121431	49466	52.78	-22	45.22	0.612532
75747.8	90168.1	55055	104243	84703.1	80654	-9.1	28.6	52.36	0.613612
222564	152771	95476	160850	133707	78840	35.49	-18.7	17.85	0.614692
117980	94037.5	82222	68786.3	98444.7	45792	-13.65	27.5	-7.14	0.614692
109651	92020.6	78092	71986.2	89002.9	53006	17.29	20.9	28.56	0.617933
103070	89263.2	75673	78623.6	89502.8	57570	6.37	19.8	21.42	0.617933
60280.5	81320.4	48580	87189.3	92613	61698	-16.38	-24.2	19.04	0.617933
86280	86177.4	65614	44187	77947.8	37151	48.23	12.1	40.46	0.617933
114619	101885	73727	49325.1	104743	30862	19.11	-49.5	30.94	0.619013
127072	110321	75487	80237.3	106690	49287	12.74	5.5	-15.47	0.622254
106423	102450	68077	82140.3	103139	52193	-25.48	5.5	3.57	0.622254
22283.2	71783.1	20344	9886.8	73721.9	8789	6.37	-31.9	-2.38	0.623335
96548.2	89878.9	70399	49248.1	97390.6	33140	18.2	15.4	49.98	0.625495
101184	93719.2	70756	57433.2	93786.7	40133	18.2	-5.5	27.37	0.626575
122888	109255	73714	88999.9	119125	48963	-11.83	-33	-1.19	0.626575
10345.5	66399.2	10211	5360.3	68611.8	5120	-9.1	28.6	17.85	0.626575
105352	100024	69027	61111.6	101147	39596	5.46	3.3	9.52	0.627656
117076	94409.7	81270	83304.1	96524.4	56560	5.46	7.7	15.47	0.628736
86090.2	82150.5	68679	30952.9	90502.8	22414	-49.14	-22	61.88	0.628736
66138.8	85094.7	50937	123728	79991.3	101369	0	-8.8	5.95	0.629816
73412.2	83927.5	57325	61602.2	84595.7	47723	3.64	13.2	14.28	0.629816
262143	186851	91944	262143	158173	108614	-9.1	18.7	114.24	0.630897
100150	87626.7	74902	48957.7	84777.6	37846	-65.52	-35.2	-3.57	0.631977
109552	100853	71189	55577.5	103622	35150	24.57	29.7	23.8	0.634138
51883.5	89118.8	38154	86476.5	84362.8	67178	-10.92	-33	35.7	0.635218
94087.5	98077.3	62870	86302.7	94249.9	60010	12.74	-24.2	20.23	0.635218
99663.8	87843	74355	53600.8	84423.6	41609	-5.46	6.6	-39.27	0.636298
90576.8	92650.7	64069	55177.1	89874.2	40235	-16.38	-49.5	7.14	0.637379
140480	100690	91434	92727.8	104526	58139	10.01	18.7	9.52	0.637379
69055.5	81102.9	55801	124582	81491.8	100189	-13.65	22	54.74	0.637379
50289	75005.5	43940	29877.1	82039	23867	7.28	4.4	15.47	0.638459
6619.5	64594.3	6716	14352.8	65732	14310	0	-45.1	1.19	0.638459
102802	114110	59042	66234.3	102866	42198	-16.38	-36.3	27.37	0.639539
91834.5	89122.9	67530	46570.7	87161.8	35016	1.82	-23.1	21.42	0.640619
109330	97032.6	73842	69296.7	100142	45350	-10.92	58.3	14.28	0.6417
98714.2	102416	63167	43433.5	103245	27570	-16.38	4.4	10.71	0.6417
117185	98558.2	77922	81752	102375	52334	20.93	27.5	44.03	0.6417
106297	93116.9	74812	84599.9	92081.8	60211	-40.95	9.9	30.94	0.64278
37590	87413.9	28182	79613.6	84729.5	61579	6.37	-2.2	35.7	0.64278
104059	94331.4	72294	57682.9	100135	37752	0.91	-12.1	-15.47	0.64278
72080.2	91241.6	51773	34481.7	95689.1	23616	-2.73	25.3	-34.51	0.64386
107359	95146.1	73948	59660.7	96931.5	40337	4.55	1.1	-22.61	0.64386
99541.5	91877.1	71003	61025.8	101097	39560	12.74	-28.6	-33.32	0.64386
126796	98679.9	84209	79286.9	98703.5	52644	31.85	27.5	-19.04	0.644941
98109	87221	73717	70441.8	90877.3	50799	-3.64	4.4	2.38	0.646021
96411.8	95729.6	66003	46929.3	99250	30988	-25.48	29.7	10.71	0.647101
102976	91687	73605	58922.6	87814.4	43974	19.11	7.7	3.57	0.647101
97912.5	88043.6	72882	54289.4	95493.9	37258	-22.75	85.8	36.89	0.647101
188688	140944	87736	124156	150018	54238	-0.91	6.6	14.28	0.648181
114086	93808.9	79702	87657.9	86295.1	66571	-14.56	57.2	41.65	0.650342
86358.8	87347.7	64794	49457.1	89613.2	36169	29.12	13.2	39.27	0.650342
123390	112822	71675	97674.5	110878	57732	11.83	11	20.23	0.651422
105224	103432	66671	54651.3	106991	33476	23.66	-29.7	47.6	0.651422
13614.8	71198.2	12532	23529	69944.5	22046	-11.83	-16.5	-30.94	0.652503
104990	107970	63727	54326.8	126276	28195	9.1	-31.9	-28.56	0.653583
90900.8	87106.1	68391	47381.4	91798.8	33826	0.91	11	32.13	0.654663
97026	94849.3	67040	47699.3	97456.7	32076	-28.21	14.3	22.61	0.654663
107316	94251.7	74620	41870.4	94912.6	28911	21.84	-18.7	-2.38	0.654663
112223	98178.7	74911	52813.2	96910.7	35715	-27.3	44	34.51	0.656824
160705	109321	96340	180606	108143	109449	-7.28	40.7	-30.94	0.658985
15837.8	72920	14234	9556.8	75124.7	8337	-0.91	-20.9	40.46	0.658985
242142	210926	75235	209224	146109	93846	2.73	-19.8	90.44	0.661145
113293	97400.7	76229	75115.7	123713	39792	-5.46	-33	-52.36	0.662225
20172	69399.6	19049	26200.9	69154.3	24830	27.3	15.4	23.8	0.666547
100759	92333.5	71516	48569.4	92911.2	34259	5.46	30.8	-3.57	0.667627
50718	80480.7	41300	37785	81317.4	30452	7.28	37.4	30.94	0.667627
8951.25	65655.2	8935	7858.4	66892.9	7699	4.55	46.2	-2.38	0.669788
249145	188516	86613	238128	123769	126089	-27.3	45.1	41.65	0.670868
120790	96260.5	82236	70917	102298	45432	-17.29	46.2	10.71	0.671948
170553	134372	83182	104674	133568	51359	-35.49	-8.8	9.52	0.671948
52740	76842.3	44980	43686.5	74715.9	38319	-10.01	-6.6	-5.95	0.671948
106753	94005.2	74423	76255.3	87346.9	57214	-14.56	-63.8	14.28	0.673028
88926	89285.7	65272	87931.8	95963.4	60051	15.47	9.9	-14.28	0.673028
119734	99772.7	78648	72393.2	104702	45313	-10.01	-42.9	45.22	0.67735
113456	96776.3	76831	123929	81576.4	99561	38.22	9.9	10.71	0.67843
131204	119479	71967	73498.7	132709	36296	-1.82	23.1	-14.28	0.67843
137203	102805	87464	121986	94573	84532	8.19	0	66.64	0.67843
262143	137481	124961	262143	172939	99340	40.95	-18.7	84.49	0.67951
106901	91396.1	76654	58617.9	93387.4	41136	20.02	-5.5	28.56	0.67951
55317.8	77714.5	46649	63166.4	76927	53813	6.37	-15.4	-11.9	0.682751
86829.8	88216.2	64506	112717	82680.7	89344	38.22	8.8	73.78	0.682751
106590	100587	69447	57418.9	99795.9	37707	6.37	-3.3	-42.84	0.684912
112493	90827.3	81169	73026.8	92233.1	51889	31.85	25.3	1.19	0.687072
117920	99753.1	77471	72879.4	102248	46712	24.57	8.8	-13.09	0.688153
5976	65132.7	6013	3998.5	69508.1	3770	-7.28	27.5	3.57	0.688153
53174.2	91686.7	38008	109877	86765	82993	-25.48	4.4	63.07	0.691394
115627	94664.6	80048	82964.2	102595	52996	-17.29	5.5	-5.95	0.691394
110956	95620.4	76047	50046.7	97452.5	33656	-33.67	15.4	11.9	0.693554
153832	121852	82736	83474.6	113613	48151	-0.91	81.4	59.5	0.695715
119722	103636	75708	77522.5	121060	41967	3.64	-31.9	46.41	0.696795
86874	98812.4	57618	43114.5	107211	26355	-6.37	1.1	-34.51	0.697875
99622.5	92267.7	70760	46091.1	99941.3	30224	-9.1	28.6	7.14	0.698956
97143	98025.5	64946	59919.2	95381.7	41170	30.03	-17.6	-15.47	0.698956
185781	134586	90465	149286	145903	67056	12.74	46.2	28.56	0.698956
102582	93428.2	71957	77878.9	90120.3	56634	42.77	34.1	1.19	0.700036
6611.25	84229.2	5144	5881.7	106599	3616	14.56	-30.8	27.37	0.701116
90263.2	84391.3	70096	57170.3	83708.6	44759	-27.3	39.6	-3.57	0.704357
114296	92480.1	80996	73583.4	92285.2	52255	22.75	-27.5	-1.19	0.707598
118850	96509.2	80707	77748	93941.5	54239	8.19	74.8	-39.27	0.711919
5847	66124.1	5795	2047.1	65861	2037	-5.46	16.5	-7.14	0.711919
119606	101001	77608	77451	99686.3	50918	-7.28	-13.2	33.32	0.71516
112421	103303	71321	61404.2	108977	36927	20.02	-56.1	-33.32	0.717321
117863	109711	70406	120685	103722	76254	26.39	55	7.14	0.717321
115594	103125	73460	67014.2	98955.5	44382	41.86	-26.4	-19.04	0.717321
110078	92813.1	77727	74863.8	93232.6	52624	37.31	0	-10.71	0.717321
6925.5	64488.4	7038	13108.7	64467.3	13326	25.48	9.9	-49.98	0.718401
96759.8	88240.8	71863	54752.5	103533	34658	1.82	8.8	7.14	0.722722
112482	93425.2	78904	64654.7	90006	47077	-18.2	36.3	29.75	0.722722
87045	87054.3	65529	45994.3	88725.8	33973	41.86	38.5	19.04	0.724883
30033.8	73051.2	26944	37607.9	72807.3	33852	-4.55	0	-4.76	0.724883
6537	73057.4	5864	4900.5	71210.5	4510	-8.19	-6.6	-2.38	0.728124
64098	105037	39993	109754	139702	51487	-32.76	35.2	27.37	0.728124
122327	102337	78338	82101.8	102010	52746	-7.28	20.9	47.6	0.728124
106460	111379	62642	85406.2	109781	50985	-20.93	2.2	-26.18	0.736766
119404	92344.7	84740	73355.7	94941.1	50636	-8.19	17.6	19.04	0.738927
118145	95731.5	80880	71042.4	100811	46184	20.93	-8.8	34.51	0.738927
93989.2	90439.9	68108	55603.9	97505.1	37373	2.73	17.6	10.71	0.740007
58771.5	98447.2	39124	75131.1	95553.8	51529	10.01	-19.8	21.42	0.740007
94872	95403.3	65171	55638	93887.1	38837	-14.56	3.3	-10.71	0.740007
10236.8	67054	10005	9252.1	68591.1	8840	-3.64	9.9	33.32	0.740007
139716	99099.8	92396	116876	97543.4	78525	1.82	17.6	3.57	0.741087
47635.5	82699.9	37749	47757.6	84741.5	36934	-47.32	46.2	21.42	0.742168
110626	93058.7	77908	49349.3	94796	34117	-20.93	2.2	14.28	0.742168
116134	112307	67769	103900	111273	61194	30.03	-25.3	-5.95	0.742168
124664	100492	81300	82648.5	105249	51463	20.02	48.4	-17.85	0.745409
17853	70052.3	16702	9296.1	73507.4	8288	-21.84	15.4	19.04	0.745409
100232	96783.2	67871	46614.7	96583.7	31630	-6.37	-53.9	21.42	0.746489
134908	98419.4	89833	127967	100440	83497	11.83	7.7	32.13	0.746489
85268.2	94065.4	59407	49013.8	91257.4	35199	10.92	-4.4	16.66	0.747569
105907	99028.4	70088	76721.7	101084	49741	-7.28	39.6	27.37	0.747569
107180	143304	49016	46145	164544	18379	-6.37	31.9	5.95	0.74865
118290	94260.3	82243	62168.7	95544.1	42643	6.37	-57.2	23.8	0.74973
109126	109032	65593	50281	105990	31090	-23.66	-16.5	-15.47	0.751891
123628	99455.8	81464	77244.2	101822	49717	-1.82	22	-11.9	0.754051
136081	115833	76992	87290.5	125508	45580	-10.01	1.1	51.17	0.755131
105325	105145	65648	49569.3	99950	32502	-18.2	-19.8	102.34	0.755131
116530	88623.4	86173	76032	86108.4	57867	-29.12	-27.5	35.7	0.757292
117368	96580.3	79642	66268.4	88737	48942	8.19	22	-23.8	0.757292
138820	113248	80334	92571.6	106244	57102	-8.19	35.2	9.52	0.757292
98592.8	97159.1	66503	56855.7	107965	34512	-19.11	4.4	-65.45	0.758372
116032	111620	68126	46590.5	129270	23620	-3.64	-4.4	-35.7	0.758372
120213	102667	76736	66536.8	103367	42185	4.55	22	11.9	0.763774
109719	94284.9	76264	56212.2	94348.3	39046	-5.46	-12.1	2.38	0.763774
101433	103713	64095	72809	99152.4	48124	-19.11	-13.2	7.14	0.764854
97114.5	91525.4	69538	45115.4	101807	29042	14.56	9.9	-5.95	0.765935
70847.2	87983.1	52772	95471.2	82616.6	75733	-13.65	12.1	10.71	0.767015
104754	111556	61540	161540	98959.8	106980	12.74	7.7	88.06	0.767015
129436	111657	75971	78100	104990	48751	-35.49	35.2	13.09	0.768095
120860	111781	70859	112009	141647	51823	25.48	-52.8	47.6	0.771336
252708	154125	107455	262143	153291	112073	-18.2	-6.6	-10.71	0.771336
97228.5	91008.6	70015	48735.5	93950.2	33996	20.93	25.3	44.03	0.771336
96219	88982.1	70866	52157.6	92787.6	36839	-7.28	18.7	8.33	0.771336
79601.2	90386.5	57716	34003.2	85429.7	26085	24.57	-2.2	15.47	0.772416
104994	101767	67614	63135.6	109685	37723	19.11	16.5	58.31	0.773497
119527	94606.3	82799	67244.1	98315.9	44824	-26.39	-60.5	-15.47	0.773497
49751.2	91868.3	35491	76758	80363.2	62596	-11.83	-44	89.25	0.775657
127932	108478	77289	83833.2	102318	53696	-10.01	-30.8	19.04	0.775657
36033.8	80851.4	29208	20221.3	77830.7	17027	0	-24.2	4.76	0.775657
98742	93944.2	68883	73911.2	91166.2	53132	-51.87	-30.8	-7.14	0.776738
79367.2	98397.9	52861	75229	91330.6	53982	-22.75	-30.8	-7.14	0.777818
262143	122341	140425	262143	76397.1	224875	-13.65	25.3	65.45	0.781059
8842.5	67227.6	8620	11733.7	66955.1	11485	2.73	6.6	-49.98	0.781059
41691	78617.2	34754	54599.6	76215.5	46949	16.38	12.1	-1.19	0.782139
97583.2	99631	64189	49296.5	97468.6	33146	20.93	66	-9.52	0.7843
131096	101133	84952	97322.5	96961.5	65780	-6.37	56.1	20.23	0.78538
70626	105725	43779	72428.4	99184.4	47857	-0.91	-24.2	-27.37	0.78538
81993	92035.5	58385	46600.4	84878.2	35981	-45.5	30.8	-33.32	0.78646
97815	94738.8	67664	52647.1	100474	34340	-0.91	16.5	23.8	0.78646
8893.5	66014.8	8829	6937.7	65036.3	6991	-11.83	40.7	13.09	0.787541
126778	134846	61615	170441	102638	108829	11.83	56.1	7.14	0.788621
153652	117434	85748	146473	110084	87199	-13.65	14.3	5.95	0.788621
170772	124502	89892	98441.2	133319	48391	-28.21	-14.3	-44.03	0.789701
126713	107084	77549	77304.7	107297	47217	-11.83	1.1	34.51	0.790781
114329	107818	69494	76990.1	116253	43402	-6.37	35.2	26.18	0.790781
72484.5	94466.5	50286	110092	86232.9	83669	32.76	37.4	32.13	0.790781
85001.2	85770.8	64948	54247.6	90434.8	39312	3.64	-6.6	28.56	0.791862
47648.2	78148.9	39958	56754.5	78041.6	47660	-17.29	12.1	2.38	0.791862
125746	101811	80943	75479.8	121926	40571	-20.93	-16.5	27.37	0.791862
135628	107551	82645	92967.6	111642	54574	-9.1	-13.2	11.9	0.791862
118465	105348	73696	70013.9	113998	40250	-20.93	-44	2.38	0.795103
257644	152744	110544	163031	165375	64607	-10.92	-14.3	9.52	0.796183
204704	147969	90664	151119	130112	76117	10.92	-30.8	-10.71	0.797263
89552.2	92827	63224	53241.1	92282.7	37810	-20.02	13.2	-14.28	0.797263
140822	117187	78754	77095.7	137574	36726	4.55	-1.1	51.17	0.799424
54186	85559.2	41505	76468.7	81819.6	61250	18.2	-52.8	14.28	0.800504
101919	110233	60593	68104.3	102315	43623	-7.28	-6.6	98.77	0.801584
222280	160302	90874	144163	154758	61049	-58.24	13.2	91.63	0.803745
61167.8	80753.6	49641	106821	79721	87814	36.4	7.7	1.19	0.803745
98067	92191.1	69713	46032.8	97084.6	31074	16.38	-17.6	20.23	0.804825
82809	88735.4	61159	73145.6	100095	47891	-27.3	14.3	7.14	0.805906
73758	89066.3	54272	28591.2	84777.5	22102	3.64	-45.1	-20.23	0.809147
52435.5	78255	43913	72031.3	76625.1	61607	40.04	-11	-1.19	0.809147
84235.5	89966.9	61361	52789	92482.4	37408	1.82	-35.2	-49.98	0.810227
126680	102888	80690	120831	102417	77319	-11.83	-5.5	-16.66	0.810227
119872	101166	77654	69933.6	109898	41704	10.92	34.1	3.57	0.812387
216224	162592	87153	153135	174592	57482	-19.11	-8.8	22.61	0.812387
131284	112213	76674	89350.8	120141	48740	-20.02	58.3	-29.75	0.814548
8029.5	64251.7	8190	4174.5	65922.9	4150	20.02	22	24.99	0.814548
177202	129386	89756	120185	149626	52641	-12.74	-2.2	27.37	0.815628
115326	89660.3	84296	64555.7	85483	49492	15.47	1.1	-42.84	0.816709
128463	113272	74325	89039.5	120704	48344	-6.37	-41.8	8.33	0.816709
127808	114651	73057	109912	118614	60728	47.32	-39.6	-21.42	0.817789
125656	114279	72061	54598.5	123160	29053	4.55	-38.5	24.99	0.817789
5290.5	67415.6	5143	4807	70069.3	4496	11.83	-7.7	30.94	0.817789
101092	96760.6	68470	41218.1	91132.9	29641	-34.58	-48.4	16.66	0.81995
59037	82788.7	46734	95409.6	80243.9	77922	6.37	20.9	15.47	0.82103
115788	102107	74317	47830.2	116732	26853	-24.57	-61.6	-55.93	0.823191
140816	128472	71833	68434.3	116069	38640	41.86	31.9	-9.52	0.825351
158978	108633	95908	199674	115578	113221	13.65	1.1	47.6	0.825351
94047.8	96307.9	63998	63405.1	101495	40941	-20.02	12.1	46.41	0.825351
9549	76579	8172	10309.2	72359.8	9337	0.91	51.7	3.57	0.826431
124233	101410	80285	74204.9	98479.1	49382	-33.67	-26.4	22.61	0.828592
115466	101774	74353	94139.1	98362.6	62722	2.73	-25.3	48.79	0.828592
220873	125675	115179	189140	152623	81216	21.84	4.4	14.28	0.828592
95783.2	115189	54495	69884.1	116981	39151	0	13.2	8.33	0.828592
262143	138219	124294	262143	99051	173444	11.83	23.1	119	0.829672
128170	114724	73217	55920.7	118702	30874	-7.28	50.6	9.52	0.829672
105917	94019.9	73829	47682.8	99340.1	31457	2.73	-35.2	57.12	0.830753
110854	107956	67295	55897.6	106939	34256	-12.74	-22	19.04	0.830753
99663	105911	61670	49106.2	122632	26243	33.67	-3.3	82.11	0.831833
173566	115572	98422	112785	120144	61522	-27.3	-2.2	4.76	0.831833
6681	68681.7	6375	6371.2	84625.7	4934	-8.19	-23.1	-1.19	0.836154
192614	127460	99036	229251	119577	125644	74.62	1.1	-8.33	0.837234
16652.2	67540.7	16158	17228.2	67370.8	16759	-37.31	22	-13.09	0.838315
5968.5	66028.3	5924	3770.8	69125.4	3575	9.1	-23.1	3.57	0.838315
117125	106172	72297	51395.3	111731	30146	-14.56	12.1	-17.85	0.839395
114985	105737	71268	80461.7	102989	51201	11.83	37.4	10.71	0.841556
122144	96675.1	82801	77349.8	101145	50118	7.28	18.7	-7.14	0.841556
5146.5	64329.8	5243	7542.7	67190.2	7357	5.46	24.2	-46.41	0.841556
101871	89870.6	74287	61151.2	91757.6	43676	2.73	-59.4	-19.04	0.842636
20388	82621.1	16172	36019.5	86990.5	27136	7.28	5.5	-7.14	0.843716
138592	106726	85104	156587	101461	101143	-21.84	-18.7	-35.7	0.844797
99607.5	107372	60797	63815.4	110442	37868	-7.28	9.9	-16.66	0.844797
41858.2	73220.9	37465	74874.8	71719.8	68419	-3.64	2.2	-2.38	0.845877
121178	107655	73768	90970	104355	57130	11.83	-5.5	4.76	0.848037
11901	68500.3	11386	19481	70540.2	18099	9.1	-26.4	21.42	0.849118
39842.2	76307.8	34218	56925	79000.4	47223	30.94	-3.3	26.18	0.849118
130493	117665	72681	77969.1	120027	42572	24.57	16.5	-11.9	0.850198
262143	157929	108782	211966	182630	76063	-21.84	-8.8	96.39	0.850198
7337.25	71577	6718	3831.3	73224.9	3429	-7.28	-3.3	-7.14	0.850198
7947	70077.3	7432	4926.9	71801.1	4497	29.12	-9.9	0	0.850198
130050	112302	75893	96893.5	103635	61273	-1.82	20.9	-30.94	0.852359
7254	65114.1	7301	9039.8	64924.1	9125	15.47	2.2	20.23	0.853439
41326.5	75782	35739	39818.9	75279.7	34665	5.46	46.2	47.6	0.854519
103730	109847	61886	53974.8	110038	32146	-0.91	7.7	11.9	0.8556
53919.8	81539.7	43337	77888.8	79228.3	64428	-35.49	6.6	94.01	0.85668
159206	115561	90288	130813	104175	82294	33.67	-18.7	17.85	0.85668
11942.2	82925.1	9438	10237.7	77565.1	8650	9.1	-7.7	1.19	0.85668
125802	96714.9	85246	83780.4	102157	53747	11.83	-19.8	21.42	0.85776
99905.2	95589.3	68495	83271.1	90922.4	60021	-3.64	-30.8	13.09	0.859921
103819	108309	62819	40937.6	119070	22532	-27.3	-28.6	-55.93	0.862081
116568	92043.2	82998	56486.1	97279.5	38054	-11.83	28.6	-34.51	0.864242
40872.8	70410.8	38043	35153.8	70217.6	32810	-6.37	-14.3	1.19	0.866403
97423.5	95025.3	67190	63442.5	108871	38190	12.74	-6.6	35.7	0.866403
101580	100047	66540	65027.6	107723	39561	14.56	-30.8	36.89	0.867483
118988	103152	75597	67647.8	114271	38797	8.19	0	3.57	0.868563
164035	128967	83356	250171	118665	138164	60.06	-13.2	65.45	0.868563
5782.5	64165.6	5906	3118.5	64921.9	3148	14.56	8.8	36.89	0.869644
9622.5	72870.4	8654	9127.8	76058.4	7865	25.48	41.8	26.18	0.869644
100381	88946.2	73961	57904	89468.3	42415	1.82	22	2.38	0.870724
119181	94897.6	82306	73544.9	100850	47792	12.74	-18.7	14.28	0.870724
118528	99905.9	77752	90743.4	97225	61167	41.86	-8.8	58.31	0.871804
109571	99537.9	72142	75015.6	107604	45688	-27.3	35.2	-45.22	0.872884
208118	131543	103686	175571	149813	76804	30.94	20.9	26.18	0.872884
126883	104679	79437	78958	102817	50328	-16.38	12.1	49.98	0.876125
109054	91482.7	78124	77073.7	91831.5	55004	0.91	-3.3	26.18	0.877206
118966	99200.8	78594	76979.1	93844.7	53758	7.28	-11	-48.79	0.877206
119816	94707.9	82910	87485.2	94484.8	60681	-5.46	17.6	55.93	0.877206
106821	94959.7	73722	71938.9	93402.6	50476	-44.59	42.9	-27.37	0.879366
156871	117869	87221	75874.7	121077	41069	3.64	63.8	-28.56	0.879366
161046	114483	92191	135636	118137	75243	17.29	62.7	10.71	0.879366
103106	96540	69993	58964.4	97755.9	39530	-14.56	31.9	-40.46	0.880447
120275	103211	76371	84097.2	108852	50632	-20.02	-7.7	-46.41	0.880447
10727.2	66061	10642	6066.5	69921.6	5686	-3.64	-1.1	-11.9	0.881527
118977	92290.8	84486	79120.8	101908	50882	17.29	-44	23.8	0.881527
103691	89446.4	75973	48029.3	97938.6	32139	-26.39	44	11.9	0.881527
110512	99261.2	72964	79730.2	99774.6	52370	6.37	28.6	-59.5	0.882607
262143	127370	134881	262143	133665	128529	0	16.5	16.66	0.883687
7366.5	80920.4	5966	7871.6	103237	4997	40.04	-1.1	22.61	0.883687
143146	104608	89680	79052.6	108918	47566	-2.73	-35.2	27.37	0.883687
124726	99131.4	82457	76214.6	100432	49733	-24.57	-55	-14.28	0.884768
192783	132575	95299	133504	125614	69652	-45.5	-45.1	33.32	0.885848
137032	114534	78409	75053	124228	39594	-28.21	-46.2	-20.23	0.885848
109204	105061	68121	54245.4	102577	34657	-28.21	-19.8	-29.75	0.885848
105361	97283.9	70977	54705.2	102345	35030	-30.94	14.3	8.33	0.886928
24820.5	71312.4	22810	13281.4	74267.1	11720	-29.12	-18.7	32.13	0.888009
50261.2	81482.3	40425	48038.1	79178.7	39761	0.91	3.3	-10.71	0.889089
105432	93610.7	73812	60737.6	93672	42494	-17.29	9.9	0	0.89125
128426	99622.3	84484	70761.9	120754	38404	0.91	-45.1	4.76	0.89125
109897	95552.8	75374	59227.3	96046.3	40413	3.64	3.3	-15.47	0.89125
110499	106060	68279	63691.1	105061	39730	-28.21	-36.3	-7.14	0.89125
39849.8	73984.9	35299	65188.2	74091.2	57661	30.03	-20.9	24.99	0.89341
91313.2	91567.5	65354	41609.7	95217.5	28639	-20.93	-8.8	0	0.89341
98117.2	86368.4	74451	60388.9	85605.9	46231	12.74	5.5	-28.56	0.89341
89747.2	88713.1	66300	65837.2	94760	45533	-0.91	-18.7	10.71	0.894491
134047	116782	75225	97874.7	125006	51312	24.57	-30.8	11.9	0.894491
114677	95226.8	78922	86630.5	95624.5	59372	-5.46	-39.6	27.37	0.897731
98127	105081	61199	43899.9	119008	24175	-29.12	-16.5	-7.14	0.898812
111963	96301.7	76194	87827.3	86756.4	66345	40.95	-42.9	10.71	0.900972
124811	114351	71531	83822.2	115339	47628	21.84	-59.4	-57.12	0.902053
137496	112083	80395	81271.3	115024	46305	0.91	24.2	-26.18	0.902053
92972.2	97253.5	62651	55903.1	102063	35896	24.57	12.1	55.93	0.903133
105402	88868.1	77729	72734.2	79721.5	59792	-0.91	38.5	29.75	0.904213
76995	81739.5	61732	51162.1	86189.9	38902	-30.94	1.1	16.66	0.907454
109636	95148.5	75515	67730.3	101118	43897	27.3	-37.4	19.04	0.907454
106042	89384.5	77749	57847.9	88550.7	42813	51.87	29.7	24.99	0.908534
120012	96004.9	81924	79369.4	94976	54767	26.39	55	60.69	0.909615
6743.25	76431.3	5782	2806.1	81588.5	2254	-2.73	-2.2	-15.47	0.912856
115160	99187.7	76089	57599.3	100743	37470	30.94	-28.6	-48.79	0.915016
73269	81791.9	58707	120628	80420.4	98302	-24.57	2.2	-3.57	0.917177
111801	96076.6	76262	66035.2	93871.9	46102	-11.83	-16.5	52.36	0.919337
99496.5	107937	60411	43899.9	106081	27121	30.03	-15.4	36.89	0.919337
49561.5	79105.3	41060	67896.4	77358.5	57520	20.02	-20.9	91.63	0.919337
113433	99377.6	74805	96258.8	100263	62919	4.55	-12.1	-17.85	0.921498
122292	98404.2	81445	80692.7	107617	49140	-60.06	-17.6	1.19	0.924739
6627.75	73557.4	5905	3392.4	72159.8	3081	-19.11	24.2	-7.14	0.924739
182476	112545	106257	132638	116142	74844	-16.38	0	16.66	0.925819
129694	98373.4	86402	70955.5	93161.2	49915	-23.66	57.2	-54.74	0.925819
99870	92331.2	70887	70620	96001.8	48209	-5.46	4.4	39.27	0.92798
120393	106212	74286	78634.6	108436	47525	-17.29	-8.8	17.85	0.932301
103568	88648.9	76565	62211.6	85261.1	47819	1.82	15.4	16.66	0.932301
93837.8	103298	59534	73948.6	96726.7	50103	10.01	25.3	-1.19	0.933381
73043.2	86958.2	55049	104711	88051.1	77936	2.73	-19.8	-47.6	0.934462
6587.25	68502.4	6302	6800.2	70094	6358	-16.38	47.3	9.52	0.935542
9200.25	74054	8142	18398.6	74105.5	16271	5.46	31.9	13.09	0.935542
99870	90451.6	72360	65607.3	98940.1	43457	-9.1	45.1	-34.51	0.935542
43576.5	82272.1	34712	83406.4	80060.4	68275	-0.91	34.1	74.97	0.935542
21837	68618.6	20856	20391.8	67672.5	19748	-2.73	-12.1	16.66	0.936622
81410.2	92145.2	57901	45159.4	99487.9	29748	-15.47	24.2	26.18	0.936622
108718	96319.9	73972	62568	87789.2	46708	-40.04	-2.2	9.52	0.936622
64623	79585.3	53215	83058.8	83955.6	64836	-10.01	26.4	-22.61	0.937703
100145	95712.8	68571	69336.3	99621.2	45613	49.14	41.8	35.7	0.938783
128937	115237	73327	111005	120893	60176	-10.01	9.9	36.89	0.939863
6360.75	68136.3	6118	6484.5	69815.7	6087	-13.65	3.3	-7.14	0.940943
110419	102170	70827	76512.7	98133.7	51097	2.73	37.4	-9.52	0.940943
120325	105053	75063	72185.3	106467	44434	-14.56	58.3	33.32	0.946345
97643.2	98645.7	64870	87164	107126	53324	0.91	33	17.85	0.946345
100072	89993.3	72876	47452.9	85742.3	36270	-20.93	31.9	8.33	0.947425
114732	105947	70970	70480.3	107805	42846	-9.1	-20.9	-9.52	0.947425
228313	130819	114377	262143	134144	128070	29.12	35.2	63.07	0.947425
105160	92690.8	74352	53673.4	92130.4	38180	-11.83	-24.2	-49.98	0.947425
118098	111782	69239	85155.4	139032	40140	-10.92	68.2	-9.52	0.948506
119108	99763.9	78243	81503.4	102187	52271	29.12	16.5	55.93	0.948506
111276	97307.1	74944	81603.5	97837	54662	3.64	-5.5	19.04	0.952827
119540	102630	76334	70317.5	100031	46069	38.22	7.7	-9.52	0.953907
115585	103592	73123	77933.9	107268	47614	-19.11	-26.4	-20.23	0.954987
128802	109825	76860	143383	103092	91149	38.22	-18.7	33.32	0.957148
12633.8	67528.4	12261	6702.3	67368.4	6520	-14.56	-7.7	9.52	0.959309
5148.75	65241.4	5172	5537.4	64229.9	5650	-3.64	-14.3	16.66	0.960389
93807.8	93209	65957	41119.1	97828.4	27546	9.1	-47.3	36.89	0.960389
101789	88726	75185	66127.6	96977.7	44688	51.87	-38.5	13.09	0.96255
84784.5	82819.4	67091	38342.7	86123.6	29177	22.75	28.6	-2.38	0.96363
6990.75	68666.9	6672	10626	71431.5	9749	-1.82	3.3	4.76	0.96363
104257	91792.4	74435	51383.2	89088.3	37799	-3.64	12.1	5.95	0.96471
165151	125017	86575	91839	128777	46738	-15.47	38.5	-32.13	0.966871
101324	94920.3	69957	60867.4	96881.7	41174	-31.85	-17.6	14.28	0.967951
99456	104927	62119	59470.4	107085	36396	15.47	-34.1	-23.8	0.970112
118701	94032.2	82729	49528.6	90166.6	35999	-17.29	-23.1	-3.57	0.970112
58503	83844.8	45728	83549.4	83142.2	65857	-6.37	18.7	-11.9	0.970112
104789	99024.8	69351	57363.9	101930	36882	-11.83	24.2	-66.64	0.970112
95619	99581.9	62928	102609	95361.3	70517	10.92	-13.2	-51.17	0.972272
84143.2	89029.7	61939	40829.8	88238.1	30325	7.28	-1.1	39.27	0.972272
9614.25	70827.3	8896	6967.4	73105.3	6246	10.92	-8.8	-26.18	0.972272
103341	89357.1	75792	48804.8	87571.8	36524	-13.65	-16.5	1.19	0.973353
12308.2	69221.1	11653	6235.9	69056.4	5918	35.49	1.1	59.5	0.973353
94227	88912.8	69453	59086.5	87541.1	44234	43.68	-3.3	5.95	0.974433
262143	159205	107910	262143	165292	103936	-18.2	20.9	39.27	0.974433
103162	108265	62447	63174.1	114932	36023	-5.46	22	10.71	0.975513
122513	98019	81913	109869	88961.7	80938	-4.55	-29.7	49.98	0.975513
104602	97652.1	70200	64233.4	102222	41181	-25.48	-71.5	53.55	0.976593
123192	100346	80457	87780	100548	57214	8.19	12.1	17.85	0.976593
103368	94543.5	71653	59464.9	92416	42169	6.37	-23.1	1.19	0.977674
19698	68212.9	18925	5097.4	66387.8	5032	70.07	-25.3	36.89	0.977674
66282.8	89815.1	48365	135719	87768.8	101340	-12.74	28.6	-16.66	0.984156
109088	104557	68376	71914.7	108370	43490	25.48	47.3	16.66	0.985236
8340	69291.4	7888	5397.7	69050.1	5123	-0.91	5.5	13.09	0.987397
55262.2	78433.5	46175	73606.5	74776	64511	-10.92	16.5	49.98	0.988477
15285.8	78978.8	12684	10533.6	91072.6	7580	26.39	53.9	52.36	0.989557
110754	106636	68067	69972.1	99190.8	46231	-10.01	-8.8	-7.14	0.989557
177592	123194	94474	168445	140136	78775	-11.83	-66	-9.52	0.990637
117495	100711	76458	62429.4	103853	39396	0.91	-23.1	-27.37	0.992798
106588	95926	72820	49302	103163	31320	48.23	-66	-11.9	0.996039
83538	86635.3	63193	76587.5	103802	48354	-27.3	18.7	22.61	0.996039
60836.2	76995.2	51782	47287.9	73411.4	42215	-14.56	-23.1	-36.89	0.996039
150916	118214	83666	128501	122858	68546	-5.46	-35.2	22.61	0.997119
91903.5	91850.2	65574	59899.4	92212.2	42571	6.37	44	-5.95	0.9982
92772	85726.7	70922	45508.1	91744.2	32508	6.37	6.6	5.95	0.99928
124891	96162.1	85115	71311.9	103839	45007	-10.92	7.7	-26.18	1.00036
94203.8	91464.1	67499	63542.6	94529.9	44053	-5.46	34.1	-74.97	1.00252
96497.2	97753.2	64694	55852.5	99016.7	36967	54.6	-11	-26.18	1.0036
99990	94754.6	69157	62368.9	106557	38359	43.68	25.3	-29.75	1.00684
100982	99514.7	66502	44159.5	101931	28392	48.23	5.5	20.23	1.00792
147625	125582	77039	116457	125374	60875	0.91	25.3	19.04	1.009
76423.5	94400.1	53056	153888	93631.1	107712	8.19	-49.5	-10.71	1.01008
10356	69431.3	9775	5989.5	71407.6	5497	-14.56	35.2	-21.42	1.01116
107101	93445.3	75113	56130.8	91239.4	40318	8.19	-5.5	-51.17	1.01224
117362	96572.3	79644	77299.2	104195	48619	25.48	-12.1	15.47	1.01332
16956.8	76481.6	14530	9747.1	75515.5	8459	-7.28	-18.7	-7.14	1.0144
89750.2	100149	58731	159732	100016	104665	5.46	19.8	-4.76	1.0144
127172	118650	70243	82657.3	112871	47993	29.12	46.2	-24.99	1.01656
70558.5	78930.1	58585	83715.5	76150	72047	-22.75	-7.7	9.52	1.01765
99672.8	91693.5	71239	42845	90873.2	30899	43.68	-27.5	45.22	1.01873
43440	79544.1	35790	98651.3	80072.5	80742	-16.38	0	17.85	1.02089
115980	101770	74687	59676.1	116245	33644	-20.02	-1.1	20.23	1.02197
13371.8	73690.8	11892	8445.8	71558.4	7735	10.01	-40.7	1.19	1.02197
113033	90682.3	81689	55853.6	90149.3	40604	23.66	-23.1	-35.7	1.02305
16696.5	76508.3	14302	14784	76883.4	12602	-20.93	-3.3	8.33	1.02413
93450	87746.3	69796	51792.4	92456.6	36712	-10.92	15.4	41.65	1.02413
88966.5	93975.3	62043	58909.4	98489.4	39199	-70.98	-37.4	-28.56	1.02521
8179.5	68234.7	7856	3661.9	70522	3403	-7.28	14.3	-33.32	1.02521
102456	93013.6	72189	60002.8	89471.1	43951	10.92	26.4	45.22	1.02629
85476	90034.3	62218	57994.2	89789.7	42329	-13.65	6.6	-9.52	1.02629
121659	97843.2	81488	95729.7	99340.4	63154	10.01	-1.1	48.79	1.02845
93862.5	89960	68379	63230.2	93837.3	44160	-18.2	25.3	0	1.03061
131912	109603	78875	99415.8	111213	58584	0.91	9.9	-3.57	1.03061
99777.8	92355.3	70803	50523	87278.3	37937	-10.92	39.6	-28.56	1.03169
181879	125759	94781	153766	138021	73012	-7.28	37.4	24.99	1.03277
139266	113855	80163	122141	127802	62633	22.75	1.1	78.54	1.03385
9859.5	64332.2	10044	13951.3	64261.5	14228	-14.56	18.7	-28.56	1.03493
92807.2	93499.2	65051	51439.3	93447.7	36075	20.02	-85.8	41.65	1.03493
105500	103379	66881	77089.1	97797.3	51659	-30.03	-46.2	-2.38	1.03493
106510	99602.2	70081	56537.8	115314	32132	-18.2	14.3	26.18	1.03493
126173	103048	80243	65530.3	115735	37107	29.12	0	-22.61	1.03817
131973	107489	80464	73840.8	100443	48179	34.58	-60.5	19.04	1.04141
104934	104370	65890	42681.1	109598	25522	-15.47	29.7	22.61	1.04141
129719	101173	84027	78788.6	96636.6	53432	6.37	-4.4	-28.56	1.04141
27281.2	78908.3	22658	15796	83082.4	12460	5.46	2.2	29.75	1.04141
90282.8	87718.2	67452	46770.9	86477	35445	14.56	24.2	15.47	1.04249
11577.8	71493.4	10613	7657.1	73709.7	6808	-30.03	-2.2	-33.32	1.04249
110386	104058	69522	45284.8	105871	28032	-15.47	15.4	9.52	1.04573
143593	107911	87206	86342.3	131057	43176	-30.94	31.9	-52.36	1.04573
104578	95351.9	71877	70910.4	97545.9	47641	16.38	2.2	0	1.04573
89340.8	93566.8	62576	54459.9	91224.9	39124	2.73	28.6	-57.12	1.04681
123675	104346	77676	110223	113019	63915	-15.47	36.3	-21.42	1.04789
100810	104555	63189	53043.1	113677	30580	-9.1	-7.7	36.89	1.04789
113645	108871	68410	74849.5	121254	40455	-51.87	40.7	30.94	1.04789
113422	95962.5	77460	60170	97420.8	40477	22.75	-14.3	23.8	1.04789
128610	97090.1	86812	80356.1	94615.7	55659	9.1	20.9	1.19	1.04897
151417	132966	74630	109377	132115	54257	-24.57	68.2	35.7	1.05005
111830	99404	73728	85540.4	96773.2	57929	10.92	24.2	15.47	1.05005
114402	93156.9	80482	71787.1	88123.3	53387	18.2	-8.8	-42.84	1.05005
124535	103469	78879	99320.1	94491.4	68885	13.65	20.9	61.88	1.05113
31141.5	91147.8	22391	37314.2	92335.9	26484	-25.48	-30.8	19.04	1.05221
113314	93712.2	79244	94091.8	94067.4	65553	-25.48	26.4	16.66	1.05221
78460.5	86775.8	59256	50716.6	88151.8	37705	-27.3	44	-8.33	1.05438
9315.75	66737.8	9148	4302.1	67725.8	4163	3.64	8.8	-16.66	1.05546
100261	92449.9	71073	51627.4	89923.3	37626	-20.93	20.9	5.95	1.05654
5039.25	64263.9	5139	3345.1	63433	3456	-12.74	-3.3	36.89	1.05762
138112	103322	87603	95928.8	97142.8	64717	-12.74	-53.9	2.38	1.0587
9417	69382	8895	4632.1	73290.5	4142	-17.29	-11	-26.18	1.0587
101757	97551.9	68361	69153.7	92877.6	48796	-20.02	27.5	-34.51	1.06086
93405	96840.6	63211	52451.3	96658	35563	18.2	46.2	0	1.06194
115484	104732	72264	77635.8	120908	42081	-5.46	9.9	-5.95	1.06194
83388.8	86254	63359	54917.5	86007.6	41846	72.8	-8.8	17.85	1.06302
7980.75	68405.2	7646	4857.6	76305.8	4172	7.28	-18.7	-5.95	1.06626
6495.75	67029.7	6351	3324.2	70985.6	3069	0	33	-34.51	1.06626
125687	100710	81790	77498.3	100561	50506	3.64	-4.4	47.6	1.06626
222041	165744	87796	151708	163072	60969	44.59	-42.9	-15.47	1.06842
8308.5	68336.6	7968	7673.6	70197.8	7164	14.56	1.1	4.76	1.0695
91164.8	89119.5	67040	47036	97192.3	31716	-50.05	13.2	-9.52	1.07058
120837	95445.1	82971	78552.1	95983.7	53634	5.46	-86.9	21.42	1.07058
152780	107032	93547	139597	103569	88333	-30.94	-11	39.27	1.07058
85628.2	88122.6	63681	64319.2	83458.2	50507	19.11	-61.6	-52.36	1.07166
56078.2	87873.8	41823	57050.4	92094.6	40598	14.56	20.9	8.33	1.07274
116448	96806.4	78833	79367.2	99875.4	52079	-26.39	9.9	2.38	1.07382
184920	145497	83293	196211	127728	100674	-34.58	44	79.73	1.0749
89082	89521.9	65214	43136.5	91746.8	30813	-50.96	-11	16.66	1.07598
48615.8	79859.7	39896	72174.3	79963.7	59152	-27.3	-18.7	7.14	1.07706
82877.2	92680.4	58604	43348.8	98903.6	28724	-11.83	8.8	2.38	1.07814
102155	99713.2	67141	59239.4	99943.7	38845	-14.56	-11	-58.31	1.07922
90071.2	90872.7	64958	48424.2	88236.9	35966	-31.85	-9.9	-22.61	1.07922
99071.2	109221	59446	60627.6	107508	36958	-5.46	23.1	-10.71	1.0803
107864	94580.4	74740	65446.7	95394.2	44962	-30.94	5.5	-13.09	1.0803
133421	96172.4	90919	92083.2	102009	59159	-13.65	50.6	72.59	1.08354
101217	110950	59787	74784.6	108180	45305	-4.55	67.1	-3.57	1.08354
146002	136213	70246	128952	152907	55269	-5.46	35.2	-10.71	1.08462
53709	91938.7	38285	101989	99303.7	67308	20.02	38.5	14.28	1.0857
130556	110117	77700	99200.2	121011	53724	-0.91	-12.1	28.56	1.08678
121913	93386.8	85555	76352.1	94679.5	52850	6.37	-72.6	7.14	1.09003
79194	95172.8	54533	54104.6	100673	35221	-23.66	38.5	1.19	1.09003
82282.5	85292.8	63223	57026.2	85918.2	43498	30.03	9.9	10.71	1.09003
90972.8	90462	65906	46996.4	95174.9	32361	1.82	-5.5	48.79	1.09003
97566	97125.8	65833	102566	92246	72868	-31.85	-5.5	33.32	1.09111
6021	64005.2	6165	2301.2	62811.9	2401	-11.83	-2.2	7.14	1.09327
202112	133860	98951	159882	139204	75271	-1.82	15.4	40.46	1.09543
122980	99023.2	81391	66411.4	95222.6	45707	70.07	-9.9	9.52	1.09543
11020.5	73108.6	9879	8174.1	70906.4	7555	9.1	-1.1	-19.04	1.09759
159806	102944	101736	105873	111600	62173	-20.02	49.5	13.09	1.09759
120855	96937.2	81706	71208.5	100250	46551	-19.11	9.9	67.83	1.09759
131350	103928	82828	81915.9	104672	51288	21.84	-23.1	23.8	1.09867
120908	105487	75117	85360	98412.4	56844	21.84	23.1	40.46	1.09867
95705.2	101928	61535	58334.1	107432	35585	8.19	9.9	-4.76	1.10299
120217	94918.6	83003	84139	95804.7	57556	16.38	-41.8	-23.8	1.10299
262143	133677	128517	262143	124701	137768	-4.55	-23.1	13.09	1.10515
123270	105643	76471	87587.5	113860	50414	30.03	57.2	-33.32	1.10515
112576	99375.2	74242	60296.5	96914.5	40774	19.11	-60.5	-23.8	1.10731
125281	101750	80692	103862	105938	64252	-29.12	29.7	-13.09	1.11055
213432	147310	94953	178222	140042	83403	0.91	-14.3	-26.18	1.11163
117688	94777.3	81378	62009.2	93636.8	43400	-1.82	82.5	4.76	1.11163
51279	79677.1	42178	84508.6	77372.9	71580	16.38	-4.4	73.78	1.11271
10659	65826.3	10612	14047	65424.2	14071	8.19	-28.6	-3.57	1.11271
109234	96752.2	73991	70834.5	95873.8	48420	17.29	-26.4	19.04	1.11487
20811.8	67204.7	20295	20782.3	67136	20287	30.03	-26.4	17.85	1.11487
95923.5	85749.2	73312	46501.4	90889.2	33530	-31.85	4.4	47.6	1.11595
9984.75	69428.2	9425	10090.3	72860.1	9076	-2.73	-7.7	41.65	1.11703
134176	96617.4	91012	73970.6	90876.9	53344	18.2	2.2	49.98	1.11703
106354	91746.7	75970	58533.2	94719.2	40499	42.77	-5.5	29.75	1.11811
12513	69880.9	11735	5740.9	74062.1	5080	2.73	4.4	27.37	1.11811
110721	93986.3	77205	77396	95818.1	52936	-18.2	-34.1	-27.37	1.12568
185722	145609	83590	114584	163931	45808	8.19	31.9	-26.18	1.12676
106353	100898	69079	86473.2	109898	51567	-0.91	31.9	1.19	1.12676
85575.8	101745	55121	56382.7	101931	36251	49.14	-46.2	38.08	1.12784
110716	92989.4	78029	62326	103557	39443	8.19	0	3.57	1.12892
184369	125849	96010	164263	134200	80217	34.58	17.6	28.56	1.13
139529	109321	83645	133274	102069	85572	13.65	-38.5	14.28	1.13108
124239	111014	73343	83780.4	118030	46519	-33.67	-28.6	-35.7	1.13108
175401	133639	86016	111463	153767	47506	-9.1	-33	26.18	1.1354
134403	102270	86127	88481.8	96158.5	60304	-32.76	-3.3	-20.23	1.13648
66372.8	86897	50057	108985	85944.5	83105	-1.82	9.9	35.7	1.13756
225932	161658	91593	262143	129184	132987	56.42	27.5	104.72	1.13756
111824	97322.9	75301	57211	100296	37383	-13.65	15.4	22.61	1.13972
112161	95398.9	77051	49021.5	100012	32123	16.38	-9.9	35.7	1.14188
102770	97076.3	69380	56954.7	94594	39459	-6.37	-61.6	-34.51	1.14296
111410	98715.3	73964	73627.4	101120	47718	-30.03	9.9	11.9	1.14404
106187	103904	66976	87761.3	106441	54035	21.84	3.3	16.66	1.14944
112845	103173	71680	113056	104544	70872	47.32	11	-30.94	1.15268
138635	116406	78051	102756	117930	57104	5.46	-28.6	24.99	1.15484
32556	83644	25508	35681.8	81001.9	28869	2.73	-34.1	-22.61	1.15484
65783.2	88215.3	48871	134130	81653.4	107654	15.47	37.4	-24.99	1.157
20391	77898.3	17155	11784.3	78605.2	9825	4.55	-15.4	-10.71	1.15916
110142	100030	72161	71685.9	110261	42608	28.21	35.2	-3.57	1.15916
10153.5	69919.1	9517	7288.6	71176.5	6711	26.39	-13.2	5.95	1.15916
100258	95575.7	68747	48580.4	98337.2	32376	-18.2	-42.9	33.32	1.16024
109994	96825.1	74449	64092.6	97368.3	43139	14.56	-50.6	26.18	1.16024
53319	77208.8	45258	66094.6	77366.1	55988	-18.2	-49.5	58.31	1.16133
39483	77199.1	33518	77704	73504.8	69280	-11.83	4.4	36.89	1.16133
101692	106319	62684	69958.9	104139	44026	-26.39	-48.4	41.65	1.16241
5195.25	67208	5066	3973.2	66256.4	3930	-32.76	27.5	20.23	1.16349
69307.5	90462.8	50210	154607	88042.2	115085	13.65	36.3	29.75	1.16457
8025	64223.5	8189	9045.3	65235.3	9087	-24.57	-15.4	8.33	1.16457
86820	91890.1	61920	47050.3	88314.1	34915	-13.65	-7.7	-20.23	1.16565
202632	141321	93968	150191	153551	64102	-47.32	30.8	15.47	1.16781
108811	96704.9	73740	81132.7	99320.3	53535	35.49	20.9	9.52	1.16889
99084	87256.9	74419	65492.9	88459.5	48521	-18.2	46.2	-1.19	1.16889
108634	99001.9	71912	73063.1	102324	46795	-50.05	-12.1	23.8	1.17105
87168.8	95566.7	59777	45217.7	103006	28769	-15.47	5.5	-8.33	1.17105
96707.2	91795.1	69043	55190.3	93458.9	38701	-2.73	26.4	10.71	1.17105
95294.2	84856.8	73597	57445.3	88115.5	42725	-1.82	-5.5	-24.99	1.17213
55299	101478	35713	96046.5	100588	62577	-7.28	-8.8	-21.42	1.17321
113420	96448.7	77068	81720.1	99185.3	53996	16.38	-6.6	14.28	1.17321
102995	93417.7	72255	67514.7	91929.2	48131	42.77	25.3	15.47	1.17321
65181.8	86928.5	49141	102808	84925.4	79336	-20.02	-25.3	8.33	1.17753
106699	111625	62644	52190.6	116660	29319	14.56	30.8	17.85	1.17861
30663.8	79853	25166	13346.3	76363.1	11454	11.83	0	26.18	1.17861
109141	98384.5	72701	68423.3	102933	43564	18.2	23.1	-21.42	1.17969
77958.8	88596.7	57667	126831	83164.1	99947	-7.28	-4.4	98.77	1.18185
103177	95240.5	70997	61092.9	100288	39923	-38.22	53.9	4.76	1.18293
89805	90144.8	65289	42766.9	90637.1	30923	-8.19	-29.7	-35.7	1.18401
99348.8	91357	71269	46912.8	87412.6	35172	11.83	33	59.5	1.18401
130168	104855	81357	50978.4	114333	29221	-0.91	-12.1	-13.09	1.18509
96029.2	88807.9	70865	58584.9	85941.1	44675	32.76	-23.1	23.8	1.18509
30256.5	72173.3	27474	46434.3	72410.4	42026	-38.22	26.4	2.38	1.18833
18917.2	65696.6	18871	8471.1	64538.7	8602	-27.3	46.2	-24.99	1.18833
117332	106501	72201	73719.8	108664	44461	-16.38	5.5	22.61	1.18941
100076	91614.6	71589	63633.9	102196	40807	24.57	19.8	51.17	1.18941
112110	89989	81646	69500.2	93504	48712	17.29	-8.8	13.09	1.19049
103802	94456.2	72020	58878.6	89557.3	43086	47.32	20.9	-48.79	1.19265
8612.25	64793.1	8711	9386.3	65650	9370	6.37	5.5	0	1.19265
108618	96460.4	73796	53812	97071.9	36330	26.39	-36.3	36.89	1.19373
12749.2	67621.8	12356	22165	68671.4	21153	3.64	-29.7	-59.5	1.19481
144807	118096	80359	89575.2	119567	49097	-18.2	27.5	21.42	1.19698
94999.5	94915.5	65594	46189	98910	30604	-65.52	-27.5	-9.52	1.20022
95637.8	92925.3	67449	57809.4	88262.9	42924	-28.21	-62.7	11.9	1.20022
159123	107791	96745	197278	122267	105743	37.31	-34.1	39.27	1.2013
66934.5	85400.9	51365	115411	84161.2	89870	-5.46	-5.5	54.74	1.20454
103445	101722	66646	62370	104601	39077	10.92	-15.4	-24.99	1.20562
10237.5	85949.9	7806	7187.4	79392.1	5933	22.75	-12.1	15.47	1.2067
99985.5	96521.5	67888	54198.1	99110.6	35838	12.74	16.5	32.13	1.2067
112502	101883	72366	59468.2	109923	35455	-33.67	44	54.74	1.2067
99231	87660.8	74186	64749.3	90199	47045	2.73	51.7	36.89	1.2067
102044	96298.9	69446	62827.6	97078.1	42414	12.74	-1.1	33.32	1.20778
182638	131841	90786	144789	149323	63546	-31.85	6.6	-40.46	1.20994
106100	104959	66248	57277	110556	33953	7.28	-26.4	15.47	1.20994
110213	97800.2	73854	78392.6	93539	54924	34.58	-30.8	36.89	1.20994
106241	91618.3	75996	69581.6	90356.3	50468	30.03	-18.7	29.75	1.20994
187168	125352	97855	134976	142731	61975	-44.59	26.4	11.9	1.21102
5416.5	64051.9	5542	8705.4	65554.1	8703	-6.37	-17.6	16.66	1.21318
99540.8	90185.8	72334	40711	86771.1	30748	-16.38	33	-22.61	1.21642
111630	91541.1	79918	67051.6	86393	50864	5.46	-12.1	34.51	1.2175
7560	65570.7	7556	8482.1	68173	8154	7.28	-14.3	-27.37	1.21858
135544	114081	77866	103850	114325	59531	49.14	-50.6	8.33	1.21858
82278.8	90154.3	59811	50212.8	87872.7	37449	2.73	-7.7	1.19	1.22074
115582	95529.4	79293	71998.3	99186.1	47572	-9.1	-11	-22.61	1.22074
104464	100588	68061	52330.3	96614.3	35497	10.01	30.8	57.12	1.2229
103949	93686.6	72715	34192.4	101662	22042	-1.82	-20.9	3.57	1.22398
137914	107659	83954	99682	98955.7	66017	-15.47	-22	15.47	1.22398
5421.75	70332.5	5052	6023.6	73636	5361	-17.29	-19.8	4.76	1.22398
102064	89432.7	74792	70167.9	88879.2	51739	-38.22	-12.1	-49.98	1.22614
102549	106153	63311	59121.7	100841	38423	-36.4	5.5	34.51	1.22722
98308.5	91342.4	70534	58056.9	88918.4	42790	-16.38	5.5	97.58	1.2283
121749	112641	70835	63539.3	113504	36687	-13.65	-53.9	-7.14	1.23046
97204.5	87840.9	72522	63149.9	90544.1	45708	-10.92	-7.7	-29.75	1.23154
34707	77962.6	29175	85242.3	82557.8	67667	11.83	-36.3	-15.47	1.23154
5371.5	68849.3	5113	4240.5	71940.3	3863	12.74	3.3	-27.37	1.23154
153938	122433	82400	82238.2	115987	46467	9.1	5.5	-14.28	1.23154
109726	94551.7	76054	57842.4	101820	37230	5.46	11	-63.07	1.23263
154440	103129	98143	131402	97206.6	88590	-3.64	15.4	32.13	1.23263
99998.2	86945.1	75375	91503.5	89134.2	67278	-1.82	13.2	40.46	1.23695
129928	97003.8	87780	97809.8	105833	60568	19.11	-59.4	53.55	1.23803
120484	97932.8	80627	66284.9	102597	42341	35.49	18.7	-22.61	1.23911
93039.8	92583.5	65859	48673.9	93743.2	34028	21.84	-27.5	5.95	1.24019
95955	91369.5	68825	57399.1	91122.2	41282	13.65	-25.3	19.04	1.24019
126462	92599.2	89502	85793.4	90096.4	62406	10.01	17.6	28.56	1.24019
5873.25	65988.2	5833	8520.6	70827.8	7884	0.91	19.8	5.95	1.24127
77143.5	85624.1	59045	174717	82245.4	139221	-7.28	2.2	46.41	1.24127
110306	95885.9	75392	69781.8	93004.6	49172	-32.76	1.1	4.76	1.24235
78272.2	105449	48646	112061	109223	67239	-9.1	28.6	39.27	1.24343
108026	90935	77853	77451	89690	56593	22.75	11	41.65	1.24343
190320	131782	94647	113124	143712	51587	-7.28	30.8	-28.56	1.24559
92627.2	95301.5	63697	51827.6	97317.5	34902	-13.65	36.3	-3.57	1.24775
154084	128737	78439	87473.1	116326	49281	-23.66	-20.9	0	1.24775
102353	94040.6	71329	73406.3	99260.4	48466	6.37	-25.3	26.18	1.24883
108946	97315.2	73369	71486.8	98392.5	47615	1.82	24.2	7.14	1.24991
108225	93601.2	75775	63787.9	98699.2	42355	-22.75	1.1	26.18	1.24991
91728.8	114062	52704	39604.4	102286	25375	-1.82	34.1	20.23	1.25099
52031.2	77336.5	44092	47892.9	76051.2	41271	1.82	40.7	70.21	1.25099
51425.2	79187.1	42560	57102.1	78574	47627	-13.65	8.8	15.47	1.25531
86373.8	91195.4	62071	51689	89046.1	38042	-26.39	-22	11.9	1.25531
98022.8	91439.9	70254	60776.1	97170.6	40990	18.2	50.6	3.57	1.25639
109839	107854	66742	61018.1	118862	33643	20.02	48.4	32.13	1.25639
75588.8	83189.8	59548	167338	82101.5	133574	53.69	23.1	147.56	1.25639
13083	72184.5	11878	24037.2	74765.2	21070	-5.46	4.4	53.55	1.25855
134224	109707	80182	95818.8	108386	57937	7.28	-1.1	1.19	1.25855
114013	97900.2	76322	72757.3	105115	45362	-55.51	-44	-63.07	1.25855
116198	96795.2	78673	69129.5	100400	45124	26.39	-18.7	28.56	1.26071
119680	91752.6	85484	77950.4	101509	50326	4.55	8.8	-10.71	1.26071
115570	99449.6	76159	65367.5	102799	41673	15.47	29.7	-13.09	1.26287
93059.2	106939	57030	67195.7	107382	41010	-3.64	34.1	16.66	1.26287
193228	147498	85855	135125	160730	55096	2.73	18.7	57.12	1.26395
117045	113406	67639	91203.2	121716	49107	22.75	48.4	72.59	1.26611
112470	110052	66976	69492.5	142094	32051	-32.76	52.8	-9.52	1.26611
72348	95348.6	49727	120226	89266.5	88265	-8.19	14.3	22.61	1.26719
152801	131910	75915	88466.4	134138	43222	62.79	34.1	-51.17	1.26828
106808	100593	69585	47952.3	92047.7	34141	32.76	-69.3	29.75	1.26936
117943	100940	76575	92822.4	105311	57764	-37.31	1.1	-57.12	1.26936
133934	111552	78685	98382.9	114307	56406	-38.22	-25.3	53.55	1.26936
99607.5	103468	63091	83253.5	106005	51470	17.29	25.3	-26.18	1.26936
162046	108422	97949	120778	107930	73337	21.84	-1.1	-60.69	1.27044
126322	101859	81276	70318.6	108041	42654	-17.29	-25.3	7.14	1.27044
105404	103922	66470	63970.5	110801	37837	40.95	-26.4	2.38	1.27044
133456	104803	83453	135162	101173	87553	14.56	-26.4	20.23	1.27152
86889.8	95111.3	59871	147354	97549.2	98996	-9.1	-13.2	49.98	1.27692
116138	104207	73039	66561	107830	40454	-10.92	69.3	24.99	1.27692
110566	94251.3	76880	83056.6	90007.4	60475	-39.13	26.4	-13.09	1.27908
105154	98917.1	69668	49787.1	98673.8	33067	6.37	-53.9	-28.56	1.27908
129568	110769	76658	66730.4	115237	37950	19.11	-2.2	-57.12	1.27908
121004	97208	81579	90384.8	104384	56747	3.64	-2.2	45.22	1.28124
94320	90328.4	68432	56415.7	89554.6	41285	3.64	-23.1	8.33	1.28124
6396.75	66018.5	6350	4756.4	67485.5	4619	-24.57	-5.5	36.89	1.28556
102344	97333.2	68910	70214.1	88653.3	51905	-2.73	-24.2	10.71	1.28664
107006	96962.5	72324	41355.6	101883	26602	-9.1	-16.5	20.23	1.28664
5832.75	65544.4	5832	5039.1	67853.4	4867	9.1	-19.8	-7.14	1.28772
96687	89594.5	70724	47738.9	85934.5	36407	11.83	28.6	4.76	1.28772
106291	90482.3	76986	79543.2	93035.1	56032	-12.74	15.4	39.27	1.28988
120939	96744.1	81926	99051.7	98315.1	66027	9.1	-30.8	-48.79	1.28988
59281.5	81077.5	47918	101907	82394.9	81056	-9.1	-8.8	-8.33	1.28988
101038	95099.8	69628	72616.5	91461.1	52033	-11.83	69.3	8.33	1.29096
112091	106267	69128	99873.4	126847	51600	65.52	-6.6	8.33	1.29096
113382	101152	73460	57454.1	107329	35082	47.32	-12.1	-33.32	1.29096
96444.8	96220.1	65689	54304.8	97931.3	36341	10.92	3.3	-51.17	1.29096
107637	96197.9	73329	69600.3	94566.6	48234	18.2	-18.7	-15.47	1.29204
138218	104810	86425	142167	130296	71507	-6.37	19.8	23.8	1.29312
113608	99089.6	75138	76840.5	97984.6	51394	26.39	-15.4	-15.47	1.29312
128075	102952	81529	117204	114015	67369	44.59	4.4	92.82	1.29312
95775.8	83731.4	74963	49567.1	80528.3	40339	-23.66	14.3	20.23	1.2942
107527	91076.6	77373	55773.3	99630.9	36687	-20.02	-5.5	-23.8	1.2942
5761.5	69975.1	5396	4922.5	80109.5	4027	0.91	9.9	-22.61	1.2942
113751	109063	68353	71998.3	117691	40092	-10.92	-12.1	-26.18	1.29636
39530.2	79329.2	32657	53974.8	76822.5	46045	-2.73	5.5	-23.8	1.29744
187483	136922	89736	127956	153557	54610	-20.93	50.6	1.19	1.29852
20223	72142.8	18371	33959.2	71805.8	30994	-50.96	9.9	-8.33	1.29852
196860	136566	94470	222190	107308	135698	-42.77	7.7	32.13	1.2996
98682.8	93785.7	68958	64870.3	98710	43069	-19.11	39.6	24.99	1.30068
95366.2	89951.5	69481	46061.4	89180.8	33849	12.74	14.3	36.89	1.30176
114379	98598.2	76025	73283.1	93614	51303	-11.83	55	-15.47	1.30176
99568.5	92383.5	70633	49402.1	94482	34267	14.56	-13.2	-27.37	1.30393
124184	108943	74704	85014.6	109215	51014	-20.02	7.7	20.23	1.30393
135802	105299	84521	192178	85256.2	147726	-13.65	15.4	36.89	1.30393
104386	103311	66218	68258.3	100521	44502	-7.28	28.6	-33.32	1.30393
49509	78423.6	41373	60590.2	76784.6	51714	5.46	4.4	16.66	1.30609
249609	144306	113359	262143	81843.7	209910	35.49	36.3	129.71	1.30609
113906	100346	74392	59911.5	102409	38340	3.64	17.6	13.09	1.30717
101876	95855.3	69652	69978.7	102959	44543	21.84	3.3	30.94	1.30825
148718	112639	86527	111081	126647	57481	10.92	72.6	19.04	1.30825
118203	103788	74638	82758.5	106378	50985	-39.13	0	19.04	1.30825
92179.5	93240.9	64790	64895.6	86053	49423	-5.46	-40.7	13.09	1.31041
262143	135484	126803	262143	102754	167194	52.78	-7.7	23.8	1.31041
128866	105595	79979	86467.7	126561	44775	-14.56	35.2	48.79	1.31149
100564	87964.2	74923	56581.8	87831.2	42219	-6.37	31.9	-21.42	1.31149
75810	85781.4	57918	160625	82636.6	127386	-10.92	79.2	69.02	1.31149
139278	103393	88282	135709	97185.5	91514	2.73	-27.5	38.08	1.31257
78453.8	89450.9	57479	150845	87157.1	113425	34.58	51.7	66.64	1.31257
112762	99304	74418	91065.7	97718.9	61074	30.94	-36.3	15.47	1.31365
96552	91978.1	68795	46506.9	85324.5	35721	10.92	-6.6	33.32	1.31473
126914	104981	79228	81694.8	104549	51210	24.57	-30.8	-21.42	1.31473
24444.8	85381.4	18763	9990.2	82024.3	7982	9.1	36.3	8.33	1.31797
106253	93486.2	74486	69859.9	95839.3	47771	9.1	34.1	-16.66	1.31905
90411	82414.3	71895	46504.7	79917.5	38136	48.23	-59.4	-41.65	1.31905
8138.25	64468.6	8273	4048	65633.3	4042	-21.84	-1.1	-3.57	1.31905
147250	110214	87559	115023	109300	68967	33.67	-22	34.51	1.32013
40287.8	81707.6	32314	85182.9	78521.2	71096	28.21	-46.2	-3.57	1.32121
5089.5	63303.4	5269	4936.8	63864.6	5066	-12.74	-16.5	0	1.32229
125586	95878.5	85842	81097.5	101462	52382	-2.73	-33	97.58	1.32229
178994	130554	89852	112377	126481	58228	-6.37	-28.6	54.74	1.32445
86195.2	91787.7	61543	80296.7	84627.8	62182	-12.74	-11	41.65	1.32553
163762	118071	90897	158466	116278	89314	0.91	-13.2	24.99	1.32553
92658.8	90919.1	66790	62112.6	92078.6	44208	2.73	-8.8	0	1.32553
101253	98397.3	67438	80155.9	103575	50718	-33.67	-33	-26.18	1.32661
121751	102349	77960	65503.9	100233	42829	-39.13	25.3	-23.8	1.32661
18411.8	69522.5	17356	10588.6	79379.4	8742	-15.47	-8.8	-10.71	1.32769
112766	108636	68027	88179.3	116753	49497	-1.82	-39.6	-13.09	1.32769
37090.5	77984.1	31170	66001.1	75470.6	57313	31.85	11	-2.38	1.32769
120744	110767	71439	79550.9	111391	46803	28.21	66	20.23	1.32985
96855	97514.2	65093	47250.5	106508	29074	23.66	59.4	0	1.33093
83838.8	87890.2	62515	43245.4	88627.5	31978	-33.67	1.1	3.57	1.33201
118601	97032	80104	56006.5	101307	36231	-50.05	8.8	24.99	1.33201
98418	98663.4	65373	59046.9	100533	38492	11.83	25.3	4.76	1.33633
105520	97830.5	70687	47660.8	101045	30912	29.12	24.2	-44.03	1.33633
105028	88020.3	78199	57242.9	81735	45898	-19.11	-38.5	-73.78	1.33849
121791	94665.2	84315	76305.9	97454.6	51314	50.05	-1.1	16.66	1.33958
6997.5	67748.3	6769	4524.3	71654.1	4138	-13.65	0	-10.71	1.34066
151766	145739	68246	92273.5	147627	40963	-71.89	7.7	-11.9	1.34174
79551.8	99600.8	52344	105634	90660.5	76360	18.2	-2.2	14.28	1.34174
39177.8	72948.1	35197	33558.8	70093.1	31377	0	1.1	2.38	1.34282
100676	92686.9	71185	59929.1	91858.8	42756	-27.3	38.5	-2.38	1.34714
172256	151743	74395	172689	138549	81685	-19.11	23.1	-28.56	1.34714
109386	97272.9	73697	74731.8	90700.1	53998	31.85	-30.8	-47.6	1.34822
142953	99986.9	93698	93724.4	103387	59411	13.65	-6.6	-39.27	1.35038
100732	92562.5	71320	75494.1	95178.8	51982	4.55	11	15.47	1.35146
10243.5	75488.4	8893	7968.4	78012.7	6694	-13.65	-3.3	24.99	1.35146
4986	65339.4	5001	6345.9	67877.4	6127	-6.37	15.4	16.66	1.35254
119007	100432	77657	70572.7	109120	42385	50.96	35.2	7.14	1.35254
11058	77029.9	9408	8400.7	89042.3	6183	25.48	-25.3	-4.76	1.3547
6048.75	67785.7	5848	3823.6	68130.4	3678	-24.57	1.1	-47.6	1.3547
100079	95532.6	68655	77354.2	94076.2	53887	-2.73	-56.1	26.18	1.35578
50664	79454.3	41789	70582.6	76910.4	60144	23.66	48.4	10.71	1.35794
204725	130457	102845	143256	144462	64989	2.73	-30.8	26.18	1.35902
114723	120670	62306	72218.3	123904	38198	-18.2	39.6	20.23	1.3601
94320.8	101174	61097	43021	115617	24386	22.75	-24.2	4.76	1.3601
114946	100938	74631	61503.2	94661.2	42580	-33.67	13.2	40.46	1.36118
5875.5	69279.7	5558	3363.8	70453.8	3129	-10.92	6.6	13.09	1.36118
95280	92015.6	67861	59040.3	94177.1	41085	-6.37	49.5	10.71	1.36226
157223	103417	99633	161847	107500	98668	54.6	-61.6	59.5	1.36334
129160	95050.3	89054	83174.3	104112	52356	14.56	-14.3	-3.57	1.36334
70805.2	85875.7	54035	142550	88135.3	105998	23.66	29.7	63.07	1.36658
142112	137261	67852	121455	135137	58901	22.75	-12.1	58.31	1.36766
140154	117196	78374	89567.5	119295	49205	13.65	18.7	19.04	1.36766
83751.8	93764	58538	139273	84925.1	107476	11.83	19.8	23.8	1.36766
86646.8	90103.2	63022	49287.7	96565.6	33450	-34.58	3.3	-11.9	1.3709
100348	90282.9	72842	59895	92181.6	42582	7.28	11	7.14	1.37198
95253.8	102520	60891	56082.4	99691.2	36868	-6.37	29.7	42.84	1.37198
109335	88732	80753	90131.8	84353.9	70025	-31.85	8.8	46.41	1.37414
123640	110175	73545	78854.6	109867	47037	-0.91	-19.8	5.95	1.37523
104098	101512	67206	55361.9	101901	35605	9.1	29.7	51.17	1.37955
108967	91984.9	77635	54587.5	90729.1	39430	1.82	18.7	32.13	1.37955
96786.8	95836.2	66186	141293	84526.2	109549	2.73	79.2	28.56	1.37955
113444	98539.8	75448	80059.1	107874	48638	-1.82	-48.4	40.46	1.38279
96498	98670.6	64093	59730	99589.5	39306	-30.03	20.9	-19.04	1.38495
109260	100609	71171	59141.5	119328	32481	-27.3	33	14.28	1.38603
95762.2	94298.9	66553	49775	97892	33323	-6.37	-36.3	23.8	1.38711
92454.8	92994	65156	73031.2	91939.2	52058	-21.84	26.4	16.66	1.38819
173709	140721	80899	139197	173757	52501	-18.2	-40.7	19.04	1.38819
125300	103127	79627	69369.3	99433.2	45721	-17.29	-5.5	-8.33	1.39035
105938	89742.1	77363	42369.8	90862.2	30560	-35.49	6.6	-24.99	1.39143
90385.5	98411.8	60191	50615.4	111695	29698	23.66	-15.4	-9.52	1.39251
114071	95047.5	78653	64456.7	102282	41300	6.37	-13.2	67.83	1.39251
100196	92609.9	70904	48510	91127.1	34887	-2.73	-8.8	1.19	1.39359
116702	93639.6	81677	69077.8	91189.1	49645	34.58	72.6	8.33	1.39467
138152	101412	89279	91294.5	109150	54815	24.57	16.5	-29.75	1.39467
104398	91531.7	74748	51390.9	93492	36024	9.1	-31.9	32.13	1.39683
111667	88953.3	82270	81094.2	92078.6	57718	0.91	8.8	-63.07	1.39791
130596	112143	76320	86681.1	130595	43499	10.92	5.5	-23.8	1.40007
125316	106867	76850	68832.5	105206	42878	27.3	-42.9	45.22	1.40007
98505	91955.2	70204	58183.4	97559.4	39085	0.91	1.1	-20.23	1.40007
116859	110582	69256	57897.4	113532	33421	-2.73	63.8	-29.75	1.40223
104581	104458	65613	106095	112854	61611	13.65	-11	9.52	1.40331
105254	94178.9	73243	64708.6	94096.5	45068	41.86	-12.1	-19.04	1.40331
98748.8	103888	62294	54622.7	117196	30545	-12.74	-17.6	-24.99	1.40331
33441	71662.7	30582	17765	70706.1	16466	-0.91	-4.4	4.76	1.40331
5340.75	66089.8	5296	3745.5	68642.4	3576	-45.5	36.3	0	1.40439
16884.8	70093	15787	34014.2	70796	31487	-27.3	13.2	-60.69	1.40655
88662.8	90654.7	64096	46816	87630.9	35012	15.47	-50.6	11.9	1.40655
130256	100894	84608	109424	104465	68647	30.94	19.8	16.66	1.40655
105347	93474.7	73860	70120.6	101707	45183	-19.11	-2.2	36.89	1.40655
68211.8	81866.6	54605	105872	80786.2	85886	-19.11	8.8	80.92	1.40871
92781	90045.4	67527	52893.5	87946.9	39415	-50.05	-39.6	-5.95	1.40979
110162	94198.3	76642	72792.5	98574.8	48395	-10.01	41.8	13.09	1.41304
111521	100095	73017	79456.3	97662.2	53319	-5.46	9.9	7.14	1.4152
98083.5	98337.1	65367	46037.2	101228	29805	-17.29	28.6	-4.76	1.4152
120043	119403	65887	93156.8	121174	50383	-20.93	-30.8	17.85	1.41628
120292	111738	70553	76514.9	105876	47362	16.38	0	91.63	1.41628
105974	88008.2	78914	52628.4	92060.7	37465	43.68	-24.2	2.38	1.41628
91550.2	95937.5	62539	50377.8	100581	32825	25.48	-2.2	51.17	1.41844
33390	75613.2	28940	48247.1	74223.5	42600	6.37	-18.7	34.51	1.41952
81187.5	85255.4	62409	36910.5	84730.3	28549	15.47	13.2	13.09	1.4206
13689	66483.1	13494	13520.1	66861.9	13252	-6.37	-1.1	-4.76	1.42168
29273.2	70762.9	27111	13407.9	71607.9	12271	-30.03	22	48.79	1.42168
120733	100349	78848	67032.9	96383.6	45579	8.19	-2.2	4.76	1.42276
86485.5	111334	50909	33036.3	136796	15827	11.83	37.4	-44.03	1.42384
113354	101399	73263	69218.6	97314.4	46615	15.47	0	-11.9	1.42384
101829	95500.3	69879	62012.5	88412.4	45967	-32.76	48.4	17.85	1.42492
121179	96449.9	82339	86581	92330.5	61455	12.74	-33	-1.19	1.42492
222049	133190	109259	262143	144496	118895	12.74	7.7	123.76	1.426
14807.2	76374	12706	11877.8	74135.6	10500	16.38	15.4	5.95	1.42708
115962	107130	70939	52561.3	123416	27911	20.93	46.2	60.69	1.42816
97108.5	93979.5	67718	42715.2	98403.5	28448	-14.56	75.9	-11.9	1.42924
99488.2	103331	63099	68422.2	108875	41186	26.39	42.9	24.99	1.43032
113624	111607	66720	74819.8	106628	45986	0.91	-22	-16.66	1.43032
94743.8	90770.1	68405	61297.5	89729.6	44770	-14.56	-61.6	3.57	1.43464
125764	100693	81853	60167.8	102136	38607	-19.11	-15.4	76.16	1.43572
102383	113201	59273	58666.3	104248	36881	35.49	-16.5	8.33	1.43788
121026	95791.8	82800	64160.8	99309	42341	30.94	40.7	2.38	1.43896
111498	97405.1	75018	72956.4	97421.9	49078	-10.01	3.3	54.74	1.4422
148402	118799	81867	184560	129788	93193	32.76	7.7	35.7	1.44436
131718	113210	76250	67931.6	118378	37608	-20.02	-25.3	15.47	1.44652
7929	68644	7570	4456.1	69202.6	4220	4.55	4.4	-3.57	1.44977
26922.8	72368.2	24381	20225.7	74125.5	17882	22.75	-18.7	11.9	1.45085
97043.2	95844	66356	59205.3	94860.5	40903	-0.91	-25.3	4.76	1.45085
131801	105428	81930	64663.5	104717	40469	-11.83	36.3	-23.8	1.45085
117674	110426	69837	61249.1	115329	34805	58.24	52.8	17.85	1.45301
7909.5	72741.7	7126	7659.3	81579.7	6153	20.02	42.9	1.19	1.45301
7329.75	65686.1	7313	20111.3	65345.3	20170	8.19	-27.5	-3.57	1.45409
118946	103279	75478	93156.8	114315	53406	-16.38	-34.1	16.66	1.45409
118057	114258	67715	67362.9	114775	38464	5.46	15.4	13.09	1.45625
262143	169830	101159	200797	262143	49487	-25.48	2.2	54.74	1.45625
119446	99447.3	78715	50014.8	101810	32195	-14.56	-31.9	-38.08	1.45733
84402.8	89300	61942	35471.7	87989.1	26420	-27.3	74.8	33.32	1.45949
87533.2	96261	59594	48064.5	110031	28628	-26.39	34.1	-9.52	1.46057
139982	107235	85549	94889.3	127429	48801	53.69	-3.3	40.46	1.46165
156780	130337	78832	99575.3	127606	51140	-26.39	-47.3	23.8	1.46273
93014.2	94566.9	64460	51255.6	95499.1	35174	3.64	-31.9	34.51	1.46489
99648.8	114737	56918	60064.4	134073	29360	16.38	-2.2	-29.75	1.46489
46929	77942.6	39459	69007.4	74611	60614	12.74	-41.8	28.56	1.46489
72083.2	94119.5	50192	106020	85431.5	81330	3.64	-14.3	48.79	1.46705
113487	99178.4	74991	70547.4	97909.7	47221	-6.37	-20.9	36.89	1.46813
121142	122063	65041	61376.7	142927	28143	38.22	8.8	-26.18	1.47029
88323.8	89646.5	64569	45394.8	92670.3	32103	-12.74	61.6	-8.33	1.47137
179474	151604	77584	101586	188189	35377	-17.29	1.1	-53.55	1.47245
7210.5	71543.9	6605	6356.9	75050.6	5551	19.11	6.6	-5.95	1.47353
106726	95130.6	73524	66308	93852.6	46302	22.75	7.7	-33.32	1.47461
109317	96856.7	73967	62140.1	96111	42372	28.21	-46.2	-11.9	1.47569
106397	89317.6	78068	52464.5	88320.4	38930	22.75	48.4	5.95	1.47677
48113.2	76471.5	41233	46491.5	75462.3	40376	-3.64	-2.2	-46.41	1.47893
136250	106958	83484	85278.6	108424	51546	-13.65	-7.7	11.9	1.48109
118783	98360.5	79143	70450.6	106371	43405	-26.39	16.5	2.38	1.48109
82448.2	85145.4	63460	40717.6	82894.9	32191	19.11	-2.2	-2.38	1.48326
106184	88743.8	78415	48547.4	90594.9	35119	-21.84	16.5	64.26	1.48326
103048	113605	59446	59987.4	101548	38714	-30.94	-23.1	44.03	1.48434
92135.2	94826.6	63676	50689.1	93608	35488	-7.28	33	1.19	1.48434
111298	103055	70778	66864.6	100262	43706	-2.73	-2.2	29.75	1.48542
199682	144911	90306	262143	118442	145048	38.22	-6.6	30.94	1.48542
94807.5	86379.9	71930	50393.2	87603.6	37699	0.91	18.7	7.14	1.48542
98311.5	91369.8	70515	50791.4	97677.8	34078	0.91	45.1	9.52	1.4865
110974	86991.3	83604	59737.7	93881.9	41701	8.19	1.1	-8.33	1.48758
135891	100226	88857	109200	99983.9	71577	-26.39	-48.4	60.69	1.48758
189133	156416	79244	232891	148615	102700	68.25	19.8	5.95	1.48758
52482.8	80944.9	42492	87468.7	79526.5	72081	23.66	-5.5	11.9	1.48866
13858.5	80317.5	11308	9498.5	82657.5	7531	-12.74	-9.9	11.9	1.48866
94614.8	94117.8	65882	54890	89727.6	40091	-27.3	34.1	44.03	1.48974
239691	140168	112068	209811	148665	92491	-43.68	-15.4	2.38	1.49514
113358	87439.4	84962	47740	95030.5	32923	20.93	-16.5	32.13	1.49622
115383	98900.6	76458	70452.8	111411	41443	-11.83	19.8	21.42	1.4973
262143	153831	111680	262143	81814.4	209985	40.04	30.8	133.28	1.4973
115945	93308.2	81435	58380.3	97003.5	39442	-10.01	-4.4	-19.04	1.49946
136882	122011	73524	105854	124580	55685	12.74	-19.8	21.42	1.49946
138026	117435	77027	123069	128831	62605	-30.03	7.7	-41.65	1.49946
10785	64530.8	10953	15692.6	64325.1	15988	10.92	-52.8	-24.99	1.50054
41820.8	74084.7	36995	70343.9	77938.4	59150	-3.64	-23.1	15.47	1.50054
125510	97886.9	84030	80006.3	99220.2	52845	-10.92	23.1	-16.66	1.50054
39252.8	79510.1	32354	56722.6	78219.3	47525	-9.1	11	22.61	1.50054
91876.5	92205.7	65302	58038.2	88972.9	42750	-10.01	18.7	15.47	1.5027
132573	102901	84434	128912	111216	75964	-7.28	-22	-2.38	1.5027
111800	102885	71215	86207	101272	55787	-10.92	13.2	52.36	1.50378
99969.8	94379.2	69418	53354.4	101824	34340	2.73	-12.1	11.9	1.50378
197096	131036	98575	120456	127891	61726	12.74	23.1	-46.41	1.50594
111195	93782.5	77704	55567.6	99791.1	36493	25.48	29.7	4.76	1.50702
121616	101231	78733	85177.4	99133.1	56310	27.3	33	-20.23	1.50702
87062.2	90439.1	63089	36934.7	93649.3	25847	-1.82	-59.4	5.95	1.5081
96053.2	90189.4	69797	59803.7	88286.3	44393	-20.93	4.4	26.18	1.51134
100950	97995.3	67512	75696.5	100343	49439	-33.67	-1.1	-39.27	1.51134
113084	107955	68650	70649.7	124341	37237	15.47	-27.5	24.99	1.51134
108010	92447	76569	53081.6	97258.9	35768	-0.91	-16.5	-33.32	1.51242
99652.5	93528.7	69827	82123.8	94746.3	56805	40.04	-6.6	-8.33	1.5135
56600.2	84085.6	44114	60362.5	80212.4	49318	2.73	46.2	34.51	1.51458
111126	93602.6	77805	54131	91412.3	38808	13.65	-7.7	14.28	1.51458
216315	150312	94313	143948	168810	55884	-35.49	12.1	26.18	1.51458
127036	109501	76031	140649	119075	77410	25.48	-9.9	35.7	1.51566
7348.5	68031	7079	3868.7	65974.3	3843	-7.28	17.6	22.61	1.51674
111022	97167.1	74881	46644.4	109984	27794	-1.82	13.2	-28.56	1.51783
117362	96734.4	79511	65241	115063	37159	10.01	-56.1	35.7	1.52107
128086	107721	77926	81790.5	102117	52491	4.55	-27.5	53.55	1.52107
204670	142544	94099	126211	177162	46688	26.39	1.1	45.22	1.52431
20784	67231	20260	18473.4	68854.7	17583	-29.12	-19.8	-3.57	1.52539
131858	100785	85741	98043	95598.2	67212	29.12	15.4	16.66	1.52539
140218	113549	80928	128843	112034	75369	2.73	42.9	71.4	1.52539
119345	112024	69819	87721.7	105384	54552	31.85	8.8	4.76	1.52539
61932	79878.3	50812	87011.1	75794	75235	-20.02	13.2	-16.66	1.52647
196385	131767	97675	144503	140604	67353	-7.28	-5.5	-45.22	1.52647
66287.2	93209.2	46607	134860	97982.1	90202	19.11	-1.1	16.66	1.52863
115824	95667.5	79344	61075.3	89444.3	44750	35.49	12.1	-85.68	1.52863
114079	91877.6	81372	82275.6	90741	59422	36.4	17.6	-5.95	1.53187
66559.5	87350.9	49937	146747	86289.9	111452	23.66	26.4	59.5	1.53187
132530	114873	75609	92829	120126	50644	23.66	-3.3	40.46	1.53295
118078	94413.8	81962	66862.4	90559.3	48387	16.38	-1.1	10.71	1.53295
94804.5	88459.2	70237	44050.6	90543.9	31884	14.56	-5.5	-32.13	1.53295
6080.25	64374	6190	16285.5	63646.4	16769	27.3	-8.8	0	1.53403
104396	95100.4	71942	67843.6	96974.8	45849	0.91	-33	-14.28	1.53403
114148	96552.4	77479	70880.7	102485	45326	19.11	40.7	42.84	1.53403
117277	102366	75082	67211.1	104982	41957	39.13	-82.5	39.27	1.53511
107313	93155.5	75496	66363	93430	46550	-14.56	34.1	-11.9	1.53511
115845	99655	76183	73049.9	104830	45668	29.12	-11	-41.65	1.53619
135303	105965	83681	103954	105057	64848	-9.1	7.7	-97.58	1.53835
149730	120594	81370	95143.4	128447	48544	-9.1	11	-15.47	1.53943
108119	96705.4	73271	59092	100468	38546	-18.2	8.8	-9.52	1.54051
91076.2	84834.3	70358	66498.3	82022.8	53132	3.64	39.6	21.42	1.54159
99120	99859	65051	49640.8	95325.2	34128	-16.38	26.4	-33.32	1.54159
8454	72900.2	7600	5131.5	71827.9	4682	-24.57	8.8	-10.71	1.54267
110882	104662	69431	108995	101237	70558	-50.96	27.5	-7.14	1.54267
119207	99788.8	78289	111185	105575	69018	9.1	29.7	0	1.54267
97185	89346	71286	45998.7	93315.9	32305	-8.19	8.8	22.61	1.54267
123711	100462	80702	90394.7	96553	61356	15.47	-1.1	44.03	1.54267
16629	65144.2	16729	11711.7	65652	11691	10.01	24.2	-2.38	1.54375
132964	103397	84276	69445.2	101063	45033	32.76	47.3	16.66	1.54591
106994	91713.8	76455	53381.9	92573.3	37791	-7.28	44	-9.52	1.54807
108699	99249	71776	69064.6	97344.3	46497	6.37	-11	-19.04	1.54915
8454	75709.4	7318	8409.5	76908.3	7166	-10.01	-23.1	16.66	1.54915
138068	107040	84533	74054.2	104733	46339	-5.46	-11	-55.93	1.54915
117932	100012	77279	74036.6	105032	46196	-2.73	46.2	39.27	1.55023
95178	91608	68090	68975.5	94754.9	47706	-33.67	-19.8	-4.76	1.55239
106102	93623.2	74271	70020.5	97295.9	47164	6.37	45.1	8.33	1.55348
51899.2	97943.1	34727	107444	99103.8	71051	13.65	2.2	36.89	1.55348
98210.2	85350.8	75410	65683.2	84664.8	50843	6.37	12.1	28.56	1.55564
147778	127045	76231	85369.9	136963	40849	29.12	-2.2	55.93	1.55672
106498	89659.9	77844	60042.4	92075.5	42736	-30.94	0	-17.85	1.55672
109460	95221.8	75335	52687.8	93558.1	36907	-0.91	-33	-20.23	1.5578
127385	99500.8	83902	124759	93157.9	87767	-10.92	-11	54.74	1.5578
104702	97849.1	70126	62586.7	104782	39145	6.37	45.1	3.57	1.55888
52504.5	86187.1	39924	74086.1	80693.1	60170	-1.82	23.1	48.79	1.55888
110353	93693.1	77189	53031	96876.4	35875	30.03	-20.9	-2.38	1.55996
67170	76018	57908	107282	77295	90961	10.01	13.2	22.61	1.55996
109141	98947.9	72287	60572.6	101805	38993	-31.85	-5.5	-45.22	1.56104
45360.8	75828	39204	43828.4	74515.2	38547	-5.46	39.6	-10.71	1.56212
82806	91486.1	59318	125874	88253.1	93473	-9.1	30.8	-7.14	1.5632
11186.2	68777.8	10659	4087.6	68425.3	3915	14.56	-11	-7.14	1.56644
102908	101427	66493	64342.3	104889	40202	-19.11	-19.8	-4.76	1.56752
110660	97162.8	74640	78839.2	96689.7	53437	-12.74	-38.5	4.76	1.5686
106713	89583.9	78067	68673	92064.1	48885	-7.28	-7.7	24.99	1.5686
111727	104241	70242	83483.4	112066	48821	9.1	-17.6	-53.55	1.56968
109339	99341.8	72131	93626.5	115053	53331	20.93	2.2	54.74	1.57184
53957.2	86583.2	40841	84449.2	85118.1	65021	-16.38	-15.4	16.66	1.57184
58936.5	76950.7	50194	86191.6	74200.4	76127	-18.2	-19.8	24.99	1.57184
5125.5	66450	5055	2951.3	65743.2	2942	0.91	-42.9	36.89	1.57292
156293	124900	82008	202504	111589	118931	10.92	41.8	119	1.57292
100474	89954.9	73200	50771.6	97064.4	34280	-48.23	-7.7	10.71	1.57508
139979	104864	87482	106713	106363	65752	14.56	9.9	23.8	1.57724
256505	188632	89117	223070	166040	88046	29.12	-8.8	-3.57	1.57832
6198	67710	5999	5174.4	70296.3	4824	4.55	-1.1	1.19	1.5794
6013.5	66582.3	5919	3725.7	69982.1	3489	-9.1	-5.5	8.33	1.5794
134527	108950	80921	70472.6	107692	42886	26.39	17.6	52.36	1.5794
58521	81933.7	46809	61439.4	77447.4	51990	-14.56	-16.5	14.28	1.5794
164700	113432	95156	174343	122524	93253	-26.39	27.5	48.79	1.58156
63074.2	83378.1	49577	101610	83420.6	79826	-3.64	-11	7.14	1.58372
202545	121983	108818	147863	132576	73093	-70.07	11	-24.99	1.58696
130659	103988	82345	127113	113798	73204	40.95	92.4	-32.13	1.58804
105408	109159	63284	75045.3	108392	45374	-12.74	-27.5	1.19	1.58913
97401	100344	63614	41994.7	113693	24207	-17.29	-27.5	46.41	1.59021
128025	95696	87676	81084.3	99461.7	53427	-6.37	18.7	10.71	1.59237
133916	100737	87121	111981	103044	71220	3.64	6.6	-7.14	1.59345
109292	98962.8	72376	47862.1	124068	25282	-10.92	-9.9	40.46	1.59345
103484	88208.9	76885	50724.3	84690.4	39252	-20.93	27.5	26.18	1.59453
124286	104596	77873	115641	104606	72449	0.91	-3.3	21.42	1.59561
101280	87941.7	75476	42186.1	87432.7	31621	6.37	13.2	33.32	1.59669
103442	96515.4	70239	87547.9	92980.4	61707	-7.28	-15.4	10.71	1.60101
108370	91799.6	77366	55169.4	89388.4	40448	11.83	39.6	38.08	1.60317
134138	98215	89506	81326.3	94767.2	56241	7.28	8.8	-33.32	1.60317
23234.2	71682.5	21242	15665.1	72226.5	14214	27.3	16.5	-16.66	1.60425
94661.2	98329.7	63091	57948	100052	37957	-13.65	-46.2	-15.47	1.60533
102416	85218.6	78761	48887.3	90397.8	35442	-9.1	-12.1	-39.27	1.60533
94602.8	94646.1	65506	46033.9	96996.4	31103	-30.03	-53.9	-21.42	1.60641
27138	77400.8	22978	19807.7	89822.7	14452	20.02	-16.5	-4.76	1.60749
7136.25	66792.5	7002	2613.6	69684.7	2458	4.55	2.2	16.66	1.60857
111707	97727.2	74911	52101.5	106239	32140	39.13	-45.1	53.55	1.60965
13347.8	74358.9	11764	9398.4	73351.6	8397	-4.55	-16.5	1.19	1.60965
114734	110850	67832	59616.7	129252	30228	23.66	4.4	70.21	1.61073
105522	96087.2	71971	46525.6	109346	27885	-21.84	-20.9	45.22	1.61181
104648	92220.7	74367	59402.2	92095.8	42271	7.28	-5.5	22.61	1.61289
158266	128211	80899	111400	130052	56137	48.23	-11	-1.19	1.61289
9586.5	70016.8	8973	5163.4	69958.4	4837	13.65	-15.4	-1.19	1.61397
50760.8	77342.5	43012	76595.2	77028.9	65167	31.85	-38.5	-21.42	1.61505
89884.5	89568.8	65767	44179.3	86564.9	33447	-5.46	28.6	13.09	1.61505
98241.8	102304	62934	74993.6	104646	46966	-29.12	41.8	-2.38	1.61829
133180	107763	80994	70001.8	116157	39495	23.66	20.9	5.95	1.61829
120638	99341.6	79585	100766	92993.8	71013	-40.95	26.4	-3.57	1.61937
108586	89852.6	79200	82132.6	93671.4	57463	-15.47	27.5	-32.13	1.61937
174067	119050	95822	107444	135738	51875	-15.47	26.4	-16.66	1.62045
142178	112659	82708	91237.3	118274	50555	17.29	5.5	47.6	1.62045
112294	93114.2	79035	60805.8	93265.8	42727	-27.3	-13.2	9.52	1.62477
115843	104169	72880	68981	102117	44270	-49.14	13.2	32.13	1.62586
139496	110643	82626	121437	109628	72595	41.86	-31.9	7.14	1.62694
7112.25	67955.7	6859	6290.9	68044.3	6059	-11.83	16.5	-28.56	1.62802
156318	117899	86892	158147	118850	87205	39.13	27.5	29.75	1.62802
121870	101354	78802	77070.4	102077	49481	-11.83	-27.5	-57.12	1.6291
5045.25	64252.9	5146	4625.5	65842	4604	3.64	15.4	-10.71	1.63018
115473	105928	71441	98683.2	111733	57882	27.3	13.2	1.19	1.63126
102406	91417.9	73413	70884	94360.3	49231	10.92	-8.8	-16.66	1.6345
133750	106242	82504	119061	103049	75719	10.92	-12.1	7.14	1.6345
121174	99861	79523	79577.3	117910	44230	1.82	28.6	-36.89	1.63558
112408	107733	68380	52636.1	114326	30173	8.19	-17.6	15.47	1.63882
121258	108709	73101	93817.9	118449	51908	13.65	-45.1	36.89	1.63882
123393	113351	71342	87971.4	126618	45533	44.59	-35.2	-22.61	1.6399
262143	193116	88961	141158	183626	50379	28.21	-26.4	11.9	1.64098
89476.5	89124.3	65795	54660.1	89971.2	39815	-17.29	70.4	-30.94	1.64314
83706	94626.1	57973	62440.4	93894.1	43582	14.56	9.9	16.66	1.64422
74400	93992.8	51875	104489	99718.8	68671	26.39	3.3	0	1.64422
120352	106277	74216	66763.4	114456	38228	-7.28	4.4	-11.9	1.64638
10158.8	65709	10132	6265.6	71313.4	5758	-9.1	-2.2	-22.61	1.64638
101660	100057	66586	80584.9	98537.4	53596	-41.86	57.2	-20.23	1.64638
102659	96112.5	70000	44576.4	100071	29193	21.84	-8.8	16.66	1.64854
60285.8	82365.1	47968	115169	83080.6	90848	15.47	-26.4	101.15	1.64962
88625.2	99204.8	58547	46415.6	111416	27302	5.46	-37.4	-21.42	1.64962
158020	122492	84544	174677	130160	87950	-41.86	22	7.14	1.64962
262143	193988	88561	188581	206276	59914	-15.47	-29.7	-7.14	1.65178
134857	119803	73771	89175.9	130196	44888	24.57	8.8	-14.28	1.65286
101762	91035.7	73258	65754.7	86299.9	49934	-0.91	-5.5	-45.22	1.65286
174279	125877	90736	262143	121436	141472	-2.73	45.1	168.98	1.65502
104681	92857.3	73881	76022.1	89227.3	55837	-1.82	53.9	3.57	1.65502
106048	91706.1	75785	62175.3	89842.6	45354	-19.11	84.7	-7.14	1.6561
136787	113569	78934	132989	127366	68429	-20.02	39.6	26.18	1.65718
137337	106692	84360	85338	116968	47814	44.59	2.2	49.98	1.65934
132100	103943	83289	78625.8	109504	47056	3.64	-53.9	20.23	1.65934
128018	96959.4	86529	87428	95782	59820	20.93	4.4	49.98	1.66042
113595	96732.9	76960	59011.7	98824.3	39134	-17.29	17.6	-10.71	1.66151
113349	90119.3	82429	78344.2	89841.7	57149	7.28	-7.7	-8.33	1.66151
93908.2	86807.2	70897	74604.2	89120.9	54861	-15.47	31.9	8.33	1.66151
123653	109390	74081	80571.7	112491	46940	19.11	41.8	-1.19	1.66259
109923	93760.7	76833	58661.9	86910.1	44235	-31.85	44	11.9	1.66259
92193.8	104658	57731	84364.5	98764.1	55981	-6.37	63.8	16.66	1.66367
80138.2	94408.4	55630	54841.6	93382.3	38488	-12.74	-33	9.52	1.66367
36564	74222	32285	39174.3	71821.4	35746	-42.77	45.1	-14.28	1.66475
105664	101434	68269	72628.6	96264.3	49445	-50.96	-8.8	39.27	1.66691
98748.8	92105.4	70263	47007.4	84963.1	36259	1.82	18.7	-2.38	1.66907
176475	159541	72492	138838	156483	58146	-10.01	-11	13.09	1.67015
7453.5	68212.9	7161	6382.2	71632.8	5839	19.11	-37.4	-34.51	1.67123
129231	110225	76836	93484.6	116766	52469	1.82	4.4	0	1.67123
119510	96026.7	81563	94245.8	89889.6	68712	-1.82	41.8	-7.14	1.67447
112108	105157	69868	81115.1	114497	46429	-11.83	13.2	-4.76	1.67555
55442.2	83697.2	43412	79979.9	84247.8	62216	1.82	15.4	7.14	1.67555
102493	91562.9	73359	66408.1	87479.8	49750	49.14	-31.9	-34.51	1.67555
109040	93255.3	76629	72576.9	100285	47429	-5.46	2.2	0	1.67555
98795.2	91066.5	71098	51370	95576.4	35224	-22.75	16.5	-5.95	1.67663
101338	89345.5	74333	77152.9	94446.6	53536	33.67	27.5	-16.66	1.67771
119584	95234.5	82292	78569.7	94749.2	54345	51.87	12.1	-10.71	1.67771
129112	116059	72907	161970	101789	104283	11.83	51.7	61.88	1.67879
262143	138065	124433	262143	126312	136011	12.74	15.4	22.61	1.68095
77410.5	95583.2	53076	51570.2	97092.8	34809	-7.28	-2.2	16.66	1.68095
177683	137696	84568	117333	147075	52283	-50.05	-5.5	30.94	1.68203
116276	100693	75678	90029.5	96991.3	60832	-9.1	-79.2	21.42	1.68203
128071	91280.5	91950	95386.5	90541.4	69043	17.29	-20.9	-2.38	1.68203
5026.5	63276.4	5206	1953.6	63792.3	2007	-0.91	-20.9	-22.61	1.68311
92655.8	92327.5	65769	56507	100001	37032	-9.1	-9.9	-10.71	1.68311
232159	176399	86252	262143	84155.7	204143	0.91	0	1.19	1.68419
129035	96312.8	87802	70785	92822	49977	7.28	7.7	-5.95	1.68527
108951	91705.8	77860	56115.4	92931.5	39573	3.64	5.5	-4.76	1.68635
5751	71544.7	5268	4282.3	75058.8	3739	14.56	-4.4	3.57	1.68743
114760	92868.4	80985	96828.6	95619.1	66365	14.56	-23.1	28.56	1.68743
92304.8	85150.8	71042	64764.7	86221.4	49227	-28.21	-2.2	-10.71	1.69175
124179	105793	76926	64270.8	111383	37816	30.94	44	-60.69	1.69283
150862	109966	89909	101991	105186	63545	-17.29	12.1	15.47	1.69391
8357.25	66662.7	8216	7229.2	66936	7078	21.84	-38.5	2.38	1.69499
120976	105754	74969	57706	110103	34348	-0.91	50.6	3.57	1.69716
125830	110638	74535	109228	136691	52369	24.57	-42.9	64.26	1.69932
56611.5	82600.7	44916	82962	84468.7	64367	20.02	4.4	42.84	1.69932
102608	98438.6	68312	62197.3	95909.7	42500	10.92	27.5	14.28	1.70148
5946	66395.8	5869	3983.1	67329.5	3877	-16.38	8.8	-2.38	1.70364
126062	98165	84160	81079.9	95964.5	55371	-3.64	11	-26.18	1.70364
111977	103094	71183	87410.4	104976	54570	-7.28	-27.5	39.27	1.70364
103020	96975.3	69621	57993.1	95015.9	40000	0	35.2	17.85	1.70364
109555	105070	68333	81851	106062	50576	26.39	49.5	-72.59	1.70472
170840	133823	83664	189784	123160	100988	22.75	59.4	45.22	1.7058
137374	100100	89940	94559.3	98771.8	62741	6.37	12.1	-28.56	1.7058
109950	89815.1	80228	98404.9	92075.6	70041	-16.38	-7.7	15.47	1.70688
254214	134760	123628	262143	127330	134923	-22.75	-6.6	73.78	1.70904
108980	93259.3	76583	58276.9	92488.9	41294	-34.58	-3.3	35.7	1.70904
44918.2	87936.5	33476	60798.1	80998.2	49192	-27.3	-1.1	5.95	1.71012
262143	138367	124161	262143	85245.2	201534	4.55	14.3	-28.56	1.71552
163575	115069	93162	168033	123919	88866	60.97	30.8	-19.04	1.71768
113451	96467.4	77074	60601.2	97066.2	40916	40.04	59.4	14.28	1.71876
110901	93586.3	77661	52716.4	95079.9	36336	-26.39	-35.2	-26.18	1.71876
12414	74522.7	10917	9964.9	72441.5	9015	-9.1	33	-24.99	1.71984
128897	101819	82965	87459.9	103889	55172	21.84	-84.7	51.17	1.72308
118588	99400.4	78187	117271	93220.5	82444	-33.67	6.6	69.02	1.72416
109933	98840.1	72891	62817.7	101899	40401	0	23.1	26.18	1.72524
97800.8	95571	67065	57998.6	101835	37325	10.92	60.5	55.93	1.72524
6784.5	72806.5	6107	6081.9	74921.7	5320	14.56	-11	14.28	1.72524
5713.5	71828.1	5213	6855.2	91220.8	4925	-2.73	5.5	-23.8	1.72632
126330	111163	74478	111789	107830	67942	35.49	-19.8	41.65	1.7274
6795	66664.2	6680	5126	65908.9	5097	-9.1	-40.7	13.09	1.7274
12461.2	75143.6	10868	11269.5	73066.7	10108	-4.55	-59.4	-33.32	1.7274
125480	95992.4	85668	98860.3	94751.4	68378	11.83	5.5	-13.09	1.72848
15847.5	70767.4	14676	10241	70307.4	9546	20.93	-11	33.32	1.72956
89404.5	89819.8	65233	49799.2	90383	36109	-15.47	6.6	47.6	1.73172
101807	88920.2	75034	62091.7	91336.9	44552	37.31	13.2	-8.33	1.73172
111649	98312.6	74426	57461.8	97355.7	38681	10.92	42.9	-4.76	1.73281
144776	144383	65714	79805	136211	38397	24.57	29.7	-10.71	1.73281
106702	91639.9	76308	73227	94173.8	50959	-5.46	15.4	11.9	1.73281
21351.8	69648.5	20091	8529.4	70676.8	7909	8.19	18.7	-23.8	1.73497
166927	125345	87277	175612	129612	88795	37.31	16.5	11.9	1.73497
89213.2	86775.6	67377	49042.4	87909.1	36561	31.85	-31.9	-24.99	1.73497
113153	94997.6	78061	70792.7	106227	43675	10.92	26.4	89.25	1.73497
106191	95295.5	73029	66498.3	99104.8	43974	-40.04	-8.8	29.75	1.73821
262143	154293	111345	240178	229618	68550	15.47	-20.9	-29.75	1.74253
116442	105589	72272	68060.3	99660.4	44756	7.28	6.6	-32.13	1.74469
112071	101585	72301	68060.3	112930	39497	-22.75	-33	-17.85	1.74469
106665	94453.3	74009	78240.8	91405.8	56097	34.58	-46.2	8.33	1.74469
91312.5	97207	61562	77885.5	106444	47953	52.78	66	13.09	1.74577
117861	96516.8	80029	71485.7	92821.5	50472	-36.4	58.3	0	1.74685
15502.5	69482.4	14622	4984.1	73286.5	4457	-0.91	22	-3.57	1.74901
106519	96480	72355	61504.3	101820	39587	55.51	-36.3	-19.04	1.74901
62632.5	85311.6	48114	130231	83904.3	101721	-26.39	15.4	88.06	1.74901
108359	98898.9	71805	58306.6	100446	38042	40.95	-24.2	0	1.75441
180244	150881	78290	139352	127502	71627	10.01	6.6	66.64	1.75549
116123	96113.3	79180	82500	104846	51568	32.76	35.2	-58.31	1.75657
108062	97299.1	72785	76590.8	93683.3	53579	25.48	22	66.64	1.75657
5380.5	64558.1	5462	8031.1	65807.2	7998	5.46	2.2	7.14	1.75765
62566.5	78231.7	52413	86160.8	76177.2	74125	31.85	-8.8	-29.75	1.75873
102575	90063.9	74640	59777.3	93520.3	41890	-39.13	29.7	2.38	1.75873
7907.25	65175.4	7951	7773.7	66796.5	7627	14.56	-18.7	19.04	1.75981
85239.8	91118.2	61308	43512.7	95497.4	29861	20.93	22	32.13	1.76197
6822	73172.9	6110	6311.8	74504.7	5552	2.73	22	1.19	1.76413
238028	159446	97835	262143	153403	111991	10.01	56.1	32.13	1.76521
262143	156432	109823	262143	68365.9	251292	6.37	17.6	101.15	1.76521
104324	99655.2	68606	66962.5	107119	40968	28.21	-15.4	13.09	1.76521
198694	141887	91775	148602	156926	62060	6.37	-2.2	39.27	1.76737
105309	94856	72758	94823.3	100123	62067	-29.12	-60.5	80.92	1.76846
5958.75	66504.2	5872	3731.2	67178	3640	-12.74	3.3	-7.14	1.76846
104180	97325.9	70151	56599.4	95731.2	38747	17.29	14.3	63.07	1.76846
5195.25	67959.3	5010	4067.8	71586.3	3724	10.01	-18.7	-14.28	1.76954
94302.8	94994.2	65059	58463.9	98044.8	39079	-11.83	0	-20.23	1.76954
102922	93058.1	72483	38712.3	93891.8	27021	2.73	12.1	0	1.77062
119920	97996.3	80198	63760.4	98745.2	42317	5.46	-34.1	-35.7	1.77278
174212	124754	91517	119834	125585	62535	-1.82	28.6	36.89	1.77386
129746	116985	72685	74235.7	111376	43682	24.57	-12.1	-64.26	1.77818
94918.5	85185.4	73024	44112.2	81889.3	35303	15.47	3.3	-16.66	1.77926
109034	93196.7	76673	65150.8	103536	41239	-25.48	-4.4	-23.8	1.77926
93032.2	96295.7	63315	59801.5	97927.4	40021	14.56	-18.7	49.98	1.77926
103340	97036.4	69793	58738.9	93943.3	40977	-10.92	-1.1	40.46	1.78142
99507	88011.4	74096	49339.4	91582.6	35307	60.97	-23.1	26.18	1.78142
149649	109577	89502	110232	109026	66261	12.74	39.6	9.52	1.7825
114038	95754.7	78049	67103.3	106737	41201	-15.47	15.4	17.85	1.78466
141286	136738	67716	116933	147174	52070	-6.37	-25.3	-26.18	1.78466
6879	67518.7	6677	5530.8	70587.4	5135	-0.91	-27.5	-8.33	1.78898
149165	126294	77404	107813	135495	52147	3.64	9.9	7.14	1.78898
68262	89612.2	49922	85263.2	84330.3	66261	13.65	-4.4	27.37	1.78898
129466	109235	77674	71875.1	126958	37102	-27.3	34.1	11.9	1.79006
93875.2	99915.7	61574	46341.9	105987	28655	-2.73	-37.4	26.18	1.79006
108364	95893.5	74059	58733.4	98411.1	39113	-42.77	-12.1	-3.57	1.79114
112583	100412	73480	78531.2	102302	50308	56.42	-17.6	15.47	1.79222
17418	69718.8	16373	9208.1	71525.7	8437	-8.19	-11	-52.36	1.7933
105727	98398.2	70417	65926.3	95214.5	45377	29.12	-73.7	32.13	1.79438
138128	130514	69359	102032	145782	45868	35.49	-24.2	30.94	1.79438
118328	108121	71723	73968.4	116185	41723	-4.55	-16.5	3.57	1.79438
93241.5	88506.6	69042	49020.4	90064.5	35670	-6.37	19.8	42.84	1.79438
112472	101677	72494	216178	99655.4	142164	23.66	63.8	17.85	1.79546
118838	103179	75482	94748.5	99363.7	62492	33.67	6.6	1.19	1.79654
121120	100700	78826	63924.3	108243	38703	22.75	2.2	4.76	1.79762
7722	69610.6	7270	23081.3	70658.5	21408	12.74	-7.7	48.79	1.7987
117048	98127.9	78172	97289.5	99565.3	64038	-2.73	-22	-10.71	1.7987
122420	95553.2	83963	60665	109833	36198	-5.46	-27.5	-53.55	1.80302
73679.2	103218	46781	118368	109851	70617	7.28	50.6	58.31	1.80302
5821.5	67168.6	5680	3531	74575.5	3103	1.82	3.3	-8.33	1.80843
126477	108891	76120	96136.7	107567	58572	15.47	-16.5	84.49	1.80951
5182.5	65872.8	5156	2748.9	70179.9	2567	19.11	7.7	17.85	1.81059
102494	98598.4	68125	55751.3	98432.5	37119	3.64	-6.6	-21.42	1.81167
111287	98977	73687	64543.6	101090	41843	30.03	9.9	33.32	1.81167
103591	97903.5	69343	56740.2	106332	34971	-16.38	15.4	-4.76	1.81275
140126	118956	77199	103662	122810	55318	-0.91	3.3	66.64	1.81275
94743	88864.9	69871	75148.7	88805	55458	17.29	23.1	32.13	1.81383
9539.25	69301	9021	3549.7	68724.7	3385	2.73	14.3	-21.42	1.81491
121718	97084.8	82164	76897.7	99174.8	50815	13.65	-13.2	-4.76	1.81599
107331	98614.1	71329	69132.8	98307.3	46087	8.19	57.2	32.13	1.81707
107494	91981.9	76588	60084.2	94354.1	41733	48.23	33	52.36	1.81923
120040	106799	73661	74592.1	110481	44247	20.02	20.9	53.55	1.82031
107334	94177.9	74691	65386.2	95757.5	44750	-3.64	-45.1	-36.89	1.82139
116087	93989.6	80944	71335	92422.6	50583	17.29	2.2	-8.33	1.82139
121069	97830.7	81103	102791	101594	66308	3.64	40.7	-22.61	1.82247
91119	97264.8	61395	49630.9	97409.8	33391	30.03	36.3	2.38	1.82247
93885.8	93462.2	65833	57413.4	104419	36034	-18.2	-18.7	-1.19	1.82463
109094	109429	65335	86138.8	122100	46234	-0.91	19.8	54.74	1.82463
17323.5	79303.8	14316	13325.4	79716.4	10955	-10.01	1.1	21.42	1.82571
135468	119037	74582	150142	107388	91628	23.66	-50.6	138.04	1.82571
98955.8	92577.8	70051	45500.4	109056	27343	8.19	30.8	9.52	1.83111
10749	69396.8	10151	8214.8	71382.3	7542	10.92	19.8	2.38	1.83111
176290	144316	80056	95511.9	164563	38037	19.11	-24.2	-27.37	1.83111
113577	93010.9	80027	44641.3	98455.7	29715	20.93	24.2	29.75	1.83111
15259.5	70465.5	14192	22477.4	71077.4	20725	1.82	-44	66.64	1.83327
91086	100338	59493	61224.9	102092	39302	-9.1	15.4	-8.33	1.83327
93206.2	90549.3	67459	47245	85790	36091	2.73	-41.8	-3.57	1.83543
96114	93066.5	67682	43351	98743.6	28772	11.83	-40.7	-29.75	1.83651
106502	105060	66435	58577.2	112966	33983	-36.4	68.2	-13.09	1.83759
12309	71060.8	11352	8519.5	71839.2	7772	24.57	45.1	-9.52	1.83976
121790	109559	72852	63958.4	123945	33818	3.64	6.6	11.9	1.84084
146931	105097	91623	111575	104287	70116	26.39	1.1	3.57	1.843
180548	190537	62100	114907	195761	38468	4.55	-40.7	-40.46	1.84408
99737.2	97569.6	66992	62546	94961.5	43165	20.02	11	23.8	1.84408
119396	98880.4	79133	81607.9	95086.9	56246	10.01	16.5	36.89	1.84516
136595	100416	89148	105095	100185	68748	-55.51	-4.4	13.09	1.84624
93075	89093.2	68465	54769	84162	42648	-40.04	8.8	-3.57	1.84732
145291	111695	85248	124753	124643	65594	11.83	-16.5	32.13	1.84732
102200	94383	70964	54982.4	96947	37168	19.11	22	-20.23	1.84732
95941.5	96822	64940	71308.6	96988.2	48184	27.3	4.4	-10.71	1.84732
132038	101576	85190	90884.2	106774	55783	-16.38	-49.5	-36.89	1.8484
97356	93300	68385	58825.8	101415	38014	1.82	2.2	49.98	1.84948
106978	94025.2	74564	45757.8	109373	27418	-34.58	34.1	28.56	1.8538
55659.8	77382.2	47139	97522.7	76763.5	83259	10.92	-44	28.56	1.8538
101303	95911.7	69220	66257.4	102756	42258	9.1	-6.6	-1.19	1.85596
112845	102024	72487	78598.3	110418	46650	25.48	5.5	-15.47	1.85704
126098	100268	82419	87693.1	98797.6	58170	-66.43	-11	-61.88	1.85704
22560	82243.5	17977	15391.2	79087.2	12754	-7.28	-7.7	-8.33	1.85704
10461.8	69599.1	9851	5398.8	72281.1	4895	-3.64	52.8	-9.52	1.8592
113407	103641	71711	65762.4	111379	38695	-10.01	30.8	-4.76	1.8592
120281	104052	75758	77069.3	115418	43761	-18.2	5.5	45.22	1.86352
110510	93467.2	77486	66467.5	94371.8	46158	16.38	47.3	-11.9	1.86352
112933	89517.9	82678	89628	93433.1	62867	-11.83	-12.1	-5.95	1.86352
8700.75	72861.3	7826	4226.2	71939.8	3850	14.56	-2.2	-11.9	1.86352
157226	142568	72274	115532	175461	43152	-32.76	22	-39.27	1.8646
108974	94769.5	75359	51494.3	95728.9	35253	7.28	-2.2	-19.04	1.86568
146969	107002	90015	103202	116567	58022	-43.68	-57.2	22.61	1.86568
97921.5	95720.4	67043	37262.5	98640.2	24757	-27.3	-30.8	61.88	1.86676
20904.8	66950.8	20463	16308.6	67525.9	15828	-30.03	8.8	28.56	1.86676
136563	99033.9	90371	88589.6	94263.9	61591	17.29	-39.6	-9.52	1.86784
94530.8	87869.7	70504	47503.5	87557.4	35556	5.46	8.8	-1.19	1.87
167678	133692	82196	258344	104355	162243	38.22	41.8	77.35	1.87
108184	94872.7	74731	82511	94326.2	57327	-39.13	19.8	-1.19	1.87
169813	126739	87809	95324.9	119858	52122	-50.96	35.2	-13.09	1.87108
200915	131954	99786	160436	135186	77777	19.11	52.8	94.01	1.87216
197114	181045	71353	109142	186245	38405	2.73	23.1	14.28	1.87324
87684	87901.3	65374	47686.1	89366.8	34970	4.55	-17.6	-17.85	1.87432
92008.5	87007.3	69303	50718.8	88609.2	37512	-23.66	-12.1	32.13	1.87865
112930	113594	65153	63261	111517	37177	-11.83	1.1	29.75	1.87973
94722	97689.8	63545	46731.3	93895.3	32617	-12.74	-27.5	35.7	1.88297
126616	102480	80971	85824.2	111184	50588	12.74	-63.8	1.19	1.88405
108647	98342.7	72403	75588.7	99002.4	50037	-25.48	31.9	47.6	1.88513
16670.2	69084.5	15814	21610.6	71381.1	19841	9.1	20.9	-2.38	1.88621
101332	102294	64920	70249.3	113636	40514	-34.58	-23.1	-11.9	1.88729
10311.8	65661.8	10292	3234	71241.5	2975	10.01	-5.5	40.46	1.88837
37917.8	75272.7	33013	36230.7	76281.5	31127	-7.28	-18.7	9.52	1.88945
14171.2	79114.7	11739	10015.5	75671.6	8674	17.29	11	-22.61	1.88945
91008	105011	56797	58357.2	110092	34739	9.1	-41.8	-10.71	1.88945
5460	67680.5	5287	4408.8	79552.6	3632	5.46	-19.8	36.89	1.89053
38698.5	79393.5	31944	24899.6	71386.3	22859	4.55	-12.1	-29.75	1.89053
8197.5	67943.8	7907	8268.7	70845.5	7649	-4.55	-57.2	34.51	1.89161
124886	100582	81371	81492.4	101782	52472	-20.93	4.4	32.13	1.89269
123898	98194.6	82691	68698.3	99610.9	45198	-2.73	49.5	7.14	1.89377
10667.2	69922.9	9998	6411.9	70505.1	5960	-6.37	4.4	24.99	1.89701
163646	106755	100461	128197	119878	70084	11.83	-23.1	-49.98	1.90241
104480	98620.4	69430	69734.5	101040	45231	0	-19.8	16.66	1.90349
93313.5	98865	61856	46702.7	122072	25073	-8.19	-34.1	34.51	1.90349
94579.5	97841.6	63351	93469.2	86628.6	70711	-14.56	-7.7	69.02	1.90349
105308	92494.6	74615	52201.6	102403	33408	-0.91	-23.1	-20.23	1.90349
123440	104449	77452	79355.1	122143	42578	-18.2	-26.4	-19.04	1.90457
76100.2	81629.3	61097	52496.4	79026.2	43535	-15.47	0	-7.14	1.90457
96993	94120.7	67536	71744.2	98721.9	47627	22.75	13.2	-14.28	1.90565
110906	104608	69482	59656.3	104934	37258	4.55	41.8	-48.79	1.90673
98665.5	101591	63649	60566	107437	36945	-7.28	-13.2	-14.28	1.90781
42159.8	88110.9	31358	54589.7	79590.4	44950	-29.12	-15.4	8.33	1.90781
29664	82222.1	23644	15294.4	90154.1	11118	6.37	-9.9	34.51	1.90889
116228	100852	75528	78798.5	102884	50194	12.74	44	3.57	1.90997
167560	110656	99237	204069	108005	123826	60.06	46.2	3.57	1.91106
121134	98424.7	80657	69784	105638	43293	1.82	2.2	-54.74	1.91214
65949.8	91304.5	47337	61399.8	89907.4	44756	7.28	-30.8	-4.76	1.9143
104263	94744.4	72120	65104.6	94150.1	45318	19.11	19.8	-9.52	1.91538
117055	107340	71467	75022.2	100440	48951	10.92	-18.7	28.56	1.91538
38047.5	80854.8	30839	40224.8	81190.4	32469	-1.82	-9.9	22.61	1.91646
53417.2	83031	42162	86373.1	79097.7	71564	8.19	14.3	29.75	1.91862
10137	66949.4	9923	27083.1	68590.6	25877	15.47	25.3	-27.37	1.9197
117285	101963	75384	60355.9	100813	39236	13.65	-17.6	45.22	1.9197
60285	81197.7	48657	71324	77151.3	60586	0	-14.3	1.19	1.92078
99106.5	89019.5	72962	55003.3	92656.2	38904	0	-22	-11.9	1.92078
124380	98711.1	82578	96057.5	95566.1	65873	9.1	38.5	-47.6	1.92186
123823	92543.3	87687	64155.3	89628.7	46910	-18.2	18.7	-21.42	1.92294
132158	104835	82616	85951.8	99740.4	56476	-6.37	24.2	-52.36	1.92294
99077.2	95699.7	67849	51832	99192.9	34245	-12.74	3.3	29.75	1.9251
130522	105391	81164	64070.6	134271	31272	50.96	-3.3	-1.19	1.92618
123851	108528	74789	90410.1	126592	46805	44.59	48.4	-24.99	1.92726
87929.2	102704	56108	57396.9	103724	36265	-28.21	-70.4	-10.71	1.92942
15815.2	73259	14148	8382	73331	7491	40.04	-13.2	9.52	1.9305
125942	106707	77350	65690.9	120278	35793	18.2	1.1	66.64	1.9305
95341.5	86605.1	72147	46244	94421.5	32097	-38.22	19.8	22.61	1.9305
130091	113622	75035	89945.9	121009	48713	-15.47	-14.3	0	1.93158
94182	98423.1	62712	50331.6	110245	29920	36.4	-8.8	23.8	1.93158
129179	99684.3	84927	79152.7	98485.9	52671	29.12	-27.5	-53.55	1.93266
99031.5	86670.3	74883	39592.3	88382.1	29358	-6.37	-3.3	-47.6	1.93266
12085.5	66462.6	11917	8121.3	65041.9	8183	0.91	11	-23.8	1.93266
116109	101556	74927	77875.6	96546.8	52862	28.21	28.6	-22.61	1.93266
129337	105790	80123	64389.6	108930	38739	-9.1	-34.1	-24.99	1.93374
9850.5	69251.5	9322	5536.3	92298.9	3931	18.2	20.9	-3.57	1.93482
9854.25	68732.2	9396	6817.8	70608.6	6328	-17.29	-25.3	-24.99	1.93482
109956	102822	70083	74413.9	107589	45328	29.12	-33	20.23	1.93482
32577.8	75065.6	28442	53480.9	76854	45605	6.37	16.5	36.89	1.9359
155284	115056	88450	131902	121445	71179	-8.19	-38.5	-11.9	1.9359
105490	89771.9	77011	52775.8	94004.7	36793	-13.65	36.3	-41.65	1.93914
38260.5	90413.6	27733	50282.1	89704.3	36735	1.82	-22	8.33	1.94022
215712	176088	80283	139473	156946	58240	-5.46	-11	72.59	1.94346
98655	92132	70176	59731.1	88829.5	44068	23.66	-28.6	-35.7	1.94346
5823	65000.2	5871	3320.9	65258.9	3335	-20.93	25.3	40.46	1.94346
6289.5	66816.1	6169	4140.4	69062.2	3929	9.1	4.4	-9.52	1.94562
54371.2	86642.9	41126	87760.2	84889.8	67752	-30.03	3.3	51.17	1.94562
18408	76523.1	15765	8394.1	73663.1	7468	-20.02	-55	17.85	1.94671
117698	101969	75645	68164.8	101183	44150	-38.22	18.7	16.66	1.94671
113127	101044	73373	69330.8	114800	39579	-28.21	56.1	16.66	1.94671
120611	99227.7	79659	86508.4	100888	56195	27.3	-8.8	-17.85	1.94887
97401.8	96231.5	66333	63886.9	86982.3	48135	0	-5.5	-3.57	1.94887
124132	103536	78573	73288.6	105166	45671	4.55	24.2	-5.95	1.94887
89000.2	91410.5	63808	51223.7	82684.6	40600	21.84	60.5	35.7	1.95103
122855	93739.1	85892	88006.6	95374.8	60473	27.3	45.1	-4.76	1.95103
115817	90975.8	83431	78190.2	91166.3	56208	23.66	-14.3	13.09	1.95211
84149.2	99009.1	55700	57917.2	105464	35990	-50.05	-50.6	7.14	1.95211
102928	96465.9	69926	73395.3	96295.1	49951	-11.83	33	-21.42	1.95211
28475.2	70304.2	26544	31167.4	70567.9	28945	-23.66	3.3	-35.7	1.95211
90022.5	94968.3	62123	49975.2	90946.8	36012	2.73	9.9	52.36	1.95319
111268	98350.4	74144	60058.9	104670	37604	2.73	16.5	20.23	1.95427
181259	135384	87743	129727	121434	70012	0.91	22	24.99	1.95535
86109	89625	62965	41753.8	93156.4	29374	-15.47	-12.1	47.6	1.96075
84166.5	89114.8	61897	63383.1	94655.8	43884	15.47	30.8	-7.14	1.96075
119858	100647	78045	67221	92333.1	47712	-30.94	2.2	17.85	1.96075
100648	96564.1	68308	62767.1	102423	40162	10.01	-3.3	-53.55	1.96291
101689	96072.7	69367	52397.4	101682	33771	-0.91	-6.6	24.99	1.96399
100098	102886	63760	70566.1	102664	45046	17.29	-3.3	5.95	1.96723
68105.2	83718.1	53314	131199	83047.8	103534	50.96	-4.4	0	1.96723
150530	126498	77986	69759.8	123548	37004	40.04	-14.3	-28.56	1.96723
106692	94690.9	73842	89606	97538.8	60206	46.41	-11	45.22	1.96831
92349.8	89543.3	67590	50263.4	91674.9	35932	7.28	2.2	-35.7	1.96939
156128	138658	73793	88046.2	165625	34839	40.95	13.2	-10.71	1.96939
35489.2	83668.7	27798	101883	91799.1	72735	2.73	-18.7	-48.79	1.97047
105154	97052.5	71007	50528.5	100903	32818	22.75	14.3	42.84	1.97047
18152.2	75840	15686	9730.6	77092	8272	-37.31	-22	1.19	1.97263
100651	89704.6	73533	66919.6	100510	43634	-11.83	13.2	9.52	1.97371
119462	95100.8	82324	79299	101721	51090	-10.01	27.5	-4.76	1.97371
98023.5	96748	66400	59097.5	97603.7	39681	11.83	-12.1	16.66	1.97479
95228.2	97155.5	64236	49727.7	97672.9	33366	22.75	-52.8	-35.7	1.97479
123322	97253.6	83103	74448	94532.8	51612	24.57	-57.2	74.97	1.97587
11741.2	76155.4	10104	7796.8	83697.2	6105	18.2	-12.1	0	1.97695
100197	109683	59868	107768	115585	61104	30.03	-4.4	11.9	1.98019
119425	97052.7	80643	76026.5	97567.4	51067	18.2	-45.1	-5.95	1.98127
21921	69194.4	20762	4453.9	71036.9	4109	14.56	-1.1	-36.89	1.98452
150627	109800	89904	128966	111098	76076	71.89	-19.8	-17.85	1.9856
22810.5	83203	17967	15524.3	82274	12366	-15.47	42.9	-20.23	1.98776
117802	98555	78335	73023.5	104937	45605	48.23	12.1	-14.28	1.98776
130056	126817	67210	77552.2	122316	41552	49.14	22	-9.52	1.98992
262143	173074	99263	262143	137831	124644	-10.92	-56.1	45.22	1.991
83451	91161.4	59993	39506.5	98314	26335	-7.28	-2.2	15.47	1.991
29640	69873.6	27800	35300.1	69572.6	33252	21.84	-7.7	-49.98	1.99208
95065.5	100146	62211	62945.3	95860.9	43033	0.91	-2.2	55.93	1.99316
109621	98394.9	73013	90682.9	102689	57874	35.49	19.8	66.64	1.99316
106874	103143	67907	55489.5	106143	34261	-28.21	-1.1	5.95	1.99316
88740	83842.7	69364	40310.6	81448.9	32435	3.64	9.9	51.17	1.99424
106846	86149.2	81281	60721.1	86445.2	46034	-35.49	-7.7	-23.8	1.99424
119136	100790	77465	68447.5	99675	45004	-30.94	-7.7	3.57	1.99532
121171	96562.9	82237	67927.2	90795	49030	-13.65	78.1	-9.52	1.99532
101652	101843	65413	50595.6	110267	30071	-36.4	-29.7	64.26	1.9964
102329	101441	66110	72910.2	117085	40810	-4.55	-26.4	-3.57	1.99748
123538	93873	86246	81529.8	92985.6	57462	-20.02	-18.7	20.23	1.99748
117022	108443	70721	97971.5	101752	63101	-3.64	18.7	35.7	1.99856
94493.2	94454.3	65563	80449.6	93936	56127	-11.83	4.4	-21.42	1.99856
115460	103461	73137	82264.6	106541	50603	-50.96	-8.8	27.37	1.99964
173156	116523	97388	171708	118179	95220	-23.66	-24.2	51.17	2.0018
97150.5	92174.4	69074	76128.8	90283.9	55261	-2.73	20.9	0	2.00288
6194.25	66526.8	6102	6205.1	69053.7	5889	6.37	17.6	4.76	2.00396
110483	93825.8	77171	64247.7	94256.6	44671	-21.84	27.5	33.32	2.00396
112790	93773.3	78826	66036.3	89510.8	48349	-38.22	-31.9	1.19	2.00612
129226	101675	83295	99600.6	113483	57519	22.75	11	-16.66	2.0072
116300	96523.7	78963	70739.9	94143.6	49244	0.91	-19.8	-5.95	2.0072
104296	90424.3	75590	68582.8	83756.8	53663	53.69	70.4	-44.03	2.00828
90509.2	93811.6	63229	73884.8	88792.4	54533	38.22	-8.8	27.37	2.00828
232854	171765	88844	168385	156827	70366	-41.86	23.1	13.09	2.00936
104636	93717.3	73171	84417.3	93101.5	59423	-11.83	-4.4	9.52	2.00936
191700	175936	71408	136455	166200	53807	-39.13	-4.4	21.42	2.00936
103754	92420.3	73573	62837.5	116783	35263	2.73	23.1	0	2.01044
157409	113106	91206	159460	111939	93358	-23.66	7.7	-21.42	2.01152
104683	104640	65563	63299.5	101806	40748	17.29	6.6	11.9	2.01152
169178	123965	89438	150872	132298	74737	18.2	-9.9	3.57	2.01368
116517	99312.8	76889	59140.4	107132	36178	-44.59	-14.3	-9.52	2.01368
[truncated: 28,001 more rows]
