# Supplementary material for: N-chlorination mediates protective and immunomodulatory effects of oxidized human plasma proteins
Source: eLife. 2019 Jul 12;8:e47395. doi: 10.7554/eLife.47395 (PMC6650281; doi:10.7554/eLife.47395)
Supplement: Figure 9—source data 2. [file elife-47395-fig9-data2.zip › Figure 9 Source Data 2/scale values/AG85B + HSAut 1.csv]

FSC-A	FSC-H	FSC-W	SSC-A	SSC-H	SSC-W	APC-A	FITC-A	Pacific Blue-A	Time
126472	120411	68835	262143	97458	176279	-2.73	11841.5	-21.42	0
13089	80303.4	10682	23840.3	86002	18167	33.67	553.3	-14.28	0
36759.8	87077.5	27666	56078	90218.2	40736	6.37	138.6	-8.33	0.00111804
5263.5	63142.7	5463	9568.9	61199.1	10247	33.67	126.5	15.47	0.00335413
82125	124685	43166	262143	105808	162368	30.94	10781.1	-1.19	0.00559021
9141.75	94348.6	6350	112479	112262	65663	1.82	2941.4	27.37	0.00670825
85798.5	92823.7	60576	231131	85312	177553	-9.1	1563.1	73.78	0.00670825
16733.2	128366	8543	262143	165340	103906	-13.65	6139.1	-44.03	0.00670825
21837.8	129622	11041	262143	86273.4	199132	49.14	11346.5	-19.04	0.00782629
96995.2	94394	67342	178140	95135.5	122715	-39.13	3111.9	69.02	0.00782629
34838.2	155582	14675	262143	83923.9	204707	4.55	11493.9	0	0.0100624
12441.8	83706.2	9741	160895	84277.7	125115	10.92	3661.9	-24.99	0.0100624
7205.25	65384	7222	1225.4	43932.1	1828	10.92	-17.6	17.85	0.0100624
122106	121861	65668	244215	165168	96901	10.01	5672.7	-49.98	0.0100624
20537.2	76682.4	17552	9292.8	75719.6	8043	26.39	-38.5	13.09	0.0111804
121546	125455	63494	262143	68377.3	251250	37.31	17482.3	44.03	0.0111804
21745.5	124900	11410	262143	121724	141137	29.12	7951.9	-9.52	0.0111804
79282.5	106329	48866	89302.4	97714.7	59894	27.3	984.5	-21.42	0.0111804
8535	101221	5526	140256	116112	79163	18.2	3524.4	28.56	0.0122985
74475.8	89086	54788	177517	105136	110654	15.47	2019.6	28.56	0.0122985
13197.8	121020	7147	251525	156861	105086	1.82	6286.5	-7.14	0.0122985
47597.2	106299	29345	262143	136692	125683	5.46	9964.9	24.99	0.0134165
10088.2	74495	8875	95775.9	94386.1	66501	-30.94	2099.9	-9.52	0.0134165
21148.5	103796	13353	262143	92392.9	185943	-12.74	9559	-33.32	0.0134165
53103	77109	45133	83112.7	73380.3	74228	-29.12	248.6	72.59	0.0134165
67679.2	130804	33909	262143	102603	167440	9.1	17044.5	7.14	0.0145345
20794.5	113850	11970	262143	120503	142568	-10.01	6777.1	19.04	0.0145345
9066.75	94738.3	6272	122445	142985	56122	8.19	2678.5	5.95	0.0156526
109052	108654	65776	262143	85262.1	201494	-58.24	11272.8	-19.04	0.0167706
6921	90425.6	5016	115381	111037	68100	10.92	2821.5	-3.57	0.0167706
21705	77530.9	18347	194149	106450	119528	-20.93	5198.6	21.42	0.0167706
53661	146953	23931	262143	68377.6	251249	10.92	21443.4	11.9	0.0178887
18504	82742.8	14656	192579	103257	122228	-6.37	4961	60.69	0.0178887
7729.5	93495.9	5418	60208.5	99278.5	39745	0.91	1207.8	21.42	0.0178887
92734.5	102483	59302	262143	99565.4	172548	-6.37	8439.2	-8.33	0.0201248
60012.8	83164.1	47292	101948	121548	54968	-10.01	1026.3	21.42	0.0212428
10034.2	68280	9631	4177.8	64166	4267	-18.2	-48.4	39.27	0.0212428
119134	106033	73634	262143	89176.2	192650	-57.33	6975.1	52.36	0.0223608
13177.5	108072	7991	217087	144707	98316	4.55	5198.6	21.42	0.0223608
177218	137595	84408	262143	140368	122391	8.19	5122.7	3.57	0.0234789
75108.8	206456	23842	262143	68377.6	251249	-30.94	35393.6	99.96	0.0245969
10843.5	68787.1	10331	61895.9	83316.1	48687	-19.11	1545.5	-36.89	0.025715
20140.5	136159	9694	262143	151328	113527	1.82	7278.7	-14.28	0.025715
5891.25	63805.8	6051	3592.6	60432.4	3896	1.82	-34.1	-2.38	0.025715
6419.25	82070.2	5126	88360.8	90396.7	64060	-10.92	2168.1	23.8	0.026833
6564	62263.5	6909	2970	52323.1	3720	-12.74	19.8	8.33	0.026833
61359.8	80097.1	50205	74125.7	72631.8	66884	-9.1	667.7	21.42	0.027951
262143	141083	121771	262143	68377.6	251249	37.31	50915.7	33.32	0.027951
235672	146636	105329	262143	76473	224652	-24.57	13597.1	-9.52	0.0290691
134925	109327	80881	262143	68377.6	251249	6.37	16979.6	33.32	0.0290691
5298.75	61866.9	5613	11608.3	61505.5	12369	25.48	80.3	14.28	0.0290691
7400.25	65618	7391	16753	65294.4	16815	36.4	-5.5	20.23	0.0301871
262143	227282	75588	262143	68377.3	251250	-2.73	74268.7	10.71	0.0301871
226010	153659	96394	262143	68377.6	251249	-25.48	28327.2	41.65	0.0313052
82030.5	182174	29510	262143	74516.9	230549	5.46	20705.3	29.75	0.0324232
6452.25	69709	6066	63627.3	77338.9	53917	-8.19	1679.7	15.47	0.0324232
262143	161340	106482	262143	68377.6	251249	80.99	42064	117.81	0.0324232
42162	78611.9	35149	138414	109993	82470	-14.56	1953.6	-13.09	0.0335413
262143	192357	89312	262143	68377.3	251250	55.51	49959.8	14.28	0.0335413
16046.2	132528	7935	253390	173478	95725	26.39	6466.9	38.08	0.0346593
262143	121925	140905	262143	68377.3	251250	128.31	213435	346.29	0.0346593
38430.8	86651	29066	48368.1	99546.3	31843	-20.93	184.8	41.65	0.0357773
58366.5	90378.9	42323	135651	91221.8	97455	22.75	660	19.04	0.0368954
7452	95891.3	5093	112670	117500	62842	8.19	2763.2	-17.85	0.0368954
57662.2	108550	34813	50273.3	109100	30199	27.3	7.7	32.13	0.0380134
13579.5	101965	8728	219387	147423	97527	-14.56	5300.9	-41.65	0.0391315
10789.5	86867.4	8140	75849.4	83841.3	59289	36.4	1710.5	5.95	0.0447217
72550.5	86018.4	55275	118605	87970.7	88358	20.93	453.2	4.76	0.0469577
37308	82379.3	29680	52270.9	76680.5	44674	27.3	240.9	78.54	0.0491938
25973.2	83559.1	20371	64487.5	80703	52368	-20.93	99	74.97	0.0514299
46068.8	73142.1	41278	79159.3	73292.4	70782	13.65	753.5	26.18	0.052548
29707.5	110057	17690	262143	113219	151739	13.65	8032.2	3.57	0.052548
43489.5	79726.1	35749	77540.1	78225.2	64962	17.29	74.8	5.95	0.054784
6958.5	78680.5	5796	107153	91198.7	77001	20.02	2621.3	-13.09	0.0559021
71126.2	86963.5	53601	118018	79404	97406	-28.21	78.1	34.51	0.0570201
33180.8	82991.1	26202	72295.3	142285	33299	0	1007.6	4.76	0.0581382
49344.8	80982.1	39933	62434.9	81016.4	50505	-16.38	320.1	16.66	0.0581382
9876.75	82857.5	7812	132813	89141.3	97643	-25.48	3542	-34.51	0.0614923
10405.5	106353	6412	184885	116025	104431	11.83	4269.1	-20.23	0.0626103
12266.2	96539.1	8327	205072	143298	93788	-3.64	5545.1	13.09	0.0637284
10441.5	71088.1	9626	19373.2	68062.7	18654	-9.1	649	42.84	0.0648464
41780.2	82807.4	33066	63377.6	85458	48603	-0.91	523.6	65.45	0.0648464
5805.75	69495.1	5475	2467.3	59887.8	2700	-8.19	-5.5	20.23	0.0648464
23601	88267.7	17523	262143	68377.9	251248	4.55	41.8	73.78	0.0670825
8454.75	105380	5258	142497	145646	64119	15.47	3439.7	-34.51	0.0670825
7224.75	92296.5	5130	130042	119150	71527	11.83	3203.2	-1.19	0.0670825
6729	73413	6007	49779.4	104395	31250	23.66	1192.4	-36.89	0.0670825
114843	116010	64877	262143	95970.1	179012	-1.82	9201.5	47.6	0.0682005
29853	77590.6	25215	14652	67323.4	14263	6.37	41.8	28.56	0.0682005
10730.2	67005	10495	15645.3	64738.6	15838	3.64	26.4	-4.76	0.0682005
15235.5	119378	8364	262143	132016	130134	-3.64	6699	54.74	0.0693186
49568.2	85311.9	38078	82480.2	77161.9	70053	-3.64	503.8	55.93	0.0704366
66949.5	90632.4	48411	140500	91051.7	101127	21.84	272.8	22.61	0.0715547
9826.5	65901.5	9772	5298.7	60826	5709	-0.91	-57.2	-33.32	0.0726727
7430.25	66659.7	7305	27982.9	70610.2	25972	28.21	587.4	46.41	0.0726727
45547.5	78334.2	38106	77526.9	79575.3	63849	40.04	345.4	63.07	0.0737908
56687.2	81804.2	45414	88939.4	85139.5	68461	21.84	590.7	45.22	0.0737908
12474	67483.6	12114	22908.6	66331.1	22634	-5.46	143	2.38	0.0760268
68745.8	81958.2	54971	65433.5	76300.7	56202	-11.83	872.3	34.51	0.0760268
16575	77154.6	14079	32657.9	73405	29157	-16.38	108.9	-3.57	0.0771449
16322.2	65908.5	16230	19640.5	69501.1	18520	37.31	543.4	10.71	0.0771449
48058.5	179238	17572	262143	110431	155570	2.73	16342.7	49.98	0.0771449
10163.2	68187.8	9768	14567.3	67948.9	14050	8.19	561	-4.76	0.0782629
6521.25	84278.6	5071	145286	109683	86809	0.91	3440.8	23.8	0.080499
7887	80323.6	6435	124556	88858.8	91864	8.19	3912.7	23.8	0.080499
22822.5	106592	14032	262143	79181.3	216968	6.37	10183.8	-22.61	0.0849712
10028.2	97726.6	6725	173992	113092	100827	-4.55	4298.8	24.99	0.0860892
57887.2	79776.7	47554	58280.2	83747	45607	-7.28	632.5	13.09	0.0872073
4907.25	63382.2	5074	5795.9	64064.8	5929	-40.04	113.3	-4.76	0.0872073
17594.2	130717	8821	262143	122151	140644	11.83	6968.5	-29.75	0.0894433
127797	112899	74184	238307	110504	141332	-10.92	71.5	-36.89	0.0894433
6435	66381.9	6353	2631.2	53954.4	3196	-8.19	-13.2	-17.85	0.0916794
27819	77795.9	23435	61678.1	90234.3	44796	10.01	1270.5	15.47	0.0916794
47542.5	75219.6	41422	35486	71030.5	32741	0	353.1	19.04	0.0916794
45006.8	77667.1	37977	82366.9	77605.4	69557	10.01	480.7	49.98	0.0916794
16323.8	128984	8294	262143	128518	133676	-20.02	7735.2	41.65	0.0927975
65373	78428	54627	64044.2	80825.8	51929	-8.19	213.4	3.57	0.0939155
100768	96590.1	68371	94637.4	99713.1	62200	29.12	877.8	-10.71	0.0950335
41652.8	86595.7	31523	71563.8	86966.3	53929	8.19	106.7	9.52	0.0950335
43099.5	75265.6	37528	53370.9	71730.4	48762	17.29	513.7	47.6	0.0961516
57237	90693.5	41360	66129.8	87817.5	49351	-26.39	1161.6	26.18	0.0972696
64467.8	75905.2	55661	59316.4	73648	52783	30.03	2.2	24.99	0.0972696
57949.5	85389.4	44476	79669.7	82340.9	63410	-19.11	991.1	-16.66	0.0972696
10821	74774.9	9484	40795.7	76695	34860	41.86	987.8	74.97	0.0983877
59285.2	78572.2	49449	74593.2	76212	64144	35.49	685.3	39.27	0.0995057
57690.8	82177.5	46008	85809.9	81020.6	69410	30.03	777.7	32.13	0.101742
12252.8	122110	6576	195777	138775	92455	-16.38	4755.3	-16.66	0.106214
167488	164282	66815	262143	115620	148588	4.55	6813.4	1.19	0.107332
19120.5	66998.9	18703	17604.4	65504	17613	6.37	-7.7	-15.47	0.107332
100503	107763	61121	262143	87682.9	195931	-33.67	10446.7	-23.8	0.10845
68918.2	92902.2	48617	189504	95446.5	130118	12.74	539	98.77	0.109568
109007	100286	71235	216424	116083	122185	33.67	4247.1	35.7	0.110686
13046.2	90399.6	9458	200741	107540	122334	-5.46	5124.9	21.42	0.110686
48437.2	76265.1	41623	102130	74642.9	89669	-8.19	864.6	5.95	0.110686
47578.5	80740.2	38619	84299.6	79104.5	69840	-21.84	983.4	-1.19	0.111804
99633.8	112391	58097	207512	102588	132564	13.65	1435.5	133.28	0.111804
6151.5	62223.3	6479	7018	57678.9	7974	-26.39	11	-9.52	0.111804
7098.75	77653.8	5991	99272.8	95227.5	68320	5.46	2374.9	-29.75	0.112922
89418	101433	57773	262143	104585	164266	12.74	7872.7	159.46	0.11404
97143	96904.9	65697	191340	131888	95078	13.65	3543.1	7.14	0.11404
25928.2	79738.8	21310	52396.3	77485.4	44316	-27.3	108.9	42.84	0.116276
5594.25	66082.3	5548	1448.7	49474.7	1919	24.57	-22	-32.13	0.117394
107664	105866	66649	261567	132336	129534	42.77	7273.2	27.37	0.118512
8187	106924	5018	135728	133793	66484	10.92	3340.7	21.42	0.118512
65428.5	84444.5	50778	133191	79461.3	109850	-10.92	117.7	11.9	0.118512
6354.75	63572.7	6551	2124.1	51942.2	2680	-29.12	-8.8	29.75	0.11963
68884.5	79693.8	56647	107287	77744.2	90440	7.28	713.9	66.64	0.120749
13619.2	132034	6760	219850	168548	85484	-24.57	5372.4	51.17	0.120749
60720	75810.1	52491	78306.8	74667.8	68730	7.28	147.4	-45.22	0.121867
7679.25	66613.8	7555	3386.9	58304.2	3807	-12.74	-27.5	23.8	0.126339
6277.5	70590.6	5828	6287.6	95940.4	4295	-8.19	99	-19.04	0.126339
207014	180540	75146	262143	68378.1	251247	39.13	25020.6	77.35	0.126339
12189.8	106815	7479	213798	112829	124183	-1.82	5225	-1.19	0.126339
16983.8	103194	10786	262143	109316	157157	1.82	7101.6	-10.71	0.128575
19104	125816	9951	262143	107532	159764	-10.92	8407.3	38.08	0.129693
5677.5	70523.2	5276	77876.7	82293	62019	1.82	1841.4	22.61	0.129693
262143	163438	105115	262143	68378.7	251245	18.2	62188.5	92.82	0.129693
27329.2	73226.6	24459	42308.2	70355.5	39410	73.71	105.6	30.94	0.131929
190877	134796	92802	262143	68378.7	251245	46.41	17187.5	64.26	0.131929
262143	153705	111771	262143	68378.7	251245	33.67	20269.7	-2.38	0.131929
262143	151185	113634	262143	68379	251244	55.51	28087.4	76.16	0.133047
262143	162725	105576	262143	68379	251244	42.77	46742.3	19.04	0.133047
262143	111690	153817	262143	68378.7	251245	60.97	190743	321.3	0.135283
8126.25	63544	8381	6008.2	58909.8	6684	-5.46	-55	8.33	0.136401
6991.5	66627.2	6877	2681.8	58780.8	2990	-4.55	-28.6	-5.95	0.138637
60657	96022.1	41399	107899	91412	77356	-50.96	680.9	51.17	0.139755
10951.5	77945	9208	156252	80613.7	127027	33.67	3642.1	7.14	0.139755
22347	144717	10120	262143	81647.2	210415	-24.57	12152.8	-9.52	0.140873
76377.8	103818	48214	214907	129192	109017	-17.29	3301.1	-34.51	0.141991
8229	102684	5252	125883	123270	66925	0.91	3076.7	-4.76	0.141991
37788	77798.3	31832	44370.7	77469	37536	-11.83	415.8	35.7	0.143109
21836.2	72253.9	19806	24934.8	73102.2	22354	-2.73	347.6	17.85	0.143109
65145.8	81500.3	52385	128393	80385.7	104675	14.56	985.6	107.1	0.144227
82150.5	100058	53807	146432	101329	94707	-40.95	146.3	71.4	0.144227
16914	173606	6385	262143	198088	86728	15.47	8342.4	45.22	0.145345
40033.5	136783	19181	262143	68379	251244	-35.49	16729.9	-24.99	0.146463
7121.25	92397.2	5051	150935	110526	89497	-11.83	3570.6	-26.18	0.146463
10611	102115	6810	198766	121412	107290	4.55	5407.6	-8.33	0.147582
10767.8	70808.3	9966	22948.2	69267.4	21712	-10.92	28.6	-2.38	0.147582
74271	82437.2	59044	124249	78944.5	103146	0.91	739.2	123.76	0.147582
113291	99302.6	74768	262143	98174.8	174992	3.64	992.2	98.77	0.1487
6468	77620.7	5461	99002.2	98221.4	66057	-14.56	2755.5	-13.09	0.150936
14901	67446.1	14479	29123.6	87093.1	21915	-40.04	474.1	-24.99	0.150936
13769.2	74374.2	12133	43568.8	84292.5	33874	-8.19	1080.2	-22.61	0.153172
55631.2	82543.2	44169	68720.3	77958.3	57770	6.37	418	-61.88	0.15429
11268.8	100958	7315	234628	120727	127366	3.64	5500	10.71	0.155408
50673	110077	30169	68440.9	128263	34970	45.5	805.2	21.42	0.155408
7618.5	99222.2	5032	152468	121964	81927	20.93	3782.9	-11.9	0.156526
19009.5	67519.7	18451	16343.8	66064.7	16213	17.29	45.1	-8.33	0.157644
51697.5	78892.7	42945	65862.5	74164.4	58200	26.39	47.3	22.61	0.15988
14073	84012.4	10978	112545	89521.6	82391	4.55	3160.3	-40.46	0.162116
14950.5	65250.1	15016	18271	62862.7	19048	-23.66	172.7	27.37	0.163234
8599.5	105499	5342	226058	128764	115055	13.65	5698	28.56	0.164352
27563.2	143866	12556	262143	111637	153890	10.92	12744.6	15.47	0.16547
84102	98184.9	56136	262143	86030.6	199694	33.67	8409.5	85.68	0.166588
65366.2	141241	30330	238686	188298	83073	-9.1	6092.9	-4.76	0.167706
91202.2	82919.9	72082	59158	93789.5	41337	13.65	317.9	11.9	0.168824
10774.5	101717	6942	157462	136169	75784	16.38	3771.9	16.66	0.169942
13619.2	89821	9937	156785	104485	98340	20.93	4016.1	-4.76	0.169942
64397.2	83780.1	50374	86114.6	80899.2	69761	7.28	407	76.16	0.17106
262143	142909	120215	262143	68377.9	251248	-30.03	38570.4	253.47	0.17106
13668.8	110701	8092	201395	151537	87098	-39.13	4923.6	0	0.172178
65259.8	224850	19021	262143	68377.6	251249	-30.94	27638.6	16.66	0.173296
49432.5	126217	25667	262143	78509.3	218825	-0.91	13568.5	30.94	0.173296
6506.25	64644.3	6596	16280	92873.1	11488	-13.65	346.5	-3.57	0.174415
22814.2	69223.3	21599	16836.6	69690.1	15833	-15.47	-11	3.57	0.174415
6957	63865.2	7139	2356.2	53691.2	2876	-1.82	11	-17.85	0.175533
63525	83468.8	49877	131022	85886.4	99977	-5.46	1032.9	40.46	0.175533
10281	64414.5	10460	6343.7	60069.5	6921	15.47	234.3	66.64	0.175533
88176	115022	50240	262143	84356.6	203657	-2.73	12251.8	47.6	0.176651
12510	119582	6856	133445	139950	62490	10.01	3174.6	10.71	0.177769
44070	74070.9	38992	59860.9	73858.1	53116	-40.95	452.1	41.65	0.177769
55478.2	80292.9	45282	89334.3	74811.7	78258	11.83	711.7	-10.71	0.180005
6624.75	75492.9	5751	69610.2	83561.8	54594	9.1	1642.3	10.71	0.180005
7861.5	65167.1	7906	12225.4	63856.2	12547	13.65	256.3	-8.33	0.181123
72453.8	97623.9	48639	124477	94211	86590	11.83	1791.9	67.83	0.181123
141163	130182	71064	262143	88765.7	193541	15.47	11357.5	32.13	0.183359
146716	150876	63729	262143	68377.1	251251	6.37	19209.3	16.66	0.183359
40527.8	72871.7	36448	32987.9	72977.8	29624	6.37	63.8	9.52	0.184477
6558	68004	6320	2585	58256.7	2908	-25.48	-51.7	8.33	0.184477
74349	130824	37245	254911	171789	97246	12.74	5203	-14.28	0.184477
6961.5	66954.6	6814	15722.3	64479.1	15980	-30.03	9.9	10.71	0.185595
8567.25	74395.6	7547	8826.4	82919.6	6976	-5.46	-11	-57.12	0.185595
13242	104394	8313	202711	128647	103266	19.11	4893.9	41.65	0.186713
10737	90947.4	7737	110756	103890	69867	24.57	3078.9	22.61	0.187831
67854.8	84067.7	52897	76692	82443.5	60964	-3.64	898.7	-44.03	0.187831
97398.8	124072	51447	262143	68398.6	251172	-0.91	20335.7	20.23	0.188949
14451	115270	8216	262143	125259	137154	31.85	6965.2	5.95	0.188949
8729.25	68389.7	8365	12082.4	64178.3	12338	6.37	-20.9	42.84	0.190067
46999.5	80827.1	38108	26765.2	75418.5	23258	8.19	-6.6	8.33	0.190067
69738.8	96138	47540	261027	131627	129963	-1.82	6274.4	14.28	0.190067
64510.5	95782.9	44139	166502	98493.9	110787	-5.46	872.3	60.69	0.191185
129155	122930	68855	262143	68377.9	251248	-10.92	18925.5	-7.14	0.191185
149872	154595	63534	262143	98770.3	173937	11.83	10277.3	32.13	0.193421
16122.8	67771.2	15591	14692.7	64806.9	14858	-25.48	144.1	11.9	0.193421
59622.8	85823	45529	117384	80564.9	95487	8.19	639.1	20.23	0.194539
58999.5	79505.5	48633	124018	75666.1	107415	-19.11	-6.6	-28.56	0.195657
11419.5	109079	6861	178695	164957	70994	10.01	4429.7	-15.47	0.195657
46266	77288.1	39231	90833.6	123304	48278	-33.67	1089	19.04	0.196775
64950.8	84446.5	50406	97156.4	83426	76322	-33.67	680.9	35.7	0.196775
96946.5	96099	66114	262143	99675.1	172358	4.55	5980.7	39.27	0.196775
41997.8	82098.9	33525	65807.5	85160	50643	-5.46	559.9	34.51	0.197893
220253	153290	94165	262143	68377.9	251248	6.37	30919.9	54.74	0.197893
48190.5	76627.7	41215	81337.3	78587.7	67829	-30.03	738.1	-26.18	0.199011
12997.5	88748.1	9598	246122	106373	151635	13.65	6398.7	11.9	0.200129
262143	168235	102118	262143	68377.9	251248	46.41	37017.2	111.86	0.200129
9842.25	101275	6369	154758	122145	83034	17.29	3990.8	14.28	0.200129
14092.5	79556	11609	112599	134937	54687	-32.76	2512.4	13.09	0.200129
40674.8	84327	31611	52246.7	81423.9	42052	-7.28	574.2	3.57	0.201247
262143	132549	129611	262143	68377.6	251249	-9.1	96411.7	141.61	0.201247
67743.8	97746.7	45420	77774.4	119198	42761	21.84	618.2	-9.52	0.202366
193961	159923	79485	262143	68377.6	251249	11.83	44224.4	22.61	0.202366
262143	132445	129713	262143	68377.6	251249	16.38	51189.6	30.94	0.202366
262143	172929	99346	262143	68377.6	251249	-50.05	46201.1	71.4	0.202366
53178.8	82462.7	42263	96045.4	75852.1	82983	37.31	712.8	-10.71	0.204602
262143	100132	171571	262143	68377.9	251248	26.39	206627	291.55	0.204602
68518.5	85196.1	52707	145435	82186.5	115971	-23.66	86.9	64.26	0.206838
262143	203907	84253	262143	68377.6	251249	18.2	179201	117.81	0.206838
7281.75	64202.4	7433	3098.7	56191.6	3614	-10.01	-51.7	-22.61	0.210192
8589.75	63322.6	8890	4049.1	56604.5	4688	10.92	-26.4	33.32	0.21131
40020	82365.1	31843	58977.6	82284.6	46973	-12.74	808.5	0	0.212428
5055	63174	5244	3616.8	56301.8	4210	17.29	-25.3	-10.71	0.212428
9513.75	88014.3	7084	157786	96375.2	107296	-4.55	3698.2	-7.14	0.214664
78742.5	80034.6	64478	93624.3	77981.8	78682	-2.73	1277.1	80.92	0.214664
11817	65641.5	11798	19640.5	64635.9	19914	-4.55	-24.2	-2.38	0.214664
8933.25	68162.7	8589	3699.3	58616.4	4136	11.83	-14.3	22.61	0.215782
7941	74891.6	6949	79409	95588.9	54443	7.28	1938.2	-19.04	0.2169
11685	122077	6273	262143	137947	124539	7.28	7284.2	20.23	0.218018
59368.5	94991.9	40959	130630	87218.3	98156	16.38	687.5	11.9	0.218018
7737	67742.4	7485	29555.9	77142.7	25109	-8.19	794.2	-7.14	0.220254
147745	120604	80284	262143	68376.5	251253	35.49	26174.5	107.1	0.220254
6890.25	64563.8	6994	5548.4	60033	6057	0.91	-12.1	-19.04	0.221372
15909	66765.6	15616	15543	64478.2	15798	9.1	22	-84.49	0.22249
17176.5	75457.8	14918	28081.9	69827.6	26356	-12.74	310.2	-77.35	0.22249
8579.25	94068.9	5977	104706	127636	53762	-14.56	2532.2	22.61	0.22249
44135.2	80767.6	35812	102378	81022.2	82810	12.74	559.9	47.6	0.22249
15002.2	84112.2	11689	262143	110009	156167	7.28	6615.4	29.75	0.223608
62577.8	78912.8	51970	63278.6	76383.8	54292	-32.76	354.2	4.76	0.223608
75910.5	186485	26677	262143	68376.2	251254	21.84	30267.6	-26.18	0.223608
69778.5	83236.3	54940	113092	77209.8	95993	11.83	82.5	42.84	0.224726
6372	82139.1	5084	72675.9	142888	33333	-23.66	1890.9	-22.61	0.224726
30441.8	68666.3	29054	30112.5	65805.9	29989	2.73	-16.5	19.04	0.225844
60043.5	100255	39250	69349.5	99411.4	45718	-60.06	1012	-58.31	0.22808
5766	65570.1	5763	1885.4	51312.9	2408	19.11	-16.5	0	0.230317
13565.2	70056.1	12690	18366.7	68825	17489	2.73	2.2	-4.76	0.231435
8234.25	74443.3	7249	54698.6	101660	35262	22.75	1354.1	34.51	0.233671
11934.8	90937.8	8601	196718	98934.4	130310	16.38	4805.9	1.19	0.233671
17538	70791.5	16236	23344.2	68497.2	22335	-26.39	45.1	28.56	0.233671
14929.5	165497	5912	262143	167223	102736	-6.37	7148.9	-15.47	0.234789
49197	85025.7	37920	78175.9	103941	49291	-0.91	567.6	36.89	0.234789
38599.5	79317	31893	60116.1	75408	52246	-15.47	364.1	22.61	0.239261
7790.25	67088.3	7610	7899.1	61730.9	8386	11.83	-62.7	-23.8	0.240379
6654.75	84015.7	5191	88957	111838	52128	-5.46	2147.2	1.19	0.240379
9231	111288	5436	199316	151988	85943	24.57	4799.3	-13.09	0.241497
57744.8	84089.4	45004	165572	84516	128389	-11.83	1211.1	1.19	0.243733
6753.75	76510.6	5785	6208.4	86605.7	4698	-15.47	-4.4	11.9	0.243733
8937.75	108091	5419	167473	128934	85125	10.01	4471.5	15.47	0.244851
71806.5	118884	39584	262143	69041.5	248833	-23.66	14283.5	-38.08	0.245969
262143	142439	120612	262143	68375.2	251258	-10.92	55022	-7.14	0.250441
13077.8	98354.8	8714	223988	122693	119642	3.64	5342.7	9.52	0.252677
164560	125257	86100	262143	71050.8	241796	37.31	14677.3	-15.47	0.253795
127497	143617	58180	262143	68375.2	251258	47.32	37165.7	57.12	0.256032
148577	150532	64685	262143	68375.2	251258	25.48	37191	46.41	0.256032
201590	155805	84794	262143	79528	216022	-17.29	14195.5	-9.52	0.25715
235996	196594	78671	262143	68375.4	251257	41.86	45327.7	32.13	0.258268
35714.2	76242.5	30699	49504.4	73042.3	44417	33.67	220	24.99	0.258268
6467.25	63831	6640	3391.3	57742.9	3849	31.85	-18.7	46.41	0.258268
44578.5	80916.7	36105	97957.2	79212.8	81044	-18.2	375.1	44.03	0.259386
11923.5	70170.5	11136	7310.6	63256.9	7574	-2.73	254.1	-19.04	0.260504
55968	89365.5	41044	59099.7	93277.4	41523	21.84	46.2	65.45	0.26274
11442.8	65113.5	11517	10597.4	61439.4	11304	-33.67	-6.6	17.85	0.263858
7687.5	74726.8	6742	6194.1	68861.2	5895	0	-12.1	8.33	0.264976
51882.8	76969.1	44176	74146.6	73112.4	66463	30.03	99	13.09	0.266094
117496	115831	66478	155195	100531	101171	4.55	1914	-1.19	0.267212
7851.75	97089.1	5300	158800	105896	98277	22.75	3812.6	-4.76	0.26833
5649	66621	5557	8047.6	64388.7	8191	-0.91	169.4	-2.38	0.269448
77709.8	88857.6	57314	32566.6	85859.1	24858	17.29	-27.5	11.9	0.27392
10089.8	76692.4	8622	256864	74093.4	227198	15.47	22	32.13	0.275038
11014.5	86118.6	8382	181405	96052.3	123772	-8.19	4418.7	26.18	0.277274
13539.8	80594.1	11010	8809.9	75759.8	7621	35.49	-13.2	-19.04	0.27951
18412.5	66319.4	18195	22831.6	84051.9	17802	19.11	363	13.09	0.27951
13319.2	67966.2	12843	6862.9	67451.6	6668	40.95	-11	24.99	0.27951
8991	73324.3	8036	73583.4	80818.5	59669	39.13	1467.4	-3.57	0.282865
62457.8	85234.8	48023	96972.7	79650.1	79789	42.77	467.5	-11.9	0.282865
22498.5	98943.9	14902	262143	110650	155262	-2.73	7679.1	-29.75	0.288455
134917	129847	68095	244326	142627	112266	-20.02	3721.3	-7.14	0.288455
37373.2	100624	24341	68626.8	147223	30549	2.73	929.5	-29.75	0.292927
20013.8	112847	11623	173212	121507	93423	16.38	4117.3	35.7	0.292927
57084	87297.7	42854	92396.7	89901.4	67355	-23.66	31.9	44.03	0.294045
15867	85931.7	12101	114860	84133.8	89470	-17.29	3051.4	16.66	0.294045
80282.2	92131.9	57107	169607	81565	136276	-28.21	779.9	79.73	0.295163
7535.25	72804.1	6783	37813.6	81075.5	30566	3.64	808.5	17.85	0.295163
6453.75	65625	6445	5674.9	61079	6089	0	49.5	2.38	0.295163
18723.8	67488.7	18182	8544.8	63419.2	8830	-18.2	-34.1	5.95	0.295163
7179	64396.8	7306	16749.7	64427.1	17038	1.82	157.3	-14.28	0.296281
20748.8	133614	10177	262143	118976	144397	-25.48	8030	-21.42	0.297399
74718	83656	58534	94449.3	80960.4	76455	-30.03	723.8	-13.09	0.297399
9210	68464.9	8816	27502.2	89939.3	20040	14.56	664.4	-7.14	0.297399
12713.2	71431.4	11664	10972.5	67406.6	10668	20.02	183.7	29.75	0.299635
40080.8	90542.6	29011	27482.4	97324.5	18506	-10.01	93.5	29.75	0.300753
8787	82667.9	6966	136406	84760.8	105467	17.29	3646.5	21.42	0.300753
13173.8	68853.6	12539	18663.7	68708.3	17802	11.83	127.6	47.6	0.301871
22317	100148	14604	262143	105661	162594	-10.92	6815.6	-34.51	0.302989
50966.2	76389.3	43725	88205.7	75225.8	76844	-20.93	192.5	11.9	0.302989
262143	146645	117152	262143	68376.5	251253	-35.49	28090.7	16.66	0.304107
262143	117065	146754	262143	68376.5	251253	60.06	134240	148.75	0.304107
6471	64255.1	6600	1654.4	48839.1	2220	-14.56	-19.8	-21.42	0.305225
67510.5	79751.4	55477	215034	98988.8	142364	-2.73	2274.8	57.12	0.306343
247496	184499	87913	262143	83366.4	206076	-19.11	10572.1	-34.51	0.309698
72052.5	88397.8	53418	44442.2	83735.3	34783	-4.55	68.2	11.9	0.309698
127325	130206	64086	262143	83121.9	206682	-25.48	13426.6	-7.14	0.310816
262143	176428	97376	262143	68376.5	251253	41.86	113963	30.94	0.310816
12725.2	152684	5462	261262	183336	93392	6.37	6440.5	16.66	0.315288
32859	108502	19847	262143	80901	212356	-9.1	11326.7	23.8	0.315288
34677	81786.1	27787	125690	119484	68940	-20.02	3362.7	14.28	0.315288
80933.2	86998.6	60967	142749	85793.8	109043	22.75	723.8	97.58	0.316406
78906.8	81232.1	63660	96153.2	111687	56421	30.03	888.8	36.89	0.317524
75262.5	89968	54824	86804.3	85252.4	66729	-14.56	953.7	14.28	0.320878
13101.8	90373.3	9501	131690	130671	66047	-27.3	3158.1	-3.57	0.320878
48548.2	81946.6	38826	91267	77682.9	76996	5.46	178.2	9.52	0.321996
8817	63470	9104	7326	59113.1	8122	-6.37	64.9	45.22	0.324232
5558.25	65716.3	5543	2890.8	57046.5	3321	0.91	-3.3	1.19	0.324232
8506.5	97376.8	5725	161403	135058	78320	7.28	3909.4	-10.71	0.324232
76521	85911	58373	206644	95370.5	142000	14.56	981.2	32.13	0.324232
6646.5	80993.9	5378	55919.6	98300.7	37281	-26.39	1191.3	-13.09	0.324232
8221.5	64760.1	8320	17861.8	64734.3	18083	-13.65	-2.2	27.37	0.324232
77104.5	92483.6	54638	262143	112319	152956	16.38	6741.9	-24.99	0.32535
61251	81088.9	49503	117990	104573	73945	28.21	1758.9	-35.7	0.32535
8637	64800.7	8735	7203.9	61449.3	7683	10.92	264	-38.08	0.326468
15856.5	137894	7536	252270	181830	90924	-9.1	6622	21.42	0.326468
6624.75	77376.5	5611	69055.8	84130.7	53793	0	1760	-10.71	0.327586
79567.5	100842	51710	162816	93385.7	114261	40.04	973.5	48.79	0.327586
79407.8	82400.2	63156	123046	161205	50023	-27.3	2084.5	33.32	0.327586
53847	81737.1	43174	67230.9	79008.1	55767	2.73	68.2	-17.85	0.328704
58051.5	80541.6	47236	76918.6	82746.8	60920	7.28	513.7	47.6	0.329822
43593.8	83184.2	34345	135002	152024	58198	20.93	2713.7	-16.66	0.33094
45600	76218.3	39209	65323.5	71844	59588	34.58	479.6	74.97	0.33094
8154.75	65979	8100	3161.4	57392.1	3610	-2.73	14.3	10.71	0.332058
9668.25	91470.8	6927	148877	90605.2	107685	23.66	3995.2	-17.85	0.333176
31109.2	79295.9	25711	39255.7	84244.6	30538	-25.48	-22	-5.95	0.333176
40980	71722.9	37445	36896.2	70550	34274	23.66	320.1	20.23	0.334294
12425.2	65967.4	12344	13086.7	63276.5	13554	-6.37	12.1	-48.79	0.334294
24690.8	129058	12538	262143	117107	146702	10.92	9365.4	14.28	0.335413
67722	90393.5	49099	71504.4	91111	51433	3.64	1038.4	36.89	0.336531
81558.8	89125.5	59972	55321.2	110947	32678	-20.93	587.4	1.19	0.338767
44988	91762.6	32130	91867.6	86369.4	69708	-5.46	225.5	108.29	0.339885
9066.75	97649.7	6085	149886	99866.1	98361	0	3777.4	-16.66	0.339885
5851.5	73534.8	5215	56390.4	111350	33189	-21.84	1123.1	-11.9	0.341003
21903.8	130951	10962	262143	106678	161043	-8.19	9509.5	3.57	0.341003
8805.75	79238.4	7283	111049	81577.1	89213	5.46	2810.5	-49.98	0.341003
7685.25	83470.4	6034	108348	94407.6	75213	-0.91	2654.3	-1.19	0.341003
45185.2	82988	35683	83933.3	80692.6	68168	11.83	445.5	82.11	0.344357
6214.5	64605.6	6304	5035.8	60555.3	5450	-5.46	16.5	24.99	0.344357
118769	117628	66172	252327	172593	95812	-9.1	6234.8	108.29	0.347711
177272	146798	79141	262143	76696.9	223996	-24.57	17191.9	-24.99	0.349947
91792.5	116581	51601	142153	111468	83577	-7.28	933.9	1.19	0.349947
74164.5	101270	47995	57558.6	95047.8	39687	-31.85	64.9	0	0.351065
61420.5	79627.6	50551	53099.2	72526.8	47981	-7.28	-47.3	5.95	0.352183
95385.8	99681.1	62712	103789	112182	60633	10.92	495	-54.74	0.352183
7361.25	88877.5	5428	118611	98636.9	78807	36.4	3185.6	39.27	0.354419
39879	80353.9	32525	42097	77684	35514	-0.91	35.2	3.57	0.355537
6725.25	66860.7	6592	9328	65578.2	9322	-7.28	61.6	-17.85	0.355537
70494	88941.6	51943	122206	92470.5	86610	17.29	66	-21.42	0.355537
7324.5	90809.4	5286	135620	104709	84883	-20.02	3265.9	-34.51	0.356655
9089.25	79614.1	7482	162318	90692.5	117294	26.39	4087.6	-39.27	0.357773
6417.75	68467.1	6143	5660.6	68056	5451	-31.85	28.6	-3.57	0.361127
6931.5	67851.1	6695	62775.9	69711.3	59016	1.82	-12.1	29.75	0.361127
7919.25	85912.3	6041	120354	93392.3	84456	-9.1	2886.4	-11.9	0.361127
89966.2	101120	58307	88697.4	97271.9	59759	-27.3	12.1	-1.19	0.362246
32413.5	77200.6	27516	64740.5	76639.4	55361	-13.65	508.2	2.38	0.363364
230848	207537	72897	262143	80936.4	212263	-17.29	16591.3	51.17	0.364482
15495	69874.1	14533	7294.1	70505.3	6780	0.91	-17.6	0	0.3656
13963.5	76861.4	11906	88055	92719.6	62239	20.93	2247.3	-17.85	0.366718
202522	153151	86663	262143	69886.9	245823	17.29	11859.1	23.8	0.366718
10779	124786	5661	149493	160229	61145	8.19	3957.8	39.27	0.367836
73601.2	133872	36031	262143	83706.3	205239	10.92	11171.6	27.37	0.367836
16424.2	84171.1	12788	208452	110998	123075	-10.01	5366.9	40.46	0.368954
120424	99117	79624	262143	77545.1	221546	0.91	11311.3	74.97	0.368954
225400	159249	92759	262143	68376.2	251254	41.86	19582.2	-9.52	0.370072
42843.8	81113	34616	51975	81389.5	41851	27.3	269.5	28.56	0.370072
230889	198631	76179	262143	118845	144556	4.55	10813	40.46	0.370072
71305.5	85979.6	54351	145087	86658.2	109723	-2.73	392.7	2.38	0.370072
85177.5	112101	49796	262143	166695	103061	5.46	6427.3	13.09	0.370072
189395	156732	79194	262143	82753.6	207602	32.76	17411.9	79.73	0.37119
169639	152752	72781	262143	68376	251255	33.67	27570.4	9.52	0.372308
202222	164045	80788	262143	68376	251255	-54.6	39694.6	46.41	0.372308
82132.5	137050	39275	262143	165963	103516	-64.61	5315.2	63.07	0.373426
257110	164884	102193	262143	68376.2	251254	32.76	33894.3	5.95	0.373426
73032	82451.5	58049	58472.7	74116.9	51703	4.55	797.5	1.19	0.374544
54681.8	77075.5	46495	59539.7	72112.3	54110	37.31	213.4	-27.37	0.374544
14786.2	70214.6	13801	15057.9	66471.4	14846	-12.74	396	1.19	0.374544
55913.2	83159.3	44064	66798.6	78903.3	55482	-2.73	155.1	42.84	0.374544
262143	137036	125367	262143	68376	251255	28.21	117613	188.02	0.374544
262143	119060	144295	262143	68376	251255	42.77	237035	317.73	0.37678
7273.5	80778.9	5901	103902	87033.1	78238	9.1	2482.7	-26.18	0.377898
8294.25	66606	8161	5473.6	60625	5917	-5.46	35.2	-4.76	0.377898
46006.5	148768	20267	262143	68375.7	251256	-23.66	21475.3	91.63	0.379016
15694.5	65571.5	15686	15940.1	62696.6	16662	-20.02	485.1	36.89	0.379016
44922.8	79013.9	37260	57720.3	75519.2	50090	12.74	485.1	-14.28	0.379016
29962.5	103490	18974	262143	116184	147867	-37.31	9450.1	7.14	0.381252
49377	82884.4	39042	95412.9	79866.4	78293	15.47	52.8	13.09	0.381252
59868	139141	28198	262143	93405.6	183927	14.56	15780.6	11.9	0.381252
84351.8	92734.3	59612	72295.3	82298.9	57570	20.02	-29.7	48.79	0.38237
8130.75	66975.5	7956	8459	71439.3	7760	28.21	-6.6	-8.33	0.384606
19553.2	99352	12898	207138	139428	97362	-4.55	5383.4	28.56	0.38796
5615.25	64414.7	5713	5623.2	61369.2	6005	-42.77	302.5	-7.14	0.389078
56995.5	79372.2	47060	89914	73541.7	80126	-26.39	730.4	58.31	0.389078
8911.5	67067.5	8708	17525.2	64800.9	17724	-6.37	125.4	-11.9	0.390197
34810.5	76475.5	29831	56177	74510.1	49411	-27.3	385	11.9	0.391315
9341.25	65390.7	9362	13096.6	61917.4	13862	10.92	-3.3	26.18	0.391315
7803	64211.1	7964	4940.1	59832.6	5411	45.5	-2.2	1.19	0.396905
14278.5	70778	13221	10797.6	77591.2	9120	-6.37	139.7	4.76	0.400259
11474.2	74942.8	10034	26670.6	77360.6	22594	-9.1	535.7	10.71	0.400259
11583.8	70116.6	10827	61075.3	102121	39195	15.47	1239.7	2.38	0.401377
37029.8	79852	30391	81338.4	77713.4	68593	12.74	636.9	30.94	0.404731
26754.8	78448.4	22351	64359.9	79007.4	53386	3.64	364.1	28.56	0.405849
9417.75	85296	7236	116172	88777.3	85759	18.2	2949.1	-20.23	0.412557
11278.5	113279	6525	204886	119715	112161	22.75	5033.6	-3.57	0.413675
13130.2	105119	8186	218669	126244	113516	-3.64	5487.9	-10.71	0.413675
68115.8	82000.7	54439	87993.4	78921.8	73069	12.74	1109.9	47.6	0.414793
168185	135914	81097	262143	72960.9	235466	-32.76	19114.7	42.84	0.419266
9597	69130.5	9098	20408.3	72764.2	18381	-28.21	347.6	23.8	0.420384
10782	68582.9	10303	5567.1	66408	5494	-7.28	-45.1	8.33	0.420384
7572.75	63700.1	7791	4529.8	56118.1	5290	-13.65	-1.1	15.47	0.420384
9650.25	65694.3	9627	14232.9	62749.2	14865	13.65	16.5	9.52	0.421502
50613	108486	30575	262143	75443.7	227717	0.91	12322.2	-46.41	0.421502
10106.2	90099.7	7351	154711	122077	83055	16.38	4207.5	11.9	0.421502
247958	172012	94471	262143	68375.7	251256	-2.73	18033.4	67.83	0.42262
49093.5	159545	20166	262143	74150	231690	-10.01	19926.5	28.56	0.423738
262143	114874	149553	262143	68376	251255	56.42	146184	149.94	0.424856
7695	87521.6	5762	158034	105911	97789	-10.92	3598.1	-26.18	0.425974
39295.5	95225.2	27044	243002	98838.1	161126	14.56	6813.4	-11.9	0.425974
37057.5	76143.6	31895	39285.4	73173.5	35185	-23.66	383.9	-27.37	0.427092
55584.8	74344.4	48999	100512	74733.8	88142	-4.55	86.9	17.85	0.427092
81508.5	88484.8	60369	209716	158684	86612	12.74	4275.7	-22.61	0.427092
7671	68305.2	7360	9055.2	65256.4	9094	-2.73	-30.8	11.9	0.42821
15579.8	75907.7	13451	40675.8	82014.9	32503	0.91	1106.6	11.9	0.429328
7458.75	97180.2	5030	180750	105286	112509	-51.87	4050.2	-27.37	0.430446
5595.75	66640.6	5503	2522.3	60065.9	2752	2.73	-11	-17.85	0.431564
13005.8	89513.2	9522	118071	111632	69316	42.77	3036	8.33	0.431564
12623.2	135553	6103	166033	157324	69164	0.91	4041.4	11.9	0.434918
11676.8	86108.6	8887	155607	107958	94461	15.47	3852.2	11.9	0.436036
23109	74729.7	20266	116131	102271	74418	20.93	3168	24.99	0.437154
24156	103045	15363	221124	105040	137962	11.83	5318.5	26.18	0.43939
18034.5	74268.5	15914	47180.1	73103.7	42296	22.75	39.6	38.08	0.43939
79020	90266.1	57371	175176	83810.4	136980	11.83	6.6	34.51	0.43939
16934.2	69034.8	16076	24006.4	64289.1	24472	-34.58	110	-15.47	0.440508
6954.75	65103.1	7001	8211.5	69636.2	7728	-11.83	12.1	-15.47	0.440508
17322.8	106099	10700	217163	125489	113412	-0.91	5579.2	-29.75	0.443863
28343.2	96901.4	19169	262143	131909	130240	-9.1	6634.1	11.9	0.444981
184162	150460	80216	262143	68374.6	251260	-70.98	30350.1	49.98	0.444981
71648.2	89678	52360	105875	89653.3	77394	6.37	66	23.8	0.446099
14877.8	72165.5	13511	6928.9	68377.1	6641	7.28	-11	0	0.446099
18745.5	111157	11052	180698	159972	74027	-5.46	4089.8	-11.9	0.448335
262143	106610	161146	262143	68374.6	251260	43.68	74580	85.68	0.450571
117730	114116	67612	206176	113491	119058	-9.1	112.2	54.74	0.450571
44166.8	75531.3	38322	47130.6	73447.3	42054	-2.73	287.1	17.85	0.450571
79254.8	91636.3	56681	99566.5	85931.2	75935	-38.22	1432.2	29.75	0.453925
26105.2	69270.1	24698	18089.5	69328.3	17100	24.57	2.2	-44.03	0.453925
8938.5	97388.8	6015	166107	127641	85286	-17.29	4194.3	-13.09	0.453925
9759.75	64457.8	9923	5779.4	58950.8	6425	-9.1	345.4	-4.76	0.455043
9735	69091.7	9234	60921.3	102554	38931	-1.82	1384.9	8.33	0.455043
66702	86207	50708	52168.6	86199.3	39663	-17.29	-12.1	-13.09	0.456161
10144.5	108615	6121	192183	126195	99805	-15.47	4723.4	1.19	0.458397
16292.2	76748.8	13912	70159.1	73027.3	62962	2.73	1577.4	21.42	0.460633
14357.2	72128.5	13045	28163.3	70051.2	26348	65.52	218.9	2.38	0.461751
54993.8	81310.1	44325	144970	83050.1	114398	-13.65	353.1	39.27	0.461751
59233.5	80775.9	48058	118813	78553.6	99124	-50.96	933.9	45.22	0.461751
39835.5	78518.4	33249	37760.8	77547.4	31912	-49.14	55	13.09	0.462869
33494.2	84925.9	25847	56780.9	128352	28992	-2.73	418	-33.32	0.462869
43977	130718	22048	100261	107725	60995	8.19	985.6	41.65	0.462869
262143	141363	121530	262143	68375.4	251257	36.4	151504	182.07	0.462869
26296.5	111552	15449	160284	169579	61944	-46.41	3921.5	29.75	0.465105
113670	107011	69614	173598	172983	65769	2.73	2024	-27.37	0.465105
68654.2	151040	29789	262143	68375.7	251256	1.82	20457.8	-9.52	0.466223
136223	196863	45349	262143	72340.6	237485	-30.94	26455	58.31	0.467341
11713.5	66120.2	11610	43543.5	137242	20793	10.01	598.4	14.28	0.468459
81648.8	91943.6	58198	167152	113789	96270	-10.92	3595.9	10.71	0.469577
49930.5	76153.6	42969	72652.8	69729	68284	25.48	1251.8	40.46	0.469577
5406	65791.6	5385	2796.2	56857.5	3223	12.74	-15.4	1.19	0.470696
62112	76088.3	53498	82629.8	80638.9	67154	-18.2	19.8	132.09	0.471814
96095.2	109021	57766	262143	90049.9	190781	5.46	9489.7	66.64	0.471814
13065.8	63968.1	13386	14117.4	61848.9	14959	11.83	2.2	13.09	0.471814
12054.8	73374.2	10767	33517	73606.7	29842	-41.86	734.8	48.79	0.47405
25199.2	80378.6	20546	35662	80544	29017	8.19	221.1	42.84	0.47405
7973.25	67852.9	7701	2622.4	59819.6	2873	7.28	4.4	14.28	0.475168
261246	177152	96646	262143	68375.4	251257	11.83	21261.9	-11.9	0.476286
12569.2	69519.7	11849	4893.9	62361.8	5143	10.01	34.1	-26.18	0.476286
16628.2	87769.7	12416	140323	133435	68919	7.28	2275.9	1.19	0.476286
60189	88045.9	44801	113533	84927.7	87610	1.82	630.3	-17.85	0.477404
10069.5	96015.5	6873	143460	108710	86485	14.56	3489.2	-28.56	0.477404
234686	246279	62451	262143	68375.2	251258	29.12	58143.8	120.19	0.478522
42837.8	111605	25155	262143	68375.4	251257	31.85	16112.8	21.42	0.480758
59508.8	86133.8	45278	75953.9	78812.4	63159	-16.38	664.4	103.53	0.481876
63776.2	85856	48682	118305	85685.3	90485	-6.37	365.2	41.65	0.481876
7473.75	91176.4	5372	134245	138525	63511	20.93	3185.6	-2.38	0.482994
13182.8	64870.5	13318	9014.5	60474.4	9769	-21.84	89.1	-17.85	0.484112
9636.75	126185	5005	96866	136225	46601	-2.73	2336.4	4.76	0.48523
83297.2	89265.9	61154	181951	86617.9	137666	-23.66	640.2	79.73	0.48523
24300	72203.7	22056	55836	106315	34419	-13.65	734.8	-30.94	0.486348
13197	110953	7795	262143	130315	131833	7.28	6700.1	-1.19	0.486348
6798.75	65892.2	6762	12166	64397.9	12381	-1.82	59.4	-10.71	0.487466
6985.5	63276	7235	4923.6	60076.9	5371	-38.22	17.6	7.14	0.487466
38513.2	97054.7	26006	85269.8	141238	39566	-0.91	1882.1	-66.64	0.487466
12183	67864.4	11765	19892.4	67793.5	19230	-10.92	427.9	-1.19	0.488584
12313.5	147098	5486	252054	191863	86096	-26.39	5844.3	-1.19	0.489702
28506	96696.1	19320	30474.4	98213.4	20335	5.46	-51.7	-14.28	0.49082
12751.5	82822.8	10090	129660	97468.7	87181	13.65	3253.8	-15.47	0.494174
32032.5	80676.5	26021	86334.6	125358	45135	-14.56	1454.2	-7.14	0.494174
7245	94451.6	5027	117621	114431	67363	13.65	2940.3	11.9	0.494174
52894.5	81664.5	42448	73452.5	82257.4	58521	-12.74	474.1	-21.42	0.494174
5150.25	64685.1	5218	4812.5	59983.3	5258	-2.73	91.3	9.52	0.496411
50919	82387.6	40504	74369.9	80725.9	60376	-19.11	23.1	-2.38	0.496411
36633	71330.8	33657	23912.9	67262.8	23299	-3.64	111.1	63.07	0.496411
91220.2	87430.1	68377	44016.5	82830.8	34826	41.86	-30.8	34.51	0.497529
30950.2	94504.8	21463	262143	116917	146940	18.2	9043.1	8.33	0.498647
14669.2	65572.9	14661	15285.6	63725	15720	36.4	69.3	-34.51	0.498647
8003.25	66594.8	7876	6417.4	64484.9	6522	-6.37	96.8	40.46	0.499765
15511.5	66821.9	15213	22876.7	66356	22594	3.64	161.7	21.42	0.499765
9458.25	119756	5176	136606	145578	61497	20.02	3429.8	4.76	0.499765
74582.2	101702	48060	112378	104890	70215	13.65	1705	-19.04	0.499765
51245.2	77604.4	43276	76948.3	79169.9	63697	20.93	1134.1	0	0.499765
82173.8	113430	47477	196538	107020	120354	0.91	3347.3	-19.04	0.500883
8354.25	97821	5597	163865	100050	107337	12.74	4111.8	7.14	0.500883
43745.2	76476.9	37487	70705.8	74511.2	62189	-23.66	253	52.36	0.500883
15181.5	86081.9	11558	123708	195391	41493	-22.75	3248.3	-7.14	0.502001
23610.8	76269.4	20288	40239.1	76208.2	34604	15.47	282.7	66.64	0.505355
6818.25	82382.2	5424	16512.1	61600.6	17567	-2.73	210.1	29.75	0.505355
8253	67389.6	8026	13228.6	68909.4	12581	-6.37	228.8	51.17	0.506473
23529	72680.8	21216	69749.9	78109.6	58522	-0.91	1564.2	-20.23	0.506473
65865.8	89611.3	48170	74481	86596.5	56367	5.46	180.4	-17.85	0.506473
9550.5	116123	5390	189056	168168	73676	3.64	4461.6	27.37	0.507591
39407.2	159223	16220	262143	87104.5	197232	38.22	20298.3	40.46	0.510945
60417.8	86923.5	45552	98796.5	85909.3	75367	-16.38	1386	5.95	0.510945
40592.2	78004.2	34104	66706.2	77013.3	56765	-8.19	587.4	49.98	0.513181
9153	76307.2	7861	36312.1	81436.9	29222	-10.01	809.6	3.57	0.514299
47826.8	75874.5	41310	26834.5	80331.9	21892	-4.55	763.4	39.27	0.517653
5667	66343.8	5598	3019.5	59586.3	3321	-36.4	82.5	-5.95	0.518771
8211.75	67941.6	7921	2453	54885.6	2929	-2.73	-12.1	22.61	0.518771
252674	192544	86002	262143	69659.3	246626	-17.29	26819.1	21.42	0.518771
35115.8	90586.3	25405	82431.8	91277.4	59185	3.64	268.4	48.79	0.519889
15677.2	78699.7	13055	52101.5	83216.1	41032	31.85	1075.8	-11.9	0.519889
19855.5	84733.3	15357	136576	124197	72068	-19.11	3441.9	0	0.521007
80400.8	86232.4	61104	63076.2	79428.2	52044	40.04	18.7	16.66	0.522125
11074.5	65444.4	11090	11837.1	63013.3	12311	14.56	40.7	-36.89	0.522125
7765.5	93637.5	5435	146308	123923	77374	20.93	3686.1	-36.89	0.523243
19527.8	126297	10133	262143	123948	138605	-28.21	8940.8	7.14	0.526598
105158	113211	60874	262143	68376.8	251252	60.06	21351	16.66	0.526598
26062.5	132900	12852	262143	144475	118912	8.19	8373.2	7.14	0.528834
15365.2	94383.4	10669	104251	129344	52822	8.19	2514.6	-16.66	0.528834
31719.8	78167.5	26594	46934.8	74157.9	41478	-33.67	459.8	13.09	0.528834
6042	72349.4	5473	31276.3	100403	20415	-27.3	603.9	19.04	0.529952
163601	150786	71106	262143	87807.5	195653	-19.11	14260.4	-9.52	0.529952
11038.5	93248.1	7758	173614	109726	103694	-32.76	4175.6	51.17	0.53107
262143	160071	107326	262143	68377.3	251250	-19.11	31251	110.67	0.53107
12349.5	86578.6	9348	209899	107759	127655	-0.91	5586.9	-9.52	0.532188
31776.8	128535	16202	262143	95178.5	180501	27.3	10200.3	26.18	0.534424
248176	164474	98888	262143	68637.7	250297	-20.93	15241.6	-10.71	0.535542
63711	95247.5	43837	123941	95200.8	85321	11.83	1534.5	-13.09	0.535542
94451.2	96752.9	63977	82377.9	106469	50707	-34.58	519.2	-24.99	0.53666
67405.5	99011.3	44616	80470.5	96330.6	54746	-19.11	-45.1	-10.71	0.53666
53791.5	134199	26269	262143	69180.8	248332	16.38	17559.3	21.42	0.537778
62095.5	88894.3	45779	195897	145630	88157	6.37	3944.6	30.94	0.538896
53211	80436.3	43354	77469.7	76126.9	66692	-4.55	326.7	89.25	0.538896
12380.2	94640.4	8573	176262	146225	78998	10.01	4084.3	-44.03	0.541132
42318.8	85193.9	32554	67070.3	80059.7	54903	54.6	504.9	26.18	0.54225
125731	164213	50178	262143	68378.1	251247	-16.38	43591.9	70.21	0.543368
24182.2	95868.9	16531	262143	81417.8	211008	25.48	8685.6	-21.42	0.543368
5488.5	62905.6	5718	8592.1	60352.8	9330	11.83	37.4	16.66	0.544486
137992	128617	70313	262143	69648.3	246665	41.86	21123.3	35.7	0.544486
15202.5	92157.2	10811	201923	139099	95135	0.91	4870.8	39.27	0.545604
16382.2	193029	5562	262143	214423	80121	-13.65	6593.4	-45.22	0.545604
52456.5	155789	22067	262143	68378.4	251246	39.13	21879	-1.19	0.545604
11085	119879	6060	238776	146056	107140	6.37	5931.2	-5.95	0.546722
5756.25	65893.7	5725	3078.9	57421.4	3514	-23.66	-7.7	-30.94	0.546722
37512	73730.2	33343	31860.4	70445.5	29640	-0.91	253	10.71	0.548958
15069.8	83209.3	11869	13304.5	120882	7213	39.13	184.8	-8.33	0.550076
61171.5	98407.8	40738	46252.8	99413.7	30491	-0.91	224.4	24.99	0.550076
160200	146509	71660	262143	83170.2	206562	-5.46	14853.3	32.13	0.550076
7170.75	81615.5	5758	101100	91935.3	72069	15.47	2465.1	26.18	0.550076
5786.25	63915	5933	3978.7	56931.9	4580	-5.46	61.6	-34.51	0.550076
5945.25	62042.7	6280	10013.3	60616.3	10826	-2.73	-44	-23.8	0.551195
7908	76836	6745	22222.2	90665.1	16063	11.83	398.2	9.52	0.551195
206052	234927	57481	262143	68378.1	251247	30.03	25004.1	171.36	0.551195
81459.8	93727.8	56958	183917	107635	111982	-30.03	132	85.68	0.552313
36804.8	155065	15555	262143	84391	203574	-21.84	16467	0	0.552313
10710.8	107396	6536	214700	121096	116194	-2.73	5118.3	30.94	0.553431
6760.5	75465.2	5871	119494	98864.6	79211	-17.29	2992	-28.56	0.555667
18498	65543.1	18496	10364.2	64504.1	10530	34.58	8.8	-2.38	0.556785
83899.5	85216.7	64523	148280	85230.1	114017	-4.55	1.1	-29.75	0.560139
17629.5	145659	7932	262143	136338	126009	26.39	7289.7	9.52	0.560139
89004.8	121175	48137	218479	119801	119517	-1.82	1535.6	-2.38	0.560139
10563	109482	6323	147743	105582	91706	1.82	3589.3	15.47	0.560139
18557.2	74515.5	16321	16987.3	93710.4	11880	16.38	8.8	-52.36	0.563493
64632	79351.9	53379	97126.7	77123.3	82534	25.48	927.3	41.65	0.563493
9650.25	109286	5787	190320	186671	66817	-16.38	4288.9	-24.99	0.563493
77952	93529.3	54621	121257	96519.3	82333	-3.64	31.9	2.38	0.564611
35794.5	83353.9	28143	116333	84069.2	90687	4.55	496.1	40.46	0.566847
22782.8	149026	10019	262143	123450	139164	-26.39	10736	14.28	0.570201
90223.5	94134.8	62813	113288	130473	56904	9.1	1845.8	51.17	0.570201
5976.75	72015.5	5439	109471	87233.8	82242	26.39	2578.4	3.57	0.572437
43016.2	78816.6	35768	49046.8	74244.3	43294	15.47	128.7	-10.71	0.572437
54342.8	80814.3	44069	59633.2	85164.7	45889	38.22	540.1	30.94	0.573555
168166	120462	91489	262143	97145	176847	17.29	1152.8	94.01	0.573555
66597	83729.8	52126	99782.1	79437.8	82320	-11.83	122.1	57.12	0.574673
9380.25	73666.2	8345	47547.5	145346	21439	14.56	1123.1	58.31	0.574673
10059.8	69543.9	9480	13438.7	69027.2	12759	-1.82	47.3	42.84	0.575791
8343.75	104915	5212	184259	125219	96436	43.68	4577.1	-5.95	0.580264
12021	107919	7300	254512	127467	130855	13.65	6369	5.95	0.581382
7497	78273.6	6277	133397	105348	82985	12.74	3171.3	19.04	0.581382
20180.2	92375	14317	262143	106923	160675	19.11	8603.1	-38.08	0.583618
14217	94890	9819	152929	129229	77555	-13.65	3785.1	-29.75	0.584736
70403.2	93777.5	49201	163748	84339.2	127241	18.2	400.4	66.64	0.585854
13127.2	99182.3	8674	31710.8	84579.4	24571	36.4	409.2	-16.66	0.586972
65594.2	92812.2	46317	137804	119026	75875	0	205.7	44.03	0.589208
8335.5	65273.7	8369	12654.4	62760.6	13214	4.55	176	34.51	0.590326
6816.75	85174.9	5245	94810.1	114743	54151	12.74	2325.4	5.95	0.591444
6714.75	72941.8	6033	5619.9	65780.6	5599	12.74	2.2	4.76	0.591444
39959.2	78479.1	33369	56318.9	75271	49035	-6.37	506	63.07	0.591444
32478.8	132478	16067	262143	82050	209382	34.58	10957.1	-45.22	0.591444
137248	152266	59072	188480	124826	98955	-16.38	378.4	39.27	0.59368
58832.2	85375.2	45161	212441	101512	137151	-10.01	2359.5	-4.76	0.594798
26047.5	96612.7	17669	64632.7	103820	40799	-6.37	473	47.6	0.594798
28077.8	76763.7	23971	38132.6	74983.8	33328	14.56	179.3	11.9	0.594798
21035.2	165514	8329	262143	129914	132240	51.87	10019.9	32.13	0.597034
108909	105058	67938	262143	89654.2	191623	-4.55	8061.9	46.41	0.597034
103448	104179	65076	197353	111128	116386	-3.64	1029.6	-10.71	0.597034
8649	98526.1	5753	160895	134758	78247	1.82	3973.2	-21.42	0.597034
6389.25	62852.9	6662	5369.1	56290.1	6251	-16.38	40.7	-20.23	0.598152
102752	97509.7	69059	77909.7	88903.2	57432	20.93	591.8	48.79	0.598152
262143	178323	96341	262143	68378.7	251245	11.83	96096	164.22	0.598152
12092.2	65208.4	12153	6102.8	58361.8	6853	40.95	-9.9	13.09	0.59927
11923.5	84313.6	9268	82206.3	133264	40427	0.91	1973.4	16.66	0.59927
171152	140294	79951	262143	76580.7	224336	-41.86	14509	-13.09	0.600388
213713	157618	88860	262143	68378.7	251245	42.77	24095.5	63.07	0.600388
11462.2	110177	6818	228287	140844	106224	20.93	5271.2	-1.19	0.600388
75735.8	81148	61165	135110	86933.8	101854	-17.29	1831.5	70.21	0.601506
262143	165518	103794	262143	68378.4	251246	18.2	74802.2	120.19	0.601506
179895	164986	71458	262143	94972.2	180893	-8.19	13739	41.65	0.602624
18408	127296	9477	262143	136803	125581	6.37	6662.7	44.03	0.602624
204886	146165	91865	262143	68378.7	251245	5.46	26213	52.36	0.603742
101883	110550	60398	262143	137389	125045	-12.74	6804.6	9.52	0.603742
59221.5	80173.9	48409	59818	77596.1	50521	-26.39	13.2	27.37	0.603742
262143	148854	115414	262143	68378.7	251245	58.24	85261	74.97	0.604861
41463	75949.4	35778	58979.8	74470.2	51904	10.92	238.7	19.04	0.604861
102400	127951	52449	262143	106907	160699	32.76	5651.8	21.42	0.607097
262143	198836	86402	262143	68379	251244	3.64	34546.6	-9.52	0.607097
13455.8	116169	7591	262143	130063	132088	-20.93	6616.5	22.61	0.607097
31803	100615	20715	262143	99324.2	172967	16.38	8317.1	1.19	0.607097
101840	113055	59035	182241	114472	104334	7.28	1527.9	23.8	0.608215
213594	167636	83503	262143	68379.2	251243	-10.92	50930	11.9	0.609333
87627	98161.2	58503	173963	104708	108882	7.28	1350.8	61.88	0.609333
65982.8	178548	24219	262143	68379	251244	14.56	28743	29.75	0.610451
23199	100474	15132	262143	111847	153601	26.39	8759.3	39.27	0.610451
8527.5	78513.4	7118	112138	115811	63458	0	2560.8	22.61	0.610451
16912.5	105239	10532	254794	144341	115686	11.83	6330.5	-8.33	0.611569
170036	133409	83529	262143	68379	251244	-3.64	40037.8	52.36	0.611569
163587	132515	80903	262143	68379	251244	-4.55	36666.3	32.13	0.611569
150293	130885	75254	262143	68379	251244	-1.82	22872.3	22.61	0.611569
10825.5	66797.9	10621	8651.5	60887.5	9312	-3.64	8.8	-45.22	0.611569
71358	87395.2	53510	173822	92914.5	122603	-5.46	1595	16.66	0.612687
41877	84423.9	32508	134027	145663	60301	11.83	2054.8	34.51	0.613805
262143	116695	147220	262143	68378.7	251245	16.38	106114	152.32	0.613805
108767	101875	69970	165076	105872	102184	29.12	1672	-29.75	0.613805
262143	144961	118513	262143	68378.7	251245	-14.56	79985.4	96.39	0.613805
21666	69354.9	20473	32197	69953	30164	20.02	154	5.95	0.614923
262143	128389	133811	262143	68378.4	251246	172.9	262143	696.15	0.616041
262143	150936	113822	262143	68378.4	251246	44.59	62057.6	35.7	0.616041
27017.2	132639	13349	262143	98172	174997	0.91	9757	-21.42	0.616041
101725	92190.1	72314	262143	113750	151031	6.37	5611.1	-30.94	0.616041
10079.2	89639.5	7369	158274	100666	103040	1.82	4140.4	-20.23	0.616041
25383.8	78673.4	21145	81925.8	109840	48881	9.1	842.6	19.04	0.616041
33336.8	77594.7	28156	30653.7	73960.7	27162	-9.1	-50.6	-10.71	0.618277
40473.8	74391.1	35656	63747.2	73971.1	56478	-5.46	134.2	13.09	0.618277
9855.75	69243.8	9328	48533.1	92980.2	34208	9.1	1076.9	8.33	0.619395
137650	142854	63149	240744	123782	127461	20.02	2178	34.51	0.619395
48914.2	92456.3	34672	89222.1	85570.1	68333	-20.93	620.4	23.8	0.620513
47901.8	142831	21979	262143	111642	153883	30.03	10496.2	7.14	0.626103
57879	154218	24596	262143	68377.6	251249	14.56	20512.8	11.9	0.627221
73938.8	79046.8	61301	102526	77153.1	87088	-6.37	842.6	26.18	0.629457
61488	81338.6	49542	79040.5	77363.1	66957	-12.74	20.9	10.71	0.636166
67601.2	76883.2	57624	37739.9	70002.3	35332	20.93	57.2	16.66	0.638402
137677	118524	76126	262143	74774.5	229755	16.38	2017.4	105.91	0.640638
41259.8	74088.3	36497	37055.7	66508.2	36514	1.82	126.5	8.33	0.642874
14067	66505.2	13862	59292.2	88669.7	43823	10.92	1062.6	2.38	0.643992
21859.5	77985	18370	12802.9	70973.7	11822	25.48	240.9	-3.57	0.646228
62275.5	75218.6	54259	98819.6	75140	86189	10.01	961.4	-15.47	0.647346
8396.25	67088.1	8202	19736.2	68957.3	18757	-16.38	160.6	14.28	0.648464
9079.5	93309.4	6377	61311.8	102315	39272	10.01	1461.9	-28.56	0.6507
107278	117476	59847	262143	77374.6	222034	2.73	13545.4	30.94	0.6507
82347	86751	62209	129885	82764.9	102847	15.47	135.3	84.49	0.6507
40128.8	79974.4	32884	89664.3	75982.3	77337	31.85	440	67.83	0.651818
5649	67668.2	5471	9461.1	65357.1	9487	0.91	38.5	44.03	0.651818
29490	73401.3	26330	40536.1	90991	29196	-5.46	1596.1	3.57	0.651818
7567.5	84502.2	5869	91085.5	114461	52152	20.93	2371.6	46.41	0.652936
76623.8	88813.7	56541	65088.1	89630.7	47591	9.1	-13.2	38.08	0.654054
12462.8	133829	6103	222027	146368	99412	0	5428.5	32.13	0.658527
43994.2	137224	21011	262143	81392.7	211073	31.85	14779.6	23.8	0.658527
5568.75	68101.1	5359	2779.7	58745.7	3101	2.73	-1.1	3.57	0.659645
48894.8	85141	37636	99597.3	81493.3	80095	20.02	508.2	65.45	0.660763
8459.25	104680	5296	173429	123821	91793	-15.47	4062.3	10.71	0.660763
67158	99883.5	44064	51378.8	92514.6	36396	35.49	1042.8	20.23	0.661881
59781	91390.2	42869	95890.3	92598.2	67866	35.49	770	2.38	0.662999
12512.2	114430	7166	262143	128082	134131	28.21	6292	26.18	0.662999
52037.2	80995.4	42105	208627	103467	132145	-5.46	3825.8	-44.03	0.666353
68677.5	84288.7	53398	79322.1	80452.7	64615	37.31	1145.1	38.08	0.667471
190187	117073	106464	170662	105051	106467	-0.91	-25.3	-34.51	0.667471
95974.5	90666.2	69373	133578	127238	68802	-4.55	1598.3	30.94	0.669707
7782	91071.6	5600	179014	117032	100245	-4.55	4260.3	-8.33	0.671943
32876.2	73006.8	29512	45443.2	70454.1	42271	5.46	411.4	23.8	0.671943
53877.8	83123.8	42478	72207.3	81079	58365	25.48	-29.7	3.57	0.673061
156284	118936	86115	262143	68377.1	251251	-13.65	22569.8	35.7	0.674179
11190.8	66611.9	11010	7900.2	63699.2	8128	8.19	248.6	-2.38	0.675297
143590	145854	64519	262143	68376.8	251252	39.13	18021.3	65.45	0.676415
63596.2	98333	42385	189421	139900	88734	30.03	2805	7.14	0.676415
47148	73857.2	41836	81667.3	72478.1	73845	-3.64	562.1	-19.04	0.677533
250094	209802	78122	262143	68376.5	251253	45.5	39058.8	64.26	0.678651
8694	67789.4	8405	5067.7	62569.1	5308	-8.19	35.2	13.09	0.678651
66896.2	90655.8	48360	110367	83858.4	86253	-20.02	118.8	61.88	0.680887
15312	117175	8564	133032	143340	60823	-1.82	2945.8	-8.33	0.682005
8304	89083.5	6109	100345	126223	52100	12.74	2263.8	21.42	0.683123
24832.5	72766.5	22365	24252.8	72923.1	21796	11.83	372.9	1.19	0.684242
25665.8	84371.5	19936	17433.9	85385.9	13381	5.46	-13.2	-20.23	0.684242
10491.8	110562	6219	262143	116288	147735	6.37	7366.7	27.37	0.68536
14400	99843.2	9452	261106	113355	150958	30.03	6605.5	4.76	0.68536
6360	67674.8	6159	1413.5	51780.4	1789	12.74	-23.1	3.57	0.68536
13973.2	103183	8875	206982	116044	116893	27.3	5216.2	44.03	0.686478
41068.5	79615	33806	86772.4	77462	73413	-15.47	432.3	45.22	0.687596
64817.2	85062.7	49938	143009	81316.6	115256	-2.73	946	71.4	0.688714
9149.25	88581.1	6769	135086	103637	85423	-3.64	3652	48.79	0.689832
215115	166814	84512	262143	85907.2	199981	-6.37	11490.6	17.85	0.692068
10381.5	65256.3	10426	6457	59010.7	7171	11.83	-22	23.8	0.692068
11693.2	65509.4	11698	9837.3	65107.8	9902	-3.64	13.2	-16.66	0.693186
8664.75	65113.3	8721	9781.2	80167.7	7996	19.11	61.6	10.71	0.694304
8464.5	74280.9	7468	105916	82270.1	84372	-23.66	2960.1	3.57	0.694304
68956.5	85456.9	52882	262143	94209.2	182358	19.11	5568.2	28.56	0.695422
32355.8	72156.6	29387	41924.3	69484.4	39542	-10.92	5.5	7.14	0.69654
48537	79862.4	39830	75988	76681.9	64943	-34.58	572	7.14	0.69654
6669	75997.1	5751	72946.5	80250.8	59571	10.92	1856.8	-15.47	0.697658
26664	76381.3	22878	63596.5	100612	41425	0	1029.6	-27.37	0.698776
81204	89064.6	59752	262143	78586.9	218609	11.83	4563.9	215.39	0.699894
12732.8	94320.5	8847	157005	151951	67716	-15.47	3830.2	29.75	0.699894
7355.25	67834.7	7106	2082.3	55271.6	2469	2.73	-16.5	-11.9	0.701012
27674.2	141526	12815	262143	132334	129822	20.02	8608.6	27.37	0.70213
87039.8	86342.8	66065	62277.6	84231.2	48455	-25.48	134.2	-32.13	0.70213
73026.8	90027.9	53160	134167	88667.2	99166	37.31	938.3	-21.42	0.703248
21528	73455.5	19207	37206.4	72100.3	33819	4.55	544.5	3.57	0.704366
65359.5	84508.5	50686	144490	81925.2	115585	-21.84	929.5	64.26	0.705484
98639.2	94041.6	68740	67241.9	94726.4	46521	-26.39	248.6	11.9	0.705484
62740.5	120283	34184	171905	152943	73661	13.65	3744.4	-21.42	0.712193
166928	125356	87270	262143	69212.3	248219	-27.3	14755.4	-57.12	0.713311
262143	147912	116149	262143	68374.6	251260	153.79	262143	492.66	0.714429
42664.5	92118.1	30353	65140.9	85427.6	49973	51.87	309.1	38.08	0.716665
132333	114394	75813	262143	90206.8	190449	7.28	2869.9	135.66	0.717783
262143	163525	105059	262143	68374.1	251262	25.48	72332.7	141.61	0.718901
12327.8	118776	6802	220808	155013	93353	-7.28	5700.2	14.28	0.720019
39567	153964	16842	262143	87150.5	197128	-16.38	15885.1	-51.17	0.720019
8538.75	69179.8	8089	3614.6	60865	3892	8.19	-18.7	-34.51	0.720019
233431	187854	81436	262143	68373.8	251263	60.06	58115.2	59.5	0.720019
59881.5	79463.7	49386	79009.7	76335.4	67832	30.03	525.8	57.12	0.721137
209698	171486	80139	262143	68373.8	251263	0	24711.5	1.19	0.721137
22587.8	137295	10782	262143	109099	157470	-34.58	9315.9	8.33	0.721137
10863.8	95655.9	7443	215204	121821	115773	0	5152.4	-32.13	0.722255
47897.2	136942	22922	262143	80251.3	214075	-0.91	13708.2	20.23	0.722255
9141	67069.5	8932	4305.4	63923.6	4414	-11.83	-1.1	-41.65	0.723373
5584.5	63961.2	5722	4849.9	59576.9	5335	-3.64	103.4	-15.47	0.723373
262143	160466	107062	262143	68373.5	251264	0	49024.8	-49.98	0.723373
13482.8	65466.8	13497	11836	64079.6	12105	24.57	3.3	14.28	0.724491
16347	150911	7099	262143	163360	105165	10.92	7065.3	22.61	0.724491
80384.2	93047.4	56617	158507	86968	119445	1.82	534.6	101.15	0.724491
11904	114625	6806	252686	135267	122425	-9.1	6287.6	26.18	0.724491
6822	81989.1	5453	105973	93947.1	73925	6.37	2831.4	17.85	0.725609
14916.8	65146.2	15006	10434.6	61139.2	11185	18.2	29.7	10.71	0.725609
262143	198877	86384	262143	68373.2	251265	18.2	36786.2	84.49	0.726727
70835.2	90437.7	51331	124748	87731.8	93187	45.5	717.2	33.32	0.726727
6555.75	80321.1	5349	115139	113060	66741	-6.37	2967.8	-3.57	0.727845
43106.2	79908.7	35353	60128.2	77842.9	50622	6.37	507.1	49.98	0.728963
12129	119568	6648	199480	162352	80523	5.46	4675	-13.09	0.730081
58730.2	143195	26879	262143	68373.2	251265	7.28	24989.8	-47.6	0.730081
172338	124991	90361	262143	68373.2	251265	27.3	24763.2	2.38	0.730081
20636.2	134542	10052	178070	235154	49627	-10.92	3817	-3.57	0.731199
25792.5	128866	13117	226159	127689	116075	17.29	5404.3	-35.7	0.732317
6985.5	79163.4	5783	46678.5	88034.8	34749	-3.64	986.7	-23.8	0.733435
6996.75	79510.8	5767	66213.4	83178.9	52169	-10.01	1725.9	-19.04	0.733435
20754.8	133574	10183	262143	131548	130597	-20.93	8789	11.9	0.734553
26419.5	76240.8	22710	38159	73442.4	34051	3.64	172.7	5.95	0.737908
6768.75	80639.3	5501	85178.5	125749	44392	-5.46	2005.3	-11.9	0.737908
6843.75	63411.8	7073	7705.5	60841.9	8300	0.91	-30.8	-26.18	0.739026
5669.25	63554.6	5846	1310.1	46968.7	1828	23.66	-27.5	19.04	0.739026
18683.2	187565	6528	262143	137369	125063	-7.28	9945.1	-2.38	0.740144
6567	72125.8	5967	20823	87742.3	15553	-2.73	444.4	-1.19	0.740144
8099.25	67325.3	7884	24266	78758.7	20192	25.48	666.6	35.7	0.74238
114590	102650	73159	105087	106343	64762	-19.11	568.7	52.36	0.743498
82542	87634	61728	78052.7	83655.2	61147	13.65	16.5	-22.61	0.745734
92705.2	89498.7	67884	53286.2	95162.1	36697	51.87	172.7	-23.8	0.745734
67777.5	88286.4	50312	50316.2	84992.1	38798	0.91	27.5	1.19	0.746852
262143	162444	105758	262143	68373.5	251264	-7.28	25408.9	65.45	0.74797
61449	126910	31732	262143	79431.7	216284	-10.01	12007.6	-11.9	0.74797
68941.5	86443.7	52267	125545	81878.6	100487	28.21	679.8	48.79	0.749088
14041.5	75391.1	12206	3977.6	63471.1	4107	7.28	11	27.37	0.749088
20316.8	126302	10542	226020	163154	90788	-6.37	5837.7	26.18	0.749088
89708.2	144496	40687	262143	68373.8	251263	10.01	20592	-15.47	0.749088
64693.5	84343	50268	126918	99157.2	83884	25.48	1525.7	52.36	0.749088
16579.5	97352.8	11161	233302	124306	123001	-10.01	6045.6	-30.94	0.750206
8701.5	88895	6415	176436	109065	106018	5.46	4441.8	-15.47	0.750206
63573.8	86181.7	48344	131303	83255.6	103357	12.74	651.2	44.03	0.752442
13552.5	114915	7729	262143	167208	102745	4.55	6881.6	-23.8	0.752442
6630	63136.2	6882	6484.5	60424.9	7033	-1.82	-46.2	-21.42	0.75356
13316.2	104853	8323	204948	111392	120578	-16.38	4983	15.47	0.75356
14904	131460	7430	249004	163063	100076	-17.29	6285.4	1.19	0.754678
25095.8	133746	12297	262143	101308	169580	17.29	13201.1	59.5	0.754678
17684.2	122693	9446	222879	151102	96667	9.1	5479.1	-5.95	0.755796
219883	145612	98963	262143	68373.5	251264	15.47	29741.8	45.22	0.755796
205510	142902	94249	262143	108851	157828	-2.73	15634.3	40.46	0.756914
262143	165846	103589	262143	71718.8	239544	35.49	26131.6	61.88	0.75915
122177	112814	70975	262143	165121	104044	-3.64	6633	10.71	0.75915
9426.75	74702.7	8270	35590.5	99516.1	23438	8.19	779.9	2.38	0.75915
262143	182964	93897	262143	68373.5	251264	1.82	33308	-22.61	0.760268
5859.75	72443.8	5301	71765.1	79581.7	59099	-41.86	1585.1	-19.04	0.762504
21996	96818.4	14889	150733	178769	55258	-30.03	3862.1	9.52	0.762504
16441.5	117941	9136	262143	120070	143081	-3.64	7293	-15.47	0.763623
5456.25	64278.4	5563	9928.6	61705.1	10545	2.73	-14.3	-49.98	0.763623
24573	77297.5	20834	51282	79322.5	42369	-0.91	486.2	-9.52	0.764741
262143	148849	115418	262143	68373.5	251264	7.28	41391.9	45.22	0.764741
14502	104451	9099	213106	130028	107409	-13.65	5229.4	13.09	0.764741
77594.2	102551	49587	262143	82283.9	208787	36.4	6282.1	-11.9	0.766977
262143	155692	110345	262143	68373.8	251263	-16.38	87137.6	149.94	0.766977
17411.2	83914.1	13598	76234.4	90062	55474	-32.76	1426.7	23.8	0.768095
262143	118365	145143	262143	68373.8	251263	-45.5	79921.6	94.01	0.768095
6673.5	63884.7	6846	11738.1	61888	12430	17.29	118.8	7.14	0.769213
96864	115828	54806	221063	147557	98183	-16.38	4202	-26.18	0.769213
262143	123461	139152	262143	68374.1	251262	17.29	181238	161.84	0.770331
11277.8	106930	6912	227926	125781	118757	3.64	5450.5	27.37	0.771449
262143	178464	96265	262143	68373.8	251263	79.17	130467	154.7	0.772567
16503.8	87344.7	12383	31570	90285	22916	12.74	36.3	22.61	0.773685
11045.2	89976.6	8045	136170	92664.4	96305	-8.19	3285.7	26.18	0.773685
262143	123464	139148	262143	68374.1	251262	6.37	35703.8	4.76	0.774803
262143	198698	86462	262143	68374.1	251262	-14.56	38702.4	20.23	0.775921
61707.8	74880.7	54007	127976	86156.2	97347	22.75	1218.8	-22.61	0.775921
160382	262143	39268	262143	68374.1	251262	27.3	37897.2	24.99	0.777039
11868	114768	6777	230135	133143	113278	5.46	5441.7	2.38	0.777039
93354	91988.3	66509	247734	126752	128089	-29.12	5980.7	-74.97	0.777039
12271.5	120682	6664	262143	129443	132721	-9.1	8156.5	26.18	0.778157
262143	169625	101281	262143	68374.3	251261	32.76	44966.9	17.85	0.778157
64851.8	98400.7	43192	262143	90564.5	189697	8.19	11610.5	42.84	0.778157
188831	161287	76728	262143	68374.3	251261	-29.12	37290	21.42	0.778157
7152	65053.9	7205	2497	53706.4	3047	28.21	-35.2	0	0.778157
48852	86456.3	37031	74792.3	82110.5	59695	13.65	309.1	67.83	0.779275
262143	137913	124570	262143	68374.6	251260	8.19	74372.1	-17.85	0.779275
107968	90220	78428	162977	138594	77066	6.37	2152.7	47.6	0.780393
77022.8	142988	35302	262143	84411.3	203525	31.85	15730	51.17	0.781511
44174.2	136880	21150	262143	89982.4	190924	-11.83	13165.9	7.14	0.782629
188266	192737	64016	262143	68374.1	251262	36.4	28394.3	-15.47	0.784865
30616.5	157002	12780	262143	151401	113472	14.56	8594.3	41.65	0.784865
4791	60637.9	5178	3116.3	53561.5	3813	0.91	-24.2	-7.14	0.784865
10797.8	67266.3	10520	2891.9	58225.4	3255	0	-62.7	-22.61	0.785983
262143	155139	110738	262143	68374.1	251262	40.95	46294.6	0	0.785983
262143	170925	100511	262143	68373.8	251263	95.55	220559	195.16	0.787101
4917	64435.2	5001	8314.9	64116.4	8499	35.49	-23.1	8.33	0.788219
13001.2	99075.6	8600	207737	127126	107093	9.1	5005	-3.57	0.789337
13150.5	123277	6991	262143	154187	111422	38.22	6925.6	41.65	0.789337
6660	76843.3	5680	116543	159492	47888	-11.83	2830.3	28.56	0.789337
48099.8	85792.3	36743	115306	85089.6	88809	5.46	210.1	208.25	0.790455
48489	73839.9	43036	74525	74739.4	65348	21.84	671	19.04	0.792692
15357.8	99869.6	10078	220418	146711	98461	-16.38	5489	-5.95	0.79381
5978.25	64790.9	6047	5072.1	61160.1	5435	-29.12	31.9	34.51	0.796046
15380.2	95333.4	10573	230294	149014	101283	-16.38	5857.5	15.47	0.797164
9407.25	79396.5	7765	18969.5	79609.7	15616	-41.86	218.9	-34.51	0.797164
47940.8	77362.5	40612	137037	104237	86158	-6.37	2890.8	3.57	0.797164
17922	143692	8174	262143	153959	111587	-10.92	8143.3	15.47	0.798282
60750	84307	47224	109554	85773.6	83706	20.02	221.1	46.41	0.7994
10491	81048.9	8483	26804.8	85993.7	20428	-38.22	559.9	-10.71	0.800518
42240	76506.7	36183	51924.4	72347.1	47036	-33.67	415.8	35.7	0.800518
43640.2	128114	22324	156213	147071	69610	12.74	3570.6	19.04	0.801636
10333.5	68467.9	9891	3823.6	58411.1	4290	-6.37	27.5	8.33	0.802754
40336.5	76414.8	34594	81110.7	101139	52558	-10.01	1086.8	2.38	0.802754
4916.25	62940.3	5119	3456.2	57635	3930	1.82	40.7	-4.76	0.803872
8379	65606.5	8370	12425.6	61949.3	13145	4.55	-6.6	5.95	0.803872
35049.8	90316.5	25433	182427	116969	102211	28.21	4145.9	-32.13	0.806108
5775.75	73944	5119	59097.5	76839.4	50404	-5.46	1406.9	17.85	0.806108
60843.8	91526.8	43566	79015.2	86097.6	60145	-2.73	196.9	23.8	0.809462
34965.8	143678	15949	262143	94106	182558	-17.29	13249.5	33.32	0.809462
19049.2	91930.2	13580	117820	99850.6	77330	8.19	2915	-30.94	0.81058
13443	71801.2	12270	6677	70886.8	6173	-7.28	-9.9	11.9	0.811698
17662.5	105836	10937	217118	124382	114398	-7.28	5677.1	32.13	0.811698
85918.5	120023	46914	102627	135270	49721	-30.03	422.4	-60.69	0.812816
71571.8	83963.3	55864	117087	81978.5	93603	-40.95	239.8	36.89	0.813934
7369.5	63960.7	7551	7048.8	59277.6	7793	-10.92	61.6	-14.28	0.813934
14484.8	99598.4	9531	180606	121992	97024	10.92	4282.3	15.47	0.813934
55788.8	78970.4	46298	70474.8	84295.5	54791	-55.51	485.1	-48.79	0.81617
217233	148406	95930	262143	68373.8	251263	4.55	24453	146.37	0.817288
12936	103754	8171	194916	137246	93074	-35.49	5273.4	38.08	0.818406
150137	112946	87116	262143	68373.5	251264	-1.82	19344.6	39.27	0.818406
11820.8	104489	7414	163797	131469	81651	-8.19	4151.4	-2.38	0.821761
28227	87299.9	21190	46121.9	88593.9	34118	-38.22	623.7	42.84	0.821761
38219.2	198097	12644	262143	112542	152652	20.02	16112.8	32.13	0.822879
80979	96925.1	54754	255619	105378	158973	5.46	1032.9	59.5	0.823997
108354	93480.9	75963	262143	107241	160198	-0.91	8237.9	-9.52	0.823997
9260.25	89325.8	6794	63030	106014	38964	-10.92	1652.2	1.19	0.825115
12181.5	71247.4	11205	22392.7	69291.7	21179	29.12	2.2	-2.38	0.827351
11268.8	126826	5823	227472	162527	91724	6.37	5596.8	35.7	0.828469
8441.25	108706	5089	154959	114936	88357	-17.29	3521.1	-15.47	0.831823
14390.2	87990.2	10718	208051	137756	98978	3.64	4892.8	8.33	0.831823
140043	116948	78478	148421	111833	86977	13.65	127.6	36.89	0.832941
8838.75	105704	5480	181069	123028	96454	5.46	4475.9	-1.19	0.832941
37612.5	73605.5	33489	38809.1	69138.4	36787	6.37	336.6	3.57	0.834059
23722.5	123348	12604	262143	97287.5	176588	50.05	10965.9	-39.27	0.834059
11256.8	137098	5381	202313	161758	81967	-19.11	4802.6	0	0.834059
184092	147587	81746	262143	105084	163486	-30.94	10363.1	45.22	0.836295
117841	111823	69063	262143	98019.1	175270	20.02	10411.5	38.08	0.837413
19082.2	118291	10572	205933	160457	84110	-10.92	5036.9	21.42	0.838531
20051.2	112439	11687	262143	101838	168697	16.38	8927.6	-17.85	0.839649
11254.5	99083.1	7444	225745	127524	116013	33.67	5713.4	-2.38	0.841885
64104.8	91133.6	46099	101049	93475.5	70846	25.48	171.6	42.84	0.841885
201883	159263	83074	262143	69437.5	247414	-7.28	29366.7	48.79	0.841885
10353.8	93091.4	7289	153042	106786	93924	-2.73	4087.6	34.51	0.843003
30025.5	67264.4	29254	28809	63866.7	29562	11.83	-42.9	15.47	0.844121
82728	92529.3	58594	160262	135210	77679	-13.65	2830.3	22.61	0.845239
262143	176059	97580	262143	68373.5	251264	-7.28	115431	176.12	0.846358
15427.5	67354.4	15011	19712	67025.3	19274	-6.37	-20.9	-8.33	0.847476
262143	117989	145605	262143	68373.8	251263	143.78	262143	511.7	0.847476
10039.5	69221.3	9505	4008.4	62220.4	4222	-12.74	-37.4	-15.47	0.847476
5769.75	63508	5954	5377.9	59950	5879	-10.01	222.2	11.9	0.849712
76539.8	94493.8	53084	229464	88346.6	170218	-4.55	1414.6	44.03	0.849712
17381.2	68781.9	16561	19571.2	66216.7	19370	46.41	169.4	-34.51	0.85083
10574.2	66859.1	10365	3942.4	58666.9	4404	-2.73	-71.5	7.14	0.85083
86193.8	91181.6	61951	176302	88161.3	131057	-7.28	139.7	80.92	0.851948
13848.8	72306.5	12552	10530.3	66716.3	10344	49.14	-16.5	-2.38	0.851948
51891.8	83183.2	40883	84139	80621.9	68395	-10.92	577.5	57.12	0.854184
8163	67453.1	7931	14579.4	64563.5	14799	0	413.6	19.04	0.855302
16185	67534.7	15706	13745.6	66876.9	13470	-9.1	279.4	17.85	0.85642
7355.25	95282.4	5059	109047	101140	70660	20.93	2577.3	-23.8	0.85642
9881.25	65877.7	9830	4316.4	57321.1	4935	10.01	16.5	-1.19	0.858656
15387	67805.4	14872	19123.5	66603.5	18817	10.01	104.5	36.89	0.859774
6279.75	64637.9	6367	8223.6	60029.2	8978	-6.37	-23.1	51.17	0.86201
37460.2	74299.2	33042	72536.2	74074.5	64175	-26.39	618.2	54.74	0.864246
86409.8	120701	46917	262143	114847	149588	29.12	18635.1	45.22	0.864246
47396.2	82782.4	37522	66744.7	84242	51924	15.47	344.3	45.22	0.866482
58377	87255.3	43846	116652	80676.3	94760	4.55	1103.3	27.37	0.8676
9981	84336.6	7756	92854.3	111688	54485	3.64	2285.8	4.76	0.868718
90330.8	107939	54845	134661	104991	84056	-45.5	1789.7	26.18	0.868718
5932.5	64972	5984	10557.8	63223.3	10944	-0.91	23.1	15.47	0.868718
11196.8	108839	6742	190074	123784	100633	11.83	4539.7	-13.09	0.873191
17079.8	79492.8	14081	140334	100457	91551	32.76	3919.3	-3.57	0.875427
12636.8	66663.6	12423	5276.7	62500.2	5533	14.56	11	-20.23	0.875427
5640.75	68737.9	5378	29162.1	77914.6	24529	-1.82	666.6	17.85	0.879899
10434	88621.4	7716	119948	103860	75688	-5.46	3203.2	-9.52	0.882135
30182.2	68915.9	28702	32721.7	81612.5	26276	-20.93	188.1	-44.03	0.883253
9087.75	64351.7	9255	5683.7	60853.9	6121	23.66	40.7	-15.47	0.884371
12103.5	143985	5509	214123	205010	68449	16.38	5370.2	-15.47	0.885489
45275.2	76923.2	38573	67465.2	73047.2	60528	14.56	348.7	77.35	0.885489
37812	84184.2	29436	15759.7	83881.1	12313	0.91	-29.7	21.42	0.888843
8705.25	96304.4	5924	182985	115565	103769	-10.01	4913.7	-20.23	0.889961
30591	123025	16296	258339	139638	121246	-25.48	6881.6	-14.28	0.891079
10927.5	76226.2	9395	5771.7	66360.4	5700	2.73	-6.6	42.84	0.891079
103243	96571.9	70063	86883.5	96564.1	58966	-30.94	656.7	7.14	0.891079
15395.2	67800.8	14881	12338.7	66460.9	12167	37.31	23.1	3.57	0.892197
64629	82358.4	51428	85620.7	79147.5	70896	-40.95	1075.8	-2.38	0.893315
4910.25	64295.3	5005	2253.9	55239.9	2674	-4.55	-48.4	-9.52	0.893315
5462.25	67836.7	5277	7535	65371.2	7554	2.73	249.7	8.33	0.897788
8493	85080.6	6542	175134	102865	111579	-5.46	4189.9	0	0.901142
67834.5	86816.3	51207	84356.8	93243.5	59290	-6.37	640.2	-13.09	0.901142
7643.25	73749.7	6792	22737	115502	12901	4.55	488.4	-13.09	0.904496
7116.75	76396.9	6105	85702.1	86567.3	64881	-14.56	2151.6	-55.93	0.906732
14766	77422.6	12499	14086.6	73198.5	12612	15.47	38.5	-29.75	0.906732
61971	88719.9	45777	104238	86523.2	78954	-1.82	1376.1	61.88	0.906732
31695	126241	16454	262143	96009.8	178938	26.39	10942.8	24.99	0.908968
13412.2	69866.1	12581	9447.9	69461.3	8914	14.56	-25.3	9.52	0.910086
6782.25	84534.3	5258	110977	93738.4	77588	0	2555.3	0	0.91344
6920.25	68851.6	6587	4222.9	62135.6	4454	10.01	-9.9	-64.26	0.914558
151119	156516	63276	262143	89167	192670	61.88	16955.4	-35.7	0.914558
8409.75	107456	5129	143133	117107	80101	19.11	3226.3	2.38	0.916794
6000.75	74680	5266	47437.5	82797.1	37548	3.64	1178.1	4.76	0.916794
44132.2	75299.4	38410	47743.3	71215.1	43936	-14.56	369.6	65.45	0.917912
71419.5	89943.1	52039	132782	94568.5	92018	39.13	578.6	55.93	0.91903
91824	134734	44664	262143	163012	105390	-15.47	6971.8	2.38	0.923502
33799.5	80845.4	27399	64735	82338.1	51525	10.92	1161.6	32.13	0.925739
5730.75	68912	5450	2240.7	59766.6	2457	-14.56	5.5	38.08	0.925739
100130	109376	59996	143783	108959	86482	-57.33	932.8	79.73	0.927975
26139	67538.5	25364	25236.2	65123.6	25396	17.29	262.9	35.7	0.929093
27438.8	150303	11964	262143	90848.4	189104	14.56	11183.7	-20.23	0.930211
104430	96226.6	71123	156176	101248	101090	-38.22	3968.8	4.76	0.933565
82709.2	86825.6	62429	157265	84158.1	122466	30.94	1710.5	27.37	0.934683
14921.2	105843	9239	164408	126509	85169	-4.55	4309.8	-27.37	0.934683
40341	76636	34498	67060.4	75578.2	58150	50.05	309.1	38.08	0.936919
77272.5	90388.9	56026	121729	80756.1	98787	12.74	18.7	-27.37	0.938037
44391	78276.1	37166	58196.6	76495.2	49859	1.82	456.5	47.6	0.938037
12249	67777	11844	4958.8	62066.5	5236	-6.37	-45.1	14.28	0.939155
108446	97454.8	72927	149718	106637	92012	1.82	2231.9	7.14	0.941391
108846	134439	53060	262143	96580.9	177880	-39.13	7081.8	27.37	0.942509
14988	135334	7258	262143	138503	124039	-10.01	7911.2	11.9	0.943627
54823.5	105630	34014	262143	97368.5	176441	36.4	8712	0	0.943627
9985.5	78806.6	8304	48935.7	74577.4	43003	-0.91	1175.9	20.23	0.943627
183883	153312	78604	262143	68374.1	251262	-27.3	35998.6	39.27	0.943627
8101.5	93458.9	5681	104242	103984	65698	21.84	2758.8	-7.14	0.944745
262143	150480	114167	262143	68374.1	251262	34.58	59848.8	40.46	0.945863
12832.5	108305	7765	262143	128165	134044	0.91	7526.2	9.52	0.945863
262143	150009	114525	262143	68373.8	251263	9.1	96179.6	79.73	0.946981
7307.25	66734.7	7176	4629.9	63571.2	4773	-10.01	106.7	9.52	0.946981
262143	126276	136050	262143	68373.8	251263	20.02	65195.9	28.56	0.948099
76884.8	126878	39713	262143	68374.1	251262	26.39	16578.1	24.99	0.948099
262143	130445	131702	262143	68374.1	251262	83.72	134589	83.3	0.950335
28644	115978	16186	262143	83927.6	204698	20.93	11880	-13.09	0.950335
33979.5	70089.4	31772	36649.8	70109.5	34259	-4.55	775.5	40.46	0.950335
86924.2	96034.5	59319	206222	117021	115492	34.58	5129.3	-26.18	0.951453
213365	157983	88510	262143	68481.2	250869	8.19	21047.4	33.32	0.951453
262143	125498	136893	262143	68374.3	251261	3.64	84843	147.56	0.952571
6300	78226	5278	109451	84469.6	84918	15.47	2746.7	29.75	0.952571
31083.8	72337.8	28161	40703.3	72306.5	36892	34.58	205.7	91.63	0.952571
52808.2	84213.6	41096	85050.9	87714.3	63546	19.11	370.7	99.96	0.952571
96733.5	95774.8	66192	256742	131600	127856	40.95	6299.7	45.22	0.95369
14708.2	108562	8879	177994	153165	76160	12.74	4167.9	39.27	0.955926
82808.2	85765.9	63276	162479	79926.5	133225	29.12	1247.4	33.32	0.955926
65706	89734.9	47987	166368	84624	128842	35.49	757.9	44.03	0.95928
17425.5	68118	16765	9982.5	64138.5	10200	10.92	-26.4	67.83	0.960398
23492.2	74172	20757	58033.8	74658	50943	-12.74	-24.2	38.08	0.960398
76557.8	87036.2	57646	81702.5	78924.2	67843	19.11	843.7	26.18	0.960398
24640.5	75206.8	21472	41846.2	72403.6	37877	11.83	127.6	29.75	0.962634
74415	87156.9	55955	74068.5	85540.3	56747	13.65	719.4	7.14	0.962634
71704.5	87223	53876	141054	81020.6	114096	52.78	699.6	77.35	0.962634
9454.5	101525	6103	201264	134614	97984	-3.64	4918.1	-21.42	0.965988
47491.5	83534.3	37259	113594	77711.8	95796	11.83	308	45.22	0.968224
80819.2	118717	44615	262143	68374.6	251260	1.82	17197.4	53.55	0.968224
10578.8	106676	6499	174528	119606	95630	14.56	4763	22.61	0.969342
93797.2	91403.9	67252	196885	98207	131386	0	982.3	138.04	0.973814
70764.8	88102.7	52639	136438	90857.3	98414	36.4	136.4	-4.76	0.974932
46068.8	92968.8	32475	100024	86452.6	75824	-29.12	916.3	123.76	0.974932
200619	177951	73884	262143	117192	146596	42.77	12898.6	52.36	0.97605
32423.2	70853.3	29990	22050.6	68785.2	21009	6.37	3.3	9.52	0.97605
11757.8	67610.4	11397	5043.5	67455.3	4900	15.47	30.8	1.19	0.977168
7824.75	64487.3	7952	5032.5	63473.8	5196	12.74	-7.7	-11.9	0.977168
42676.5	81891.7	34153	53082.7	82856.9	41986	-39.13	677.6	-7.14	0.978286
85521.8	161042	34803	262143	68374.1	251262	-0.91	33002.2	39.27	0.978286
83193.8	87771.4	62118	193982	83276.8	152657	-13.65	1337.6	41.65	0.979405
12502.5	115273	7108	249083	153007	106687	-10.92	6167.7	3.57	0.980523
127329	163877	50920	154050	151520	66630	31.85	1928.3	-21.42	0.980523
257394	183982	91686	262143	86979.3	197516	-55.51	11077	96.39	0.982759
24714.8	74733.8	21673	44046.2	70591.1	40892	6.37	275	-16.66	0.982759
262143	121217	141728	262143	68373.8	251263	11.83	168429	202.3	0.983877
82823.2	94933.3	57176	139786	111855	81901	-25.48	2702.7	32.13	0.983877
42267.8	86699.8	31950	45383.8	83780	35501	-15.47	369.6	8.33	0.984995
50966.2	120036	27826	262143	76961.8	223225	2.73	14894	73.78	0.984995
262143	167945	102294	262143	68373.5	251264	-7.28	73591.1	24.99	0.986113
13794.8	90116.9	10032	193137	115014	110051	0.91	4643.1	22.61	0.988349
15528.8	121284	8391	262143	147276	116650	25.48	6945.4	-1.19	0.988349
32340	133524	15873	262143	99538.2	172595	-15.47	10062.8	-39.27	0.990585
32337.8	131633	16100	262143	68373	251266	-3.64	14625.6	-40.46	0.990585
42132	172293	16026	262143	87911.8	195421	-0.91	14317.6	-20.23	0.990585
11653.5	73139.6	10442	85713.1	86913.3	64631	29.12	1926.1	-34.51	0.991703
13742.2	135716	6636	258332	175147	96662	-15.47	6272.2	-26.18	0.992821
51078.8	97260.1	34418	262143	69374.7	247638	-13.65	12263.9	-10.71	0.992821
39339	75961.1	33940	75285.1	74534.5	66196	19.11	958.1	28.56	0.992821
7635	86195.9	5805	11126.5	89055.5	8188	27.3	-30.8	-27.37	0.992821
7614	83977	5942	116996	98461	77873	7.28	3096.5	-30.94	0.992821
37485	83083.6	29568	49658.4	89665.6	36295	20.93	424.6	30.94	0.993939
13599	86342.2	10322	192534	124164	101623	46.41	4956.6	34.51	0.993939
13094.2	105397	8142	246694	139459	115929	-16.38	6152.3	19.04	0.995057
15217.5	103048	9678	138183	154199	58729	24.57	3395.7	5.95	0.995057
262143	126503	135805	262143	68372.4	251268	19.11	164850	166.6	0.996175
24493.5	111674	14374	241231	124496	126987	-22.75	6042.3	9.52	0.996175
17739	104517	11123	260532	134938	126534	-4.55	6373.4	44.03	0.997293
13971.8	88503.1	10346	136143	119009	74971	-20.93	4217.4	2.38	0.999529
262143	159515	107700	262143	68371.9	251270	76.44	247014	339.15	0.999529
10638	84087.8	8291	134401	100220	87888	24.57	3542	16.66	1.00065
9901.5	76010.9	8537	18122.5	74215.8	16003	-14.56	264	13.09	1.00177
22235.2	70152.6	20772	44873.4	69148.7	42529	-17.29	234.3	19.04	1.00512
37902.8	74496	33344	71650.7	70660.9	66454	25.48	108.9	98.77	1.00512
10148.2	68318	9735	10915.3	68862.6	10388	44.59	258.5	7.14	1.00959
8746.5	64791.5	8847	4557.3	59519.2	5018	-6.37	57.2	33.32	1.01071
10255.5	98332.8	6835	231371	142272	106578	50.96	5717.8	19.04	1.01183
5293.5	67049.6	5174	2821.5	62385.2	2964	2.73	-28.6	14.28	1.01183
17820	73867.9	15810	19577.8	86470.6	14838	-20.93	279.4	13.09	1.01183
10451.2	109031	6282	193718	130997	96914	-0.91	4986.3	4.76	1.01518
50598.8	86594.2	38294	112131	114921	63945	-32.76	2098.8	5.95	1.01518
15845.2	87007.5	11935	164264	121894	88316	-17.29	4320.8	4.76	1.01742
58424.2	87194.7	43912	93699.1	82096.6	74798	10.92	577.5	27.37	1.01854
29772	78362.1	24899	63889.1	77583.7	53968	-4.55	619.3	65.45	1.01854
82176.8	97576.4	55193	138494	97506.3	93085	-14.56	1345.3	13.09	1.01854
39740.2	71563.7	36393	45012	68502.1	43063	-16.38	430.1	4.76	1.01854
8510.25	98243.4	5677	154431	107101	94498	-26.39	3874.2	-1.19	1.01965
35607	72100.7	32365	32756.9	74151.4	28951	12.74	342.1	28.56	1.02077
61757.2	79884	50665	88574.2	78923.2	73550	4.55	1026.3	21.42	1.02301
22518	117598	12549	262143	142043	120948	0	6825.5	-16.66	1.02301
6896.25	90372.5	5001	129076	130113	65014	6.37	3220.8	20.23	1.02301
65023.5	79229.9	53785	116303	76566.4	99548	-7.28	71.5	176.12	1.02301
52178.2	76745.6	44557	74353.4	77745	62677	-20.93	848.1	-11.9	1.02524
127010	147400	56470	262143	68371.6	251271	9.1	37378	49.98	1.02636
54879	93085.6	38637	73070.8	92477.6	51783	-6.37	686.4	70.21	1.02972
59541	78079.1	49976	127658	104461	80089	30.03	2225.3	-36.89	1.03195
13917	153262	5951	223098	183514	79672	-23.66	5615.5	-15.47	1.03195
55917.8	79455	46122	71704.6	76325.9	61568	22.75	607.2	51.17	1.03307
78361.5	90657.9	56647	187376	115941	105915	5.46	3680.6	20.23	1.03419
46020	75501.1	39946	56620.3	73564.5	50441	8.19	508.2	28.56	1.03642
5466.75	67661.7	5295	4703.6	61774.6	4990	-20.02	-8.8	-22.61	1.03642
6341.25	65425.1	6352	17591.2	64090.3	17988	5.46	50.6	-19.04	1.03754
81788.2	98173.5	54598	67326.6	90721.2	48636	-34.58	-15.4	32.13	1.03866
18521.2	123732	9810	232436	141053	107994	33.67	5717.8	-15.47	1.0409
8818.5	73960.7	7814	46312.2	78703.4	38564	36.4	1191.3	0	1.0409
38188.5	79137.4	31625	38369.1	79504.2	31628	31.85	342.1	30.94	1.04201
7145.25	80348.5	5828	44239.8	75197.1	38556	-12.74	1003.2	21.42	1.04425
48389.2	73816.7	42961	50325	72388.6	45561	0	459.8	-22.61	1.04537
9470.25	123560	5023	104606	166507	41172	-27.3	2340.8	9.52	1.04537
6282	75805	5431	3984.2	73427.6	3556	15.47	-23.1	-30.94	1.04649
14243.2	122003	7651	262143	131983	130167	-22.75	7420.6	47.6	1.05096
33771	94865.7	23330	187769	177355	69384	-5.46	4610.1	-11.9	1.05096
13848.8	66744.5	13598	8160.9	62473.2	8561	18.2	331.1	2.38	1.05208
7553.25	70204.2	7051	16288.8	117231	9106	41.86	253	13.09	1.05208
7023	86563.7	5317	105145	128580	53591	8.19	2564.1	27.37	1.0532
47040	77939.4	39554	56019.7	76307.5	48112	-10.92	323.4	2.38	1.0532
5349.75	64818.1	5409	3188.9	62087.9	3366	45.5	-45.1	27.37	1.0532
8713.5	69125.8	8261	22518.1	69209.1	21323	12.74	49.5	-13.09	1.05431
70661.2	91720.1	50489	139273	89151.4	102381	16.38	734.8	105.91	1.05543
21118.5	77449.5	17870	43033.1	75143.7	37531	-8.19	90.2	32.13	1.05879
70230	96115.6	47886	198548	153994	84497	17.29	4150.3	-14.28	1.06102
10368	117394	5788	178651	160338	73021	-1.82	4205.3	14.28	1.06102
8411.25	70509	7818	19100.4	68041.7	18397	20.93	30.8	27.37	1.06102
11298.8	66914.4	11066	9801	65515.9	9804	-17.29	136.4	54.74	1.06214
17746.5	85839.1	13549	172750	112073	101017	16.38	4214.1	22.61	1.06326
23885.2	75616.8	20701	32809.7	91968.2	23380	5.46	146.3	22.61	1.06438
16266.8	103692	10281	262143	109744	156545	20.02	6695.7	-16.66	1.06773
28736.2	97907.9	19235	208522	105748	129229	22.75	5799.2	9.52	1.06773
10884.8	68683.1	10386	8063	62832	8410	-3.64	166.1	-5.95	1.06773
8886.75	96712.4	6022	163564	124278	86253	22.75	4009.5	-7.14	1.06885
8307.75	78724.2	6916	77697.4	84657.5	60148	-14.56	1875.5	-44.03	1.07108
58920.8	86916.3	44427	85138.9	81202.4	68713	-4.55	1012	29.75	1.07108
17368.5	65188.8	17461	19015.7	64839.4	19220	23.66	81.4	69.02	1.0722
33546.8	176844	12432	262143	99512.9	172639	15.47	11979	-51.17	1.07444
9089.25	92740.6	6423	184510	106411	113635	6.37	4574.9	19.04	1.07444
18314.2	69745.1	17209	14985.3	67631.5	14521	-4.55	74.8	24.99	1.07556
7449	69088.3	7066	4056.8	62498	4254	19.11	133.1	9.52	1.07667
57621.8	81313.9	46441	120008	93975.8	83690	-11.83	764.5	127.33	1.07667
10237.5	64351.1	10426	7799	61351	8331	-16.38	-28.6	14.28	1.07667
73497.8	115871	41570	262143	115243	149074	-4.55	7053.2	-20.23	1.07779
48542.2	83368.7	38159	56485	76393.5	48457	-67.34	-3.3	28.56	1.07779
52353	88184.8	38907	102562	81801.8	82168	8.19	867.9	69.02	1.08226
62163	168191	24222	262143	68370.5	251275	-6.37	23718.2	-16.66	1.08226
5715	66643.8	5620	2136.2	59573.6	2350	-17.29	-38.5	-14.28	1.08338
5187	65096.8	5222	3656.4	58717.4	4081	26.39	-2.2	-2.38	1.08897
35898.8	142318	16531	262143	83370.4	206066	10.01	14527.7	4.76	1.08897
192107	137603	91495	262143	94498.4	181800	18.2	13503.6	-4.76	1.09121
48859.5	111148	28809	262143	73929.2	232382	-15.47	13799.5	39.27	1.09121
32772	74985.9	28642	47282.4	73912.3	41924	10.92	244.2	22.61	1.09121
81421.5	102533	52042	131581	100342	85939	-6.37	999.9	-17.85	1.09456
38526.8	80045.9	31543	67375	77500.1	56974	-17.29	526.9	27.37	1.09456
146916	145742	66064	262143	71163.5	241413	-13.65	14477.1	60.69	1.09568
84828.8	95839.1	58007	262143	119746	143469	-0.91	6882.7	4.76	1.09792
199902	160527	81611	262143	68371.4	251272	-35.49	26274.6	314.16	1.10015
199436	152471	85723	262143	108177	158812	-2.73	11996.6	-7.14	1.10015
262143	144845	118608	262143	68370.8	251274	21.84	43120	24.99	1.10351
62793.8	94207.2	43683	64355.5	88365.6	47729	-3.64	248.6	72.59	1.10351
262143	179980	95454	262143	68370.8	251274	75.53	207996	234.43	1.10351
8513.25	63523.2	8783	5440.6	59376.4	6005	12.74	-38.5	44.03	1.10463
10678.5	96527.8	7250	93227.2	107322	56929	-8.19	2300.1	14.28	1.10574
218036	246391	57994	262143	68371.1	251273	36.4	37167.9	111.86	1.10574
5562	62717	5812	6550.5	61433	6988	-4.55	91.3	5.95	1.1091
38187	95450.8	26219	43550.1	100560	28382	12.74	674.3	26.18	1.1091
6001.5	72607.4	5417	108370	88306.3	80426	-15.47	2609.2	35.7	1.11357
14206.5	132025	7052	258069	193066	87601	-9.1	6440.5	-3.57	1.11469
60720.8	84792.5	46931	74845.1	79836.1	61439	28.21	679.8	89.25	1.11804
48388.5	88110.6	35991	64771.3	81050.4	52373	-10.01	-45.1	7.14	1.11916
8760	93016.1	6172	120506	147904	53396	6.37	2944.7	-11.9	1.11916
10674	91203.6	7670	81342.8	104732	50900	34.58	1864.5	-45.22	1.12028
9068.25	76762.7	7742	4738.8	72089.6	4308	-37.31	-26.4	2.38	1.12251
72402	83335.2	56938	120693	80506.3	98250	7.28	273.9	21.42	1.12251
15888.8	67717.1	15377	18606.5	66871.2	18235	-27.3	138.6	24.99	1.12475
8075.25	75776	6984	110903	84051	86473	16.38	2781.9	-11.9	1.12475
23179.5	92678.4	16391	262143	92732	185263	-1.82	7973.9	-19.04	1.12587
49611.8	85386.7	38078	148511	83128.2	117082	-5.46	1133	49.98	1.12587
11178	69894.2	10481	58149.3	87333.2	43636	21.84	1417.9	5.95	1.12587
8466	109197	5081	147158	135716	71061	20.02	3605.8	0	1.12587
79121.2	103814	49948	223412	123428	118624	30.94	4950	2.38	1.12699
67659.8	142678	31078	262143	68373	251266	-48.23	27572.6	-45.22	1.1281
12433.5	65750.2	12393	16537.4	64932.9	16691	-15.47	8.8	-39.27	1.1281
65902.5	92698	46592	143891	96849.5	97368	39.13	1245.2	82.11	1.13034
15375.8	72687.4	13863	20367.6	71208.9	18745	14.56	399.3	38.08	1.13034
17805	84226.1	13854	101791	100850	66147	-5.46	2113.1	-13.09	1.13146
19664.2	71085.9	18129	27414.2	72652.2	24729	-12.74	446.6	-4.76	1.13146
25998.8	70991	24001	38292.1	104107	24105	-1.82	456.5	-36.89	1.13481
10699.5	64956.2	10795	6657.2	61284.8	7119	-31.85	11	29.75	1.13593
10646.2	97364.3	7166	159866	134728	77764	-30.03	3679.5	-20.23	1.13817
15749.2	103204	10001	216734	153029	92818	13.65	5474.7	-17.85	1.13928
6372.75	73181.1	5707	10029.8	72145	9111	-38.22	-17.6	13.09	1.13928
14214.8	67647.8	13771	17560.4	66657.3	17265	-4.55	273.9	-69.02	1.1404
11515.5	87509.3	8624	164667	100406	107480	10.01	4084.3	45.22	1.1404
12982.5	85039.6	10005	168432	108281	101942	-1.82	4327.4	-7.14	1.14264
50520	80063.8	41353	66172.7	75468	57464	30.94	634.7	57.12	1.14376
8068.5	77115	6857	9010.1	70363	8392	-8.19	-3.3	9.52	1.14599
47654.2	83676.8	37323	139191	95397.5	95621	26.39	1193.5	2.38	1.14711
8757	76093.7	7542	58056.9	99482.8	38246	-14.56	1398.1	-8.33	1.14711
7050	65166.3	7090	5055.6	61470.1	5390	-31.85	2.2	36.89	1.14823
12414	66998.6	12143	6328.3	71964.5	5763	-14.56	5.5	27.37	1.14823
13500	66828	13239	14171.3	64964.4	14296	16.38	365.2	-16.66	1.14935
15091.5	92200.7	10727	253901	106875	155693	-6.37	6295.3	1.19	1.14935
161535	136505	77553	233234	169646	90101	22.75	3424.3	86.87	1.14935
40304.2	75235.8	35108	68384.8	78052	57419	2.73	537.9	26.18	1.15046
58530	86755.8	44214	108692	151359	47062	-34.58	1487.2	-5.95	1.15046
12790.5	118078	7099	245064	148099	108444	15.47	5855.3	3.57	1.15046
6185.25	63356.8	6398	7948.6	61933.1	8411	10.01	30.8	-1.19	1.15158
16329	106992	10002	262143	153833	111678	-9.1	7514.1	-54.74	1.15606
45876	83341.1	36075	40126.9	82821.8	31752	0	195.8	21.42	1.15606
262143	186822	91958	262143	68371.6	251271	57.33	23893.1	97.58	1.15717
147196	125051	77142	262143	85140.8	201781	32.76	15445.1	71.4	1.15829
95889.8	162417	38692	262143	68371.4	251272	-28.21	43585.3	-5.95	1.15941
104296	144016	47461	262143	68371.4	251272	45.5	31939.6	-26.18	1.16053
254615	165621	100751	262143	68371.1	251273	-4.55	41951.8	38.08	1.16165
12807.8	92625.1	9062	221221	130410	111172	-21.84	5584.7	44.03	1.16276
262143	137725	124740	262143	68371.1	251273	-15.47	54905.4	41.65	1.16276
262143	135729	126574	262143	68370.8	251274	33.67	187706	355.81	1.16388
110762	110355	65778	151957	123057	80927	-0.91	3307.7	8.33	1.165
59493.8	91534	42596	58482.6	84285.5	45473	3.64	402.6	-36.89	1.16612
41386.5	71682.1	37838	108813	76974.8	92643	-3.64	796.4	-20.23	1.16724
17345.2	65692.2	17304	11588.5	63495	11961	18.2	-29.7	11.9	1.16724
10528.5	117067	5894	142334	152304	61246	3.64	3441.9	52.36	1.16947
68050.5	85652.6	52068	126686	80480.9	103161	-23.66	638	73.78	1.16947
25563	101190	16556	262143	95854.5	179228	-8.19	8680.1	38.08	1.16947
11281.5	137655	5371	209906	141657	97111	10.01	5418.6	0	1.17059
163446	121017	88513	238566	132713	117808	13.65	2978.8	-34.51	1.17394
18306	124476	9638	262143	139366	123271	-12.74	8098.2	-55.93	1.17394
53396.2	83463.6	41927	125089	150014	54647	12.74	3063.5	29.75	1.17506
5883.75	67107.1	5746	6452.6	65058.1	6500	19.11	1.1	19.04	1.17618
27872.2	183748	9941	262143	94528	181743	11.83	14595.9	-23.8	1.17618
28627.5	73123.6	25657	50227.1	74573.7	44140	1.82	349.8	0	1.17842
12374.2	117889	6879	241443	151564	104400	18.2	5907	5.95	1.17842
64166.2	90267.4	46586	79443.1	97108.7	53614	-9.1	733.7	32.13	1.17953
153121	130912	76654	262143	68370.8	251274	-18.2	20634.9	-14.28	1.17953
15900	131320	7935	262143	143283	119901	38.22	7889.2	-21.42	1.18065
262143	149958	114564	262143	68370.5	251275	10.01	62312.8	168.98	1.18177
12196.5	67784.1	11792	15266.9	64558.8	15498	-7.28	-7.7	9.52	1.18177
11374.5	67681.1	11014	18932.1	67208.4	18461	-12.74	86.9	-20.23	1.18401
18906	67529.1	18348	15316.4	62849.9	15971	47.32	5.5	13.09	1.18401
46097.2	75401.3	40066	59704.7	78246.8	50006	9.1	251.9	45.22	1.18624
17619	82986.8	13914	21706.3	83733.2	16989	17.29	601.7	-34.51	1.18848
25008.8	76626.9	21389	20046.4	70333.6	18679	14.56	581.9	-27.37	1.18848
30009	71294.9	27585	32072.7	71683.9	29322	0	158.4	46.41	1.1896
16536	116653	9290	104027	109816	62081	15.47	1994.3	7.14	1.1896
52683	78841.6	43792	67437.7	78285.3	56455	0.91	90.2	39.27	1.19183
10959	64668.6	11106	4802.6	58350.6	5394	-44.59	8.8	11.9	1.19519
81746.2	156199	34298	262143	68370.5	251275	35.49	21409.3	35.7	1.19519
54441	75987.6	46953	74339.1	73555.7	66234	-11.83	436.7	5.95	1.19519
9994.5	107412	6098	151511	137023	72465	-16.38	3830.2	8.33	1.1963
19192.5	96761.3	12999	177791	113254	102881	-11.83	4221.8	0	1.1963
11750.2	120738	6378	202157	139695	94839	-2.73	4863.1	-9.52	1.19742
8231.25	63794.1	8456	9676.7	64291.6	9864	-2.73	101.2	2.38	1.19742
57741	84990.4	44524	46037.2	76986.3	39190	-8.19	24.2	13.09	1.20078
67517.2	93662.6	47242	78326.6	84939.1	60434	28.21	333.3	-40.46	1.20189
45920.2	79722.1	37749	65008.9	81072.2	52551	-10.92	675.4	-9.52	1.20301
72437.2	92788.5	51162	159456	92362.8	113142	-4.55	931.7	97.58	1.20301
9379.5	84808.9	7248	141684	110546	83996	-36.4	3231.8	2.38	1.20301
14667.8	94519.7	10170	212791	97875.1	142482	-8.19	5170	10.71	1.20525
5829	63763.9	5991	3466.1	62611.4	3628	-21.84	-33	-26.18	1.20525
9639	124253	5084	211928	150760	92126	0	5266.8	-11.9	1.20972
40400.2	77687.6	34081	67424.5	76651.5	57647	2.73	575.3	-21.42	1.21084
71538	80265.6	58410	115793	110032	68967	12.74	1868.9	3.57	1.21308
72648	146229	32559	262143	68370.3	251276	43.68	26049.1	-34.51	1.21308
43608	76192.2	37509	59821.3	77488.4	50594	-6.37	61.6	-11.9	1.21308
100736	95597.9	69058	145820	97765.6	97749	48.23	1849.1	45.22	1.21419
98223	102318	62913	261338	231870	73865	47.32	4654.1	8.33	1.21531
18315.8	78747	15243	123398	97554.9	82897	-1.82	2944.7	-9.52	1.21643
28239	118709	15590	262143	95231.7	180400	-29.12	10194.8	16.66	1.21755
90674.2	94301.8	63015	134541	93319.4	94485	-8.19	1212.2	102.34	1.21867
63778.5	85448.3	48916	76814.1	83911.3	59993	-2.73	969.1	32.13	1.21978
18633.8	119865	10188	246404	107756	149861	-10.01	6338.2	-28.56	1.21978
69126	97098.8	46656	139398	99325.4	91976	-23.66	187	-32.13	1.2209
72299.2	110404	42917	262143	106588	161179	24.57	1148.4	36.89	1.22202
116092	152399	49923	262143	68370.8	251274	-24.57	23709.4	49.98	1.22202
15800.2	158598	6529	244189	171544	93289	20.93	5883.9	-4.76	1.22314
51741.8	82488.7	41108	61355.8	78593.8	51162	-7.28	193.6	26.18	1.22649
5727.75	65510.3	5730	21986.8	66833.4	21560	-19.11	576.4	-5.95	1.22649
79332	92688.8	56092	117769	95669.4	80675	0	136.4	49.98	1.22761
11992.5	121212	6484	262143	140615	122176	-13.65	6815.6	24.99	1.22873
66543.8	82717.1	52722	113579	79414.7	93730	36.4	643.5	-13.09	1.22985
60763.5	135269	29439	262143	68989.7	249020	30.03	18664.8	29.75	1.22985
262143	180339	95264	262143	68370.8	251274	-32.76	30356.7	76.16	1.22985
156852	134525	76413	262143	68370.8	251274	11.83	24091.1	10.71	1.23096
87759.8	87762.4	65534	261169	88326.2	193781	-4.55	1763.3	79.73	1.23096
5895.75	63310.5	6103	3767.5	60191.8	4102	-21.84	-5.5	-11.9	1.23208
98486.2	135312	47700	262143	68370.8	251274	32.76	20071.7	0	1.23208
238397	151687	102999	262143	68371.1	251273	-9.1	15807	74.97	1.2332
6035.25	69003.2	5732	25619	78098.7	21498	1.82	546.7	2.38	1.2332
71445	91668	51078	204571	87406.7	153384	26.39	1146.2	35.7	1.2332
184082	148678	81142	262143	68371.1	251273	-7.28	30334.7	21.42	1.2332
262143	147805	116233	262143	68371.1	251273	-0.91	34524.6	90.44	1.2332
78736.5	106576	48417	213655	146734	95425	-2.73	4488	1.19	1.23432
7989.75	99094.7	5284	138952	110137	82682	4.55	3527.7	-29.75	1.23544
206096	165928	81401	262143	68371.4	251272	30.03	56151.7	-21.42	1.23544
112578	117619	62727	262143	149949	114571	4.55	7642.8	59.5	1.23655
179834	130893	90040	262143	68371.6	251271	-20.02	25983.1	60.69	1.23655
262143	136712	125664	262143	68371.6	251271	7.28	84032.3	140.42	1.23767
38067.8	74668	33412	44944.9	76135	38688	15.47	7.7	-24.99	1.23991
53804.2	131361	26843	262143	68371.4	251272	-10.92	22416.9	21.42	1.23991
84060	116666	47220	29278.7	121168	15836	-10.92	-101.2	-4.76	1.23991
53524.5	79084.2	44355	74133.4	75837.9	64063	7.28	669.9	-4.76	1.24103
7277.25	89647	5320	76967	126944	39735	-8.19	1730.3	-14.28	1.2455
10450.5	87279.7	7847	175252	108166	106182	-8.19	4358.2	7.14	1.2455
9474	100030	6207	79096.6	106399	48719	11.83	2253.9	27.37	1.24773
56994.8	85041.8	43922	103342	91219.6	74245	-16.38	18.7	2.38	1.24885
56607	87926.5	42192	194924	116492	109660	-2.73	3833.5	22.61	1.25221
187135	120676	101628	262143	68370.3	251276	-12.74	22195.8	55.93	1.25444
30414	202090	9863	262143	108812	157885	46.41	14834.6	34.51	1.25444
12253.5	112692	7126	135773	138724	64142	12.74	3434.2	3.57	1.25556
11736	122884	6259	262143	154914	110899	-28.21	6718.8	-11.9	1.25668
12147	69175	11508	9884.6	69364.7	9339	-11.83	234.3	-20.23	1.2578
31158.8	142909	14289	262143	87956.8	195321	-17.29	14209.8	-42.84	1.25891
36267	99186	23963	262143	87700.4	195892	1.82	9799.9	-23.8	1.26003
63523.5	85506.9	48687	44426.8	91584.2	31791	52.78	139.7	22.61	1.26115
9396	90038.9	6839	183357	104555	114930	-0.91	4744.3	17.85	1.26227
10295.2	86578.9	7793	56709.4	105604	35193	58.24	1353	3.57	1.26339
78356.2	91677.9	56013	121790	86883.2	91866	6.37	240.9	0	1.26451
84140.2	81443.5	67706	162753	82431.7	129394	12.74	826.1	48.79	1.26674
23804.2	78773.8	19804	60842.1	77841.4	51224	16.38	147.4	36.89	1.26674
8217.75	75133.7	7168	51126.9	77777.5	43080	-20.93	1499.3	-20.23	1.26898
6564.75	65245.3	6594	5948.8	63588.4	6131	10.92	93.5	34.51	1.26898
63857.2	98203.6	42615	94069.8	100639	61258	-34.58	251.9	-1.19	1.2701
101271	104792	63334	239134	125214	125161	1.82	4734.4	39.27	1.27233
11660.2	111884	6830	246827	144195	112182	-10.01	6084.1	30.94	1.27233
6733.5	64581.7	6833	6352.5	60794	6848	-4.55	254.1	-8.33	1.27345
236008	181732	85109	262143	68368.6	251282	70.07	45228.7	34.51	1.27345
109145	120412	59404	214914	158330	88957	41.86	3518.9	33.32	1.2768
262143	205468	83613	262143	75563.8	227355	20.93	17727.6	32.13	1.2768
194686	173603	73495	262143	92519.2	185689	-6.37	7687.9	9.52	1.27792
262143	162831	105507	262143	68368.6	251282	17.29	74213.7	-36.89	1.27904
262143	186478	92128	262143	68368.9	251281	35.49	44644.6	-47.6	1.28016
40932	74057.7	36222	68007.5	73153.3	60926	-5.46	281.6	-15.47	1.28128
76253.2	93788.5	53283	140293	86566.6	106210	48.23	1107.7	44.03	1.28128
13314	133234	6549	250705	170488	96372	-30.94	6013.7	7.14	1.28463
6711	63870.5	6886	4291.1	59517.8	4725	-0.91	13.2	30.94	1.28463
8356.5	74137.2	7387	30664.7	80148.4	25074	-21.84	653.4	1.19	1.28463
20520	78254.2	17185	98725	88251.1	73314	-14.56	2329.8	40.46	1.28575
7309.5	73834.1	6488	74655.9	81778.6	59828	-20.93	1827.1	29.75	1.28575
47696.2	79709.9	39215	59556.2	85997.4	45386	1.82	23.1	20.23	1.28687
30309	113143	17556	142427	138078	67600	-10.92	3506.8	-11.9	1.28687
21852.8	69255.9	20679	36586	68806.5	34847	-10.92	227.7	-13.09	1.2891
40870.5	80103.1	33438	41935.3	86372	31819	20.93	159.5	22.61	1.29022
57621	78511.6	48098	39528.5	73003.8	35485	10.01	0	-15.47	1.29022
6793.5	69871.1	6372	2888.6	64676.2	2927	-14.56	22	-4.76	1.29246
10101	117102	5653	164755	146510	73697	30.03	3932.5	-10.71	1.29469
8940.75	82053.1	7141	102311	84688.6	79173	-4.55	2580.6	8.33	1.29469
13668	107288	8349	184197	125146	96460	4.55	4954.4	36.89	1.29693
17775	95750.6	12166	19142.2	100828	12442	-7.28	123.2	-11.9	1.29805
29911.5	73479.3	26678	11625.9	73750.4	10331	31.85	33	21.42	1.3014
14916.8	71216.2	13727	38243.7	69289.5	36172	8.19	23.1	27.37	1.3014
14346	71425.9	13163	21533.6	97131.7	14529	21.84	412.5	-4.76	1.30252
80440.5	196268	26860	262143	68369.7	251278	0.91	28292	22.61	1.30252
4912.5	62880	5120	2191.2	58068.1	2473	-10.01	25.3	23.8	1.30364
6796.5	67010	6647	16226.1	66458	16001	-0.91	15.4	22.61	1.30364
90338.2	97572.5	60677	102507	93208.2	72074	-10.92	743.6	-3.57	1.30587
6393.75	67280.2	6228	2910.6	62438.3	3055	7.28	-15.4	9.52	1.30587
19221	71714.6	17565	36261.5	68005	34945	-16.38	112.2	27.37	1.30923
20574	69408.9	19426	16717.8	66700.2	16426	4.55	104.5	34.51	1.30923
67437.8	79283.9	55744	77896.5	74196.6	68804	1.82	-17.6	15.47	1.31034
80808	102053	51893	218178	104463	136876	57.33	1190.2	54.74	1.31034
10383	112176	6066	203911	142607	93709	7.28	4975.3	-1.19	1.31258
21672.8	88749.4	16004	262143	85220.2	201593	-8.19	8493.1	0	1.3137
41184	117697	22932	262143	111195	154502	13.65	9790	4.76	1.31482
30656.2	81630.4	24612	52820.9	86162.6	40176	-17.29	1810.6	39.27	1.31594
13081.5	66846.7	12825	9254.3	76163.5	7963	-2.73	48.4	28.56	1.32041
27147	122368	14539	262143	129571	132590	9.1	8822	-23.8	1.32153
7154.25	92550.5	5066	161103	117388	89941	-3.64	3951.2	-4.76	1.32153
15021.8	67698.1	14542	19430.4	66429.7	19169	-0.91	-13.2	14.28	1.32264
8952	108725	5396	169354	127698	86914	-10.01	4109.6	11.9	1.32488
59425.5	77407.2	50312	70598	74481.4	62119	0	731.5	24.99	1.326
75400.5	103166	47898	94414.1	97724.5	63316	60.06	918.5	42.84	1.32712
10202.2	67326	9931	18184.1	65192.2	18280	0.91	4.4	-24.99	1.32712
24849	120961	13463	262143	76912.9	223367	31.85	11715	-8.33	1.32712
9525.75	67599.3	9235	12708.3	65444.9	12726	-0.91	4.4	-8.33	1.32823
21426.8	158795	8843	262143	146793	117034	12.74	7874.9	-21.42	1.32935
13664.2	111784	8011	238173	141942	109967	25.48	5541.8	-17.85	1.32935
8961.75	82720.7	7100	95866.1	100100	62764	4.55	2354	36.89	1.33047
66642.8	102063	42792	116820	99750	76751	-30.94	2077.9	0	1.33159
38112	109592	22791	262143	114991	149401	-4.55	7899.1	59.5	1.33159
9537.75	108424	5765	200103	139470	94027	-30.94	5043.5	-8.33	1.33494
7708.5	68527.4	7372	3835.7	64771.1	3881	-5.46	-13.2	16.66	1.33494
39923.2	140275	18652	262143	82532.5	208158	32.76	14377	15.47	1.33494
21696	67489.5	21068	27278.9	66215.4	26999	-20.93	22	-2.38	1.33718
16635	107440	10147	178024	132276	88202	3.64	4296.6	-11.9	1.33718
63975.8	89081.6	47066	262143	76784.7	223740	-15.47	-31.9	-14.28	1.3383
36246	75147.7	31610	44888.8	72758.2	40433	24.57	371.8	5.95	1.33941
143830	148582	63440	262143	95122.6	180607	0	14836.8	-48.79	1.33941
84039	126399	43573	262143	79250.3	216779	-14.56	13195.6	-13.09	1.34053
6716.25	80703.4	5454	72320.6	96508	49111	-12.74	1703.9	-33.32	1.34053
17806.5	166258	7019	262143	164968	104140	20.02	8761.5	-10.71	1.34165
130186	97669.9	87354	262143	82261.8	208843	-5.46	10311.4	-35.7	1.34165
16845	95646.7	11542	241255	99312.3	159204	-18.2	5993.9	-10.71	1.34277
9777	80566.5	7953	8566.8	103662	5416	2.73	8.8	-36.89	1.34277
6241.5	69470.6	5888	28524.1	97693	19135	5.46	631.4	-35.7	1.34277
11807.2	94886.6	8155	122365	169227	47388	9.1	3183.4	-28.56	1.34389
59061.8	77894.8	49691	84583.4	103628	53492	-21.84	588.5	17.85	1.34389
19417.5	147302	8639	262143	109788	156481	-3.64	8819.8	-23.8	1.34389
112529	167966	43906	262143	98475.3	174458	40.04	16013.8	51.17	1.34389
262143	148477	115707	262143	68370.8	251274	-3.64	108524	123.76	1.34389
63538.5	87912.4	47366	54161.8	88117.5	40282	-40.95	452.1	13.09	1.34612
93801.8	104361	58905	262143	119154	144182	-18.2	10107.9	-39.27	1.34612
60116.2	89165.5	44185	49085.3	84026.1	38284	-7.28	1.1	-16.66	1.34724
8042.25	95828.5	5500	127634	136619	61226	-0.91	2745.6	-27.37	1.34836
39114.8	110340	23232	262143	86379.3	198888	8.19	12256.2	7.14	1.34836
57579.8	74571.6	50603	63492	76513.1	54383	2.73	630.3	35.7	1.34836
27834	76883.1	23726	50452.6	74739.2	44240	27.3	136.4	7.14	1.34948
34731.8	85670.5	26569	135380	145416	61013	8.19	2118.6	33.32	1.34948
200872	197563	66634	262143	68371.6	251271	21.84	77455.4	72.59	1.35059
8181	63759.1	8409	5094.1	58467.1	5710	-30.94	60.5	-15.47	1.35171
262143	151100	113698	262143	68371.4	251272	24.57	56073.6	109.48	1.35283
12303	65244.3	12358	12194.6	64732.3	12346	15.47	49.5	22.61	1.35395
28103.2	83523.4	22051	37603.5	89160	27640	-31.85	385	13.09	1.35395
7992	98935.4	5294	189257	126087	98370	-12.74	4972	28.56	1.35395
8622.75	80936.8	6982	167176	125536	87274	10.01	4012.8	40.46	1.35395
135910	153339	58087	262143	68371.6	251271	12.74	39265.6	35.7	1.35507
32880.8	88332.6	24395	159436	139208	75059	-2.73	3456.2	-32.13	1.35507
262143	166956	102900	262143	68580.4	250506	16.38	23274.9	-16.66	1.35507
206660	187170	72360	262143	68371.6	251271	-14.56	60833.3	21.42	1.35618
262143	153736	111749	262143	68371.9	251270	20.93	29728.6	64.26	1.35842
11305.5	120808	6133	255574	200562	83512	-20.93	6130.3	22.61	1.35954
89440.5	86055.3	68114	204390	91584	146258	-35.49	1276	-23.8	1.35954
20796.8	119577	11398	262143	103849	165431	-2.73	10059.5	-13.09	1.36066
138390	193059	46978	262143	103154	166546	10.01	2411.2	80.92	1.36289
48770.2	81515.1	39210	73320.5	77534.7	61974	13.65	114.4	123.76	1.36289
84339	92194.4	59952	175570	117785	97688	8.19	2719.2	1.19	1.36401
52902.8	168729	20548	262143	101829	168712	3.64	16806.9	-2.38	1.36401
47546.2	89679.1	34746	66808.5	96208.7	45509	1.82	266.2	-21.42	1.36625
50011.5	114416	28646	262143	68372.4	251268	-16.38	19948.5	-14.28	1.36625
15383.2	85800.6	11750	67211.1	86328.6	51023	-12.74	1562	32.13	1.3696
262143	183373	93688	262143	75841	226524	-29.12	11722.7	-3.57	1.3696
11085	120957	6006	229100	174908	85841	15.47	5456	-3.57	1.37072
19193.2	77986.8	16129	116427	87251.9	87450	16.38	2945.8	55.93	1.37072
155965	119353	85639	186641	125580	97402	-39.13	950.4	-51.17	1.37072
8453.25	88075.1	6290	96231.3	194775	32379	-24.57	2332	39.27	1.37855
57401.2	80501.8	46730	84403	78303.5	70641	7.28	20.9	13.09	1.37855
25597.5	69642.9	24088	16952.1	68498.2	16219	14.56	26.4	1.19	1.38078
44619.8	78287.6	37352	45864.5	70586.3	42583	4.55	-4.4	44.03	1.3819
10661.2	65280.4	10703	7189.6	61956.3	7605	9.1	261.8	-5.95	1.38302
178981	184818	63466	262143	112853	152232	62.79	9715.2	88.06	1.38302
10184.2	127373	5240	169553	150638	73765	13.65	4354.9	-7.14	1.38302
87513	128466	44644	149950	129877	75665	34.58	1298	17.85	1.38414
26631	82836.8	21069	154866	130689	77660	4.55	3571.7	-36.89	1.38525
8381.25	97423.5	5638	119156	99876.4	78187	13.65	2754.4	26.18	1.38749
20796	98867.4	13785	259493	112170	151611	30.03	6598.9	2.38	1.38749
82989.8	96362.9	56441	262143	124126	138406	10.92	5031.4	80.92	1.38749
17349.8	67511.8	16842	7784.7	68069.1	7495	-19.11	-58.3	14.28	1.38861
11155.5	104352	7006	230088	121096	124521	4.55	5776.1	45.22	1.38973
63331.5	93730.8	44281	96994.7	83393.2	76225	-0.91	-34.1	61.88	1.39084
78406.5	92534.6	55530	61334.9	100271	40088	-20.93	-23.1	13.09	1.39084
16801.5	88095.3	12499	230548	132741	113825	12.74	5511	67.83	1.39196
48357	97105.2	32636	105069	117457	58624	-6.37	57.2	2.38	1.39308
5188.5	64694.4	5256	3848.9	58443.4	4316	13.65	97.9	26.18	1.3942
60018	82781	47515	64155.3	75441.1	55732	23.66	507.1	-21.42	1.3942
5691	72830.6	5121	8743.9	70122.4	8172	4.55	250.8	36.89	1.39532
53994	75424.7	46915	60010.5	71009.3	55385	13.65	233.2	40.46	1.39643
17904.8	114837	10218	190872	117787	106200	5.46	4750.9	10.71	1.39643
30224.2	70648.7	28037	39714.4	69122.1	37654	-3.64	477.4	17.85	1.39755
41232	76783.9	35192	60835.5	75441.2	52848	6.37	218.9	61.88	1.39867
6832.5	82615.3	5420	118319	109527	70797	2.73	2832.5	48.79	1.39979
15843.8	141656	7330	262143	160616	106962	-30.03	7263.3	-23.8	1.39979
13960.5	133447	6856	252391	205878	80342	-34.58	6201.8	9.52	1.40202
130041	111386	76512	211040	110811	124814	-20.02	630.3	171.36	1.40314
64663.5	91507.1	46311	46301.2	98117.9	30926	22.75	315.7	23.8	1.40314
92586	86273.7	70331	98008.9	108929	58966	-16.38	863.5	-3.57	1.40538
237311	164230	94699	262143	82501.6	208236	10.92	14429.8	2.38	1.40538
10320	85774.4	7885	171548	90812.5	123800	-5.46	4128.3	64.26	1.40761
123997	96903.7	83859	262143	99190.6	173200	-23.66	2350.7	22.61	1.40761
262143	174505	98449	262143	68372.2	251269	-9.1	45750.1	53.55	1.40873
133700	119263	73469	262143	68417.9	251101	13.65	21956	-5.95	1.40985
99319.5	90507.2	71917	55112.2	84481.4	42753	30.03	-7.7	-8.33	1.41097
104168	121197	56328	262143	125571	136814	36.4	10104.6	78.54	1.41097
60786	87090	45742	74940.8	84972.4	57799	10.92	78.1	72.59	1.41097
54207.8	113283	31360	262143	121194	141754	22.75	7224.8	17.85	1.41097
116476	108733	70203	262143	68371.6	251271	23.66	13189	-14.28	1.41209
68115	83777.2	53284	30154.3	83690.9	23613	25.48	203.5	-14.28	1.41209
25557.8	132177	12672	262143	123797	138774	0.91	10736	16.66	1.41209
50547.8	75625.5	43804	70472.6	74202.2	62242	20.02	661.1	40.46	1.41209
226400	143085	103696	262143	68371.9	251270	-34.58	20089.3	127.33	1.4132
262143	145790	117839	262143	68371.9	251270	48.23	99343.2	179.69	1.4132
8766	70342.7	8167	5560.5	65826	5536	22.75	-37.4	14.28	1.41432
156929	185524	55435	262143	80850.3	212489	25.48	27058.9	98.77	1.41544
56440.5	78666.2	47020	90461.8	86890	68230	-41.86	987.8	28.56	1.41656
101676	138594	48079	213372	129654	107853	9.1	4358.2	16.66	1.41768
10588.5	113276	6126	165441	141377	76691	30.94	4033.7	7.14	1.41879
199043	138220	94375	262143	68372.4	251268	-25.48	22235.4	23.8	1.41991
26557.5	84072.7	20702	16131.5	72242.3	14634	16.38	507.1	29.75	1.41991
216076	176443	80257	262143	68372.4	251268	-9.1	23905.2	-54.74	1.41991
262143	164001	104754	262143	68372.7	251267	12.74	25996.3	-28.56	1.42103
12558.8	75899.1	10844	41111.4	81270.4	33152	-37.31	42.9	13.09	1.42215
262143	155589	110418	262143	68372.7	251267	11.83	111084	57.12	1.42215
7806.75	66238.1	7724	14733.4	66655.3	14486	31.85	38.5	17.85	1.42215
72217.5	97419.8	48582	162460	116844	91121	14.56	3704.8	30.94	1.42327
12026.2	66460.3	11859	24577.3	66497.3	24222	34.58	389.4	5.95	1.42327
14488.5	112038	8475	258688	149401	113476	4.55	6347	-11.9	1.4255
137304	115532	77886	262143	86815.8	197888	10.92	14473.8	85.68	1.4255
12091.5	67013	11825	14627.8	67169.8	14272	15.47	195.8	23.8	1.4255
70800.8	97785	47451	216843	102952	138036	0.91	858	-22.61	1.42662
57265.5	106830	35130	262143	68372.4	251268	-37.31	16866.3	46.41	1.42774
12711	107807	7727	228609	129516	115678	0	5737.6	-16.66	1.42774
21953.2	124275	11577	262143	96207.7	178570	-11.83	10710.7	14.28	1.42886
59850	89487.6	43831	135422	80467	110294	-29.12	349.8	102.34	1.42998
45741	76222.6	39328	57405.7	73866	50932	0.91	554.4	4.76	1.42998
15188.2	65155.3	15277	12901.9	62604.7	13506	-3.64	119.9	-20.23	1.43221
8001.75	94029.5	5577	139303	119957	76105	36.4	3341.8	-2.38	1.43221
22797.8	85132.4	17550	196129	156065	82360	-2.73	4495.7	-3.57	1.43557
7823.25	63250	8106	2425.5	52862.5	3007	-46.41	36.3	5.95	1.43557
11939.2	76952.3	10168	8692.2	70292.7	8104	-5.46	221.1	-21.42	1.43557
9297	109663	5556	86408.3	119110	47543	17.29	2029.5	20.23	1.43668
7895.25	70676.6	7321	7852.9	69117.3	7446	20.02	-14.3	21.42	1.43668
55529.2	89432	40692	73337	83496.3	57562	13.65	3.3	-17.85	1.44004
10248	104678	6416	147122	101431	95057	-1.82	3604.7	-16.66	1.44116
39822.8	126420	20644	262143	80881.5	212407	23.66	13823.7	3.57	1.44116
27222	105035	16985	112368	113133	65093	28.21	2868.8	38.08	1.44227
7440	83835.6	5816	107584	112537	62652	0.91	2674.1	8.33	1.44339
14907	106688	9157	254932	134175	124518	-8.19	6392.1	9.52	1.44339
47581.5	77676	40145	83316.2	79747.2	68469	22.75	1160.5	72.59	1.44339
112170	110627	66450	262143	123792	138780	-44.59	6718.8	-34.51	1.44675
47088	102732	30039	64245.5	105018	40092	-19.11	15.4	22.61	1.44675
11815.5	78990.2	9803	59148.1	101893	38043	38.22	1725.9	-10.71	1.44898
14292.8	75557.8	12397	87366.4	87158.9	65692	17.29	2726.9	21.42	1.44898
79945.5	98211.9	53347	262143	89003.9	193023	1.82	7748.4	70.21	1.4501
120758	119428	66266	262143	84243.6	203930	41.86	12333.2	40.46	1.45122
13144.5	71046.4	12125	33706.2	79276.8	27864	-17.29	820.6	-15.47	1.45345
43369.5	81449.5	34896	37199.8	77542.2	31440	-20.93	33	45.22	1.45569
11973	68848.2	11397	20945.1	66462.9	20653	-10.01	20.9	11.9	1.45569
54378	81851.1	43539	67996.5	79137.2	56310	-2.73	291.5	-7.14	1.45904
18039	92388.6	12796	51087.3	88767.9	37717	-3.64	313.5	-5.95	1.46016
8770.5	64035.6	8976	8676.8	61936.9	9181	-3.64	52.8	11.9	1.46016
14874.8	123961	7864	236249	152047	101829	-7.28	6128.1	14.28	1.46128
151121	143689	68926	262143	138621	123934	-11.83	1544.4	72.59	1.46352
170816	130469	85803	262143	75405.2	227833	-9.1	18590	28.56	1.46352
95603.2	107821	58110	224271	122219	120258	65.52	1886.5	-8.33	1.46352
11038.5	83535.7	8660	161196	92872.5	113749	11.83	3734.5	8.33	1.46352
113431	102655	72415	262143	108085	158947	-2.73	9198.2	-13.09	1.46575
73210.5	85616	56040	85600.9	78677.5	71303	20.93	383.9	-5.95	1.46799
78269.2	82791.9	61956	56788.6	76793	48464	8.19	12.1	59.5	1.46799
73761	92783.1	52100	168162	96651.6	114025	14.56	2248.4	47.6	1.46799
38652	111237	22772	262143	79349.1	216509	0.91	13437.6	-54.74	1.46799
262143	183598	93573	262143	68373.8	251263	15.47	40222.6	103.53	1.46799
54840	81262.4	44227	96998	76438.6	83163	12.74	1268.3	32.13	1.46911
91816.5	93208.9	64557	159070	92321.1	112919	-27.3	2123	57.12	1.46911
48915	78657.7	40755	126082	95008.7	86970	22.75	998.8	149.94	1.47022
106588	111420	62694	262143	113185	151785	11.83	5545.1	54.74	1.47134
7514.25	98490.8	5000	125974	118199	69847	-13.65	2985.4	-19.04	1.47134
262143	179246	95845	262143	68373.2	251265	6.37	83900.3	71.4	1.47246
6953.25	75084.6	6069	109962	87984.2	81906	-23.66	2878.7	-14.28	1.47358
98322	140189	45964	262143	77910.1	220508	-3.64	19333.6	10.71	1.47693
7843.5	74888.1	6864	121604	82476.3	96627	-10.01	3187.8	32.13	1.47917
12732.8	106354	7846	262143	150042	114500	25.48	6505.4	-23.8	1.47917
11748	66498.3	11578	10409.3	63405.9	10759	-25.48	-35.2	-16.66	1.47917
21075	85157.6	16219	8664.7	79586.5	7135	-6.37	14.3	-2.38	1.48029
262143	166476	103197	262143	68373	251266	-20.02	49324	7.14	1.48141
9254.25	82101.9	7387	129749	94829.4	89669	20.93	3023.9	5.95	1.48141
15825.8	109220	9496	230691	125657	120316	-2.73	5762.9	-28.56	1.48141
7143.75	68626.9	6822	8929.8	87216.6	6710	-6.37	62.7	-28.56	1.48141
4958.25	64154.8	5065	1929.4	52401.6	2413	10.01	22	19.04	1.48252
262143	187973	91395	262143	68373.2	251265	1.82	58203.2	36.89	1.48252
16535.2	71632.4	15128	45876.6	72362	41549	-23.66	172.7	8.33	1.48364
262143	128152	134058	262143	68373.5	251264	-5.46	55762.3	105.91	1.48364
9305.25	63956.9	9535	8457.9	60552.4	9154	-46.41	157.3	5.95	1.48364
7624.5	93067.5	5369	128268	107145	78456	-10.92	3187.8	-16.66	1.48476
34812.8	92852.9	24571	262143	134442	127786	19.11	7412.9	7.14	1.48476
176093	187105	61679	262143	68373.5	251264	30.03	39611	47.6	1.48476
262143	161935	106091	262143	68373.5	251264	45.5	164556	205.87	1.48588
108471	108725	65383	138836	132868	68480	30.94	1249.6	51.17	1.48588
81115.5	104922	50666	262143	94531.1	181737	-12.74	1744.6	-3.57	1.487
221278	164880	87953	262143	85121	201828	-9.1	14062.4	-27.37	1.48811
262143	170117	100988	262143	68374.1	251262	6.37	26745.4	-22.61	1.48811
94197	116164	53143	225739	119422	123880	31.85	4843.3	10.71	1.48923
7276.5	63245.7	7540	10407.1	62269.7	10953	9.1	75.9	-39.27	1.48923
93214.5	110703	55183	262143	145613	117983	44.59	6411.9	4.76	1.48923
198892	169571	76868	262143	68374.1	251262	19.11	41577.8	34.51	1.48923
186257	135527	90067	262143	84955.2	202222	-21.84	11927.3	-53.55	1.49035
36937.5	104127	23248	262143	129172	132999	-30.94	6488.9	-1.19	1.49035
10778.2	100564	7024	167038	127883	85602	3.64	4304.3	35.7	1.49147
262143	135759	126546	262143	68373.8	251263	15.47	80242.8	138.04	1.49147
181809	134213	88777	262143	68373.8	251263	27.3	21265.2	21.42	1.49259
225598	201633	73325	262143	68373.5	251264	15.47	64653.6	-15.47	1.4937
50313	127615	25838	138502	174097	52137	43.68	2389.2	59.5	1.4937
262143	178865	96049	262143	68373.5	251264	10.01	32158.5	0	1.4937
262143	122843	139852	262143	68373.5	251264	49.14	210597	301.07	1.4937
9493.5	64971.4	9576	3936.9	60310.6	4278	11.83	-46.2	-26.18	1.49594
18258	106912	11192	262143	131627	130519	26.39	6556	2.38	1.49594
16614	66105	16471	15714.6	64564.7	15951	-4.55	570.9	26.18	1.49706
8095.5	80507.8	6590	132679	94778.1	91743	10.92	3166.9	33.32	1.49818
34712.2	139411	16318	262143	69522.6	247111	31.85	14702.6	-34.51	1.49818
167617	151266	72620	262143	77652.7	221239	7.28	16454.9	59.5	1.49929
41590.5	87600	31115	95001.5	82652.1	75328	-13.65	463.1	0	1.49929
55238.2	79162.3	45730	64995.7	76940.1	55362	5.46	145.2	0	1.49929
25242	129726	12752	262143	128381	133819	-13.65	8550.3	9.52	1.50041
22913.2	120122	12501	215191	224612	62787	-17.29	4975.3	-19.04	1.50153
8319.75	77120.7	7070	70337.3	81746.9	56389	2.73	1745.7	23.8	1.50265
47503.5	90634.1	34349	134801	89294.8	98934	46.41	731.5	77.35	1.50265
15124.5	92626.8	10701	226470	123121	120548	31.85	5769.5	23.8	1.50265
5381.25	70140.3	5028	24116.4	118852	13298	19.11	427.9	33.32	1.50377
74068.5	91473.9	53066	50724.3	90512.9	36727	-1.82	51.7	-5.95	1.50377
38826.8	74172.2	34306	60498.9	72367.2	54788	12.74	228.8	41.65	1.50712
19379.2	75868.5	16740	91378.1	120688	49620	-10.92	2250.6	26.18	1.50824
7068.75	70694	6553	48175.6	126289	25000	-2.73	1096.7	-3.57	1.50824
7861.5	62968.9	8182	12053.8	61451.4	12855	10.92	128.7	23.8	1.50936
5696.25	69556.4	5367	12685.2	69237.7	12007	-8.19	74.8	-23.8	1.50936
88771.5	96482.9	60298	139047	125217	72774	-18.2	2235.2	0	1.50936
30111.8	103493	19068	262143	128308	133895	41.86	7855.1	30.94	1.51047
87464.2	96004.7	59706	138760	115469	78755	38.22	1641.2	24.99	1.51159
59802	80596.9	48627	80639.9	78005.8	67749	1.82	795.3	5.95	1.51383
59037.8	150233	25754	262143	103314	166288	27.3	7505.3	24.99	1.51383
13386.8	75370.6	11640	32297.1	88369.4	23952	-19.11	355.3	7.14	1.51495
73068.8	88117.1	54344	179917	120165	98124	37.31	2422.2	41.65	1.51718
6403.5	67307.1	6235	2068	53002.9	2557	24.57	-39.6	-5.95	1.51718
44139	77510.5	37320	92954.4	78954.1	77157	26.39	856.9	61.88	1.51718
20185.5	120811	10950	232025	157360	96632	16.38	5767.3	3.57	1.5183
100334	109518	60040	262143	212078	81007	21.84	5819	-27.37	1.5183
11050.5	127277	5690	218318	134932	106036	8.19	5243.7	-20.23	1.5183
37629.8	157428	15665	262143	90379.6	190085	-1.82	16251.4	24.99	1.51942
12719.2	70136.2	11885	30881.4	107497	18827	17.29	612.7	-7.14	1.52054
10697.2	109284	6415	204626	136911	97950	-14.56	5228.3	-41.65	1.52054
115379	101845	74245	217582	107307	132885	6.37	4022.7	4.76	1.52054
5229	65249	5252	6988.3	67340.9	6801	5.46	115.5	16.66	1.52165
88877.2	98521	59121	79753.3	89648.9	58302	29.12	44	22.61	1.52277
68325	98951.4	45252	78579.6	90644.6	56813	-9.1	603.9	10.71	1.52277
110876	136311	53307	262143	68371.9	251270	-17.29	22832.7	-3.57	1.52277
14064	123156	7484	252578	154736	106975	10.92	6033.5	21.42	1.52389
262143	170308	100875	262143	68371.6	251271	-43.68	45080.2	119	1.52501
102911	106781	63161	262143	128529	133665	-3.64	6322.8	21.42	1.52501
27318	116284	15396	204157	152915	87497	-14.56	4893.9	5.95	1.52501
178901	152834	76714	262143	68585.9	250486	18.2	13345.2	105.91	1.52613
7617.75	82943.5	6019	104122	87057.1	78382	11.83	2415.6	-16.66	1.52613
262143	151638	113295	262143	68371.4	251272	-19.11	35171.4	38.08	1.52725
262143	127479	134766	262143	68371.4	251272	44.59	169252	105.91	1.52725
83624.2	91171.3	60111	44983.4	89331.6	33001	5.46	181.5	33.32	1.52836
6635.25	79164	5493	35691.7	77471.3	30193	-32.76	828.3	23.8	1.52836
82652.2	101971	53120	127227	110390	75532	-6.37	1133	-1.19	1.53172
9194.25	86005.5	7006	149666	118425	82825	6.37	3598.1	17.85	1.53284
5877	65280.5	5900	11203.5	63312.3	11597	8.19	215.6	30.94	1.53731
71820	86074.2	54683	111346	79759.5	91490	13.65	911.9	51.17	1.53843
25810.5	69987	24169	44374	72815.2	39938	24.57	278.3	21.42	1.53843
57809.2	84763.4	44696	132380	81471.2	106487	-9.1	790.9	24.99	1.54066
7511.25	64694.1	7609	5018.2	60644.1	5423	0.91	-18.7	-30.94	1.54178
10290	113817	5925	212983	142919	97664	-24.57	5298.7	-15.47	1.54402
12753.8	110941	7534	163061	132761	80493	16.38	4363.7	16.66	1.54513
40287	81741.4	32300	94004.9	79661.5	77336	-12.74	611.6	97.58	1.54625
115892	116591	65143	262143	115925	148198	10.01	16479.1	-11.9	1.54849
40018.5	87970.1	29813	64970.4	105367	40410	28.21	334.4	-19.04	1.54849
54219.8	77946.5	45587	53739.4	75409.8	46703	11.83	464.2	-8.33	1.54961
7717.5	95447.1	5299	121630	106391	74923	-10.92	3133.9	22.61	1.55408
8127.75	67187.2	7928	18550.4	65696.8	18505	13.65	-9.9	36.89	1.5552
34917	77117.9	29673	44675.4	77779.3	37643	-6.37	391.6	4.76	1.5552
14565	113043	8444	262143	161822	106165	-1.82	6282.1	26.18	1.55631
110584	106961	67756	156598	139805	73408	-44.59	4259.2	14.28	1.55743
82044	89898.6	59810	164099	85342.9	126014	24.57	1082.4	15.47	1.55743
23335.5	79872.3	19147	9031	72478	8166	20.93	19.8	-16.66	1.55743
48966.8	82168.4	39055	82439.5	96414.1	56037	-32.76	600.6	7.14	1.55967
98563.5	100838	64058	74993.6	92900	52904	10.01	40.7	-24.99	1.56079
111255	106503	68460	262143	96389.6	178233	9.1	1401.4	107.1	1.56079
9468	71999.9	8618	34390.4	76655	29402	-7.28	823.9	-14.28	1.56079
8857.5	102180	5681	146422	104780	91582	17.29	3540.9	26.18	1.5619
42036.8	77216.2	35678	75937.4	78458.7	63430	28.21	479.6	24.99	1.5619
8934	110638	5292	211035	135041	102416	25.48	5370.2	28.56	1.5619
76231.5	89199.9	56008	203845	84851.6	157442	2.73	487.3	395.08	1.56302
69360	104053	43685	262143	100713	170581	-22.75	6810.1	17.85	1.56302
36998.2	73476.3	33000	35283.6	71585.2	32302	-21.84	314.6	29.75	1.56638
111106	121596	59882	262143	136652	125719	-19.11	6769.4	48.79	1.56638
45429	78534.3	37910	59581.5	77927.9	50107	15.47	0	-20.23	1.56861
10623	98068.6	7099	166114	117805	92411	0.91	4330.7	-7.14	1.56973
119200	190186	41075	262143	68369.2	251280	6.37	43431.3	3.57	1.57085
11492.2	98207.9	7669	262143	109970	156223	-0.91	6931.1	-9.52	1.57085
13989.8	108913	8418	181003	122646	96719	-29.12	4177.8	-30.94	1.57197
14394.8	104843	8998	113499	130170	57143	-13.65	2810.5	5.95	1.57308
58805.2	77069.5	50005	81301	76839.7	69341	47.32	903.1	40.46	1.57308
61166.2	81226.1	49351	81977.5	79768.3	67351	9.1	277.2	-33.32	1.57308
64047.8	79849.2	52567	95418.4	73405.5	85189	3.64	699.6	22.61	1.5742
6969	76196.3	5994	68203.3	84360.8	52984	-27.3	1455.3	35.7	1.57756
17513.2	78629.1	14597	201039	99830.4	131977	-45.5	5397.7	-28.56	1.57756
21594	96685.4	14637	262143	82616.3	207947	7.28	9255.4	29.75	1.57867
48292.5	109183	28987	250491	191440	85751	-9.1	5089.7	44.03	1.57979
10187.2	109001	6125	206080	147112	91805	39.13	4902.7	2.38	1.58091
57912	75991.5	49944	55345.4	76235.2	47578	13.65	108.9	-7.14	1.58203
26472	96088	18055	244201	105803	151262	-12.74	5975.2	30.94	1.58315
13895.2	84765.8	10743	172854	102891	110099	-8.19	4397.8	0	1.58315
6287.25	64949.8	6344	10656.8	66807.4	10454	6.37	146.3	5.95	1.58315
5415.75	65836.9	5391	2450.8	57733.9	2782	20.93	2.2	7.14	1.58426
12827.2	88844.5	9462	156411	96767.4	105930	24.57	3892.9	-21.42	1.58426
43973.2	82777.9	34814	55313.5	81967.8	44225	9.1	880	44.03	1.58538
73449.8	80147.9	60059	78452	79573.9	64612	-2.73	557.7	86.87	1.5865
8386.5	98146	5600	167207	132205	82887	-0.91	4595.8	32.13	1.58762
51335.2	105527	31881	233994	133795	114616	-9.1	4448.4	16.66	1.58762
5216.25	66083.9	5173	6644	61955.2	7028	6.37	92.4	39.27	1.58874
11196	103519	7088	130512	116324	73529	-26.39	3221.9	19.04	1.58874
86973.8	90328.5	63102	111893	122164	60026	13.65	2021.8	3.57	1.58986
43551	77967.6	36607	48276.8	75466.8	41924	0.91	513.7	53.55	1.59097
77009.2	94103.8	53631	260882	117601	145383	-9.1	5119.4	3.57	1.59209
31075.5	81057.3	25125	20663.5	84070.2	16108	20.02	34.1	-17.85	1.59209
46554	85809.7	35555	62192.9	81015.2	50310	5.46	619.3	39.27	1.59209
43065.8	73171.1	38572	44534.6	73600.3	39655	-4.55	-5.5	-15.47	1.59209
70612.5	87436.4	52926	95251.2	82120.4	76015	14.56	652.3	-33.32	1.59433
55142.2	76820.8	47042	138921	106138	85778	13.65	2369.4	-21.42	1.59433
6600	75658.1	5717	90395.8	85238.8	69501	-5.46	2322.1	-20.23	1.59433
16362	72184.5	14855	9853.8	72903.4	8858	24.57	-1.1	-15.47	1.59545
41949	74541.6	36881	51086.2	71602.4	46758	7.28	368.5	-9.52	1.59656
8252.25	66505.1	8132	3216.4	60191.3	3502	-9.1	-2.2	3.57	1.59768
120413	185375	42570	262143	68369.2	251280	50.96	59620	60.69	1.5988
76343.2	84041.3	59533	110453	80322.5	90120	13.65	1147.3	9.52	1.5988
16029.8	124988	8405	262143	128406	133793	50.96	7605.4	15.47	1.59992
30964.5	156969	12928	262143	99571.7	172537	1.82	12698.4	35.7	1.59992
56086.5	84810.4	43340	149615	123347	79493	-25.48	3033.8	7.14	1.59992
24192	112515	14091	262143	87795	195681	21.84	9498.5	-42.84	1.60104
6141	64290.2	6260	8031.1	62427.5	8431	0	26.4	-17.85	1.60104
6559.5	66350.3	6479	5560.5	64923	5613	-1.82	77	13.09	1.60215
14347.5	123867	7591	184177	148903	81061	20.93	4337.3	11.9	1.60215
8744.25	98160.9	5838	183188	123579	97148	-38.22	4401.1	-36.89	1.60327
7653.75	64772.2	7744	6536.2	60137.1	7123	6.37	-28.6	-30.94	1.60327
63616.5	104624	39849	262143	151050	113736	2.73	7854	46.41	1.60663
9279	80416.4	7562	135510	99377.7	89364	8.19	3249.4	17.85	1.60774
64305	89263.2	47212	83718.8	93412.7	58735	28.21	834.9	13.09	1.60774
204418	171811	77974	174546	169625	67437	11.83	737	38.08	1.60774
54897	198004	18170	262143	101855	168669	-4.55	18048.8	32.13	1.60774
35038.5	87010.1	26391	123328	93055.2	86856	8.19	3216.4	0	1.60774
20167.5	72676.6	18186	35424.4	72806.3	31887	-19.11	271.7	2.38	1.60886
7494.75	66726.8	7361	2684	58554.8	3004	28.21	-4.4	-39.27	1.60886
21095.2	77075.2	17937	74408.4	78171.7	62381	23.66	1867.8	16.66	1.60998
8228.25	65458.4	8238	10607.3	62717.4	11084	6.37	-16.5	38.08	1.6111
64415.2	82462.8	51193	123355	78781.1	102616	48.23	863.5	32.13	1.6111
8586	80626.5	6979	87334.5	118842	48161	-3.64	1840.3	32.13	1.6111
8797.5	64469.8	8943	5350.4	60801.8	5767	-10.92	-7.7	-1.19	1.6111
28310.2	107837	17205	54030.9	99917.3	35439	-8.19	-37.4	-3.57	1.6111
17670	101554	11403	130004	129620	65730	-4.55	3385.8	30.94	1.61333
67155	88289.8	49848	123837	88828.1	91365	38.22	1024.1	45.22	1.61557
5133.75	66781.6	5038	60019.3	79049.5	49759	25.48	1537.8	-19.04	1.61781
11597.2	76926.9	9880	150637	85925.6	114892	-25.48	3587.1	7.14	1.61781
10240.5	78310.6	8570	69698.2	87317.3	52312	18.2	1786.4	-22.61	1.61781
6870	67239	6696	8413.9	65769.7	8384	-26.39	129.8	-49.98	1.62004
10835.2	124513	5703	262143	131911	130238	10.01	7238	-4.76	1.62004
9514.5	64790.3	9624	13635.6	63400	14095	-14.56	8.8	-32.13	1.62116
7520.25	87060.1	5661	157303	93968.7	109707	-20.93	3734.5	22.61	1.62116
71363.2	148736	31444	262143	76789.5	223726	-8.19	19668	24.99	1.6234
5465.25	65515	5467	4022.7	64269.1	4102	6.37	-40.7	7.14	1.62675
4881.75	63352.6	5050	2315.5	56707.3	2676	-20.93	20.9	-2.38	1.62899
119897	133304	58945	262143	76784	223742	-26.39	14708.1	8.33	1.62899
10859.2	67278.5	10578	2431	55999.3	2845	5.46	-28.6	65.45	1.6301
5799.75	73376.9	5180	3501.3	74987.3	3060	-10.92	18.7	-7.14	1.6301
255147	186329	89741	262143	68370.8	251274	7.28	27509.9	-39.27	1.6301
22488	72219	20407	15049.1	69022.2	14289	-6.37	13.2	1.19	1.63122
174790	145921	78502	262143	68370.8	251274	56.42	25416.6	109.48	1.63122
99410.2	105031	62029	200065	115616	113405	8.19	2094.4	63.07	1.63234
5991.75	63642.7	6170	6700.1	60035.2	7314	30.03	-9.9	-11.9	1.63458
32575.5	70761.3	30170	23357.4	68069.7	22488	-0.91	6.6	27.37	1.63458
103043	94871.4	71181	251910	158997	103833	-7.28	5057.8	10.71	1.63458
8621.25	65789.7	8588	15165.7	65071.3	15274	32.76	-26.4	33.32	1.63569
130453	117333	72864	262143	71615.9	239888	30.03	14837.9	-8.33	1.63681
104912	123979	55457	262143	95134.7	180584	-14.56	14721.3	-8.33	1.63681
9008.25	92810	6361	116468	115691	65976	-31.85	3001.9	13.09	1.63793
14231.2	69214	13475	12942.6	67382.1	12588	25.48	441.1	-36.89	1.63793
9458.25	102574	6043	171681	129303	87015	10.01	4310.9	10.71	1.64017
208820	153518	89144	262143	68370.8	251274	-44.59	17087.4	26.18	1.64017
15034.5	104265	9450	177566	116039	100285	6.37	4698.1	13.09	1.64017
55338	83202.5	43588	129809	83665.1	101681	20.02	844.8	52.36	1.64017
229001	164185	91408	262143	97409.9	176366	-15.47	12690.7	15.47	1.64129
176960	119682	96900	262143	68371.1	251273	1.82	25646.5	11.9	1.6424
115355	142729	52967	262143	68371.1	251273	-0.91	29408.5	45.22	1.6424
262143	122238	140544	262143	68371.1	251273	60.97	187082	190.4	1.6424
24225	112230	14146	262143	98321.4	174731	12.74	10554.5	1.19	1.6424
29653.5	79581.2	24420	68405.7	80218.9	55885	3.64	71.5	103.53	1.64352
59604	82818.3	47166	99916.3	81301.6	80541	22.75	511.5	-5.95	1.64352
61397.2	83686.5	48081	88281.6	80844.3	71565	7.28	369.6	33.32	1.64352
60804	90271.4	44143	52028.9	89726	38002	-5.46	537.9	-29.75	1.64464
77974.5	94948.7	53820	136547	89955.5	99480	49.14	1806.2	-34.51	1.64464
262143	141844	121118	262143	68371.4	251272	-12.74	81640.9	153.51	1.64576
46927.5	79390.8	38738	67589.5	77370.6	57251	7.28	575.3	28.56	1.64688
262143	145511	118065	262143	68371.6	251271	-20.02	53903.3	110.67	1.64799
10098.8	97730.6	6772	174185	147606	77337	-9.1	4314.2	0	1.65023
14004	87824.5	10450	15942.3	87650.6	11920	10.92	67.1	-2.38	1.65135
51986.2	77007.6	44242	71036.9	76885.2	60551	30.03	496.1	46.41	1.65247
33996.8	68804	32382	16728.8	64826.1	16912	0	-46.2	-17.85	1.6547
57380.2	98824.6	38052	262143	104996	163623	2.73	7011.4	23.8	1.6547
14082.8	120786	7641	209528	140725	97578	12.74	5575.9	-20.23	1.65582
12962.2	130832	6493	234204	128018	119896	5.46	5897.1	-32.13	1.65582
9141.75	63586.7	9422	8162	62583.9	8547	-12.74	-24.2	-7.14	1.65694
22749	75376.8	19779	45052.7	72694.9	40616	3.64	161.7	35.7	1.65694
8692.5	72210.9	7889	65971.4	79748.8	54214	1.82	1625.8	-19.04	1.65806
6185.25	74010.7	5477	112589	77152	95638	-1.82	2592.7	10.71	1.65917
16299.8	102027	10470	154867	121053	83842	29.12	3764.2	-26.18	1.66029
23166	69454.6	21859	26721.2	67160.1	26075	-25.48	320.1	-40.46	1.66253
43815.8	143712	19981	262143	109041	157553	-0.91	12433.3	-54.74	1.66253
52433.2	138923	24735	262143	68371.9	251270	-49.14	23295.8	-24.99	1.66476
16548	65150.2	16646	13526.7	63207.5	14025	27.3	86.9	-27.37	1.66588
31836.8	168425	12388	262143	86813.6	197893	0	16382.3	-44.03	1.66588
18364.5	109812	10960	262143	68371.6	251271	-2.73	14516.7	21.42	1.66588
6993	85518.4	5359	185909	109079	111696	-1.82	4404.4	-35.7	1.667
8842.5	68080.6	8512	19002.5	65940.3	18886	10.92	385	20.23	1.667
6126	64318.1	6242	5540.7	58005.6	6260	1.82	-31.9	-23.8	1.667
5442.75	64478.7	5532	1465.2	52615.5	1825	-0.91	-22	1.19	1.66812
70712.2	79322.8	58422	139994	76480.1	119961	10.01	818.4	-11.9	1.66924
33785.2	88392.8	25049	55872.3	169145	21648	2.73	753.5	0	1.66924
95584.5	152052	41198	262143	68371.6	251271	4.55	26647.5	3.57	1.67035
217862	161784	88252	262143	68371.6	251271	-17.29	28660.5	36.89	1.67035
140730	133710	68977	262143	121448	141458	36.4	13594.9	89.25	1.67147
14044.5	146774	6271	262143	148032	116055	-13.65	7233.6	-36.89	1.67259
262143	142744	120354	262143	68371.4	251272	5.46	81631	36.89	1.67259
68762.2	86331.2	52199	116281	84231.5	90472	23.66	118.8	46.41	1.67259
5871.75	62744.3	6133	1117.6	44769.6	1636	-9.1	-33	4.76	1.67371
262143	114851	149584	262143	68371.4	251272	-23.66	153671	146.37	1.67371
65191.5	83396.2	51230	90240.7	78873.5	74981	26.39	925.1	-42.84	1.67483
5694.75	62483	5973	2000.9	52769	2485	-45.5	-14.3	-15.47	1.67483
33549.8	80981	27151	47480.4	84290.7	36916	37.31	600.6	-3.57	1.67594
241137	167609	94286	262143	68371.1	251273	17.29	29379.9	80.92	1.67594
5793.75	75024.5	5061	134783	87282.3	101202	30.94	3371.5	2.38	1.67594
24554.2	76712	20977	75873.6	71863.5	69193	-24.57	-33	24.99	1.67594
262143	158243	108566	262143	68371.1	251273	13.65	155323	107.1	1.67594
12624	69030.2	11985	11161.7	63858	11455	-15.47	222.2	52.36	1.67706
262143	116020	148076	262143	68370.8	251274	67.34	260917	316.54	1.67706
23532.8	95708.2	16114	209227	127129	107858	-4.55	4744.3	10.71	1.67818
55600.5	92612.4	39345	57697.2	93182.3	40579	-17.29	1010.9	-17.85	1.68042
50844.8	86195.9	38658	49633.1	82683.1	39340	21.84	171.6	-10.71	1.68153
129935	106452	79993	262143	68370.8	251274	-40.95	20431.4	17.85	1.68153
8412	64058.7	8606	5468.1	60288.9	5944	-15.47	0	-26.18	1.68265
106445	110115	63352	97220.2	109782	58037	-12.74	4.4	16.66	1.68489
16996.5	85584.5	13015	74769.2	97200.6	50412	11.83	2191.2	-4.76	1.68601
92211.8	93045.1	64949	125535	110496	74456	24.57	1688.5	-99.96	1.68601
12705	76726.4	10852	13007.5	72475.7	11762	-9.1	173.8	2.38	1.68712
180260	137025	86214	262143	68370.8	251274	-30.94	39449.3	38.08	1.68712
83852.2	102283	53727	165828	121602	89371	-26.39	2456.3	34.51	1.68824
131534	113307	76078	262143	103667	165721	-12.74	7810	11.9	1.68824
128812	187821	44946	262143	68370.5	251275	22.75	42682.2	-9.52	1.68936
159358	133567	78191	262143	124492	137999	-10.01	6457	27.37	1.6916
15300.8	95146.6	10539	185351	126940	95692	-17.29	4479.2	-33.32	1.69272
7218	77879.3	6074	72083	97587.8	48408	-18.2	1872.2	-34.51	1.69272
73533.8	86757.3	55547	43323.5	87872.5	32311	11.83	179.3	-46.41	1.69383
262143	127590	134649	262143	68370.5	251275	100.1	196780	177.31	1.69383
78885	94396.4	54767	140496	94752.5	97175	39.13	1094.5	-23.8	1.69495
67780.5	89190.9	49804	73192.9	88302.5	54322	-13.65	1.1	-35.7	1.69495
85306.5	99267.5	56319	149138	96927.8	100837	-7.28	1021.9	51.17	1.69607
77397.8	84784.9	59826	131176	83225.3	103295	14.56	654.5	39.27	1.69607
206770	190697	71060	262143	68370.5	251275	-5.46	51409.6	-9.52	1.69831
5985.75	72591.1	5404	73430.5	99922	48161	-26.39	1934.9	42.84	1.69942
11399.2	95483.3	7824	171115	112928	99304	-3.64	4059	-13.09	1.69942
40486.5	81796.8	32438	74736.2	81999.5	59731	34.58	658.9	15.47	1.70054
8004	97772.6	5365	59574.9	92167.3	42361	-10.01	1399.2	-9.52	1.7039
38531.2	77559.6	32558	59407.7	73588.4	52907	-18.2	357.5	79.73	1.70501
54539.2	99759.5	35829	100860	99831.9	66211	-16.38	528	-20.23	1.70501
48196.5	83896.1	37649	106374	82153.2	84858	4.55	275	-10.71	1.70501
20022	118309	11091	262143	120589	142466	-6.37	10286.1	-5.95	1.70613
26067	113029	15114	262143	124451	138045	-16.38	7514.1	-19.04	1.71284
90206.2	98435.8	60057	249494	102547	159448	-15.47	5077.6	16.66	1.71284
6669	86103.1	5076	100864	102883	64250	-2.73	2128.5	-2.38	1.71284
47709	76859.8	40680	84202.8	82938.5	66535	30.03	686.4	10.71	1.71396
5313	63794.9	5458	3677.3	58281.9	4135	-4.55	22	24.99	1.71508
10893	66438.7	10745	17343.7	64003.4	17759	10.92	226.6	24.99	1.71955
9078	87722.8	6782	91576.1	109276	54921	-13.65	2357.3	22.61	1.71955
5376.75	65145.3	5409	2861.1	60329.8	3108	-0.91	-17.6	-10.71	1.72402
55615.5	84209	43283	65654.6	78211.7	55014	-24.57	187	-22.61	1.72514
52287	87553.8	39138	81347.2	93109.5	57257	-25.48	664.4	34.51	1.72849
65802.8	117878	36584	262143	68370.3	251276	4.55	25657.5	-5.95	1.72849
47967	82755.9	37986	33800.8	86906.9	25489	-17.29	90.2	29.75	1.72961
24957	149232	10960	262143	148067	116027	-34.58	6986.1	35.7	1.72961
11566.5	131830	5750	156904	170035	60475	14.56	4228.4	-34.51	1.73073
108075	125200	56572	262143	75393.3	227869	-62.79	19500.8	-14.28	1.73073
71066.2	94334.7	49371	57762.1	91324.6	41451	-8.19	30.8	-13.09	1.73185
114328	110928	67545	171677	144680	77765	0	2973.3	30.94	1.73408
12699	82067	10141	40014.7	95638.3	27420	6.37	466.4	16.66	1.73632
65013.8	103063	41341	262143	156833	109542	-20.93	6711.1	-22.61	1.74079
11769	73624.8	10476	5513.2	66909.8	5400	13.65	0	-22.61	1.74191
52638.8	78804.2	43776	85009.1	77015.6	72338	4.55	528	77.35	1.74191
11589.8	93436.6	8129	130806	127636	67164	-3.64	3225.2	21.42	1.74415
9105.75	87796.7	6797	118483	91553.4	84813	4.55	3268.1	19.04	1.74415
21087.8	66477.8	20789	16404.3	65409.6	16436	-13.65	28.6	4.76	1.74526
7184.25	83406	5645	87498.4	131310	43670	16.38	2076.8	2.38	1.7475
17357.2	124524	9135	262143	98897.1	173714	55.51	10115.6	-39.27	1.7475
49679.2	80487	40451	129616	113421	74894	-10.01	2128.5	10.71	1.75085
16302.8	103790	10294	139787	171145	53528	-29.12	2775.3	14.28	1.75197
47514	78908.2	39462	71046.8	74085.5	62848	-23.66	540.1	22.61	1.75421
11700	108225	7085	198191	156628	82927	-36.4	4820.2	-5.95	1.75421
16460.2	66728.9	16166	15239.4	80071.3	12473	-10.92	52.8	36.89	1.75533
30732	100985	19944	197783	117927	109915	-10.92	6451.5	35.7	1.75644
19134	101907	12305	262143	101155	169836	19.11	6947.6	-9.52	1.75756
79701.8	94905.9	55037	56340.9	93843.3	39346	38.22	-17.6	22.61	1.75756
7902	75589.8	6851	4485.8	72641.8	4047	-17.29	-8.8	-13.09	1.75868
50603.2	77587.8	42743	91966.6	72502.4	83130	-16.38	819.5	52.36	1.76427
65850	86463.1	49912	122549	82708.8	97104	50.05	540.1	58.31	1.76539
19358.2	117982	10753	262143	134435	127793	19.11	6789.2	41.65	1.76539
41579.2	170245	16006	262143	82943.3	207127	26.39	16802.5	61.88	1.76651
5632.5	67557	5464	4250.4	62218.9	4477	11.83	48.4	-4.76	1.76651
9192.75	90431.7	6662	196668	108872	118385	-4.55	5194.2	22.61	1.76986
10326.8	69979.7	9671	42849.4	78329.1	35851	-11.83	915.2	4.76	1.76986
8319.75	82475.1	6611	102864	93282.2	72268	-10.01	2437.6	5.95	1.76986
137113	112846	79629	262143	68372.4	251268	25.48	1785.3	54.74	1.7721
138334	115470	78513	262143	68372.4	251268	13.65	23509.2	-44.03	1.77321
47232	74715.7	41429	57251.7	72360.7	51852	16.38	652.3	-52.36	1.77433
9223.5	69816.5	8658	5423	64807	5484	6.37	-14.3	1.19	1.77433
5970.75	66592.8	5876	2537.7	58069.4	2864	-24.57	-19.8	0	1.77545
262143	207503	82793	262143	68372.2	251269	62.79	42103.6	17.85	1.77545
23173.5	109078	13923	262143	104210	164858	-2.73	8375.4	15.47	1.77657
12978	105747	8043	224497	128545	114455	19.11	5395.5	9.52	1.7788
52492.5	83381.4	41258	65574.3	80148.4	53619	53.69	577.5	38.08	1.77992
20034	72610.8	18082	40422.8	101867	26006	30.94	1097.8	20.23	1.78104
236602	182198	85105	262143	68371.9	251270	8.19	30254.4	-14.28	1.78104
121690	104792	76104	262143	133242	128937	-7.28	5592.4	-5.95	1.78104
262143	185689	92519	262143	68371.9	251270	33.67	72653.9	61.88	1.78216
79176	84487.4	61416	139580	79686.4	114794	39.13	784.3	116.62	1.78216
262143	131501	130644	262143	68371.6	251271	7.28	133619	104.72	1.78216
54592.5	85946.3	41628	125804	111550	73910	-4.55	2521.2	-7.14	1.78551
91457.2	99767.7	60077	149169	109440	89327	-10.01	1721.5	2.38	1.78551
7179	79675.3	5905	89513.6	92903.1	63145	-6.37	2021.8	1.19	1.78663
24742.5	103315	15695	262143	119978	143191	18.2	7407.4	28.56	1.78775
60684.8	82389.8	48271	133906	108096	81184	17.29	2193.4	-11.9	1.78887
34638.8	105165	21586	262143	93769.6	183213	43.68	10418.1	5.95	1.78887
64944.8	89512.3	47549	76474.2	84359.8	59410	11.83	841.5	19.04	1.78998
6009	73008.1	5394	58270.3	105937	36048	10.92	1254	21.42	1.78998
15543	76571.2	13303	83845.3	107410	51158	30.94	1903	-7.14	1.79334
14832.8	118676	8191	257338	203964	82686	27.3	6285.4	7.14	1.79334
15716.2	68061.9	15133	24340.8	67188.9	23742	22.75	147.4	41.65	1.79334
48231	143311	22056	262143	102608	167432	37.31	12984.4	-5.95	1.79334
5856.75	64824.9	5921	5943.3	62480	6234	17.29	-17.6	1.19	1.79334
80356.5	85164.7	61836	100358	80757	81443	2.73	981.2	88.06	1.79446
66186.8	92886.5	46698	168907	94236.6	117465	8.19	1901.9	29.75	1.79669
57418.5	81658.3	46082	45357.4	77612.1	38300	5.46	592.9	67.83	1.79893
15843	101267	10253	229648	113766	132291	10.92	5700.2	-3.57	1.80005
56664.8	82024.6	45274	45068.1	75273.5	39238	-35.49	903.1	1.19	1.80005
57498.8	88750	42459	66557.7	87301.4	49964	15.47	643.5	-20.23	1.80117
51063.8	112220	29821	262143	90022.5	190839	-22.75	11889.9	7.14	1.80117
8220	91383.5	5895	158290	100556	103163	10.92	3594.8	14.28	1.80117
11451.8	111649	6722	144640	112403	84332	-13.65	3359.4	0	1.80228
179476	151340	77720	262143	68370.5	251275	8.19	38692.5	27.37	1.80228
61425	83306.8	48322	125866	81458.2	101264	57.33	892.1	39.27	1.80228
37023	73089.1	33197	36430.9	71710.7	33294	5.46	234.3	66.64	1.80228
13643.2	88273.7	10129	130564	111386	76820	-15.47	3221.9	-41.65	1.8034
262143	158001	108732	262143	68370.8	251274	7.28	65329	83.3	1.80452
262143	131434	130710	262143	68370.8	251274	2.73	51363.4	13.09	1.80452
262143	127695	134538	262143	68370.8	251274	42.77	121905	202.3	1.80564
66998.2	92292.1	47575	262143	102045	168355	-4.55	6672.6	-16.66	1.80676
262143	139662	123010	262143	68370.5	251275	24.57	169578	172.55	1.80787
22818.8	69294.7	21581	29124.7	67144.5	28427	-11.83	118.8	7.14	1.80787
78315.8	103301	49685	262143	75256.6	228283	14.56	13564.1	-2.38	1.80899
35504.2	72847	31941	32739.3	71187.9	30140	10.01	500.5	-41.65	1.80899
118738	112570	69127	262143	68370.3	251276	-18.2	21674.4	49.98	1.81011
262143	175648	97808	262143	68370.3	251276	27.3	45852.4	38.08	1.81123
5288.25	60898	5691	8804.4	60782.2	9493	-4.55	-31.9	19.04	1.81123
36921	72520.8	33365	46668.6	69872.8	43772	45.5	211.2	1.19	1.81123
11652	105473	7240	244913	136152	117887	-14.56	5750.8	21.42	1.81123
171957	149590	75335	262143	84677.5	202885	-25.48	20115.7	-15.47	1.81123
133928	132586	66199	262143	101130	169879	-40.04	15291.1	23.8	1.81235
237814	156875	99349	262143	68370.5	251275	27.3	40874.9	22.61	1.81235
262143	135292	126983	262143	68370.3	251276	71.89	155256	105.91	1.81346
242133	181706	87330	262143	68370.3	251276	41.86	38259.1	24.99	1.81458
8851.5	109184	5313	156827	122976	83576	18.2	3895.1	-2.38	1.82129
64632.8	89500.1	47327	93552.8	87019.9	70456	33.67	-17.6	7.14	1.82129
8904	71467.5	8165	4195.4	70373.6	3907	-10.92	-20.9	7.14	1.82241
8272.5	67064.1	8084	6409.7	62158.3	6758	7.28	176	-7.14	1.82464
64608	85854.1	49318	119141	87354.7	89383	37.31	182.6	65.45	1.82576
36555	162067	14782	262143	74316.8	231170	-10.01	17931.1	41.65	1.82576
7687.5	76415.6	6593	87266.3	86460.2	66147	7.28	2060.3	9.52	1.82688
80124.8	90014	58336	60677.1	88875	44743	-9.1	6.6	35.7	1.82688
7322.25	81223.9	5908	98022.1	126397	50824	10.01	2354	3.57	1.82688
23376.8	100224	15286	262143	136618	125751	-28.21	7680.2	45.22	1.82912
5740.5	64886.1	5798	6076.4	62811.2	6340	1.82	22	49.98	1.83023
10674	98138.5	7128	143419	114358	82190	-13.65	3862.1	-2.38	1.83359
39576.8	90140.5	28774	77983.4	93712.8	54536	-7.28	1056	-2.38	1.83359
62138.2	82782	49193	110966	81948.3	88742	-20.93	567.6	36.89	1.83582
14743.5	93608.8	10322	146219	105929	90462	-25.48	4288.9	20.23	1.83694
40695.8	73298.4	36386	46744.5	71871.4	42624	20.93	968	40.46	1.83694
42386.2	75818.1	36638	70459.4	72219.3	63939	-0.91	447.7	33.32	1.83806
12666.8	65888.4	12599	10314.7	66625.7	10146	22.75	59.4	4.76	1.84253
13721.2	68279.1	13170	14682.8	66786	14408	3.64	-1.1	-22.61	1.84365
9328.5	72340.9	8451	35751.1	113864	20577	-28.21	1134.1	41.65	1.84365
30230.2	70546.9	28083	17421.8	67961.6	16800	0	33	2.38	1.84589
7962	88968	5865	121095	95089.3	83459	-11.83	3098.7	46.41	1.84812
37740.8	71453.9	34615	48637.6	71154.6	44797	23.66	287.1	38.08	1.84924
7648.5	84145.1	5957	81799.3	84438	63488	15.47	2174.7	-41.65	1.84924
6882.75	66323.8	6801	12681.9	66214.2	12552	19.11	-24.2	10.71	1.85036
[truncated: 28,001 more rows]
