# Supplementary material for: N-chlorination mediates protective and immunomodulatory effects of oxidized human plasma proteins
Source: eLife. 2019 Jul 12;8:e47395. doi: 10.7554/eLife.47395 (PMC6650281; doi:10.7554/eLife.47395)
Supplement: Figure 9—source data 2. [file elife-47395-fig9-data2.zip › Figure 9 Source Data 2/scale values/Ag85B + HSAhocl 2.csv]

FSC-A	FSC-H	FSC-W	SSC-A	SSC-H	SSC-W	APC-A	FITC-A	Pacific Blue-A	Time
162964	106214	100552	172012	106138	106211	-14.56	466.4	-36.89	0
5304	65155.2	5335	6956.4	64951.5	7019	14.56	22	11.9	0
90645	94074.3	63147	74542.6	109238	44721	-33.67	517	7.14	0
109909	103221	69782	78973.4	103471	50020	22.75	418	-47.6	0.0012165
106726	93167.1	75074	60177.7	95760.6	41184	-7.28	280.5	-1.19	0.00243299
97472.2	90474.3	70605	43220.1	86606.7	32705	-13.65	85.8	24.99	0.00364949
112166	98590.8	74560	59371.4	115985	33547	3.64	281.6	-4.76	0.00364949
101554	88773.4	74971	61795.8	84991.6	47650	-32.76	152.9	-10.71	0.00364949
113693	105129	70875	77294.8	91982.9	55071	4.55	44	-5.95	0.00364949
122232	110604	72426	60749.7	105683	37672	-10.92	636.9	-20.23	0.00729897
105292	100209	68860	63767	114041	36645	17.29	398.2	-60.69	0.00973197
107467	100929	69781	67391.5	104074	42437	28.21	661.1	47.6	0.0109485
157422	109728	94022	142314	105212	88646	-19.11	254.1	5.95	0.0109485
117100	97643	78595	77551.1	100041	50803	-6.37	179.3	11.9	0.0158144
115898	103532	73364	71042.4	98247.2	47389	33.67	536.8	35.7	0.0158144
11270.2	66993.8	11025	4389	65595.8	4385	20.02	34.1	7.14	0.0170309
7662	69098.2	7267	4213	67888.7	4067	-9.1	-15.4	11.9	0.0170309
7478.25	95108.6	5153	86661.3	119562	47502	22.75	3604.7	41.65	0.0194639
184273	152970	78947	150866	157514	62770	20.02	1608.2	-2.38	0.0194639
141519	107138	86567	99882.2	98329.3	66571	18.2	404.8	-4.76	0.0218969
11703	64832.4	11830	6592.3	66961.1	6452	-5.46	11	22.61	0.0218969
161320	104557	101115	141591	111083	83535	-35.49	755.7	63.07	0.0218969
161109	133272	79225	262143	171424	100218	6.37	6545	42.84	0.0243299
91642.5	83750	71712	41004.7	85202.4	31540	22.75	111.1	53.55	0.0255464
141179	119961	77128	94979.5	120552	51634	-20.02	1214.4	-9.52	0.0255464
136990	122806	73105	74096	116436	41705	-10.01	15.4	11.9	0.0255464
105106	88564.2	77777	101267	99209.8	66895	-8.19	1114.3	13.09	0.0279794
87870.8	90429	63682	45882.1	94341	31873	-18.2	308	40.46	0.0279794
86742.8	90622.9	62730	51615.3	81276.8	41619	2.73	89.1	-7.14	0.0291959
44058	79439.4	36347	63916.6	80910.9	51771	-23.66	416.9	9.52	0.0291959
5293.5	67192.5	5163	3221.9	68666.8	3075	25.48	7.7	-16.66	0.0304124
157638	97229.9	106253	104229	100013	68299	39.13	496.1	44.03	0.0328454
103990	96448.1	70661	126478	96834.8	85598	48.23	177.1	-22.61	0.0328454
162064	135230	78541	140074	136964	67024	11.83	1446.5	58.31	0.0328454
5322	67619.7	5158	7691.2	132855	3794	4.55	89.1	-1.19	0.0340619
123227	100626	80256	51752.8	97013	34961	20.93	23.1	-11.9	0.0340619
114794	98596.5	76302	61655	92583.5	43643	9.1	35.2	-14.28	0.0340619
109514	92721.1	77405	74616.3	95430.6	51242	-1.82	321.2	15.47	0.0352784
113782	104011	71693	58230.7	106271	35910	-12.74	402.6	17.85	0.0364949
6577.5	65831.2	6548	4911.5	69251.3	4648	-2.73	11	11.9	0.0377114
117695	96364.1	80043	84059.8	103456	53249	-15.47	134.2	47.6	0.0413609
94810.5	96179.8	64603	66172.7	95305.7	45503	-11.83	100.1	-21.42	0.0413609
144889	121315	78271	262143	83619.5	205452	59.15	2175.8	55.93	0.0413609
98732.2	92429.4	70005	57775.3	95513.9	39642	-11.83	89.1	-44.03	0.0425773
5168.25	65628.1	5161	2209.9	66833.4	2167	21.84	45.1	20.23	0.0437938
237028	157249	98785	145884	156335	61155	50.96	490.6	2.38	0.0437938
111231	97122.6	75056	65645.8	92601.3	46459	-0.91	123.2	36.89	0.0450103
91892.2	94168.3	63952	52825.3	90504	38252	32.76	322.3	34.51	0.0474433
115306	96373.9	78410	89613.7	103634	56670	-14.56	127.6	38.08	0.0474433
75589.5	100506	49289	153242	98911.5	101534	10.92	1399.2	72.59	0.0474433
85022.2	91670.7	60783	46016.3	112276	26860	12.74	88	35.7	0.0486598
8932.5	68862.5	8501	6593.4	75214.1	5745	-38.22	0	4.76	0.0498763
103446	108615	62417	74709.8	101621	48181	5.46	697.4	0	0.0510928
108334	95280.9	74514	61600	87614.6	46077	-17.29	209	5.95	0.0510928
111411	90169	80975	53620.6	84191.8	41739	-24.57	-1.1	44.03	0.0523093
135583	101585	87469	92589.2	98911.5	61347	-34.58	66	-42.84	0.0523093
41379	73000.3	37148	76618.3	72484	69274	-0.91	310.2	89.25	0.0523093
119992	106274	73995	102912	113106	59629	57.33	128.7	-39.27	0.0523093
106062	99258.6	70028	57347.4	94210	39893	-54.6	198	27.37	0.0559588
109750	101824	70637	79824.8	117848	44391	-23.66	981.2	-2.38	0.0559588
144382	120690	78401	183506	120087	100146	-2.73	163.9	-32.13	0.0559588
102136	97227.4	68845	102197	100514	66633	8.19	291.5	17.85	0.0559588
82896.8	95438.2	56924	123863	89881.9	90313	10.01	-16.5	42.84	0.0571753
151768	136686	72767	103247	126102	53658	21.84	111.1	-19.04	0.0583918
13311.8	69536	12546	8641.6	66777	8481	-8.19	14.3	0	0.0583918
9501.75	64885.6	9597	15077.7	66242	14917	8.19	-11	4.76	0.0583918
6150	78474.8	5136	52825.3	87229.4	39688	-16.38	2228.6	14.28	0.0620413
26461.5	73857.8	23480	10362	75495.7	8995	5.46	40.7	-3.57	0.0620413
91993.5	87689.1	68753	44452.1	83239.4	34998	-20.93	375.1	27.37	0.0632578
98679.8	88118.1	73391	43667.8	91842.5	31160	0.91	192.5	-23.8	0.0644743
104232	89261.9	76527	70757.5	98405.5	47123	-29.12	443.3	-14.28	0.0644743
110302	93691.1	77155	55132	92791.9	38938	3.64	191.4	-28.56	0.0644743
67967.2	88479.1	50343	112783	88041.5	83953	4.55	668.8	4.76	0.0644743
7696.5	65100.4	7748	19065.2	72846.1	17152	10.92	92.4	23.8	0.0656908
5081.25	62748.2	5307	2703.8	64271.4	2757	20.02	0	-17.85	0.0656908
118652	99329.9	78284	102407	105772	63451	1.82	897.6	7.14	0.0656908
103408	98578.6	68747	55104.5	94248.7	38317	29.12	1200.1	-26.18	0.0656908
107162	90266.2	77803	73342.5	104009	46213	8.19	189.2	38.08	0.0669073
89450.2	86628.1	67671	46850.1	94110.9	32625	29.12	277.2	17.85	0.0681238
102301	88045.3	76147	67777.6	96589.8	45987	-30.94	243.1	9.52	0.0681238
99586.5	92212.2	70777	88869	102478	56833	28.21	827.2	77.35	0.0705568
98858.2	93522.5	69275	84001.5	121746	45218	20.93	872.3	64.26	0.0717732
6907.5	70326.2	6437	4504.5	74811.7	3946	-43.68	-6.6	-40.46	0.0729897
121054	103121	76933	88837.1	121787	47805	-11.83	701.8	27.37	0.0729897
90384	90558.1	65410	104965	84849.5	81073	27.3	246.4	30.94	0.0729897
258684	183150	92564	171314	173820	64591	8.19	276.1	7.14	0.0729897
37531.5	82260.3	29901	73832	81610	59290	15.47	709.5	28.56	0.0729897
110130	98595.4	73203	62150	108505	37538	-16.38	663.3	44.03	0.0729897
138163	116599	77656	144010	113185	83384	24.57	194.7	15.47	0.0742062
102010	92037.3	72637	63692.2	103430	40357	11.83	447.7	-13.09	0.0754227
94092	88465.7	69704	59037	87614.3	44160	-41.86	188.1	22.61	0.0766392
105706	95756.9	72345	69067.9	94106.6	48099	-39.13	396	-14.28	0.0778557
124684	104799	77971	82776.1	105993	51181	16.38	236.5	27.37	0.0790722
112628	87977.3	83899	82553.9	93911.7	57610	16.38	438.9	4.76	0.0802887
159252	113196	92201	116037	109086	69712	33.67	873.4	-14.28	0.0802887
149243	117227	83435	122915	120237	66996	-19.11	1094.5	11.9	0.0802887
16065	70400.3	14955	16940	78275.4	14183	19.11	181.5	29.75	0.0827217
99195	88802.1	73206	46418.9	86389.2	35214	37.31	83.6	3.57	0.0827217
39352.5	78868.7	32700	49487.9	77840.9	41665	6.37	454.3	36.89	0.0827217
122570	96675.5	83090	85671.3	92495.3	60701	-33.67	38.5	-4.76	0.0851547
101252	93451.5	71006	71349.3	93464.8	50029	16.38	341	63.07	0.0863712
98478	93875.6	68749	66566.5	105171	41480	5.46	28.6	22.61	0.0875877
91539.8	85626.3	70062	42724	82812.1	33811	11.83	104.5	17.85	0.0875877
118295	102803	75412	100455	103769	63443	-0.91	1106.6	-24.99	0.0888042
199988	161465	81172	155101	156759	64843	8.19	921.8	47.6	0.0900207
107091	95117.2	73786	78503.7	103103	49900	-4.55	352	13.09	0.0900207
198062	160178	81036	119324	160779	48638	-3.64	1140.7	-27.37	0.0912372
98758.5	85398.1	75789	54960.4	85070.5	42340	0	249.7	-24.99	0.0912372
119708	108607	72235	64820.8	102391	41489	-18.2	75.9	0	0.0924537
101554	91090.4	73064	56267.2	90507	40743	3.64	69.3	42.84	0.0924537
262143	153931	111607	262143	132384	129773	-30.03	5339.4	69.02	0.0924537
15954	69302.1	15087	6635.2	69198.7	6284	21.84	3.3	0	0.0936702
100574	92535.1	71229	78739.1	101426	50877	10.01	352	-10.71	0.0936702
262143	149494	114920	262143	76490	224602	-5.46	3553	108.29	0.0936702
48824.2	81084.2	39462	67661	85823.3	51667	-35.49	606.1	21.42	0.0948867
106928	89005.7	78732	57016.3	94773.1	39427	-5.46	55	24.99	0.0948867
132733	112286	77470	68928.2	121655	37132	-50.96	213.4	-4.76	0.0948867
124144	106629	76301	70392.3	92045.5	50119	0.91	17.6	17.85	0.0961032
29511	75006.1	25785	28343.7	70612.5	26306	3.64	125.4	14.28	0.0973197
104313	88809.1	76977	67081.3	90334.9	48666	24.57	966.9	-33.32	0.0973197
220251	141491	102016	188174	141076	87415	39.13	425.7	-4.76	0.0985362
6814.5	64686.4	6904	16459.3	66687.9	16175	6.37	-8.8	20.23	0.0997526
104094	96121.1	70972	54530.3	105756	33792	60.97	217.8	17.85	0.0997526
147058	117579	81967	147262	121471	79451	-67.34	503.8	39.27	0.100969
73072.5	80919.2	59181	90434.3	80624.4	73510	-13.65	589.6	59.5	0.103402
117766	105612	73078	80125.1	104655	50175	31.85	620.4	21.42	0.105835
262143	171765	100019	262143	176163	97522	-2.73	5926.8	89.25	0.105835
8023.5	68574.3	7668	5335	68208.1	5126	43.68	47.3	24.99	0.105835
93628.5	88029.9	69704	42906.6	89666	31360	-21.84	56.1	26.18	0.105835
105571	93612.1	73908	65434.6	92959.7	46131	5.46	64.9	67.83	0.107052
44335.5	76860.9	37803	55919.6	76447.6	47938	11.83	471.9	8.33	0.107052
90797.2	98162.1	60619	47823.6	104111	30104	49.14	214.5	3.57	0.108268
138920	108510	83902	116798	106867	71626	13.65	353.1	-4.76	0.108268
10104.8	69133	9579	5449.4	75296.6	4743	-12.74	7.7	16.66	0.110701
214076	166637	84193	150494	136913	72037	19.11	358.6	38.08	0.111918
106146	101218	68727	76513.8	114231	43897	-29.12	1158.3	-47.6	0.113134
5474.25	65407.6	5485	1951.4	66538.5	1922	9.1	-1.1	4.76	0.114351
113344	113137	65656	48479.2	135145	23509	10.01	91.3	-14.28	0.118
77469.8	79772.8	63644	103426	81602.5	83063	40.04	1097.8	90.44	0.119217
14778.8	75460.9	12835	20951.7	74823.8	18351	-7.28	116.6	3.57	0.120433
139086	105020	86794	76995.6	116781	43209	-5.46	144.1	-23.8	0.122866
106024	91024.7	76335	61415.2	94260.1	42700	-10.92	89.1	-4.76	0.125299
114385	97832.5	76624	109065	114475	62439	-23.66	959.2	-7.14	0.126516
95566.5	98903.2	63325	58133.9	96223.3	39594	10.01	187	3.57	0.127732
14891.2	72076.3	13540	31560.1	74836.2	27638	6.37	96.8	11.9	0.127732
102414	91675	73213	64087.1	91817.6	45743	8.19	337.7	30.94	0.128949
112420	92642.6	79527	63461.2	91438.6	45484	27.3	56.1	69.02	0.130165
89661.8	94069.8	62465	38017.1	102081	24407	24.57	92.4	-22.61	0.133815
104558	94115.1	72808	42658	98379	28417	-28.21	136.4	44.03	0.133815
98130	89009.8	72251	65928.5	94989.5	45486	6.37	383.9	-15.47	0.135031
106088	106526	65267	54135.4	109744	32328	20.02	304.7	-23.8	0.135031
127258	100138	83285	102476	106000	63357	14.56	665.5	14.28	0.136248
7536	79147.3	6240	7795.7	99435.4	5138	2.73	11	7.14	0.136248
126582	114916	72189	74850.6	114849	42712	21.84	49.5	20.23	0.138681
125966	113177	72941	89861.2	107382	54843	-18.2	77	13.09	0.138681
103798	94673	71853	58372.6	108460	35271	25.48	438.9	22.61	0.139897
103076	100753	67047	84921.1	91854.8	60589	3.64	124.3	-34.51	0.141114
97440.8	98046.7	65131	55498.3	100752	36100	-17.29	642.4	49.98	0.141114
137789	107314	84147	234861	97453.8	157940	-16.38	2087.8	60.69	0.14233
105885	95059.9	72999	80832.4	93741.6	56511	-59.15	477.4	-47.6	0.144763
95129.2	86999.6	71660	66294.8	85672.2	50713	-15.47	600.6	21.42	0.145979
95772.8	95873.7	65467	66250.8	102353	42420	-4.55	-4.4	-42.84	0.145979
7314.75	94069.8	5096	81726.7	119629	44772	17.29	3435.3	40.46	0.147196
11281.5	66172.4	11173	11928.4	67624.5	11560	-13.65	79.2	-7.14	0.149629
14545.5	69876.4	13642	25611.3	68766.9	24408	10.01	151.8	7.14	0.149629
105058	102356	67266	53773.5	103809	33948	24.57	31.9	5.95	0.150845
240896	143775	109806	250727	154355	106454	-11.83	3454	14.28	0.150845
101787	93452.2	71381	56905.2	98264.6	37952	35.49	221.1	71.4	0.150845
13006.5	66728.8	12774	1702.8	62623.3	1782	30.94	11	16.66	0.152062
10253.2	75594.2	8889	10599.6	101350	6854	32.76	282.7	11.9	0.152062
15708	84595.2	12169	14381.4	97516.8	9665	14.56	190.3	71.4	0.152062
223687	174348	84082	257452	128596	131204	14.56	1299.1	52.36	0.153278
8009.25	67606.2	7764	4193.2	65212.5	4214	4.55	16.5	-26.18	0.154495
104674	90628.6	75693	54448.9	88314.9	40405	23.66	375.1	15.47	0.154495
79652.2	95516.8	54651	213327	91930.6	152078	14.56	856.9	20.23	0.154495
112912	100098	73926	84385.4	108499	50971	-24.57	410.3	11.9	0.155711
5234.25	65165.6	5264	8411.7	64393.1	8561	14.56	31.9	-13.09	0.156928
58402.5	78570.1	48714	60409.8	76627.1	51666	-30.03	466.4	59.5	0.160577
98411.2	90253	71460	44507.1	91978.4	31712	-0.91	80.3	13.09	0.161794
262143	183023	93867	262143	163513	105067	-28.21	6839.8	41.65	0.164227
25387.5	71324.9	23327	14210.9	75711.4	12301	8.19	112.2	-19.04	0.164227
96673.5	92396	68570	40461.3	111748	23729	54.6	319	17.85	0.16666
118838	98032.4	79445	86421.5	99421.1	56967	-0.91	56.1	55.93	0.167876
85752	86253.4	65155	67490.5	83817.7	52770	17.29	146.3	30.94	0.169093
96838.5	89706.9	70746	67680.8	101616	43650	24.57	603.9	88.06	0.169093
146445	116810	82163	94586.8	118679	52232	22.75	85.8	4.76	0.171526
109985	89255.3	80757	64529.3	97536.6	43358	-36.4	235.4	-16.66	0.171526
20180.2	75379.5	17545	11542.3	73227.1	10330	-4.55	48.4	-20.23	0.172742
102912	91914.9	73377	75243.3	95970.3	51382	-18.2	474.1	5.95	0.173959
6016.5	68241.1	5778	13416.7	70067.5	12549	20.02	4.4	-27.37	0.177608
54805.5	78079.5	46001	54915.3	79620.6	45201	8.19	701.8	24.99	0.178825
108195	113771	62324	66900.9	119113	36809	-17.29	407	23.8	0.180041
107038	92032.7	76221	78654.4	84842.6	60756	-7.28	-9.9	7.14	0.180041
112820	98815.1	74824	62312.8	100268	40728	-2.73	190.3	8.33	0.180041
20721	79011.5	17187	12795.2	76853.3	10911	-25.48	16.5	8.33	0.182474
14889	68225.8	14302	14366	71721.7	13127	-25.48	152.9	-11.9	0.183691
47240.2	78945.8	39216	98994.5	77533.6	83676	13.65	576.4	32.13	0.183691
131219	114377	75186	81950	113126	47475	-13.65	84.7	-4.76	0.184907
12654	75748.3	10948	6741.9	78941.8	5597	24.57	47.3	5.95	0.186124
53486.2	95470	36716	67169.3	94070	46795	10.92	357.5	-3.57	0.186124
5447.25	63976.9	5580	7181.9	65571.6	7178	-19.11	45.1	-39.27	0.18734
14450.2	68509.8	13823	21059.5	70769.9	19502	38.22	205.7	52.36	0.193423
166051	128222	84871	138300	118727	76340	8.19	568.7	116.62	0.195856
184493	173474	69699	96131.2	183402	34351	20.02	477.4	26.18	0.195856
112932	95112.9	77814	52680.1	100143	34475	20.93	361.9	-42.84	0.197072
104218	90482.9	75484	59725.6	86821.6	45083	11.83	112.2	39.27	0.198289
105092	89783.9	76710	39143.5	89209.5	28756	-18.2	41.8	49.98	0.198289
108352	88374.6	80351	86075	116670	48350	2.73	1367.3	28.56	0.199505
85664.2	87167.2	64406	117244	81406.9	94386	20.93	809.6	71.4	0.201938
84353.2	79979.4	69120	78216.6	96203.4	53283	10.92	1535.6	11.9	0.201938
113016	96954.1	76393	76301.5	91716.9	54521	-10.01	385	35.7	0.204371
105555	92577.3	74723	70585.9	100695	45940	17.29	95.7	17.85	0.205588
167212	119663	91577	213582	112280	124664	-30.94	356.4	-28.56	0.206804
115649	105128	72095	66455.4	99570.7	43740	6.37	61.6	-14.28	0.208021
166593	112273	97244	137741	120365	74997	0.91	448.8	-20.23	0.208021
10392.8	127142	5357	109478	155485	46144	-10.01	4424.2	46.41	0.209237
147384	91133.4	105987	143139	95024.6	98719	21.84	578.6	32.13	0.209237
122181	118319	67675	64399.5	122216	34533	-17.29	126.5	-16.66	0.21532
120422	100202	78760	65473.1	106507	40287	-27.3	70.4	32.13	0.216536
201118	144885	90972	138218	147296	61497	-26.39	1133	1.19	0.217753
5433	63479.6	5609	8254.4	67292	8039	3.64	20.9	5.95	0.218969
91923.8	84966.8	70902	67425.6	89727.4	49247	6.37	89.1	-7.14	0.220186
113289	93632.7	79294	74775.8	116186	42178	40.95	270.6	-29.75	0.222619
108623	102741	69288	63846.2	110832	37753	19.11	665.5	2.38	0.222619
103181	91801.3	73660	48907.1	84444.5	37956	-13.65	-22	15.47	0.223835
14561.2	89394.5	10675	116655	93988.3	81341	-12.74	4649.7	29.75	0.228701
5574	65150.3	5607	3967.7	63006.3	4127	-17.29	83.6	-16.66	0.229918
89920.5	87737	67167	42686.6	96649.1	28945	7.28	206.8	13.09	0.229918
105099	97049.1	70972	92362.6	101849	59432	4.55	455.4	22.61	0.231134
26974.5	77348.5	22855	15249.3	75969.5	13155	-10.01	58.3	27.37	0.237217
95479.5	103899	60225	246029	90523	178118	14.56	477.4	2.38	0.238433
116576	93111	82052	63521.7	102531	40602	-25.48	471.9	-4.76	0.23965
21679.5	66719.3	21295	7684.6	66274.2	7599	-12.74	-5.5	-32.13	0.23965
114863	98537.6	76394	63794.5	104654	39949	-0.91	55	-77.35	0.240866
116157	104619	72764	76089.2	94248.3	52909	-28.21	275	60.69	0.240866
32412	108931	19500	56505.9	129152	28673	-29.12	1885.4	10.71	0.242083
127836	96291.7	87005	113489	99369.8	74848	19.11	1052.7	8.33	0.242083
68234.2	79876.4	55984	32210.2	74446.4	28355	44.59	7.7	-22.61	0.242083
13192.5	72905.3	11859	7772.6	73219.1	6957	-7.28	56.1	-65.45	0.243299
112840	92694.4	79779	69726.8	93215.6	49022	15.47	382.8	-35.7	0.243299
94276.5	93044.2	66404	38132.6	85999.5	29059	9.1	26.4	-45.22	0.243299
11135.2	68023.8	10728	6674.8	72531.9	6031	22.75	26.4	15.47	0.246949
104538	92729	73882	56239.7	98633.2	37368	25.48	193.6	-28.56	0.246949
129430	98620	86010	65483	100751	42595	-36.4	226.6	53.55	0.248165
12201.8	65593.8	12191	15566.1	94958.6	10743	39.13	381.7	11.9	0.248165
180286	132673	89055	262143	104175	164913	-1.82	1549.9	91.63	0.249382
80737.5	82109.4	64441	146484	85871.8	111794	-26.39	760.1	83.3	0.249382
97801.5	86316.5	74256	53467.7	86211.3	40645	-25.48	119.9	15.47	0.250598
141142	93400.5	99035	100741	91699.5	71998	-18.2	205.7	-2.38	0.250598
17772.8	131240	8875	177836	145445	80131	-7.28	7879.3	26.18	0.251815
55763.2	89132	41001	72912.4	86958.8	54950	50.05	259.6	22.61	0.253031
120473	99057	79705	101169	100984	65656	11.83	836	39.27	0.255464
82271.2	102563	52570	105249	94155	73258	-9.1	563.2	-7.14	0.255464
125984	103385	79861	103335	108189	62596	-1.82	622.6	36.89	0.256681
104100	96437.8	70743	46616.9	90949.5	33591	-26.39	15.4	14.28	0.257897
7887	66029.9	7828	3858.8	66831.5	3784	12.74	-34.1	-13.09	0.259114
93639.8	93518.5	65621	70424.2	92113	50105	-35.49	44	0	0.259114
213811	161107	86975	134669	186242	47388	0.91	1245.2	46.41	0.26033
145175	118507	80284	77702.9	113080	45033	9.1	199.1	-9.52	0.26033
113652	105220	70788	71447.2	111692	41922	-4.55	358.6	-48.79	0.261547
5177.25	63837.5	5315	4453.9	62117.6	4699	3.64	16.5	15.47	0.26398
23682	110026	14106	134291	114556	76826	26.39	5447.2	-3.57	0.26398
103260	89884.8	75288	54607.3	92517	38682	34.58	614.9	10.71	0.265196
14379	66185	14238	20906.6	68592.5	19975	33.67	75.9	22.61	0.266413
113782	90449.1	82442	49228.3	92958.7	34706	-10.01	63.8	23.8	0.268846
102229	98994.7	67677	90050.4	105124	56139	-7.28	1760	-13.09	0.268846
103297	98237.7	68911	90972.2	96646.9	61688	-21.84	485.1	74.97	0.268846
171060	132558	84571	111000	102699	70833	-28.21	79.2	32.13	0.274928
50169	85472.6	38467	89038.4	84896.9	68733	19.11	668.8	70.21	0.276145
63246.8	82715.2	50111	126792	89321.6	93028	-10.92	1016.4	76.16	0.276145
147088	110927	86900	94986.1	106352	58532	-8.19	105.6	-57.12	0.277361
124792	104411	78329	49266.8	107100	30147	-8.19	111.1	-5.95	0.277361
205526	157346	85603	147789	139714	69324	1.82	1052.7	21.42	0.277361
111146	96981.4	75108	64850.5	97172.7	43737	9.1	276.1	-23.8	0.279794
73428	84764.7	56771	71146.9	80963.4	57590	35.49	790.9	26.18	0.279794
126297	101088	81879	70829	114123	40674	2.73	223.3	57.12	0.281011
113716	97218.5	76657	95590	91674.6	68335	14.56	174.9	5.95	0.281011
106718	93171.7	75064	68324.3	99746.1	44891	32.76	147.4	-30.94	0.281011
17029.5	69613.6	16032	35742.3	72165.1	32459	15.47	436.7	-9.52	0.282227
110398	107484	67313	62195.1	104693	38933	8.19	110	17.85	0.283443
56124.8	80483.8	45701	85797.8	79029.2	71149	-29.12	960.3	-3.57	0.283443
146001	111713	85651	124900	118269	69210	-16.38	1292.5	5.95	0.285876
122283	93532.3	85681	62871.6	94440.7	43629	-1.82	49.5	-51.17	0.287093
97866	88530.2	72447	61844.2	88810	45637	-62.79	147.4	11.9	0.288309
47899.5	85813.4	36581	101985	85094.1	78545	-10.01	203.5	190.4	0.289526
120170	109568	71877	61283.2	105325	38132	14.56	92.4	22.61	0.290742
136558	105327	84968	106997	103726	67603	-37.31	63.8	42.84	0.290742
47606.2	78544	39722	108891	76053.1	93833	-27.3	501.6	84.49	0.290742
53670	85983.3	40907	103255	79948.3	84641	-8.19	478.5	54.74	0.291959
121282	101887	78012	83878.3	96322.9	57069	6.37	308	44.03	0.296825
131182	117118	73406	52978.2	134709	25774	-2.73	70.4	34.51	0.296825
10468.5	68394.3	10031	9347.8	74202.7	8256	-26.39	8.8	52.36	0.298041
100148	96630.2	67922	93229.4	92230.2	66246	10.92	665.5	3.57	0.299258
120139	106838	73695	86049.7	98222.6	57414	-9.1	156.2	36.89	0.299258
109564	92475.2	77647	87252	88131.5	64882	-2.73	569.8	-7.14	0.300474
115401	93146.3	81194	92529.8	91078.9	66580	28.21	514.8	30.94	0.300474
94875.8	91544.2	67921	62892.5	96904.2	42534	36.4	566.5	0	0.300474
92037	89863.6	67121	50508.7	95555.5	34641	9.1	190.3	3.57	0.301691
124479	116017	70316	68360.6	123653	36231	101.92	506	-77.35	0.302907
61886.2	78795.8	51472	85220.3	73991.1	75482	-32.76	839.3	39.27	0.30534
95157	87231.9	71490	39882.7	94274.2	27725	-23.66	46.2	-1.19	0.30534
102100	94345.4	70923	60645.2	89569	44373	16.38	187	14.28	0.30534
100294	87772.6	74885	50197.4	93014.5	35368	-31.85	189.2	58.31	0.30534
131677	102223	84419	113670	105846	70380	20.93	93.5	-22.61	0.30534
151864	124530	79921	91550.8	111466	53827	18.2	97.9	72.59	0.306557
201666	115686	114244	139407	124757	73232	28.21	561	27.37	0.306557
93979.5	86576.3	71140	51827.6	87964.5	38613	6.37	93.5	35.7	0.306557
104331	98198.1	69629	83548.3	105256	52020	32.76	238.7	-34.51	0.307773
91041.8	88761	67220	51143.4	88907.8	37699	29.12	45.1	-29.75	0.30899
139988	120062	76413	81483.6	121920	43800	4.55	-30.8	-1.19	0.310206
47445	78733.8	39492	66789.8	79527.9	55039	27.3	399.3	33.32	0.310206
116067	105732	71942	105804	109543	63299	-26.39	1112.1	44.03	0.311423
118556	103624	74979	91020.6	100481	59366	29.12	488.4	20.23	0.311423
53148.8	91976.7	37870	38024.8	85065.5	29295	15.47	27.5	-15.47	0.312639
96694.5	90894.3	69718	77454.3	105797	47979	-4.55	359.7	21.42	0.313856
102776	97896.1	68803	69888.5	95001.5	48212	60.06	75.9	33.32	0.313856
130870	99901.9	85851	164293	94194.5	114307	10.92	68.2	59.5	0.316289
129482	107248	79122	70750.9	105811	43821	-17.29	95.7	10.71	0.316289
21612	72753.4	19468	32842.7	73583.1	29251	-4.55	149.6	26.18	0.316289
194783	149319	85490	135281	159854	55462	-5.46	1295.8	-48.79	0.317505
163862	107694	99716	158722	112554	92418	2.73	288.2	-14.28	0.317505
6112.5	65638	6103	3889.6	63221.4	4032	-7.28	-3.3	15.47	0.318722
40867.5	80169.2	33408	78210	78099.2	65629	6.37	400.4	71.4	0.318722
105182	90205.4	76417	86511.7	86070.4	65872	10.92	300.3	-8.33	0.319938
139644	114841	79690	82386.7	121955	44273	32.76	236.5	0	0.319938
97025.2	92725.4	68575	61736.4	92472.7	43753	30.03	179.3	22.61	0.321155
132548	109561	79286	65025.4	122736	34721	-14.56	81.4	14.28	0.321155
119156	97394.9	80179	71882.8	91005.7	51765	12.74	75.9	-22.61	0.321155
262143	135023	127236	262143	68365.6	251293	35.49	7020.2	98.77	0.322371
14298.8	67688.7	13844	7007	71041.3	6464	10.01	3.3	0	0.322371
11993.2	66194.2	11874	13910.6	78637.5	11593	-30.03	130.9	10.71	0.323588
7215	70657.8	6692	6281	69567.6	5917	-10.92	-13.2	14.28	0.323588
138023	114931	78704	65451.1	157167	27292	-30.94	113.3	-44.03	0.324804
94173.8	87964.6	70162	82416.4	87475.2	61746	15.47	713.9	-61.88	0.324804
86306.2	92567.7	61103	51196.2	104611	32073	-16.38	50.6	35.7	0.324804
237752	176347	88356	262143	134346	127877	37.31	2476.1	7.14	0.326021
112381	93082.7	79123	59148.1	97813	39630	0.91	23.1	38.08	0.326021
106239	94197	73914	79347.4	98183.8	52963	-21.84	1720.4	13.09	0.327237
111011	104408	69681	73128	100176	47841	1.82	185.9	28.56	0.327237
9936	65227.5	9983	25876.4	65633.4	25838	-9.1	22	2.38	0.327237
106285	99743.4	69834	75389.6	102327	48284	39.13	1014.2	77.35	0.327237
90747	87821.7	67719	46846.8	88385.3	34736	0	115.5	82.11	0.330887
109208	94296.7	75899	47212	107129	28882	9.1	31.9	16.66	0.332103
8078.25	68162.2	7767	5135.9	68286.9	4929	-11.83	2.2	-41.65	0.334536
79076.2	117356	44159	82094.1	108711	49490	12.74	23.1	7.14	0.335753
90473.2	89868.5	65977	52354.5	91562.1	37473	19.11	182.6	-13.09	0.335753
105299	90024.2	76656	130117	122512	69604	-32.76	2653.2	30.94	0.336969
96960	89547.4	70961	39645.1	85830.7	30271	-30.94	12.1	-49.98	0.339402
95927.2	93667.6	67117	55757.9	95470.9	38275	36.4	73.7	-9.52	0.339402
48919.5	77779.4	41219	73091.7	76256.7	62816	7.28	423.5	24.99	0.339402
88908	90238.1	64570	83867.3	86686	63405	20.02	119.9	16.66	0.340619
197908	149416	86805	109926	155853	46224	-2.73	88	46.41	0.343052
102104	88449.3	75653	45478.4	84959.7	35081	0	23.1	9.52	0.344268
121915	99423.9	80361	121020	92474.3	85766	14.56	319	17.85	0.344268
30516	84576.5	23646	65212.4	84089.4	50824	8.19	848.1	-1.19	0.344268
175982	137308	83995	180128	103964	113548	5.46	53.9	38.08	0.345485
104492	94749.3	72275	60110.6	98313.2	40070	45.5	368.5	-60.69	0.345485
7269.75	64295.6	7410	8404	65419.2	8419	8.19	24.2	-24.99	0.347918
126222	120667	68553	90429.9	110296	53732	-13.65	468.6	-8.33	0.347918
107897	91459	77315	60541.8	85934.2	46171	-22.75	101.2	-17.85	0.347918
93147.8	88793.2	68750	46938.1	87405.1	35194	-13.65	159.5	-19.04	0.349134
95312.2	85915.3	72704	39930	83927.3	31180	-2.73	6.6	-23.8	0.349134
81927	92283.9	58181	146708	88343.3	108833	-20.02	1390.4	78.54	0.350351
24777.8	105960	15325	106491	116717	59794	-8.19	641.3	14.28	0.350351
54243.8	85370.6	41641	110667	89190.9	81316	15.47	542.3	67.83	0.350351
104024	93832.2	72654	56353	86417.8	42736	4.55	59.4	36.89	0.351567
34656	75613.9	30037	58251.6	75718.5	50418	5.46	512.6	104.72	0.352784
85515.8	88261.8	63497	49016	89139.3	36037	-2.73	78.1	9.52	0.355217
116032	107788	70548	64406.1	104261	40484	2.73	128.7	42.84	0.355217
87748.5	95643.9	60126	63761.5	98604.8	42378	-12.74	531.3	-44.03	0.356433
44774.2	74680	39292	72646.2	75320.6	63209	2.73	400.4	-16.66	0.35765
32304	86854.4	24375	47641	82104.8	38027	4.55	-16.5	-95.2	0.358866
85662	89340	62838	52583.3	94512.1	36462	20.02	39.6	-10.71	0.358866
134602	129951	67882	59728.9	127900	30605	2.73	62.7	21.42	0.360083
28934.2	92041.3	20602	21282.8	85074.1	16395	-4.55	136.4	36.89	0.360083
90448.5	99749.8	59425	131434	94786.5	90874	-14.56	603.9	46.41	0.361299
118741	113759	68406	71487.9	101769	46036	2.73	133.1	3.57	0.362516
105578	96409.6	71768	62107.1	115876	35126	20.93	519.2	28.56	0.362516
113064	95009.1	77990	84981.6	97952	56858	-41.86	1419	-33.32	0.363732
15225.8	68504.4	14566	14027.2	66959.5	13729	-28.21	134.2	-3.57	0.366165
8234.25	70430.7	7662	4273.5	68159.7	4109	-8.19	8.8	22.61	0.367382
100244	99524.4	66010	71435.1	92273.2	50736	9.1	255.2	-17.85	0.367382
14133	68987.1	13426	14143.8	66039.3	14036	11.83	116.6	1.19	0.367382
61556.2	85838.5	46997	94715.5	80642.2	76973	19.11	460.9	47.6	0.368598
101361	93896.4	70746	45705	88428	33873	-9.1	82.5	16.66	0.369815
130669	100119	85533	98910.9	97421.4	66538	-34.58	204.6	0	0.371031
16698.8	74249.9	14739	4877.4	77640.3	4117	-19.11	-24.2	-9.52	0.371031
179296	124465	94407	133218	122651	71182	-22.75	-41.8	-47.6	0.372248
36595.5	75086	31941	44750.2	76908.4	38133	-2.73	259.6	-16.66	0.372248
127555	97007.5	86173	134207	118171	74429	10.01	3259.3	-39.27	0.372248
106543	96247.7	72546	59127.2	115875	33441	14.56	228.8	-7.14	0.373464
203866	141801	94221	262143	68363.5	251301	-19.11	1758.9	233.24	0.373464
58791	81919.7	47033	87057.3	76308.9	74767	-22.75	689.7	36.89	0.373464
110498	105032	68947	49263.5	116617	27685	27.3	302.5	-1.19	0.373464
70878.8	91918.7	50535	198035	85356.9	152049	-20.93	892.1	83.3	0.375897
20309.2	77167.6	17248	11126.5	74014	9852	-4.55	18.7	-21.42	0.375897
56424.8	80311.3	46044	57582.8	81663.4	46211	-22.75	370.7	45.22	0.375897
5121.75	64401.2	5212	9116.8	63676.7	9383	16.38	13.2	46.41	0.377114
237140	182659	85083	225228	159374	92616	-0.91	3582.7	146.37	0.37833
153177	114275	87846	95155.5	122162	51048	-4.55	301.4	9.52	0.37833
113842	90457.8	82478	76710.7	87719.9	57311	-70.98	225.5	61.88	0.37833
126226	101744	81305	112761	97988.6	75416	-8.19	383.9	-2.38	0.379547
109076	96124.2	74366	75687.7	95289	52055	-65.52	303.6	-39.27	0.379547
46599.8	73532.7	41532	56980	71780.6	52023	-36.4	849.2	9.52	0.379547
205946	137927	97855	141268	139392	66418	-6.37	310.2	92.82	0.379547
145475	107848	88401	113293	98874.7	75093	16.38	102.3	16.66	0.380763
7016.25	85995.3	5347	80837.9	99556.4	53214	21.84	3527.7	4.76	0.38198
96889.5	93648.6	67804	40991.5	91043.5	29507	34.58	38.5	22.61	0.383196
57511.5	79907.4	47168	95957.4	79046	79557	30.94	360.8	124.95	0.383196
202660	140532	94509	236558	176972	87602	-13.65	609.4	-20.23	0.383196
9441	67070.5	9225	3773	72747.1	3399	34.58	7.7	28.56	0.385629
103789	101052	67311	77182.6	119222	42427	54.6	539	21.42	0.385629
101614	97068.1	68605	70170.1	100676	45678	27.3	386.1	19.04	0.386846
120341	102176	77187	55343.2	109832	33023	33.67	104.5	-14.28	0.388062
54666.8	84245.9	42526	104397	81082.4	84380	39.13	718.3	71.4	0.389279
108271	104210	68090	85853.9	112605	49967	32.76	966.9	22.61	0.389279
26957.2	68707.3	25713	19275.3	69032.5	18299	41.86	260.7	70.21	0.390495
110461	102244	70803	96046.5	94795.3	66401	-20.02	381.7	47.6	0.391712
87170.2	102720	55615	262143	91711.2	187325	4.55	11	35.7	0.391712
127698	108109	77411	90515.7	104098	56985	17.29	361.9	49.98	0.391712
117832	113874	67814	85794.5	141796	39653	14.56	1339.8	-22.61	0.394145
18856.5	70095.3	17630	30631.7	71885.7	27926	-6.37	55	41.65	0.395361
84553.5	86509.8	64054	49200.8	85399.4	37757	10.01	102.3	-14.28	0.395361
5609.25	65364.1	5624	2440.9	67156.5	2382	-17.29	48.4	-1.19	0.396578
143548	128587	73161	72473.5	130818	36307	-2.73	245.3	46.41	0.396578
209163	140022	97897	143255	127016	73915	29.12	762.3	7.14	0.397794
99139.5	87712.4	74074	49981.8	85931.1	38119	-27.3	165	-10.71	0.399011
109315	92576.8	77385	48413.2	94772.9	33478	-9.1	42.9	-34.51	0.399011
154087	109260	92424	126931	120442	69067	3.64	1361.8	-20.23	0.400227
60632.2	90175.8	44065	90620.2	94093.3	63117	-25.48	948.2	92.82	0.401444
133916	111674	78589	73756.1	119356	40498	19.11	63.8	-55.93	0.401444
224205	141806	103617	202701	171228	77582	-40.95	4885.1	53.55	0.401444
98967	85572.8	75794	50661.6	86690.5	38299	20.93	31.9	44.03	0.401444
138811	107304	84779	72263.4	98105.6	48273	0.91	141.9	-16.66	0.401444
55009.5	76150.2	47342	63308.3	77416.3	53593	18.2	56.1	-24.99	0.401444
54213.8	81823.8	43422	77739.2	79384.2	64178	52.78	854.7	35.7	0.40266
133687	111338	78691	80049.2	125797	41703	-17.29	218.9	34.51	0.40266
75550.5	93067.4	53201	175570	87367	131699	10.92	1078	132.09	0.40266
125035	102267	80126	75682.2	112787	43976	70.07	925.1	8.33	0.40266
179110	142324	82475	204702	114613	117049	47.32	2219.8	66.64	0.40266
262143	159634	107620	262143	68362.4	251305	66.43	9006.8	136.85	0.403877
96251.2	85612.4	73680	60244.8	91784.5	43016	6.37	220	-35.7	0.40631
103558	107849	62929	60223.9	102337	38567	7.28	437.8	40.46	0.407526
231744	162495	93465	231162	147498	102709	-3.64	2733.5	38.08	0.408743
147525	104247	92743	91281.3	108305	55235	10.01	444.4	-14.28	0.408743
126433	103250	80251	68274.8	97614.6	45838	-10.01	291.5	-47.6	0.409959
262143	130197	131952	262143	99891.9	171984	30.03	7081.8	54.74	0.409959
186790	130695	93664	235394	144322	106892	-55.51	1423.4	66.64	0.411176
5557.5	62504.9	5827	5931.2	65771.1	5910	-19.11	6.6	-8.33	0.411176
111180	103121	70658	71860.8	100195	47003	-10.01	226.6	95.2	0.412392
48903.8	93627.3	34231	60144.7	86173.1	45741	14.56	177.1	45.22	0.412392
85955.2	90383.7	62325	41508.5	87138.9	31218	21.84	47.3	-30.94	0.413609
37034.2	69701.5	34821	27233.8	69528.4	25670	-14.56	132	-69.02	0.414825
122735	90911.5	88477	160039	137749	76141	15.47	3151.5	-2.38	0.414825
68657.2	88020.5	51119	149786	82566.1	118891	0.91	590.7	104.72	0.414825
98361	99635	64698	70826.8	99101.3	46838	28.21	812.9	9.52	0.414825
91672.5	94218.6	63765	54332.3	91230.4	39030	16.38	33	48.79	0.416042
68007.8	84791	52564	77556.6	83348.4	60982	21.84	892.1	96.39	0.417258
139070	101493	89800	132575	98511.9	88197	-4.55	809.6	7.14	0.417258
103618	110868	61250	34852.4	107103	21326	-2.73	53.9	-10.71	0.417258
13821.8	71527.3	12664	14657.5	92489.3	10386	21.84	368.5	-32.13	0.420907
81741.8	81495.5	65734	50831	80269.4	41501	10.01	157.3	32.13	0.422124
97272.8	89888.1	70920	38160.1	86799.3	28812	13.65	7.7	3.57	0.42334
213292	147950	94480	262143	68362.4	251305	-4.55	3881.9	213.01	0.42334
42240.8	77406.5	35763	65299.3	75338.5	56803	-7.28	163.9	38.08	0.424557
22477.5	75249.6	19576	26613.4	72238.9	24144	2.73	283.8	19.04	0.425774
12352.5	67647.1	11967	6740.8	69058.2	6397	5.46	2.2	14.28	0.42699
7326	70439.7	6816	6518.6	70799.3	6034	-9.1	45.1	21.42	0.428207
98626.5	86830.6	74439	48129.4	87751	35945	7.28	199.1	-9.52	0.431856
94874.2	95749.4	64937	54916.4	98654.1	36481	-10.92	73.7	39.27	0.431856
88339.5	88862.9	65150	40917.8	91403.3	29338	27.3	106.7	7.14	0.431856
104096	101393	67283	77106.7	116887	43232	11.83	275	58.31	0.431856
102409	94380	71111	87820.7	90452.7	63629	33.67	9.9	76.16	0.431856
113540	101632	73215	82245.9	118434	45511	29.12	1192.4	-36.89	0.433072
116305	92319.2	82563	99761.2	87641.3	74599	23.66	449.9	54.74	0.434289
10467.8	67216.8	10206	11905.3	66920.5	11659	-13.65	25.3	-21.42	0.434289
7153.5	80955.2	5791	27990.6	89434.6	20511	2.73	215.6	-2.38	0.436722
96330.8	86671.2	72840	61796.9	84294.4	48045	-7.28	104.5	-59.5	0.437938
137677	130107	69349	110816	153980	47165	-29.12	1983.3	1.19	0.437938
25250.2	102751	16105	217262	106144	134143	21.84	10694.2	-21.42	0.437938
100355	90072.1	73018	46522.3	99471	30651	-49.14	115.5	9.52	0.437938
7427.25	64658.9	7528	5427.4	64954.4	5476	20.02	14.3	-14.28	0.439155
15617.2	74598.6	13720	15147	84039.4	11812	-11.83	18.7	29.75	0.439155
64167.8	86368.8	48690	94516.4	82620.5	74972	-18.2	221.1	10.71	0.441588
106146	92915.3	74868	61085.2	98866	40492	-27.3	211.2	-3.57	0.441588
98214.8	94153.3	68363	76793.2	107443	46841	45.5	1133	-7.14	0.441588
97906.5	87509.9	73322	59117.3	106393	36415	-29.12	750.2	21.42	0.442804
108866	105511	67620	66335.5	115933	37499	-12.74	178.2	23.8	0.442804
116151	99833.1	76248	65128.8	101611	42006	-43.68	249.7	-2.38	0.444021
21735	67923.6	20971	9342.3	67503.5	9070	28.21	124.3	-14.28	0.444021
125788	104617	78798	64927.5	111547	38146	-39.13	115.5	-53.55	0.444021
66032.2	95658.4	45239	169907	100571	110718	-3.64	814	174.93	0.445237
103822	90746.9	74979	87958.2	90785.6	63495	20.93	148.5	74.97	0.445237
92547	90770	66819	53775.7	93817.2	37565	-10.01	353.1	52.36	0.446454
6328.5	64491.5	6431	5726.6	65167.3	5759	12.74	0	28.56	0.448887
103323	93746.1	72231	66487.3	92339.4	47188	5.46	119.9	-19.04	0.450103
98129.2	87904.4	73159	64339	94251.3	44737	20.93	97.9	2.38	0.450103
91115.2	90540.5	65952	44213.4	106294	27260	-5.46	154	0	0.450103
117791	100907	76502	83105	98635.7	55217	-7.28	224.4	39.27	0.450103
115302	93344.6	80952	110500	117133	61825	-4.55	1470.7	-61.88	0.45132
133265	101825	85771	73629.6	106622	45257	-19.11	88	98.77	0.453753
114395	95259.4	78701	175407	89504.3	128435	5.46	1877.7	36.89	0.453753
7518	68697.7	7172	19406.2	68869.1	18467	27.3	282.7	22.61	0.456186
161070	112446	93875	144956	123238	77085	50.96	1314.5	13.09	0.456186
107442	91673.1	76809	67558.7	86178.9	51376	-14.56	52.8	24.99	0.457402
78139.5	85047.2	60213	107777	89477.5	78939	-54.6	1021.9	53.55	0.461052
88694.2	90296.6	64373	54805.3	84956.8	42277	2.73	403.7	-11.9	0.462268
100060	92476.6	70910	63659.2	108430	38476	-22.75	312.4	-22.61	0.463485
101594	90495	73574	53820.8	80291.4	43930	-15.47	173.8	-23.8	0.463485
101066	93679.6	70703	57011.9	105698	35349	-24.57	624.8	33.32	0.464701
107785	91338.9	77336	58748.8	86756.4	44379	-20.93	259.6	24.99	0.464701
123324	115112	70211	117401	116369	66117	-14.56	138.6	60.69	0.467134
107755	92028.6	76735	84706.6	109336	50773	-3.64	257.4	54.74	0.467134
8987.25	67567.8	8717	16165.6	79981	13246	16.38	207.9	38.08	0.467134
11454.8	67050.6	11196	5211.8	66711	5120	-3.64	11	-42.84	0.468351
95972.2	89251.4	70471	54981.3	92346.2	39019	40.95	-11	-10.71	0.468351
16639.5	73379.1	14861	29334.8	71758.6	26791	22.75	378.4	10.71	0.470784
106688	91101.1	76749	49946.6	90183.5	36296	2.73	46.2	26.18	0.470784
120496	93661.2	84313	57178	96052.9	39012	39.13	162.8	-4.76	0.470784
5240.25	67897.4	5058	15833.4	69431.8	14945	16.38	69.3	-9.52	0.472
121054	105017	75544	114583	109551	68546	30.94	257.4	7.14	0.474433
262143	143581	119652	262143	122411	140345	5.46	5486.8	15.47	0.474433
153884	107499	93814	123573	102710	78848	5.46	125.4	13.09	0.474433
116761	99356.4	77016	57836.9	107249	35342	18.2	272.8	2.38	0.474433
112636	99223.7	74395	77806.3	94377.4	54029	3.64	609.4	9.52	0.47565
110646	97886	74079	66793.1	110595	39580	4.55	760.1	-11.9	0.47565
51919.5	75947.4	44802	64215.8	73940.1	56917	-14.56	272.8	103.53	0.47565
92606.2	98823.4	61413	70667.3	97283	47606	43.68	311.3	1.19	0.479299
9612.75	66272	9506	7799	83968.3	6087	-19.11	53.9	-16.66	0.481732
122608	98454	81614	63456.8	89076.3	46687	-2.73	81.4	65.45	0.481732
82274.2	85858.7	62800	121584	80877.5	98521	56.42	1295.8	46.41	0.482949
54228	81200.1	43767	56282.6	82038.6	44961	-1.82	224.4	-22.61	0.484165
62397.8	86125	47481	96541.5	84190.9	75150	39.13	221.1	-3.57	0.485382
110299	98568.7	73335	82836.6	98440.2	55148	58.24	326.7	13.09	0.485382
163574	120241	89154	99162.8	126906	51209	-7.28	177.1	16.66	0.485382
97092	93888.7	67772	58875.3	93434	41296	-31.85	328.9	-39.27	0.485382
80795.2	88972.1	59513	139440	86358.5	105819	30.03	733.7	135.66	0.485382
124120	113305	71791	59495.7	108432	35959	-13.65	303.6	-11.9	0.485382
114016	98386.8	75947	50812.3	100938	32991	-16.38	217.8	34.51	0.486598
115664	97049.2	78106	93874	99653.8	61735	37.31	370.7	19.04	0.490248
30334.5	83392.8	23839	58916	91900.8	42014	10.92	174.9	24.99	0.495114
146060	121218	78967	262143	95678.3	179558	24.57	583	203.49	0.495114
150701	113950	86673	111222	98822.5	73759	-11.83	147.4	7.14	0.49633
33310.5	84326.2	25888	76835	80019.4	62928	34.58	341	-26.18	0.497547
104342	96597.3	70790	70291.1	88836.1	51855	13.65	133.1	-28.56	0.497547
135912	118370	75248	95255.6	113035	55228	17.29	167.2	45.22	0.498763
61078.5	82698.2	48403	117073	81475	94170	7.28	544.5	9.52	0.49998
129037	120210	70348	125683	117754	69949	43.68	705.1	-5.95	0.501196
6362.25	78894.3	5285	26640.9	105076	16616	-0.91	347.6	-21.42	0.502413
136914	102932	87172	99509.3	99251.9	65706	-13.65	231	40.46	0.502413
135369	111544	79534	76055.1	123488	40363	39.13	85.8	39.27	0.503629
149065	107864	90569	165537	112577	96366	41.86	284.9	15.47	0.503629
110266	96265.1	75068	66082.5	96009.2	45108	-4.55	415.8	34.51	0.503629
61053.8	79405	50390	124758	76668.8	106642	1.82	708.4	7.14	0.504846
99664.5	91268.2	71565	54582	100302	35663	14.56	293.7	-8.33	0.504846
123662	104918	77244	78857.9	99105.1	52147	16.38	533.5	30.94	0.506062
106929	91369.8	76696	80637.7	106821	49472	-27.3	666.6	36.89	0.507279
89783.2	86372.4	68124	33634.7	82307.7	26781	-10.01	24.2	24.99	0.508495
101392	91411.7	72691	85498.6	97172.1	57663	-16.38	1192.4	24.99	0.508495
80248.5	99860.8	52665	182626	91435.3	130897	29.12	887.7	-9.52	0.510928
86928.8	91865.8	62014	33874.5	100316	22130	18.2	69.3	-4.76	0.512145
5328	65499.1	5331	2424.4	62875.1	2527	-2.73	12.1	27.37	0.513361
99381.8	89313.3	72924	54085.9	86550.1	40954	-28.21	152.9	26.18	0.514578
68878.5	84180.7	53623	127388	80145.9	104166	4.55	754.6	76.16	0.514578
117113	94312.3	81380	75904.4	101759	48885	37.31	167.2	58.31	0.514578
103130	92979.1	72691	60035.8	95255	41305	19.11	937.2	-3.57	0.515794
262143	187111	91816	262143	85191.1	201662	16.38	6992.7	132.09	0.515794
100709	93952.7	70249	41415	92719.3	29273	2.73	82.5	13.09	0.519444
46483.5	101241	30090	52631.7	100459	34335	2.73	856.9	2.38	0.519444
110530	105248	68825	64190.5	104190	40376	-35.49	156.2	-8.33	0.52066
140694	110560	83398	102038	109452	61097	-47.32	382.8	-32.13	0.521877
18402.8	69592.8	17330	19474.4	70990.9	17978	35.49	275	13.09	0.523093
105284	91526.5	75387	53392.9	92724.8	37737	-12.74	-3.3	39.27	0.523093
53959.5	75069.3	47107	64570	73590.2	57503	28.21	506	-3.57	0.523093
108066	95420.6	74221	89107.7	95707.1	61017	-25.48	-34.1	15.47	0.52431
98361	88932.5	72484	48346.1	85282.4	37152	56.42	-60.5	-61.88	0.525526
184692	119213	101532	233141	116215	131473	-40.04	336.6	24.99	0.525526
54129.8	75172.1	47191	66517	74418	58578	-14.56	332.2	35.7	0.525526
37879.5	78311.4	31700	49855.3	77923.1	41930	38.22	579.7	23.8	0.526743
119899	99962.9	78606	47929.2	90985.4	34523	-1.82	30.8	-60.69	0.527959
97380.8	91619.6	69657	67916.2	88701.6	50179	30.03	326.7	84.49	0.529176
108743	96420	73912	70702.5	95107.9	48719	-24.57	259.6	-16.66	0.529176
27099.8	78605.3	22594	18223.7	90375.2	13215	3.64	91.3	-1.19	0.532825
119266	113198	69049	73471.2	98418.1	48924	-7.28	779.9	80.92	0.532825
121529	102638	77598	67498.2	100369	44073	7.28	437.8	21.42	0.534042
98251.5	84756.2	75971	68886.4	85018	53101	11.83	157.3	83.3	0.535258
114873	107249	70195	47100.9	117624	26243	11.83	141.9	-15.47	0.536475
140635	114760	80312	118579	107900	72022	-16.38	57.2	-47.6	0.536475
107366	100300	70153	66727.1	119491	36597	39.13	586.3	24.99	0.536475
5541.75	68564.1	5297	11046.2	88015	8225	14.56	17.6	-10.71	0.536475
26298.8	69707.4	24725	48175.6	68932.3	45802	-11.83	45.1	24.99	0.537691
118316	110766	70003	73814.4	103874	46571	-15.47	1081.3	28.56	0.537691
166692	116104	94091	262143	81203.4	211565	14.56	2438.7	51.17	0.538908
109371	101519	70605	52879.2	112930	30687	-11.83	55	7.14	0.538908
167936	130921	84065	106344	129002	54025	-7.28	1028.5	21.42	0.540124
113627	94280.8	78984	69906.1	87171.1	52556	30.03	141.9	54.74	0.540124
117611	95554	80664	63906.7	92017.8	45515	7.28	118.8	26.18	0.540124
92112.8	96494.6	62560	49601.2	104975	30966	-18.2	12.1	22.61	0.542557
103729	99580.6	68266	67651.1	95452.6	46448	-25.48	84.7	-66.64	0.543774
203274	145612	91488	182200	176285	67735	-44.59	727.1	5.95	0.54499
14856.8	68596	14194	13538.8	81439.1	10895	-4.55	96.8	26.18	0.54499
116307	102627	74272	63680.1	99526.4	41932	14.56	238.7	14.28	0.546207
96648.8	98617	64228	51273.2	100408	33466	24.57	140.8	35.7	0.546207
47917.5	80952.8	38792	72298.6	82660.1	57321	-26.39	645.7	57.12	0.546207
115905	108151	70235	76979.1	99277.8	50816	41.86	660	16.66	0.547423
107896	98022.6	72137	66739.2	100707	43431	2.73	429	-1.19	0.547423
128494	134559	62582	78821.6	140127	36864	8.19	24.2	15.47	0.551073
124991	103237	79346	66701.8	121660	35931	50.05	310.2	63.07	0.552289
90055.5	98122.6	60148	123034	92357.2	87304	10.01	778.8	110.67	0.553506
151990	111672	89197	130593	117982	72541	10.01	941.6	-17.85	0.555939
98133.8	99285.1	64776	67521.3	93847.1	47152	-8.19	55	16.66	0.557155
10200	73024.6	9154	24260.5	69308.5	22940	1.82	196.9	-35.7	0.557155
96887.2	87690.8	72409	50331.6	85295.1	38672	-21.84	104.5	41.65	0.560804
7926	64727.5	8025	7712.1	64764.3	7804	-21.84	137.5	-23.8	0.560804
106924	95691.7	73229	64620.6	98325.5	43071	-12.74	478.5	7.14	0.562021
92723.2	85530.9	71047	39868.4	87991.4	29694	18.2	25.3	14.28	0.562021
123105	95216.7	84731	93238.2	86485.5	70653	-6.37	156.2	3.57	0.563237
5361	64525	5445	3864.3	62269.7	4067	-3.64	15.4	4.76	0.563237
110325	100092	72236	59139.3	96143.9	40312	-30.03	93.5	4.76	0.564454
136627	122511	73087	63895.7	113279	36966	-7.28	193.6	-20.23	0.56567
73924.5	86142.1	56241	114567	81548.8	92071	8.19	1531.2	58.31	0.56567
99040.5	90569	71666	66727.1	108179	40424	0.91	806.3	51.17	0.56567
14509.5	78951.7	12044	35902.9	130371	18048	-24.57	1175.9	26.18	0.566887
116024	101706	74762	66498.3	94489.2	46122	-35.49	66	34.51	0.56932
150974	128682	76889	181397	129225	91995	4.55	1416.8	77.35	0.570536
96003	83351.9	75483	48995.1	78222.2	41049	20.93	74.8	8.33	0.570536
6266.25	69864.7	5878	3858.8	70462.6	3589	10.01	9.9	-24.99	0.571753
7164.75	70144.8	6694	5215.1	72242	4731	-12.74	41.8	8.33	0.572969
87652.5	113454	50632	163798	131815	81437	-3.64	1131.9	52.36	0.572969
141791	100183	92755	93261.3	103593	59000	-9.1	62.7	-11.9	0.574186
19252.5	133291	9466	196897	148855	86687	-31.85	7812.2	34.51	0.575402
108879	99380.1	71800	68041.6	105806	42145	-5.46	286	36.89	0.575402
108949	93484.5	76377	67274.9	86125.3	51192	17.29	141.9	-54.74	0.576619
89893.5	83800.5	70301	40053.2	84784.4	30960	-26.39	111.1	20.23	0.576619
98090.2	99724.5	64462	54519.3	99100.7	36054	-32.76	620.4	-11.9	0.577835
128278	100819	83385	67234.2	115498	38150	10.01	316.8	-55.93	0.579052
82406.2	86926.6	62128	39765	85452.3	30497	-3.64	59.4	-46.41	0.580268
8565.75	65381.4	8586	2966.7	65199.7	2982	4.55	40.7	-39.27	0.580268
94472.2	92100	67224	65261.9	90027	47508	10.92	260.7	-8.33	0.581485
122918	95881.9	84015	78590.6	93555.5	55053	-1.82	188.1	9.52	0.581485
98147.2	92456.2	69570	58322	90468.2	42249	-12.74	278.3	-11.9	0.582701
254103	188721	88241	197666	176054	73581	3.64	2165.9	-54.74	0.583918
99035.2	86681.6	74876	61141.3	92841.7	43159	7.28	150.7	-24.99	0.583918
99599.2	91193.2	71577	66343.2	90603.2	47988	13.65	66	-2.38	0.585134
97032.8	84857.5	74939	48108.5	90604	34798	6.37	150.7	21.42	0.585134
15829.5	67276.4	15420	9870.3	65286.6	9908	19.11	169.4	34.51	0.586351
93690	91104.3	67396	74405.1	87730.1	55582	-20.93	-2.2	-4.76	0.587567
115401	103989	72728	79383.7	108043	48152	-5.46	117.7	76.16	0.587567
120398	100033	78878	77231	107190	47219	27.3	407	-33.32	0.588784
85875.8	91086.4	61787	52753.8	96337.8	35887	-13.65	553.3	58.31	0.588784
109718	102385	70230	68906.2	95154.4	47458	-20.02	-9.9	24.99	0.59
96246	86411.1	72995	51970.6	88512.1	38480	-55.51	24.2	-2.38	0.591217
104837	96041.5	71538	57071.3	111190	33638	-4.55	278.3	16.66	0.591217
101519	98953.9	67235	74808.8	108079	45362	-1.82	424.6	24.99	0.592433
85341.8	101067	55339	63397.4	99736.2	41658	-28.21	1371.7	0	0.592433
112678	98572.4	74914	74440.3	102395	47644	-8.19	239.8	-26.18	0.592433
131103	101604	84563	91009.6	104837	56892	10.92	224.4	46.41	0.59365
231490	166001	91391	232087	153003	99410	-53.69	2882	27.37	0.59365
118306	105000	73841	132459	106099	81818	-5.46	1872.2	-20.23	0.594866
18356.2	75248.3	15987	35559.7	76290.3	30547	-13.65	187	36.89	0.594866
65572.5	81036.4	53030	103711	76224.1	89169	10.01	597.3	32.13	0.596083
142959	108871	86056	190193	120244	103660	-3.64	1145.1	-8.33	0.596083
102489	90020.8	74613	81197.6	89979.1	59140	-20.93	455.4	-20.23	0.597299
146625	120935	79458	106000	129542	53626	32.76	138.6	-9.52	0.597299
103842	90314.6	75352	65942.8	84327.7	51248	-4.55	187	-29.75	0.597299
129122	108159	78238	57709.3	95709	39516	4.55	33	40.46	0.598516
160646	102222	102992	128842	112152	75289	6.37	199.1	49.98	0.599732
10649.2	69195.8	10086	18631.8	70495.6	17321	-3.64	223.3	16.66	0.600949
16607.2	70950	15340	15530.9	71097.6	14316	0.91	124.3	8.33	0.603382
262143	154847	110947	262143	111783	153689	-16.38	2567.4	132.09	0.604598
76997.2	88391.5	57088	143289	83472.1	112500	37.31	699.6	64.26	0.605815
61209.8	86416.3	46420	76305.9	86512.8	57804	40.04	510.4	35.7	0.607031
89416.5	96291.3	60857	72733.1	86735.5	54956	10.01	140.8	17.85	0.611897
124022	98580.6	82449	78458.6	90640.6	56728	9.1	103.4	13.09	0.611897
107014	85574.4	81955	78619.2	88328.7	58332	-3.64	759	36.89	0.611897
5398.5	66291.2	5337	2702.7	67092.5	2640	-8.19	30.8	0	0.613114
61974.8	84375.4	48137	134354	82687.2	106486	0	892.1	9.52	0.615547
10061.2	64848	10168	9684.4	66583.8	9532	-34.58	59.4	-30.94	0.615547
94166.2	90273.5	68362	49201.9	88976.2	36240	39.13	106.7	21.42	0.615547
150590	119644	82487	196541	128548	100200	7.28	1402.5	21.42	0.619196
103051	90059.1	74990	62794.6	95910	42908	13.65	-25.3	63.07	0.619196
102331	94155.9	71226	74559.1	88342.4	55311	-3.64	210.1	-29.75	0.620413
91329.8	85283.8	70182	63360	85881.3	48350	20.93	479.6	-2.38	0.622846
61561.5	81549.4	49473	108441	80288.4	88516	10.92	885.5	51.17	0.622846
162320	143660	74048	127081	140343	59343	-14.56	1668.7	66.64	0.625279
111742	95854.7	76398	54167.3	97804.4	36296	0.91	200.2	-29.75	0.628928
111207	92523.3	78770	62815.5	89968.2	45757	-16.38	60.5	-7.14	0.630145
67092.8	82275.9	53442	136543	78903.1	113411	-12.74	1012	45.22	0.631361
11588.2	92683.4	8194	68148.3	106667	41870	-1.82	2733.5	-19.04	0.632578
122720	117259	68588	55543.4	105519	34497	-8.19	145.2	-49.98	0.633794
130400	95060.7	89899	146487	96900	99073	-24.57	1493.8	42.84	0.633794
120092	115847	67937	75353.3	125231	39434	14.56	262.9	-4.76	0.635011
159900	127055	82478	262143	74542.5	230470	-10.92	2410.1	145.18	0.636227
95094.8	87600	71143	44486.2	87330.7	33384	-30.03	-25.3	28.56	0.636227
60845.2	82055.2	48596	82220.6	88210.2	61086	10.92	882.2	11.9	0.639877
59265.8	93418	41577	116610	84787.4	90133	43.68	29.7	94.01	0.639877
130846	105281	81450	59033.7	106123	36456	62.79	28.6	32.13	0.639877
74716.5	81923	59771	113108	79423.7	93330	-7.28	150.7	-46.41	0.641093
76517.2	125259	40034	131955	129352	66855	30.03	116.6	-19.04	0.641093
129844	100149	84968	81576	92216.6	57974	-9.1	18.7	46.41	0.643526
100566	92872.5	70965	65609.5	86009.4	49992	-36.4	82.5	-45.22	0.643526
14715.8	68170.7	14147	7594.4	67872.2	7333	4.55	19.8	-9.52	0.644743
99561.8	89310.9	73058	51274.3	97248.1	34554	-10.01	42.9	-10.71	0.645959
105340	93086.8	74163	69239.5	102025	44476	19.11	500.5	-19.04	0.647176
125589	125666	65496	113738	128114	58182	-21.84	1574.1	13.09	0.648392
85803	88672.8	63415	47881.9	96562.4	32497	-6.37	223.3	-8.33	0.649609
116601	97981.3	77990	76737.1	94823.2	53036	-16.38	148.5	-14.28	0.649609
114181	98303.4	76121	43250.9	105321	26913	11.83	12.1	-89.25	0.652042
22989.8	72760.7	20707	30652.6	73025.2	27509	31.85	258.5	-3.57	0.653258
138825	123295	73791	93148	115446	52878	15.47	239.8	-17.85	0.653258
10107	67575.2	9802	11805.2	68098.4	11361	0	29.7	-24.99	0.653258
113369	91447.8	81246	65320.2	86495.3	49492	-28.21	39.6	40.46	0.655691
14922.8	74871.9	13062	10432.4	79444.3	8606	-3.64	166.1	-5.95	0.655691
111821	96608.3	75856	64240	96115.1	43802	-27.3	262.9	15.47	0.656908
140490	114647	80309	184969	101566	119352	-24.57	40.7	23.8	0.656908
77459.2	93551.2	54263	130860	86986.3	98591	-10.92	1031.8	103.53	0.658124
120063	99247.6	79281	91730.1	109974	54664	15.47	795.3	44.03	0.659341
102174	93675	71482	67678.6	99316.7	44659	-26.39	393.8	17.85	0.659341
21536.2	73031.1	19326	32445.6	70444.1	30185	-4.55	114.4	4.76	0.659341
8027.25	63697	8259	4220.7	61770.4	4478	-0.91	45.1	24.99	0.660557
106124	95402.8	72901	66339.9	100484	43267	-13.65	236.5	-4.76	0.660557
11861.2	68391.6	11366	9344.5	73473.4	8335	7.28	18.7	-10.71	0.660557
39948	73949.4	35403	46358.4	76375.6	39779	-1.82	97.9	23.8	0.660557
102061	90997.1	73504	49735.4	89034.4	36609	34.58	1.1	5.95	0.664207
98063.2	95458.9	67324	76355.4	108022	46324	-16.38	1014.2	21.42	0.664207
9921	71066	9149	38872.9	71995.9	35385	29.12	119.9	9.52	0.664207
94643.2	103888	59704	158310	109194	95014	4.55	1524.6	79.73	0.665423
116552	123190	62005	150912	103817	95266	21.84	1321.1	-13.09	0.665423
104480	96678	70825	69205.4	97095.9	46711	1.82	110	10.71	0.665423
98141.2	97698.5	65833	93990.6	91546.1	67286	-10.92	671	8.33	0.66664
106102	94820.7	73333	61367.9	97436.9	41276	31.85	23.1	11.9	0.66664
98475.8	88216	73158	44463.1	82817.5	35185	9.1	69.3	76.16	0.66664
144046	125777	75055	69253.8	113273	40068	-18.2	79.2	-47.6	0.667856
89798.2	93695.6	62810	53209.2	92695.7	37619	-5.46	348.7	57.12	0.667856
127054	102715	81065	77589.6	107599	47258	15.47	359.7	-19.04	0.669073
96366	90227	69995	58602.5	91125.5	42146	-21.84	220	9.52	0.669073
106446	96368.9	72389	49039.1	88645.1	36255	-25.48	-37.4	14.28	0.669073
233578	132418	115602	230761	131271	115206	50.96	2343	13.09	0.669073
74072.2	95076.2	51058	116501	87451.1	87306	19.11	1070.3	47.6	0.670289
101373	88156.8	75361	55636.9	90215	40417	-8.19	25.3	39.27	0.670289
61163.2	90977.9	44059	116934	95220.2	80481	-17.29	887.7	11.9	0.671506
105724	94701.8	73164	44578.6	91637.8	31881	-21.84	51.7	-27.37	0.671506
6105	66605.2	6007	3516.7	73632.7	3130	-30.94	13.2	13.09	0.671506
143986	114710	82262	195744	103425	124035	-32.76	775.5	44.03	0.672722
35490.8	73133	31804	48130.5	76319.4	41330	-4.55	249.7	41.65	0.672722
5868.75	64739	5941	2393.6	66581.9	2356	-7.28	-9.9	-16.66	0.673939
136853	110700	81019	79543.2	112300	46420	-17.29	5.5	9.52	0.673939
74677.5	89895	54442	126545	101218	81935	-12.74	658.9	60.69	0.675155
5340	66456.9	5266	3410	68009.1	3286	-1.82	-30.8	-11.9	0.675155
124928	110310	74221	168986	114785	96482	-6.37	3631.1	20.23	0.676372
139776	119137	76889	69936.9	117719	38935	23.66	443.3	11.9	0.676372
113094	91653.3	80867	68626.8	106410	42266	-12.74	28.6	14.28	0.677588
100288	102451	64152	64513.9	108644	38916	30.03	245.3	33.32	0.677588
174446	141449	80824	136870	169451	52935	-0.91	2557.5	44.03	0.677588
89959.5	92375.4	63822	44734.8	94486.9	31028	16.38	115.5	22.61	0.678805
113211	94899	78182	87228.9	90166.3	63401	0	58.3	-15.47	0.681238
16079.2	81472.8	12934	8627.3	85266	6631	30.94	20.9	-38.08	0.682454
104756	89700.9	76535	49331.7	90875.9	35576	-10.92	4.4	-13.09	0.684887
98763	89840.1	72045	52049.8	90997.6	37486	-10.01	5.5	1.19	0.68732
124203	106188	76654	65998.9	99905.4	43294	-29.12	140.8	-14.28	0.68732
124007	105354	77139	86720.7	101506	55990	10.01	378.4	26.18	0.688537
96629.2	88979.8	71170	101013	113317	58420	2.73	1940.4	-3.57	0.688537
92903.2	86407.2	70463	60537.4	85479.9	46413	5.46	338.8	-16.66	0.69097
13009.5	68652.1	12419	9703.1	76753.5	8285	-5.46	111.1	-32.13	0.692186
213202	140838	99209	138656	149604	60740	11.83	838.2	-27.37	0.693403
116282	96650.8	78847	67458.6	99827.6	44286	-4.55	138.6	51.17	0.694619
96285.8	84730	74474	51480	91090	37038	-18.2	48.4	2.38	0.695836
95949	92102.5	68273	67248.5	113188	38937	38.22	913	-35.7	0.698269
85302.8	84445.9	66201	56197.9	107630	34219	-30.03	723.8	3.57	0.698269
172837	126267	89707	112707	115759	63808	6.37	30.8	35.7	0.699485
122309	123949	64669	51367.8	157605	21360	-1.82	72.6	30.94	0.699485
99299.2	94295	69014	59538.6	103852	37572	22.75	407	51.17	0.699485
45622.5	77569.5	38545	63467.8	77810.3	53456	27.3	665.5	17.85	0.701918
110386	93689	77216	66440	89350.2	48732	8.19	69.3	-33.32	0.701918
49473	92599	35014	68747.8	87714.5	51365	-6.37	169.4	46.41	0.701918
102929	90474.1	74558	59719	90780.9	43112	-25.48	47.3	-29.75	0.701918
107507	102566	68693	66746.9	112584	38854	-20.02	161.7	32.13	0.703134
93547.5	84659.9	72416	59816.9	88176.7	44458	-8.19	891	-24.99	0.703134
108440	103878	68414	97417.1	98321.8	64933	6.37	831.6	-57.12	0.706784
98535	88393.5	73055	50371.2	86058.7	38359	37.31	3.3	-39.27	0.708
96087	93918.7	67049	57218.7	92229.9	40658	44.59	22	34.51	0.709217
47097.8	75065	41119	30548.1	70862.3	28252	15.47	7.7	15.47	0.709217
86926.5	89392.7	63728	56356.3	96299.3	38353	-7.28	265.1	-32.13	0.710433
137739	100211	90079	182093	99819.7	119552	-18.2	377.3	3.57	0.710433
95646.8	101051	62031	35745.6	105934	22114	40.95	326.7	-61.88	0.712866
118234	99413.9	77943	57055.9	109034	34294	-1.82	253	49.98	0.712866
5196.75	64344.3	5293	3974.3	66443.8	3920	-20.02	19.8	-33.32	0.712866
104392	87130.2	78520	61744.1	92442	43773	8.19	128.7	42.84	0.714083
113065	91716.9	80790	70558.4	90975.8	50828	-0.91	178.2	-4.76	0.714083
217862	154209	92587	158917	149100	69851	8.19	542.3	26.18	0.716516
54053.2	77642.4	45625	73761.6	75370.5	64137	6.37	556.6	2.38	0.716516
129458	106871	79387	85841.8	110105	51094	-18.2	287.1	-21.42	0.717732
100931	90026.8	73474	48210.8	102227	30907	11.83	79.2	-1.19	0.717732
18027.8	144628	8169	84365.6	131891	41921	52.78	4119.5	47.6	0.725031
105946	95549	72667	57640	94781	39855	20.93	103.4	24.99	0.726248
129031	104902	80610	70367	93767.4	49181	-22.75	60.5	35.7	0.727464
7560.75	67756.2	7313	11162.8	86300	8477	2.73	256.3	28.56	0.727464
7250.25	65484.1	7256	10590.8	65876.9	10536	6.37	55	-10.71	0.728681
208928	156950	87240	161703	149467	70901	-42.77	1413.5	41.65	0.728681
119708	95240	82373	71106.2	94556.3	49283	-39.13	2.2	38.08	0.728681
102466	101690	66036	74767	104088	47075	-7.28	662.2	2.38	0.729897
118971	108152	72092	62662.6	101993	40264	-25.48	443.3	52.36	0.731114
88282.5	97248.2	59494	158774	89379.8	116418	45.5	1131.9	51.17	0.731114
115591	108141	70051	77517	105218	48282	-19.11	-3.3	-24.99	0.73233
90031.5	90160.8	65442	52379.8	113491	30247	-25.48	217.8	21.42	0.733547
103902	88474.1	76964	53192.7	86667.7	40223	-2.73	0	4.76	0.734763
144550	106499	88952	93965.3	97633.1	63074	16.38	243.1	49.98	0.739629
111081	92670.2	78556	68928.2	87831.8	51431	-10.92	89.1	-3.57	0.739629
55462.5	88692.4	40982	78919.5	96165.5	53783	30.03	653.4	55.93	0.740846
8435.25	65468.1	8444	8487.6	65579.3	8482	-8.19	-11	4.76	0.742062
124355	98637.7	82623	92860.9	94640	64304	48.23	1171.5	45.22	0.743279
54211.5	84008.5	42291	65395	79499.3	53909	21.84	477.4	44.03	0.743279
10883.2	84477.6	8443	7840.8	79618	6454	-10.01	14.3	-51.17	0.743279
111777	102342	71578	63434.8	95964.2	43321	-51.87	-23.1	1.19	0.744495
186537	145251	84164	232328	131134	116109	-20.02	1815	59.5	0.744495
100127	94358	69543	54832.8	98620.2	36438	-13.65	746.9	19.04	0.744495
60049.5	78646.7	50039	71251.4	76433.2	61093	10.92	347.6	21.42	0.745712
93931.5	89289.6	68943	47334.1	85344.1	36348	19.11	161.7	10.71	0.749361
89633.2	101762	57725	89555.4	95286.9	61594	-1.82	16.5	46.41	0.749361
106798	95832.1	73035	68121.9	105767	42210	12.74	1267.2	7.14	0.750578
90304.5	96057.5	61611	78700.6	90147.9	57214	-0.91	-13.2	17.85	0.751794
101648	91649.3	72686	58061.3	126373	30110	50.05	669.9	-23.8	0.754227
5251.5	66007.3	5214	7263.3	75520.8	6303	18.2	-1.1	-32.13	0.755444
100456	88645.4	74268	51693.4	88241.8	38392	-8.19	159.5	34.51	0.75666
97055.2	88054.4	72235	43036.4	89121.7	31647	-30.03	62.7	14.28	0.75666
110902	112055	64862	67120.9	102092	43087	61.88	280.5	14.28	0.75666
101590	86999.2	76527	48302.1	88168.9	35903	-36.4	52.8	46.41	0.759093
72933	85201.8	56099	39206.2	94117.9	27300	-1.82	138.6	63.07	0.759093
106001	94088.1	73834	70713.5	105029	44124	-4.55	733.7	66.64	0.76031
91264.5	91323	65494	63118	83646.8	49452	-22.75	59.4	49.98	0.76031
32320.5	79543.2	26629	58042.6	81814.4	46494	1.82	310.2	46.41	0.761526
195316	142472	89844	216834	123875	114716	-25.48	1507	82.11	0.761526
102604	92804.5	72456	57758.8	96356.8	39284	0.91	149.6	46.41	0.761526
145102	120699	78786	67777.6	125144	35494	19.11	279.4	41.65	0.761526
110612	94515.9	76697	80608	97868.1	53978	-17.29	112.2	4.76	0.765176
108953	100341	71161	58735.6	112576	34193	17.29	275	-20.23	0.765176
65024.2	83646	50946	87774.5	81828.6	70298	-9.1	974.6	65.45	0.765176
9417.75	68418.3	9021	11167.2	72835.8	10048	27.3	200.2	17.85	0.766392
19725.8	68172.1	18963	31969.3	79638.9	26308	7.28	350.9	42.84	0.767609
76059.8	89706.9	55566	108782	85796.3	83094	-27.3	1508.1	49.98	0.768825
56512.5	77738.2	47642	89026.3	79521.7	73369	-27.3	701.8	41.65	0.768825
103856	98028.6	69432	95178.6	103699	60151	-26.39	753.5	-21.42	0.770042
77916.8	85023.7	60058	129786	83176.6	102260	23.66	1370.6	90.44	0.770042
83220.8	87076.6	62634	96053.1	82498.1	76304	-10.01	1379.4	63.07	0.771258
180437	134201	88115	238403	126137	123865	56.42	1551	55.93	0.772475
118754	90033	86442	90084.5	90458.6	65265	14.56	63.8	21.42	0.774908
7051.5	68271.1	6769	3828	75246.5	3334	13.65	23.1	-8.33	0.774908
110060	94077.3	76670	48671.7	95253.3	33487	57.33	112.2	-22.61	0.776124
123316	96149.7	84053	64882.4	113466	37475	48.23	123.2	58.31	0.776124
51840	90483.6	37547	100458	86638.6	75989	-24.57	668.8	48.79	0.777341
92199.8	87318	69200	43997.8	84274.1	34215	16.38	34.1	8.33	0.778557
109271	102209	70064	55752.4	109681	33313	1.82	317.9	5.95	0.779774
46081.5	92515.9	32643	97705.3	87344.4	73310	45.5	445.5	33.32	0.779774
87856.5	92015.3	62574	46470.6	97412.3	31264	-17.29	262.9	9.52	0.78099
90184.5	86197.9	68567	50449.3	91893.8	35979	32.76	184.8	77.35	0.78099
103416	97575.1	69459	53815.3	104338	33802	-10.01	139.7	32.13	0.78099
80973.8	105329	50382	172516	117223	96449	24.57	908.6	59.5	0.78099
106535	96616.5	72264	64836.2	98493.4	43141	-5.46	926.2	-1.19	0.782207
95749.5	98591.3	63647	70298.8	112522	40944	-27.3	113.3	-11.9	0.783423
5768.25	65675.5	5756	2553.1	64627.3	2589	15.47	3.3	24.99	0.783423
244629	167947	95459	134594	199488	44217	-2.73	486.2	65.45	0.785856
20732.2	76075.5	17860	57129.6	78639.9	47610	20.02	145.2	10.71	0.787073
58479	88336.5	43385	123088	91146.9	88502	26.39	517	14.28	0.787073
178335	122578	95346	240429	143613	109717	10.01	3049.2	-24.99	0.789506
93036.8	92434.5	65963	56331	86301.2	42777	-10.01	31.9	9.52	0.789506
171722	128157	87814	254415	111209	149928	-9.1	1364	40.46	0.790722
127234	107440	77610	95555.9	105333	59453	10.92	1103.3	-7.14	0.791939
211106	138808	99670	205338	140849	95542	10.92	650.1	-28.56	0.791939
113374	112560	66010	56729.2	140395	26481	14.56	78.1	-1.19	0.791939
127850	108191	77444	82984	122997	44216	-15.47	183.7	60.69	0.793155
17441.2	79815	14321	12643.4	77817.2	10648	37.31	50.6	17.85	0.793155
147508	118187	81795	90535.5	152262	38968	15.47	300.3	46.41	0.796805
78177.8	81244.8	63062	76010	76091.3	65466	-0.91	426.8	14.28	0.796805
5775	64839.9	5837	6173.2	65793.9	6149	-3.64	-8.8	54.74	0.796805
138316	113182	80089	117524	102848	74888	-57.33	97.9	-44.03	0.798021
99063	92094.4	70495	69034.9	101411	44613	4.55	345.4	58.31	0.798021
98836.5	91428.6	70846	59409.9	87566.9	44463	-35.49	82.5	24.99	0.798021
175704	123813	93003	140356	132840	69244	14.56	530.2	15.47	0.799238
5996.25	65039.8	6042	7148.9	88515.1	5293	9.1	111.1	38.08	0.800454
109000	108276	65974	57084.5	103634	36099	21.84	88	57.12	0.801671
170149	136350	81781	106493	155614	44849	13.65	1155	44.03	0.801671
16201.5	73734.8	14400	27165.6	73713.4	24152	-15.47	187	5.95	0.801671
118519	102280	75941	108588	113802	62533	1.82	1037.3	-30.94	0.802887
262143	109704	156602	262143	68365.6	251293	-50.05	4866.4	143.99	0.80532
11141.2	103700	7041	126286	138464	59772	-25.48	5502.2	8.33	0.806537
10023	67143.8	9783	6075.3	65057.3	6120	11.83	49.5	29.75	0.806537
44220	72206.4	40135	21813	70399.7	20306	2.73	-16.5	51.17	0.806537
80486.2	84110.6	62712	34754.5	79655.6	28594	-67.34	20.9	4.76	0.806537
7737	67132.5	7553	5474.7	67696.2	5300	-6.37	42.9	16.66	0.80897
70666.5	117231	39505	106366	107730	64706	-10.01	674.3	80.92	0.80897
109176	92466.4	77379	78222.1	95936.4	53435	11.83	386.1	8.33	0.80897
101046	97015.1	68259	52554.7	101738	33854	-5.46	133.1	24.99	0.810186
180571	130414	90741	202044	142332	93030	22.75	1252.9	104.72	0.810186
262143	161948	106082	262143	164477	104451	-56.42	1904.1	16.66	0.810186
68302.5	93999.9	47620	130547	90285.3	94761	35.49	933.9	113.05	0.811403
145833	114401	83542	90226.4	106239	55658	11.83	77	-34.51	0.812619
86238.8	86837.7	65084	44778.8	82451.8	35592	19.11	59.4	5.95	0.812619
73016.2	84991.5	56302	79677.4	79013.1	66087	17.29	277.2	52.36	0.812619
106418	99103	70373	44921.8	103793	28364	34.58	198	-26.18	0.813836
96055.5	96964	64922	54480.8	107742	33139	66.43	46.2	8.33	0.813836
164281	135618	79387	121447	125014	63666	-7.28	567.6	57.12	0.815052
7620	80299.8	6219	5838.8	86749.4	4411	29.12	-5.5	-10.71	0.816269
91509.8	94446.8	63498	262143	70727.9	242900	-25.48	2046	132.09	0.816269
126959	98651.9	84341	86444.6	107496	52702	66.43	298.1	0	0.817485
40437	93207.6	28432	75720.7	87106.1	56970	36.4	591.8	46.41	0.817485
98541	103738	62253	55016.5	94292.6	38238	-19.11	185.9	-60.69	0.819918
93682.5	94163.8	65201	52885.8	89683.9	38646	51.87	347.6	16.66	0.821135
110509	96916.8	74727	103810	113779	59794	5.46	1809.5	-40.46	0.822351
71295	91468.4	51082	142461	84139.1	110963	-37.31	609.4	146.37	0.823568
91203.8	91503.9	65321	59026	103109	37517	-7.28	625.9	52.36	0.826001
108314	89034.3	79727	106152	93264.6	74592	4.55	1096.7	3.57	0.827217
165772	125158	86803	161205	123274	85701	13.65	374	89.25	0.827217
131539	98401.1	87606	73049.9	97380.1	49162	28.21	221.1	91.63	0.828434
141538	103892	89283	125412	103603	79332	-13.65	198	29.75	0.828434
10200.8	68313.5	9786	21024.3	67097.6	20535	-7.28	94.6	38.08	0.828434
129117	122736	68943	64435.8	115127	36680	20.93	326.7	79.73	0.82965
112534	100545	73351	64674.5	120306	35231	17.29	26.4	-17.85	0.82965
127916	116900	71712	122521	139078	57734	-22.75	1646.7	49.98	0.82965
94187.2	93426	66070	75182.8	107849	45686	20.02	521.4	-3.57	0.82965
156315	134850	75968	181336	132851	89454	-9.1	394.9	76.16	0.832083
88594.5	89014.2	65227	42559	92841.6	30042	8.19	136.4	-20.23	0.832083
91941	92260.6	65309	42267.5	96503.7	28704	6.37	83.6	-30.94	0.832083
67162.5	88105.2	49958	113941	88740.6	84147	38.22	446.6	-40.46	0.832083
8645.25	70443.3	8043	5330.6	71822.8	4864	-0.91	-23.1	9.52	0.8333
112207	92903.4	79153	70288.9	86567.9	53212	5.46	64.9	2.38	0.834516
114080	96508.4	77468	102698	101625	66228	45.5	128.7	72.59	0.834516
106433	109283	63827	83528.5	141271	38749	-22.75	947.1	-20.23	0.839382
112939	97418.4	75977	83721	96466.8	56877	0	893.2	-3.57	0.843032
108902	105060	67932	60041.3	128167	30701	-9.1	463.1	-9.52	0.843032
100004	90894.8	72104	63223.6	89717.5	46183	16.38	299.2	-5.95	0.843032
109408	88383.9	81125	82073.2	91334	58891	-28.21	288.2	80.92	0.844248
42935.2	72080.5	39037	22518.1	71254.2	20711	-18.2	321.2	42.84	0.844248
7490.25	71183.4	6896	3779.6	71198.6	3479	25.48	29.7	-24.99	0.845465
97137	94412.8	67427	58831.3	105269	36626	-31.85	260.7	-10.71	0.845465
192155	154879	81309	128564	144039	58495	-2.73	1942.6	73.78	0.845465
100718	93500.6	70595	64636	96760.6	43778	0	222.2	-11.9	0.846681
88842.8	87752.8	66350	77227.7	82939.1	61023	-20.02	-2.2	4.76	0.846681
212797	138052	101019	262143	118519	144954	9.1	3023.9	128.52	0.847897
124869	109593	74671	132278	126769	68384	-35.49	2236.3	30.94	0.849114
55287.8	85204.9	42525	94886	80990.5	76780	-29.12	435.6	49.98	0.849114
119175	107012	72985	89152.8	121642	48032	6.37	412.5	20.23	0.849114
128822	99898.2	84511	67236.4	103120	42731	40.04	30.8	13.09	0.849114
8198.25	98026	5481	54129.9	128447	27618	10.92	1521.3	15.47	0.850331
108370	93680.1	75813	87557.8	90840.1	63168	-21.84	1049.4	8.33	0.851547
21676.5	69199.2	20529	19185.1	69587.9	18068	3.64	4.4	-5.95	0.851547
106005	107313	64737	83256.8	96961.6	56273	16.38	19.8	8.33	0.852763
48886.5	97767	32770	54975.8	96128.4	37480	17.29	509.3	4.76	0.855197
83243.2	83449.5	65374	55048.4	82522.9	43717	-12.74	171.6	-3.57	0.857629
8280.75	76456.4	7098	16924.6	78447.6	14139	12.74	228.8	0	0.861279
92579.2	88939.5	68218	82915.8	97172.3	55921	-27.3	1202.3	-40.46	0.862495
133031	105078	82970	50416.3	123864	26675	34.58	14.3	20.23	0.862495
8347.5	74057.4	7387	5079.8	71317.4	4668	-19.11	15.4	-17.85	0.862495
113524	104994	70860	63743.9	95821.3	43597	6.37	1.1	-13.09	0.863712
17418.8	68747.7	16605	22583	68773.2	21520	5.46	204.6	13.09	0.863712
92338.5	95804.6	63165	52658.1	93889.5	36756	57.33	26.4	17.85	0.863712
87797.2	91915	62600	53615.1	94901.3	37025	16.38	124.3	-20.23	0.864928
122838	109124	73772	105095	114475	60166	13.65	914.1	48.79	0.866145
102572	87684.1	76663	57366.1	104094	36117	-20.93	19.8	92.82	0.866145
108760	94482.7	75439	61184.2	91670.7	43741	20.93	278.3	10.71	0.867361
195853	146937	87353	165828	145876	74500	-1.82	1670.9	54.74	0.868578
262143	177131	96989	262143	124577	137905	-33.67	83.6	-9.52	0.868578
107038	92984.9	75441	52859.4	90002.4	38490	4.55	-19.8	-33.32	0.869794
262143	107219	160231	262143	95756.2	179412	-4.55	4218.5	60.69	0.871011
9559.5	106203	5899	108418	108382	65558	33.67	4304.3	14.28	0.872227
8274	67276	8060	11269.5	81124.6	9104	27.3	-2.2	19.04	0.872227
88911.8	84069.2	69311	51975	87198.5	39063	-40.95	149.6	53.55	0.872227
22109.2	73558.3	19698	35678.5	72247.8	32364	18.2	180.4	59.5	0.873444
10020.8	65222	10069	5581.4	62827.7	5822	-1.82	50.6	-36.89	0.873444
15411	75371.3	13400	6571.4	75634.6	5694	-4.55	48.4	0	0.873444
115327	100494	75209	68476.1	97958	45812	-32.76	69.3	-5.95	0.875877
262143	159483	107722	262143	83359.5	206093	-4.55	5177.7	105.91	0.875877
9196.5	70549.2	8543	6926.7	74186.7	6119	-30.94	42.9	34.51	0.875877
206215	150295	89920	172642	133862	84522	54.6	815.1	-33.32	0.875877
60834	79382.3	50223	100590	78580.9	83891	-5.46	746.9	73.78	0.877093
15251.2	82685.8	12088	11016.5	84908.5	8503	3.64	124.3	17.85	0.877093
7470	69786.7	7015	7445.9	75961.2	6424	33.67	27.5	-15.47	0.87831
5497.5	68300.3	5275	4425.3	68079	4260	-14.56	4.4	46.41	0.879526
124982	113232	72337	49082	106132	30308	37.31	8.8	-58.31	0.879526
124254	107520	75736	56291.4	104153	35420	-56.42	83.6	1.19	0.880743
73817.2	94259.6	51323	129847	85699.2	99297	-1.82	82.5	1.19	0.881959
94290.8	99813.3	61910	58384.7	102891	37188	10.92	412.5	41.65	0.884392
143062	127427	73577	80034.9	141128	37166	-1.82	86.9	82.11	0.884392
8208	66181	8128	6028	71892.8	5495	0	-37.4	7.14	0.885609
151840	124161	80146	173393	123523	91995	14.56	2429.9	24.99	0.885609
108244	94203.7	75304	68367.2	99966.8	44820	17.29	455.4	10.71	0.888042
98498.2	87344.3	73905	43336.7	91049.7	31193	-19.11	71.5	21.42	0.888042
96773.2	90023.2	70450	70490.2	103322	44711	-23.66	1300.2	-15.47	0.891691
98295.8	85653.5	75209	56054.9	85566.2	42933	4.55	88	14.28	0.891691
104389	95052.6	71973	72329.4	98877.3	47940	-1.82	570.9	-39.27	0.892908
6516	65900.1	6480	3373.7	66495.9	3325	-11.83	4.4	7.14	0.892908
9891	65842.2	9845	9307.1	66011.9	9240	-7.28	126.5	39.27	0.895341
90690.8	80937.9	73433	48009.5	77167.5	40773	-4.55	57.2	-8.33	0.900207
132796	108862	79945	81442.9	108624	49137	-12.74	239.8	83.3	0.901423
101402	99736.6	66630	54984.6	101039	35664	3.64	319	-22.61	0.901423
144082	97782.8	96567	102882	91445.6	73732	-14.56	173.8	-29.75	0.901423
9024.75	69663.8	8490	5616.6	72644.5	5067	17.29	33	28.56	0.901423
100849	87901.5	75189	59865.3	87494.3	44841	-6.37	119.9	54.74	0.90264
111423	99252.7	73572	81383.5	99454.6	53628	-1.82	324.5	-22.61	0.905073
104028	95030.4	71741	183882	90595.7	133018	13.65	1868.9	80.92	0.907506
145319	104828	90850	149564	104540	93761	-15.47	636.9	46.41	0.907506
73978.5	92088.1	52648	147370	92512.8	104397	8.19	606.1	135.66	0.907506
19505.2	86728.8	14739	34029.6	90451.2	24656	-14.56	189.2	9.52	0.908722
11037	68379.7	10578	5212.9	68422.3	4993	-1.82	-7.7	14.28	0.909939
117840	97256.7	79406	85649.3	101654	55218	5.46	221.1	14.28	0.911155
142943	126573	74012	92064.5	132524	45528	0	105.6	26.18	0.911155
139202	115847	78748	126687	111651	74362	33.67	103.4	8.33	0.911155
116270	123337	61781	150228	130126	75660	10.01	1160.5	0	0.913588
106378	94070	74111	52963.9	89101.6	38956	26.39	15.4	-58.31	0.913588
63945	77725	53917	70937.9	78809.7	58990	-32.76	63.8	65.45	0.914805
130850	110863	77351	96926.5	112859	56284	-47.32	698.5	21.42	0.916021
41310	77970.5	34722	65173.9	76567.4	55784	10.92	408.1	35.7	0.916021
96800.2	88123.2	71989	152879	82980	120741	6.37	1658.8	61.88	0.918454
55916.2	85138.4	43042	70396.7	82372.5	56008	-16.38	6.6	-3.57	0.919671
125158	115401	71077	115037	110302	68349	-4.55	1169.3	-5.95	0.924537
27066	73233.9	24221	25351.7	71239.6	23322	31.85	291.5	14.28	0.925753
106421	94114.1	74106	72908	90215.8	52963	7.28	555.5	0	0.925753
58333.5	76929.7	49694	83054.4	75775.8	71831	-21.84	925.1	3.57	0.929403
79785.8	79569.6	65714	37093.1	84287.4	28841	13.65	78.1	-4.76	0.929403
95528.2	92958.1	67348	53846.1	106393	33168	10.92	294.8	82.11	0.931836
131358	96556.4	89157	104841	94922.4	72384	14.56	328.9	-19.04	0.933052
116102	122065	62334	45112.1	125567	23545	-7.28	149.6	-26.18	0.934269
105876	94034.2	73789	54342.2	94004.8	37885	-5.46	102.3	-30.94	0.934269
108121	100914	70216	85016.8	107844	51664	-1.82	607.2	14.28	0.935485
99773.2	91797.6	71230	42785.6	91753.8	30560	33.67	49.5	71.4	0.935485
106550	92394.2	75577	49923.5	88919.3	36795	15.47	121	20.23	0.936702
111177	90958	80104	55313.5	85357	42469	48.23	149.6	-61.88	0.936702
96015.8	88338	71232	73717.6	83824.8	57634	-25.48	125.4	5.95	0.937918
69784.5	88769.4	51520	126404	80180.7	103317	5.46	398.2	29.75	0.939135
39492.8	83272.6	31081	29982.7	87607.4	22429	12.74	341	13.09	0.940351
40458	71765.7	36946	43071.6	76476.3	36910	2.73	688.6	7.14	0.940351
139644	104694	87414	105313	119021	57988	1.82	73.7	-1.19	0.940351
120509	95835.3	82409	64788.9	90905.3	46708	-23.66	-1.1	29.75	0.941568
83699.2	86937.4	63095	55055	80875.2	44613	4.55	52.8	19.04	0.942784
83981.2	86891.5	63341	46898.5	82945.4	37055	1.82	42.9	-9.52	0.944001
106590	98376	71008	76562.2	98116.5	51139	-0.91	1075.8	-14.28	0.945217
72467.2	101028	47009	143989	96951.2	97332	10.01	95.7	30.94	0.945217
81520.5	97487.8	54802	150130	90694	108485	-12.74	28.6	28.56	0.946434
110605	91273.7	79416	66463.1	87785.2	49618	-28.21	363	40.46	0.946434
103303	98022.9	69066	60358.1	102422	38621	50.05	91.3	-10.71	0.946434
29277.8	70833.8	27088	48654.1	70652	45131	0.91	426.8	64.26	0.94765
130946	128301	66887	60440.6	140402	28212	-39.13	204.6	16.66	0.948867
236806	186710	83120	165345	197461	54877	-26.39	950.4	-11.9	0.950083
30265.5	119185	16642	55686.4	118408	30821	18.2	564.3	23.8	0.950083
140116	121760	75416	121808	121920	65476	-3.64	1295.8	51.17	0.9513
93976.5	107659	57207	55752.4	103668	35245	8.19	481.8	-3.57	0.952516
148238	126317	76909	156646	148870	68959	-5.46	2266	111.86	0.953733
95062.5	92827.4	67114	84987.1	93461	59594	-31.85	108.9	-48.79	0.954949
97824	99158.5	64654	47610.2	93346	33426	38.22	36.3	51.17	0.954949
115121	97731.6	77197	104832	100178	68581	-27.3	1820.5	-33.32	0.956166
6342.75	66690	6233	4494.6	78758.9	3740	7.28	-34.1	-11.9	0.956166
143846	112696	83651	173460	112065	101440	-4.55	572	-46.41	0.956166
210968	162261	85208	176772	158299	73184	-42.77	1883.2	-15.47	0.957382
100925	104071	63555	127544	94386.9	88558	-7.28	2569.6	11.9	0.958599
215052	154120	91446	132454	162636	53374	-11.83	612.7	-52.36	0.958599
103951	88014.7	77402	42620.6	88489.9	31565	24.57	125.4	29.75	0.959815
95653.5	90291.4	69428	48323	97656.3	32429	-21.84	44	41.65	0.963465
100215	98842.5	66446	75451.2	93507.5	52881	-48.23	1063.7	16.66	0.964681
94766.2	90109.3	68923	70263.6	84893.5	54242	20.93	300.3	-7.14	0.965898
56273.2	78001.8	47280	89536.7	78512.6	74738	15.47	1244.1	24.99	0.967114
8746.5	110894	5169	105332	152166	45365	-7.28	4283.4	16.66	0.967114
7594.5	66299.9	7507	7498.7	87257.6	5632	0	42.9	11.9	0.969547
109618	93668.5	76695	69914.9	88826.6	51583	-44.59	99	49.98	0.969547
95888.2	92188.7	68166	46648.8	94705.1	32281	-38.22	63.8	26.18	0.970764
119702	99192.8	79086	88293.7	92806.9	62349	0.91	323.4	53.55	0.97198
93833.2	86349.4	71216	55665.5	91736.7	39767	-27.3	529.1	10.71	0.973197
126706	112109	74069	100054	107262	61132	16.38	379.5	57.12	0.973197
27225.8	75365	23675	38849.8	91165.2	27928	-10.92	488.4	36.89	0.973197
78918	93046.1	55585	122240	81653.5	98111	11.83	1069.2	73.78	0.974413
57856.5	100261	37818	131032	109067	78734	-3.64	799.7	88.06	0.974413
178756	141165	82988	175085	133283	86090	43.68	1739.1	54.74	0.974413
109636	105443	68142	61100.6	116804	34282	10.01	303.6	-19.04	0.97563
111472	96274.6	75881	74049.8	94639.6	51278	23.66	207.9	-10.71	0.976846
95910	86315.2	72821	80857.7	85249.2	62160	29.12	1057.1	-71.4	0.978063
62730	79180.9	51920	124081	78816.9	103173	3.64	465.3	-10.71	0.978063
141428	103033	89958	114172	110783	67541	16.38	580.8	36.89	0.979279
18255	70602.5	16945	32028.7	71505.1	29355	36.4	103.4	10.71	0.979279
109647	94503.1	76038	63125.7	103919	39810	-30.94	786.5	15.47	0.980496
157518	117102	88155	177059	110756	104769	-0.91	1332.1	44.03	0.981712
113809	99031.7	75315	79962.3	100101	52351	-35.49	23.1	-40.46	0.981712
103574	90535.9	74974	53208.1	88726.7	39301	19.11	81.4	5.95	0.982929
92443.5	98499	61507	50264.5	87656.6	37580	10.01	245.3	2.38	0.982929
157363	122761	84008	86284	126827	44586	-4.55	166.1	45.22	0.982929
106718	94195	74249	60217.3	98039.9	40253	30.03	333.3	14.28	0.984145
138017	104289	86731	99738.1	98804.9	66155	-30.94	51.7	7.14	0.984145
117214	96674.7	79460	62852.9	94788.5	43456	-30.94	141.9	-1.19	0.984145
107958	90022.5	78593	69491.4	93852.4	48525	-25.48	195.8	14.28	0.985362
57524.2	81207.8	46423	76338.9	81580.9	61325	-8.19	419.1	5.95	0.986578
66373.5	90501.3	48064	112347	98326.7	74881	-3.64	525.8	19.04	0.987794
50893.5	83899.9	39754	109493	85532.2	83895	-7.28	663.3	127.33	0.987794
115768	97691.4	77663	93623.2	96356.5	63677	-7.28	223.3	53.55	0.987794
121424	97389.6	81709	106153	104081	66841	-12.74	132	103.53	0.989011
109820	96150.9	74853	57310	97070.9	38692	11.83	114.4	78.54	0.990228
99286.5	93434	69641	59626.6	86365.4	45246	11.83	46.2	10.71	0.990228
95028.8	93138.6	66866	59389	102502	37971	14.56	323.4	-3.57	0.991444
53523	87892	39909	120801	91244.2	86765	-6.37	731.5	34.51	0.99266
250599	163012	100749	262143	88574.9	193958	13.65	3096.5	82.11	0.99266
207593	153833	88439	159105	157004	66413	21.84	294.8	70.21	0.99266
105742	92823.1	74657	70427.5	104101	44337	26.39	480.7	48.79	0.993877
114190	94353.3	79314	64384.1	104621	40331	6.37	221.1	8.33	0.995094
31765.5	83198.1	25022	34234.2	78260.5	28668	-22.75	286	26.18	0.995094
42208.5	99438.4	27818	223879	148455	98832	43.68	7761.6	42.84	0.997526
67501.5	85005.6	52041	91021.7	79996.8	74568	43.68	431.2	39.27	0.999959
8746.5	110403	5192	51043.3	165554	20206	8.19	884.4	34.51	1.00118
176628	134840	85846	124267	138881	58640	3.64	717.2	7.14	1.00361
92284.5	95918.6	63053	62698.9	107319	38288	-11.83	667.7	4.76	1.00361
26407.5	69939.1	24745	13421.1	68646.3	12813	-5.46	27.5	10.71	1.00483
95214	99823.1	62510	44586.3	104402	27988	1.82	19.8	-63.07	1.00604
11288.2	65543.3	11287	9713	67459.9	9436	-3.64	29.7	13.09	1.00847
123940	103228	78685	96726.3	95141	66628	33.67	40.7	1.19	1.00847
91008.8	85432	69814	43286.1	94790.6	29927	-32.76	292.6	-21.42	1.00969
106014	97143.9	71520	61245.8	101308	39620	-25.48	526.9	10.71	1.00969
19857.8	82770.3	15723	12157.2	78457.3	10155	-2.73	37.4	16.66	1.00969
223094	126029	116011	239624	150038	104667	-14.56	1678.6	51.17	1.01091
75173.2	86984.7	56637	140762	81584	113073	-31.85	640.2	124.95	1.01091
132236	100879	85907	107518	99179.8	71046	11.83	317.9	39.27	1.01212
5986.5	64944.8	6041	12391.5	66499.3	12212	-16.38	30.8	67.83	1.01334
116326	102339	74493	63521.7	89736.3	46391	29.12	91.3	0	1.01334
79722.8	83803.2	62345	30409.5	90026.5	22137	-11.83	38.5	11.9	1.01334
40671.8	76779.1	34716	18221.5	74347.2	16062	0.91	30.8	17.85	1.01334
7686	64760.8	7778	2652.1	61897.4	2808	0.91	16.5	-21.42	1.01334
8519.25	63815	8749	7272.1	63834	7466	-21.84	9.9	28.56	1.01456
104948	87319.9	78766	81017.2	101345	52391	16.38	484	54.74	1.01577
106388	93181.5	74824	62497.6	94727.9	43238	0.91	81.4	-1.19	1.01699
208582	181146	75462	262143	175186	98066	51.87	3744.4	55.93	1.01699
41899.5	89278.1	30757	75014.5	103576	47464	30.03	1085.7	-34.51	1.01821
79911	85481.9	61265	34971.2	95654.1	23960	-2.73	105.6	2.38	1.01821
107264	99898.7	70368	66209	105646	41072	1.82	335.5	44.03	1.02064
95181.8	86178.1	72383	50140.2	87540	37537	9.1	115.5	-9.52	1.02186
99108.8	91506.1	70981	75655.8	111210	44584	-10.92	779.9	-4.76	1.02307
102376	94129.9	71277	94373.4	119862	51600	14.56	1362.9	-48.79	1.02307
97145.2	91943.1	69244	65098	108383	39363	9.1	573.1	14.28	1.02429
102795	92225.2	73047	92137.1	88891.3	67929	34.58	314.6	55.93	1.02429
73445.2	90194.3	53366	133055	85612.5	101853	20.93	589.6	116.62	1.02429
228481	149868	99913	138692	174142	52195	20.93	1047.2	64.26	1.02429
5541.75	65949.5	5507	7726.4	67858.1	7462	5.46	16.5	35.7	1.02794
97338	93218.7	68432	75166.3	91266.3	53975	17.29	467.5	1.19	1.03159
68562	89759.7	50059	105135	90136.3	76441	30.03	1256.2	11.9	1.03159
104254	95167	71794	57039.4	102448	36488	11.83	14.3	-19.04	1.0328
190515	128064	97495	209768	135195	101685	1.82	4584.8	-7.14	1.03402
228229	137719	108607	177119	166887	69554	10.01	313.5	-3.57	1.03767
141854	116037	80117	99506	119144	54734	-31.85	70.4	0	1.0401
112468	99309.3	74220	88122.1	118269	48831	-15.47	866.8	-27.37	1.0401
110610	92927.9	78006	51059.8	88849.6	37662	-20.93	47.3	-16.66	1.04132
108497	102715	69225	74316	86303.6	56433	7.28	45.1	59.5	1.04132
114312	111804	67006	63285.2	122413	33881	-19.11	194.7	-29.75	1.04132
103502	104779	64737	135442	98667.4	89962	3.64	4298.8	22.61	1.04254
8389.5	74814.8	7349	7584.5	74959.7	6631	-1.82	26.4	13.09	1.04254
115918	107685	70547	60298.7	98070.1	40295	-1.82	27.5	90.44	1.04254
94935.8	90793.4	68526	37996.2	93560.7	26615	67.34	-33	26.18	1.04375
134557	102474	86054	92969.8	95632.9	63711	-42.77	229.9	40.46	1.04497
121617	96946.9	82213	86550.2	96278.5	58914	-19.11	500.5	23.8	1.04497
38130.8	74174.4	33690	24299	71716.2	22205	0.91	111.1	28.56	1.0474
113588	93359	79736	68747.8	91444.2	49270	-8.19	258.5	48.79	1.0474
107831	123332	57299	66563.2	124548	35025	-28.21	850.3	23.8	1.04862
121985	103903	76941	45637.9	107603	27796	-22.75	7.7	19.04	1.04862
133141	94451.4	92381	85818.7	100520	55951	19.11	74.8	22.61	1.04862
118775	109336	71194	67915.1	94079.1	47310	17.29	535.7	-38.08	1.04984
141620	118837	78100	85983.7	124024	45435	-2.73	44	1.19	1.04984
119342	100921	77498	87363.1	97450.8	58752	36.4	86.9	-71.4	1.05105
88761	89182.9	65226	52131.2	97155.4	35165	20.02	66	-10.71	1.05105
108208	107598	65908	83154.5	105902	51459	27.3	1871.1	-10.71	1.05227
116995	94934.3	80765	67298	93871.1	46984	26.39	83.6	27.37	1.05227
123170	101174	79784	82668.3	112025	48362	40.95	240.9	-19.04	1.05349
122606	106717	75293	57769.8	124462	30419	-20.02	496.1	23.8	1.05349
6906	68048.7	6651	5677.1	70066.8	5310	3.64	58.3	-44.03	1.0547
58861.5	85990.8	44860	87784.4	81890.3	70253	-5.46	695.2	32.13	1.05592
12109.5	68068.3	11659	5555	67143.6	5422	13.65	15.4	11.9	1.05592
73784.2	79790.2	60603	102659	80585.4	83487	31.85	821.7	-2.38	1.05592
58989	83236.2	46445	117576	82562.1	93329	-44.59	663.3	26.18	1.05835
105369	101235	68212	93104	116930	52182	35.49	1772.1	11.9	1.05957
108014	112673	62826	53749.3	103000	34199	-21.84	84.7	30.94	1.062
128284	97090.4	86592	100575	95126.2	69290	38.22	51.7	39.27	1.06565
69501.8	83069.5	54832	109820	77406	92979	-5.46	673.2	17.85	1.06565
83362.5	97855	55830	50536.2	109696	30192	22.75	260.7	41.65	1.06687
121457	117881	67524	68178	126515	35317	18.2	117.7	7.14	1.06808
231370	160344	94566	212310	152008	91534	-30.03	2724.7	-17.85	1.07052
11691	66445.4	11531	8405.1	68949.4	7989	-6.37	26.4	9.52	1.07052
136266	113558	78641	80939.1	122856	43176	19.11	317.9	70.21	1.07173
137835	101040	89402	100167	98552	66610	21.84	139.7	85.68	1.07173
106091	93569.8	74306	64196	88067.3	47772	-2.73	31.9	8.33	1.07295
208700	150721	90746	106383	156178	44641	3.64	423.5	-7.14	1.07295
121844	101590	78602	100216	99780.1	65822	36.4	298.1	61.88	1.07417
148711	119038	81872	79355.1	141456	36765	-12.74	162.8	22.61	1.07538
39195	81248.9	31615	56735.8	77683.4	47864	6.37	298.1	57.12	1.07538
104475	90359.1	75774	54282.8	90046.8	39507	25.48	152.9	-48.79	1.07782
16759.5	68801.7	15964	8191.7	70048.4	7664	-10.92	1.1	20.23	1.07782
97188.8	89284.3	71338	58350.6	92328.6	41418	28.21	37.4	58.31	1.08146
114787	95923	78424	77853.6	105049	48570	-7.28	871.2	21.42	1.08146
16542.8	70321.4	15417	7949.7	72169.5	7219	-13.65	-46.2	9.52	1.08146
126457	108539	76355	62904.6	127917	32228	4.55	211.2	3.57	1.08146
104577	95712.1	71606	61134.7	100198	39986	-0.91	369.6	34.51	1.08268
12473.2	66040.3	12378	16221.7	66673.3	15945	39.13	90.2	38.08	1.0839
61983	86533	46943	102526	80769.2	83189	6.37	451	67.83	1.08511
96361.5	93622.9	67453	57960.1	98851.6	38426	-18.2	278.3	21.42	1.0912
135706	126421	70349	75211.4	126063	39100	-29.12	165	-27.37	1.0912
108749	96034.3	74213	77017.6	93839.2	53788	1.82	257.4	70.21	1.09241
101666	92620.5	71936	66874.5	100155	43759	12.74	217.8	16.66	1.09363
99564.8	91538.9	71282	64995.7	89883.1	47390	5.46	160.6	-2.38	1.09485
108134	86900.4	81549	89727	93743.6	62728	40.95	1841.4	-1.19	1.09606
54080.2	76689.5	46215	71832.2	76203	61777	43.68	541.2	-9.52	1.09606
74644.5	84247.3	58066	43060.6	85339.9	33068	13.65	52.8	23.8	1.09728
63024	94871.9	43536	141862	100236	92751	10.01	863.5	4.76	1.09971
109749	112288	64054	59075.5	114527	33805	33.67	63.8	-1.19	1.10093
90615	91245.7	65083	47142.7	98305.5	31428	25.48	623.7	-40.46	1.10093
7756.5	70758.6	7184	17592.3	70202.1	16423	5.46	59.4	-9.52	1.10458
115244	97549.2	77424	70415.4	94815.1	48671	-38.22	47.3	29.75	1.10458
16010.2	73517.9	14272	17593.4	75975.3	15176	-15.47	656.7	9.52	1.10823
254042	164544	101182	214800	152213	92483	-20.02	717.2	-19.04	1.10823
136135	101899	87555	95888.1	91235.6	68878	6.37	20.9	16.66	1.10944
90554.2	105253	56384	177950	104232	111887	19.11	1744.6	110.67	1.10944
47793.8	88278.6	35481	116686	102614	74523	-7.28	1601.6	65.45	1.10944
129704	114773	74062	84062	102154	53929	0	855.8	42.84	1.10944
112544	96292.9	76596	58212	100747	37867	40.04	616	39.27	1.11066
39798	82981.8	31431	98785.5	82165.8	78792	7.28	542.3	94.01	1.11188
112162	93409.6	78693	56074.7	98910.3	37154	2.73	122.1	38.08	1.11309
53497.5	85016.9	41239	95153.3	89156.6	69944	6.37	541.2	49.98	1.11309
62817.8	82840.2	49696	96848.4	81707.7	77680	-33.67	850.3	29.75	1.11309
135758	104954	84771	132810	101186	86018	56.42	136.4	4.76	1.11431
155317	139863	72777	98720.6	128254	50445	-14.56	9.9	7.14	1.11431
115654	98861.8	76668	83784.8	102834	53396	1.82	510.4	9.52	1.11431
4938.75	62375.4	5189	4243.8	61233.3	4542	-6.37	40.7	20.23	1.11553
51823.5	88708.8	38286	66969.1	88657.2	49504	16.38	476.3	13.09	1.11674
113854	99209.1	75210	95711	97016.7	64654	10.01	530.2	23.8	1.11796
51303	81612.6	41197	55291.5	77219.1	46926	10.01	300.3	2.38	1.12039
90532.5	113878	52101	143521	115012	81781	9.1	974.6	-8.33	1.12161
107569	98433.7	71618	70997.3	94769.1	49097	10.92	29.7	-2.38	1.12161
168264	130662	84396	262143	81556.9	210648	-23.66	3410	173.74	1.12283
209670	174975	78531	133049	161919	53851	-14.56	321.2	46.41	1.12283
96210.8	86892.5	72564	51679.1	93925	36059	-1.82	345.4	34.51	1.12647
35852.2	73812.9	31832	66651.2	84563.7	51654	13.65	1975.6	17.85	1.13012
102420	106869	62808	49106.2	97247.9	33093	17.29	107.8	2.38	1.13134
101541	100971	65906	50898.1	115146	28969	20.02	159.5	-34.51	1.13134
7084.5	67395.8	6889	5267.9	67508.2	5114	-2.73	1.1	0	1.13134
146374	116200	82554	77292.6	123454	41031	0	207.9	-8.33	1.13256
136743	106041	84511	126015	98643.3	83721	2.73	962.5	17.85	1.13377
162596	107496	99128	146122	124339	77017	-28.21	756.8	10.71	1.13499
197582	142200	91060	175982	161109	71586	-14.56	2926	142.8	1.13499
100007	91098.4	71945	61101.7	87064.6	45993	12.74	67.1	-2.38	1.13621
95680.5	89947.6	69713	58995.2	106642	36255	21.84	279.4	39.27	1.13621
200035	157235	83375	262143	92461	185806	-18.2	7460.2	35.7	1.13621
108010	96563.4	73305	63471.1	111131	37430	10.01	619.3	3.57	1.13864
67947	93899.1	47423	153215	94413.6	106352	-10.01	1508.1	97.58	1.13986
119618	109058	71882	85299.5	121783	45903	33.67	297	8.33	1.14229
96067.5	97842.6	64347	52211.5	105720	32366	2.73	432.3	0	1.14351
8568	70162.8	8003	6704.5	72565.8	6055	-29.12	-28.6	13.09	1.14472
111806	88343.9	82941	62453.6	85755.9	47728	6.37	-27.5	-48.79	1.14594
92323.5	85389.3	70858	66221.1	84094.5	51607	-8.19	178.2	0	1.14594
69971.2	82151.9	55819	82892.7	78526.4	69180	-7.28	756.8	16.66	1.14716
141304	116132	79741	95858.4	112312	55935	18.2	66	22.61	1.14837
5604.75	62960.7	5834	3945.7	63394.3	4079	-3.64	-1.1	28.56	1.14959
90060	91711.3	64356	58682.8	86954.8	44228	3.64	775.5	42.84	1.14959
151428	119663	82933	181157	125369	94699	36.4	1322.2	65.45	1.1508
67827	82560	53841	137772	82056.5	110034	-3.64	623.7	28.56	1.15202
24954.8	108042	15137	62947.5	112766	36583	-13.65	476.3	82.11	1.15324
80024.2	87858.8	59692	134543	83036	106188	20.93	1389.3	73.78	1.15445
97843.5	88986.4	72059	44127.6	83797.8	34511	22.75	23.1	-17.85	1.15445
68993.2	81971.4	55160	120811	79856.5	99146	0.91	1230.9	73.78	1.16054
131140	108708	79060	77335.5	96809.3	52353	-11.83	7.7	-9.52	1.16175
131378	106270	81020	262143	99571.1	172538	2.73	3128.4	124.95	1.16175
98936.2	88757.1	73052	47364.9	94938.4	32696	39.13	157.3	-4.76	1.16175
26388	79926.2	21637	44966.9	77278.8	38134	26.39	290.4	-13.09	1.16175
192011	171769	73259	212494	120834	115249	-34.58	1412.4	132.09	1.16175
121196	97931.3	81105	70651.9	93578.1	49480	22.75	110	-11.9	1.16419
131793	110932	77860	122414	98284.7	81625	10.92	354.2	19.04	1.1654
100525	90386.4	72887	55509.3	84615.1	42993	36.4	18.7	-22.61	1.16662
117093	94808.6	80940	59235	107595	36080	50.96	96.8	64.26	1.16784
104796	95056.3	72251	70477	98336.8	46969	34.58	184.8	-1.19	1.17027
105061	92773.3	74216	52240.1	101561	33710	40.04	286	15.47	1.17149
88740.8	103183	56363	148972	109002	89567	30.94	954.8	70.21	1.17149
5871	65906.4	5838	3658.6	68466.6	3502	-22.75	6.6	30.94	1.17149
54930	82247.5	43769	91902.8	86638.6	69518	43.68	1184.7	17.85	1.1727
213713	136005	102981	126002	137380	60108	-25.48	258.5	-32.13	1.17392
64685.2	78892.6	53734	70215.2	78830	58374	1.82	563.2	42.84	1.17392
114634	107725	69739	68995.3	111624	40508	-11.83	151.8	26.18	1.17392
90683.2	93782.8	63370	45268.3	104513	28386	-20.02	463.1	49.98	1.17513
120359	112502	70113	54206.9	127220	27924	0	282.7	-19.04	1.17513
133919	97208.1	90286	131185	100782	85306	-26.39	445.5	65.45	1.17513
8825.25	78465.8	7371	5242.6	83697.7	4105	42.77	51.7	23.8	1.18
127648	114089	73325	92109.6	110095	54830	-1.82	1262.8	20.23	1.18122
116464	91618.7	83308	80873.1	86277.3	61431	26.39	174.9	-19.04	1.18122
96200.2	84794.8	74351	53780.1	87906.7	40094	19.11	270.6	17.85	1.18122
208910	150696	90853	117922	159084	48579	-27.3	462	-10.71	1.18243
67797.8	84889.4	52341	92809.2	93384.9	65132	-1.82	1017.5	109.48	1.18243
51259.5	82936.5	40505	82383.4	83239.5	64862	6.37	686.4	101.15	1.18365
43749	73707.2	38899	50075.3	73169.7	44851	11.83	67.1	40.46	1.18365
109298	90120.7	79482	79543.2	97111.5	53680	0	73.7	15.47	1.18487
40949.2	73615.4	36455	31708.6	72393.5	28705	28.21	93.5	38.08	1.18608
89618.2	84623.7	69404	44768.9	87216.9	33640	-7.28	25.3	-27.37	1.1873
90222.8	88789.4	66594	60727.7	97152.5	40965	-15.47	687.5	-15.47	1.18852
101254	91859.2	72239	49918	85018.5	38479	39.13	575.3	-22.61	1.18852
51472.5	77758.1	43382	72980.6	85198.2	56138	39.13	1478.4	10.71	1.18973
29853	100521	19463	57647.7	108541	34807	3.64	1017.5	30.94	1.18973
91807.5	88221.4	68200	39735.3	82798.4	31451	-19.11	59.4	-28.56	1.19095
145431	106389	89586	163771	96075.8	111713	-4.55	1566.4	48.79	1.19095
104366	100820	67841	75752.6	96361.1	51520	40.04	1070.3	-20.23	1.19095
104968	88443.4	77781	46420	89742.5	33899	31.85	97.9	52.36	1.1946
114418	104383	71836	91689.4	112038	53633	-5.46	1004.3	4.76	1.1946
96570.8	93769.2	67494	54918.6	95821.4	37561	18.2	56.1	30.94	1.1946
164136	111120	96804	166462	113799	95864	16.38	1409.1	-26.18	1.1946
93724.5	89263.8	68811	61628.6	92018.9	43892	-30.03	303.6	21.42	1.19582
135317	103460	85716	120700	99789	79269	12.74	387.2	58.31	1.19582
10683.8	67188.4	10421	19599.8	85490.3	15025	-5.46	308	44.03	1.19582
107588	91321.7	77209	63360	85112	48787	-10.01	51.7	51.17	1.19703
55899	80485.9	45516	88358.6	78618.8	73655	-10.92	628.1	41.65	1.19825
88863.8	81708.5	71275	34157.2	80656	27754	10.92	-16.5	57.12	1.19946
101940	95998.7	69592	63197.2	102958	40227	-40.95	222.2	36.89	1.19946
234016	151700	101097	262143	125540	136847	-16.38	1720.4	89.25	1.20068
82540.5	91783.9	58936	53762.5	89553.2	39344	-33.67	116.6	11.9	1.20068
113134	102157	72578	87953.8	138758	41541	-20.02	1129.7	-9.52	1.20068
39674.2	86718.9	29983	44415.8	85269.2	34137	-17.29	6.6	11.9	1.2019
120933	107654	73620	88286	135213	42791	-6.37	651.2	9.52	1.20311
115048	92869.2	81187	54562.2	97231.6	36776	33.67	158.4	-5.95	1.20311
135732	113689	78243	93914.7	109178	56374	50.96	196.9	1.19	1.20433
91489.5	85491.4	70134	52830.8	89504.9	38683	34.58	323.4	35.7	1.20555
5286	67136.3	5160	4753.1	84189	3700	-5.46	23.1	-29.75	1.20555
151687	120135	82748	99163.9	130067	49965	-14.56	106.7	30.94	1.20798
68712.8	84612.4	53221	92717.9	89280.8	68059	19.11	629.2	69.02	1.21163
103603	90673.3	74881	60759.6	89377.4	44552	4.55	232.1	44.03	1.21163
67494.8	81184.5	54485	74168.6	78944.9	61571	-14.56	441.1	51.17	1.21528
97121.2	89038.8	71485	52114.7	86678.4	39403	28.21	231	14.28	1.2165
141793	104642	88803	87263	98252.2	58206	4.55	167.2	30.94	1.21771
95740.5	96574.6	64970	159117	93490.3	111540	-9.1	509.3	85.68	1.21893
105711	93613.6	74005	77534.6	89461.2	56799	15.47	166.1	41.65	1.22015
80477.2	84543.4	62384	175840	80948.3	142361	-5.46	1542.2	138.04	1.22015
108164	92668.2	76495	70915.9	98204.8	47325	-2.73	388.3	21.42	1.22015
101841	97865.8	68198	71360.3	115155	40612	30.94	708.4	32.13	1.22015
56953.5	103600	36028	61674.8	110975	36422	-8.19	56.1	-60.69	1.22136
115924	96470.9	78751	60221.7	96300.6	40983	-23.66	103.4	10.71	1.22258
93573.8	86647.1	70775	41162	87835.1	30712	42.77	44	-26.18	1.22501
87984.8	91284.5	63167	74082.8	90756.1	53496	26.39	476.3	-16.66	1.22501
30331.5	73134.8	27180	40928.8	74107.2	36195	18.2	16.5	19.04	1.22623
12625.5	72125.6	11472	9859.3	75686.9	8537	-6.37	55	39.27	1.22623
114282	97431.8	76870	64071.7	95909.3	43781	2.73	97.9	-14.28	1.22623
6252	64413	6361	7485.5	66644.4	7361	0	64.9	22.61	1.22744
124883	99676.6	82109	75570	96085.9	51543	1.82	60.5	51.17	1.22866
131146	106088	81016	88474.1	104182	55655	-3.64	289.3	40.46	1.22866
130257	100757	84724	97429.2	106035	60217	24.57	306.9	20.23	1.22988
132436	106525	81477	81791.6	105826	50652	-53.69	1065.9	60.69	1.23353
127904	114986	72899	81254.8	119752	44468	-36.4	882.2	35.7	1.23353
108104	91893.6	77097	62453.6	97021.7	42186	-18.2	119.9	40.46	1.23474
127159	113906	73161	78982.2	124374	41618	18.2	217.8	71.4	1.23474
46125	88104	34310	102439	87627.6	76613	19.11	236.5	80.92	1.23474
102956	91073.2	74087	42207	85367.5	32402	1.82	-18.7	-26.18	1.23596
112690	101665	72643	63644.9	98378	42398	-21.84	101.2	28.56	1.23596
40950	81203.6	33049	55629.2	79316.8	45964	33.67	287.1	44.03	1.23718
86754	83980.9	67700	54367.5	96269.4	37011	20.02	600.6	-9.52	1.23718
97269	91727.8	69495	83539.5	101034	54188	12.74	702.9	-49.98	1.23718
119194	100136	78009	75967.1	94631.8	52610	30.03	130.9	16.66	1.23718
89241	82943.3	70512	46567.4	88487.4	34489	22.75	118.8	23.8	1.23839
94212.8	84882.1	72740	66299.2	119634	36319	-40.04	1324.4	-21.42	1.23839
13994.2	65956.6	13905	9928.6	65612.7	9917	-14.56	42.9	-3.57	1.23961
9378.75	63892.5	9620	5681.5	62885.1	5921	-0.91	28.6	10.71	1.24204
175439	143417	80169	172421	144005	78468	17.29	1553.2	79.73	1.24448
14440.5	67171	14089	5762.9	65843.3	5736	-4.55	78.1	19.04	1.24448
29590.5	74039.5	26192	43826.2	74355.2	38628	7.28	132	78.54	1.24448
96356.2	90062.2	70116	62279.8	81962.5	49798	-10.92	345.4	14.28	1.24448
58104	81946.8	46468	68395.8	84642	52957	9.1	1075.8	84.49	1.24448
102317	97458.9	68803	83636.3	113035	48491	-44.59	347.6	16.66	1.24569
126584	104087	79701	102377	105493	63600	48.23	638	3.57	1.24691
127904	106311	78847	111749	98377.1	74444	8.19	734.8	-40.46	1.24691
104871	104361	65856	53615.1	106628	32953	-8.19	4.4	-34.51	1.24812
137891	133222	67833	60733.2	120165	33123	-33.67	48.4	4.76	1.25056
5451	67761.1	5272	4376.9	70287.8	4081	-20.02	-2.2	8.33	1.25056
98363.2	87956.5	73290	162598	84661.4	125866	-14.56	1013.1	57.12	1.25177
124514	95149	85762	81961	86844.1	61851	2.73	69.3	-72.59	1.25299
89342.2	86836.6	67427	46732.4	85750.2	35716	-4.55	189.2	-11.9	1.25299
89782.5	86450.4	68062	65722.8	82398.4	52273	15.47	317.9	34.51	1.25542
109343	97461	73526	83223.8	101522	53724	-3.64	642.4	-40.46	1.25542
95310.8	91820.7	68027	49575.9	111199	29218	-4.55	152.9	8.33	1.25542
86613	95547.2	59408	130792	88294.2	97080	5.46	944.9	27.37	1.25664
10011	70387.4	9321	4774	70577.2	4433	-11.83	-12.1	-48.79	1.25786
181363	140530	84578	124238	115888	70258	47.32	81.4	-23.8	1.25786
105189	91102.9	75669	68185.7	94438	47318	-20.02	118.8	0	1.25786
259883	181250	93968	262143	154038	111530	6.37	1754.5	11.9	1.25907
184311	136204	88683	134517	148163	59500	5.46	2164.8	4.76	1.25907
99414	91392.6	71288	59825.7	86897.7	45119	0.91	469.7	28.56	1.26151
56274.8	125669	29347	262143	69149.6	248444	-4.55	24666.4	27.37	1.26151
248552	144371	112828	157439	168225	61334	-37.31	563.2	24.99	1.26272
92768.2	92863.2	65469	57706	104757	36101	-30.03	336.6	24.99	1.26272
105473	101103	68369	84771.5	102587	54155	13.65	96.8	2.38	1.26516
64314.8	83036.5	50760	136382	83864.6	106576	2.73	1111	77.35	1.26637
90994.5	93485.1	63790	36434.2	90083.4	26506	-48.23	2.2	-47.6	1.26637
83190.8	88272.7	61763	55469.7	86051.9	42245	-6.37	41.8	26.18	1.26637
96946.5	94061.6	67546	90160.4	128636	45934	-20.93	1421.2	5.95	1.26881
7331.25	66490.6	7226	3393.5	65836.7	3378	11.83	15.4	19.04	1.26881
113751	98894.8	75381	101636	95402.2	69818	-8.19	520.3	5.95	1.26881
5624.25	68485.9	5382	3778.5	78512.3	3154	14.56	30.8	-11.9	1.27002
44135.2	79804.9	36244	53666.8	77040	45653	15.47	482.9	70.21	1.27002
85235.2	85201.4	65562	43386.2	93286	30480	14.56	189.2	-13.09	1.27124
7815	68097.8	7521	4122.8	69458.1	3890	21.84	-4.4	-14.28	1.27124
92596.5	91782.8	66117	63152.1	97315.6	42529	-8.19	273.9	-2.38	1.27245
124048	101119	80397	63245.6	102751	40339	44.59	99	7.14	1.27245
65475	84196.1	50964	72117.1	84721.4	55786	21.84	534.6	8.33	1.27732
89322.8	87268.1	67079	42842.8	91750.4	30602	12.74	333.3	5.95	1.27854
28548	69280.6	27005	22262.9	69239.8	21072	11.83	45.1	27.37	1.27854
177406	129518	89767	125124	148287	55299	1.82	364.1	70.21	1.27975
46305.8	74472.8	40749	54368.6	72802.5	48942	21.84	535.7	29.75	1.28097
134432	100563	87608	99514.8	94884.7	68734	-22.75	81.4	30.94	1.2834
117180	93714.2	81946	83163.3	97878.9	55683	8.19	207.9	-57.12	1.28462
69993	85084.2	53912	72035.7	76565.2	61659	10.01	38.5	-20.23	1.28462
91075.5	90928.4	65642	48588.1	93189.1	34170	28.21	218.9	-40.46	1.28462
61364.2	89453.6	44957	94179.8	85792.5	71943	17.29	856.9	110.67	1.28705
85045.5	84815.1	65714	41585.5	85055.5	32042	13.65	15.4	-9.52	1.28827
92014.5	84163.9	71649	54418.1	82468.4	43245	20.93	170.5	-52.36	1.28827
15621.8	69764	14675	23437.7	71793.1	21395	23.66	313.5	5.95	1.28949
78906.8	82499.5	62682	149214	85249.5	114709	-22.75	1866.7	0	1.28949
97704.8	90827.8	70498	72304.1	88176.6	53739	-11.83	105.6	-66.64	1.2907
103388	98431.1	68836	54722.8	115156	31143	-17.29	469.7	-39.27	1.29192
104241	97625.5	69977	51338.1	99753.7	33728	10.01	317.9	0	1.29192
119768	96026.8	81739	65188.2	89295.7	47843	-1.82	78.1	24.99	1.29313
98305.5	91500.5	70410	65850.4	108508	39772	7.28	690.8	23.8	1.29313
95916	91137.7	68972	49156.8	87281	36910	9.1	112.2	0	1.29313
118375	124230	62447	54445.6	118930	30002	28.21	50.6	4.76	1.29435
91020	87328.9	68306	39374.5	85354.8	30232	16.38	39.6	-33.32	1.29557
101523	91261.4	72905	62760.5	92787.2	44328	-9.1	231	19.04	1.29678
7785	68547.3	7443	5868.5	84862.8	4532	4.55	45.1	-11.9	1.29678
126994	108373	76797	71236	108093	43190	-14.56	111.1	1.19	1.29678
61536.8	78691.7	51249	66232.1	77865	55745	-35.49	255.2	54.74	1.298
5466.75	63175.6	5671	3723.5	65509.6	3725	-17.29	-11	-16.66	1.298
114075	97425.2	76736	77550	86081.1	59041	-15.47	184.8	-7.14	1.298
77398.5	83460.4	60776	139196	80429.9	113420	0.91	1624.7	24.99	1.298
111360	100298	72764	58471.6	101720	37672	-18.2	61.6	-17.85	1.298
262143	149890	114616	262143	99187.7	173205	20.02	1285.9	260.61	1.298
116613	111809	68352	76290.5	112037	44626	4.55	376.2	8.33	1.29922
104853	91247.2	75308	60093	102628	38374	37.31	64.9	-1.19	1.30165
111001	87421.8	83212	92063.4	81438.7	74086	46.41	432.3	78.54	1.30652
235646	140122	110213	206282	137463	98346	-38.22	861.3	-7.14	1.30773
67098	87913.3	50019	125398	86252.7	95279	-8.19	762.3	77.35	1.30895
110821	94864.7	76559	53874.7	94508.2	37359	-35.49	30.8	-28.56	1.31017
153257	112083	89611	124632	106626	76603	25.48	297	3.57	1.31017
183412	133482	90050	110338	145691	49633	-10.92	308	-30.94	1.3126
20942.2	66995.6	20486	15162.4	68496.8	14507	36.4	381.7	-10.71	1.3126
54843	140371	25605	262143	169840	101153	25.48	8929.8	40.46	1.31382
8557.5	69409	8080	4358.2	68248.3	4185	-30.03	3.3	35.7	1.31503
105740	99771.7	69456	57141.7	102243	36627	3.64	383.9	-46.41	1.31503
138582	114775	79130	202645	110461	120229	29.12	2074.6	89.25	1.31503
262143	141716	121227	262143	152452	112690	0	2737.9	98.77	1.31625
109212	98123.4	72942	65703	101531	42410	4.55	576.4	-11.9	1.31746
107042	91137.4	76973	70242.7	95447.4	48230	-4.55	46.2	3.57	1.3199
162076	135387	78455	227954	129948	114963	17.29	221.1	-36.89	1.3199
104033	90659.1	75204	65186	96325.4	44350	33.67	343.2	-53.55	1.3199
86079.8	92408	61048	52982.6	97082.9	35766	-19.11	136.4	13.09	1.3199
79692.8	86193.9	60593	32937.3	86071.2	25079	3.64	-38.5	60.69	1.3199
6486.75	64607.2	6580	15580.4	66407.2	15376	6.37	108.9	23.8	1.32111
6702	67823.1	6476	4556.2	69119.2	4320	-12.74	-8.8	7.14	1.32233
122054	95616.5	83656	74929.8	97756.4	50233	4.55	597.3	45.22	1.32476
42438	75832.1	36676	57807.2	87821.7	43138	-4.55	851.4	19.04	1.32476
6911.25	68018.6	6659	5966.4	69291.9	5643	10.01	26.4	-19.04	1.32598
142750	107915	86691	75665.7	108894	45538	2.73	112.2	40.46	1.32598
94587.8	88387.8	70133	63101.5	82584.5	50075	5.46	264	-11.9	1.32841
94883.2	98059.8	63413	63207.1	104231	39742	6.37	1150.6	42.84	1.33328
44995.5	80283.8	36730	33893.2	83930.7	26465	-30.03	96.8	-13.09	1.3345
114892	101947	73858	103433	114662	59118	-17.29	943.8	24.99	1.3345
86742.8	92011.9	61783	74041	102004	47570	13.65	352	-1.19	1.33571
162830	115527	92370	99552.2	104750	62284	8.19	106.7	10.71	1.33815
160587	112114	93871	167502	127226	86283	-4.55	1884.3	-11.9	1.33815
117379	95970.7	80155	70624.4	104832	44151	34.58	211.2	-64.26	1.33936
5237.25	66789	5139	6218.3	68826.6	5921	-11.83	94.6	-47.6	1.34301
73827.8	89795.8	53882	122072	83713.3	95566	-36.4	577.5	60.69	1.34301
98945.2	89328.9	72591	47951.2	100942	31132	8.19	115.5	-16.66	1.34666
115198	100392	75202	74872.6	103150	47570	-0.91	119.9	-32.13	1.34666
15463.5	65806.2	15400	13614.7	65294.8	13665	-18.2	67.1	11.9	1.34909
97672.5	91118.4	70250	51475.6	87405.6	38596	0.91	336.6	-1.19	1.35153
99423	88286.2	73803	46596	85308.9	35796	3.64	36.3	39.27	1.35274
100657	89586.9	73634	44905.3	85124.2	34572	-20.02	61.6	27.37	1.35274
94118.2	87645.4	70376	52243.4	95664.3	35790	-28.21	240.9	30.94	1.35396
104626	92175.5	74388	65292.7	93212.7	45906	15.47	210.1	22.61	1.35518
107906	92933.7	76094	72903.6	97100.1	49205	-2.73	185.9	-3.57	1.35518
119090	95083	82083	86913.2	101326	56214	8.19	277.2	28.56	1.35518
92921.2	85879.1	70910	41631.7	86376.5	31587	14.56	-1.1	-15.47	1.35761
97804.5	90365.5	70931	69905	105054	43609	-17.29	609.4	109.48	1.36004
106624	88158.3	79263	55144.1	91647.2	39433	-27.3	233.2	63.07	1.36004
84139.5	87662.8	62902	26378	84566.5	20442	-2.73	-7.7	58.31	1.36126
98103	85963.3	74791	37464.9	84276.1	29134	-28.21	73.7	57.12	1.36126
8210.25	68508.7	7854	6433.9	67626.6	6235	3.64	-59.4	7.14	1.36126
6486.75	66486.6	6394	8756	81337.1	7055	-16.38	246.4	48.79	1.36248
45186.8	77930.5	38000	66908.6	79652	55051	27.3	789.8	28.56	1.36491
112274	98143.4	74972	74740.6	92642.6	52872	-19.11	79.2	-11.9	1.36612
14739	65327.7	14786	11180.4	65957.2	11109	-27.3	29.7	-3.57	1.36734
199151	158937	82118	262143	179914	95489	36.4	2676.3	29.75	1.36734
96884.2	93236.5	68100	60744.2	104599	38059	-6.37	313.5	-27.37	1.36734
121040	100059	79278	71665	100693	46643	8.19	198	-21.42	1.36734
28573.5	73698	25409	55585.2	76607.3	47552	-16.38	73.7	72.59	1.36734
123574	102107	79315	101059	109573	60444	10.92	1490.5	-28.56	1.36856
149438	113526	86267	82669.4	122733	44143	9.1	411.4	-10.71	1.36856
71322	96803.5	48285	178640	94565.1	123802	33.67	937.2	101.15	1.36856
56985	96969	38513	106134	118201	58845	32.76	837.1	-16.66	1.37099
61725	76753.4	52704	84855.1	79157.7	70253	-21.84	987.8	-17.85	1.37099
100341	92985.7	70720	74606.4	106900	45738	-12.74	487.3	20.23	1.37221
101031	97087.4	68198	49546.2	99597	32602	10.92	52.8	-1.19	1.37221
143336	132469	70912	104459	145258	47129	2.73	144.1	78.54	1.37342
104287	93241.9	73299	52339.1	96126.9	35683	-7.28	89.1	-8.33	1.37342
98522.2	90390.2	71432	73367.8	104889	45841	-10.01	709.5	7.14	1.37464
95408.2	91477.6	68352	54995.6	87391.3	41242	-7.28	237.6	104.72	1.37464
40042.5	71821.8	36538	39860.7	70836.6	36878	24.57	453.2	19.04	1.37464
109355	92792.1	77234	54964.8	99788.7	36098	-55.51	321.2	40.46	1.37707
111625	96361	75917	64818.6	97633.9	43509	24.57	130.9	115.43	1.37707
121911	96693.1	82628	61658.3	90275.9	44761	40.04	6.6	-10.71	1.37829
20310	76584.4	17380	18122.5	78952.1	15043	6.37	756.8	17.85	1.37951
80028.8	83491.4	62818	32836.1	82226.4	26171	38.22	51.7	44.03	1.37951
107531	98784.2	71339	79420	101307	51377	-39.13	407	30.94	1.38072
132936	105084	82906	97196	101646	62667	17.29	335.5	-9.52	1.38072
152806	121962	82110	138434	137413	66023	15.47	1422.3	7.14	1.38194
102788	87019.7	77411	52230.2	89123.3	38407	-9.1	-1.1	-1.19	1.38316
39008.2	88864.2	28768	57643.3	84153	44891	27.3	385	9.52	1.38437
95819.2	86442.4	72645	59353.8	99478.6	39102	0.91	242	10.71	1.38681
202870	137321	96819	241315	129242	122366	-21.84	1337.6	64.26	1.38681
115706	99318.6	76349	77181.5	100249	50456	-5.46	23.1	52.36	1.38802
5176.5	66285.1	5118	28593.4	69659	26901	-2.73	1054.9	7.14	1.38924
138516	120070	75604	68747.8	124378	36224	3.64	474.1	11.9	1.38924
140326	112732	81578	70127.2	126968	36197	-6.37	46.2	-80.92	1.39167
7745.25	66569.5	7625	5748.6	68798.4	5476	-11.83	41.8	59.5	1.39289
93436.5	89622.5	68325	80313.2	85160.1	61806	-15.47	160.6	7.14	1.3941
134067	98726	88996	83372.3	99724.2	54790	19.11	71.5	54.74	1.3941
116560	96701.8	78994	70401.1	98212.1	46978	11.83	156.2	-1.19	1.3941
216355	146705	96650	165874	150074	72436	19.11	299.2	64.26	1.39532
120233	106560	73945	98772.3	120357	53783	-10.01	1114.3	5.95	1.39532
103796	91558.5	74295	80960	83981.7	63178	-14.56	280.5	-29.75	1.39654
134349	104813	84004	100947	101812	64979	8.19	158.4	47.6	1.39654
136455	116621	76682	101993	118525	56395	-11.83	661.1	-4.76	1.39654
66830.2	91596.7	47816	136531	89708.3	99742	30.94	1076.9	65.45	1.39654
134262	121382	72490	89291.4	101286	57775	-26.39	521.4	-39.27	1.39897
213914	138929	100908	178848	132565	88417	-17.29	697.4	-22.61	1.40019
108230	94190.6	75304	65184.9	109375	39058	-16.38	245.3	64.26	1.4014
95926.5	98748.7	63663	63213.7	99209.1	41758	11.83	322.3	-13.09	1.4014
242769	204608	77759	249910	164323	99670	16.38	3999.6	129.71	1.40505
95326.5	90069.6	69361	51726.4	90712.9	37370	18.2	337.7	13.09	1.40627
103048	94560.1	71419	85076.2	92318.1	60395	5.46	70.4	48.79	1.40992
5872.5	69632.7	5527	5132.6	82870.2	4059	1.82	80.3	4.76	1.40992
104494	89569.2	76456	63301.7	98399.9	42160	-5.46	134.2	5.95	1.40992
11580	69694.8	10889	7304	70145.8	6824	-5.46	44	-3.57	1.41478
69653.2	87099.5	52409	99620.4	86357.6	75601	-38.22	892.1	90.44	1.416
7977.75	70159.7	7452	5343.8	75023.8	4668	15.47	37.4	10.71	1.41722
123010	99357.5	81137	89128.6	99389.7	58770	10.01	1994.3	5.95	1.41722
116716	96799.3	79020	74098.2	103599	46874	0.91	372.9	32.13	1.41843
112953	102417	72278	79302.3	93507.7	55580	-5.46	234.3	20.23	1.42087
100955	90749.8	72906	55579.7	85033	42836	-16.38	49.5	-13.09	1.42087
95180.2	90697.7	68775	58241.7	103409	36911	10.92	397.1	55.93	1.42087
7374.75	68486.8	7057	4275.7	73740.1	3800	9.1	35.2	-2.38	1.42208
61720.5	85934	47070	87902.1	86883.9	66304	18.2	244.2	48.79	1.42208
97963.5	94656	67826	96044.3	96420.9	65280	-33.67	407	-19.04	1.42452
34976.2	75865.6	30214	54807.5	72668.6	49428	-24.57	147.4	16.66	1.42452
125480	94340.5	87168	90967.8	92792.9	64247	2.73	161.7	22.61	1.42695
107192	95235.5	73764	79236.3	92491.3	56144	20.02	348.7	-15.47	1.42695
17755.5	79422.9	14651	48585.9	85980.8	37033	2.73	69.3	47.6	1.42695
106233	91309.6	76247	45069.2	89850.5	32873	0.91	22	14.28	1.42695
97335.8	87930.4	72546	66789.8	91443.7	47867	0.91	445.5	2.38	1.42695
96548.2	92914.5	68099	56039.5	98400.6	37323	29.12	61.6	-30.94	1.42817
94056	89685.1	68730	59459.4	96846.9	40236	-33.67	500.5	22.61	1.42817
9439.5	64386.7	9608	5657.3	62989.6	5886	5.46	34.1	-16.66	1.4306
139166	108648	83944	116827	101297	75583	-33.67	1294.7	38.08	1.43182
151171	108495	91314	138334	116321	77938	42.77	72.6	-1.19	1.43182
29344.5	75913.7	25333	30045.4	86071.4	22877	10.92	181.5	30.94	1.43182
68886.8	92466	48824	107794	87392	80836	12.74	1280.4	69.02	1.43303
202191	167812	78962	130915	187571	45741	-11.83	822.8	65.45	1.43303
223708	135533	108172	262143	130932	131212	5.46	375.1	-22.61	1.43425
88281	95721.2	60442	236926	102139	152020	-2.73	1257.3	103.53	1.43546
13140	97580	8825	53772.4	115383	30542	-32.76	1664.3	-2.38	1.43668
262143	142973	120161	262143	144490	118900	-60.97	2615.8	69.02	1.43911
124118	109313	74412	65134.3	121368	35171	0.91	89.1	46.41	1.44033
170409	126936	87981	121323	136450	58271	20.93	130.9	-66.64	1.44033
232444	146200	104196	161966	159791	66428	-6.37	544.5	2.38	1.44033
104276	89183.3	76627	60234.9	99457.2	39691	-30.03	385	20.23	1.44155
107026	89499.7	78370	56659.9	96699.6	38400	17.29	157.3	33.32	1.44155
128576	117611	71646	72372.3	106455	44554	36.4	78.1	19.04	1.44155
89322	86716.6	67505	45117.6	92038.4	32126	-30.03	51.7	10.71	1.44398
109987	88791.5	81180	54827.3	83546.4	43008	-21.84	52.8	-1.19	1.44398
80537.2	88832.8	59416	148118	87318.2	111169	3.64	1457.5	91.63	1.4452
113721	97306.7	76591	73625.2	94743.6	50928	-14.56	132	-28.56	1.4452
213160	149996	93134	262143	94662.4	181485	52.78	1893.1	70.21	1.44641
83970.8	83914.4	65580	48390.1	80774.7	39261	11.83	53.9	-19.04	1.44763
113083	93920.6	78907	54583.1	93667.4	38190	10.01	226.6	5.95	1.44763
93340.5	86190	70973	46358.4	89816.8	33826	10.01	125.4	40.46	1.44763
116017	99964.2	76060	75079.4	100400	49008	10.92	157.3	4.76	1.44763
101499	94981.5	70033	61957.5	103005	39420	-15.47	25.3	28.56	1.44885
56122.5	79664.8	46169	118055	78856.8	98113	-10.92	782.1	35.7	1.45006
194656	134268	95011	159162	123439	84502	37.31	2042.7	10.71	1.4525
137791	106065	85139	107785	94739.4	74560	10.01	138.6	-1.19	1.4525
54277.5	83498.8	42601	78753.4	81095.8	63643	-10.01	468.6	14.28	1.45493
123417	104603	77323	94495.5	100001	61928	-9.1	36.3	-41.65	1.45736
66693.8	79700.3	54841	105081	78817.2	87374	51.87	785.4	41.65	1.45736
131110	106893	80384	82500	125691	43016	14.56	23.1	-5.95	1.45736
8076	67629.5	7826	12775.4	68185.4	12279	28.21	97.9	44.03	1.45736
233464	152441	100369	164199	145208	74107	8.19	473	39.27	1.45736
128938	103235	81853	88521.4	99907.7	58067	30.94	147.4	3.57	1.45979
105253	97515.3	70736	44370.7	93957.1	30949	-24.57	1.1	29.75	1.46101
99036	90596.5	71641	68284.7	88652.8	50479	3.64	172.7	-8.33	1.46223
12651.8	73220.2	11324	29394.2	76243.9	25266	-4.55	222.2	42.84	1.46223
227222	152896	97394	222099	169016	86119	0.91	1323.3	44.03	1.46344
98208.8	88437.4	72777	56425.6	85828.2	43085	26.39	-25.3	38.08	1.46466
65463.8	93292.3	45987	51123.6	91297.5	36698	2.73	190.3	66.64	1.46588
107629	96480	73109	54114.5	101495	34942	2.73	78.1	-16.66	1.46588
8456.25	67485.2	8212	11400.4	69102.5	10812	15.47	-3.3	1.19	1.46709
108164	93551.7	75772	84384.3	89420.5	61845	16.38	766.7	-16.66	1.46831
148892	128130	76155	173090	111671	101581	41.86	1272.7	45.22	1.46831
103528	94043.9	72145	54699.7	100844	35548	48.23	38.5	-41.65	1.46953
103448	95473	71010	62799	98551.2	41761	26.39	407	-8.33	1.46953
156250	141287	72477	136887	142339	63026	-26.39	375.1	53.55	1.47196
10724.2	72106.7	9747	3996.3	69766	3754	9.1	-5.5	36.89	1.47196
5167.5	66743.6	5074	2773.1	66938.5	2715	-20.93	3.3	26.18	1.47196
114572	100145	74977	70194.3	101990	45105	-23.66	117.7	1.19	1.47318
120512	101530	77789	80055.8	114157	45959	-48.23	979	0	1.47439
11332.5	64857.8	11451	6871.7	64863	6943	12.74	22	26.18	1.47561
91175.2	98629.3	60583	39249.1	93505	27509	-42.77	12.1	-19.04	1.47683
78001.5	84235.4	60686	142352	82108.7	113620	0	1381.6	21.42	1.47926
105916	87086.2	79706	143475	81211.9	115781	14.56	1020.8	30.94	1.48048
121782	98042	81405	101550	96446.1	69004	27.3	143	19.04	1.48048
6739.5	67247.2	6568	4847.7	71248.9	4459	-4.55	-3.3	-3.57	1.48169
100437	89772.9	73321	40976.1	83227.2	32266	-20.02	-49.5	-30.94	1.48169
62615.2	91572.6	44812	89076.9	85758.4	68072	15.47	744.7	39.27	1.48169
38262.8	78588.1	31908	56754.5	78478	47395	1.82	555.5	16.66	1.48412
12265.5	97694.7	8228	105255	90961.4	75834	17.29	4225.1	5.95	1.48412
247792	174223	93210	250901	185648	88571	15.47	5969.7	64.26	1.48534
202076	129763	102057	153641	120017	83897	-28.21	1547.7	-55.93	1.48656
137342	105900	84994	107660	117892	59848	-16.38	883.3	-54.74	1.48656
104818	88943.7	77233	58478.2	104009	36847	20.93	270.6	-33.32	1.48777
6590.25	68090.6	6343	2928.2	68585.6	2798	12.74	-27.5	-35.7	1.48777
262143	141701	121240	262143	130206	131943	-2.73	3796.1	-57.12	1.48777
133862	102467	85616	130474	107108	79833	-43.68	392.7	-1.19	1.48777
96187.5	91776.3	68686	71678.2	86693.8	54185	-6.37	48.4	9.52	1.49021
262143	119783	143424	262143	115511	148729	23.66	11475.2	47.6	1.49021
16981.5	74481.3	14942	32456.6	75823.5	28053	24.57	906.4	7.14	1.49021
116572	103417	73873	76420.3	102968	48639	27.3	579.7	4.76	1.49264
119197	100231	77937	61671.5	96488.3	41888	35.49	19.8	-14.28	1.49264
110695	104083	69699	44348.7	113608	25583	-2.73	29.7	-34.51	1.49386
133049	109684	79497	70345	113802	40510	-8.19	485.1	4.76	1.49386
9890.25	67913.6	9544	14839	69607.7	13971	12.74	136.4	21.42	1.49386
113257	102391	72491	75455.6	123884	39917	22.75	429	0	1.49507
113653	100847	73858	65323.5	96324.4	44444	-10.01	185.9	5.95	1.49507
93615	89931.9	68220	44237.6	91557.1	31665	-4.55	42.9	-23.8	1.49507
99440.2	95845.5	67994	59907.1	100920	38903	1.82	336.6	-47.6	1.49751
159510	113939	91748	75314.8	129812	38023	-58.24	246.4	-4.76	1.49751
69512.2	78596.9	57961	112575	76638.9	96266	48.23	742.5	38.08	1.49994
84341.2	82068.4	67351	57031.7	92046.2	40606	14.56	464.2	-1.19	1.49994
262143	129668	132491	262143	69792.6	246155	-30.03	4001.8	146.37	1.49994
58590	85316.5	45006	88414.7	86671.6	66854	23.66	133.1	11.9	1.50116
5103	63111.9	5299	4799.3	62455.7	5036	-5.46	52.8	7.14	1.50237
101420	94138.9	70605	64981.4	102287	41634	0	180.4	42.84	1.50359
86913	89888	63367	59616.7	85224.7	45844	-1.82	111.1	-15.47	1.50481
41606.2	88108.9	30947	67421.2	85339.1	51776	-5.46	634.7	16.66	1.50602
115642	88128.5	85996	76200.3	89758	55637	-59.15	312.4	57.12	1.50724
8361	64945.7	8437	3379.2	65173.4	3398	-22.75	15.4	-15.47	1.50967
17766	67196.4	17327	8215.9	67591.9	7966	-6.37	96.8	-13.09	1.51089
103929	88373.1	77072	67117.6	88111.6	49921	-21.84	618.2	14.28	1.5121
141686	114502	81095	150964	115811	85429	-11.83	178.2	52.36	1.5121
45198	75708.5	39125	59658.5	75985.9	51454	-32.76	679.8	48.79	1.5121
130148	115551	73815	81682.7	115827	46217	-29.12	265.1	36.89	1.51332
137420	108204	83231	108175	120997	58591	-21.84	596.2	28.56	1.51332
55160.2	90358.7	40007	77481.8	97094.5	52298	-42.77	1409.1	21.42	1.51454
119427	108828	71919	108860	111945	63730	10.01	638	36.89	1.51697
92942.2	90535.7	67278	36452.9	91370.7	26146	28.21	46.2	64.26	1.51819
67689.8	80840.4	54875	93767.3	76887.2	79924	7.28	596.2	84.49	1.5194
140833	117403	78615	86973.7	120866	47159	24.57	317.9	-24.99	1.5194
118286	108559	71408	81635.4	107085	49961	-3.64	51.7	61.88	1.52062
99411	94373.8	69034	64394	107080	39411	54.6	172.7	26.18	1.52184
50063.2	81599.3	40208	94959.7	78988.7	78787	-6.37	222.2	-1.19	1.52305
13416.8	99219.2	8862	147350	119466	80833	18.2	6208.4	34.51	1.52305
262143	147200	116711	255322	176044	95049	32.76	1738	-2.38	1.52305
150027	119013	82614	120512	118106	66871	52.78	957	73.78	1.52549
82107	88788.9	60604	46445.3	91590.9	33233	40.95	393.8	14.28	1.52549
60969	102337	39044	73843	99844.8	48469	2.73	820.6	10.71	1.52549
9611.25	77744.1	8102	7937.6	76646.3	6787	0	22	-1.19	1.52792
65738.2	87061.2	49485	84432.7	79574.6	69537	7.28	672.1	36.89	1.52792
108692	90535.7	78679	80397.9	97739.8	53908	-7.28	37.4	5.95	1.52792
87374.2	89488	63988	44042.9	87623.2	32941	10.92	83.6	-41.65	1.52913
100395	94220.1	69831	70888.4	95678	48556	0	128.7	-5.95	1.52913
133530	120173	72820	129913	108634	78373	33.67	62.7	52.36	1.52913
93647.2	87454.1	70177	56464.1	85332.2	43365	0.91	86.9	53.55	1.53035
15397.5	66796.2	15107	18255.6	66330.3	18037	-6.37	171.6	58.31	1.53035
115610	93769.1	80801	93662.8	85669.2	71651	-17.29	44	-13.09	1.53035
129503	107353	79058	89301.3	103238	56689	-18.2	354.2	21.42	1.53157
60933.8	79633	50147	93922.4	78118.9	78794	-12.74	568.7	5.95	1.53157
16896	89183	12416	41545.9	90297.9	30153	-25.48	543.4	3.57	1.53157
12007.5	72561	10845	13042.7	76798.4	11130	17.29	182.6	16.66	1.53157
106688	89360.5	78244	107769	96558.4	73145	32.76	552.2	-44.03	1.53278
184852	112457	107725	141824	125286	74187	13.65	387.2	-1.19	1.53278
114789	96546.6	77919	83339.3	101991	53551	62.79	276.1	-7.14	1.53278
262143	172847	99393	183911	208801	57724	1.82	2022.9	-30.94	1.534
134740	120906	73035	262143	98540.8	174342	12.74	1720.4	159.46	1.534
119226	91285.6	85595	64748.2	99445.5	42670	4.55	486.2	16.66	1.53643
98670.8	92149.3	70174	51961.8	104629	32547	-0.91	465.3	-27.37	1.53643
150664	117344	84145	123502	107885	75023	25.48	28.6	21.42	1.53765
50085.8	88175.5	37226	139447	105374	86727	7.28	12.1	0	1.53765
126690	105998	78329	80495.8	101377	52037	9.1	222.2	34.51	1.53765
55929.8	93113.5	39365	91807.1	121958	49334	-6.37	1378.3	32.13	1.53887
134072	96780	90789	127534	105056	79558	-10.01	380.6	36.89	1.53887
92304.8	91914.9	65814	55162.8	91720.1	39415	-9.1	83.6	30.94	1.54008
164497	116821	92282	126749	119562	69475	-33.67	1199	20.23	1.54252
89676.8	86172.6	68201	145397	81128	117453	-10.01	1842.5	53.55	1.54252
109067	107088	66747	63427.1	104109	39927	-16.38	28.6	-32.13	1.54373
108957	91970.7	77640	51038.9	90711.2	36874	1.82	18.7	-33.32	1.54617
108704	97475.4	73085	65909.8	89788.7	48107	37.31	189.2	-4.76	1.54617
115270	96245	78491	97176.2	97096.2	65590	-18.2	1455.3	9.52	1.54738
95439	86309.7	72468	45597.2	85140.4	35098	-18.2	69.3	46.41	1.54738
10748.2	67620	10417	7525.1	76400.5	6455	2.73	-29.7	-7.14	1.54738
113320	95865.1	77469	81506.7	92688.2	57630	6.37	-35.2	49.98	1.5486
13228.5	114177	7593	111278	87584.6	83265	-19.11	4462.7	-7.14	1.55103
97810.5	89151.9	71901	56236.4	96997.3	37996	-28.21	310.2	-49.98	1.55225
103783	88983	76436	50403.1	89367.9	36962	-1.82	8.8	14.28	1.55225
93551.2	110208	55631	109021	123887	57672	30.94	965.8	77.35	1.55347
60928.5	77933.7	51236	90203.3	77012.6	76761	9.1	872.3	47.6	1.55347
94660.5	93032.3	66683	85386.4	87050.7	64283	37.31	272.8	-21.42	1.5559
57979.5	83600.9	45451	70089.8	80962.5	56735	2.73	335.5	10.71	1.55711
102236	92176.2	72688	55434.5	88277.1	41154	0.91	145.2	-49.98	1.55833
101692	90644.7	73523	62697.8	101977	40293	0	216.7	-20.23	1.55955
96184.5	87660.1	71909	80199.9	108649	48376	11.83	1366.2	-34.51	1.56076
112458	94929.6	77637	55376.2	96082.6	37771	-8.19	97.9	26.18	1.5632
96143.2	93761.2	67201	74880.3	114578	42830	39.13	859.1	11.9	1.5632
150376	116485	84604	111659	109323	66936	46.41	388.3	-20.23	1.5632
94785.8	97124.3	63958	83850.8	97228.3	56519	6.37	1498.2	34.51	1.56441
101631	94123.9	70763	40364.5	85280.9	31019	-10.92	5.5	21.42	1.56441
107963	98639.1	71731	70741	105363	44001	-7.28	293.7	34.51	1.56563
114652	101768	73833	72650.6	105111	45297	38.22	663.3	47.6	1.56806
107906	107264	65928	70063.4	109115	42081	-22.75	231	33.32	1.56806
117282	87329.2	88014	73778.1	85633.5	56463	-12.74	228.8	-15.47	1.56928
18668.2	67336.8	18169	25055.8	66329.7	24756	19.11	102.3	30.94	1.5705
8424	71716.7	7698	10293.8	106540	6332	5.46	253	0	1.57171
188729	149112	82948	150034	152911	64303	7.28	144.1	-10.71	1.57171
100292	95882.6	68550	65239.9	87290.2	48981	23.66	113.3	1.19	1.57293
111246	95854.8	76059	79226.4	101642	51083	25.48	303.6	-61.88	1.57415
96804.8	93653.7	67741	46787.4	91486.4	33516	9.1	190.3	34.51	1.57658
106510	93309.8	74807	84969.5	96333.6	57805	-33.67	350.9	30.94	1.57658
262143	146020	117654	262143	185925	92402	-8.19	1284.8	16.66	1.57779
87603.8	84961.7	67574	56239.7	87063	42334	-2.73	308	-33.32	1.57901
115416	97052.7	77936	92379.1	114991	52649	-1.82	1345.3	-5.95	1.58023
53980.5	81773.1	43262	71035.8	81847.5	56879	25.48	682	30.94	1.58144
116377	101520	75127	75399.5	100265	49283	2.73	645.7	-58.31	1.58266
93888.8	98503.1	62466	66194.7	90073.8	48162	-3.64	1563.1	-22.61	1.58509
71171.2	86999	53613	96584.4	90749.2	69750	-7.28	385	5.95	1.58631
88614.8	91011.7	63810	160723	88450	119086	50.05	1019.7	127.33	1.58631
94851	96841.4	64189	45723.7	106159	28227	-2.73	238.7	0	1.58631
41514.8	82550.9	32958	64359.9	80575.6	52347	34.58	349.8	67.83	1.58753
5109	63533.9	5270	3285.7	62888.9	3424	30.94	12.1	29.75	1.58874
39497.2	77374.7	33454	82688.1	74207.1	73026	-6.37	284.9	46.41	1.58996
143429	105222	89333	108816	101582	70203	33.67	225.5	-27.37	1.59118
7638	68692.7	7287	4972	65509.6	4974	1.82	20.9	-39.27	1.59118
53392.5	83346.4	41983	54175	81765.3	43422	15.47	37.4	-32.13	1.59239
93346.5	92760.5	65950	39946.5	99427.8	26330	10.92	-3.3	8.33	1.59361
46434	81599.7	37293	81706.9	78027.9	68626	-1.82	823.9	33.32	1.59604
100214	86547.8	75884	64417.1	90343	46729	9.1	294.8	8.33	1.60091
8598.75	70777.2	7962	5265.7	71744.9	4810	-14.56	86.9	2.38	1.60212
5436.75	65149.5	5469	7639.5	64344.2	7781	3.64	15.4	-28.56	1.60212
100953	90821.3	72847	63420.5	99605.2	41728	-59.15	94.6	-17.85	1.60334
83114.2	96904	56210	116777	93730.6	81650	0.91	1230.9	80.92	1.60334
7794	64395.8	7932	10976.9	64896.9	11085	13.65	35.2	28.56	1.60456
94658.2	94768.2	65460	45719.3	92740.5	32308	-0.91	-72.6	-33.32	1.60456
109477	95260.9	75316	63707.6	95764.5	43598	-16.38	204.6	19.04	1.60577
117703	100393	76836	64967.1	101340	42014	14.56	-39.6	35.7	1.60577
97448.2	97163.6	65728	56634.6	95164.5	39002	-29.12	269.5	-1.19	1.60577
115379	102696	73630	51838.6	112980	30070	30.03	8.8	-22.61	1.60577
112324	96081.7	76615	79866.6	98534.2	53120	-8.19	737	-17.85	1.60699
116531	106807	71503	133014	98490.7	88508	25.48	2548.7	0	1.60821
219758	145408	99046	191139	141250	88683	-13.65	1269.4	-23.8	1.60821
64729.5	79752.4	53191	84319.4	76432	72299	-17.29	581.9	34.51	1.60821
49834.5	77546.6	42116	78899.7	77014.8	67140	-11.83	480.7	14.28	1.60942
107116	102619	68408	49792.6	122195	26705	24.57	0	16.66	1.61307
62307.8	80643.8	50635	95063.1	79167.1	78695	12.74	1090.1	84.49	1.61551
108052	89353.2	79251	57885.3	91099.6	41642	12.74	289.3	-42.84	1.61916
35933.2	71776.7	32809	62167.6	78095	52170	-23.66	917.4	9.52	1.62037
200214	156121	84045	122824	168768	47695	33.67	839.3	30.94	1.62037
102186	102848	65114	76454.4	104948	47743	7.28	462	89.25	1.62159
5385	65768	5366	2592.7	70387.4	2414	11.83	4.4	20.23	1.62402
89641.5	86600.9	67837	54003.4	85324.3	41479	-44.59	332.2	-17.85	1.62402
116312	127717	59684	85079.5	109740	50809	-9.1	265.1	11.9	1.62524
212937	184352	75698	145687	152010	62810	10.92	641.3	11.9	1.62524
91713.8	90286.5	66572	55504.9	87500.5	41572	-7.28	152.9	30.94	1.62645
226062	141376	104793	225206	149877	98475	29.12	2198.9	2.38	1.62645
7117.5	69547.1	6707	5238.2	80907.5	4243	-22.75	13.2	-13.09	1.62645
11990.2	65059.9	12078	13680.7	63895.3	14032	-4.55	-1.1	-3.57	1.62645
78904.5	98998.5	52234	144621	103086	91942	-20.93	884.4	13.09	1.6301
114623	103617	72497	86134.4	99160.4	56927	-1.82	123.2	-24.99	1.6301
262143	168755	101803	262143	99690.7	172331	3.64	4010.6	486.71	1.63132
127981	105617	79413	76762.4	123753	40651	24.57	231	-48.79	1.63132
9859.5	64351.4	10041	9930.8	64470	10095	13.65	2.2	33.32	1.63254
6668.25	63179.2	6917	8926.5	64258.2	9104	-12.74	8.8	-10.71	1.63254
5546.25	63523.1	5722	2294.6	60055.5	2504	2.73	27.5	41.65	1.63497
5523	72405.5	4999	38978.5	78721	32450	-2.73	1731.4	7.14	1.63497
154894	127559	79580	141065	127429	72549	28.21	718.3	28.56	1.63619
77976	83425.6	61255	135233	80416.5	110209	5.46	551.1	133.28	1.63619
207885	157172	86682	142330	140701	66295	92.82	81.4	33.32	1.63619
105471	93517.3	73913	72218.3	87727.5	53950	40.95	852.5	-36.89	1.63619
188361	159301	77491	135896	141228	63062	7.28	701.8	-5.95	1.63862
24795.8	112000	14509	81365.9	212294	25118	11.83	1989.9	42.84	1.63862
122725	90688.5	88687	80129.5	88581.3	59283	46.41	53.9	40.46	1.63984
260571	160270	106550	262143	156475	109793	47.32	2519	57.12	1.64227
135807	104729	84984	103496	101464	66848	18.2	222.2	30.94	1.64349
236575	184674	83954	179016	162493	72200	-13.65	848.1	16.66	1.64349
124920	95724.7	85524	70323	89621.3	51424	48.23	64.9	-4.76	1.6447
94956.8	86089.8	72286	40926.6	94639.1	28341	13.65	-67.1	49.98	1.64592
105218	89768.1	76815	47087.7	106072	29093	20.02	56.1	-22.61	1.64592
15075	69633.2	14188	19968.3	73597.8	17781	0.91	355.3	21.42	1.64835
5689.5	66076	5643	6063.2	71660.6	5545	2.73	58.3	0	1.64835
9621	66842.1	9433	19382	68276.6	18604	8.19	11	-7.14	1.64957
108682	95143.3	74862	60473.6	101519	39039	26.39	75.9	-38.08	1.64957
93969.8	94730.1	65010	51620.8	95958.6	35255	-1.82	217.8	-4.76	1.64957
117416	97577.3	78860	78670.9	100551	51275	11.83	210.1	11.9	1.65078
5310	68301.5	5095	2524.5	71374.3	2318	-2.73	2.2	-11.9	1.65078
49779.8	97126	33589	67433.3	113115	39069	-23.66	380.6	-38.08	1.65322
96777	94515.6	67104	87358.7	96182	59524	4.55	110	-13.09	1.65565
11639.2	67791.5	11252	13561.9	68389.7	12996	17.29	70.4	22.61	1.65565
94095.8	85941.7	71754	60762.9	93106.3	42770	-0.91	398.2	20.23	1.65687
102124	87428.6	76552	53394	91626.8	38190	-21.84	247.5	-27.37	1.65687
92997.8	100136	60864	39626.4	97300.7	26690	-52.78	58.3	13.09	1.65808
120178	97991.5	80374	77135.3	94398.6	53551	-62.79	82.5	11.9	1.6593
123018	114797	70229	74599.8	138710	35246	-11.83	1005.4	54.74	1.6593
96674.2	89172.9	71049	67772.1	91502.1	48540	-65.52	324.5	-41.65	1.66052
73365	89430.4	53763	101372	90229.3	73629	19.11	537.9	0	1.66173
92765.2	88728	68518	61249.1	81081.5	49506	-3.64	404.8	0	1.66295
11710.5	75123.3	10216	9764.7	70284.4	9105	0.91	70.4	-11.9	1.66295
112980	106020	69838	80854.4	127724	41487	44.59	1391.5	-20.23	1.66295
115202	116798	64640	82647.4	103945	52108	53.69	569.8	11.9	1.66295
110703	104225	69609	62865	104569	39399	23.66	270.6	51.17	1.66295
46050	76480.8	39460	49110.6	72775.9	44225	1.82	364.1	23.8	1.66782
98646	93955.1	68808	44536.8	87137.7	33496	-11.83	115.5	-23.8	1.66903
109616	96450.9	74481	69488.1	101524	44856	9.1	402.6	-35.7	1.67025
96232.5	90929.6	69358	68426.6	100828	44476	28.21	729.3	-15.47	1.67025
7294.5	72663.4	6579	5820.1	68899.2	5536	-26.39	-12.1	-42.84	1.6739
90075.8	90370.9	65322	144982	88918.4	106857	11.83	446.6	-14.28	1.67511
19299	67401	18765	24462.9	67161	23871	-1.82	243.1	0	1.67511
236432	186216	83209	262143	139697	122979	-7.28	2338.6	-7.14	1.67511
65592.8	86030.5	49967	103182	76874	87964	3.64	755.7	61.88	1.67633
108556	93130.2	76391	66635.8	106897	40853	1.82	356.4	27.37	1.67755
85492.5	94684.1	59174	169558	97700.7	113737	-3.64	1763.3	63.07	1.67876
89652	91574.7	64160	195591	86771	147725	-32.76	909.7	14.28	1.67998
14286	67564.9	13857	6888.2	72239.6	6249	1.82	-6.6	20.23	1.6812
223398	133694	109508	124025	150292	54082	28.21	148.5	10.71	1.68485
113790	96039.1	77649	175579	87069.3	132156	-30.03	928.4	29.75	1.68485
131788	104536	82621	98201.4	104847	61382	40.95	572	-32.13	1.6885
11410.5	70084.2	10670	7951.9	72169.5	7221	7.28	137.5	3.57	1.69093
68494.5	117559	38184	90026.2	108873	54191	-5.46	625.9	17.85	1.69458
106164	93724.8	74234	58205.4	94637.4	40307	-5.46	57.2	-27.37	1.69458
101265	93293.2	71136	69858.8	102308	44750	-21.84	818.4	9.52	1.69458
99637.5	104657	62393	209300	111345	123191	-4.55	1430	88.06	1.69579
9937.5	73077.2	8912	27159	73198.4	24316	16.38	910.8	15.47	1.69701
15291.8	74933.5	13374	7162.1	75766.8	6195	18.2	-24.2	-15.47	1.69823
102507	88280.7	76097	53852.7	95704.4	36877	-29.12	41.8	4.76	1.69944
96642.8	95950.2	66009	64082.7	92167.9	45566	13.65	388.3	7.14	1.70066
100363	94238.5	69795	71194.2	105947	44039	1.82	569.8	10.71	1.70066
110987	98425.7	73900	82333.9	103001	52386	-1.82	588.5	-3.57	1.70066
131081	119844	71681	100552	137689	47860	-25.48	1185.8	9.52	1.70066
120782	105309	75165	93533	112877	54305	49.14	20.9	-24.99	1.70188
5304	67404.1	5157	8159.8	66903.6	7993	-10.92	48.4	17.85	1.70309
10398.8	65768.4	10362	11122.1	66059.3	11034	-19.11	60.5	-7.14	1.70431
108615	89105.5	79885	42835.1	89808.7	31258	-33.67	51.7	-20.23	1.70553
63798.8	82717.4	50547	105337	90196.5	76537	-27.3	2531.1	4.76	1.70553
11009.2	64976.8	11104	21651.3	64661.9	21944	25.48	59.4	5.95	1.70674
89949	84761.4	69547	37661.8	84218.9	29307	-26.39	60.5	-22.61	1.70674
108934	92720.8	76996	135659	103852	85608	-11.83	3159.2	2.38	1.70796
168572	119408	92519	137983	117243	77129	-10.92	346.5	23.8	1.70796
48186.8	74986.2	42114	43423.6	77195.4	36865	-26.39	325.6	46.41	1.71039
85059.8	90690.5	61467	40794.6	93623.6	28556	10.92	85.8	40.46	1.71161
49377	76993.8	42029	85456.8	73768.4	75920	20.02	70.4	19.04	1.71283
95539.5	97948.8	63924	64420.4	100274	42103	6.37	193.6	-78.54	1.71283
10290	67087.7	10052	5196.4	67236.2	5065	-13.65	18.7	1.19	1.71283
208051	136989	99532	138465	134122	67658	8.19	701.8	-20.23	1.71283
143753	107992	87238	93095.2	107907	56540	6.37	-48.4	-10.71	1.71283
108394	92536.4	76767	73022.4	97523.9	49071	-10.01	254.1	22.61	1.71404
108349	89904.5	78981	54455.5	89497.3	39876	10.92	92.4	-57.12	1.71404
117873	100896	76563	61607.7	101893	39625	-32.76	57.2	4.76	1.71648
60706.5	83495.2	47649	78908.5	82594.9	62611	-22.75	762.3	30.94	1.71648
160001	115114	91091	134122	117497	74809	-77.35	616	-14.28	1.71769
24534.8	84444.6	19041	47214.2	82457.8	37525	-15.47	184.8	38.08	1.71769
75912.8	85922.8	57901	88482.9	83396.6	69533	10.01	91.3	-23.8	1.72012
157432	131265	78600	121256	142697	55689	31.85	805.2	55.93	1.72012
44964	76106.3	38719	55999.9	75701.5	48480	-5.46	215.6	-34.51	1.72256
12069.8	68431.8	11559	27556.1	67919.7	26589	14.56	149.6	19.04	1.72377
97437	94603.4	67499	64121.2	95293.4	44098	-31.85	55	21.42	1.72377
122140	100758	79444	102776	105538	63821	-30.03	836	28.56	1.72499
101182	94215.8	70382	74243.4	96118.5	50621	22.75	266.2	71.4	1.72499
132909	110144	79081	119740	107996	72663	0.91	33	-17.85	1.72499
96738	93405.7	67874	59734.4	98096.9	39907	-24.57	435.6	16.66	1.72864
109052	107095	66733	67608.2	102467	43241	22.75	324.5	3.57	1.72864
113450	97659	76133	89532.3	103290	56807	43.68	695.2	36.89	1.72864
11236.5	67546.8	10902	9819.7	91594.6	7026	-5.46	-37.4	-4.76	1.72986
102697	90182.7	74630	53037.6	102709	33842	10.01	-23.1	8.33	1.72986
94725	86789.8	71528	42935.2	82023.1	34305	-4.55	38.5	15.47	1.72986
100471	99250.1	66342	262143	96638.4	177774	10.01	2780.8	176.12	1.73107
115794	97611.1	77744	77006.6	91512	55148	40.95	127.6	5.95	1.73107
6254.25	66571.1	6157	14741.1	67818.4	14245	-10.92	342.1	-19.04	1.73229
6779.25	64510.7	6887	5255.8	64867.1	5310	4.55	17.6	-15.47	1.73351
12101.2	64835.5	12232	8060.8	65591.3	8054	-50.05	-33	29.75	1.73351
87609	84093.1	68276	48684.9	93181.1	34241	58.24	84.7	-92.82	1.73472
262143	174246	98595	233400	190063	80479	10.92	2548.7	-5.95	1.73594
114206	108378	69060	62841.9	97029.3	42445	-12.74	5.5	19.04	1.73716
145804	108591	87995	92390.1	103612	58438	-8.19	92.4	-10.71	1.73837
94514.2	97764.8	63357	60819	106579	37398	34.58	162.8	23.8	1.74202
100382	90713.7	72521	53214.7	88065.4	39601	0	31.9	39.27	1.74324
95311.5	93942.6	66491	40029	89305.2	29375	-30.03	37.4	51.17	1.74324
131433	97195.8	88621	125815	91610.4	90005	-22.75	67.1	16.66	1.74324
26343.8	72249.1	23896	34410.2	73293.9	30768	12.74	522.5	40.46	1.74324
201728	154964	85313	130787	163826	52319	-19.11	661.1	-33.32	1.74445
116040	95492.1	79638	73350.2	92280.6	52092	-42.77	666.6	-1.19	1.74567
71676.8	82493.2	56943	66898.7	82439	53182	-12.74	40.7	60.69	1.74567
89352.8	83310.6	70289	41339.1	84024.4	32243	-38.22	17.6	52.36	1.74689
117394	101719	75635	116370	97919.1	77885	0	215.6	45.22	1.74689
113272	98177.9	75612	49449.4	93792.4	34552	-23.66	6.6	21.42	1.75054
164032	123732	86881	177779	130639	89184	8.19	438.9	22.61	1.75297
103787	99024.6	68688	51379.9	97861.9	34408	34.58	178.2	17.85	1.7554
61047	79940.4	50047	82062.2	76641.8	70171	26.39	902	-3.57	1.7554
8289	70797.3	7673	4807	69131.4	4557	21.84	-15.4	-32.13	1.75662
24885	74160.5	21991	9331.3	73634.7	8305	16.38	19.8	-3.57	1.75662
157946	107675	96133	174581	111057	103022	39.13	304.7	26.18	1.76027
99815.2	95061.9	68813	52611.9	89217.1	38647	7.28	193.6	22.61	1.76027
236019	151043	102406	168039	175419	62779	44.59	1157.2	59.5	1.7627
92394.8	88310.4	68567	45185.8	101459	29187	26.39	134.2	24.99	1.7627
12601.5	64600.4	12784	7819.9	63797.5	8033	-16.38	13.2	0	1.76514
96150.8	90455.9	69662	249051	84939.1	192159	4.55	1047.2	101.15	1.76514
12258	78077.6	10289	9981.4	76169.2	8588	-16.38	66	10.71	1.76757
19345.5	68342.8	18551	7395.3	78007.1	6213	-12.74	41.8	47.6	1.76757
78513	82714.6	62207	113404	81393.9	91310	-6.37	675.4	53.55	1.76757
61918.5	81898.2	49548	80870.9	79284.9	66847	3.64	778.8	1.19	1.76757
11662.5	71224.8	10731	20889	77182.2	17737	-4.55	188.1	-1.19	1.77
66125.2	81977.6	52863	66375.1	84550.6	51448	7.28	16.5	-8.33	1.77
148567	116097	83865	142536	113502	82300	0.91	690.8	47.6	1.77
94385.2	90174.8	68596	125162	105775	77548	8.19	1412.4	-8.33	1.77
107667	92097.7	76615	62067.5	105511	38552	-27.3	299.2	40.46	1.77122
5172.75	65005.1	5215	6576.9	63554.1	6782	10.01	27.5	-4.76	1.77122
96735.8	85995.5	73721	64529.3	102970	41070	40.95	598.4	8.33	1.77122
122702	97759.6	82257	97354.4	111743	57097	7.28	390.5	82.11	1.77122
59145	83933.4	46181	64045.3	80841.2	51920	49.14	490.6	-1.19	1.77243
54673.5	76936.4	46572	76466.5	74340.7	67410	-1.82	649	3.57	1.77365
159526	119210	87700	99717.2	144077	45358	-27.3	89.1	1.19	1.77487
108912	97870	72930	211409	140476	98628	-33.67	7013.6	-4.76	1.77487
10475.2	71125.8	9652	7547.1	71848.8	6884	-35.49	2.2	21.42	1.77608
103729	91780.1	74068	67896.4	87392.1	50916	10.92	143	7.14	1.7773
107722	91959.7	76769	75358.8	93141.1	53024	-17.29	540.1	-26.18	1.77852
23393.2	70435.5	21766	23736.9	70351.9	22112	-20.93	317.9	23.8	1.77852
110264	95804.9	75427	60507.7	108517	36542	-18.2	168.3	-15.47	1.77973
128628	109830	76753	160216	113868	92211	-0.91	3889.6	1.19	1.77973
92936.2	90707.9	67146	47400.1	88810.5	34978	-25.48	331.1	84.49	1.78338
113338	106204	69938	234594	93441.7	164534	-2.73	1685.2	84.49	1.78338
102751	102950	65409	112763	139974	52796	16.38	2029.5	33.32	1.7846
92971.5	88773.7	68635	52368.8	105465	32542	4.55	521.4	20.23	1.7846
103033	99257	68029	93509.9	101048	60647	-20.93	1333.2	36.89	1.7846
101165	98436.1	67353	54754.7	93452.9	38398	10.92	41.8	44.03	1.7846
94228.5	85352.8	72351	58980.9	91319.5	42328	8.19	119.9	22.61	1.7846
116054	108654	69999	100957	122176	54154	7.28	1545.5	83.3	1.78582
57579.8	82606.5	45681	89951.4	79262.3	74374	22.75	273.9	39.27	1.78703
108686	95296.1	74744	63379.8	104274	39834	-5.46	160.6	-8.33	1.78703
132253	108501	79882	97285.1	106547	59839	29.12	192.5	13.09	1.78825
100260	89405	73493	67169.3	90488.8	48647	-13.65	581.9	-8.33	1.78825
12225	75654.2	10590	17130.3	91772.4	12233	-4.55	426.8	-3.57	1.78825
100035	95249	68829	59505.6	91325	42702	16.38	102.3	2.38	1.78947
9636.75	67887.1	9303	4097.5	75494.5	3557	-3.64	-1.1	3.57	1.79068
10904.2	65519.5	10907	9223.5	65207.3	9270	24.57	68.2	40.46	1.7919
172174	165359	68237	195242	170854	74891	45.5	2399.1	-7.14	1.7919
117242	117421	65436	120132	137279	57350	41.86	474.1	-30.94	1.7919
101996	91268.7	73239	50207.3	86302.9	38126	-25.48	53.9	-60.69	1.7919
137691	106624	84631	81071.1	120429	44118	-30.94	367.4	61.88	1.79311
89266.5	104544	55959	64830.7	98457.7	43153	32.76	463.1	53.55	1.79311
45218.2	75603.3	39197	50628.6	75871.1	43732	-23.66	418	27.37	1.79433
8004.75	88390.8	5935	88942.7	107093	54429	19.11	3578.3	-5.95	1.79433
110271	94182.5	76731	50075.3	93755.8	35003	-10.92	38.5	27.37	1.79676
19764.8	70692.7	18323	31235.6	71937.6	28456	13.65	209	57.12	1.79676
21990.8	70192.2	20532	12480.6	70311.1	11633	-13.65	71.5	38.08	1.79798
130920	110505	77643	91450.7	107935	55527	-45.5	227.7	40.46	1.7992
118562	98810.9	78636	63924.3	96357.7	43477	-11.83	24.2	-46.41	1.80163
141838	114129	81447	92048	153905	39196	16.38	83.6	9.52	1.80285
10639.5	67676.4	10303	5733.2	66891.8	5617	-1.82	8.8	-14.28	1.80406
5449.5	64014.8	5579	4279	63704.8	4402	-15.47	69.3	-11.9	1.8065
109154	94123	76002	68610.3	103962	43251	20.02	405.9	-22.61	1.80771
118442	104044	74605	93837.7	118632	51839	-24.57	893.2	-27.37	1.80893
117166	94290.8	81435	65116.7	98175.4	43468	-23.66	279.4	0	1.80893
108082	112549	62935	53794.4	107882	32679	-19.11	179.3	49.98	1.81015
109752	99801.7	72070	71188.7	96626.6	48283	18.2	309.1	10.71	1.81136
101140	105702	62708	50292	107091	30777	-19.11	83.6	-1.19	1.81136
13763.2	66395.9	13585	6785.9	70090	6345	18.2	41.8	3.57	1.81136
130309	98808.4	86429	87853.7	108987	52828	-9.1	552.2	45.22	1.81136
180953	139626	84934	136352	120908	73907	21.84	939.4	8.33	1.81258
100950	97792.5	67652	58985.3	96414.9	40094	10.92	139.7	4.76	1.81258
102848	89114.5	75636	61488.9	87536.4	46035	6.37	62.7	8.33	1.81258
130936	100613	85288	114023	109993	67937	14.56	510.4	-17.85	1.8138
84897	86306.1	64466	37208.6	92697.6	26306	-6.37	96.8	13.09	1.81501
99967.5	89844.6	72920	68310	85719.1	52226	-1.82	184.8	-11.9	1.81501
48255	76915.1	41116	58899.5	79432.8	48595	12.74	313.5	17.85	1.81623
54012.8	80434.9	44008	80835.7	76954.9	68841	-10.01	414.7	69.02	1.81988
101412	87838.7	75663	61365.7	91873.3	43774	13.65	71.5	-9.52	1.82109
86772.8	90673	62717	58336.3	87600	43643	-8.19	627	27.37	1.82231
99346.5	95502.3	68174	48412.1	94844.4	33452	-6.37	67.1	-13.09	1.82231
5856.75	72502.4	5294	32411.5	97759.6	21728	26.39	1063.7	7.14	1.82474
96635.2	95887.6	66047	55559.9	98650.1	36910	7.28	185.9	41.65	1.82474
124268	116865	69687	91164.7	118484	50425	-40.95	594	23.8	1.82474
6782.25	68339.7	6504	5417.5	70486.6	5037	-10.01	-3.3	-11.9	1.82718
101274	95434.6	69546	85371	93757.3	59674	-0.91	234.3	9.52	1.82718
31091.2	77741.2	26210	21571	78708.1	17961	36.4	12.1	-19.04	1.83326
114611	98162	76518	96908.9	98761	64307	25.48	674.3	5.95	1.83326
109492	90396.8	79380	67162.7	93718.3	46966	-2.73	57.2	-8.33	1.83448
119850	102012	76996	80480.4	94260.8	55955	24.57	-12.1	-34.51	1.83569
102079	92207.4	72552	71698	93711.7	50141	24.57	421.3	-15.47	1.83569
131788	112708	76631	77071.5	130465	38715	-16.38	173.8	-32.13	1.83691
121746	93198.8	85610	84597.7	93816.8	59096	-31.85	148.5	-19.04	1.83813
5916.75	66080.5	5868	10208	66014.6	10134	30.94	17.6	17.85	1.84177
132591	104442	83199	73140.1	112508	42604	-11.83	194.7	-15.47	1.84299
126968	116155	71637	60241.5	105344	37477	-40.04	112.2	47.6	1.84421
113625	95344.9	78101	80705.9	96023.1	55082	16.38	407	-2.38	1.84664
112165	103076	71315	56120.9	105883	34736	-30.03	105.6	-30.94	1.84664
121948	99737.5	80130	74020.1	92939.6	52195	45.5	305.8	-48.79	1.84786
63324.8	91025.9	45592	87792.1	86813.2	66275	27.3	598.4	29.75	1.85029
114756	105519	71273	54333.4	110027	32363	10.92	35.2	16.66	1.85029
[truncated: 28,001 more rows]
