# Supplementary material for: N-chlorination mediates protective and immunomodulatory effects of oxidized human plasma proteins
Source: eLife. 2019 Jul 12;8:e47395. doi: 10.7554/eLife.47395 (PMC6650281; doi:10.7554/eLife.47395)
Supplement: Figure 9—source data 2. [file elife-47395-fig9-data2.zip › Figure 9 Source Data 2/scale values/Ag85B + HSAhocl 3.csv]

FSC-A	FSC-H	FSC-W	SSC-A	SSC-H	SSC-W	APC-A	FITC-A	Pacific Blue-A	Time
14226.8	68601.6	13591	13189	69170.5	12496	24.57	14.3	9.52	0.00114623
7457.25	67642.7	7225	3978.7	68617.9	3800	35.49	75.9	15.47	0.00343868
45993.8	82503	36535	98871.3	83252.6	77831	-13.65	584.1	30.94	0.0045849
66749.2	93537.7	46767	98786.6	90898.7	71223	-4.55	625.9	82.11	0.00573113
13918.5	76019.9	11999	5996.1	71059.8	5530	-27.3	13.2	2.38	0.00687735
57375	79844.7	47093	95198.4	94397.5	66092	-40.95	985.6	-13.09	0.00687735
25852.5	71373.7	23738	36100.9	69966.2	33815	-35.49	235.4	-5.95	0.00802358
87910.5	116680	49377	175875	144948	79519	10.01	1827.1	66.64	0.010316
59911.5	90529.6	43371	63825.3	86853.3	48160	-5.46	341	28.56	0.0217783
10933.5	92803.8	7721	83545	104074	52609	-17.29	3291.2	-21.42	0.025217
5901.75	67300.7	5747	19470	75685.8	16859	-17.29	210.1	-29.75	0.025217
51701.2	148825	22767	262143	101260	169660	9.1	21941.7	-1.19	0.0298019
50559	80415.4	41204	50685.8	74051.9	44857	-31.85	493.9	5.95	0.0298019
49317.8	77985	41445	95530.6	75253.2	83195	-14.56	280.5	57.12	0.0309481
73434.8	92546.8	52002	184902	86747.5	139690	-14.56	608.3	149.94	0.0320943
8361	73137.5	7492	9720.7	68833.7	9255	16.38	207.9	-15.47	0.0332405
29843.2	99653.9	19626	38634.2	96671.8	26191	-0.91	-13.2	-19.04	0.035533
39903	111167	23524	71143.6	155384	30006	-6.37	937.2	15.47	0.035533
81171	85217.6	62424	50276.6	81646.5	40356	38.22	-28.6	73.78	0.0366792
87018	102162	55821	99016.5	118135	54930	11.83	1372.8	8.33	0.0389717
162543	142243	74889	183064	146491	81898	-26.39	3015.1	47.6	0.0424103
108402	92083.4	77150	196485	87148.9	147757	5.46	1844.7	70.21	0.0435566
15943.5	74400	14044	5489	68847.3	5225	3.64	18.7	-2.38	0.0447028
6726	65409.6	6739	14732.3	65586.3	14721	3.64	-3.3	15.47	0.045849
5954.25	64148.9	6083	8643.8	65090.2	8703	20.02	16.5	-9.52	0.045849
114384	113256	66189	87739.3	131241	43813	0	478.5	-28.56	0.0469952
116433	122830	62123	141500	123422	75135	22.75	2626.8	104.72	0.0469952
96585.8	107050	59130	136916	105702	84889	6.37	380.6	4.76	0.0481415
60972.8	83021.5	48131	60269	80234.6	49228	11.83	427.9	104.72	0.0515802
89989.5	94936.5	62121	231450	91795.6	165240	26.39	1092.3	110.67	0.0515802
126118	105948	78012	114542	93152.7	80584	-15.47	-31.9	-22.61	0.0527264
54630.8	80022.4	44741	82222.8	80676.6	66792	10.92	522.5	59.5	0.0538726
57372	79600.5	47235	83319.5	78688.4	69393	18.2	466.4	28.56	0.0596037
89117.2	85567.2	68255	140988	83809.2	110248	7.28	737	147.56	0.0630424
13503.8	66038.5	13401	7689	65493.4	7694	6.37	11	24.99	0.0630424
87549.8	89782.8	63906	200597	92587	141989	10.01	1030.7	151.13	0.0676273
9221.25	79162.2	7634	4589.2	75264.7	3996	-15.47	-33	40.46	0.0687735
28603.5	72530.8	25845	20639.3	74201.4	18229	-9.1	215.6	16.66	0.0699198
29727	79053.3	24644	18465.7	79454.3	15231	17.29	180.4	24.99	0.0722122
78066.8	87662.9	58362	86787.8	83494.5	68121	20.93	401.5	103.53	0.0733584
52539	80158.2	42955	83202.9	78264.8	69671	-7.28	426.8	48.79	0.0745047
67983	84373.3	52805	69998.5	84467.4	54310	-14.56	168.3	3.57	0.0767971
12807	66307.4	12658	17653.9	66351.2	17437	-10.92	0	9.52	0.0767971
48614.2	74911.4	42530	33552.2	73504.2	29915	17.29	-2.2	55.93	0.0790896
96628.5	112035	56524	183776	213186	56495	-2.73	5469.2	0	0.0802358
53745	75760	46492	78133	76446.3	66982	36.4	369.6	-21.42	0.0802358
165734	114254	95065	262143	117705	145957	1.82	13497	-21.42	0.081382
8007	70256.6	7469	4706.9	72411.1	4260	-15.47	24.2	-9.52	0.081382
104539	101152	67730	161157	121819	86699	-13.65	4573.8	-26.18	0.0836745
5559	63903.6	5701	5709	64719.8	5781	13.65	53.9	26.18	0.0859669
113395	110973	66966	212117	140478	98957	-3.64	5416.4	-5.95	0.0871131
16378.5	88010.9	12196	51789.1	107964	31437	-12.74	661.1	13.09	0.0928443
38988	72194.8	35392	24439.8	71766.6	22318	31.85	471.9	35.7	0.0985754
7872.75	67189.5	7679	2146.1	64134.4	2193	10.01	-8.8	23.8	0.0997216
9219	66037.4	9149	4793.8	97024.9	3238	-3.64	44	11.9	0.100868
6267	69873.1	5878	6879.4	70511.2	6394	-16.38	161.7	-27.37	0.100868
262143	148363	115796	262143	112856	152228	34.58	8438.1	105.91	0.100868
5703	64842.4	5764	9113.5	64527	9256	55.51	-11	19.04	0.102014
7503.75	66115.3	7438	6674.8	65968.9	6631	35.49	80.3	11.9	0.106599
36102	105099	22512	63597.6	144705	28803	-27.3	760.1	23.8	0.106599
8989.5	69761.5	8445	3724.6	68662.6	3555	0.91	-5.5	-7.14	0.106599
11052.8	74011.8	9787	25634.4	166565	10086	0.91	283.8	-40.46	0.106599
262143	116795	147094	262143	68367.3	251287	34.58	22577.5	60.69	0.108891
126494	98727.2	83968	262143	80822.2	212563	16.38	2010.8	163.03	0.110038
262143	164926	104167	262143	68367	251288	9.1	11990	124.95	0.111184
262143	100781	170466	262143	68367.3	251287	57.33	34263.9	119	0.11233
6647.25	64177.1	6788	10810.8	65741.5	10777	-42.77	-17.6	34.51	0.113476
16369.5	70727.3	15168	20317	76969.5	17299	10.92	110	51.17	0.113476
55320	78188.6	46368	70551.8	76022.4	60820	14.56	339.9	-16.66	0.114623
5568.75	63747.4	5725	14108.6	65557.4	14104	29.12	39.6	-14.28	0.115769
262143	127240	135019	262143	68367.5	251286	64.61	42231.2	66.64	0.115769
5823.75	75697.2	5042	1731.4	61836	1835	3.64	-25.3	10.71	0.115769
47224.5	78461.3	39445	58792.8	83980.9	45880	-14.56	469.7	-36.89	0.116915
107117	99839.8	70313	77287.1	125491	40362	-5.46	863.5	-53.55	0.116915
262143	162745	105563	262143	81495	210808	21.84	6063.2	-7.14	0.119207
133179	222404	39244	262143	68367.5	251286	-11.83	76896.6	59.5	0.120354
53961.8	80273.2	44055	68580.6	80011.7	56173	14.56	575.3	83.3	0.122646
65382	81881.8	52330	71984	78841.2	59836	0	30.8	70.21	0.123792
262143	111781	153692	262143	68367.3	251287	63.7	45941.5	173.74	0.123792
114869	112990	66626	53731.7	129196	27256	-1.82	56.1	45.22	0.123792
262143	108847	157834	262143	68367	251288	-21.84	20365.4	161.84	0.124939
52703.2	79889.9	43234	63452.4	74152.8	56079	-4.55	471.9	40.46	0.126085
22860.8	67283.5	22267	22258.5	67819.7	21509	1.82	35.2	-39.27	0.127231
9511.5	63066.1	9884	6435	63274.4	6665	5.46	-33	32.13	0.128377
49325.2	90956.1	35540	82784.9	85609.1	63374	-5.46	457.6	63.07	0.134108
101398	116319	57129	76850.4	103090	48855	0	259.6	-8.33	0.134108
5592.75	63118	5807	2448.6	61389.2	2614	-10.01	-40.7	-14.28	0.134108
9124.5	65389.1	9145	6430.6	66117.9	6374	-1.82	-1.1	-23.8	0.138693
40283.2	75686	34881	59068.9	75350.6	51375	-10.01	202.4	48.79	0.143278
53499.8	77374.8	45314	57439.8	73231.2	51404	8.19	554.4	29.75	0.144424
16392.8	74460.4	14428	41270.9	72705.8	37201	8.19	9.9	3.57	0.145571
20322	78121.9	17048	9214.7	78123.5	7730	4.55	7.7	-4.76	0.145571
210154	156322	88104	148836	175093	55708	-2.73	624.8	-35.7	0.146717
115405	93602.4	80801	75823	90242.9	55064	-16.38	-27.5	29.75	0.146717
48259.5	76748.6	41209	81178.9	78403.4	67856	43.68	276.1	-4.76	0.146717
36138.8	74672.5	31717	54689.8	73589	48705	-25.48	96.8	-10.71	0.147863
40326.8	149652	17660	262143	88739.1	193599	-10.92	21395	0	0.147863
84721.5	101115	54911	47351.7	93193.2	33299	20.02	-50.6	-28.56	0.150156
10839	95373.9	7448	112100	111747	65743	-4.55	4691.5	13.09	0.15474
97779.8	110020	58245	143978	130236	72451	-26.39	1213.3	20.23	0.157033
7725	64287.7	7875	6122.6	64927.3	6180	-0.91	58.3	-13.09	0.158179
81032.2	85786.5	61904	45274.9	86153.8	34440	45.5	59.4	79.73	0.161618
11580	99489.6	7628	128769	113924	74076	2.73	5084.2	27.37	0.162764
262143	150650	114038	262143	68367	251288	38.22	24074.6	58.31	0.16391
123760	105651	76769	85828.6	99551.6	56502	-50.96	28.6	32.13	0.167349
90007.5	95468.8	61787	167427	97088.6	113015	-12.74	877.8	8.33	0.168495
5817.75	65793.3	5795	3374.8	69485	3183	-12.74	-5.5	-2.38	0.168495
7284.75	82100.3	5815	102304	97164.2	69003	-4.55	3917.1	-19.04	0.169641
28077	71242.6	25828	35998.6	70607.4	33413	-3.64	82.5	5.95	0.179957
90791.2	97836	60817	221644	94723.1	153349	-30.94	837.1	138.04	0.179957
10148.2	71931.2	9246	17294.2	72190.6	15700	-22.75	48.4	36.89	0.179957
148679	148627	65559	161032	173736	60744	-4.55	1127.5	44.03	0.183396
8722.5	82226.4	6952	5331.7	80940.1	4317	-0.91	0	-7.14	0.185689
255938	159933	104876	262143	123306	139327	83.72	4415.4	77.35	0.186835
96932.2	89458.7	71011	87226.7	98133.8	58252	-32.76	513.7	-1.19	0.186835
76002	82478.3	60390	128373	81755.7	102905	-11.83	619.3	36.89	0.187981
9028.5	66512.1	8896	4457.2	67476.8	4329	-9.1	-20.9	1.19	0.189127
52425	77645.3	44249	64614	75510.3	56079	-23.66	173.8	49.98	0.189127
46029.8	79480.6	37954	88554.4	81473.2	71232	34.58	434.5	9.52	0.190273
6667.5	69336.9	6302	3865.4	64491.6	3928	0	-1.1	1.19	0.190273
5240.25	65129	5273	2257.2	62337.9	2373	-10.92	-7.7	-28.56	0.19142
7943.25	79549	6544	100736	86635.8	76202	7.28	4383.5	20.23	0.19142
262143	161682	106257	262143	132226	129928	24.57	8038.8	-16.66	0.192566
19953.8	71399.9	18315	20281.8	71867.4	18495	4.55	284.9	33.32	0.194858
10479.8	89485.5	7675	88226.6	91635.5	63098	24.57	3483.7	34.51	0.194858
66991.5	88452.8	49635	118701	89480.8	86937	14.56	531.3	33.32	0.196005
23322.8	71538	21366	21078.2	66579	20748	-5.46	128.7	-23.8	0.201736
111122	104543	69660	51649.4	101381	33388	40.04	-13.2	11.9	0.204028
58686	77724.6	49483	85499.7	74005.3	75715	8.19	601.7	-10.71	0.204028
8075.25	69478.8	7617	3858.8	73047.5	3462	6.37	33	-3.57	0.206321
11220	76491.6	9613	12689.6	75056.5	11080	10.01	102.3	7.14	0.206321
5352.75	63700.4	5507	6085.2	62803.1	6350	3.64	22	19.04	0.207467
11967.8	69243.3	11327	4735.5	66483.7	4668	10.01	-8.8	-17.85	0.214344
10997.2	118812	6066	42335.7	145651	19049	13.65	1565.3	7.14	0.21549
250786	158453	103725	262143	94322	182140	-30.94	3076.7	14.28	0.21549
5890.5	70690.3	5461	4028.2	68109.4	3876	-11.83	-55	23.8	0.217783
7769.25	84776.2	6006	76908.7	106261	47433	-28.21	3187.8	32.13	0.217783
60825.8	79995.9	49831	87813	80878.5	71155	-5.46	667.7	74.97	0.217783
262143	146845	116993	262143	68367.8	251285	-10.92	24585	95.2	0.218929
262143	99902.3	171966	262143	68367.5	251286	-10.01	20253.2	230.86	0.221222
133377	127355	68635	201175	142226	92699	4.55	2198.9	32.13	0.223514
221697	225380	64465	262143	68367.3	251287	105.56	210419	211.82	0.22466
19877.2	103371	12602	199200	106960	122053	-30.03	8417.2	24.99	0.22466
51771.8	109985	30849	262143	79108.4	217168	15.47	18925.5	48.79	0.228099
80815.5	84190.3	62909	101355	82133.8	80873	24.57	1111	73.78	0.228099
9554.25	65455.5	9566	10415.9	62856	10860	10.92	-12.1	-22.61	0.229245
43487.2	81043.6	35166	50613.2	79831.2	41550	14.56	238.7	7.14	0.230391
78976.5	163187	31717	262143	68367	251288	-1.82	39732	3.57	0.230391
15801	71519.7	14479	13027.3	72933.3	11706	-30.03	15.4	-7.14	0.231538
152120	127650	78099	164934	119046	90798	51.87	1086.8	-55.93	0.23383
129625	120136	70712	242833	179672	88574	3.64	5734.3	23.8	0.236122
86058	99081.1	56922	69185.6	94934.1	47761	10.92	327.8	30.94	0.237269
69809.2	88525.9	51680	110518	84082.1	86141	-39.13	635.8	29.75	0.238415
128305	111478	75428	102334	147084	45597	39.13	2607	33.32	0.240707
6299.25	65094.2	6342	8452.4	66659	8310	-28.21	11	-21.42	0.245292
81414.8	90806.3	58758	107868	84976.2	83191	-4.55	590.7	77.35	0.246439
5486.25	64643.5	5562	6457	65263.1	6484	0.91	3.3	-15.47	0.246439
5630.25	68305.1	5402	6131.4	110971	3621	10.01	104.5	34.51	0.251023
115095	115299	65420	166687	172936	63168	-1.82	4277.9	21.42	0.25217
11242.5	70729.4	10417	6905.8	77789.4	5818	13.65	23.1	30.94	0.253316
8403	65009.9	8471	11580.8	65574.5	11574	-4.55	8.8	8.33	0.254462
99854.2	95415.1	68585	109205	96620	74072	3.64	697.4	15.47	0.256755
27256.5	72357.2	24687	39041.2	87160.8	29355	3.64	787.6	-7.14	0.256755
42252.8	72468	38211	78106.6	82248.1	62236	-38.22	379.5	84.49	0.259047
83172	85197.4	63978	127160	82548.1	100954	10.92	1147.3	69.02	0.260193
114634	98322	76409	86337.9	94271	60021	33.67	273.9	-9.52	0.262486
24903.8	154965	10532	262143	166592	103125	-12.74	12646.7	-19.04	0.264778
11270.2	72776.3	10149	5847.6	74907.8	5116	-1.82	1.1	32.13	0.265924
188152	146163	84363	262143	150063	114484	2.73	4967.6	35.7	0.267071
148610	118583	82131	147271	135687	71131	29.12	1636.8	9.52	0.268217
42418.5	86729.4	32053	73081.8	85031.6	56326	-11.83	690.8	17.85	0.269363
259861	138018	123391	262143	111266	154403	4.55	9972.6	47.6	0.271655
6459	67179.3	6301	23917.3	70178.8	22335	0.91	840.4	14.28	0.275094
16887.8	86337.1	12819	163855	95661.6	112254	19.11	6866.2	-21.42	0.275094
7174.5	65014.9	7232	8803.3	66040.9	8736	-20.93	22	0	0.278533
58113	86568.5	43994	45302.4	91690.5	32380	28.21	223.3	29.75	0.279679
52934.2	77364.4	44841	96010.2	77780.4	80896	-5.46	423.5	-2.38	0.280825
236200	149783	103347	244284	168954	94756	-33.67	2955.7	21.42	0.281972
262143	178953	96002	262143	68365.9	251292	30.94	146407	84.49	0.28541
105516	97768.9	70729	124895	112435	72799	74.62	2358.4	8.33	0.28541
73717.5	86908.4	55589	87521.5	83984.6	68296	11.83	468.6	17.85	0.287703
58080	84675.5	44952	109918	82823.3	86975	2.73	246.4	135.66	0.288849
15702.8	99776.6	10314	193831	103863	122305	24.57	8008	-16.66	0.288849
39172.5	115375	22251	41894.6	129077	21271	4.55	447.7	30.94	0.289995
123609	106270	76229	118354	112353	69037	5.46	2456.3	-3.57	0.289995
8241.75	67617.8	7988	5624.3	73586.4	5009	-23.66	33	28.56	0.291141
66237.8	79926.3	54312	125438	95437.9	86137	28.21	2261.6	64.26	0.291141
9318.75	66752	9149	6359.1	66361.5	6280	10.92	7.7	9.52	0.293434
16561.5	76440.2	14199	28303	81118.9	22866	4.55	309.1	-23.8	0.29458
102213	103332	64826	107545	98174.7	71791	-31.85	768.9	-47.6	0.296872
8661	66270.6	8565	14160.3	68589	13530	4.55	26.4	63.07	0.298019
105398	98153.1	70373	86160.8	117788	47939	-0.91	392.7	-1.19	0.299165
42608.2	84691.8	32971	63033.3	85056.7	48567	15.47	706.2	20.23	0.299165
144962	107266	88567	110119	101000	71453	50.05	138.6	17.85	0.299165
234372	154099	99675	262143	142182	120830	26.39	6792.5	22.61	0.300311
96795.8	95964	66104	114498	86859.8	86389	29.12	1588.4	15.47	0.300311
10719	66246.7	10604	10323.5	67717	9991	15.47	15.4	3.57	0.301457
106128	116401	59752	179956	149429	78924	1.82	5748.6	54.74	0.301457
5991.75	63735.6	6161	6528.5	66210.4	6462	-25.48	25.3	21.42	0.302604
262143	154274	111359	262143	121092	141874	77.35	3583.8	22.61	0.304896
48028.5	98331.6	32010	62984.9	93755.6	44027	-6.37	338.8	57.12	0.306042
7056	66135.9	6992	4759.7	67914.6	4593	-4.55	8.8	32.13	0.307188
37485.8	145900	16838	262143	87917.2	195409	-52.78	23650	3.57	0.308335
14021.2	98901.8	9291	160034	117772	89053	20.02	6761.7	-10.71	0.309481
97099.5	102365	62165	153425	113810	88348	-32.76	4114	-21.42	0.310627
8468.25	72659.8	7638	4325.2	73377.2	3863	-19.11	4.4	10.71	0.314066
28643.2	68454.7	27422	16162.3	68730.9	15411	38.22	70.4	11.9	0.317504
9349.5	73065.7	8386	67195.7	76351.7	57677	40.95	2812.7	-16.66	0.318651
5164.5	65478.9	5169	4447.3	65072.2	4479	-0.91	101.2	15.47	0.318651
25351.5	79803.8	20819	9449	74518.6	8310	-33.67	11	2.38	0.318651
12362.2	72265.8	11211	6022.5	73995.2	5334	-10.92	20.9	28.56	0.320943
95546.2	96319.3	65010	113439	113124	65718	-17.29	3753.2	41.65	0.322089
63323.2	89597	46318	93227.2	88951.7	68686	-28.21	1036.2	59.5	0.322089
234861	185894	82799	262143	156823	109549	27.3	2489.3	-19.04	0.323236
34356	195007	11546	262143	202125	84996	-33.67	9590.9	14.28	0.323236
35049.8	74624.6	30781	29063.1	72253.7	26361	21.84	-29.7	10.71	0.325528
17867.2	74677.8	15680	14205.4	86464.7	10767	-14.56	184.8	0	0.327821
6018	64910.4	6076	7300.7	64875.8	7375	-7.28	64.9	-42.84	0.331259
8154.75	64889.5	8236	5513.2	65124.9	5548	30.94	30.8	-4.76	0.334698
52350	101001	33968	161732	100948	104997	-17.29	3150.4	-22.61	0.335844
256791	187919	89555	262143	126933	135345	-40.95	9343.4	49.98	0.335844
262143	113952	150764	262143	68365.4	251294	-11.83	9315.9	270.13	0.33699
26037.8	68022.4	25086	11871.2	66065.8	11776	39.13	12.1	7.14	0.338137
61670.2	90457.1	44680	81689.3	90675.8	59041	-7.28	70.4	85.68	0.338137
8684.25	112923	5040	109593	143333	50109	-8.19	4397.8	15.47	0.339283
56151	86134.2	42723	104854	82774.9	83017	-20.93	732.6	47.6	0.339283
18362.2	80039.1	15035	6860.7	79593.4	5649	1.82	9.9	-11.9	0.341575
60046.5	79361.3	49586	83167.7	77228.5	70576	48.23	332.2	14.28	0.345014
12798	74474.3	11262	18475.6	93803.6	12908	7.28	51.7	5.95	0.345014
40626	120028	22182	189245	127583	97210	37.31	6096.2	29.75	0.347306
23829	114499	13639	229936	132469	113756	31.85	10343.3	19.04	0.348453
25798.5	72136.3	23438	40483.3	108886	24366	3.64	636.9	3.57	0.348453
14458.5	72681.8	13037	24724.7	78784.4	20567	18.2	-15.4	19.04	0.348453
22968.8	70373.1	21390	18003.7	68032.7	17343	17.29	84.7	33.32	0.349599
8147.25	64384.2	8293	4915.9	63444	5078	-1.82	-13.2	22.61	0.350745
159788	118993	88004	161396	141602	74697	40.04	5504.4	59.5	0.353037
16266	68868	15479	9179.5	73660.8	8167	-6.37	0	-2.38	0.353037
56703	78650.7	47248	110637	76072.5	95313	21.84	713.9	44.03	0.354184
5851.5	64679.4	5929	3250.5	72630.3	2933	-7.28	-15.4	24.99	0.354184
39204	83755.2	30676	21105.7	100180	13807	1.82	345.4	-30.94	0.356476
189511	119636	103813	262143	86358	198937	-27.3	4954.4	53.55	0.357622
9627	66244.8	9524	13436.5	67788.6	12990	4.55	138.6	48.79	0.357622
68244.8	81901.7	54608	91095.4	78817.5	75745	-14.56	1168.2	28.56	0.358769
18606.8	95933.6	12711	160706	123115	85546	-12.74	6625.3	27.37	0.361061
262143	126601	135700	262143	68366.4	251290	24.57	24937	142.8	0.361061
49387.5	78557.8	41201	78863.4	74821.8	69076	-12.74	275	24.99	0.361061
6308.25	64900.7	6370	6749.6	64566	6851	-11.83	30.8	-23.8	0.363354
6588.75	65177.4	6625	8047.6	68592.5	7689	29.12	35.2	26.18	0.363354
8507.25	72023.1	7741	25947.9	90156	18862	-12.74	891	-21.42	0.365646
48705	108576	29398	52499.7	131814	26102	0.91	641.3	-17.85	0.366792
11020.5	120273	6005	70037	122128	37583	-13.65	2411.2	41.65	0.366792
18562.5	102460	11873	96482.1	117109	53993	-4.55	3241.7	42.84	0.366792
7621.5	68723.5	7268	11464.2	70513.2	10655	10.01	60.5	-11.9	0.367938
5968.5	64218	6091	4515.5	64839.6	4564	4.55	287.1	-17.85	0.367938
13967.2	94993.5	9636	115421	99720.8	75854	-5.46	4515.5	-26.18	0.374816
209941	156910	87685	262143	118134	145427	-1.82	5555	9.52	0.375962
9847.5	83326.8	7745	119617	105064	74614	13.65	5041.3	20.23	0.375962
6733.5	66090.6	6677	3436.4	68535.6	3286	35.49	-24.2	3.57	0.377108
118528	103133	75319	100717	104658	63068	-4.55	8.8	11.9	0.378254
262143	114535	149996	262143	68365.6	251293	-1.82	70460.5	345.1	0.378254
161336	135628	77958	233515	158672	96448	0.91	2120.8	10.71	0.379401
262143	101773	168805	262143	68365.4	251294	30.03	68735.7	384.37	0.379401
5568	67362.8	5417	5805.8	66717.3	5703	10.01	-17.6	29.75	0.381693
71749.5	86379.9	54436	35933.7	85653.3	27494	-28.21	49.5	28.56	0.382839
70779	83529.7	55532	73639.5	79442.3	60749	-23.66	47.3	69.02	0.389717
56119.5	79252	46407	79344.1	81929.4	63468	23.66	1001	-11.9	0.389717
6901.5	65191.2	6938	3924.8	61964.8	4151	-2.73	46.2	4.76	0.390863
12912.8	74265	11395	7418.4	70860.3	6861	20.02	59.4	-10.71	0.394302
262143	105661	162594	262143	68365.1	251295	25.48	42455.6	174.93	0.394302
6545.25	67391.9	6365	12452	64988	12557	-6.37	101.2	-3.57	0.395448
106953	103596	67660	118134	113281	68344	-20.02	3502.4	13.09	0.39774
58276.5	93985.9	40636	97356.6	101546	62832	-18.2	631.4	59.5	0.398887
11555.2	83604	9058	103685	95970.5	70804	1.82	3933.6	-22.61	0.398887
10251	65606.4	10240	12857.9	65226.1	12919	-0.91	39.6	-14.28	0.398887
17848.5	95886.5	12199	175136	109117	105188	0.91	7240.2	39.27	0.402325
159228	139855	74614	188032	150425	81920	2.73	3590.4	14.28	0.403471
15204	71922.1	13854	28781.5	75055.7	25131	-10.01	31.9	36.89	0.403471
12429	97996.5	8312	176118	116072	99439	-13.65	7664.8	32.13	0.40691
64254.8	88630.2	47512	93447.2	86243.6	71010	50.05	778.8	53.55	0.411495
17212.5	127332	8859	174338	146517	77980	40.04	7315	10.71	0.414934
16174.5	67819.1	15630	14628.9	67677.5	14166	-2.73	240.9	13.09	0.418372
262143	133927	128277	262143	68366.2	251291	-10.01	14023.9	48.79	0.418372
149540	129886	75453	108987	126049	56665	-13.65	2164.8	58.31	0.419519
262143	123405	139215	262143	79524	216033	-25.48	14767.5	167.79	0.419519
41589.8	81049.9	33629	44828.3	77851.1	37737	15.47	121	14.28	0.421811
262143	105256	163219	262143	68366.7	251289	64.61	79335.3	123.76	0.421811
5331	65011.6	5374	13604.8	66290.3	13450	-9.1	345.4	11.9	0.422957
20364.8	73520.9	18153	27771.7	71352	25508	-7.28	1449.8	-28.56	0.424103
112990	124788	59340	46978.8	120167	25621	20.93	235.4	-34.51	0.426396
6620.25	65588	6615	2303.4	62819.7	2403	-11.83	24.2	-20.23	0.426396
20705.2	109980	12338	238592	121425	128774	-4.55	9693.2	11.9	0.427542
59682.8	95206.5	41083	80099.8	96927.9	54158	20.93	537.9	15.47	0.428688
64459.5	87416.8	48325	100862	91087.3	72569	8.19	374	28.56	0.428688
24953.2	83359	19618	54780	78774.3	45574	-19.11	231	-16.66	0.428688
5158.5	64161.6	5269	3011.8	64022.5	3083	3.64	-47.3	-26.18	0.429835
165106	152988	70727	177784	140274	83061	-37.31	1819.4	11.9	0.430981
6372	82757.7	5046	67515.8	92621.5	47772	-25.48	2797.3	-10.71	0.430981
262143	116580	147365	262143	93973.7	182815	57.33	8137.8	95.2	0.432127
9128.25	70838.2	8445	8195	69236.5	7757	13.65	-5.5	-10.71	0.432127
88203.8	101111	57170	63283	100854	41122	-4.55	255.2	1.19	0.435566
48935.2	99119.8	32355	93501.1	99875.9	61353	9.1	345.4	80.92	0.436712
58834.5	81218.7	47474	109220	78055.5	91702	16.38	589.6	42.84	0.436712
11724.8	71792.3	10703	5216.2	76923.7	4444	0	107.8	-19.04	0.436712
29184	92637.9	20646	47384.7	106117	29264	-12.74	500.5	58.31	0.440151
12864.8	69402.7	12148	12916.2	69754.9	12135	-5.46	62.7	-2.38	0.440151
19230	99735.5	12636	46411.2	109269	27836	10.92	411.4	29.75	0.440151
227558	135819	109802	262143	103468	166039	21.84	7155.5	39.27	0.445882
5967	66984.1	5838	6394.3	67666.2	6193	2.73	294.8	-11.9	0.445882
15165	67480.5	14728	11921.8	68953.1	11331	4.55	55	27.37	0.448174
155997	110262	92719	133252	103519	84359	-29.12	1463	-11.9	0.450467
66204.8	90710.9	47831	89645.6	87126.3	67431	11.83	785.4	52.36	0.450467
248750	175597	92838	262143	186273	92229	9.1	5808	-38.08	0.453905
58995.8	91176.6	42405	79160.4	89003.8	58288	22.75	948.2	40.46	0.455052
16019.2	67193.9	15624	17257.9	67386.4	16784	-6.37	105.6	10.71	0.460783
5706.75	66713.8	5606	8680.1	65597.2	8672	8.19	17.6	9.52	0.463075
133492	102937	84989	121270	102093	77846	0	798.6	21.42	0.463075
9846.75	65006.2	9927	5790.4	66169.1	5735	2.73	20.9	45.22	0.463075
52764.8	82180.5	42078	55953.7	81510.2	44988	-32.76	394.9	13.09	0.465368
6297.75	65037.7	6346	6123.7	65468.6	6130	1.82	19.8	2.38	0.466514
116078	95373.9	79763	74937.5	90816.9	54077	-30.03	92.4	-65.45	0.468806
44140.5	83435.5	34671	70216.3	83315.8	55232	0.91	327.8	27.37	0.473391
5082	65420.1	5091	2069.1	62230.6	2179	-23.66	-1.1	-14.28	0.473391
64256.2	89762.1	46914	139073	87484.3	104182	-24.57	871.2	59.5	0.474537
9600.75	65039.8	9674	15051.3	64758.5	15232	16.38	26.4	41.65	0.474537
5528.25	64893.3	5583	9813.1	64882.1	9912	-16.38	119.9	29.75	0.477976
262143	179859	95518	262143	68367.5	251286	2.73	38341.6	-10.71	0.477976
8274	102233	5304	93724.4	144719	42443	10.92	3671.8	33.32	0.480269
30699.8	79135.4	25424	59051.3	83322.3	46446	5.46	40.7	44.03	0.481415
146934	109532	87915	205660	93007.4	144915	-4.55	444.4	13.09	0.481415
262143	157216	109275	262143	91387.8	187988	30.94	7372.2	46.41	0.482561
24044.2	69888	22547	37712.4	71086	34768	-8.19	265.1	-5.95	0.482561
20693.2	83987.9	16147	14784	75652.7	12807	-14.56	317.9	29.75	0.486
18588	72549.8	16791	6417.4	75833.2	5546	-25.48	38.5	20.23	0.486
12672.8	70700.7	11747	10204.7	73403.1	9111	18.2	95.7	-15.47	0.490585
21005.2	73709.6	18676	18929.9	71972.5	17237	-13.65	352	41.65	0.492877
123754	120600	67250	101185	133302	49746	-40.04	2215.4	-23.8	0.494023
205487	140983	95521	262143	109711	156592	5.46	8708.7	94.01	0.494023
74582.2	99761.7	48995	120229	89860.4	87684	12.74	1149.5	80.92	0.497462
12031.5	80937.8	9742	9732.8	75673.1	8429	9.1	-2.2	-5.95	0.498608
26768.2	83764.7	20943	51466.8	79499.6	42427	20.93	363	17.85	0.499754
84968.2	96748.9	57556	170094	100215	111234	-36.4	563.2	211.82	0.500901
69593.2	87290.9	52249	122781	80933.5	99422	38.22	935	11.9	0.503193
119737	100495	78084	180388	142136	83173	-2.73	4427.5	4.76	0.504339
92571	90626.7	66942	52199.4	87865.1	38934	-5.46	210.1	-29.75	0.506632
70255.5	93177.3	49414	88301.4	88700.7	65241	-17.29	306.9	-14.28	0.507778
5565	64379.1	5665	4391.2	62236.5	4624	0	28.6	40.46	0.507778
6746.25	66624.8	6636	2744.5	64031.2	2809	14.56	-17.6	-36.89	0.508924
20700.8	132343	10251	250945	143339	114735	-7.28	10268.5	-1.19	0.51007
262143	107305	160103	262143	68368.1	251284	22.75	44385	110.67	0.511217
84795	94689.3	58688	138714	90498.8	100452	16.38	383.9	27.37	0.513509
10965	64634.1	11118	6997.1	64558.9	7103	-10.01	13.2	-30.94	0.515802
126101	118868	69524	71995	112091	42093	4.55	104.5	14.28	0.516948
24753	90859.9	17854	225721	106265	139207	0	8918.8	9.52	0.516948
262143	145531	118049	262143	68367.8	251285	20.02	41669.1	113.05	0.522679
7913.25	65712.5	7892	8901.2	65537.5	8901	5.46	33	38.08	0.523825
262143	196872	87264	262143	144503	118889	1.82	7844.1	17.85	0.524971
62259	90942	44866	65239.9	82469.8	51844	-9.1	101.2	-35.7	0.527264
9660.75	66891.4	9465	5263.5	66387.4	5196	24.57	56.1	-28.56	0.52841
7566	71809.6	6905	5673.8	80624.1	4612	-7.28	9.9	3.57	0.52841
100011	95896.3	68348	168058	90508.2	121689	-23.66	1311.2	46.41	0.52841
49354.5	77772.9	41589	71612.2	77538.6	60527	12.74	412.5	-38.08	0.529556
6686.25	66332.1	6606	2542.1	63806.6	2611	-31.85	-15.4	-8.33	0.532995
7500.75	65048.2	7557	7755	65603.7	7747	4.55	3.3	10.71	0.535287
66519.8	83046.4	52494	101640	79675.1	83603	-6.37	795.3	-17.85	0.536434
11756.2	73481.9	10485	15554	79450.3	12830	-10.01	367.4	16.66	0.538726
108504	103697	68574	70083.2	102712	44717	-54.6	304.7	-4.76	0.538726
49007.2	74421.6	43156	37599.1	77355.9	31854	-14.56	398.2	35.7	0.539872
42426	79879.1	34808	46847.9	78059.2	39332	10.01	323.4	73.78	0.542165
88772.2	92130.7	63147	96398.5	88134.5	71681	-36.4	1007.6	41.65	0.542165
21506.2	82451.9	17094	8096	77456.9	6850	7.28	-66	14.28	0.543311
44380.5	83150.5	34979	54131	86827.9	40857	11.83	283.8	35.7	0.543311
6828	85153.1	5255	109706	95494.9	75289	10.01	3985.3	9.52	0.544457
5425.5	64789.6	5488	9543.6	68920	9075	-7.28	64.9	16.66	0.54675
32954.2	122397	17645	262143	130686	131459	-32.76	13610.3	54.74	0.549042
21533.2	77047.6	18316	9232.3	74166.2	8158	11.83	24.2	-39.27	0.550188
46833.8	89382.2	34339	68264.9	92464.6	48384	-12.74	616	11.9	0.551335
92041.5	104438	57757	134872	107006	82603	10.92	953.7	110.67	0.555919
35337	73915.5	31331	67126.4	71580.5	61458	30.94	215.6	27.37	0.557066
50483.2	146282	22617	262143	80757.2	212734	-22.75	23017.5	26.18	0.558212
68820.8	84459.8	53401	34408	79425.3	28391	20.93	1.1	-8.33	0.561651
29449.5	160339	12037	262143	151134	113673	19.11	13680.7	-30.94	0.561651
52705.5	89200.4	38723	58931.4	81951.5	47127	15.47	312.4	-2.38	0.561651
6258.75	67786.1	6051	2896.3	66391	2859	29.12	-13.2	34.51	0.561651
115167	94591.9	79791	126938	133744	62201	18.2	2187.9	-26.18	0.561651
128744	96072.6	87823	200276	112716	116446	28.21	2055.9	-1.19	0.562797
108283	97846.5	72526	73596.6	90669	53196	0	265.1	-7.14	0.562797
107398	89002.1	79082	77619.3	85715.3	59346	28.21	35.2	26.18	0.563943
94593.8	95103.1	65185	104648	102725	66763	13.65	2162.6	32.13	0.565089
7554	67163.1	7371	2655.4	69637.6	2499	-4.55	82.5	-8.33	0.568528
29439	96316.4	20031	10796.5	97500.3	7257	-20.02	3.3	-15.47	0.574259
130097	106835	79806	141709	109398	84892	27.3	1577.4	20.23	0.574259
7953	71653.5	7274	5384.5	80400.7	4389	-4.55	-31.9	7.14	0.577698
67221.8	81431.5	54100	127071	79472.8	104787	-12.74	308	26.18	0.578844
81516	88400.7	60432	53991.3	91705.7	38584	-60.06	366.3	10.71	0.583429
113253	115017	64531	123646	127815	63398	16.38	1772.1	-16.66	0.584575
105081	109034	63160	115151	104713	72069	4.55	1199	-11.9	0.585721
52669.5	79938.6	43180	102870	78409.8	85980	-27.3	680.9	38.08	0.588014
84876	84850.1	65556	58418.8	97373.6	39318	-9.1	438.9	67.83	0.590306
56674.5	79591.6	46666	94661.6	83775.5	74052	-3.64	459.8	14.28	0.591452
23875.5	73939.4	21162	9835.1	70550.9	9136	-0.91	6.6	39.27	0.593745
117632	99922.8	77151	247118	115630	140060	0	7674.7	7.14	0.593745
6044.25	69348	5712	4742.1	70792.3	4390	-10.01	13.2	-16.66	0.597184
44214.8	86891.5	33348	52291.8	83908.6	40842	4.55	68.2	23.8	0.59833
50271	87808.1	37520	50056.6	83008.8	39520	17.29	11	32.13	0.59833
16763.2	81667.9	13452	15082.1	85778.1	11523	7.28	-23.1	-5.95	0.605207
6987	68960.9	6640	4293.3	64860.7	4338	14.56	2.2	-65.45	0.606353
116001	99098.5	76714	68828.1	107770	41855	6.37	512.6	-59.5	0.606353
168238	142171	77552	238675	153207	102096	-29.12	4537.5	-8.33	0.606353
5755.5	66000.4	5715	4618.9	68038.7	4449	-27.3	38.5	5.95	0.608646
14346.8	100840	9324	152568	112124	89175	10.92	6418.5	-17.85	0.610938
51348	93021.4	36176	36568.4	84875.6	28236	-22.75	-35.2	51.17	0.610938
60409.5	87737.9	45123	80209.8	98492.2	53371	-26.39	517	38.08	0.612085
29475.8	95691.4	20187	34811.7	97172.6	23478	-10.01	222.2	-10.71	0.612085
26677.5	67715.1	25819	16373.5	69760.4	15382	7.28	165	26.18	0.612085
20496	70396	19081	25393.5	71544.1	23261	-1.82	30.8	-20.23	0.612085
10500	74400.3	9249	50672.6	80295.9	41358	-13.65	1634.6	-3.57	0.614377
58458	77978.9	49130	49900.4	78625.6	41593	10.01	-70.4	-10.71	0.617816
54608.2	77019.9	46466	82064.4	75372	71355	-10.92	533.5	63.07	0.620108
157023	145517	70718	196452	113994	112942	10.01	993.3	103.53	0.622401
113350	101877	72916	89536.7	110352	53174	-25.48	833.8	-21.42	0.624693
145766	110711	86287	80566.2	125870	41948	-5.46	656.7	49.98	0.625839
8082	66191.2	8002	11521.4	65812.5	11473	20.93	29.7	-7.14	0.626985
18636.8	69511	17571	28382.2	67764.1	27449	-1.82	198	26.18	0.626985
5874.75	66346.3	5803	8036.6	66325	7941	28.21	29.7	-14.28	0.628132
118896	86304.1	90285	69813.7	97855.1	46756	0.91	458.7	-48.79	0.630424
8410.5	65532.1	8411	5837.7	64505.1	5931	-2.73	40.7	-27.37	0.630424
12823.5	65882.8	12756	12190.2	66188.6	12070	4.55	53.9	11.9	0.630424
6992.25	74281.7	6169	5585.8	78170.2	4683	22.75	59.4	24.99	0.63157
69726	92184	49570	95463.5	88152.9	70971	21.84	617.1	53.55	0.632717
123502	132173	61237	197020	158875	81271	15.47	2567.4	-10.71	0.641886
113627	116285	64038	51627.4	101271	33410	-17.29	117.7	40.46	0.643033
17874	99726.8	11746	212804	116902	119299	-33.67	8933.1	42.84	0.645325
18692.2	110851	11051	262143	151840	113144	8.19	11484	-17.85	0.645325
147874	230662	42014	262143	68368.1	251284	13.65	79514.6	52.36	0.646471
45534.8	77144.1	38683	67174.8	77141.1	57069	27.3	421.3	2.38	0.647617
37661.2	82791.1	29812	50415.2	81778.4	40402	20.02	467.5	39.27	0.647617
10797	74577.6	9488	9847.2	72364.4	8918	39.13	-11	5.95	0.648764
76656.8	85145.9	59002	104958	85204.8	80729	13.65	458.7	17.85	0.648764
40514.2	108426	24488	62796.8	127146	32368	13.65	140.8	107.1	0.64991
15111.8	100422	9862	193293	111112	114008	-1.82	8217	-21.42	0.64991
93013.5	82086.4	74260	76420.3	90353.3	55430	23.66	501.6	-3.57	0.653349
100816	127933	51645	114066	153103	48826	50.05	2643.3	8.33	0.656787
19353	67766.5	18716	15522.1	68975.9	14748	25.48	125.4	-11.9	0.657934
9767.25	73643.2	8692	7862.8	74271.6	6938	3.64	128.7	2.38	0.65908
42724.5	78499.3	35669	70281.2	77771.7	59224	-10.01	470.8	33.32	0.660226
240323	180524	87245	262143	105131	163414	-14.56	19303.9	19.04	0.661372
103162	89202.1	75792	77792	86508	58933	-9.1	86.9	-11.9	0.663665
112584	111132	66392	118770	103566	75157	-26.39	2530	24.99	0.663665
121879	98558.1	81043	137914	106296	85030	2.73	2911.7	-28.56	0.664811
12030	110265	7150	150261	140376	70151	4.55	6275.5	23.8	0.665957
207954	164123	83038	262143	154793	110986	-15.47	3165.8	108.29	0.667103
10296.8	65161	10356	14525.5	65928.6	14439	19.11	57.2	51.17	0.66825
120706	120709	65534	193274	156345	81016	-29.12	5311.9	-9.52	0.669396
104039	102909	66256	90986.5	117255	50854	20.02	133.1	-32.13	0.671688
5452.5	64781.6	5516	6723.2	62845.8	7011	14.56	-4.4	5.95	0.671688
42118.5	173384	15920	262143	121130	141829	-31.85	21698.6	8.33	0.671688
66567	86380	50504	106894	82917.6	84486	-11.83	463.1	-23.8	0.672834
235109	165650	93016	262143	122747	139961	-14.56	8738.4	-35.7	0.673981
8856.75	81316.3	7138	10200.3	87008.6	7683	-19.11	167.2	-17.85	0.673981
49579.5	76514	42466	83219.4	74808.9	72904	27.3	576.4	28.56	0.676273
262143	155033	110814	262143	81231.5	211492	24.57	14161.4	176.12	0.676273
55655.2	80840.1	45119	59198.7	81987.5	47320	20.02	334.4	90.44	0.677419
8046.75	67844.1	7773	5703.5	67862.1	5508	15.47	28.6	-20.23	0.682004
171787	130329	86383	262143	127024	135249	-2.73	4881.8	-3.57	0.682004
30782.2	71312	28289	23815	69891.2	22331	-40.04	372.9	59.5	0.684297
200378	159386	82391	262143	134281	127939	-20.93	7597.7	17.85	0.684297
56454	100105	36959	121475	100925	78880	6.37	279.4	4.76	0.685443
7247.25	76953.3	6172	63429.3	88813.2	46805	-8.19	2696.1	41.65	0.686589
19611	76030.9	16904	75182.8	74661	65994	16.38	23.1	-29.75	0.687735
4911	63493.3	5069	4291.1	62093.5	4529	-3.64	-3.3	9.52	0.688882
7395.75	68507.1	7075	20163	89025.3	14843	4.55	510.4	27.37	0.688882
126882	121564	68403	106532	148190	47113	50.96	852.5	-8.33	0.690028
8019.75	64718.9	8121	4592.5	65586	4589	27.3	-1.1	15.47	0.690028
37520.2	132965	18493	262143	97569.8	176077	25.48	19643.8	8.33	0.691174
123748	106029	76488	89659.9	95802.5	61334	76.44	170.5	-24.99	0.694613
85313.2	88462.4	63203	70077.7	92781.9	49499	-37.31	254.1	66.64	0.694613
7440	92067.2	5296	106256	98373.5	70787	-8.19	4441.8	29.75	0.695759
7916.25	70748.6	7333	4614.5	68809.1	4395	-3.64	16.5	-1.19	0.695759
102072	110195	60705	139200	111021	82170	31.85	3021.7	-5.95	0.696905
36390	77766.2	30667	45049.4	77546.7	38072	-20.02	298.1	24.99	0.698051
262143	98865.8	173769	262143	68368.1	251284	13.65	39446	201.11	0.700344
25113	72397.2	22733	27832.2	71842.6	25389	-7.28	176	-32.13	0.700344
101242	111013	59768	72083	105013	44985	-6.37	524.7	26.18	0.700344
6516.75	75562.9	5652	56091.2	77497	47434	0.91	2370.5	20.23	0.706075
6332.25	68548.1	6054	11528	70135.4	10772	-37.31	315.7	-16.66	0.707221
40578	74380.3	35753	41516.2	73593	36971	-18.2	188.1	2.38	0.708367
17103.8	66068.1	16966	47682.8	70354.6	44417	-9.1	29.7	-52.36	0.708367
79107.8	101208	51225	159450	103680	100788	6.37	1227.6	129.71	0.708367
5592.75	66327.6	5526	3722.4	63794.8	3824	-11.83	3.3	3.57	0.709514
216977	174316	81575	195052	199918	63941	-25.48	1560.9	33.32	0.71066
9268.5	72867.1	8336	12722.6	69240	12042	17.29	339.9	-2.38	0.71066
128348	114181	73667	108625	117993	60333	-3.64	636.9	-48.79	0.71066
13757.2	99513.8	9060	130643	106670	80264	26.39	5648.5	-8.33	0.711806
34647	121932	18622	262143	87109	197222	40.04	17683.6	-2.38	0.712952
157825	144472	71593	262143	91478.8	187801	-12.74	13692.8	8.33	0.718683
108860	96764.7	73728	262143	155079	110781	3.64	9753.7	85.68	0.720976
56559	88436.8	41913	83097.3	85886.1	63408	2.73	610.5	42.84	0.722122
5808	65751.1	5789	3199.9	64905.2	3231	-6.37	-27.5	-9.52	0.722122
8979.75	84179.2	6991	90090	97280.3	60692	3.64	3714.7	-2.38	0.722122
25139.2	76940.5	21413	18900.2	85885.7	14422	-16.38	123.2	8.33	0.723268
6516	81744.4	5224	74407.3	92849.4	52519	24.57	2875.4	21.42	0.724415
36317.2	80332.4	29628	41597.6	85394.7	31924	-39.13	427.9	27.37	0.724415
75866.2	104256	47690	66394.9	103846	41901	-10.01	123.2	74.97	0.727853
27531.8	121544	14845	262143	130960	131184	-2.73	11634.7	-51.17	0.730146
26462.2	113274	15310	262143	104207	164863	10.01	14346.2	14.28	0.730146
10584	75526.2	9184	18404.1	73823.7	16338	4.55	150.7	2.38	0.731292
27465	83296.1	21609	50414.1	107114	30845	-2.73	573.1	-13.09	0.731292
16303.5	128669	8304	219925	140861	102321	-0.91	8616.3	3.57	0.731292
78675.8	90901.1	56722	126007	86163.6	95841	17.29	257.4	16.66	0.731292
44694.8	75144.1	38980	32161.8	73479.4	28685	11.83	144.1	13.09	0.731292
6897.75	75004.3	6027	5163.4	74502.1	4542	12.74	84.7	2.38	0.733584
6443.25	78663.4	5368	16489	75859.8	14245	-17.29	258.5	23.8	0.733584
20297.2	68510.5	19416	12244.1	69145.1	11605	-30.03	121	9.52	0.735877
118114	109619	70615	84576.8	114561	48383	-4.55	969.1	-11.9	0.737023
7992	66056.7	7929	6470.2	63889	6637	8.19	525.8	-24.99	0.737023
8578.5	67588.4	8318	17788.1	66691.1	17480	24.57	45.1	-9.52	0.738169
82327.5	87255	61835	83747.4	78651.6	69782	-1.82	56.1	-3.57	0.740462
5854.5	73855.7	5195	4167.9	73684.2	3707	-32.76	-28.6	24.99	0.741608
8556	64966.5	8631	6157.8	65726	6140	0.91	583	-2.38	0.7439
46359	85046	35724	58797.2	83699	46038	5.46	658.9	-3.57	0.7439
27030	73770	24013	32270.7	76454.8	27662	16.38	150.7	10.71	0.7439
64958.2	87071.6	48892	88634.7	81082.7	71640	1.82	408.1	78.54	0.7439
111501	91209.4	80116	162874	149505	71396	12.74	3525.5	48.79	0.747339
24131.2	139238	11358	262143	156857	109525	-15.47	12427.8	34.51	0.747339
141850	118323	78567	146836	112269	85714	32.76	1371.7	33.32	0.748485
6024	65459.9	6031	10898.8	65253.4	10946	-6.37	26.4	-39.27	0.749632
68021.2	83122.1	53630	90682.9	78729.8	75486	-16.38	152.9	8.33	0.749632
65145.8	79886.8	53443	96240.1	81124.6	77747	-11.83	420.2	59.5	0.75307
180788	133608	88678	169465	137866	80557	3.64	2953.5	8.33	0.754216
6069.75	66353.2	5995	8405.1	83132.6	6626	23.66	66	21.42	0.754216
102484	97418.5	68944	65881.2	102364	42179	17.29	697.4	52.36	0.755363
7054.5	71633.7	6454	17955.3	74236.2	15851	2.73	15.4	47.6	0.756509
124434	112266	72639	167470	97200.4	112914	-7.28	876.7	52.36	0.757655
7149.75	70984.1	6601	3067.9	71832.1	2799	26.39	6.6	19.04	0.758801
8821.5	86662.5	6671	101326	95598.1	69463	-24.57	4339.5	9.52	0.759948
57226.5	90967.2	41228	72356.9	86808.1	54626	-3.64	589.6	8.33	0.764532
16794	67381.6	16334	14844.5	68529.8	14196	-3.64	-4.4	2.38	0.764532
7759.5	75527.5	6733	6822.2	82338.8	5430	-0.91	7.7	8.33	0.764532
76396.5	108875	45986	46571.8	136074	22430	-12.74	195.8	33.32	0.765679
8402.25	72339.7	7612	4430.8	71345.7	4070	11.83	-7.7	8.33	0.766825
11165.2	83283.2	8786	34856.8	98062.9	23295	12.74	106.7	-2.38	0.770264
116143	110159	69096	138778	137105	66336	-39.13	3182.3	-24.99	0.770264
62841	80889.9	50913	75875.8	78765.1	63132	3.64	324.5	2.38	0.773702
13285.5	67926.2	12818	2823.7	69543	2661	14.56	-5.5	13.09	0.774849
18233.2	78258.8	15269	12405.8	79833.7	10184	14.56	37.4	22.61	0.775995
75544.5	130016	38079	112715	135019	54710	-2.73	2271.5	19.04	0.775995
53419.5	87790.3	39878	54319.1	95033.4	37459	-10.01	645.7	42.84	0.78058
7026.75	69269.7	6648	12717.1	84048.8	9916	27.3	308	-17.85	0.786311
27649.5	92131.3	19668	21809.7	90549.3	15785	-2.73	16.5	40.46	0.787457
47265	74990.5	41306	43511.6	73621.4	38733	17.29	171.6	-14.28	0.793188
10520.2	73361.9	9398	19364.4	71938.4	17641	13.65	97.9	-11.9	0.794334
66916.5	82913.1	52892	116076	96068.5	79185	30.03	1705	52.36	0.794334
123506	110894	72989	262143	163409	105134	-28.21	10393.9	28.56	0.795481
10583.2	67878.6	10218	7069.7	71588.4	6472	-16.38	25.3	2.38	0.801212
7037.25	71127.9	6484	5089.7	67467.4	4944	16.38	106.7	24.99	0.802358
49920.8	78716.3	41562	108130	76669.5	92428	-0.91	1283.7	-15.47	0.802358
165656	132053	82213	181745	152893	77903	-6.37	3340.7	10.71	0.803504
61989	81755.5	49691	54682.1	75617.1	47392	23.66	515.9	-26.18	0.803504
262143	146509	117261	262143	128746	133439	0	7156.6	27.37	0.803504
20618.2	78651.8	17180	10432.4	75355.2	9073	13.65	-15.4	3.57	0.805797
253228	174521	95092	262143	112029	153352	-22.75	7042.2	46.41	0.805797
8313.75	74575.7	7306	53113.5	80756.5	43103	-39.13	2807.2	-7.14	0.806943
73041	90542.8	52868	47008.5	83516.3	36888	-60.97	393.8	2.38	0.806943
54177.8	86871	40872	64487.5	83295.6	50738	-25.48	278.3	33.32	0.810381
199642	141974	92156	262143	128161	134049	41.86	4920.3	-7.14	0.811528
23073.8	100643	15025	186905	110212	111141	-12.74	8232.4	-11.9	0.811528
52012.5	81304.5	41925	93577	78421.8	78201	47.32	199.1	47.6	0.811528
47192.2	94734.3	32647	63729.6	96088.5	43466	20.93	1142.9	-1.19	0.81382
98251.5	103956	61940	148186	148467	65412	12.74	3095.4	-24.99	0.814966
262143	160563	106997	262143	88899.4	193250	12.74	13618	82.11	0.818405
262143	115800	148358	262143	68367	251288	-7.28	19555.8	129.71	0.819551
6205.5	67656.6	6011	4039.2	68454.4	3867	-15.47	9.9	-3.57	0.819551
52583.2	83922.2	41063	105746	78740.5	88013	-17.29	358.6	98.77	0.820698
60470.2	85148.4	46542	127982	83590.7	100339	-17.29	458.7	35.7	0.820698
63143.2	86139.8	48040	19268.7	78249.7	16138	-26.39	-11	38.08	0.821844
19192.5	67820.5	18546	19648.2	67975.7	18943	-28.21	-28.6	-9.52	0.821844
10165.5	64492.4	10330	2840.2	63440.8	2934	24.57	-8.8	58.31	0.82299
9576	64919.1	9667	10480.8	65653.8	10462	18.2	128.7	-8.33	0.824136
18882	78783.4	15707	49639.7	79744.8	40795	13.65	1874.4	-38.08	0.824136
262143	115319	148977	262143	71230.5	241186	44.59	21921.9	98.77	0.825282
195812	141392	90760	239124	180094	87017	-35.49	4600.2	-14.28	0.825282
53706.8	79738.2	44141	59284.5	78883.9	49253	-19.11	150.7	27.37	0.825282
142413	104149	89614	187980	105981	116242	43.68	2695	15.47	0.826429
98704.5	116499	55526	109453	133887	53576	-29.12	2120.8	67.83	0.826429
262143	109876	156357	262143	68367.3	251287	2.73	26208.6	132.09	0.826429
10102.5	66998.3	9882	4291.1	70095.1	4012	-10.92	-11	-1.19	0.828721
114685	103295	72762	85100.4	96798.5	57616	12.74	90.2	48.79	0.829867
6174	77946.3	5191	70624.4	84391.3	54845	-12.74	2679.6	39.27	0.831014
262143	178245	96383	262143	106866	160760	-17.29	7498.7	24.99	0.831014
262143	127719	134512	262143	68367.8	251285	5.46	25074.5	27.37	0.831014
105678	102182	67778	220704	118648	121907	34.58	1247.4	-7.14	0.83216
16782.8	73261.5	15013	10343.3	74654	9080	-20.93	36.3	4.76	0.833306
111738	147398	49681	262143	94929.1	180975	5.46	18816.6	-1.19	0.835599
56447.2	86757.2	42640	103929	92762.7	73425	-0.91	297	42.84	0.836745
56142.8	85011.2	43281	86090.4	79227.4	71213	0	233.2	-17.85	0.836745
48645.8	81952.9	38901	78309	76225.9	67327	-23.66	276.1	92.82	0.842476
39726.8	72653.3	35835	55789.8	71855.8	50883	18.2	222.2	33.32	0.850499
226804	158480	93790	262143	141480	121429	39.13	4051.3	-17.85	0.850499
13155.8	67738.5	12728	13340.8	70360.7	12426	-21.84	201.3	17.85	0.851646
262143	179857	95519	262143	74239	231412	50.05	22170.5	57.12	0.851646
137176	105982	84826	111078	108976	66800	30.94	61.6	45.22	0.855084
11628.8	82407.2	9248	113364	103246	71958	39.13	4566.1	-7.14	0.85623
91380	94132	63620	55573.1	99566.4	36579	49.14	108.9	-9.52	0.859669
6219	66628.8	6117	11766.7	123205	6259	16.38	293.7	-33.32	0.859669
6288	65755.6	6267	5164.5	67315.2	5028	6.37	50.6	-1.19	0.863108
106942	91833.3	76318	84326	103256	53521	8.19	1611.5	22.61	0.8654
53285.2	82423.1	42368	66891	78912.9	55552	0.91	539	64.26	0.8654
11796	67765	11408	8421.6	67266.1	8205	14.56	8.8	34.51	0.8654
35620.5	71786.5	32519	18047.7	74183	15944	-25.48	25.3	23.8	0.866547
61772.2	81187	49864	99202.4	81168.2	80097	-26.39	540.1	40.46	0.867693
7188.75	71588.2	6581	7078.5	72688.3	6382	36.4	162.8	-13.09	0.871131
262143	131841	130307	262143	122085	140720	29.12	5720	-13.09	0.872278
89528.2	92752.3	63258	61760.6	91575.4	44199	4.55	36.3	-10.71	0.873424
6548.25	66410.7	6462	6195.2	69677.1	5827	-25.48	7.7	-7.14	0.87457
13095.8	99012.8	8668	160871	115883	90978	-15.47	6865.1	34.51	0.87457
24166.5	106551	14864	51065.3	118687	28197	20.02	1332.1	57.12	0.875716
14619	68117.4	14065	4218.5	101343	2728	-14.56	-38.5	8.33	0.875716
21732	67992	20947	11650.1	68777.7	11101	20.02	59.4	41.65	0.876863
38305.5	76417.4	32851	53078.3	75553.1	46041	36.4	248.6	16.66	0.879155
103648	99889.1	68002	58611.3	92277.7	41626	49.14	239.8	-51.17	0.882594
227344	148537	100306	250786	151334	108604	42.77	2602.6	28.56	0.884886
99175.5	91956.3	70681	61706.7	93589.7	43210	-34.58	53.9	-1.19	0.887179
199106	156041	83623	262143	104512	164381	2.73	20263.1	0	0.888325
101199	104959	63188	69382.5	116972	38873	16.38	1058.2	4.76	0.889471
6162.75	74215.7	5442	22000	76965.4	18733	-5.46	504.9	-13.09	0.891764
63229.5	82398.3	50290	93485.7	79883.7	76695	59.15	831.6	8.33	0.891764
5677.5	69469.9	5356	18859.5	68422.1	18064	20.93	45.1	10.71	0.89291
122328	102873	77930	102751	96161.3	70027	-30.03	172.7	15.47	0.894056
262143	155572	110430	262143	78654.5	218421	13.65	11346.5	120.19	0.895202
262143	145624	117974	262143	79148.1	217059	31.85	5292.1	148.75	0.895202
256475	127708	131616	262143	68368.1	251284	45.5	6491.1	91.63	0.896348
104853	94635.1	72612	85761.5	91899.2	61159	-21.84	361.9	-2.38	0.896348
23770.5	90893.5	17139	138742	122810	74038	-30.03	5338.3	65.45	0.898641
91318.5	102514	58379	49132.6	111479	28884	-20.93	-20.9	-27.37	0.899787
232772	165903	91951	262143	130723	131421	5.46	2643.3	7.14	0.899787
262143	136080	126248	262143	68368.1	251284	16.38	42175.1	70.21	0.90208
46905.8	126915	24221	262143	95302	180267	45.5	18937.6	-15.47	0.90208
262143	120880	142123	262143	68367.8	251285	63.7	75744.9	226.1	0.903226
23058	71182.3	21229	25240.6	71000.4	23298	-20.02	378.4	-14.28	0.906664
7823.25	68260.5	7511	4479.2	68140.4	4308	-12.74	4.4	-9.52	0.907811
262143	105108	163449	262143	68367.8	251285	37.31	94209.5	339.15	0.907811
70784.2	203426	22804	262143	96342.5	178320	-30.94	32238.8	28.56	0.908957
35804.2	70845.3	33121	32304.8	70479.3	30039	-36.4	271.7	2.38	0.910103
5426.25	67697.5	5253	4164.6	69166.6	3946	4.55	5.5	22.61	0.910103
27353.2	86241.8	20786	23148.4	82198.4	18456	20.02	112.2	-15.47	0.910103
262143	100422	171076	262143	68368.1	251284	-0.91	26764.1	136.85	0.911249
23934.8	79209.6	19803	72004.9	83331.8	56628	36.4	2861.1	10.71	0.914688
262143	103020	166762	262143	68367.5	251286	62.79	41566.8	168.98	0.915834
52412.2	73288.6	46868	73784.7	72900.4	66331	11.83	503.8	13.09	0.915834
61038.8	83166.7	48099	56263.9	83542.4	44137	26.39	378.4	29.75	0.916981
262143	167862	102345	262143	118208	145335	14.56	17289.8	-36.89	0.919273
59988	88425	44460	88471.9	87953.9	65922	20.02	730.4	-1.19	0.920419
262143	178131	96445	233999	214949	71344	-10.92	3038.2	72.59	0.921565
9566.25	74290.1	8439	6333.8	75375.3	5507	5.46	12.1	7.14	0.923858
262143	172407	99647	262143	68366.4	251290	24.57	73243.5	110.67	0.923858
146862	108197	88956	108266	135542	52348	-13.65	1023	-3.57	0.925004
24294.8	111568	14271	220255	135969	106161	16.38	9182.8	44.03	0.927297
55476	79577.9	45687	54098	75771.9	46790	-38.22	52.8	-11.9	0.927297
5103	64400.2	5193	3355	63327.6	3472	-15.47	48.4	10.71	0.928443
51840.8	78208	43441	90202.2	76562.8	77211	16.38	312.4	101.15	0.929589
10747.5	98139.6	7177	128454	101614	82846	26.39	5231.6	20.23	0.930735
58212.8	85868	44429	107746	82481.6	85610	26.39	452.1	40.46	0.930735
94338.8	96188.1	64276	112457	131232	56160	14.56	1908.5	-5.95	0.934174
39341.2	79674.5	32360	48424.2	85933.6	36930	-19.11	399.3	-14.28	0.934174
31625.2	76657.6	27037	36608	79481.3	30185	10.01	223.3	-9.52	0.934174
22092	89080.2	16253	122274	91822.4	87270	0.91	4139.3	-7.14	0.93532
56017.5	78473.8	46782	68866.6	87617	51511	-29.12	518.1	-28.56	0.94449
78470.2	96419.4	53336	149242	106959	91444	-13.65	421.3	-9.52	0.94449
18240	82542.2	14482	10594.1	80535.3	8621	0.91	6.6	7.14	0.946782
28479.8	73384	25434	9600.8	68840	9140	-2.73	-41.8	-4.76	0.947929
183944	134421	89681	262143	122716	139996	15.47	3716.9	85.68	0.949075
9674.25	83510.5	7592	85069.6	100011	55745	20.02	3600.3	32.13	0.950221
8193.75	65790.9	8162	8351.2	65671.3	8334	4.55	20.9	-30.94	0.952513
5881.5	66092.2	5832	9238.9	65556.6	9236	-21.84	23.1	27.37	0.952513
97273.5	97477.3	65399	48647.5	99589.6	32013	66.43	53.9	7.14	0.954806
6230.25	81271	5024	6354.7	92403.3	4507	-29.12	25.3	-24.99	0.957098
21947.2	88567.4	16240	86652.5	88700.3	64023	15.47	124.3	32.13	0.959391
14396.2	65478	14409	5980.7	64571.9	6070	-3.64	0	-4.76	0.960537
134276	120644	72941	211103	172406	80246	21.84	2850.1	-21.42	0.961683
14764.5	95330.7	10150	179711	120917	97402	-29.12	7439.3	-15.47	0.96283
35365.5	71193.8	32555	33136.4	69692.8	31160	7.28	215.6	-40.46	0.96283
167992	142195	77426	176760	146663	78985	-1.82	1943.7	38.08	0.967414
7415.25	66397.8	7319	5835.5	66765.9	5728	0	165	-16.66	0.969707
49047.8	76442.2	42050	37585.9	83573	29474	-11.83	345.4	-2.38	0.969707
6123	66250.1	6057	11498.3	64263.4	11726	7.28	198	-8.33	0.970853
68946.8	84008.7	53786	117840	80803	95575	6.37	606.1	-23.8	0.973146
33073.5	76258.8	28423	57139.5	78038.9	47985	24.57	253	11.9	0.974292
27199.5	76800.8	23210	38830	75288.9	33800	-40.04	198	27.37	0.974292
6020.25	72780.5	5421	6769.4	79136.5	5606	17.29	160.6	3.57	0.976584
6528.75	67915.6	6300	6120.4	67378.9	5953	-2.73	89.1	1.19	0.977731
47190.8	74188.4	41687	56937.1	74192.4	50294	63.7	397.1	4.76	0.977731
159329	108371	96352	125137	109510	74888	-75.53	1221	54.74	0.978877
20943.8	71670.9	19151	17697.9	75066.3	15451	-12.74	-13.2	23.8	0.980023
94221.8	150958	40905	229583	170375	88311	-34.58	6872.8	59.5	0.981169
78349.5	90735.3	56590	155754	87142.5	117136	48.23	977.9	121.38	0.983462
10776	68578	10298	14203.2	66316.7	14036	1.82	-17.6	-7.14	0.983462
7122.75	66609.1	7008	14701.5	65815.8	14639	-2.73	82.5	23.8	0.983462
6359.25	81926.4	5087	75521.6	86019.4	57538	20.02	2860	2.38	0.985754
17903.2	71753.1	16352	33359.7	83387.8	26218	10.01	221.1	19.04	0.985754
74337.8	86423.8	56371	117842	86345.2	89442	-2.73	488.4	-21.42	0.985754
262143	144930	118539	262143	68366.2	251291	13.65	40337	128.52	0.99607
60721.5	89629.1	44399	54446.7	78631.5	45379	28.21	332.2	16.66	0.999509
23635.5	70507.4	21969	14628.9	70313.1	13635	-19.11	20.9	35.7	0.999509
64290	82864.1	50846	57762.1	80179.1	47213	20.02	345.4	20.23	1.0018
20358	67352.3	19809	16132.6	66894.4	15805	0	33	36.89	1.00295
63552	78508.3	53051	87061.7	77067.3	74035	33.67	556.6	77.35	1.00409
9212.25	108196	5580	71421.9	100782	46444	-15.47	2879.8	8.33	1.00524
10451.2	74054.8	9249	30357.8	75965.2	26190	0	1146.2	20.23	1.00524
22047.8	68012.3	21245	20803.2	78462.2	17376	6.37	58.3	23.8	1.00639
98457	105730	61028	71973	115850	40715	-37.31	1173.7	-20.23	1.00753
108817	97104	73441	51731.9	96367.4	35181	26.39	334.4	-15.47	1.00753
13423.5	88842.9	9902	124746	96192.7	84989	8.19	5174.4	30.94	1.01212
13943.2	74376.1	12286	4892.8	76364.5	4199	8.19	-37.4	21.42	1.01212
61158	79921.2	50150	96558	75022.8	84348	40.04	641.3	107.1	1.0167
5979	65100.5	6019	11101.2	65708.8	11072	1.82	80.3	0	1.01785
18781.5	67876.1	18134	9236.7	68130.2	8885	15.47	79.2	-9.52	1.01785
155726	134391	75940	262143	129666	132493	3.64	7518.5	26.18	1.02014
38751.8	99472.6	25531	168433	126168	87490	30.03	5221.7	21.42	1.02014
49793.2	81863.7	39862	49562.7	88006.4	36908	-17.29	325.6	69.02	1.02129
71102.2	111515	41786	117870	121604	63524	45.5	2289.1	26.18	1.02358
186210	137188	88954	262143	113039	151981	-4.55	2194.5	143.99	1.02473
17145.8	68826.6	16326	19547	68339.9	18745	8.19	100.1	-15.47	1.02473
46529.2	92888.4	32828	83402	92671.1	58981	0.91	367.4	51.17	1.02587
24602.2	74641.6	21601	34971.2	78531.8	29184	3.64	510.4	23.8	1.02587
59652.8	99541.8	39274	86051.9	100648	56032	-10.92	339.9	9.52	1.02702
87662.2	93867	61204	160944	93683.6	112588	2.73	755.7	22.61	1.02816
9366	68133	9009	6604.4	70013.9	6182	23.66	-15.4	22.61	1.0316
262143	151603	113321	262143	70586.7	243386	-7.28	12673.1	148.75	1.03275
102428	146509	45818	262143	139041	123559	16.38	18057.6	122.57	1.03733
14981.2	70644.1	13898	22537.9	70587.5	20925	-7.28	37.4	-10.71	1.03733
6451.5	82386.1	5132	102690	96428.3	69792	22.75	4246	35.7	1.03733
67496.2	88804.4	49811	104193	86176.9	79237	14.56	797.5	66.64	1.03848
98780.2	100026	64720	240525	95895.1	164378	13.65	2368.3	121.38	1.04192
141856	142787	65109	164298	133252	80805	-20.93	3225.2	15.47	1.04307
5095.5	64417.2	5184	4799.3	72840.9	4318	0.91	62.7	7.14	1.04421
97478.2	94178.8	67832	52504.1	92534.9	37185	-39.13	249.7	23.8	1.04421
9629.25	102015	6186	73789.1	98971.4	48861	-19.11	2632.3	29.75	1.04536
9267.75	66459.3	9139	9384.1	64149	9587	36.4	36.3	-7.14	1.0488
6837	79529.6	5634	5244.8	70783.2	4856	-7.28	33	21.42	1.04994
62781	79056.5	52044	69230.7	94968.2	47775	-21.84	79.2	92.82	1.05109
12068.2	65903.2	12001	9550.2	64939	9638	8.19	159.5	34.51	1.05338
93490.5	87456	70058	74089.4	81683.7	59443	6.37	88	49.98	1.05797
54473.2	92524.3	38584	103215	84705.3	79857	-29.12	1010.9	57.12	1.06599
7987.5	70292.6	7447	9145.4	79988.4	7493	-10.01	90.2	8.33	1.06599
14894.2	69972	13950	11596.2	66904.5	11359	0.91	419.1	23.8	1.06714
10040.2	73494.7	8953	4158	69586	3916	-9.1	8.8	36.89	1.07057
50916.8	80067.2	41676	86237.8	77228.8	73181	7.28	1234.2	11.9	1.07172
7640.25	75374.3	6643	6142.4	77116.5	5220	-10.92	53.9	-23.8	1.07631
8016.75	69449.5	7565	5371.3	76875.6	4579	11.83	8.8	33.32	1.07745
9120.75	66452.2	8995	3804.9	71001.7	3512	-0.91	0	54.74	1.0786
110194	98832	73070	176840	133556	86776	22.75	5127.1	5.95	1.0786
14705.2	75214.5	12813	9557.9	106059	5906	-28.21	110	29.75	1.0786
47130	85835.7	35984	103309	145874	46413	4.55	2026.2	-27.37	1.08318
221674	145493	99851	262143	89949.4	190994	57.33	7460.2	82.11	1.08548
27658.5	70292.3	25787	21580.9	68733.3	20577	-11.83	190.3	23.8	1.08548
83164.5	102458	53195	44495	105818	27557	-2.73	71.5	-57.12	1.08662
25758	75059	22490	7997	72258.6	7253	-31.85	-49.5	-36.89	1.08891
12068.2	71195	11109	7887	74286.1	6958	-30.03	-27.5	15.47	1.09006
60341.2	82994.5	47648	105977	84746.7	81954	-34.58	612.7	109.48	1.09121
32222.2	102337	20635	28200.7	99017.5	18665	-10.92	220	13.09	1.09235
38839.5	103809	24520	192018	114189	110204	-26.39	6605.5	16.66	1.0935
26614.5	117629	14828	216974	146068	97349	24.57	9769.1	42.84	1.09579
7341.75	66356.2	7251	11525.8	67035.4	11268	-2.73	72.6	-24.99	1.09694
6635.25	64517.5	6740	6315.1	65063.1	6361	17.29	-2.2	49.98	1.09694
7593.75	83291	5975	68546.5	100033	44908	-41.86	2795.1	30.94	1.09808
56463	82811.7	44684	76924.1	80000.3	63016	0.91	253	21.42	1.09808
39544.5	81414.6	31832	51892.5	79998.7	42511	31.85	489.5	32.13	1.09808
11805.8	82855.2	9338	24523.4	86982	18477	23.66	790.9	-8.33	1.09808
202222	181339	73083	262143	208379	82445	-58.24	6454.8	69.02	1.09923
8638.5	74628.6	7586	15427.5	74386.2	13592	-38.22	-7.7	27.37	1.10038
6729	66837.2	6598	6216.1	66154.3	6158	-32.76	-18.7	23.8	1.10152
54571.5	88260.4	40521	82403.2	83734.6	64494	20.93	581.9	135.66	1.10496
8109	63713.2	8341	11732.6	64516.5	11918	-10.92	107.8	9.52	1.10725
64172.2	81763.6	51436	102047	80276.5	83309	-5.46	161.7	24.99	1.1084
67182.8	80267.1	54853	45772.1	77646.6	38633	20.93	547.8	40.46	1.1084
64167.8	78094.3	53849	75529.3	76689	64545	29.12	192.5	22.61	1.10955
7221.75	63682	7432	7189.6	64158.2	7344	15.47	51.7	20.23	1.11184
9225.75	70567.1	8568	7482.2	67822.1	7230	11.83	58.3	-20.23	1.11413
16639.5	92117.4	11838	114569	110848	67736	10.92	4359.3	-3.57	1.11528
30498.8	72902.4	27417	73055.4	74174.8	64547	5.46	-11	-5.95	1.11642
64743	89429.8	47445	103548	92303.5	73520	22.75	515.9	63.07	1.1233
63495	94702.1	43940	74794.5	92196.8	53166	48.23	341	19.04	1.12445
83394.8	96326.2	56738	56142.9	122999	29914	-23.66	532.4	47.6	1.12559
5547	67232.9	5407	7284.2	67741.9	7047	-1.82	171.6	-10.71	1.12674
14190	66606.2	13962	16522	65979.3	16411	19.11	35.2	0	1.12674
8431.5	76479.8	7225	7220.4	74448.7	6356	10.01	40.7	-9.52	1.13018
76307.2	95783.8	52210	73727.5	87323.9	55332	8.19	-7.7	17.85	1.13018
157353	123319	83623	105985	130937	53047	60.06	143	8.33	1.13132
6927.75	83705.2	5424	85979.3	102993	54710	-2.73	3342.9	3.57	1.13247
7701.75	66143.6	7631	6930	63662	7134	20.93	231	17.85	1.13476
87119.2	101729	56124	63465.6	91814.4	45301	-15.47	489.5	-11.9	1.1382
12288.8	82889.6	9716	89552.1	94185.5	62312	10.01	3819.2	55.93	1.14049
96993	90136.7	70521	117729	85916.4	89802	-14.56	1676.4	-24.99	1.14623
7035	66156.7	6969	2811.6	65596.7	2809	12.74	-20.9	9.52	1.14737
14505	76286	12461	112812	94116.4	78554	17.29	4585.9	4.76	1.14852
11880.8	67139.5	11597	14383.6	66750	14122	7.28	205.7	-22.61	1.14966
9511.5	68058.3	9159	4918.1	67926.8	4745	14.56	-16.5	4.76	1.14966
96710.2	84628.6	74892	70528.7	84186.4	54904	-8.19	262.9	38.08	1.14966
5514	64368.6	5614	4338.4	65136.6	4365	-32.76	38.5	-29.75	1.15425
72096.8	80259.1	58871	53438	93807.4	37333	-1.82	42.9	5.95	1.1554
7561.5	77296.9	6411	22960.3	77471.4	19423	30.03	623.7	-21.42	1.15654
116833	113699	67342	118775	134949	57681	25.48	1233.1	63.07	1.15654
77270.2	90866.4	55730	73840.8	93432.3	51794	10.01	394.9	0	1.15769
128275	102694	81861	85941.9	95363.9	59061	45.5	289.3	21.42	1.15883
121493	106480	74776	143482	139419	67446	23.66	3448.5	-17.85	1.15998
101422	92825.6	71605	262143	117551	146148	-18.2	10863.6	47.6	1.16113
68963.2	80396.6	56216	45653.3	80406.7	37210	-32.76	138.6	44.03	1.16227
84639.8	93376.7	59404	61426.2	118523	33965	-9.1	863.5	-16.66	1.16342
8874	71985	8079	5544	71395.5	5089	16.38	34.1	8.33	1.16342
15041.2	68923.5	14302	8004.7	73555.2	7132	13.65	16.5	5.95	1.16457
58621.5	81011.7	47423	93914.7	87409.9	70413	-9.1	1120.9	78.54	1.16457
119990	119638	65729	149895	144349	68054	-6.37	3405.6	26.18	1.16571
241068	148037	106721	262143	68367.5	251286	55.51	4096.4	334.39	1.168
11007	82705.2	8722	76411.5	96683.2	51795	8.19	3183.4	-11.9	1.16915
245951	152685	105568	262143	143396	119807	-32.76	6583.5	26.18	1.1703
8407.5	69958.6	7876	5491.2	71502.3	5033	4.55	28.6	-15.47	1.17259
6110.25	64587.3	6200	6474.6	64388.4	6590	-14.56	30.8	40.46	1.17374
24300.8	84267.6	18899	15714.6	78550.2	13111	-10.01	-24.2	11.9	1.17374
139806	107850	84954	136132	108633	82125	6.37	66	86.87	1.17717
16497.8	96985.7	11148	218864	113632	126227	0	9476.5	39.27	1.17832
109683	119237	60285	230603	133910	112858	10.92	3166.9	-30.94	1.17947
15417.8	70971.2	14237	5800.3	70459.4	5395	4.55	7.7	38.08	1.1829
91066.5	82889.6	72001	130339	101849	83868	-40.04	2816	-7.14	1.18405
79038.8	100892	51341	170875	107466	104205	4.55	80.3	22.61	1.18634
10119.8	100182	6620	131299	108591	79241	-4.55	5641.9	-1.19	1.18978
117450	95811.4	80337	86704.2	116921	48599	42.77	1052.7	-41.65	1.19093
12064.5	102337	7726	142711	108039	86568	5.46	5636.4	-20.23	1.19093
8619.75	65556.9	8617	9474.3	66951.5	9274	9.1	62.7	22.61	1.19322
13163.2	118060	7307	212196	127738	108867	2.73	8786.8	69.02	1.19437
25924.5	99443.3	17085	214400	116778	120322	-2.73	8871.5	60.69	1.19781
112201	115645	63584	59962.1	130264	30167	-8.19	27.5	-7.14	1.19781
195029	140412	91028	262143	118760	144660	-40.95	3318.7	52.36	1.2001
13766.2	103166	8745	71309.7	106191	44009	-20.02	2846.8	-20.23	1.2001
189398	142377	87180	262143	122026	140788	18.2	5310.8	-32.13	1.20124
45204	93124.9	31812	220026	138536	104086	17.29	8494.2	-11.9	1.20354
93935.2	106963	57554	262143	119067	144287	25.48	13531.1	45.22	1.20468
13478.2	69804.8	12654	14006.3	67202.4	13659	-43.68	60.5	-27.37	1.20583
53772.8	100055	35221	82705.7	100015	54194	0.91	586.3	49.98	1.20698
53950.5	82747.1	42729	85638.3	85028.5	66006	-0.91	613.8	19.04	1.20812
7437	72734.1	6701	30127.9	76419.9	25837	-5.46	1192.4	-7.14	1.20927
55306.5	77857.3	46554	72839.8	76786	62168	-16.38	536.8	49.98	1.20927
86872.5	96201.1	59181	196906	102182	126289	23.66	1294.7	129.71	1.21041
9885.75	96625.3	6705	150735	124946	79063	34.58	5815.7	-34.51	1.21041
51976.5	86483.7	39387	95228.1	94401.3	66110	46.41	1056	13.09	1.21271
113542	103786	71697	131696	127906	67478	-17.29	1790.8	48.79	1.21615
12681	69954.7	11880	34067	69153.3	32285	-4.55	69.3	22.61	1.21615
126328	127660	64852	83031.3	119418	45567	-20.02	424.6	-8.33	1.21844
94099.5	101316	60868	61602.2	101185	39899	8.19	58.3	39.27	1.21958
104480	102131	67043	101518	140538	47340	-10.01	1937.1	13.09	1.22073
139929	106649	85987	262143	82466.4	208325	19.11	1530.1	266.56	1.22188
11571.8	72529.3	10456	3652	71786.9	3334	-18.2	-4.4	27.37	1.22417
262143	134384	127841	262143	99235.2	173122	63.7	12998.7	71.4	1.22417
90256.5	96109.4	61545	69958.9	95045.9	48238	0	108.9	24.99	1.22875
73470.8	103432	46552	126339	100424	82448	22.75	913	96.39	1.2299
91935	117267	51379	262143	94882	181065	-19.11	249.7	29.75	1.23219
262143	111481	154105	262143	68367.8	251285	-16.38	54107.9	191.59	1.23678
262143	108025	159036	262143	72621	236568	-5.46	18407.4	58.31	1.23792
122303	98649.4	81250	66590.7	109810	39742	20.93	238.7	45.22	1.24022
64938	90755.1	46893	80844.5	83206	63676	-20.02	492.8	-8.33	1.24136
238606	146720	106579	262143	120825	142187	-14.56	4956.6	44.03	1.24136
262143	152096	112954	262143	181934	94429	50.96	3330.8	-65.45	1.24251
87534.8	166851	34382	262143	128066	134148	6.37	13378.2	59.5	1.24251
10743.8	64864.3	10855	11257.4	65608.3	11245	-2.73	20.9	0	1.24251
262143	135902	126413	262143	90339.2	190170	-13.65	16611.1	-19.04	1.2448
262143	100954	170175	262143	68367.8	251285	-24.57	44825	105.91	1.24595
83062.5	110000	49487	63652.6	102884	40546	6.37	176	9.52	1.24709
119362	103331	75704	115022	121975	61800	-6.37	1569.7	47.6	1.24824
38639.2	77238.4	32785	44002.2	74313.3	38805	19.11	297	-10.71	1.24939
201670	199136	66370	262143	68367.8	251285	37.31	95979.4	64.26	1.25053
73467.8	88583.6	54353	95668.1	91365.8	68622	12.74	471.9	34.51	1.25168
14781.8	103520	9358	131616	150879	57169	0.91	5157.9	-42.84	1.25168
163632	202004	53087	262143	68367.8	251285	18.2	114809	-48.79	1.25168
70389.8	87579.3	52673	151256	91870.8	107898	12.74	-12.1	-57.12	1.25282
85237.5	97883.7	57069	113035	96479.1	76782	-7.28	1026.3	-29.75	1.25282
41933.2	81914.1	33549	73758.3	76995	62781	19.11	222.2	85.68	1.25282
262143	103680	165700	262143	68368.1	251284	40.95	69340.7	104.72	1.25282
5695.5	66940.5	5576	3378.1	66026.6	3353	-0.91	0	-13.09	1.25282
262143	139118	123491	262143	68368.1	251284	58.24	31146.5	48.79	1.25282
215812	165266	85580	214367	172050	81655	0	2875.4	22.61	1.25626
262143	111724	153770	262143	68367.8	251285	-21.84	26140.4	86.87	1.25626
70857	84071.4	55235	124574	79322.9	102922	22.75	768.9	44.03	1.25741
6195	64300.8	6314	1298	59362	1433	-25.48	15.4	-58.31	1.25856
78203.2	89179.2	57470	58726.8	95345.6	40366	-30.03	576.4	-14.28	1.2597
262143	136006	126317	262143	68367.5	251286	49.14	19924.3	65.45	1.2597
262143	94086.9	182595	262143	68367.5	251286	3.64	73773.7	377.23	1.2597
7291.5	71046.1	6726	7344.7	97358.9	4944	-8.19	45.1	21.42	1.26085
62604	99779.1	41119	101224	101162	65576	-64.61	528	32.13	1.26199
6607.5	70183	6170	31620.6	82223.9	25203	-1.82	1428.9	9.52	1.2746
94784.2	91001.8	68260	187032	89299.4	137261	25.48	613.8	84.49	1.2746
10177.5	67873.5	9827	17105	70944.5	15801	8.19	91.3	34.51	1.27575
113344	110656	67128	182018	129240	92299	42.77	4125	9.52	1.2769
67348.5	100900	43744	107434	109375	64373	40.95	960.3	101.15	1.2769
118940	97843.1	79667	79352.9	105931	49093	16.38	855.8	30.94	1.27804
104122	98116.7	69547	98650.2	91505.5	70653	-0.91	688.6	-60.69	1.27919
8893.5	100266	5813	63855	81825.5	51143	48.23	2411.2	-46.41	1.28263
135428	105903	83807	185625	104289	116648	-49.14	4291.1	19.04	1.28607
25705.5	163082	10330	149550	197452	49637	4.55	4301	45.22	1.29753
8531.25	67232.3	8316	9974.8	81795.4	7992	2.73	104.5	32.13	1.29753
9780.75	90714.9	7066	105135	131820	52269	16.38	4375.8	36.89	1.29867
21561.8	82193.5	17192	13805	80384.2	11255	-3.64	17.6	19.04	1.30097
12411.8	73725.8	11033	9675.6	75677.3	8379	-8.19	-28.6	40.46	1.30326
16554.8	67533.9	16065	9289.5	66065.8	9215	24.57	-28.6	-7.14	1.3044
30989.2	76788.9	26448	32213.5	77274.7	27320	20.93	379.5	11.9	1.30784
101060	119399	55470	262143	122192	140597	-36.4	898.7	147.56	1.30899
262143	162165	105940	262143	172993	99309	32.76	6382.2	-1.19	1.31128
25132.5	81265.2	20268	10494	80258.5	8569	0	20.9	17.85	1.31472
7044.75	83126.5	5554	89368.4	94082.9	62252	16.38	3580.5	38.08	1.31587
98759.2	143284	45171	262143	84915.3	202317	42.77	26321.9	76.16	1.31587
95231.2	96760.9	64500	54591.9	97899.4	36545	20.93	-2.2	33.32	1.31587
9591	69231.8	9079	10249.8	70338.3	9550	12.74	304.7	-24.99	1.31701
115004	98110.8	76820	95156.6	95562	65258	2.73	1711.6	-9.52	1.31701
8889.75	71863.7	8107	15445.1	68043.2	14876	-2.73	247.5	28.56	1.31701
7904.25	64662.7	8011	3012.9	63530.7	3108	-4.55	25.3	-17.85	1.31816
262143	119149	144187	262143	68367.5	251286	-36.4	64659.1	205.87	1.31816
250731	165711	99160	262143	126720	135573	-7.28	3845.6	116.62	1.31931
11604.8	64924.8	11714	4320.8	63433.7	4464	32.76	22	-4.76	1.32389
7004.25	68913.2	6661	9116.8	73184.5	8164	3.64	260.7	-17.85	1.32848
8385.75	67464.8	8146	13401.3	90983.9	9653	-10.01	96.8	9.52	1.32848
94877.2	93615.9	66419	43861.4	97755.5	29405	16.38	-18.7	4.76	1.33077
9720.75	69185.4	9208	3203.2	66642.8	3150	-8.19	-7.7	26.18	1.33421
8647.5	102984	5503	128684	147620	57129	-1.82	5283.3	27.37	1.33879
51071.2	74239.3	45084	45966.8	73209.1	41149	-5.46	311.3	-20.23	1.34108
47287.5	84105.5	36847	74748.3	78494.8	62408	15.47	365.2	-22.61	1.34223
58482	78543.3	48797	50685.8	76193.8	43596	-8.19	565.4	22.61	1.34223
13256.2	66398.8	13084	13101	64887.2	13232	-7.28	49.5	-46.41	1.34338
5174.25	64627.3	5247	5407.6	64411.6	5502	-4.55	-12.1	73.78	1.34911
14055	91018.6	10120	25186.7	93839.4	17590	-10.01	163.9	78.54	1.35025
40865.2	76836.8	34855	52477.7	73486.7	46800	25.48	279.4	36.89	1.35025
76874.2	85280.5	59076	104380	79262.3	86304	37.31	611.6	26.18	1.35255
12400.5	94905.9	8563	175461	127721	90032	0.91	7125.8	-19.04	1.35942
7828.5	90708.7	5656	114656	100393	74847	37.31	4557.3	-3.57	1.36057
9099.75	65226	9143	4959.9	64764.3	5019	2.73	28.6	9.52	1.36172
12715.5	78786.3	10577	7110.4	70358.9	6623	12.74	-2.2	-13.09	1.36286
56226.8	80086.9	46011	57346.3	78908.4	47628	9.1	497.2	22.61	1.36401
6480.75	65736.3	6461	4567.2	68399.5	4376	31.85	157.3	17.85	1.36401
5554.5	65189.8	5584	2786.3	61669.4	2961	-14.56	-4.4	24.99	1.36515
262143	169716	101227	262143	151675	113267	25.48	7685.7	-22.61	1.3663
14002.5	64679.2	14188	8597.6	65154.1	8648	-0.91	-35.2	10.71	1.37203
6398.25	64056.8	6546	5299.8	63964.6	5430	-21.84	29.7	52.36	1.37318
49300.5	83940.6	38491	84733	83786.9	66276	22.75	728.2	-3.57	1.37432
18192	67759.6	17595	18221.5	66111.1	18063	6.37	61.6	-11.9	1.37662
14445	79907.8	11847	42455.6	75855.2	36680	6.37	111.1	9.52	1.37776
17730	68129.8	17055	13335.3	69179.3	12633	10.92	119.9	5.95	1.37891
6213	64723.4	6291	6949.8	64358.1	7077	5.46	2.2	49.98	1.38235
50374.5	84515.5	39062	93633.1	83604.8	73397	-21.84	388.3	85.68	1.38349
24709.5	85278.9	18989	12534.5	86287.9	9520	18.2	12.1	57.12	1.38579
7311.75	67131.2	7138	5674.9	73733.2	5044	-37.31	-30.8	11.9	1.39152
19420.5	70461.3	18063	20553.5	67484.7	19960	8.19	33	3.57	1.39496
6609.75	68056	6365	9211.4	68366.7	8830	15.47	-24.2	-21.42	1.39496
92959.5	92734.5	65695	68717	89401.8	50373	-4.55	344.3	13.09	1.39725
126538	124220	66759	98206.9	136621	47109	21.84	84.7	-27.37	1.39725
88761.8	93236	62391	43352.1	104982	27063	-20.93	388.3	51.17	1.40069
8094.75	92453.4	5738	102614	122426	54930	1.82	4092	8.33	1.40183
65097	78453	54379	77449.9	79694.7	63690	15.47	159.5	41.65	1.40298
99876	93506.8	70000	73488.8	90089.1	53460	10.92	62.7	16.66	1.40757
8535	68047.4	8220	17471.3	69457	16485	-15.47	18.7	52.36	1.40871
105305	101614	67917	73711	129660	37257	0	357.5	-7.14	1.40871
76182	90296.3	55292	124501	89115.4	91559	3.64	1183.6	58.31	1.40986
7756.5	65922.7	7711	3936.9	62944.3	4099	-28.21	20.9	35.7	1.4133
38126.2	71868.2	34767	32514.9	69828.8	30516	-4.55	93.5	-1.19	1.41444
55477.5	79856.2	45529	92791.6	77501.9	78465	-2.73	550	61.88	1.41673
21487.5	155965	9029	262143	192204	89383	-1.82	12427.8	23.8	1.41903
43617.8	90317	31650	74462.3	120448	40515	-18.2	1794.1	51.17	1.42247
159938	125526	83502	145698	143091	66730	6.37	2938.1	10.71	1.42361
58281	96264.9	39677	165289	87848.3	123308	-11.83	469.7	34.51	1.42476
211191	156541	88415	262143	158360	108486	36.4	2351.8	47.6	1.4282
61941	78148.9	51944	103240	77455.5	87353	19.11	578.6	-63.07	1.4282
13425	65176.7	13499	9883.5	69528.2	9316	-1.82	165	21.42	1.42934
49503.8	78207.4	41483	72719.9	76197.5	62545	-12.74	524.7	-1.19	1.43164
9028.5	69915.1	8463	7871.6	67976.4	7589	-28.21	11	4.76	1.43278
36870	74692.8	32350	33257.4	72821.8	29930	11.83	90.2	22.61	1.43278
162096	126855	83742	195319	110090	116273	15.47	910.8	-29.75	1.43393
56564.2	77550.6	47801	77255.2	77037.7	65721	60.06	276.1	55.93	1.43737
6821.25	65404.2	6835	3141.6	65278.3	3154	-21.84	-15.4	-17.85	1.43737
9330.75	64853.1	9429	9868.1	65397.5	9889	7.28	22	7.14	1.44195
65076.8	113857	37458	100910	185312	35687	15.47	1888.7	2.38	1.44539
55874.2	91343.4	40088	110062	96372.5	74845	-5.46	26.4	-5.95	1.44539
11613.8	68139.5	11170	7554.8	66753.6	7417	0.91	-45.1	26.18	1.44998
162670	157886	67522	150990	163074	60680	-17.29	1646.7	58.31	1.45112
123213	133337	60560	261577	150623	113812	-23.66	5445	14.28	1.45112
154924	121990	83229	94840.9	126550	49115	28.21	503.8	-27.37	1.45227
10010.2	67919.2	9659	13603.7	67612	13186	-4.55	37.4	32.13	1.45456
112580	96275.3	76635	71816.8	98610.6	47729	-4.55	46.2	51.17	1.45571
12417.8	69675.5	11680	11830.5	69126.6	11216	-15.47	1.1	19.04	1.45571
11965.5	66988.8	11706	7749.5	65295.9	7778	-6.37	31.9	11.9	1.45685
7385.25	66337.7	7296	4642	65115.2	4672	4.55	-12.1	32.13	1.46029
37835.2	74589.3	33243	34218.8	72194	31063	20.02	30.8	8.33	1.46144
46019.2	86433.3	34893	83157.8	90188.7	60427	-20.02	469.7	26.18	1.46602
127093	140885	59120	160028	168616	62198	30.94	1535.6	47.6	1.46602
53888.2	78214.5	45153	62704.4	77356.2	53123	-21.84	443.3	38.08	1.46832
52379.2	79894	42966	93600.1	76173.5	80529	18.2	345.4	135.66	1.47175
43780.5	98465.9	29139	79609.2	106120	49164	2.73	2290.2	-1.19	1.47175
82414.5	107466	50259	63860.5	93416.7	44801	-0.91	1.1	-52.36	1.47175
58650.8	85008.3	45216	64050.8	84318.6	49783	23.66	14.3	54.74	1.4729
84175.5	140584	39240	210286	262143	49942	-37.31	5584.7	30.94	1.4729
14272.5	76412.3	12241	21935.1	125703	11436	5.46	471.9	-36.89	1.4729
29001.8	71520.6	26575	32527	70634.9	30179	21.84	143	2.38	1.47405
13110	76114.2	11288	8149.9	68344.4	7815	14.56	378.4	-15.47	1.47519
115483	110465	68513	104510	141872	48277	9.1	2406.8	-22.61	1.47519
85033.5	112538	49519	39298.6	119213	21604	2.73	126.5	29.75	1.47519
58526.2	99716	38465	63410.6	101363	40998	3.64	290.4	32.13	1.47634
51725.2	113389	29896	49256.9	123191	26204	28.21	118.8	10.71	1.48322
8413.5	79853.3	6905	9720.7	81350.5	7831	-2.73	107.8	-15.47	1.48322
61161	80673.2	49685	103035	77167.8	87504	-17.29	761.2	33.32	1.48665
19767	76095.5	17024	9425.9	79955.5	7726	5.46	50.6	21.42	1.4878
96528	122650	51578	161540	135406	78185	-18.2	1702.8	7.14	1.49124
58029.8	91967.4	41352	70999.5	96192.5	48372	-21.84	260.7	7.14	1.49239
75102.8	89543.4	54967	100595	97340.7	67727	-30.94	293.7	72.59	1.49353
41553	107408	25354	204256	145886	91757	8.19	9068.4	32.13	1.49582
87615.8	90353.8	63550	42341.2	88411.2	31386	0.91	290.4	33.32	1.49697
59850.8	81387.3	48194	92915.9	78324.5	77745	29.12	993.3	39.27	1.50156
24336.8	95396.4	16719	187442	111720	109955	-8.19	7979.4	24.99	1.5027
60024	83179.7	47292	78961.3	82542	62693	30.94	332.2	22.61	1.50614
120293	108283	72805	50249.1	120082	27424	53.69	286	-15.47	1.50614
77530.5	86639.1	58646	145431	92520.2	103015	10.92	953.7	60.69	1.51073
8791.5	66909.7	8611	11323.4	66975.7	11080	-1.82	101.2	-1.19	1.51302
6089.25	64427.7	6194	3890.7	63286.4	4029	1.82	16.5	7.14	1.51416
105295	96307.1	71652	160328	111532	94209	-23.66	5330.6	-58.31	1.51531
8684.25	67729.5	8403	5116.1	68175.8	4918	28.21	-6.6	-4.76	1.51646
67953.8	81750.1	54476	91487	82677.5	72519	20.02	740.3	24.99	1.51646
10950	77538.5	9255	9897.8	84089	7714	-7.28	26.4	-7.14	1.5176
143096	134561	69693	262143	94205.1	182366	-18.2	13930.4	29.75	1.51875
19865.2	74198.6	17546	13992	70444.8	13017	2.73	224.4	24.99	1.52104
110963	110946	65546	84253.4	106538	51828	7.28	246.4	-9.52	1.52104
7893	69666.8	7425	5082	71670.7	4647	-8.19	-19.8	-3.57	1.52104
207856	139336	97764	214750	138923	101307	2.73	4427.5	3.57	1.52333
122816	123974	64924	87337.8	118901	48139	-4.55	189.2	-30.94	1.52333
133498	115040	76051	144924	123230	77073	26.39	719.4	22.61	1.52448
146879	109190	88157	114523	127044	59077	-9.1	1797.4	3.57	1.52563
177553	127257	91438	262143	133421	128764	21.84	3467.2	29.75	1.52677
13108.5	66261.4	12965	4983	63932.2	5108	22.75	59.4	29.75	1.52677
46329.8	101287	29977	144521	104053	91024	62.79	425.7	83.3	1.52792
50896.5	125870	26500	262143	121590	141293	0	13571.8	70.21	1.53021
9043.5	72339.2	8193	6180.9	76471.9	5297	-26.39	181.5	-22.61	1.53365
11030.2	82360.5	8777	77768.9	84735.4	60148	-10.01	3513.4	16.66	1.5348
30634.5	73737.9	27227	39901.4	73304.1	35673	13.65	253	20.23	1.53709
8809.5	66736.7	8651	18100.5	67311.7	17623	-0.91	155.1	23.8	1.53938
117357	127774	60193	109165	99063.2	72219	30.94	628.1	78.54	1.53938
79314	86426.1	60143	156123	85352.2	119876	-18.2	498.3	35.7	1.54053
99765	95217.4	68666	57954.6	109639	34642	4.55	134.2	45.22	1.54053
48225.8	87855.8	35974	86950.6	80681.8	70628	10.92	123.2	-10.71	1.54397
21520.5	125701	11220	262143	108376	158520	-12.74	14479.3	35.7	1.54397
65036.2	82495.6	51666	71570.4	84920.9	55233	18.2	-18.7	10.71	1.54397
16368.8	70920.4	15126	5079.8	68163.4	4884	-1.82	-20.9	47.6	1.54511
60390.8	84908.8	46612	91743.3	84083.7	71506	-10.01	548.9	60.69	1.54626
49820.2	84763.9	38519	75247.7	80966.6	60907	0.91	784.3	90.44	1.54626
11775	65586.1	11766	11695.2	69532.5	11023	-5.46	55	10.71	1.54626
17319.8	69858.9	16248	8155.4	68016.3	7858	37.31	297	0	1.54626
6897.75	72328.2	6250	3224.1	81897.1	2580	-25.48	18.7	1.19	1.54855
7369.5	68014	7101	2466.2	64392.4	2510	-17.29	13.2	-16.66	1.5497
6122.25	64516.4	6219	6288.7	84333.2	4887	9.1	41.8	14.28	1.55084
5978.25	64481.7	6076	4459.4	62353.6	4687	16.38	95.7	-16.66	1.55314
262143	135874	126439	262143	72610.6	236602	10.01	14396.8	39.27	1.55657
60720	90987.7	43735	52129	85038.2	40174	3.64	121	57.12	1.55772
10814.2	65422.6	10833	7481.1	65049.9	7537	-3.64	15.4	-13.09	1.55887
35716.5	96155.6	24343	262143	99749.2	172230	23.66	14311	-20.23	1.56116
60051.8	85518.3	46020	112938	82207	90035	24.57	82.5	-14.28	1.56231
28629	71298.9	26315	28318.4	71046.4	26122	5.46	9.9	-33.32	1.56345
93231.8	103683	58930	59776.2	106805	36679	28.21	603.9	-1.19	1.5646
5589	68119.9	5377	6641.8	73266.6	5941	5.46	20.9	1.19	1.56574
5572.5	65132.8	5607	6991.6	65345.3	7012	12.74	-13.2	-59.5	1.56574
262143	129735	132422	262143	93087.2	184556	1.82	10237.7	4.76	1.56574
10275.8	67471.3	9981	19628.4	69293.6	18564	19.11	44	-46.41	1.56804
262143	198070	86736	262143	129449	132715	46.41	17166.6	44.03	1.56804
262143	139271	123355	262143	93671.9	183404	-12.74	9265.3	3.57	1.57033
42492.8	83879.7	33200	44143	83049.8	34834	0	322.3	52.36	1.57033
58688.2	101611	37852	74639.4	89847.5	54443	10.92	314.6	51.17	1.57491
19437.8	68395.8	18625	21191.5	67248	20652	-6.37	93.5	26.18	1.57491
9400.5	79978.1	7703	79092.2	93566.3	55398	-22.75	3187.8	35.7	1.57721
13482	70594.1	12516	7109.3	69946.7	6661	0	29.7	2.38	1.57835
30191.2	71740.9	27580	39773.8	71950.3	36228	-0.91	281.6	30.94	1.57835
6717.75	65936	6677	1973.4	61879.8	2090	8.19	-4.4	-27.37	1.5795
109654	103929	69146	115828	93516.1	81172	-11.83	2354	-5.95	1.58065
262143	159472	107729	262143	110256	155818	53.69	13145	17.85	1.58408
89774.2	118549	49629	48714.6	126900	25158	-19.11	17.6	5.95	1.58408
262143	152628	112560	262143	97163.7	176813	4.55	6811.2	230.86	1.58523
7670.25	69049.1	7280	3476	67437.3	3378	25.48	-13.2	-17.85	1.58523
19008	94536.6	13177	23419	90783.6	16906	8.19	2.2	-27.37	1.58523
31578.8	69317.6	29856	30705.4	69037.6	29148	-13.65	250.8	10.71	1.58752
55704.8	84340.2	43285	59585.9	80279.2	48643	25.48	631.4	0	1.58867
52617	113948	30262	235475	114007	135361	12.74	9051.9	39.27	1.58867
62506.5	80232.4	51057	91327.5	80278.4	74556	-7.28	730.4	24.99	1.58981
7274.25	77896.3	6120	28978.4	82978.5	22887	17.29	27.5	16.66	1.59096
51411	78508.5	42916	101146	106853	62036	23.66	1362.9	8.33	1.59096
262143	119459	143813	262143	68369.4	251279	-11.83	93843.2	207.06	1.5944
112612	107044	68945	152942	106821	93832	-13.65	3996.3	35.7	1.59555
6975	65255.3	7005	11354.2	67572.5	11012	-19.11	67.1	8.33	1.59555
30843.8	74813.1	27019	62836.4	73969.8	55672	0	177.1	-23.8	1.59669
95719.5	88300.9	71042	165895	83992.9	129441	-12.74	1540	39.27	1.59784
181870	154763	77015	191726	164112	76563	-25.48	4338.4	8.33	1.59784
262143	98884	173737	262143	68369.2	251280	39.13	81242.7	172.55	1.59784
58644	100250	38337	87799.8	100757	57108	21.84	698.5	59.5	1.60013
44854.5	75866.1	38747	77955.9	81775.4	62475	-3.64	1183.6	-7.14	1.60472
107348	97104.5	72449	123330	100053	80783	3.64	1931.6	16.66	1.60586
65231.2	81764.9	52284	96060.8	78679.2	80014	13.65	686.4	64.26	1.61159
185515	177776	68389	262143	92209.9	186312	20.93	11581.9	-4.76	1.61274
32133.8	119982	17552	262143	123043	139624	-20.02	12224.3	21.42	1.61389
20979	87913.5	15639	138484	83611	108547	-12.74	5131.5	0	1.61618
155827	136478	74827	116035	137292	55389	-40.04	2020.7	16.66	1.61618
22461	70078.8	21005	21802	68416.8	20884	48.23	159.5	17.85	1.61962
8545.5	65593.6	8538	5080.9	65329	5097	17.29	30.8	-9.52	1.61962
149744	117791	83314	189303	126733	97892	19.11	1259.5	23.8	1.62191
6663	64864.3	6732	7519.6	64638.6	7624	15.47	27.5	-2.38	1.6242
59059.5	87560.5	44204	92026	86177.1	69984	27.3	525.8	69.02	1.62649
13723.5	66287.1	13568	10370.8	66425	10232	5.46	-22	10.71	1.62879
262143	145371	118179	262143	105995	162081	5.46	7994.8	33.32	1.62879
10542	85962.5	8037	95003.7	95968.7	64877	3.64	3989.7	27.37	1.63108
58043.2	84157.6	45200	74435.9	78124.2	62442	16.38	192.5	14.28	1.63223
42942.8	113562	24782	53298.3	117162	29813	15.47	35.2	34.51	1.63566
135406	110878	80034	98172.8	105829	60795	-8.19	827.2	-7.14	1.63566
6398.25	64759.2	6475	6161.1	65579.6	6157	7.28	35.2	4.76	1.63796
70116.8	110626	41538	82695.8	110900	48869	28.21	207.9	15.47	1.6414
72544.5	99699.6	47686	140239	98417.3	93385	25.48	495	95.2	1.6414
102932	100048	67425	195897	113671	112943	-6.37	1865.6	10.71	1.64598
6571.5	68874.1	6253	22610.5	69952.4	21183	22.75	100.1	-10.71	1.64827
9186.75	100528	5989	26942.3	127699	13827	-5.46	281.6	32.13	1.64827
23613.8	86561.7	17878	46083.4	102956	29334	49.14	266.2	76.16	1.64827
11264.2	65485.1	11273	7462.4	67288.9	7268	9.1	64.9	-9.52	1.65056
16130.2	68333	15470	5802.5	63368.2	6001	0.91	11	-23.8	1.65286
51117	78353.5	42755	77484	92117.8	55125	-23.66	761.2	13.09	1.654
8595	105090	5360	124649	113094	72232	16.38	5567.1	-1.19	1.65515
9387	66970	9186	11414.7	65991	11336	-16.38	58.3	-2.38	1.6563
95154.8	90274.4	69079	67628	86002.8	51534	7.28	18.7	9.52	1.65744
31136.2	73443.2	27784	48444	77049.5	41205	3.64	256.3	65.45	1.65973
7275	68032.9	7008	4574.9	70612.5	4246	-17.29	1.1	60.69	1.65973
52797.8	79194.2	43692	39567	80283.1	32299	-10.01	33	-14.28	1.65973
10480.5	67088.3	10238	5964.2	68429.6	5712	10.92	53.9	-13.09	1.66317
158630	117297	88630	203866	111259	120085	-25.48	2954.6	40.46	1.66547
262143	136076	126252	262143	68368.4	251283	25.48	30850.6	139.23	1.66776
7638	70531.8	7097	8915.5	92304.3	6330	32.76	-45.1	47.6	1.66776
55305	87179	41575	112828	86472	85511	5.46	669.9	54.74	1.66776
20211.8	76526.5	17309	16544	76852	14108	-41.86	-17.6	15.47	1.6689
27786	126107	14440	262143	107848	159296	-18.2	14949	-1.19	1.6689
6185.25	63916.2	6342	5544	63309.2	5739	-28.21	18.7	22.61	1.6712
63813	84518.3	49481	74748.3	80335.6	60978	32.76	361.9	35.7	1.67234
52973.2	100908	34404	93577	113654	53959	-6.37	778.8	19.04	1.67234
10674.8	73655.6	9498	19816.5	92763.9	14000	-1.82	785.4	2.38	1.67349
262143	114717	149758	262143	68368.1	251284	2.73	16140.3	-24.99	1.67349
7880.25	70369.3	7339	5364.7	66815.1	5262	18.2	598.4	0	1.67693
5231.25	66389.5	5164	12475.1	66942.4	12213	23.66	25.3	22.61	1.68037
54709.5	95316.9	37616	57124.1	123338	30353	32.76	13.2	-4.76	1.68037
166972	133607	81902	163296	144382	74121	6.37	1746.8	104.72	1.68954
8859.75	68934.2	8423	6968.5	75924.8	6015	21.84	63.8	-49.98	1.68954
34674.8	77594.9	29286	47094.3	74530.2	41411	37.31	17.6	64.26	1.69412
74542.5	92709.2	52694	95718.7	97658.9	64234	10.92	198	21.42	1.69756
6259.5	70376.1	5829	6545	73409.7	5843	51.87	115.5	-7.14	1.69871
153290	111271	90284	262143	68366.7	251289	47.32	70.4	35.7	1.701
27454.5	80464.1	22361	55819.5	77946.5	46932	15.47	702.9	7.14	1.701
32661	89156.6	24008	16233.8	79106.1	13449	23.66	-3.3	19.04	1.70215
71007	168783	27571	262143	68367.3	251287	62.79	43575.4	15.47	1.70444
19715.2	71101.6	18172	15211.9	70764.3	14088	-4.55	-8.8	-34.51	1.70673
105842	105321	65860	252052	170633	96807	9.1	7687.9	14.28	1.70788
12174	65140	12248	11896.5	66911.2	11652	5.46	-17.6	8.33	1.70902
18484.5	71867.6	16856	7146.7	75251.6	6224	17.29	-11	10.71	1.71246
129893	131209	64879	89584	122639	47872	-29.12	94.6	-1.19	1.71705
7041.75	67845.9	6802	8272	71330.8	7600	5.46	39.6	16.66	1.71934
6064.5	68595.6	5794	3113	67087.7	3041	30.94	-28.6	-24.99	1.72163
8058	66301.2	7965	7087.3	93455.4	4970	10.92	95.7	-11.9	1.72163
9468	69213	8965	17682.5	69780.2	16607	-5.46	97.9	26.18	1.72278
13575	75592.8	11769	7689	76991	6545	6.37	2.2	11.9	1.72392
120554	89132.3	88639	247974	107882	150639	7.28	4210.8	58.31	1.72507
55896.8	90965	40271	85739.5	86083.6	65274	27.3	372.9	35.7	1.72507
10557	66175.4	10455	8757.1	79598.5	7210	-1.82	47.3	-5.95	1.72622
52305.8	91121.8	37619	84734.1	90685.6	61235	5.46	774.4	-22.61	1.72736
35799.8	77626.1	30224	53759.2	77228.5	45620	11.83	303.6	23.8	1.7308
6950.25	79924.8	5699	43733.8	82781.3	34623	3.64	1785.3	15.47	1.7308
188712	144230	85748	262143	145023	118463	-6.37	6389.9	-28.56	1.73309
24388.5	67950.2	23522	36184.5	67304	35234	8.19	161.7	33.32	1.73424
92400.8	97728.9	61963	53802.1	91384.4	38584	10.92	657.8	3.57	1.73424
89394	118678	49365	172069	108840	103608	-7.28	3147.1	238	1.73539
7432.5	82085.7	5934	84566.9	101680	54506	-4.55	3438.6	-38.08	1.73997
45564	86427.9	34550	118032	94167.1	82145	3.64	2873.2	-26.18	1.7457
226001	139224	106384	246680	151950	106393	-15.47	4376.9	48.79	1.7457
210693	153562	89918	203716	197528	67589	-4.55	2379.3	40.46	1.74799
262143	143673	119576	262143	83354.2	206106	5.46	17625.3	160.65	1.75029
15433.5	94027.1	10757	164425	108210	99582	10.01	7066.4	-48.79	1.75258
65743.5	82340.8	52326	100979	78125.2	84707	13.65	553.3	10.71	1.75487
222745	155250	94028	262143	93790.6	183172	-5.46	4186.6	121.38	1.75602
130124	109026	78218	180049	117156	100718	-4.55	853.6	69.02	1.75602
47924.2	106571	29471	86579.9	102714	55242	3.64	2255	-26.18	1.75602
97297.5	115709	55108	49379	123261	26254	65.52	74.8	-47.6	1.75602
6501.75	64983.8	6557	5496.7	76824.9	4689	23.66	-20.9	-16.66	1.75831
21473.2	115227	12213	234167	112617	136270	-4.55	9914.3	-32.13	1.75946
76466.2	92336.6	54272	108952	95879.7	74471	41.86	133.1	27.37	1.7606
8132.25	92720.1	5748	99521.4	97045.5	67208	21.84	4130.5	-22.61	1.76519
14705.2	76790.7	12550	23984.4	76596.7	20521	0	171.6	52.36	1.76519
80283.8	93852.7	56061	133031	88294.6	98741	-41.86	933.9	99.96	1.76633
64737	84167	50407	126830	81925.7	101457	4.55	739.2	65.45	1.76863
262143	129371	132795	262143	68366.4	251290	40.95	11459.8	328.44	1.76977
11136.8	66678.1	10946	6926.7	70401.4	6448	-24.57	14.3	5.95	1.76977
9817.5	64839.2	9923	11739.2	66345.3	11596	6.37	116.6	27.37	1.77092
262143	139927	122777	262143	70543.8	243534	-39.13	20271.9	188.02	1.77092
121492	112196	70966	111860	102487	71530	53.69	512.6	2.38	1.77206
6264.75	63861.7	6429	5740.9	63812	5896	-9.1	55	23.8	1.77321
61965.8	84586.3	48010	63603.1	83813.4	49733	44.59	322.3	21.42	1.77321
262143	184497	93117	262143	68366.4	251290	11.83	38781.6	78.54	1.77436
8082	63884	8291	2839.1	64785.3	2872	10.01	15.4	-22.61	1.7755
9902.25	65770.1	9867	12437.7	67342.8	12104	-10.92	55	5.95	1.77665
80775.8	116029	45624	132481	107259	80947	39.13	2636.7	-16.66	1.7778
25211.2	73557.3	22462	41259.9	71347.8	37899	-17.29	223.3	22.61	1.7778
51639.8	135257	25021	262143	82799.4	207487	15.47	24241.8	-17.85	1.78009
54303.8	88256.4	40324	123294	85817.7	94155	48.23	433.4	134.47	1.78009
246133	193979	83156	262143	68366.2	251291	-10.01	52710.9	19.04	1.78123
49336.5	79450.5	40696	41178.5	78765.8	34262	32.76	239.8	61.88	1.78353
106090	111025	62623	100886	115462	57263	22.75	2874.3	32.13	1.78467
262143	128149	134061	262143	89380.9	192209	51.87	12599.4	10.71	1.78467
24086.2	68165.8	23157	16507.7	68049.4	15898	29.12	23.1	3.57	1.78926
110487	97270	74441	122880	98710	81583	14.56	1136.3	10.71	1.78926
240999	168724	93609	262143	95377.1	180125	31.85	20405	80.92	1.79155
195678	176539	72641	238371	142848	109360	31.85	3183.4	-9.52	1.79155
12751.5	66774.5	12515	20729.5	71130.9	19099	-15.47	74.8	19.04	1.7927
178940	136379	85988	182005	151137	78921	-10.92	3286.8	29.75	1.79499
62265	81837.9	49862	103393	80106.8	84587	36.4	507.1	84.49	1.79728
12561.8	68393	12037	33232.1	66975.2	32518	-10.01	1138.5	2.38	1.79843
96831	93178.4	68105	240410	127366	123703	-15.47	7426.1	13.09	1.79843
19621.5	73666.1	17456	22127.6	73369.8	19765	1.82	7.7	42.84	1.79957
76731	88548	56790	72418.5	79731.5	59525	-36.4	235.4	52.36	1.79957
93787.5	100148	61374	98693.1	100122	64601	19.11	78.1	-24.99	1.80072
6648	65134.3	6689	2973.3	65170	2990	43.68	-37.4	-35.7	1.80187
262143	139263	123362	262143	68366.2	251291	40.95	22323.4	153.51	1.80301
109955	99098.2	72716	126234	100123	82627	5.46	3016.2	-22.61	1.80416
262143	107450	159886	262143	68365.9	251292	-10.92	91734.5	345.1	1.80531
10406.2	65796.8	10365	13365	65565.4	13359	20.02	77	-4.76	1.81104
92139.8	84967.5	71068	121705	89884.3	88737	-8.19	973.5	26.18	1.81218
19635.8	98813.5	13023	188020	110967	111043	-4.55	8327	28.56	1.81677
139472	98924.8	92398	84958.5	130553	42648	2.73	229.9	34.51	1.81677
50425.5	93498	35345	59979.7	108452	36245	10.92	1267.2	2.38	1.8225
5852.25	71715.2	5348	14599.2	75868.1	12611	-10.92	36.3	16.66	1.82594
15102.8	71962.6	13754	11888.8	73908.6	10542	45.5	269.5	-1.19	1.82708
10764.8	75444.2	9351	36146	118746	19949	4.55	1360.7	-2.38	1.82938
34482	71328	31682	12710.5	72308.6	11520	-11.83	-16.5	-16.66	1.83167
10161	69308	9608	10414.8	70314.6	9707	0	338.8	-4.76	1.83167
5004	64836.3	5058	6336	63686.5	6520	5.46	-15.4	35.7	1.83625
76389.8	85082.9	58840	101362	81415.3	81592	-7.28	922.9	86.87	1.83625
12140.2	82499.3	9644	87728.3	92829	61935	18.2	3375.9	-16.66	1.8374
14819.2	114744	8464	199190	142587	91552	-10.01	8352.3	-42.84	1.83969
14071.5	81007.5	11384	50249.1	121129	27187	-1.82	1441	3.57	1.84084
8413.5	66376.2	8307	3236.2	64366.5	3295	-20.02	-62.7	15.47	1.84198
51132	81437.4	41148	94520.8	78493.1	78918	13.65	477.4	35.7	1.84198
66612.8	93069.8	46906	70243.8	92147.4	49958	51.87	67.1	23.8	1.84313
10523.2	122192	5644	169337	140939	78741	-7.28	6743	-9.52	1.84542
85596	87363.6	64210	55951.5	80788.7	45388	-17.29	125.4	13.09	1.84772
5294.25	67766.4	5120	11715	73231	10484	4.55	372.9	-3.57	1.84886
8451	72511.8	7638	8234.6	73997.4	7293	-9.1	99	-20.23	1.85001
107870	99397.3	71122	95811.1	98404.2	63809	-11.83	613.8	16.66	1.8523
89784	87781.5	67031	47571.7	92746.1	33615	-0.91	228.8	28.56	1.85574
63885	77912.2	53737	83348.1	79430.9	68768	-11.83	320.1	46.41	1.86147
59955	82418.3	47674	82539.6	90928.1	59490	-1.82	53.9	2.38	1.86147
54835.5	84218.8	42671	101546	83274.3	79916	-45.5	752.4	5.95	1.8672
99303.8	94033.6	69209	78942.6	97271.6	53187	75.53	174.9	7.14	1.8672
103693	106434	63848	177986	104296	111840	9.1	-29.7	-26.18	1.86835
7835.25	74000.7	6939	6597.8	70779.7	6109	0.91	68.2	4.76	1.87179
5424	68583.3	5183	7895.8	87393.9	5921	13.65	-20.9	-23.8	1.87293
35332.5	80776.9	28666	25307.7	83173.6	19941	28.21	8.8	21.42	1.87523
105634	111663	61998	79532.2	117551	44340	33.67	641.3	30.94	1.87981
262143	158558	108350	262143	124140	138391	-8.19	13754.4	76.16	1.87981
114694	94394.3	79630	112472	94276.9	78184	-18.2	1505.9	-28.56	1.88325
262143	129035	133141	262143	76767.2	223791	-26.39	16451.6	35.7	1.88439
16200.8	71685.4	14811	18683.5	69880.3	17522	-0.91	193.6	-5.95	1.88554
22317.8	73780.1	19824	35818.2	73738.2	31834	36.4	519.2	26.18	1.88898
4875.75	63627.5	5022	2913.9	63975	2985	-8.19	25.3	-20.23	1.89127
166418	135434	80529	172220	153748	73410	19.11	2182.4	13.09	1.89356
12042.8	87459.4	9024	8607.5	78598.5	7177	7.28	-8.8	28.56	1.89471
11520.8	80142.6	9421	10149.7	77031.9	8635	20.93	17.6	11.9	1.897
262143	164339	104539	262143	123792	138780	80.08	15326.3	67.83	1.89815
44136.8	76161.7	37979	62667	74839.1	54877	8.19	138.6	-10.71	1.8993
39303.8	88646.8	29057	33776.6	104518	21179	-3.64	397.1	-1.19	1.90044
13193.2	121012	7145	236888	134632	115312	-11.83	10054	5.95	1.90273
7106.25	66578.3	6995	3584.9	67356.6	3488	-13.65	-22	-16.66	1.90273
6138.75	64732	6215	14945.7	65666.5	14916	0.91	90.2	19.04	1.90617
7233.75	72554.5	6534	8549.2	76239	7349	-1.82	53.9	5.95	1.90732
40225.5	130390	20218	262143	105418	162969	-60.97	17684.7	16.66	1.90732
87804	90157.8	63825	92337.3	88875.1	68089	-45.5	1139.6	9.52	1.90961
31518.8	80499.3	25660	59628.8	78139.5	50011	20.02	77	57.12	1.91076
112478	111072	66365	262143	98539.1	174345	-19.11	1065.9	70.21	1.91076
126280	106054	78035	151095	115133	86006	-20.93	2723.6	-29.75	1.9142
90804.8	91250.3	65216	52919.9	89158	38899	-30.03	28.6	11.9	1.91534
15179.2	89580.1	11105	46928.2	93587.9	32862	8.19	211.2	-10.71	1.91534
57750.8	91958.9	41157	81604.6	86809	61607	27.3	632.5	15.47	1.91649
53756.2	85980.6	40974	100977	85024.3	77832	14.56	595.1	48.79	1.92222
180855	195489	60630	262143	68366.7	251289	-1.82	51708.8	19.04	1.92222
182498	139048	86015	151599	147319	67440	23.66	985.6	48.79	1.92222
67620	102603	43191	67983.3	101533	43881	24.57	288.2	32.13	1.92337
8382.75	72067.7	7623	9251	84864.7	7144	-1.82	93.5	-2.38	1.92566
94086.8	86888.9	70965	36252.7	88476.4	26853	-20.93	108.9	44.03	1.92566
122922	117055	68821	262143	109286	157200	-11.83	12161.6	53.55	1.9291
6838.5	64106.4	6991	7706.6	64437.3	7838	-20.93	47.3	59.5	1.93024
262143	142257	120766	262143	75903	226339	-14.56	14612.4	-20.23	1.93254
7198.5	66073	7140	9379.7	65871	9332	-11.83	124.3	-5.95	1.93598
57546.8	82459.9	45736	82088.6	85520.6	62906	-13.65	393.8	13.09	1.93712
42882	96049.6	29259	139512	111884	81719	6.37	4717.9	-44.03	1.93827
151948	112757	88314	189014	96637.8	128182	-19.11	519.2	71.4	1.94285
83399.2	109558	49888	138836	101615	89542	27.3	346.5	-7.14	1.94514
262143	139304	123326	262143	68548.4	250623	2.73	24257.2	16.66	1.94629
262143	116230	147809	262143	70234.9	244605	-43.68	28307.4	110.67	1.94744
262143	93754.2	183243	262143	68365.9	251292	-25.48	63961.7	170.17	1.94973
57480.8	80978.9	46519	54453.3	78968.2	45191	2.73	367.4	1.19	1.94973
43540.5	111870	25507	72111.6	107139	44110	0.91	135.3	-20.23	1.95088
91425	86968.8	68894	92506.7	91204.1	66472	-12.74	862.4	20.23	1.95202
9826.5	99920.8	6445	117188	117885	65149	10.01	4814.7	-2.38	1.95202
52277.2	77083.2	44446	71215.1	82874.4	56316	-2.73	932.8	-17.85	1.95317
11316.8	89119.8	8322	92704.7	96660.4	62854	-3.64	4068.9	30.94	1.95317
20766.8	69832.7	19489	33906.4	71280.2	31174	-43.68	221.1	27.37	1.95431
17610.8	73125.4	15783	10798.7	74159.4	9543	-14.56	4.4	1.19	1.95546
55116	114597	31520	156240	140199	73034	-4.55	4513.3	2.38	1.9589
5719.5	65518.8	5721	8908.9	65564.7	8905	-0.91	34.1	2.38	1.9589
48540	118235	26905	262143	68567.8	250552	26.39	21109	2.38	1.96005
6821.25	68859.7	6492	3235.1	67563.9	3138	6.37	0	-36.89	1.96005
90198.8	126358	46782	104868	155265	44264	-47.32	2050.4	-8.33	1.96578
100542	115855	56874	57538.8	102330	36850	10.01	134.2	41.65	1.96578
29250	74571.2	25706	19507.4	76893.8	16626	-16.38	97.9	10.71	1.96692
66286.5	89784.9	48384	95439.3	86373.1	72415	15.47	795.3	23.8	1.97036
15701.2	74901.5	13738	7260	78552.3	6057	-7.28	89.1	5.95	1.97495
45883.5	89481.4	33605	67359.6	82355.1	53603	24.57	599.5	86.87	1.97609
215754	150521	93938	262143	154929	110888	20.02	1872.2	23.8	1.97609
25190.2	68611.8	24061	21041.9	68179.7	20226	20.93	11	28.56	1.97609
94021.5	100360	61397	105703	134790	51394	7.28	1494.9	30.94	1.97724
9890.25	73206.2	8854	32202.5	72888.8	28954	1.82	132	-14.28	1.97724
6643.5	75772.4	5746	87443.4	83941.6	68270	-7.28	3803.8	8.33	1.97953
7661.25	64602.1	7772	6955.3	62058.9	7345	5.46	-7.7	-30.94	1.98641
49770	90110.4	36197	62401.9	87633	46667	18.2	199.1	-17.85	1.9887
24990.8	85413	19175	46273.7	87273.9	34748	-11.83	196.9	26.18	1.98985
59894.2	82554.7	47547	90180.2	83368.1	70891	-14.56	1223.2	52.36	1.98985
14706.8	76853.6	12541	6844.2	73004.8	6144	4.55	-16.5	-4.76	1.99443
9545.25	72637.9	8612	4937.9	71674.5	4515	14.56	93.5	5.95	1.99672
53733	124499	28285	262143	162574	105674	12.74	9794.4	40.46	1.99787
121649	124875	63843	95895.8	113529	55357	21.84	100.1	-33.32	2.00246
126586	119702	69305	131658	151536	56939	-26.39	2343	-45.22	2.00589
13493.2	82451.6	10725	22342.1	90049.9	16260	-16.38	28.6	8.33	2.00589
213118	177778	78564	262143	70050.7	245248	-4.55	26162.4	28.56	2.00704
15552	79415.3	12834	12590.6	108428	7610	-30.03	144.1	-5.95	2.00704
14069.2	70101.3	13153	6656.1	82366.7	5296	0.91	125.4	3.57	2.00819
126440	151344	54752	79076.8	138108	37524	39.13	784.3	35.7	2.00933
44386.5	78881.5	36877	53515	80622.5	43501	27.3	537.9	-5.95	2.01048
82360.5	88708.8	60846	74444.7	98921.5	49320	-11.83	1105.5	3.57	2.01277
96932.2	90844.2	69928	101664	165052	40367	-2.73	2728	59.5	2.01506
105126	116624	59075	54343.3	129781	27442	-45.5	309.1	51.17	2.01506
5566.5	66534	5483	999.9	61878.6	1059	-8.19	-22	-13.09	2.01506
33738.8	87540.7	25258	89180.3	82680.5	70688	17.29	348.7	89.25	2.0185
98315.2	90681.4	71053	86895.6	82192.5	69286	-8.19	822.8	-40.46	2.01965
92529	87934.8	68960	101594	122951	54152	-1.82	2439.8	-22.61	2.0208
5593.5	65600.5	5588	1969	66174.6	1950	23.66	-9.9	-2.38	2.02423
47771.2	82141.4	38114	68085.6	84487.9	52813	-2.73	404.8	-19.04	2.02423
186300	119945	101791	262143	105650	162610	19.11	6968.5	73.78	2.02538
94941	99570.4	62489	51379.9	87073.9	38671	-14.56	17.6	-5.95	2.02538
262143	162250	105885	262143	82282.3	208791	10.01	17198.5	4.76	2.03111
262143	126562	135742	262143	68366.7	251289	20.02	66510.4	116.62	2.03226
14313.8	117258	8000	160528	250521	41994	3.64	5415.3	16.66	2.0334
16212.8	101540	10464	202226	124391	106544	-21.84	8389.7	5.95	2.03455
80496.8	94269.9	55961	74684.5	98027.7	49930	30.03	1655.5	21.42	2.03455
31560.8	79819.6	25913	41572.3	90502.3	30104	20.93	60.5	-14.28	2.0357
262143	143220	119954	262143	68367	251288	37.31	18893.6	92.82	2.03684
33009.8	139777	15477	256352	193340	86895	23.66	9937.4	28.56	2.03684
9324.75	103193	5922	128379	115153	73063	-2.73	5208.5	2.38	2.03799
10907.2	75947.5	9412	6182	70940.9	5711	25.48	48.4	5.95	2.03914
19512.8	102706	12451	220936	113034	128097	-3.64	9282.9	-16.66	2.04143
262143	174863	98247	262143	170858	100550	1.82	7939.8	5.95	2.04257
99295.5	159915	40693	262143	79320.6	216587	-18.2	25672.9	64.26	2.04372
80467.5	102790	51304	159815	130464	80280	10.92	2692.8	28.56	2.04487
9297.75	109377	5571	50030.2	145458	22541	31.85	1603.8	14.28	2.04601
131546	114247	75459	199263	118917	109815	-14.56	1604.9	59.5	2.04945
84490.5	96780	57214	97479.8	100923	63300	1.82	882.2	28.56	2.0506
29430.8	71156.7	27106	33746.9	80613.7	27435	-8.19	445.5	-4.76	2.05289
82285.5	109485	49255	90748.9	125357	47443	-21.84	919.6	-9.52	2.05289
6713.25	64776.1	6792	11093.5	64498.2	11272	3.64	67.1	28.56	2.05748
262143	127130	135136	262143	71659.2	239743	39.13	14127.3	23.8	2.05862
28608	70093.2	26748	29637.3	66645.3	29144	-32.76	-23.1	-33.32	2.06091
89828.2	96054.4	61288	62444.8	97259.4	42077	-6.37	129.8	35.7	2.06206
262143	87307.3	196774	262143	68368.1	251284	-18.2	58124	360.57	2.06435
238649	158870	98446	262143	126436	135877	-0.91	1747.9	64.26	2.06435
115615	107477	70498	156934	107899	95319	-3.64	3054.7	10.71	2.06435
17736	69764.5	16661	14901.7	69597.9	14032	30.94	416.9	39.27	2.06435
16721.2	71764.5	15270	12999.8	82100.3	10377	-1.82	35.2	-40.46	2.06664
16751.2	73688.4	14898	36195.5	81717.9	29028	21.84	-8.8	-16.66	2.07008
199828	158600	82572	209572	175631	78201	-25.48	4176.7	-57.12	2.07008
46189.5	71806.5	42156	48230.6	75304.7	41974	14.56	436.7	-20.23	2.07123
76266	84894.6	58875	41091.6	81417.9	33076	0	66	22.61	2.07352
10695.8	68279.4	10266	4797.1	66975.4	4694	-10.92	15.4	20.23	2.07467
6798	67146	6635	2615.8	62496.9	2743	-10.01	24.2	-14.28	2.07467
41534.2	150295	18111	262143	84916.5	202314	6.37	22921.8	26.18	2.07581
7035	71535.4	6445	3674	70734.2	3404	2.73	-3.3	-8.33	2.07696
44292.8	76296.3	38046	54697.5	76238.4	47019	-6.37	382.8	54.74	2.07811
14393.2	133684	7056	64711.9	127165	33350	24.57	2601.5	19.04	2.07925
6200.25	66799.2	6083	5231.6	65769.8	5213	11.83	-34.1	-5.95	2.08155
107806	93055.6	75924	38811.3	89909.4	28290	2.73	66	55.93	2.08269
7108.5	69119.1	6740	4617.8	67147.1	4507	17.29	-2.2	-13.09	2.08384
9612	65467.9	9622	8913.3	64710.5	9027	-15.47	23.1	-34.51	2.08498
68856	81530.4	55348	77139.7	79379.3	63687	47.32	8.8	14.28	2.08498
14283.8	82730.9	11315	14059.1	79101.8	11648	14.56	-17.6	15.47	2.08613
116061	127983	59431	83526.3	135945	40266	29.12	398.2	16.66	2.08728
8589	64931.2	8669	9549.1	65909.4	9495	2.73	66	24.99	2.08728
32259.8	101702	20788	59308.7	98771.5	39352	1.82	257.4	-26.18	2.08842
6487.5	78792.6	5396	90055.9	87307.6	67599	-5.46	3623.4	-1.19	2.09072
9150.75	65534.2	9151	13492.6	64856.3	13634	0.91	41.8	-14.28	2.09072
105422	90938.4	75974	114858	108097	69635	22.75	1563.1	-1.19	2.09072
80022	85231.9	61530	139594	114025	80232	34.58	4228.4	20.23	2.09301
9431.25	85276.8	7248	111921	96055.9	76360	-30.03	4856.5	-1.19	2.09645
16854	83242.4	13269	9037.6	95100.9	6228	-0.91	19.8	0	2.09759
63879.8	81807.6	51174	133656	78441.5	111666	0	827.2	114.24	2.09759
6552	67071.5	6402	7102.7	66937.4	6954	25.48	35.2	15.47	2.09989
6711.75	80916.3	5436	73729.7	85275.2	56663	29.12	2915	-16.66	2.10103
77397.8	101014	50214	76172.8	93670.2	53294	10.01	303.6	15.47	2.10103
56168.2	80807.9	45553	50039	78551.2	41748	-34.58	404.8	-20.23	2.10332
89016	89295.3	65331	151800	84619.4	117566	-1.82	886.6	92.82	2.10332
102717	94884.3	70946	131304	98639.6	87238	38.22	1983.3	66.64	2.10447
70723.5	102448	45242	112688	98446.3	75017	6.37	400.4	-5.95	2.10447
105389	97737.1	70667	50224.9	94598	34795	-10.92	19.8	-2.38	2.10676
110846	111302	65267	59874.1	106602	36809	-25.48	148.5	-29.75	2.10791
194153	158096	80483	190022	150409	82796	-40.04	2953.5	-38.08	2.1102
63728.2	81444.9	51280	100021	79752.8	82191	-24.57	223.3	53.55	2.1102
176402	212337	54445	262143	68366.2	251291	15.47	53410.5	143.99	2.11135
52842.8	78943.7	43868	76151.9	99348.9	50234	-30.94	1024.1	-5.95	2.11364
5361.75	67927.2	5173	6417.4	67572.4	6224	5.46	110	15.47	2.11823
124648	99818.7	81838	141986	97909.1	95039	-22.75	1052.7	60.69	2.11937
12844.5	78217.5	10762	9601.9	77249	8146	-1.82	49.5	-15.47	2.12166
106168	97087.3	71666	62586.7	98288.6	41731	45.5	-9.9	-20.23	2.12739
90597	94637.5	62738	181794	89265.8	133467	30.03	1802.9	89.25	2.12739
45971.2	87228.1	34539	100071	88636.2	73991	19.11	576.4	-3.57	2.13198
26937.8	170322	10365	262143	150326	114284	5.46	15706.9	13.09	2.13198
10888.5	67504.4	10571	5264.6	71789.6	4806	-0.91	-15.4	7.14	2.13427
85514.2	107704	52034	79409	125874	41344	-56.42	1186.9	-19.04	2.13427
5860.5	65196.7	5891	3733.4	69667.5	3512	-6.37	15.4	-34.51	2.13771
18201.8	82142.3	14522	46384.8	89350.3	34022	-11.83	1549.9	11.9	2.13886
78051	106086	48217	101135	110660	59895	2.73	568.7	-2.38	2.14
86863.5	93001	61211	43090.3	94491.3	29886	30.94	314.6	-13.09	2.14115
7546.5	66039.2	7489	1024.1	58008.1	1157	6.37	8.8	11.9	2.14115
7701.75	66544.7	7585	4383.5	65024.2	4418	5.46	203.5	42.84	2.1423
69867	80983.4	56540	96437	80609.3	78404	4.55	415.8	57.12	2.14459
36890.2	86576.2	27925	10860.3	92554	7690	43.68	2.2	39.27	2.14688
75717	148849	33337	143370	139928	67148	26.39	1886.5	-5.95	2.14803
8176.5	66748.3	8028	4812.5	72923	4325	20.93	33	5.95	2.14917
112556	97130.6	75944	71468.1	93730.9	49970	16.38	256.3	0	2.14917
61105.5	92353	43362	163170	88887.2	120304	60.06	302.5	201.11	2.1549
10275	73265.4	9191	5352.6	75115.2	4670	4.55	-39.6	-9.52	2.1549
13687.5	106535	8420	154375	117603	86028	-20.93	6524.1	1.19	2.1549
101313	108977	60927	123758	116428	69662	22.75	2764.3	-11.9	2.16293
16012.5	98794.5	10622	171368	135203	83066	10.92	7317.2	-17.85	2.16407
112292	104355	70521	124479	115775	70463	5.46	1106.6	2.38	2.16407
80838	107217	49412	126846	112306	74021	0.91	1228.7	-22.61	2.16522
11006.2	74139.7	9729	8587.7	71286.1	7895	11.83	-39.6	-13.09	2.16751
64274.2	115958	36326	192185	107009	117701	10.92	4439.6	-5.95	2.16866
31563.8	83500.7	24773	35741.2	86258	27155	-15.47	3.3	23.8	2.16981
8858.25	78365.9	7408	10764.6	91122.3	7742	-9.1	41.8	-17.85	2.1721
68614.5	94679.7	47494	117083	95017.6	80755	-24.57	768.9	26.18	2.1721
62527.5	80234.2	51073	121792	86455.7	92322	-1.82	1452	15.47	2.1721
6751.5	64060.6	6907	6636.3	65068.3	6684	-15.47	196.9	-4.76	2.17324
79473	91302.3	57045	104038	93304.6	73075	12.74	315.7	33.32	2.17554
5444.25	65323	5462	2900.7	67651.3	2810	7.28	3.3	40.46	2.17554
51711.8	111100	30504	47193.3	108225	28578	0	249.7	91.63	2.18127
51058.5	79338.2	42176	37364.8	77740.2	31499	0.91	192.5	58.31	2.18585
13244.2	75247.1	11535	16077.6	72381.8	14557	1.82	454.3	-21.42	2.19044
29712	82515.7	23598	23867.8	83384	18759	23.66	281.6	22.61	2.19502
12749.2	69854.9	11961	19625.1	70458.6	18254	-19.11	77	67.83	2.19846
221994	230732	63054	262143	68367.5	251286	10.92	36696	34.51	2.20305
12638.2	66292.6	12494	6782.6	65599.8	6776	-2.73	75.9	19.04	2.20534
53466.8	81463.7	43013	84805.6	82805.5	67119	8.19	37.4	-38.08	2.20534
7466.25	76050.4	6434	62837.5	78452.3	52492	1.82	2728	-19.04	2.20534
5858.25	65293.6	5880	4094.2	67620.3	3968	5.46	127.6	33.32	2.2168
262143	128011	134206	262143	68367.3	251287	-1.82	40660.4	104.72	2.2168
122592	109549	73339	124356	130597	62404	5.46	1786.4	65.45	2.21795
32923.5	71507.7	30174	37779.5	70145.3	35297	11.83	102.3	27.37	2.21909
115199	105360	71656	79739	121507	43008	7.28	1262.8	13.09	2.22253
10659.8	90715.2	7701	17398.7	114793	9933	3.64	433.4	2.38	2.22712
31217.2	79373.6	25775	18615.3	72294.6	16875	8.19	433.4	-42.84	2.22712
65276.2	89226.1	47945	120287	90421.7	87182	2.73	512.6	15.47	2.22712
10212.8	72396.2	9245	23685.2	75604.4	20531	12.74	133.1	7.14	2.22941
8249.25	65025.6	8314	6329.4	64904.3	6391	3.64	-13.2	9.52	2.22941
68304.8	83939.7	53329	67002.1	80118.4	54807	-9.1	576.4	36.89	2.22941
23415.8	78991.9	19427	42513.9	77744.1	35838	4.55	233.2	-3.57	2.22941
120992	103985	76254	144174	96084.5	98336	40.95	2267.1	26.18	2.22941
76521	96719	51850	87406	104159	54995	-4.55	2112	33.32	2.23056
21948	98163.1	14653	82839.9	137732	39417	-4.55	2522.3	7.14	2.2317
232260	163365	93174	262143	205237	83707	-25.48	6370.1	-22.61	2.23285
10299.8	72737.5	9280	5724.4	71403.6	5254	-6.37	-13.2	45.22	2.23629
9792	105340	6092	131013	121132	70882	-17.29	5549.5	41.65	2.23629
52791	76901.3	44989	75805.4	77467.4	64130	-16.38	675.4	2.38	2.24087
59664.8	87672.4	44600	90807.2	95358.6	62408	33.67	532.4	52.36	2.24202
56739	79294.7	46894	40858.4	77713.5	34456	-21.84	143	22.61	2.24431
25558.5	88502.7	18926	193642	105782	119969	-4.55	8565.7	7.14	2.25004
58307.2	80899.9	47234	74390.8	79003	61710	40.04	745.8	30.94	2.25233
7305.75	70952.8	6748	6030.2	68634.1	5758	-24.57	83.6	23.8	2.25577
63251.2	114497	36204	239944	118327	132894	-35.49	8394.1	10.71	2.25577
85601.2	94547.3	59335	129044	89724.2	94256	28.21	402.6	57.12	2.25577
58641.8	78035	49249	68246.2	75417.9	59304	4.55	253	-20.23	2.25921
84072.8	88714.5	62107	101104	84814.6	78123	5.46	1415.7	60.69	2.25921
11949	68637.9	11409	6942.1	72909.9	6240	8.19	-48.4	-21.42	2.26036
7678.5	67627.8	7441	21228.9	71803.1	19376	2.73	64.9	-24.99	2.26265
126427	122052	67885	80949	127741	41530	-31.85	26.4	-47.6	2.26723
21084.8	78130.2	17686	32703	88205.8	24298	-10.01	71.5	-10.71	2.26838
96495.8	90428.6	69933	64444.6	88170.2	47901	-11.83	168.3	20.23	2.26953
7111.5	67721.5	6882	12360.7	66437.4	12193	4.55	138.6	41.65	2.27067
44048.2	82502	34990	54567.7	78037.6	45826	24.57	401.5	57.12	2.27297
63012	81434.7	50710	90754.4	78535.9	75732	12.74	518.1	4.76	2.27526
7085.25	64232.8	7229	8725.2	63142.1	9056	1.82	27.5	71.4	2.27526
24879	67626.3	24110	18247.9	68548.3	17446	18.2	211.2	51.17	2.2764
5811.75	74000.2	5147	8122.4	72581.1	7334	-18.2	7.7	15.47	2.2787
12018	65842.8	11962	11987.8	68167.7	11525	-4.55	51.7	26.18	2.2787
9989.25	73276.9	8934	28106.1	81611.1	22570	8.19	1023	27.37	2.2787
7845.75	69268.4	7423	3253.8	68765.2	3101	13.65	-70.4	8.33	2.2787
10341.8	130715	5185	103460	150588	45026	-7.28	4082.1	-16.66	2.27984
47290.5	77484.6	39998	84515.2	82609.3	67048	1.82	955.9	69.02	2.28214
40889.2	86400.7	31015	54509.4	80856.7	44181	8.19	438.9	-8.33	2.28328
71838.8	84210.2	55908	135250	82915.8	106901	2.73	866.8	115.43	2.28557
25500	71402.2	23405	20069.5	72387.2	18170	1.82	212.3	34.51	2.28557
44136	80289.1	36026	81489.1	85979.9	62113	18.2	844.8	57.12	2.29131
57132	79557.3	47063	71074.3	76809	60643	-6.37	338.8	2.38	2.2936
29442.8	110494	17463	64571.1	119733	35343	2.73	745.8	-9.52	2.29589
13378.5	77330.5	11338	5553.9	72075.3	5050	-28.21	-37.4	9.52	2.29704
5328	69253.4	5042	4066.7	63912.5	4170	20.93	18.7	-13.09	2.29704
43607.2	134702	21216	76762.4	145270	34630	27.3	776.6	-20.23	2.29704
96371.2	99229.9	63648	59107.4	89832.4	43121	29.12	9.9	51.17	2.29818
9836.25	65431.2	9852	6493.3	63895.6	6660	-4.55	16.5	-16.66	2.29933
6346.5	66847.4	6222	5891.6	65210.6	5921	-13.65	81.4	10.71	2.30047
58686	111567	34473	137375	145863	61722	-23.66	4180	-5.95	2.30391
6822	67863.8	6588	5115	66143.8	5068	8.19	-19.8	23.8	2.30391
127039	105768	78716	105624	108418	63847	3.64	1222.1	26.18	2.31538
17269.5	89780.6	12606	9839.5	81234.8	7938	16.38	31.9	2.38	2.31881
85758.8	109889	51145	105801	98388	70474	-40.04	1734.7	-29.75	2.32111
64500.8	80493.6	52515	86241.1	77203.3	73208	4.55	465.3	24.99	2.3234
5730.75	66779.9	5624	11145.2	66413.1	10998	-28.21	4.4	-8.33	2.3234
193606	146932	86354	228077	154534	96725	-9.1	4126.1	2.38	2.32455
34688.2	85248.8	26667	141302	75446.2	122741	0.91	1.1	2.38	2.32684
14814.8	72314.9	13426	29572.4	91720.6	21130	22.75	1047.2	-33.32	2.32684
122338	104273	76890	144418	102003	92787	-12.74	2652.1	-3.57	2.32913
29556.8	73054.2	26515	58676.2	72637	52940	-12.74	331.1	38.08	2.32913
40312.5	152097	17370	262143	100521	170908	13.65	21821.8	51.17	2.33372
209170	152311	90001	262143	94604.5	181596	33.67	9671.2	48.79	2.33945
8322	90883.3	6001	84517.4	98575.1	56190	12.74	3818.1	27.37	2.34059
248682	168737	96586	262143	119439	143837	2.73	5476.9	66.64	2.34174
6384	63381.6	6601	4298.8	63695.7	4423	20.93	-6.6	-44.03	2.34403
112473	94346.8	78127	77519.2	89656.5	56664	50.96	91.3	30.94	2.34862
6177	66735.2	6066	7790.2	64437.5	7923	0.91	73.7	-30.94	2.35091
62008.5	77290.7	52578	90613.6	79024.5	75147	50.05	282.7	17.85	2.35206
6918.75	68920.4	6579	9659.1	103519	6115	13.65	232.1	-15.47	2.3532
6500.25	65297.4	6524	8067.4	65669.5	8051	6.37	2.2	34.51	2.35435
14488.5	67156	14139	13263.8	67873.5	12807	24.57	107.8	3.57	2.35549
5382.75	63151.4	5586	4301	64046.9	4401	-27.3	44	-20.23	2.35549
6163.5	66909.3	6037	5801.4	67531.2	5630	8.19	103.4	15.47	2.35664
262143	136734	125644	262143	68368.6	251282	10.01	15660.7	85.68	2.35893
71877.8	91731.2	51352	158807	91698.3	113498	-9.1	2528.9	161.84	2.36122
10573.5	70780.9	9790	30233.5	71178	27837	19.11	127.6	-19.04	2.36122
39360	84382.8	30569	39475.7	82406.8	31394	7.28	275	-11.9	2.36237
7806	65527.6	7807	13139.5	65156.7	13216	15.47	-6.6	23.8	2.36237
262143	126760	135530	262143	68368.9	251281	-30.94	14480.4	21.42	2.36352
82868.2	107340	50595	182378	116895	102248	-6.37	1694	22.61	2.36352
108078	104228	67957	67809.5	112102	39642	-4.55	838.2	-28.56	2.36466
114857	96635	77894	80867.6	96687.6	54813	-6.37	453.2	-49.98	2.36696
214265	153142	91693	262143	135271	127003	-4.55	7297.4	28.56	2.3681
8724.75	68167	8388	8618.5	66457.5	8499	2.73	287.1	-30.94	2.36925
99611.2	94069.2	69397	112417	95713.3	76973	-16.38	2002	9.52	2.37039
11083.5	64629.3	11239	16694.7	64302.3	17015	13.65	51.7	-14.28	2.37154
207549	137220	99125	262143	95053.6	180738	44.59	5980.7	19.04	2.37154
189032	127565	97114	215985	117305	120667	-2.73	5267.9	-8.33	2.37498
103090	112339	60140	65094.7	115683	36877	-6.37	-31.9	22.61	2.37613
112402	105491	69830	262143	114573	149947	45.5	9724	85.68	2.37727
100700	114421	57677	129860	103512	82218	-57.33	885.5	107.1	2.37842
14745	68344.9	14139	17809	70013.8	16670	27.3	187	59.5	2.37956
134918	121999	72476	144151	137658	68627	-9.1	1878.8	-4.76	2.3853
29565.8	91139.3	21260	12001	84779.3	9277	-5.46	-13.2	41.65	2.3853
93306	128518	47580	85228	121176	46094	-1.82	622.6	4.76	2.38988
57616.5	92342	40891	111340	89287.7	81722	-0.91	688.6	83.3	2.39103
141164	105894	87364	138316	109117	83073	-35.49	853.6	-29.75	2.39103
17319	89097.9	12739	92367	117197	51651	-21.84	3392.4	19.04	2.39103
108782	92995.8	76661	69243.9	90144.6	50341	10.01	-20.9	4.76	2.39217
9982.5	75171	8703	28893.7	82634.9	22915	14.56	46.2	26.18	2.39217
5786.25	67438.7	5623	19344.6	71427.5	17749	-10.01	201.3	5.95	2.39676
262143	128109	134103	262143	68368.9	251281	62.79	248173	305.83	2.40134
193579	143739	88260	262143	160499	107040	-10.92	8222.5	58.31	2.40134
12582	123773	6662	110664	116040	62500	2.73	4409.9	21.42	2.40249
103447	116414	58236	68454.1	113687	39461	4.55	1.1	40.46	2.40249
6288.75	81354	5066	75408.3	95672.4	51655	16.38	2908.4	39.27	2.40478
5578.5	65098.4	5616	11662.2	63909.5	11959	-23.66	42.9	-7.14	2.41624
195105	262143	36604	262143	68369.2	251280	24.57	103521	164.22	2.41739
50537.2	77537.4	42715	44171.6	77776.2	37220	-8.19	152.9	-9.52	2.41854
9907.5	67263.9	9653	4533.1	63141.6	4705	27.3	121	17.85	2.41854
16528.5	76774.5	14109	10721.7	78029.7	9005	32.76	15.4	-7.14	2.41968
36768	96555	24956	55190.3	111631	32401	14.56	917.4	-22.61	2.41968
6913.5	67453.2	6717	10200.3	67259	9939	8.19	33	-26.18	2.42083
262143	173278	99146	262143	150482	114165	12.74	5668.3	36.89	2.42197
14142	73937.8	12535	5869.6	78169.1	4921	21.84	8.8	-20.23	2.42541
17076	73668.1	15191	7416.2	75705.3	6420	4.55	-2.2	20.23	2.42656
11488.5	69017.4	10909	5093	66080.9	5051	-31.85	-44	-40.46	2.43
57754.5	93676.5	40405	61015.9	91895.4	43514	-26.39	201.3	7.14	2.43114
14424.8	70400.7	13428	9127.8	70550.7	8479	20.93	1.1	9.52	2.43344
262143	131867	130281	262143	175566	97854	20.93	4952.2	38.08	2.43573
8303.25	87177.5	6242	15493.5	75286	13487	18.2	261.8	8.33	2.43802
75537.8	82411.2	60070	92548.5	80602.5	75249	25.48	775.5	4.76	2.44146
10078.5	81242.9	8130	7342.5	82979.5	5799	-22.75	-19.8	-5.95	2.44261
186827	159016	76998	225140	168516	87557	17.29	2972.2	79.73	2.44948
10176.8	65760.6	10142	5957.6	63167.3	6181	5.46	7.7	33.32	2.45292
99870.8	101662	64381	89238.6	114330	51153	13.65	1777.6	17.85	2.45407
13526.2	68568.7	12928	6376.7	74228	5630	-1.82	-7.7	8.33	2.45407
6646.5	64617.3	6741	4857.6	63164.2	5040	48.23	4.4	59.5	2.45407
98103	103488	62126	59925.8	89153.4	44051	14.56	518.1	-1.19	2.45522
135889	110129	80865	138035	132534	68256	-30.03	2374.9	-28.56	2.45751
87863.2	93954.8	61287	53134.4	92718.2	37557	-20.93	860.2	58.31	2.45751
57073.5	89710	41694	89479.5	88658.3	66143	-23.66	596.2	17.85	2.4598
32860.5	75778.4	28419	44323.4	75678.8	38383	-21.84	228.8	-19.04	2.46095
36381	102329	23300	42339	128609	21575	10.92	724.9	-3.57	2.46209
94583.2	85083.8	72853	58348.4	82460.1	46373	-1.82	132	4.76	2.46324
9178.5	75068.3	8013	33130.9	80144.2	27092	4.55	974.6	-29.75	2.46324
69626.2	82533.4	55287	101502	86611	76804	26.39	479.6	33.32	2.46439
84187.5	105443	52325	166084	132613	82077	1.82	2581.7	113.05	2.46668
6145.5	66625.6	6045	1989.9	62129.6	2099	-20.93	5.5	16.66	2.46782
62640	75685.4	54240	77082.5	75273.5	67111	19.11	343.2	51.17	2.46897
10465.5	65382.9	10490	2425.5	63053.4	2521	10.01	14.3	3.57	2.46897
262094	184042	93330	262143	120985	141999	45.5	11187	-30.94	2.47012
5531.25	65669.6	5520	5783.8	63737.5	5947	15.47	7.7	27.37	2.47012
60388.5	87678.2	45138	98181.6	88638.3	72592	-13.65	162.8	39.27	2.4747
17097.8	80145.8	13981	13264.9	79485.1	10937	-5.46	7.7	32.13	2.47585
235392	137145	112484	262143	75672	227030	-43.68	15282.3	72.59	2.47814
39746.2	83418	31226	61072	81490.7	49115	29.12	448.8	23.8	2.48272
63311.2	85043.1	48789	138392	78015.9	116254	-24.57	284.9	64.26	2.48272
7965.75	70785.5	7375	6428.4	70156.8	6005	26.39	46.2	17.85	2.48387
108470	102939	69057	201374	139700	94468	4.55	6117.1	-24.99	2.48387
13924.5	64964.5	14047	9362.1	65050.3	9432	-7.28	92.4	34.51	2.48387
8631.75	66302.2	8532	5126	80948.8	4150	-20.02	-9.9	30.94	2.48502
94004.2	92796.4	66389	64092.6	86043.2	48817	22.75	211.2	29.75	2.48502
123862	109439	74173	68259.4	119127	37552	-47.32	415.8	21.42	2.48616
5236.5	64217.7	5344	3415.5	62682.2	3571	-18.2	23.1	-28.56	2.48616
43876.5	174515	16477	262143	107958	159134	-20.02	24050.4	44.03	2.49189
5332.5	63632.7	5492	4461.6	64178.1	4556	18.2	29.7	-11.9	2.49304
89481	96771	60599	164734	91131.6	118466	18.2	2178	146.37	2.49419
112346	111221	66199	102707	128725	52290	-20.93	721.6	-44.03	2.49419
8664.75	68864.1	8246	14736.7	70249.1	13748	-22.75	123.2	20.23	2.49648
129440	115049	73734	122962	132969	60604	7.28	953.7	-45.22	2.49648
14279.2	64950.4	14408	19115.8	64950.9	19288	4.55	19.8	47.6	2.49648
81667.5	95210.5	56214	200397	102240	128455	20.02	1169.3	90.44	2.49992
101836	106841	62466	161627	128384	82506	-25.48	4901.6	47.6	2.50106
103148	90664.8	74559	83549.4	116426	47030	26.39	847	-2.38	2.50106
6207.75	64679	6290	3672.9	63729.7	3777	25.48	1.1	30.94	2.50336
74026.5	83503.8	58098	169421	94524	117464	14.56	1694	57.12	2.50565
52335.8	121549	28218	127524	141776	58948	28.21	3745.5	-14.28	2.50565
51351	79401.2	42384	62934.3	76208.2	54121	-23.66	123.2	-20.23	2.50794
155015	127665	79576	249773	130985	124969	-38.22	7269.9	-10.71	2.50794
78670.5	85148.6	60550	91958.9	101460	59399	-15.47	269.5	69.02	2.50909
126002	108769	75919	86794.4	111717	50916	22.75	447.7	36.89	2.51023
24680.2	74150.5	21813	19262.1	71884.3	17561	-18.2	46.2	-46.41	2.51253
4972.5	63722.7	5114	2680.7	65358	2688	-13.65	71.5	-17.85	2.51253
6915.75	80047.8	5662	20264.2	77867.8	17055	13.65	59.4	9.52	2.51367
102111	93261.1	71755	56578.5	89397.2	41477	-16.38	46.2	-9.52	2.51482
6917.25	69115.5	6559	5550.6	69394.2	5242	34.58	23.1	21.42	2.51482
11305.5	146745	5049	66924	192670	22764	23.66	1305.7	47.6	2.51711
32388	258410	8214	225875	262143	45392	2.73	6890.4	51.17	2.51711
54240	78379.6	45352	56272.7	81063.2	45494	5.46	660	73.78	2.51826
9843.75	107826	5983	138783	121708	74730	4.55	5459.3	30.94	2.5194
53249.2	84273	41410	45893.1	83439.2	36046	-32.76	61.6	47.6	2.52055
22266.8	78590.8	18568	22314.6	82231.8	17784	-7.28	28.6	-17.85	2.52055
119960	104715	75077	85648.2	110998	50569	31.85	1276	58.31	2.52284
142488	126665	73723	139176	132693	68738	10.01	2635.6	-32.13	2.52399
103567	99565.1	68170	105774	93139.4	74426	-46.41	2258.3	3.57	2.52399
241323	147494	107227	262143	94223.7	182330	-28.21	3043.7	58.31	2.52514
138268	106638	84975	136762	175528	51062	-4.55	3394.6	73.78	2.52628
84270.8	92618.8	59629	53330.2	98811.1	35371	6.37	284.9	7.14	2.52743
19282.5	87344.3	14468	54814.1	89409.5	40178	9.1	404.8	3.57	2.52857
127302	119231	69972	136282	118469	75390	31.85	1080.2	63.07	2.52857
5750.25	65266.4	5774	2706	65079.1	2725	22.75	6.6	-20.23	2.52972
28459.5	78591	23732	23381.6	75469.7	20304	3.64	121	5.95	2.53087
125261	106817	76852	232982	106554	143296	-14.56	1339.8	101.15	2.53087
262143	139895	122805	262143	68367.8	251285	-24.57	19760.4	107.1	2.5343
8529	97464.1	5735	101732	117224	56875	-4.55	4396.7	45.22	2.53774
69504	90121.6	50543	122514	86905.8	92388	-35.49	676.5	-39.27	2.53889
24717.8	70461.2	22990	22308	68300.7	21405	20.02	44	-27.37	2.53889
62219.2	89015	45808	67619.2	87620.5	50576	10.01	189.2	4.76	2.54462
57886.5	86018	44103	136464	83815.6	106702	-20.02	335.5	114.24	2.54577
262143	121409	141503	262143	68367.3	251287	47.32	38215.1	168.98	2.54577
231483	166925	90882	262143	127609	134628	10.01	6595.6	76.16	2.54691
185377	157464	77153	197758	196962	65801	22.75	2106.5	-2.38	2.54691
124970	105510	77623	157092	134830	76357	-0.91	3271.4	29.75	2.54806
106655	93842.4	74484	178493	132928	88000	69.16	4637.6	-11.9	2.55035
50311.5	83694.1	39396	55576.4	81802.5	44525	-14.56	18.7	14.28	2.5515
50936.2	89982.2	37098	64793.3	90818.2	46756	22.75	459.8	54.74	2.5515
262143	93245.8	184242	262143	68367.5	251286	88.27	106050	537.88	2.55264
36582.8	76209.9	31459	64288.4	74784.4	56338	4.55	177.1	28.56	2.55264
6381	78503	5327	19984.8	107091	12230	-32.76	438.9	-1.19	2.55494
5271	64279.9	5374	2438.7	62922.3	2540	20.93	14.3	21.42	2.55838
26146.5	77009.4	22251	6332.7	73637.3	5636	-24.57	-38.5	-1.19	2.55838
34596	146305	15497	262143	103513	165967	5.46	17468	22.61	2.55952
70801.5	141194	32863	227011	199421	74603	-38.22	7513	114.24	2.56067
12811.5	66567.4	12613	10201.4	65764.2	10166	-17.29	207.9	-9.52	2.56067
6818.25	65099.2	6864	8938.6	64000.9	9153	-23.66	45.1	15.47	2.56296
262143	148166	115950	262143	72093.2	238300	2.73	21245.4	71.4	2.56296
38905.5	116734	21842	262143	132848	129319	-1.82	12596.1	66.64	2.56755
56591.2	133673	27745	262143	71792.8	239297	2.73	29125.8	-16.66	2.56984
64707.8	88580.2	47874	78680.8	82607.2	62421	-32.76	312.4	-7.14	2.56984
114789	113842	66081	262143	100353	171194	32.76	1419	191.59	2.57098
25961.2	190954	8910	262143	215540	79706	-38.22	13658.7	-32.13	2.57213
40419.8	130793	20253	97768	149683	42806	-11.83	2186.8	9.52	2.57786
27456.8	68761	26169	31733.9	72446.2	28707	-22.75	245.3	0	2.57901
5841.75	71002.4	5392	3701.5	75125.9	3229	-14.56	-3.3	-48.79	2.58015
5563.5	67507.8	5401	3703.7	70641.9	3436	23.66	15.4	-32.13	2.5813
13931.2	103691	8805	208342	123659	110416	-27.3	8606.4	8.33	2.58359
6303	65473.7	6309	9916.5	65978.5	9850	14.56	-44	-8.33	2.58359
103440	90998.8	74496	204063	88636	150881	25.48	1369.5	0	2.58474
262143	151172	113644	262143	70658.4	243139	27.3	7665.9	63.07	2.58589
74308.5	141608	34390	262143	68366.4	251290	-4.55	31516.1	7.14	2.58589
123038	113793	70860	137661	130300	69238	7.28	1961.3	-9.52	2.58818
137756	177559	50845	201881	147296	89822	43.68	1644.5	104.72	2.58932
76235.2	89140.6	56048	96071.8	91094.3	69117	2.73	385	3.57	2.59162
15955.5	75734	13807	11844.8	75497.1	10282	-13.65	359.7	4.76	2.59276
6255	64504.8	6355	8896.8	65044.7	8964	10.01	0	58.31	2.59735
39870.8	122164	21389	262143	95491.6	179909	5.46	17529.6	52.36	2.59849
10161	89120.9	7472	15934.6	87184	11978	15.47	155.1	0	2.59964
26096.2	70832.2	24145	17281	68679.7	16490	-11.83	123.2	2.38	2.60308
47061	77699.1	39694	59706.9	75302.6	51963	-36.4	662.2	35.7	2.60308
41286	86914	31131	52702.1	81661.8	42295	-32.76	127.6	41.65	2.60537
20803.5	111716	12204	262143	121212	141733	-37.31	12631.3	-7.14	2.6111
6631.5	78646.8	5526	35808.3	79153.2	29648	5.46	1367.3	16.66	2.6111
37504.5	83321.3	29499	62730.8	82155.1	50041	33.67	269.5	54.74	2.61225
6629.25	65164.9	6667	5304.2	62916.9	5525	26.39	-31.9	-26.18	2.61225
12658.5	95563.6	8681	119046	102315	76253	15.47	4987.4	14.28	2.61454
9625.5	68477.7	9212	14759.8	66917.9	14455	17.29	77	-3.57	2.61569
58248	88213.3	43274	39143.5	83992.8	30542	7.28	77	58.31	2.61798
13044	72802.9	11742	20780.1	77280.9	17622	20.02	774.4	2.38	2.61798
112933	102745	72034	99627	109581	59583	-9.1	1326.6	-1.19	2.61913
80329.5	84066.1	62623	177445	81890.8	142007	-10.01	948.2	115.43	2.62142
106818	116236	60226	262143	122246	140535	-1.82	10505	15.47	2.62142
17461.5	69041.1	16575	7558.1	67373.2	7352	-3.64	14.3	1.19	2.62371
112424	92475.3	79673	93297.6	90130.3	67839	-11.83	14.3	-9.52	2.62486
12449.2	80074	10189	7264.4	76799.4	6199	0	-5.5	-15.47	2.62715
89208.8	86565.7	67537	61655	94964	42549	20.93	359.7	-9.52	2.6283
20390.2	69765.9	19154	20029.9	70065.6	18735	-26.39	49.5	-32.13	2.62944
118827	128618	60547	104202	122526	55735	-20.93	2819.3	36.89	2.62944
10752.8	68198.2	10333	3682.8	72025.1	3351	-7.28	-52.8	-15.47	2.63173
14532	93672.6	10167	148337	114018	85262	14.56	6007.1	52.36	2.63288
193701	233353	54400	262143	113744	151039	-58.24	23844.7	274.89	2.6409
4990.5	65086.1	5025	5027	85928.4	3834	-10.92	-26.4	1.19	2.64205
6952.5	66361.6	6866	2417.8	67398.1	2351	-20.02	6.6	-3.57	2.64778
7485.75	67305	7289	4446.2	67717	4303	-24.57	30.8	0	2.65007
37892.2	77063.9	32224	57735.7	76416.6	49515	-10.01	326.7	53.55	2.65237
58284	81301.4	46982	62899.1	86306.2	47762	20.02	370.7	32.13	2.65351
216463	156893	90419	242003	186478	85050	28.21	3581.6	7.14	2.6581
90027	96172.8	61348	73536.1	94067.4	51232	-15.47	64.9	14.28	2.65924
63117	84853.4	48748	92034.8	79671.3	75706	-17.29	179.3	32.13	2.65924
11926.5	66662.3	11725	15983	66700.3	15704	-24.57	93.5	-17.85	2.65924
66476.2	94539.9	46082	126993	94860.7	87735	21.84	713.9	98.77	2.66268
41780.2	79269	34542	98967	77902.2	83257	3.64	793.1	14.28	2.66383
33687	77122.6	28626	42992.4	82565.6	34125	7.28	136.4	1.19	2.66497
262143	182028	94380	262143	121755	141101	24.57	8210.4	52.36	2.66612
17935.5	120457	9758	147606	115918	83451	-31.85	5544	-4.76	2.66612
8382.75	65628	8371	6006	65177.9	6039	-12.74	93.5	-22.61	2.66727
51356.2	84552.2	39806	75599.7	90778.4	54578	10.01	1007.6	23.8	2.66841
52701.8	94005.7	36741	123147	86777.6	93003	8.19	338.8	96.39	2.66956
10842.8	66572.1	10674	3391.3	67553.9	3290	11.83	-4.4	-4.76	2.66956
13140	101263	8504	150253	110771	88895	3.64	6144.6	-16.66	2.67071
7522.5	82316.7	5989	22550	79956.5	18483	-32.76	751.3	44.03	2.67071
9722.25	72984.8	8730	110118	80354.9	89810	-10.01	4607.9	70.21	2.673
15677.2	66620.7	15422	14855.5	68234.5	14268	45.5	39.6	20.23	2.67414
7314	94617.1	5066	130760	105533	81202	32.76	5153.5	-13.09	2.67414
12246	114700	6997	156588	139589	73517	29.12	6271.1	14.28	2.67414
26599.5	80093	21765	13137.3	84566	10181	17.29	-33	9.52	2.67644
99531	91260.8	71475	116327	90793	83967	-10.92	2185.7	26.18	2.67873
75234.8	94150.8	52369	103673	112420	60437	-10.92	2596	20.23	2.67873
42156	71456.8	38663	27464.8	80325.5	22408	0	232.1	-8.33	2.68331
5449.5	67639.9	5280	2214.3	60871	2384	7.28	-16.5	32.13	2.68446
106500	109751	63595	65560	107964	39796	42.77	566.5	48.79	2.68561
66867	82775.1	52941	107940	85113.3	83112	20.02	772.2	44.03	2.6879
262143	139426	123218	262143	68366.7	251289	47.32	25514.5	78.54	2.6879
10427.2	66057.1	10345	13388.1	66064.5	13281	4.55	179.3	-7.14	2.6879
40491	72050.5	36830	41223.6	70281.7	38440	3.64	159.5	4.76	2.6879
24915	73352.6	22260	8600.9	72339.4	7792	14.56	11	27.37	2.6879
262143	131626	130520	262143	70198.4	244732	-1.82	12496	8.33	2.68905
16349.2	77356.5	13851	16990.6	82689.4	13466	1.82	173.8	-2.38	2.69019
6176.25	66192.4	6115	3261.5	67985.3	3144	5.46	-19.8	3.57	2.69248
262143	114586	149929	262143	68366.2	251291	58.24	123795	180.88	2.69248
5192.25	63038	5398	4483.6	64002.9	4591	-10.01	68.2	11.9	2.69363
69781.5	92199.8	49601	124614	87645	93179	-10.92	694.1	44.03	2.69478
105742	116297	59588	70199.8	103461	44467	-5.46	77	-45.22	2.69592
76847.2	85263.5	59067	151384	84680.1	117160	21.84	707.3	77.35	2.69936
262143	206158	83333	262143	184600	93065	94.64	6510.9	38.08	2.70051
29907.8	89446.2	21913	29671.4	82676.2	23520	34.58	279.4	40.46	2.70509
46437	78023.2	39005	74444.7	76126.7	64088	-33.67	431.2	77.35	2.70624
89289.8	98281.7	59540	78042.8	108570	47109	67.34	696.3	-9.52	2.71426
19456.5	76896.7	16582	21729.4	73272.9	19435	-10.01	173.8	10.71	2.71426
132189	104859	82617	126350	111358	74359	-45.5	1292.5	-58.31	2.71541
9197.25	64979.6	9276	6827.7	65189.4	6864	-26.39	295.9	-38.08	2.71541
110168	99107.6	72850	73180.8	105161	45606	-27.3	431.2	10.71	2.71655
18782.2	76535.1	16083	17792.5	73037.9	15965	-25.48	8.8	14.28	2.7177
9287.25	97042.3	6272	79867.7	98254.4	53272	0	3280.2	-27.37	2.7177
61271.2	84383.5	47586	120009	98123.6	80153	-5.46	1189.1	35.7	2.71999
200194	140704	93245	262143	122154	140640	-30.94	5689.2	-3.57	2.72229
49523.2	81581.5	39783	57116.4	76128.9	49169	23.66	-35.2	23.8	2.72802
6561	71915.3	5979	28002.7	72331.1	25372	0.91	59.4	2.38	2.72916
6046.5	76439.7	5184	70899.4	87218.2	53274	-35.49	2944.7	-21.42	2.73146
19956	127644	10246	196992	166006	77769	38.22	8374.3	21.42	2.73146
7291.5	65423.8	7304	6721	68099.5	6468	25.48	126.5	1.19	2.73146
36891.8	81304	29737	63431.5	82049.7	50665	-19.11	552.2	54.74	2.73489
7086	68222.1	6807	13136.2	70495.8	12212	18.2	308	17.85	2.73833
6339.75	64515.8	6440	5160.1	73917.4	4575	-7.28	18.7	17.85	2.74063
129236	105932	79953	238270	139207	112173	5.46	6389.9	-38.08	2.74177
91131.8	89810.7	66500	59204.2	82929.2	46787	-18.2	8.8	-2.38	2.74292
134861	119409	74017	70741	114920	40342	-8.19	665.5	23.8	2.74406
8633.25	93642.6	6042	11209	133368	5508	-15.47	118.8	3.57	2.74521
5896.5	67558.2	5720	4222.9	71512.1	3870	13.65	16.5	36.89	2.74521
11868	78778.6	9873	7186.3	78467.4	6002	-12.74	-23.1	21.42	2.74521
92061	115918	52048	82593.5	101499	53329	2.73	1336.5	34.51	2.7475
183417	154548	77778	254546	135120	123460	29.12	2739	20.23	2.74865
101882	96041.6	69521	90149.4	100439	58822	-7.28	594	49.98	2.75094
126809	106968	77692	141088	115757	79877	-27.3	1799.6	-11.9	2.75438
115288	99881.7	75645	129667	100284	84738	20.93	2409	35.7	2.75438
112970	106061	69805	94606.6	114400	54197	-23.66	952.6	3.57	2.75553
43347	107459	26436	215047	119961	117482	8.19	8456.8	-69.02	2.76126
87915.8	101933	56524	116339	120259	63400	-10.92	453.2	-1.19	2.76355
33099.8	124783	17384	262143	108874	157795	-4.55	14122.9	-14.28	2.76355
7483.5	75907.5	6461	8204.9	79262.4	6784	9.1	248.6	16.66	2.76355
47633.2	83530.2	37372	56226.5	92151.5	39987	22.75	314.6	21.42	2.7647
108026	132286	53517	148334	123684	78597	17.29	297	8.33	2.7647
238209	154172	101259	262143	84804.2	202582	1.82	3433.1	105.91	2.76584
43811.2	79649.7	36048	57402.4	75651.5	49727	-9.1	218.9	-11.9	2.76928
35199	79798	28908	73385.4	86211.3	55786	-20.02	250.8	-30.94	2.77043
262143	132258	129896	262143	68366.7	251289	-14.56	33321.2	141.61	2.77501
90411.8	98342.3	60251	143194	113710	82529	14.56	1510.3	32.13	2.78189
262143	110148	155970	262143	68366.7	251289	34.58	98554.5	264.18	2.78418
11934	102544	7627	163133	115758	92357	6.37	6482.3	16.66	2.78418
262143	141294	121589	262143	90829.7	189143	22.75	16630.9	130.9	2.78762
93227.2	90880.9	67228	68853.4	91072.6	49547	19.11	7.7	21.42	2.78877
262143	182196	94293	262143	68366.2	251291	33.67	75694.3	36.89	2.78991
262143	122248	140532	262143	68365.9	251292	4.55	57857.8	91.63	2.79106
46863	117536	26130	62858.4	151787	27140	-42.77	173.8	33.32	2.79106
60811.5	91260.4	43670	80917.1	97248.9	54530	28.21	91.3	39.27	2.79221
92976	99179.2	61437	112928	99236.5	74578	18.2	1229.8	39.27	2.79794
19265.2	94439.9	13369	180657	95956.3	123385	-34.58	7590	24.99	2.80481
89128.5	91284.7	63988	55674.3	91767.4	39760	-16.38	73.7	-14.28	2.81169
23332.5	79991.6	19116	50442.7	79829.3	41411	-22.75	71.5	44.03	2.81628
95911.5	113730	55268	69896.2	158261	28944	-26.39	238.7	-27.37	2.81628
85458.8	112244	49897	43803.1	101761	28210	-34.58	0	-34.51	2.81857
10443	75084.2	9115	86907.7	78240.3	72796	-16.38	3426.5	-8.33	2.81972
262143	185555	92586	262143	99385.1	172861	20.02	13702.7	129.71	2.82086
51169.5	75140.5	44629	19005.8	71428.2	17438	-17.29	-18.7	-54.74	2.82201
22732.5	80844.2	18428	13477.2	80654	10951	-9.1	-48.4	0	2.8243
9935.25	77856.8	8363	10233.3	73705.9	9099	16.38	52.8	-8.33	2.83232
99901.5	95746.5	68380	63585.5	87253.5	47759	4.55	266.2	5.95	2.83462
60804.8	81580.9	48846	130665	78944.9	108471	-15.47	270.6	179.69	2.83576
5451.75	64492	5540	3111.9	64052	3184	-24.57	-2.2	-9.52	2.83691
16023	73597.1	14268	25950.1	74652.8	22781	18.2	33	-20.23	2.83805
50960.2	75292.1	44357	82701.3	75687.6	71609	13.65	521.4	80.92	2.83805
185486	127611	95258	234046	130504	117532	-62.79	3897.3	-23.8	2.8392
6120.75	71515.3	5609	7484.4	72451.6	6770	-20.02	26.4	-15.47	2.84149
41584.5	77118.2	35339	44246.4	81696.4	35494	-8.19	217.8	29.75	2.84379
21405	76659.8	18299	66530.2	77315.4	56394	24.57	333.3	14.28	2.85181
75891	101165	49163	122563	118275	67912	-8.19	739.2	44.03	2.85296
18235.5	67305.8	17756	18739.6	81689.4	15034	29.12	365.2	-1.19	2.85296
39231.8	75542.6	34035	44579.7	74921.8	38995	-23.66	204.6	23.8	2.85525
21402.8	71429	19637	4163.5	76732	3556	0	12.1	-36.89	2.85525
5346	65243.1	5370	2792.9	64585.6	2834	28.21	60.5	38.08	2.85754
19621.5	69250.6	18569	35853.4	70339.4	33405	0.91	7.7	-27.37	2.85983
24337.5	88433.3	18036	119744	113998	68839	28.21	5024.8	-51.17	2.86098
243310	173162	92085	250891	171179	96054	-10.92	5781.6	14.28	2.86213
21675.8	70571.9	20129	34731.4	69848.6	32587	-19.11	467.5	27.37	2.86442
11331.8	75648.1	9817	33141.9	84244.3	25782	25.48	27.5	-19.04	2.86442
42450	131867	21097	262143	82671.9	207807	3.64	19815.4	39.27	2.86786
8633.25	78844.6	7176	78928.3	83369.3	62045	-2.73	3378.1	-11.9	2.87015
17807.2	100354	11629	39332.7	95871.9	26887	4.55	370.7	24.99	2.87015
33491.2	113419	19352	262143	111030	154731	-34.58	15068.9	42.84	2.87015
10854	78314.2	9083	10745.9	76756.8	9175	10.01	15.4	27.37	2.87244
6768	67459.7	6575	6188.6	72076.8	5627	20.02	-36.3	-11.9	2.87359
27591.8	96946.9	18652	60491.2	100047	39625	40.95	152.9	10.71	2.87473
74552.2	91846.3	53196	104388	91525.4	74746	-31.85	95.7	88.06	2.87703
47145.8	76021.6	40643	51117	72131.5	46443	10.01	573.1	52.36	2.88734
198212	141746	91643	207295	184382	73680	-0.91	2372.7	34.51	2.88734
12817.5	68887	12194	3810.4	67932.1	3676	10.01	11	26.18	2.88849
16234.5	68223.4	15595	21690.9	68313.5	20809	5.46	6.6	-28.56	2.88849
6387.75	71086.4	5889	37672.8	133167	18540	8.19	1423.4	-11.9	2.89193
18071.2	77320.5	15317	14340.7	73591.1	12771	17.29	66	10.71	2.89422
13488.8	126884	6967	177816	154137	75604	-1.82	6872.8	20.23	2.89651
10565.2	68534.5	10103	5292.1	70150.3	4944	21.84	-6.6	-15.47	2.89651
95646	84535.9	74149	37191	85680.4	28447	49.14	35.2	-5.95	2.8988
106517	89577.9	77929	75497.4	90723.7	54537	-8.19	1337.6	10.71	2.89995
6992.25	65008.4	7049	5556.1	65596.2	5551	-8.19	38.5	14.28	2.89995
18003.8	68182.2	17305	13528.9	68019.2	13035	-8.19	129.8	47.6	2.9011
13146.8	118447	7274	126399	175758	47131	2.73	4951.1	3.57	2.9011
19305.8	75239.2	16816	26821.3	82411.8	21329	20.93	184.8	4.76	2.90568
18244.5	70143.8	17046	19624	70312.1	18291	-5.46	91.3	-2.38	2.90568
24261.8	74916	21224	47319.8	76702.3	40431	6.37	303.6	64.26	2.90683
51756.8	77989.8	43492	79025.1	77352.6	66953	18.2	328.9	33.32	2.91027
43581	78110.9	36565	57977.7	75898.4	50062	15.47	211.2	44.03	2.91141
41808.8	82546.9	33193	43434.6	82110.7	34667	12.74	456.5	-7.14	2.91485
92755.5	98248.4	61872	84405.2	93977	58861	9.1	239.8	-16.66	2.916
91615.5	262143	18592	262143	256113	67079	14.56	12923.9	140.42	2.916
7167	69843.3	6725	9380.8	77136.8	7970	14.56	253	26.18	2.91714
6753	67371.7	6569	13811.6	67720.9	13366	28.21	42.9	-7.14	2.91714
22930.5	67322.5	22322	18551.5	67499	18012	-21.84	221.1	-11.9	2.92173
5490	64548.4	5574	6953.1	76035.1	5993	-28.21	117.7	11.9	2.92288
54685.5	74723.1	47962	47374.8	80230.4	38698	-12.74	392.7	65.45	2.92517
107941	101949	69388	262143	119611	143631	23.66	11482.9	45.22	2.92746
53071.5	81038.6	42919	56100	79476.2	46260	-3.64	11	19.04	2.92975
8406	69777.8	7895	3154.8	71814.2	2879	22.75	14.3	10.71	2.9309
35705.2	78132.1	29949	54247.6	76542.5	46447	2.73	183.7	86.87	2.93434
77443.5	87617.6	57926	95463.5	83835.3	74626	6.37	280.5	-24.99	2.93548
17712	70964.9	16357	10001.2	71907.7	9115	-2.73	20.9	-14.28	2.93778
6493.5	65682.7	6479	7255.6	65604.7	7248	-30.03	53.9	-8.33	2.93778
55512	99467.8	36575	63390.8	111112	37389	-38.22	305.8	42.84	2.93892
56217	85921.7	42879	89613.7	81627.3	71948	-21.84	540.1	-35.7	2.94007
10476	112865	6083	124168	145582	55896	34.58	5371.3	2.38	2.94007
158556	113117	91862	262143	88195.6	194792	-23.66	204.6	45.22	2.94007
60676.5	77995	50984	92257	79502.4	76050	-14.56	188.1	67.83	2.9458
6972.75	68305.9	6690	18738.5	96400.5	12739	-17.29	591.8	64.26	2.9458
127712	109393	76511	124678	100626	81201	28.21	335.5	27.37	2.94924
11564.2	70922.2	10686	4118.4	68295.4	3952	-10.01	13.2	-13.09	2.94924
40604.2	145198	18327	262143	126542	135764	43.68	15120.6	78.54	2.95038
28123.5	68590.7	26871	27111.7	70479.7	25210	39.13	152.9	-4.76	2.95153
47816.2	86263.3	36327	56565.3	86593.4	42810	50.05	621.5	8.33	2.95382
8127	66097.2	8058	6575.8	75275.4	5725	18.2	2.2	15.47	2.95612
6584.25	76278.1	5657	9526	86467.6	7220	9.1	92.4	14.28	2.95612
129409	128049	66232	65398.3	131045	32706	3.64	143	11.9	2.95841
32839.5	81608.1	26372	110220	91987.1	78526	1.82	1.1	13.09	2.95955
29161.5	74875.7	25524	72845.3	75146.6	63529	18.2	448.8	-8.33	2.95955
256932	144462	116559	262143	98569.1	174292	38.22	6796.9	85.68	2.9607
9075.75	65882.6	9028	4713.5	72410.7	4266	23.66	6.6	15.47	2.96185
105892	88413.7	78492	82612.2	83575	64781	-24.57	928.4	-19.04	2.96643
7648.5	85933.8	5833	60515.4	97767.5	40565	2.73	2684	-10.71	2.96643
13880.2	70554.3	12893	5313	67584	5152	18.2	-8.8	-10.71	2.96758
262143	173644	98937	262143	111761	153719	-10.92	12953.6	-24.99	2.96758
52461	79293.4	43359	82987.3	76614.8	70987	22.75	143	17.85	2.96987
21915	68489.3	20970	16901.5	68901.3	16076	2.73	280.5	15.47	2.97216
103045	97139.5	69520	92392.3	100644	60163	-19.11	1805.1	-27.37	2.97331
51372	79474.9	42362	80448.5	79748.8	66111	14.56	445.5	41.65	2.97446
11193.8	66793.6	10983	14367.1	67350.7	13980	-18.2	4.4	-14.28	2.97675
13364.2	80663.1	10858	6783.7	80017.4	5556	11.83	-2.2	4.76	2.97789
27091.5	80109.6	22163	10544.6	76132.1	9077	30.03	-20.9	10.71	2.97789
70759.5	90316.4	51345	105567	88835.7	77879	44.59	700.7	16.66	2.97904
142940	132793	70544	165604	150502	72112	9.1	2255	21.42	2.98019
74038.5	89304.6	54333	85356.7	108899	51368	34.58	71.5	29.75	2.98248
76108.5	90721.1	54980	155889	90154.6	113320	-10.01	707.3	41.65	2.98248
23518.5	73845.8	20872	38552.8	72341.4	34926	0	155.1	33.32	2.98248
69656.2	95996	47554	78420.1	98028.5	52427	0.91	136.4	39.27	2.98821
10474.5	93599.2	7334	118175	112446	68875	-8.19	4632.1	17.85	2.98821
64921.5	84807.3	50169	148628	86743	112291	17.29	907.5	48.79	2.9928
94257.8	125677	49152	96246.7	141534	44566	-17.29	1014.2	2.38	2.99623
18665.2	79747.4	15339	10121.1	77109.6	8602	-4.55	20.9	-5.95	2.99738
14169.8	104352	8899	209223	122067	112329	-10.01	8195	10.71	3.00082
34585.5	138681	16344	262143	132696	129467	9.1	16769.5	-19.04	3.00196
25987.5	103533	16450	212022	118864	116899	8.19	8855	-2.38	3.00884
38707.5	84991.3	29847	55662.2	90935.5	40115	-9.1	916.3	94.01	3.00884
17884.5	70530.7	16618	17991.6	70761.4	16663	-5.46	239.8	-9.52	3.01113
228044	158921	94041	262143	144593	118815	1.82	7251.2	7.14	3.01113
84076.5	81951.9	67235	149584	81553.2	120205	-3.64	1026.3	61.88	3.01228
143990	113185	83372	114629	110363	68069	36.4	1824.9	33.32	3.01572
15573.8	84239.1	12116	21665.6	73633.6	19283	4.55	495	-2.38	3.01572
56598	81763.6	45365	115853	82434.5	92104	22.75	800.8	54.74	3.01687
71893.5	92424.4	50978	98800.9	86062.7	75236	-50.05	778.8	70.21	3.01687
57708	89201.2	42398	106746	88473.9	79071	-10.92	621.5	53.55	3.01801
7124.25	91655.8	5094	100841	106426	62097	14.56	4240.5	13.09	3.01801
15672.8	73671.6	13942	9523.8	74561.2	8371	28.21	18.7	3.57	3.02374
56620.5	81068.8	45772	72528.5	78290.1	60713	-12.74	799.7	27.37	3.02374
70794	88639.2	52342	122783	89347.4	90061	8.19	744.7	29.75	3.02718
10561.5	68550.9	10097	13523.4	66561.7	13315	31.85	220	20.23	3.02947
33369	74081	29520	63730.7	73434.4	56876	-30.03	203.5	-1.19	3.03291
7657.5	75933.1	6609	18407.4	162253	7435	5.46	511.5	23.8	3.0375
121810	125807	63454	141405	124689	74322	20.02	3161.4	11.9	3.0375
10104	80263.7	8250	85377.6	83974.5	66631	3.64	3600.3	4.76	3.03979
62841	82929.2	49661	93597.9	83737.6	73253	16.38	884.4	17.85	3.03979
9104.25	75202.4	7934	80137.2	78944.6	66526	6.37	3333	8.33	3.04552
5325	65193.2	5353	7433.8	62902.7	7745	-5.46	45.1	36.89	3.04552
91523.2	98401.6	60955	262143	132063	130088	22.75	11837.1	9.52	3.04552
47348.2	81491	38078	110871	77759.2	93443	35.49	35.2	13.09	3.04896
15204	82662.1	12054	31172.9	85733.6	23829	-17.29	157.3	-3.57	3.05125
13445.2	69088	12754	13965.6	70252.5	13028	11.83	129.8	16.66	3.0524
9088.5	68517.7	8693	3678.4	67037.7	3596	12.74	14.3	-47.6	3.05354
10908	134500	5315	118925	164234	47456	9.1	5010.5	11.9	3.05354
95121	93265.3	66840	99264	117447	55390	-3.64	2666.4	17.85	3.05354
57531	97445.2	38692	44930.6	106784	27575	-31.85	319	27.37	3.05698
54681	141548	25317	97529.3	173057	36934	-16.38	297	24.99	3.05698
57792.8	133274	28419	262143	141355	121537	10.01	11998.8	76.16	3.05698
6740.25	81439.7	5424	56188	79802.7	46143	10.92	2108.7	-10.71	3.05698
91496.2	97000.8	61817	78228.7	106129	48307	-29.12	566.5	42.84	3.05813
71487	81233.4	57673	110043	80599.2	89477	10.01	603.9	52.36	3.05813
54531	91386.1	39106	47527.7	85575.5	36398	-1.82	95.7	19.04	3.05813
71394.8	108414	43158	83783.7	119455	45966	-22.75	1740.2	34.51	3.06272
12768	95673.9	8746	178234	119261	97943	0.91	7302.9	1.19	3.06615
94018.5	91816.1	67108	55015.4	81210.2	44397	10.92	33	-21.42	3.0673
9967.5	109364	5973	109024	127742	55933	-7.28	4684.9	9.52	3.06845
76368	100103	49997	134637	112318	78559	41.86	2403.5	-3.57	3.07188
6844.5	64774.2	6925	5109.5	64234.8	5213	-3.64	20.9	11.9	3.07418
16605	74787	14551	5624.3	73293.7	5029	4.55	69.3	-1.19	3.07762
34832.2	107026	21329	262143	111642	153883	2.73	15995.1	19.04	3.07991
65919	105004	41142	98005.6	108006	59468	-10.92	223.3	54.74	3.0822
186049	149545	81533	168852	135522	81654	-14.56	2715.9	94.01	3.08335
19289.2	77750.2	16259	43150.8	76167.1	37128	17.29	155.1	36.89	3.08449
20132.2	142729	9244	262143	141970	121010	14.56	12629.1	8.33	3.08564
44106.8	81232.6	35584	97958.3	79495.2	80757	2.73	100.1	188.02	3.08564
262143	164450	104468	262143	166266	103327	54.6	6019.2	23.8	3.08793
75538.5	90294.6	54826	134385	84610.7	104089	44.59	1718.2	89.25	3.08908
6651.75	75669	5761	51712.1	85788.9	39504	-23.66	2068	19.04	3.08908
20354.2	73972	18033	8563.5	70336.8	7979	21.84	-13.2	45.22	3.09022
73618.5	89380.4	53979	122778	100039	80432	10.01	223.3	116.62	3.09137
188358	144817	85240	262143	105420	162965	-2.73	11474.1	4.76	3.09366
142532	101066	92425	150860	97512.8	101389	-12.74	1304.6	28.56	3.09481
27911.2	87760.5	20843	77093.5	112278	44999	-9.1	1072.5	-1.19	3.09481
262143	130583	131562	262143	68366.7	251289	28.21	17939.9	189.21	3.09596
9521.25	75597.9	8254	6866.2	74760.5	6019	22.75	16.5	-14.28	3.09825
114911	109282	68912	75443.5	99634.6	49624	30.94	-8.8	-22.61	3.09939
9093	77877.5	7652	132392	87417.2	99253	-0.91	5060	51.17	3.09939
47185.5	82789.4	37352	58000.8	81794.2	46472	-9.1	501.6	10.71	3.10283
10338	69846.5	9700	7174.2	92171.8	5101	0.91	84.7	3.57	3.10398
38331	75767.2	33155	42703.1	72485.4	38609	4.55	409.2	23.8	3.10513
106084	94451.1	73608	122665	112089	71720	-8.19	1976.7	8.33	3.10856
14697.8	104927	9180	151657	138697	71660	-11.83	6532.9	8.33	3.11086
75673.5	98298.2	50452	155957	98590.6	103669	-18.2	860.2	35.7	3.11086
[truncated: 28,001 more rows]
