# Supplementary material for: N-chlorination mediates protective and immunomodulatory effects of oxidized human plasma proteins
Source: eLife. 2019 Jul 12;8:e47395. doi: 10.7554/eLife.47395 (PMC6650281; doi:10.7554/eLife.47395)
Supplement: Figure 9—source data 2. [file elife-47395-fig9-data2.zip › Figure 9 Source Data 2/scale values/Ag85B + HSAhocl 1.csv]

FSC-A	FSC-H	FSC-W	SSC-A	SSC-H	SSC-W	APC-A	FITC-A	Pacific Blue-A	Time
150596	120359	82000	84153.3	134784	40918	-10.01	706.2	22.61	0
5759.25	64751.8	5829	3063.5	64266.8	3124	-11.83	12.1	-17.85	0.00106442
136244	118557	75313	176955	115258	100617	-15.47	884.4	73.78	0.00212884
100460	97816.9	67307	80962.2	93274.8	56885	-1.82	177.1	8.33	0.00212884
132020	127323	67954	72308.5	133405	35522	-34.58	557.7	-2.38	0.00212884
109940	98218.2	73357	64666.8	104220	40664	25.48	56.1	-28.56	0.00319326
101374	99188.3	66980	53880.2	113555	31096	0.91	88	15.47	0.00425768
42663	87390.2	31994	53579.9	93012.6	37752	16.38	335.5	51.17	0.00425768
122786	113471	70916	68212.1	134820	33158	-11.83	860.2	20.23	0.0053221
101378	89811.2	73976	58710.3	90823.3	42364	-26.39	364.1	-21.42	0.0053221
99173.2	112714	57663	69315.4	120453	37713	11.83	13.2	-57.12	0.0053221
79802.2	91001	57471	51000.4	89282	37436	-49.14	68.2	16.66	0.00638652
14508	65563.1	14502	16143.6	69122.4	15306	-6.37	20.9	-20.23	0.00638652
77019	88078.5	57307	115125	89402.1	84392	-2.73	952.6	21.42	0.00638652
5845.5	63268.5	6055	3628.9	63657.3	3736	17.29	46.2	21.42	0.00745094
75684	87172.5	56899	35954.6	82977.8	28397	0	26.4	-54.74	0.00851536
113066	102470	72313	77499.4	116392	43637	-39.13	1075.8	3.57	0.00851536
10371	87688.5	7751	41949.6	98661.7	27865	-2.73	111.1	13.09	0.00851536
117260	93340.4	82330	68268.2	103905	43059	-14.56	172.7	-13.09	0.00957979
80487	92750.2	56871	44796.4	96466.9	30433	40.95	0	28.56	0.00957979
197471	152400	84918	116150	157289	48395	-8.19	522.5	7.14	0.00957979
126482	102189	81115	89213.3	92309.2	63338	2.73	2.2	-13.09	0.0106442
126474	101402	81740	83064.3	103057	52822	10.92	383.9	44.03	0.0106442
31311.8	91121.1	22520	97927.5	99931.1	64222	37.31	3698.2	-29.75	0.0106442
18318	83303.6	14411	10312.5	83809.5	8064	-33.67	-19.8	7.14	0.0117086
107981	96896.7	73033	58859.9	94842.7	40672	-13.65	133.1	66.64	0.0117086
7075.5	69167.7	6704	3932.5	69937.7	3685	2.73	-7.7	13.09	0.012773
106450	93164.4	74882	57581.7	88089.7	42839	8.19	53.9	-41.65	0.0138375
64656.8	80418.8	52691	102509	75531.9	88943	-7.28	313.5	168.98	0.0138375
85412.2	94558.5	59197	245038	92021.9	174511	0	1206.7	58.31	0.0149019
69326.2	93660.3	48509	150094	88545.8	111090	50.96	501.6	95.2	0.0149019
104096	95952.8	71098	172688	105340	107436	-2.73	839.3	27.37	0.0149019
102810	96401	69893	61666	96951.9	41684	6.37	313.5	-13.09	0.0149019
106660	97698.8	71547	62128	95309.5	42720	9.1	15.4	-1.19	0.0159663
8864.25	64347.3	9028	9368.7	64896.7	9461	-9.1	86.9	21.42	0.0159663
70359	81484.5	56588	81372.5	79474.6	67101	22.75	772.2	80.92	0.0170307
14270.2	90132.5	10376	11623.7	104581	7284	9.1	-7.7	-14.28	0.0170307
152944	125964	79573	150205	111468	88311	-3.64	595.1	-28.56	0.0170307
105532	88659.9	78008	61894.8	83710.1	48457	-30.94	202.4	10.71	0.0170307
102698	96907.7	69452	44130.9	99950.3	28936	-20.93	194.7	35.7	0.0180952
80969.2	89662.4	59182	52541.5	102472	33603	-15.47	251.9	4.76	0.0180952
103392	98371.1	68881	95051	106896	58274	22.75	127.6	-23.8	0.0191596
97973.2	89626.8	71639	69088.8	87869	51529	-7.28	95.7	94.01	0.0191596
168215	169754	64942	163313	117024	91459	10.01	810.7	123.76	0.020224
190832	137893	90696	129896	157325	54110	-17.29	413.6	5.95	0.0212884
101932	88785.2	75240	78183.6	89201.8	57441	-40.95	529.1	33.32	0.0212884
23781.8	75662	20599	16528.6	74545.3	14531	-44.59	24.2	8.33	0.0212884
106757	91007.1	76878	59721.2	90075.9	43451	24.57	89.1	-34.51	0.0223528
188220	157491	78323	262143	139656	123015	15.47	8776.9	-36.89	0.0223528
42435	72411.1	38406	47452.9	73054.9	42569	-14.56	652.3	-4.76	0.0234173
43057.5	77697.5	36318	71515.4	76757.8	61060	-11.83	402.6	60.69	0.0234173
107121	91112.1	77051	61568.1	89290	45189	-23.66	31.9	27.37	0.0234173
117082	109454	70103	83927.8	108271	50801	8.19	221.1	17.85	0.0244817
126564	99179.7	83631	86399.5	97939.6	57814	20.02	254.1	57.12	0.0244817
69753	89031.7	51345	153067	85422.4	117433	-21.84	974.6	85.68	0.0244817
111693	122686	59664	63021.2	109664	37662	7.28	5.5	-7.14	0.0255461
176186	139324	82875	262143	133537	128652	17.29	2344.1	-11.9	0.0276749
101879	100253	66599	142689	110008	85005	21.84	1912.9	64.26	0.0276749
96911.2	93380.4	68014	66556.6	98333	44358	9.1	394.9	-35.7	0.0276749
113261	93526	79365	57218.7	90443.7	41461	-29.12	-4.4	1.19	0.0287394
90690	100759	58987	87892.2	96732.1	59547	-1.82	49.5	13.09	0.0287394
129036	126740	66723	76863.6	121493	41462	20.02	41.8	28.56	0.0287394
90846	85076.9	69980	58811.5	83885.1	45947	21.84	22	20.23	0.0298038
113748	106831	69779	57055.9	107319	34842	2.73	67.1	61.88	0.0298038
17463.8	72414.1	15805	12983.3	74364.1	11442	3.64	66	-14.28	0.0308682
84501	91071.2	60808	67169.3	86939.5	50633	0	831.6	22.61	0.0319326
57169.5	82817.4	45240	112259	82665.1	88998	-37.31	335.5	141.61	0.0319326
91979.2	92187.4	65388	34128.6	94274.1	23725	12.74	52.8	36.89	0.032997
88063.5	99562.3	57967	63767	90531.7	46161	-11.83	180.4	10.71	0.032997
101674	88605.9	75202	52417.2	88388.4	38865	0	207.9	65.45	0.032997
102029	93368.6	71615	59713.5	93391.5	41903	-34.58	421.3	14.28	0.0340615
112114	101125	72658	59165.7	109277	35483	1.82	39.6	-4.76	0.0351259
120554	100212	78839	102387	99165.4	67665	-46.41	135.3	-27.37	0.0361903
87634.5	91686.1	62640	45754.5	91489.5	32775	-1.82	143	24.99	0.0361903
97333.5	90765.9	70278	63971.6	92259.2	45442	0.91	136.4	7.14	0.0361903
96360.8	103985	60731	75406.1	113313	43612	-0.91	1516.9	-23.8	0.0372547
87487.5	88077.5	65097	53790	92209.8	38230	29.12	105.6	0	0.0383191
91743.8	90005.1	66802	53070.6	89368.3	38918	1.82	355.3	-36.89	0.0383191
8075.25	64264.7	8235	15672.8	64791.1	15853	-27.3	38.5	49.98	0.0383191
99172.5	89256.2	72817	75044.2	93587.1	52551	30.94	709.5	-39.27	0.0393836
95478.8	84873.5	73725	57917.2	90571.3	41908	-10.92	139.7	27.37	0.0393836
85029.8	95985.1	58056	47509	90013	34590	-7.28	-19.8	39.27	0.040448
105925	100899	68800	105259	96204.6	71704	49.14	585.2	3.57	0.040448
114954	95912.3	78547	77268.4	98337	51495	-2.73	764.5	-22.61	0.0415124
95442.8	91041.8	68704	50304.1	87270.5	37776	30.94	238.7	2.38	0.0415124
139966	115729	79261	105476	108419	63757	0.91	162.8	61.88	0.0415124
69495.8	82938.3	54914	101201	79365.2	83567	17.29	708.4	61.88	0.0436412
88562.2	86060.6	67441	41719.7	89313.1	30613	20.93	134.2	54.74	0.0436412
114324	112563	66561	48141.5	108304	29131	10.01	89.1	36.89	0.0436412
117502	103703	74256	75171.8	112528	43780	46.41	150.7	-30.94	0.0436412
102349	90982.8	73723	65591.9	98515.6	43634	10.92	101.2	-10.71	0.0436412
82160.2	86984.9	61901	34447.6	85393.9	26437	-14.56	118.8	10.71	0.0447057
106393	98058.6	71106	63101.5	107941	38312	26.39	541.2	-20.23	0.0447057
99436.5	100571	64797	54127.7	105947	33482	-60.97	174.9	-42.84	0.0447057
118264	95312	81318	56441	89023.3	41550	-46.41	11	41.65	0.0447057
98108.2	101796	63162	53135.5	112834	30862	-8.19	229.9	-9.52	0.0457701
41949	80972.2	33952	72112.7	81778.5	57790	-12.74	376.2	33.32	0.0457701
63182.2	92368.9	44828	139921	91599.8	100108	23.66	953.7	54.74	0.0457701
127299	104807	79600	70557.3	93898.8	49245	-19.11	35.2	-7.14	0.0468345
94707	96667.3	64207	63930.9	99861.2	41956	-10.01	223.3	30.94	0.0478989
102964	96055.3	70250	69980.9	110989	41322	-19.11	393.8	8.33	0.0489633
115720	97205.9	78018	75652.5	100645	49262	-7.28	46.2	28.56	0.0489633
83183.2	88143.5	61848	47294.5	105940	29257	0	229.9	17.85	0.0489633
138199	128045	70733	105052	125750	54749	-20.02	121	-19.04	0.0489633
90170.2	87964.9	67179	59679.4	92014.1	42506	7.28	377.3	21.42	0.0500278
97107	94436.8	67389	62337	109000	37480	-7.28	288.2	14.28	0.0500278
29626.5	83859.6	23153	48477	89613.8	35452	-10.01	465.3	3.57	0.0500278
117280	103487	74271	59464.9	100425	38806	20.02	144.1	9.52	0.0500278
41286.8	70753.8	38242	38575.9	70118.2	36055	20.93	194.7	8.33	0.0510922
130745	102572	83537	107058	105771	66333	0.91	172.7	8.33	0.0510922
8269.5	63400.8	8548	8529.4	65256	8566	-29.12	41.8	7.14	0.0510922
112730	103941	71077	78739.1	107039	48209	37.31	594	-42.84	0.0510922
61227	91037.6	44076	97291.7	87213.7	73109	0.91	550	38.08	0.0510922
249140	174866	93372	155104	161821	62816	-33.67	343.2	-17.85	0.0521566
47149.5	72710.8	42497	57657.6	74318.5	50844	5.46	562.1	-3.57	0.0521566
110840	92679.4	78378	72726.5	97616.1	48826	-8.19	473	49.98	0.0521566
57951.8	78692.3	48263	80116.3	76433.2	68694	13.65	496.1	1.19	0.0521566
18693.8	66150.8	18520	16900.4	67106	16505	6.37	110	5.95	0.053221
104407	101663	67305	59241.6	106101	36592	-24.57	283.8	-39.27	0.053221
206842	152705	88770	190139	140933	88418	0.91	1156.1	35.7	0.053221
101170	93751	70722	46753.3	97481.1	31432	-20.93	130.9	17.85	0.053221
39892.5	82439.2	31713	59337.3	80368.9	48386	-0.91	465.3	-8.33	0.053221
137999	104793	86303	104560	102935	66571	51.87	157.3	-5.95	0.053221
27324.8	95101.2	18830	52718.6	109608	31521	-32.76	191.4	-20.23	0.053221
116029	97081	78327	56556.5	98729.1	37542	-61.88	100.1	-55.93	0.053221
139049	100835	90373	94184.2	96798.5	63766	-5.46	57.2	-33.32	0.053221
86643	87628.4	64799	40053.2	87506.3	29997	-40.04	-14.3	-11.9	0.0542854
123627	104959	77192	83107.2	98310.8	55401	0.91	15.4	17.85	0.0542854
105327	100570	68636	53299.4	106365	32840	25.48	121	-57.12	0.0542854
107138	102147	68738	65602.9	98277.6	43747	3.64	521.4	55.93	0.0542854
90231.8	88875.6	66536	49269	87820.4	36767	15.47	61.6	-40.46	0.0542854
110229	110103	65611	92130.5	101113	59714	15.47	126.5	-38.08	0.0553499
113470	98330	75627	78168.2	97529.4	52526	-9.1	178.2	34.51	0.0553499
107330	97803	71920	42417.1	112576	24693	10.01	30.8	49.98	0.0564143
122517	102983	77967	117632	105935	72772	48.23	697.4	38.08	0.0564143
138974	114917	79255	86196	121773	46389	12.74	102.3	10.71	0.0564143
87763.5	94590.5	60806	138709	88254.9	103002	7.28	1397	73.78	0.0564143
99904.5	86763.4	75462	56090.1	87424.1	42047	3.64	206.8	19.04	0.0564143
10402.5	66706.3	10220	4809.2	68606	4594	8.19	22	8.33	0.0574787
77661.8	91977	55336	35921.6	88015.8	26747	6.37	45.1	4.76	0.0574787
117672	95441.3	80801	77460.9	94409.2	53771	24.57	409.2	7.14	0.0585431
91809.8	109578	54909	66707.3	106061	41219	-21.84	245.3	16.66	0.0585431
11538	63918.4	11830	12060.4	66241.2	11932	24.57	15.4	21.42	0.0585431
8131.5	74283	7174	4193.2	75165.6	3656	-40.04	-4.4	-24.99	0.0585431
84371.2	81973.4	67453	119582	82333.7	95185	-5.46	818.4	84.49	0.0596076
106192	93816.9	74181	75959.4	95402	52180	-17.29	288.2	32.13	0.0596076
138632	103910	87435	163737	113953	94168	-34.58	534.6	16.66	0.0596076
6132.75	61398.7	6546	6062.1	62792.1	6327	-13.65	13.2	9.52	0.0596076
112891	104122	71055	68363.9	100599	44536	14.56	161.7	9.52	0.060672
91722	91931	65387	67549.9	88778.7	49865	-32.76	183.7	-27.37	0.060672
104170	91350.1	74733	59774	97081.8	40351	-32.76	203.5	40.46	0.060672
102133	96828.6	69126	58208.7	95133.7	40099	-23.66	38.5	70.21	0.060672
104757	92495.1	74224	68444.2	91383.5	49085	-22.75	45.1	20.23	0.0617364
5332.5	63748.8	5482	4202	72756.2	3785	-15.47	20.9	-7.14	0.0617364
141796	125776	73883	86498.5	133301	42526	-26.39	51.7	-13.09	0.0617364
121329	129098	61592	63794.5	137759	30349	1.82	52.8	9.52	0.0628008
103709	93338	72818	46495.9	89448.6	34066	-0.91	121	38.08	0.0628008
114738	102150	73612	82127.1	101140	53216	11.83	322.3	42.84	0.0628008
189917	136010	91511	223621	131732	111250	14.56	199.1	-1.19	0.0628008
69396.8	85884	52955	42730.6	100018	27999	-4.55	144.1	7.14	0.0638652
110065	92481.7	77996	54375.2	96609.4	36886	-8.19	374	29.75	0.0638652
86004.8	88688.3	63553	69052.5	94844.8	47714	21.84	561	39.27	0.0638652
121642	113177	70438	96137.8	107425	58650	0.91	515.9	-16.66	0.0649297
151642	113597	87485	84011.4	112962	48740	-7.28	70.4	24.99	0.0649297
180032	184528	63939	128257	154679	54341	18.2	257.4	83.3	0.0649297
98853.8	91629.5	70703	69998.5	89731.3	51124	12.74	917.4	44.03	0.0649297
100814	86765.2	76147	67951.4	87576.5	50850	10.01	52.8	21.42	0.0649297
88722	94552.2	61495	43209.1	109364	25893	-8.19	58.3	3.57	0.0659941
110783	97212.2	74685	67773.2	90113.1	49289	-1.82	412.5	-41.65	0.0659941
71083.5	82322.2	56589	167042	81781.3	133860	-6.37	525.8	85.68	0.0659941
54129.8	75876.4	46753	79020.7	74889.8	69151	-5.46	2.2	16.66	0.0670585
97575	106477	60057	74340.2	99982.8	48728	40.95	83.6	23.8	0.0670585
101636	95088.9	70048	61343.7	91186.3	44088	-17.29	158.4	-17.85	0.0681229
170009	155741	71540	102786	160225	42042	4.55	213.4	-15.47	0.0681229
262143	150797	113927	262143	106284	161640	-11.83	3089.9	60.69	0.0681229
139540	114130	80127	172967	115177	98419	-20.93	1398.1	36.89	0.0681229
89689.5	84815.6	69302	43420.3	81507.6	34912	8.19	69.3	-9.52	0.0691873
9252	65685.1	9231	17756.2	67773.5	17170	6.37	119.9	20.23	0.0702518
129445	100211	84654	114013	95984.9	77845	-2.73	141.9	8.33	0.0702518
82548	86437.5	62587	35378.2	81803.1	28343	30.03	1.1	5.95	0.0702518
107779	111865	63142	66684.2	105757	41323	-30.03	273.9	34.51	0.0713162
145544	124254	76765	107902	133742	52874	-10.01	347.6	9.52	0.0723806
7617.75	74792	6675	4651.9	76388.6	3991	-6.37	-4.4	17.85	0.0723806
140028	106748	85968	87676.6	111694	51444	49.14	265.1	8.33	0.0723806
114382	97008.3	77273	61329.4	96666.2	41579	-20.93	49.5	57.12	0.0723806
111490	123025	59391	61640.7	121997	33113	70.07	474.1	61.88	0.073445
99878.2	90176.2	72587	48636.5	94799.4	33623	-5.46	7.7	74.97	0.073445
93304.5	95921.5	63748	80300	105763	49758	-26.39	849.2	-3.57	0.073445
104288	102920	66407	71055.6	111239	41862	0.91	363	-26.18	0.073445
111109	92135.1	79032	60031.4	91880.2	42819	10.01	56.1	73.78	0.073445
33522.8	80075.3	27436	61842	80360	50434	-29.12	398.2	88.06	0.0745094
92662.5	85346.3	71154	42826.3	81246.6	34545	1.82	34.1	55.93	0.0745094
209134	147342	93020	140023	144381	63558	15.47	555.5	48.79	0.0745094
132820	102957	84545	158117	101944	101648	11.83	856.9	-19.04	0.0755739
7477.5	65822.1	7445	3010.7	64904.4	3040	-7.28	-14.3	17.85	0.0755739
87370.5	88252.5	64881	41544.8	89925.7	30277	-40.04	17.6	-15.47	0.0755739
80079.8	96364.5	54461	42770.2	91835	30522	-1.82	103.4	38.08	0.0755739
5929.5	62304.9	6237	6890.4	64316.9	7021	19.11	25.3	26.18	0.0755739
179936	174063	67747	142354	160133	58260	-36.4	944.9	0	0.0766383
198155	141897	91519	151319	145419	68195	30.94	1060.4	4.76	0.0766383
116180	104683	72733	74594.3	131365	37214	-0.91	447.7	11.9	0.0766383
117301	111980	68650	58106.4	115866	32866	-16.38	243.1	38.08	0.0766383
203408	137933	96645	109672	158060	45473	48.23	503.8	-2.38	0.0787671
102073	102834	65051	64029.9	97279.9	43136	-3.64	279.4	-67.83	0.0787671
54462.8	81860.2	43602	82226.1	78289.9	68831	-13.65	727.1	21.42	0.0787671
177176	152422	76179	167506	180000	60987	29.12	873.4	4.76	0.0798315
96867.8	119350	53191	80496.9	134324	39274	24.57	1138.5	17.85	0.0798315
127156	103526	80495	77204.6	105303	48049	-20.02	214.5	-14.28	0.0798315
114014	95795.4	78000	90755.5	91643.5	64901	43.68	-5.5	5.95	0.0798315
68488.5	93011.6	48257	128904	99713.4	84721	33.67	744.7	9.52	0.0798315
15209.2	66570.1	14973	8042.1	70030.2	7526	20.02	-9.9	-2.38	0.0798315
119536	99608.3	78647	93098.5	99048.7	61599	-19.11	495	-30.94	0.0798315
99642.8	102095	63962	42837.3	102575	27369	-3.64	33	-32.13	0.0798315
73548	87190.1	55282	40103.8	96502.4	27235	-3.64	178.2	16.66	0.0798315
6947.25	69595.7	6542	3511.2	70824.9	3249	12.74	-17.6	-1.19	0.0798315
115342	111907	67548	64258.7	118647	35494	34.58	85.8	-3.57	0.0798315
77479.5	86400.9	58769	41504.1	81276.9	33466	-0.91	172.7	-4.76	0.080896
8559.75	71616.5	7833	3806	67159.4	3714	13.65	53.9	-40.46	0.080896
84912.8	105235	52880	45661	99274.8	30143	-36.4	-2.2	20.23	0.0819604
87597	90559.6	63392	36086.6	85690.5	27599	-2.73	48.4	-1.19	0.0819604
91476.8	87106.5	68824	52311.6	89990.9	38096	-12.74	86.9	28.56	0.0819604
108396	99012.4	71747	76376.3	94827.9	52784	-14.56	204.6	-36.89	0.0819604
60921.8	83729.7	47684	89238.6	80161.5	72957	22.75	675.4	67.83	0.0830248
70782	94427.9	49125	50140.2	98966.6	33203	26.39	476.3	9.52	0.0830248
109142	97629.1	73264	71272.3	102650	45503	25.48	458.7	58.31	0.0840892
84867	99453.6	55924	64456.7	99309.6	42536	12.74	358.6	23.8	0.0840892
94443.8	112889	54828	58995.2	107257	36047	18.2	170.5	69.02	0.0862181
111913	123588	59345	74697.7	120656	40573	31.85	81.4	-9.52	0.0862181
36816.8	73951.7	32627	62791.3	78092.6	52695	-9.1	298.1	53.55	0.0862181
123424	100131	80782	70867.5	99287.5	46777	20.93	123.2	64.26	0.0862181
113733	94129	79185	82234.9	93102.8	57886	74.62	608.3	3.57	0.0862181
98039.2	97644.4	65801	73628.5	98075.6	49200	-7.28	203.5	33.32	0.0872825
35615.2	76779	30400	28516.4	77697.2	24053	45.5	292.6	-41.65	0.0872825
15048	69206	14250	7119.2	68471.4	6814	0	17.6	20.23	0.0883469
98895	94657.3	68470	58694.9	106428	36143	44.59	471.9	14.28	0.0883469
96993.8	93045.4	68317	46271.5	93953.7	32276	67.34	268.4	44.03	0.0894113
81393.8	86570.6	61617	44779.9	92207.7	31827	-13.65	353.1	-11.9	0.0894113
4901.25	61311	5239	3197.7	61909.7	3385	-10.92	31.9	20.23	0.0894113
54106.5	85339.1	41551	142324	83114.8	112222	45.5	889.9	40.46	0.0894113
8211.75	62679.4	8586	5684.8	62741.5	5938	3.64	18.7	3.57	0.0904758
127087	107915	77179	82471.4	111514	48468	-30.94	266.2	28.56	0.0904758
58264.5	79761.5	47873	93980.7	80281.5	76719	14.56	838.2	7.14	0.0915402
24705.8	73130.8	22140	13013	74495.1	11448	10.01	152.9	51.17	0.0915402
193395	163356	77587	217656	187812	75950	69.16	1543.3	77.35	0.0915402
9329.25	67707.8	9030	22074.8	71321.9	20284	4.55	80.3	22.61	0.0915402
44050.5	80356.7	35926	68316.6	79443.5	56357	4.55	534.6	54.74	0.0915402
98210.2	101530	63393	58809.3	93829.1	41076	13.65	40.7	-16.66	0.0926046
96531	88789.6	71250	57706	86731	43604	5.46	137.5	-28.56	0.0926046
135647	108751	81744	79644.4	107871	48387	24.57	187	39.27	0.093669
111189	115248	63228	56128.6	101078	36392	20.93	-16.5	-15.47	0.093669
101882	93996.6	71034	63859.4	97828.2	42780	40.04	275	7.14	0.093669
111470	99570.2	73368	53765.8	101929	34569	4.55	232.1	20.23	0.093669
125737	110979	74251	93738.7	103361	59435	-20.93	162.8	30.94	0.0947334
124719	111314	73428	75355.5	116499	42391	-27.3	198	29.75	0.0947334
92068.5	85714.7	70394	44887.7	90116.4	32644	54.6	163.9	96.39	0.0947334
32856	75685.4	28450	26815.8	78994.9	22247	37.31	190.3	61.88	0.0957979
87839.2	89367.9	64415	49698	91718.3	35511	41.86	192.5	52.36	0.0957979
94497	97194.7	63717	42582.1	103129	27060	10.01	127.6	-49.98	0.0957979
110868	99222.2	73228	102694	87772.6	76677	25.48	90.2	19.04	0.0968623
99894	90583.5	72272	59287.8	87048.2	44636	-7.28	336.6	40.46	0.0968623
29710.5	96034.9	20275	16067.7	112574	9354	30.94	-15.4	-8.33	0.0968623
93589.5	95207.9	64422	49938.9	100162	32675	20.02	68.2	40.46	0.0979267
217074	118022	120538	233531	114621	133524	-41.86	695.2	48.79	0.0979267
113318	100230	74093	56916.2	107253	34778	-0.91	101.2	-1.19	0.0979267
48750	88015.6	36299	132314	92518.5	93725	-30.94	457.6	26.18	0.0989911
95442.8	89485.3	69899	67276	83538.6	52778	11.83	281.6	-8.33	0.0989911
104848	98741.9	69589	66390.5	102733	42352	-14.56	41.8	-11.9	0.0989911
148490	119123	81692	120256	121775	64719	-16.38	228.8	-23.8	0.100056
108452	87949.2	80814	62833.1	80841.6	50937	-6.37	6.6	-19.04	0.100056
102442	92336.8	72708	53050.8	88289.1	39379	18.2	18.7	0	0.100056
245728	158595	101542	262143	106710	160995	14.56	1036.2	164.22	0.100056
34536.8	71522.5	31646	60286.6	71955.7	54908	11.83	403.7	30.94	0.100056
103238	108860	62151	69608	118197	38595	-25.48	137.5	-11.9	0.10112
112424	100006	73674	64816.4	94217.8	45085	-28.21	658.9	38.08	0.10112
104766	90118.5	76188	55722.7	99543.2	36686	-44.59	137.5	0	0.102184
121347	97558.7	81516	61702.3	103645	39015	-5.46	31.9	-8.33	0.102184
45831	76555.6	39234	43275.1	74437.7	38100	-16.38	842.6	38.08	0.103249
75640.5	92058.7	53848	38916.9	91581.7	27849	-5.46	127.6	-13.09	0.103249
6625.5	71111.8	6106	9126.7	75179.4	7956	0	154	-7.14	0.103249
123391	94978.2	85141	110834	115198	63053	0.91	1094.5	7.14	0.104313
70740	81862.1	56632	36800.5	87844	27455	-7.28	240.9	14.28	0.105378
116771	98899.2	77379	73668.1	104133	46363	35.49	77	10.71	0.105378
86689.5	94928.5	59848	121932	81439.4	98121	-9.1	1450.9	103.53	0.105378
6311.25	67628.2	6116	9531.5	72365.2	8632	4.55	207.9	33.32	0.106442
85271.2	86441.2	64649	42997.9	86908.2	32424	-5.46	63.8	1.19	0.106442
90009.8	91834.2	64234	47452.9	89016.3	34936	16.38	202.4	11.9	0.106442
32357.2	71503	29657	46883.1	68532.8	44833	8.19	262.9	21.42	0.107506
78840	84777.6	60946	32628.2	81918.6	26103	11.83	24.2	28.56	0.107506
149894	114092	86101	109036	114542	62386	15.47	66	21.42	0.108571
96917.2	96644.4	65721	44009.9	94302.2	30585	40.95	195.8	59.5	0.108571
95341.5	95229.6	65613	55602.8	89038.4	40926	46.41	114.4	2.38	0.108571
105062	97492.5	70624	54255.3	95739.7	37139	4.55	341	19.04	0.109635
6129	67012	5994	3888.5	68837.6	3702	0.91	13.2	-33.32	0.109635
42719.2	74279	37691	56876.6	78349.2	47575	13.65	606.1	4.76	0.109635
110602	116215	62371	54672.2	98702.5	36301	14.56	42.9	26.18	0.109635
85632.8	96312.4	58269	151639	93709	106050	41.86	1064.8	240.38	0.1107
42366	84279.3	32944	61012.6	78453.2	50967	-0.91	654.5	34.51	0.1107
97437.8	90194.5	70799	59774	96046.4	40786	20.93	70.4	26.18	0.1107
114914	98962.2	76100	69546.4	96801.3	47084	6.37	414.7	1.19	0.1107
105742	117531	58962	70875.2	98816.7	47005	5.46	453.2	16.66	0.112829
98745	89683.1	72158	50333.8	86805	38001	-15.47	92.4	65.45	0.112829
94677	91022.8	68167	42408.3	105104	26443	-3.64	122.1	33.32	0.112829
128856	102958	82021	119519	96650.2	81043	-30.94	214.5	-46.41	0.113893
135824	107705	82646	92866.4	112341	54175	-8.19	163.9	47.6	0.113893
82797.8	89680.9	60506	46558.6	95638.9	31904	51.87	108.9	-7.14	0.113893
107920	105334	67145	55946	108309	33852	24.57	18.7	33.32	0.113893
113527	105641	70428	81869.7	114452	46879	-10.01	1162.7	28.56	0.114957
100564	88510.7	74461	66183.7	94244.5	46023	7.28	126.5	7.14	0.116022
124497	102190	79842	59515.5	97786.4	39887	46.41	135.3	-55.93	0.117086
36550.5	74385.9	32202	53669	75716.4	46453	15.47	333.3	-9.52	0.117086
94214.2	91659	67363	64748.2	85729.2	49497	14.56	41.8	-5.95	0.117086
113340	106291	69882	97706.4	111189	57589	15.47	283.8	-24.99	0.118151
94248.8	90327.5	68381	80380.3	84972.8	61994	7.28	149.6	-45.22	0.118151
112112	96221	76359	77319	116044	43666	-25.48	123.2	-1.19	0.118151
101756	87887.1	75878	43994.5	84875.6	33970	19.11	74.8	67.83	0.119215
107351	106459	66085	67049.4	117888	37274	-6.37	345.4	34.51	0.121344
92535.8	88543.4	68491	99976.8	82387.1	79528	5.46	354.2	27.37	0.121344
80133	90072.7	58304	56773.2	89413.8	41612	10.01	177.1	-22.61	0.121344
103872	93987.9	72428	49871.8	97824	33411	3.64	202.4	-17.85	0.121344
212023	182576	76106	176952	151446	76573	-40.95	331.1	11.9	0.122408
219823	146763	98160	174264	140577	81241	-24.57	145.2	0	0.122408
87653.2	89526.1	64165	39855.2	105807	24686	20.93	58.3	-19.04	0.122408
79023	84034.1	61628	35170.3	86162	26751	-17.29	93.5	21.42	0.122408
91461	85467.2	70132	53130	90303.6	38558	-5.46	150.7	8.33	0.123473
83354.2	90704.9	60225	69749.9	94605.1	48318	0.91	292.6	-10.71	0.123473
97475.2	95456.5	66922	43671.1	93487.6	30614	-24.57	144.1	52.36	0.123473
120412	103464	76271	63133.4	97111	42606	-5.46	17.6	4.76	0.124537
74149.5	84218	57701	47819.2	87117.5	35973	-21.84	275	-29.75	0.124537
262143	165354	103897	262143	105183	163332	1.82	5498.9	32.13	0.124537
6677.25	70399	6216	7825.4	72008.6	7122	30.03	39.6	-8.33	0.124537
104592	97979.4	69959	77508.2	111085	45727	21.84	471.9	-22.61	0.125602
99073.5	110774	58614	55552.2	100131	36359	-14.56	56.1	-3.57	0.125602
93995.2	88907.9	69286	58855.5	85665	45026	1.82	-35.2	49.98	0.125602
18838.5	76008.1	16243	13967.8	77939	11745	10.92	-3.3	7.14	0.126666
96763.5	101811	62287	76829.5	114281	44059	17.29	185.9	-22.61	0.126666
48839.2	73066	43806	64101.4	72977.5	57565	26.39	535.7	15.47	0.12773
97099.5	101457	62721	47693.8	98368.6	31775	45.5	335.5	-34.51	0.12773
99052.5	100869	64356	75499.6	98523.4	50221	33.67	486.2	-7.14	0.128795
173408	134702	84367	110814	148241	48990	58.24	325.6	-55.93	0.128795
136232	137550	64908	118514	146510	53013	-12.74	118.8	-14.28	0.128795
94108.5	88579.1	69627	56461.9	92736.7	39901	-14.56	42.9	14.28	0.129859
139930	107516	85294	151018	99878	99092	19.11	658.9	13.09	0.130924
14694.8	79741.3	12077	12864.5	79267.4	10636	19.11	101.2	-5.95	0.130924
133844	101139	86728	170973	101346	110561	42.77	407	-24.99	0.130924
93067.5	97044.9	62850	49731	90089.6	36177	5.46	39.6	-74.97	0.131988
29089.5	67769	28131	13581.7	66163	13453	30.94	2.2	5.95	0.133053
95766	95296.3	65859	54635.9	89056.8	40206	-0.91	152.9	-57.12	0.133053
108544	93363.1	76192	75270.8	87964.3	56079	-5.46	44	-1.19	0.133053
113168	89702.9	82679	80143.8	91780.2	57227	5.46	92.4	-33.32	0.133053
90178.5	92688.9	63761	60044.6	95393.6	41251	0	217.8	-23.8	0.134117
113017	99525.2	74420	94738.6	97733.1	63528	-6.37	442.2	4.76	0.134117
77342.2	86998.4	58262	53645.9	90223.5	38967	-37.31	253	9.52	0.134117
86691.8	87137.2	65201	53579.9	84559.4	41526	-2.73	178.2	-21.42	0.134117
102997	90920	74241	59483.6	86420	45109	17.29	136.4	9.52	0.134117
147540	112362	86054	175132	110106	104240	-13.65	129.8	-9.52	0.135181
97623	89731	71300	47652	89114.3	35044	0	41.8	-54.74	0.136246
99456	91884.9	70936	49137	84463.2	38126	-10.92	147.4	42.84	0.136246
75281.2	86255.3	57198	55618.2	80643.3	45199	15.47	312.4	79.73	0.136246
103016	101199	66713	65689.8	105317	40877	-14.56	132	-69.02	0.136246
111242	93742.1	77770	85272	105507	52967	-1.82	174.9	4.76	0.13731
6196.5	64194.4	6326	3832.4	62276.3	4033	-30.94	40.7	14.28	0.13731
95695.5	88669.4	70729	52510.7	83900.4	41017	35.49	66	-5.95	0.13731
149313	122027	80190	133656	137902	63518	-20.93	1014.2	5.95	0.13731
101216	107222	61865	57388.1	107090	35120	33.67	201.3	3.57	0.138375
99684.8	89697.5	72833	50576.9	94055.4	35241	3.64	144.1	23.8	0.138375
98614.5	94404	68459	51779.2	97402.4	34839	4.55	36.3	-13.09	0.138375
57744	85590.8	44214	87707.4	96299	59689	0.91	810.7	47.6	0.139439
27273.8	75969.6	23528	39700.1	79939.3	32547	3.64	363	53.55	0.139439
89229	89495.3	65341	43591.9	86114.2	33175	1.82	133.1	-16.66	0.139439
11502	68483.2	11007	10993.4	70241.2	10257	1.82	39.6	-27.37	0.139439
75144	90010.2	54712	40176.4	96716.2	27224	8.19	67.1	23.8	0.140504
262143	137977	124512	262143	96873.9	177342	37.31	1435.5	53.55	0.140504
6378.75	66187.1	6316	5150.2	74475.6	4532	-15.47	46.2	5.95	0.141568
93333.8	94074.4	65020	73784.7	90134.9	53648	-16.38	144.1	-26.18	0.141568
125110	95679.9	85694	85769.2	96771.5	58085	-16.38	66	-10.71	0.142632
87472.5	90235.9	63529	44260.7	85128.5	34074	-14.56	18.7	61.88	0.142632
59351.2	79106	49170	63933.1	76675.3	54645	7.28	409.2	73.78	0.143697
126623	112395	73832	68392.5	127204	35236	-0.91	114.4	66.64	0.143697
86189.2	86705.2	65146	37132.7	83206.1	29247	11.83	111.1	5.95	0.143697
114371	104424	71779	76802	103542	48611	14.56	190.3	1.19	0.144761
99249	89605.6	72589	61567	88166.6	45764	17.29	2.2	19.04	0.145826
116697	105432	72538	87593	100481	57130	36.4	2.2	42.84	0.145826
4957.5	63221.4	5139	4644.2	66629.2	4568	27.3	6.6	-26.18	0.145826
82253.2	91630.8	58829	56676.4	81675.2	45477	-9.1	165	40.46	0.145826
128695	114456	73689	99515.9	117441	55533	6.37	1136.3	40.46	0.145826
85547.2	85919.6	65252	61106.1	87525.7	45754	-35.49	114.4	57.12	0.14689
106121	109493	63518	86153.1	114315	49391	-25.48	446.6	-19.04	0.14689
106477	95559.8	73023	70572.7	90692.6	50997	-2.73	41.8	28.56	0.147954
106188	91272.2	76246	52751.6	87591	39469	-40.04	-12.1	54.74	0.147954
20973.8	71747.3	19158	13266	74800	11623	-0.91	106.7	23.8	0.147954
146046	100187	95534	236248	97927.1	158105	4.55	1578.5	84.49	0.149019
77898	85525.8	59691	108523	82445.3	86265	-0.91	708.4	135.66	0.149019
113616	88713.9	83932	51788	81413.8	41688	38.22	7.7	22.61	0.149019
120122	113002	69665	60918	116313	34324	22.75	556.6	61.88	0.150083
57205.5	80050.8	46833	75186.1	75520.3	65246	12.74	38.5	-8.33	0.151148
6132	77730.5	5170	4635.4	73360.4	4141	29.12	2.2	-1.19	0.152212
102020	89589.2	74629	81083.2	94317.9	56340	-48.23	331.1	32.13	0.152212
92937	84788.8	71834	58784	102139	37718	10.92	201.3	-9.52	0.153277
86076.8	93499.8	60333	62997	99318.5	41569	-8.19	144.1	-9.52	0.153277
136230	112605	79286	95774.8	105430	59534	-7.28	320.1	-35.7	0.153277
102496	86537.5	77622	72950.9	84088	56856	23.66	64.9	-26.18	0.154341
125968	111193	74244	47930.3	106603	29466	-10.01	146.3	19.04	0.154341
107607	102790	68607	71101.8	94761.9	49173	86.45	198	21.42	0.154341
135120	107335	82501	205052	146412	91784	-26.39	3379.2	78.54	0.155405
64641	84940.3	49874	114855	95792.2	78578	21.84	679.8	82.11	0.155405
92012.2	96522	62474	221794	163511	88896	60.97	6460.3	32.13	0.15647
112100	120578	60928	58986.4	108451	35645	13.65	119.9	70.21	0.15647
105996	101778	68252	73412.9	95581.5	50336	20.02	110	-3.57	0.157534
76092	89940.8	55445	172842	85590.3	132344	17.29	1624.7	79.73	0.157534
90694.5	92424.9	64309	41058.6	96483.1	27889	41.86	18.7	41.65	0.157534
10271.2	67897.6	9914	4272.4	65834.9	4253	1.82	0	-23.8	0.159663
140578	114359	80561	133790	112463	77964	-26.39	499.4	40.46	0.159663
98097	92645.9	69392	59072.2	93222.8	41528	17.29	49.5	1.19	0.160728
24638.2	83915	19242	43674.4	86761	32990	11.83	308	24.99	0.161792
92628	87990.6	68990	51113.7	84766.1	39518	-19.11	111.1	-40.46	0.161792
160168	119282	88000	167911	120349	91436	-10.92	922.9	-11.9	0.161792
106847	94686.4	73953	60280	87489.7	45154	10.01	249.7	33.32	0.161792
156615	134607	76251	162469	161702	65847	30.03	826.1	-8.33	0.161792
141223	105204	87974	186769	107087	114300	8.19	232.1	10.71	0.161792
84359.2	97431.7	56743	54992.3	88894.9	40542	24.57	275	-41.65	0.161792
88422	87052.5	66567	59288.9	84542.2	45960	-14.56	173.8	5.95	0.162856
87590.2	92624.6	61974	51841.9	115405	29440	-1.82	768.9	-30.94	0.162856
9498	90500.3	6878	5940	98328.8	3959	20.02	-9.9	-5.95	0.162856
84420.8	94699	58423	48656.3	88733.8	35936	-12.74	35.2	13.09	0.163921
13200	76501.2	11308	13869.9	81043	11216	22.75	52.8	-9.52	0.163921
20568.8	82059.6	16427	20687.7	99668.4	13603	9.1	137.5	3.57	0.163921
192976	193226	65451	133030	197872	44060	67.34	323.4	59.5	0.163921
109730	104825	68603	262143	94700.5	181412	21.84	811.8	79.73	0.163921
14354.2	71003.1	13249	12551	90778.3	9061	44.59	51.7	9.52	0.163921
178975	128765	91091	214915	146608	96070	30.03	1647.8	66.64	0.164985
244256	155475	102959	211927	149442	92938	26.39	4166.8	34.51	0.16605
89734.5	86610.3	67900	135692	83009.9	107128	-24.57	961.4	3.57	0.16605
12446.2	77432.8	10534	6438.3	76039	5549	2.73	-13.2	-34.51	0.167114
105019	91953.1	74848	72903.6	88998.8	53684	-1.82	235.4	-3.57	0.167114
80164.5	85303.3	61588	62957.4	88660.1	46537	19.11	152.9	29.75	0.167114
10414.5	67065.4	10177	14379.2	74659.7	12622	13.65	210.1	-1.19	0.167114
227576	159642	93424	262143	68599.3	250437	-18.2	2719.2	178.5	0.168178
14938.5	66445.6	14734	16905.9	69233.6	16003	20.02	202.4	15.47	0.168178
10565.2	67849.5	10205	22401.5	108156	13574	8.19	135.3	17.85	0.169243
104150	94355.6	72339	75461.1	94135.7	52535	60.97	245.3	46.41	0.169243
42812.2	75612.2	37107	59583.7	73192.2	53351	1.82	303.6	26.18	0.169243
148641	111580	87304	80836.8	116244	45574	-0.91	22	-17.85	0.169243
6166.5	69378.2	5825	14598.1	75117.9	12736	-10.92	381.7	-9.52	0.170307
80206.5	90090.4	58346	41352.3	89405.7	30312	-1.82	127.6	38.08	0.170307
5308.5	68564.8	5074	4339.5	84741.8	3356	10.92	45.1	26.18	0.171372
108760	89881.9	79301	60597.9	88663.9	44791	-5.46	158.4	30.94	0.171372
102166	94765.8	70654	69111.9	105242	43037	0	465.3	-15.47	0.171372
8583	66324.2	8481	11310.2	68517.8	10818	-30.94	44	-11.9	0.172436
102430	91592.8	73290	64015.6	94222	44526	19.11	504.9	59.5	0.172436
100540	102774	64111	79290.2	95697.3	54300	-19.11	-26.4	-9.52	0.173501
124143	92131.3	88307	114076	90928.5	82219	1.82	243.1	-65.45	0.174565
95784	96502.6	65048	59074.4	90680.2	42694	30.94	133.1	0	0.174565
7926.75	71574.5	7258	4972	69625	4680	22.75	9.9	-30.94	0.174565
9767.25	64775	9882	11506	66168.6	11396	18.2	20.9	41.65	0.174565
105206	93433	73794	84250.1	86799.7	63611	27.3	100.1	-11.9	0.174565
105542	106591	64891	262143	83618.3	205455	11.83	1153.9	58.31	0.175629
105137	93159.7	73962	67846.9	98662.3	45067	27.3	553.3	-14.28	0.175629
218063	186238	76735	183031	171791	69824	3.64	456.5	39.27	0.176694
116576	93343	81848	78812.8	96146.3	53721	-3.64	591.8	-22.61	0.176694
109223	109891	65138	68715.9	110765	40657	16.38	50.6	11.9	0.177758
9138.75	65142.2	9194	6377.8	68757.3	6079	2.73	62.7	8.33	0.179887
106109	100110	69463	64562.3	113045	37429	4.55	300.3	33.32	0.179887
210008	164896	83465	208207	138984	98177	7.28	521.4	72.59	0.179887
6462	66461.6	6372	8460.1	65848.1	8420	-4.55	46.2	17.85	0.179887
124027	109330	74346	78687.4	137950	37382	12.74	111.1	41.65	0.179887
103712	92320.7	73622	59539.7	90140.3	43288	3.64	38.5	48.79	0.179887
114043	116816	63980	64152	106960	39307	53.69	-15.4	-20.23	0.179887
11412	69147.3	10816	7352.4	72654.8	6632	6.37	61.6	19.04	0.180952
104776	102610	66919	59227.3	107218	36202	-7.28	108.9	-10.71	0.182016
91914.8	89289.3	67463	39631.9	84386	30779	16.38	-14.3	32.13	0.182016
65561.2	108955	39435	151638	125134	79417	-20.02	789.8	41.65	0.18308
5520	67605.8	5351	6279.9	69779.5	5898	-0.91	78.1	-39.27	0.18308
6345	69839.8	5954	4073.3	68133.7	3918	4.55	49.5	-14.28	0.184145
89389.5	84102.3	69656	61480.1	90728.5	44409	-2.73	234.3	10.71	0.184145
132466	96827.6	89657	80631.1	99717.7	52992	-18.2	129.8	-2.38	0.185209
106391	91918.2	75855	55083.6	88799.3	40653	0.91	37.4	-5.95	0.185209
112982	91205.2	81184	61035.7	85223.2	46936	-65.52	-5.5	34.51	0.185209
111040	99714.3	72980	123362	132130	61187	0	3043.7	24.99	0.186274
34542.8	75661.6	29920	27801.4	78724.2	23144	26.39	552.2	-26.18	0.186274
83387.2	88259.7	61918	62257.8	86940.7	46930	14.56	245.3	2.38	0.187338
257468	163599	103139	262143	118544	144924	40.95	574.2	58.31	0.188402
103328	94147.8	71926	47094.3	94909.8	32519	23.66	11	32.13	0.188402
145636	116556	81887	161547	116654	90757	27.3	166.1	41.65	0.189467
119348	106577	73389	77460.9	112951	44944	-33.67	139.7	-27.37	0.190531
117724	103095	74835	69786.2	101676	44981	61.88	358.6	-30.94	0.191596
122365	106389	75377	57037.2	103508	36113	-13.65	48.4	-33.32	0.191596
18903	80370.2	15414	15253.7	81678.8	12239	29.12	13.2	-8.33	0.191596
122678	100780	79776	65585.3	88945.4	48324	-10.01	202.4	-14.28	0.19266
83396.2	96239.8	56790	53068.4	96460.7	36055	8.19	446.6	-29.75	0.194789
120246	108456	72660	75566.7	118347	41846	1.82	981.2	-40.46	0.194789
90507.8	92795.9	63920	74167.5	88780.5	54749	-9.1	380.6	-27.37	0.194789
117880	96996.3	79646	65462.1	107010	40091	57.33	182.6	-21.42	0.195853
112568	101533	72659	67840.3	106780	41637	11.83	707.3	-4.76	0.195853
103735	92566.5	73443	48910.4	96892.3	33082	-13.65	157.3	-33.32	0.195853
198814	147071	88593	133356	144318	60558	-20.93	1217.7	63.07	0.195853
120954	114322	69338	87018.8	100793	56580	1.82	690.8	10.71	0.196918
121899	97293.6	82110	84766	98544.1	56373	6.37	150.7	40.46	0.197982
98546.2	88625.6	72872	61129.2	93220.8	42975	-33.67	245.3	48.79	0.197982
103364	93453.6	72486	47951.2	93084.4	33760	49.14	147.4	-26.18	0.197982
99077.2	90044.8	72110	63646	100296	41588	12.74	69.3	-4.76	0.197982
108650	97848.8	72770	69775.2	101980	44840	12.74	57.2	16.66	0.197982
8268	71043.9	7627	3628.9	71850	3310	15.47	34.1	3.57	0.197982
76254	85557	58410	36592.6	84721.7	28306	30.03	99	-16.66	0.197982
26258.2	72548.9	23720	10789.9	70353.9	10051	0	3.3	-10.71	0.200111
28108.5	75243.8	24482	53699.8	77532.3	45391	30.94	159.5	55.93	0.200111
17259.8	69548.4	16264	23023	71845.9	21001	19.11	119.9	-15.47	0.200111
91880.2	115334	52209	48483.6	135043	23529	17.29	75.9	2.38	0.201175
128623	100234	84097	55701.8	98257.8	37152	-17.29	89.1	-69.02	0.201175
6940.5	70215	6478	29407.4	76471.9	25202	30.94	927.3	-16.66	0.201175
110122	92701.4	77852	88155.1	92017.7	62785	-15.47	246.4	-5.95	0.203304
16045.5	69195.1	15197	12958	69505.3	12218	-13.65	17.6	11.9	0.204369
94517.2	96707.1	64052	65396.1	102639	41756	-10.01	178.2	32.13	0.205433
39669	73348	35444	61758.4	72579.6	55765	-8.19	331.1	-13.09	0.206498
103750	91156.2	74590	72029.1	95261.6	49553	20.93	143	-73.78	0.206498
98804.2	121350	53360	37452.8	118307	20747	-17.29	35.2	39.27	0.206498
112966	102960	71905	74927.6	98613.4	49795	-4.55	2.2	21.42	0.207562
126900	131372	63305	89119.8	133154	43863	-11.83	128.7	10.71	0.207562
112590	106200	69479	82461.5	126770	42630	12.74	464.2	5.95	0.207562
78675	100182	51467	47407.8	96861.1	32076	11.83	267.3	-33.32	0.207562
20696.2	67326	20146	17548.3	71179.4	16157	-2.73	154	4.76	0.208626
24897	70217.8	23237	27076.5	68328.3	25970	-22.75	63.8	-15.47	0.209691
96720	88440.8	71671	35806.1	82705	28373	22.75	7.7	-44.03	0.209691
55569	95896.6	37976	64846.1	101016	42070	-24.57	627	-3.57	0.209691
108550	92826.1	76637	81264.7	93112.6	57197	10.01	448.8	38.08	0.209691
49878.8	94214.2	34696	49418.6	91033.5	35577	-45.5	214.5	8.33	0.209691
155810	102794	99336	130590	96089.8	89066	-35.49	273.9	49.98	0.210755
17834.2	76883.7	15202	12107.7	77210.3	10277	-15.47	215.6	-7.14	0.210755
96210	94795.4	66514	55041.8	97447.6	37017	21.84	535.7	2.38	0.210755
117478	98142.4	78448	80611.3	98752.1	53497	-18.2	371.8	52.36	0.210755
5526.75	66300.8	5463	2208.8	65264.2	2218	-34.58	0	46.41	0.21182
122877	91933	87595	95287.5	89470.3	69797	23.66	286	28.56	0.21182
69489	83600.1	54474	108119	78900.8	89805	5.46	592.9	76.16	0.212884
8237.25	70465.5	7661	18195.1	69464.9	17166	9.1	305.8	22.61	0.213949
14539.5	70249.2	13564	9049.7	69914.1	8483	4.55	22	7.14	0.213949
76332.8	85200.4	58715	149589	81864.7	119752	-5.46	1279.3	77.35	0.213949
119866	103062	76221	100461	90725.9	72568	30.03	418	66.64	0.213949
21981.8	68954.4	20892	21678.8	69606.7	20411	-2.73	194.7	-9.52	0.215013
85334.2	89293.7	62630	38919.1	91973.3	27732	54.6	148.5	26.18	0.215013
73692.8	93624.5	51584	158274	89765.8	115552	22.75	1505.9	117.81	0.216077
62553.8	79296	51699	101080	75932	87241	0.91	943.8	110.67	0.216077
44886.8	82539.2	35640	64770.2	82027.9	51748	-0.91	660	78.54	0.216077
75500.2	95874.5	51609	192177	90248.1	139554	9.1	597.3	149.94	0.216077
83937	95399	57662	47437.5	89903.5	34580	-8.19	104.5	-13.09	0.217142
93926.2	100162	61456	76716.2	91796.1	54770	-10.92	488.4	-29.75	0.217142
10131	65704.6	10105	22887.7	66885.2	22426	-3.64	24.2	11.9	0.217142
91228.5	91863.5	65083	53144.3	90529.9	38472	-7.28	232.1	49.98	0.218206
171184	107026	104822	153534	110187	91317	-12.74	688.6	13.09	0.218206
111608	98868.1	73981	56646.7	100227	37040	20.93	83.6	52.36	0.218206
57342.8	86240.5	43576	67259.5	82889.9	53178	12.74	334.4	40.46	0.218206
25453.5	75364.6	22134	62368.9	71853.9	56885	51.87	264	40.46	0.218206
7693.5	65421.2	7707	2379.3	64754.9	2408	-20.02	-14.3	-30.94	0.219271
92334	102667	58940	47345.1	102756	30196	48.23	474.1	-21.42	0.220335
106001	99245.7	69997	52066.3	92464.5	36903	10.01	74.8	4.76	0.220335
56265	80359.7	45886	43588.6	80039.9	35690	25.48	112.2	-24.99	0.220335
21163.5	70322.5	19723	29695.6	71044.8	27393	20.93	172.7	13.09	0.220335
33084	76752.9	28249	47382.5	75895.4	40915	-15.47	416.9	33.32	0.220335
51282	76495.2	43935	68190.1	75202.5	59425	-17.29	141.9	40.46	0.221399
12026.2	65195.8	12089	11594	68011.5	11172	-21.84	173.8	-14.28	0.221399
54042	109572	32323	95658.2	109985	56999	5.46	1029.6	54.74	0.221399
42407.2	86254.4	32221	43940.6	87070.8	33073	-26.39	33	-13.09	0.222464
77842.5	95458.4	53442	49909.2	92266.6	35450	-5.46	58.3	15.47	0.222464
102368	88317.3	75962	65499.5	92838.5	46237	21.84	70.4	-14.28	0.222464
105536	94980.4	72819	75711.9	103876	47767	-40.95	173.8	-21.42	0.224593
82802.2	104501	51928	158194	111683	92829	4.55	996.6	54.74	0.224593
133700	97849.5	89547	138484	97688.2	92905	-2.73	309.1	-21.42	0.224593
7225.5	63792.3	7423	13497	65458.4	13513	10.92	-19.8	19.04	0.225657
71130	88672	52571	121683	89861	88744	8.19	888.8	-10.71	0.225657
161078	116910	90295	140516	126762	72647	28.21	368.5	64.26	0.225657
58529.2	81980.2	46789	57544.3	78658.9	47944	6.37	314.6	-2.38	0.226722
10333.5	80115.5	8453	27568.2	80452	22457	-5.46	303.6	-9.52	0.226722
44202	78375.1	36961	64081.6	76343.4	55010	13.65	667.7	-1.19	0.227786
104130	106395	64141	66265.1	120281	36105	17.29	37.4	-21.42	0.22885
7496.25	64101.5	7664	5135.9	61510.7	5472	6.37	75.9	-19.04	0.229915
6600.75	67046.9	6452	3411.1	71444.5	3129	15.47	6.6	-17.85	0.229915
57047.2	77454.5	48269	46311.1	74326.4	40834	-6.37	279.4	0	0.229915
32218.5	88180.1	23945	20265.3	87502.1	15178	2.73	78.1	-47.6	0.229915
85096.5	89676.4	62189	62386.5	89907.9	45475	-4.55	352	-39.27	0.229915
130275	136566	62517	88495	129219	44882	1.82	223.3	-36.89	0.230979
106276	94602.1	73623	84670.3	100102	55433	27.3	18.7	15.47	0.230979
145546	120750	78994	124567	100691	81076	69.16	73.7	22.61	0.232044
58681.5	83472.6	46072	95010.3	77409.6	80437	33.67	591.8	91.63	0.232044
87920.2	86678.3	66475	65121.1	85998.8	49626	22.75	161.7	26.18	0.232044
15276	67153.7	14908	13233	67342.6	12878	51.87	97.9	19.04	0.232044
78371.2	88935.9	57751	31097	82319.1	24757	1.82	37.4	51.17	0.232044
8975.25	69585	8453	5519.8	73079.9	4950	-1.82	28.6	-24.99	0.233108
36839.2	78932.1	30587	74687.8	77524.5	63138	-44.59	376.2	64.26	0.233108
90317.2	96898.3	61085	42110.2	101666	27145	11.83	37.4	14.28	0.233108
61802.2	80073.4	50582	65316.9	76529.6	55934	-20.02	455.4	53.55	0.233108
95594.2	89943.9	69653	51365.6	95878.6	35110	-23.66	156.2	-32.13	0.233108
5149.5	64086.1	5266	3663	62760.4	3825	-10.01	18.7	-5.95	0.233108
45991.5	72057.6	41829	61267.8	68902.9	58274	26.39	231	17.85	0.234173
10527	103278	6680	85154.3	134936	41358	12.74	3429.8	29.75	0.235237
123076	96147.9	83891	99821.7	91745.5	71305	-30.94	45.1	47.6	0.235237
113020	99394.3	74520	87139.8	101757	56122	9.1	66	33.32	0.236301
124961	99653.9	82179	100063	97563.1	67215	-50.96	97.9	26.18	0.236301
110321	96969.1	74560	72389.9	95996.4	49420	61.88	204.6	71.4	0.236301
89664.8	112613	52181	57833.6	98374.8	38528	-24.57	372.9	10.71	0.236301
98036.2	98246.1	65396	66346.5	97810.9	44454	34.58	89.1	48.79	0.236301
39348.8	77771.9	33158	57292.4	74566.4	50354	-38.22	522.5	19.04	0.237366
104886	88933	77292	57005.3	85405.7	43743	-5.46	4.4	1.19	0.237366
96133.5	88549.5	71149	50806.8	95831.8	34745	-14.56	416.9	-2.38	0.23843
66694.5	83565.5	52305	98112.3	84120.1	76437	45.5	730.4	119	0.23843
108447	100322	70844	78771	97677.2	52851	23.66	33	-7.14	0.239495
80804.2	105969	49973	74258.8	100840	48261	5.46	829.4	77.35	0.239495
99790.5	85347.9	76626	67268.3	87858.9	50177	-7.28	523.6	20.23	0.240559
87517.5	90450.3	63411	61469.1	94451.2	42651	24.57	-24.2	1.19	0.240559
98437.5	103968	62050	67514.7	95583.2	46291	-12.74	228.8	5.95	0.240559
110795	98339.3	73837	66748	103343	42329	6.37	707.3	-39.27	0.240559
46400.2	89680.5	33908	72057.7	90470.4	52198	15.47	574.2	1.19	0.241623
65372.2	82481.1	51942	92339.5	78193.6	77392	20.93	686.4	44.03	0.241623
161854	121564	87257	129801	118071	72047	41.86	347.6	42.84	0.242688
204681	129587	103513	147158	122375	78808	26.39	379.5	-20.23	0.242688
12157.5	64729.4	12309	14369.3	63784	14764	0	88	-27.37	0.242688
110075	98878.7	72957	69472.7	98773.5	46095	-13.65	265.1	9.52	0.242688
91165.5	96511.2	61906	69415.5	84729.6	53691	-19.11	122.1	20.23	0.243752
5323.5	66605.8	5238	5306.4	78589.9	4425	-1.82	94.6	-52.36	0.243752
98891.2	90124.4	71911	48519.9	89797	35411	12.74	160.6	2.38	0.243752
121121	98870.3	80285	102090	94668	70674	-20.02	161.7	20.23	0.243752
70737	85314.5	54338	136567	79979.2	111905	0	1252.9	35.7	0.243752
7979.25	72608.7	7202	16990.6	75119.5	14823	27.3	94.6	17.85	0.243752
74238	91693.6	53060	160710	86747.6	121413	41.86	1213.3	30.94	0.244817
124874	101363	80737	105360	95926.5	71981	8.19	169.4	2.38	0.244817
91825.5	96404.8	62423	57033.9	88802.2	42091	55.51	314.6	-9.52	0.245881
160297	128270	81899	212858	120179	116076	17.29	1382.7	15.47	0.245881
9971.25	123671	5284	149185	152013	64317	3.64	5360.3	2.38	0.245881
11003.2	72707.1	9918	13648.8	79743.9	11217	10.92	35.2	-21.42	0.246946
57926.2	89114	42600	94175.4	90080.7	68515	39.13	521.4	34.51	0.246946
122352	110513	72557	81911.5	104994	51128	-10.01	93.5	-35.7	0.24801
103826	98074.5	69379	70845.5	97234.1	47750	-5.46	4.4	3.57	0.24801
132349	101656	85323	86101.4	109986	51304	-26.39	-4.4	15.47	0.24801
114490	99054.8	75748	48596.9	108813	29269	22.75	57.2	-63.07	0.24801
37142.2	81412.6	29899	90444.2	79562.8	74499	-9.1	215.6	60.69	0.249074
47325.8	74125.1	41842	58138.3	72377.2	52643	10.92	726	17.85	0.249074
116986	95854.5	79984	81191	91428.1	58198	-37.31	161.7	30.94	0.249074
18882.8	66982.4	18475	18361.2	65640.4	18332	1.82	218.9	-5.95	0.249074
101116	88943.3	74505	51137.9	86406.8	38786	-40.95	110	53.55	0.249074
118015	97697.4	79165	95131.3	103082	60481	-68.25	586.3	-8.33	0.249074
139082	103480	88083	93449.4	116613	52518	-21.84	143	-1.19	0.250139
28189.5	71106.9	25981	36070.1	74128.7	31889	-18.2	99	49.98	0.250139
95257.5	89781.8	69533	61177.6	86534.9	46332	-20.02	779.9	48.79	0.251203
9711	65909.3	9656	4315.3	67592.6	4184	11.83	28.6	29.75	0.251203
88435.5	96926.3	59795	53703.1	94424.6	37273	32.76	38.5	10.71	0.251203
17136	74357.7	15103	7441.5	71403.5	6830	-17.29	25.3	-15.47	0.252268
121516	97809.6	81420	62118.1	95020.7	42843	43.68	75.9	64.26	0.252268
92163.8	91557.4	65970	35535.5	87772	26533	29.12	58.3	-13.09	0.253332
78376.5	86009.4	59720	125946	81213.5	101633	16.38	1321.1	11.9	0.253332
115580	99818.4	75884	84357.9	102569	53900	-15.47	38.5	14.28	0.254397
94270.5	91611.7	67438	57426.6	89159.5	42211	38.22	-25.3	52.36	0.254397
88246.5	98629.2	58637	104651	97045.4	70672	-27.3	1080.2	46.41	0.255461
107363	100663	69898	72084.1	104462	45223	9.1	195.8	3.57	0.255461
119570	104108	75269	95108.2	106887	58314	-22.75	487.3	7.14	0.255461
111878	99698.9	73542	54210.2	105751	33595	-21.84	62.7	-13.09	0.256525
92125.5	85905.7	70281	51627.4	89851.6	37656	24.57	242	-16.66	0.256525
68250.8	94233.4	47466	47087.7	89559.1	34457	4.55	90.2	0	0.256525
109207	93395.3	76631	46886.4	89883.2	34186	-17.29	133.1	17.85	0.25759
103413	101025	67085	57200	115664	32410	-17.29	107.8	-33.32	0.25759
118858	110013	70805	82931.2	95970.1	56632	30.94	171.6	23.8	0.25759
116542	134107	56952	68579.5	128043	35101	-12.74	6.6	36.89	0.258654
94501.5	86254.6	71802	59280.1	89797.1	43264	20.02	310.2	4.76	0.258654
98721.8	87617.2	73842	56431.1	85964.3	43021	15.47	126.5	-10.71	0.258654
106041	106423	65301	65590.8	108648	39564	15.47	-13.2	17.85	0.259719
117462	115955	66388	64566.7	102068	41457	-16.38	161.7	-35.7	0.259719
61550.2	87829.8	45927	74861.6	83279	58912	46.41	841.5	21.42	0.259719
11028	64420.3	11219	9675.6	64796.7	9786	-3.64	95.7	-1.19	0.260783
45172.5	91390.9	32393	67168.2	90312.8	48741	-23.66	602.8	15.47	0.261847
7948.5	65424.9	7962	7835.3	65942.5	7787	18.2	83.6	5.95	0.261847
95266.5	92940.7	67176	64142.1	95074.3	44214	21.84	173.8	26.18	0.261847
107601	90978.4	77510	48628.8	82876.6	38454	-23.66	61.6	55.93	0.262912
96186.8	98512.2	63989	44914.1	110966	26526	-1.82	144.1	8.33	0.263976
111797	94654.7	77405	61532.9	90166.8	44724	-10.01	64.9	76.16	0.263976
98147.2	93305.2	68937	107551	103145	68336	-24.57	1096.7	9.52	0.263976
5124	65066.2	5161	4019.4	69576.2	3786	-20.93	-12.1	1.19	0.265041
106306	93047.1	74875	85661.4	160908	34889	22.75	1474	-39.27	0.265041
135370	103940	85353	182047	133159	89597	-17.29	1252.9	51.17	0.266105
99855	100009	65435	55259.6	92680.6	39075	-27.3	61.6	11.9	0.266105
115576	95697	79150	97856	94039.1	68196	51.87	531.3	2.38	0.266105
117952	101997	75788	64144.3	96901	43382	21.84	59.4	41.65	0.266105
141927	128427	72425	96156.5	142405	44252	41.86	330	54.74	0.26717
7487.25	64504.3	7607	5612.2	65937.8	5578	-10.92	11	2.38	0.268234
102172	100973	66314	77523.6	104849	48456	-6.37	85.8	-21.42	0.268234
99828	93491.2	69978	63838.5	92431.4	45263	11.83	60.5	-8.33	0.269298
8230.5	77958.4	6919	13770.9	77083.2	11708	44.59	63.8	2.38	0.269298
74716.5	89763.9	54550	31829.6	95324.4	21883	-9.1	104.5	-11.9	0.269298
105998	95256.2	72926	38035.8	92271.5	27015	-7.28	107.8	38.08	0.269298
123133	101174	79760	116820	92080.2	83144	-22.75	160.6	-40.46	0.269298
108644	106893	66609	73233.6	119451	40179	9.1	64.9	-34.51	0.270363
134897	101009	87523	81952.2	93438.1	57480	36.4	23.1	-20.23	0.271427
64003.5	84241.1	49792	104408	79878.3	85661	8.19	897.6	63.07	0.271427
79229.2	87535.9	59317	41111.4	80616.3	33421	2.73	63.8	2.38	0.271427
227962	174632	85550	178287	143481	81434	26.39	925.1	151.13	0.271427
52056	78998.3	43185	52825.3	76975.2	44975	-0.91	309.1	13.09	0.272492
99750	101263	64557	81112.9	97600.6	54465	8.19	170.5	84.49	0.272492
164350	122796	87713	137303	128643	69948	41.86	223.3	53.55	0.273556
90127.5	88842.4	66484	45296.9	84133.8	35284	31.85	-28.6	-20.23	0.273556
128356	104729	80321	71060	104977	44362	29.12	409.2	24.99	0.273556
113707	93957.8	79311	59395.6	100679	38663	36.4	202.4	-7.14	0.274621
86417.2	90233.9	62764	44460.9	87722.5	33216	22.75	31.9	40.46	0.274621
91749	86663.1	69382	44293.7	86381	33605	-0.91	-15.4	10.71	0.274621
60821.2	85342	46706	103880	81458	83575	21.84	1065.9	66.64	0.274621
90196.5	85876.2	68833	64639.3	80034	52930	7.28	354.2	-34.51	0.274621
79796.2	83352.4	62740	45023	81818.7	36063	-17.29	31.9	-9.52	0.275685
95607.8	89225.2	70224	57240.7	98890.9	37934	10.92	60.5	15.47	0.275685
95406.8	90133.7	69370	61983.9	91736.3	44281	1.82	129.8	-17.85	0.275685
118538	97929.1	79328	77649	97716.9	52077	-11.83	0	24.99	0.276749
5121.75	64999.8	5164	2031.7	65173.5	2043	-0.91	-30.8	-8.33	0.276749
118762	98909.3	78690	81045.8	97692	54369	21.84	246.4	-13.09	0.276749
103272	96145	70394	65574.3	97970.5	43865	18.2	77	14.28	0.277814
90075.8	89552.4	65919	49393.3	81414.5	39760	-16.38	14.3	-10.71	0.278878
100194	85310	76970	91220.8	84162.7	71032	-7.28	1102.2	32.13	0.279943
119576	95450.7	82100	96275.3	88053.9	71655	39.13	180.4	-26.18	0.279943
131996	105358	82106	75961.6	100392	49588	7.28	38.5	35.7	0.281007
96884.2	92818.1	68407	40122.5	84603.2	31080	-30.94	35.2	14.28	0.282071
80475.8	87731.4	60116	47457.3	85413.5	36413	1.82	64.9	-19.04	0.2842
129340	115035	73686	79374.9	123300	42189	-4.55	62.7	13.09	0.2842
101326	91883.1	72271	57850.1	94568.8	40090	-20.02	70.4	-3.57	0.2842
110724	103608	70037	66631.4	106668	40938	0.91	182.6	14.28	0.2842
123058	96747.9	83358	90356.2	96781.6	61185	12.74	93.5	-24.99	0.2842
84994.5	89343.3	62346	61702.3	98822.6	40919	-1.82	519.2	10.71	0.2842
72470.2	86051	55193	129141	82934.6	102049	32.76	1167.1	90.44	0.285265
55893.8	84671.4	43262	72845.3	81831.9	58339	-17.29	544.5	59.5	0.285265
55860.8	74287.6	49280	86427	79137.1	71573	18.2	873.4	38.08	0.285265
262143	170301	100879	262143	108478	158372	-27.3	2118.6	129.71	0.285265
76185.8	90651.6	55078	47946.8	86799.9	36201	47.32	123.2	21.42	0.285265
129206	101981	83032	134002	96720.8	90797	21.84	52.8	52.36	0.286329
88413	96320.1	60156	45101.1	100191	29501	20.93	53.9	24.99	0.286329
127597	97343.3	85904	117147	92757.2	82768	-28.21	39.6	33.32	0.286329
110756	104806	69256	50865.1	113350	29409	33.67	145.2	73.78	0.288458
95624.2	96506.3	64937	63262.1	90524.8	45799	-24.57	38.5	-4.76	0.289522
87859.5	91235.4	63111	57786.3	91779.1	41263	-29.12	237.6	70.21	0.290587
5472.75	65906.3	5442	19483.2	68412.5	18664	-11.83	158.4	3.57	0.290587
137169	103171	87132	50801.3	105162	31659	4.55	93.5	8.33	0.290587
142750	118713	78806	104844	115347	59569	60.06	44	-16.66	0.290587
87018	99736.1	57179	43124.4	96070.5	29418	-22.75	104.5	9.52	0.290587
108798	89077.2	80045	64386.3	86659.4	48692	20.93	107.8	-14.28	0.291651
22702.5	126592	11753	79844.6	162860	32130	4.55	1790.8	4.76	0.291651
115702	110128	68853	63914.4	106561	39308	26.39	57.2	0	0.292716
205234	177911	75601	136484	150625	59383	3.64	394.9	-26.18	0.292716
157101	117293	87778	105663	102494	67562	-0.91	172.7	-13.09	0.292716
111902	95690.5	76639	73540.5	92821.1	51923	-1.82	90.2	49.98	0.29378
91007.2	88216.8	67609	48603.5	92565.7	34411	11.83	174.9	17.85	0.294845
99882.8	90696.3	72174	51764.9	88826.6	38192	7.28	125.4	3.57	0.294845
38060.2	76559.8	32580	67570.8	77743	56961	24.57	314.6	10.71	0.295909
131751	112289	76895	85674.6	127406	44070	-8.19	182.6	13.09	0.296973
7372.5	68089.7	7096	4110.7	68375.3	3940	-1.82	-29.7	17.85	0.296973
107015	92014.6	76220	48937.9	99602.3	32200	15.47	79.2	11.9	0.296973
110252	95376	75758	60426.3	95818.9	41329	-25.48	180.4	49.98	0.296973
92970	89397.4	68155	50263.4	98040.5	33599	23.66	18.7	16.66	0.296973
95532.8	99285.3	63059	71368	103466	45205	-9.1	190.3	53.55	0.296973
55525.5	83268.6	43701	102133	80424.1	83226	-29.12	720.5	66.64	0.296973
132770	112718	77194	87399.4	98632.8	58072	22.75	218.9	21.42	0.298038
74452.5	90950.6	53648	42597.5	86325.2	32339	-52.78	173.8	3.57	0.299102
99512.2	95075.9	68594	41256.6	95981.3	28170	-4.55	19.8	63.07	0.299102
137502	116602	77283	84437.1	117710	47011	-11.83	314.6	-34.51	0.300167
5712	67582.9	5539	2307.8	67249.4	2249	5.46	53.9	-1.19	0.300167
6093.75	68855.2	5800	3187.8	69017.4	3027	-10.92	28.6	-3.57	0.300167
101099	97023.5	68289	52083.9	100993	33798	-57.33	239.8	49.98	0.300167
57383.2	84452.5	44530	93331.7	88245.9	69313	30.94	358.6	16.66	0.300167
54858.8	84589.5	42502	109642	92368.5	77792	8.19	9.9	48.79	0.300167
73141.5	89495.9	53560	50652.8	96803.4	34292	-9.1	196.9	21.42	0.301231
91047.8	93304.3	63951	47285.7	96054.7	32262	13.65	61.6	52.36	0.301231
159952	132330	79216	143759	131457	71669	12.74	486.2	21.42	0.302295
105464	93765.7	73712	48566.1	84293.2	37759	-10.01	211.2	15.47	0.302295
92130	91040.9	66320	60647.4	83670.2	47503	9.1	144.1	46.41	0.30336
83549.2	95519.8	57323	51392	93553.7	36001	-37.31	496.1	73.78	0.305489
107054	93317.7	75183	58934.7	101414	38085	-30.03	44	44.03	0.305489
145036	108127	87907	113219	103863	71439	-4.55	132	-38.08	0.306553
127543	97016.4	86157	76994.5	97944.6	51518	17.29	14.3	-11.9	0.306553
137252	128132	70201	74674.6	151153	32377	-39.13	100.1	-63.07	0.306553
109381	94168.3	76123	66513.7	85357.6	51068	-6.37	242	-1.19	0.306553
110933	101310	71761	76791	94084.4	53490	-68.25	110	22.61	0.306553
77216.2	90432.9	55958	156883	92936.7	110629	-10.01	789.8	52.36	0.306553
122326	97003.3	82644	90810.5	94302.8	63109	-8.19	595.1	24.99	0.307618
12872.2	71697.8	11766	5371.3	71200.1	4944	-37.31	57.2	-5.95	0.307618
98600.2	94716.8	68223	69865.4	110666	41374	-6.37	563.2	-8.33	0.308682
14857.5	73759.6	13201	34554.3	72170	31378	10.92	80.3	2.38	0.308682
15810	69333.8	14944	5913.6	67920.4	5706	-20.93	-13.2	27.37	0.308682
6953.25	63431	7184	8169.7	64969	8241	19.11	25.3	-2.38	0.309746
8792.25	74311.2	7754	6765	70485.1	6290	-19.11	13.2	-7.14	0.309746
115968	120325	63163	44949.3	123763	23802	-33.67	78.1	-44.03	0.309746
76480.5	96448.3	51968	56549.9	98620.4	37579	-20.02	525.8	-11.9	0.309746
101732	115921	57514	115134	138519	54472	-7.28	1376.1	5.95	0.310811
92154	91382.9	66089	92660.7	89884.7	67560	-40.04	118.8	-35.7	0.310811
38396.2	84865.1	29651	83054.4	91294.2	59621	-7.28	668.8	46.41	0.311875
14535	69882.3	13631	6440.5	70594.5	5979	0.91	2.2	27.37	0.311875
82266.8	95300.5	56573	193486	105440	120260	-0.91	1560.9	94.01	0.311875
92646	91898.6	66069	54630.4	87986.5	40691	-42.77	66	21.42	0.311875
137084	101284	88700	121274	105099	75622	-36.4	242	57.12	0.311875
26993.2	75907.7	23305	59110.7	79732.4	48586	-6.37	182.6	45.22	0.31294
90002.2	89804.9	65680	45789.7	91289.7	32872	0	-15.4	-3.57	0.314004
183620	151593	79382	207925	124048	109849	5.46	1167.1	3.57	0.314004
99911.2	86894.8	75353	68522.3	107084	41936	34.58	872.3	-24.99	0.315068
160318	132037	79573	174727	140818	81317	59.15	819.5	47.6	0.316133
156306	111234	92091	176302	119966	96312	9.1	1375	65.45	0.317197
107496	98479.9	71536	84448.1	102666	53907	10.01	102.3	-30.94	0.319326
193614	120114	105639	134687	143915	61334	21.84	56.1	7.14	0.320391
130998	120560	71210	61433.9	124294	32392	39.13	90.2	20.23	0.321455
113190	101988	72734	65684.3	97079.2	44342	27.3	82.5	19.04	0.321455
17100.8	85225.5	13150	49020.4	86749.7	37033	20.02	1281.5	22.61	0.322519
98642.2	90377.6	71529	53012.3	89242.6	38930	-25.48	30.8	17.85	0.322519
7246.5	67448.7	7041	3853.3	68325.2	3696	10.01	-6.6	7.14	0.322519
141056	105341	87755	77172.7	101707	49727	17.29	29.7	60.69	0.322519
73096.5	82480.2	58080	38155.7	83210.9	30051	48.23	93.5	63.07	0.322519
93766.5	102273	60085	252757	91720.8	180599	-2.73	1531.2	103.53	0.323584
109292	113294	63221	80598.1	121617	43432	-3.64	361.9	23.8	0.323584
98100.8	98106.7	65532	59330.7	101615	38265	-3.64	-22	20.23	0.323584
82464.8	87078	62064	43029.8	88989.9	31689	-32.76	-6.6	-11.9	0.323584
5874	65313.6	5894	3786.2	68018.8	3648	-6.37	-8.8	59.5	0.324648
140642	115455	79833	89532.3	127302	46092	58.24	56.1	-42.84	0.325713
102032	102488	65244	49901.5	98658.9	33148	0	151.8	2.38	0.326777
9689.25	66498.6	9549	15200.9	64396	15470	-35.49	53.9	38.08	0.326777
134188	97805.5	89915	72991.6	98245.6	48690	16.38	170.5	1.19	0.326777
170936	122973	91097	143265	122764	76480	-30.03	73.7	41.65	0.327842
90738.8	86953.4	68389	34744.6	83634.1	27226	27.3	7.7	-46.41	0.328906
27334.5	69101.8	25924	17820	67037	17421	3.64	40.7	2.38	0.32997
115035	103725	72682	52302.8	107223	31968	-23.66	26.4	5.95	0.32997
9591.75	74523.4	8435	6365.7	71619.3	5825	15.47	-8.8	63.07	0.331035
114377	89944.9	83338	91347.3	93284.6	64175	-16.38	387.2	99.96	0.331035
112219	93920.7	78304	91384.7	94426.3	63425	10.01	159.5	7.14	0.332099
104194	95149.4	71766	73548.2	90436	53298	47.32	519.2	42.84	0.332099
92197.5	93352.7	64725	44705.1	87430.4	33510	-18.2	26.4	-3.57	0.332099
6596.25	66069.4	6543	13087.8	68121.8	12591	-14.56	227.7	10.71	0.333164
95687.2	90695.5	69143	51733	88307.1	38393	-21.84	333.3	48.79	0.333164
12859.5	67866	12418	8234.6	88600	6091	-5.46	-24.2	29.75	0.333164
94661.2	96566.5	64243	65028.7	95973.9	44405	10.01	224.4	40.46	0.333164
101570	87476.8	76094	80490.3	89986.6	58620	-26.39	444.4	39.27	0.334228
75986.2	91413.4	54476	51118.1	89586.2	37395	-12.74	276.1	4.76	0.334228
68674.5	90421.7	49774	34909.6	95045.3	24071	19.11	150.7	27.37	0.334228
134978	104325	84792	120662	92205.5	85762	12.74	315.7	-28.56	0.335292
13901.2	90290.6	10090	14553	86507.5	11025	-9.1	188.1	35.7	0.335292
127268	107075	77895	102988	101930	66216	47.32	50.6	-17.85	0.336357
5674.5	67127.1	5540	3680.6	69553.6	3468	0	29.7	-21.42	0.337421
117065	123247	62249	72472.4	138531	34285	-6.37	398.2	21.42	0.337421
107989	95294.6	74266	59917	94147.9	41708	-30.94	13.2	-46.41	0.337421
111157	96406.6	75563	57900.7	111895	33912	6.37	51.7	-40.46	0.337421
89793.8	90074.1	65332	63834.1	95457.7	43825	40.95	436.7	-17.85	0.337421
106677	103467	67569	58631.1	109114	35215	-40.04	319	21.42	0.338486
96582.8	86752.7	72962	66870.1	97321.8	45030	50.05	460.9	11.9	0.338486
205354	130938	102782	202513	129853	102207	-33.67	801.9	-54.74	0.338486
9111	64887.9	9202	9365.4	79991	7673	4.55	107.8	-8.33	0.33955
14456.2	67599.4	14015	7613.1	74634.6	6685	-5.46	30.8	1.19	0.33955
88464.8	86060.3	67367	45444.3	85569.3	34805	57.33	331.1	0	0.33955
5705.25	64924.3	5759	4459.4	65424.5	4467	23.66	-1.1	16.66	0.340615
11245.5	66883.1	11019	32964.8	65559.5	32953	-9.1	79.2	-5.95	0.340615
161977	144538	73443	262143	95275	180318	25.48	2206.6	96.39	0.340615
105093	90132.4	76414	46039.4	89550.9	33693	-4.55	62.7	5.95	0.340615
83898.8	93032.2	59102	55653.4	87459	41703	-17.29	27.5	-22.61	0.340615
117871	112289	68794	89339.8	106020	55225	29.12	75.9	28.56	0.340615
123791	101142	80212	98381.8	93117.5	69241	17.29	402.6	24.99	0.341679
11623.5	65375.7	11652	9803.2	67013.9	9587	-6.37	41.8	17.85	0.341679
122388	106949	74997	90926	108970	54684	-8.19	1265	23.8	0.341679
116764	115565	66216	70046.9	135973	33761	21.84	397.1	92.82	0.342743
93258	89856.3	68017	52182.9	88878.3	38478	-14.56	302.5	-57.12	0.342743
105090	95468.3	72141	84794.6	87694.3	63369	20.93	117.7	5.95	0.342743
132680	95997.8	90578	118133	94458.3	81962	21.84	172.7	-30.94	0.342743
7364.25	69834.1	6911	6369	70056.9	5958	39.13	124.3	-17.85	0.343808
74155.5	84084.9	57797	99350.9	84543.9	77014	18.2	1334.3	-5.95	0.344872
97864.5	94852.6	67617	57163.7	98317.2	38104	36.4	22	-2.38	0.344872
116155	106253	71643	80434.2	114106	46197	32.76	56.1	69.02	0.344872
107209	99071.2	70919	65485.2	91896.1	46701	-9.1	145.2	23.8	0.344872
14799.8	66129.2	14667	17406.4	65718.7	17358	-0.91	47.3	44.03	0.345937
120408	98545.9	80075	117464	90988.6	84605	-19.11	1089	9.52	0.345937
45592.5	73019.3	40920	73004.8	72653.4	65853	-6.37	401.5	83.3	0.345937
262143	124353	138154	262143	82086.1	209290	-18.2	2735.7	44.03	0.347001
10973.2	65477.8	10983	16305.3	66388.2	16096	-1.82	111.1	2.38	0.347001
32351.2	73056.5	29021	41341.3	71418.8	37936	13.65	126.5	-5.95	0.348066
6174	69035.9	5861	3448.5	71519.3	3160	16.38	39.6	34.51	0.348066
115444	101652	74428	65421.4	101529	42229	-0.91	311.3	-1.19	0.34913
92683.5	92658	65554	48783.9	90293.2	35408	-9.1	4.4	32.13	0.34913
99632.2	89199.6	73201	70159.1	90148.8	51004	-23.66	29.7	26.18	0.34913
119798	107700	72898	122044	108724	73565	-4.55	792	-8.33	0.34913
109465	120754	59409	128931	227974	37064	2.73	2794	-39.27	0.350194
175947	120684	95546	262143	131992	130158	-12.74	2027.3	134.47	0.350194
56028.8	80930.6	45371	78106.6	78883	64891	2.73	501.6	57.12	0.350194
131930	101962	84798	106039	99621	69758	-6.37	360.8	33.32	0.350194
98238.8	90557.4	71095	56673.1	93983.4	39519	5.46	282.7	-26.18	0.351259
100826	86027.2	76810	56405.8	86244.5	42862	-3.64	176	-7.14	0.351259
131984	129632	66725	71217.3	102979	45323	25.48	138.6	10.71	0.351259
100780	93063.3	70970	60672.7	86870.7	45772	-11.83	192.5	41.65	0.351259
8083.5	76977.7	6882	7318.3	85113.1	5635	-9.1	291.5	-17.85	0.352323
99044.2	94127.9	68959	46189	96215.7	31461	-31.85	101.2	2.38	0.352323
108346	100863	70398	73561.4	96528.4	49943	-5.46	250.8	24.99	0.353388
15421.5	145336	6954	191930	166501	75545	-29.12	7649.4	-7.14	0.353388
6135.75	67547.9	5953	4897.2	68621.5	4677	-55.51	81.4	21.42	0.354452
97552.5	97917.1	65292	51187.4	90773.3	36956	-1.82	121	57.12	0.355516
108818	104700	68113	79858.9	113557	46088	-19.11	112.2	-5.95	0.356581
92649	95012.1	63906	67068.1	97006.7	45310	-12.74	173.8	-26.18	0.356581
7971	77782.5	6716	6884.9	80861.8	5580	4.55	-24.2	-4.76	0.356581
107668	107071	65902	58850	106394	36250	10.01	44	9.52	0.357645
154622	131769	76902	102849	144710	46578	-21.84	14.3	79.73	0.35871
24043.5	76320.6	20646	17694.6	92019.8	12602	-5.46	259.6	32.13	0.35871
117244	111423	68960	74275.3	104509	46577	5.46	-5.5	46.41	0.35871
11603.2	66280	11473	14977.6	65652.6	14951	-20.93	130.9	8.33	0.359774
158420	117543	88327	126160	123947	66706	23.66	276.1	-38.08	0.359774
96924.8	87809.6	72339	68109.8	86482.9	51613	-3.64	317.9	-17.85	0.360839
136451	100191	89254	101694	99684.6	66857	-10.92	151.8	-10.71	0.361903
83954.2	90586.2	60738	41979.3	94942.7	28977	-12.74	42.9	-32.13	0.361903
111344	93726.2	77855	74334.7	88925.4	54783	24.57	69.3	8.33	0.361903
103600	89310.5	76022	62154.4	98523.4	41344	-14.56	212.3	5.95	0.361903
9090.75	68338.1	8718	5869.6	70131.3	5485	3.64	-15.4	-3.57	0.361903
69723.8	91923.3	49709	95660.4	88941.2	70487	-21.84	1062.6	34.51	0.362967
110976	102020	71289	81646.4	96499.1	55449	10.01	479.6	34.51	0.362967
102477	100523	66810	64414.9	93804.8	45003	8.19	192.5	20.23	0.362967
136835	103171	86920	94733.1	112796	55041	-10.01	135.3	-34.51	0.362967
131661	100828	85577	143732	93912.3	100302	3.64	141.9	49.98	0.364032
119858	97128	80873	74614.1	98984	49401	20.93	63.8	52.36	0.364032
55885.5	81434.4	44975	116736	81792.2	93535	25.48	460.9	82.11	0.364032
9554.25	65462.3	9565	4292.2	65250.2	4311	30.94	-9.9	5.95	0.364032
79669.5	106313	49112	38333.9	108497	23155	-10.92	144.1	17.85	0.365096
151030	130477	75859	174510	133832	85455	56.42	302.5	22.61	0.365096
78108.8	84595.1	60511	91962.2	81150.9	74267	-6.37	-19.8	-15.47	0.366161
98452.5	98595.4	65441	88049.5	97331.8	59286	-15.47	698.5	8.33	0.366161
102616	92734.1	72520	91089.9	99838.9	59793	-39.13	1090.1	9.52	0.366161
96860.2	89956	70566	63017.9	90525.2	45622	-2.73	217.8	48.79	0.367225
106509	94690.1	73716	64010.1	91236.6	45979	-12.74	-5.5	54.74	0.367225
95078.2	100318	62113	46297.9	99117.3	30612	-21.84	30.8	23.8	0.36829
111028	96163.6	75666	106566	98603.6	70828	40.95	597.3	76.16	0.36829
8726.25	67968.1	8414	4596.9	69367.4	4343	-3.64	0	3.57	0.36829
6853.5	67328.9	6671	4532	68545.8	4333	-3.64	-5.5	-3.57	0.369354
127502	101817	82068	151294	98256.9	100911	11.83	991.1	-15.47	0.369354
65618.2	105717	40678	81167.9	97386	54622	38.22	335.5	22.61	0.370418
124229	100289	81180	99799.7	101650	64343	-8.19	291.5	36.89	0.370418
106258	97972.8	71078	67694	106824	41530	20.02	254.1	-26.18	0.370418
114800	97979.5	76787	99790.9	96189.1	67990	18.2	618.2	-26.18	0.371483
83111.2	92008	59199	48558.4	93490.5	34039	13.65	260.7	41.65	0.372547
66218.2	79366.5	54679	102946	82239.1	82037	-16.38	743.6	85.68	0.372547
95259	96895.7	64429	77777.7	93412.5	54567	4.55	116.6	-4.76	0.372547
105290	94080.1	73345	59166.8	102641	37778	12.74	245.3	2.38	0.372547
76626	92299.9	54407	54341.1	93614.9	38042	12.74	92.4	28.56	0.372547
97314.8	92889.7	68658	53141	95785	36359	25.48	357.5	29.75	0.372547
126244	109226	75747	96399.6	108177	58401	-22.75	366.3	0	0.372547
113566	94786.6	78520	68671.9	94671.2	47538	-24.57	97.9	-76.16	0.373612
81403.5	88568.9	60234	46413.4	87744.4	34666	-56.42	-14.3	0	0.374676
89497.5	96592.8	60722	66512.6	115715	37670	-30.94	622.6	47.6	0.374676
94448.2	87255.9	70938	53365.4	88677.6	39439	20.93	44	11.9	0.374676
142250	107116	87032	149564	99820.8	98194	11.83	102.3	15.47	0.374676
6442.5	64049.7	6592	4015	63450	4147	14.56	25.3	-11.9	0.37574
90157.5	89965.3	65676	57854.5	79268.1	47832	14.56	133.1	13.09	0.376805
87192.8	99363	57509	56441	100479	36813	-32.76	141.9	53.55	0.376805
190562	112396	111113	234001	110940	138232	-5.46	303.6	28.56	0.376805
102985	89971.5	75015	57642.2	93390.3	40450	-27.3	156.2	11.9	0.376805
190009	160502	77584	116371	157358	48466	0	361.9	-19.04	0.376805
101892	93746.9	71230	55878.9	95858.4	38203	15.47	470.8	45.22	0.377869
158074	136398	75951	205352	113524	118547	10.01	1062.6	13.09	0.377869
100451	86615	76005	60922.4	83039.3	48081	25.48	-4.4	20.23	0.377869
5831.25	67435.5	5667	7294.1	76228.1	6271	-20.93	53.9	4.76	0.378934
172712	139958	80873	131947	133755	64650	43.68	82.5	22.61	0.378934
90790.5	97508.2	61021	60435.1	110104	35972	-24.57	490.6	2.38	0.379998
116854	96647.8	79238	74848.4	93735.3	52331	-3.64	119.9	20.23	0.379998
112466	110776	66536	71551.7	102843	45596	10.92	169.4	-78.54	0.379998
262143	176533	97318	262143	70186.7	244773	-19.11	7378.8	95.2	0.379998
262143	156696	109638	262143	181128	94849	10.92	1283.7	-27.37	0.381063
102337	99629.2	67317	70626.6	97505.5	47470	17.29	198	-29.75	0.381063
81431.2	88434.7	60346	35314.4	84707	27322	40.04	-35.2	46.41	0.381063
89715.8	93947.5	62584	61453.7	90583.4	44461	-16.38	26.4	-28.56	0.381063
210405	135153	102026	105316	128807	53584	-20.02	228.8	13.09	0.381063
102962	91241.6	73954	56244.1	87967.5	41902	57.33	173.8	-15.47	0.382127
130160	135719	62852	77719.4	131111	38848	-25.48	484	9.52	0.382127
140429	118691	77539	182092	139188	85737	0.91	884.4	-4.76	0.383191
112997	93024.3	79607	78240.8	93733.4	54704	-2.73	180.4	39.27	0.384256
5337	64544.3	5419	4213	69988.1	3945	7.28	-3.3	-4.76	0.384256
5781.75	62890.1	6025	4049.1	69212.8	3834	-11.83	-23.1	28.56	0.38532
155170	143877	70680	195165	147971	86438	58.24	712.8	126.14	0.38532
85024.5	96671.9	57640	42769.1	95502.9	29349	18.2	-17.6	24.99	0.386385
5439	66477.1	5362	2148.3	65453.7	2151	-25.48	-30.8	11.9	0.386385
203954	178286	74971	150883	160983	61424	29.12	950.4	90.44	0.386385
11149.5	63793.8	11454	10376.3	64739.3	10504	34.58	64.9	-15.47	0.387449
136280	108562	82268	134145	103872	84636	51.87	287.1	-3.57	0.387449
96758.2	94839.4	66862	64180.6	100323	41926	-5.46	38.5	-7.14	0.387449
132592	94959.8	91508	87672.2	100085	57408	9.1	286	22.61	0.388514
95157	89639.3	69570	60057.8	84740.6	46447	-29.12	159.5	1.19	0.388514
122800	110086	73105	101646	111343	59828	16.38	139.7	11.9	0.389578
85511.2	98335.9	56989	34334.3	99753.2	22557	16.38	51.7	51.17	0.389578
62762.2	93286.5	44092	112555	86328.5	85446	10.01	851.4	45.22	0.389578
78771	89242.8	57846	36415.5	85775.3	27823	18.2	24.2	16.66	0.390642
15226.5	77511.6	12874	13115.3	75100.4	11445	-20.02	22	-24.99	0.390642
93816	90742.2	67756	44122.1	92711.7	31189	-24.57	83.6	-14.28	0.390642
5076	63291.6	5256	2797.3	64550.7	2840	-5.46	5.5	13.09	0.391707
99648.8	92886.6	70307	66468.6	90683.8	48036	-4.55	57.2	13.09	0.391707
118111	105729	73211	113729	113005	65956	-20.93	535.7	94.01	0.391707
101682	96377.5	69143	79070.2	103978	49837	19.11	255.2	40.46	0.391707
79176.8	91810.2	56518	57160.4	90008.5	41619	-24.57	93.5	-24.99	0.392771
84070.5	91907.1	59948	47226.3	90797.7	34087	-27.3	81.4	23.8	0.392771
21699	70479.5	20177	49269	68565.6	47092	17.29	5.5	24.99	0.392771
106181	114694	60672	117701	139286	55380	-13.65	2989.8	2.38	0.393836
113028	98472.6	75223	75005.7	89095.4	55172	-52.78	141.9	-27.37	0.3949
89574	99005.3	59293	58645.4	104807	36671	30.03	39.6	36.89	0.395964
180409	138371	85446	124237	139837	58225	20.93	363	-40.46	0.395964
98841.8	90708.8	71412	62788	98955.7	41583	21.84	95.7	-84.49	0.397029
89884.5	92789.8	63484	65126.6	87957.5	48525	5.46	0	9.52	0.397029
93969.8	97924.9	62889	72465.8	100574	47220	12.74	289.3	-33.32	0.398093
107053	98785	71021	71243.7	98985.1	47169	-28.21	455.4	-3.57	0.398093
218666	165149	86773	165180	150359	71996	10.01	1017.5	45.22	0.399158
119924	120271	65347	69983.1	110673	41441	-32.76	433.4	45.22	0.399158
98691	100696	64231	39471.3	111939	23109	-17.29	181.5	-22.61	0.400222
22596	69828.4	21207	37972	71292.4	34906	-15.47	88	44.03	0.400222
63150.8	83356.5	49650	64168.5	76999.8	54615	-22.75	447.7	80.92	0.400222
10575	64265.9	10784	5909.2	63611.3	6088	-5.46	90.2	9.52	0.401287
122704	110596	72711	86171.8	106022	53266	-13.65	256.3	40.46	0.401287
100876	98154.4	67353	68038.3	107359	41533	-48.23	408.1	-9.52	0.401287
114709	100191	75032	50470.2	108932	30364	-3.64	500.5	3.57	0.401287
98440.5	91295.5	70665	53874.7	92585.1	38135	11.83	52.8	9.52	0.401287
105289	93845.8	73527	51511.9	97380.3	34667	20.02	30.8	1.19	0.402351
82398	86153.8	62679	137855	82123.5	110011	-18.2	775.5	133.28	0.402351
66897	85376.4	51351	125070	81971.6	99993	-15.47	1269.4	65.45	0.403415
11019.8	65731.4	10987	9757	65893.9	9704	-3.64	90.2	29.75	0.403415
121687	100438	79401	90020.7	113813	51836	-45.5	295.9	2.38	0.403415
113657	88660.6	84013	69262.6	87161.5	52078	-12.74	40.7	-9.52	0.403415
89922	98248.3	59982	56826	93199.2	39959	-73.71	189.2	46.41	0.403415
129878	95978.4	88683	105163	93209.2	73941	-20.93	140.8	4.76	0.40448
175386	149484	76892	183344	131463	91399	-6.37	545.6	22.61	0.40448
100568	88942.8	74102	58490.3	87428.6	43844	27.3	108.9	-11.9	0.40448
104832	94864.4	72422	52816.5	102042	33921	11.83	88	29.75	0.40448
9338.25	73266.1	8353	7283.1	69812.1	6837	-13.65	75.9	33.32	0.40448
135742	126013	70596	85462.3	115785	48373	29.12	755.7	23.8	0.405544
100012	88695.5	73898	52118	91104.7	37491	-6.37	201.3	32.13	0.405544
180110	131011	90097	224875	161384	91319	38.22	1004.3	7.14	0.405544
68662.5	94684.2	47525	157989	94948.5	109048	8.19	931.7	110.67	0.406609
107024	95765.2	73241	98022.1	84779.2	75773	27.3	190.3	28.56	0.406609
5261.25	62748.2	5495	4684.9	63951.2	4801	-16.38	35.2	8.33	0.407673
106935	86172.8	81326	67249.6	82242.1	53589	16.38	97.9	54.74	0.407673
82744.5	90801.3	59721	58808.2	84997.8	45343	-8.19	634.7	2.38	0.407673
96499.5	97702.6	64729	73344.7	91010.5	52815	-24.57	103.4	29.75	0.407673
5808	70736.5	5381	3991.9	68431.4	3823	-17.29	-5.5	9.52	0.407673
141530	123883	74871	94926.7	105054	59218	13.65	431.2	97.58	0.408738
99484.5	92074.8	70810	48009.5	86576.2	36342	18.2	-52.8	63.07	0.408738
91187.2	84421.8	70788	44006.6	87004.2	33148	-8.19	30.8	8.33	0.408738
151170	134882	73450	112804	112242	65864	-17.29	203.5	47.6	0.408738
99866.2	102503	63850	69275.8	97692.4	46473	25.48	259.6	36.89	0.409802
110913	94203	77161	71838.8	98966.4	47572	4.55	438.9	-11.9	0.409802
94586.2	89845.6	68994	53905.5	96352.1	36665	-10.92	212.3	0	0.410866
170889	120062	93280	170304	101078	110420	-9.1	777.7	33.32	0.410866
96237.8	100241	62919	55785.4	96565	37860	-27.3	96.8	8.33	0.411931
110050	96939.8	74399	67930.5	107360	41467	21.84	655.6	20.23	0.411931
223766	155871	94082	180023	162536	72587	59.15	716.1	86.87	0.412995
242887	152767	104197	191942	143538	87636	63.7	1422.3	23.8	0.416188
83109.8	98223.3	55452	51174.2	103530	32394	9.1	479.6	19.04	0.416188
4948.5	62935.2	5153	4231.7	62419.2	4443	17.29	28.6	15.47	0.416188
6908.25	68101.5	6648	5450.5	70040	5100	-21.84	61.6	27.37	0.416188
109104	95828.4	74615	59735.5	95237.3	41106	55.51	53.9	46.41	0.416188
120939	117603	67395	116262	119969	63511	-3.64	1079.1	53.55	0.417253
95436.8	90534	69085	56744.6	93261.8	39875	32.76	130.9	17.85	0.418317
44758.5	83025.6	35330	30032.2	80825.9	24351	5.46	64.9	27.37	0.418317
85304.2	94477.2	59173	38744.2	89668.4	28317	6.37	-2.2	-8.33	0.418317
60275.2	89028.6	44370	92573.8	84429.2	71858	14.56	666.6	-4.76	0.419382
151764	103993	95641	132415	100842	86055	-15.47	729.3	-2.38	0.419382
31824.8	80353.9	25956	55704	81470.6	44809	-10.01	246.4	32.13	0.420446
105791	93989.5	73765	79060.3	93901.5	55178	49.14	70.4	60.69	0.420446
11636.2	65996.8	11555	8093.8	65656.1	8079	26.39	35.2	-19.04	0.420446
79201.5	89952.9	57703	42274.1	87912.5	31514	-36.4	19.8	33.32	0.420446
61743.8	84987.8	47612	93890.5	80338.5	76591	16.38	574.2	80.92	0.420446
35628	74545.6	31322	49221.7	72638.3	44409	11.83	484	57.12	0.420446
96866.2	89721.2	70755	47176.8	86570.5	35714	-60.06	166.1	0	0.421511
77631.8	87436.6	58187	36334.1	83278.8	28593	-1.82	52.8	3.57	0.421511
42370.5	73578.9	37739	51497.6	74124.2	45531	14.56	605	26.18	0.422575
19389.8	81118.9	15665	13239.6	77637	11176	2.73	-5.5	-5.95	0.422575
98480.2	93902.3	68731	58830.2	96684.7	39877	51.87	27.5	46.41	0.422575
6208.5	66800.2	6091	4585.9	74613.1	4028	-15.47	-11	-2.38	0.422575
134574	108710	81128	70169	115921	39670	16.38	210.1	8.33	0.423639
120153	101308	77727	80977.6	88036.8	60281	5.46	39.6	-22.61	0.423639
130834	106522	80494	90610.3	111105	53447	43.68	126.5	-8.33	0.423639
10287.8	64605	10436	5777.2	64676.2	5854	9.1	88	10.71	0.423639
110296	97941	73803	105797	107308	64613	0	369.6	7.14	0.423639
6905.25	76494.7	5916	5419.7	72843.6	4876	-22.75	29.7	-21.42	0.424704
179163	141592	82926	132979	132791	65629	35.49	1227.6	-49.98	0.424704
95307	91352.4	68373	78782	91107.4	56670	17.29	418	19.04	0.425768
79811.2	88198.3	59304	33914.1	94946.2	23409	-12.74	59.4	16.66	0.425768
123851	95848.2	84683	77268.4	93848.2	53958	-9.1	72.6	34.51	0.426833
116682	117845	64889	61558.2	115629	34890	-12.74	1.1	54.74	0.426833
5524.5	64422.4	5620	10028.7	66260.8	9919	-12.74	66	19.04	0.426833
48876.8	85204.7	37594	78425.6	81796.8	62835	3.64	589.6	15.47	0.427897
89666.2	89862.3	65393	50073.1	91518.8	35857	41.86	78.1	17.85	0.428961
94978.5	102527	60711	40818.8	123487	21663	30.03	130.9	-10.71	0.428961
111813	102692	71357	54929.6	125637	28653	-2.73	260.7	8.33	0.428961
53227.5	77893.8	44783	78085.7	75736.3	67569	40.04	364.1	32.13	0.428961
118075	94758.2	81662	59671.7	93366.2	41885	-31.85	138.6	-3.57	0.428961
54265.5	82605.8	43052	86065.1	76562.5	73670	-26.39	446.6	66.64	0.430026
82906.5	87182.1	62322	36457.3	84825	28167	26.39	60.5	-22.61	0.430026
106131	98510.1	70606	109949	97634.8	73802	-21.84	72.6	-13.09	0.430026
117364	113921	67517	81194.3	122320	43502	26.39	45.1	2.38	0.430026
98868	89054.3	72758	63633.9	89564.7	46562	-20.02	137.5	-22.61	0.430026
105428	88161.4	78371	69511.2	86076	52924	12.74	118.8	-19.04	0.43109
95105.2	95904.2	64990	50002.7	90486.7	36215	25.48	137.5	14.28	0.43109
125769	112610	73194	85437	136177	41117	-38.22	490.6	-23.8	0.43109
160448	124139	84704	114232	136038	55031	-20.93	112.2	-9.52	0.432155
106498	97463.9	71611	50560.4	108399	30568	-12.74	137.5	-15.47	0.432155
57211.5	80743.7	46436	89905.2	79848.6	73790	-33.67	877.8	-3.57	0.433219
106240	100230	69466	70625.5	92964.4	49788	-29.12	192.5	0	0.433219
102099	84551.6	79137	56293.6	80825	45645	-4.55	254.1	13.09	0.433219
115313	101582	74395	78643.4	106549	48372	7.28	469.7	7.14	0.434284
81568.5	94523.4	56554	50791.4	111873	29754	24.57	310.2	-14.28	0.435348
38752.5	78000.1	32560	71077.6	74464.8	62555	-14.56	462	1.19	0.436412
114671	93510.9	80366	62282	93217.5	43787	15.47	37.4	-5.95	0.436412
42357	76500.8	36286	70009.5	74093.1	61924	-5.46	443.3	4.76	0.438541
80190.8	87310.3	60192	40793.5	83147.5	32153	7.28	-7.7	23.8	0.438541
106425	90389.9	77162	53529.3	90386.9	38812	-4.55	352	22.61	0.438541
51869.2	75565.3	44985	51199.5	75147.5	44651	-8.19	448.8	65.45	0.438541
36991.5	71930.5	33703	29863.9	73282.7	26707	-30.94	342.1	-4.76	0.438541
53593.5	77409.6	45373	54484.1	76681.4	46565	28.21	261.8	-30.94	0.439606
69864.8	98546.3	46462	165495	117835	92043	22.75	970.2	99.96	0.441735
99407.2	88615.6	73517	74417.2	84279.6	57867	-5.46	405.9	-8.33	0.441735
96327	100676	62705	83358	105363	51849	3.64	499.4	-45.22	0.442799
13836	67567.5	13420	13174.7	66616.6	12961	20.93	134.2	28.56	0.442799
123654	120983	66983	88346.5	136377	42455	28.21	326.7	14.28	0.443863
77838.8	107352	47519	39713.3	89389	29116	47.32	39.6	27.37	0.443863
6223.5	67527	6040	2664.2	66667.1	2619	10.01	-5.5	-26.18	0.443863
98871.8	86173.7	75193	54594.1	85025.6	42080	-29.12	122.1	3.57	0.443863
110238	90817.8	79550	64340.1	90256.3	46718	0	100.1	28.56	0.443863
87002.2	102073	55860	32835	112764	19083	-55.51	35.2	-16.66	0.445992
32404.5	72665.9	29225	35762.1	70606.3	33194	22.75	456.5	32.13	0.447057
126729	105186	78958	97902.2	107275	59810	28.21	465.3	40.46	0.448121
99484.5	101995	63923	52074	103718	32904	16.38	68.2	-46.41	0.449185
108791	99469.1	71678	87411.5	106515	53782	-50.96	462	7.14	0.449185
179344	121414	96805	224403	123245	119327	-16.38	297	15.47	0.449185
137632	102184	88271	144162	114793	82303	-10.01	278.3	38.08	0.45025
96102	109407	57566	69205.4	104398	43444	13.65	487.3	-28.56	0.45025
92673.8	92342.6	65771	46880.9	100873	30458	-4.55	16.5	29.75	0.451314
9378.75	70608.4	8705	5892.7	71874.9	5373	34.58	0	-2.38	0.451314
151361	106577	93075	133256	99197.8	88037	56.42	78.1	30.94	0.452379
5097.75	64545.2	5176	10061.7	66231.8	9956	26.39	59.4	5.95	0.452379
89619	97669.7	60134	65052.9	95105.8	44827	-0.91	320.1	-1.19	0.453443
9106.5	67849.4	8796	15649.7	68484.2	14976	3.64	81.4	23.8	0.453443
87874.5	99316.1	57986	55284.9	96619.9	37499	-20.93	-5.5	2.38	0.454508
115365	98559	76711	67043.9	99240.8	44274	-40.95	231	-9.52	0.455572
93744	97023.2	63321	57872.1	106399	35646	1.82	402.6	-20.23	0.455572
50531.2	83020.8	39889	67589.5	80100.3	55300	-25.48	460.9	135.66	0.455572
80811	91069.1	58154	42259.8	88390.5	31333	-29.12	25.3	-10.71	0.455572
17354.2	78377	14511	9237.8	84719.9	7146	-20.02	-28.6	-20.23	0.455572
104462	101193	67653	75451.2	111726	44258	11.83	348.7	-51.17	0.456636
121268	106801	74413	70556.2	94530.8	48915	-44.59	-64.9	10.71	0.456636
85514.2	87117.4	64330	72542.8	87505.3	54330	8.19	906.4	-15.47	0.457701
71936.2	89709.5	52552	34675.3	91253.3	24903	7.28	70.4	13.09	0.458765
97806	97348.5	65844	58852.2	102748	37538	-30.94	276.1	10.71	0.458765
21576.8	66481.1	21270	16232.7	65949.2	16131	-29.12	49.5	15.47	0.458765
205231	143331	93839	127824	136526	61359	18.2	141.9	36.89	0.45983
88775.2	94163.3	61786	78355.2	110487	46477	3.64	940.5	16.66	0.45983
92487.8	85242.8	71106	38156.8	86476.6	28917	20.93	130.9	21.42	0.460894
81099.8	93253	56995	34804	104132	21904	16.38	163.9	66.64	0.460894
84432.8	89219.4	62020	75424.8	89145.7	55449	16.38	541.2	52.36	0.461959
112937	108656	68118	87380.7	108100	52975	33.67	567.6	30.94	0.461959
94300.5	88159.6	70101	74346.8	96328.5	50581	-16.38	393.8	8.33	0.461959
14144.2	65154.8	14227	14265.9	72161.9	12956	-7.28	55	13.09	0.461959
86069.2	83313.2	67704	35167	81200.2	28383	-10.01	-27.5	54.74	0.463023
114511	101941	73617	66298.1	106804	40681	-70.07	465.3	48.79	0.463023
20827.5	71620.9	19058	30497.5	74778.7	26728	20.93	147.4	34.51	0.464087
105730	94040.7	73682	52078.4	93017.8	36692	11.83	144.1	10.71	0.464087
114640	110197	68178	51628.5	105033	32214	2.73	27.5	3.57	0.465152
6396	66746.5	6280	4583.7	72089.6	4167	-25.48	-7.7	-26.18	0.465152
94275.8	102791	60107	65189.3	97980.6	43603	1.82	409.2	30.94	0.465152
69339	78334.8	58010	73670.3	76656.5	62983	-12.74	861.3	5.95	0.466216
65890.5	86571.8	49880	105083	85093.7	80931	20.02	625.9	13.09	0.466216
105291	99454.5	69382	48865.3	114980	27852	7.28	265.1	20.23	0.467281
106581	96074.3	72703	82150.2	103820	51857	5.46	51.7	58.31	0.467281
7544.25	68889.5	7177	5525.3	93038.6	3892	1.82	69.3	40.46	0.467281
46818	80239.1	38239	88155.1	83056.6	69559	12.74	633.6	48.79	0.468345
89501.2	94827.5	61855	61007.1	83815.4	47702	-13.65	454.3	14.28	0.468345
93055.5	89335.5	68265	49869.6	84137.9	38844	16.38	-3.3	-8.33	0.468345
5997	68220.7	5761	3388	75599.6	2937	-9.1	-19.8	26.18	0.469409
91120.5	98467.7	60646	130819	93750.8	91448	-10.92	866.8	70.21	0.471538
86212.5	92349.3	61181	44203.5	93757.5	30898	-43.68	60.5	22.61	0.471538
119950	102383	76781	90997.5	106645	55920	-13.65	323.4	-55.93	0.471538
102362	97370.8	68895	63364.4	100049	41506	8.19	391.6	51.17	0.471538
11942.2	68068.1	11498	9651.4	71852.1	8803	24.57	7.7	49.98	0.471538
90838.5	100003	59530	56130.8	100505	36601	35.49	86.9	108.29	0.471538
96332.2	92848.5	67995	71452.7	91971.4	50915	-17.29	139.7	24.99	0.473667
161931	104280	101767	154540	107788	93962	-64.61	275	29.75	0.473667
56178	78038.1	47178	81627.7	77072.9	69409	0	771.1	61.88	0.474732
8901	71051.9	8210	7247.9	69760.4	6809	-42.77	33	39.27	0.474732
159632	106121	98582	144790	104380	90908	-12.74	467.5	24.99	0.474732
57489.8	113617	33161	85470	125803	44525	-37.31	459.8	92.82	0.475796
55381.5	97535.3	37212	92250.4	93091.3	64944	-23.66	1010.9	28.56	0.475796
116102	104056	73123	71288.8	108351	43119	4.55	464.2	-14.28	0.475796
77493	92344.6	54996	129150	101460	83422	-20.02	1540	24.99	0.475796
201474	169523	77888	119779	162644	48264	10.01	163.9	-5.95	0.47686
7567.5	67402	7358	3230.7	68299.1	3100	14.56	51.7	39.27	0.47686
100066	97691.9	67129	76203.6	99680.2	50101	-7.28	144.1	-1.19	0.47686
96190.5	95049.1	66323	69582.7	97916.6	46572	32.76	16.5	-17.85	0.477925
211304	169798	81556	130419	150526	56782	-11.83	39.6	15.47	0.477925
101458	97708.8	68051	63377.6	112373	36962	40.95	676.5	15.47	0.478989
208212	167916	81263	134477	156990	56138	5.46	397.1	0	0.478989
7584.75	72259.7	6879	21807.5	78496	18207	8.19	-15.4	-5.95	0.480054
89680.5	85018.1	69130	63140	84760.9	48819	22.75	174.9	-17.85	0.480054
71214.8	85207	54774	125309	84753	96896	2.73	442.2	49.98	0.480054
80792.2	84612.6	62577	33942.7	83610.9	26605	11.83	176	-34.51	0.480054
93507	91745.9	66794	57328.7	83407.6	45045	-15.47	294.8	10.71	0.480054
100092	89114.5	73609	61738.6	89614.6	45150	30.94	99	33.32	0.481118
103306	92837.2	72926	70451.7	91263.7	50591	-16.38	37.4	66.64	0.482183
7877.25	73236.4	7049	6378.9	70390.2	5939	-23.66	47.3	7.14	0.482183
74793.8	96047.4	51034	148181	93857.8	103467	20.02	917.4	101.15	0.482183
119163	122707	63643	85749.4	140376	40033	15.47	152.9	-51.17	0.483247
55803.8	98692.6	37056	70992.9	94724.7	49117	44.59	429	2.38	0.483247
96561	92661.5	68294	47379.2	101915	30467	-12.74	14.3	-5.95	0.483247
53594.2	77943.2	45063	113826	79517.4	93812	38.22	423.5	63.07	0.483247
125731	110019	74895	95881.5	106776	58849	-6.37	317.9	2.38	0.483247
102731	104930	64163	55895.4	95132.2	38506	26.39	-22	39.27	0.484311
7057.5	67314.8	6871	3031.6	67878	2927	20.93	5.5	17.85	0.484311
134797	104298	84700	124875	100550	81391	4.55	520.3	26.18	0.484311
105890	101473	68389	41778	109117	25092	-30.94	78.1	41.65	0.484311
117265	113292	67834	75330.2	118367	41708	-5.46	787.6	11.9	0.484311
110883	94804.1	76651	68761	107519	41912	48.23	211.2	-1.19	0.484311
74355	88473.2	55078	27821.2	83883.4	21736	-10.01	17.6	-14.28	0.484311
107854	91897.6	76915	57780.8	101887	37166	-10.92	188.1	-16.66	0.484311
58449.8	80409.8	47638	77881.1	74498.1	68512	25.48	998.8	-11.9	0.485376
100913	91155.9	72551	47960	91780.3	34246	28.21	115.5	-4.76	0.485376
107008	103387	67831	47072.3	107418	28719	-0.91	-2.2	32.13	0.48644
110966	105585	68876	66037.4	104323	41485	-6.37	201.3	49.98	0.48644
15322.5	66594.3	15079	8143.3	63435.1	8413	-10.01	13.2	-10.71	0.48644
91567.5	88940.1	67472	43961.5	87963.3	32753	-33.67	-24.2	-36.89	0.487505
148490	122835	79224	108033	131251	53943	-41.86	166.1	34.51	0.487505
183374	166283	72272	104256	133276	51266	-66.43	117.7	-28.56	0.487505
153080	116429	86166	103787	130088	52286	14.56	195.8	66.64	0.487505
107192	100705	69757	70741	108272	42819	-24.57	133.1	-30.94	0.488569
81347.2	85131.2	62623	153248	81618.5	123051	-10.01	1048.3	48.79	0.488569
17580.8	69116.5	16670	18341.4	68033.9	17668	-16.38	135.3	2.38	0.489633
105203	96472.5	71467	71079.8	103158	45157	-24.57	575.3	44.03	0.490698
63906.8	84276.3	49696	72201.8	91073.5	51956	51.87	449.9	45.22	0.490698
98966.2	86468.8	75008	61310.7	80531.9	49894	-13.65	88	-2.38	0.490698
102592	89677.1	74974	62357.9	94726.4	43142	19.11	95.7	27.37	0.491762
92919.8	91553.5	66514	59435.2	95532.5	40773	30.03	161.7	69.02	0.491762
94403.2	85553.6	72315	47940.2	79995.1	39275	-15.47	41.8	26.18	0.491762
196218	120139	107037	237914	107409	145164	10.92	215.6	55.93	0.491762
10923.8	75286.5	9509	32679.9	99651.5	21492	7.28	1056	4.76	0.491762
108724	94392	75487	63334.7	95631.7	43403	-7.28	17.6	23.8	0.492827
93807	84813.9	72485	58814.8	86530.2	44545	37.31	48.4	-27.37	0.493891
7208.25	65885.6	7170	5586.9	68901.6	5314	0	4.4	14.28	0.493891
88854.8	94142.5	61855	70457.2	89853.5	51389	1.82	690.8	-21.42	0.494956
146890	124139	77547	109185	116604	61366	-2.73	224.4	5.95	0.494956
92935.5	90107.3	67593	37462.7	87559	28040	-17.29	46.2	-17.85	0.494956
91097.2	92714.3	64393	58022.8	88241.3	43093	-8.19	132	-23.8	0.49602
97898.2	92595.6	69289	52453.5	93744	36670	-10.92	58.3	21.42	0.49602
97596.8	93210.4	68620	46511.3	93167.6	32717	0	-51.7	45.22	0.49602
158017	131689	78638	98172.8	145734	44148	-28.21	391.6	-20.23	0.497084
108638	102842	69229	58157	93890.2	40594	17.29	74.8	38.08	0.497084
49322.2	79656.5	40579	53400.6	79483.6	44030	2.73	210.1	35.7	0.497084
93399	96731.8	63278	54364.2	111258	32023	-40.04	86.9	9.52	0.498149
62549.2	114456	35815	102601	119906	56078	0	473	22.61	0.498149
10656	69109.5	10105	6623.1	72511.1	5986	-18.2	16.5	-35.7	0.498149
110916	113237	64193	45276	122067	24308	31.85	35.2	23.8	0.498149
49218	85488.1	37731	72011.5	88838.1	53123	20.02	809.6	45.22	0.499213
107324	94327.2	74566	78569.7	95547.4	53891	-24.57	404.8	32.13	0.500278
48447.8	76526.2	41490	59173.4	74968.8	51728	16.38	690.8	4.76	0.501342
97197	99877.7	63777	52200.5	100781	33945	10.01	121	-13.09	0.501342
84731.2	87903.4	63171	72891.5	82410.7	57966	5.46	106.7	-22.61	0.501342
74892	90429	54276	40679.1	88725.8	30047	17.29	75.9	8.33	0.502407
131710	107372	80391	94492.2	96260.7	64332	-1.82	113.3	-10.71	0.503471
91735.5	86730.4	69318	52890.2	86006	40302	10.01	152.9	15.47	0.504535
59721	82222.5	47601	117386	87448.8	87972	-2.73	278.3	140.42	0.504535
96096	92278.8	68247	66293.7	108529	40032	2.73	42.9	-23.8	0.5056
95451	93520.3	66889	55665.5	89471.1	40774	-14.56	129.8	11.9	0.5056
121546	99608.2	79970	86543.6	110638	51264	4.55	706.2	-49.98	0.506664
97423.5	99700.9	64039	48588.1	114328	27852	-3.64	86.9	-3.57	0.506664
126497	111617	74273	95888.1	107954	58211	-19.11	135.3	27.37	0.507729
121950	99141.8	80613	74994.7	94311.5	52113	40.04	281.6	33.32	0.507729
104550	95484.7	71758	66358.6	105835	41091	2.73	639.1	33.32	0.508793
17496.8	67665.9	16946	21739.3	67595.3	21077	-18.2	31.9	-5.95	0.508793
109288	91453.1	78317	71472.5	92703.3	50527	-20.02	107.8	35.7	0.509857
86688	97635	58188	47168	96146.4	32151	-2.73	40.7	42.84	0.509857
84973.5	89031.4	62549	48856.5	93245.4	34338	9.1	-19.8	7.14	0.509857
49107	75669	42531	59005.1	74489.2	51913	10.01	673.2	66.64	0.510922
12297	64808.7	12435	10830.6	66360.7	10696	32.76	5.5	-8.33	0.510922
77235.8	92822.8	54531	205126	93801.9	143314	0.91	1281.5	21.42	0.511986
120728	129202	61238	70809.2	124142	37381	-37.31	81.4	-38.08	0.513051
5783.25	63699.3	5950	6574.7	64735.5	6656	-39.13	103.4	-5.95	0.513051
213142	182223	76656	127301	155504	53650	-5.46	70.4	19.04	0.513051
87423.8	92211.9	62133	53623.9	91867.4	38254	25.48	322.3	22.61	0.513051
90654	90626.3	65556	62859.5	86984	47360	-9.1	-18.7	4.76	0.514115
9063	64714.8	9178	13996.4	65036	14104	36.4	-4.4	-7.14	0.514115
104672	105865	64797	158220	90938.5	114023	5.46	-33	5.95	0.51518
7619.25	68364.6	7304	3015.1	67531.6	2926	21.84	-2.2	20.23	0.51518
10322.2	100368	6740	109300	109756	65264	17.29	4450.6	11.9	0.516244
8020.5	65021.2	8084	7040	65629.2	7030	-17.29	94.6	11.9	0.516244
92407.5	84962.2	71279	49171.1	83416.9	38631	-9.1	59.4	54.74	0.517308
69211.5	84237.4	53846	92082.1	86548.7	69726	-26.39	470.8	39.27	0.518373
121464	106167	74979	220583	98713	146446	-28.21	1766.6	82.11	0.518373
128596	117345	71820	75355.5	114098	43283	-14.56	64.9	53.55	0.519437
92840.2	86923.4	69997	57036.1	91608.9	40803	-19.11	126.5	22.61	0.519437
82079.2	93324.8	57639	48623.3	100301	31770	6.37	1.1	29.75	0.520502
75537.8	82540.4	59976	118879	80140.6	97215	-18.2	1019.7	103.53	0.520502
98952	92473.9	70127	86260.9	115944	48758	6.37	623.7	-10.71	0.521566
123140	106986	75431	103403	106511	63624	11.83	349.8	61.88	0.522631
117382	100078	76867	80335.2	97976.2	53736	-14.56	35.2	-5.95	0.523695
84964.5	88314.6	63050	48037	85126.6	36982	-16.38	97.9	9.52	0.523695
128489	99220.8	84868	72087.4	97180.2	48614	-5.46	1.1	9.52	0.523695
9464.25	67396.4	9203	5376.8	70531.2	4996	8.19	1.1	27.37	0.524759
108345	94654.4	75015	75858.2	92873.8	53529	14.56	52.8	19.04	0.524759
90833.2	91592.1	64993	70650.8	87940.8	52651	24.57	973.5	16.66	0.524759
86794.5	85885	66230	60713.4	84503.1	47086	-11.83	380.6	73.78	0.524759
87943.5	91887.6	62723	47711.4	86390.4	36194	14.56	97.9	36.89	0.524759
119393	96674.6	80937	81969.8	101106	53132	6.37	177.1	30.94	0.525824
105138	92434.2	74543	58410	89696	42677	17.29	242	-36.89	0.525824
93392.2	92200.6	66383	64925.3	94445.2	45052	30.94	74.8	0	0.526888
87899.2	92014.5	62605	58320.9	84117.2	45438	2.73	40.7	1.19	0.526888
170476	154604	72264	91908.3	178405	33762	11.83	654.5	15.47	0.526888
14652.8	66345.4	14474	8785.7	67730.8	8501	-17.29	277.2	16.66	0.526888
96585.8	89792.7	70494	68387	86074.5	52069	-20.02	903.1	17.85	0.527953
10725	70322.5	9995	43246.5	75872.1	37355	20.02	528	21.42	0.527953
84894	88585.5	62805	49413.1	93015.6	34815	12.74	261.8	45.22	0.527953
97236	88571.6	71947	42095.9	95874.8	28775	10.92	145.2	65.45	0.527953
7052.25	69489.7	6651	4405.5	68546.7	4212	13.65	40.7	23.8	0.529017
88258.5	92052.3	62835	88657.8	87016.7	66772	34.58	455.4	42.84	0.530081
119194	94731.2	82460	94845.3	94470.5	65796	24.57	523.6	5.95	0.531146
123824	103301	78556	80834.6	97317.5	54436	30.03	181.5	42.84	0.531146
7727.25	65217.4	7765	4230.6	64719.1	4284	16.38	20.9	-14.28	0.53221
86210.2	83950.6	67300	48092	85224.1	36982	-25.48	141.9	67.83	0.53221
109153	93234.7	76725	55419.1	90855.4	39975	2.73	86.9	-2.38	0.53221
62782.5	82992.4	49577	143954	77760	121324	6.37	264	120.19	0.53221
131269	121361	70886	76687.6	161332	31152	14.56	446.6	10.71	0.533275
17200.5	69798.9	16150	8583.3	69523.6	8091	0.91	62.7	3.57	0.533275
85308	91429.7	61148	55862.4	118379	30926	-30.94	508.2	15.47	0.533275
98985.8	90503.8	71678	45929.4	93369	32238	19.11	133.1	2.38	0.534339
73364.2	91817	52365	122088	85356.6	93738	27.3	26.4	72.59	0.534339
107454	90543.4	77776	48429.7	89609.8	35419	21.84	20.9	44.03	0.535404
97414.5	93678	68150	82300.9	127988	42142	6.37	814	46.41	0.535404
41586	71799.9	37958	62774.8	71987.4	57149	12.74	194.7	-8.33	0.535404
100733	97383.9	67790	70416.5	111410	41422	35.49	544.5	27.37	0.536468
64284.8	105891	39786	98934	109099	59430	9.1	778.8	55.93	0.537532
32251.5	83460.4	25325	12029.6	82899.3	9510	18.2	42.9	10.71	0.537532
108577	94753.3	75097	53530.4	95681.7	36665	5.46	35.2	65.45	0.538597
5700	69928	5342	13295.7	68897.5	12647	-16.38	36.3	-2.38	0.538597
5224.5	66484	5150	3973.2	65489.9	3976	-16.38	23.1	22.61	0.538597
156703	129144	79521	99973.5	123399	53095	11.83	324.5	13.09	0.539661
94695	91890.7	67536	47863.2	92095.2	34060	7.28	12.1	30.94	0.540726
98807.2	90326.7	71689	57828.1	88952.5	42605	-4.55	-57.2	7.14	0.540726
71583	84533.4	55496	149546	81328.5	120507	35.49	546.7	39.27	0.54179
90167.2	94796	62336	37945.6	109992	22609	12.74	174.9	46.41	0.54179
112045	105401	69667	70184.4	104808	43886	-4.55	535.7	61.88	0.54179
86649	89105.9	63729	47205.4	87155	35496	9.1	9.9	40.46	0.542854
93789.8	88723.8	69278	61759.5	89302.8	45323	2.73	45.1	-57.12	0.542854
12691.5	64376.9	12920	15701.4	64758.1	15890	9.1	130.9	5.95	0.542854
109854	103275	69711	69538.7	108794	41889	46.41	377.3	35.7	0.542854
9298.5	77020.5	7912	6068.7	75411.1	5274	2.73	28.6	13.09	0.542854
89465.2	89254.2	65691	52726.3	89475.9	38619	63.7	525.8	2.38	0.542854
93534.8	90083.2	68047	56331	83685.6	44114	47.32	35.2	52.36	0.543919
101584	89290.3	74559	65895.5	89577.4	48210	-1.82	48.4	32.13	0.544983
76764.8	89886.5	55969	193853	93907.4	135286	19.11	481.8	111.86	0.544983
9519.75	73114.5	8533	8025.6	69599.8	7557	24.57	132	65.45	0.544983
100354	93679.7	70205	72233.7	95779.6	49425	10.01	338.8	-4.76	0.544983
77446.5	81579.2	62216	39051.1	82103.6	31171	11.83	19.8	42.84	0.547112
99106.5	93066.9	69789	51766	93690.6	36210	-32.76	280.5	-13.09	0.547112
105712	88555.6	78233	53361	89101.8	39248	-6.37	69.3	29.75	0.547112
19464	70428	18112	9618.4	68464.4	9207	-9.1	-26.4	17.85	0.548177
97374.8	89266.2	71489	51805.6	87611.8	38752	-11.83	57.2	14.28	0.549241
85200	88525.7	63074	59097.5	86782.5	44629	-55.51	394.9	-17.85	0.549241
95923.5	94184.6	66746	48965.4	95160.3	33722	-14.56	22	98.77	0.549241
68010	80022.7	55698	73081.8	76949.5	62242	33.67	649	32.13	0.550305
108366	118723	59819	64872.5	119236	35656	-6.37	426.8	73.78	0.550305
121599	123422	64568	87897.7	123713	46563	7.28	38.5	22.61	0.55137
165392	138735	78128	114150	143632	52084	52.78	203.5	-20.23	0.55137
97942.5	86964.5	73809	50485.6	87527.4	37801	24.57	215.6	-3.57	0.55137
98038.5	103335	62177	66792	118738	36865	-4.55	1420.1	14.28	0.552434
130286	129542	65912	107202	140189	50115	28.21	319	32.13	0.552434
56175.8	86943.5	42344	94666	84282.4	73610	47.32	481.8	32.13	0.553499
5215.5	64821.4	5273	10456.6	64552	10616	37.31	63.8	7.14	0.554563
89427	89696.6	65339	46934.8	90649.5	33932	-32.76	59.4	22.61	0.554563
6148.5	66592	6051	4358.2	70978.9	4024	-1.82	42.9	0	0.554563
93802.5	104787	58666	45511.4	100887	29564	-10.01	250.8	-30.94	0.554563
105539	100366	68914	64662.4	103848	40807	11.83	11	-61.88	0.554563
83901.8	91175.1	60308	46932.6	93429	32921	-32.76	90.2	-2.38	0.555628
10560.8	68839.2	10054	7466.8	79258.9	6174	-28.21	12.1	14.28	0.555628
111274	94616.7	77074	84671.4	89275.8	62156	-2.73	138.6	-38.08	0.555628
91075.5	93146.3	64079	60401	94604.5	41842	-5.46	202.4	39.27	0.555628
29406	71590.8	26919	30121.3	71110.6	27760	-0.91	179.3	-15.47	0.555628
187047	166323	73702	106715	162346	43079	14.56	250.8	48.79	0.555628
85857.8	87022.3	64659	54234.4	83569.8	42531	-47.32	30.8	23.8	0.556692
59026.5	79149.7	48874	92583.7	81285.6	74645	-7.28	1268.3	21.42	0.556692
95820.8	89233.4	70374	62044.4	91208	44581	0	157.3	24.99	0.556692
97079.2	89837.3	70819	53897.8	83847.6	42127	-10.92	-2.2	21.42	0.557756
128354	110378	76209	82398.8	131919	40935	-6.37	264	32.13	0.557756
91366.5	85625.5	69930	45244.1	85136	34828	-17.29	93.5	-29.75	0.558821
57946.5	79932.3	47510	74321.5	77388.2	62939	11.83	162.8	4.76	0.558821
23169.8	69058.2	21988	7987.1	67202.8	7789	27.3	86.9	15.47	0.559885
81492	86961.6	61414	67138.5	94594.9	46514	-27.3	202.4	14.28	0.559885
115307	102253	73903	89032.9	107674	54190	-8.19	206.8	10.71	0.559885
206300	145384	92996	175273	139280	82472	-29.12	930.6	-1.19	0.56095
73229.2	86266	55632	58480.4	84486.7	45363	10.92	292.6	29.75	0.56095
6758.25	65018.9	6812	3776.3	71651.3	3454	-19.11	26.4	-29.75	0.56095
94720.5	91344.7	67958	48095.3	95517.2	32999	45.5	156.2	3.57	0.56095
122607	94820.4	84741	80975.4	100582	52761	-27.3	773.3	128.52	0.56095
235315	198331	77757	138844	146300	62196	-2.73	106.7	30.94	0.562014
99667.5	92220.7	70828	79008.6	86321.5	59984	12.74	193.6	41.65	0.562014
165773	117946	92111	161105	113584	92955	38.22	2400.2	97.58	0.562014
119782	93947.5	83558	63274.2	98441.2	42124	36.4	187	54.74	0.562014
73237.5	89378.1	53701	48810.3	90562	35322	7.28	281.6	35.7	0.563079
134748	103730	85133	121209	104589	75950	28.21	377.3	65.45	0.563079
114168	96799.5	77295	244218	99362.1	161078	-9.1	1547.7	76.16	0.563079
63147	90245.8	45857	126953	80002.4	103997	37.31	1093.4	36.89	0.563079
91116	94776.3	63005	52222.5	91759.7	37298	9.1	31.9	13.09	0.563079
191183	163669	76553	124212	153147	53154	5.46	1119.8	-27.37	0.564143
124954	108986	75138	77766.7	127184	40072	-31.85	191.4	20.23	0.564143
106599	90522.5	77175	61592.3	88096.9	45819	-23.66	128.7	-24.99	0.565207
43074.8	74027	38134	38485.7	73904.1	34128	0	396	-14.28	0.565207
85425	90126.9	62117	76418.1	106235	47142	28.21	794.2	41.65	0.565207
11511	66354.6	11369	7539.4	72173.8	6846	-7.28	-12.1	-11.9	0.565207
120782	105679	74902	82218.4	112735	47796	6.37	206.8	-14.28	0.566272
91557.8	88912.2	67486	54425.8	89935.7	39660	9.1	328.9	27.37	0.566272
79210.5	95708.6	54239	32281.7	95521.6	22148	5.46	200.2	69.02	0.566272
104926	90532.7	75955	56852.4	87884.9	42395	-3.64	102.3	46.41	0.567336
120693	104241	75879	89354.1	94682.3	61848	-26.39	36.3	-24.99	0.567336
7832.25	65006.9	7896	6651.7	78179	5576	-2.73	5.5	14.28	0.567336
134654	103271	85451	82429.6	100740	53624	11.83	36.3	28.56	0.567336
14319	65964.4	14226	18164.3	65721.6	18113	3.64	64.9	-22.61	0.567336
131226	107791	79784	82630.9	101205	53508	5.46	52.8	20.23	0.569465
180565	109806	107767	136981	115587	77666	1.82	110	-23.8	0.569465
72957.8	86765	55107	44172.7	84024.7	34453	4.55	269.5	27.37	0.569465
166990	140842	77703	204440	128808	104017	23.66	199.1	-2.38	0.569465
53531.2	77446	45299	118700	76066.7	102267	16.38	691.9	78.54	0.569465
82887	90271.4	60175	50092.9	85205.7	38529	-33.67	26.4	51.17	0.570529
119016	104915	74344	79884.2	116825	44813	-1.82	585.2	-30.94	0.571594
12491.2	73571.2	11127	6315.1	84307.7	4909	-11.83	62.7	-26.18	0.571594
212678	198015	70389	93376.8	187302	32672	30.94	277.2	3.57	0.571594
102364	90376.5	74229	58691.6	84155.5	45706	38.22	71.5	40.46	0.571594
6761.25	68159.6	6501	3930.3	68304.5	3771	3.64	-7.7	-41.65	0.571594
141857	113084	82211	90957.9	119979	49684	-15.47	121	13.09	0.572658
106595	100336	69624	60124.9	98688.8	39927	12.74	57.2	-7.14	0.572658
105606	116544	59385	262143	171789	100005	-8.19	4449.5	85.68	0.572658
112640	96778.7	76277	94260.1	97331.4	63468	34.58	228.8	-33.32	0.572658
95319	91118.7	68557	77484	84145.1	60348	13.65	113.3	8.33	0.572658
90296.2	90315.5	65522	60468.1	93465.4	42399	33.67	479.6	22.61	0.573723
4860.75	62967.8	5059	2658.7	63801	2731	-0.91	14.3	23.8	0.573723
5084.25	62373.9	5342	3731.2	61578.4	3971	-14.56	34.1	-1.19	0.573723
106034	91294.5	76117	60753	90589.7	43951	-1.82	115.5	15.47	0.573723
40881.8	79573.1	33670	53028.8	75340.3	46128	-32.76	403.7	-3.57	0.574787
83178.8	97131.3	56122	46059.2	90372.6	33401	-15.47	99	-22.61	0.574787
130329	101049	84526	111696	97609.4	74994	3.64	548.9	80.92	0.574787
135357	126104	70345	86447.9	125980	44971	-4.55	168.3	-20.23	0.574787
138748	115028	79050	80718	113767	46498	-46.41	92.4	54.74	0.574787
108947	96405.3	74062	56549.9	98043.8	37800	23.66	264	4.76	0.574787
102611	91958.4	73128	99196.9	89457.5	72671	2.73	423.5	-42.84	0.574787
96507.8	101938	62045	206098	97483	138556	5.46	1158.3	198.73	0.574787
128287	106034	79290	107748	98503.1	71687	8.19	393.8	11.9	0.575852
55575	81936.6	44451	68365	83211.7	53843	1.82	369.6	16.66	0.575852
113182	96146.7	77148	58049.2	93302.4	40774	15.47	77	1.19	0.575852
85553.2	95793.9	58530	73535	112317	42907	0.91	70.4	3.57	0.576916
13352.2	66291.9	13200	34390.4	67103.6	33587	21.84	74.8	5.95	0.576916
125579	113835	72297	78232	113754	45071	11.83	52.8	-16.66	0.576916
100478	88799.1	74155	53144.3	89007.5	39130	22.75	303.6	-4.76	0.57798
108459	90756.6	78319	88038.5	83497.7	69100	-7.28	265.1	5.95	0.57798
139594	105041	87094	89557.6	103090	56933	36.4	59.4	53.55	0.57798
123300	93754.3	86189	74088.3	94871.9	51179	10.01	391.6	10.71	0.57798
131018	101723	84410	97221.3	103145	61772	0.91	498.3	54.74	0.57798
101680	91432.4	72881	60420.8	97822	40479	27.3	684.2	-13.09	0.57798
117316	101200	75973	104272	106578	64118	-14.56	432.3	-5.95	0.57798
126106	96588.1	85564	65617.2	93427.7	46028	30.94	112.2	48.79	0.579045
120895	113641	69719	72531.8	108914	43644	31.85	86.9	-20.23	0.579045
7020	62850.1	7320	13963.4	64658.1	14153	-14.56	84.7	0	0.579045
136557	109858	81463	118358	99464	77985	-3.64	182.6	-9.52	0.580109
107012	98549.2	71164	78580.7	91439.4	56320	6.37	85.8	-61.88	0.580109
123583	104178	77743	114695	99960.6	75196	9.1	156.2	42.84	0.580109
6769.5	70119.5	6327	4072.2	69426.6	3844	-6.37	-19.8	1.19	0.580109
187886	152792	80589	249775	152587	107278	56.42	3364.9	23.8	0.581174
75501.8	94299.5	52472	38902.6	96321	26469	-9.1	34.1	-35.7	0.581174
61206	83444.9	48070	126888	87273.3	95284	-29.12	1064.8	38.08	0.581174
17647.5	70979.9	16294	6759.5	71530.9	6193	8.19	-6.6	-11.9	0.581174
80172	89600.1	58640	38766.2	93417.5	27196	-10.01	39.6	1.19	0.581174
24019.5	68587.1	22951	22723.8	69821.7	21329	-11.83	336.6	70.21	0.583302
39467.2	79497.3	32536	77205.7	79762.8	63435	12.74	387.2	39.27	0.583302
104404	93117.8	73479	44323.4	96453	30116	8.19	80.3	22.61	0.583302
90066	98682	59814	64100.3	105304	39893	45.5	662.2	-23.8	0.583302
111730	108280	67624	76927.4	118057	42704	7.28	94.6	-19.04	0.584367
98279.2	91277.7	70563	187887	89529.4	137534	15.47	1526.8	167.79	0.584367
134874	131029	67459	115996	143592	52941	10.92	810.7	-45.22	0.584367
114457	90490.6	82893	82971.9	84106.4	64652	-57.33	544.5	20.23	0.585431
84459	96976.1	57077	53913.2	103898	34007	11.83	118.8	15.47	0.586496
137518	102359	88047	135780	98482.1	90356	30.94	60.5	-7.14	0.586496
96929.2	91197.4	69655	61187.5	96535.4	41539	-45.5	366.3	-30.94	0.586496
167720	120855	90949	146059	115220	83077	7.28	572	48.79	0.58756
97575	94404.5	67737	61904.7	90626.5	44766	14.56	-1.1	29.75	0.58756
145490	109229	87292	262143	68357.5	251323	4.55	3230.7	368.9	0.58756
6747	68777.6	6429	6743	82956.5	5327	-7.28	27.5	19.04	0.58756
18749.2	98056.9	12531	10445.6	133599	5124	23.66	-15.4	0	0.589689
16995.8	66772.6	16681	7977.2	71012.5	7362	-1.82	-6.6	-28.56	0.589689
95061.8	107578	57911	55599.5	110411	33002	6.37	19.8	-7.14	0.590753
125504	111541	73740	100389	101459	64845	39.13	711.7	-22.61	0.590753
80351.2	85042.2	61921	98304.8	82565.5	78029	-4.55	531.3	-2.38	0.590753
85173	91060.2	61299	48369.2	87268	36324	5.46	7.7	3.57	0.590753
85906.5	86090.4	65396	92002.9	92663.2	65069	-8.19	375.1	-10.71	0.591818
94376.2	98881.6	62550	47356.1	90421.3	34323	-5.46	123.2	-14.28	0.591818
110928	86615.1	83932	77343.2	86957.7	58290	-23.66	100.1	23.8	0.591818
190418	107881	115676	132475	143962	60307	-11.83	988.9	21.42	0.592882
5089.5	64217.5	5194	3810.4	68434.8	3649	-20.02	-6.6	-7.14	0.592882
95081.2	88900.9	70092	69184.5	86655.5	52323	-3.64	291.5	-35.7	0.592882
124428	100449	81181	68277	116760	38323	-20.02	51.7	-8.33	0.592882
98184	93156.3	69073	52879.2	90306	38375	7.28	212.3	-1.19	0.593947
80595.8	88453.7	59714	51089.5	111849	29935	0.91	231	36.89	0.593947
51995.2	77265.5	44102	57614.7	74838.7	50453	-11.83	264	30.94	0.593947
99198	91884.9	70752	65750.3	102784	41923	-48.23	276.1	-11.9	0.593947
111750	103633	70669	52516.2	110456	31159	-14.56	117.7	28.56	0.593947
107338	109477	64256	73935.4	116949	41432	-20.02	349.8	54.74	0.595011
139336	101628	89852	87538	101367	56595	-6.37	136.4	-20.23	0.596076
82600.5	93440.8	57933	184052	89280.9	135102	-12.74	313.5	-7.14	0.59714
104348	96189.8	71094	61089.6	96758.3	41377	-27.3	90.2	58.31	0.59714
110659	104193	69603	66825	99331.9	44089	-11.83	201.3	0	0.59714
79245	90189.8	57583	67945.9	90508	49199	-29.12	268.4	7.14	0.59714
135579	103055	86219	83570.3	96432.1	56795	18.2	114.4	36.89	0.598204
66361.5	85552.6	50835	159414	100390	104068	-20.02	1761.1	64.26	0.598204
57685.5	86035.3	43941	75682.2	88220.1	56222	30.03	475.2	26.18	0.598204
90715.5	116125	51196	50085.2	129493	25348	20.02	106.7	-40.46	0.599269
124272	110683	73582	73786.9	97785.7	49452	-10.01	261.8	23.8	0.599269
90399.8	92279.5	64201	49940	88307.9	37062	48.23	82.5	-34.51	0.600333
114916	108414	69467	67068.1	104455	42079	-6.37	200.2	3.57	0.600333
100058	93043.4	70477	62091.7	99516.8	40890	64.61	644.6	45.22	0.600333
96870.8	95012.1	66818	94663.8	91118.4	68086	-0.91	731.5	16.66	0.600333
75651	87892.9	56408	160283	84668.6	124064	13.65	716.1	48.79	0.600333
97248.8	87604.2	72751	68629	86625.3	51921	-2.73	119.9	-32.13	0.601398
78753	94431.6	54655	49133.7	108623	29644	-20.93	136.4	14.28	0.601398
83103.8	85429.3	63752	45266.1	91388.4	32461	-11.83	137.5	19.04	0.601398
104054	108556	62818	49031.4	124998	25707	-14.56	30.8	0	0.601398
6279.75	61729.4	6667	7526.2	66644.7	7401	-8.19	114.4	-14.28	0.602462
45857.2	75664.1	39719	74818.7	77543.7	63233	-39.13	622.6	82.11	0.602462
91974	86400	69764	47471.6	100342	31005	-0.91	221.1	19.04	0.602462
194587	109694	116255	155150	146735	69294	16.38	1091.2	-5.95	0.602462
121930	102734	77782	78625.8	100751	51144	-20.02	39.6	24.99	0.602462
235594	161232	95762	221972	182953	79513	26.39	966.9	33.32	0.603526
119947	98072.8	80153	60515.4	100168	39593	7.28	200.2	66.64	0.603526
86787.8	87986.7	64643	43959.3	95448.3	30183	-24.57	12.1	30.94	0.603526
67141.5	85445.5	51497	72723.2	80516.1	59193	4.55	580.8	65.45	0.603526
218940	153514	93467	262143	75772.8	226728	9.1	2895.2	195.16	0.604591
84970.5	91553.1	60824	58591.5	89199.3	43048	0	74.8	48.79	0.604591
61790.2	87469.5	46296	92774	82433.4	73757	-16.38	793.1	74.97	0.605655
172958	117570	96410	105981	99291.6	69951	-2.73	498.3	39.27	0.605655
70551.8	85612.6	54007	132150	83558.2	103647	-16.38	724.9	19.04	0.605655
119857	109251	71898	79777.5	92608.4	56456	12.74	49.5	20.23	0.60672
6675.75	62607.6	6988	6510.9	62916.3	6782	18.2	18.7	30.94	0.60672
79156.5	86714.4	59824	35680.7	86414.3	27060	-44.59	71.5	1.19	0.60672
97882.5	88857.9	72192	51530.6	91495.8	36910	34.58	64.9	-17.85	0.607784
219496	172224	83524	119796	163806	47928	29.12	323.4	44.03	0.607784
127963	99076.9	84643	83045.6	95010.3	57283	13.65	460.9	32.13	0.607784
142898	108704	86151	170012	100757	110582	-38.22	1079.1	-3.57	0.607784
100117	90829.5	72237	61009.3	92163	43383	11.83	280.5	-21.42	0.607784
59766.8	94287.1	41542	88221.1	87036.5	66428	-3.64	647.9	27.37	0.607784
97252.5	91096.1	69965	53710.8	96671.2	36412	-13.65	436.7	-1.19	0.607784
103108	95687.6	70618	66850.3	103148	42474	27.3	141.9	-22.61	0.608849
45820.5	75266.1	39897	75865.9	76686.2	64835	14.56	651.2	-5.95	0.608849
78753.8	87370	59073	48574.9	81367.1	39124	-2.73	127.6	45.22	0.608849
109351	94965.9	75463	82424.1	92441.8	58434	23.66	171.6	23.8	0.608849
221068	200375	72304	183800	178953	67311	17.29	631.4	53.55	0.609913
86766	88191.1	64477	43853.7	88818.7	32358	-12.74	57.2	-3.57	0.609913
52093.5	99827.5	34199	77391.6	118758	42708	6.37	542.3	32.13	0.609913
82458.8	93744.9	57646	40582.3	97984.8	27143	60.06	277.2	7.14	0.609913
140326	108330	84893	97120.1	117346	54240	6.37	291.5	33.32	0.610977
83283	92763.8	58838	72186.4	86842.1	54476	-32.76	171.6	16.66	0.610977
183396	153000	78556	212487	146705	94922	33.67	855.8	52.36	0.610977
72027.8	85631	55125	36688.3	84901.3	28320	11.83	-7.7	0	0.610977
50922.8	76177.8	43809	61012.6	74392.5	53749	-9.1	541.2	39.27	0.612042
111312	92045.1	79254	73441.5	100715	47789	19.11	215.6	-15.47	0.612042
100554	95347	69115	118326	88706.2	87419	-18.2	997.7	38.08	0.612042
158047	117679	88017	194086	120405	105640	-15.47	880	77.35	0.613106
95117.2	96383.5	64675	66055	102848	42091	-3.64	393.8	-17.85	0.613106
97747.5	91867	69731	62843	103633	39741	11.83	543.4	11.9	0.614171
101764	100595	66298	60384.5	101046	39164	0.91	244.2	30.94	0.614171
106747	95733.9	73075	79898.5	103434	50624	12.74	226.6	41.65	0.6163
20884.5	74397.3	18397	48242.7	113982	27738	-5.46	200.2	38.08	0.6163
48531.8	75349.5	42211	58322	72845.3	52470	20.93	467.5	-24.99	0.6163
96225.8	99670.5	63271	75625	90917	54513	20.02	361.9	22.61	0.6163
102302	92922.9	72151	62030.1	101024	40240	56.42	891	-42.84	0.6163
82691.2	83972.6	64536	81505.6	79931	66827	38.22	145.2	-11.9	0.6163
67419.8	91438.9	48321	70085.4	84612.7	54284	3.64	302.5	40.46	0.6163
141273	114848	80615	93425.2	118108	51840	-3.64	113.3	34.51	0.6163
170650	133876	83538	98928.5	158185	40986	12.74	302.5	30.94	0.617364
115479	101422	74619	70578.2	100767	45902	6.37	337.7	30.94	0.617364
66892.5	83964.4	52211	120964	83797.3	94603	33.67	975.7	4.76	0.618428
98140.5	90830.9	70810	58228.5	83420.3	45745	34.58	105.6	-20.23	0.618428
106740	103308	67713	233545	96400.1	158772	3.64	1558.7	122.57	0.619493
49607.2	76970.1	42238	67713.8	77384.5	57346	-25.48	561	27.37	0.619493
122530	106238	75586	77752.4	99758.8	51079	-5.46	126.5	41.65	0.619493
91053	91494.2	65220	42508.4	81904.9	34013	25.48	3.3	33.32	0.619493
128798	109848	76842	177043	105031	110469	-23.66	139.7	14.28	0.620557
121190	110569	71831	91228.5	108417	55146	-5.46	577.5	-64.26	0.620557
54345	89107.9	39969	81541.9	92143.1	57996	26.39	838.2	60.69	0.620557
88422	93252.8	62141	54613.9	99787.5	35868	18.2	283.8	-15.47	0.620557
87499.5	89108	64353	47352.8	97380.2	31868	-27.3	202.4	14.28	0.620557
96829.5	113185	56066	71448.3	106751	43863	1.82	147.4	4.76	0.620557
125757	117168	70340	79612.5	114281	45655	-4.55	311.3	4.76	0.621622
204370	155440	86166	257209	155515	108391	19.11	1234.2	-16.66	0.621622
4971.75	62086.2	5248	6673.7	66057.6	6621	3.64	51.7	-32.13	0.622686
98606.2	93365	69215	69586	92913.7	49082	-50.96	306.9	-40.46	0.622686
100689	91866.3	71830	77441.1	88100.1	57607	2.73	90.2	13.09	0.62375
157214	121035	85125	159117	112261	92890	41.86	294.8	-15.47	0.62375
110067	95801.2	75295	125100	91102.9	89992	10.01	909.7	24.99	0.624815
144606	118330	80089	100081	106391	61649	2.73	1.1	16.66	0.624815
84709.5	94593.8	58688	153976	90974.3	110921	15.47	1034	39.27	0.625879
136858	108080	82986	147644	94914	101945	31.85	129.8	-11.9	0.625879
132886	100256	86866	90912.8	114168	52187	-6.37	765.6	17.85	0.625879
114692	101331	74177	69998.5	96620	47479	20.02	83.6	16.66	0.625879
93567.8	102153	60028	51238	112773	29776	-7.28	-22	-17.85	0.626944
157744	120347	85901	105094	110748	62190	20.93	308	65.45	0.626944
115519	103027	73482	262143	83949.3	204645	-30.03	1544.4	66.64	0.628008
251355	168308	97873	191701	196244	64019	21.84	1390.4	15.47	0.628008
114357	112669	66518	119352	105847	73898	-10.92	1.1	20.23	0.628008
187237	157491	77914	198820	146040	89221	3.64	1689.6	24.99	0.628008
153556	155535	64702	145012	124136	76557	22.75	664.4	-32.13	0.629073
118960	97698.5	79798	106891	98478	71135	20.93	465.3	33.32	0.629073
115089	102869	73321	52472.2	109730	31339	30.03	79.2	-36.89	0.630137
73036.5	86842.9	55117	144873	81712.5	116193	-3.64	880	117.81	0.630137
96367.5	93984.1	67198	51023.5	92054.4	36325	50.05	60.5	26.18	0.631201
92604	89406.2	67880	46409	88726.6	34279	23.66	0	-1.19	0.631201
71805.8	87608	53715	51848.5	91119.7	37291	-29.12	47.3	10.71	0.631201
99334.5	91688.7	71001	56674.2	92340.2	40223	-8.19	135.3	14.28	0.631201
112222	100245	73366	59675	105525	37061	16.38	139.7	49.98	0.631201
106447	95572.1	72993	85035.5	119603	46595	18.2	665.5	-15.47	0.632266
95143.5	93571.5	66637	221219	89498.6	161989	8.19	1331	69.02	0.632266
96486.8	93766.9	67437	55581.9	88060.3	41365	-4.55	49.5	1.19	0.632266
109474	96312	74492	56343.1	97153.2	38007	-28.21	35.2	13.09	0.63333
109082	124459	57439	65003.4	118708	35887	-16.38	133.1	40.46	0.63333
100426	107706	61106	91119.6	138430	43138	33.67	1382.7	-30.94	0.635459
107755	94976.9	74353	67464.1	97871.1	45175	5.46	49.5	-17.85	0.635459
192224	131217	96006	227086	141456	105208	22.75	711.7	114.24	0.635459
107415	95491.7	73719	55454.3	100308	36231	28.21	96.8	-58.31	0.636523
57792	83165.9	45541	76598.5	81975.9	61237	-15.47	432.3	1.19	0.636523
85734.8	91998.4	61074	69605.8	92017.7	49574	7.28	302.5	-17.85	0.636523
15972	68932.6	15185	15230.6	69805.8	14299	-6.37	119.9	5.95	0.637588
33000	72590.5	29793	13460.7	69752.6	12647	-23.66	267.3	64.26	0.637588
80661	83425.9	63364	43964.8	85591.8	33663	11.83	48.4	29.75	0.638652
111950	111589	65748	64779	92414.9	45938	-30.94	-41.8	-17.85	0.638652
16501.5	91826.6	11777	110798	112836	64352	-51.87	4225.1	10.71	0.638652
86494.5	90162.3	62870	41948.5	89072.6	30864	46.41	59.4	8.33	0.638652
91986	90271.1	66781	44636.9	103201	28346	-51.87	52.8	23.8	0.638652
92208	104778	57674	49012.7	104363	30778	-35.49	45.1	21.42	0.639717
109467	98735.6	72659	75876.9	94410	52671	-7.28	221.1	36.89	0.639717
124101	101680	79987	78355.2	96693.2	53107	0	73.7	-28.56	0.641846
68706	87657.8	51367	138457	90587	100168	65.52	1703.9	32.13	0.641846
5630.25	65796	5608	3863.2	68686.6	3686	31.85	-1.1	23.8	0.641846
94759.5	96186.1	64564	45525.7	88717.6	33630	17.29	24.2	10.71	0.64291
120095	109682	71758	83589	108770	50364	12.74	69.3	4.76	0.64291
87235.5	96127.1	59474	61023.6	96258.3	41547	-14.56	312.4	-51.17	0.64291
93687.8	85363.2	71927	47650.9	86474.4	36113	-6.37	158.4	-26.18	0.64291
68223.8	82138.2	54434	161275	85495.2	123625	21.84	1016.4	42.84	0.64291
106358	100515	69345	56752.3	111611	33324	-9.1	222.2	-28.56	0.64291
91662.8	91103.9	65938	46515.7	88077.6	34611	20.02	17.6	20.23	0.643974
20493.8	76354.6	17590	101940	156630	42653	23.66	3302.2	-23.8	0.643974
155625	104186	97893	138445	105069	86354	42.77	127.6	-4.76	0.643974
13441.5	64407.6	13677	15459.4	65947.2	15363	12.74	80.3	8.33	0.643974
157969	106660	97062	158138	109993	94222	-12.74	266.2	82.11	0.645039
96078	101304	62155	57247.3	110294	34016	11.83	156.2	-63.07	0.645039
105169	93002.7	74109	50098.4	95197	34489	-26.39	40.7	-5.95	0.646103
122918	105915	76057	128536	117138	71913	30.94	1493.8	20.23	0.647168
6852.75	74862.8	5999	6941	78199.3	5817	6.37	91.3	13.09	0.647168
18684	66565.6	18395	11468.6	66104.3	11370	-1.82	45.1	-5.95	0.647168
147321	105915	91156	96386.4	99295.5	63616	-5.46	133.1	-23.8	0.647168
70652.2	93730.1	49400	48950	112324	28560	-30.03	422.4	26.18	0.648232
133646	116177	75390	131578	119339	72257	-35.49	790.9	23.8	0.649297
122039	112727	70950	70205.3	122683	37503	-13.65	17.6	52.36	0.650361
86166	89417.4	63153	42372	88492.4	31380	-4.55	60.5	-2.38	0.650361
112910	91765.9	80636	95653.8	96355.1	65059	13.65	744.7	54.74	0.650361
91034.2	99613	59892	51947.5	116427	29241	-11.83	51.7	-23.8	0.650361
113088	98075	75568	93591.3	94180.5	65126	4.55	58.3	22.61	0.650361
100185	89536.7	73330	68514.6	84027.4	53437	-11.83	343.2	-14.28	0.65249
151051	124463	79536	94000.5	128508	47938	-30.03	68.2	24.99	0.65249
104292	92494.5	73895	95485.5	113810	54984	8.19	1722.6	-36.89	0.653554
6093.75	63612.6	6278	13178	63469.8	13607	-17.29	39.6	-21.42	0.653554
91014	104572	57039	34274.9	106730	21046	20.93	22	38.08	0.653554
93394.5	85740.9	71386	73752.8	91381.9	52893	41.86	433.4	9.52	0.654619
88804.5	95481.6	60953	58209.8	95247.1	40052	29.12	288.2	24.99	0.655683
84318	92689.4	59617	58547.5	96690.5	39683	42.77	301.4	41.65	0.656748
116728	98399.5	77743	84429.4	106203	52100	-11.83	71.5	34.51	0.657812
85742.2	91889.1	61152	42220.2	87603.1	31585	39.13	136.4	20.23	0.657812
121386	113705	69963	67980	116240	38327	-17.29	171.6	19.04	0.658876
120842	106427	74412	73548.2	109584	43985	-25.48	310.2	53.55	0.658876
118759	99056.6	78571	71248.1	89459.1	52195	14.56	50.6	2.38	0.661005
103646	94711.4	71718	71074.3	106489	43741	39.13	301.4	-55.93	0.661005
20217	78907.8	16791	10486.3	79854.8	8606	-20.02	69.3	-24.99	0.661005
122573	102500	78370	80500.2	97200.6	54276	-8.19	224.4	14.28	0.661005
81128.2	85954.8	61856	54873.5	88163.5	40790	25.48	368.5	-3.57	0.66207
97217.2	89354.3	71303	57945.8	107033	35480	46.41	311.3	-3.57	0.66207
95256.8	91495.6	68230	46877.6	95969.3	32012	40.95	-4.4	-2.38	0.66207
104620	108061	63449	206802	114979	117874	59.15	828.3	-23.8	0.663134
104007	91759.9	74283	76133.2	96030.7	51957	28.21	442.2	-39.27	0.663134
12205.5	74188.4	10782	75190.5	90331.7	54551	40.04	2611.4	-3.57	0.663134
88816.5	83767.6	69486	34853.5	81849	27907	10.92	48.4	-26.18	0.663134
74427.8	82225.5	59321	95419.5	81699.1	76542	-11.83	449.9	17.85	0.663134
95057.2	91603.4	68007	53905.5	96082.2	36768	20.93	82.5	32.13	0.664198
133561	106630	82088	98539.1	95281	67777	15.47	39.6	41.65	0.664198
106949	95829	73141	58353.9	92351.6	41410	11.83	7.7	65.45	0.665263
7083.75	66168.9	7016	2909.5	64222.6	2969	-23.66	-3.3	21.42	0.665263
50390.2	81371.4	40584	94202.9	75875.4	81366	-16.38	283.8	126.14	0.666327
30882	68346.7	29612	21411.5	69073.3	20315	-6.37	237.6	-59.5	0.666327
102573	102158	65802	54971.4	104815	34371	-21.84	420.2	29.75	0.667392
114100	106960	69911	82288.8	141023	38241	-20.93	954.8	-11.9	0.667392
111064	99132.1	73424	74281.9	102990	47268	-20.93	42.9	71.4	0.668456
43347	77004.9	36891	47543.1	74574.2	41781	-10.01	515.9	45.22	0.668456
83429.2	89203.2	61294	43425.8	83219.9	34198	-45.5	22	40.46	0.669521
93953.2	85170.6	72294	54432.4	101016	35314	19.11	449.9	27.37	0.669521
50862.8	84667	39370	62411.8	80543.1	50783	13.65	232.1	29.75	0.670585
101614	100143	66499	55717.2	100498	36334	22.75	39.6	23.8	0.670585
15853.5	69209.6	15012	30960.6	68061	29812	11.83	107.8	27.37	0.670585
132883	107246	81202	122444	99625.2	80547	-31.85	213.4	-39.27	0.671649
124502	97345.2	83819	72174.3	92448.1	51164	31.85	127.6	4.76	0.671649
86229.8	86168	65583	47208.7	93938.7	32935	18.2	56.1	10.71	0.671649
8384.25	82428.8	6666	4422	79506.2	3645	-2.73	6.6	13.09	0.671649
32071.5	73493.4	28599	58397.9	72965.1	52452	-30.03	261.8	76.16	0.671649
134785	102568	86121	92225.1	101261	59688	0	27.5	26.18	0.671649
146408	124774	76899	244100	99630.9	160566	20.02	1537.8	40.46	0.672714
94999.5	85996.5	72397	92690.4	84268.2	72086	-59.15	162.8	61.88	0.673778
22002.8	79046.8	18242	17656.1	76548.7	15116	9.1	-19.8	40.46	0.674843
151498	103860	95596	112563	101141	72937	-5.46	104.5	-21.42	0.675907
72267.8	88276.8	53651	94910.2	81978.5	75874	-1.82	-1.1	16.66	0.675907
132056	103981	83231	71942.2	105583	44655	57.33	85.8	17.85	0.675907
18945	71109.9	17460	14459.5	68400.3	13854	40.04	383.9	-34.51	0.676971
94095	94930.8	64959	60110.6	89497.4	44017	42.77	270.6	7.14	0.6791
38511.8	77014.1	32772	55849.2	76119.6	48084	-0.91	745.8	28.56	0.6791
11679.8	71530.1	10701	7693.4	71344.9	7067	6.37	39.6	33.32	0.6791
85758	87247.7	64417	39173.2	90231.1	28452	11.83	-15.4	-45.22	0.6791
106226	91034.6	76472	68601.5	89958.7	49977	26.39	342.1	-9.52	0.680165
98755.5	94813.1	68261	58976.5	89818.8	43032	2.73	140.8	21.42	0.680165
17793.8	71987.9	16199	31986.9	73322.6	28590	-1.82	136.4	24.99	0.680165
38022	88632.4	28114	53977	87098.9	40614	28.21	244.2	29.75	0.680165
180553	148673	79589	105321	153627	44929	-31.85	392.7	-16.66	0.681229
96018	101208	62175	54714	92423	38797	7.28	36.3	8.33	0.681229
106534	96445.6	72391	76049.6	110891	44945	50.96	215.6	46.41	0.681229
201542	174696	75607	118383	162857	47639	56.42	100.1	30.94	0.681229
89338.5	88753.5	65968	48034.8	91111.9	34551	-37.31	173.8	0	0.682294
104708	101292	67746	43164	97929.6	28886	73.71	119.9	-2.38	0.682294
106552	94283.7	74064	52257.7	101465	33753	7.28	62.7	10.71	0.683358
7777.5	67057.8	7601	2800.6	64695.2	2837	1.82	29.7	3.57	0.683358
153697	129327	77885	97517.2	132245	48326	45.5	775.5	29.75	0.683358
6158.25	68906.8	5857	4991.8	73202.6	4469	5.46	-1.1	4.76	0.683358
43596	76639.1	37280	84352.4	78685.4	70256	-15.47	796.4	34.51	0.684422
209516	133076	103180	179555	136801	86018	-31.85	1062.6	-55.93	0.684422
116966	93073.1	82360	110490	91133.9	79455	-28.21	723.8	8.33	0.685487
19968	69592.8	18804	8292.9	75842	7166	1.82	3.3	-20.23	0.686551
35457	81061.5	28666	35973.3	77114.6	30572	4.55	493.9	-15.47	0.686551
115558	92771.8	81633	76178.3	89904.9	55530	3.64	213.4	7.14	0.686551
105273	96552.7	71455	64653.6	97275.8	43558	-12.74	116.6	-8.33	0.686551
112151	97528.5	75362	96556.9	105290	60100	-12.74	488.4	13.09	0.687616
109040	89658.6	79703	67969	88463.8	50353	19.11	188.1	15.47	0.687616
79841.2	86626.1	60403	34271.6	95275.5	23574	1.82	-11	9.52	0.68868
73293.8	98636.1	48698	118496	94863.1	81863	-18.2	716.1	47.6	0.689745
8514.75	70200.4	7949	21096.9	70743.3	19544	29.12	195.8	19.04	0.689745
9474	64655.6	9603	16250.3	64294.8	16564	12.74	11	-5.95	0.689745
130826	97226	88184	72666	100903	47196	-22.75	104.5	33.32	0.690809
41385	77489.4	35001	58895.1	73456.1	52545	-27.3	416.9	16.66	0.690809
89386.5	91009.9	64367	75876.9	87625.7	56749	13.65	157.3	32.13	0.690809
97416	94662.9	67442	52762.6	99512.2	34748	14.56	74.8	17.85	0.691873
193670	186800	67946	97115.7	162956	39057	10.01	479.6	-71.4	0.691873
262143	145856	117786	262143	124342	138166	-30.03	4425.3	17.85	0.692938
90627	84656.5	70158	45890.9	101495	29632	14.56	404.8	20.23	0.692938
83984.2	92124.7	59745	42234.5	89936.3	30776	-16.38	23.1	16.66	0.692938
142625	116701	80094	96345.7	114667	55065	-37.31	58.3	-26.18	0.692938
48426	76864.2	41289	53886.8	76233.7	46325	6.37	610.5	35.7	0.694002
157042	144123	71411	216745	120777	117610	0.91	1114.3	-29.75	0.694002
101837	90452.1	73785	66839.3	90099.8	48617	35.49	107.8	0	0.694002
98225.2	89130.8	72223	46249.5	96381.6	31448	3.64	182.6	-17.85	0.695067
105772	96576.3	71776	62715.4	96710.9	42499	16.38	146.3	-39.27	0.695067
4987.5	63492.8	5148	7086.2	63158.1	7353	8.19	30.8	22.61	0.695067
26923.5	69951.6	25224	25262.6	67916.9	24377	20.93	227.7	41.65	0.696131
110175	108904	66301	53588.7	106663	32926	18.2	-5.5	58.31	0.696131
8236.5	67246.5	8027	21487.4	66881.9	21055	9.1	78.1	11.9	0.697195
107373	103332	68099	85474.4	101567	55152	-30.03	425.7	-23.8	0.697195
61134	91845.4	43622	61303	84986.2	47273	-10.92	42.9	41.65	0.697195
91268.2	85593.5	69881	55942.7	88222.5	41557	-20.93	364.1	-83.3	0.697195
107302	105921	66390	86324.7	111981	50521	-2.73	345.4	-20.23	0.697195
112648	92438.8	79864	53709.7	96735.6	36387	-33.67	80.3	-77.35	0.69826
126928	96553.6	86153	95012.5	91470.2	68074	-25.48	250.8	-14.28	0.69826
44827.5	80450.6	36517	84645	76647.6	72374	-56.42	638	107.1	0.69826
85896	96419.9	58383	45766.6	94156.6	31855	-35.49	3.3	-21.42	0.69826
111911	97297.9	75379	104731	92125.8	74503	-3.64	346.5	-8.33	0.69826
12251.2	68876.9	11657	29546	71282.8	27164	-20.93	198	-17.85	0.699324
98678.2	97125.1	66584	37906	97481.1	25484	-24.57	38.5	8.33	0.699324
123217	100635	80242	73015.8	96879.4	49393	-51.87	191.4	21.42	0.699324
113817	102170	73007	99601.7	95443.8	68391	9.1	159.5	-27.37	0.700389
38978.2	79653.2	32070	22977.9	88936.9	16932	-7.28	29.7	13.09	0.700389
75547.5	83891	59018	32825.1	82602.8	26043	-17.29	127.6	16.66	0.701453
61022.2	88234.8	45324	156610	83362	123121	25.48	589.6	123.76	0.702518
138156	123516	73304	68728	116108	38793	-41.86	100.1	55.93	0.702518
64013.2	92688.5	45261	126124	82292.8	100442	-0.91	227.7	221.34	0.702518
45348.8	76060.2	39074	52730.7	75466.4	45792	-8.19	730.4	80.92	0.702518
107671	85936.2	82111	52318.2	85329.9	40182	12.74	394.9	-19.04	0.702518
141118	138280	66881	117025	126906	60433	25.48	865.7	-1.19	0.702518
105511	95268.1	72582	71474.7	90859.4	51554	-5.46	524.7	4.76	0.703582
122391	109668	73139	75170.7	90061.9	54700	5.46	26.4	16.66	0.703582
117286	112675	68218	74312.7	107471	45316	13.65	338.8	-1.19	0.704646
10933.5	67591.5	10601	5605.6	70404.1	5218	-34.58	-42.9	28.56	0.704646
87272.2	92327	61948	55377.3	92899.4	39066	20.02	213.4	39.27	0.704646
12519	67310.3	12189	29903.5	67912.7	28857	-0.91	187	15.47	0.705711
129897	91257.2	93285	82152.4	88316.3	60962	51.87	-4.4	-16.66	0.705711
148652	111667	87242	99904.2	130316	50242	24.57	414.7	9.52	0.705711
40557	76069.5	34941	56384.9	77574.1	47635	16.38	25.3	40.46	0.706775
97993.5	90650	70845	69388	88433.2	51422	-19.11	293.7	-57.12	0.70784
56143.5	83684.1	43968	85873.7	80304.5	70081	-16.38	732.6	22.61	0.70784
126844	102927	80764	90184.6	94709.4	62405	5.46	12.1	-98.77	0.70784
103648	92210.1	73665	74443.6	86308.1	56527	23.66	86.9	-16.66	0.70784
84308.2	98111.1	56316	51019.1	90851	36803	-19.11	229.9	-17.85	0.70784
113064	121863	60804	78003.2	96000.3	53250	16.38	513.7	-9.52	0.708904
101776	94949	70248	65188.2	92427.3	46222	-12.74	332.2	-36.89	0.708904
138579	115941	78332	90467.3	122066	48571	-16.38	336.6	-21.42	0.708904
118862	104127	74810	60021.5	118420	33217	24.57	365.2	-58.31	0.708904
65510.2	82034.6	52335	54539.1	79511.4	44953	39.13	127.6	-36.89	0.708904
123400	99469.6	81303	86925.3	107956	52769	-14.56	547.8	-36.89	0.709969
105548	96352.7	71790	75886.8	93910.6	52958	-11.83	266.2	13.09	0.709969
97691.2	93367.4	68571	73098.3	106071	45164	13.65	119.9	9.52	0.712097
92400	90451.2	66948	51755	86180.8	39357	15.47	124.3	-27.37	0.712097
86322.8	92632.4	61072	46310	88034	34475	-29.12	189.2	-28.56	0.712097
98826	96235.7	67300	56597.2	97756	37943	-11.83	37.4	-15.47	0.712097
66441.8	83405	52207	29762.7	82075.7	23765	18.2	-3.3	-22.61	0.713162
104332	100010	68368	58016.2	108268	35118	42.77	184.8	20.23	0.713162
110344	107861	67045	128091	91201.4	92044	-8.19	225.5	20.23	0.714226
84509.2	91590.7	60469	40418.4	83928.3	31561	55.51	-2.2	-21.42	0.714226
99171	90202.5	72052	83958.6	86999.9	63245	28.21	86.9	-16.66	0.714226
94503.8	103872	59625	190257	94414	132064	17.29	1359.6	10.71	0.715291
145660	116430	81989	95613.1	109166	57400	-38.22	429	16.66	0.715291
99719.2	96656	67613	88712.8	97885	59395	-16.38	1313.4	3.57	0.715291
63189.8	80800.8	51252	111080	81890.7	88896	-10.92	1153.9	61.88	0.716355
101387	104572	63540	75457.8	109243	45268	3.64	1031.8	48.79	0.716355
119434	99999.5	78273	102986	88482	76279	20.02	57.2	-27.37	0.716355
43176	85452.3	33113	59118.4	84370.6	45921	-28.21	228.8	21.42	0.716355
147730	124527	77747	116328	116752	65298	16.38	534.6	-39.27	0.71742
96583.5	86923.7	72819	75317	85133.8	57979	12.74	625.9	52.36	0.71742
96393.8	85724	73693	69120.7	82110.9	55168	14.56	31.9	38.08	0.718484
85678.5	90683.4	61919	50744.1	92830.7	35824	5.46	4.4	3.57	0.719548
105482	101878	67854	82788.2	96074.4	56473	14.56	203.5	1.19	0.719548
38385.8	73651.7	34156	63833	73308.7	57065	19.11	390.5	2.38	0.720613
128286	97611.2	86131	74512.9	99018.1	49317	-3.64	244.2	86.87	0.720613
161801	167039	63481	80569.5	170676	30937	44.59	839.3	16.66	0.720613
42273.8	78645.7	35227	56181.4	73856.7	49852	3.64	396	33.32	0.720613
121394	108047	73631	63486.5	103829	40072	18.2	418	15.47	0.721677
55358.2	74747.8	48536	45333.2	76096.4	39042	7.28	123.2	-42.84	0.721677
106446	89581.2	77874	59950	96897	40547	0.91	250.8	-45.22	0.722742
83486.2	89742.9	60967	57384.8	90921.1	41363	16.38	209	15.47	0.722742
82524	92345.3	58566	41225.8	95512.9	28287	27.3	141.9	-13.09	0.723806
25617.8	71142.2	23599	14557.4	68724.5	13882	14.56	50.6	-2.38	0.72487
77574.8	89024.8	57107	41845.1	88263.9	31070	27.3	35.2	-19.04	0.725935
92391.8	87940.8	68853	55372.9	84881	42753	30.94	161.7	20.23	0.726999
76944	83828.2	60154	87115.6	83394.8	68460	-46.41	177.1	-1.19	0.726999
212022	173641	80022	117474	190985	40311	-22.75	708.4	64.26	0.728064
10355.2	70114.9	9679	33731.5	77392.1	28564	14.56	92.4	17.85	0.730192
59658	85994.6	45465	139983	82043.2	111818	30.03	684.2	60.69	0.730192
164395	118470	90941	120266	117909	66846	10.01	85.8	53.55	0.730192
66927.8	93715.7	46803	67793	91432.4	48592	24.57	97.9	30.94	0.730192
61113	78037.2	51323	50174.3	73222.9	44907	44.59	559.9	38.08	0.730192
99330.8	118054	55142	50653.9	118137	28100	25.48	117.7	-15.47	0.731257
138713	108708	83625	93951	108548	56723	-30.94	57.2	2.38	0.731257
188962	128573	96318	209003	127822	107159	57.33	305.8	5.95	0.732321
141806	115384	80543	108784	103762	68708	-30.94	966.9	38.08	0.732321
82977.8	84822.1	64111	34609.3	83550.9	27147	-33.67	42.9	46.41	0.732321
210539	153446	89920	136781	169366	52927	0.91	434.5	47.6	0.732321
91728.8	96371.1	62379	45090.1	111414	26523	-15.47	125.4	34.51	0.733386
114273	92935.2	80583	76710.7	87583.9	57400	37.31	518.1	19.04	0.73445
30240.8	84767.2	23380	25196.6	76954.3	21458	-16.38	89.1	16.66	0.73445
99175.5	89273.6	72805	54989	90551.3	39798	23.66	14.3	-9.52	0.735515
87758.2	88596.4	64916	52944.1	86947.9	39906	13.65	115.5	-9.52	0.735515
100657	93798.2	70328	77826.1	111782	45628	46.41	783.2	44.03	0.735515
96281.2	86103	73283	42354.4	83113.4	33397	18.2	70.4	29.75	0.735515
124996	111063	73758	85956.2	122273	46071	0	134.2	54.74	0.735515
103554	93732.5	72403	70004	88750.6	51693	32.76	-9.9	10.71	0.735515
142318	123910	75272	123867	143359	56625	31.85	673.2	15.47	0.735515
83899.5	87361.4	62939	55015.4	88063.3	40942	0.91	248.6	-13.09	0.736579
8337	75559.9	7231	5177.7	77791.3	4362	27.3	44	20.23	0.736579
131917	107612	80338	92405.5	103518	58501	9.1	135.3	-10.71	0.737643
83208.8	89716.8	60782	55683.1	91171.9	40026	10.01	143	-15.47	0.737643
92239.5	98594.2	61312	39617.6	97209.9	26709	-1.82	275	28.56	0.737643
95073.8	100818	61802	63248.9	89509.2	46309	16.38	130.9	3.57	0.738708
86535.8	90291.5	62810	57145	99272.5	37725	-27.3	621.5	-1.19	0.738708
138139	129202	70069	90267.1	123564	47876	-39.13	113.3	14.28	0.739772
112491	98673.7	74713	56621.4	101692	36490	-17.29	426.8	36.89	0.740837
4908.75	63301.8	5082	8918.8	67145.6	8705	19.11	37.4	-34.51	0.740837
12200.2	64015.7	12490	6778.2	63350.9	7012	-7.28	16.5	54.74	0.740837
190456	163090	76533	231468	138676	109388	-10.92	718.3	151.13	0.740837
9228	65957.7	9169	7965.1	66260.6	7878	-52.78	41.8	-35.7	0.741901
16718.2	67829.3	16153	33402.6	67737.5	32317	12.74	465.3	32.13	0.742966
10029.8	69986.1	9392	4481.4	69612	4219	13.65	-31.9	-29.75	0.742966
86739	94047.7	60443	63606.4	95271.5	43754	-0.91	97.9	17.85	0.742966
86876.2	93227.9	61071	66380.6	96673.8	45000	-51.87	146.3	9.52	0.74403
105441	93441.4	73952	74265.4	87897.4	55372	-36.4	143	16.66	0.74403
16152	69321.4	15270	8695.5	67656.2	8423	-7.28	63.8	23.8	0.74403
7512.75	66923.4	7357	11618.2	68312.4	11146	-5.46	113.3	8.33	0.74403
42398.2	82424.5	33711	76431.3	78407.8	63884	56.42	89.1	114.24	0.745094
106440	95841.8	72783	79654.3	128488	40628	42.77	733.7	15.47	0.745094
99887.2	100826	64926	262143	104045	165119	-20.02	2092.2	99.96	0.745094
93276	85837.8	71215	67114.3	85894.6	51207	-3.64	324.5	9.52	0.745094
88863.8	90976.6	64014	41560.2	91349.9	29816	-17.29	50.6	-27.37	0.745094
81837	84786.7	63256	38647.4	78626.5	32213	-18.2	27.5	63.07	0.745094
218748	155221	92358	262143	126615	135685	18.2	896.5	-13.09	0.745094
103354	89712.1	75502	75909.9	88107.8	56463	-7.28	166.1	10.71	0.746159
66207	84471.1	51366	129780	81388.6	104502	-4.55	955.9	36.89	0.746159
18223.5	78114.7	15289	45345.3	143065	20772	25.48	1210	-19.04	0.746159
86355.8	84997.8	66583	56552.1	80557.3	46007	-53.69	137.5	-36.89	0.747223
87297.8	99605.6	57438	196061	96981.2	132490	-12.74	1191.3	57.12	0.747223
41935.5	78677.5	34931	61656.1	75220.5	53718	6.37	480.7	57.12	0.747223
141326	109734	84404	262143	100644	170699	14.56	1543.3	0	0.748288
71854.5	84789.8	55538	100712	86683.2	76142	18.2	490.6	-7.14	0.748288
52743	81231.6	42552	70451.7	82425.1	56016	19.11	657.8	-9.52	0.748288
45183	78569.1	37688	73995.9	74630.2	64979	54.6	444.4	55.93	0.748288
122384	92560.2	86652	82403.2	84328.2	64040	29.12	40.7	9.52	0.748288
59892.8	78214.8	50184	101676	79799	83503	0.91	761.2	22.61	0.748288
128034	110180	76156	80099.8	110633	47449	-27.3	251.9	30.94	0.750417
22771.5	75742.4	19703	12820.5	77890.4	10787	36.4	20.9	-51.17	0.750417
95496.8	111191	56286	158788	134715	77247	-41.86	1628	55.93	0.751481
100006	96960.2	67595	68721.4	96702.5	46573	52.78	476.3	33.32	0.752545
81111.8	86916.7	61159	170928	81940	136709	-20.93	1177	102.34	0.752545
98593.5	89913.1	71863	55665.5	93694.6	38936	1.82	278.3	-45.22	0.75361
92560.5	87079.5	69661	44596.2	85736.1	34089	10.92	25.3	74.97	0.75361
143915	121136	77860	262143	100680	170638	23.66	1116.5	89.25	0.75361
69885.8	87579	52296	45082.4	80899.2	36521	34.58	28.6	29.75	0.75361
109018	91388.7	78178	60541.8	82941.4	47837	-33.67	93.5	23.8	0.754674
128240	105582	79600	79761	110965	47107	10.92	374	39.27	0.754674
5742.75	66050.7	5698	3360.5	68162.7	3231	-6.37	2.2	21.42	0.754674
111357	102493	71204	65079.3	99030.3	43068	12.74	491.7	76.16	0.754674
97154.2	95806.4	66458	51951.9	93765.5	36311	22.75	19.8	22.61	0.755739
142696	121544	76941	153990	129016	78222	-3.64	371.8	171.36	0.756803
143141	106719	87903	149858	97787.8	100433	19.11	148.5	4.76	0.756803
102829	89204.9	75545	53556.8	84455.8	41559	-4.55	23.1	24.99	0.756803
95163	93565.4	66655	68487.1	93361.9	48075	23.66	244.2	-29.75	0.756803
128363	97174.7	86570	82450.5	95648.6	56493	16.38	125.4	15.47	0.756803
86253.8	94841.2	59602	47316.5	91665	33829	-6.37	23.1	9.52	0.758932
151838	103786	95879	108524	108383	65621	-28.21	155.1	-38.08	0.759996
77520	94775.6	53604	51905.7	96765.4	35154	11.83	321.2	-22.61	0.759996
55536.8	81661.6	44570	73289.7	80094.6	59968	0	647.9	45.22	0.761061
54209.2	74270.5	47834	108816	72195.4	98779	17.29	669.9	44.03	0.762125
100500	94966	69355	66898.7	125624	34900	37.31	578.6	-21.42	0.76319
97006.5	93367.9	68090	67855.7	97746.8	45495	2.73	138.6	-21.42	0.76319
107582	106421	66251	61334.9	106438	37765	-12.74	154	9.52	0.76319
108863	94343.7	75622	65979.1	98436.2	43927	-0.91	300.3	-7.14	0.76319
117508	103582	74347	94646.2	100566	61678	-25.48	639.1	42.84	0.764254
88945.5	89468.4	65153	54685.4	86076.1	41636	9.1	18.7	-21.42	0.765318
92039.2	91847.2	65673	80122.9	96572.5	54373	13.65	418	9.52	0.765318
125782	110915	74320	77612.7	109960	46257	5.46	514.8	-15.47	0.766383
114895	94973	79283	80021.7	102051	51389	26.39	699.6	39.27	0.767447
92088.8	92000.3	65599	72912.4	90866.3	52587	5.46	59.4	-26.18	0.767447
10575	66613.2	10404	4925.8	64628.1	4995	2.73	4.4	-19.04	0.767447
140336	113548	80997	83996	108979	50512	39.13	234.3	27.37	0.768512
15777.8	101155	10222	107118	91347.9	76850	36.4	4061.2	-24.99	0.768512
190124	155584	80085	242651	120497	131973	1.82	1095.6	5.95	0.769576
125876	102046	80840	80374.8	92210.7	57124	6.37	122.1	-38.08	0.769576
6178.5	68270.8	5931	3643.2	68570	3482	-1.82	-22	0	0.769576
100655	92605.1	71233	65423.6	88605.1	48390	-19.11	299.2	47.6	0.769576
5591.25	63771	5746	5280	79988.5	4326	12.74	101.2	-27.37	0.769576
101390	100634	66028	68109.8	95698.1	46643	1.82	282.7	-16.66	0.77064
91862.2	86879.1	69295	47876.4	105672	29692	-18.2	118.8	26.18	0.77064
132560	108664	79948	94525.2	108004	57357	6.37	155.1	55.93	0.77064
83211.8	87923.5	62024	45505.9	92505.2	32239	-20.02	170.5	-15.47	0.77064
29468.2	69438.8	27812	37580.4	67868.2	36289	2.73	261.8	9.52	0.771705
119593	101458	77250	57927.1	100557	37753	-14.56	269.5	23.8	0.771705
240056	148792	105734	242012	151878	104429	16.38	1289.2	65.45	0.771705
16262.2	70998.8	15011	24857.8	69983.7	23278	-29.12	91.3	17.85	0.772769
193404	157882	80281	262143	88535.2	194045	71.89	2181.3	132.09	0.772769
69195	90149	50303	174556	84455	135453	13.65	1277.1	48.79	0.772769
117412	103762	74158	75406.1	95697.4	51640	-45.5	6.6	-26.18	0.773834
104863	89265.5	76987	58392.4	93580.9	40893	13.65	288.2	14.28	0.773834
13166.2	64658.2	13345	13123	64253.2	13385	-8.19	133.1	5.95	0.773834
90586.5	87041.7	68205	51486.6	80961.4	41677	-18.2	-52.8	26.18	0.773834
113427	104529	71115	70141.5	102067	45037	-25.48	57.2	55.93	0.773834
110818	107655	67462	169259	99508.2	111474	-36.4	1017.5	2.38	0.774898
180948	149552	79294	158605	158806	65453	19.11	936.1	-2.38	0.774898
93780.8	90126.8	68193	40557	93248.1	28504	10.01	105.6	29.75	0.777027
103813	100561	67655	44129.8	104272	27736	-39.13	108.9	-44.03	0.777027
15324.8	69249.3	14503	9693.2	69961.8	9080	0	51.7	-14.28	0.777027
133934	94473.8	92909	99244.2	97478.7	66723	20.93	283.8	-5.95	0.777027
63428.2	82627.7	50308	48551.8	73241.2	43444	-25.48	85.8	32.13	0.778091
83209.5	87810.7	62102	133570	87675.6	99841	1.82	1265	29.75	0.778091
172789	139525	81160	115194	167730	45009	30.94	763.4	4.76	0.778091
148292	117312	82843	149911	102819	95552	20.93	97.9	49.98	0.779156
106978	94622.9	74093	57453	96253.4	39118	10.01	52.8	33.32	0.779156
87198	87313.9	65449	40969.5	86481	31047	-19.11	12.1	11.9	0.78022
110307	98213.2	73606	64461.1	89664.1	47115	-8.19	58.3	-27.37	0.78022
82414.5	91749.6	58868	41481	85083.4	31951	-0.91	-3.3	21.42	0.781285
116069	113670	66919	54964.8	121281	29701	-45.5	13.2	-48.79	0.782349
96807.8	91267.8	69514	70354.9	94340.1	48874	5.46	356.4	-15.47	0.782349
51099.8	84897.7	39446	105893	81132.8	85536	-38.22	737	34.51	0.782349
177238	123548	94016	216779	129962	109315	-41.86	455.4	35.7	0.782349
11282.2	71549.6	10334	8101.5	79936.8	6642	-20.93	92.4	-3.57	0.783414
116278	117722	64732	72145.7	107656	43919	-31.85	213.4	57.12	0.783414
262143	182308	94235	262143	149108	115217	38.22	1795.2	127.33	0.783414
151499	113574	87420	90241.8	117895	50164	-33.67	95.7	-15.47	0.784478
12513.8	69559	11790	9923.1	74990.8	8672	-17.29	50.6	9.52	0.784478
90286.5	89981.7	65758	56189.1	100891	36499	3.64	339.9	4.76	0.784478
16528.5	66312.3	16335	17491.1	67251.2	17045	2.73	69.3	45.22	0.784478
95253	96140.5	64931	41840.7	97931.2	28000	-25.48	209	8.33	0.785542
96132.8	91604	68776	40571.3	100532	26448	-14.56	58.3	27.37	0.785542
77459.2	87300.8	58148	36734.5	86788.7	27739	31.85	61.6	-21.42	0.785542
89194.5	98862.6	59127	56989.9	100619	37119	33.67	35.2	20.23	0.786607
74080.5	84873.6	57202	48594.7	87173.3	36533	17.29	336.6	11.9	0.786607
56984.2	91541.3	40796	109029	91365.2	78206	17.29	671	71.4	0.786607
93021.8	91398.4	66700	54538	88562.4	40358	-6.37	75.9	21.42	0.786607
92589.8	87527.9	69326	50392.1	84967	38868	-2.73	18.7	-42.84	0.787671
108378	91416	77696	60368	93993.4	42091	10.01	58.3	0	0.788736
5636.25	67602	5464	2519	66405.9	2486	-6.37	-3.3	-27.37	0.788736
21290.2	67278	20739	12988.8	66580.7	12785	47.32	84.7	21.42	0.788736
9242.25	70635.6	8575	4479.2	67219.8	4367	-0.91	17.6	27.37	0.788736
70039.5	84591.6	54262	86977	84796.8	67221	-10.01	1069.2	110.67	0.788736
6270.75	65076.8	6315	14468.3	70143.1	13518	-1.82	9.9	27.37	0.7898
89606.2	88543	66323	44355.3	88513.4	32841	48.23	113.3	19.04	0.7898
106453	117447	59401	69161.4	109326	41459	-23.66	16.5	39.27	0.7898
109574	94707.5	75823	84466.8	95390.7	58031	32.76	503.8	-29.75	0.7898
55625.2	83911.6	43444	92329.6	88637.3	68266	-0.91	1058.2	22.61	0.790865
13216.5	67515.5	12829	16087.5	68288.8	15439	24.57	42.9	-22.61	0.790865
167491	111396	98537	113463	144541	51445	-18.2	382.8	-17.85	0.791929
165296	113414	95516	228128	104663	142845	-32.76	1229.8	101.15	0.791929
6834	62894.7	7121	5809.1	62176.2	6123	0.91	9.9	-27.37	0.792993
73750.5	88062.5	54885	117494	88039.4	87462	-48.23	892.1	35.7	0.792993
74800.5	92445.8	53027	46315.5	89954.4	33743	16.38	88	0	0.794058
113533	93925.3	79217	72462.5	94158.9	50435	16.38	124.3	26.18	0.794058
90151.5	87056.4	67866	55823.9	89475.5	40888	-10.92	68.2	-8.33	0.794058
8349	66346.6	8247	10320.2	66964.8	10100	-23.66	57.2	-23.8	0.795122
90430.5	89066	66540	49584.7	85443.4	38032	23.66	342.1	40.46	0.795122
98523	92477.9	69820	46902.9	90009.6	34150	-0.91	113.3	-21.42	0.795122
100526	94292.7	69868	55026.4	92320.2	39062	45.5	11	-53.55	0.796187
12671.2	67338.9	12332	17749.6	69075.9	16840	-13.65	266.2	1.19	0.796187
90937.5	86572.9	68840	148841	81644.9	119474	46.41	1414.6	90.44	0.797251
98655	91811.4	70421	56940.4	99702	37428	-36.4	125.4	-46.41	0.797251
76619.2	102486	48995	134881	103043	85785	-20.02	812.9	71.4	0.798315
[truncated: 28,001 more rows]
