# Supplementary material for: N-chlorination mediates protective and immunomodulatory effects of oxidized human plasma proteins
Source: eLife. 2019 Jul 12;8:e47395. doi: 10.7554/eLife.47395 (PMC6650281; doi:10.7554/eLife.47395)
Supplement: Figure 9—source data 2. [file elife-47395-fig9-data2.zip › Figure 9 Source Data 2/scale values/Ag85B 1.csv]

FSC-A	FSC-H	FSC-W	SSC-A	SSC-H	SSC-W	APC-A	FITC-A	Pacific Blue-A	Time
37349.2	108048	22654	61111.6	126063	31770	46.41	1003.2	-3.57	0.0241858
11264.2	69114.7	10681	25771.9	67749.2	24930	-14.56	33	5.95	0.0417755
70470.8	79282.6	58252	22990	73089.8	20614	-25.48	11	-48.79	0.0428748
47054.2	92316.7	33404	68316.6	85066.1	52632	3.64	480.7	24.99	0.131922
85908	101806	55302	262143	95798.9	179332	-9.1	3071.2	30.94	0.13632
177391	156555	74258	262143	104346	164642	-16.38	10885.6	63.07	0.147313
12363	81363.9	9958	121818	86684.7	92098	-1.82	3402.3	22.61	0.158307
116518	97352.1	78438	178699	129091	90721	56.42	3242.8	-7.14	0.163804
254428	184502	90374	262143	71853.5	239095	1.82	23514.7	-20.23	0.250653
124339	113387	71866	262143	130597	131548	-23.66	7843	-7.14	0.295726
37150.5	123213	19760	262143	81993.3	209527	8.19	12926.1	-4.76	0.301223
5922	73144.4	5306	3666.3	73165.2	3284	-20.93	-1.1	-7.14	0.30672
13926	118789	7683	236058	135613	114077	18.2	6271.1	63.07	0.335303
18324	105637	11368	117645	114667	67238	12.74	3252.7	-32.13	0.3408
108890	97506.1	73187	72413	94778.6	50071	62.79	45.1	45.22	0.348495
152849	125998	79502	262143	83458.3	205849	5.46	7058.7	209.44	0.355091
9309	69691	8754	6497.7	66776.4	6377	15.47	4.4	-34.51	0.404562
262143	121077	141892	262143	68372.4	251268	140.14	143594	166.6	0.422152
94008	92584	66544	210103	104435	131846	-14.56	2934.8	65.45	0.446338
99197.2	100429	64732	262143	121524	141370	-1.82	7741.8	2.38	0.559571
262143	121116	141846	262143	68372.4	251268	-9.1	77820.6	141.61	0.594751
37245	73288.9	33305	39185.3	74598.3	34425	-30.03	133.1	30.94	0.594751
61895.2	78828.7	51458	76431.3	76781.6	65237	-6.37	28.6	46.41	0.615638
6629.25	64805.3	6704	9735	65630.4	9721	18.2	35.2	-7.14	0.651917
13002.8	129802	6565	220082	161854	89113	-0.91	6140.2	-11.9	0.692593
12504.8	77203.1	10615	34393.7	79958.3	28190	10.01	757.9	-3.57	0.704686
53481.8	76196.9	45999	57792.9	76410.5	49568	12.74	1509.2	33.32	0.724474
7940.25	87693.3	5934	123661	93316.3	86847	11.83	3515.6	24.99	0.740965
253922	176064	94517	262143	68371.9	251270	27.3	37739.9	5.95	0.753058
24537	121721	13211	262143	90891.7	189014	16.38	10397.2	7.14	0.776144
43950.8	77595.8	37120	66882.2	76120.9	57582	-8.19	250.8	19.04	0.793734
58440	84163.1	45506	113838	87544.8	85219	-11.83	1493.8	35.7	0.803628
6979.5	67564	6770	2819.3	66654.3	2772	-28.21	34.1	10.71	0.804727
21913.5	123527	11626	236001	131399	117707	6.37	6289.8	29.75	0.812423
19695	93504.2	13804	10943.9	97395.4	7364	11.83	298.1	-8.33	0.857496
114298	124026	60396	262143	86544.2	198509	54.6	1357.4	329.63	0.86739
45860.2	79871.8	37629	121909	79716.2	100223	-33.67	8.8	7.14	0.942146
76995.8	85956.6	58704	97227.9	83056.5	76718	19.11	464.2	59.5	0.942146
9837.75	96199.2	6702	111222	118263	61634	-16.38	3027.2	-30.94	0.956438
64154.2	88131.7	47706	100522	82806.5	79557	-6.37	173.8	42.84	0.957537
8867.25	70929.3	8193	4805.9	75331.1	4181	-39.13	16.5	5.95	0.961935
6670.5	87204.9	5013	85737.3	98307.8	57156	12.74	2340.8	24.99	0.963034
69966	87866.1	52185	229302	89758.8	167421	-5.46	48.4	8.33	0.971829
59765.2	85418.4	45854	67921.7	82124.6	54202	-49.14	-9.9	4.76	1.01031
103463	101513	66795	176195	106842	108076	59.15	3973.2	5.95	1.04109
12623.2	103526	7991	199253	140932	92656	14.56	5239.3	7.14	1.04878
72163.5	81995	57678	160154	84183.9	124678	7.28	1134.1	113.05	1.04988
54648.8	83002.2	43149	77814	82539.5	61784	11.83	1387.1	4.76	1.08726
72998.2	84988.7	56290	106021	79945.4	86912	17.29	1984.4	74.97	1.10705
99055.5	97606.4	66509	173828	117040	97334	8.19	4189.9	19.04	1.14992
67926	82553.2	53924	89878.8	81665.6	72127	17.29	1969	15.47	1.22028
8370	101581	5400	120613	123860	63818	-10.01	3583.8	-4.76	1.24887
10197.8	68070.9	9818	30151	68104.2	29014	-9.1	69.3	-16.66	1.26316
6585.75	79470.4	5431	93060	85030	71725	-0.91	2685.1	28.56	1.31703
11451.8	67376.1	11139	7242.4	67931.6	6987	1.82	193.6	30.94	1.31813
15081.8	68240.6	14484	26203.1	66798.1	25708	10.01	13.2	21.42	1.31922
31218	71995.7	28417	45680.8	72753.6	41149	4.55	316.8	24.99	1.37309
20025.8	68109.8	19269	28149	66026.2	27940	0.91	712.8	-10.71	1.38409
60374.2	80811.4	48962	69444.1	81568	55795	10.01	823.9	-11.9	1.39068
50421.8	132623	24916	262143	76881.9	223457	17.29	15975.3	-15.47	1.40827
254422	164431	101403	262143	68372.2	251269	42.77	29621.9	53.55	1.41817
63462	123187	33762	262143	71508.3	240249	-11.83	16294.3	-21.42	1.43686
7749.75	99997.6	5079	153337	115008	87377	-29.12	4096.4	2.38	1.45115
84270	87205.4	63330	195383	85746	149332	-19.11	2635.6	64.26	1.45225
53377.5	86772.5	40314	105006	85116.6	80850	-12.74	800.8	76.16	1.45554
91959.8	87602.1	68796	46522.3	85968.9	35465	-27.3	28.6	46.41	1.48413
105278	132461	52087	262143	68371.9	251270	21.84	23838.1	1.19	1.49842
37653.8	106457	23180	262143	99522.1	172623	-10.01	10664.5	26.18	1.52041
74481	88823.1	54954	81392.3	91558.8	58259	-8.19	2631.2	34.51	1.52261
79071.8	145229	35682	262143	68372.2	251269	16.38	37534.2	28.56	1.5237
94641.8	125698	49344	262143	104886	163795	-13.65	12643.4	17.85	1.527
93540	88747.6	69075	150003	82249.1	119522	20.93	3401.2	51.17	1.5292
42244.5	84288.4	32846	77638	86069.5	59116	-0.91	806.3	10.71	1.5314
262143	226572	75825	262143	68371.6	251271	81.9	7712.1	11095.6	1.54569
112576	119668	61652	110460	108596	66661	24.57	1916.2	72.59	1.58087
27585.8	104688	17269	200584	101570	129423	23.66	5892.7	-39.27	1.58417
69542.2	78180.3	58295	88084.7	75399.3	76562	20.02	1536.7	110.67	1.58527
262143	122657	140064	262143	68372.2	251269	95.55	262143	446.25	1.60066
57031.5	82315.5	45406	64539.2	80566.1	52499	-9.1	1609.3	-32.13	1.61715
172900	180180	62888	262143	82241.7	208894	22.75	18199.5	38.08	1.63364
50272.5	83844.2	39295	60193.1	80720.6	48870	-3.64	1487.2	47.6	1.63914
81559.5	89750.4	59555	144365	92525.6	102254	-7.28	167.2	1.19	1.64134
13413.8	67192.8	13083	13601.5	65760.8	13555	11.83	34.1	-9.52	1.64573
170810	154468	72469	262143	118709	144722	26.39	6353.6	-9.52	1.68311
220996	141940	102038	262143	68371.9	251270	-47.32	50410.8	105.91	1.68531
262143	123041	139627	262143	68371.4	251272	21.84	113058	107.1	1.68971
105353	120641	57231	262143	91353.3	188059	-9.1	8983.7	33.32	1.69301
87224.2	94304	60616	214499	85340.7	164721	34.58	888.8	172.55	1.6985
47163	83740.8	36910	83415.2	81161.3	67356	6.37	1457.5	11.9	1.7084
66380.2	84138.5	51704	80457.3	87319.1	60386	-29.12	86.9	-41.65	1.71389
33914.2	125550	17703	262143	102154	168176	-10.92	11963.6	30.94	1.71829
8662.5	67704.9	8385	4648.6	74305	4100	10.92	88	-16.66	1.71939
128406	113166	74362	262143	86102.2	199528	34.58	297	139.23	1.72489
7593	64208.4	7750	6823.3	63790.6	7010	-10.92	64.9	-13.09	1.73808
81876	94878	56555	192482	90206.9	139840	-0.91	1925	34.51	1.74248
61326	80871.3	49697	79887.5	82321.9	63598	-10.92	2687.3	33.32	1.74467
262143	133955	128251	262143	68371.4	251272	123.76	262143	478.38	1.74797
80238.8	124174	42348	174442	138491	82549	-15.47	2678.5	23.8	1.75127
208060	132322	103047	262143	68370.8	251274	36.4	25159.2	10.71	1.75787
113739	145651	51177	173514	117098	97110	-1.82	3734.5	32.13	1.77216
58686.8	85603.8	44929	121799	93145.5	85696	20.93	149.6	11.9	1.78975
70955.2	85866.9	54155	102916	85086.3	79269	10.92	1490.5	88.06	1.79195
262143	126190	136142	262143	68371.4	251272	61.88	262143	447.44	1.80294
262143	131530	130615	262143	68371.4	251272	53.69	147875	98.77	1.81174
54866.2	78891.5	45578	65976.9	75029.3	57629	32.76	195.8	-10.71	1.81283
70964.2	93391.6	49798	97003.5	93437.7	68037	21.84	2129.6	16.66	1.83922
212605	262143	48839	262143	68371.4	251272	54.6	84430.5	40.46	1.84252
181262	156585	75864	243338	124240	128359	2.73	5058.9	-11.9	1.85241
5592	65419	5602	3524.4	65063.4	3550	13.65	-17.6	32.13	1.85241
196938	159389	80975	262143	98224.8	174903	6.37	12508.1	1.19	1.8645
145364	134580	70787	262143	68371.6	251271	39.13	27765.1	28.56	1.8799
60472.5	94761.7	41822	132396	95707	90659	-11.83	1259.5	78.54	1.88099
23568	102956	15002	258980	124446	136384	-22.75	7229.2	26.18	1.88539
72187.5	84231.8	56165	78342	78349.2	65530	45.5	1681.9	39.27	1.89419
5660.25	68377.9	5425	2389.2	66431.3	2357	-10.92	-14.3	-16.66	1.89858
6142.5	63655.1	6324	3107.5	63207.1	3222	-26.39	44	-26.18	1.96345
55616.2	80271	45407	82406.5	80501.3	67087	14.56	1353	21.42	1.96565
5200.5	68259.6	4993	4325.2	70811	4003	1.82	-17.6	4.76	1.96565
5298.75	66614	5213	2624.6	65055.1	2644	2.73	-7.7	33.32	1.97554
14354.2	74707.8	12592	11876.7	74483.4	10450	5.46	476.3	-8.33	1.97664
50130	114843	28607	262143	101487	169281	11.83	13450.8	16.66	1.99643
62034	81114.5	50120	87854.8	92341.1	62352	6.37	181.5	24.99	1.99973
56424	84272.7	43879	112325	83277.1	88396	-19.11	891	32.13	2.01512
108580	105402	67512	215390	107419	131409	12.74	3262.6	60.69	2.01841
91779	92201.1	65236	173862	88941.4	128109	-2.73	3085.5	124.95	2.03161
11355	66490.5	11192	12184.7	67770.2	11783	42.77	-7.7	19.04	2.0371
98429.2	113342	56913	262143	137755	124713	3.64	8048.7	-35.7	2.0437
86310.8	93550.9	60464	104631	86080.6	79659	-14.56	3324.2	42.84	2.06459
27442.5	70384.8	25552	26802.6	69291.3	25350	6.37	962.5	-14.28	2.09207
6486.75	64548.4	6586	4101.9	64296.1	4181	12.74	-9.9	1.19	2.10526
40658.2	101543	26241	68391.4	97147.6	46137	-22.75	1140.7	29.75	2.10856
59706.8	87761.7	44586	86840.6	81530.9	69804	17.29	2185.7	13.09	2.11516
19813.5	69714.2	18626	21489.6	68042.4	20698	-15.47	246.4	15.47	2.13824
93247.5	100836	60604	147909	103220	93910	30.03	1632.4	53.55	2.14374
11487	69899	10770	6505.4	67834.2	6285	-7.28	25.3	0	2.15034
52112.2	205489	16620	262143	123237	139405	13.65	15398.9	-2.38	2.16353
8278.5	65185.6	8323	1949.2	64451.4	1982	-2.73	-16.5	23.8	2.18002
39323.2	72046.1	35770	32214.6	70007.5	30157	33.67	965.8	36.89	2.18222
127928	113559	73828	262143	94342.7	182100	-20.02	15144.8	0	2.18552
262143	159544	107681	262143	68371.4	251272	-30.94	45574.1	70.21	2.18881
7746	64766.8	7838	11859.1	65130.1	11933	-20.02	106.7	-17.85	2.19101
53598.8	119518	29390	262143	77479.7	221733	-29.12	15814.7	36.89	2.19321
50341.5	91899.2	35900	55248.6	88186.8	41058	0	341	-3.57	2.19541
9838.5	66920.2	9635	12147.3	67016.2	11879	-10.92	366.3	-9.52	2.2053
7917	65255.8	7951	8530.5	65470.8	8539	7.28	40.7	8.33	2.22619
26269.5	155253	11089	262143	123489	139120	-7.28	10956	33.32	2.22729
6880.5	65436.1	6891	2202.2	67725.7	2131	2.73	1.1	8.33	2.22839
91213.5	86492.7	69113	179204	115269	101886	35.49	3177.9	14.28	2.23279
158648	117897	88188	262143	88418	194302	-29.12	9555.7	52.36	2.23609
11350.5	68301	10891	6941	67984.7	6691	-0.91	38.5	19.04	2.23938
74991.8	88134.8	55763	156566	84456.7	121491	27.3	2514.6	27.37	2.24048
41023.5	83271.9	32286	51280.9	79126.6	42473	15.47	475.2	35.7	2.24598
98133	101404	63422	133309	98510.9	88686	8.19	182.6	-1.19	2.24928
8826.75	65275.3	8862	8573.4	63138.1	8899	-1.82	42.9	8.33	2.24928
6282	65245.2	6310	9639.3	64818.5	9746	10.01	218.9	-14.28	2.25038
7926.75	69814.2	7441	5038	71948.2	4589	-18.2	8.8	17.85	2.25148
68496.8	160723	27930	262143	69571.6	246937	9.1	21723.9	52.36	2.28006
49392	84859.2	38145	81956.6	81363.2	66014	18.2	1124.2	-42.84	2.28776
11364.8	67451.6	11042	3963.3	67994.5	3820	-13.65	-13.2	-9.52	2.29765
24773.2	114803	14142	262143	107855	159286	-6.37	8807.7	-15.47	2.30095
17024.2	76110.3	14659	25945.7	74093.8	22949	25.48	24.2	72.59	2.30754
20337	68471.9	19465	18324.9	68640.9	17496	30.94	26.4	2.38	2.32513
63174.8	77967.3	53102	51936.5	76734.5	44357	19.11	28.6	16.66	2.32843
262143	194194	88467	262143	68371.6	251271	5.46	95592.2	67.83	2.33393
224206	240566	61079	262143	77769.8	220906	24.57	25797.2	39.27	2.34382
59814.8	85997.4	45583	103467	82113.1	82579	52.78	2356.2	63.07	2.35042
28419.8	82328.5	22623	28398.7	84001.5	22156	-3.64	233.2	-1.19	2.35152
18237	80733.6	14804	53732.8	99706.5	35318	-25.48	1018.6	-11.9	2.36141
58461	79968.7	47910	114117	80167.1	93290	0	423.5	-4.76	2.3845
205787	194377	69383	262143	68371.1	251273	-6.37	31466.6	13.09	2.3856
31805.2	94848.4	21976	13591.6	91367.2	9749	25.48	41.8	1.19	2.3867
25227	68909.5	23992	30954	69697	29106	8.19	328.9	-16.66	2.39329
21320.2	70040.8	19949	32241	88753.1	23807	22.75	806.3	-10.71	2.39769
54647.2	78332.5	45720	66431.2	77389.7	56256	28.21	1047.2	23.8	2.39769
54591	83287	42956	82735.4	81498.1	66531	24.57	2114.2	41.65	2.39879
46151.2	144751	20895	262143	123253	139386	2.73	11418	11.9	2.40319
11584.5	90553.7	8384	152793	97522	102679	17.29	4264.7	-42.84	2.40319
63045.8	85946	48074	262143	110836	155002	11.83	6144.6	94.01	2.40539
41909.2	79108.4	34719	47550.8	76831.6	40560	20.93	723.8	17.85	2.40978
54913.5	78379.9	45915	71988.4	88839.7	53105	-1.82	467.5	-14.28	2.41308
28383	69997.3	26574	15478.1	69668.5	14560	12.74	561	13.09	2.41528
102992	103794	65030	262143	106285	161639	-0.91	8831.9	52.36	2.42298
99520.5	94399.8	69091	240647	97172.2	162300	-0.91	3187.8	15.47	2.42737
31677.8	107539	19305	262143	93115.5	184500	-7.28	9947.3	-21.42	2.43067
62182.5	109920	37074	107378	110787	63519	5.46	1397	8.33	2.44167
11285.2	72007.6	10271	13385.9	72686.9	12069	31.85	493.9	-9.52	2.45046
31584.8	143716	14403	262143	105517	162815	-66.43	11894.3	-5.95	2.45486
6034.5	66522.6	5945	3587.1	69695.9	3373	-17.29	13.2	20.23	2.47904
22835.2	79001.8	18943	8341.3	74884.3	7300	10.01	-6.6	-13.09	2.48014
11529.8	67914.2	11126	21717.3	66983.5	21248	-7.28	605	8.33	2.49224
21262.5	67755.5	20566	22480.7	68410.8	21536	-39.13	1.1	-1.19	2.49883
70631.2	89523.3	51706	198974	83274.3	156590	11.83	3162.5	11.9	2.50213
8328.75	97592.2	5593	139335	130739	69845	-16.38	3685	17.85	2.51532
117452	105814	72744	215103	97531.3	144538	1.82	4950	5.95	2.51642
239863	206265	76211	262143	79116.7	217145	19.11	22803	28.56	2.51972
94790.2	170842	36362	262143	68371.4	251272	-1.82	31482	46.41	2.54171
7566	74630.5	6644	67175.9	76826	57304	-9.1	1962.4	-20.23	2.54391
75990	157214	31677	262143	82580.5	208037	54.6	16590.2	-14.28	2.5483
9399.75	68317.8	9017	18373.3	68144.5	17670	19.11	24.2	14.28	2.5571
15284.2	66182.3	15135	8369.9	68772.5	7976	2.73	36.3	16.66	2.5604
16447.5	70798.2	15225	17196.3	68500.9	16452	-6.37	1368.4	9.52	2.56369
180774	139977	84637	262143	68371.1	251273	16.38	29619.7	3.57	2.57139
6001.5	67429.2	5833	5384.5	75725	4660	-10.01	6.6	8.33	2.57689
11964.8	65115.6	12042	8344.6	66111.2	8272	-13.65	108.9	11.9	2.57689
71202	96570.7	48320	182458	144462	82773	-11.83	3975.4	10.71	2.58348
61662	158213	25542	262143	74736.1	229873	24.57	16868.5	104.72	2.58348
8625.75	96220.8	5875	106770	112208	62360	-10.92	3039.3	-8.33	2.58348
17657.2	80730.1	14334	177489	88312.1	131714	15.47	4841.1	13.09	2.58458
207974	199572	68295	262143	68370.3	251276	36.4	48644.2	-10.71	2.59338
260698	196236	87064	262143	68370	251277	-8.19	39556	48.79	2.59997
49842.8	81621.6	40020	109707	79490.8	90448	21.84	1235.3	16.66	2.63185
10350	69440.8	9768	34391.5	76929.5	29298	-16.38	828.3	-15.47	2.63405
43140	74778.4	37808	71705.7	74392.6	63169	-5.46	904.2	-10.71	2.63515
55104.8	83360.5	43322	76626	78169.5	64242	-25.48	1213.3	16.66	2.65494
7405.5	69411.7	6992	12076.9	69457.8	11395	-11.83	126.5	2.38	2.65934
48705	77983.2	40931	52995.8	76666.2	45302	-20.02	1799.6	-7.14	2.66154
113889	119549	62433	262143	80804.3	212610	-7.28	4811.4	103.53	2.66923
8211	64942.8	8286	15621.1	64839.1	15789	-26.39	117.7	0	2.68682
13657.5	69244.8	12926	19911.1	69535	18766	6.37	104.5	27.37	2.69342
21690.8	80846.6	17583	59287.8	83840.1	46344	0	453.2	63.07	2.70111
78051.8	106992	47809	130083	99930.8	85310	-45.5	1692.9	110.67	2.70221
58824	84456.2	45646	74831.9	84461.7	58064	44.59	210.1	14.28	2.70881
64999.5	82498.4	51635	106194	82969.1	83881	0.91	2325.4	13.09	2.71321
84597.8	98271.8	56417	194525	97161	131209	19.11	1690.7	223.72	2.71431
262143	170606	100699	262143	68371.9	251270	16.38	27284.4	121.38	2.7165
8792.25	64924.9	8875	9422.6	64553.6	9566	-9.1	26.4	-28.56	2.7209
70296.8	91898.6	50131	114843	132818	56667	21.84	3328.6	47.6	2.7209
11942.2	66841.5	11709	24025.1	67526.2	23317	-23.66	187	24.99	2.7209
10602	96381.3	7209	170171	108687	102610	0.91	4930.2	26.18	2.7231
13134.8	103549	8313	129008	115238	73367	-56.42	3249.4	-26.18	2.7308
70209	85762	53651	138794	81757.9	111255	20.93	2502.5	46.41	2.73519
58410.8	81225.8	47128	65971.4	79089.4	54666	-28.21	235.4	40.46	2.74069
10276.5	69870.4	9639	6563.7	76350.5	5634	30.94	-8.8	-21.42	2.74289
9650.25	68825.6	9189	4116.2	68103.8	3961	2.73	23.1	44.03	2.74399
13907.2	111041	8208	230601	123319	122549	2.73	6388.8	-8.33	2.74509
14919.8	73778.1	13253	13130.7	106134	8108	1.82	181.5	22.61	2.74729
6771	81108.4	5471	109326	90516.8	79154	-26.39	2971.1	-15.47	2.76268
66738	105720	41371	81858.7	93053	57652	-29.12	370.7	42.84	2.76488
87840.8	93084.7	61844	141450	85407.8	108539	10.01	3259.3	32.13	2.76597
39688.5	76303.3	34088	97773.5	81283.8	78831	-12.74	1908.5	41.65	2.76817
170552	131758	84832	262143	100765	170494	36.4	11660	28.56	2.77257
6502.5	79713.4	5346	79777.5	81926.4	63817	8.19	2379.3	15.47	2.77477
16284	67305	15856	12767.7	66843.3	12518	-2.73	23.1	13.09	2.77807
66556.5	88794.4	49123	70493.5	96331.4	47958	-17.29	1672	16.66	2.78027
49920	86700.5	37734	67761.1	91877.2	48334	1.82	715	39.27	2.78466
11067.8	96737.3	7498	104377	122573	55807	20.02	2620.2	-22.61	2.79016
65336.2	79952.9	53555	64119	79262.5	53015	26.39	12.1	-10.71	2.80115
5138.25	63897.6	5270	3066.8	66419.6	3026	23.66	-2.2	1.19	2.81105
8944.5	91363.3	6416	134630	105041	83997	23.66	3862.1	33.32	2.81984
5300.25	67395.6	5154	3558.5	67655.9	3447	-15.47	-4.4	28.56	2.82534
35064.8	72031	31903	28906.9	69145.3	27398	-32.76	-15.4	10.71	2.84073
44949	100166	29409	231488	123893	122451	30.03	6185.3	15.47	2.84293
262143	140892	121936	262143	68371.6	251271	58.24	217466	309.4	2.84403
5301.75	64200.9	5412	3245	63255.3	3362	-8.19	-36.3	-20.23	2.85392
84378	89118.4	62050	142928	84497.4	110855	22.75	2689.5	88.06	2.86602
262143	222464	77225	262143	68370.8	251274	20.02	67713.8	91.63	2.86712
167066	136590	80158	262143	89886.4	191128	-23.66	11422.4	-14.28	2.87151
51233.2	135339	24809	262143	76678.1	224051	3.64	17923.4	32.13	2.87481
89566.5	86463.4	67888	65344.4	79145.6	54108	16.38	-5.5	49.98	2.88361
78693	119146	43285	123428	107476	75263	4.55	1699.5	45.22	2.8902
89427.8	99109.4	59134	224425	92210.5	159504	29.12	2388.1	96.39	2.8957
8947.5	68711.4	8534	7207.2	70120.4	6736	8.19	29.7	-35.7	2.90669
10372.5	64574.2	10527	8588.8	65170.3	8637	-0.91	75.9	-10.71	2.91109
11109.8	68817.4	10580	17979.5	67208.8	17532	10.01	282.7	-3.57	2.91879
130494	126431	67642	262143	110833	155006	-30.94	8199.4	-26.18	2.92208
32431.5	144705	14688	262143	87937.9	195363	4.55	13557.5	0	2.92648
60011.2	79857.4	49249	112523	78028.7	94508	-12.74	90.2	78.54	2.92868
125497	119891	68600	262143	94849	181128	33.67	14820.3	78.54	2.93198
46152	82891.2	36489	71859.7	92498.9	50913	-23.66	487.3	-24.99	2.93967
5663.25	64167.8	5784	6926.7	65571	6923	-4.55	34.1	4.76	2.94627
262143	191455	89733	262143	68370.8	251274	-19.11	28814.5	28.56	2.94957
65028.8	92073.7	46286	96476.6	90873.3	69577	18.2	2469.5	41.65	2.96056
54993	78419.9	45958	84676.9	79558.8	69752	-14.56	1876.6	32.13	2.96166
6777	66170.7	6712	2932.6	66895.5	2873	-10.01	-8.8	-9.52	2.98255
139244	120789	75549	262143	73797.4	232797	46.41	17689.1	-13.09	2.98804
28065	181244	10148	262143	183429	93659	33.67	9346.7	59.5	2.99244
48584.2	102173	31163	101480	94981.8	70020	-27.3	29.7	-9.52	3.00124
64915.5	84385.6	50415	78405.8	79119.3	64945	1.82	72.6	-2.38	3.00124
13393.5	67556.1	12993	9578.8	68005.2	9231	-3.64	-9.9	-21.42	3.01553
107483	103102	68321	219957	98070.6	146987	4.55	1632.4	-7.14	3.01883
19335.8	66417.9	19079	29390.9	66697.7	28879	-16.38	1078	-15.47	3.01883
21215.2	91724.7	15158	39583.5	78465.4	33061	-12.74	1202.3	-2.38	3.01883
59247.8	75902.3	51156	75312.6	73366.9	67274	5.46	1003.2	67.83	3.02652
7134.75	79399.4	5889	101960	89680	74510	-6.37	2700.5	19.04	3.03202
262143	112317	152958	262143	68370.8	251274	9.1	62997	52.36	3.03422
14535.8	82207	11588	11019.8	84694.9	8527	-40.04	-9.9	8.33	3.03752
11314.5	64372.5	11519	8668	63471.1	8950	-4.55	18.7	29.75	3.03752
36499.5	73698.5	32457	34701.7	72390.2	31416	6.37	951.5	-35.7	3.05071
11769.8	65629.4	11753	20950.6	66195.1	20742	28.21	948.2	5.95	3.05291
19593	115347	11132	141686	141487	65628	-12.74	4694.8	-17.85	3.0595
77622	94628.4	53758	117250	88837.7	86496	35.49	1581.8	78.54	3.0617
78843	93355.8	55348	140485	86922.7	105920	1.82	2047.1	4.76	3.0628
49592.2	86094.8	37750	91613.5	81304.1	73846	50.05	1199	-5.95	3.07819
7056.75	67840.9	6817	4952.2	69008.6	4703	-16.38	11	26.18	3.07929
17367.8	94512.4	12043	202249	104048	127390	5.46	6239.2	20.23	3.09578
6159	64997.8	6210	5553.9	63588.5	5724	10.92	15.4	-34.51	3.09578
68744.2	83254.3	54114	59536.4	81753.7	47726	3.64	13.2	45.22	3.09798
75405.8	92810.6	53246	218978	86767.7	165395	-38.22	2130.7	110.67	3.10128
9019.5	97589.9	6057	135064	105602	83820	10.92	3659.7	10.71	3.10458
262143	147513	116463	262143	68371.4	251272	38.22	194083	429.59	3.10677
59608.5	78476.9	49779	85994.7	79210.5	71149	8.19	176	-3.57	3.12327
16467	104491	10328	160905	138218	76293	7.28	4350.5	-4.76	3.12656
20739	150133	9053	262143	135614	126682	25.48	9325.8	-32.13	3.13426
40830	83367.1	32097	69782.9	85949.6	53209	44.59	767.8	51.17	3.14195
226634	205696	72207	262143	68371.1	251273	0	27956.5	203.49	3.14855
133139	113236	77055	262143	109926	156285	-20.02	11612.7	74.97	3.14855
15550.5	77938	13076	15999.5	71339.2	14698	-18.2	214.5	40.46	3.15405
65954.2	84160.1	51359	39422.9	89102.6	28996	-10.01	19.8	-16.66	3.15405
38988.8	75174.1	33990	57394.7	74064.1	50786	17.29	1162.7	74.97	3.15515
46673.2	82466.9	37091	95646.1	79916.7	78435	-20.02	227.7	143.99	3.15625
26787.8	79602.9	22054	45401.4	94374.1	31528	25.48	502.7	19.04	3.15735
5850	63067.2	6079	4376.9	62684.6	4576	34.58	-3.3	26.18	3.15844
20418	67475.9	19831	20478.7	67448.6	19898	13.65	1362.9	22.61	3.17713
80674.5	102215	51725	262143	101525	169217	16.38	9467.7	33.32	3.17823
13858.5	74561.3	12181	30675.7	74926.9	26831	-6.37	695.2	44.03	3.17823
64218	83085.1	50654	109654	96437.8	74517	9.1	2046	65.45	3.17933
14195.2	72622.9	12810	11687.5	71171.9	10762	-22.75	342.1	35.7	3.20792
33153	87124.7	24938	64222.4	82886.2	50779	6.37	388.3	-8.33	3.2277
100824	89912.8	73489	94066.5	86326.4	71412	30.94	424.6	39.27	3.2332
5223.75	65059.6	5262	6540.6	66159.1	6479	-14.56	-1.1	23.8	3.2376
58466.2	80397.1	47659	65881.2	82661.8	52232	16.38	-1.1	32.13	3.2409
52323.8	84568.6	40548	96179.6	79373.7	79412	-11.83	279.4	10.71	3.24309
53086.5	77581.8	44844	72691.3	75549.1	63057	-5.46	1372.8	-29.75	3.24419
13641	72704.7	12296	28987.2	72383.5	26245	-10.92	-6.6	-22.61	3.24529
69759	85644.9	53380	132441	81424.2	106598	-44.59	1947	24.99	3.25189
64041.8	80928.6	51861	205701	100219	134514	-15.47	2919.4	15.47	3.26178
16578.8	65944.7	16476	12787.5	66717.8	12561	2.73	316.8	10.71	3.26288
70877.2	100207	46354	130592	109564	78114	10.92	2134	33.32	3.26508
102312	98793.6	67870	61923.4	85924.5	47230	10.01	27.5	-65.45	3.26618
72973.5	95455	50101	124922	112238	72942	-40.04	1203.4	147.56	3.27058
80076.8	86366.9	60763	156958	87387.6	117710	1.82	3637.7	42.84	3.27058
64535.2	79768.1	53021	67326.6	85405.7	51663	14.56	-8.8	33.32	3.27278
52101	80481.1	42426	59441.8	77224.3	50445	-20.02	1566.4	26.18	3.27498
5127.75	66597.8	5046	13698.3	74254.1	12090	-0.91	193.6	-52.36	3.27498
11045.2	100844	7178	133379	125373	69721	33.67	3715.8	-3.57	3.28817
77518.5	93723	54205	262143	68474.6	250893	41.86	3352.8	58.31	3.30246
122882	116469	69144	174742	129992	88097	-14.56	1606	4.76	3.30576
124079	110621	73509	262143	83388.2	206022	23.66	4562.8	65.45	3.31455
189472	148905	83390	262143	68370.3	251276	37.31	51794.6	71.4	3.32005
114491	108833	68943	197333	128625	100544	54.6	2931.5	-5.95	3.32115
71241.8	85661.6	54504	262143	82669.5	207813	23.66	1687.4	82.11	3.32335
96938.2	108638	58478	115789	103563	73273	2.73	471.9	30.94	3.32884
73715.2	85147.3	56737	100250	97058.1	67691	43.68	1379.4	60.69	3.34533
110273	119821	60314	262143	103626	165787	-6.37	3060.2	73.78	3.35083
15526.5	80699.9	12609	45777.6	81855.4	36651	-2.73	906.4	9.52	3.35193
44694	86558.9	33839	83014.8	81790.5	66517	38.22	2648.8	13.09	3.35413
138202	129721	69821	262143	95813.8	179304	28.21	11910.8	30.94	3.35633
7458	65177.7	7499	6876.1	65508.4	6879	-4.55	100.1	15.47	3.35743
71439	86883.9	53886	262143	85627.2	200635	-17.29	3575	90.44	3.35743
26023.5	69000.1	24717	14074.5	66612.7	13847	10.01	107.8	7.14	3.37172
262143	122817	139881	262143	68370.8	251274	33.67	176987	184.45	3.37502
50772	87970.4	37824	55331.1	94458.8	38389	-19.11	698.5	47.6	3.37941
262143	113905	150826	262143	68370.3	251276	44.59	163265	157.08	3.38381
88277.2	89141	64901	59116.2	91300.4	42434	17.29	200.2	110.67	3.38491
77860.5	145284	35122	262143	69622.9	246755	-26.39	23516.9	9.52	3.3992
37482	81091.4	30292	53765.8	78641.2	44806	8.19	1116.5	27.37	3.4003
9878.25	65871.1	9828	10730.5	65858.2	10678	-12.74	295.9	-23.8	3.4003
15232.5	66926.6	14916	22122.1	68583.8	21139	-20.02	7.7	21.42	3.4014
8358.75	90996.5	6020	108016	96666.8	73230	-20.93	3020.6	-13.09	3.4069
49342.5	80566.8	40137	69359.4	81541.6	55745	20.93	1722.6	23.8	3.42009
28007.2	69581.2	26379	17487.8	68117.7	16825	-0.91	445.5	16.66	3.42119
28443	152167	12250	262143	132726	129438	-7.28	8453.5	-11.9	3.42779
6311.25	66454.7	6224	3396.8	69241.9	3215	0.91	-11	39.27	3.43548
65994.8	94130.9	45947	83806.8	89853.1	61126	-38.22	548.9	32.13	3.43988
26511	76186.1	22805	40187.4	73732.4	35720	-39.13	1023	2.38	3.46297
77409.8	88001.8	57648	142240	87094.7	107031	-20.02	1713.8	45.22	3.46516
85279.5	91535.4	61057	84881.5	97428.8	57096	34.58	577.5	-3.57	3.46736
9184.5	66021.2	9117	7374.4	67925.3	7115	-25.48	268.4	-7.14	3.47506
9344.25	105931	5781	141080	112695	82043	33.67	3693.8	47.6	3.47726
11230.5	96083.8	7660	9599.7	94862.2	6632	-21.84	200.2	-36.89	3.48495
14439.8	66176.5	14300	16569.3	67320.9	16130	21.84	46.2	-27.37	3.48935
69825.8	89058.6	51383	122346	93548	85711	-6.37	190.3	26.18	3.49705
5803.5	64992.9	5852	9007.9	65879	8961	-7.28	48.4	27.37	3.51134
74067.8	95562.6	50795	59653	90811.1	43050	-15.47	-48.4	9.52	3.51134
14971.5	119874	8185	91603.6	154813	38778	31.85	3529.9	40.46	3.51903
64133.2	81369.1	51654	121298	81720	97276	-10.01	324.5	177.31	3.52013
31682.2	70958.9	29261	14298.9	68646.5	13651	-25.48	470.8	15.47	3.54102
50950.5	85326.8	39133	77093.5	81504.8	61989	-9.1	1749	26.18	3.54212
5632.5	66034.3	5590	2850.1	64430.6	2899	22.75	8.8	57.12	3.55091
13606.5	70291.3	12686	5945.5	69878.8	5576	-11.83	11	-16.66	3.55201
36195.8	101015	23483	61584.6	97828.4	41256	-5.46	954.8	29.75	3.5663
20747.2	68333.1	19898	24801.7	68031.3	23892	25.48	224.4	13.09	3.5784
5010	65522.9	5011	4481.4	67345.3	4361	-41.86	5.5	14.28	3.62897
27288.8	71284.9	25088	34360.7	73245.6	30744	-14.56	779.9	-28.56	3.64326
93930	88089.7	69881	91689.4	84826.7	70838	1.82	-20.9	-2.38	3.65755
59692.5	100848	38791	74960.6	97779.1	50242	-1.82	1367.3	39.27	3.67184
16648.5	69806.5	15630	13477.2	71477	12357	10.01	202.4	4.76	3.69603
59589	77802.6	50194	57968.9	72863.9	52139	-40.95	27.5	-10.71	3.69823
24163.5	68731.7	23040	28796.9	68459.9	27567	5.46	587.4	23.8	3.69933
37507.5	83007.2	29613	102256	81899.8	81825	-16.38	955.9	57.12	3.70372
14523	71514	13309	7073	73659	6293	-5.46	72.6	3.57	3.70702
7005.75	85451.1	5373	30316	83781.3	23714	-28.21	779.9	8.33	3.72351
170720	121741	91902	262143	115377	148902	-21.84	10046.3	46.41	3.72571
117373	124646	61712	262143	68372.4	251268	18.2	28746.3	64.26	3.72681
63159	89470.8	46263	178729	84680	138323	-29.12	1669.8	104.72	3.72901
7498.5	66336.6	7408	3281.3	67222	3199	-22.75	4.4	2.38	3.73231
99149.2	99158.3	65530	184240	101686	118742	21.84	2981	108.29	3.73561
77257.5	86220.9	58723	165630	81451.7	133266	-4.55	3954.5	46.41	3.7466
262143	147213	116700	262143	68371.6	251271	77.35	54954.9	45.22	3.7488
50305.5	76417.9	43142	85956.2	72923	77249	-4.55	2128.5	38.08	3.7488
63125.2	81784.3	50584	89032.9	83922.2	69527	-59.15	31.9	59.5	3.751
189211	111496	111216	222536	114509	127362	-3.64	632.5	-19.04	3.75649
20862.8	72591.5	18835	36251.6	70575.6	33663	-25.48	344.3	41.65	3.76199
7893.75	69682.8	7424	4567.2	79584.2	3761	3.64	15.4	26.18	3.77738
61312.5	78716.8	51046	75396.2	75069.7	65821	21.84	345.4	22.61	3.79057
57420	133965	28090	262143	68390.4	251202	35.49	18973.9	16.66	3.79717
92846.2	103295	58907	113898	99541.9	74988	-5.46	2622.4	77.35	3.79827
9124.5	68812.8	8690	4068.9	69952.6	3812	-17.29	42.9	-27.37	3.80047
75558.8	87633.5	56506	93274.5	87765.1	69650	-4.55	18.7	15.47	3.80157
9750.75	122045	5236	205645	137242	98200	-7.28	5415.3	-5.95	3.80267
125669	110624	74449	262143	105528	162798	3.64	8399.6	129.71	3.80377
56828.2	82683.1	45043	129300	79188.9	107007	-14.56	1657.7	21.42	3.80816
47686.5	75841.1	41207	76143.1	74730.3	66775	5.46	925.1	119	3.81146
21498	67195.7	20967	19452.4	69473.2	18350	27.3	39.6	29.75	3.81256
63750.8	85461.8	48887	73731.9	85784.9	56328	20.02	656.7	42.84	3.82465
7948.5	65722	7926	11931.7	64973.5	12035	-11.83	110	47.6	3.83894
67360.5	86260.2	51177	115327	88885.2	85032	-2.73	507.1	29.75	3.84114
8809.5	71897.8	8030	4325.2	74203.2	3820	37.31	161.7	-3.57	3.84664
11193.8	72005.6	10188	12917.3	68640.9	12333	47.32	529.1	10.71	3.84664
14140.5	65197.1	14214	4053.5	65706.2	4043	14.56	29.7	-30.94	3.85214
53774.2	87302.7	40367	91051.4	84385.4	70713	28.21	2061.4	8.33	3.87632
116528	113662	67188	208710	105218	129997	-26.39	2007.5	16.66	3.87742
8055	68194.4	7741	7504.2	68965.8	7131	-2.73	127.6	19.04	3.87852
45594.8	79638	37521	77509.3	80365.3	63207	-2.73	966.9	-5.95	3.88072
41439.8	73533	36933	59101.9	72528.3	53404	23.66	559.9	36.89	3.88182
12540	67545.1	12167	14613.5	68096.6	14064	27.3	-17.6	-14.28	3.88292
9352.5	79621.4	7698	12423.4	76456	10649	20.02	33	-39.27	3.89391
14952.8	109393	8958	198318	134034	96968	27.3	5216.2	27.37	3.89611
118517	124145	62565	209799	113432	121212	-14.56	5381.2	-21.42	3.89721
38156.2	80831.7	30936	40113.7	70443.8	37319	17.29	1233.1	-7.14	3.89831
58239	76507.9	49887	83516.4	76264.2	71768	-20.02	1389.3	58.31	3.90161
51270	76293.2	44041	59943.4	72927.4	53868	7.28	695.2	36.89	3.9071
6327.75	66298.2	6255	3693.8	67075.9	3609	11.83	22	-21.42	3.9126
68444.2	85439.3	52500	98678.8	79002.8	81858	30.94	2955.7	21.42	3.9148
14094.8	84134.6	10979	11182.6	94125.7	7786	16.38	-55	0	3.92909
58645.5	83397.9	46085	96461.2	87307.6	72407	16.38	1301.3	61.88	3.93019
7063.5	67480.1	6860	6294.2	68806.8	5995	-10.92	0	-9.52	3.93569
34119.8	77598.3	28816	74240.1	76607.2	63511	-10.01	797.5	38.08	3.94118
7347	66781.3	7210	10298.2	66063.3	10216	-0.91	268.4	-5.95	3.94228
8254.5	65476.5	8262	14146	66323.7	13978	-26.39	354.2	-30.94	3.94448
16479	70734.1	15268	13587.2	69252.7	12858	-14.56	50.6	9.52	3.95218
112724	105978	69708	142470	128045	72919	5.46	3416.6	14.28	3.95987
44142.8	82239.5	35177	70698.1	78275.3	59192	-2.73	1205.6	3.57	3.95987
6091.5	78369.2	5094	69664.1	83904.7	54413	23.66	1875.5	-15.47	3.96427
121988	125531	63686	262143	115632	148573	-11.83	4470.4	73.78	3.96757
79821.8	97587.9	53605	104193	121623	56144	-37.31	1591.7	45.22	3.97087
52560.8	78628.2	43809	67753.4	78248.5	56746	0	654.5	0	3.97197
21132.8	128737	10758	262143	112032	153347	-10.01	10774.5	9.52	3.97636
262143	133498	128690	262143	68370.8	251274	-39.13	41259.9	24.99	3.97746
12579	79773.3	10334	48841.1	80320.5	39851	-11.83	1992.1	15.47	3.97856
22461.8	66832.5	22026	22250.8	67808.8	21505	-28.21	72.6	-2.38	3.98516
9914.25	100099	6491	169040	110763	100017	29.12	4955.5	-22.61	3.98846
45579	75123.6	39762	40943.1	73503.5	36505	2.73	11	-13.09	3.99505
40976.2	91480.8	29355	41828.6	94302.5	29069	9.1	179.3	28.56	3.99615
19293	79561.2	15892	26588.1	80180.3	21732	-32.76	986.7	3.57	3.99835
48256.5	85234.4	37104	49748.6	82375.1	39579	-0.91	2063.6	36.89	4.00605
42984	91117.8	30916	53212.5	85549.4	40764	30.94	218.9	24.99	4.00934
16452	86262.8	12499	122177	111077	72085	5.46	3908.3	29.75	4.01814
64386	89169.7	47321	87476.4	81396.8	70431	9.1	1008.7	1.19	4.02364
86187.8	98205.7	57516	208009	100547	135579	13.65	486.2	67.83	4.04233
9855.75	103065	6267	87560	108522	52877	-5.46	2319.9	-22.61	4.04452
41397	72538	37401	50113.8	71942.7	45651	-5.46	398.2	46.41	4.05222
19644	69509.7	18521	72537.3	75136.4	63269	4.55	2228.6	28.56	4.05332
89417.2	89035.5	65817	116593	84968.7	89928	10.92	2712.6	36.89	4.06101
42819	73831.5	38008	64214.7	72166.2	58315	3.64	750.2	67.83	4.06321
55283.2	84632.7	42809	88218.9	84906.1	68093	1.82	939.4	2.38	4.07091
262143	159270	107866	262143	68370.8	251274	-20.93	61997.1	30.94	4.07421
97498.5	110336	57911	203492	116786	114192	-15.47	3726.8	121.38	4.07641
13888.5	67844.1	13416	6503.2	68300.3	6240	2.73	1.1	2.38	4.07641
5221.5	67467.7	5072	3204.3	70516.1	2978	11.83	25.3	-4.76	4.0885
13569	75940.1	11710	25023.9	73872.4	22200	-33.67	830.5	14.28	4.09509
64141.5	83329.9	50445	183366	86061.1	139634	-30.03	2569.6	63.07	4.09509
8712	75582.4	7554	5058.9	79601.5	4165	2.73	-13.2	3.57	4.09729
15063	68582	14394	22152.9	69802	20799	-14.56	693	-8.33	4.09949
44365.5	77305.5	37611	52961.7	76377.5	45444	8.19	17.6	46.41	4.10169
78051	86330.2	59251	117553	84497	91174	-0.91	2052.6	27.37	4.10499
63953.2	83557.4	50160	101964	85225.3	78408	7.28	1226.5	17.85	4.11378
83093.2	94960.4	57346	146863	88579.9	108657	13.65	4242.7	20.23	4.11928
159601	112510	92966	131500	106422	80979	10.01	-3.3	29.75	4.13687
262143	171476	100188	262143	68371.1	251273	0	45864.5	9.52	4.14347
36210.8	99857.3	23765	262143	79136.4	217091	-2.73	10417	-42.84	4.15996
262143	215402	79757	262143	68371.9	251270	32.76	49350.4	84.49	4.16655
192899	135839	93065	262143	72214.1	237901	3.64	23392.6	0	4.16765
32788.5	76721.9	28008	11356.4	74581.9	9979	8.19	26.4	24.99	4.17095
262143	166565	103142	262143	76605.6	224263	61.88	18796.8	60.69	4.17315
9189.75	67982.8	8859	9996.8	66492.5	9853	17.29	152.9	-2.38	4.17974
54736.5	81993.4	43750	75375.3	80678.7	61228	-24.57	819.5	29.75	4.17974
5813.25	65403.8	5825	3436.4	67367	3343	-15.47	-1.1	21.42	4.18084
59133	78375.2	49446	87070.5	78635.3	72566	-9.1	1091.2	16.66	4.18084
60669.8	92963.6	42770	136428	91503.6	97711	17.29	1672	133.28	4.18524
42841.5	79089	35500	56441	76053.1	48636	-23.66	618.2	7.14	4.18964
7966.5	74425.2	7015	3456.2	80122.2	2827	20.02	-8.8	11.9	4.20283
60803.2	79967.9	49830	122307	95790.9	83677	25.48	2338.6	11.9	4.22152
77094	87193.6	57945	153478	82737.4	121569	5.46	2428.8	53.55	4.23471
10510.5	70858.6	9721	5478	72614.5	4944	-18.2	9.9	10.71	4.23801
58281	80234.9	47604	68178	79021.5	56543	-20.02	25.3	64.26	4.2468
5055.75	65377.6	5068	2700.5	68837	2571	11.83	26.4	-7.14	4.2622
49866.8	80257.1	40720	58184.5	75055.2	50805	20.93	393.8	57.12	4.2622
57735.8	83010.2	45582	75159.7	79868.8	61672	-14.56	3.3	83.3	4.27099
8142.75	72153	7396	4056.8	71778.2	3704	6.37	-30.8	13.09	4.27429
39923.2	75546.7	34633	48657.4	72868.8	43761	8.19	775.5	-16.66	4.28308
51405.8	82307.5	40931	74252.2	78709.1	61825	28.21	1210	14.28	4.28968
92698.5	103577	58653	122291	106900	74972	16.38	2479.4	2.38	4.29847
16529.2	84471.4	12824	195665	86481.8	148275	10.92	5977.4	17.85	4.30177
36465	76309	31317	50299.7	75237.2	43814	2.73	925.1	28.56	4.31167
101470	91264.8	72864	192843	98110.3	128816	-20.93	554.4	40.46	4.32706
36321.8	76138.1	31264	45779.8	74869	40073	-22.75	1357.4	66.64	4.33146
63633	85373.8	48847	99920.7	84701	77312	-11.83	2006.4	1.19	4.33475
44520	100474	29039	71288.8	96834.7	48247	-14.56	1203.4	51.17	4.33915
8706	67713.8	8426	3840.1	65046.5	3869	31.85	12.1	-8.33	4.34575
11253	65687.8	11227	13203.3	64991.1	13314	17.29	24.2	4.76	4.35344
55041	80556.7	44778	66837.1	78899	55517	-9.1	-6.6	-3.57	4.35344
262143	189382	90715	262143	68371.9	251270	35.49	172879	191.59	4.35564
22199.2	111774	13016	157230	117760	87502	25.48	4074.4	-4.76	4.35674
11255.2	64926	11361	12991	65445.3	13009	10.92	222.2	26.18	4.35894
9822	64589.1	9966	5514.3	64383.6	5613	-8.19	-11	-1.19	4.36114
69344.2	87619.2	51867	155045	86602.1	117330	29.12	2497	30.94	4.36444
139619	123710	73964	262143	68371.6	251271	-14.56	27556.1	-23.8	4.36773
5453.25	64220	5565	1543.3	63491.3	1593	3.64	-29.7	21.42	4.37103
63073.5	95653.8	43214	101084	99520.4	66566	-30.03	856.9	-30.94	4.37543
120955	112606	70395	226896	117959	126060	8.19	5019.3	8.33	4.38422
120062	104289	75448	220308	121202	119124	8.19	3384.7	72.59	4.38532
83252.2	97465.5	55979	137057	92857	96731	1.82	113.3	34.51	4.39412
28618.5	110313	17002	262143	76126.3	225675	0	11851.4	32.13	4.39852
8104.5	88789.1	5982	82325.1	95369.8	56572	1.82	2194.5	28.56	4.41171
30364.5	69781.8	28517	24147.2	67980.2	23279	-4.55	139.7	-28.56	4.41501
124151	119517	68077	262143	71633.6	239829	20.02	20905.5	-17.85	4.4238
12486	69712.3	11738	5611.1	69764.6	5271	-4.55	-11	17.85	4.4293
8803.5	66384.3	8691	14938	64962	15070	5.46	386.1	11.9	4.43369
24034.5	125648	12536	262143	112397	152849	-9.1	9739.4	17.85	4.44139
26144.2	69503.1	24652	27379	68087.5	26353	22.75	1586.2	-1.19	4.44689
5994.75	65315.4	6015	2853.4	64416.3	2903	1.82	49.5	-8.33	4.45128
120206	116393	67683	262143	92571.6	185584	52.78	15985.2	27.37	4.45238
97719.8	98193.2	65220	236025	102048	151577	43.68	6858.5	-38.08	4.46008
44393.2	75448.1	38561	42573.3	74451.9	37475	31.85	872.3	54.74	4.46997
8548.5	79409.6	7055	66511.5	88837.4	49066	10.92	2481.6	14.28	4.47327
11358.8	67373.2	11049	26154.7	75513.2	22699	23.66	666.6	16.66	4.47877
84667.5	90392.9	61385	122744	94753.7	84895	-63.7	2651	44.03	4.47987
87566.2	91589.8	62657	82702.4	82768.1	65484	-36.4	-13.2	-19.04	4.48536
262143	190438	90212	262143	68371.1	251273	6.37	34381.6	117.81	4.48756
40197.8	71690.2	36747	60271.2	72646.5	54372	-3.64	1226.5	34.51	4.49746
7249.5	91949.5	5167	78947	115003	44989	10.92	2494.8	-15.47	4.50076
50802	88806.6	37490	181323	84715.9	140271	-2.73	37.4	-23.8	4.50295
73641.8	89596.1	53866	204589	110798	121012	18.2	5891.6	47.6	4.50845
11876.2	86069	9043	147956	103424	93754	-20.93	4287.8	-32.13	4.51505
13265.2	65884.9	13195	13099.9	66024.4	13003	-2.73	330	-5.95	4.52494
29262	153491	12494	262143	131820	130328	-4.55	9576.6	-19.04	4.53044
52575.8	78935.3	43651	70236.1	77713.9	59230	-15.47	2436.5	16.66	4.55462
18369.8	66322.2	18152	17040.1	67261.3	16603	25.48	107.8	34.51	4.56012
45556.5	81033.3	36844	89252.9	74828.6	78169	-1.82	1256.2	-4.76	4.56892
130274	114510	74558	189680	143331	86728	-44.59	1303.5	-49.98	4.57111
9315.75	67252.4	9078	15743.2	67873.6	15201	-8.19	554.4	9.52	4.58541
15587.2	66570.6	15345	27112.8	66086.4	26887	26.39	55	-13.09	4.58651
43502.2	74683.4	38174	57093.3	73215.3	51105	40.95	300.3	-7.14	4.5876
121580	104919	75943	85430.4	117043	47835	11.83	34.1	41.65	4.5997
6066	66234.8	6002	4347.2	70189.2	4059	7.28	-22	60.69	4.603
101625	105345	63222	262143	92347.2	186035	-13.65	2893	142.8	4.60409
51690	85789.1	39487	119681	88446.3	88680	43.68	2668.6	42.84	4.60629
77563.5	87969	57784	104204	84334.1	80977	-1.82	998.8	44.03	4.60739
262143	158529	108370	262143	68371.1	251273	61.88	58969.9	114.24	4.60959
9283.5	84735.9	7180	89882.1	123127	47841	-1.82	2041.6	-36.89	4.63598
19074	66654.2	18754	10258.6	67670.6	9935	-7.28	15.4	-1.19	4.63708
6306.75	64150.1	6443	4697	65619.8	4691	10.01	59.4	-10.71	4.64367
26605.5	121940	14299	207127	156391	86797	42.77	5613.3	-44.03	4.64477
49299.8	96963.1	33321	100749	94012.5	70232	-11.83	653.4	46.41	4.65247
100985	94627.7	69939	262143	91975.9	186786	40.04	4657.4	45.22	4.65247
169961	129338	86120	262143	78440.9	219016	-1.82	17881.6	32.13	4.65467
106312	94842.2	73462	99496.1	144969	44979	11.83	1194.6	-28.56	4.65576
19131	68250.9	18370	11755.7	67962.4	11336	19.11	48.4	44.03	4.65686
61357.5	78887.4	50973	65194.8	80744.7	52915	-28.21	408.1	61.88	4.66016
10252.5	68422.4	9820	5237.1	68616.3	5002	28.21	36.3	8.33	4.66236
100042	111272	58922	163246	129243	82778	-16.38	4221.8	41.65	4.66456
7689.75	66257.6	7606	5100.7	67750.2	4934	6.37	-4.4	36.89	4.67445
262143	215073	79879	262143	68370	251277	109.2	148956	177.31	4.67555
89939.2	94956.9	62073	220375	96175.6	150168	-17.29	2772	83.3	4.67775
262143	128910	133270	262143	68370.5	251275	-3.64	94598.9	104.72	4.68105
20579.2	68817.3	19598	14295.6	68665.8	13644	0.91	14.3	-4.76	4.69314
57289.5	82388.5	45571	89921.7	81619.8	72202	0.91	1285.9	77.35	4.69534
56955	76059.1	49075	82205.2	76140.5	70756	-8.19	664.4	65.45	4.70084
98445.8	191657	33663	262143	68369.7	251278	36.4	56261.7	58.31	4.70194
6157.5	64535.1	6253	8305	62958.5	8645	-20.02	4.4	14.28	4.70743
62403.8	151566	26983	262143	68369.4	251279	0	22861.3	1.19	4.71073
92706	87473.8	69456	61538.4	95572.8	42198	-19.11	1089	-11.9	4.71073
7799.25	65178.7	7842	7620.8	66975.6	7457	-12.74	6.6	11.9	4.71073
45089.2	79747.6	37054	71278.9	75144.1	62165	2.73	969.1	84.49	4.71843
7451.25	70384.1	6938	5442.8	73958	4823	6.37	-13.2	16.66	4.72063
77352	115359	43944	160329	146968	71494	1.82	1685.2	0	4.72283
22018.5	118434	12184	83649.5	99147.3	55292	11.83	2194.5	-11.9	4.72283
121288	123065	64590	129852	109067	78025	-10.92	1225.4	24.99	4.72392
6420	69212.2	6079	4165.7	71002.2	3845	-7.28	25.3	-20.23	4.72612
15870	69369.5	14993	7624.1	67749.6	7375	22.75	37.4	8.33	4.72832
8667	68773.5	8259	5062.2	73170.8	4534	31.85	34.1	-1.19	4.73382
8322	67784.1	8046	3316.5	70317.1	3091	11.83	44	-30.94	4.74591
5130	65960.3	5097	4325.2	66429.9	4267	18.2	100.1	-3.57	4.74591
104936	92531.8	74321	71392.2	95736.9	48871	-10.92	749.1	-15.47	4.75031
21964.5	69640.3	20670	19508.5	69149.7	18489	-6.37	574.2	-9.52	4.75691
10047	77427.1	8504	12670.9	79616.5	10430	6.37	102.3	10.71	4.7602
147344	118733	81328	262143	105904	162221	-14.56	3744.4	27.37	4.7668
5253.75	63373.8	5433	6895.9	62768	7200	5.46	-2.2	-17.85	4.77779
49215.8	76545.6	42137	60509.9	75199.6	52734	-0.91	1155	29.75	4.77889
9932.25	114841	5668	180825	133285	88911	5.46	4670.6	26.18	4.78109
72603	95956.7	49586	88350.9	99918.3	57949	-31.85	2009.7	28.56	4.78549
37885.5	79398.3	31271	56030.7	76819.1	47801	30.94	421.3	27.37	4.78879
6222.75	64825	6291	7566.9	65448.6	7577	-6.37	265.1	17.85	4.79208
5672.25	66883.2	5558	4197.6	70609.3	3896	-1.82	18.7	-29.75	4.79318
11760.8	68311	11283	8530.5	70507.6	7929	10.92	12.1	55.93	4.79758
72033.8	91538.1	51572	90020.7	90793.8	64978	40.95	232.1	70.21	4.81297
30257.2	76085.5	26062	44789.8	75398.6	38931	18.2	709.5	28.56	4.81847
5841	63937.8	5987	12325.5	64870.2	12452	-19.11	113.3	27.37	4.81847
12726	65121.5	12807	6096.2	65505.9	6099	38.22	-15.4	-17.85	4.82397
84087.8	111060	49620	262143	71496.4	240289	-12.74	17492.2	36.89	4.82616
82422.8	86833.6	62207	132370	77995.5	111224	-29.12	2730.2	26.18	4.82836
5703	74556.5	5013	54413.7	115350	30915	39.13	1442.1	52.36	4.82946
20322	94315	14121	124556	134287	60787	4.55	3543.1	5.95	4.83166
8118	86325	6163	133627	99659.4	87873	13.65	3344	-22.61	4.83276
262143	173462	99041	262143	68370.3	251276	5.46	53138.8	77.35	4.83606
52708.5	83505.9	41366	71358.1	79261.8	59001	26.39	1565.3	-17.85	4.83826
212990	160659	86883	262143	68370.5	251275	5.46	40570.2	53.55	4.83936
6041.25	66641.9	5941	4636.5	67599	4495	20.93	14.3	42.84	4.85365
43914.8	78013.5	36891	36512.3	77072.5	31047	42.77	-11	-19.04	4.85475
25262.2	74977.9	22081	49830	74529.5	43817	13.65	248.6	58.31	4.85695
17479.5	68904.5	16625	7210.5	72476.6	6520	-2.73	16.5	-15.47	4.86024
164338	154277	69810	262143	126248	136080	-4.55	10628.2	35.7	4.86134
57465	74983.1	50225	154502	77130.8	131276	22.75	1711.6	63.07	4.86244
202030	150268	88111	262143	68369.4	251279	-3.64	28209.5	15.47	4.86464
13272	77868.7	11170	7390.9	75967.7	6376	1.82	102.3	-20.23	4.86574
87159	96258.1	59341	90494.8	101636	58352	6.37	1177	-3.57	4.86794
214285	166917	84134	262143	68369.7	251278	53.69	34972.3	39.27	4.87014
131134	126793	67780	262143	96665.1	177725	0	17472.4	29.75	4.87234
56182.5	75953.1	48477	55656.7	75558.6	48274	30.03	-11	-19.04	4.87234
9234	67344.7	8986	4989.6	71164	4595	-20.93	-8.8	-51.17	4.87454
12065.2	85168.9	9284	184209	90665.9	133152	-11.83	5165.6	-8.33	4.88003
11709.8	85926.6	8931	114885	97972.8	76849	21.84	3015.1	-9.52	4.88113
262143	105634	162635	262143	68370	251277	22.75	150754	262.99	4.88663
19973.2	69246.5	18903	27970.8	69864.1	26238	-2.73	716.1	-10.71	4.88773
5291.25	64502.9	5376	8174.1	65138.4	8224	-37.31	-1.1	16.66	4.89213
5973.75	65797.6	5950	2959	65536	2959	-11.83	-13.2	1.19	4.89323
48812.2	85342	37484	32164	82016.3	25701	-13.65	-16.5	3.57	4.89323
64478.2	89539.7	47193	91443	87202.4	68723	30.03	902	38.08	4.89432
8483.25	73027.5	7613	23240.8	83572.5	18225	-19.11	690.8	48.79	4.89432
9336.75	76106.1	8040	8895.7	75409.2	7731	-36.4	239.8	16.66	4.89542
25003.5	69257.4	23660	13223.1	69410.4	12485	6.37	552.2	29.75	4.89652
70323	88897	51843	111644	90174.2	81140	38.22	212.3	35.7	4.89762
57092.2	77116.1	48519	84156.6	75252.9	73290	-10.01	1019.7	38.08	4.89872
47058	79480.3	38802	100815	75779.8	87187	-8.19	447.7	55.93	4.90862
71382.8	90837.7	51500	178658	82032	142731	-16.38	2561.9	86.87	4.91081
116812	123958	61758	262143	123185	139464	15.47	11955.9	83.3	4.91191
10029	69684.1	9432	7868.3	73950.5	6973	-4.55	297	34.51	4.91191
5811.75	63873.7	5963	3556.3	64436.2	3617	15.47	17.6	-32.13	4.91301
78813.8	89442.7	57748	83146.8	87291.9	62424	22.75	1030.7	71.4	4.91521
49971	74783.1	43792	66568.7	75800.9	57554	-40.04	1712.7	-1.19	4.92071
85459.5	174432	32108	262143	68368.9	251281	24.57	30547	-65.45	4.9361
42687.8	83963.6	33319	64643.7	85461.4	49572	11.83	881.1	15.47	4.9416
80265.8	99530.7	52851	76523.7	95754.7	52374	-3.64	325.6	-45.22	4.9427
41041.5	72226	37240	55299.2	70590	51340	3.64	1665.4	35.7	4.94599
17763.8	74354.3	15657	22775.5	71026.2	21015	0.91	46.2	0	4.94599
11759.2	66659.8	11561	10216.8	67948.9	9854	16.38	270.6	20.23	4.96029
84684	108812	51004	147714	114758	84356	-7.28	254.1	-33.32	4.96029
62973.8	77769	53068	65765.7	76194.6	56566	19.11	2241.8	16.66	4.96139
38504.2	118782	21244	262143	144415	118961	19.11	8503	24.99	4.96248
47770.5	90019.2	34778	104502	85568.6	80037	20.02	773.3	82.11	4.96688
67212.8	87721.6	50214	148911	99317.7	98261	15.47	2902.9	82.11	4.96798
12351	67797.6	11939	26816.9	69624.9	25242	2.73	85.8	2.38	4.97678
138449	113259	80112	262143	109939	156266	24.57	8115.8	20.23	4.97788
70979.2	83980.8	55390	163637	83069	129099	15.47	1371.7	69.02	4.97897
66596.2	81388.4	53625	77462	82392.8	61614	-20.02	3.3	-16.66	4.98007
5691	68774.7	5423	9793.3	68467.4	9374	-10.01	509.3	-21.42	4.98117
40518.8	79468.4	33415	58786.2	74439.4	51755	11.83	110	30.94	4.98557
56358.8	84578.1	43670	72165.5	79176.3	59733	4.55	1762.2	60.69	4.98887
65089.5	99417.5	42907	83369	95197.5	57393	28.21	1560.9	29.75	4.99107
35759.2	81590.3	28723	39927.8	79135.9	33066	-32.76	1097.8	-8.33	5.01196
104530	93059.9	73614	143707	116332	80958	-32.76	3858.8	29.75	5.02075
76389.8	105398	47499	59188.8	104283	37197	47.32	733.7	-24.99	5.02185
8661	90139.3	6297	147001	100647	95719	-23.66	3961.1	14.28	5.02515
13686.8	64244	13962	13979.9	63263.8	14482	-5.46	69.3	-35.7	5.02735
11241.8	78888.5	9339	79183.5	79597.7	65195	-17.29	2150.5	-40.46	5.03174
218360	140986	101503	262143	68370.3	251276	5.46	19954	26.18	5.03504
262143	130896	131248	262143	68369.7	251278	31.85	62114.8	78.54	5.03944
59754	257583	15203	262143	89549	191848	9.1	26337.3	-10.71	5.04274
42303	124483	22271	262143	70007.6	245399	15.47	18021.3	3.57	5.04494
110377	204410	35388	262143	68369.4	251279	17.29	39241.4	30.94	5.04604
79341	166812	31171	262143	73597.6	233429	-7.28	24160.4	14.28	5.04713
57493.5	77260	48769	64476.5	74565.1	56669	4.55	990	26.18	5.04713
14232	65869.2	14160	6198.5	66387.5	6119	13.65	14.3	48.79	5.05043
54148.5	76412.6	46441	64776.8	69791.6	60827	7.28	7.7	30.94	5.05153
54721.5	98796.9	36299	57698.3	104407	36217	-5.46	-4.4	30.94	5.05153
22205.2	66923.1	21745	20166.3	66449.7	19889	14.56	949.3	16.66	5.05373
71672.2	90564.2	51865	125278	84062.5	97668	8.19	2366.1	71.4	5.06472
8256	68446	7905	6281	68823.2	5981	9.1	-8.8	30.94	5.06802
11568.8	66025.4	11483	15805.9	65001	15936	-0.91	644.6	4.76	5.07132
5859.75	67137.2	5720	8605.3	65614.5	8595	25.48	31.9	11.9	5.07902
14476.5	96523.8	9829	147311	107870	89498	0.91	3972.1	-41.65	5.08451
31903.5	81704.9	25590	52314.9	83370	41124	-6.37	161.7	-2.38	5.08451
9243	86203.1	7027	137612	93168.8	96798	6.37	3671.8	-29.75	5.08781
15455.2	65161.8	15544	13443.1	65298.5	13492	8.19	16.5	21.42	5.08781
27807	84271	21625	41992.5	81912.7	33597	31.85	8.8	-11.9	5.08891
9810	90182.1	7129	5617.7	92363.7	3986	13.65	-7.7	-54.74	5.09551
80439.8	84464.8	62413	70334	83666	55093	36.4	1589.5	49.98	5.0988
6190.5	67990.7	5967	3289	67910.5	3174	18.2	9.9	9.52	5.1054
7763.25	70476.9	7219	86372	72824.1	77728	-12.74	2444.2	3.57	5.1142
135260	144063	61531	228053	152716	97866	10.01	7031.2	-23.8	5.11529
75177.8	91956.6	53578	122389	85811.7	93471	1.82	2536.6	4.76	5.11529
31237.5	78418	26106	51054.3	76995	43456	25.48	97.9	36.89	5.12189
42844.5	74213.2	37835	45131.9	73973.7	39984	-10.92	1235.3	35.7	5.12409
60191.2	84207.4	46845	84588.9	78820.7	70332	7.28	1150.6	34.51	5.13069
6014.25	68109.5	5787	6081.9	70408.7	5661	6.37	14.3	39.27	5.13178
11574	66559.6	11396	14428.7	67513.9	14006	-2.73	28.6	0	5.13948
90801	101661	58535	146545	93000.7	103268	10.92	1943.7	119	5.14058
10827.8	80427	8823	133740	95111.4	92153	-13.65	3678.4	2.38	5.14168
80616.8	117308	45038	262143	120515	142553	21.84	9826.3	-34.51	5.14278
54715.5	78107.5	45909	73830.9	77531.4	62408	-5.46	167.2	-16.66	5.14388
8100.75	82130.4	6464	122979	91225	88348	-2.73	3151.5	48.79	5.14498
177760	130413	89329	262143	68370	251277	34.58	31237.8	71.4	5.14498
17327.2	114958	9878	259546	149240	113975	13.65	7433.8	33.32	5.14608
205054	141915	94693	262143	68370	251277	13.65	17061	-45.22	5.14828
262143	152810	112426	262143	68369.7	251278	60.97	111354	113.05	5.15157
100972	141122	46891	262143	68368.9	251281	8.19	7672.5	103.53	5.16147
11463	66493.1	11298	3831.3	65798.8	3816	-30.03	-31.9	-2.38	5.16367
13815.8	105197	8607	262143	104622	164208	13.65	8366.6	14.28	5.16367
187085	173379	70717	262143	81772.8	210092	-14.56	19034.4	47.6	5.16586
262143	135215	127055	262143	68369.2	251280	43.68	132180	182.07	5.16916
262143	119647	143588	262143	68369.2	251280	-16.38	116513	193.97	5.16916
6385.5	64991.5	6439	3406.7	64996.1	3435	6.37	36.3	-5.95	5.17026
67692	76822.4	57747	73863.9	73805.3	65588	19.11	1780.9	0	5.17576
60036	88968	44224	73850.7	89028.9	54363	-3.64	491.7	-28.56	5.18016
29382.8	77480.7	24853	119668	72139.3	108714	-25.48	-18.7	38.08	5.18236
54987	80146.5	44963	68572.9	75917.2	59196	-29.12	107.8	3.57	5.18565
14283	77842.1	12025	54905.4	105960	33959	9.1	1512.5	-13.09	5.19115
79690.5	96446.9	54150	183658	120308	100045	-12.74	3512.3	-22.61	5.19445
11285.2	67746.6	10917	3828	65144.6	3851	-25.48	2.2	-40.46	5.19885
13333.5	76907.6	11362	21584.2	73739.4	19183	-1.82	73.7	38.08	5.20214
16275.8	77097.8	13835	21023.2	70869.6	19441	-13.65	341	58.31	5.20324
8961	65888.9	8913	11844.8	65902.1	11779	19.11	459.8	-19.04	5.20544
79784.2	87727.6	59602	170158	84390	132142	16.38	2645.5	22.61	5.20874
60460.5	90106.4	43974	114912	88708.7	84894	17.29	2038.3	96.39	5.21094
6060.75	65350	6078	16168.9	66281.7	15987	5.46	25.3	2.38	5.21094
24322.5	73857.8	21582	31161.9	72465.6	28182	-11.83	140.8	35.7	5.21534
46646.2	80587.6	37934	79510.2	76876.7	67781	2.73	106.7	-5.95	5.22083
63945	99136.5	42272	102797	92099.8	73148	12.74	1030.7	39.27	5.22193
159830	151845	68982	262143	68369.2	251280	53.69	4149.2	530.74	5.22303
67821	80194.8	55424	92518.8	79340.9	76421	-20.02	173.8	34.51	5.22523
11159.2	88048.7	8306	105513	99034.8	69823	-0.91	3067.9	-1.19	5.22633
80121	92964.3	56482	216971	94349.9	150709	13.65	36.3	5.95	5.22633
87514.5	91714.2	62535	150447	93827.7	105083	1.82	2402.4	58.31	5.22963
78681.8	102897	50113	105016	108158	63632	10.92	653.4	42.84	5.23073
7422.75	65278.8	7452	12848	66467.2	12668	0.91	45.1	-4.76	5.23073
43585.5	88469.6	32287	107799	86650.6	81531	-8.19	1877.7	39.27	5.23293
62318.2	84542.7	48308	60357	81841.4	48332	-4.55	26.4	36.89	5.23512
7052.25	66653.6	6934	5199.7	66478.3	5126	2.73	3.3	-9.52	5.23622
40848.8	78354.6	34166	41786.8	82374.5	33245	-5.46	19.8	-14.28	5.24392
103360	100068	67692	262143	117910	145703	-4.55	9047.5	3.57	5.24502
23140.5	98822.9	15346	262143	114309	150293	-33.67	7207.2	-7.14	5.24722
6228.75	80593.8	5065	80435.3	93058.8	56646	3.64	2294.6	1.19	5.25161
178687	142666	82083	262143	68368.4	251283	6.37	36637.7	41.65	5.25271
68903.2	94538.8	47765	133602	85706.7	102159	31.85	1415.7	15.47	5.25711
72523.5	93086.4	51059	118015	87144	88752	44.59	1200.1	53.55	5.26041
262143	126623	135677	262143	68368.4	251283	-6.37	85421.6	163.03	5.26481
58653.8	80940.2	47491	95499.8	80416.8	77828	-20.02	1335.4	26.18	5.2835
11206.5	67914.7	10814	21730.5	67922.5	20967	-10.01	512.6	-9.52	5.28899
80420.2	90294.9	58369	181908	104617	113954	3.64	3977.6	49.98	5.30109
68072.2	88947.9	50155	119540	104939	74655	-5.46	1276	78.54	5.31208
8008.5	65836.1	7972	3373.7	66058.8	3347	1.82	-27.5	-28.56	5.31758
57651	93270.9	40508	94286.5	91414.5	67595	13.65	913	2.38	5.31977
13809.8	67199	13468	16918	66671	16630	17.29	732.6	51.17	5.31977
35373	74650.8	31054	57817.1	71281.3	53157	2.73	360.8	29.75	5.32417
80001.8	96062.5	54579	113221	90273.6	82195	0	3335.2	21.42	5.32967
30142.5	82934.6	23819	42807.6	81251.1	34528	-21.84	122.1	16.66	5.32967
40457.2	87943.4	30149	83651.7	83042.2	66017	11.83	68.2	36.89	5.33187
49005	84569	37976	96935.3	80999	78430	11.83	1295.8	72.59	5.33297
58233	81846.9	46628	76759.1	76706.4	65581	-8.19	1215.5	53.55	5.33846
34029	71586.2	31153	50869.5	69862.8	47719	-15.47	17.6	77.35	5.34176
5613.75	66661.1	5519	9653.6	67061.5	9434	-0.91	40.7	23.8	5.34616
7014.75	66868.2	6875	2887.5	69367.7	2728	-15.47	-42.9	36.89	5.34836
51656.2	74552.3	45409	72232.6	75112.8	63023	-30.03	576.4	-16.66	5.34946
26251.5	106068	16220	262143	139616	123050	20.93	7806.7	-36.89	5.35385
8298.75	103044	5278	152133	105888	94158	23.66	4187.7	7.14	5.35495
10542.8	69882.6	9887	6744.1	71367.9	6193	-26.39	40.7	22.61	5.35715
15572.2	86677.7	11774	218035	106386	134314	-31.85	6201.8	-1.19	5.35715
137255	122655	73337	262143	87852	195554	-27.3	3207.6	53.55	5.36045
67982.2	85606.1	52044	114917	82706.8	91059	-0.91	229.9	-22.61	5.36375
31576.5	70327.9	29425	51264.4	70590.1	47594	-18.2	268.4	28.56	5.37254
47709.8	82699.6	37808	67453.1	81019.9	54562	-16.38	1686.3	61.88	5.37254
50091.8	79147.8	41477	63446.9	79567.8	52258	-21.84	910.8	38.08	5.37254
5575.5	64924.7	5628	10371.9	64259.1	10578	-1.82	39.6	-2.38	5.37694
63756.8	76208.6	54828	114115	76987.6	97141	-21.84	168.3	-1.19	5.37694
44775.8	80867.1	36287	75144.3	78160.5	63007	30.94	1090.1	45.22	5.37914
42736.5	80874.9	34631	60553.9	80017.3	49595	11.83	1387.1	3.57	5.39233
35067	105130	21860	262143	76516.2	224525	19.11	9704.2	51.17	5.39783
15162.8	68136.7	14584	15252.6	69233.6	14438	16.38	542.3	35.7	5.39893
23909.2	94689.2	16548	146342	129077	74302	-36.4	3515.6	8.33	5.40003
11152.5	69075.7	10581	4349.4	70941.3	4018	7.28	88	26.18	5.40003
262143	142663	120422	262143	68370.3	251276	-50.96	47023.9	123.76	5.40552
262143	128125	134086	262143	68370.5	251275	79.17	100590	149.94	5.40662
89406	94852.3	61773	155742	95964.9	106359	44.59	5417.5	-14.28	5.40882
12348.8	68817	11760	13344.1	69577.4	12569	10.92	249.7	-11.9	5.41322
5563.5	67036.1	5439	6727.6	66561	6624	-4.55	223.3	5.95	5.41322
107728	95362.9	74034	262143	68369.7	251278	-19.11	18814.4	-51.17	5.41322
93907.5	113731	54113	74387.5	102867	47392	20.02	15.4	44.03	5.41322
32088	113469	18533	262143	143402	119802	-5.46	7786.9	32.13	5.41432
5971.5	63935.3	6121	2651	65908.9	2636	9.1	6.6	4.76	5.41652
6197.25	64827.3	6265	12698.4	64084.6	12986	5.46	39.6	32.13	5.41652
57164.2	76669.8	48863	89560.9	75250.5	77999	20.93	826.1	84.49	5.41762
6571.5	64977.3	6628	5656.2	65876.1	5627	14.56	17.6	-5.95	5.41762
89796.8	98833.1	59544	262143	126715	135578	24.57	8932	130.9	5.41762
5126.25	63736.3	5271	6058.8	64157.3	6189	14.56	173.8	3.57	5.41982
90105	110905	53245	179231	102302	114817	-32.76	1450.9	138.04	5.42421
31097.2	125693	16214	262143	80144.3	214361	8.19	10501.7	-10.71	5.42751
15327.8	69923.4	14366	14048.1	73294.8	12561	-15.47	412.5	23.8	5.42971
32610.8	110872	19276	262143	110145	155974	-0.91	9447.9	-46.41	5.43081
15879.8	69639.7	14944	21750.3	68441.3	20827	-12.74	701.8	-26.18	5.43301
66421.5	82228.3	52938	138161	78453.9	115412	29.12	1853.5	57.12	5.43521
9577.5	76526.6	8202	5170	76156.7	4449	5.46	-17.6	-26.18	5.43851
52892.2	78123.6	44370	82854.2	79182.4	68575	-17.29	1603.8	71.4	5.4396
58303.5	91727	41656	93096.3	95332.1	63999	14.56	1816.1	-4.76	5.4429
56811	84295.6	44168	103480	85737.8	79098	18.2	402.6	134.47	5.4429
55091.2	87890.7	41079	83086.3	91094	59775	2.73	1544.4	65.45	5.444
5310.75	66854.7	5206	2180.2	64390.1	2219	3.64	-4.4	21.42	5.4473
16260.8	69669.5	15296	25410	69061.1	24113	-20.02	33	40.46	5.4495
82868.2	125671	43215	262143	73004.3	235326	12.74	15021.6	58.31	5.4506
8648.25	106717	5311	110823	106784	68015	25.48	2946.9	-15.47	5.4517
52401	79873.3	42995	69169.1	82602.6	54878	-8.19	849.2	15.47	5.46709
34615.5	86434.6	26246	72928.9	90912.8	52572	8.19	315.7	71.4	5.47258
53546.2	92274.7	38030	118674	101571	76571	0.91	2074.6	45.22	5.47368
12477.8	68009.1	12024	14218.6	67416.5	13822	-14.56	61.6	30.94	5.47698
67949.2	90835.6	49024	211896	87796.4	158171	4.55	2169.2	98.77	5.47918
54654	80020.7	44761	57415.6	75771	49660	-50.05	1327.7	-7.14	5.48028
92194.5	102241	59096	92103	110906	54425	-4.55	874.5	-42.84	5.48028
25419	95322.7	17476	230398	146484	103079	1.82	6734.2	10.71	5.48028
16348.5	66063.3	16218	17150.1	64218.3	17502	16.38	11	-8.33	5.48358
19725	66024.7	19579	9870.3	66276.6	9760	-3.64	152.9	23.8	5.48688
128747	101602	83045	164327	95459.2	112816	21.84	1818.3	36.89	5.49017
8451	102754	5390	154300	109695	92185	8.19	4147	-39.27	5.49127
93123	93350.9	65376	189268	96301.2	128803	-29.12	2648.8	71.4	5.49237
39186	82087.1	31285	84026.8	79000.1	69706	-2.73	22	71.4	5.49457
20185.5	78290.6	16897	13286.9	73124.8	11908	6.37	-5.5	23.8	5.49457
49515.8	90391.8	35900	145955	124914	76575	6.37	4013.9	15.47	5.50007
51169.5	79288.9	42294	82461.5	77656.6	69591	-2.73	1646.7	8.33	5.50117
50032.5	92006.6	35638	81034.8	89468.9	59358	-14.56	1492.7	54.74	5.50227
39316.5	75375.8	34184	55621.5	81065.9	44966	1.82	1482.8	15.47	5.50337
91578	100990	59428	119092	92031	84806	-0.91	653.4	-10.71	5.50447
13305	65022.9	13410	13572.9	66021.9	13473	13.65	196.9	-5.95	5.50557
27043.5	94559.2	18743	262143	91651.5	187447	21.84	8385.3	27.37	5.50557
99680.2	119812	54524	262143	68368.9	251281	-3.64	17084.1	15.47	5.50886
57545.2	93932.2	40149	61788.1	90792.5	44600	-1.82	458.7	-19.04	5.52865
9896.25	78689.7	8242	7799	80796	6326	8.19	49.5	-19.04	5.53525
6808.5	64359.1	6933	7162.1	61800.6	7595	8.19	-24.2	-26.18	5.53855
75156.8	82383.7	59787	105156	81978	84065	-31.85	1983.3	7.14	5.54184
126092	102840	80354	253719	105212	158040	20.02	5188.7	73.78	5.54514
65297.2	92499.9	46263	124651	88010.4	92820	-21.84	2382.6	23.8	5.55284
52595.2	115470	29851	88788.7	106463	54656	15.47	1908.5	53.55	5.55284
119569	122907	63756	262143	117192	146596	-34.58	3459.5	69.02	5.55394
29978.2	77388.2	25387	49362.5	75894.9	42625	3.64	281.6	44.03	5.55504
82160.2	93984.3	57291	69484.8	100972	45099	7.28	969.1	-17.85	5.55504
14190	84912	10952	50955.3	83183.6	40145	-4.55	1346.4	-7.14	5.56603
262143	168792	101781	262143	68370	251277	32.76	35955.7	42.84	5.56823
262143	130073	132078	262143	68370	251277	34.58	129043	196.35	5.56823
59425.5	85226.5	45696	127367	81769.5	102081	7.28	1456.4	74.97	5.56933
14688.8	72542.7	13270	8664.7	72624.4	7819	-9.1	-9.9	19.04	5.57153
8533.5	67387.8	8299	8795.6	70910.1	8129	15.47	185.9	-23.8	5.57482
99344.2	102137	63744	71878.4	99466.3	47359	10.01	146.3	0	5.57922
84573.8	88553.1	62591	156702	91490.2	112248	38.22	4249.3	23.8	5.58362
25054.5	69814.7	23519	19852.8	72265.8	18004	16.38	66	36.89	5.58692
15212.2	69887.8	14265	23646.7	70698.5	21920	-41.86	493.9	3.57	5.58912
27721.5	188519	9637	262143	128492	133703	9.1	11668.8	-17.85	5.59132
7504.5	67659.2	7269	3306.6	69013.2	3140	-7.28	17.6	5.95	5.59132
14982.8	79404	12366	26667.3	101851	17159	30.03	412.5	-20.23	5.59791
29991	108537	18109	262143	69267.5	248021	10.92	3689.4	28.56	5.60781
6648.75	79513.2	5480	111047	97921	74321	11.83	3012.9	-15.47	5.6089
100566	95642	68910	66988.9	98377.3	44626	-9.1	47.3	-22.61	5.6111
77769.8	87096.6	58518	114661	90263.1	83250	-40.04	2215.4	42.84	5.6133
108372	113059	62819	262143	111180	154522	45.5	2737.9	71.4	5.6166
40458.8	75709.7	35022	67078	73767.5	59593	28.21	478.5	41.65	5.62869
82504.5	91992	58777	134352	95281.6	92409	40.04	89.1	52.36	5.62979
8044.5	93244.5	5654	123704	114376	70881	-1.82	3524.4	-13.09	5.63199
11347.5	67221.4	11063	14906.1	68558.2	14249	-10.92	22	-10.71	5.63199
7431	66575.3	7315	16819	66496.7	16576	-5.46	74.8	-13.09	5.63199
41860.5	89090.7	30793	103336	85691	79031	4.55	2021.8	41.65	5.63309
14007.8	74339	12349	28816.7	73967.2	25532	19.11	936.1	-4.76	5.63749
21905.2	172153	8339	262143	123773	138801	-14.56	11355.3	13.09	5.64189
75037.5	102191	48122	262143	124104	138431	-44.59	4734.4	2.38	5.64628
17604.8	68966.8	16729	11382.8	70302.8	10611	-1.82	28.6	-5.95	5.65288
13233	76814.7	11290	9213.6	75336.6	8015	-2.73	16.5	-3.57	5.65398
25621.5	71586.4	23456	60720	70618.4	56350	38.22	990	-21.42	5.65508
8379	90376.3	6076	122177	96474.4	82996	-6.37	3551.9	8.33	5.65508
83477.2	123975	44128	262143	187528	91612	8.19	6737.5	89.25	5.65728
62567.2	83890.7	48878	118588	81268.3	95631	-6.37	2689.5	61.88	5.65728
51409.5	79194.5	42543	94622	75554.6	82075	0	1691.8	61.88	5.66717
156957	161527	63682	262143	68370	251277	-15.47	39618.7	54.74	5.66827
144650	195794	48417	262143	68370	251277	-11.83	50721	22.61	5.66827
40180.5	82066.5	32087	25415.5	86021.3	19363	20.93	114.4	51.17	5.67047
59335.5	77903.1	49916	97124.5	73565.2	86524	8.19	140.8	63.07	5.67377
12279.8	79845.8	10079	100037	128747	50922	25.48	2685.1	8.33	5.67487
28636.5	77550.5	24200	107155	73780.9	95181	18.2	-16.5	0	5.67597
14613	67532.4	14181	18184.1	72365.4	16468	20.02	9.9	17.85	5.68146
54225.8	84818.8	41898	62588.9	77142.6	53172	-6.37	1687.4	30.94	5.68696
47071.5	79119.7	38990	64740.5	76999.6	55102	17.29	1245.2	46.41	5.68916
5850	65157.3	5884	14922.6	66814.8	14637	14.56	-22	-2.38	5.69356
61671	83201.3	48577	158789	101625	102400	9.1	3393.5	5.95	5.69685
8533.5	68460.2	8169	17372.3	67922.1	16762	-3.64	156.2	21.42	5.69685
60260.2	81752.5	48307	141357	79968.5	115845	1.82	988.9	95.2	5.70015
149111	183446	53270	262143	94172.5	182429	23.66	22398.2	41.65	5.70455
70354.5	88382.8	52168	131720	85799.5	100611	15.47	2307.8	33.32	5.70675
94902.8	91694.5	67829	153475	105714	95145	-12.74	2866.6	35.7	5.70895
6560.25	65799.3	6534	6440.5	67232.3	6278	10.92	15.4	34.51	5.70895
72446.2	84034	56499	91352.8	82023.5	72990	33.67	2910.6	39.27	5.71224
16538.2	72898.2	14868	31773.5	73333.6	28395	-45.5	106.7	57.12	5.71334
7766.25	64336.9	7911	7407.4	63012.9	7704	27.3	498.3	11.9	5.71554
9094.5	65647.9	9079	6131.4	66494.7	6043	-28.21	221.1	34.51	5.72763
9444	70164.6	8821	8765.9	69164.7	8306	-11.83	17.6	4.76	5.72763
214638	174614	80558	262143	69499.8	247192	-0.91	23551	94.01	5.73093
70737	87527.8	52964	160400	93872.7	111981	-10.01	1738	10.71	5.73533
5714.25	68701	5451	5692.5	66263.5	5630	9.1	-15.4	9.52	5.73533
70131	87977.2	52242	114077	83259.5	89793	-1.82	918.5	101.15	5.73643
6779.25	64361.1	6903	4084.3	66485	4026	-14.56	-33	2.38	5.73973
6425.25	80008.6	5263	89866.7	83410.1	70609	28.21	2403.5	-9.52	5.74083
22533.8	67991.3	21720	31342.3	74454.4	27588	-20.93	819.5	26.18	5.74303
121379	96739.7	82228	104265	103035	66318	31.85	1035.1	-21.42	5.74742
24996	78346.1	20909	29758.3	76261.7	25573	-7.28	283.8	38.08	5.74962
93453	92469.6	66233	208889	130101	105224	-21.84	2500.3	-3.57	5.75402
53798.2	83210.7	42371	51157.7	77012.7	43534	-4.55	30.8	2.38	5.75622
69639.8	86390.2	52829	155016	83029.5	122356	29.12	2423.3	20.23	5.76281
6975.75	74553.6	6132	71127.1	89771.5	51925	-9.1	2007.5	-16.66	5.76501
66033	90149.6	48004	119563	91848.7	85311	-20.93	1270.5	73.78	5.76611
84094.5	89325.7	61698	87120	98119.9	58189	0.91	977.9	40.46	5.76611
35554.5	74143.2	31427	49108.4	73503.9	43785	48.23	1284.8	-11.9	5.76831
9865.5	84982.3	7608	139502	96462.3	94777	20.02	3801.6	16.66	5.77051
103267	160288	42222	262143	68370	251277	2.73	28481.2	35.7	5.77381
89100	141236	41344	262143	68370.3	251276	0.91	12331	13.09	5.77491
5336.25	66209.1	5282	4145.9	67773.9	4009	-0.91	3.3	-5.95	5.7793
107156	98695	71154	262143	97822.6	175622	0	10166.2	-13.09	5.7848
7203.75	82869	5697	76803.1	95755.1	52565	5.46	2083.4	-39.27	5.7859
56160	84923.6	43339	89382.7	87217.4	67163	18.2	2577.3	34.51	5.7881
13981.5	68004.4	13474	18461.3	69195.3	17485	-39.13	642.4	-3.57	5.7892
7536	65095.5	7587	14159.2	65132.1	14247	15.47	268.4	32.13	5.7892
73409.2	85985	55951	113523	84552.6	87991	-9.1	2473.9	70.21	5.79799
91912.5	93759.5	64245	262143	93674.5	183399	-19.11	9010.1	29.75	5.80019
86664	95091.3	59728	134212	95905.9	91712	29.12	3378.1	21.42	5.80459
59186.2	77064.9	50332	117852	83420.1	92586	-0.91	2140.6	76.16	5.80459
4983.75	65283.8	5003	2514.6	66665.4	2472	-1.82	3.3	3.57	5.80569
95461.5	100875	62019	229793	91743.2	164151	-6.37	2975.5	28.56	5.80789
108398	103990	68314	262143	103081	166663	8.19	2478.3	66.64	5.80899
104498	99881.1	68565	80330.8	105154	50065	-22.75	475.2	48.79	5.81558
114682	104078	72213	262143	92202	186328	5.46	10792.1	17.85	5.81668
27516.8	69777.8	25844	24579.5	69899.9	23045	-30.03	570.9	-26.18	5.81668
78895.5	104611	49426	155313	115964	87774	30.94	2476.1	17.85	5.81778
74043.8	90424.3	53664	146642	92042.5	104412	-27.3	1586.2	99.96	5.82218
50023.5	92676.5	35374	100816	93115.2	70956	3.64	2077.9	27.37	5.82218
141940	132332	70294	262143	68370.5	251275	-30.03	17551.6	-5.95	5.82438
39041.2	72654.7	35216	47765.3	84978.3	36837	28.21	946	2.38	5.82658
58451.2	72125.6	53111	56984.4	76549.2	48786	28.21	314.6	9.52	5.82658
160604	130530	80635	262143	68370.3	251276	-37.31	25966.6	49.98	5.82658
262143	113709	151086	262143	68370.5	251275	20.02	262143	416.5	5.82987
65234.2	80778.3	52925	76786.6	87279.7	57657	42.77	62.7	27.37	5.83097
262143	134582	127653	262143	68370.3	251276	41.86	150435	195.16	5.83207
9582.75	74924.3	8382	118177	81715.1	94779	-1.82	3437.5	15.47	5.83317
262143	152746	112473	262143	68370.3	251276	114.66	138710	85.68	5.83427
5060.25	65786.3	5041	3362.7	72136.8	3055	4.55	-4.4	-22.61	5.84087
5122.5	64115.4	5236	2041.6	64730.7	2067	11.83	8.8	-7.14	5.84087
92966.2	93155.3	65403	71111.7	93548	49818	26.39	841.5	-16.66	5.84636
66707.2	104986	41641	113245	103478	71722	6.37	1688.5	109.48	5.85076
49838.2	79955.9	40850	79539.9	78083.9	66758	-20.93	820.6	91.63	5.85296
47636.2	78090.2	39978	77727.1	74143	68704	35.49	1413.5	36.89	5.85516
262143	154403	111266	262143	68368.9	251281	89.18	64861.5	117.81	5.85626
262143	137637	124820	262143	68368.6	251282	18.2	144484	27.37	5.85846
5553	69331.6	5249	6197.4	70098.9	5794	-9.1	23.1	-17.85	5.86066
60218.2	91207.6	43269	98936.2	84782.1	76477	14.56	2108.7	66.64	5.86066
262143	239020	71876	262143	68368.1	251284	11.83	78402.5	97.58	5.86615
38088	77970.1	32014	61116	75641.6	52951	-30.03	883.3	20.23	5.87385
49403.2	82070.8	39450	50752.9	80759	41186	-6.37	17.6	-23.8	5.87495
65539.5	86612.4	49591	103607	83388.3	81426	10.92	426.8	26.18	5.87935
111293	104967	69486	262143	99233	173126	39.13	435.6	142.8	5.88045
5483.25	66595.7	5396	3395.7	66909.4	3326	28.21	-22	-2.38	5.88374
9406.5	65075.9	9473	3191.1	66581.3	3141	20.02	66	2.38	5.88374
5275.5	67844.4	5096	5135.9	70905.1	4747	-14.56	3.3	27.37	5.88594
88956	103124	56532	114179	117925	63454	-24.57	3658.6	4.76	5.88704
29506.5	103819	18626	262143	100587	170795	14.56	9857.1	7.14	5.89254
30683.2	80066	25115	44424.6	75493.6	38565	24.57	121	-14.28	5.89364
140605	130770	70465	262143	68368.9	251281	-4.55	17340.4	30.94	5.89474
9057.75	68760.4	8633	5072.1	69642.8	4773	-16.38	-42.9	-4.76	5.90133
102382	98446.8	68156	128600	116977	72048	42.77	2453	-5.95	5.90243
57712.5	90545	41772	109703	88279.7	81440	20.93	1191.3	17.85	5.90903
38484	74604.7	33806	58083.3	78322.4	48601	5.46	812.9	22.61	5.91123
55997.2	83639.2	43877	60590.2	86756.4	45770	12.74	-8.8	-16.66	5.91343
10697.2	64470.8	10874	13563	65089.7	13656	-9.1	390.5	3.57	5.91343
53214.8	81854.2	42606	73991.5	79690.8	60849	15.47	1636.8	26.18	5.92112
79633.5	113755	45878	141610	112655	82380	27.3	3185.6	23.8	5.92442
8225.25	73141.1	7370	85878.1	90628.3	62101	26.39	2142.8	1.19	5.92552
34656.8	80504.2	28213	68528.9	94436.4	47557	14.56	1542.2	-17.85	5.92552
50322	72868.9	45258	19814.3	70978.4	18295	-66.43	-9.9	-21.42	5.92772
10936.5	108284	6619	181410	120673	98521	21.84	4875.2	40.46	5.93651
6775.5	65213.6	6809	3098.7	63401.9	3203	-1.82	11	3.57	5.93871
4935.75	63977.3	5056	2764.3	66652.4	2718	5.46	2.2	-4.76	5.93981
47118	80999	38123	77762.3	78158.2	65204	-22.75	860.2	11.9	5.93981
178628	168607	69431	262143	68368.9	251281	18.2	51052.1	11.9	5.94091
5580.75	64527.2	5668	4624.4	62052.6	4884	26.39	132	13.09	5.94091
23572.5	67205.3	22987	25175.7	67814	24330	5.46	129.8	26.18	5.94531
9684.75	112795	5627	105822	123268	56261	7.28	2615.8	4.76	5.9541
43625.2	80089.2	35698	70977.5	77712.9	59856	-14.56	731.5	136.85	5.9541
9840.75	116307	5545	157312	131572	78357	43.68	3988.6	-38.08	5.9541
69039	79758.5	56728	68590.5	76851.9	58491	8.19	222.2	21.42	5.9629
53217.8	83681.5	41678	113883	80483.9	92732	18.2	621.5	45.22	5.97389
32574	136424	15648	262143	188828	90981	12.74	9408.3	-28.56	5.97609
110785	99742.9	72791	242224	102427	154983	-16.38	3246.1	76.16	5.98488
16980	114028	9759	227402	137408	108458	-1.82	6611	3.57	5.98488
11199.8	71323.2	10291	22958.1	72517	20748	-31.85	474.1	19.04	5.98598
61664.2	88683.7	45569	108208	89718.5	79042	50.05	643.5	69.02	5.98598
6390	72053.5	5812	7802.3	71375.1	7164	-23.66	-6.6	-21.42	5.98598
76081.5	98224.6	50762	105871	94712.3	73257	14.56	152.9	10.71	5.98708
82691.2	93554.8	57926	147138	87734.1	109910	-32.76	2814.9	89.25	5.99148
10264.5	71177	9451	33068.2	75849	28572	-7.28	735.9	19.04	5.99478
57809.2	78297.6	48387	83286.5	75486.3	72308	1.82	1864.5	28.56	5.99478
8680.5	64889.4	8767	11519.2	65237	11572	0.91	62.7	-23.8	5.99588
106946	114291	61324	262143	92081.9	186571	4.55	14117.4	-40.46	5.99808
7960.5	92614.8	5633	150134	94398.4	104230	-42.77	3925.9	39.27	6.00027
10391.2	72109.4	9444	5385.6	71274.4	4952	-20.02	14.3	7.14	6.00467
35566.5	76110.6	30625	57429.9	73451.5	51241	-9.1	226.6	51.17	6.00467
118799	94820.6	82109	63556.9	99848.1	41716	-16.38	161.7	9.52	6.00577
7173.75	76321.2	6160	61431.7	81762.6	49240	17.29	1577.4	21.42	6.00687
15979.5	80420.2	13022	10983.5	73948.5	9734	12.74	6.6	10.71	6.00687
21006.8	73369.1	18764	27507.7	69453.9	25956	6.37	877.8	30.94	6.01017
6203.25	64001.3	6352	7573.5	63837.5	7775	-11.83	88	14.28	6.01017
49557.8	74953.7	43331	43682.1	75321.7	38007	12.74	134.2	-15.47	6.01237
19548.8	66608.4	19234	17458.1	66783.5	17132	-24.57	30.8	20.23	6.01567
6002.25	67704.5	5810	5150.2	77680.9	4345	4.55	0	-5.95	6.02336
8675.25	72407.2	7852	5049	71497.7	4628	1.82	6.6	22.61	6.02556
114361	99504.1	75321	150269	102211	96350	20.93	563.2	-42.84	6.02776
83020.5	100717	54021	149065	107439	90927	-47.32	1586.2	-14.28	6.02996
51837.8	79272.9	42855	79709.3	79499.4	65709	-20.02	55	-77.35	6.03436
60665.2	78690.5	50524	64155.3	82737.7	50817	-12.74	216.7	-9.52	6.03655
6483.75	64794	6558	11261.8	65482.5	11271	-4.55	-16.5	-17.85	6.03765
15473.2	67847.9	14946	24018.5	67821.8	23209	26.39	217.8	28.56	6.03875
12153	101953	7812	175502	107264	107228	-2.73	4676.1	-60.69	6.03985
87462	93338.4	61410	59886.2	89151.2	44023	14.56	195.8	-39.27	6.04095
75633.8	84895.9	58386	96983.7	79469.9	79979	13.65	933.9	97.58	6.04205
60204.8	78688.1	50142	67050.5	75277	58374	15.47	1149.5	1.19	6.05085
76624.5	92990.3	54002	247467	150264	107930	-2.73	4589.2	89.25	6.05085
6463.5	68266.2	6205	4159.1	68987.8	3951	-9.1	-38.5	19.04	6.05085
44081.2	83014.6	34800	85570.1	79330.1	70691	47.32	815.1	49.98	6.05194
262143	143793	119476	262143	68370	251277	85.54	146237	79.73	6.05524
64485.8	81914.6	51592	63741.7	78134.4	53464	0.91	1565.3	24.99	6.05634
94507.5	175189	35354	262143	68370.3	251276	4.55	34199	1.19	6.05744
57593.2	83446	45232	82996.1	84341	64491	21.84	256.3	40.46	6.05854
124004	150545	53982	262143	68370.3	251276	-3.64	30302.8	33.32	6.05854
140306	169033	54398	262143	82215.8	208960	-46.41	16901.5	0	6.06294
52922.2	79913.2	43401	94945.4	79810.4	77964	5.46	1007.6	102.34	6.06404
113252	103740	71545	262143	79002.5	217459	28.21	2869.9	192.78	6.06514
11885.2	75083.1	10374	44178.2	139356	20776	-28.21	1323.3	8.33	6.06843
8649.75	90626.7	6255	100585	90513.9	72828	34.58	2764.3	-1.19	6.07503
12111	109266	7264	190566	134138	93105	18.2	5104	1.19	6.07723
40020	79648.7	32929	58745.5	73976.2	52043	-5.46	156.2	-1.19	6.07833
11765.2	64924.8	11876	8401.8	66005.8	8342	20.02	-5.5	26.18	6.07943
16101	67541.1	15623	19938.6	65825.2	19851	0	6.6	-23.8	6.08163
6091.5	63853.6	6252	9370.9	65493.4	9377	-18.2	14.3	47.6	6.08163
19569.8	69146.2	18548	11808.5	72870.2	10620	18.2	92.4	28.56	6.08602
9642.75	67429.3	9372	4917	67273.6	4790	43.68	-12.1	14.28	6.09372
16805.2	113168	9732	262143	98983.1	173563	-12.74	9864.8	-13.09	6.09702
6471	71143	5961	6020.3	73499.7	5368	-11.83	-2.2	11.9	6.09702
40906.5	73285.3	36581	39116	74136.9	34578	-1.82	530.2	83.3	6.10142
6087.75	63681.8	6265	9768	65798.7	9729	-6.37	273.9	1.19	6.10251
47985	76945.1	40870	77756.8	75280.2	67692	13.65	768.9	57.12	6.10361
36774	74947.8	32156	94688	80617.8	76974	-12.74	1243	5.95	6.10471
12314.2	66668.9	12105	8422.7	68895.4	8012	16.38	116.6	4.76	6.10581
31651.5	86271.5	24044	189321	112293	110491	-0.91	5802.5	9.52	6.10911
79292.2	90854.2	57196	69114.1	83277.5	54390	-10.92	92.4	38.08	6.11131
120473	119521	66058	262143	101990	168446	-15.47	11260.7	26.18	6.1245
16569	148627	7306	258548	204157	82996	18.2	6961.9	-2.38	6.1256
5504.25	65219	5531	8803.3	66063.6	8733	45.5	108.9	45.22	6.1256
39073.5	71823.4	35653	41228	71256.9	37918	8.19	460.9	10.71	6.1289
31247.2	69452.9	29485	22690.8	68702.4	21645	24.57	37.4	4.76	6.1333
14530.5	71400.7	13337	10789.9	68733.2	10288	0	-9.9	0	6.1344
51148.5	79314.5	42263	56139.6	78059.2	47133	-11.83	489.5	-16.66	6.13989
9018.75	65461.6	9029	13174.7	64127.8	13464	14.56	122.1	-28.56	6.14319
11416.5	66612.5	11232	11612.7	65749.5	11575	-9.1	210.1	-38.08	6.14649
45016.5	96715.2	30504	64604.1	110026	38481	3.64	1027.4	7.14	6.14759
10226.2	73037	9176	127325	80573.7	103562	23.66	3659.7	-22.61	6.14979
77041.5	97612.2	51725	149390	105640	92677	-4.55	1820.5	-15.47	6.14979
18984	71853	17315	32071.6	69489.4	30247	34.58	1278.2	17.85	6.15309
20694	76003.2	17844	32227.8	74282.7	28433	-19.11	278.3	79.73	6.15418
57519	90356.1	41719	77881.1	88071.6	57953	-12.74	1928.3	9.52	6.15528
44897.2	76030.7	38700	70662.9	77465.5	59781	17.29	1480.6	0	6.16738
13542.8	66994.1	13248	14613.5	67458.6	14197	11.83	372.9	-13.09	6.16738
93878.2	105308	58423	167168	96442.1	113597	14.56	3056.9	19.04	6.17067
73374	88969.8	54048	59350.5	87214.5	44598	4.55	101.2	5.95	6.17177
7136.25	92354.1	5064	99277.2	98075.5	66339	-25.48	2913.9	17.85	6.17727
77847.8	96072.4	53104	148744	91589.9	106432	-3.64	311.3	1.19	6.18167
6566.25	67671.9	6359	6355.8	66032.6	6308	-19.11	28.6	28.56	6.18387
38070	77451.8	32213	86753.7	73228	77641	9.1	1.1	33.32	6.18497
5614.5	63560.5	5789	5239.3	61656.1	5569	3.64	36.3	7.14	6.18607
6872.25	68812.8	6545	3473.8	65213.1	3491	-15.47	-8.8	-42.84	6.18716
159381	172719	60475	262143	68369.4	251279	5.46	44112.2	-3.57	6.18826
67241.2	82968.8	53113	109150	79899.4	89528	6.37	366.3	7.14	6.19156
20693.2	103224	13138	262143	95317.3	180238	0.91	8838.5	-35.7	6.19156
32214.8	74802.5	28224	39640.7	75351.5	34477	17.29	78.1	-1.19	6.19486
80433	98084.5	53742	202655	106428	124790	-6.37	3369.3	1.19	6.19816
60650.2	94509.2	42057	52487.6	94480	36408	39.13	254.1	4.76	6.20036
21018	68576.9	20086	12785.3	68099.6	12304	38.22	41.8	-27.37	6.20146
46665	84481.7	36200	93302	121008	50531	4.55	2080.1	-24.99	6.20256
262143	210356	81670	262143	68369.7	251278	-40.95	93634.2	99.96	6.20366
8550.75	76387.9	7336	114646	79732	94234	-30.94	3192.2	13.09	6.20695
37171.5	77641.2	31376	56746.8	76513.9	48605	1.82	601.7	-11.9	6.20695
124064	102893	79020	262143	92062.1	186611	-4.55	6680.3	90.44	6.21135
70509.8	86509.9	53415	115818	85342.1	88939	-0.91	2339.7	1.19	6.21245
7029.75	68833.4	6693	4627.7	71952.8	4215	37.31	1.1	9.52	6.21245
6524.25	67101.9	6372	8310.5	69602.2	7825	-25.48	276.1	22.61	6.21355
85785	83537.7	67299	40890.3	77329.8	34654	-35.49	-18.7	-16.66	6.21795
6583.5	68128.3	6333	4447.3	70062.1	4160	-5.46	35.2	21.42	6.21795
262143	166747	103029	262143	68368.9	251281	25.48	40120.3	107.1	6.21795
59558.2	86923.4	44904	83070.9	108503	50175	4.55	2337.5	45.22	6.21795
56118.8	87504.1	42030	80940.2	87543.1	60593	-22.75	178.2	-39.27	6.22015
10945.5	64969.1	11041	6413	63989.4	6568	17.29	288.2	-14.28	6.22125
67765.5	121630	36513	262143	68368.6	251282	23.66	21956	52.36	6.22125
39472.5	112170	23062	262143	103186	166493	-12.74	11547.8	33.32	6.22234
13587	66910	13308	11478.5	68071.2	11051	9.1	312.4	10.71	6.22454
262143	194884	88154	262143	68368.6	251282	33.67	76794.3	101.15	6.22454
81904.5	84101.5	63824	119468	81070.2	96576	16.38	3511.2	26.18	6.22564
17858.2	106882	10950	255800	146690	114282	-12.74	7641.7	8.33	6.23334
12024	65076	12109	12983.3	64877.9	13115	-5.46	0	-21.42	6.24323
27084	77105.9	23020	33603.9	73338	30029	36.4	39.6	49.98	6.24983
6291.75	63799.5	6463	3067.9	64462.3	3119	6.37	33	0	6.25313
48354	75180.4	42151	78863.4	75697.4	68277	12.74	718.3	-4.76	6.25972
6677.25	64258.5	6810	6862.9	63823.9	7047	-49.14	344.3	-5.95	6.26192
79182	108200	47960	171549	167426	67150	46.41	3010.7	19.04	6.26302
65326.5	82008.2	52205	129175	84265.3	100464	10.92	1590.6	96.39	6.26522
54260.2	83968.9	42349	74693.3	79272.9	61750	-22.75	1129.7	-29.75	6.26852
120406	100428	78573	262143	103538	165927	26.39	12194.6	-1.19	6.27841
6741	67934.5	6503	3801.6	66067.8	3771	7.28	-9.9	-40.46	6.2894
15777.8	81137.1	12744	134319	97953.8	89866	10.92	3621.2	-16.66	6.2905
71844.8	102372	45993	144222	104492	90454	-26.39	1295.8	103.53	6.296
67260.8	84417	52217	114839	77478.2	97138	46.41	449.9	84.49	6.2982
55715.2	78648.9	46426	87278.4	79049.7	72358	21.84	1373.9	40.46	6.3026
14146.5	74394.6	12462	15848.8	79016.1	13145	8.19	257.4	-19.04	6.3048
8430	76171	7253	115443	72010.7	105063	10.01	85.8	20.23	6.30589
75754.5	84961.6	58434	123956	79007.6	102820	-10.01	1702.8	40.46	6.32568
63698.2	92580.1	45091	118417	88967	87230	23.66	445.5	44.03	6.32568
6459.75	66334.4	6382	10785.5	65466.2	10797	-10.92	134.2	28.56	6.32678
82843.5	88288.8	61494	55182.6	83092.8	43523	-12.74	157.3	23.8	6.32678
5460.75	64785.6	5524	2886.4	66280	2854	-0.91	-23.1	-9.52	6.32788
31013.2	92005.1	22091	211580	122917	112808	50.05	6023.6	-22.61	6.33228
6745.5	64858.1	6816	3269.2	66228.8	3235	0.91	24.2	-15.47	6.33668
10032.8	71937.2	9140	32894.4	71525.1	30140	24.57	1431.1	10.71	6.34217
110652	109235	66386	207347	121954	111425	42.77	4287.8	11.9	6.34767
47182.5	86070	35926	56520.2	87217.1	42470	16.38	5.5	33.32	6.34767
8624.25	90751.3	6228	132185	100202	86454	13.65	3911.6	45.22	6.34767
18458.2	69996.5	17282	14839	69657.5	13961	-11.83	718.3	-11.9	6.34767
115507	105176	71973	57688.4	91690.3	41233	-50.96	356.4	-10.71	6.35097
98758.5	101368	63849	262143	112480	152737	23.66	8883.6	3.57	6.35427
5830.5	66453.5	5750	3031.6	67234.8	2955	-16.38	-14.3	15.47	6.35866
70109.2	81297.3	56517	66985.6	91027.2	48227	0	12.1	0	6.35866
133828	100363	87388	262143	78501.1	218848	-0.91	3606.9	185.64	6.35976
35053.5	73705.9	31168	56306.8	73833.5	49979	-0.91	647.9	49.98	6.36086
8732.25	65276.2	8767	6868.4	70255.6	6407	6.37	147.4	-40.46	6.36416
11739	64212.3	11981	7265.5	65074.7	7317	-19.11	58.3	-1.19	6.36636
30733.5	73554.8	27383	44397.1	72482.9	40142	-49.14	147.4	59.5	6.36636
41904.8	74693.9	36767	66734.8	74689.7	58556	-9.1	236.5	10.71	6.36636
12658.5	64584.5	12845	7603.2	65016.1	7664	8.19	52.8	-46.41	6.36636
57423	77638.1	48472	91515.6	76723.7	78171	59.15	47.3	-3.57	6.36856
38758.5	92101.9	27579	56292.5	85316.8	43241	-7.28	574.2	52.36	6.36966
7464	66093.9	7401	3557.4	68853.4	3386	10.92	63.8	10.71	6.37515
262143	124229	138291	262143	68369.7	251278	18.2	143308	172.55	6.37735
77168.2	88405	57206	88823.9	83407.3	69792	13.65	-27.5	32.13	6.37845
9571.5	93932	6678	14191.1	100392	9264	22.75	357.5	-13.09	6.37845
19587	66704.1	19244	13522.3	68734.8	12893	13.65	226.6	44.03	6.38175
86601.8	107063	53011	194415	117060	108843	-28.21	6000.5	32.13	6.39384
209019	163366	83850	262143	68369.2	251280	18.2	23549.9	21.42	6.39494
58943.2	76921.2	50219	142924	75230.7	124506	30.94	1009.8	130.9	6.39604
262143	155447	110519	262143	68369.4	251279	0.91	110560	136.85	6.39714
84782.2	91019.6	61045	127651	88774	94236	-18.2	1576.3	82.11	6.39934
138401	173790	52191	262143	68369.4	251279	28.21	54095.8	33.32	6.40154
12614.2	70632.9	11704	24574	72750.7	22137	-17.29	168.3	-9.52	6.40484
106165	98572.1	70584	205141	102307	131410	10.01	1151.7	44.03	6.40484
6106.5	67079.4	5966	17697.9	66827	17356	10.92	645.7	-36.89	6.42133
59869.5	88034.5	44569	125174	89531.7	91626	5.46	1189.1	-20.23	6.42243
11849.2	76028.2	10214	100600	94778.1	69562	24.57	3107.5	-17.85	6.42353
57585	82092.9	45971	93450.5	79843.2	76705	45.5	1645.6	3.57	6.42902
7263	72130.3	6599	6868.4	79094.6	5691	16.38	-27.5	17.85	6.43012
6315	65370.4	6331	7421.7	65410	7436	-5.46	258.5	-54.74	6.43232
35124	76996.5	29896	36828	76277.1	31642	-7.28	471.9	58.31	6.43232
7926	67477.1	7698	25675.1	71580.5	23507	-24.57	639.1	5.95	6.43232
64770.8	83331.4	50939	113849	91055.8	81941	10.92	1701.7	-22.61	6.43782
14066.2	65916.8	13985	11839.3	65306	11881	50.05	49.5	14.28	6.43782
83191.5	99945.7	54550	70961	96035.1	48425	-16.38	-11	-15.47	6.44112
87198.8	100437	56898	173371	95154.7	119406	11.83	6265.6	21.42	6.44771
58831.5	78410.1	49172	88052.8	81257	71017	-23.66	1870	-7.14	6.44771
104195	184172	37077	262143	68369.4	251279	17.29	41198.3	33.32	6.44881
53811	164639	21420	262143	90671.5	189473	41.86	18197.3	-45.22	6.44991
13113	67007.7	12825	9871.4	67178.8	9630	6.37	-6.6	30.94	6.45211
45081.8	85448.8	34576	158683	145073	71684	21.84	3465	59.5	6.45321
57135	78390.5	47766	91523.3	74936.5	80042	10.92	1875.5	41.65	6.45321
6035.25	63640.6	6215	7069.7	63791.8	7263	17.29	58.3	-4.76	6.45431
82689	84807.4	63899	83160	95650.5	56978	51.87	1169.3	66.64	6.45541
254344	157089	106110	262143	70948.1	242146	-11.83	15679.4	-8.33	6.4598
4941	63146.1	5128	3605.8	64477.4	3665	14.56	42.9	-4.76	6.4609
80726.2	95258.7	55538	80117.4	91764.4	57218	5.46	1529	35.7	6.462
243613	141371	112933	262143	68369.4	251279	35.49	22930.6	-46.41	6.4642
8961	71749.3	8185	9796.6	71416	8990	6.37	332.2	17.85	6.4642
27750.8	87440.4	20799	214457	111209	126381	25.48	5970.8	-52.36	6.4664
262143	162575	105673	262143	68369.2	251280	3.64	98532.5	89.25	6.4664
228446	173297	86392	262143	68369.2	251280	28.21	51241.3	22.61	6.4675
27877.5	66873.3	27320	11843.7	65806.6	11795	-5.46	-11	-42.84	6.4686
262143	118365	145143	262143	68369.4	251279	30.94	259415	437.92	6.4697
7272	63450.6	7511	4195.4	66670.6	4124	13.65	-16.5	-9.52	6.4719
72097.5	92126.5	51288	109282	89574	79955	4.55	2802.8	109.48	6.4719
132620	177007	49102	262143	68368.9	251281	13.65	42411.6	30.94	6.4719
262143	153408	111988	262143	68368.9	251281	57.33	79095.5	78.54	6.4719
262143	221529	77551	262143	68368.9	251281	28.21	230932	160.65	6.473
109863	90245.7	79782	262143	78983.2	217512	6.37	2964.5	52.36	6.473
14313.8	64356.9	14576	9000.2	63104.4	9347	-35.49	-19.8	-24.99	6.4752
111390	94706.3	77081	106281	121352	57397	16.38	1989.9	21.42	6.47739
72265.5	84506.4	56043	79951.3	86527.8	60555	16.38	172.7	5.95	6.48509
19078.5	74650.9	16749	31322.5	72221.5	28423	10.01	292.6	53.55	6.48619
49544.2	90172.5	36008	90801.7	87615.8	67919	-14.56	1019.7	-26.18	6.48729
59122.5	79315.7	48851	75472.1	74932.4	66008	3.64	7.7	-4.76	6.49059
48891.8	76291.6	41999	107204	161644	43464	31.85	2174.7	23.8	6.49938
64835.2	86315.3	49227	151664	84110.5	118171	-32.76	1873.3	63.07	6.49938
12609	77113.1	10716	79587.2	98147	53143	-9.1	2158.2	46.41	6.50048
70428	92129	50099	61144.6	87357.4	45871	-9.1	52.8	-10.71	6.50598
71706.8	86385.5	54400	60148	85443.7	46134	41.86	-2.2	9.52	6.50928
103248	105040	64418	237550	104941	148351	30.94	3935.8	71.4	6.50928
93814.5	89920.5	68374	215120	86672.9	162659	29.12	2099.9	119	6.51038
9426.75	93054.9	6639	145772	109644	87130	-23.66	3771.9	0	6.51477
4943.25	63872.4	5072	3094.3	65184.2	3111	5.46	5.5	13.09	6.51697
10410.8	123916	5506	212564	134672	103441	-0.91	6039	15.47	6.52027
29797.5	69978.1	27906	13282.5	72624.9	11986	-3.64	58.3	-16.66	6.52137
54936	84209.3	42754	114176	79801.8	93765	35.49	964.7	90.44	6.52247
13254	87341.8	9945	125553	113207	72683	-3.64	3353.9	-26.18	6.52577
13062	126520	6766	144054	141531	66704	-3.64	4022.7	8.33	6.52906
93942.8	104536	58895	206667	93840.1	144332	2.73	2527.8	95.2	6.53346
51108.8	97407.8	34386	85617.4	89641.5	62594	-21.84	856.9	96.39	6.53456
146728	107970	89062	262143	92759	185209	2.73	10385.1	72.59	6.54006
18819.8	66668.7	18500	30949.6	65433.7	30998	-11.83	455.4	35.7	6.54006
32695.5	74027.7	28945	59117.3	71950.4	53847	0	723.8	36.89	6.54226
122498	120126	66830	262143	90227.2	190406	16.38	14656.4	-26.18	6.55105
52833	84212.1	41116	81822.4	83130.2	64505	3.64	1435.5	30.94	6.55435
96832.5	101785	62347	142111	101902	91396	56.42	2810.5	76.16	6.56095
10720.5	68251.3	10294	3990.8	68216.2	3834	-4.55	27.5	1.19	6.56205
53743.5	80296.7	43864	65796.5	79677	54119	21.84	1681.9	5.95	6.56534
6232.5	67434.9	6057	4473.7	69229.8	4235	22.75	-6.6	-3.57	6.56534
12588.8	96335.4	8564	193024	119187	106136	10.01	5481.3	8.33	6.56974
50250.8	80771.9	40772	68346.3	78452.1	57094	22.75	661.1	-38.08	6.58183
58490.2	84798.2	45204	99343.2	81366.7	80015	18.2	588.5	69.02	6.58623
9173.25	88162.2	6819	132425	110252	78716	5.46	3422.1	30.94	6.59063
39344.2	74781.5	34480	48664	72649.6	43899	-7.28	642.4	9.52	6.59173
77898	84514.9	60405	109678	77630	92591	17.29	1987.7	72.59	6.59393
32721	73850.7	29037	47032.7	72447.1	42546	-17.29	248.6	107.1	6.60602
55722	75285.5	48506	52233.5	75221.4	45508	0	-12.1	55.93	6.60602
71888.2	87420.6	53892	111780	82622.1	88664	-7.28	507.1	176.12	6.60822
70629.8	89061.5	51973	85627.3	80823.7	69431	23.66	22	21.42	6.60932
9126.75	63468.9	9424	3978.7	65762.4	3965	0.91	4.4	-7.14	6.61152
46875.8	90219.1	34051	61890.4	89815.1	45160	8.19	658.9	4.76	6.61152
15762	87215.3	11844	175029	85459.9	134223	-12.74	4780.6	22.61	6.61262
262143	170303	100878	262143	68369.7	251278	58.24	50446	60.69	6.61371
262143	154752	111015	262143	68369.7	251278	82.81	53353.3	71.4	6.61591
50026.5	81157.9	40397	70381.3	82051.2	56215	-15.47	1888.7	21.42	6.61701
59393.2	77395.9	50292	87428	79237.7	72310	14.56	1456.4	10.71	6.62031
72309	92584.5	51184	130985	93017.5	92286	3.64	2008.6	55.93	6.62141
35658	117296	19923	260809	136161	125531	-20.02	7153.3	-19.04	6.62471
48200.2	83740.3	37722	66585.2	77961.3	55973	-1.82	1239.7	9.52	6.62471
6746.25	67151	6584	14897.3	68140	14328	-14.56	47.3	7.14	6.62581
6500.25	68543.9	6215	7813.3	66534.9	7696	-8.19	-34.1	4.76	6.62801
15511.5	68858.7	14763	17712.2	71565.2	16220	28.21	551.1	17.85	6.6302
6352.5	65100.5	6395	3234	66005.4	3211	10.01	15.4	-15.47	6.6324
22888.5	109964	13641	262143	115327	148966	-27.3	7922.2	35.7	6.6324
48763.5	85910	37199	55401.5	80616.2	45038	-10.01	1131.9	40.46	6.6324
35958.8	116335	20257	262143	111551	154008	-13.65	7857.3	14.28	6.6346
115819	129602	58566	142215	170806	54566	-3.64	3030.5	21.42	6.6357
47933.2	85616.5	36691	123788	88615.9	91548	-38.22	-1.1	60.69	6.6368
58993.5	78377.4	49328	105069	75969.3	90639	0	979	-15.47	6.6401
149376	122840	79693	262143	117148	146651	-51.87	9814.2	20.23	6.6434
14940	128542	7617	163363	187505	57098	-21.84	4251.5	-20.23	6.6434
52336.5	130988	26185	262143	73793.9	232808	-38.22	15959.9	30.94	6.6456
49668	81857	39765	47416.6	77042.1	40335	22.75	1104.4	41.65	6.64779
5550	64858.2	5608	6372.3	66904.1	6242	27.3	106.7	26.18	6.65109
91205.2	103054	58001	234422	103944	147802	46.41	1527.9	1.19	6.65219
7924.5	67176.3	7731	14118.5	67740.7	13659	-6.37	473	15.47	6.65329
49097.2	84539	38061	93974.1	83711.9	73570	14.56	617.1	196.35	6.65439
12960	88262.1	9623	116794	97976.1	78123	3.64	3003	4.76	6.65769
167601	152994	71793	262143	137280	125144	-17.29	10415.9	45.22	6.65989
42675.8	82922.1	33728	65252	77073.7	55484	32.76	914.1	72.59	6.65989
78843	101554	50880	220123	107739	133897	39.13	3041.5	10.71	6.65989
84753	118864	46729	201451	129429	102004	45.5	2560.8	49.98	6.66099
124960	105628	77531	262143	85109.2	201856	-34.58	12615.9	41.65	6.66319
10543.5	64880.6	10650	5666.1	63541	5844	-9.1	25.3	53.55	6.66978
22536	109458	13493	117283	175726	43740	11.83	3517.8	44.03	6.67088
248206	188531	86280	262143	68368.6	251282	-18.2	29770.4	54.74	6.67088
15877.5	101626	10239	136311	104253	85688	-13.65	4088.7	14.28	6.67198
27225.8	70352	25362	20419.3	68411.6	19561	1.82	93.5	-5.95	6.67308
262143	123330	139299	262143	68368.4	251283	60.06	173205	196.35	6.67308
56939.2	83433.7	44725	108943	80216.6	89005	4.55	1265	65.45	6.67528
67296	91875.7	48003	59969.8	85275.6	46088	-20.93	304.7	-3.57	6.67968
40803.8	76466.6	34971	71211.8	73800.7	63237	1.82	653.4	28.56	6.68407
78785.2	101952	50644	148259	98358.1	98785	-2.73	151.8	22.61	6.69177
11773.5	67505.5	11430	18546	66272.1	18340	12.74	635.8	-3.57	6.69287
53248.5	87037.8	40094	92049.1	93565.3	64474	0.91	1608.2	11.9	6.70386
50662.5	79336.1	41850	61266.7	75941.4	52872	-6.37	850.3	15.47	6.70496
12272.2	73189	10989	24646.6	75369.3	21431	6.37	625.9	19.04	6.71156
71124.8	84002.8	55489	91038.2	80578.6	74043	0	1868.9	32.13	6.71925
7268.25	66010.5	7216	3081.1	69389.3	2910	-7.28	-25.3	-19.04	6.72805
8204.25	76276.6	7049	45333.2	72289.6	41098	-28.21	1326.6	-24.99	6.73354
71943	86435	54548	148252	82211.1	118182	27.3	1996.5	79.73	6.74564
6871.5	74917.8	6011	17295.3	83638.2	13552	-8.19	64.9	1.19	6.74894
73171.5	85355.7	56181	47791.7	74776.2	41886	49.14	49.5	24.99	6.75553
107500	91641.2	76877	67601.6	83133.3	53292	30.03	55	80.92	6.75993
9357	64171.2	9556	6105	64552.6	6198	-14.56	14.3	19.04	6.76982
5829.75	63687	5999	7531.7	63607.9	7760	-2.73	15.4	38.08	6.77422
16296	89295.5	11960	262143	68371.4	251272	30.03	-7.7	-3.57	6.77532
36535.5	94568.9	25319	39936.6	99369.2	26339	-22.75	454.3	3.57	6.77532
67564.5	84048.1	52683	96209.3	83432.7	75572	-5.46	2608.1	29.75	6.78082
8331	75172.9	7263	6350.3	87633.9	4749	29.12	-8.8	10.71	6.78851
102475	94528.6	71045	134714	100258	88059	-18.2	2861.1	-1.19	6.79071
15567.8	100221	10180	40612	91977.3	28937	21.84	1878.8	10.71	6.79071
121102	121108	65533	262143	77814.8	220778	-11.83	19572.3	23.8	6.79181
67986.8	78074.9	57068	102099	94481	70820	-47.32	2025.1	26.18	6.79401
72654	89184.1	53389	99369.6	90896.6	71645	1.82	2580.6	20.23	6.79511
52005.8	77026	44248	77795.3	84916.6	60040	-9.1	1425.6	-9.52	6.79511
32606.2	85243.5	25068	43400.5	90510.6	31425	-25.48	268.4	11.9	6.79511
10509.8	88815.9	7755	182267	102434	116612	14.56	4710.2	10.71	6.79731
69386.2	90206.3	50410	120061	89450	87963	14.56	159.5	45.22	6.79731
12205.5	71108.5	11249	9356.6	72739.5	8430	1.82	187	-9.52	6.79841
136730	123378	72628	262143	89581.7	191778	-34.58	15121.7	-16.66	6.79841
51405	80372.1	41916	59725.6	74365.9	52634	14.56	115.5	15.47	6.79951
93762	95673	64227	69800.5	96136.1	47583	34.58	202.4	-2.38	6.8006
262143	159563	107668	262143	68370.5	251275	16.38	80697.1	63.07	6.805
7806.75	66765.4	7663	11072.6	64285.4	11288	10.01	261.8	0	6.805
38760	78777.3	32245	49976.3	76016.5	43086	0	412.5	-3.57	6.805
94846.5	99696.2	62348	150363	114938	85735	12.74	4314.2	-9.52	6.8072
262143	127190	135072	262143	68370.3	251276	52.78	65824	4.76	6.8072
99122.2	111980	58011	262143	90402.4	190037	40.04	16965.3	11.9	6.8083
245201	189211	84929	262143	68370.3	251276	18.2	84698.9	63.07	6.8094
76557.8	85464.7	58706	250338	89190	183946	-5.46	3015.1	123.76	6.8094
133424	123397	70861	262143	94703.1	181407	20.02	3306.6	59.5	6.8105
7016.25	67451.5	6817	2687.3	66333.3	2655	5.46	26.4	10.71	6.8105
88169.2	92350.2	62569	163494	82615	129695	3.64	1918.4	58.31	6.816
16935.8	72132.4	15387	25249.4	72408.2	22853	8.19	14.3	8.33	6.816
15049.5	65726	15006	13743.4	65092.7	13837	3.64	299.2	-24.99	6.82479
41909.2	85894.6	31976	94349.2	95583.1	64690	21.84	2256.1	24.99	6.83139
8681.25	65132.7	8735	11592.9	64445.9	11789	12.74	52.8	16.66	6.83358
5868.75	65067.6	5911	8254.4	64423.1	8397	-2.73	78.1	-20.23	6.83688
9142.5	64170.8	9337	9971.5	66812.4	9781	4.55	312.4	5.95	6.83908
7213.5	68852.9	6866	3671.8	67348.2	3573	-11.83	-7.7	-11.9	6.84678
8233.5	66215.6	8149	7965.1	66658.3	7831	-30.03	75.9	20.23	6.85117
11906.2	82991.7	9402	4647.5	85411.8	3566	19.11	134.2	28.56	6.85557
69814.5	84407	54206	51264.4	81116	41418	2.73	1466.3	84.49	6.85557
86835	91054.6	62499	132926	86274.2	100974	-0.91	3439.7	14.28	6.85997
31461	93528.2	22045	90515.7	97998.4	60532	-6.37	1197.9	0	6.86107
7472.25	66589.8	7354	12430	65907.2	12360	0.91	107.8	-10.71	6.86107
15833.2	69640.8	14900	24007.5	71561.7	21986	18.2	398.2	7.14	6.86217
7201.5	69692.5	6772	4880.7	70145.1	4560	-10.01	28.6	-14.28	6.86437
17431.5	70470.1	16211	28042.3	70504.9	26066	20.02	86.9	11.9	6.86767
38988	82311.6	31042	112307	82938.5	88742	21.84	-55	-35.7	6.86876
29942.2	74524.1	26331	28066.5	70712.2	26012	35.49	97.9	34.51	6.87206
57658.5	141234	26755	262143	68370	251277	-0.91	24561.9	27.37	6.87646
71217	85284.5	54726	134006	81925.4	107198	0	181.5	32.13	6.87756
69797.2	90045.7	50799	105766	90505.9	76586	45.5	306.9	40.46	6.87756
11511.8	70852.2	10648	6347	74092.8	5614	42.77	-7.7	-44.03	6.87976
43283.2	82750.7	34279	86018.9	79517.8	70894	20.02	748	78.54	6.88525
55620	80163.5	45471	117687	83537.9	92326	-31.85	2248.4	10.71	6.88635
40803	71481.9	37409	35765.4	68995.7	33972	12.74	861.3	-24.99	6.88965
92314.5	101497	59607	236058	102784	150513	8.19	4283.4	98.77	6.89075
25292.2	130362	12715	262143	113636	151183	32.76	9601.9	2.38	6.89075
48924.8	87176	36780	102037	89815.2	74454	-12.74	1786.4	-3.57	6.89295
100428	96379.4	68289	247807	142304	114124	-18.2	5241.5	38.08	6.89515
6521.25	74507.8	5736	103360	81430.9	83185	9.1	2610.3	21.42	6.89845
29489.2	72731	26572	47844.5	78776.4	39803	14.56	774.4	7.14	6.89845
19823.2	67114.5	19357	20461.1	67782.4	19783	2.73	303.6	-8.33	6.89955
90914.2	94707.7	62911	76709.6	79177.9	63493	-20.93	45.1	67.83	6.89955
61880.2	83313.8	48676	88029.7	81050.8	71179	-1.82	144.1	29.75	6.90284
65155.5	77358.4	55198	61036.8	74734.8	53524	-10.92	372.9	-22.61	6.90284
53764.5	79082.3	44555	78468.5	79070.5	65037	-11.83	1504.8	-4.76	6.90284
10004.2	65583.5	9997	8562.4	64167.6	8745	-20.93	408.1	22.61	6.90394
59167.5	87094.1	44522	88096.8	79832.9	72320	11.83	1678.6	71.4	6.90834
262143	207075	82964	262143	68369.2	251280	-3.64	18849.6	53.55	6.90834
61747.5	83217.2	48628	140809	81288.6	113522	-13.65	1333.2	73.78	6.91054
30103.5	84701.3	23292	68801.7	82523.3	54639	-12.74	68.2	-14.28	6.91604
84777	106177	52327	124267	96821.7	84113	3.64	1570.8	3.57	6.91604
66148.5	87716.2	49422	114973	87618.9	85996	-10.01	761.2	19.04	6.92043
114970	116002	64953	262143	84067.6	204357	21.84	9939.6	5.95	6.92593
105055	100700	68370	262143	123327	139303	43.68	8701	5.95	6.93143
50328.8	76922.2	42879	79756.6	74697.1	69975	34.58	834.9	52.36	6.93253
60729	82991.4	47956	88256.3	81151.1	71274	-11.83	921.8	9.52	6.93363
8426.25	65205.2	8469	12812.8	65983	12726	-24.57	215.6	3.57	6.93583
55612.5	85099	42828	97111.3	85258.4	74647	-59.15	732.6	34.51	6.93583
130120	109979	77538	212687	96327.4	144701	26.39	3487	109.48	6.93912
5394	64191.2	5507	4714.6	66604	4639	-19.11	81.4	10.71	6.94352
218550	164440	87101	262143	111258	154414	-39.13	15804.8	10.71	6.94352
262143	135972	126348	262143	68369.4	251279	35.49	79046	45.22	6.94352
6470.25	68238.5	6214	3831.3	71801	3497	-14.56	-2.2	15.47	6.94572
262143	142815	120294	262143	68369.7	251278	69.16	52467.8	-3.57	6.94572
92887.5	104605	58195	185702	100135	121537	52.78	2512.4	9.52	6.94682
262143	151925	113081	262143	68369.7	251278	-22.75	47635.5	5.95	6.94682
262143	141695	121245	262143	68369.4	251279	41.86	85196.1	111.86	6.94792
63173.2	91355.1	45319	260253	85989.2	198350	9.1	3208.7	120.19	6.94902
262143	144887	118574	262143	68369.4	251279	32.76	75156.4	46.41	6.94902
110426	103632	69832	181423	97065.4	122492	-34.58	3676.2	117.81	6.95012
43693.5	132686	21581	262143	92221.7	186288	5.46	14979.8	22.61	6.95561
27726	86848.8	20922	37769.6	95688.4	25868	-3.64	145.2	34.51	6.95561
34594.5	87478.7	25917	76217.9	96156	51947	-14.56	763.4	-11.9	6.95671
53777.2	80622.8	43714	76110.1	78146.8	63828	6.37	1802.9	-3.57	6.96001
65982	92825.8	46584	57842.4	95410.6	39731	-10.01	260.7	26.18	6.96331
13484.2	65815.4	13427	17212.8	67609.1	16685	19.11	8.8	29.75	6.96441
5862.75	66612.5	5768	14034.9	66986.5	13731	-1.82	-14.3	-10.71	6.9743
69951.8	83589.1	54844	95210.5	78482.1	79505	10.01	2096.6	49.98	6.9798
6797.25	74058.9	6015	6799.1	72571	6140	-28.21	-20.9	-5.95	6.98749
37749.8	74855.3	33050	49066.6	72903.5	44108	41.86	877.8	-13.09	6.98969
57029.2	83312.2	44861	71492.3	82385	56871	23.66	1263.9	66.64	6.99299
208973	174249	78596	262143	95368.1	180142	30.94	9751.5	82.11	6.99849
74707.5	95277.6	51387	147504	87996.5	109855	-27.3	2346.3	36.89	6.99849
5005.5	64549.5	5082	10180.5	67495.1	9885	-6.37	27.5	-21.42	6.99959
45457.5	140305	21233	262143	68369.7	251278	33.67	17088.5	14.28	7.00289
92911.5	92195.4	66045	63050.9	89771.8	46029	13.65	119.9	-45.22	7.01388
9398.25	74136.2	8308	6785.9	79985.8	5560	0.91	14.3	26.18	7.01718
18613.5	78170.7	15605	244386	87795.9	182424	33.67	6919	9.52	7.01718
12148.5	65420.2	12170	13338.6	66299.5	13185	15.47	267.3	10.71	7.02048
16539	72130.2	15027	15675	72671	14136	-4.55	40.7	9.52	7.02487
9045.75	69206.4	8566	6037.9	72698.8	5443	-36.4	7.7	-3.57	7.02597
60364.5	78813.6	50195	69227.4	76284.8	59473	-25.48	3.3	0	7.03037
70522.5	99596.2	46405	96830.8	107962	58779	10.01	1600.5	-4.76	7.03367
43464	72887.8	39080	47199.9	69871.8	44271	4.55	1249.6	-23.8	7.03916
40928.2	101883	26327	89173.7	103442	56496	-5.46	1502.6	10.71	7.03916
43874.2	85652.2	33570	58265.9	90421.9	42230	-10.01	73.7	57.12	7.04246
74101.5	81290.9	59740	106384	76823.9	90753	-35.49	1795.2	53.55	7.04356
98064	100534	63926	255208	97179.1	172108	8.19	2247.3	213.01	7.04356
11901.8	71961.7	10839	9398.4	82920.5	7428	7.28	40.7	-35.7	7.04686
7341.75	66010.3	7289	4626.6	67170.8	4514	10.01	-2.2	3.57	7.04906
57211.5	79745.9	47017	97201.5	76090.2	83719	5.46	1822.7	67.83	7.05346
5155.5	67398.9	5013	15730	67776.5	15210	16.38	509.3	-8.33	7.05675
76049.2	88344.7	56415	151621	82734.8	120102	20.93	1810.6	227.29	7.06115
10212.8	126762	5280	124395	119214	68384	-3.64	3241.7	5.95	7.06335
15837.8	81051.3	12806	75623.9	73367	67552	10.92	2039.4	-22.61	7.06775
86700	152795	37187	262143	68370	251277	-1.82	24495.9	14.28	7.06775
77385.8	86176.2	58851	123898	80477	100896	1.82	3130.6	27.37	7.06885
62854.5	85475.4	48192	63840.7	87026.1	48076	24.57	1096.7	-1.19	7.06995
56640.8	83845.5	44272	71494.5	83205.4	56312	44.59	730.4	-42.84	7.06995
96492.8	98405.7	64262	42457.8	122486	22717	50.96	983.4	-16.66	7.07544
5007	64454.7	5091	13564.1	65090.2	13657	19.11	24.2	57.12	7.07984
52959.8	166304	20870	262143	79221.4	216858	20.93	16090.8	67.83	7.08424
6503.25	66781.1	6382	3631.1	66452.9	3581	8.19	-6.6	32.13	7.08534
7409.25	67826.9	7159	6777.1	67849.7	6546	4.55	-41.8	-8.33	7.08534
46323	81998.3	37023	68999.7	78389.3	57686	22.75	170.5	0	7.08974
49958.2	77200.3	42410	87497.3	74983.6	76473	-5.46	1114.3	-29.75	7.08974
40007.2	75457.3	34747	39674.8	73624.6	35316	44.59	45.1	-10.71	7.08974
66758.2	81434.5	53725	98340	79205.7	81368	15.47	1585.1	48.79	7.09193
72850.5	98332.3	48553	207974	91548.1	148881	-1.82	1492.7	38.08	7.09633
205222	155174	86673	262143	94886.7	181056	60.06	13768.7	26.18	7.09853
96486	169458	37315	262143	68369.4	251279	-1.82	38033.6	59.5	7.09853
262143	130427	131720	262143	68369.7	251278	16.38	61842	122.57	7.10183
51618	86497.7	39109	46447.5	91749.8	33177	39.13	1020.8	7.14	7.10293
262143	149323	115051	262143	68369.4	251279	4.55	158682	182.07	7.10293
67407.8	86700.2	50953	142560	90691.1	103018	10.92	1060.4	155.89	7.10513
76996.5	83345	60544	71529.7	94992.2	49349	-3.64	410.3	-10.71	7.10623
45770.2	92332.3	32487	68704.9	92409.3	48725	-20.93	1233.1	52.36	7.10732
148869	148459	65717	262143	108293	158642	-47.32	20739.4	85.68	7.10732
142082	212001	43922	262143	68369.7	251278	25.48	30684.5	3.57	7.10842
26820	78558.8	22374	46318.8	76222.2	39825	-24.57	8.8	29.75	7.10842
54768.8	77426.2	46358	57766.5	77956.2	48563	40.04	713.9	8.33	7.11172
7977	64788.8	8069	5871.8	62950.2	6113	-9.1	-4.4	-5.95	7.13041
15594.8	76716.5	13322	137523	108752	82874	-34.58	3405.6	16.66	7.13041
7289.25	63314.6	7545	5194.2	63026.7	5401	-9.1	-6.6	-23.8	7.13151
62633.2	81052.3	50643	94000.5	77139.2	79861	7.28	36.3	13.09	7.13261
29989.5	94240.8	20855	144049	127274	74174	15.47	4197.6	-10.71	7.13371
47715.8	74846.8	41780	48662.9	73967.2	43116	45.5	957	54.74	7.1414
73935.8	81320	59585	61059.9	77016.5	51958	7.28	53.9	-11.9	7.1414
48095.2	82531.8	38191	81438.5	79907.1	66792	9.1	456.5	38.08	7.1414
9378.75	97331.1	6315	121910	105222	75930	-7.28	3657.5	-7.14	7.1436
99465.8	98144.9	66418	171695	143897	78196	31.85	2494.8	30.94	7.1447
52328.2	74826.7	45831	55515.9	72244.2	50361	14.56	1116.5	40.46	7.1447
135740	125034	71147	262143	68368.4	251283	10.01	14569.5	-5.95	7.148
32763.8	92787.9	23141	262143	136445	125910	9.1	7823.2	24.99	7.1502
6927.75	67401.6	6736	3715.8	71983.1	3383	28.21	-5.5	30.94	7.1513
57657.8	80146.3	47147	98104.6	77724.6	82720	42.77	825	170.17	7.1524
65061	83778.8	50894	108374	89908.5	78996	-28.21	1509.2	15.47	7.1568
69203.2	87282.9	51961	112985	81372.1	90997	2.73	3507.9	13.09	7.15789
95393.2	97852.4	63889	63376.5	97459.8	42617	-2.73	45.1	8.33	7.16119
38106	87221.1	28632	54621.6	84458.3	42384	-12.74	1281.5	-1.19	7.16119
170667	108581	103009	262143	81692.3	210299	-50.05	7568	39.27	7.16119
11066.2	68496.2	10588	3863.2	70093.8	3612	-2.73	7.7	-29.75	7.16119
13105.5	105062	8175	219238	153191	93791	2.73	5889.4	22.61	7.16559
21801.8	99644.3	14339	41081.7	106357	25314	10.92	477.4	-39.27	7.16669
47851.5	166401	18846	262143	79923.2	214954	-22.75	20017.8	-61.88	7.16669
119867	103725	75735	262143	103932	165299	25.48	8488.7	1.19	7.16889
11683.5	104175	7350	150449	127120	77563	20.93	4095.3	-26.18	7.16999
24379.5	115343	13852	262143	135376	126904	26.39	8283	64.26	7.17109
99571.5	106473	61288	77314.6	98962.7	51200	0.91	-2.2	-23.8	7.17658
126310	117252	70599	262143	80550.1	213281	27.3	5395.5	128.52	7.17768
58418.2	80700.2	47441	89992.1	78472	75157	-20.93	1687.4	36.89	7.17878
8682.75	95124.1	5982	156813	129970	79071	27.3	3971	-30.94	7.18098
164768	123235	87623	262143	122484	140262	45.5	7392	-3.57	7.18318
174083	150811	75649	262143	68367.8	251285	25.48	31563.4	-4.76	7.18538
262143	157871	108822	262143	68367.5	251286	91.91	262143	659.26	7.18648
85106.2	99873.3	55846	155326	133000	76537	20.93	4843.3	-16.66	7.18648
7365.75	65981.7	7316	3014	65557.8	3013	-9.1	-25.3	36.89	7.18868
32555.2	78560.3	27158	34521.3	84291.6	26840	3.64	-4.4	-5.95	7.18978
129456	116539	72800	262143	82436.7	208400	45.5	7843	32.13	7.18978
8056.5	66606.6	7927	13767.6	66270.5	13615	-26.39	130.9	22.61	7.19417
32423.2	79301.8	26795	46955.7	85359.3	36051	-10.92	727.1	35.7	7.19527
118486	118787	65370	190171	124724	99925	-0.91	2191.2	-2.38	7.19637
64698.8	86814.3	48841	79721.4	80275	65084	-16.38	83.6	0	7.19857
11013	102347	7052	168395	108119	102072	24.57	4422	-9.52	7.19967
178516	126468	92508	262143	77621.5	221328	31.85	16065.5	95.2	7.20297
67637.2	106503	41620	262143	94819.1	181185	14.56	13523.4	49.98	7.20297
62897.2	86227.8	47804	151320	86196	115051	34.58	2874.3	-5.95	7.20407
213858	168572	83142	262143	88854.3	193348	10.92	24552	14.28	7.20407
46832.2	82438.8	37230	73387.6	81520.2	58998	-2.73	1215.5	21.42	7.20407
57317.2	89481.5	41979	111169	83910.2	86826	21.84	1565.3	54.74	7.21286
54732	85123.1	42138	65693.1	82637.8	52098	-14.56	1602.7	15.47	7.21286
20787	105654	12894	243948	127797	125100	18.2	6600	39.27	7.21396
20104.5	74008.2	17803	11994.4	80039.2	9821	-21.84	-8.8	-3.57	7.21506
6927	77009	5895	49699.1	87780.1	37105	13.65	1530.1	2.38	7.21836
16206.8	65628.1	16184	13410.1	66811.9	13154	-10.92	67.1	21.42	7.21946
63529.5	85712.2	48575	152295	85840.1	116272	40.04	1670.9	84.49	7.22056
13020.8	65404.1	13047	23524.6	66108.1	23321	13.65	709.5	16.66	7.22276
16140.8	68240.8	15501	14986.4	68247.4	14391	-0.91	811.8	-3.57	7.22386
9175.5	66821.4	8999	5882.8	67131.3	5743	-3.64	24.2	9.52	7.22386
55598.2	85414.3	42659	88721.6	89715.5	64810	13.65	118.8	63.07	7.22386
18303.8	67748.5	17706	8549.2	67268.6	8329	-9.1	29.7	1.19	7.22496
110111	99278.4	72687	76442.3	98039.6	51099	-12.74	255.2	8.33	7.22715
5868	63638.1	6043	5295.4	66266.8	5237	-11.83	20.9	21.42	7.22715
12721.5	108148	7709	198173	164423	78988	-7.28	5208.5	38.08	7.22825
24821.2	69203	23506	39748.5	68488.4	38035	11.83	52.8	54.74	7.22825
147252	137836	70013	262143	68367.3	251287	56.42	4876.3	628.32	7.23045
17376	66484.9	17128	14837.9	67858.8	14330	5.46	14.3	-21.42	7.23155
41061.8	72489.4	37123	50865.1	70217.3	47474	9.1	1173.7	35.7	7.23375
5145	62977.7	5354	9196	63425.5	9502	12.74	213.4	5.95	7.24145
123043	100839	79966	262143	106777	160894	17.29	8805.5	-17.85	7.24145
5367	67601.7	5203	5819	71602.3	5326	20.93	96.8	-3.57	7.24474
73839	90771.4	53311	118202	80649.5	96051	-20.02	1933.8	77.35	7.24584
9536.25	70625.8	8849	5514.3	71124.8	5081	2.73	-31.9	22.61	7.24914
54468	76432.2	46703	104353	75983.9	90004	-6.37	1475.1	-19.04	7.25134
8117.25	64162.6	8291	9948.4	64674	10081	40.95	108.9	-3.57	7.25684
26313	93294.1	18484	175589	101426	113456	-16.38	4737.7	-7.14	7.25904
10350.8	74023	9164	4895	74173.1	4325	-16.38	1.1	-15.47	7.25904
24817.5	133643	12170	201156	160057	82364	38.22	5662.8	23.8	7.26563
28770	72099.4	26151	33679.8	72179.2	30580	12.74	129.8	-32.13	7.27003
42786	119016	23560	262143	101129	169880	27.3	11416.9	52.36	7.27113
67470.8	90840.7	48676	124563	85501.6	95476	31.85	158.4	8.33	7.27113
18368.2	72643.9	16571	42689.9	72324.4	38683	-15.47	1111	-16.66	7.27333
53998.5	80756.9	43821	75358.8	76677.4	64409	33.67	459.8	13.09	7.27553
49139.2	77774	41407	62516.3	75275	54428	-18.2	629.2	7.14	7.27663
81876	84332.5	63627	131644	79720.9	108220	67.34	2550.9	26.18	7.27663
37907.2	80979.5	30678	78371.7	81072.2	63353	12.74	760.1	9.52	7.27663
262143	172370	99668	262143	68367.8	251285	2.73	75132.2	20.23	7.27772
50631.8	79095.2	41952	81920.3	74850.5	71726	-23.66	915.2	0	7.27772
75648	97465.2	50866	100794	84838.9	77861	9.1	899.8	20.23	7.27772
76305	86878.5	57560	143678	84835.5	110992	-1.82	2297.9	92.82	7.27882
262143	138638	123918	262143	68368.1	251284	22.75	111418	153.51	7.27992
12977.2	80476.6	10568	88456.5	117212	49458	6.37	1828.2	9.52	7.28102
6092.25	64086.9	6230	2063.6	65746.3	2057	1.82	-42.9	5.95	7.28212
63251.2	97475.3	42526	160545	99903.9	105316	10.01	733.7	67.83	7.28212
38904	72360.2	35235	53365.4	73631.6	47498	23.66	1364	21.42	7.28652
12594.8	71899.8	11480	19566.8	72049.1	17798	-6.37	71.5	9.52	7.29751
116426	122511	62281	98590.8	145484	44412	-32.76	830.5	-2.38	7.30301
7841.25	68055.1	7551	8881.4	68492.8	8498	-14.56	156.2	36.89	7.30301
61908	89956.2	45102	76454.4	99051.4	50585	-20.02	1095.6	29.75	7.30521
9588	66868.1	9397	8147.7	68413.5	7805	-11.83	15.4	-24.99	7.30961
5343.75	65009.8	5387	3921.5	70065.3	3668	4.55	56.1	-16.66	7.30961
18150	116228	10234	228549	177423	84421	-11.83	6002.7	-2.38	7.3118
75204	101361	48624	191555	135532	92626	21.84	5243.7	-19.04	7.3118
5811	65524.7	5812	2981	67366.5	2900	20.02	-15.4	-40.46	7.3129
60705.8	84308	47189	81433	86612.4	61617	2.73	1085.7	67.83	7.314
44796	79058.3	37134	54194.8	79415.8	44723	-0.91	742.5	-15.47	7.3151
45112.5	79167	37345	78768.8	80260.5	64318	-8.19	1247.4	22.61	7.3173
80025.8	97082.1	54022	172259	95568.8	118126	20.93	4622.2	72.59	7.3173
13330.5	65909.3	13255	5024.8	65080.1	5060	-2.73	25.3	5.95	7.3261
13510.5	67011.6	13213	4669.5	67494.6	4534	-5.46	-4.4	-13.09	7.3272
48147	83009.6	38012	73155.5	80599.8	59483	-58.24	821.7	38.08	7.3272
15829.5	75016.4	13829	62185.2	99938	40779	-18.2	1202.3	-47.6	7.32829
16923.8	131334	8445	262143	118358	145151	-10.01	9011.2	-10.71	7.32829
56082	80403.2	45712	70686	78379.7	59103	7.28	161.7	10.71	7.32939
33144.8	78919.3	27524	54167.3	76743.2	46257	33.67	1439.9	17.85	7.32939
13267.5	69957.3	12429	10804.2	66081.6	10715	4.55	355.3	26.18	7.33159
13510.5	165903	5337	254065	221279	75246	-55.51	6686.9	-15.47	7.33269
6948.75	64530.7	7057	10549	64762.5	10675	0.91	600.6	-15.47	7.34039
7468.5	68340.6	7162	2984.3	65763	2974	-17.29	-15.4	-1.19	7.34039
64442.2	83890.3	50343	124420	81590.4	99938	40.95	1122	128.52	7.34149
10654.5	67804.8	10298	14720.2	69468.1	13887	-21.84	313.5	15.47	7.34259
55443.8	80875.2	44928	92428.6	79005.1	76671	-0.91	1211.1	61.88	7.35248
85386.8	88181.4	63459	82515.4	104199	51898	68.25	732.6	30.94	7.35468
31886.2	74520.3	28042	75031	74215.6	66256	0	537.9	41.65	7.35578
61891.5	83443.8	48609	100032	78661	83341	11.83	2096.6	51.17	7.36018
90910.5	96309.7	61862	214208	98084	143126	-16.38	4540.8	19.04	7.36567
5783.25	69099.6	5485	3092.1	69925.4	2898	-14.56	4.4	-48.79	7.36567
63865.5	95408.8	43869	116724	125779	60818	-23.66	2561.9	-21.42	7.37007
5618.25	65237	5644	8826.4	67261.3	8600	3.64	30.8	-45.22	7.37007
13944	127827	7149	229180	158450	94790	18.2	6439.4	14.28	7.37117
42873	142843	19670	262143	75541.2	227423	3.64	16544	80.92	7.37227
31392	90003.8	22858	18982.7	88324.5	14085	40.04	-9.9	-28.56	7.37886
41235.8	80751.4	33466	97651.4	78144	81896	30.03	855.8	29.75	7.38106
6910.5	64559.7	7015	5192	63600.5	5350	14.56	113.3	-24.99	7.38326
119499	105888	73960	149752	105831	92734	-22.75	3229.6	-16.66	7.38436
110449	109794	65927	195006	98947.8	129158	45.5	2742.3	-30.94	7.38546
15542.2	69079.5	14745	9244.4	69073.2	8771	-27.3	170.5	52.36	7.38656
31501.5	82161.9	25127	49172.2	84543.6	38117	-15.47	1185.8	4.76	7.38876
19008	66462.6	18743	13105.4	65588.1	13095	-11.83	883.3	10.71	7.38986
55728	78524.8	46510	46291.3	76430.3	39693	10.01	1637.9	-3.57	7.39206
49213.5	82361	39160	66774.4	76489.7	57212	1.82	77	-42.84	7.39206
84399	90785.1	60926	59413.2	96290.6	40437	-13.65	570.9	38.08	7.39316
97758.8	99447.7	64423	262143	68368.9	251281	2.73	2814.9	257.04	7.39426
57528.8	81859.5	46057	95960.7	76102.5	82637	17.29	2028.4	-5.95	7.39536
53202.8	76273.6	45713	46842.4	75634.8	40588	-14.56	811.8	28.56	7.39645
43575	76800	37184	44232.1	74143.7	39097	9.1	1344.2	4.76	7.40305
24484.5	71705.1	22378	45443.2	69834.6	42646	-5.46	34.1	-16.66	7.40965
13395.8	83498.6	10514	12292.5	79455.7	10139	31.85	34.1	-26.18	7.41185
63807	85573.9	48866	132733	81647.9	106540	-14.56	1566.4	124.95	7.41844
112338	138301	53233	151474	141602	70105	-13.65	1014.2	67.83	7.42284
16116	67660.4	15610	21710.7	67023.1	21229	-0.91	358.6	39.27	7.43163
77874.8	86219.7	59193	133967	79672.3	110197	-8.19	2315.5	2.38	7.43383
82674.8	89246.8	60710	152027	84599.6	117769	-0.91	1606	49.98	7.43713
51500.2	79433.3	42490	66573.1	81926.9	53254	43.68	1269.4	32.13	7.43823
9479.25	109894	5653	123358	122358	66072	-30.03	3375.9	15.47	7.43933
17436	74137.8	15413	53045.3	80010.5	43449	4.55	1575.2	8.33	7.44812
8859.75	77232.3	7518	80718	96380.4	54886	27.3	2475	-16.66	7.45032
92781.8	124729	48750	262143	148175	115943	6.37	7711	52.36	7.45142
262143	130968	131176	262143	68369.2	251280	33.67	113716	117.81	7.45472
11475	64953	11578	8853.9	66178.1	8768	-17.29	22	-27.37	7.45582
8154	102117	5233	129881	114036	74642	25.48	3382.5	-24.99	7.45802
7673.25	65495.5	7678	7706.6	69701.9	7246	4.55	563.2	-8.33	7.45802
72973.5	84741.6	56435	89838.1	83501.8	70509	1.82	621.5	11.9	7.45912
262143	155338	110596	262143	68368.6	251282	-36.4	82485.7	111.86	7.46461
7398.75	66078.6	7338	9951.7	65978.2	9885	6.37	722.7	-16.66	7.46681
262143	150715	113989	262143	68368.9	251281	43.68	94905.8	80.92	7.46681
8827.5	64187.2	9013	11869	64396.6	12079	34.58	-4.4	-35.7	7.47121
66951.8	86068.1	50980	90347.4	83982.4	70503	-8.19	2866.6	45.22	7.47341
23686.5	70435.1	22039	39667.1	68693.1	37844	-26.39	245.3	69.02	7.47341
66804	83001.3	52747	108921	78843.4	90537	1.82	2167	-8.33	7.47451
40258.5	81261	32468	69131.7	82312	55042	2.73	874.5	29.75	7.47781
60672	96194.5	41335	103678	97258.3	69862	-0.91	1998.7	-7.14	7.4855
50453.2	95657.7	34566	87431.3	98429.9	58213	-10.92	745.8	58.31	7.4888
7889.25	63886.1	8093	3142.7	62582.8	3291	-1.82	7.7	-21.42	7.4888
59883.8	83855.9	46801	122289	94733.3	84599	40.04	2.2	-8.33	7.491
80628.8	102262	51672	165991	92342.4	117805	-8.19	298.1	39.27	7.4943
8893.5	69345	8405	2756.6	68301.1	2645	32.76	-12.1	53.55	7.4965
182701	132194	90575	262143	68368.6	251282	-14.56	23917.3	11.9	7.49869
5466	64277.7	5573	6413	65906	6377	16.38	84.7	-21.42	7.50199
6831	71116.2	6295	19763.7	74929.6	17286	8.19	436.7	45.22	7.50639
14761.5	72803.3	13288	25073.4	72847	22557	0.91	752.4	-22.61	7.50749
62760.8	76659.5	53654	61355.8	73215.8	54920	27.3	1426.7	-8.33	7.50969
72596.2	85856.8	55414	145296	77242.1	123276	-3.64	224.4	8.33	7.50969
54214.5	79292.1	44809	102990	76280.6	88483	11.83	1104.4	85.68	7.51189
5118.75	63606.8	5274	5762.9	61863.6	6105	30.94	-14.3	8.33	7.51189
31063.5	135106	15068	262143	88650.7	193792	35.49	14489.2	28.56	7.52948
51942.8	83207.9	40911	110989	81703.9	89026	20.93	1685.2	27.37	7.53058
30291.8	96163.5	20644	250281	130727	125471	-17.29	7107.1	-57.12	7.53277
7348.5	67139.5	7173	7538.3	68835.2	7177	-7.28	137.5	-2.38	7.53277
112624	112533	65589	251946	96023	171954	5.46	2160.4	182.07	7.53827
7554	64418.9	7685	7570.2	63695	7789	-20.93	45.1	4.76	7.53827
25458.8	79640.3	20950	33870.1	119939	18507	12.74	426.8	-40.46	7.54157
9600.75	67735.5	9289	7500.9	68608.4	7165	20.02	-4.4	34.51	7.54267
8445.75	65767.7	8416	13181.3	65762	13136	-4.55	-6.6	-15.47	7.54707
7199.25	89205.9	5289	111349	98771.6	73881	-9.1	2904	20.23	7.54707
8034	90156.9	5840	55925.1	102078	35905	5.46	1353	5.95	7.54817
27417.8	107134	16772	262143	124757	137706	7.28	8915.5	35.7	7.55036
11310.8	72779.7	10185	7176.4	76835.9	6121	35.49	2.2	-1.19	7.55146
37097.2	75998.9	31990	29696.7	74561.5	26102	35.49	564.3	-4.76	7.55696
52931.2	79765	43489	86968.2	75438.8	75552	-41.86	1026.3	52.36	7.56246
5901.75	72675.1	5322	4044.7	72722.5	3645	-4.55	29.7	-24.99	7.56356
23120.2	69399.9	21833	19860.5	71819.1	18123	-18.2	135.3	-23.8	7.56356
102882	100836	66866	91186.7	104177	57364	3.64	5.5	-42.84	7.56356
62447.2	79127.3	51721	97702	79002.5	81048	10.01	927.3	48.79	7.56576
42819	91305.6	30734	66933.9	87682.5	50028	-18.2	227.7	-14.28	7.57675
114520	124834	60121	262143	70661.6	243128	47.32	17428.4	65.45	7.58115
67224	87902.6	50119	129829	86011.7	98922	27.3	2535.5	76.16	7.58884
74177.2	86550.5	56167	81019.4	83565.8	63539	2.73	193.6	4.76	7.59214
42077.2	71929.9	38337	49197.5	71693.7	44972	-29.12	431.2	20.23	7.59324
25936.5	124425	13661	237137	207142	75026	17.29	5952.1	47.6	7.59434
20430	70077.5	19106	23246.3	71588.3	21281	10.01	735.9	20.23	7.59764
16050	99815.2	10538	207260	119562	113606	16.38	5766.2	24.99	7.59764
69579.8	83153.6	54838	83351.4	80233.2	68083	1.82	386.1	33.32	7.59874
66602.2	88257.1	49456	114234	83680	89465	-0.91	2138.4	36.89	7.59983
105150	99595.5	69191	262143	80304.6	213933	14.56	8391.9	52.36	7.60423
20170.5	71046.6	18606	59499	72380	53873	18.2	166.1	32.13	7.60533
15960	68501.8	15269	38431.8	69014	36495	25.48	537.9	8.33	7.60643
6909.75	76107.1	5950	8737.3	73420.6	7799	-14.56	8.8	-7.14	7.61083
99034.5	91110.2	71236	59405.5	89394	43551	22.75	67.1	-1.19	7.61083
15386.2	123694	8152	262143	127128	135138	21.84	7691.2	1.19	7.61083
38323.5	81235.9	30917	85363.3	78415.1	71343	-5.46	663.3	61.88	7.61193
50170.5	75105.6	43778	28889.3	72021.1	26288	-6.37	199.1	7.14	7.61303
41336.2	72809.2	37207	36333	71830.8	33149	-8.19	358.6	54.74	7.61303
56075.2	80286.4	45773	81910.4	80095.5	67021	-10.92	1518	20.23	7.61633
7139.25	67002.4	6983	9079.4	64881.4	9171	-5.46	443.3	-11.9	7.62072
8366.25	65687.1	8347	3577.2	68408.3	3427	4.55	22	19.04	7.62182
46578	104585	29187	103454	112916	60044	13.65	783.2	77.35	7.63172
98604	92676	69728	121971	84087.3	95062	1.82	2214.3	-21.42	7.63501
68820.8	85860.2	52530	135818	115434	77109	36.4	2490.4	-11.9	7.63721
12818.2	65399.5	12845	16995	64258	17333	0	313.5	24.99	7.63831
54386.2	78081.4	45648	64630.5	78322.9	54079	-8.19	1296.9	28.56	7.64051
47472	117397	26501	262143	82746.8	207619	27.3	14220.8	-29.75	7.64381
54972	78494.1	45897	73071.9	76095.5	62932	-20.02	1538.9	-36.89	7.64381
86154	89767.4	62898	185240	94609.3	128316	-59.15	750.2	22.61	7.64711
8541	70257.7	7967	7189.6	70588.4	6675	-2.73	35.2	27.37	7.65041
6279.75	65180.5	6314	8371	64938.7	8448	26.39	38.5	16.66	7.6592
50644.5	80889	41032	96706.5	77361.4	81924	-10.92	1368.4	22.61	7.6603
40499.2	125445	21158	262143	94782.5	181255	34.58	9461.1	5.95	7.6625
77910	167002	30574	262143	68369.7	251278	-8.19	35338.6	-24.99	7.6625
16461.8	75285.2	14330	20408.3	80304.9	16655	32.76	705.1	13.09	7.6669
6534	66041.4	6484	9842.8	67291.6	9586	14.56	30.8	19.04	7.66799
69640.5	85788.7	53200	116128	84998.2	89538	9.1	2411.2	82.11	7.66909
209772	214508	64089	262143	77840.2	220706	23.66	20709.7	-4.76	7.67129
61312.5	81565.8	49263	97336.8	79921.1	79817	-9.1	2214.3	-9.52	7.67679
146182	156814	61093	262143	68369.7	251278	3.64	31082.7	-13.09	7.68009
36258.8	71755.5	33116	46685.1	71130.9	43013	-3.64	394.9	29.75	7.68009
8617.5	68397.3	8257	6261.2	68434.6	5996	-0.91	22	-14.28	7.68009
20214.8	74238.9	17845	15940.1	74315.3	14057	8.19	-9.9	-53.55	7.68119
189620	158243	78531	262143	68370	251277	69.16	37400	66.64	7.68229
262143	171206	100346	262143	68370	251277	35.49	34949.2	83.3	7.68229
25356	73779.3	22523	34260.6	74478.5	30147	23.66	915.2	11.9	7.68339
127352	98706.8	84555	262143	68370	251277	32.76	15367	-15.47	7.68339
220118	164397	87749	262143	68370	251277	3.64	28835.4	49.98	7.68339
6913.5	66728	6790	5907	65602.6	5901	6.37	156.2	20.23	7.68449
262143	154248	111378	262143	68369.7	251278	17.29	42568.9	51.17	7.68558
262143	119681	143547	262143	68369.4	251279	19.11	59725.6	177.31	7.68668
29841.8	70432.8	27767	27463.7	69586.7	25865	-30.94	214.5	-8.33	7.68778
61890.8	81342.7	49864	73004.8	76891.9	62223	-0.91	1543.3	58.31	7.68998
5333.25	64309.1	5435	4077.7	71992.5	3712	-7.28	-15.4	17.85	7.69328
12027	65119.1	12104	12142.9	65095.9	12225	10.01	12.1	3.57	7.69438
65105.2	87183	48940	101389	82793.1	80256	9.1	1647.8	-60.69	7.69548
23334.8	67392.3	22692	20047.5	65590	20031	0	1073.6	40.46	7.69988
103840	101039	67353	161732	88045.4	120384	-14.56	3158.1	21.42	7.69988
10319.2	67540.4	10013	12419	66641.4	12213	2.73	27.5	-16.66	7.70098
107024	95028.3	73809	117106	116415	65925	18.2	2072.4	42.84	7.70537
6273.75	63109.2	6515	2753.3	64213.6	2810	8.19	36.3	38.08	7.70647
72339	91130.9	52022	87465.4	86996.8	65889	-14.56	2885.3	27.37	7.71197
4944.75	64246.5	5044	4469.3	68836.7	4255	2.73	41.8	-20.23	7.71527
75419.2	86959.2	56839	106342	80680.5	86381	21.84	-35.2	42.84	7.72076
6105.75	66260.4	6039	2473.9	66555.6	2436	4.55	-11	-22.61	7.72186
40740	80740.8	33068	68326.5	81066.1	55237	28.21	1342	20.23	7.73066
109117	114061	62695	166526	126865	86024	10.92	3457.3	8.33	7.73286
15803.2	65441.8	15826	11462	68953	10894	5.46	145.2	4.76	7.73286
94302	95337.8	64824	60725.5	93940.8	42364	0	89.1	19.04	7.73396
7200	81806.4	5768	108879	87204.4	81825	4.55	2790.7	-21.42	7.73616
26241.8	101271	16982	63992.5	90822.4	46176	8.19	1089	10.71	7.73616
40229.2	78382.2	33636	66344.3	80947.6	53713	-31.85	1131.9	61.88	7.73835
5653.5	73703.6	5027	67436.6	79795	55386	3.64	1896.4	9.52	7.74055
151177	121184	81756	262143	68370	251277	15.47	21770.1	65.45	7.74165
99096.8	105144	61767	165784	94805.8	114601	11.83	2303.4	78.54	7.74165
17747.2	122456	9498	262143	115384	148892	15.47	9345.6	-4.76	7.74165
23234.2	138149	11022	262143	157258	109246	-15.47	9328	0	7.74165
73208.2	79346.7	60466	51896.9	74600.6	45591	-21.84	4.4	-29.75	7.74275
18543	68692.2	17691	24315.5	67334.6	23666	25.48	584.1	30.94	7.74495
4947	63185.8	5131	6645.1	65144.8	6685	21.84	-6.6	44.03	7.74935
42057.8	77421.9	35601	76589.7	78070.4	64293	-5.46	1553.2	-34.51	7.75265
71990.2	106265	44398	105159	96429.1	71469	29.12	2076.8	32.13	7.75265
12127.5	107680	7381	208428	126620	107878	-11.83	5677.1	16.66	7.75814
5241	65262.1	5263	6233.7	64184.1	6365	-7.28	-5.5	3.57	7.76254
8531.25	84025.2	6654	41416.1	93077.9	29161	18.2	2081.2	-21.42	7.76254
69842.2	85787.3	53355	115416	83632	90443	-12.74	2272.6	45.22	7.76584
7604.25	76142.4	6545	84069.7	80225.9	68676	-22.75	2387	-17.85	7.76804
103059	87611.7	77091	53824.1	86690	40690	4.55	-14.3	16.66	7.76804
90761.2	98282.1	60521	228291	96582.8	154906	-25.48	4813.6	105.91	7.77023
58131.8	81987.7	46467	104256	79029.7	86455	32.76	1646.7	3.57	7.77243
58582.5	79810.1	48105	107188	77081	91134	13.65	1603.8	46.41	7.77243
71051.2	93013	50062	164716	127010	84992	-39.13	2436.5	121.38	7.77353
23517.8	72928	21134	29571.3	71262.5	27195	-15.47	324.5	27.37	7.78123
12131.2	130698	6083	259090	147089	115438	18.2	7010.3	3.57	7.78233
14342.2	71778.1	13095	6473.5	79283.7	5351	-5.46	12.1	39.27	7.78673
6650.25	65410.6	6663	14062.4	64846.1	14212	17.29	-16.5	-10.71	7.78673
29881.5	138455	14144	262143	117817	145818	-25.48	11683.1	32.13	7.78782
91668	109501	54863	99793.1	117102	55849	-26.39	869	0	7.78782
37268.2	69789.2	34997	13786.3	68343.3	13220	-1.82	-29.7	48.79	7.79002
75105.8	86926.6	56624	154544	82761.2	122379	6.37	1452	91.63	7.79112
58559.2	82171.5	46704	84893.6	79841.4	69683	-3.64	1578.5	59.5	7.79112
262143	187920	91421	262143	68368.4	251283	59.15	10090.3	599.76	7.79332
98150.2	96867.3	66404	176695	94536.7	122491	25.48	2571.8	67.83	7.79442
29165.2	84495.5	22621	49880.6	82516.5	39616	7.28	491.7	33.32	7.79442
6078.75	67820.4	5874	10750.3	63689.4	11062	4.55	663.3	-24.99	7.79552
262143	172978	99318	262143	68368.6	251282	-8.19	50035.7	76.16	7.79552
221687	165631	87716	262143	68368.6	251282	-33.67	44441.1	78.54	7.79662
71585.2	112436	41725	69010.7	116238	38909	18.2	-30.8	4.76	7.80212
16650	74018.1	14742	27050.1	79307.3	22353	13.65	924	-76.16	7.80212
39829.5	76012.4	34340	37160.2	73782.3	33007	8.19	24.2	21.42	7.80432
10587	67480	10282	14812.6	79681.4	12183	-12.74	366.3	22.61	7.80761
198590	136022	95681	262143	87283.3	196828	-60.06	13626.8	38.08	7.80761
11851.5	86089.5	9022	102441	106548	63010	-20.02	2890.8	-13.09	7.81091
45207.8	103875	28522	262143	90940.3	188913	11.83	8658.1	-1.19	7.81641
72744	90936.6	52425	62796.8	86776.3	47426	-2.73	194.7	-2.38	7.81641
12047.2	116415	6782	140174	123182	74576	20.93	3606.9	4.76	7.81861
82147.5	88774.1	60644	209452	89740.2	152960	5.46	3026.1	77.35	7.81971
50448.8	96893.8	34122	144769	121190	78287	-5.46	2873.2	4.76	7.8241
23180.2	85890.2	17687	46717	87465.6	35004	-15.47	1366.2	-7.14	7.8263
62736	79468.6	51737	96235.7	79406	79426	-21.84	1369.5	15.47	7.8296
54406.5	77977.2	45726	73427.2	75665.9	63597	18.2	1128.6	20.23	7.8307
25660.5	86107.9	19530	70349.4	83449.5	55248	30.94	11	13.09	7.8329
69257.2	82795.4	54820	95641.7	80942.9	77437	-17.29	380.6	22.61	7.834
65777.2	84852.8	50803	82864.1	82954	65465	-3.64	1782	59.5	7.8351
9633.75	93079.4	6783	129845	94784.1	89778	7.28	3474.9	-29.75	7.8362
9534.75	76483.4	8170	101917	80561.2	82909	-5.46	2546.5	-34.51	7.8362
117369	106743	72060	209142	110207	124369	0	4446.2	58.31	7.8373
97872.8	88511.9	72467	171790	94131	119604	-9.1	454.3	40.46	7.84169
6339.75	66487.7	6249	3688.3	68089.1	3550	0.91	11	30.94	7.84169
14148	65053.2	14253	13780.8	64047.8	14101	13.65	14.3	-20.23	7.84169
72240	86241.6	54896	161272	82894.5	127501	12.74	2466.2	52.36	7.84389
24364.5	73447.6	21740	30489.8	75297.9	26537	-3.64	471.9	26.18	7.84719
183277	146179	82168	262143	68368.6	251282	69.16	22730.4	79.73	7.84939
167198	129138	84851	262143	68368.9	251281	10.92	25403.4	40.46	7.85159
240196	174080	90427	262143	104852	163848	55.51	16668.3	-8.33	7.85379
48890.2	75569.5	42399	40812.2	72171.3	37060	-18.2	245.3	34.51	7.85489
52796.2	87357.5	39608	144736	149787	63326	-5.46	1769.9	33.32	7.85818
31884	129593	16124	262143	130006	132146	-2.73	9806.5	41.65	7.86148
200462	127289	103210	262143	112875	152202	15.47	5154.6	-29.75	7.86258
61974	87923.3	46194	84256.7	82915.6	66596	-15.47	31.9	17.85	7.86478
9468.75	66524.9	9328	18575.7	68879.5	17674	0	55	-20.23	7.86588
59454.8	87601.5	44479	99493.9	94162	69247	21.84	1309	36.89	7.87028
262143	175184	98067	262143	68367.5	251286	-40.04	62921.1	8.33	7.87028
50399.2	150217	21988	262143	68367.5	251286	-56.42	23483.9	-17.85	7.87138
18875.2	130088	9509	262143	142633	120448	1.82	8808.8	-22.61	7.87577
82908	94735.5	57354	125627	100941	81563	-31.85	2601.5	49.98	7.87797
67291.5	116828	37748	262143	68367.8	251285	-20.93	721.6	14.28	7.87797
98001.8	89881.2	71457	82684.8	82836.5	65416	10.01	23.1	-15.47	7.88017
97297.5	111770	57050	262143	86325	199013	-10.92	12821.6	-33.32	7.88237
226249	158621	93477	262143	68367.8	251285	-11.83	36543.1	45.22	7.88237
62657.2	79574.9	51603	89614.8	81101.9	72415	-11.83	1659.9	65.45	7.88237
262143	138100	124401	262143	68367.3	251287	53.69	116417	105.91	7.88787
262143	131084	131059	262143	68367.5	251286	215.67	262143	1126.93	7.88897
43124.2	73295.2	38559	19972.7	72038	18170	-1.82	2.2	-29.75	7.89116
54276	84395.9	42147	68965.6	80710.9	55999	10.92	878.9	41.65	7.90216
9861	71519.5	9036	3225.2	69712	3032	14.56	18.7	23.8	7.90656
68450.2	81859	54801	101856	81091.5	82317	0	2700.5	30.94	7.90985
8322.75	66851.3	8159	10540.2	65786.9	10500	28.21	491.7	59.5	7.91095
57270	84285.8	44530	88964.7	81987.7	71113	9.1	1876.6	65.45	7.91975
5885.25	65829.6	5859	4031.5	66434.1	3977	6.37	-36.3	27.37	7.92085
67404	90248.4	48947	85456.8	97074.1	57693	12.74	1102.2	23.8	7.92195
35013	88571.1	25907	47378.1	91132.4	34071	17.29	964.7	-10.71	7.92305
44346.8	75492.5	38498	49951	75416.1	43407	-3.64	795.3	11.9	7.92414
60001.5	78025.6	50397	87296	76275.3	75005	43.68	656.7	30.94	7.92524
68133.8	98836	45178	101872	88110.2	75772	18.2	1801.8	14.28	7.92744
104174	93966.9	72655	118668	97595.9	79686	-3.64	2952.4	49.98	7.92964
5870.25	65405.1	5882	5559.4	70349.6	5179	8.19	9.9	-46.41	7.93074
73164	87601.6	54735	83608.8	92317.1	59354	8.19	1756.7	80.92	7.93184
63973.5	89655.7	46763	127675	83632	100049	50.05	1961.3	33.32	7.93294
20577.8	112102	12030	262143	117658	146015	8.19	8828.6	10.71	7.93624
67766.2	100408	44231	81182.2	87815	60586	1.82	1166	22.61	7.93844
145105	181028	52531	262143	68367.8	251285	13.65	27155.7	-14.28	7.94393
19837.5	104039	12496	226427	121639	121993	21.84	6207.3	-2.38	7.94503
5253	64263.7	5357	3792.8	66764.7	3723	-2.73	-41.8	-3.57	7.94613
9495	101760	6115	157916	112858	91701	-20.02	4167.9	-42.84	7.94723
262143	107149	160336	262143	68368.1	251284	65.52	262143	362.95	7.94723
7875.75	62929.2	8202	6534	64509.2	6638	9.1	112.2	28.56	7.94943
128162	177535	47310	262143	68367.8	251285	30.03	34817.2	-40.46	7.94943
127819	105348	79515	262143	80834.7	212530	-29.12	16038	-2.38	7.95493
14323.5	105413	8905	194091	136369	93276	7.28	5354.8	11.9	7.95493
262143	111869	153571	262143	68367.5	251286	55.51	213745	285.6	7.95493
262143	136039	126286	262143	68367.5	251286	31.85	223622	298.69	7.95713
262143	152228	112856	262143	68367.8	251285	34.58	123201	117.81	7.95932
7997.25	70873.3	7395	44086.9	76496.7	37770	6.37	1001	-4.76	7.95932
262143	154089	111493	262143	68367.5	251286	59.15	206346	160.65	7.96042
9065.25	70549.8	8421	79302.3	83467	62266	30.94	2206.6	8.33	7.96592
36197.2	77533.8	30596	70970.9	75514.2	61593	47.32	1442.1	-34.51	7.96702
19423.5	66813.9	19052	8553.6	65779	8522	-14.56	2.2	-24.99	7.96812
55328.2	76784.5	47223	108170	74880.4	94671	-7.28	1641.2	44.03	7.97142
26460.8	70063.1	24751	20662.4	68390.5	19800	-14.56	540.1	5.95	7.97252
122151	108878	73525	261874	120980	141860	11.83	701.8	29.75	7.97472
9783	69947.5	9166	8357.8	75779.9	7228	-3.64	12.1	23.8	7.97691
7477.5	64175.7	7636	5971.9	66312.2	5902	-31.85	111.1	5.95	7.97691
140909	116748	79099	262143	102209	168085	45.5	5160.1	154.7	7.97801
58465.5	75319.8	50871	120563	72126.5	109547	3.64	2040.5	11.9	7.97801
35341.5	171655	13493	262143	130917	131227	-55.51	10769	-5.95	7.98461
27274.5	87650.7	20393	31016.7	82640.6	24597	-4.55	301.4	16.66	8.0011
70743	85143.1	54452	104450	81288.1	84210	6.37	1928.3	32.13	8.0033
7583.25	64617.9	7691	5044.6	72389.5	4567	-13.65	-17.6	3.57	8.00879
44952.8	75519.7	39010	109458	76230.3	94102	-0.91	682	22.61	8.01209
16867.5	66528	16616	23811.7	68318.2	22842	-1.82	31.9	2.38	8.01869
16692.8	65795.2	16627	11713.9	64348.9	11930	2.73	5.5	22.61	8.02089
34534.5	131006	17276	262143	68368.6	251282	-13.65	21585.3	11.9	8.02528
34343.2	69159.3	32544	26400	67745.4	25539	16.38	22	23.8	8.03188
67837.5	82528.3	53870	101595	77623.1	85775	13.65	1408	85.68	8.03518
78906.8	101958	50719	89822.7	92906.1	63361	40.04	344.3	11.9	8.03958
48843	77544.9	41279	92779.5	77050.9	78914	31.85	107.8	-3.57	8.04727
12281.2	67066.4	12001	19805.5	65617.2	19781	-28.21	204.6	-1.19	8.05387
7941	68911.7	7552	7236.9	65498.9	7241	43.68	97.9	17.85	8.05497
8313	105684	5155	132318	131483	65952	-5.46	3436.4	8.33	8.05607
10911.8	119544	5982	137221	116715	77050	-18.2	3440.8	-9.52	8.05607
11105.2	65750.6	11069	10530.3	66223.4	10421	14.56	306.9	-3.57	8.05937
6271.5	66689.8	6163	5000.6	66407.2	4935	-27.3	7.7	-15.47	8.05937
20067	67135.2	19589	13792.9	66686.2	13555	-19.11	7.7	4.76	8.06376
83922	99024.4	55541	262143	113459	151418	21.84	8017.9	11.9	8.06376
116780	115147	66465	246972	114652	141171	24.57	2812.7	72.59	8.06596
56535.8	84690.5	43749	105153	85750.4	80365	24.57	918.5	11.9	8.06706
108734	107396	66352	262143	93954.2	182853	20.93	3872	73.78	8.06926
45041.2	80407.1	36711	65193.7	78974.8	54100	39.13	1843.6	16.66	8.06926
12324	102927	7847	236606	117012	132518	-39.13	6394.3	-20.23	8.07036
11142	69167.6	10557	10567.7	70083.5	9882	-9.1	226.6	10.71	8.07146
9379.5	64704.7	9500	16363.6	65606.6	16346	0	48.4	29.75	8.08245
9150	88340.4	6788	76475.3	86109	58204	-2.73	1793	5.95	8.08795
65990.2	80406.4	53786	91791.7	76946.3	78180	27.3	1717.1	39.27	8.09015
41678.2	90363.8	30227	128782	81985.2	102944	17.29	886.6	142.8	8.09454
74923.5	117169	41907	262143	68370	251277	29.12	25150.4	-49.98	8.10004
11583.8	67914.9	11178	14786.2	68793.7	14086	17.29	172.7	-14.28	8.10334
10490.2	65375.5	10516	10050.7	64005.7	10291	34.58	228.8	45.22	8.10994
11709	71071.7	10797	69711.4	73035.8	62553	2.73	1637.9	-58.31	8.11103
10570.5	86680.2	7992	131600	96582.3	89297	-19.11	3557.4	-7.14	8.12862
79515.8	106522	48921	78821.6	109217	47297	-33.67	942.7	21.42	8.13192
38866.5	75346.2	33806	29234.7	73325.6	26129	-12.74	58.3	26.18	8.13302
13914.8	66442	13725	13299	68347.2	12752	-11.83	-7.7	57.12	8.13632
95445	106404	58786	91317.6	108117	55353	-26.39	99	-30.94	8.13852
5421	62702.2	5666	11486.2	63885.2	11783	-17.29	127.6	16.66	8.13962
262143	118628	144821	262143	68370.5	251275	38.22	213269	315.35	8.14182
63339	148850	27887	262143	68370	251277	8.19	33737	-7.14	8.14511
72218.2	93787.6	50464	141193	93932.6	98509	-20.02	2709.3	76.16	8.14621
76647.8	85518.5	58738	160898	83313.2	126566	-30.94	1321.1	88.06	8.15061
52474.5	128435	26776	262143	73457.2	233875	5.46	16275.6	-16.66	8.15501
144029	119050	79287	262143	76061.6	225867	62.79	5817.9	89.25	8.15831
11847	68429.8	11346	10909.8	66535	10746	10.92	509.3	15.47	8.15831
62661	83353	49267	80293.4	79709.6	66016	16.38	184.8	60.69	8.15941
152470	156039	64037	262143	96535.3	177964	38.22	17239.2	-51.17	8.16051
80290.5	84602.2	62196	112000	80320.6	91384	12.74	1848	46.41	8.1616
8988	108438	5432	127596	160114	52226	21.84	3165.8	19.04	8.1682
35542.5	70143.1	33208	32501.7	87771.2	24268	9.1	335.5	-1.19	8.1682
79677	110288	47346	262143	125234	137182	-11.83	8965	82.11	8.1715
51171	74496.7	45016	57938.1	74421	51021	48.23	1271.6	17.85	8.1726
262143	154793	110986	262143	68370.5	251275	32.76	47610.2	104.72	8.1737
262143	138685	123876	262143	68370.5	251275	-40.04	69185.6	152.32	8.1748
7041.75	67242.9	6863	3768.6	68434.2	3609	11.83	-4.4	7.14	8.1748
262143	131278	130866	262143	68370.5	251275	56.42	145424	279.65	8.1748
7177.5	63694.6	7385	4518.8	62189	4762	5.46	-29.7	-15.47	8.177
39638.2	98265	26436	110196	98820.4	73080	-9.1	1973.4	34.51	8.177
130606	106018	80735	262143	106959	160621	-19.11	9518.3	-19.04	8.18359
48733.5	84885	37625	101700	92714.3	71888	-10.01	970.2	49.98	8.18579
19479.8	77156.1	16546	32162.9	93490.1	22546	12.74	630.3	1.19	8.18579
138754	118365	76825	262143	77809.9	220792	-8.19	5758.5	167.79	8.18689
49208.2	75721.7	42589	77226.6	75345.7	67172	-20.02	1794.1	67.83	8.18689
32115.8	132557	15878	262143	88111.5	194978	-5.46	11695.2	27.37	8.18909
58092.8	91736.8	41501	91384.7	84607	70786	-13.65	952.6	14.28	8.19239
57279	79421.1	47265	66500.5	78842.5	55277	-5.46	1196.8	2.38	8.20118
190392	139275	89589	262143	81783.3	210065	22.75	14084.4	9.52	8.20888
8367.75	69469.1	7894	5223.9	76316	4486	-20.93	-11	20.23	8.21218
262143	185697	92515	262143	84215.1	203999	18.2	28575.8	53.55	8.21547
207800	138864	98070	262143	68368.4	251283	1.82	14234	17.85	8.22317
139948	108168	84791	262143	77784.5	220864	46.41	10798.7	96.39	8.22537
11745.8	97947.5	7859	231916	124866	121721	12.74	6591.2	21.42	8.22647
262143	165988	103500	262143	68368.1	251284	39.13	191147	110.67	8.22647
33081	89144.6	24320	37094.2	110195	22061	0	176	15.47	8.22757
80058	83315	62974	118639	79112.2	98280	-3.64	1826	35.7	8.22757
262143	240951	71300	262143	68368.1	251284	8.19	46531.1	23.8	8.22757
10665	65254.6	10711	7023.5	64593.3	7126	-5.46	26.4	8.33	8.22867
42846.8	75174.8	37353	60580.3	72992.2	54392	9.1	927.3	27.37	8.23196
115492	136241	55555	167935	139218	79054	6.37	3386.9	-1.19	8.23526
262143	161423	106427	262143	68367.5	251286	43.68	89972.3	15.47	8.24186
262143	116449	147531	262143	68367.5	251286	187.46	262143	731.85	8.24296
262143	151231	113600	262143	100376	171155	5.46	18904.6	53.55	8.24406
176548	143152	80825	262143	76719.2	223931	10.01	17069.8	28.56	8.25835
56577.8	86563.9	42834	41809.9	79701.4	34379	-10.92	103.4	-19.04	8.26165
7452	67924.1	7190	6582.4	65500.2	6586	10.92	71.5	35.7	8.26274
74454.8	98239.7	49669	198240	97402.5	133383	5.46	174.9	52.36	8.26494
5262.75	67271.2	5127	2830.3	78997.7	2348	2.73	33	1.19	8.26714
58031.2	83019.8	45810	150608	77011.2	128166	1.82	1722.6	8.33	8.26934
67791.8	80797.3	54987	170806	76445.6	146430	-12.74	2371.6	5.95	8.26934
76877.2	97071.9	51902	136629	91063.6	98328	19.11	1465.2	40.46	8.27044
49450.5	81336.9	39844	74422.7	80891.7	60295	2.73	798.6	47.6	8.27264
84490.5	104692	52890	174086	95713	119199	-27.3	1796.3	-2.38	8.27594
95751.8	108131	58033	221672	111545	130239	2.73	3743.3	39.27	8.28583
52583.2	82664	41688	90706	75025.7	79233	-27.3	2285.8	15.47	8.28803
9308.25	64689.9	9430	5418.6	66575.4	5334	20.02	27.5	1.19	8.29243
32272.5	125841	16807	262143	132402	129755	-22.75	10338.9	-16.66	8.29573
55128.8	74758.3	48328	95722	75636.8	82939	15.47	788.7	51.17	8.29683
6485.25	68973.9	6162	5255.8	76356.5	4511	1.82	-15.4	29.75	8.30012
87123	83025.9	68770	38581.4	78609.4	32165	20.93	85.8	38.08	8.30232
7431	71094.6	6850	8881.4	71329.8	8160	-8.19	-16.5	-8.33	8.30342
77649	92086.7	55261	176390	87337	132360	28.21	1720.4	90.44	8.30342
28830	132795	14228	262143	150037	114504	16.38	8540.4	-19.04	8.30452
9693	64504.5	9848	7342.5	63307.2	7601	33.67	31.9	46.41	8.30452
21894.8	69456.1	20659	17088.5	69439	16128	18.2	391.6	-11.9	8.31441
35520	75346.8	30895	49371.3	72988.9	44330	15.47	141.9	-34.51	8.32101
21653.2	79370.6	17879	30783.5	80263.7	25135	-1.82	-29.7	39.27	8.32211
5767.5	68202.6	5542	16710.1	68342.1	16024	11.83	37.4	-1.19	8.32431
40881.8	70210.3	38160	27648.5	69504.1	26070	10.01	188.1	55.93	8.32761
13279.5	69723.2	12482	7074.1	70747.5	6553	4.55	12.1	4.76	8.3309
25550.2	72035.3	23245	24789.6	73688.5	22047	19.11	667.7	-20.23	8.3364
60675.8	81958.2	48518	83444.9	84495.7	64721	40.95	1843.6	51.17	8.3375
68707.5	86893.4	51820	55118.8	87983.9	41056	-12.74	38.5	16.66	8.3397
5469	64742.8	5536	10832.8	65480.4	10842	-10.01	93.5	-5.95	8.35619
35871.8	76623.7	30681	71374.6	76038.9	61516	28.21	302.5	94.01	8.35729
13741.5	131354	6856	236496	171610	90315	-20.93	6619.8	-13.09	8.36389
9767.25	66928.8	9564	5153.5	66132.7	5107	-9.1	359.7	-33.32	8.36499
28413.8	75313.4	24725	54566.6	80500.6	44423	-0.91	2844.6	16.66	8.36718
72043.5	84257.3	56036	114634	84905.3	88483	8.19	27.5	-8.33	8.37048
123982	108072	75184	166478	133900	81481	33.67	1723.7	46.41	8.37268
54153	80563.2	44052	92373.6	79893.9	75773	0	401.5	77.35	8.37488
16858.5	91000.6	12141	227521	95010.1	156939	-35.49	6054.4	-14.28	8.37818
86313.8	84675.4	66804	182443	86496.4	138232	-30.94	185.9	10.71	8.38148
27595.5	71116.7	25430	26117.3	68662.7	24928	-10.92	694.1	2.38	8.38807
18388.5	101526	11870	88283.8	114309	50615	19.11	3487	29.75	8.39027
9258	106128	5717	150886	116747	84700	24.57	3896.2	24.99	8.39137
26121.8	99983.4	17122	262143	99279.4	173045	4.55	7906.8	-40.46	8.39137
262143	184604	93063	262143	68368.9	251281	15.47	55476.3	51.17	8.39797
213175	135868	102825	262143	82284.7	208785	-2.73	14950.1	-44.03	8.39907
183279	153746	78125	262143	68368.9	251281	32.76	23521.3	52.36	8.40016
239202	147958	105951	262143	68368.6	251282	8.19	26856.5	90.44	8.40126
9720.75	89650.9	7106	140688	103095	89433	-18.2	4107.4	-59.5	8.40126
262143	132751	129414	262143	68368.6	251282	-22.75	60944.4	51.17	8.40236
137816	111347	81115	262143	81212.6	211541	26.39	11666.6	30.94	8.40236
262143	118324	145193	262143	68368.4	251283	50.96	142422	126.14	8.40346
117219	108216	70988	262143	125712	136660	30.94	6851.9	-15.47	8.40346
262143	131647	130499	262143	68368.4	251283	48.23	240022	265.37	8.40456
64641.8	94962.3	44611	138906	94749.4	96078	-30.94	3355	10.71	8.40566
4828.5	62144.7	5092	6321.7	64053.6	6468	8.19	62.7	-9.52	8.40676
47903.2	90615.9	34645	72287.6	90343.6	52438	-10.92	1754.5	-39.27	8.41006
10290.8	73369.7	9192	7742.9	80558.6	6299	-29.12	86.9	-19.04	8.41446
74107.5	90691.5	53552	99253	84981.4	76542	-6.37	1180.3	11.9	8.41446
19410.8	69708.1	18249	28590.1	69661.3	26897	-14.56	551.1	58.31	8.41775
66961.5	88792.4	49423	65609.5	81423	52808	-7.28	748	49.98	8.41995
47801.2	75386.9	41555	73903.5	72000.7	67268	25.48	1058.2	30.94	8.42545
[truncated: 28,001 more rows]
