# Supplementary material for: N-chlorination mediates protective and immunomodulatory effects of oxidized human plasma proteins
Source: eLife. 2019 Jul 12;8:e47395. doi: 10.7554/eLife.47395 (PMC6650281; doi:10.7554/eLife.47395)
Supplement: Figure 9—source data 2. [file elife-47395-fig9-data2.zip › Figure 9 Source Data 2/scale values/Ag85B 3.csv]

FSC-A	FSC-H	FSC-W	SSC-A	SSC-H	SSC-W	APC-A	FITC-A	Pacific Blue-A	Time
103433	136784	49557	262143	94664	181482	-1.82	17637.4	24.99	2.71715
262143	129727	132430	262143	68399.9	251167	-22.75	29863.9	142.8	3.09521
61530.8	84885.4	47505	97066.2	79973.5	79543	-10.01	1828.2	-22.61	3.37709
262143	149570	114861	262143	69334.4	247782	52.78	36509	32.13	3.4611
262143	168643	101871	262143	68370.8	251274	47.32	36034.9	71.4	3.46884
39545.2	102884	25190	262143	112805	152296	41.86	8343.5	57.12	3.64571
9425.25	98894.2	6246	108118	105148	67387	32.76	3356.1	15.47	3.9486
79587.8	91511.2	56997	93834.4	128474	47866	-37.31	1593.9	23.8	3.96297
12499.5	72071.7	11366	6691.3	72267.8	6068	-13.65	-20.9	1.19	3.99281
10601.2	71002.9	9785	8250	69791.1	7747	-11.83	332.2	14.28	4.04809
92820	93705.1	64917	123880	110275	73621	-20.93	2085.6	-51.17	4.20395
13468.5	81540.1	10825	12267.2	85435	9410	-1.82	201.3	30.94	4.37529
104115	97881	69710	84640.6	95857.9	57867	-6.37	3270.3	66.64	4.39298
8351.25	68765.9	7959	4803.7	68602.2	4589	-16.38	30.8	-2.38	4.40293
16704.8	149578	7319	199301	196394	66506	6.37	6111.6	-19.04	4.45378
163652	131789	81381	262143	125963	136388	12.74	13123	64.26	4.47257
128053	174001	48230	262143	68370.5	251275	44.59	53902.2	44.03	4.52232
5330.25	66728.4	5235	4191	68374.8	4017	-30.94	104.5	24.99	4.59638
262143	138090	124410	262143	68370.3	251276	17.29	31732.8	102.34	4.59859
137031	118370	75868	198597	135900	95771	37.31	5195.3	2.38	4.61296
18878.2	70717.6	17495	16964.2	68784.6	16163	0	104.5	-3.57	4.62512
110064	127829	56428	262143	150453	114187	50.05	7406.3	26.18	4.66492
262143	109304	157175	262143	68370.5	251275	-39.13	88763.4	153.51	4.69034
30363	78991.3	25191	40779.2	76895.6	34755	-16.38	12.1	49.98	4.69697
8034.75	86166.8	6111	109913	95120.2	75728	3.64	3518.9	11.9	4.72129
10641.8	92951.9	7503	125296	117694	69769	35.49	3956.7	24.99	4.72903
12082.5	68747.9	11518	9365.4	68932	8904	-16.38	91.3	-7.14	4.73566
101943	94116.3	70986	77579.7	91682.7	55455	9.1	1246.3	15.47	4.7832
7212.75	66138.9	7147	7616.4	65885.5	7576	2.73	53.9	33.32	4.79646
5366.25	66987.2	5250	4371.4	67281.4	4258	3.64	116.6	7.14	4.82963
17301.8	109639	10342	176437	126684	91274	0	5471.4	20.23	4.83515
262143	137314	125113	262143	68370.5	251275	-14.56	42199.3	79.73	4.83736
91176.8	104118	57390	262143	75988.3	226085	-2.73	6186.4	121.38	4.84068
6756	66291.5	6679	4582.6	65745.5	4568	4.55	72.6	-7.14	4.86942
21436.5	74894	18758	35588.3	76690.6	30412	-32.76	53.9	9.52	4.9678
6595.5	77685.6	5564	50265.6	85397.5	38575	0	1325.5	15.47	4.96891
120435	106522	74096	262143	130784	131360	0.91	9544.7	20.23	4.96891
5896.5	67511	5724	5852	68059.8	5635	10.01	205.7	-20.23	4.97002
132686	112274	77451	262143	104481	164430	20.93	7020.2	128.52	4.9877
53022	79694.7	43602	152198	91658.5	108822	14.56	3118.5	58.31	5.0076
262143	141586	121338	262143	118268	145262	19.11	13341.9	91.63	5.0076
69531.8	162552	28033	262143	79558.2	215940	46.41	18471.2	54.74	5.01755
8790	88447.9	6513	36355	120490	19774	19.11	724.9	39.27	5.01865
9173.25	87329.8	6884	37744.3	92658.5	26696	-15.47	975.7	1.19	5.02197
262143	112890	152182	262143	68370.3	251276	14.56	35047.1	145.18	5.04408
23060.2	110806	13639	262143	100235	171396	2.73	10420.3	-32.13	5.06066
8766.75	66644	8621	22097.9	75060	19294	-13.65	388.3	21.42	5.06398
53253	83213.8	41940	81506.7	81858.9	65254	-14.56	377.3	58.31	5.06398
5297.25	65613.4	5291	6437.2	64843	6506	11.83	18.7	2.38	5.06619
5544.75	69427	5234	8835.2	78130.3	7411	-4.55	612.7	-27.37	5.1093
60614.2	115306	34451	130485	143960	59402	23.66	4067.8	3.57	5.11483
20309.2	116031	11471	262143	126164	136170	-10.01	8717.5	16.66	5.18447
123471	112932	71652	262143	118844	144557	-31.85	5695.8	61.88	5.18557
108374	95447.8	74411	136821	110095	81445	-21.84	3568.4	-28.56	5.20879
8766.75	67434	8520	4882.9	68479.7	4673	25.48	5.5	-27.37	5.25411
34062	75229.6	29673	41630.6	76620.5	35608	21.84	790.9	-66.64	5.25411
11850.8	65974.4	11772	2523.4	65184.7	2537	18.2	3.3	-15.47	5.25853
19086.8	94676.8	13212	77845.9	89386	57075	-11.83	2472.8	-32.13	5.29501
158854	130761	79616	218802	142981	100289	38.22	5761.8	-2.38	5.30717
9937.5	82469.8	7897	110271	95237.2	75881	-15.47	3738.9	5.95	5.31491
5453.25	64196.9	5567	7077.4	63520.2	7302	-1.82	28.6	16.66	5.32265
92718	110945	54769	130336	116003	73633	0.91	2781.9	90.44	5.3337
21395.2	108392	12936	183115	122327	98103	20.02	5948.8	36.89	5.34476
81172.5	91860.3	57911	104785	76420.1	89861	20.93	2.2	-7.14	5.36023
21335.2	71560.8	19539	16729.9	71604.7	15312	11.83	313.5	22.61	5.38124
106312	99594.7	69956	102329	89441.1	74979	-38.22	2506.9	8.33	5.38234
116711	126749	60346	165277	115561	93731	15.47	3776.3	-76.16	5.40003
64441.5	218900	19293	262143	158613	108313	-7.28	13244	38.08	5.45419
12260.2	104336	7701	105938	119655	58023	20.02	3153.7	2.38	5.48404
55992	86389.8	42476	103003	79478.2	84934	-2.73	166.1	27.37	5.48515
262143	111111	154619	262143	68370.3	251276	57.33	200145	709.24	5.51499
41896.5	156283	17569	262143	136426	125928	31.85	12410.2	-7.14	5.54152
117206	112249	68430	152602	102480	97589	30.94	2477.2	13.09	5.54594
7662.75	65533.9	7663	7992.6	64907.4	8070	10.01	12.1	-4.76	5.56142
8508	106837	5219	139455	122969	74322	13.65	3941.3	-26.18	5.60343
21700.5	97810.5	14540	113338	105221	70592	4.55	3705.9	-27.37	5.63991
19015.5	72235.1	17252	51562.5	71508.4	47256	13.65	13.2	-9.52	5.67307
70752	88695.1	52278	127068	83026.8	100299	5.46	995.5	138.04	5.68412
87974.2	109556	52626	117138	155359	49413	30.03	2308.9	8.33	5.70513
231380	167125	90733	262143	102078	168300	25.48	16703.5	66.64	5.7814
15347.2	114217	8806	191214	123129	101775	-14.56	5529.7	54.74	5.84109
35991	104156	22646	55101.2	129125	27966	-14.56	951.5	11.9	5.85768
59472.8	113451	34355	87156.3	104106	54866	-10.92	1489.4	30.94	5.86431
35670	84055.6	27811	57325.4	91446	41083	2.73	645.7	-17.85	5.99254
214628	144389	97416	262143	95510.7	179873	-22.75	12388.2	-71.4	6.00359
103883	98485.3	69128	108791	93267.4	76444	63.7	1167.1	3.57	6.0257
12348.8	101682	7959	174893	104193	110006	-5.46	5250.3	69.02	6.03786
6139.5	68908.8	5839	10315.8	78565.5	8605	-3.64	313.5	10.71	6.03786
24669.8	116380	13892	262143	123210	139435	30.03	8822	51.17	6.04892
17091	69004.2	16232	20131.1	70075.5	18827	14.56	639.1	9.52	6.07655
10047.8	81134.7	8116	96738.4	89963.9	70471	-7.28	2682.9	-9.52	6.08982
262143	160321	107159	262143	70269.6	244484	11.83	26735.5	166.6	6.09645
14416.5	66553.9	14196	8039.9	67327.2	7826	-35.49	116.6	0	6.11303
13234.5	104725	8282	138703	129853	70003	3.64	4548.5	11.9	6.11856
203536	157477	84704	262143	137310	125117	-10.92	6578	73.78	6.15062
7739.25	80533.4	6298	25861	86736.3	19540	32.76	660	-10.71	6.15835
257984	190575	88717	262143	123038	139630	0.91	10631.5	23.8	6.20146
11108.2	114500	6358	158532	131008	79305	9.1	4758.6	-39.27	6.21584
88338.8	109830	52712	229956	201635	74741	-5.46	5999.4	-23.8	6.21805
249882	184598	88713	262143	91105.7	188570	-20.93	24821.5	36.89	6.23573
262143	146012	117660	262143	68369.4	251279	21.84	43412.6	135.66	6.24458
61719.8	82913.8	48784	157587	139697	73929	6.37	2328.7	21.42	6.26005
13332.8	96967.6	9011	149932	103826	94639	-4.55	4657.4	-32.13	6.29432
21224.2	67984	20460	11114.4	67281.9	10826	-32.76	62.7	11.9	6.33633
9511.5	66660.9	9351	12840.3	69898	12039	-2.73	73.7	29.75	6.3518
58432.5	126401	30296	262143	68370.5	251275	-2.73	18154.4	-4.76	6.35954
107188	99438.8	70643	174112	108176	105482	-9.1	4540.8	23.8	6.39049
128797	106657	79140	262143	78241.2	219575	15.47	619.3	165.41	6.42034
6615.75	76819.6	5644	18662.6	86405.7	14155	-2.73	630.3	34.51	6.44245
73804.5	128010	37785	262143	101663	168988	35.49	12739.1	24.99	6.46456
21417.8	69049.3	20328	28098.4	68516.8	26876	-16.38	432.3	34.51	6.50214
120483	122612	64398	143971	122992	76715	-11.83	2538.8	32.13	6.52314
191602	159537	78708	197737	163350	79332	-4.55	4636.5	14.28	6.54083
6024.75	64568.8	6115	12587.3	65888.3	12520	22.75	8.8	-4.76	6.54304
25173	127877	12901	262143	138790	123783	7.28	8255.5	30.94	6.55741
6626.25	72485	5991	5131.5	70799.6	4750	10.01	-7.7	9.52	6.56515
58341	82025.1	46613	101638	78873.4	84451	-24.57	1140.7	30.94	6.57178
15866.2	107607	9663	155394	117496	86674	-29.12	5757.4	14.28	6.5961
16096.5	76023.4	13876	40411.8	81764.3	32391	-5.46	669.9	10.71	6.59942
5351.25	66070	5308	9477.6	67564.9	9193	-2.73	382.8	13.09	6.61932
12706.5	95060.9	8760	135290	98674.2	89855	-10.01	4088.7	20.23	6.62042
14370.8	87163.5	10805	38228.3	90246.4	27761	-14.56	191.4	103.53	6.62484
7596	66730.8	7460	11325.6	68974.5	10761	3.64	210.1	24.99	6.64806
60940.5	80340.3	49711	54410.4	79109	45075	-25.48	303.6	14.28	6.6558
6225.75	65755.2	6205	9277.4	66850.3	9095	-15.47	225.5	-4.76	6.6558
5277.75	64614.7	5353	2483.8	65769	2475	-30.03	6.6	19.04	6.67348
129875	97852.5	86983	237812	113390	137448	0.91	7265.5	-58.31	6.69449
6441	81774	5162	80754.3	96911.1	54610	-4.55	2790.7	-21.42	6.6967
25127.2	107792	15277	219564	131820	109159	7.28	7300.7	-45.22	6.78734
11166	80671.9	9071	29845.2	83938.5	23302	20.02	548.9	-14.28	6.79176
262143	125557	136829	262143	68371.4	251272	44.59	31006.8	167.79	6.80061
120280	106082	74307	173448	179046	63487	8.19	5117.2	-1.19	6.80282
262143	152263	112830	262143	69021.2	248906	14.56	23575.2	159.46	6.80835
15510.8	85378.2	11906	84120.3	112291	49095	14.56	2349.6	2.38	6.82493
72976.5	198184	24132	262143	157792	108876	10.01	9895.6	109.48	6.83156
68656.5	95420.8	47154	77955.9	97815.8	52230	5.46	288.2	54.74	6.83488
207894	170956	79696	254197	182869	91098	7.28	5967.5	13.09	6.83598
145242	126972	74966	220858	132186	109498	20.02	6030.2	23.8	6.84151
11097	102459	7098	129968	112864	75468	13.65	4002.9	-22.61	6.85256
6103.5	64432.8	6208	5693.6	61705.9	6047	20.93	33	-17.85	6.85699
262143	109003	157609	262143	68369.7	251278	59.15	50525.2	51.17	6.86472
210971	142493	97031	262143	122837	139859	-15.47	10370.8	-67.83	6.87909
31200.8	87988.8	23239	88550	94615	61335	20.93	491.7	51.17	6.89015
262143	156550	109740	262143	68370	251277	31.85	27007.2	85.68	6.90341
262143	111729	153763	262143	68370	251277	42.77	66799.7	228.48	6.91226
5281.5	65208.8	5308	4802.6	65530.5	4803	11.83	205.7	-38.08	6.91557
85334.2	96466.7	57973	113069	98586.9	75163	40.95	1646.7	36.89	6.92221
6993	66236.9	6919	4746.5	65987.8	4714	20.93	107.8	-7.14	6.93658
34322.2	163672	13743	262143	217067	79145	16.38	9115.7	16.66	6.93658
16893	71150.4	15560	39168.8	71199.8	36053	-18.2	1236.4	10.71	6.94321
69291	86861.9	52279	130838	81237.6	105550	-16.38	2427.7	80.92	6.95426
23835	126913	12308	262143	124033	138510	22.75	9036.5	-16.66	6.96532
10264.5	101523	6626	155534	117604	86673	-13.65	4461.6	-4.76	6.97858
69529.5	94853.9	48039	92379.1	90193.6	67124	30.03	942.7	44.03	6.97969
131633	116174	74257	158946	122343	85143	5.46	2548.7	24.99	7.00069
262143	110941	154856	262143	68369.7	251278	36.4	48730	115.43	7.01617
63868.5	80591.6	51937	84164.3	76760.7	71857	-6.37	1592.8	45.22	7.02612
9627.75	96315.7	6551	108569	113045	62941	-33.67	3294.5	19.04	7.03606
18781.5	112336	10957	184350	117183	103100	-8.19	5901.5	-13.09	7.04159
7411.5	67032.9	7246	6828.8	68766.5	6508	-0.91	227.7	-20.23	7.06149
21314.2	145369	9609	229838	164219	91723	-25.48	6801.3	-5.95	7.07254
8223	91432.4	5894	96186.2	105171	59937	20.93	2878.7	11.9	7.08249
8194.5	100287	5355	100700	106867	61754	4.55	3044.8	30.94	7.09134
7302.75	70257.3	6812	4734.4	74441.9	4168	2.73	7.7	-27.37	7.09797
13311	100270	8700	146677	120621	79693	39.13	4684.9	-2.38	7.1035
99339	115566	56334	133668	124247	70505	-25.48	2103.2	11.9	7.11123
262143	120100	143046	262143	76338.1	225049	22.75	19328.1	-4.76	7.12229
103770	108729	62547	118511	158008	49154	9.1	2791.8	-10.71	7.13003
93916.5	108395	56782	159992	127242	82404	-4.55	4504.5	-3.57	7.13224
103108	101129	66818	178675	117280	99844	5.46	3641	-15.47	7.15877
248881	163943	99490	262143	88153.1	194886	48.23	10740.4	5.95	7.16208
5970.75	69862.4	5601	2151.6	67629.4	2085	-17.29	83.6	1.19	7.16429
6915	86749.9	5224	79068	94627.5	54760	15.47	2472.8	-26.18	7.17424
262143	113579	151258	262143	68369.7	251278	11.83	38523.1	121.38	7.18309
216366	175178	80945	262143	102375	167813	16.38	19026.7	-39.27	7.18309
6873.75	66550.2	6769	6369	67980.3	6140	-10.01	103.4	-9.52	7.1864
95750.2	105803	59309	147372	126960	76073	-18.2	215.6	13.09	7.19746
6507	68449.9	6230	6506.5	67544.8	6313	7.28	90.2	20.23	7.19856
260547	159321	107175	262143	96038.8	178884	32.76	13307.8	203.49	7.19856
99679.5	100250	65163	137146	98480.1	91267	12.74	2560.8	-45.22	7.20188
15283.5	75055.8	13345	51871.6	90608.7	37518	11.83	1424.5	-1.19	7.20298
35126.2	78484.7	29331	54214.6	78648.1	45176	-10.92	41.8	-11.9	7.2063
213568	162821	85962	262143	108623	158160	23.66	11218.9	-3.57	7.20962
262143	159739	107549	262143	91567	187620	6.37	15737.7	10.71	7.21183
63699.8	122463	34089	262143	93838.7	183078	17.29	15450.6	57.12	7.22509
16514.2	93525.6	11572	165660	99217.7	109423	14.56	4838.9	19.04	7.23173
46215	86520.8	35006	101710	107800	61834	2.73	2614.7	20.23	7.24057
262143	111698	153806	262143	68369.4	251279	60.06	144110	586.67	7.25162
262143	128325	133877	262143	68369.4	251279	49.14	76556.7	252.28	7.27263
262143	170612	100695	262143	68369.2	251280	41.86	62976.1	39.27	7.28589
16434.8	126595	8508	215280	166294	84841	10.01	6322.8	7.14	7.30247
156103	203072	50378	262143	68369.7	251278	31.85	46336.4	80.92	7.30579
262143	142315	120717	262143	70638	243209	-7.28	33500.5	140.42	7.32237
262143	134708	127534	262143	68370	251277	22.75	36993	45.22	7.33011
15132.8	67955.3	14594	12939.3	69718.8	12163	3.64	-1.1	3.57	7.33121
6963.75	65271.2	6992	11179.3	65008.6	11270	-0.91	105.6	11.9	7.34116
9674.25	74827.3	8473	10839.4	75991.8	9348	17.29	96.8	7.14	7.36438
61544.2	79273.6	50879	124717	88866.9	91974	21.84	3890.7	55.93	7.39422
46230.8	124187	24397	262143	124764	137698	8.19	10072.7	-10.71	7.39422
262143	161075	106657	262143	68369.4	251279	-12.74	19563.5	2.38	7.39533
29464.5	92497.9	20876	172957	128762	88030	30.94	4363.7	34.51	7.4086
7215	82434.1	5736	73176.4	104686	45810	20.93	2031.7	3.57	7.4097
24038.2	127767	12330	250464	160743	102116	45.5	8221.4	41.65	7.41523
12975	67820.2	12538	11436.7	69092.5	10848	-18.2	282.7	14.28	7.42297
20771.2	110322	12339	262143	111880	153555	-4.55	8511.8	-5.95	7.43623
24005.2	112252	14015	262143	103358	166216	20.02	9412.7	-13.09	7.43623
17053.5	95752.1	11672	160060	127494	82276	-24.57	4964.3	52.36	7.43623
100108	97104.4	67563	236435	118524	130733	24.57	7483.3	54.74	7.45281
84088.5	106397	51795	164475	100791	106945	-10.01	2534.4	70.21	7.47271
262143	124826	137630	262143	68370	251277	3.64	39076.4	36.89	7.50587
27708	73717	24633	24152.7	79697.5	19861	-31.85	81.4	39.27	7.52688
262143	187663	91546	262143	75426.4	227769	6.37	26874.1	74.97	7.53572
68415.8	79711.5	56249	102241	77215.4	86776	-18.2	2965.6	-5.95	7.54898
131163	117422	73205	230333	142308	106074	0.91	3632.2	23.8	7.55672
11037	92912.1	7785	99611.6	108558	60135	6.37	2989.8	9.52	7.56557
262143	169944	101091	262143	68370	251277	23.66	41259.9	67.83	7.58104
262143	196464	87445	262143	111139	154580	9.1	16438.4	85.68	7.58436
12641.2	76461.2	10835	7559.2	94976.9	5216	-3.64	82.5	59.5	7.61089
12831.8	121594	6916	151728	161319	61640	-10.92	4792.7	14.28	7.63742
26898.8	124004	14216	216062	154233	91808	20.02	6462.5	-34.51	7.64737
59785.5	79943.3	49011	95218.2	84610.9	73752	10.92	2000.9	53.55	7.65289
62573.2	95214.7	43069	69369.3	91586.8	49638	11.83	152.9	23.8	7.66284
32384.2	107416	19758	73617.5	105775	45612	43.68	462	67.83	7.67721
40640.2	132997	20026	262143	110936	154862	4.55	12486.1	-30.94	7.68164
10751.2	73318.8	9610	6831	72639.4	6163	-6.37	115.5	8.33	7.70264
11043	66268.1	10921	3730.1	68112.5	3589	25.48	1.1	9.52	7.7148
85046.2	101726	54790	82231.6	103303	52168	-11.83	863.5	-70.21	7.72033
7209.75	71213	6635	18153.3	82652.1	14394	12.74	591.8	14.28	7.72917
95763.8	109553	57287	234854	111620	137891	4.55	3270.3	80.92	7.74465
7613.25	73094.3	6826	15185.5	79317.5	12547	-11.83	627	-35.7	7.74907
45241.5	75470.8	39286	54836.1	73347.6	48996	3.64	137.5	-23.8	7.75791
262143	147466	116500	262143	68369.7	251278	-35.49	18026.8	122.57	7.77007
15769.5	87678.8	11787	87512.7	113226	50653	15.47	2159.3	-11.9	7.77339
13055.2	78386.5	10915	103382	92039	73613	16.38	3166.9	-42.84	7.78223
114374	94775.8	79088	94768.3	93241.7	66609	-4.55	2710.4	34.51	7.78555
39648	78235.9	33212	78131.9	78338.7	65363	2.73	693	40.46	7.78776
23607.8	76664.1	20181	33248.6	72130.2	30209	15.47	138.6	48.79	7.80102
13733.2	97701.1	9212	133120	125831	69332	45.5	4017.2	34.51	7.80323
8906.25	105016	5558	104074	126079	54098	0.91	3183.4	-3.57	7.81539
23220	86847.7	17522	174397	90366.6	126477	3.64	5588	10.71	7.85519
7008.75	66453.3	6912	2415.6	67193.9	2356	24.57	-50.6	-8.33	7.8773
7794.75	85324.3	5987	26320.8	78949.2	21849	1.82	633.6	39.27	7.88725
9558	67828.2	9235	17799.1	76863.6	15176	7.28	751.3	-23.8	7.8983
95216.2	104278	59841	82557.2	95154.2	56860	17.29	1080.2	7.14	7.91378
49986.8	83196.1	39376	55376.2	79849	45450	-32.76	2041.6	7.14	7.92483
5457	68735.3	5203	14716.9	70586	13664	28.21	225.5	-2.38	7.94252
103710	106161	64023	164086	123536	87048	-36.4	3537.6	8.33	7.95247
82727.2	104168	52047	262143	172433	99632	-5.46	7592.2	127.33	7.96352
15229.5	84126.8	11864	45104.4	81127.5	36436	3.64	94.6	-7.14	7.96905
51379.5	81465.3	41333	74816.5	79201	61908	-20.93	1433.3	34.51	7.99889
105098	95495	72126	154796	102507	98966	-49.14	4643.1	2.38	8.00663
16638.8	79524.3	13712	58065.7	106343	35784	-17.29	1270.5	15.47	8.01105
54300	80877.4	44000	53046.4	78798.9	44118	4.55	79.2	-5.95	8.03537
102145	111413	60084	163632	123348	86939	67.34	1100	8.33	8.07075
9555.75	94002.6	6662	101353	97534.1	68102	-2.73	2957.9	-10.71	8.07406
10188	68102.9	9804	10869.1	72678	9801	-18.2	133.1	-40.46	8.08843
10985.2	117597	6122	262143	68370	251277	-1.82	82.5	19.04	8.09065
9983.25	69270.8	9445	10860.3	66362.8	10725	-13.65	473	-26.18	8.10502
6474	68698.2	6176	8100.4	66358.5	8000	-7.28	227.7	10.71	8.12049
9699.75	70710	8990	8582.2	70881.3	7935	-10.92	224.4	29.75	8.1227
7922.25	66384.4	7821	12080.2	69924.8	11322	-3.64	61.6	34.51	8.12602
13742.2	67280.2	13386	10833.9	71863.4	9880	-14.56	213.4	63.07	8.15697
7561.5	65540.3	7561	7576.8	65121.7	7625	-5.46	45.1	22.61	8.21445
35570.2	83886.9	27789	63906.7	77196	54254	10.01	858	33.32	8.23435
8682	88931.5	6398	95920	96483.9	65153	8.19	2990.9	23.8	8.2443
262143	169880	101129	262143	88407.1	194326	5.46	12095.6	35.7	8.24872
102143	105560	63415	104027	136744	49856	-3.64	2242.9	33.32	8.26751
8628	109795	5150	105466	124266	55621	0	3274.7	11.9	8.28189
118240	132820	58342	119363	129331	60485	-16.38	3578.3	-16.66	8.28852
57024.8	105201	35524	162764	99384	107330	-3.64	4147	-30.94	8.31836
10091.2	71119.5	9299	12279.3	72115.4	11159	13.65	78.1	-7.14	8.32389
5913	67759.1	5719	11424.6	66188.4	11312	20.02	368.5	19.04	8.32831
29047.5	115254	16517	224850	162094	90909	0	6065.4	-22.61	8.33163
6750	65332.7	6771	6081.9	66408.4	6002	-3.64	56.1	-17.85	8.34268
181445	140990	84341	262143	158041	108705	14.56	6541.7	26.18	8.35263
98257.5	93038.8	69212	138562	112126	80987	-60.97	3537.6	34.51	8.37695
8100.75	69461	7643	9331.3	67797.8	9020	0.91	291.5	-1.19	8.37916
156704	126242	81350	262143	75062	228875	34.58	16277.8	-15.47	8.4079
9798	99972.2	6423	129532	135563	62620	-10.01	4299.9	-15.47	8.41454
47148.8	180350	17133	262143	126384	135933	-19.11	12235.3	-42.84	8.41675
91350	84920.3	70498	79898.5	84535.7	61941	-8.19	46.2	-17.85	8.41896
5625.75	66514.4	5543	2877.6	68902.6	2737	5.46	36.3	1.19	8.42006
43509.8	167260	17048	262143	114700	149780	-15.47	16667.2	-32.13	8.4687
75453	89085.8	55507	112562	89174.3	82724	10.01	2292.4	33.32	8.46981
11514.8	68175.1	11069	5192	71095.5	4786	-24.57	-4.4	-19.04	8.4886
85805.2	90181.1	62356	38975.2	85108.6	30012	9.1	260.7	-14.28	8.48971
5782.5	65473.7	5788	7261.1	65663.5	7247	22.75	291.5	-14.28	8.50518
14118	66837.9	13843	10719.5	65465.8	10731	8.19	-3.3	52.36	8.51071
184937	160976	75291	223891	169324	86656	-23.66	3507.9	-34.51	8.51181
262143	155856	110229	262143	97696.3	175849	-48.23	19474.4	7.14	8.51292
72735	163195	29209	262143	68370	251277	60.97	30036.6	-10.71	8.51734
109230	92589.9	77314	89370.6	88738.3	66003	-0.91	46.2	-3.57	8.52066
7344.75	75233.8	6398	69584.9	78679	57961	-0.91	2095.5	16.66	8.54829
11492.2	71086	10595	8523.9	72257.5	7731	22.75	195.8	-14.28	8.56156
262143	118007	145583	262143	68370.3	251276	5.46	33485.1	63.07	8.56266
262143	111583	153965	262143	68369.7	251278	-32.76	68135.1	94.01	8.58256
10962.8	66839.2	10749	24571.8	68254.9	23593	-19.11	452.1	7.14	8.58256
102534	100105	67126	110131	102846	70178	-3.64	2215.4	1.19	8.60799
6003	74089	5310	23120.9	88845	17055	2.73	627	24.99	8.61241
14699.2	68579.1	14047	21712.9	67347.1	21129	-10.92	157.3	-9.52	8.61462
21118.5	89372.5	15486	38304.2	91433.4	27455	15.47	887.7	21.42	8.65663
226183	153855	96345	262143	68370	251277	-9.1	19537.1	39.27	8.67873
9886.5	89134.9	7269	127839	106754	78480	13.65	3716.9	-13.09	8.68316
14881.5	69702.2	13992	9432.5	70310.3	8792	-35.49	227.7	20.23	8.68537
19527.8	73079.6	17512	38758.5	71995.6	35281	23.66	1354.1	39.27	8.68647
8592	65734.9	8566	9992.4	66598.4	9833	7.28	57.2	-8.33	8.72074
6728.25	65920.6	6689	5776.1	66109.4	5726	-39.13	236.5	-48.79	8.73622
38815.5	75656.9	33623	50473.5	95508.2	34634	6.37	1117.6	71.4	8.73732
7476.75	67214.9	7290	7385.4	67523.7	7168	-19.11	79.2	4.76	8.75059
20499	70450.6	19069	25483.7	70343.7	23742	21.84	1106.6	-46.41	8.7948
23959.5	78510.5	20000	29150	79741.8	23957	1.82	515.9	-32.13	8.80144
115768	123030	61668	153618	123377	81600	-6.37	3029.4	-8.33	8.83239
46760.2	78920.4	38830	37636.5	75586.7	32632	-21.84	1106.6	-11.9	8.88213
27435	81176.6	22149	84134.6	114671	48084	14.56	2698.3	17.85	8.94956
20586	99331.8	13582	98173.9	117876	54582	9.1	2509.1	20.23	8.9573
12773.2	98984	8457	185155	100567	120659	12.74	5956.5	7.14	8.96283
262143	176259	97469	262143	92769	185189	52.78	15430.8	-38.08	8.97057
17466	79066.9	14477	12865.6	76214.4	11063	-9.1	161.7	5.95	8.99268
51655.5	81449.7	41563	117368	105679	72785	-7.28	3029.4	-30.94	9.01478
72096.8	88888	53156	98517.1	92365.2	69901	5.46	218.9	32.13	9.02142
262143	120893	142108	262143	68370.3	251276	-18.2	43335.6	273.7	9.02363
7473	70447.4	6952	5844.3	71205.1	5379	-11.83	130.9	-1.19	9.03468
6459	65323.6	6480	3897.3	64287.3	3973	-26.39	180.4	-5.95	9.03468
7461	75949.7	6438	62871.6	86542	47611	45.5	2205.5	29.75	9.04684
104640	197730	34682	262143	68895.6	249360	21.84	30934.2	44.03	9.05237
33267	115758	18834	173249	113681	99876	25.48	4678.3	39.27	9.059
24061.5	115897	13606	262143	139730	122950	18.2	9148.7	17.85	9.07669
11526.8	73548.5	10271	14215.3	130515	7138	3.64	259.6	-7.14	9.08332
7503	77963.6	6307	9435.8	72828.2	8491	-18.2	289.3	30.94	9.08664
80212.5	95404.8	55100	109550	108459	66195	-7.28	1626.9	21.42	9.09106
137392	173727	51829	262143	68369.7	251278	-9.1	50692.4	7.14	9.0988
5065.5	65763.2	5048	3560.7	63740.5	3661	2.73	93.5	13.09	9.12091
137217	125569	71615	262143	127382	134868	10.92	9429.2	-5.95	9.12091
22798.5	146425	10204	262143	175433	97928	49.14	8517.3	15.47	9.14854
6702	65801.1	6675	7322.7	65390.4	7339	-19.11	30.8	-24.99	9.1806
37284.8	133451	18310	262143	112848	152239	-0.91	13354	-4.76	9.18281
16583.2	106633	10192	209094	114008	120195	-14.56	6856.3	-14.28	9.19386
61936.5	81933.6	49541	104054	83006.5	82154	20.93	2251.7	143.99	9.20381
7443.75	94578.1	5158	78378.3	104739	49042	5.46	2316.6	22.61	9.21045
5095.5	65930.6	5065	5535.2	69626.7	5210	4.55	-20.9	17.85	9.22592
246622	173885	92950	262143	119432	143846	-51.87	10664.5	49.98	9.22703
39457.5	95051.9	27205	91721.3	128672	46716	-0.91	2641.1	30.94	9.23034
10638	85062.5	8196	102875	86660.8	77798	-22.75	3317.6	24.99	9.27677
100950	96159.3	68801	163466	120733	88732	-36.4	3641	1.19	9.28672
98636.2	94082.6	68708	133388	93249.1	93746	41.86	2398	9.52	9.29114
79902.8	82145.1	63747	33297	85120.6	25636	-31.85	134.2	24.99	9.30109
32838	75916.2	28348	37065.6	73160	33203	2.73	877.8	7.14	9.30994
111620	104737	69843	82019.3	110351	48710	-6.37	1095.6	14.28	9.31878
11772.8	68441.3	11273	8877	67357.1	8637	-20.93	166.1	-16.66	9.31878
8410.5	65758.8	8382	6424	67685.4	6220	-9.1	218.9	23.8	9.32652
26945.2	112112	15751	262143	114389	150187	4.55	9682.2	-13.09	9.37405
198726	129105	100877	262143	116573	147374	-21.84	9385.2	2.38	9.38621
113616	105843	70349	159666	124748	83880	26.39	7354.6	-1.19	9.39395
82909.5	87856.2	61846	240906	89211.2	176973	-10.92	1749	160.65	9.42158
116497	110104	69341	101105	127148	52113	-17.29	1036.2	34.51	9.43153
29367.8	80485.3	23913	68180.2	75170.1	59442	-13.65	2266	-8.33	9.44038
43191.8	97248.6	29107	136196	100596	88729	6.37	3738.9	-26.18	9.45917
8298.75	71949.6	7559	11896.5	70999.8	10981	-7.28	-4.4	1.19	9.46359
8703	66021.5	8639	13101	66665.7	12879	-20.93	100.1	-13.09	9.47022
101593	103552	64296	136033	103995	85726	10.92	4687.1	30.94	9.47133
8103	94490.8	5620	90242.9	97778.9	60485	2.73	2745.6	-9.52	9.47243
21561.8	71044.3	19890	10777.8	69623.8	10145	-31.85	320.1	22.61	9.49012
161192	148475	71149	262143	141600	121326	20.02	5283.3	10.71	9.49675
9525	65867.9	9477	4955.5	65675.2	4945	14.56	16.5	-9.52	9.52328
47253.8	159589	19405	262143	150660	114030	54.6	8785.7	-28.56	9.52992
67143.8	84757.1	51917	110143	79613.7	90667	25.48	227.7	49.98	9.54208
9219	65843.1	9176	8774.7	66766.4	8613	1.82	179.3	-15.47	9.55202
6876.75	89277.9	5048	82990.6	86376.6	62967	3.64	2435.4	30.94	9.55534
11319.8	72652.1	10211	10161.8	71089.2	9368	36.4	232.1	21.42	9.60287
65157	89537.4	47691	90471.7	85014.3	69743	18.2	311.3	24.99	9.6084
126973	117163	71023	258078	112222	150714	-10.01	6862.9	8.33	9.61393
223193	139779	104645	262143	134389	127836	55.51	11750.2	0	9.62056
8071.5	85044	6220	59724.5	96632.6	40505	6.37	1720.4	7.14	9.62609
262143	159367	107800	262143	80460.7	213518	-22.75	19286.3	-9.52	9.63383
8181	87778.3	6108	40399.7	86725.2	30529	13.65	1083.5	38.08	9.63714
6327	67941.4	6103	4051.3	71047.9	3737	11.83	72.6	-9.52	9.65151
36558.8	75499.9	31734	35961.2	72829.2	32360	5.46	612.7	17.85	9.67031
22807.5	118750	12587	262143	126577	135726	-24.57	8610.8	-27.37	9.67583
28877.2	85079.1	22244	58687.2	88921.6	43253	-8.19	1542.2	13.09	9.68799
11077.5	76701	9465	20287.3	96044.8	13843	4.55	459.8	-2.38	9.72558
262143	191947	89503	262143	69063.1	248755	-14.56	22892.1	45.22	9.72668
36080.2	87069.8	27157	152742	122609	81642	0	4203.1	26.18	9.73884
46070.2	144684	20868	262143	90513.4	189804	42.77	16041.3	74.97	9.74216
6870	71014.6	6340	6920.1	90251.9	5025	-22.75	41.8	0	9.74769
14956.5	65943.8	14864	15260.3	65952.2	15164	0.91	30.8	38.08	9.75764
5364	66264.9	5305	2091.1	68624.1	1997	-22.75	194.7	-22.61	9.76979
57449.2	81164.9	46387	91476	78914.4	75968	-31.85	2142.8	41.65	9.82617
87125.2	97814.8	58374	70570.5	89517.2	51665	12.74	1574.1	26.18	9.8516
10665.8	90238.9	7746	109420	129810	55242	17.29	3261.5	-9.52	9.8527
6940.5	71675.5	6346	10084.8	84107.6	7858	28.21	112.2	11.9	9.85933
89238.8	108576	53864	262143	155338	110596	-22.75	8574.5	85.68	9.86818
68923.5	86588.4	52166	135605	101774	87321	-64.61	4444	7.14	9.86928
8115.75	66030.3	8055	8951.8	67224.1	8727	-22.75	236.5	-15.47	9.87481
17948.2	68682.5	17126	12744.6	71399.4	11698	7.28	443.3	40.46	9.87702
90813	91840.2	64803	104802	83087.4	82664	42.77	205.7	52.36	9.89139
65768.2	83308	51738	16974.1	78179.4	14229	19.11	20.9	30.94	9.90576
44176.5	86249.9	33567	55105.6	79983.2	45152	22.75	1072.5	20.23	9.91571
262143	118554	144911	262143	68370.5	251275	41.86	41751.6	86.87	9.92898
121493	113304	70273	211929	119284	116436	-10.92	5256.9	40.46	9.9334
43376.2	76402.5	37207	43676.6	75397.5	37964	-3.64	1162.7	47.6	9.9345
185808	117537	103602	262143	68813.4	249658	28.21	10598.5	59.5	9.9544
16856.2	66591.8	16589	17699	65573	17689	-10.01	12.1	-11.9	9.96103
262143	125679	136696	262143	68370.8	251274	23.66	43736	52.36	9.97983
44439	89024.7	32714	45571.9	102919	29019	-0.91	465.3	66.64	9.98646
8882.25	115292	5049	127861	158501	52867	36.4	3756.5	-47.6	9.99972
22160.2	85048.9	17076	28414.1	92542.8	20122	-17.29	635.8	20.23	10.0053
5955.75	67963.8	5743	13730.2	73792.2	12194	6.37	339.9	-27.37	10.0108
84939.8	90951.8	61204	73475.6	93317.9	51601	2.73	28.6	34.51	10.013
52223.2	80062.3	42748	71052.3	77766.2	59878	20.02	1050.5	1.19	10.0174
259183	178685	95060	262143	94295.6	182191	34.58	17916.8	38.08	10.0649
7953	65281.5	7984	10144.2	64853.2	10251	43.68	63.8	-8.33	10.0694
30231	98017.1	20213	262143	129730	132427	-15.47	9230.1	1.19	10.0915
7313.25	65681.9	7297	12807.3	67023.8	12523	-20.93	-44	26.18	10.0926
11469	88427.3	8500	100296	104707	62775	2.73	3096.5	5.95	10.107
234653	153916	99913	262143	130843	131301	3.64	8130.1	14.28	10.1147
59980.5	171303	22947	262143	68370	251277	-21.84	26955.5	2.38	10.118
13522.5	93423	9486	150729	109494	90216	-24.57	4493.5	42.84	10.1235
208755	154247	88695	262143	142852	120263	-14.56	10710.7	30.94	10.1257
93836.2	96416.7	63782	167508	124660	88062	-24.57	4430.8	-65.45	10.1689
98483.2	111116	58085	148238	146358	66378	-6.37	6382.2	10.71	10.17
17242.5	109528	10317	225610	124375	118879	-32.76	6814.5	-13.09	10.1888
130952	112840	76055	200100	119688	109566	0	4998.4	9.52	10.1899
23770.5	89100	17484	174596	111455	102663	-6.37	5170	54.74	10.1943
16291.5	104870	10181	216979	118426	120075	13.65	6474.6	48.79	10.1998
213148	183116	76284	262143	130752	131392	0.91	8741.7	32.13	10.2031
44523	80244.7	36362	86512.8	78602.9	72131	43.68	617.1	88.06	10.2075
76784.2	91186.6	55185	118636	103718	74962	-5.46	3216.4	36.89	10.2098
126702	195635	42444	262143	68370.5	251275	53.69	63575.6	51.17	10.2131
106740	119820	58382	160460	136199	77210	-16.38	5704.6	2.38	10.2374
12126.8	68206.2	11652	15864.2	69501.7	14959	13.65	359.7	-15.47	10.2385
105620	97083.1	71299	118019	106185	72840	-51.87	3194.4	-28.56	10.2418
132019	120644	71715	262143	87345.5	196688	-6.37	12520.2	-11.9	10.2484
8785.5	69086.5	8334	14510.1	82104.5	11582	-6.37	397.1	44.03	10.2728
20832.8	67619	20191	6848.6	65637.6	6838	-0.91	-11	48.79	10.275
238004	172249	90554	262143	162092	105988	-12.74	6272.2	65.45	10.296
25836.8	117938	14357	262143	97057.7	177006	21.84	10160.7	-26.18	10.296
64983	97020.8	43895	104337	88234.8	77496	-2.73	1350.8	105.91	10.3126
44650.5	74222.3	39425	67656.6	74629.2	59413	-6.37	842.6	34.51	10.3347
262143	104913	163753	262143	68369.7	251278	8.19	36525.5	91.63	10.3546
85451.2	109356	51210	86809.8	126705	44901	44.59	1684.1	-19.04	10.3678
13467.8	68697.3	12848	11668.8	68242.6	11206	23.66	-11	-2.38	10.3723
24363	69671.1	22917	24083.4	72523.5	21763	11.83	53.9	5.95	10.3734
24799.5	110023	14772	115305	166965	45259	-6.37	3252.7	4.76	10.38
181983	138659	86013	262143	112656	152498	-20.02	8542.6	59.5	10.3855
14707.5	72032.8	13381	13362.8	67614.6	12952	23.66	484	-17.85	10.3877
16254	67219.2	15847	26154.7	68124.3	25161	9.1	306.9	74.97	10.3966
8387.25	70778.6	7766	17781.5	68950.3	16901	5.46	487.3	15.47	10.3977
22952.2	74985	20060	19030	71815.6	17366	-4.55	-7.7	-9.52	10.4054
135206	219670	40337	262143	68370	251277	10.92	44840.4	-22.61	10.4154
5640.75	66559.6	5554	5253.6	65781.4	5234	16.38	217.8	-17.85	10.4242
6255.75	69089.5	5934	3549.7	69380.6	3353	4.55	70.4	-20.23	10.4331
10017.8	76455.5	8587	17342.6	113001	10058	-10.92	286	-26.18	10.4441
15156	120381	8251	179498	146673	80203	0.91	5469.2	46.41	10.4452
96677.2	112381	56378	191898	109860	114475	-9.1	3974.3	24.99	10.4629
10405.5	102010	6685	129710	134833	63046	12.74	3845.6	26.18	10.4651
11432.2	73699	10166	20771.3	73084.3	18626	-23.66	554.4	9.52	10.4717
262143	124107	138427	262143	68410.6	251128	88.27	27861.9	73.78	10.4773
100348	97618.9	67368	145823	123345	77479	22.75	4783.9	24.99	10.4773
7399.5	65310.9	7425	9021.1	67213.1	8796	1.82	37.4	8.33	10.5149
50490.8	86826.6	38110	54118.9	86123.5	41182	0	295.9	-4.76	10.5237
26134.5	81431.6	21033	86458.9	96027	59006	-5.46	2478.3	-42.84	10.5237
10078.5	65859.5	10029	11761.2	64728.1	11908	-29.12	156.2	-20.23	10.5281
117943	105690	73134	186835	165139	74146	10.01	5672.7	9.52	10.5336
262143	134134	128079	262143	68370	251277	16.38	23668.7	98.77	10.537
247069	155793	103932	262143	84026.1	204458	20.02	16065.5	21.42	10.5613
20738.2	75267.3	18057	34435.5	73907.5	30535	11.83	95.7	28.56	10.5657
75909	90760.6	54812	175088	90985.7	126114	10.92	3443	45.22	10.5823
11277.8	65738.6	11243	7498.7	68056.3	7221	-14.56	14.3	-2.38	10.59
116768	101265	75569	114347	96821.1	77399	-32.76	2734.6	88.06	10.5911
176054	233612	49389	262143	130983	131161	27.3	10079.3	57.12	10.5967
8549.25	68603.4	8167	5897.1	67095.9	5760	-9.1	443.3	4.76	10.6188
13713.8	79881.3	11251	126487	88374.5	93799	0.91	3713.6	33.32	10.6365
58038.8	82288.6	46223	87730.5	85536.5	67217	-12.74	1981.1	19.04	10.6597
83187.8	92701.8	58810	72905.8	81694	58486	-9.1	-14.3	0	10.6663
101648	104435	63787	95296.3	97630.7	63969	29.12	654.5	14.28	10.6807
5538.75	70442	5153	14078.9	74217.7	12432	40.95	233.2	35.7	10.6851
175160	134039	85641	262143	139750	122932	-6.37	8014.6	-10.71	10.6984
15912	134141	7774	174067	174488	65378	2.73	5416.4	40.46	10.705
19631.2	95797	13430	87209.1	183761	31102	-15.47	2901.8	15.47	10.7072
12068.2	72288.2	10941	11933.9	72746.7	10751	19.11	49.5	4.76	10.7227
5952	65207.3	5982	10419.2	64914.2	10519	0.91	47.3	16.66	10.7348
11955.8	65965	11878	10393.9	66762.2	10203	-21.84	49.5	54.74	10.747
13094.2	83161.6	10319	24996.4	82191.8	19931	-13.65	654.5	16.66	10.7492
16328.2	76097.9	14062	11094.6	75652.5	9611	-1.82	315.7	54.74	10.7569
11591.2	106125	7158	126325	126254	65573	10.01	3859.9	29.75	10.7592
262143	152830	112411	262143	68369.7	251278	13.65	39205.1	8.33	10.7768
8346.75	68582.3	7976	5386.7	73014	4835	-26.39	51.7	7.14	10.7802
67808.2	94728	46912	105404	90961.1	75942	15.47	1937.1	20.23	10.7802
10287	66270.4	10173	5715.6	69714.8	5373	12.74	60.5	-19.04	10.7813
12702.8	106866	7790	154763	120767	83985	10.92	4606.8	11.9	10.7857
200106	159516	82212	262143	96001.8	178953	6.37	14099.8	29.75	10.7967
90529.5	90709.4	65406	81534.2	103346	51704	1.82	1541.1	11.9	10.7978
7891.5	66931.2	7727	7967.3	64838.6	8053	-13.65	88	-3.57	10.8034
17696.2	173874	6670	221110	188445	76896	-5.46	6628.6	2.38	10.8155
104253	109712	62275	91764.2	102110	58896	-15.47	1152.8	1.19	10.8255
8245.5	70188	7699	6099.5	71895.1	5560	-9.1	-5.5	2.38	10.8266
102227	105950	63233	130554	148446	57637	-1.82	5234.9	3.57	10.831
113677	105265	70773	262143	107610	159649	-9.1	7110.4	7.14	10.8321
82282.5	126917	42488	262143	142486	120572	-23.66	9843.9	-22.61	10.8509
217660	150261	94932	262143	140924	121908	0.91	10998.9	-10.71	10.8509
6939.75	76824.9	5920	60770.6	81436.7	48905	25.48	1818.3	35.7	10.8531
9908.25	75312.8	8622	9724	75176.6	8477	-1.82	55	15.47	10.8741
206062	171396	78791	262143	109981	156207	33.67	10309.2	-7.14	10.8763
37234.5	127100	19199	262143	128320	133882	9.1	10851.5	36.89	10.8907
5675.25	68382.6	5439	13497	65813.9	13440	20.02	9.9	4.76	10.9183
13876.5	68780.1	13222	19763.7	68418.7	18931	-15.47	20.9	-9.52	10.9205
8928.75	89377.5	6547	100782	99152.6	66613	19.11	3011.8	21.42	10.9438
7362	93106.1	5182	101375	123248	53905	0	3053.6	-8.33	10.9471
21466.5	158213	8892	158917	187634	55506	-6.37	3438.6	10.71	10.9537
6305.25	64982.1	6359	6646.2	65253.2	6675	-39.13	83.6	-20.23	10.9581
26070	71310.3	23959	20922	69679	19678	-15.47	231	-47.6	10.9802
31321.5	78155.9	26264	73836.4	83121.9	58215	-34.58	777.7	-3.57	10.9802
262143	132064	130087	262143	68370	251277	0.91	30476.6	54.74	10.9825
71750.2	157081	29935	262143	135310	126966	3.64	10338.9	-23.8	10.9847
27753.8	85974.2	21156	152583	105232	95025	14.56	4935.7	4.76	10.9913
15450	82885.7	12216	121924	99097.3	80632	25.48	4393.4	29.75	10.9935
262143	152048	112989	262143	68370.3	251276	-1.82	28389.9	115.43	11.0222
262143	138280	124239	262143	68370.3	251276	-4.55	16701.3	149.94	11.0267
6910.5	71388.2	6344	44374	88748	32768	19.11	1571.9	8.33	11.0278
10373.2	92179.2	7375	150098	92517.6	106324	-21.84	4538.6	19.04	11.03
26103.8	125568	13624	262143	124590	137891	-4.55	9616.2	-16.66	11.0355
82515	89444.1	60459	90768.7	87497.7	67986	20.02	2414.5	13.09	11.0543
58683	87407.6	43999	79690.6	86211.4	60579	47.32	1216.6	80.92	11.083
53721.8	79856.4	44088	59804.8	90094.2	43503	-20.02	30.8	-5.95	11.0919
11877.8	91525	8505	127954	99265	84477	5.46	4004	41.65	11.1295
65280.8	87120.8	49107	64158.6	92966.7	45228	-4.55	1404.7	59.5	11.1483
169101	113772	97407	262143	115150	149195	-4.55	10931.8	22.61	11.1682
9728.25	69891.5	9122	19699.9	69210.5	18654	7.28	158.4	-5.95	11.1781
10395	97085.2	7017	115521	113427	66746	22.75	3738.9	-2.38	11.187
7985.25	70949.2	7376	12919.5	71790.1	11794	20.93	299.2	33.32	11.2279
23014.5	100935	14943	252928	122970	134797	0.91	7940.9	33.32	11.2334
13557.8	89379.4	9941	108634	120875	58899	26.39	3234	-13.09	11.2455
229132	178414	84166	262143	138328	124196	11.83	10033.1	54.74	11.2511
6773.25	64962.9	6833	5363.6	67107.5	5238	-13.65	200.2	-20.23	11.2577
101096	102215	64819	187399	108157	113552	5.46	6128.1	30.94	11.2577
262143	183810	93465	262143	89802.8	191306	-5.46	22796.4	-34.51	11.2677
106918	103487	67709	237640	112520	138411	22.75	7158.8	11.9	11.271
11280.8	99008.3	7467	121056	143781	55178	16.38	3586	23.8	11.2853
44524.5	80411.1	36288	74042.1	84795.5	57225	2.73	1290.3	29.75	11.2864
53195.2	91696.4	38019	63885.8	85876.4	48754	-6.37	1635.7	60.69	11.2942
64533.8	96706.9	43733	104750	91377	75127	13.65	448.8	-21.42	11.3019
262143	148694	115538	262143	68369.7	251278	-12.74	25085.5	33.32	11.303
25760.2	125808	13419	262143	153748	111740	39.13	9332.4	-21.42	11.3141
204095	146641	91213	262143	102166	168155	-0.91	11416.9	17.85	11.3196
87669.8	90927.5	63188	143134	89897.5	104346	-30.94	4181.1	141.61	11.3207
6620.25	65184	6656	8389.7	65847.6	8350	10.01	169.4	30.94	11.3384
262143	181991	94399	262143	68369.7	251278	60.06	44408.1	95.2	11.3406
34600.5	111808	20281	207922	153061	89026	-38.22	6458.1	21.42	11.3483
8303.25	90482.5	6014	94634.1	96198.9	64470	40.04	2607	20.23	11.3495
6191.25	64435.4	6297	4327.4	64557.4	4393	-0.91	140.8	-27.37	11.3561
34208.2	69699.1	32165	20149.8	69899.3	18892	-8.19	29.7	4.76	11.3716
6009	69947.8	5630	8959.5	66489.6	8831	-7.28	185.9	17.85	11.3881
6286.5	68221.9	6039	10425.8	67656.7	10099	4.55	265.1	19.04	11.429
9508.5	71355.7	8733	12584	69018.8	11949	18.2	666.6	28.56	11.4445
7451.25	69631.4	7013	8940.8	66275.8	8841	8.19	235.4	-3.57	11.4611
18066	73297.4	16153	25225.2	81625.4	20253	16.38	1102.2	-2.38	11.4677
6843	65032.3	6896	4775.1	66007.4	4741	22.75	15.4	-5.95	11.4722
15951	126665	8253	111107	196792	37001	14.56	2555.3	38.08	11.4832
5301	65203.9	5328	3282.4	67181.6	3202	-18.2	23.1	-9.52	11.4887
145936	156500	61112	262143	68370.5	251275	20.02	47445.2	58.31	11.4921
6819.75	86767.4	5151	67820.5	95142.7	46716	2.73	2140.6	10.71	11.4932
102103	93611	71481	153992	154938	65136	30.94	3012.9	8.33	11.5064
59724	117392	33342	262143	105837	162323	-31.85	11201.3	44.03	11.5108
17049	66801.6	16726	13797.3	66890.1	13518	-20.93	515.9	-1.19	11.512
41165.2	78470.2	34380	25656.4	106466	15793	23.66	490.6	2.38	11.5263
222737	201417	72473	262143	216925	79197	-6.37	9431.4	19.04	11.5429
32661.8	74194.8	28850	46456.3	74051.7	41114	17.29	162.8	32.13	11.5495
23031.8	92329.9	16348	262143	95189	180481	3.64	9402.8	-8.33	11.554
99540.8	100981	64601	236277	117200	132121	40.95	6924.5	-21.42	11.5551
36765	115311	20895	109376	150685	47570	24.57	2443.1	-19.04	11.575
88994.2	92564.9	63008	184246	86940.4	138885	16.38	575.3	38.08	11.5761
7485	83838.1	5851	97876.9	96178.9	66693	0.91	3063.5	29.75	11.5838
16402.5	81159.2	13245	107758	84007.9	84064	30.03	3153.7	4.76	11.5849
227547	162299	91883	262143	108556	158257	3.64	10298.2	-7.14	11.596
131022	109609	78339	262143	116944	146906	-10.01	5328.4	42.84	11.596
14058.8	73661.2	12508	21248.7	74535.9	18683	-5.46	385	-2.38	11.6026
10443.8	130295	5253	130670	162057	52843	-3.64	3887.4	1.19	11.628
58443.8	91839.6	41705	95565.8	91270.8	68620	15.47	250.8	0	11.6369
98020.5	89115.2	72085	103252	83598.2	80943	-12.74	1476.2	36.89	11.6457
9987.75	96727.8	6767	114732	109991	68361	-20.93	3513.4	-2.38	11.6601
66643.5	114787	38049	112984	133422	55497	10.92	2308.9	29.75	11.6645
75140.2	83530.8	58953	88172.7	82696.3	69876	-6.37	2448.6	60.69	11.6711
262143	156439	109818	262143	68369.4	251279	-0.91	27806.9	103.53	11.6811
8185.5	67947.4	7895	6501	70444.7	6048	-6.37	26.4	-5.95	11.6888
111506	100707	72564	228227	101852	146851	-8.19	5590.2	94.01	11.6955
36765.8	102136	23591	262143	114067	150612	-38.22	9219.1	-4.76	11.6955
106362	107196	65026	155166	128026	79429	-7.28	2577.3	4.76	11.7087
104800	105765	64938	120817	119721	66136	20.02	4106.3	-34.51	11.7142
262143	141093	121762	262143	68368.9	251281	14.56	106096	389.13	11.7187
6048	65009.3	6097	3874.2	64539.8	3934	-0.91	-20.9	9.52	11.7198
262143	137425	125012	262143	68369.2	251280	11.83	33360.8	188.02	11.7352
33594.8	99618.4	22101	76352.1	126196	39651	31.85	1598.3	35.7	11.7419
16005.8	78023.9	13444	16794.8	89725.6	12267	38.22	-28.6	7.14	11.7419
47885.2	78567.1	39943	68318.8	77184.9	58008	31.85	1168.2	-38.08	11.7518
6529.5	66799.5	6406	4081	70885.9	3773	-9.1	93.5	20.23	11.754
10006.5	118651	5527	146931	139502	69026	7.28	4110.7	20.23	11.7684
16413	70069.9	15351	13774.2	68772.4	13126	8.19	364.1	-8.33	11.7806
25271.2	115889	14291	231828	126999	119632	-24.57	8164.2	27.37	11.7861
7311	65321.6	7335	1921.7	65491.7	1923	-27.3	-17.6	9.52	11.7883
108662	179657	39638	262143	68370	251277	-10.92	27760.7	29.75	11.7938
14154.8	73681.1	12590	25051.4	72420.3	22670	-11.83	336.6	-24.99	11.7972
64798.5	82243.3	51635	131312	83574	102971	6.37	481.8	-4.76	11.7983
21253.5	80947.8	17207	11970.2	75408.9	10403	43.68	433.4	-4.76	11.806
6854.25	71642.8	6270	5750.8	71828.6	5247	-14.56	722.7	15.47	11.8745
10199.2	65808.6	10157	11657.8	64746.2	11800	6.37	42.9	2.38	11.8933
72327.8	93686.6	50595	145126	88417.6	107569	-7.28	2754.4	82.11	11.8955
36388.5	83967.4	28401	87151.9	82429	69291	-7.28	822.8	65.45	11.9199
8832.75	66967	8644	4277.9	64897.3	4320	2.73	225.5	16.66	11.9199
5466	70668.7	5069	6043.4	77340.4	5121	-0.91	20.9	10.71	11.9199
43734.8	75867.6	37779	73768.2	75485.6	64045	-23.66	869	-38.08	11.921
35387.2	75169.8	30852	50328.3	74927.7	44020	-41.86	498.3	23.8	11.9619
8852.25	69130.3	8392	18100.5	71125.7	16678	-1.82	712.8	52.36	11.9729
5708.25	73079.9	5119	11267.3	80621.7	9159	8.19	317.9	27.37	11.9829
29751	78609.9	24803	26473.7	84670.4	20491	-7.28	215.6	3.57	11.9884
8547.75	72003.3	7780	42711.9	79179.9	35352	0	1146.2	-45.22	11.9983
5772.75	67425.2	5611	5182.1	65285.3	5202	8.19	74.8	3.57	12.0083
12957	119987	7077	164623	135019	79905	-57.33	4841.1	-27.37	12.0249
118064	120065	64444	215956	123041	115026	-20.93	5501.1	-7.14	12.0282
149729	115822	84722	262143	111618	153916	0	10136.5	74.97	12.0348
7275.75	69235.3	6887	3612.4	80333.3	2947	-32.76	83.6	4.76	12.0403
64032	85318.7	49185	76604	89334.3	56197	-3.64	2734.6	-5.95	12.068
9342.75	86055.7	7115	97915.4	89318.3	71844	3.64	3245	33.32	12.1111
9414.75	69109	8928	6660.5	69473.6	6283	20.93	314.6	-15.47	12.121
6994.5	79375.2	5775	9020	79904.7	7398	15.47	290.4	3.57	12.1288
5424.75	69342	5127	9567.8	69224.5	9058	-0.91	116.6	29.75	12.1487
77394	95164.8	53298	112612	89537	82426	20.93	876.7	85.68	12.1664
29165.2	78505.5	24347	43291.6	80413.8	35282	6.37	326.7	57.12	12.1741
105050	109924	62630	148306	139834	69507	17.29	3016.2	19.04	12.1763
101072	103972	63708	193194	124905	101366	-40.04	4304.3	36.89	12.1852
13100.2	67815	12660	12304.6	67424.3	11960	0	95.7	38.08	12.2062
5809.5	71231.3	5345	44272.8	76181.9	38086	21.84	1497.1	8.33	12.2216
68916	84657.5	53350	106879	80701	86795	24.57	1724.8	61.88	12.2482
96962.2	100112	63474	148062	108901	89103	-7.28	2302.3	45.22	12.2537
262143	137983	124507	262143	68371.1	251273	16.38	44902	135.66	12.2592
55632.8	80427.7	45332	101268	78616.4	84419	-7.28	1166	-48.79	12.2603
8932.5	65116.8	8990	6550.5	65701.5	6534	0.91	19.8	28.56	12.2725
7011.75	91812.6	5005	85770.3	104196	53947	-11.83	2506.9	1.19	12.2824
51241.5	80433.1	41751	61761.7	79152.4	51137	8.19	173.8	-11.9	12.2891
13371.8	68597.3	12775	4260.3	69975.7	3990	-2.73	15.4	-10.71	12.2979
31408.5	140600	14640	145474	157484	60538	-31.85	4385.7	-51.17	12.3289
8768.25	69898.6	8221	5742	69506.4	5414	5.46	132	-1.19	12.3543
16480.5	95429.1	11318	168623	114779	96280	-13.65	4996.2	28.56	12.3698
11889.8	123664	6301	142039	139988	66496	-13.65	4182.2	9.52	12.3897
8489.25	103778	5361	123344	135354	59721	19.11	4012.8	-40.46	12.393
8534.25	67223.6	8320	4925.8	67323.7	4795	21.84	222.2	8.33	12.3996
69807.8	87756.5	52132	89785.3	92202.4	63818	24.57	847	27.37	12.414
106516	101799	68573	162921	120751	88423	-2.73	4329.6	-91.63	12.4295
17515.5	70255	16339	9990.2	69754.7	9386	-3.64	185.9	27.37	12.4438
124573	121313	67297	258616	144133	117590	-35.49	6393.2	14.28	12.4726
11069.2	112071	6473	125293	136308	60240	7.28	3975.4	-13.09	12.4737
41238	78271.9	34528	57731.3	82825.7	45680	1.82	1569.7	66.64	12.4936
106034	93278.5	74498	131193	93580.9	91876	-32.76	2604.8	-38.08	12.4958
92088	102928	58634	95005.9	154048	40418	-7.28	2645.5	-13.09	12.5057
262143	146222	117491	262143	91702.4	187343	42.77	15783.9	30.94	12.5113
59097.8	77466.8	49996	77804.1	76733.9	66450	-35.49	1635.7	24.99	12.5135
63783	78836.8	53022	68052.6	74595.2	59788	0.91	81.4	-26.18	12.5168
10951.5	129249	5553	132814	140129	62115	1.82	4107.4	-10.71	12.5245
73970.2	95279.3	50879	63853.9	100781	41523	14.56	1245.2	20.23	12.5256
104680	95583.9	71773	97487.5	109433	58382	10.92	3026.1	61.88	12.5267
53550	75732.7	46340	50817.8	75394.4	44173	7.28	225.5	-24.99	12.5621
98035.5	108228	59364	262143	68370.5	251275	5.46	215.6	84.49	12.5632
62190.8	79570	51222	96328.1	85268.8	74036	-1.82	981.2	-17.85	12.5654
7638.75	85853.7	5831	69447.4	88988.3	51145	12.74	2014.1	2.38	12.5698
29517	90605.4	21350	166318	92939.9	117278	27.3	5335	-15.47	12.5743
5199.75	64674.7	5269	3738.9	64111.1	3822	-29.12	-4.4	21.42	12.5831
10905	70348.5	10159	7456.9	71165.8	6867	10.01	-12.1	60.69	12.6085
9927	70546.1	9222	10348.8	72950.3	9297	-44.59	156.2	-21.42	12.6163
7367.25	71222.9	6779	14773	92576.3	10458	17.29	427.9	-19.04	12.6318
38133.8	78274	31928	54986.8	77423.8	46544	-4.55	198	-27.37	12.6362
9621	69166.5	9116	6339.3	70667.2	5879	6.37	394.9	45.22	12.6384
12392.2	79809.2	10176	66014.3	86519.4	50004	13.65	1939.3	11.9	12.6417
38268.8	99274.9	25263	61927.8	97165.4	41769	25.48	1190.2	44.03	12.6417
12087.8	70673.8	11209	20194.9	74879.4	17675	-19.11	676.5	14.28	12.6483
158914	118365	87987	262143	98649.5	174150	-11.83	8831.9	46.41	12.6782
60601.5	107114	37078	122497	111718	71859	17.29	2599.3	-16.66	12.6926
262143	136439	125916	262143	68370	251277	25.48	24636.7	105.91	12.7036
98691.8	96891	66754	80272.5	113547	46331	-6.37	990	-7.14	12.7191
36580.5	113200	21178	262143	68370.3	251276	-4.55	-7.7	185.64	12.7224
137397	130812	68835	262143	124532	137955	-36.4	6334.9	23.8	12.729
54852	83208.7	43202	70886.2	84098.5	55240	9.1	2592.7	16.66	12.7511
8922	76895.4	7604	6460.3	78637.1	5384	-22.75	467.5	38.08	12.7522
20004	135404	9682	192904	195414	64694	3.64	5428.5	-7.14	12.7522
70594.5	94775.8	48815	138531	93081.9	97535	10.92	3460.6	83.3	12.7567
99717.8	92289.4	70811	96463.4	83281.6	75909	-5.46	4005.1	1.19	12.7788
6200.25	71463.2	5686	4973.1	69551.2	4686	9.1	23.1	-5.95	12.781
51036	79890.5	41866	58060.2	80364.8	47347	-10.92	1459.7	40.46	12.8053
59884.5	79163.1	49576	62566.9	78953.8	51934	-20.93	337.7	57.12	12.8175
49413	85963.5	37671	47188.9	84619	36547	7.28	236.5	15.47	12.8274
8649.75	66448.2	8531	11121	65784.4	11079	-13.65	102.3	3.57	12.8407
16167.8	114511	9253	203414	187919	70940	9.1	6033.5	-2.38	12.8783
11034.8	71213.5	10155	8351.2	72241.9	7576	30.94	750.2	-1.19	12.9059
41955	82596.7	33289	61151.2	84285.5	47548	-9.1	321.2	64.26	12.9424
111595	97888.9	74712	117630	91839.1	83940	11.83	3236.2	1.19	12.9457
8599.5	67100.5	8399	8581.1	66239.2	8490	9.1	4.4	-2.38	12.9954
10460.2	92851.5	7383	98441.2	117938	54702	-16.38	3254.9	-17.85	12.9977
6364.5	64527.2	6464	4481.4	63146.2	4651	-16.38	-36.3	-2.38	12.9988
75212.2	83039	59359	104076	77409.2	88113	21.84	1987.7	124.95	13.0098
13219.5	105782	8190	155775	105670	96611	-33.67	4489.1	8.33	13.012
5796.75	71503.1	5313	6877.2	72647.4	6204	-20.02	193.6	-13.09	13.0231
80595.8	94471.9	55910	79962.3	84332.3	62140	17.29	118.8	1.19	13.033
68619.8	79956.3	56244	96673.5	79024	80173	-26.39	2475	71.4	13.0363
8274.75	71232.6	7613	25228.5	81055.7	20398	-22.75	691.9	-10.71	13.0452
203896	154092	86718	262143	152214	112866	27.3	6492.2	2.38	13.064
262143	164106	104687	262143	73995.4	232174	20.02	19956.2	82.11	13.0894
26336.2	71001.4	24309	26464.9	70679.5	24539	-6.37	744.7	46.41	13.1027
221132	154704	93676	262143	84246.1	203924	12.74	13328.7	40.46	13.1303
200810	160446	82023	262143	122257	140522	-20.93	9680	48.79	13.1303
7143	67853.8	6899	13029.5	67294.6	12689	10.01	255.2	22.61	13.1403
193610	137874	92029	262143	103696	165674	10.01	9843.9	-57.12	13.1535
228320	161897	92424	262143	130808	131336	29.12	9328	32.13	13.1944
5130.75	65763.5	5113	8583.3	66271.8	8488	9.1	1058.2	8.33	13.2033
151264	126142	78588	262143	117318	146438	20.93	10676.6	26.18	13.2176
6631.5	66892.7	6497	16116.1	81082.8	13026	-10.01	737	9.52	13.2198
65492.2	85469.4	50218	123529	91269.3	88700	15.47	290.4	34.51	13.2221
9405.75	101101	6097	114624	113808	66006	-14.56	3489.2	3.57	13.2287
209987	159099	86498	262143	140204	122534	32.76	7407.4	15.47	13.2331
30477.8	82014.9	24354	192127	78831.8	159723	-35.49	23.1	60.69	13.2353
90705	116441	51051	67534.5	116915	37856	17.29	44	67.83	13.2497
41511.8	113511	23967	219332	118261	121546	-18.2	6570.3	7.14	13.2685
24009	78312.5	20092	67054.9	118594	37055	-3.64	2351.8	-15.47	13.2862
262143	208751	82298	262143	114640	149859	30.03	15838.9	3.57	13.2895
262143	173547	98992	262143	126570	135734	35.49	13349.6	28.56	13.2917
89110.5	93662.4	62351	229329	92794.1	161964	8.19	2876.5	221.34	13.305
94522.5	101256	61178	93808	106017	57989	-2.73	2022.9	28.56	13.3182
72568.5	84504.9	56279	84735.2	81094.8	68478	37.31	1166	101.15	13.3315
109511	111146	64572	262143	102916	166931	20.93	10437.9	-35.7	13.3337
105026	100843	68254	146989	132408	72753	-11.83	4567.2	9.52	13.3337
13076.2	100124	8559	157310	130556	78966	-16.38	4748.7	-23.8	13.3425
21630	82062.3	17274	40456.9	86083.9	30800	-6.37	629.2	-9.52	13.347
20058	74722.7	17592	27088.6	72864.8	24364	10.92	739.2	4.76	13.3746
198085	146065	88876	262143	83381.7	206038	9.1	16727.7	103.53	13.3901
12034.5	69500.6	11348	3137.2	69765.7	2947	-14.56	16.5	-7.14	13.3967
11871.8	71007.3	10957	13864.4	99248.2	9155	9.1	437.8	-24.99	13.4089
62657.2	85995.9	47750	42671.2	80872.8	34579	22.75	22	9.52	13.4188
5614.5	65553.5	5613	3964.4	65427.1	3971	3.64	67.1	20.23	13.4431
52788	118733	29137	262143	123783	138790	-10.01	11597.3	22.61	13.4476
6898.5	78680.8	5746	84301.8	85814.2	64381	13.65	2291.3	-40.46	13.4575
115992	115990	65537	201278	127688	103306	25.48	4592.5	-2.38	13.4586
33396.8	69988.8	31272	14265.9	70069	13343	-14.56	24.2	15.47	13.463
8865	65440	8878	7132.4	65974.5	7085	-39.13	113.3	35.7	13.4829
41768.2	78525.6	34859	67544.4	76742.6	57681	-22.75	721.6	36.89	13.5017
13275.8	75315.1	11552	27473.6	74061.5	24311	6.37	107.8	4.76	13.505
210608	167945	82184	262143	129708	132450	-20.02	8068.5	59.5	13.526
5943.75	70439.4	5530	18896.9	99217.1	12482	-16.38	534.6	11.9	13.5393
262143	143500	119720	262143	68371.1	251273	-1.82	27243.7	105.91	13.5437
49676.2	74252.1	43845	62571.3	77798.3	52709	17.29	151.8	85.68	13.5703
30183	100594	19664	48152.5	99455.5	31730	-18.2	1050.5	-45.22	13.5725
52819.5	82698.1	41858	65731.6	78774.5	54685	6.37	56.1	-4.76	13.5857
36095.2	81039.4	29190	55647.9	80463.8	45324	-43.68	312.4	2.38	13.5891
103894	96278.7	70720	90126.3	99819.5	59172	16.38	2840.2	71.4	13.599
8441.25	81859.4	6758	29048.8	92612.5	20556	-14.56	845.9	-38.08	13.6067
26790	177362	9899	262143	168401	102017	-22.75	11071.5	15.47	13.6134
33844.5	166794	13298	262143	122345	140421	12.74	12483.9	26.18	13.6167
5594.25	65387	5607	6798	66484.7	6701	-1.82	22	-10.71	13.6255
10729.5	85919.9	8184	104067	91770.5	74317	16.38	3294.5	-26.18	13.6333
262143	191762	89589	262143	68370.8	251274	17.29	89675.3	111.86	13.6443
30564.8	95938.1	20879	262143	86855.7	197797	10.01	9134.4	-27.37	13.6487
129462	185940	45630	262143	68370.8	251274	51.87	29711	-17.85	13.6499
7436.25	72737.6	6700	34247.4	84011	26716	-15.47	1092.3	26.18	13.6521
66825	172385	25405	262143	106628	161119	23.66	15112.9	44.03	13.6598
40512.8	78377.7	33875	58100.9	82842.7	45963	8.19	869	10.71	13.6852
262143	138354	124173	262143	68369.7	251278	5.46	36039.3	85.68	13.6874
18176.2	157399	7568	262143	198006	86764	12.74	7993.7	9.52	13.6874
9831.75	65869.3	9782	8167.5	66245.7	8080	8.19	223.3	-27.37	13.6897
20695.5	77489.6	17503	44191.4	78130.1	37068	-11.83	929.5	24.99	13.7051
13326.8	94327.9	9259	146148	107814	88838	7.28	4453.9	-26.18	13.7118
35741.2	81103.1	28881	68171.4	79503.2	56195	30.94	193.6	69.02	13.7294
73870.5	91763.7	52757	119293	102668	76148	23.66	1232	34.51	13.7328
8002.5	69463.8	7550	7244.6	71160.4	6672	33.67	919.6	20.23	13.7372
149164	146680	66646	138614	147056	61774	18.2	2033.9	-15.47	13.7383
69212.2	83215.2	54508	50069.8	76351.9	42977	-32.76	14.3	-32.13	13.746
108082	108445	65317	163602	111356	96284	18.2	5030.3	-7.14	13.7493
9563.25	66258.3	9459	6705.6	68837.4	6384	-23.66	232.1	-3.57	13.7493
20543.2	68571	19634	36704.8	79169.5	30384	-31.85	951.5	1.19	13.7582
6531.75	69020.4	6202	6686.9	74707.2	5866	-33.67	29.7	-28.56	13.7593
242005	158854	99840	262143	100784	170461	46.41	9936.3	63.07	13.7604
6277.5	68498.5	6006	4948.9	71691.2	4524	-0.91	151.8	-26.18	13.7637
262143	127974	134244	262143	68370.5	251275	-29.12	31585.4	34.51	13.7681
262143	188039	91363	262143	68370	251277	-62.79	31860.4	115.43	13.7715
16799.2	70556	15604	17063.2	70766.6	15802	16.38	370.7	40.46	13.7814
13774.5	114924	7855	169481	136220	81538	-20.93	5177.7	21.42	13.7814
240075	165442	95100	262143	78833.6	217925	32.76	13297.9	129.71	13.7825
18845.2	68272.1	18090	22081.4	67024.5	21591	20.93	452.1	8.33	13.7825
68769.8	83107	54230	90323.2	80911.7	73159	18.2	2478.3	42.84	13.7902
95610.8	103235	60696	199120	120879	107955	34.58	5648.5	17.85	13.7958
147655	151267	63971	262143	68370.5	251275	6.37	42652.5	14.28	13.8002
9660	122004	5189	104270	137949	49536	36.4	3325.3	19.04	13.8146
234382	158466	96932	262143	86038	199677	35.49	13248.4	89.25	13.8179
25149.8	78812.9	20913	99757.9	78427.7	83360	21.84	35.2	52.36	13.8201
36061.5	79879.9	29586	37870.8	79563.4	31194	-3.64	732.6	123.76	13.8201
10289.2	65277.5	10330	11661.1	66535.1	11486	-10.92	-24.2	-35.7	13.8245
7398.75	70931	6836	5159	72305.4	4676	-5.46	92.4	0	13.83
177220	159838	72663	233756	160233	95607	-16.38	6765	54.74	13.8323
61829.2	87845.3	46127	97395.1	81829.8	78002	-13.65	0	-5.95	13.8323
90369.8	96300.4	61500	112199	125398	58638	-13.65	1670.9	10.71	13.8367
6240.75	65892.4	6207	3236.2	62803.6	3377	42.77	18.7	-42.84	13.8378
22502.2	91008.9	16204	41072.9	112942	23833	0.91	831.6	-29.75	13.8444
12761.2	84502.5	9897	133154	118312	73757	-30.03	3945.7	-5.95	13.8455
58302.8	90620.6	42164	99231	96366.6	67484	2.73	2065.8	-10.71	13.8466
7436.25	74528.5	6539	18716.5	78272.3	15671	-19.11	46.2	5.95	13.861
146277	119184	80434	262143	149408	114986	8.19	7206.1	60.69	13.8643
221666	160250	90653	262143	153100	112213	11.83	5358.1	69.02	13.8643
18657	73102.1	16726	13193.4	74403.5	11621	24.57	228.8	-17.85	13.8765
16847.2	74110.7	14898	27142.5	107507	16546	16.38	910.8	14.28	13.8864
20202.8	82390	16070	43420.3	109522	25982	-38.22	543.4	42.84	13.8997
9051.75	67219.9	8825	14833.5	68353.8	14222	-14.56	281.6	-14.28	13.9063
15753	69812.6	14788	23138.5	70386.4	21544	21.84	-3.3	-5.95	13.9107
7786.5	81582.1	6255	72620.9	87536.7	54369	3.64	2151.6	14.28	13.9163
54842.2	87576.6	41040	103607	86236.1	78737	3.64	1564.2	59.5	13.9196
46046.2	105084	28717	114547	123100	60983	-20.93	2478.3	-40.46	13.9196
107887	93282.8	75796	101042	96743	68448	10.01	2772	16.66	13.9207
262143	131291	130853	262143	71478	240351	1.82	25603.6	55.93	13.9306
14742	90776.3	10643	161966	113708	93350	2.73	5316.3	-71.4	13.9317
103017	102660	65764	182506	116947	102275	20.02	4712.4	27.37	13.9328
7179	93201.8	5048	103375	113503	59688	-1.82	3151.5	-10.71	13.9406
90804.8	93881.8	63388	129073	105648	80067	-2.73	4284.5	52.36	13.945
6174.75	73150.5	5532	30254.4	83127.3	23852	33.67	621.5	47.6	13.945
262143	143655	119591	262143	143091	120062	-23.66	14584.9	-16.66	13.9483
164071	126983	84677	247392	136904	118427	52.78	3443	16.66	13.9527
6942.75	74909.5	6074	35879.8	110132	21351	10.92	1126.4	11.9	13.9527
25622.2	113206	14833	218855	160209	89526	35.49	6789.2	-11.9	13.9538
100870	129539	51032	159667	160058	65376	27.3	4159.1	-41.65	13.9583
5723.25	65930.6	5689	4237.2	67351.2	4123	-3.64	67.1	-8.33	13.9671
7629	83649.7	5977	84088.4	88047.7	62589	-11.83	2638.9	17.85	13.9682
7457.25	65838.4	7423	6144.6	66123.6	6090	-10.01	176	-16.66	13.9704
6510	70705.9	6034	8862.7	72776.1	7981	2.73	59.4	-35.7	13.9749
12048.8	91328.6	8646	128482	103658	81231	3.64	3848.9	5.95	13.9804
8536.5	66363.9	8430	4819.1	66657.8	4738	8.19	158.4	5.95	13.9815
16855.5	120634	9157	152102	208465	47817	-12.74	4789.4	-9.52	13.9826
8240.25	72624.1	7436	18355.7	75260.2	15984	-4.55	404.8	-20.23	13.9826
9081	70664	8422	17413	79133.1	14421	0.91	599.5	-4.76	13.9881
22691.2	83180.1	17878	153176	123781	81099	4.55	4904.9	20.23	13.9936
262143	127082	135187	262143	68369.2	251280	10.01	61251.3	258.23	14.0069
6186	67432.8	6012	14745.5	69006.1	14004	-32.76	327.8	-2.38	14.0091
55617	128338	28401	262143	152449	112692	-15.47	7607.6	45.22	14.0146
6537.75	67367.6	6360	5443.9	67891.8	5255	5.46	25.3	-13.09	14.0158
57681.8	80591.6	46906	100021	85150.4	76981	9.1	1080.2	1.19	14.018
21078	73111.5	18894	26140.4	89309.6	19182	20.02	642.4	20.23	14.018
5502.75	67749.1	5323	2832.5	67160.2	2764	-10.01	23.1	14.28	14.018
55759.5	79869.2	45753	79721.4	78170.8	66836	-33.67	1604.9	1.19	14.0191
11987.2	95944.9	8188	111744	105071	69698	-19.11	3520	19.04	14.0191
150470	119925	82228	195874	142982	89779	25.48	3991.9	5.95	14.0224
7264.5	93736.2	5079	92678.3	110328	55052	9.1	2799.5	-9.52	14.0235
13795.5	66186.1	13660	5826.7	66364	5754	-20.93	206.8	-19.04	14.0246
210559	143133	96408	262143	68369.2	251280	40.95	17117.1	-15.47	14.0257
8964.75	66310.8	8860	6803.5	67099.2	6645	2.73	30.8	-23.8	14.0334
65509.5	94419	45470	70790.5	101561	45680	-4.55	83.6	30.94	14.0345
84116.2	97231.6	56696	104232	106693	64024	20.02	2660.9	28.56	14.0357
262143	144007	119298	262143	68368.4	251283	-60.97	22039.6	63.07	14.0379
58752.8	114405	33656	130888	153985	55706	-7.28	2701.6	23.8	14.0412
91634.2	106342	56472	133610	95264.1	91916	5.46	2690.6	32.13	14.0423
7164	64866	7238	7348	65589.6	7342	1.82	46.2	24.99	14.0434
99372	195940	33237	262143	68368.1	251284	22.75	39089.6	77.35	14.0467
10022.2	91772.8	7157	137752	110086	82006	9.1	4365.9	-27.37	14.0544
38615.2	80989.8	31247	74087.2	92886.8	52272	-13.65	2102.1	-13.09	14.06
92783.2	111385	54591	118834	111516	69837	-14.56	477.4	-11.9	14.0622
84367.5	113294	48803	262143	143448	119763	9.1	8168.6	3.57	14.0644
225251	155407	94990	262143	68368.4	251283	106.47	20804.3	64.26	14.0677
262143	140209	122530	262143	68368.4	251283	41.86	35159.3	153.51	14.0688
78864.8	114509	45136	145321	115893	82177	1.82	3947.9	33.32	14.0699
73604.2	87015.9	55435	102140	89841.1	74508	15.47	222.2	9.52	14.0699
7231.5	64938.8	7298	4447.3	65320.1	4462	-23.66	9.9	2.38	14.0721
150983	153489	64466	262143	68368.4	251283	19.11	25599.2	-23.8	14.0732
6514.5	65884.9	6480	9584.3	66138.4	9497	-10.01	53.9	14.28	14.081
11375.2	67654.8	11019	17338.2	67535	16825	0.91	176	-13.09	14.0821
10879.5	94337	7558	110673	146728	49432	0	3253.8	-27.37	14.0887
7063.5	76012.1	6090	37331.8	79901.3	30620	33.67	794.2	30.94	14.0909
69075.8	89192.2	50755	125510	94331.5	87197	13.65	1156.1	-58.31	14.0953
71047.5	90500.7	51449	41184	85501.8	31567	-42.77	404.8	14.28	14.0964
80393.2	89919.5	58593	70660.7	85011.3	54473	9.1	-8.8	3.57	14.1031
93263.2	94023.6	65006	111238	95420.9	76399	1.82	2184.6	22.61	14.1108
262143	193800	88647	262143	68367.3	251287	58.24	98838.3	95.2	14.113
10050	67009.5	9829	12708.3	67838.3	12277	13.65	548.9	48.79	14.1163
5714.25	68163.3	5494	11137.5	67080.9	10881	33.67	313.5	-5.95	14.1163
43596.8	82996.6	34425	47828	88044	35601	7.28	66	15.47	14.1208
9821.25	102770	6263	131369	104728	82207	10.01	4033.7	32.13	14.123
7456.5	81512.8	5995	60618.8	153239	25925	-10.92	1853.5	-10.71	14.1274
5217	67131.6	5093	5684.8	66056.6	5640	11.83	102.3	-28.56	14.1274
6033	67759.9	5835	5131.5	64972.6	5176	6.37	211.2	-17.85	14.1285
9231	67745	8930	11352	67169.1	11076	2.73	205.7	-9.52	14.1285
25287	67835	24430	20127.8	73201.8	18020	-1.82	211.2	-28.56	14.1329
10506	90345.3	7621	113010	107639	68806	20.02	3351.7	-16.66	14.1385
103826	97082.4	70088	146794	138463	69479	-20.02	2454.1	54.74	14.1407
8927.25	72255.9	8097	15416.5	72182.3	13997	1.82	646.8	45.22	14.144
54833.2	87209.4	41206	68789.6	86012.9	52413	13.65	2961.2	35.7	14.155
10316.2	76985.4	8782	76116.7	92097.8	54164	0	2343	-9.52	14.1572
5326.5	68662	5084	15642	75210.1	13630	0	473	23.8	14.1639
19273.5	145352	8690	262143	146440	117316	14.56	8526.1	-15.47	14.1694
40119	137333	19145	262143	104533	164348	-32.76	14333	-9.52	14.1705
120879	129509	61169	122040	125660	63648	10.01	3066.8	26.18	14.1727
12981	102361	8311	147692	122123	79257	0.91	4878.5	24.99	14.1738
27086.2	74688.6	23767	16071	76609.6	13748	16.38	470.8	30.94	14.1749
16547.2	88439.1	12262	87266.3	91338.8	62614	10.01	2879.8	-22.61	14.176
26630.2	79593.2	21927	48327.4	77171.2	41041	3.64	403.7	7.14	14.1771
5901.75	66651.2	5803	1816.1	65684.3	1812	15.47	56.1	-19.04	14.1805
59740.5	75797.2	51653	24723.6	73081.3	22171	-3.64	47.3	71.4	14.1827
59811.8	90368.5	43376	120217	101339	77744	47.32	2602.6	-34.51	14.1838
7354.5	67203.6	7172	3400.1	67401.4	3306	-23.66	-7.7	-8.33	14.186
60303	90300.9	43765	69173.5	85346.6	53117	-4.55	1480.6	32.13	14.1871
116420	107216	71162	139238	108161	84366	-70.98	2515.7	-19.04	14.1981
23351.2	88118.1	17367	22976.8	94071.8	16007	-28.21	647.9	-42.84	14.1981
36063.8	72286.3	32696	34724.8	72309.5	31472	-35.49	4.4	-7.14	14.1993
8987.25	68815.1	8559	19565.7	112420	11406	40.04	242	-7.14	14.2004
50641.5	82712.6	40125	47341.8	81484.2	38076	-6.37	343.2	-7.14	14.2004
9943.5	73984.7	8808	2530	76023	2181	-19.11	-37.4	8.33	14.2004
15378	99057.7	10174	159301	126903	82267	10.92	5181	-24.99	14.207
58442.2	89905.7	42601	82751.9	86906.5	62403	1.82	38.5	-20.23	14.2125
165663	117983	92021	262143	80927.6	212286	0	12791.9	-8.33	14.2169
16653	78178.4	13960	64209.2	120681	34869	15.47	1879.9	23.8	14.2214
121934	110232	72493	206987	142219	95382	-15.47	5067.7	54.74	14.2247
15746.2	71538.7	14425	30135.6	73252.7	26961	-19.11	341	26.18	14.2269
126966	132131	62974	165117	130841	82704	1.82	237.6	4.76	14.2269
5958.75	65303.1	5980	13501.4	65776.7	13452	0	27.5	32.13	14.2291
94863	126384	49191	262143	68368.6	251282	11.83	17112.7	33.32	14.2313
9915	65688.4	9892	8892.4	66307	8789	13.65	253	-13.09	14.2313
8503.5	64590.3	8628	1992.1	60694.7	2151	-8.19	27.5	-23.8	14.2413
126166	108699	76067	194857	107245	119075	-30.03	3699.3	27.37	14.2457
84248.2	100825	54761	127730	104057	80445	-9.1	2988.7	17.85	14.2468
23067	100674	15016	54874.6	116414	30892	-22.75	1031.8	-11.9	14.2479
12440.2	71850.2	11347	46652.1	73132.9	41806	20.93	916.3	29.75	14.2479
262143	133732	128464	262143	68865.5	249469	31.85	24531.1	17.85	14.249
49623	78894.1	41221	37642	75834.8	32530	22.75	277.2	-2.38	14.2777
11872.5	99485.5	7821	69437.5	104873	43392	11.83	2146.1	-10.71	14.2788
114203	111271	67263	219810	126043	114290	2.73	5980.7	-34.51	14.2844
30409.5	76653.6	25999	30885.8	75383.9	26851	1.82	848.1	-17.85	14.2866
262143	198100	86723	262143	112825	152269	15.47	16667.2	47.6	14.291
5337	64651.7	5410	6895.9	63994.6	7062	40.95	44	-21.42	14.2921
122677	100497	80000	195689	96525.5	132863	10.01	4899.4	60.69	14.2921
12539.2	66223.9	12409	18531.7	72183.9	16825	-6.37	712.8	-13.09	14.2954
262143	146114	117578	262143	68370.8	251274	-27.3	26857.6	148.75	14.301
23810.2	72699.8	21464	8324.8	69784.3	7818	25.48	23.1	38.08	14.3021
262143	158471	108410	262143	68370.8	251274	85.54	262143	396.27	14.3054
42248.2	137252	20173	262143	107788	159385	-10.92	11352	-1.19	14.3065
9410.25	69045	8932	11278.3	66612.7	11096	-17.29	358.6	17.85	14.3087
10610.2	83727.1	8305	91517.8	95744.3	62643	-20.93	2932.6	4.76	14.312
113061	106748	69412	198801	137694	94620	7.28	5032.5	0	14.312
13029	68140.5	12531	9446.8	67521.6	9169	-14.56	392.7	4.76	14.3131
262143	181264	94778	262143	68370.3	251276	8.19	28284.3	0	14.3131
8517.75	67263.4	8299	12644.5	67723.9	12236	-11.83	207.9	-8.33	14.3186
16683.8	68788.1	15895	10436.8	67421	10145	-13.65	399.3	-22.61	14.3186
262143	161849	106147	262143	68368.9	251281	67.34	27658.4	115.43	14.3286
44048.2	102523	28157	89640.1	136658	42988	-22.75	2223.1	39.27	14.3308
6538.5	78452.4	5462	32940.6	81822.1	26384	9.1	944.9	14.28	14.3363
121400	121805	65318	262143	81598.8	210540	18.2	17091.8	46.41	14.3385
34873.5	79713.6	28671	89380.5	116117	50446	4.55	3201	22.61	14.3452
21240	82375.7	16898	40255.6	87860.6	30027	29.12	1136.3	0	14.3452
9423	72533	8514	25491.4	74411.1	22451	-7.28	128.7	-30.94	14.3507
262143	110898	154916	262143	68367.8	251285	69.16	39499.9	130.9	14.3518
84100.5	109392	50384	171063	148761	75361	0	2576.2	-1.19	14.354
243863	150455	106223	262143	68367.5	251286	10.01	36153.7	20.23	14.3573
67137.8	84985.2	51773	83858.5	81925.9	67082	-45.5	40.7	11.9	14.3629
262143	119385	143903	262143	68367.3	251287	35.49	64015.6	259.42	14.3662
8600.25	75664.7	7449	32809.7	127081	16920	-16.38	969.1	0	14.375
57371.2	77905.7	48262	77110	81414.5	62071	10.01	370.7	22.61	14.375
28079.2	82873.3	22205	59171.2	88652.6	43742	9.1	1115.4	29.75	14.3761
5962.5	68278.6	5723	5494.5	66769.4	5393	-8.19	82.5	-2.38	14.3761
114322	163481	45829	262143	96818.7	177443	-6.37	16659.5	-15.47	14.3828
15652.5	96956.7	10580	175416	110591	103951	-37.31	5621	79.73	14.385
10715.2	69418.2	10116	15329.6	69156.8	14527	3.64	123.2	33.32	14.3894
8272.5	65659	8257	6496.6	65703.9	6480	-29.12	201.3	22.61	14.3894
51966.8	82516.2	41273	94382.2	87870	70393	66.43	831.6	22.61	14.3905
9135	93323.7	6415	82232.7	100646	53546	-17.29	2564.1	11.9	14.4038
33170.2	78108.8	27831	66048.4	79803.6	54240	11.83	1315.6	67.83	14.406
17517	68688.7	16713	26108.5	69475.7	24628	-16.38	370.7	3.57	14.4071
45041.2	75831.7	38926	15754.2	72469.1	14247	6.37	-46.2	51.17	14.4104
15060	130811	7545	162261	150178	70809	4.55	4893.9	17.85	14.4104
92403	90721.1	66751	109782	83887.4	85766	12.74	4012.8	15.47	14.4148
19695.8	71551	18040	23684.1	76544.1	20278	-28.21	80.3	13.09	14.4159
8031.75	83643.5	6293	83706.7	90258.2	60779	-20.02	2568.5	5.95	14.4192
113736	114032	65366	152660	114509	87371	66.43	5404.3	32.13	14.4226
17451	78683.8	14535	17070.9	81234.3	13772	28.21	441.1	-17.85	14.4237
218669	166369	86138	262143	139597	123067	55.51	5762.9	-72.59	14.4237
36915.8	85821.6	28190	67008.7	82455.2	53259	-15.47	701.8	14.28	14.4281
124966	108214	75681	262143	88408	194324	22.75	12224.3	33.32	14.4281
62109.8	80684	50449	84238	75181.1	73431	17.29	1986.6	38.08	14.4292
9657	80488.5	7863	27654	90784.6	19963	-6.37	1054.9	7.14	14.4369
66633	80824.4	54029	84826.5	90618.8	61347	-33.67	92.4	53.55	14.4402
5333.25	67215.4	5200	7277.6	65667.7	7263	-12.74	33	33.32	14.4413
127710	113314	73862	210757	136926	100873	-22.75	2415.6	96.39	14.4413
101591	101124	65839	86161.9	94066.3	60029	-32.76	385	23.8	14.4424
106594	97969.7	71305	147489	114768	84221	-3.64	6806.8	-22.61	14.4424
7341	68386.6	7035	10906.5	69227	10325	-0.91	324.5	-44.03	14.4424
33583.5	88093.5	24984	50872.8	81460.1	40928	-25.48	115.5	-11.9	14.4436
7113.75	83699.6	5570	95430.5	95716.8	65340	16.38	2871	26.18	14.4447
9031.5	65823.9	8992	7758.3	65869.7	7719	-1.82	184.8	-13.09	14.4502
72353.2	86648.3	54724	153099	79009.6	126991	21.84	3931.4	24.99	14.4524
9930	108898	5976	106055	148663	46753	11.83	3390.2	64.26	14.4546
13533.8	66032.4	13432	7879.3	62758.6	8228	14.56	22	15.47	14.4612
121178	96823.8	82020	155785	92323.9	110584	-4.55	6349.2	22.61	14.4646
49743	79809	40847	59175.6	75767	51185	8.19	280.5	26.18	14.4646
6128.25	65272.4	6153	8101.5	65394.7	8119	0.91	313.5	9.52	14.4657
61625.2	81850.6	49342	93374.6	81411.8	75166	14.56	781	60.69	14.4701
7316.25	66668.2	7192	6059.9	67346.4	5897	-1.82	163.9	11.9	14.4867
24021.8	81539.8	19307	20727.3	87716.9	15486	-15.47	72.6	16.66	14.4933
12342	65904.5	12273	8616.3	67143.6	8410	29.12	22	4.76	14.4944
88238.2	92078.1	62803	75026.6	100415	48966	10.01	1130.8	8.33	14.4966
19143.8	69384.2	18082	12531.2	69432.3	11828	-3.64	898.7	-39.27	14.4966
25221.8	120240	13747	199142	155263	84057	24.57	3855.5	-1.19	14.4977
86785.5	102781	55337	166475	90202.8	120951	-8.19	688.6	45.22	14.5032
60099	85481.6	46076	71528.6	96985.5	48334	13.65	849.2	44.03	14.5077
94083	86960.2	70904	66565.4	85871.2	50802	8.19	3606.9	33.32	14.5088
262143	142829	120282	262143	68368.9	251281	-29.12	27304.2	108.29	14.5176
7827	82814.1	6194	50551.6	103497	32010	-11.83	1669.8	-11.9	14.5187
5323.5	67182.9	5193	7279.8	63409	7524	-18.2	245.3	-10.71	14.5187
113828	104575	71335	262143	107194	160268	10.01	9726.2	3.57	14.522
36551.2	82316.9	29100	40111.5	78782.8	33367	17.29	646.8	19.04	14.522
73743.8	87507.6	55228	109344	91556	78269	-38.22	79.2	20.23	14.5231
51704.2	81644.5	41503	65947.2	79946.6	54060	32.76	1388.2	8.33	14.5231
45009	81481.4	36201	58932.5	83552.2	46225	11.83	1225.4	-13.09	14.5231
17749.5	125443	9273	150174	132183	74456	14.56	4888.4	-30.94	14.5243
158140	145240	71357	262143	136345	126002	23.66	8215.9	72.59	14.5265
10602.8	129954	5347	163137	153408	69692	-17.29	4930.2	3.57	14.5265
102360	88700.8	75628	152516	86349.5	115754	-33.67	6862.9	35.7	14.5276
10047	71422.1	9219	46765.4	92344.4	33189	23.66	1507	-28.56	14.532
21817.5	111575	12815	262143	151272	113569	20.93	8222.5	-19.04	14.5342
14671.5	66352.3	14491	12709.4	65455.7	12725	-24.57	680.9	13.09	14.5419
127299	126154	66131	203814	176574	75646	73.71	6000.5	-33.32	14.543
125480	101480	81035	175850	130085	88592	-36.4	3985.3	10.71	14.5441
10508.2	71312.9	9657	24933.7	72338.5	22589	16.38	83.6	3.57	14.5508
26026.5	94633.4	18024	262143	117767	145879	5.46	8071.8	10.71	14.5574
79797.8	118898	43984	91914.9	116320	51786	-32.76	859.1	23.8	14.5607
6675.75	76714.4	5703	44038.5	137257	21027	18.2	1276	20.23	14.564
96727.5	115194	55030	203164	114850	115930	65.52	3465	65.45	14.5652
59406.8	86507.7	45005	81271.3	92486.4	57589	-26.39	2035	-8.33	14.5663
16593.8	69461.4	15656	27469.2	86300.2	20860	3.64	632.5	-22.61	14.5674
87902.2	87721.5	65671	128962	97340	86826	-17.29	4810.3	57.12	14.5685
7699.5	80183.4	6293	34692.9	122225	18602	-35.49	973.5	5.95	14.5696
18087.8	88343.9	13418	124909	101646	80535	24.57	3678.4	33.32	14.5718
61663.5	84540	47802	77232.1	87157.2	58073	-19.11	531.3	4.76	14.5806
65817	136803	31530	262143	68368.9	251281	79.17	28966.3	23.8	14.5817
25227	88909.8	18595	235102	122160	126127	46.41	7234.7	33.32	14.5817
10024.5	85253.8	7706	90229.7	94231.3	62753	-13.65	2471.7	16.66	14.5828
109048	102096	69999	158086	128194	80818	-23.66	3202.1	-35.7	14.5839
52071	86737.8	39343	148292	104207	93261	-12.74	3397.9	13.09	14.5862
104710	100673	68164	204244	122401	109356	-23.66	6872.8	11.9	14.5906
15881.2	99692.9	10440	163321	106763	100254	-28.21	5205.2	27.37	14.5939
14741.2	66520.9	14523	23992.1	66512.1	23640	4.55	125.4	14.28	14.5972
43058.2	80207.6	35182	65302.6	81931.1	52235	36.4	254.1	77.35	14.5994
85213.5	89467.4	62420	121755	106520	74909	67.34	3081.1	-33.32	14.5994
30679.5	87719.2	22921	139428	101518	90009	30.03	3620.1	-14.28	14.6027
12444.8	75342.2	10825	23245.2	78850.8	19320	22.75	743.6	16.66	14.6038
63084.8	88026.1	46967	118787	95417.3	81587	-14.56	1607.1	63.07	14.6061
11029.5	96184.9	7515	85235.7	140451	39772	9.1	2425.5	-52.36	14.6072
95934.8	104236	60317	121850	106368	75075	-23.66	5162.3	33.32	14.6127
93859.5	99840.5	61610	183496	184016	65351	15.47	4665.1	4.76	14.6149
93969.8	106451	57852	143949	134614	70081	-25.48	3909.4	-2.38	14.616
9711	69425.1	9167	18239.1	73680.4	16223	-8.19	372.9	24.99	14.6182
250772	217919	75416	262143	68369.4	251279	13.65	114641	158.27	14.6193
9093.75	97063.2	6140	104755	118444	57962	-5.46	3395.7	14.28	14.6248
11583.8	71342.2	10641	29473.4	114396	16885	-10.01	1245.2	10.71	14.6293
17319	108500	10461	150207	111813	88040	-41.86	4862	9.52	14.6326
17353.5	80220	14177	63145.5	91864.3	45048	-4.55	2062.5	-1.19	14.6337
262143	132901	129268	262143	68369.2	251280	10.92	43879	23.8	14.6348
28581.8	75317	24870	35810.5	82940.2	28296	-10.01	1138.5	9.52	14.6359
55153.5	83532.6	43271	72762.8	81918.9	58211	-59.15	1806.2	28.56	14.637
13609.5	79238.8	11256	20996.8	83144.8	16550	23.66	810.7	24.99	14.6381
8788.5	88938.1	6476	54175	105132	33771	-8.19	1645.6	-9.52	14.6403
69788.2	137330	33304	262143	92234.1	186263	34.58	16832.2	-53.55	14.6414
7151.25	66345.5	7064	3125.1	69402.4	2951	-20.02	-17.6	51.17	14.6436
262143	158535	108366	262143	68369.2	251280	21.84	29780.3	-5.95	14.6436
20725.5	73245.6	18544	15572.7	68201.8	14964	-27.3	595.1	24.99	14.6492
22767.8	109754	13595	101237	113303	58557	16.38	2625.7	-7.14	14.6503
27383.2	76090.3	23585	49232.7	74340.2	43402	14.56	944.9	-14.28	14.6536
262143	111083	154657	262143	68368.1	251284	14.56	23024.1	57.12	14.658
96194.2	91788	68682	133643	98175.7	89212	20.02	4396.7	69.02	14.6613
21756	69233.8	20594	8638.3	68954.9	8210	0	-40.7	21.42	14.6646
14292	79356.1	11803	143779	90419.3	104211	-16.38	4469.3	-17.85	14.6657
255118	171332	97585	262143	68368.4	251283	-2.73	33385	4.76	14.6657
210497	165783	83212	262143	188528	91126	34.58	6118.2	19.04	14.6724
6897.75	65400.9	6912	15577.1	65866.2	15499	14.56	185.9	-21.42	14.6724
47052.8	106800	28873	59947.8	102911	38176	19.11	1081.3	8.33	14.6735
51550.5	145678	23191	262143	68368.6	251282	1.82	21050.7	0	14.6757
7047	92071.8	5016	114172	104551	71567	-9.1	3568.4	-39.27	14.6757
50135.2	117812	27889	262143	96203.4	178578	-11.83	11187	20.23	14.6768
65353.5	104793	40871	66698.5	108608	40247	-2.73	455.4	33.32	14.6812
36559.5	110505	21682	262143	98627.4	174189	28.21	12301.3	-26.18	14.6812
19323.8	68251.2	18555	16670.5	66021.1	16548	11.83	1005.4	26.18	14.6823
100104	102838	63794	229260	113176	132756	-33.67	4578.2	41.65	14.6845
12423	120526	6755	183338	154348	77845	24.57	5733.2	38.08	14.689
49374	88829	36427	154161	89048.4	113456	24.57	3521.1	46.41	14.6901
5688.75	70184.1	5312	22490.6	73807.9	19970	-12.74	570.9	-17.85	14.6945
32133	89186.4	23612	92494.6	98534.2	61519	25.48	860.2	21.42	14.6945
262143	166133	103410	262143	68367.8	251285	80.99	86479.8	251.09	14.6956
11632.5	73401.5	10386	19867.1	83655.2	15564	-26.39	796.4	16.66	14.7011
46632	76793.5	39796	84715.4	78649	70591	4.55	324.5	5.95	14.7044
176225	169401	68176	262143	68368.4	251283	29.12	49682.6	115.43	14.7066
18162	71260.5	16703	51145.6	97492.2	34381	12.74	1877.7	-13.09	14.7089
73198.5	90780.9	52843	115422	87588.2	86362	41.86	2596	38.08	14.7089
10404	65827	10358	6815.6	64640.7	6910	3.64	23.1	-29.75	14.7111
6184.5	68187.6	5944	7597.7	108741	4579	-15.47	97.9	-2.38	14.7144
37541.2	146255	16822	262143	140919	121913	18.2	12882.1	29.75	14.7155
50478	79083.1	41831	45457.5	73659.9	40444	18.2	62.7	30.94	14.7166
11430.8	81232.4	9222	76694.2	85584.9	58728	-3.64	2445.3	24.99	14.7166
215833	178499	79243	262143	128148	134062	-25.48	12386	53.55	14.721
8782.5	68642.8	8385	14294.5	71615.7	13081	4.55	415.8	15.47	14.721
25146	67492.7	24417	11500.5	65510.4	11505	27.3	29.7	54.74	14.7232
112732	107207	68914	262143	140210	122529	-36.4	10168.4	-16.66	14.7277
95870.2	111179	56512	101246	128451	51656	-12.74	2687.3	15.47	14.731
151606	116164	85531	141017	126016	73337	80.08	5390	19.04	14.7332
61257	84452.6	47536	130149	85854.9	99347	1.82	2979.9	88.06	14.7343
9941.25	68950.1	9449	4758.6	64714.6	4819	4.55	236.5	15.47	14.7343
40216.5	77386.5	34058	46383.7	75932.4	40033	-10.92	658.9	49.98	14.7376
14588.2	77101.3	12400	36719.1	75217.2	31993	-1.82	1179.2	7.14	14.7409
9167.25	97057.3	6190	114488	104638	71705	17.29	3643.2	8.33	14.7475
9518.25	70796.5	8811	13307.8	69654.2	12521	-1.82	13.2	-13.09	14.7531
6288	64978	6342	6966.3	64803.9	7045	-36.4	49.5	14.28	14.7575
16878	75766.6	14599	32722.8	84807.3	25287	10.92	817.3	26.18	14.7619
95163	92223.3	67625	145662	102110	93488	39.13	-5.5	-27.37	14.7641
77650.5	107306	47424	124656	99755.6	81895	28.21	2136.2	15.47	14.7686
27801.8	89183.3	20430	77309.1	89194.8	56803	-18.2	64.9	35.7	14.773
148636	114252	85259	205246	108151	124372	10.01	3186.7	66.64	14.7741
9897	100002	6486	156328	131458	77934	-12.74	4607.9	0	14.7752
10254.8	70144.6	9581	24731.3	115887	13986	18.2	669.9	38.08	14.7807
9720	68356	9319	8321.5	66792.1	8165	30.03	645.7	5.95	14.7818
11481	96550.6	7793	97815.3	173658	36914	-45.5	2816	28.56	14.784
29532.8	86609.3	22347	75078.3	85916.1	57269	-3.64	2035	41.65	14.7851
7750.5	77523.9	6552	91327.5	86170.6	69458	10.01	2623.5	-5.95	14.7929
232576	162026	94072	262143	78333.6	219316	42.77	15976.4	107.1	14.7962
46989	86592	35563	58207.6	90642.6	42085	-41.86	55	21.42	14.8028
15679.5	67030.1	15330	12111	67647.4	11733	-17.29	-20.9	-4.76	14.8139
5124	67013.9	5011	5814.6	65385.3	5828	-18.2	262.9	-20.23	14.815
11555.2	65896.7	11492	9352.2	75397.4	8129	1.82	140.8	22.61	14.8194
262143	150001	114531	262143	68367	251288	28.21	48804.8	130.9	14.8205
111083	90644.8	80313	140862	86055.4	107274	-10.01	3505.7	-11.9	14.8216
262143	143944	119351	262143	77132.9	222730	18.2	17849.7	110.67	14.8238
262143	155386	110562	262143	87392.1	196583	16.38	14908.3	127.33	14.8282
11823	73765.4	10504	27940	85380.8	21446	-3.64	693	-8.33	14.8305
117032	137761	55675	262143	68366.4	251290	1.82	46097.7	65.45	14.8338
144995	146871	64699	235873	165072	93645	60.06	6414.1	-35.7	14.8338
9173.25	68808.3	8737	14859.9	66647.9	14612	-3.64	433.4	0	14.8349
262143	160709	106900	262143	76362.5	224977	3.64	25152.6	119	14.8393
97038.8	105168	60470	121060	126653	62642	-13.65	2301.2	2.38	14.8426
76976.2	95115.1	53038	99376.2	90435.6	72015	21.84	282.7	53.55	14.8448
10704	111084	6315	130750	159136	53846	-3.64	4147	10.71	14.8448
6486.75	74739	5688	6583.5	79988.2	5394	26.39	339.9	53.55	14.847
7998	86939.3	6029	90192.3	98741.2	59862	28.21	2791.8	45.22	14.847
102446	109926	61076	240977	141268	111792	-1.82	7120.3	44.03	14.8492
7590	74564.3	6671	59757.5	81815.6	47867	10.01	2046	-24.99	14.8537
81639.8	88784.7	60262	207375	93069.4	146026	-32.76	4750.9	104.72	14.8548
93606.8	98182.1	62482	89849.1	98701.8	59658	7.28	1049.4	16.66	14.8647
15352.5	98064.5	10260	167597	124462	88249	-2.73	5628.7	-2.38	14.8658
52315.5	84522	40564	92202	83104.8	72710	3.64	931.7	54.74	14.8658
25490.2	89218.6	18724	178069	129479	90130	-7.28	5823.4	29.75	14.8702
11681.2	68011.9	11256	22820.6	69613.2	21484	-14.56	11	11.9	14.8702
71120.2	84929.6	54880	93944.4	83928.5	73357	17.29	2269.3	0	14.8714
40099.5	72238.4	36379	38283.3	70260.6	35709	-12.74	807.4	-49.98	14.8725
29611.5	68909.1	28162	17028	67343.4	16571	3.64	683.1	1.19	14.8736
156368	128189	79942	262143	123605	138990	-25.48	6835.4	5.95	14.8736
11002.5	85141.1	8469	64607.4	88374.5	47911	12.74	1999.8	-10.71	14.878
262143	177184	96960	262143	90316.9	190217	36.4	17876.1	64.26	14.8791
10511.2	68660	10033	8938.6	69481.7	8431	26.39	550	-26.18	14.8802
10032.8	68093	9656	6145.7	66893.3	6021	-8.19	113.3	-30.94	14.8835
10245	65999.8	10173	6715.5	67377.1	6532	-15.47	28.6	-11.9	14.8857
7812.75	67246.7	7614	4988.5	68337.4	4784	28.21	93.5	26.18	14.8913
10594.5	67514.7	10284	15087.6	67618.2	14623	-16.38	-17.6	-10.71	14.8924
6023.25	69058.7	5716	10029.8	68313.5	9622	-1.82	277.2	26.18	14.8924
106457	184879	37737	262143	68367.3	251287	27.3	29548.2	22.61	14.8946
133489	182985	47809	262143	68367.3	251287	36.4	38672.7	34.51	14.8946
93702	100964	60822	169170	122331	90629	-25.48	4749.8	22.61	14.8968
69071.2	88773.6	50991	132052	85365.9	101377	-11.83	2183.5	110.67	14.8979
7350	73094	6590	6729.8	72266.8	6103	20.02	161.7	4.76	14.8979
37570.5	92495.1	26620	52043.2	92725	36783	-11.83	1101.1	5.95	14.8979
208796	163422	83732	262143	88045.1	195125	14.56	10503.9	39.27	14.9023
161555	131894	80274	255236	117814	141980	-6.37	4448.4	54.74	14.9034
7573.5	66310.9	7485	8459	67400.5	8225	20.02	234.3	0	14.9045
96122.2	112871	55811	101312	120672	55022	-20.02	2335.3	-27.37	14.9089
55197.8	77325.5	46782	63616.3	73439.5	56770	4.55	1300.2	80.92	14.9123
34719	87191.3	26096	118788	83313.4	93441	-6.37	47.3	-51.17	14.9134
11595	108571	6999	72034.6	101236	46632	-0.91	2222	-48.79	14.9145
119110	118330	65968	182236	124043	96281	3.64	4625.5	-15.47	14.9244
105169	116509	59157	172938	146346	77444	8.19	4631	-9.52	14.9288
10969.5	67788.5	10605	11209	70088.1	10481	-0.91	334.4	-14.28	14.931
8652	74294.8	7632	11458.7	74886.1	10028	15.47	734.8	-9.52	14.9333
10705.5	131706	5327	153121	156495	64123	36.4	4829	-15.47	14.9355
16952.2	86236.3	12883	96663.6	102186	61994	14.56	2492.6	2.38	14.9388
11532	117665	6423	195288	125266	102170	12.74	6031.3	-30.94	14.9421
56736.8	97220.6	38246	65799.8	89020.8	48441	30.03	836	-34.51	14.9443
72018.8	99308.2	47527	130281	95088.3	89791	-12.74	565.4	41.65	14.9465
21246	125700	11077	261287	155934	109814	-2.73	8365.5	-61.88	14.9532
10422.8	65540.7	10422	12048.3	65810.8	11998	-1.82	132	14.28	14.9631
34671.8	70189.6	32373	13085.6	68213.3	12572	-23.66	37.4	-8.33	14.9664
39354.8	80120.3	32191	57015.2	78114.9	47834	10.01	41.8	29.75	14.972
41474.2	77783.2	34944	41067.4	73714.6	36511	7.28	115.5	1.19	14.9742
89814	109790	53612	228829	107313	139745	3.64	6713.3	3.57	14.9764
68780.2	95366.3	47266	111889	110511	66353	14.56	3724.6	-42.84	14.9764
240870	155562	101475	262143	69891.2	245808	-11.83	22724.9	21.42	14.9775
262143	135981	126340	262143	68367.8	251285	-91	58478.2	65.45	14.9786
175697	158924	72453	241667	144737	109425	10.01	5404.3	32.13	14.9786
6241.5	69743	5865	4573.8	74158.5	4042	10.01	62.7	-20.23	14.9808
8842.5	66940.3	8657	12592.8	68980.4	11964	-10.92	325.6	-7.14	14.9885
262143	156352	109879	262143	68367.8	251285	16.38	47826.9	99.96	14.9885
15794.2	68508.3	15109	11712.8	65962.9	11637	-22.75	521.4	0	14.9896
118687	105316	73856	134116	106463	82559	27.3	4369.2	-27.37	14.9918
8553	66896.9	8379	18324.9	71040.6	16905	-3.64	1745.7	30.94	15.0018
88443	107262	54038	118684	93146.5	83504	-8.19	2259.4	4.76	15.0029
171734	243135	46290	262143	68367.3	251287	7.28	61620.9	2.38	15.0117
5037.75	63859.6	5170	7355.7	65231.8	7390	-14.56	34.1	14.28	15.014
5856.75	64901.6	5914	4050.2	62943.8	4217	-31.85	103.4	13.09	15.0217
43833	84037.1	34183	31178.4	81543.1	25058	-32.76	238.7	26.18	15.025
83066.2	93966.1	57934	122682	88269.1	91086	0.91	26.4	-5.95	15.0261
6681	67778	6460	3841.2	63763.1	3948	-15.47	83.6	11.9	15.0305
20137.5	89576.5	14733	30669.1	112791	17820	18.2	905.3	57.12	15.0361
7519.5	65706.4	7500	3678.4	62098.8	3882	-10.92	-5.5	44.03	15.0372
25929.8	75195	22599	74511.8	97816.7	49922	-24.57	2228.6	15.47	15.0394
11061.8	76575.8	9467	20451.2	83522.8	16047	-31.85	707.3	59.5	15.0405
6359.25	65922.1	6322	5501.1	66701.2	5405	-33.67	80.3	16.66	15.0427
110741	107500	67512	208087	116903	116654	34.58	4170.1	-26.18	15.0449
112525	105137	70141	107494	105227	66948	16.38	1658.8	19.04	15.046
15961.5	120347	8692	164850	138988	77731	-6.37	4959.9	28.56	15.0471
10992.8	70886.6	10163	9418.2	79529.9	7761	2.73	255.2	-17.85	15.0515
137314	255298	35249	262143	68369.7	251278	49.14	51568	57.12	15.0571
6636	66033.5	6586	11434.5	65179.7	11497	0.91	118.8	39.27	15.0593
9933.75	66086.5	9851	14289	67249.1	13925	3.64	807.4	-2.38	15.0692
108322	94242.8	75327	175207	100194	114601	-8.19	6769.4	-29.75	15.0703
90677.2	101651	58461	85559.1	103161	54354	-15.47	2255	-15.47	15.0714
60810.8	80946	49234	135947	80132.1	111184	4.55	1708.3	65.45	15.0714
73287.8	96364.2	49842	168126	132421	83207	18.2	3823.6	7.14	15.0759
6322.5	82787.5	5005	72598.9	102209	46550	-27.3	2244	-21.42	15.077
262143	163023	105383	262143	68735.2	249942	-2.73	23028.5	-96.39	15.0792
108720	97013.7	73444	262143	107705	159508	-21.84	5881.7	77.35	15.0847
10704	77308.5	9074	15711.3	117742	8745	-38.22	464.2	19.04	15.088
60267.8	89572.7	44095	78314.5	86490.3	59341	-2.73	2302.3	34.51	15.0924
262143	119747	143468	262143	68370.5	251275	-1.82	23039.5	70.21	15.0958
6082.5	66183.4	6023	5431.8	62982.8	5652	-2.73	182.6	-7.14	15.0958
6840.75	79530.9	5637	83497.7	94560.2	57869	18.2	2450.8	-7.14	15.1013
101562	128814	51671	162219	143793	73934	23.66	2835.8	-27.37	15.1013
21156.8	103210	13434	207237	107470	126375	-32.76	7533.9	21.42	15.1035
124954	103646	79009	262143	78158.2	219808	-8.19	12753.4	11.9	15.1057
36921.8	73045.5	33126	56917.3	71731.9	52001	20.02	161.7	44.03	15.1068
11515.5	87937.5	8582	111709	97402.8	75162	0.91	3614.6	-4.76	15.1079
60360.8	81249.7	48687	67263.9	76215.1	57839	-12.74	144.1	-7.14	15.1112
9803.25	66363.6	9681	4339.5	65954	4312	-5.46	-11	-41.65	15.1146
201376	155863	84673	262143	130140	132010	58.24	9880.2	13.09	15.1157
9181.5	65347.4	9208	8489.8	66785.2	8331	10.01	294.8	1.19	15.1168
61038	88607.5	45145	69038.2	85786.9	52741	-15.47	2824.8	14.28	15.1201
262143	112061	153307	262143	68370.8	251274	-60.06	37890.6	166.6	15.1223
138432	114529	79214	172456	121872	92737	0	3571.7	69.02	15.1223
63060.8	82049.5	50369	91784	79108.3	76037	4.55	1680.8	15.47	15.1245
7770	98190.3	5186	99752.4	101009	64721	-0.91	2880.9	17.85	15.1245
118550	101984	76181	161677	97630.6	108528	-6.37	3554.1	-5.95	15.13
56033.2	80716.5	45495	93865.2	79692.6	77191	-19.11	2154.9	117.81	15.1322
64281.8	93403.3	45103	120608	85990.9	91919	-36.4	1010.9	-19.04	15.1356
9813	98109	6555	48851	149477	21418	8.19	1430	4.76	15.14
15311.2	67503.4	14865	13985.4	65948.1	13898	-4.55	625.9	-13.09	15.14
48147.8	81799.4	38575	76665.6	82386.8	60985	18.2	2484.9	42.84	15.1422
5930.25	64409.2	6034	9397.3	64841.2	9498	-11.83	90.2	13.09	15.1422
262143	162311	105845	262143	68370.8	251274	13.65	42654.7	44.03	15.1488
91590.8	89449.2	67105	168113	86695.6	127082	17.29	1886.5	65.45	15.161
6005.25	77183.8	5099	85225.8	94919.7	58843	-14.56	2516.8	-14.28	15.1676
21335.2	73746.1	18960	38324	79682.8	31520	-10.01	710.6	4.76	15.1731
95169.8	104300	59799	184166	170971	70594	11.83	4866.4	9.52	15.1765
26942.2	69455.1	25422	25713.6	70209.4	24002	-20.02	0	-5.95	15.1776
30162.8	107496	18389	114378	115309	65007	1.82	2497	-13.09	15.1798
262143	170831	100566	262143	71240.6	241152	1.82	17143.5	226.1	15.1809
45758.2	114594	26169	219817	141173	102045	0	7553.7	16.66	15.1831
6813.75	88128.3	5067	112346	98022	75113	0.91	3512.3	-13.09	15.1831
55437.8	82433.4	44074	68553.1	81526.8	55107	-19.11	754.6	30.94	15.1886
85705.5	122272	45937	141551	171750	54013	6.37	3466.1	22.61	15.1897
18933	91443.2	13569	38238.2	89768.5	27916	-8.19	501.6	36.89	15.193
22260	109317	13345	261922	125917	136323	10.01	8269.8	4.76	15.1941
122422	146363	54816	253123	129860	127743	33.67	3135	84.49	15.1964
49998	94065.3	34834	70550.7	94102.1	49134	-13.65	2153.8	2.38	15.2063
213164	174137	80224	262143	79624.6	215760	-18.2	22194.7	82.11	15.2063
14716.5	71813.9	13430	18379.9	71376.2	16876	-11.83	39.6	-30.94	15.2074
67866	82078.4	54188	98708.5	78603.1	82299	-18.2	2450.8	20.23	15.2085
95019	150168	41468	262143	95920.8	179104	49.14	11594	4.76	15.2118
214036	141376	99218	262143	74013.2	232118	13.65	16387.8	210.63	15.2185
91915.5	96304.9	62549	154087	104590	96551	-37.31	3939.1	41.65	15.2196
7341.75	69610.7	6912	3477.1	74688.7	3051	22.75	-3.3	-1.19	15.224
262143	110769	155096	262143	68368.4	251283	-11.83	32421.4	109.48	15.2251
262143	148047	116043	262143	68368.9	251281	-23.66	38804.7	26.18	15.2295
8385.75	70930.4	7748	19063	84722.1	14746	1.82	459.8	2.38	15.235
52379.2	79509.1	43174	86252.1	77045.8	73367	10.92	1932.7	5.95	15.2395
6102.75	73574.3	5436	5793.7	71170.8	5335	6.37	13.2	2.38	15.2417
14298	76705.4	12216	25627.8	74689.5	22487	9.1	464.2	11.9	15.2428
11670	67856	11271	6663.8	69079.2	6322	-2.73	48.4	-7.14	15.2428
11785.5	115712	6675	152038	127542	78123	46.41	4725.6	-14.28	15.2527
60827.2	205039	19442	262143	84965.2	202198	-23.66	23852.4	38.08	15.2549
6771.75	65874	6737	8242.3	62751.8	8608	0.91	262.9	23.8	15.256
9477	77009.9	8065	49415.3	75018.7	43169	-0.91	1523.5	-22.61	15.2583
119779	108362	72441	170865	115197	97206	13.65	4030.4	11.9	15.2627
42547.5	76171	36607	82673.8	74725.3	72507	-24.57	1500.4	69.02	15.2649
60606	79211	50143	56643.4	77825.2	47699	-39.13	132	22.61	15.266
26361	75135.7	22993	27277.8	76744.1	23294	-15.47	36.3	40.46	15.2693
238246	170221	91726	262143	93434	183871	4.55	14939.1	39.27	15.2715
37101.8	74101.7	32813	39141.3	74849.4	34271	-0.91	1107.7	8.33	15.2726
102091	128527	52056	132446	167797	51729	18.2	1788.6	-27.37	15.2726
19670.2	75492.5	17076	47961.1	71474.9	43976	2.73	1961.3	-2.38	15.2782
17927.2	68867.5	17060	7836.4	65597.9	7829	-37.31	148.5	-11.9	15.2815
56702.2	79241.7	46895	63723	78077.9	53487	25.48	102.3	-2.38	15.2859
14688	68206.1	14113	17976.2	68125.2	17293	12.74	12.1	-27.37	15.3014
106786	116810	59912	245359	159562	100775	-6.37	6117.1	88.06	15.308
29606.2	95622.5	20291	91929.2	110346	54598	0	2079	35.7	15.308
10942.5	95210.8	7532	92763	94018.3	64661	31.85	3089.9	-14.28	15.3124
5912.25	71726.3	5402	28528.5	59147.2	31610	26.39	953.7	-34.51	15.3124
38433.8	78722.2	31996	81736.6	84212.8	63609	0.91	1294.7	-47.6	15.3135
16746	65364.3	16790	15547.4	65269	15611	10.92	62.7	22.61	15.3146
106076	115219	60335	203158	110879	120078	-11.83	3923.7	7.14	15.3168
13377.8	96811.4	9056	120849	116650	67895	-10.01	3852.2	-9.52	15.3191
60558	116048	34199	262143	78477.8	218913	-4.55	13750	45.22	15.3202
7233.75	65012.5	7292	7141.2	63761	7340	13.65	70.4	-24.99	15.3235
55996.5	103508	35454	147115	123691	77947	-2.73	4415.4	-69.02	15.3246
15587.2	69501	14698	33944.9	68496	32478	-36.4	48.4	-3.57	15.3268
108452	107148	66333	129750	119255	71304	-11.83	3291.2	27.37	15.329
56840.2	85612.4	43511	47153.7	84827.5	36430	-39.13	342.1	48.79	15.3301
7383.75	80784.9	5990	69021.7	95658.6	47287	-11.83	2205.5	-16.66	15.3301
62512.5	93654.4	43744	133605	178609	49023	17.29	1850.2	67.83	15.3367
93590.2	106072	57824	179709	133349	88320	10.92	5009.4	24.99	15.3412
12510.8	73127.4	11212	26218.5	70967.1	24212	18.2	546.7	-8.33	15.3434
16188.8	66911.3	15856	12666.5	66419.6	12498	-11.83	-12.1	0	15.3434
5115.75	66972.8	5006	8719.7	71745.7	7965	1.82	412.5	-26.18	15.3478
47166	145196	21289	262143	75343.7	228019	-23.66	18092.8	-30.94	15.3555
98123.2	90093.5	71377	77851.4	84683.1	60249	-6.37	1454.2	21.42	15.3577
7772.25	66679.2	7639	25448.5	73251.6	22768	6.37	39.6	-17.85	15.36
12741	118945	7020	156964	143817	71527	-20.93	4390.1	10.71	15.3633
11937.8	65457.9	11952	8532.7	64947.6	8610	12.74	29.7	-10.71	15.3655
92914.5	87381.2	69686	92282.3	131887	45856	-33.67	2228.6	-1.19	15.3699
64467.8	89121	47407	102636	80936.6	83106	32.76	1059.3	46.41	15.3754
80259.8	89505.9	58766	178303	88166.3	132537	29.12	3305.5	89.25	15.3787
7668.75	88842	5657	95321.6	90747.9	68839	10.01	2607	20.23	15.3799
95274.8	150768	41414	262143	68369.7	251278	32.76	32711.8	16.66	15.3821
31337.2	101740	20186	262143	110286	155775	11.83	9683.3	29.75	15.3843
262143	198312	86630	262143	216780	79250	-27.3	9497.4	7.14	15.3876
56713.5	86190.1	43123	110668	85859.4	84472	23.66	1672	41.65	15.3887
108162	98151.5	72220	242801	151175	105257	-17.29	5728.8	70.21	15.3909
7871.25	85746.4	6016	28958.6	90541.1	20961	-55.51	694.1	-8.33	15.3931
15504	85219.3	11923	198432	105188	123631	5.46	6447.1	16.66	15.3942
217700	148158	96297	262143	90711.3	189390	-23.66	10912	36.89	15.3964
49344.8	79832.6	40508	87237.7	81310.9	70313	13.65	2719.2	-3.57	15.4009
262143	159747	107544	262143	97256.1	176645	26.39	13058.1	224.91	15.4009
6735	64880.9	6803	8111.4	67221.6	7908	1.82	149.6	20.23	15.4009
18954.8	85358.2	14553	106373	103524	67340	2.73	3283.5	-9.52	15.402
11529.8	129342	5842	194423	150791	84499	30.94	5805.8	-54.74	15.4031
5947.5	70356.6	5540	8283	69098.1	7856	-2.73	173.8	1.19	15.4064
52559.2	79290.1	43442	88559.9	78934	73528	-13.65	1172.6	19.04	15.4064
262143	164551	104404	262143	89784.9	191344	18.2	12212.2	2.38	15.4075
23090.2	78610	19250	33999.9	75936.9	29343	14.56	1107.7	-17.85	15.4141
262143	139798	122890	262143	68367.5	251286	-0.91	22107.8	63.07	15.4185
191216	161042	77815	231395	168216	90150	37.31	7494.3	7.14	15.4219
246759	155424	104048	262143	68367.8	251285	39.13	23834.8	133.28	15.4219
6456	68718.6	6157	10468.7	70287.5	9761	3.64	-2.2	9.52	15.4219
123120	106969	75431	262143	113432	151455	94.64	9179.5	20.23	15.4252
5588.25	68595.5	5339	10261.9	79176.4	8494	-33.67	114.4	8.33	15.4296
18874.5	73545.3	16819	32035.3	73598.3	28526	-0.91	89.1	76.16	15.4318
11253.8	70180.4	10509	7229.2	67278.2	7042	19.11	-18.7	15.47	15.4351
8292	69759.2	7790	11254.1	80351.8	9179	23.66	335.5	-2.38	15.4407
12335.2	75693.2	10680	9020	74789.3	7904	-20.02	102.3	-32.13	15.4506
36639.8	138807	17299	262143	76910.1	223375	3.64	19434.8	3.57	15.4539
73325.2	90205.8	53272	109945	82249.2	87604	8.19	2064.7	45.22	15.4561
135819	119501	74485	262143	94617	181572	16.38	15679.4	15.47	15.4572
82742.2	91835.3	59047	112068	96302.2	76265	-17.29	4024.9	41.65	15.4583
63144.8	90158	45900	80214.2	85090.9	61780	-6.37	913	1.19	15.4594
262143	175453	97917	262143	92548.1	185631	-39.13	16508.8	129.71	15.4606
14471.2	67290.2	14094	12860.1	68475.8	12308	0.91	278.3	19.04	15.4639
52737.8	110737	31211	71161.2	132708	35142	-20.02	1642.3	45.22	15.4705
262143	150197	114382	262143	69267.5	248021	59.15	17352.5	36.89	15.4727
88662.8	85983.6	67578	107951	89422.5	79115	30.94	2921.6	36.89	15.4816
43546.5	103989	27444	62977.2	96337.1	42842	40.04	1871.1	22.61	15.4849
262143	133306	128875	262143	68367.8	251285	20.02	43671.1	82.11	15.486
29872.5	77291.8	25329	35978.8	88960.8	26505	-22.75	1664.3	8.33	15.4904
63395.2	81153.8	51195	74547	77910.2	62707	-13.65	95.7	-24.99	15.4937
16545	83484.2	12988	123214	85809.9	94103	3.64	4083.2	-32.13	15.4959
13307.2	103428	8432	107124	139311	50394	19.11	3061.3	-34.51	15.4992
38761.5	100141	25367	135902	113285	78620	-5.46	3949	41.65	15.4992
13799.2	85989.1	10517	103822	95202.3	71470	-10.92	2856.7	7.14	15.4992
6021	67962.8	5806	5925.7	67316.1	5769	19.11	207.9	4.76	15.5003
9480.75	65881.7	9431	10522.6	67615.4	10199	-4.55	33	32.13	15.5059
11588.2	93115.2	8156	149050	97423.2	100265	27.3	4807	40.46	15.5081
13854.8	68243.9	13305	8624	65278.6	8658	-3.64	286	-8.33	15.5092
32365.5	99084.7	21407	84308.4	149557	36944	10.92	2682.9	-15.47	15.5092
38117.2	89025.4	28060	131394	100273	85876	-21.84	4021.6	1.19	15.5092
7773.75	89441.8	5696	112204	94597.3	77734	-41.86	3440.8	24.99	15.5147
110362	93527.5	77332	85105.9	87952.4	63415	-50.05	-15.4	3.57	15.5147
8272.5	86439.2	6272	73268.8	105105	45685	24.57	1953.6	-5.95	15.5202
29392.5	82182.1	23439	103394	108405	62507	-0.91	2227.5	28.56	15.5236
53878.5	78646.3	44897	60963.1	79274.5	50398	-3.64	288.2	23.8	15.5269
35607	78867.8	29588	63527.2	76102.1	54707	8.19	1002.1	26.18	15.528
6111.75	65673	6099	5418.6	66675.4	5326	-34.58	-5.5	24.99	15.528
7075.5	69157.3	6705	10594.1	69008.5	10061	-11.83	86.9	7.14	15.5357
22531.5	109607	13472	262143	144888	118573	49.14	8615.2	-21.42	15.5368
56871	104383	35706	55510.4	103101	35285	1.82	1183.6	-7.14	15.5435
20809.5	69587.3	19598	30019	68324.1	28794	-12.74	167.2	10.71	15.5457
146517	132310	72573	223734	163418	89725	26.39	4268	98.77	15.5512
109264	89938.9	79618	138614	85984.2	105650	33.67	3430.9	0	15.5512
6570	84326.6	5106	71122.7	91873.2	50734	-30.03	1988.8	-27.37	15.5523
194191	136887	92971	262143	89103.6	192807	34.58	19133.4	73.78	15.5556
20830.5	116639	11704	262143	158765	108209	-4.55	8121.3	-15.47	15.5578
11520.8	70215.2	10753	6155.6	68375.2	5900	24.57	183.7	19.04	15.5623
221348	165063	87883	262143	93764.5	183223	7.28	14664.1	139.23	15.5733
14167.5	68235.6	13607	5419.7	66514.1	5340	13.65	144.1	-8.33	15.5766
15291.8	70879.1	14139	16299.8	67613.4	15799	2.73	645.7	17.85	15.5766
39207.8	90917.8	28262	86061.8	84235.4	66957	-0.91	71.5	44.03	15.5788
7755.75	79830.5	6367	80719.1	85090.8	62169	-16.38	2557.5	20.23	15.5788
71531.2	81491.4	57526	87598.5	81664.6	70298	10.92	723.8	14.28	15.5788
5929.5	64766	6000	6238.1	64411.6	6347	-28.21	-7.7	8.33	15.5799
62428.5	80878.4	50586	83077.5	80159.1	67922	0.91	1547.7	-9.52	15.581
21805.5	110121	12977	262143	117210	146573	18.2	8704.3	-15.47	15.581
167137	148926	73550	262143	81328.4	211240	0.91	16085.3	84.49	15.5821
67029.8	82609.9	53176	71078.7	79754.4	58407	-30.03	20.9	40.46	15.5866
10736.2	69225.8	10164	7911.2	68890.3	7526	25.48	225.5	-9.52	15.5921
14725.5	83764.5	11521	88892.1	134918	43179	10.01	2316.6	-34.51	15.5954
99046.5	99323.9	65353	117677	101198	76208	-17.29	3092.1	35.7	15.5987
7435.5	64704.9	7531	9419.3	64659.4	9547	26.39	144.1	-1.19	15.6087
64978.5	125049	34054	262143	78631.9	218484	0	18748.4	26.18	15.6109
31650	75613	27432	32310.3	73557.1	28787	22.75	224.4	-8.33	15.6131
7958.25	67795.6	7693	8013.5	76970.9	6823	-12.74	61.6	1.19	15.6164
11109	100364	7254	127377	108224	77134	-30.03	3712.5	4.76	15.6175
9492.75	95241.4	6532	139018	110741	82270	-13.65	4285.6	27.37	15.623
196742	143723	89712	262143	77034.3	223015	59.15	17327.2	42.84	15.6286
39665.2	72921.4	35648	49826.7	71471.1	45689	0	645.7	9.52	15.6308
26678.2	70991.8	24628	15950	69450.5	15051	-42.77	1444.3	15.47	15.6308
113913	118298	63107	246872	132355	122239	-33.67	6602.2	-13.09	15.6352
9150.75	66901.3	8964	5852	68656.8	5586	-1.82	198	11.9	15.6352
7476.75	80248.3	6106	44435.6	86362.1	33720	5.46	1545.5	16.66	15.6396
91221	94169.5	63484	114357	106070	70656	-26.39	1028.5	-16.66	15.6507
62833.5	90244.5	45630	95814.4	96692.3	64941	-15.47	3492.5	-9.52	15.6529
118815	107328	72550	262143	85599.4	200700	-22.75	6455.9	28.56	15.6584
6353.25	78782.7	5285	66060.5	90068.9	48067	-14.56	1972.3	-19.04	15.6595
82246.5	90901.7	59296	151486	87348.2	113658	-15.47	1542.2	77.35	15.6617
127717	115757	72307	262143	106073	161962	-46.41	8642.7	35.7	15.6617
8680.5	75549.2	7530	19411.7	89683.8	14185	-15.47	305.8	-9.52	15.6651
21974.2	112631	12786	262143	118518	144955	-3.64	9256.5	15.47	15.6662
8004	69504.5	7547	42287.3	74440.4	37229	-17.29	1364	19.04	15.6673
6466.5	66424.5	6380	15567.2	70194.9	14534	-20.02	294.8	32.13	15.6684
61469.2	86855.6	46381	119669	86533.6	90631	-13.65	215.6	-19.04	15.6695
29574	74350.2	26068	49842.1	77186.4	42319	-29.12	-11	30.94	15.6728
63777.8	78411.8	53305	84906.8	82977.2	67060	29.12	209	34.51	15.6728
5349.75	67631.4	5184	3076.7	72739.8	2772	-14.56	114.4	-4.76	15.6739
10903.5	76926.7	9289	32224.5	78116	27035	-5.46	446.6	24.99	15.6772
5534.25	66745.1	5434	7740.7	76480.4	6633	-12.74	185.9	38.08	15.6816
97875	98916.5	64846	116114	109958	69205	-34.58	1543.3	-19.04	15.685
59680.5	75402.9	51871	49641.9	81296.7	40018	-18.2	16.5	15.47	15.6872
253251	221049	75083	262143	68369.4	251279	35.49	96802.2	46.41	15.6894
7698.75	71384.4	7068	7547.1	67726.5	7303	9.1	46.2	32.13	15.6938
58782	78505.4	49071	61223.8	79416.6	50523	18.2	331.1	36.89	15.6949
9272.25	66375.3	9155	6535.1	65778.6	6511	-5.46	232.1	5.95	15.7004
6865.5	68913.7	6529	9401.7	69207	8903	10.92	187	-4.76	15.7037
11428.5	128030	5850	187363	148265	82818	4.55	5504.4	-11.9	15.7049
90334.5	95701	61861	89089	104386	55932	32.76	852.5	-36.89	15.7049
5800.5	71321.1	5330	34908.5	129004	17734	14.56	805.2	13.09	15.7071
7822.5	64778.3	7914	5299.8	64631.1	5374	-1.82	41.8	-2.38	15.7115
60536.2	104099	38111	91759.8	114270	52626	9.1	2083.4	16.66	15.7137
13353	102724	8519	154099	100454	100534	3.64	5030.3	42.84	15.7159
71861.2	111402	42275	262143	69252.5	248075	-8.19	23952.5	-14.28	15.7203
11484	67638.7	11127	8857.2	65140.3	8911	18.2	425.7	-19.04	15.727
14413.5	74454.4	12687	33028.6	79314.1	27291	15.47	129.8	21.42	15.7303
149396	115738	84595	262143	68370	251277	23.66	14060.2	2.38	15.7347
262143	153582	111861	262143	68370	251277	40.04	62452.5	120.19	15.7347
257643	151061	111775	262143	68370	251277	-38.22	26527.6	94.01	15.7347
87050.2	90670.9	62919	187059	92969.4	131862	23.66	293.7	69.02	15.738
10179	67800.7	9839	19371	70985.1	17884	1.82	374	-11.9	15.7413
95350.5	119108	52464	168487	110238	100165	20.93	28.6	57.12	15.7446
10250.2	75930.9	8847	33961.4	74222	29987	-38.22	59.4	33.32	15.7458
76822.5	94458.5	53300	187065	136903	89549	20.93	4679.4	17.85	15.7535
12908.2	68183.7	12407	7130.2	69984.2	6677	1.82	7.7	-4.76	15.7535
253177	261327	63492	262143	68369.4	251279	55.51	194377	89.25	15.7579
17580	68460.6	16829	14315.4	67611.3	13876	-0.91	1116.5	17.85	15.7612
91049.2	105095	56777	186682	116615	104913	-16.38	4764.1	41.65	15.7612
50834.2	79021.6	42159	39710	80067.5	32503	-20.93	171.6	0	15.7623
221782	156152	93081	262143	107407	159951	-5.46	14418.8	15.47	15.7734
36085.5	74276.8	31839	55511.5	72283	50330	40.04	412.5	40.46	15.7745
37869.8	99672	24900	213312	137422	101728	-25.48	7051	-32.13	15.7756
37968	76131.2	32684	64948.4	74729.8	56958	7.28	1167.1	17.85	15.7778
6849.75	71209.6	6304	61202.9	75676.3	53002	-7.28	1870	8.33	15.7789
262143	108562	158249	262143	68369.7	251278	1.82	61163.3	120.19	15.7789
51747.8	86280.5	39306	81944.5	87570	61326	10.01	551.1	69.02	15.7811
8369.25	86484.9	6342	113974	90847.9	82219	4.55	3507.9	4.76	15.7833
262143	123431	139186	262143	68369.4	251279	52.78	118958	189.21	15.7867
6209.25	64571.5	6302	3185.6	62060.5	3364	16.38	57.2	-4.76	15.7867
109751	104839	68607	199527	120301	108696	39.13	6365.7	66.64	15.7878
40058.2	75054.5	34978	53157.5	75644.5	46054	-18.2	416.9	49.98	15.7922
42186.8	149770	18460	176491	153359	75421	2.73	3704.8	11.9	15.7933
10810.5	99198.7	7142	177133	115867	100189	10.01	5560.5	11.9	15.7955
6103.5	69144.2	5785	18208.3	72949	16358	-7.28	462	20.23	15.7966
57480.8	79183.1	47574	79058.1	77260.3	67061	-3.64	1680.8	20.23	15.8043
7320.75	67879.6	7068	7249	67147.8	7075	8.19	72.6	10.71	15.8043
262143	153417	111981	262143	96707	177648	10.92	14856.6	90.44	15.8054
27759	75404.7	24126	53840.6	88435.7	39899	10.01	1401.4	11.9	15.8066
262143	134870	127380	262143	68368.4	251283	8.19	33696.3	84.49	15.8099
18225	66451.2	17974	7863.9	64842.6	7948	10.01	-47.3	9.52	15.8154
92205	111188	54347	99652.3	136277	47923	-10.01	1425.6	-48.79	15.8198
5432.25	67158.6	5301	5272.3	67066.3	5152	-12.74	93.5	-24.99	15.8242
112120	108929	67456	143006	108778	86157	34.58	4510	29.75	15.8264
13911.8	79383.6	11485	35187.9	80494.1	28649	-18.2	212.3	42.84	15.832
33517.5	118269	18573	43299.3	113816	24932	-27.3	221.1	-34.51	15.8353
46931.2	85925	35795	121028	87057.8	91108	14.56	2453	-39.27	15.8364
9570.75	84033.9	7464	110645	101731	71278	20.02	3394.6	23.8	15.8375
12435.8	75559.9	10786	33841.5	94191.6	23546	-20.93	1262.8	1.19	15.8452
121248	110101	72171	172005	123915	90970	25.48	3727.9	-40.46	15.8519
11356.5	70439.1	10566	7076.3	70747.9	6555	-38.22	14.3	15.47	15.853
101437	121038	54923	136965	113586	79025	-29.12	3320.9	10.71	15.8574
56647.5	88202.7	42090	96299.5	81233.1	77691	-17.29	2233	84.49	15.8596
86663.2	124787	45514	236254	114375	135372	36.4	7082.9	-11.9	15.864
32042.2	112506	18665	170393	113071	98760	18.2	5.5	27.37	15.864
54104.2	78796.8	44999	54184.9	75046.8	47318	8.19	-18.7	-10.71	15.8651
74184.8	85089.7	57137	98099.1	85876	74864	32.76	1755.6	-7.14	15.8673
57869.2	79351.4	47794	73122.5	77907.3	61511	13.65	46.2	73.78	15.8696
12742.5	68254.4	12235	13732.4	68794.3	13082	-19.11	539	-19.04	15.8707
43875.8	78060.6	36836	62565.8	76848.2	53356	-19.11	72.6	39.27	15.8718
8103.75	68062	7803	5078.7	69704.2	4775	-17.29	106.7	42.84	15.8751
64108.5	81569.8	51507	130118	87170	97825	27.3	1758.9	69.02	15.8751
7815.75	66374.6	7717	29249	82180.6	23325	-8.19	881.1	-61.88	15.8972
106586	103271	67640	154377	110317	91711	4.55	6114.9	-16.66	15.9005
50052	87059	37678	64232.3	86354.6	48747	-39.13	1732.5	-2.38	15.9005
59315.2	76215.3	51004	80989.7	75216.7	70566	14.56	1656.6	24.99	15.9038
247508	145555	111440	262143	103428	166104	11.83	11853.6	16.66	15.9071
40085.2	97358.6	26983	122035	138892	57582	10.01	2841.3	39.27	15.9071
12678.8	106092	7832	76675.5	122504	41019	2.73	2051.5	-54.74	15.9094
94975.5	92983.5	66940	124686	97434.3	83866	-2.73	1903	51.17	15.9127
93681.8	89890.6	68300	76344.4	98356.7	50869	-22.75	1953.6	-79.73	15.916
215002	152113	92631	262143	154318	111327	15.47	6774.9	-21.42	15.9204
14394	67762.8	13921	12147.3	66307.3	12006	-8.19	313.5	19.04	15.9226
177751	161135	72294	262143	68368.9	251281	27.3	21594.1	114.24	15.9248
34961.2	78220	29292	45125.3	78199.1	37818	-3.64	413.6	-29.75	15.9259
127304	118248	70555	169346	141753	78293	6.37	4557.3	20.23	15.927
30996	73007.3	27824	44036.3	70847.3	40735	26.39	475.2	28.56	15.9281
8151	64718.2	8254	10794.3	65265.7	10839	10.92	352	-20.23	15.9315
9273	64926.9	9360	1595	63505.4	1646	9.1	-20.9	-26.18	15.9315
67290.8	95679.6	46091	87091.4	97361.5	58623	7.28	1961.3	17.85	15.9348
39471	83267	31066	58547.5	80608.6	47600	17.29	487.3	61.88	15.9359
58506	80192.6	47813	74776.9	78921.9	62094	13.65	591.8	41.65	15.937
52347	91771.8	37382	76631.5	91376.1	54961	32.76	50.6	38.08	15.9458
29288.2	70350.2	27284	30374.3	72644.7	27402	-6.37	1427.8	0	15.9458
95107.5	97501.3	63927	127908	108735	77092	9.1	3526.6	-29.75	15.948
95876.2	107045	58698	166662	125444	87070	18.2	3565.1	8.33	15.9503
22063.5	74407.1	19433	27920.2	76234.4	24002	21.84	795.3	-8.33	15.9602
5364.75	63912.8	5501	3654.2	62593.2	3826	1.82	16.5	0	15.9657
5800.5	74890	5076	58340.7	83749.5	45653	27.3	1797.4	10.71	15.969
75235.5	128734	38301	100316	155182	42365	5.46	2118.6	41.65	15.969
72234	85157.9	55590	72405.3	88036.3	53900	40.95	386.1	-1.19	15.9713
12284.2	104976	7669	174400	99291.5	115110	15.47	5322.9	-28.56	15.9713
262143	159142	107953	262143	68370	251277	8.19	24381.5	44.03	15.9735
53299.5	82620.7	42278	72201.8	84359.7	56091	18.2	1603.8	0	15.9768
6912.75	70986.2	6382	29467.9	72629.1	26590	2.73	800.8	7.14	15.9845
207570	160644	84680	262143	112450	152777	14.56	7716.5	44.03	15.9867
106065	95234.6	72989	121129	99644.6	79666	-48.23	4035.9	-14.28	15.9867
6571.5	68306.1	6305	14898.4	74306.1	13140	13.65	471.9	5.95	15.9878
262143	132139	130013	262143	68369.4	251279	-33.67	50362.4	261.8	15.9978
21100.5	66355.2	20840	10573.2	64386.3	10762	8.19	-28.6	30.94	16
8334.75	66065.1	8268	13388.1	68349.5	12837	12.74	154	39.27	16.0111
5684.25	69878.6	5331	18507.5	75130.5	16144	4.55	452.1	0	16.0133
6360.75	65833.6	6332	10486.3	64359.4	10678	-0.91	3.3	10.71	16.0133
6950.25	74184.3	6140	24037.2	86994.8	18108	-3.64	610.5	24.99	16.0144
16389	120547	8910	206986	135790	99897	-8.19	6395.4	60.69	16.021
10695.8	67180.1	10434	8508.5	66224.8	8420	22.75	183.7	-20.23	16.0276
6632.25	82118.1	5293	93595.7	95442.3	64268	14.56	2822.6	1.19	16.0287
10285.5	75849.1	8887	13623.5	100759	8861	-14.56	300.3	0	16.031
11027.2	93769.5	7707	143082	93500.3	100289	-0.91	4164.6	9.52	16.0321
10506.8	69658.1	9885	33562.1	70724.3	31100	-4.55	1284.8	17.85	16.0343
81243	98873.6	53850	194340	112422	113290	11.83	5656.2	16.66	16.0343
51072	76929.6	43508	106979	75883.2	92392	30.03	157.3	24.99	16.0398
67772.2	85708.9	51821	82094.1	94583.9	56882	-21.84	1597.2	-5.95	16.0431
107212	97235.4	72260	262143	117254	146518	33.67	9186.1	-1.19	16.0431
6114.75	65171	6149	6417.4	63703.5	6602	-2.73	156.2	7.14	16.0464
28366.5	68331.5	27206	33226.6	68676.9	31707	-26.39	-47.3	-73.78	16.0464
262143	174833	98264	262143	68370	251277	60.97	43037.5	-14.28	16.0497
60126	79903	49315	63459	82198.8	50595	27.3	3004.1	16.66	16.052
39701.2	146716	17734	262143	97709.7	175825	-13.65	16777.2	-1.19	16.052
28647	142379	13186	262143	235511	72947	-20.02	7651.6	35.7	16.0553
41217.8	106853	25280	129617	117920	72037	-21.84	4206.4	-7.14	16.0575
20585.2	76839.7	17557	24754.4	76513	21203	26.39	39.6	42.84	16.0586
262143	151136	113671	262143	68370	251277	30.94	65576.5	76.16	16.0663
105803	111771	62037	203719	149136	89522	-5.46	6650.6	-7.14	16.0685
78531.8	87614.6	58742	117296	83293.2	92290	-6.37	1461.9	14.28	16.0719
5828.25	64108.8	5958	10070.5	63240.7	10436	-44.59	27.5	38.08	16.084
127100	110952	75074	261256	184453	92824	7.28	6639.6	51.17	16.0873
54189.8	89487	39686	59634.3	83309	46912	24.57	2013	2.38	16.0918
110471	120656	60004	186535	130589	93612	-1.82	3458.4	15.47	16.0962
82149	102839	52351	118778	128062	60785	-25.48	2352.9	15.47	16.1006
65634	79596.4	54040	83680.3	93090.8	58911	38.22	631.4	-17.85	16.1028
10560	69827.5	9911	6890.4	67008.4	6739	-20.93	211.2	-3.57	16.1039
96518.2	93594.8	67583	138885	123727	73565	7.28	3686.1	0	16.105
30717	70288.7	28640	36176.8	70988.8	33398	16.38	820.6	-14.28	16.105
262143	126962	135315	262143	68641.2	250284	68.25	21241	302.26	16.1105
18226.5	70990.8	16826	19921	87152.4	14980	30.94	358.6	-27.37	16.1116
52893.8	81989.8	42279	97366.5	78373.5	81418	-13.65	1838.1	46.41	16.1128
9921.75	66882.5	9722	9232.3	65995.6	9168	-24.57	20.9	5.95	16.1172
12846.8	107020	7867	210201	121229	113634	-0.91	6583.5	-11.9	16.1338
174260	152269	75001	262143	142142	120864	30.94	8613	-4.76	16.1404
7905	66426.7	7799	4767.4	65172.4	4794	1.82	130.9	-3.57	16.1448
54197.2	81881.8	43378	64766.9	81835.5	51867	35.49	1221	23.8	16.1448
19415.2	73172.6	17389	20263.1	72953	18203	-27.3	42.9	34.51	16.1525
67976.2	102303	43546	116056	104131	73041	40.95	3565.1	39.27	16.1525
8829	68580.9	8437	11102.3	67364.2	10801	-17.29	410.3	-29.75	16.157
6420	64919.2	6481	6617.6	66273.1	6544	28.21	-6.6	20.23	16.1603
47847	83418.5	37590	145600	88395.9	107947	5.46	8.8	17.85	16.1614
124768	138371	59093	213071	109719	127269	0	4261.4	-2.38	16.1625
78878.2	92447.1	55917	84725.3	92381	60105	-25.48	1909.6	29.75	16.1647
94358.2	99643.3	62060	101113	111124	59632	5.46	3952.3	2.38	16.1747
262143	113121	151871	262143	68372.4	251268	-26.39	36197.7	99.96	16.1846
262143	143464	119750	262143	68372.2	251269	66.43	25209.8	70.21	16.1879
262143	131110	131034	262143	68371.9	251270	7.28	60484.6	173.74	16.1901
262143	145748	117873	262143	68371.9	251270	20.93	34173.7	113.05	16.1901
108148	102226	69333	178901	107655	108907	40.95	5412	-22.61	16.1912
8929.5	69050.6	8475	9141	68913.4	8693	5.46	267.3	-11.9	16.1946
262143	128802	133381	262143	68371.1	251273	-9.1	47641	80.92	16.1968
53542.5	98513.8	35619	115534	101197	74821	-1.82	2806.1	-19.04	16.1979
41156.2	72748.3	37076	40918.9	71961.9	37265	11.83	5.5	-14.28	16.2023
32927.2	105455	20463	258587	160218	105773	20.02	8004.7	-27.37	16.2045
227058	162245	91716	262143	125163	137259	7.28	7570.2	4.76	16.2045
60542.2	103395	38374	81655.2	106624	50189	-38.22	1471.8	79.73	16.2067
29467.5	83876.9	23024	62075.2	111094	36619	-0.91	2616.9	-28.56	16.2067
262143	119991	143176	262143	68371.4	251272	-12.74	36831.3	45.22	16.2067
23654.2	94802.2	16352	205478	130952	102833	8.19	6942.1	21.42	16.2078
48504	83041.8	38279	74699.9	87681.7	55833	-9.1	2461.8	45.22	16.2089
244808	196301	81730	262143	68371.4	251272	20.93	40979.4	203.49	16.2122
9822.75	100585	6400	90711.5	102710	57880	20.02	2402.4	24.99	16.2133
226418	175287	84653	262143	76228.3	225373	75.53	16038	179.69	16.2133
55379.2	86088.9	42158	50408.6	80815.6	40878	2.73	1347.5	-7.14	16.2145
234646	211007	72878	262143	68370.5	251275	-28.21	40779.2	51.17	16.2189
6692.25	73390.8	5976	38487.9	79129.9	31876	13.65	1952.5	13.09	16.2189
28074.8	136532	13476	262143	99632.3	172432	16.38	12366.2	-15.47	16.2189
95274	104649	59665	248105	192326	84543	0	6947.6	-72.59	16.2244
9147.75	93453.9	6415	115882	113174	67104	9.1	3587.1	-38.08	16.2332
45777	104081	28824	262143	105863	162283	0.91	8346.8	22.61	16.2377
79719.8	99664.5	52421	94441.6	97694.3	63354	-30.94	268.4	1.19	16.2421
7575.75	83936.5	5915	85751.6	94534.9	59447	-11.83	2770.9	-9.52	16.2498
11446.5	68010.7	11030	23587.3	67974.9	22741	-14.56	51.7	-1.19	16.2509
6403.5	68159.8	6157	4282.3	71429.1	3929	-23.66	17.6	-11.9	16.2554
56706	77234.3	48117	74069.6	76548.2	63414	-5.46	1410.2	-3.57	16.2554
8108.25	98788.3	5379	137151	120826	74391	10.92	4166.8	-22.61	16.2554
6292.5	71064.2	5803	17686.9	69726.2	16624	10.01	569.8	24.99	16.2565
113394	100974	73597	240596	100930	156224	49.14	6761.7	113.05	16.2598
13713.8	69091.7	13008	24732.4	62824.1	25800	10.01	515.9	-16.66	16.2642
9753.75	84274.5	7585	92667.3	105857	57370	-18.2	2583.9	-21.42	16.2664
38532.8	83980.1	30070	69377	80653.7	56373	0.91	2443.1	20.23	16.2697
6307.5	70576.8	5857	10518.2	90343.5	7630	36.4	105.6	1.19	16.2708
63269.2	153725	26973	262143	68370.3	251276	3.64	24156	96.39	16.2852
11307	68133.1	10876	9253.2	67756.2	8950	40.04	357.5	10.71	16.2885
80478.8	105306	50085	262143	162028	106030	72.8	6168.8	9.52	16.294
37233	78130.8	31231	60415.3	74357.3	53248	9.1	1422.3	-3.57	16.2952
92801.2	105346	57732	91963.3	103028	58498	11.83	2082.3	-5.95	16.2952
23268.8	83407.6	18283	99508.2	147820	44117	-10.92	1709.4	10.71	16.2963
20257.5	121697	10909	170723	169195	66128	-1.82	5315.2	8.33	16.3018
262143	177926	96556	262143	76520.3	224513	30.03	23787.5	69.02	16.3106
68040.8	86308.3	51665	82886.1	87573.7	62028	22.75	5.5	24.99	16.3128
24299.2	74883.6	21266	38096.3	73225	34096	-25.48	584.1	53.55	16.3139
55430.2	85432.5	42521	68363.9	87343.7	51295	-11.83	1611.5	42.84	16.3206
62760	133441	30823	262143	70482.1	243747	-15.47	19365.5	59.5	16.3217
8160.75	99836.3	5357	94254.6	127257	48540	20.02	2578.4	26.18	16.3228
6857.25	84172.5	5339	102826	97309.7	69251	20.93	2905.1	19.04	16.325
10843.5	65593.5	10834	13950.2	66504.7	13747	-34.58	281.6	27.37	16.3261
5952.75	70622.6	5524	12393.7	69297.3	11721	2.73	445.5	-24.99	16.3283
50935.5	91011.2	36678	93010.5	86628.6	70364	10.01	2874.3	-9.52	16.3305
16591.5	76865.6	14146	37180	74187.9	32844	-0.91	1003.2	21.42	16.3305
6964.5	65054.9	7016	10528.1	66599.4	10360	10.92	19.8	57.12	16.3327
262143	156152	110020	262143	77046.4	222980	13.65	20730.6	160.65	16.3361
83590.5	96076.5	57019	150944	128692	76868	0	3681.7	14.28	16.3383
57304.5	81436.1	46116	79637.8	79688.9	65494	12.74	278.3	24.99	16.3405
6842.25	64659.5	6935	8464.5	78351.6	7080	19.11	146.3	-11.9	16.346
70104.8	97054.9	47338	106451	105657	66029	1.82	2283.6	29.75	16.3526
159595	142679	73306	262143	80543.7	213298	15.47	15357.1	39.27	16.3526
10128	79979.3	8299	142540	104947	89012	8.19	4237.2	-2.38	16.3571
66300	83795.3	51853	118940	80404.7	96945	13.65	2115.3	59.5	16.3571
41222.2	103302	26152	182330	134759	88671	28.21	5566	23.8	16.3582
10093.5	82945.2	7975	23547.7	92948.4	16603	11.83	1036.2	15.47	16.367
26131.5	67269.8	25458	9348.9	66409	9226	10.01	3.3	-49.98	16.3681
116608	181027	42215	262143	68370.3	251276	17.29	37778.4	59.5	16.3692
6402	71112.1	5900	35933.7	71799.5	32799	-13.65	1223.2	22.61	16.3703
238319	154953	100795	262143	83593.1	205517	-16.38	15946.7	-9.52	16.3714
14314.5	110601	8482	146344	166689	57537	-10.01	4279	-1.19	16.3714
96750.8	94982.6	66756	80436.4	91837.6	57400	17.29	517	-51.17	16.3714
118233	105808	73232	262143	108100	158925	32.76	8871.5	24.99	16.3758
256014	176447	95089	262143	83319	206193	-40.04	15829	33.32	16.3758
124139	107211	75884	262143	106657	161075	25.48	11424.6	44.03	16.3792
14320.5	72026.7	13030	64494.1	95313.7	44345	-9.1	1900.8	33.32	16.3803
7104.75	66251.7	7028	8210.4	70475	7635	-18.2	292.6	-11.9	16.3814
262143	141456	121450	262143	68370.3	251276	-36.4	36132.8	105.91	16.3836
115262	110984	68062	193766	128383	98912	22.75	5945.5	-19.04	16.3847
36129.8	118497	19982	262143	91525.1	187706	0.91	14693.8	38.08	16.3847
79047	109057	47502	118071	101818	75997	-4.55	1647.8	-21.42	16.3858
13196.2	127256	6796	150835	170140	58100	2.73	4401.1	46.41	16.3891
262143	262143	64610	262143	68370.3	251276	3.64	116428	76.16	16.3924
36445.5	75368.2	31691	56514.7	78962.8	46905	14.56	49.5	-19.04	16.3946
49410	83349.6	38850	82572.6	80753.9	67012	4.55	80.3	49.98	16.3946
16098.8	69852.2	15104	15983	67378.2	15546	-7.28	435.6	-35.7	16.3946
59376	82833.4	46977	68955.7	86584	52193	-5.46	598.4	122.57	16.398
95351.2	106623	58608	174720	143824	79614	-24.57	4114	16.66	16.4046
8215.5	66717.6	8070	10774.5	67134.2	10518	-15.47	126.5	-10.71	16.409
14232.8	67728.5	13772	17262.3	67807.6	16684	11.83	239.8	16.66	16.4145
190650	144224	86632	262143	150790	113932	-32.76	9951.7	28.56	16.4145
79799.2	97918.4	53409	118946	103318	75449	-0.91	2510.2	58.31	16.4156
16672.5	68733	15897	20319.2	72281.3	18423	7.28	500.5	7.14	16.4179
6965.25	85004.6	5370	109258	116771	61319	-3.64	3212	33.32	16.4212
9574.5	65959.7	9513	4803.7	64078	4913	12.74	453.2	0	16.4212
72561.8	104772	45388	100549	95255.2	69178	3.64	1243	96.39	16.4223
50166.8	81367.3	40406	81272.4	78112.7	68187	-19.11	1789.7	22.61	16.4234
76951.5	84218.6	59881	126988	81562.5	102036	41.86	2445.3	77.35	16.43
16995.8	88504.9	12585	135356	120111	73854	-20.02	4412.1	4.76	16.44
37581.8	108908	22615	158440	150715	68895	-5.46	4392.3	14.28	16.44
14726.2	124192	7771	199547	190909	68501	0	5899.3	-42.84	16.4466
170836	130405	85855	262143	131484	130661	34.58	10296	46.41	16.4488
22561.5	107308	13779	262143	112871	152207	38.22	8542.6	24.99	16.4488
17489.2	103110	11116	174687	190016	60249	38.22	5234.9	21.42	16.4554
73251.8	93421	51387	193306	91346.1	138687	19.11	2917.2	57.12	16.4576
16293.8	67137.8	15905	11035.2	67287.2	10748	-10.01	620.4	-10.71	16.4632
50372.2	84700.3	38975	106264	134482	51785	13.65	3471.6	-1.19	16.472
106581	108823	64186	140876	123221	74926	-15.47	5771.7	28.56	16.4753
211630	148751	93239	262143	118780	144636	-11.83	12111	40.46	16.4764
76075.5	82528	60412	131154	79819.8	107684	27.3	1314.5	8.33	16.4798
7446.75	74225.1	6575	16423	74852.1	14379	9.1	889.9	-24.99	16.4809
10986.8	66124.3	10889	10748.1	66245.4	10633	-11.83	169.4	-3.57	16.482
8040	105487	4995	88702.9	120524	48233	-10.92	2731.3	-13.09	16.4831
8049.75	81223.8	6495	100177	109676	59860	3.64	3093.2	-2.38	16.4842
179425	167724	70108	262143	68370.3	251276	-33.67	55031.9	69.02	16.4853
9826.5	88423.7	7283	139590	109012	83919	0	4104.1	-19.04	16.4853
5490.75	63824.4	5638	3227.4	59799.5	3537	-19.11	-34.1	-10.71	16.4853
6261.75	81795.9	5017	92713.5	89644	67780	7.28	2843.5	2.38	16.4875
65700	78401.2	54919	52341.3	80995.5	42351	20.93	149.6	57.12	16.4952
24921	69501.8	23499	33179.3	68600.8	31697	-18.2	642.4	-36.89	16.4974
122776	95139.5	84573	162246	91500.7	116206	13.65	5683.7	-7.14	16.4997
56865	115317	32317	114357	116983	64065	-34.58	1625.8	23.8	16.5008
49715.2	79221.4	41127	78525.7	78120.4	65876	17.29	349.8	24.99	16.5008
13257.8	127811	6798	208215	166227	82090	18.2	6188.6	24.99	16.5019
11337.8	83684.1	8879	113511	105741	70352	15.47	3403.4	16.66	16.5019
6532.5	70125.1	6105	7055.4	69899.1	6615	-12.74	150.7	-45.22	16.503
262143	124996	137443	262143	68369.7	251278	14.56	43644.7	248.71	16.503
43554	82840.6	34456	89905.2	79226.9	74369	23.66	1167.1	28.56	16.5052
164478	120960	89114	262143	82811.8	207456	-30.03	13130.7	24.99	16.5063
8406	84106.2	6550	38278.9	85508.4	29338	-12.74	1138.5	-13.09	16.5118
9586.5	66021.5	9516	20663.5	66575.1	20341	12.74	4.4	-13.09	16.514
6340.5	71250.2	5832	5857.5	69142.1	5552	-10.01	180.4	24.99	16.5173
55601.2	103643	35158	72244.7	123574	38314	31.85	1542.2	27.37	16.5184
75318	96418.3	51194	180069	96335.4	122499	-20.93	4055.7	86.87	16.5184
58902	100278	38495	262143	71255	241103	-1.82	14996.3	63.07	16.5196
7188	64539.4	7299	5182.1	65753	5165	-12.74	69.3	-5.95	16.5229
179120	146090	80353	262143	146580	117204	5.46	7194	4.76	16.5328
5379.75	67283.8	5240	4163.5	68643.8	3975	12.74	96.8	27.37	16.5361
11457.8	88195.3	8514	140654	99040.3	93072	-1.82	4224	-8.33	16.5406
27349.5	74807	23960	48800.4	75074.7	42600	35.49	86.9	28.56	16.5439
15035.2	78633	12531	131496	117353	73434	34.58	3583.8	-49.98	16.5472
6895.5	68824.8	6566	1796.3	63979.5	1840	-8.19	-33	-19.04	16.5505
47215.5	80382.3	38495	73742.9	78545.3	61529	-2.73	2112	8.33	16.5505
15454.5	65288.9	15513	7152.2	65464.6	7160	-9.1	6.6	30.94	16.5516
9216.75	66260.3	9116	6189.7	64924.5	6248	19.11	116.6	3.57	16.5516
110144	97608.1	73953	45035.1	99024.3	29805	-9.1	135.3	-29.75	16.5538
25765.5	69056.4	24452	29255.6	67586.5	28368	-3.64	553.3	22.61	16.5549
29178	106821	17901	158925	142832	72920	-0.91	4502.3	-15.47	16.5549
235628	160573	96169	262143	68368.1	251284	48.23	20095.9	73.78	16.5627
17415.8	73229.7	15586	54996.7	99863.2	36092	-6.37	1686.3	44.03	16.5682
48672	83064.7	38401	44262.9	76395.5	37971	25.48	211.2	-39.27	16.5693
15600.8	74346.3	13752	32010	75547.7	27768	-8.19	440	57.12	16.5704
16705.5	69340.2	15789	9136.6	66508.5	9003	7.28	71.5	-20.23	16.5737
33250.5	114714	18996	262143	82143	209145	-12.74	11509.3	-16.66	16.5781
43554.8	141658	20150	262143	112749	152372	4.55	13420	-8.33	16.5781
262143	128053	134162	262143	68367.5	251286	16.38	51703.3	-4.76	16.5815
17394	68222.7	16709	24058.1	73377.9	21487	-18.2	22	-13.09	16.5859
228092	162246	92133	262143	107281	160139	25.48	9983.6	39.27	16.5881
9360.75	69998.4	8764	8652.6	68196.9	8315	10.01	326.7	-1.19	16.5925
157054	125778	81832	120723	144114	54899	-75.53	1019.7	-2.38	16.5947
60367.5	83375.4	47451	60036.9	84476.5	46576	18.2	203.5	19.04	16.5958
89016	86851.9	67169	131935	104919	82411	25.48	2660.9	16.66	16.6002
5787.75	66897	5670	4778.4	68018.5	4604	-2.73	33	-7.14	16.6002
42524.2	94275.2	29561	81556.2	109054	49011	9.1	1283.7	26.18	16.6025
71103.8	89356.6	52149	116650	88693.3	86193	21.84	1349.7	48.79	16.6047
54447	81668	43692	90931.5	83695.5	71202	-4.55	1669.8	19.04	16.6058
99899.2	95187.5	68780	213081	100011	139630	7.28	837.1	1.19	16.6069
43854.8	76231.1	37702	63000.3	83463.8	49468	-15.47	1353	30.94	16.6069
37807.5	81462.1	30416	85080.6	79542.4	70099	-12.74	1072.5	14.28	16.608
9596.25	109184	5760	133011	147741	59002	-12.74	4073.3	-19.04	16.6113
11497.5	113736	6625	169412	124966	88845	2.73	5269	-14.28	16.6146
66159.8	86201.4	50299	117891	82709.4	93413	-15.47	94.6	66.64	16.6235
73446.8	119868	40156	155341	132734	76698	26.39	3550.8	77.35	16.6235
6913.5	64763.2	6996	12976.7	66529.1	12783	-7.28	385	71.4	16.6257
6107.25	65646.2	6097	11871.2	68824.4	11304	-30.03	180.4	2.38	16.629
43031.2	103554	27233	122015	122359	65352	3.64	2806.1	1.19	16.6301
88553.2	93008.1	62397	68854.5	81461	55394	-0.91	1014.2	-1.19	16.6312
126646	137347	60430	262143	110396	155620	-26.39	9218	29.75	16.6334
128857	127763	66097	144070	117986	80025	-33.67	3656.4	19.04	16.6334
17685	68657.3	16881	20674.5	71795.5	18872	-1.82	14.3	1.19	16.6334
100516	102810	64074	112984	111224	66573	12.74	1487.2	22.61	16.64
11213.2	69255.6	10611	7637.3	74426.5	6725	6.37	85.8	-28.56	16.6411
255940	139808	119974	262143	78844.8	217894	10.01	12533.4	1.19	16.6423
9872.25	68529.6	9441	11991.1	69372.2	11328	28.21	27.5	-3.57	16.6423
13520.2	78579.6	11276	55735.9	81025.4	45081	11.83	1104.4	5.95	16.6445
12282	75246.6	10697	27077.6	84781.3	20931	21.84	663.3	-17.85	16.6467
106508	113352	61579	107985	113388	62413	-41.86	3012.9	40.46	16.6467
9990	64996	10073	4439.6	62010.6	4692	-17.29	64.9	21.42	16.6489
7808.25	68457.7	7475	4076.6	65610	4072	12.74	81.4	-27.37	16.6511
119029	111297	70089	262143	78534.1	218756	-6.37	9672.3	117.81	16.6566
17986.5	70669.3	16680	17926.7	72601.9	16182	12.74	-2.2	-4.76	16.661
177524	147830	78700	200682	150245	87536	6.37	4295.5	70.21	16.6622
35698.5	130744	17894	187950	107180	114924	-1.82	5827.8	-40.46	16.6743
251956	148163	111446	262143	70830.2	242549	61.88	16915.8	71.4	16.6754
6526.5	68534	6241	7231.4	71094.7	6666	-2.73	18.7	-4.76	16.6787
191995	130993	96055	262143	141703	121238	13.65	6576.9	-21.42	16.6787
26051.2	67391.4	25334	15871.9	67251.6	15467	-5.46	29.7	15.47	16.6798
190851	180730	69206	262143	100728	170557	-30.03	16430.7	27.37	16.6809
15490.5	74838.6	13565	19845.1	73707.5	17645	-8.19	933.9	-28.56	16.692
94514.2	100438	61671	128068	103613	81004	-23.66	1667.6	20.23	16.6931
9921.75	71156.9	9138	15506.7	71165.8	14280	-6.37	554.4	-5.95	16.6953
243061	172517	92334	262143	113810	150951	21.84	10117.8	-2.38	16.6953
6492	78541.6	5417	85184	85107.4	65595	23.66	2525.6	21.42	16.6964
81604.5	95381.4	56070	144094	97731.2	96626	-6.37	3547.5	38.08	16.6997
17437.5	69042.1	16552	13478.3	66007.6	13382	-10.92	390.5	1.19	16.6997
53970.8	77902.9	45403	81050.2	80987.2	65587	15.47	459.8	17.85	16.7064
6150.75	67003.9	6016	11933.9	65088.2	12016	8.19	125.4	1.19	16.7075
91398	88156.2	67946	109689	95202.6	75508	-8.19	3874.2	-69.02	16.7086
16331.2	82291.6	13006	13508	79631.2	11117	25.48	159.5	-14.28	16.7097
262143	158912	108109	262143	170308	100875	17.29	9248.8	-2.38	16.7119
5673	66940.2	5554	7514.1	70581.1	6977	15.47	223.3	21.42	16.7141
59198.2	84922.9	45684	71552.8	84861.6	55258	18.2	979	51.17	16.7152
177456	176024	66069	262143	68368.9	251281	8.19	22390.5	-14.28	16.7174
84627.8	190564	29104	262143	68368.9	251281	12.74	33996.6	-9.52	16.7185
13112.2	73115.3	11753	13263.8	87785.9	9902	19.11	928.4	63.07	16.7263
10163.2	69323.4	9608	28055.5	73957	24861	-11.83	5.5	44.03	16.7263
6588.75	74628.5	5786	59393.4	82523.9	47167	-14.56	2003.1	17.85	16.7274
13204.5	70752.2	12231	12047.2	67648.5	11671	0.91	524.7	19.04	16.7274
6827.25	66591.9	6719	9066.2	65791.4	9031	13.65	182.6	7.14	16.7296
102062	103167	64834	145486	126324	75477	25.48	2790.7	28.56	16.7296
8412	66030.5	8349	10071.6	70151.2	9409	-19.11	281.6	10.71	16.7318
31393.5	75559.3	27229	64198.2	87413.4	48131	-29.12	2798.4	24.99	16.7329
74463.8	80566.2	60572	104305	75874.4	90093	-29.12	2235.2	101.15	16.734
115867	98492.1	77097	139510	127266	71841	5.46	2662	24.99	16.7362
22012.5	119116	12111	262143	151501	113397	0	8525	17.85	16.7384
6385.5	64710.1	6467	3526.6	65159.1	3547	10.92	6.6	-5.95	16.7395
15010.5	71310.5	13795	4483.6	71078.2	4134	7.28	-31.9	-27.37	16.7406
9720	99829.2	6381	120567	102684	76949	1.82	3632.2	13.09	16.7417
10996.5	69697	10340	22974.6	68909.1	21850	8.19	-7.7	-27.37	16.7417
68907	92144.1	49009	135696	89790.8	99041	14.56	2730.2	45.22	16.7428
40089.8	74502.2	35265	27342.7	72916.8	24575	-10.01	408.1	29.75	16.7451
35185.5	72310.7	31889	47064.6	70067.1	44021	1.82	393.8	47.6	16.7484
149503	129676	75556	179555	136806	86015	5.46	4708	11.9	16.7528
5965.5	67580.8	5785	4661.8	65505.1	4664	14.56	148.5	-17.85	16.7561
11742.8	70242.1	10956	12345.3	72763.9	11119	9.1	191.4	46.41	16.7616
59358	77240.9	50363	53840.6	74573	47316	16.38	191.4	33.32	16.7627
37930.5	115824	21462	262143	114226	150402	38.22	12415.7	-15.47	16.7672
63533.2	100125	41585	95169.8	102781	60683	-1.82	1419	19.04	16.7727
5914.5	72941.8	5314	54783.3	77330	46428	-10.01	1750.1	-4.76	16.7749
7276.5	70700.2	6745	40565.8	81121.7	32772	24.57	1041.7	-42.84	16.776
5858.25	70406.4	5453	22558.8	70737.5	20900	-12.74	638	9.52	16.7782
10716	66877.8	10501	18134.6	65712.1	18086	10.92	628.1	-7.14	16.7793
9261.75	70743.4	8580	18788	72822.9	16908	17.29	654.5	-14.28	16.7904
194002	157550	80699	262143	118399	145101	42.77	16127.1	1.19	16.7948
60343.5	207214	19085	262143	218112	78766	-27.3	10527	27.37	16.7948
46182.8	120506	25116	177968	122249	95406	25.48	3036	170.17	16.7992
5078.25	63915.5	5207	3900.6	63716.3	4012	-0.91	4.4	-2.38	16.8025
101896	123393	54119	232235	170639	89193	-46.41	6175.4	-20.23	16.807
222642	214732	67950	262143	68369.4	251279	-2.73	27249.2	72.59	16.8092
208339	163376	83572	262143	109131	157423	4.55	12174.8	66.64	16.8092
7081.5	88113.4	5267	102916	97948.1	68860	-0.91	3205.4	21.42	16.8169
104211	96449.3	70810	262143	115489	148757	13.65	10445.6	3.57	16.8224
48668.2	104715	30459	91910.5	117414	51301	31.85	4240.5	-4.76	16.8247
22329.8	80420	18197	26106.3	105945	16149	3.64	303.6	36.89	16.8247
5008.5	65451.1	5015	4155.8	62266.7	4374	17.29	9.9	-20.23	16.8247
148352	113984	85296	262143	104008	165177	-17.29	12391.5	-15.47	16.8269
4992.75	63510.3	5152	6088.5	62424.3	6392	-14.56	-36.3	33.32	16.8269
93669	103232	59465	65301.5	107474	39820	10.01	1064.8	-8.33	16.828
172011	143095	78779	262143	68369.2	251280	-7.28	28859.6	66.64	16.8346
42093	79441.5	34725	83950.9	78135.1	70414	-35.49	996.6	-3.57	16.8357
123008	114482	70417	232288	115711	131562	-22.75	3768.6	240.38	16.8379
71200.5	82572.9	56510	120766	90062.4	87878	1.82	936.1	38.08	16.8434
262143	199288	86206	262143	68369.7	251278	12.74	22683.1	11.9	16.8457
108946	101397	70415	208478	105752	129196	28.21	7777	102.34	16.8534
9282	67499.5	9012	6414.1	67042.2	6270	24.57	96.8	3.57	16.8578
76992.8	85501.7	59014	105439	86789.3	79619	-14.56	44	-16.66	16.8622
70536.8	93989.7	49183	116049	85350.1	89108	41.86	2092.2	-10.71	16.8633
44157.8	88637.4	32649	53647	80636	43601	27.3	88	19.04	16.8644
10226.2	65588.9	10218	2008.6	60829.8	2164	-30.94	-24.2	-13.09	16.8644
14222.2	72835	12797	14128.4	73503.1	12597	3.64	392.7	1.19	16.8656
40998	161140	16674	262143	136721	125656	14.56	12419	15.47	16.8667
161118	116462	90665	262143	92250	186231	30.03	14280.2	7.14	16.8678
9098.25	91465.4	6519	151180	102494	96666	0.91	4760.8	1.19	16.8689
58083.8	80870.5	47070	84731.9	81765	67914	16.38	306.9	58.31	16.87
7104	70830.3	6573	20554.6	77797.6	17315	18.2	536.8	-8.33	16.87
30988.5	95354.6	21298	65033.1	99146.5	42987	-37.31	211.2	34.51	16.8755
5510.25	66030.3	5469	3030.5	64004.8	3103	-24.57	124.3	13.09	16.8777
82437.8	90065	59986	151051	89374.3	110762	27.3	27.5	10.71	16.8788
219087	149167	96255	262143	87619	196074	-23.66	11029.7	41.65	16.8877
87114	95886.8	59540	93504.4	97581.2	62798	-17.29	1631.3	-14.28	16.8888
126532	112868	73470	199154	121525	107400	-30.03	4436.3	51.17	16.8888
7078.5	89538	5181	23828.2	102233	15275	-25.48	91.3	-10.71	16.8888
117688	104711	73658	109943	130581	55178	12.74	3276.9	-16.66	16.8921
11471.2	67051.4	11212	9895.6	66175.3	9800	-21.84	66	-8.33	16.8932
16054.5	81968.5	12836	84124.7	120166	45880	4.55	2731.3	11.9	16.8976
10799.2	67027.1	10559	14213.1	69105.3	13479	6.37	31.9	-28.56	16.902
19761	72821.5	17784	21481.9	72490.5	19421	16.38	550	35.7	16.9031
13056.8	135522	6314	208821	146235	93584	-10.01	6639.6	10.71	16.9164
9561.75	68388	9163	6696.8	68308.4	6425	22.75	111.1	16.66	16.9219
215744	147484	95868	262143	158455	108421	31.85	9436.9	2.38	16.9263
7443.75	80460.8	6063	82775	82838.2	65486	2.73	2640	3.57	16.9275
217504	184015	77463	262143	75364.6	227956	5.46	25538.7	83.3	16.9286
7835.25	65731	7812	7233.6	65037.9	7289	-13.65	405.9	1.19	16.9286
19671	72534.7	17773	34436.6	71750.4	31454	12.74	64.9	21.42	16.9297
16609.5	71519.1	15220	35257.2	73178.7	31575	-6.37	707.3	27.37	16.9308
40740	148959	17924	242887	165188	96362	-25.48	6277.7	36.89	16.933
10575.8	108823	6369	30758.2	124901	16139	-12.74	15.4	3.57	16.933
9705	73999.6	8595	36296.7	129752	18333	8.19	1037.3	-28.56	16.9341
6747	81058	5455	93339.4	97353.2	62834	12.74	3006.3	16.66	16.9341
74029.5	99646.7	48688	51780.3	104730	32402	42.77	262.9	-8.33	16.9363
77681.2	84973.3	59912	246619	89100.7	181395	33.67	3113	251.09	16.9374
86782.5	132022	43079	99422.4	127079	51273	24.57	3052.5	-29.75	16.9396
9846.75	80054.2	8061	51962.9	86465.4	39385	0	1437.7	-19.04	16.9407
61188	105195	38120	59478.1	99725.1	39087	-23.66	124.3	2.38	16.9429
7999.5	66589	7873	10462.1	66729.4	10275	20.02	29.7	1.19	16.944
5921.25	68391.8	5674	13425.5	77987.4	11282	-3.64	-8.8	26.18	16.944
262143	160926	106756	262143	68369.4	251279	19.11	87135.4	149.94	16.9451
107966	104189	67912	197446	104246	124128	49.14	6180.9	73.78	16.9451
6657	66964.4	6515	24302.3	91982.4	17315	16.38	1137.4	-15.47	16.9474
49662	119297	27282	84961.8	113435	49086	12.74	2417.8	-26.18	16.9485
11301.8	99633	7434	83598.9	108372	50555	32.76	2473.9	-41.65	16.9485
7461.75	91319	5355	128614	110998	75937	-6.37	3806	14.28	16.9496
40008	106402	24642	262143	117774	145871	10.01	12414.6	-45.22	16.9529
37959.8	81279.8	30607	36702.6	79316.2	30326	38.22	184.8	-1.19	16.9551
5823	70434.9	5418	19195	88216.2	14260	10.01	633.6	26.18	16.9562
262143	147875	116178	262143	68370.3	251276	39.13	29686.8	161.84	16.9595
8212.5	89957.3	5983	72287.6	146217	32400	-11.83	2202.2	-22.61	16.9606
106400	97240.9	71709	246040	111270	144913	-0.91	6565.9	24.99	16.9617
40070.2	75868.7	34613	48741	71801.2	44488	3.64	28.6	-20.23	16.9628
5606.25	64098.3	5732	3661.9	64616.7	3714	-32.76	9.9	19.04	16.9639
262143	162153	105948	262143	82804.6	207474	18.2	17891.5	97.58	16.9661
8809.5	77966.2	7405	69663	84002.2	54349	-21.84	1942.6	9.52	16.9695
5403.75	65387.8	5416	3743.3	64371.8	3811	18.2	29.7	-22.61	16.9783
20656.5	93329.5	14505	27057.8	84052.7	21097	-18.2	-15.4	4.76	16.9849
121852	151987	52542	262143	68371.1	251273	4.55	25292.3	38.08	16.986
65367	114271	37489	262143	89279.6	192427	29.12	12815	29.75	16.9883
187616	146469	83947	176664	138102	83836	10.92	4341.7	15.47	16.9971
96778.5	118637	53461	177807	146360	79617	23.66	4070	-10.71	16.9982
7707.75	74823.8	6751	92044.7	82608.6	73022	29.12	2678.5	10.71	16.9993
11464.5	91537.2	8208	3291.2	100556	2145	10.01	6.6	-49.98	16.9993
23202.8	73222.7	20767	27307.5	74920.4	23887	14.56	359.7	14.28	17.0159
8325	86109.1	6336	111717	104591	70001	26.39	3507.9	-16.66	17.0181
12147.8	72111.9	11040	24150.5	70109.7	22575	19.11	8.8	-4.76	17.0192
11417.2	66849	11193	11723.8	67362	11406	-24.57	377.3	-2.38	17.0203
59046	84315	45895	80902.8	82511.9	64258	-30.03	2068	61.88	17.0203
183378	152969	78564	262143	146638	117158	3.64	8661.4	8.33	17.0258
18228	144344	8276	168103	147548	74666	27.3	4961	61.88	17.0258
16889.2	85789.3	12902	33300.3	120633	18091	24.57	776.6	-52.36	17.0258
8599.5	64630.4	8720	6617.6	62428.5	6947	0.91	15.4	54.74	17.0269
5997.75	72588.8	5415	9638.2	72645.1	8695	-16.38	148.5	-7.14	17.0292
42997.5	80279.3	35101	18262.2	78045.8	15335	8.19	29.7	17.85	17.0303
11682.8	109927	6965	121113	122153	64978	-7.28	3590.4	8.33	17.0314
80520	99791.2	52880	89328.8	106755	54838	24.57	388.3	-34.51	17.0336
199065	160813	81125	262143	89939.6	191015	3.64	12097.8	46.41	17.0347
20230.5	68628.1	19319	13046	67866.5	12598	4.55	183.7	46.41	17.0402
117887	107187	72078	255614	124903	134119	-3.64	7668.1	55.93	17.0413
5084.25	65577.9	5081	6050	72207.8	5491	18.2	157.3	-24.99	17.0435
9886.5	67505.9	9598	10732.7	66911.9	10512	15.47	9.9	49.98	17.0435
45379.5	83602.5	35573	60156.8	91661.1	43011	26.39	565.4	-20.23	17.0446
10655.2	71444.9	9774	4370.3	73893.7	3876	9.1	0	33.32	17.0446
8477.25	68175.9	8149	21847.1	68914.7	20776	-3.64	9.9	3.57	17.0457
113724	105835	70421	147522	109253	88492	11.83	5055.6	49.98	17.0491
241114	152311	103746	262143	96241.6	178507	-24.57	11226.6	91.63	17.0502
6856.5	73136	6144	22457.6	76799.3	19164	36.4	800.8	-19.04	17.0513
11492.2	76408.3	9857	69216.4	83449.8	54358	30.03	2008.6	27.37	17.0524
8242.5	65723.4	8219	4781.7	63295	4951	-14.56	148.5	-24.99	17.0535
10216.5	74229.3	9020	19213.7	73183.1	17206	-28.21	619.3	22.61	17.0546
13368	96146.3	9112	131195	94235.8	91239	0	4076.6	-22.61	17.0546
23016	71974.8	20957	11926.2	68567	11399	7.28	427.9	-41.65	17.0546
6378	64246.6	6506	7693.4	63364.9	7957	21.84	-16.5	52.36	17.0568
12508.5	66913.5	12251	9168.5	65654.2	9152	6.37	317.9	-10.71	17.0579
117853	115604	66811	262143	96170	178640	31.85	4470.4	129.71	17.059
11974.5	65293.4	12019	11066	67537.8	10738	21.84	287.1	-29.75	17.0612
7862.25	65082.8	7917	6756.2	67148.1	6594	-21.84	26.4	1.19	17.0612
206264	160324	84315	262143	75532.2	227450	19.11	17052.2	109.48	17.0623
102034	100099	66803	179469	105781	111189	14.56	6195.2	19.04	17.0623
15957.8	87486	11954	124083	96252.9	84485	12.74	3973.2	5.95	17.0634
57297.8	84691.8	44338	92959.9	79092	77027	14.56	1831.5	3.57	17.069
262143	122330	140438	262143	68368.6	251282	-3.64	53010.1	178.5	17.0723
27897.8	132833	13764	262143	102540	167543	20.02	12823.8	-19.04	17.0734
202366	159148	83333	262143	124422	138077	-1.82	10716.2	32.13	17.0756
17116.5	67098.2	16718	6571.4	65133.6	6612	17.29	-5.5	64.26	17.0778
52854.8	84778.7	40858	85456.8	80201.9	69830	-21.84	817.3	-54.74	17.0833
7056.75	71237.1	6492	11635.8	67549.3	11289	-20.93	317.9	13.09	17.0855
63792	78038.4	53572	80014	80338.9	65271	24.57	71.5	32.13	17.0877
185008	135364	89571	262143	126809	135478	-5.46	7442.6	5.95	17.0889
16375.5	68820.4	15594	23102.2	70197.8	21568	0.91	336.6	-9.52	17.0922
46074	72514.6	41640	58963.3	69441.6	55647	-12.74	162.8	5.95	17.0988
18645	68305.6	17889	25428.7	66820.2	24940	16.38	226.6	8.33	17.0999
48261.8	91209.8	34677	66348.7	88306.8	49240	-5.46	942.7	108.29	17.1032
9837	83615.8	7710	104955	99217.6	69326	40.04	2974.4	30.94	17.1065
8741.25	68491.9	8364	9281.8	66706	9119	-18.2	455.4	-3.57	17.1087
121158	109232	72691	204993	128225	104772	9.1	6560.4	83.3	17.1087
5892	67377.1	5731	5397.7	63680.2	5555	-5.46	128.7	-15.47	17.1087
26087.2	72216.5	23674	26921.4	70524.9	25017	-35.49	326.7	23.8	17.1132
13323.8	101817	8576	212623	117811	118278	10.92	6320.6	-35.7	17.1176
86673	99912.1	56852	80514.5	105553	49990	14.56	2033.9	28.56	17.1187
13254.8	76165.1	11405	53874.7	109585	32219	-12.74	1765.5	2.38	17.1198
5592	72945.3	5024	19658.1	100728	12790	11.83	529.1	33.32	17.1242
86439.8	89366.1	63390	185633	88894.9	136854	-23.66	4165.7	176.12	17.1242
77805	83239.9	61257	51712.1	88964.3	38094	7.28	41.8	-54.74	17.1264
10889.2	68251.5	10456	16018.2	75155.3	13968	25.48	522.5	-16.66	17.1297
17571.8	68485.4	16815	26573.8	67326.7	25867	-6.37	328.9	39.27	17.1309
94938.8	103459	60139	183873	118672	101543	-11.83	4467.1	26.18	17.1342
13311.8	68839.2	12673	17004.9	69962.5	15929	7.28	532.4	-36.89	17.1342
70830	81268.9	57118	66435.6	80173.9	54306	-8.19	105.6	26.18	17.1375
5994	68519.6	5733	7615.3	67125.3	7435	6.37	135.3	-5.95	17.1419
209894	152414	90252	262143	119487	143780	79.17	9123.4	13.09	17.1419
10413.8	68645.7	9942	9511.7	72694.9	8575	-2.73	63.8	0	17.1485
158788	119206	87297	187274	128639	95408	30.03	4939	-8.33	17.1519
55087.5	88043.3	41005	69174.6	86912.2	52161	27.3	243.1	17.85	17.1574
30834.8	79552.2	25402	43385.1	76319.6	37255	19.11	634.7	34.51	17.1618
262143	143390	119812	262143	68369.4	251279	35.49	40242.4	33.32	17.1762
120553	98875.5	79904	120480	96482.7	81836	0.91	3125.1	20.23	17.1784
30609.8	70817.3	28327	33627	69834.9	31557	10.92	454.3	-11.9	17.1784
38603.2	102575	24664	262143	115126	149226	3.64	8914.4	-34.51	17.1828
98433	106412	60622	124968	121971	67146	19.11	4240.5	-3.57	17.1828
6372	63813.5	6544	7359	63541.4	7590	28.21	118.8	-24.99	17.1872
15825.8	70655.8	14679	15687.1	68496.9	15009	0	13.2	-1.19	17.1872
[truncated: 28,001 more rows]
