# Supplementary material for: N-chlorination mediates protective and immunomodulatory effects of oxidized human plasma proteins
Source: eLife. 2019 Jul 12;8:e47395. doi: 10.7554/eLife.47395 (PMC6650281; doi:10.7554/eLife.47395)
Supplement: Figure 9—source data 2. [file elife-47395-fig9-data2.zip › Figure 9 Source Data 2/scale values/Ag85B 2.csv]

FSC-A	FSC-H	FSC-W	SSC-A	SSC-H	SSC-W	APC-A	FITC-A	Pacific Blue-A	Time
36540	75558.8	31693	70642	72744.3	63642	-0.91	817.3	11.9	0
6521.25	68831.8	6209	3073.4	69743.2	2888	-11.83	-18.7	51.17	0.00112338
7244.25	67294	7055	6039	73851.8	5359	7.28	4.4	32.13	0.00224676
61116.8	79058.6	50663	64913.2	75692.6	56203	-1.82	-25.3	16.66	0.00224676
16640.2	84866.6	12850	10553.4	89092.8	7763	14.56	19.8	17.85	0.00224676
6575.25	71843.2	5998	107887	75498.1	93651	6.37	2703.8	24.99	0.00561691
40721.2	72981.3	36567	35008.6	72639.7	31585	-19.11	405.9	32.13	0.00674029
31527.8	86844.4	23792	42287.3	78935.3	35109	13.65	1532.3	34.51	0.0101104
102916	99982	67459	262143	94577.4	181648	22.75	1631.3	395.08	0.0134806
6483	75318.2	5641	57393.6	82170.3	45775	-8.19	1621.4	28.56	0.014604
43380	73491.7	38684	52904.5	72892.9	47565	6.37	1802.9	21.42	0.014604
20756.2	79913.1	17022	29813.3	86560.5	22572	-27.3	1028.5	8.33	0.0157273
66361.5	83947.5	51807	99069.3	80812.1	80342	27.3	360.8	-34.51	0.0157273
95559.8	109314	57290	174693	139343	82162	38.22	1172.6	32.13	0.0157273
61178.2	87145.2	46008	61551.6	83592.6	48256	-6.37	1017.5	22.61	0.0190975
6536.25	72591	5901	6750.7	74330.3	5952	44.59	8.8	-1.19	0.0202209
64299.8	86489.6	48722	116156	84102.5	90513	-13.65	988.9	85.68	0.0202209
8778	66154	8696	6756.2	64961	6816	-9.1	341	3.57	0.0213443
63960	84637.7	49525	103556	80036.1	84795	26.39	2137.3	46.41	0.0213443
55253.2	80905.3	44757	121076	80272.2	98849	1.82	1354.1	36.89	0.0213443
35955.8	73166.4	32206	49267.9	70668	45690	26.39	2227.5	35.7	0.0224676
56924.2	83958	44434	71164.5	81377.7	57311	28.21	1126.4	10.71	0.0224676
9885.75	70674.4	9167	31582.1	78755.2	26281	-22.75	1095.6	9.52	0.023591
57887.2	84957.6	44654	122707	89189.2	90165	-12.74	77	4.76	0.023591
60346.5	77434.1	51074	90314.4	74494.9	79453	17.29	1939.3	59.5	0.0247144
88898.2	89049.1	65425	69760.9	98810.2	46269	12.74	790.9	15.47	0.0269612
75696	85092.6	58299	100647	79479.2	82990	-4.55	118.8	16.66	0.0303313
7434.75	89026.8	5473	151945	106999	93065	-12.74	4099.7	16.66	0.0303313
6021.75	77715.9	5078	69977.6	82570.6	55541	0.91	1916.2	1.19	0.0314547
11816.2	116327	6657	167963	148589	74081	20.02	4464.9	17.85	0.0337014
41230.5	75414	35830	62903.5	72247.5	57060	8.19	999.9	49.98	0.0370716
8851.5	66122.4	8773	13802.8	66420.5	13619	-10.01	28.6	4.76	0.0393184
13777.5	65844.3	13713	9638.2	66106.7	9555	-3.64	28.6	2.38	0.0404417
39444	73395.9	35220	48354.9	71040.8	44608	-30.03	753.5	42.84	0.0438119
15453.8	69458.7	14581	15500.1	72305.1	14049	67.34	-6.6	5.95	0.0449353
178148	144887	80581	262143	97714.7	175816	34.58	8252.2	-19.04	0.0460586
52872.8	86110.1	40240	81767.4	82589.1	64884	4.55	157.3	40.46	0.047182
44722.5	78384	37392	83778.2	75784.2	72449	40.95	1134.1	19.04	0.0483054
56319.8	77310.8	47742	89884.3	75451.6	78072	-1.82	1975.6	52.36	0.0494288
58123.5	80583.5	47270	123976	79982.5	101583	-24.57	1298	86.87	0.0494288
80280	91539.5	57475	262143	109315	157159	13.65	4706.9	3.57	0.0516756
59282.2	81527.7	47654	80998.5	84972.5	62471	25.48	1404.7	29.75	0.0516756
30519	89437.6	22363	42432.5	95381.8	29155	-20.93	102.3	-41.65	0.0527989
9648	66557	9500	18077.4	66015.9	17946	14.56	184.8	-1.19	0.0561691
92103.8	99433.5	60705	71321.8	94654.8	49381	13.65	96.8	-9.52	0.0595392
17965.5	70926.9	16600	14197.7	69416.6	13404	-22.75	1180.3	59.5	0.0606626
107651	98516.1	71613	262143	79997.2	214755	13.65	9958.3	-46.41	0.0606626
15891	66732.8	15606	24968.9	66825.7	24487	-16.38	57.2	-5.95	0.0606626
60939.8	80004.6	49919	96641.6	77779.5	81429	7.28	47.3	9.52	0.0651561
262143	149491	114922	262143	68366.2	251291	-40.95	94602.2	51.17	0.0651561
46416.8	73923.9	41150	106781	76219.6	91814	43.68	24.2	63.07	0.0651561
98493	134681	47927	262143	87978.4	195273	18.2	9006.8	32.13	0.0662795
61044	75198.9	53200	76819.6	76456.8	65847	4.55	236.5	1.19	0.0674029
199129	262143	48349	262143	68366.4	251290	-10.01	56421.2	20.23	0.0674029
8091	101464	5226	155768	127782	79889	0	4182.2	19.04	0.0696497
9483.75	90879.8	6839	84614.2	122323	45333	13.65	2770.9	14.28	0.0696497
9711	67488.9	9430	3042.6	68806	2898	-18.2	-35.2	11.9	0.0696497
191737	145459	86386	262143	68366.2	251291	27.3	24840.2	-45.22	0.070773
34437.8	91258.4	24731	91086.6	88572.8	67396	-11.83	2841.3	-3.57	0.0718964
75929.2	180287	27601	262143	96971.7	177163	-1.82	15236.1	5.95	0.0752666
26025	74668.4	22842	27636.4	80751.7	22429	-11.83	55	8.33	0.0752666
44796.8	77674.9	37796	41170.8	71380.1	37800	0	-34.1	2.38	0.07639
88071.8	87781.1	65753	142346	83666.7	111499	-40.95	1503.7	61.88	0.07639
83673.8	90271.7	60746	160097	88267.1	118868	10.01	3439.7	82.11	0.0775133
7403.25	73769.1	6577	58452.9	71900.2	53279	-20.02	1514.7	-1.19	0.0775133
58785	77818	49507	86583.2	74340.2	76329	19.11	271.7	-17.85	0.0786367
16652.2	65718.5	16606	5087.5	65081.9	5123	-16.38	-14.3	3.57	0.0797601
6017.25	63389.6	6221	6873.9	65430.4	6885	34.58	378.4	-32.13	0.085377
9264.75	81995.2	7405	45064.8	79468.5	37164	10.92	1126.4	2.38	0.0876238
47128.5	75196.3	41074	46455.2	71394.8	42643	62.79	341	8.33	0.0898705
23406.8	133972	11450	262143	149308	115063	13.65	8177.4	-7.14	0.0898705
93195	87690.3	69650	215355	88130	160144	-27.3	3528.8	77.35	0.0898705
92073	123601	48819	126536	117697	70458	-44.59	2864.4	-17.85	0.0921173
111984	109397	67086	262143	90390	190063	10.01	5369.1	42.84	0.0921173
6818.25	75980.4	5881	84008.1	83994	65547	-17.29	2350.7	30.94	0.0932407
88968	99359.4	58682	172581	91619.8	123448	-6.37	41.8	-17.85	0.094364
43536.8	75552.1	37765	70287.8	75167	61282	8.19	892.1	64.26	0.0954874
262143	133874	128328	262143	68365.9	251292	168.35	262143	490.28	0.0954874
27129	137419	12938	262143	103246	166397	27.3	11685.3	20.23	0.0977342
15850.5	94597.8	10981	143991	151063	62468	14.56	4228.4	14.28	0.0988576
262143	121280	141654	262143	68365.4	251294	21.84	139329	270.13	0.101104
85996.5	92661.6	60822	259941	90817.7	187579	3.64	2742.3	17.85	0.101104
5313	67427	5164	4310.9	69637.5	4057	0.91	45.1	14.28	0.106721
111038	119892	60696	262143	118741	144683	-33.67	16929	16.66	0.107845
5410.5	67784.8	5231	10126.6	68595	9675	24.57	57.2	-29.75	0.114585
7137	63610.8	7353	5773.9	62992.9	6007	-19.11	25.3	19.04	0.116832
10690.5	77219.5	9073	32809.7	78446.4	27410	-3.64	762.3	9.52	0.120202
56464.5	80046.2	46229	83504.3	78276.4	69913	-8.19	1333.2	32.13	0.122449
22955.2	83281.4	18064	23150.6	92976.9	16318	-17.29	490.6	-35.7	0.122449
76356.8	87587.1	57133	149166	90053.1	108555	-12.74	3784	46.41	0.123572
30434.2	81552.9	24457	51005.9	75213.7	44443	-28.21	490.6	36.89	0.125819
41132.2	76657	35165	67059.3	78839	55744	0	117.7	-15.47	0.129189
38549.2	82542	30607	61803.5	97102.8	41712	14.56	1261.7	22.61	0.130312
59608.5	84039.7	46484	46767.6	85884.5	35687	-13.65	29.7	13.09	0.135929
36156	78674.5	30118	43048.5	77351.1	36473	46.41	15.4	-26.18	0.137053
28711.5	75365	24967	55941.6	73439.8	49921	-12.74	1619.2	14.28	0.139299
12746.2	68052	12275	14616.8	67147.5	14266	-32.76	522.5	26.18	0.139299
25021.5	68879.3	23807	33810.7	67757.9	32702	0.91	1091.2	2.38	0.139299
8022.75	67252.4	7818	9725.1	67780.9	9403	7.28	453.2	0	0.141546
24384.8	129577	12333	262143	139514	123140	-0.91	8530.5	0	0.144916
51582	76983	43912	63039.9	77272.7	53465	12.74	1195.7	-13.09	0.144916
67863.8	86714.9	51289	58062.4	90785.4	41914	20.93	66	-5.95	0.14941
5488.5	71809.6	5009	95704.4	87776.7	71455	12.74	2508	32.13	0.15278
24153	166638	9499	262143	184210	93262	-5.46	9337.9	19.04	0.15952
18223.5	69118.3	17279	30899	71831.3	28191	-13.65	382.8	-32.13	0.160644
20839.5	109874	12430	173206	128131	88591	18.2	5086.4	-2.38	0.16289
93251.2	106720	57265	209041	119141	114987	11.83	4294.4	-11.9	0.165137
4896.75	63685.9	5039	9099.2	63983.4	9320	10.92	144.1	3.57	0.173001
10420.5	64021.6	10667	8958.4	64701.1	9074	1.82	-26.4	3.57	0.175248
32559	73303.3	29109	27969.7	72248.7	25371	-8.19	256.3	-4.76	0.177494
39145.5	93951.5	27306	246759	162145	99735	4.55	6641.8	-24.99	0.181988
47730	78599.7	39797	64400.6	76962.7	54839	8.19	1222.1	69.02	0.183111
262143	141861	121103	262143	68367.5	251286	-60.97	43096.9	60.69	0.184235
5391	69589.2	5077	14408.9	73744.8	12805	20.02	433.4	-10.71	0.187605
11484.8	68207	11035	20816.4	69362.6	19668	14.56	30.8	-4.76	0.187605
7425.75	64620.1	7531	4393.4	65841.7	4373	15.47	13.2	9.52	0.194345
86367.8	114989	49224	262143	68368.1	251284	0	18258.9	-24.99	0.194345
78306	93464.6	54907	163995	109196	98424	16.38	4337.3	21.42	0.195468
10059	65347.6	10088	10062.8	66741.8	9881	-3.64	19.8	-4.76	0.195468
13329	73117	11947	59617.8	72331.2	54017	-8.19	1474	-8.33	0.201085
13042.5	78453.7	10895	90159.3	100084	59037	-14.56	1727	3.57	0.201085
6461.25	78285.2	5409	70122.8	81192.3	56601	-9.1	1833.7	-21.42	0.204455
46161	80231.5	37706	74267.6	78595.8	61927	19.11	984.5	-22.61	0.210072
45165.8	76695.4	38594	61725.4	76086.9	53166	10.01	761.2	65.45	0.212319
56547.8	92724.3	39967	78136.3	91080.7	56222	-19.11	1232	14.28	0.212319
37903.5	75936.8	32712	58172.4	70396.4	54156	14.56	840.4	13.09	0.216813
30313.5	72362	27454	53366.5	85522.1	40895	31.85	1809.5	17.85	0.220183
51694.5	86047.2	39372	86649.2	81079.4	70038	-14.56	1149.5	0	0.220183
9703.5	72445.7	8778	4848.8	73034	4351	3.64	18.7	-11.9	0.221306
5838	67430.2	5674	3355	68009.1	3233	6.37	-17.6	-28.56	0.224676
57997.5	79623.9	47736	69270.3	78881.3	57551	-5.46	753.5	2.38	0.224676
18178.5	66362.9	17952	11849.2	67933.6	11431	10.92	399.3	44.03	0.2258
150377	124922	78890	262143	106401	161463	0	8457.9	19.04	0.22917
11804.2	75099.8	10301	35598.2	89204.4	26153	-3.64	949.3	32.13	0.22917
6607.5	69295.8	6249	3260.4	70449.6	3033	-0.91	18.7	16.66	0.23254
190116	172425	72260	262143	126002	136346	32.76	12113.2	52.36	0.234787
262143	141696	121244	262143	68367.3	251287	84.63	176773	121.38	0.23591
134705	115933	76148	229803	158892	94784	-32.76	3643.2	35.7	0.237034
10350.8	107248	6325	152645	114641	87261	5.46	3950.1	-17.85	0.237034
184024	168417	71609	262143	97945.3	175402	0	4813.6	121.38	0.237034
64087.5	75685.9	55493	90226.4	76523.9	77271	-4.55	85.8	-1.19	0.237034
262143	155980	110141	262143	68367.5	251286	42.77	133430	111.86	0.238157
8859.75	69553.5	8348	5714.5	73634.6	5086	6.37	-16.5	14.28	0.240404
26496	79460.1	21853	40262.2	79656.6	33125	-2.73	1182.5	-33.32	0.24265
46956	78390.8	39256	73450.3	75473.7	63779	2.73	787.6	54.74	0.243774
52217.2	79582.1	43001	65998.9	78055.8	55413	12.74	678.7	29.75	0.247144
87664.5	95447.6	60192	107385	89419.8	78703	19.11	1413.5	60.69	0.250514
44820.8	78044.8	37637	60322.9	76094.2	51953	5.46	1224.3	33.32	0.251637
66611.2	76237.5	57261	80856.6	72555.5	73034	-2.73	1728.1	14.28	0.255008
98717.2	92850.4	69677	134947	110221	80238	-9.1	2135.1	-10.71	0.255008
72546.8	85632.9	55521	110471	80871	89523	14.56	2360.6	10.71	0.255008
44889.8	75949.3	38735	76859.2	74254.4	67835	-0.91	1010.9	13.09	0.256131
7635.75	65234.8	7671	9848.3	67273.1	9594	1.82	69.3	-5.95	0.257254
29528.2	109356	17696	230999	126015	120134	63.7	7983.8	19.04	0.257254
9671.25	92231.5	6872	86914.3	156034	36505	13.65	2219.8	17.85	0.259501
21862.5	72086	19876	24410.1	72112.3	22184	-16.38	330	57.12	0.263995
65160.8	100546	42472	178088	115873	100724	-4.55	3735.6	44.03	0.265118
13764.8	67989.6	13268	8814.3	73586.5	7850	-14.56	20.9	-11.9	0.266241
101321	92943.9	71443	171524	92837.2	121083	-23.66	1922.8	76.16	0.266241
96074.2	97281.1	64723	122634	88194.6	91127	-16.38	-18.7	55.93	0.268488
56854.5	78735.8	47323	124645	77327.9	105638	11.83	1300.2	86.87	0.269612
62359.5	83176.5	49134	115149	78497.2	96136	8.19	1273.8	20.23	0.269612
13206	69204.3	12506	13435.4	67435.3	13057	23.66	214.5	-14.28	0.269612
27291	96349.9	18563	262143	112584	152596	1.82	7851.8	-28.56	0.270735
179188	138559	84753	262143	68367.3	251287	28.21	17218.3	-44.03	0.271858
16146	116510	9082	262143	127360	134892	-62.79	7566.9	30.94	0.272982
20147.2	82839	15939	33914.1	86358	25737	-37.31	2005.3	-28.56	0.274105
72990	82648.9	57877	79948	77939.3	67225	-28.21	1634.6	-13.09	0.275229
96065.2	95528.8	65904	168237	96250.6	114551	-6.37	2415.6	154.7	0.277475
262143	166506	103178	262143	68366.7	251289	3.64	89239.7	124.95	0.281969
33289.5	72804.5	29966	39593.4	70620.1	36743	-8.19	1047.2	51.17	0.284216
93141.8	95032.7	64232	118334	165640	46819	-5.46	2158.2	-45.22	0.284216
35205	139644	16522	262143	106983	160585	-26.39	12608.2	-34.51	0.286462
14508.8	103668	9172	253220	173974	95388	4.55	6536.2	46.41	0.286462
14115.8	102560	9020	262143	116825	147056	-6.37	9125.6	14.28	0.288709
7168.5	70944.6	6622	65395	78139.7	54847	-21.84	1718.2	3.57	0.289832
62316.8	83205.8	49083	112920	79447.3	93148	41.86	1997.6	29.75	0.290956
5406	64533.3	5490	5093	62775	5317	-19.11	19.8	9.52	0.290956
15668.2	91477.5	11225	262143	107614	159643	10.01	7409.6	-4.76	0.292079
11013	78544.8	9189	59632.1	84727.4	46125	2.73	2457.4	-10.71	0.292079
26523	73740.5	23572	55053.9	73946.8	48792	-30.03	518.1	47.6	0.296573
107496	102989	68404	262143	101779	168795	14.56	2233	139.23	0.297696
22089	74183.9	19514	129512	90515.1	93771	-1.82	3874.2	32.13	0.29882
47350.5	186365	16651	262143	98218.6	174914	34.58	19355.6	8.33	0.299943
6439.5	80522.6	5241	122990	90546.5	89018	-7.28	3517.8	0	0.303313
6019.5	77579.9	5085	83084.1	88703.9	61384	7.28	2241.8	-19.04	0.304436
47008.5	84150.5	36610	73236.9	82001.9	58531	0.91	810.7	2.38	0.30556
85180.5	101121	55205	146860	100109	96141	45.5	38.5	-28.56	0.306683
10779	100729	7013	195801	102295	125441	16.38	5112.8	-9.52	0.307807
46052.2	123900	24359	262143	92208.4	186315	4.55	13482.7	-64.26	0.311177
81537.8	84286.2	63399	201276	89660.2	147120	40.04	3411.1	19.04	0.316794
178514	144260	81097	262143	74565.8	230398	-43.68	23058.2	-53.55	0.31904
114902	109757	68608	234644	119162	129048	-3.64	5612.2	39.27	0.31904
12127.5	70956.9	11201	8477.7	84707.2	6559	14.56	80.3	58.31	0.320164
7814.25	72795.3	7035	5969.7	76726.9	5099	-32.76	52.8	14.28	0.320164
10903.5	64972.9	10998	6944.3	64452.9	7061	-14.56	-25.3	32.13	0.321287
262143	125543	136844	262143	68367	251288	0.91	81926.9	53.55	0.321287
262143	115083	149282	262143	68367	251288	-46.41	72155.6	115.43	0.322411
134565	147315	59864	262143	68366.7	251289	50.05	30454.6	14.28	0.322411
7032	80822.4	5702	111684	101695	71973	20.93	2942.5	-14.28	0.323534
36487.5	85523.8	27960	92304.3	88717	68186	-10.92	374	-14.28	0.323534
35012.2	72780.9	31527	48085.4	71245.4	44232	-7.28	829.4	-10.71	0.323534
262143	128622	133568	262143	68366.7	251289	59.15	158012	88.06	0.323534
193369	148310	85447	262143	68366.7	251289	40.95	33895.4	-57.12	0.323534
262143	102584	167470	262143	68366.7	251289	77.35	247159	283.22	0.323534
262143	112369	152888	262143	68366.7	251289	60.97	262143	255.85	0.323534
92223.8	99719.1	60610	154287	123540	81847	-35.49	3026.1	-45.22	0.324657
51945	82167.2	41431	84196.2	78334.5	70440	13.65	1338.7	46.41	0.326904
71505	85593.4	54749	52510.7	85577.8	40213	-20.93	31.9	41.65	0.332521
58391.2	86870.4	44051	124337	82893.3	98302	-10.92	1248.5	-7.14	0.332521
13156.5	69500.6	12406	15226.2	72789	13709	13.65	62.7	11.9	0.333644
5727.75	71241.9	5269	4283.4	70798.7	3965	-5.46	66	-10.71	0.333644
59029.5	139513	27729	262143	130406	131741	73.71	8912.2	-14.28	0.338138
6993.75	68317.5	6709	18274.3	86284.2	13880	-29.12	479.6	7.14	0.343755
6114	67060.6	5975	21782.2	70672.7	20199	8.19	778.8	21.42	0.343755
39597	96048.1	27018	97947.3	90644.4	70816	9.1	438.9	82.11	0.346002
86676	90931.5	62469	108378	93640.5	75850	22.75	1980	127.33	0.348248
6210	67202.5	6056	1804	64253.8	1840	22.75	-26.4	-10.71	0.348248
10752	63872.6	11032	7695.6	63751.6	7911	-10.01	26.4	-15.47	0.349372
13878	80888.3	11244	96082.8	101766	61876	12.74	2396.9	13.09	0.351618
15072.8	69943.2	14123	16517.6	68795.5	15735	15.47	12.1	28.56	0.354989
6495	64250	6625	2976.6	64359.8	3031	13.65	26.4	27.37	0.361729
19211.2	69551.9	18102	15827.9	70463.8	14721	-8.19	60.5	-2.38	0.363976
12653.2	94749	8752	225965	115323	128412	-1.82	6277.7	3.57	0.365099
11177.2	83974.8	8723	111256	98763.1	73826	-34.58	3186.7	-15.47	0.366222
29139.8	70572.9	27060	39959.7	69780.7	37529	-8.19	288.2	21.42	0.369593
44886.8	76650.6	38378	65986.8	76921.2	56220	20.93	677.6	19.04	0.370716
6766.5	70255	6312	7755	71260.8	7132	12.74	262.9	-24.99	0.370716
5659.5	68368.9	5425	9671.2	71071.1	8918	1.82	178.2	-22.61	0.374086
5985	64821.2	6051	2802.8	67905.5	2705	-16.38	-17.6	4.76	0.375209
59495.2	84867.8	45943	70268	81432.4	56551	30.94	213.4	4.76	0.375209
12217.5	72010.6	11119	31279.6	68914.8	29746	17.29	138.6	63.07	0.37858
46348.5	75768.8	40089	51146.7	73420.7	45654	20.02	132	-24.99	0.380826
8128.5	82182.9	6482	110364	91233.7	79278	19.11	2943.6	-22.61	0.38195
5973	63680.9	6147	4939	63968.8	5060	0.91	40.7	23.8	0.383073
29675.2	72890.7	26681	37447.3	69787.5	35166	17.29	57.2	19.04	0.384197
81617.2	82671.8	64700	83003.8	80835.4	67294	-3.64	85.8	102.34	0.386443
5867.25	71631.2	5368	4644.2	73624.2	4134	6.37	-15.4	38.08	0.386443
7609.5	63910.8	7803	3725.7	66730.7	3659	10.01	-15.4	-4.76	0.387567
41272.5	75772	35697	59583.7	76581.2	50990	12.74	755.7	2.38	0.387567
9189.75	66226	9094	3106.4	66486.3	3062	-13.65	7.7	4.76	0.39543
48802.5	81186	39395	45115.4	80583.3	36691	-7.28	47.3	16.66	0.401047
223992	171156	85767	262143	68366.4	251290	28.21	59569.4	66.64	0.402171
8826.75	73214.8	7901	6569.2	75529.7	5700	-15.47	-15.4	22.61	0.405541
43090.5	77552	36414	71319.6	73592.4	63512	1.82	710.6	1.19	0.410034
15663.8	67247.9	15265	23504.8	66528.9	23154	10.01	305.8	22.61	0.413404
6961.5	87854.6	5193	85662.5	113176	49604	-32.76	2169.2	-11.9	0.414528
8641.5	67252	8421	4994	66091.8	4952	10.01	-6.6	-3.57	0.415651
69969.8	82927.1	55296	122390	78040.3	102780	32.76	1391.5	15.47	0.415651
25127.2	68654.2	23986	25307.7	67912.8	24422	7.28	327.8	3.57	0.419021
12694.5	109842	7574	216033	136079	104042	-7.28	5772.8	8.33	0.419021
6806.25	66347.5	6723	15376.9	65813.8	15312	-10.92	126.5	-17.85	0.420145
57294	83431.2	45005	110520	78598.2	92153	56.42	1327.7	15.47	0.420145
21260.2	77080.8	18076	69933.6	77487.8	59147	19.11	140.8	71.4	0.424638
6976.5	73353.4	6233	4838.9	69301.2	4576	-10.92	14.3	5.95	0.428008
55761.8	77659	47057	89698.4	77153.4	76192	13.65	1393.7	20.23	0.431379
7930.5	97915.1	5308	136252	112567	79325	13.65	3799.4	4.76	0.432502
9008.25	72776.7	8112	5715.6	76931.1	4869	-4.55	-9.9	13.09	0.433625
68181.8	84894.9	52634	126437	81291.4	101932	-36.4	2239.6	0	0.435872
25335.8	70628.4	23509	37925.8	71738	34647	-5.46	438.9	47.6	0.441489
6867	65910.3	6828	13356.2	65719	13319	25.48	349.8	14.28	0.442612
51977.2	167357	20354	262143	87575.7	196171	52.78	13446.4	45.22	0.447106
126976	114220	72855	176777	107216	108055	13.65	2951.3	79.73	0.450476
8695.5	66643.5	8551	8682.3	69255.5	8216	20.02	288.2	0	0.45834
27498	72496.1	24858	38712.3	72605.4	34943	-15.47	644.6	28.56	0.459463
62155.5	83364.2	48863	98192.6	81267.3	79185	18.2	1339.8	0	0.460586
6840	66262.6	6765	4754.2	67586	4610	-7.28	0	-35.7	0.463957
11543.2	67358.1	11231	14351.7	71232.4	13204	15.47	223.3	-21.42	0.463957
9269.25	109870	5529	151378	112358	88295	-7.28	4082.1	-5.95	0.46508
32323.5	101028	20968	228518	127066	117861	-13.65	6568.1	1.19	0.467327
78908.2	93909.8	55067	163775	91241.8	117634	-16.38	2121.9	40.46	0.469573
69551.2	82646.3	55152	147830	80191.7	120813	22.75	2286.9	24.99	0.470697
8490	65289.9	8522	10593	66382	10458	8.19	378.4	-19.04	0.47182
8734.5	68842.4	8315	18757.2	70684.4	17391	32.76	280.5	-8.33	0.472944
59940.8	94151.4	41723	253300	150340	110418	-30.94	5135.9	-1.19	0.472944
6387.75	71548	5851	40730.8	118065	22609	-2.73	908.6	16.66	0.476314
48252	74225.8	42603	54413.7	72383.7	49266	-21.84	702.9	83.3	0.476314
59989.5	87265.2	45052	86090.4	87279.7	64643	38.22	2788.5	23.8	0.478561
53020.5	78977	43997	115464	74376.9	101739	-10.01	1266.1	-29.75	0.479684
63991.5	88343.4	47471	126186	85579.9	96632	35.49	897.6	23.8	0.479684
6066	71914.1	5528	64387.4	76572.7	55107	19.11	1657.7	7.14	0.483054
93465.8	99437.9	61600	234298	94367.1	162715	14.56	3241.7	115.43	0.485301
7161.75	69134.3	6789	5483.5	68910.2	5215	10.92	148.5	-33.32	0.487548
89845.5	93810.6	62766	55794.2	94770.5	38583	0.91	68.2	22.61	0.490918
38064.8	74825.6	33339	59620	77591.1	50357	6.37	1197.9	38.08	0.490918
52446.8	95601.2	35953	63301.7	101628	40821	29.12	1186.9	-66.64	0.492041
46624.5	73115.8	41791	45003.2	76429.3	38589	-0.91	700.7	-1.19	0.495411
10701.8	68712.6	10207	4543	68286.7	4360	-19.11	19.8	-1.19	0.496535
7992	74716.7	7010	100839	100203	65952	-17.29	2567.4	-9.52	0.498781
28521	71181.4	26259	35146.1	69221.2	33275	10.01	589.6	-2.38	0.501028
20370	104002	12836	262143	110260	155812	13.65	7514.1	17.85	0.502152
5517.75	68087.2	5311	3844.5	65222.1	3863	3.64	-17.6	16.66	0.503275
5718.75	64021.9	5854	5748.6	62230	6054	10.92	300.3	-38.08	0.505522
24957.8	73225.2	22337	29071.9	72556.3	26259	-14.56	214.5	-2.38	0.507769
58030.5	82812.6	45924	97505.1	88340.3	72335	41.86	1675.3	-19.04	0.510015
7077	65759	7053	4952.2	70126.9	4628	-9.1	6.6	-4.76	0.512262
12193.5	65260.4	12245	15565	65221.7	15640	16.38	204.6	0	0.514509
91334.2	90927.7	65829	63382	88792.5	46781	-0.91	247.5	-27.37	0.515632
37903.5	74170.5	33491	54239.9	72648	48930	24.57	1629.1	-5.95	0.516756
25285.5	74263.3	22314	57288	73622	50996	1.82	464.2	-41.65	0.517879
9222	107330	5631	100056	149253	43934	-4.55	2714.8	-8.33	0.520126
72156.8	96683.1	48911	151269	101999	97193	-1.82	2385.9	28.56	0.521249
30450.8	121810	16383	262143	111030	154731	-24.57	12709.4	-14.28	0.522372
53391.8	97873.7	35751	103147	117874	57348	20.02	1163.8	15.47	0.526866
7959.75	71205.3	7326	2285.8	74491.4	2011	-15.47	-2.2	8.33	0.529113
8406	88868.5	6199	137094	103751	86598	14.56	3636.6	11.9	0.532483
70692	85841.6	53970	152548	83424.2	119838	-30.94	72.6	186.83	0.5381
33661.5	167162	13197	133246	210532	41478	11.83	1644.5	28.56	0.539223
52281.8	75247.9	45534	68648.8	71523.5	62902	26.39	1357.4	9.52	0.540347
100928	111627	59255	262143	127969	134250	26.39	18.7	28.56	0.54147
53513.2	84883.5	41316	108578	79613.2	89379	0	636.9	85.68	0.542593
37884.8	74934.8	33133	51904.6	75298.7	45175	1.82	152.9	38.08	0.543717
208389	157264	86841	262143	70307.9	244351	7.28	17481.2	-59.5	0.54484
8626.5	64596.2	8752	3982	64103.3	4071	-10.01	-47.3	40.46	0.549334
6893.25	74756.9	6043	86967.1	79201.2	71962	-12.74	2215.4	-5.95	0.549334
10246.5	76814.8	8742	126328	101697	81409	-6.37	3711.4	-66.64	0.549334
18652.5	104847	11659	259382	122775	138456	13.65	7269.9	33.32	0.550457
76700.2	115007	43707	61769.4	127741	31690	-3.64	2671.9	-8.33	0.55158
9179.25	65161.5	9232	15051.3	64631.2	15262	6.37	321.2	-2.38	0.553827
47944.5	76098.1	41290	63631.7	78389.5	53198	-12.74	1688.5	10.71	0.556074
7586.25	75283.5	6604	5547.3	74406	4886	-10.92	37.4	-8.33	0.557197
98542.5	99332.2	65015	224030	96461.8	152206	4.55	3503.5	98.77	0.559444
10215.8	89493.3	7481	110547	105462	68696	7.28	3066.8	-9.52	0.559444
90187.5	128409	46029	158745	157558	66030	5.46	3725.7	23.8	0.563938
69697.5	95444.7	47857	132383	91108.9	95225	-6.37	2722.5	46.41	0.567308
46142.2	79244.7	38160	58122.9	75510.8	50445	-10.01	1229.8	14.28	0.569554
80617.5	86774.4	60886	59725.6	88296.4	44330	8.19	79.2	1.19	0.571801
63750	80230.4	52074	110706	76745	94537	19.11	1854.6	9.52	0.574048
50047.5	76040.1	43134	26667.3	73834.7	23670	11.83	24.2	-16.66	0.579665
9938.25	95179.5	6843	133710	97379.1	89987	25.48	3714.7	-30.94	0.584158
262143	164307	104559	262143	68368.9	251281	7.28	29698.9	-7.14	0.584158
42156.8	84341.8	32757	60028.1	86222.8	45626	2.73	1911.8	19.04	0.585282
80848.5	87127.6	60813	120756	79798.5	99173	-41.86	2937	-11.9	0.585282
46224.8	106075	28559	83839.8	85036.1	64614	21.84	2202.2	-17.85	0.585282
29434.5	74511.2	25889	30948.5	73203.2	27707	-16.38	217.8	15.47	0.586405
95696.2	97608.6	64252	237685	132713	117373	3.64	6515.3	38.08	0.590899
119132	118600	65830	262143	81220.3	211521	-11.83	13047.1	17.85	0.590899
108376	99670.4	71260	170284	96965.5	115090	-24.57	4840	13.09	0.593145
92435.2	99926.4	60623	262143	122866	139825	-17.29	9037.6	38.08	0.595392
69733.5	87027.1	52513	42101.4	83157.2	33180	-16.38	71.5	-7.14	0.595392
28473.8	68883.6	27090	18692.3	69167.1	17711	-39.13	457.6	22.61	0.595392
14004	103027	8908	181736	116497	102237	0	5093	13.09	0.596516
80511.8	88303.8	59753	154046	80752.3	125019	-1.82	2421.1	66.64	0.597639
19416.8	73725.1	17260	32541.3	73460.3	29031	-2.73	253	29.75	0.599886
6664.5	74380.9	5872	54660.1	78038.6	45903	-1.82	1377.2	21.42	0.599886
46713	75718.7	40431	138658	158688	57264	-8.19	3720.2	27.37	0.601009
13082.2	110856	7734	262143	146477	117287	28.21	7574.6	-3.57	0.601009
43385.2	84071.4	33820	71813.5	79025.6	59555	4.55	1091.2	42.84	0.602132
6152.25	78733.4	5121	95943.1	90733.3	69299	-5.46	2568.5	55.93	0.603256
6813	73935.6	6039	73492.1	81322	59226	-4.55	2119.7	45.22	0.604379
69401.2	81135.3	56058	116531	82833	92197	7.28	2196.7	9.52	0.604379
11748.8	78328.2	9830	74529.4	99882.6	48901	-24.57	2726.9	13.09	0.605503
72787.5	92695.5	51461	125022	97289.3	84217	7.28	2345.2	20.23	0.607749
35984.2	103279	22834	262143	94546.7	181707	4.55	9805.4	-39.27	0.607749
87300	104949	54515	84141.2	96971.4	56865	18.2	3.3	32.13	0.607749
48913.5	91995.8	34845	238418	127912	122154	38.22	5852	17.85	0.609996
82958.2	96649.9	56252	73115.9	111589	42941	20.93	310.2	34.51	0.609996
9400.5	95278.6	6466	181684	112923	105442	15.47	4636.5	-38.08	0.615613
16766.2	105491	10416	128822	126796	66583	6.37	3897.3	3.57	0.615613
191610	169568	74055	262143	68368.9	251281	20.02	24876.5	76.16	0.616737
71545.5	83542.2	56125	102506	87304.4	76947	-9.1	1265	30.94	0.61786
18214.5	103629	11519	132916	101154	86114	-12.74	3303.3	-2.38	0.61786
7833	63375.7	8100	12013.1	63537.3	12391	40.04	601.7	11.9	0.618983
52104.8	116568	29294	262143	99276	173051	-14.56	12295.8	41.65	0.620107
53407.5	78460.3	44610	51382.1	80017.5	42083	-1.82	833.8	32.13	0.620107
14910	69945.7	13970	23559.8	71955.2	21458	22.75	445.5	67.83	0.6246
78666	86984	59269	131048	84565.6	101559	40.04	1982.2	11.9	0.625724
112489	107667	68471	262143	93299	184137	1.82	7011.4	-21.42	0.62797
14110.5	105348	8778	188266	126525	97516	23.66	4811.4	58.31	0.62797
57231.8	82984.7	45198	70582.6	81036.1	57082	23.66	1788.6	24.99	0.629094
6238.5	76663.5	5333	71584.7	82600.5	56796	7.28	1970.1	8.33	0.632464
86128.5	104559	53984	84121.4	99420.7	55451	1.82	191.4	64.26	0.635834
48315	75459.9	41961	59816.9	71784.7	54610	-7.28	737	-36.89	0.636957
158672	165609	62791	202179	177685	74570	70.07	4942.3	23.8	0.636957
61915.5	78909.7	51422	200112	107656	121819	-14.56	3841.2	16.66	0.638081
8895.75	66864.5	8719	14469.4	68929.8	13757	-7.28	30.8	-9.52	0.638081
14826	78892.2	12316	92903.8	108210	56266	-15.47	2533.3	-5.95	0.640328
121441	188145	42301	262143	121631	141245	46.41	11839.3	32.13	0.640328
71377.5	81386.9	57476	114838	79726.4	94398	25.48	163.9	1.19	0.640328
31044.8	72566.6	28037	46042.7	71535.9	42181	5.46	201.3	-23.8	0.641451
154029	118626	85095	262143	102518	167579	40.95	11863.5	41.65	0.642574
4905.75	63525.6	5061	3306.6	65926.8	3287	2.73	16.5	-8.33	0.644821
195179	164866	77586	262143	68368.9	251281	-7.28	21303.7	51.17	0.647068
75639	86870.3	57063	94268.9	82080.1	75268	-10.01	1576.3	-35.7	0.648191
63217.5	97814.3	42356	79370.5	110155	47221	-11.83	1450.9	-17.85	0.649315
11030.2	74133.8	9751	66014.3	76374.6	56646	3.64	1761.1	9.52	0.649315
57143.2	75201.1	49799	84455.8	78153.3	70821	17.29	1784.2	-48.79	0.649315
41167.5	115867	23285	262143	94897.7	181035	-35.49	9648.1	-14.28	0.649315
50886.8	78468.6	42500	56482.8	76176.8	48593	-50.96	13.2	-21.42	0.650438
29225.2	165827	11550	262143	144173	119161	6.37	10862.5	15.47	0.650438
108046	103414	68472	262143	68368.4	251283	-11.83	16747.5	7.14	0.651561
22193.2	75843.8	19177	44334.4	75804.2	38329	2.73	303.6	-24.99	0.651561
9994.5	72065.1	9089	29366.7	71582.8	26886	-11.83	60.5	-8.33	0.651561
161723	140882	75231	262143	116922	146934	14.56	9927.5	3.57	0.651561
218670	152974	93681	262143	68367.8	251285	27.3	36887.4	30.94	0.653808
89447.2	93676.8	62577	53520.5	86458.1	40569	-19.11	481.8	20.23	0.654931
20691	79906	16970	38274.5	77109.1	32530	27.3	102.3	0	0.654931
54286.5	87968.8	40443	95260	85791.5	72769	49.14	848.1	83.3	0.656055
262143	132315	129840	262143	68367.8	251285	73.71	132909	51.17	0.656055
262143	108580	158222	262143	68368.1	251284	61.88	262143	627.13	0.656055
15289.5	103396	9691	197628	103740	124848	-25.48	5302	36.89	0.658302
11814	120674	6416	101282	115753	57343	1.82	2963.4	26.18	0.662795
6087	63089.9	6323	5997.2	62915.4	6247	-10.01	125.4	-7.14	0.666165
16321.5	145728	7340	187099	140131	87502	-9.1	5097.4	10.71	0.667289
8997	64801.3	9099	9507.3	65448.6	9520	30.03	146.3	10.71	0.668412
38763.8	75901.4	33470	28969.6	78553.2	24169	29.12	16.5	-1.19	0.669535
57837.8	93425.4	40572	137425	99610.7	90415	31.85	992.2	29.75	0.669535
32866.5	69885.4	30821	15675	69542.2	14772	-22.75	57.2	4.76	0.669535
45146.2	75283.2	39301	68367.2	70357.6	63682	15.47	-4.4	-10.71	0.672906
9976.5	68092.1	9602	16912.5	69044.9	16053	-26.39	803	-7.14	0.675152
20314.5	72465.2	18372	49707.9	73509.7	44316	3.64	275	51.17	0.675152
94061.2	84903.2	72605	95918.9	80671.2	77923	-9.1	27.5	13.09	0.678523
91794.8	90524	66456	69946.8	97968.3	46791	16.38	102.3	77.35	0.678523
73205.2	84025.1	57097	89744.6	81037	72578	-26.39	3493.6	72.59	0.680769
6974.25	67146.2	6807	7436	64580.7	7546	-13.65	195.8	4.76	0.683016
37154.2	99049.8	24583	33992.2	95503.4	23326	16.38	176	-4.76	0.684139
27677.2	67645.9	26814	17117.1	65670.7	17082	19.11	463.1	38.08	0.685263
9627.75	108918	5793	70171.2	105425	43621	46.41	2022.9	-14.28	0.685263
47328.8	81753.7	37940	76888.9	78274.4	64376	-6.37	1004.3	21.42	0.688633
77166.8	88545.7	57114	127475	93843.9	89022	-1.82	466.4	53.55	0.692003
22362.8	67991.9	21555	25547.5	68725.1	24362	16.38	99	27.37	0.696497
98036.2	102031	62970	150818	107367	92058	-14.56	1558.7	33.32	0.69762
17852.2	75535.2	15489	27809.1	74100.3	24595	2.73	1031.8	42.84	0.698743
18216.8	66454.4	17965	34713.8	68205.8	33355	23.66	213.4	-17.85	0.698743
11781	79579.4	9702	74335.8	78713.7	61891	28.21	2316.6	-2.38	0.702114
19575.8	101593	12628	211159	103031	134314	-27.3	5854.2	14.28	0.703237
23325	115047	13287	262143	99508.9	172646	5.46	10235.5	16.66	0.70436
7897.5	69715.9	7424	3972.1	72390.3	3596	24.57	25.3	0	0.705484
69477	85516.6	53244	87888.9	83534.7	68952	12.74	1537.8	55.93	0.70773
54866.2	87455.1	41115	138660	85509.4	106272	18.2	1455.3	136.85	0.708854
41730.8	79801.2	34271	38853.1	79943.4	31851	11.83	63.8	19.04	0.709977
157562	130072	79387	262143	81120.2	211782	44.59	13058.1	99.96	0.709977
12652.5	103326	8025	115574	116319	65116	-30.03	2824.8	19.04	0.711101
67486.5	100697	43922	48307.6	95672.1	33091	32.76	192.5	-17.85	0.711101
47972.2	102128	30784	262143	72133.1	238168	35.49	10974.7	-13.09	0.713347
136751	156222	57368	262143	68367	251288	51.87	25928.1	51.17	0.714471
10284.8	73255.2	9201	21047.4	75972.8	18156	-20.93	177.1	1.19	0.715594
12452.2	70097.1	11642	42709.7	70525.7	39688	40.95	74.8	-15.47	0.715594
27772.5	76642.2	23748	45409.1	79968	37214	8.19	176	104.72	0.716717
109834	149814	48047	262143	68367.3	251287	5.46	32664.5	24.99	0.716717
59970.8	75804.6	51847	107596	74645.3	94466	20.93	1700.6	55.93	0.717841
16024.5	66144.8	15877	10682.1	65371.4	10709	25.48	-12.1	20.23	0.721211
22094.2	69637.3	20793	20189.4	70476.9	18774	-8.19	212.3	42.84	0.723458
75873	158980	31277	262143	68366.4	251290	24.57	20108	55.93	0.723458
25217.2	135830	12167	259270	164114	103535	9.1	7302.9	-9.52	0.726828
247028	204461	79180	262143	68366.4	251290	0	17820	-30.94	0.727951
75379.5	126151	39160	262143	68366.2	251291	10.01	28210.6	20.23	0.730198
262143	175451	97918	262143	68366.2	251291	18.2	61697.9	70.21	0.731321
262143	148837	115427	262143	68366.2	251291	40.04	73576.8	45.22	0.731321
19259.2	104166	12117	205462	114332	117773	-13.65	5826.7	34.51	0.731321
58656	79246.3	48508	119094	76791.4	101638	-3.64	760.1	78.54	0.732445
262143	181980	94405	262143	68415.5	251110	4.55	31345.6	44.03	0.733568
25817.2	69482.1	24351	27758.5	67032	27139	20.93	60.5	-34.51	0.735815
6337.5	67743.3	6131	6195.2	67634.3	6003	4.55	5.5	14.28	0.735815
89280	111404	52521	262143	144368	119000	-20.02	7813.3	-9.52	0.739185
262143	139604	123061	262143	68365.9	251292	-8.19	162133	158.27	0.741432
69934.5	83101.8	55152	109970	77428.2	93080	-7.28	2168.1	-20.23	0.741432
7895.25	66515.4	7779	6290.9	68736.3	5998	-1.82	-20.9	0	0.742555
262143	129724	132433	262143	68365.6	251293	147.42	262143	534.31	0.744802
262143	144668	118753	262143	68365.6	251293	60.97	206538	240.38	0.745925
24024.8	68766.9	22896	30838.5	68768.3	29389	17.29	254.1	28.56	0.752666
65877	97153.7	44438	120408	101669	77615	18.2	885.5	11.9	0.753789
5587.5	62928.8	5819	6718.8	63511.2	6933	-10.01	51.7	-5.95	0.756036
5599.5	65483.4	5604	9618.4	66213.4	9520	-18.2	166.1	26.18	0.758283
9606.75	69231.1	9094	5672.7	70961.3	5239	-21.84	13.2	2.38	0.759406
6745.5	68773	6428	3439.7	67492.3	3340	0	-34.1	15.47	0.760529
54124.5	84761.6	41848	78507	85249	60353	57.33	143	57.12	0.775133
10194.8	67671.8	9873	5227.2	65214.1	5253	19.11	14.3	10.71	0.776257
90493.5	93174.9	63650	262143	98248.9	174860	39.13	5119.4	108.29	0.778503
63269.2	80450.4	51540	68160.4	77021.9	57996	42.77	1604.9	4.76	0.778503
82137.8	98384	54714	165343	94930.5	114146	19.11	3053.6	57.12	0.778503
10818	107452	6598	180278	170523	69285	-17.29	4639.8	7.14	0.78075
21709.5	69623.4	20435	24340.8	69753.8	22869	0	577.5	19.04	0.782997
5170.5	65593.1	5166	1216.6	61711.4	1292	-2.73	9.9	2.38	0.785244
89592.8	90266.3	65047	125811	90922.1	90684	36.4	3000.8	79.73	0.789737
7050	91472.8	5051	93172.2	112516	54269	5.46	2565.2	-8.33	0.791984
20333.2	71554.5	18623	23602.7	73901.2	20931	37.31	575.3	40.46	0.791984
11934	70523.6	11090	7597.7	77089.8	6459	7.28	33	-10.71	0.793107
27722.2	69971.3	25965	11261.8	67211.9	10981	-37.31	91.3	15.47	0.795354
71150.2	91411.5	51010	116294	92436.2	82451	-23.66	1353	40.46	0.796478
6674.25	65186.8	6710	10736	63957.3	11001	-6.37	44	22.61	0.800971
10389	66652.3	10215	5011.6	66701.9	4924	11.83	4.4	11.9	0.802094
112773	105413	70112	110408	92662.1	78087	-1.82	984.5	-41.65	0.806588
14322	70683.5	13279	24999.7	69422.9	23600	19.11	85.8	11.9	0.807711
11678.2	90982.6	8412	112790	142875	51736	13.65	3149.3	13.09	0.807711
7783.5	65878.8	7743	3413.3	67806.6	3299	-14.56	4.4	22.61	0.808835
9657.75	68108.3	9293	9823	70364	9149	-6.37	-16.5	-19.04	0.813328
58570.5	84166	45606	66581.9	80202.8	54406	-21.84	344.3	-9.52	0.816698
10207.5	66174.6	10109	10643.6	66104.9	10552	0	165	-22.61	0.818945
6054	72058.7	5506	4590.3	71202.4	4225	-14.56	-1.1	36.89	0.821192
5483.25	68058.8	5280	22882.2	75172.1	19949	-8.19	935	30.94	0.821192
25203	120439	13714	211285	168748	82056	-10.01	5978.5	-17.85	0.824562
6006.75	68797.3	5722	19446.9	73153	17422	-20.02	426.8	30.94	0.825685
41699.2	74402.5	36730	51770.4	72346.3	46897	-22.75	1383.8	32.13	0.825685
29883.8	71458.4	27407	28672.6	72106.2	26060	20.93	528	19.04	0.826809
56886	82514.4	45181	120684	82055.5	96388	38.22	2235.2	-17.85	0.830179
9774	66703	9603	5920.2	78571.5	4938	12.74	-25.3	-13.09	0.832426
5757.75	70137.5	5380	4822.4	68704.5	4600	-19.11	-9.9	3.57	0.838043
104447	109811	62335	262143	94392.5	182004	5.46	12454.2	11.9	0.84366
28368	71488.3	26006	31123.4	71348.2	28588	42.77	95.7	40.46	0.845906
17931.8	66371.6	17706	27512.1	67222.2	26822	-10.01	594	11.9	0.845906
10549.5	64445.6	10728	7697.8	64134.6	7866	-17.29	6.6	9.52	0.845906
5868	63396.8	6066	4672.8	64146.8	4774	32.76	9.9	24.99	0.849276
124663	116458	70153	262143	100691	170619	-52.78	12881	-47.6	0.851523
11283	65206.6	11340	12046.1	65482.2	12056	18.2	195.8	-19.04	0.851523
262143	141529	121387	262143	68367.5	251286	2.73	62680.2	108.29	0.852647
220631	148098	97633	262143	68367.5	251286	48.23	59610.1	1.19	0.85377
262143	163242	105241	262143	68367.8	251285	-18.2	121688	143.99	0.854893
25527	72016.2	23230	39062.1	72020.6	35545	-8.19	192.5	44.03	0.856017
71006.2	83537.7	55705	97020	78764	80726	-39.13	88	11.9	0.85714
262143	114424	150142	262143	68367.5	251286	65.52	191305	359.38	0.859387
48249	76901.8	41118	53941.8	76820.6	46018	27.3	721.6	-13.09	0.861634
6297	67233.7	6138	2832.5	68701.2	2702	-8.19	-3.3	8.33	0.869497
6439.5	67458.3	6256	4094.2	67416.5	3980	0	-4.4	4.76	0.869497
66476.2	85761.3	50799	128712	83323.7	101235	21.84	2196.7	13.09	0.871744
59422.5	82960.1	46942	81705.8	78639.9	68091	6.37	2017.4	35.7	0.871744
154678	129040	78557	233056	139337	109616	-28.21	8130.1	20.23	0.873991
7114.5	67878.3	6869	3754.3	66696.1	3689	27.3	6.6	-8.33	0.879608
10683	72237	9692	4296.6	72479.3	3885	-45.5	31.9	15.47	0.882978
35822.2	85084.3	27592	39285.4	82726.3	31122	46.41	16.5	13.09	0.886348
42012	76819.8	35841	81263.6	74503.9	71482	16.38	434.5	123.76	0.886348
11328	81465.1	9113	108508	86263.4	82436	9.1	3045.9	39.27	0.891965
5282.25	69290.9	4996	6639.6	70455.4	6176	4.55	33	-7.14	0.896459
7430.25	86877.6	5605	64570	83680.9	50569	18.2	1802.9	-30.94	0.898705
7654.5	63467.3	7904	7779.2	65411.6	7794	-26.39	49.5	-3.57	0.902075
82490.2	90015.8	60057	151727	89352.6	111285	-10.01	1999.8	38.08	0.904322
25401	90368.6	18421	98468.7	116302	55487	20.93	468.6	14.28	0.907692
262143	129763	132394	262143	68368.1	251284	15.47	63973.8	164.22	0.912186
11694.8	76284.2	10047	20862.6	75447	18122	2.73	31.9	-46.41	0.912186
6777.75	67219.5	6608	2172.5	68881	2067	1.82	-22	16.66	0.913309
132399	185344	46815	262143	68367.8	251285	-5.46	36180.1	4.76	0.914433
259317	212101	80125	262143	68367.8	251285	24.57	34283.7	30.94	0.914433
77010.8	95581.2	52803	160081	90897.8	115416	-19.11	2090	63.07	0.916679
9840	81972.1	7867	88884.4	92881	62716	9.1	2316.6	28.56	0.916679
48594.8	75565.4	42145	64760.3	72771.9	58321	-0.91	-19.8	10.71	0.918926
98118	92427.3	69571	165355	88922.6	121867	-31.85	607.2	49.98	0.918926
13341.8	68556.1	12754	9664.6	68127.3	9297	2.73	-7.7	-9.52	0.918926
52699.5	73808.4	46793	33763.4	71956	30751	-8.19	-4.4	14.28	0.92679
80864.2	96558.5	54884	145780	112204	85147	22.75	1743.5	17.85	0.92679
101610	103329	64446	210358	106531	129409	-20.02	392.7	114.24	0.92679
75568.5	98333.3	50364	134727	100506	87850	9.1	803	73.78	0.929037
111376	113158	64504	262143	90887.9	189022	23.66	11684.2	53.55	0.93016
28422	95865.4	19430	221201	134667	107648	6.37	7789.1	20.23	0.93016
159148	124007	84108	262143	101523	169221	27.3	6356.9	34.51	0.931283
6702	65070	6750	5305.3	63866.3	5444	-4.55	157.3	41.65	0.931283
8472	71337.7	7783	10671.1	67759.1	10321	3.64	73.7	1.19	0.931283
14211	74643.9	12477	20021.1	69112.6	18985	-7.28	731.5	21.42	0.934653
82991.2	85432.9	63663	89304.6	89400.1	65466	13.65	1017.5	11.9	0.9369
5828.25	64357.2	5935	2643.3	66525.1	2604	-19.11	-13.2	-11.9	0.94027
122270	144312	55526	262143	68368.1	251284	19.11	36196.6	70.21	0.947011
34374	77410.9	29101	61257.9	76896.2	52208	0.91	226.6	23.8	0.947011
8065.5	70855.3	7460	3569.5	72223.1	3239	28.21	-7.7	-27.37	0.950381
8455.5	73038	7587	6068.7	83960	4737	-28.21	18.7	-19.04	0.951504
98843.2	102925	62937	84481.1	103209	53644	15.47	121	9.52	0.953751
7576.5	68299	7270	4535.3	69202.7	4295	13.65	17.6	42.84	0.954874
19721.2	120105	10761	222155	139586	104302	-15.47	6177.6	-7.14	0.963861
80416.5	95479.4	55197	128532	100439	83866	22.75	1716	63.07	0.967232
31433.2	85420.9	24116	18792.4	92128.9	13368	4.55	46.2	-32.13	0.967232
10725	93566.8	7512	94652.8	131949	47012	-10.01	2300.1	-2.38	0.968355
29858.2	69663.9	28089	33214.5	69041.7	31528	25.48	531.3	17.85	0.968355
63315.8	98335.5	42197	62909	89764.7	45929	-18.2	95.7	-22.61	0.969478
8772	84022.5	6842	60315.2	96445.5	40985	52.78	2366.1	39.27	0.969478
7527.75	64128.3	7693	7749.5	64352.7	7892	-13.65	30.8	28.56	0.970602
45461.2	78278.2	38061	15160.2	74233.3	13384	-27.3	-19.8	-11.9	0.971725
33928.5	71255.8	31205	26351.6	70250.9	24583	-40.04	607.2	14.28	0.976219
90336	99552	59469	98124.4	106870	60173	-62.79	1437.7	23.8	0.982959
50616.8	81811.7	40547	106987	85007.5	82481	-15.47	940.5	61.88	0.984082
38959.5	100297	25457	243014	101815	156423	1.82	8525	9.52	0.985206
57950.2	82725.1	45909	135665	79075.7	112436	67.34	2409	3.57	0.987452
53230.5	77731.5	44879	70533.1	75217	61455	-5.46	1331	24.99	0.987452
38941.5	82036.4	31109	61354.7	80573.5	49904	21.84	453.2	64.26	0.989699
96852.8	94214.8	67371	143040	125000	74994	12.74	2030.6	-54.74	0.996439
96644.2	107381	58983	214645	136689	102912	27.3	5195.3	9.52	0.99981
9155.25	78523.6	7641	173724	101382	112300	12.74	4418.7	66.64	1.00655
65127.8	81603.9	52304	87910.9	80721.4	71373	-3.64	1922.8	-2.38	1.0088
51336	76860.9	43772	70570.5	73629.8	62813	0	974.6	47.6	1.01329
26623.5	69389.5	25145	22763.4	68554.9	21761	-9.1	378.4	5.95	1.01329
54086.2	92144	38468	206346	83238.9	162461	-12.74	644.6	30.94	1.01441
17595.8	67629.8	17051	14973.2	68910.4	14240	16.38	-33	-1.19	1.01891
95647.5	94633.8	66238	56999.8	91099.6	41005	23.66	66	-14.28	1.01891
52533.8	86575.6	39767	61546.1	88653.9	45497	-9.1	397.1	8.33	1.02115
69987	111214	41242	81666.2	105339	50808	30.94	49.5	-3.57	1.02228
169171	159798	69380	262143	109081	157496	41.86	8286.3	28.56	1.02789
53431.5	78451.6	44635	72365.7	81854.3	57939	19.11	853.6	35.7	1.03126
106684	103570	67506	223534	103984	140882	-30.03	6567	24.99	1.03239
39749.2	141223	18446	261727	146390	117170	45.5	9.9	7.14	1.03463
4876.5	63410	5040	6938.8	63290.4	7185	28.21	383.9	15.47	1.03463
83284.5	106409	51294	82124.9	106484	50544	-16.38	170.5	-9.52	1.03576
12551.2	71483.3	11507	8501.9	74960.4	7433	15.47	49.5	16.66	1.03688
71673.8	80872.1	58082	108327	75049.6	94595	17.29	2626.8	47.6	1.038
9099.75	115484	5164	141491	134044	69177	-26.39	4002.9	54.74	1.03913
29052.8	108564	17538	262143	99639.3	172420	16.38	11064.9	17.85	1.04025
85203.8	88159.2	63339	65235.5	79526.7	53759	23.66	-25.3	-55.93	1.04137
67362.8	87894.7	50227	210077	116302	118378	7.28	5165.6	1.19	1.0425
72029.2	98510.2	47919	122313	121393	66033	39.13	688.6	139.23	1.0425
148868	123177	79205	262143	68369.2	251280	23.66	22876.7	33.32	1.04474
194447	167894	75901	262143	68368.9	251281	18.2	20829.6	15.47	1.04587
179798	153053	76988	262143	68368.9	251281	-1.82	25072.3	26.18	1.04587
135585	112319	79111	262143	71641.6	239802	-56.42	21861.4	60.69	1.04699
189032	190406	65063	262143	68368.9	251281	28.21	32205.8	86.87	1.04812
262143	141321	121566	262143	68368.9	251281	103.74	261708	424.83	1.04924
29174.2	78039.3	24500	45881	75141.4	40016	34.58	900.9	34.51	1.05036
74952	90928.6	54021	137947	87772.4	102999	12.74	1554.3	104.72	1.05149
8348.25	97039.9	5638	133642	110521	79246	18.2	3698.2	19.04	1.05149
215178	230850	61087	262143	68368.6	251282	-12.74	127322	105.91	1.05149
12465	66248.2	12331	12261.7	64025.4	12551	6.37	500.5	22.61	1.05261
66898.5	96876.9	45256	114786	89263.9	84274	-8.19	11	66.64	1.05373
32728.5	72494.5	29587	27156.8	73585.9	24186	-6.37	521.4	22.61	1.06384
53167.5	90625.9	38448	93219.5	114155	53517	22.75	1060.4	42.84	1.06384
26679	76434.3	22875	56323.3	79870.3	46215	23.66	1151.7	14.28	1.06497
47122.5	77581.8	39806	85353.4	76038.8	73564	25.48	1486.1	27.37	1.07508
8728.5	76007.3	7526	26877.4	83216.2	21167	30.94	596.2	-15.47	1.0762
44175.8	78345.5	36953	60659.5	76523.2	51950	6.37	1270.5	11.9	1.07732
6327.75	64826.5	6397	6278.8	62899.3	6542	26.39	3.3	2.38	1.07957
6048	67661.6	5858	2464	70331.3	2296	6.37	3.3	16.66	1.08069
64292.2	95758.2	44001	121987	98696.6	81001	-48.23	1549.9	42.84	1.08294
62713.5	82894.5	49581	167730	88350.3	124418	25.48	2459.6	32.13	1.09193
83810.2	88560.1	62021	191391	87926.7	142653	-28.21	3143.8	59.5	1.09417
8097	66247.8	8010	19516.2	66880	19124	16.38	-11	35.7	1.09754
49283.2	75421	42824	48380.2	74494.7	42562	-37.31	344.3	14.28	1.09867
66355.5	92209.1	47161	91334.1	90796.6	65924	0.91	883.3	-27.37	1.10204
16848	68657.5	16082	20801	81624.7	16701	-6.37	737	-14.28	1.10316
12420	70619.2	11526	25407.8	70538.2	23606	31.85	246.4	33.32	1.11327
33230.2	73055.3	29810	63305	84011.8	49383	-5.46	1666.5	79.73	1.11439
39645	77488.1	33530	68245.1	75975.3	58868	6.37	1101.1	23.8	1.11889
13855.5	66561.7	13642	9282.9	66743.2	9115	16.38	317.9	-7.14	1.12001
51133.5	92405.5	36265	109466	87828.4	81682	23.66	2002	9.52	1.1245
9505.5	100687	6187	171607	125639	89514	17.29	4785	45.22	1.12563
69828	85497.4	53525	133845	80849.1	108494	-8.19	1482.8	52.36	1.12563
8933.25	107798	5431	124248	125157	65060	-15.47	3120.7	4.76	1.13125
30759.8	81196.7	24827	15326.3	76949.7	13053	-17.29	37.4	1.19	1.13125
11954.2	105684	7413	161039	121274	87025	-12.74	4269.1	14.28	1.13237
11772	132558	5820	178079	157858	73931	8.19	4722.3	-17.85	1.13237
9279.75	101377	5999	91700.4	85356.2	70407	-3.64	2506.9	2.38	1.13349
6239.25	64586.2	6331	10444.5	66436.1	10303	-19.11	15.4	33.32	1.13462
54860.2	77937.2	46131	81353.8	77603.6	68703	30.94	524.7	52.36	1.14023
88890.8	126510	46048	248148	126566	128491	-7.28	3094.3	72.59	1.14136
71284.5	79860.9	58498	62821	77374.8	53209	-12.74	-26.4	17.85	1.14585
54392.2	76563.7	46558	58701.5	73673.1	52218	17.29	1549.9	47.6	1.14585
80777.2	85555.3	61876	42651.4	83854.4	33334	-2.73	-2.2	-3.57	1.14922
18972.8	73382.8	16944	36122.9	75697.1	31274	-4.55	859.1	-7.14	1.15147
88172.2	121803	47441	101553	124195	53588	-7.28	848.1	2.38	1.15259
6594.75	77370.9	5586	58659.7	79200.7	48539	-21.84	1305.7	-8.33	1.15708
45819.8	77450.8	38771	36646.5	73387.1	32726	17.29	1061.5	20.23	1.15821
5615.25	66414.2	5541	5984	67117.5	5843	-26.39	15.4	7.14	1.15821
20118.8	95981.8	13737	262143	96889.2	177314	11.83	8339.1	-21.42	1.1627
5122.5	64658.7	5192	6782.6	65349.1	6802	2.73	-22	14.28	1.1627
50169	79702.2	41252	108803	80174.1	88938	11.83	1269.4	40.46	1.16382
7888.5	91258.7	5665	114798	112952	66607	-12.74	2773.1	30.94	1.16495
71882.2	111345	42309	262143	92588	185551	-25.48	18344.7	83.3	1.16607
5349.75	64686.6	5420	5977.4	66216.2	5916	7.28	299.2	-7.14	1.16719
32863.5	140026	15381	262143	129117	133056	3.64	11022	-9.52	1.16832
16236.8	74563.2	14271	29120.3	94866.4	20117	1.82	667.7	-70.21	1.17281
45684	75551.3	39628	78710.5	77333.4	66703	22.75	653.4	27.37	1.17281
9933.75	70471.8	9238	6536.2	76890.4	5571	8.19	-34.1	-15.47	1.17618
102123	121013	55306	256100	116729	143784	12.74	8616.3	22.61	1.17618
37616.2	85905.1	28697	46336.4	98138.6	30943	-5.46	722.7	-41.65	1.1773
11484.8	65466.2	11497	12482.8	66445.2	12312	14.56	34.1	20.23	1.1773
14375.2	65364.3	14413	5172.2	66607.5	5089	-11.83	17.6	3.57	1.17955
76606.5	92834.4	54080	217471	93949.2	151701	-20.93	2356.2	94.01	1.1818
77813.2	165845	30749	262143	75356	227982	-32.76	21960.4	-2.38	1.18292
70254.8	89187.5	51624	134828	87352.9	101154	26.39	62.7	17.85	1.18292
61616.2	86902.2	46467	143228	82606.5	113630	-21.84	1552.1	61.88	1.18741
51148.5	74500.3	44994	75814.2	75727.5	65611	12.74	1089	16.66	1.18741
7186.5	82194.5	5730	104376	98541.6	69416	-2.73	2974.4	-22.61	1.18854
5508.75	64768.8	5574	3301.1	67564.3	3202	-7.28	3.3	13.09	1.18854
42688.5	76254.7	36688	54888.9	71738.8	50143	19.11	933.9	22.61	1.19191
61653.8	93158	43373	122358	90530.1	88577	-12.74	2524.5	14.28	1.19303
33527.2	71501.5	30730	45983.3	69821.4	43161	27.3	-4.4	-36.89	1.1964
52248.8	94747.5	36140	90827	88880.8	66971	-20.93	1466.3	-2.38	1.19865
87207.8	112282	50901	113748	121652	61278	-10.01	2180.2	-13.09	1.19865
7788.75	90424	5645	91964.4	100358	60055	9.1	2458.5	19.04	1.20089
62021.2	84302.1	48215	111376	79358.4	91977	-15.47	2186.8	-14.28	1.20314
14390.2	65687.8	14357	21512.7	65398.3	21558	-16.38	55	-5.95	1.20314
8751	69600.2	8240	27699.1	71420.2	25417	-30.94	500.5	-28.56	1.20426
10254	68719.3	9779	6023.6	68954.2	5725	10.01	-3.3	-29.75	1.20539
62277.8	85836.4	47549	97878	84174.7	76205	-14.56	1962.4	-26.18	1.20651
16092.8	70829.7	14890	15142.6	71317.7	13915	14.56	583	35.7	1.20764
50971.5	91189.9	36632	84739.6	94415.1	58820	-13.65	679.8	2.38	1.20764
44718	82812.1	35389	75301.6	83369.4	59194	23.66	938.3	27.37	1.20876
9322.5	66192.8	9230	7902.4	63913.6	8103	-6.37	69.3	27.37	1.21213
10587.8	97141.1	7143	175730	120350	95693	-11.83	4880.7	-26.18	1.21438
54833.2	82298.2	43665	84620.8	80722.4	68701	21.84	2224.2	63.07	1.21775
108428	96918.3	73319	105158	92648	74385	30.03	579.7	49.98	1.21887
94695	118321	52450	216093	114982	123166	36.4	2500.3	45.22	1.21999
77298	113578	44602	54348.8	112031	31793	-3.64	193.6	53.55	1.21999
42399	88197.5	31505	109594	91335.6	78637	0	2259.4	-11.9	1.22224
126819	136659	60817	262143	68367	251288	19.11	28623.1	49.98	1.22336
129156	120666	70147	262143	145345	118200	10.92	7873.8	29.75	1.22336
50964.8	84823.9	39376	97667.9	82548.9	77539	-14.56	204.6	11.9	1.22561
11870.2	84410.7	9216	140976	102693	89967	8.19	3687.2	14.28	1.22561
55844.2	89780.4	40764	154214	159561	63340	6.37	2564.1	34.51	1.22673
38870.2	77294.7	32957	47960	77403.1	40607	6.37	1279.3	-20.23	1.22786
15586.5	78436.4	13023	24332	80051.3	19920	5.46	245.3	9.52	1.22786
262143	128775	133409	262143	68367.3	251287	44.59	164277	223.72	1.2301
59865	97143	40387	59655.2	95930.8	40754	12.74	799.7	1.19	1.23235
14538	93481.4	10192	31302.7	98698.8	20785	-21.84	682	15.47	1.23347
63333	162050	25613	262143	68367.5	251286	-15.47	26940.1	35.7	1.23347
172123	262143	40978	262143	68367.3	251287	8.19	45289.2	55.93	1.2346
47301	76565.8	40487	73147.8	77145.4	62140	-35.49	408.1	92.82	1.23572
24692.2	75144.2	21535	44012.1	73003.7	39510	40.04	1309	-23.8	1.23797
5199.75	64296.4	5300	2710.4	67105.7	2647	-13.65	-14.3	17.85	1.24358
11175	67680	10821	7565.8	68052.7	7286	26.39	-6.6	-4.76	1.24583
262143	140597	122192	262143	68366.4	251290	20.02	36262.6	4.76	1.24695
10232.2	119299	5621	168346	158157	69758	3.64	4504.5	-4.76	1.25257
198924	154147	84573	262143	68367	251288	41.86	42223.5	32.13	1.26493
11201.2	114379	6418	182175	137713	86695	37.31	4835.6	-17.85	1.26493
10890.8	109519	6517	151778	132548	75044	15.47	4259.2	35.7	1.26605
238366	172679	90466	262143	76523.7	224503	7.28	10181.6	1.19	1.26717
143072	166351	56365	262143	68366.7	251289	60.06	33149.6	105.91	1.26717
104232	138824	49206	250414	215183	76266	18.2	6526.3	9.52	1.2683
185029	155764	77849	262143	68366.7	251289	56.42	57196.7	23.8	1.2683
234466	250717	61288	262143	68367	251288	20.02	80902.8	41.65	1.26942
22193.2	132936	10941	252408	170940	96770	34.58	8112.5	0	1.27054
28521	207315	9016	262143	142663	120422	0.91	12437.7	30.94	1.27054
116945	195563	39190	262143	68366.7	251289	-29.12	38178.8	91.63	1.27167
9486	94767.5	6560	148045	118985	81542	27.3	3857.7	-21.42	1.27504
55296.8	85327.1	42471	71396.6	84427.3	55421	31.85	1669.8	84.49	1.27504
26640	75039.9	23266	20652.5	72228.1	18739	4.55	82.5	-35.7	1.27616
85550.2	106335	52726	215313	105093	134269	10.92	6650.6	7.14	1.27728
5108.25	64194.5	5215	3713.6	68769.3	3539	11.83	-6.6	-7.14	1.2829
100729	106950	61724	65418.1	104846	40891	11.83	333.3	-35.7	1.28403
41262	80122.9	33750	69023.9	78870.7	57354	7.28	95.7	17.85	1.28627
8244	68113.8	7932	8160.9	67751.8	7894	40.04	295.9	21.42	1.28852
62097	92802.8	43852	108027	100891	70171	0.91	1551	10.71	1.28964
48001.5	77611.5	40533	56488.3	77930.6	47504	6.37	1017.5	3.57	1.29189
42025.5	77597.9	35493	43523.7	81194.7	35130	36.4	663.3	2.38	1.29526
102353	102439	65481	253917	107122	155344	7.28	8061.9	16.66	1.29638
5427.75	70452.2	5049	2535.5	67056.7	2478	22.75	-24.2	26.18	1.29751
186951	136787	89570	262143	86514.1	198578	7.28	13754.4	-54.74	1.30088
12194.2	102694	7782	177341	118676	97932	10.01	4607.9	-8.33	1.30088
262143	127803	134424	262143	68365.9	251292	23.66	262143	424.83	1.30312
18951	68034.7	18255	22500.5	68347.3	21575	-27.3	766.7	-4.76	1.30312
78878.2	120813	42788	262143	103928	165305	34.58	11446.6	232.05	1.30649
35649.8	98173.9	23798	45904.1	94327	31893	-27.3	111.1	-44.03	1.30762
185818	181349	67151	262143	68365.9	251292	-7.28	59667.3	-1.19	1.30762
17616.8	70969.5	16268	7883.7	73735.7	7007	-30.03	-5.5	39.27	1.30986
30458.2	70947.6	28135	23248.5	69880.9	21803	-6.37	49.5	10.71	1.3166
51506.2	77673	43458	56360.7	75333	49031	-28.21	1045	21.42	1.31773
45939	74905	40193	66194.7	74825.1	57977	3.64	1534.5	-10.71	1.31997
5610.75	71385.4	5151	4387.9	129709	2217	3.64	44	22.61	1.3211
92055.8	99578.5	60585	162273	93415.8	113843	37.31	1760	82.11	1.32222
102128	102220	65477	202467	125324	105877	-44.59	3768.6	21.42	1.32334
5835.75	64548.8	5925	3401.2	63613.3	3504	-10.92	-24.2	2.38	1.32334
34505.2	79843.8	28322	14203.2	82097.5	11338	3.64	16.5	-1.19	1.32784
44892	79080.8	37203	94838.7	75251.8	82594	4.55	1246.3	-2.38	1.32896
24380.2	72778.7	21954	23180.3	74166.1	20483	-13.65	41.8	27.37	1.33008
47583.8	74199.3	42028	73674.7	73724.2	65492	-23.66	1059.3	77.35	1.33121
42160.5	99211.1	27850	262143	87665	195971	-0.91	10807.5	-28.56	1.3357
47234.2	80345.3	38528	88737	77209.1	75321	-14.56	1449.8	27.37	1.34244
66207.8	114073	38037	262143	78781.1	218070	3.64	17039	-35.7	1.34356
28196.2	71080.1	25997	41539.3	70823.7	38438	20.93	698.5	46.41	1.34469
26769.8	84724.1	20707	217382	91233.2	156153	-7.28	6515.3	5.95	1.3503
29160.8	72263.4	26446	51792.4	72508.5	46812	-10.92	905.3	28.56	1.35255
262143	128953	133225	262143	68367.3	251287	21.84	64254.3	99.96	1.35367
51161.2	192519	17416	262143	79498.2	216103	15.47	24186.8	-19.04	1.35705
34737	77715.6	29293	39747.4	77085.9	33792	4.55	85.8	-10.71	1.36042
31639.5	139791	14833	262143	117519	146188	22.75	11133.1	30.94	1.36266
29961	75144.4	26130	35589.4	75049.5	31078	-34.58	511.5	26.18	1.36828
37946.2	85064	29235	44216.7	92034.1	31486	-23.66	238.7	-13.09	1.36828
4938.75	64772.1	4997	3131.7	67557.3	3038	-22.75	14.3	-11.9	1.3694
105290	117768	58592	201530	124123	106406	21.84	3455.1	34.51	1.37502
7179.75	65616	7171	23969	69096.2	22734	27.3	822.8	19.04	1.37614
30660	135729	14804	262143	134728	127515	6.37	8065.2	29.75	1.37727
49893	73740.2	44342	35966.7	76314.1	30887	-13.65	943.8	-36.89	1.38176
32289.8	76417.1	27692	45442.1	87831.2	33907	-2.73	911.9	-38.08	1.38288
73669.5	84270.1	57292	119102	81530.7	95737	-13.65	2250.6	53.55	1.38513
34767	84036.8	27113	31834	93904.4	22217	0.91	18.7	-14.28	1.38625
47063.2	144290	21376	195073	162691	78580	9.1	4810.3	-19.04	1.39187
72046.5	90223	52333	156988	96967.4	106101	-19.11	3109.7	109.48	1.39299
7805.25	82972.4	6165	98769	94808.1	68274	-3.64	2756.6	-7.14	1.39299
49315.5	76530	42231	58109.7	72050.1	52856	4.55	220	-20.23	1.39412
48469.5	87547.8	36283	70609	84476.1	54778	-6.37	1541.1	13.09	1.39412
7587	65927	7542	1881	64204.8	1920	26.39	-2.2	4.76	1.39636
51630	82487.2	41020	79807.2	85127.7	61440	28.21	1850.2	65.45	1.39749
24899.2	71055.8	22965	40510.8	71391.7	37188	0	1358.5	35.7	1.40086
50082.8	85441.2	38415	67596.1	83078.2	53323	20.02	46.2	61.88	1.40198
6516	66032.6	6467	2886.4	65727.3	2878	-26.39	-2.2	15.47	1.4031
9248.25	84285	7191	66963.6	81404.7	53910	38.22	2333.1	28.56	1.41658
33195	75608	28773	53210.3	74129.3	47042	-14.56	1111	15.47	1.41771
14094	65713.2	14056	22940.5	66364.8	22654	46.41	37.4	-41.65	1.41883
9795.75	64977.2	9880	10997.8	67146.6	10734	-34.58	-13.2	5.95	1.42108
10170	111343	5986	59205.3	143771	26988	-42.77	1423.4	41.65	1.42445
6141	66074	6091	3923.7	66514.1	3866	-14.56	9.9	0	1.42445
39937.5	79407.3	32961	71211.8	75988.9	61416	-13.65	808.5	79.73	1.42557
23064	70618.7	21404	33088	69412.8	31240	-11.83	25.3	14.28	1.42669
55795.5	79889.3	45771	120146	86393.6	91140	-1.82	1604.9	84.49	1.42894
7681.5	70644.8	7126	68234.1	78010.4	57323	5.46	1823.8	-32.13	1.43119
32425.5	74712.1	28443	42142.1	71907.5	38408	63.7	254.1	27.37	1.43793
7401.75	94909.2	5111	104346	111225	61483	-7.28	2899.6	24.99	1.43905
8817.75	65032.6	8886	7848.5	66825.9	7697	-25.48	1.1	-10.71	1.44355
7144.5	63418.9	7383	4428.6	62509.7	4643	17.29	45.1	-3.57	1.45029
49786.5	77795.2	41941	61795.8	74925.1	54052	40.95	1100	21.42	1.45253
60708.8	78574.3	50635	99354.2	80255.4	81132	3.64	502.7	159.46	1.46152
74328.8	88756.2	54883	114607	82353.3	91203	2.73	1853.5	55.93	1.46377
48370.5	79099.9	40076	29631.8	76620.6	25345	33.67	191.4	49.98	1.46377
55674	83080.6	43917	103965	82558.6	82529	-4.55	291.5	141.61	1.46489
254928	182374	91608	262143	94759	181300	-19.11	17249.1	34.51	1.46489
36396.8	112244	21251	262143	113324	151599	-13.65	8933.1	1.19	1.46489
5762.25	64322.1	5871	3663	63642.2	3772	-10.92	78.1	-11.9	1.46601
211593	160866	86202	262143	68368.6	251282	-9.1	46156	110.67	1.46601
88146	108800	53095	173697	98239.3	115874	37.31	3323.1	15.47	1.46826
208462	175692	77760	262143	68368.4	251283	-3.64	22645.7	65.45	1.46826
93192	89583.3	68176	60243.7	95051	41537	-9.1	83.6	-39.27	1.46938
262143	147613	116384	262143	68368.1	251284	-29.12	92255.9	135.66	1.46938
262143	144875	118584	262143	68367.8	251285	-29.12	65448.9	15.47	1.47163
14661	69418.6	13841	31999	70393.3	29791	-11.83	596.2	54.74	1.47388
15073.5	116314	8493	262143	119059	144297	1.82	7904.6	-34.51	1.47725
6923.25	66596.5	6813	5435.1	71367.4	4991	-10.92	27.5	11.9	1.47725
7672.5	69135.8	7273	10531.4	70155.1	9838	-23.66	155.1	39.27	1.47949
9580.5	66370.8	9460	17618.7	67014.5	17230	34.58	188.1	-15.47	1.48062
9771	77206.7	8294	6098.4	81067.9	4930	15.47	0	-14.28	1.48174
11561.2	75912	9981	6306.3	81855.8	5049	-18.2	30.8	28.56	1.48286
11547.8	89434.3	8462	190178	101103	123275	-6.37	5110.6	3.57	1.48623
54963	86876.1	41462	115702	83547.3	90759	-39.13	640.2	36.89	1.48623
77631.8	91235.8	55764	175922	86751.7	132899	-25.48	1709.4	83.3	1.49073
47049	82311.9	37460	121382	85667.1	92858	-22.75	1430	34.51	1.4941
34472.2	73278.4	30830	38806.9	68669.6	37036	49.14	499.4	9.52	1.4941
9238.5	77020	7861	4774	75902.2	4122	0	5.5	-38.08	1.4941
44025	81669.6	35328	84620.8	77431.3	71621	4.55	1439.9	44.03	1.49634
14205.8	65013.1	14320	10076	65167.4	10133	18.2	-13.2	46.41	1.49747
44044.5	125768	22951	257954	156293	108164	-0.91	6030.2	-9.52	1.50196
90871.5	120786	49305	262143	68367.5	251286	-22.75	12092.3	-3.57	1.50308
8020.5	70431.7	7463	3709.2	67262.4	3614	-25.48	45.1	-19.04	1.50308
51383.2	150763	22336	262143	105785	162403	27.3	12074.7	-22.61	1.50533
59592.8	85138.4	45872	86413.8	81265.3	69688	-3.64	1438.8	11.9	1.50533
41562.8	153112	17790	262143	115444	148815	39.13	12031.8	3.57	1.50533
22427.2	112284	13090	262143	130926	131218	-2.73	8096	-7.14	1.50758
165336	220143	49220	262143	68367	251288	8.19	50486.7	78.54	1.50758
62569.5	88459.8	46355	135196	88365.8	100267	8.19	1673.1	35.7	1.50758
154342	184886	54709	262143	68367	251288	-7.28	57513.5	-23.8	1.5087
25214.2	98901.2	16708	262143	96856.9	177373	-9.1	10085.9	49.98	1.5087
62757	77978.9	52743	85995.8	72355.2	77891	40.95	1661	-20.23	1.50982
5352.75	65240.4	5377	2102.1	68675.6	2006	10.01	2.2	26.18	1.51095
48447	81032.7	39182	80994.1	78522.3	67599	-11.83	548.9	74.97	1.51207
17960.2	70124.7	16785	29892.5	69516.2	28181	-10.01	238.7	5.95	1.51657
82035.8	98910.8	54355	262143	70108.8	245045	-35.49	1808.4	168.98	1.52106
5749.5	70403.4	5352	3956.7	67863.5	3821	-6.37	-8.8	5.95	1.52555
5351.25	68362.5	5130	3498	67924.4	3375	0.91	15.4	28.56	1.5278
65796	82640.3	52178	86480.9	81827.4	69263	-3.64	1437.7	21.42	1.53005
81791.2	84888.3	63145	145127	77771.5	122295	18.2	1739.1	32.13	1.53117
43700.2	72415	39549	69122.9	75825.4	59743	-1.82	952.6	27.37	1.53454
7517.25	63980.6	7700	7667	65493.3	7672	-10.01	16.5	-2.38	1.53566
5928.75	64254.4	6047	5610	63796.1	5763	-10.01	165	-7.14	1.54577
7649.25	72547.2	6910	5440.6	71525.6	4985	-23.66	135.3	-21.42	1.54577
37989	82605.5	30139	42225.7	92261.9	29994	-4.55	68.2	-26.18	1.54914
54736.5	92280.3	38873	104330	93613.4	73038	-15.47	1173.7	73.78	1.54914
18515.2	67925.2	17864	22022	69349.6	20811	19.11	-17.6	28.56	1.55027
9491.25	87522	7107	84641.7	86529.8	64106	21.84	2502.5	11.9	1.55813
29586	75176.3	25792	45793	73518.3	40821	-7.28	856.9	-11.9	1.55925
8155.5	88212.4	6059	143155	107780	87046	-13.65	3501.3	35.7	1.55925
106099	92215	75403	239998	89553.3	175633	-10.92	4731.1	117.81	1.56038
8232	72502.7	7441	4940.1	73049.3	4432	-8.19	8.8	35.7	1.5615
10219.5	71128.4	9416	26563.9	76492.5	22759	15.47	640.2	36.89	1.56375
20688.8	81575	16621	9436.9	82296.3	7515	37.31	60.5	-9.52	1.56599
68939.2	94687.3	47715	129792	86913.7	97868	43.68	1975.6	-29.75	1.56712
7662	64409.6	7796	6105	65035.3	6152	-7.28	-27.5	-47.6	1.57161
11235.8	110596	6658	175164	138043	83159	-49.14	4785	8.33	1.57161
9455.25	64400.3	9622	8512.9	63891.6	8732	11.83	-1.1	7.14	1.57498
9759	106452	6008	150032	118568	82927	25.48	3861	30.94	1.5761
38376	76925.7	32694	65555.6	77607.1	55359	-2.73	1103.3	1.19	1.5761
53220.8	81689	42697	141701	93779.5	99025	25.48	3305.5	42.84	1.57947
54320.2	80466.8	44241	85369.9	78583.1	71196	6.37	854.7	66.64	1.58172
75684	114582	43288	262143	109208	157313	-26.39	10389.5	7.14	1.58284
52368	83645.9	41030	104672	86597.8	79214	-2.73	1650	36.89	1.58734
221260	152233	95252	262143	68368.6	251282	23.66	32022.1	36.89	1.58734
6487.5	65927.2	6449	7315	65232.8	7349	-36.4	29.7	2.38	1.58846
80375.2	92868	56720	101768	93298.5	71485	-30.94	1493.8	-24.99	1.58846
262143	155268	110646	262143	68368.4	251283	-31.85	31517.2	-5.95	1.58958
54148.5	83315.9	42593	122486	81456.1	98547	40.95	1303.5	34.51	1.58958
262143	143451	119761	262143	68368.6	251282	-21.84	149936	221.34	1.59071
10738.5	74590.2	9435	6458.1	74790.2	5659	-37.31	-13.2	-22.61	1.59183
262143	181668	94567	262143	68368.6	251282	9.1	75419.3	80.92	1.59296
5028	63101.3	5222	1934.9	66669.6	1902	-8.19	68.2	29.75	1.59296
120121	168358	46759	262143	68368.4	251283	49.14	36429.8	63.07	1.5952
72732	129284	36869	262143	68368.1	251284	-30.94	23516.9	-14.28	1.59745
15524.2	65808.4	15460	18233.6	65070.6	18364	10.92	0	9.52	1.5997
65424	84013.5	51035	82217.3	80771.6	66709	20.02	1927.2	5.95	1.5997
93126	95025.5	64226	61180.9	91785.4	43684	15.47	62.7	1.19	1.60082
90767.2	97935.8	60739	104861	119745	57390	4.55	738.1	40.46	1.60082
95300.2	86550.9	72161	49704.6	84317.6	38633	-32.76	91.3	-9.52	1.60419
40110	77224.6	34039	63416.1	73669	56415	33.67	168.3	60.69	1.60644
74559	86790.4	56300	120633	83552.9	94620	43.68	1846.9	64.26	1.60981
25381.5	111848	14872	234110	163400	93896	-25.48	6623.1	16.66	1.61093
28233	74894.9	24705	49418.6	74547.1	43445	12.74	572	80.92	1.61205
38627.2	94429.9	26808	63343.5	97308.5	42661	-33.67	630.3	27.37	1.61992
6697.5	64939.7	6759	10863.6	63927.2	11137	-13.65	201.3	-16.66	1.62216
55568.2	81652.9	44600	115487	83400.8	90749	2.73	1934.9	42.84	1.62441
65828.2	82795.1	52106	121319	81771	97232	9.1	1822.7	52.36	1.62778
10990.5	65766.4	10952	15505.6	65101.9	15609	-1.82	777.7	15.47	1.62778
14773.5	65229.1	14843	3072.3	63058.6	3193	-35.49	-12.1	24.99	1.6289
34007.2	72626.8	30687	52382	77979.9	44023	-2.73	1014.2	19.04	1.63115
21143.2	66267	20910	16580.3	67223.9	16164	17.29	9.9	30.94	1.64126
6801.75	82962.9	5373	103266	90050.1	75154	20.02	2750	-16.66	1.64351
107631	98533.3	71587	91246.1	107851	55446	12.74	661.1	-41.65	1.64463
45564	79533.4	37545	83803.5	77801.3	70592	-9.1	20.9	-41.65	1.65474
67054.5	84522.3	51992	123949	81648.5	99489	27.3	1542.2	30.94	1.65923
6702.75	76984.1	5706	32914.2	86272.2	25003	2.73	1087.9	-40.46	1.6671
11632.5	68243.4	11171	25247.2	77332.2	21396	-25.48	525.8	-3.57	1.66822
62676	80592	50967	77281.6	76759.2	65982	-7.28	855.8	45.22	1.66822
6512.25	66333	6434	5255.8	65721.1	5241	14.56	22	52.36	1.66935
91652.2	130987	45856	262143	111131	154591	-20.93	8243.4	9.52	1.67721
61308	92785.3	43303	93217.3	86875.6	70320	-30.94	1487.2	-11.9	1.67721
116748	119090	64247	262143	87709.8	195871	4.55	14446.3	3.57	1.67833
12383.2	75039.2	10815	4277.9	72593.6	3862	-16.38	8.8	-3.57	1.67833
36426.8	91515.1	26086	48060.1	90078	34966	30.03	1419	21.42	1.67833
47283	83292.7	37203	86482	80104.1	70754	-1.82	921.8	66.64	1.68058
16142.2	84740.3	12484	164641	104199	103551	10.92	4742.1	5.95	1.68058
31752	71044.7	29290	25784	73938	22854	17.29	36.3	-3.57	1.68283
28191	94925	19463	249229	105812	154363	-9.1	7051	-9.52	1.68395
6261	66838.4	6139	4044.7	68072.3	3894	-7.28	-35.2	-32.13	1.68395
5970	66201.3	5910	33288.2	71061.1	30700	34.58	816.2	-2.38	1.6862
31584.8	147610	14023	262143	96659.1	177736	-29.12	13427.7	-15.47	1.6862
122294	109984	72871	262143	84882.1	202396	32.76	15274.6	69.02	1.68844
90916.5	160666	37085	262143	68368.4	251283	0	35685.1	-3.57	1.68844
65388	92426.6	46364	91771.9	86757.3	69324	20.02	624.8	-10.71	1.68957
62221.5	91043.5	44789	138348	90112.7	100616	34.58	1327.7	39.27	1.68957
12336.8	102824	7863	132076	107808	80288	-5.46	3583.8	1.19	1.68957
155252	130580	77918	262143	92351.1	186027	-13.65	10902.1	53.55	1.69069
58348.5	91119.7	41966	122683	89107.3	90230	-6.37	1685.2	0	1.69069
92679.8	93194.5	65174	153977	86501	116658	5.46	1675.3	80.92	1.69069
21542.2	89410.6	15790	156567	103880	98776	0.91	4324.1	41.65	1.69181
29575.5	70328.7	27560	33941.6	69896.8	31824	28.21	480.7	10.71	1.69181
244427	180449	88772	262143	68368.9	251281	-19.11	31273	21.42	1.69294
17104.5	69357.8	16162	21664.5	67959.2	20892	27.3	202.4	1.19	1.69518
5851.5	63166.5	6071	3920.4	63438.8	4050	-22.75	51.7	19.04	1.69518
99774	101105	64673	179551	95611.8	123071	-10.92	1267.2	186.83	1.69518
78830.2	86126.6	59984	136572	84634.5	105753	4.55	2810.5	79.73	1.69631
7580.25	87972.2	5647	100715	119032	55451	13.65	2658.7	46.41	1.69631
9095.25	80105.7	7441	89525.7	102835	57054	-3.64	2303.4	-13.09	1.69631
80736	104023	50865	169815	106489	104508	38.22	962.5	23.8	1.69631
62879.2	89798.5	45890	48523.2	81864.2	38845	-6.37	113.3	-14.28	1.69743
80148	96367	54506	175760	124209	92736	-20.02	3636.6	14.28	1.69855
85612.5	89464.9	62714	54698.6	87423.9	41004	36.4	178.2	51.17	1.69968
11597.2	80215	9475	24935.9	76051.7	21488	-22.75	552.2	7.14	1.70305
8529	72497.6	7710	17993.8	77889.1	15140	-11.83	664.4	-7.14	1.70417
44091.8	79013.3	36571	71226.1	79058.9	59043	35.49	157.3	129.71	1.70866
27963	114888	15951	262143	154774	110999	-30.03	8606.4	-2.38	1.70979
8902.5	63499.6	9188	5680.4	65014.1	5726	29.12	168.3	-11.9	1.70979
6564.75	73808.1	5829	5404.3	74689.2	4742	27.3	-3.3	22.61	1.71203
62024.2	98855.1	41119	87962.6	90422.7	63753	-7.28	4.4	5.95	1.71428
121555	118642	67145	262143	135462	126824	-23.66	4012.8	-17.85	1.7154
66123.8	92903.6	46645	101856	92704.8	72005	19.11	2632.3	26.18	1.7199
7938	95070.3	5472	166145	104695	104002	-10.92	4654.1	60.69	1.7199
37515.8	81363.2	30218	75915.4	78691.5	63224	-16.38	704	48.79	1.72327
12775.5	97491.3	8588	169190	116290	95348	20.02	4601.3	26.18	1.72327
9297.75	67397.1	9041	5365.8	70669.8	4976	-32.76	17.6	8.33	1.72327
46980.8	77821.5	39564	100400	75744.3	86869	39.13	1516.9	40.46	1.72439
8127	66476.7	8012	18984.9	67512.9	18429	-22.75	518.1	-13.09	1.72551
88604.2	99279.7	58489	199111	93039.2	140252	-10.01	2030.6	139.23	1.72551
11732.2	125144	6144	195301	126572	101122	0.91	5385.6	-40.46	1.72551
98765.2	102503	63146	262143	78125.2	219901	-10.01	12413.5	-65.45	1.72664
59202	88345.3	43917	83877.2	88221.2	62309	-30.03	18.7	-27.37	1.72776
16176.8	103169	10276	245828	147291	109379	31.85	6700.1	5.95	1.72776
13308.8	66697.4	13077	19658.1	64984.3	19825	-3.64	102.3	15.47	1.73001
25212.8	73047.9	22620	38831.1	72934.6	34892	-13.65	330	27.37	1.73113
21967.5	68876.8	20902	26900.5	70693.4	24938	-16.38	578.6	23.8	1.73225
11022	67965.5	10628	14175.7	65162.3	14257	14.56	140.8	-1.19	1.73562
102609	99608.7	67510	262143	68366.4	251290	32.76	4808.1	114.24	1.73787
90910.5	103339	57654	171985	85979.4	131092	9.1	6064.3	-42.84	1.73899
62545.5	87322	46941	106020	90119.7	77099	26.39	2227.5	-10.71	1.73899
129578	111793	75962	262143	104939	163712	33.67	3026.1	19.04	1.74124
80931	89815.8	59053	188814	89279.9	138599	-17.29	1872.2	80.92	1.74236
8879.25	70500.4	8254	4636.5	71902	4226	-34.58	15.4	-14.28	1.74236
262143	145795	117835	262143	68366.2	251291	-13.65	29278.7	59.5	1.74911
154249	137242	73657	262143	111551	154009	20.02	17290.9	29.75	1.75248
63546.8	87434.6	47631	137355	85550.3	105221	-27.3	2659.8	71.4	1.75248
92476.5	93361.2	64915	120881	82867.7	95599	-16.38	48.4	-36.89	1.7536
196090	163059	78812	262143	90056	190768	16.38	18033.4	8.33	1.75472
30231.8	110809	17880	262143	117622	146060	-20.02	10311.4	33.32	1.75472
70089	81726.4	56204	95631.8	79564.9	78770	-24.57	53.9	46.41	1.75585
159478	121867	85762	262143	68365.4	251294	-0.91	10000.1	83.3	1.75697
210346	132867	103752	262143	107395	159969	-18.2	8939.7	72.59	1.75809
262143	121213	141732	262143	68365.1	251295	89.18	191618	246.33	1.75922
7935.75	100908	5154	125111	96618.7	84862	13.65	3228.5	54.74	1.76034
42215.2	75766.6	36515	54709.6	72796.5	49253	-38.22	1003.2	23.8	1.76146
15237	102956	9699	262143	123630	138962	6.37	7572.4	32.13	1.76146
96133.5	128799	48915	262143	68364.8	251296	22.75	29244.6	36.89	1.76259
33393	83977.1	26060	178160	100440	116248	-10.92	5335	28.56	1.76259
15742.5	139608	7390	204887	178254	75328	12.74	5830	-10.71	1.76483
236396	262143	58377	262143	68364.3	251298	-17.29	68611.4	102.34	1.76708
16154.2	70079.1	15107	54617.2	79088.6	45258	14.56	2261.6	23.8	1.76708
75810	86283.4	57581	127852	82151.7	101993	-49.14	1976.7	-8.33	1.7682
246020	171881	93804	262143	68364	251299	4.55	38121.6	174.93	1.7682
53857.5	80223.8	43997	79598.2	76641.8	68064	-23.66	1292.5	-45.22	1.77045
65796	87342.4	49369	140912	84274.7	109580	-15.47	1921.7	13.09	1.7727
30605.2	83869.8	23915	24402.4	86707.6	18444	-11.83	-5.5	-10.71	1.77382
52989	79104.5	43900	81348.3	82896.5	64312	25.48	2008.6	32.13	1.77607
6363	71429.5	5838	17865.1	74256.8	15767	-5.46	420.2	22.61	1.77607
116776	123622	61907	141038	128923	71694	47.32	2522.3	38.08	1.77831
9063.75	63974.4	9285	8184	64003.2	8380	26.39	132	-15.47	1.77831
50698.5	98478.8	33739	88162.8	88932.2	64969	-10.92	1193.5	-14.28	1.77944
54345	76838.8	46351	94408.6	75970.2	81442	15.47	1398.1	35.7	1.78056
51771.8	80505.7	42145	64480.9	81159.6	52068	18.2	42.9	30.94	1.78281
15273.8	89983.9	11124	178527	96779.2	120893	-24.57	4989.6	49.98	1.78393
69409.5	95527.4	47618	76312.5	94330.5	53018	20.02	1147.3	-35.7	1.78393
64653	85258.6	49697	102512	80169.1	83801	10.92	1331	28.56	1.78393
59686.5	128376	30470	262143	72019.4	238544	-22.75	17365.7	-3.57	1.78505
5493	69308.7	5194	6128.1	67588.5	5942	2.73	70.4	2.38	1.78618
9442.5	111984	5526	139215	202279	45104	-20.02	3663	7.14	1.7873
34734.8	74834	30419	64255.4	76144.9	55303	31.85	38.5	5.95	1.78955
6451.5	70467.6	6000	31876.9	75655.8	27613	-13.65	1097.8	-7.14	1.78955
47682	84458.7	36999	87335.6	78453.1	72956	10.92	1618.1	-3.57	1.79292
14396.2	65770.1	14345	9914.3	67386.8	9642	-5.46	24.2	42.84	1.79292
15555	84556.4	12056	83352.5	89310.5	61164	18.2	3712.5	22.61	1.79292
6642.75	66586	6538	4339.5	69381.2	4099	-10.01	-3.3	3.57	1.79292
15233.2	93153.5	10717	171838	113559	99169	13.65	4852.1	38.08	1.79853
133724	175531	49927	262143	68364.8	251296	16.38	34782	-17.85	1.79853
78936.8	159239	32487	262143	68364.5	251297	-7.28	28634.1	20.23	1.80078
41844	71486.4	38361	37898.3	71762.6	34610	33.67	1585.1	-7.14	1.80078
116498	107419	71075	262143	114788	149666	25.48	5595.7	13.09	1.8019
142486	230477	40516	262143	68364.8	251296	26.39	37907.1	89.25	1.80303
104380	125938	54318	240462	116827	134891	-6.37	6223.8	64.26	1.80303
27099.8	76200.7	23307	47609.1	100574	31023	-21.84	1086.8	10.71	1.80303
262143	125876	136482	262143	68364.8	251296	-8.19	80818.1	88.06	1.80415
132441	118485	73255	262143	68364.8	251296	40.95	25110.8	78.54	1.80415
37519.5	77267.3	31823	59302.1	74978.2	51834	22.75	838.2	9.52	1.80527
262143	144856	118599	262143	68365.1	251295	5.46	54854.8	95.2	1.8064
262143	119823	143376	262143	68365.1	251295	111.02	224191	315.35	1.8064
49737.8	85477.9	38134	77627	82514.7	61654	23.66	1335.4	28.56	1.8064
73389	93778.6	51287	81427.5	113221	47133	-10.92	1188	-61.88	1.80752
99462.8	97195.1	67065	181367	115177	103198	15.47	4165.7	-27.37	1.80977
82294.5	99692.3	54099	86849.4	104094	54679	15.47	-9.9	66.64	1.81089
6374.25	64998.1	6427	3449.6	65852.9	3433	8.19	-3.3	-2.38	1.81201
82389	109387	49361	262143	101362	169489	18.2	9589.8	42.84	1.81426
27651.8	104781	17295	262143	92621.5	185484	-35.49	8877	-11.9	1.81538
116800	115931	66027	262143	113084	151921	-40.04	7751.7	-52.36	1.81875
12531.8	98545.8	8334	165653	109437	99201	6.37	4288.9	3.57	1.81988
262143	170672	100660	262143	68364	251299	9.1	147950	116.62	1.821
239128	172097	91062	262143	69380.5	247617	22.75	19226.9	14.28	1.821
38475.8	76607.8	32915	63882.5	78228	53518	-42.77	1958	-46.41	1.82325
88739.2	94529	61522	109484	110846	64731	40.95	2008.6	27.37	1.82437
37263	86444.9	28250	101110	84018	78868	-7.28	693	36.89	1.82437
58479	85139.7	45014	98822.9	83753.1	77328	-4.55	1168.2	63.07	1.82662
34916.2	73431.5	31162	39449.3	72166.1	35825	7.28	1542.2	-3.57	1.82774
68688.8	87642.6	51363	90214.3	83429.1	70866	-3.64	1453.1	22.61	1.83111
42396	78736.8	35288	67881	78251	56851	2.73	1577.4	-10.71	1.83224
97898.2	100858	63613	262143	86452.8	198719	-0.91	8363.3	0	1.83448
48065.2	81431.2	38683	43050.7	80323.7	35125	-38.22	190.3	-24.99	1.83673
23679.8	73426.8	21135	54258.6	72884.6	48788	14.56	-2.2	-23.8	1.83898
94692	94852.7	65425	128009	100866	83172	-24.57	4394.5	-57.12	1.83898
12173.2	66031	12082	15752	67737.7	15240	-16.38	496.1	-22.61	1.83898
47448	73941.9	42054	72200.7	72706.6	65080	-25.48	1315.6	42.84	1.83898
99551.2	112194	58151	177474	95596.5	121667	-7.28	3128.4	-24.99	1.8401
7752.75	70041.9	7254	20959.4	108422	12669	23.66	495	9.52	1.84347
8261.25	66791.2	8106	5021.5	67491.6	4876	-16.38	-7.7	14.28	1.84572
11446.5	66309.4	11313	6056.6	62994	6301	0	136.4	24.99	1.84572
83075.2	85922.9	63364	134703	84196.9	104848	-18.2	465.3	99.96	1.84909
5790	67832.2	5594	4662.9	67488.5	4528	10.01	27.5	11.9	1.84909
15602.2	68505.2	14926	10252	67127.1	10009	19.11	388.3	-36.89	1.85021
58809.8	77981.5	49424	59349.4	73676.4	52792	3.64	1405.8	-33.32	1.85021
17755.5	71379.2	16302	45073.6	68646.9	43031	-17.29	1246.3	17.85	1.85358
5469.75	66345.6	5403	3342.9	62990.3	3478	0	-22	-21.42	1.8547
45235.5	76811.9	38595	59346.1	74386.7	52285	16.38	1277.1	3.57	1.86032
119582	120774	64889	216066	138452	102275	34.58	3972.1	21.42	1.86594
13365	68589.6	12770	53086	69599	49987	-6.37	1447.6	-30.94	1.86818
46050	77599.8	38891	30074	75143.1	26229	-7.28	19.8	34.51	1.86931
25337.2	139397	11912	262143	125415	136984	-28.21	9619.5	47.6	1.87605
179596	156474	75220	255228	148171	112887	-35.49	4415.4	40.46	1.88166
136741	158806	56430	262143	68365.1	251295	7.28	35645.5	92.82	1.88279
29654.2	119301	16290	262143	80503.3	213405	21.84	15121.7	2.38	1.8884
15207	72454.1	13755	10447.8	77176.2	8872	-11.83	26.4	23.8	1.89065
40362	80351.3	32920	110572	120790	59992	8.19	2670.8	2.38	1.8929
7059	64359.9	7188	5929	65359.6	5945	20.93	492.8	-23.8	1.89402
5875.5	67995.2	5663	3588.2	66129.4	3556	-7.28	9.9	1.19	1.89627
18532.5	67988.5	17864	20588.7	67498.8	19990	-0.91	974.6	7.14	1.89627
42991.5	129338	21784	262143	96148.4	178680	7.28	14115.2	39.27	1.89851
52995.8	77326.7	44915	101460	75780.2	87744	-11.83	1538.9	74.97	1.90076
32724	71737.8	29895	34350.8	70617.5	31879	-12.74	346.5	32.13	1.90189
73242	87463.3	54880	132981	86560.2	100682	-24.57	2081.2	63.07	1.90413
116036	113437	67037	262143	71103.2	241618	-26.39	18087.3	-20.23	1.90526
92849.2	108393	56138	159136	105493	98861	6.37	27.5	-13.09	1.90638
5359.5	66941.1	5247	4279	71849.5	3903	20.93	8.8	26.18	1.9075
48741	77852.6	41030	74580	74359.9	65730	0.91	519.2	-29.75	1.9075
30786.8	77467.5	26045	45582.9	73595.7	40591	10.01	425.7	-17.85	1.9075
67846.5	86758.8	51250	116481	96542.5	79071	-20.93	169.4	19.04	1.90975
35140.5	76556.3	30082	49247	78572.7	41076	39.13	803	-32.13	1.91087
8784	68174.8	8444	7497.6	69736.4	7046	0.91	302.5	-40.46	1.91537
56031	82785.8	44356	85428.2	81423.9	68759	-1.82	143	35.7	1.91649
76221.8	81919.2	60978	94191.9	80830.7	76369	-23.66	1745.7	30.94	1.91986
45574.5	95812.7	31173	80639.9	103557	51033	-30.94	1654.4	19.04	1.92211
44652.8	86094.8	33990	38881.7	80454.4	31672	30.03	625.9	22.61	1.92211
7885.5	97875.8	5280	115147	109004	69229	16.38	3353.9	-10.71	1.92323
8422.5	89621.2	6159	100722	135528	48705	-13.65	2525.6	-7.14	1.92323
8979.75	64211.3	9165	5051.2	62827	5269	-8.19	25.3	24.99	1.92435
23486.2	75535.9	20377	39862.9	76764.7	34032	-7.28	1027.4	22.61	1.92548
61631.2	87859.3	45972	100390	95764.1	68702	-36.4	1447.6	49.98	1.92548
5716.5	65599.1	5711	3096.5	62866.2	3228	-10.01	20.9	-5.95	1.9266
9496.5	65333	9526	8376.5	65641.8	8363	10.01	3.3	3.57	1.9266
47904	77288	40620	44342.1	78045	37235	-8.19	163.9	-17.85	1.9266
11639.2	81564.4	9352	80802.7	83786.7	63202	-22.75	2214.3	14.28	1.92772
17121.8	91959.6	12202	193075	123248	102666	39.13	5387.8	36.89	1.92772
6663.75	64583.8	6762	5074.3	65721.2	5060	18.2	-23.1	45.22	1.93109
81018	95504.9	55595	151716	90271.7	110144	-19.11	2323.2	58.31	1.93334
6760.5	82876.2	5346	95415.1	95127.7	65734	-1.82	2667.5	24.99	1.93446
10001.2	70439.8	9305	4433	77225.2	3762	-7.28	31.9	64.26	1.93559
6525.75	70340.7	6080	4455	72268	4040	-0.91	-18.7	-17.85	1.93559
89614.5	111273	52780	155204	125152	81273	-15.47	2192.3	79.73	1.93671
21815.2	76877.1	18597	30780.2	76170	26483	17.29	443.3	34.51	1.93671
51806.2	115833	29311	262143	79799.9	215286	-37.31	11081.4	-35.7	1.93783
10218.8	67231.8	9961	12241.9	67640.6	11861	11.83	0	-47.6	1.93896
9290.25	121502	5011	202126	174839	75764	16.38	5331.7	-26.18	1.94008
27819.8	75093.5	24279	45882.1	73976.7	40647	-6.37	921.8	-1.19	1.9412
111634	117697	62160	203181	131048	101609	12.74	3318.7	77.35	1.94345
9005.25	101125	5836	80116.3	109760	47836	21.84	1890.9	38.08	1.94682
91038	106691	55921	120974	106940	74136	-4.55	1337.6	2.38	1.94794
18296.2	68039.7	17623	25139.4	70113.9	23498	-15.47	205.7	22.61	1.95019
28945.5	146632	12937	262143	86232.3	199227	17.29	13497	3.57	1.95131
10587.8	64486.9	10760	6276.6	64052.2	6422	-24.57	42.9	8.33	1.95131
23457.8	96693.3	15899	257518	114714	147119	7.28	7384.3	4.76	1.95356
61286.2	123911	32414	262143	121027	141950	-5.46	11410.3	7.14	1.95693
8633.25	101761	5560	71489	92197.4	50816	-16.38	2405.7	35.7	1.95693
26071.5	101637	16811	46889.7	161914	18979	3.64	421.3	5.95	1.95693
18882.8	68826.5	17980	19861.6	68852.1	18905	8.19	565.4	46.41	1.95805
65229	76798.7	55663	79051.5	80581.1	64292	11.83	156.2	32.13	1.95805
61767.8	79438.2	50958	56923.9	76590.4	48708	-7.28	2211	47.6	1.95805
6363.75	71194	5858	36933.6	112382	21538	2.73	987.8	-7.14	1.95918
13836	76752.7	11814	70013.9	108762	42188	-20.02	1837	-34.51	1.96367
78985.5	88072.9	58774	109380	81878.5	87548	-1.82	1929.4	66.64	1.96479
69644.2	81960.3	55688	47916	75010.1	41864	-36.4	-11	-38.08	1.96592
262143	121364	141556	262143	68365.6	251293	57.33	64823	28.56	1.96592
85040.2	99514.3	56004	67188	106051	41520	1.82	124.3	22.61	1.96704
46627.5	95591.7	31967	54505	95783.1	37293	-31.85	116.6	49.98	1.96704
262143	165124	104042	262143	68365.4	251294	74.62	197698	90.44	1.96816
262143	199454	86134	262143	68365.4	251294	12.74	92162.4	70.21	1.96929
11224.5	64476.2	11409	11424.6	66019.1	11341	-10.01	148.5	33.32	1.97041
154075	117370	86031	205205	108196	124296	-0.91	4528.7	5.95	1.97041
125769	157040	52486	262143	68365.6	251293	-2.73	29782.5	71.4	1.97153
19542.8	109974	11646	127992	108828	77076	20.93	3646.5	-3.57	1.97266
12888.8	79334.8	10647	97024.4	112241	56651	-38.22	2450.8	28.56	1.97715
44877	74935.3	39248	52160.9	79124.5	43203	1.82	897.6	-16.66	1.98502
59644.5	83701.5	46700	113906	84452.8	88392	11.83	2776.4	23.8	1.98502
14733.8	112658	8571	229696	118582	126945	-43.68	6088.5	20.23	1.98614
7896.75	67969.7	7614	3906.1	69167.8	3701	-7.28	-23.1	16.66	1.98839
5384.25	63157.7	5587	3900.6	60275.8	4241	-9.1	-19.8	-7.14	1.99176
15407.2	113555	8892	84971.7	137157	40601	3.64	3773	15.47	1.99288
54318	83098.8	42838	69136.1	96509	46948	18.2	182.6	-1.19	1.99288
14301	66649.9	14062	25811.5	66250.8	25533	5.46	56.1	54.74	1.99737
262143	192588	89205	262143	68365.4	251294	16.38	55268.4	55.93	1.99737
12498	67191.9	12190	26054.6	66504.9	25675	10.92	1280.4	3.57	1.9985
83732.2	94786.5	57893	200422	93073.9	141123	0	3715.8	95.2	1.9985
34950	75122.4	30490	70133.8	73095	62881	24.57	763.4	51.17	2.00299
71020.5	91508.6	50863	140363	87258.2	105421	-8.19	1763.3	-5.95	2.00524
178516	167273	69941	262143	68365.4	251294	89.18	33799.7	65.45	2.00636
262143	171982	99893	262143	68365.4	251294	-2.73	62471.2	101.15	2.00636
11018.2	116298	6209	169543	134406	82669	4.55	4471.5	-19.04	2.00861
8712	68401.8	8347	6408.6	70291.9	5975	-19.11	25.3	-20.23	2.00861
13287.8	66298.1	13135	13717	66041.5	13612	-3.64	430.1	27.37	2.00861
54021.8	85092.8	41606	85237.9	82879.3	67401	-50.96	1998.7	9.52	2.00973
124046	207231	39229	262143	79369.3	216454	-16.38	27465.9	83.3	2.01198
39527.2	79777.6	32471	51876	73748.8	46099	-30.94	-18.7	51.17	2.01422
59776.5	82049	47746	95310.6	80188.4	77895	3.64	2211	-10.71	2.01535
5160.75	66946.7	5052	2806.1	71808.1	2561	-40.95	-9.9	9.52	2.02546
89013	91939.4	63450	132302	82573.8	105004	-8.19	1734.7	16.66	2.02546
18688.5	94372.8	12978	118376	95162.4	81523	-16.38	4158	7.14	2.02658
30549	70344	28461	26979.7	68740.4	25722	-9.1	1378.3	-2.38	2.02883
58305	79643.9	47977	70885.1	73934.5	62833	-22.75	1048.3	34.51	2.0322
14806.5	103362	9388	140071	108665	84477	-23.66	3589.3	-48.79	2.04006
6774.75	68013.2	6528	4485.8	68272.5	4306	-15.47	-12.1	27.37	2.04343
16752	86794.1	12649	11911.9	85814.9	9097	-0.91	27.5	-42.84	2.04905
8887.5	75938.9	7670	31438	76666	26874	19.11	271.7	21.42	2.04905
10669.5	72414.7	9656	4226.2	75840.2	3652	-14.56	-17.6	14.28	2.05466
35377.5	75452.4	30728	26666.2	79512.1	21979	42.77	123.2	-19.04	2.05691
226384	228311	64983	262143	68367.3	251287	-39.13	46245.1	69.02	2.06028
14268	118543	7888	144027	107897	87481	18.2	3938	-46.41	2.06141
34159.5	73908.1	30290	52844	71874.2	48184	-14.56	851.4	21.42	2.06478
5256.75	64964.4	5303	2468.4	70920.2	2281	-11.83	34.1	19.04	2.0659
177576	149227	77986	262143	124216	138306	-14.56	7219.3	65.45	2.07039
82133.2	104555	51482	176747	91040.7	127232	-13.65	5942.2	34.51	2.07376
8092.5	96849.9	5476	157529	128495	80344	10.01	4236.1	-8.33	2.07376
40122	93414.6	28148	42644.8	92151.5	30328	0	57.2	-36.89	2.07713
61576.5	87512.8	46113	139613	85101.5	107515	24.57	939.4	140.42	2.0805
5346.75	65398.4	5358	3657.5	70728.2	3389	0	11	44.03	2.08163
49048.5	80375.1	39993	102259	75781.6	88434	51.87	712.8	54.74	2.08163
9843.75	68057.8	9479	5088.6	70089.6	4758	0.91	52.8	5.95	2.085
46460.2	83094.1	36643	87849.3	78142.3	73677	40.04	1138.5	26.18	2.09286
99466.5	98843.6	65949	196644	114689	112367	34.58	4810.3	-48.79	2.09286
12584.2	72971.3	11302	14648.7	70975.7	13526	36.4	315.7	4.76	2.09623
21105	90159.5	15341	175581	86273.3	133377	35.49	4963.2	40.46	2.10297
93106.5	141939	42989	262143	68368.1	251284	13.65	22863.5	24.99	2.10409
13476	67468.5	13090	9362.1	68938.7	8900	0.91	11	-4.76	2.10522
28836	69531.5	27179	31496.3	68859.8	29976	-21.84	526.9	10.71	2.10634
18026.2	68169	17330	27659.5	66995.3	27057	-20.02	1224.3	9.52	2.10746
135262	146805	60383	262143	130194	131955	23.66	11040.7	27.37	2.11196
87553.5	88068.2	65153	80526.6	87614.8	60234	-5.46	1294.7	-3.57	2.11308
13760.2	85983.2	10488	12915.1	79849.4	10600	-15.47	-11	29.75	2.11533
9651	64283.8	9839	10398.3	70391.8	9681	7.28	-13.2	3.57	2.1187
262143	138324	124200	262143	68368.1	251284	-0.91	97900	126.14	2.1187
5080.5	65788.5	5061	5921.3	62559.8	6203	37.31	231	-52.36	2.11982
18717.8	147208	8333	262143	128819	133364	-40.95	9078.3	-32.13	2.11982
41886.8	77703	35328	88781	80976.9	71852	12.74	308	-26.18	2.12094
71274.8	83110.5	56203	92442.9	86296.2	70204	3.64	2238.5	-11.9	2.12094
50657.2	119476	27787	262143	109706	156598	29.12	9232.3	-5.95	2.12207
137675	138830	64991	262143	133228	128950	-19.11	10443.4	-8.33	2.12207
68810.2	93726.3	48114	243995	98424.8	162464	-9.1	4903.8	96.39	2.12207
84031.5	138508	39760	262143	122219	140566	1.82	10951.6	22.61	2.12319
161745	158398	66921	262143	68368.1	251284	-12.74	32692	83.3	2.12431
86772	111220	51130	78713.8	106781	48310	-14.56	250.8	24.99	2.12431
262143	137210	125208	262143	68368.4	251283	44.59	64177.3	53.55	2.12544
59427	75376.1	51669	80401.2	72033.4	73149	-41.86	2079	11.9	2.1333
28207.5	70724.9	26138	31441.3	71971.3	28630	4.55	35.2	21.42	2.13555
7353	67152.5	7176	3060.2	70221.7	2856	-24.57	-1.1	-16.66	2.13555
85466.2	87187.8	64242	57205.5	103299	36293	15.47	386.1	-5.95	2.13667
6324.75	63282.3	6550	6136.9	64879.5	6199	-9.1	86.9	-3.57	2.13667
5360.25	64634.7	5435	7448.1	64158.6	7608	11.83	297	0	2.1378
96750.8	106765	59389	148903	129091	75594	6.37	2283.6	-14.28	2.1378
12640.5	67170	12333	4727.8	67488.8	4591	-10.01	-22	20.23	2.14004
53568.8	80876.4	43408	104624	76920.1	89140	16.38	1564.2	67.83	2.14117
93225	93023.5	65678	144467	94156.5	100554	-4.55	3066.8	66.64	2.14454
14592.8	113824	8402	186971	152551	80323	-6.37	5032.5	-69.02	2.14454
17868	106687	10976	262143	106484	161337	15.47	8220.3	13.09	2.15352
60626.2	84172.7	47203	154102	81287.6	124241	-4.55	1237.5	95.2	2.15577
37019.2	88045.5	27555	125826	136270	60513	13.65	3206.5	4.76	2.15802
20771.2	66889.3	20351	23965.7	66422.1	23646	7.28	253	14.28	2.15914
16356	84715.6	12653	184642	94330.9	128279	-44.59	4973.1	15.47	2.15914
59226.8	77802.4	49889	68377.1	79935.1	56060	-19.11	27.5	34.51	2.15914
60174.8	95996	41081	71135.9	98948.6	47115	41.86	1392.6	38.08	2.16026
13029.8	66005.9	12937	11628.1	67564.4	11279	12.74	67.1	7.14	2.16251
57285.8	111423	33694	262143	111020	154745	-2.73	13890.8	-11.9	2.16363
10212	65813.1	10169	15186.6	65625	15166	23.66	-7.7	16.66	2.16588
6100.5	69981.2	5713	4263.6	68856.4	4058	8.19	-2.2	27.37	2.16588
72264	85837.2	55173	127151	86772.1	96033	6.37	1688.5	99.96	2.16588
57577.5	94543	39912	105962	91329.4	76036	33.67	2372.7	34.51	2.167
91567.5	157564	38086	70239.4	145574	31621	-10.92	183.7	34.51	2.167
138263	123758	73217	262143	85660	200558	-25.48	10693.1	79.73	2.1715
262143	163542	105048	262143	83849.3	204889	17.29	22858	13.09	2.17262
139916	141057	65006	262143	146159	117542	9.1	2511.3	84.49	2.17262
262143	149035	115274	262143	68367.5	251286	10.92	56401.4	98.77	2.17374
109683	96124.4	74780	225797	107852	137205	4.55	1714.9	128.52	2.17487
59976	79089.4	49698	114258	78366.7	95551	-2.73	1625.8	76.16	2.17599
70101.8	81773.3	56182	73675.8	76098	63450	-41.86	-15.4	-7.14	2.17711
262143	109403	157032	262143	68367.3	251287	61.88	208420	305.83	2.17711
14727.8	70835	13626	6376.7	70903.2	5894	5.46	3.3	14.28	2.17824
20299.5	94317.5	14105	254309	112837	147703	-7.28	6976.2	-2.38	2.17824
48455.2	85163.1	37288	70776.2	83328.4	55664	1.82	118.8	-15.47	2.17936
7509.75	94718.8	5196	131844	103687	83333	6.37	3558.5	17.85	2.1861
83685	92558.7	59253	57153.8	95525	39211	5.46	67.1	13.09	2.18722
62468.2	84797.1	48279	92841.1	88265.9	68933	13.65	1871.1	22.61	2.18947
58587.8	83556.9	45952	93419.7	82223.4	74460	54.6	2835.8	46.41	2.18947
176704	154287	75058	262143	72273.6	237705	8.19	26931.3	-14.28	2.19172
6708.75	66706.8	6591	13589.4	67500	13194	17.29	446.6	5.95	2.19284
64437	88739.7	47588	110953	82432.7	88210	10.92	885.5	73.78	2.20295
6905.25	64117.7	7058	2435.4	63110.5	2529	0	71.5	4.76	2.2052
74278.5	85665	56825	129200	91846	92190	-10.01	1120.9	40.46	2.20632
13711.5	84725.3	10606	181267	103682	114576	-18.2	5146.9	13.09	2.20632
6978	68861.6	6641	3611.3	69060.5	3427	-7.28	13.2	34.51	2.20632
95602.5	97831.2	64043	262143	100525	170901	15.47	2720.3	149.94	2.20857
54535.5	80690.8	44293	94254.6	75784.8	81508	-4.55	1076.9	95.2	2.20969
25884	76934.7	22049	19874.8	77813.2	16739	-2.73	-12.1	-26.18	2.21194
19999.5	70142.7	18686	22526.9	68414.8	21579	19.11	339.9	4.76	2.21531
59748.8	77071.5	50806	83051.1	76824.1	70848	27.3	898.7	11.9	2.21643
122400	106315	75451	262143	97960.4	175375	21.84	13370.5	57.12	2.21756
46317.8	82925.3	36605	68814.9	88127.8	51174	23.66	-17.6	-27.37	2.21756
13030.5	76219.8	11204	61921.2	91664.3	44271	0.91	1463	-21.42	2.2243
84319.5	97223	56838	59692.6	94529.6	41384	-12.74	3.3	-23.8	2.22879
88932.8	90905.2	64114	103590	82278.7	82511	-2.73	23.1	14.28	2.23216
157989	149012	69484	262143	69653.1	246648	-0.91	25756.5	23.8	2.23328
16308.8	125787	8497	262143	152249	112840	-21.84	7770.4	36.89	2.23328
7882.5	66416.5	7778	3494.7	67600	3388	29.12	26.4	26.18	2.23778
91471.5	97076.6	61752	168062	104182	105720	-32.76	3633.3	76.16	2.23778
31899	72894.2	28679	26998.4	71590.8	24715	2.73	878.9	27.37	2.24227
5064	66070.9	5023	5313	66234.1	5257	5.46	75.9	-14.28	2.24452
6588.75	65000.8	6643	2461.8	65450.9	2465	-20.02	-41.8	7.14	2.24564
70356	88883.9	51875	80625.6	109169	48401	8.19	147.4	53.55	2.24789
10277.2	66390.3	10145	11760.1	66469.2	11595	-5.46	258.5	16.66	2.24901
14175	67645.3	13733	54386.2	93437.2	38146	-23.66	1233.1	-76.16	2.24901
79849.5	86843.5	60258	109756	80561.8	89285	14.56	2245.1	46.41	2.25238
66391.5	79947	54424	86840.6	80998.3	70263	13.65	372.9	0	2.25463
63112.5	91351.9	45277	67431.1	87765.4	50352	-15.47	19.8	0	2.26137
152394	122423	81580	262143	79127.7	217115	0.91	8984.8	149.94	2.26137
5597.25	62984.4	5824	3577.2	61628.7	3804	0	-1.1	20.23	2.27148
6584.25	63625.1	6782	7708.8	62595	8071	16.38	0	-13.09	2.2726
36652.5	154792	15518	262143	96137.7	178700	7.28	10337.8	-40.46	2.27822
19287	121819	10376	249982	127934	128057	-3.64	6883.8	-3.57	2.27822
34998	157996	14517	262143	147050	116830	22.75	11246.4	11.9	2.27934
61356	85974.5	46770	82698	83000.7	65297	-36.4	850.3	40.46	2.28046
50597.2	81048.6	40913	71841	81101.3	58053	28.21	1162.7	42.84	2.28271
65791.5	79461	54262	100050	80765	81185	21.84	705.1	14.28	2.28271
45190.5	85449.8	34659	48048	87673.3	35916	11.83	42.9	-14.28	2.28383
101687	109850	60666	194562	101039	126197	10.01	2161.5	9.52	2.28833
16878	70167.3	15764	14126.2	68764.4	13463	3.64	652.3	-11.9	2.28945
111480	117021	62433	153843	102938	97945	39.13	75.9	47.6	2.29058
9699.75	70420.2	9027	37929.1	110300	22536	3.64	961.4	-13.09	2.2917
107942	99875.1	70829	193064	95378.1	132658	35.49	1580.7	52.36	2.29395
77067.8	86599	58323	55107.8	91990.4	39260	4.55	166.1	-73.78	2.29507
84367.5	83037.1	66586	45001	76275.3	38665	0	48.4	1.19	2.29732
66044.2	91066	47529	142095	86254.7	107963	-5.46	1427.8	36.89	2.29956
11072.2	75531.5	9607	29859.5	78896.6	24803	13.65	558.8	4.76	2.30406
8388.75	64640.2	8505	4541.9	65361.9	4554	-14.56	33	30.94	2.30743
8086.5	66286	7995	3261.5	65067.2	3285	-9.1	41.8	29.75	2.30743
48723	93256.7	34240	257837	148763	113587	35.49	6528.5	-35.7	2.30967
7713.75	67756.1	7461	8477.7	68710.7	8086	15.47	115.5	-36.89	2.3108
93637.5	95215.3	64450	237008	107515	144469	-29.12	6285.4	30.94	2.31192
8282.25	72217.3	7516	17386.6	79282.5	14372	29.12	346.5	13.09	2.31417
255536	168555	99355	262143	68367.5	251286	-1.82	32551.2	-2.38	2.31529
145666	196788	48511	262143	68367.5	251286	40.95	42540.3	35.7	2.31641
262143	131979	130171	262143	68367.8	251285	55.51	109276	195.16	2.31754
11826.8	66025.9	11739	11452.1	66713.3	11250	22.75	290.4	2.38	2.31866
5783.25	67716.8	5597	4202	68384	4027	-5.46	-12.1	10.71	2.31866
262143	155914	110188	262143	68367.8	251285	44.59	71700.2	119	2.31978
13264.5	67029.2	12969	17219.4	67618.8	16689	-12.74	620.4	0	2.31978
10068	70081.4	9415	5801.4	72612.8	5236	22.75	-7.7	27.37	2.32203
33986.2	151251	14726	262143	117847	145780	-53.69	12631.3	-29.75	2.32203
13164	68091.2	12670	12192.4	68026.7	11746	-8.19	14.3	21.42	2.32203
87572.2	103203	55610	144669	128621	73713	45.5	3417.7	-5.95	2.3254
10463.2	68833.5	9962	16655.1	69973	15599	-11.83	480.7	-24.99	2.32652
89308.5	92828.4	63051	152676	85467.4	117071	-14.56	2812.7	0	2.32765
10579.5	66911.6	10362	3295.6	64568.1	3345	24.57	22	-30.94	2.32989
112908	93237.8	79362	130250	112100	76147	-5.46	1333.2	-8.33	2.32989
155715	106254	96043	121556	91357.3	87199	-22.75	37.4	30.94	2.33102
40773	77255.1	34588	67571.9	76589.3	57820	37.31	663.3	70.21	2.33214
59568	80865.2	48276	70966.5	77241.4	60212	-27.3	1944.8	4.76	2.33326
26719.5	72505.9	24151	58424.3	73048.2	52416	-45.5	145.2	-35.7	2.33663
5778.75	74447.8	5087	59995.1	80341.6	48939	-7.28	1614.8	-46.41	2.33776
17550.8	70569.1	16299	8015.7	69689.2	7538	20.02	8.8	-21.42	2.34
45533.2	73888.7	40386	43794.3	71672	40045	26.39	907.5	-36.89	2.34337
5384.25	64852.5	5441	2931.5	66065.6	2908	-1.82	-3.3	3.57	2.3445
12565.5	97489.4	8447	169127	118504	93532	-18.2	4650.8	-9.52	2.3445
78378.8	86318.3	59508	135928	87833.7	101421	9.1	1510.3	83.3	2.34562
97079.2	92098.8	69080	145910	107310	89109	-20.93	3064.6	-4.76	2.34787
63846.8	82145.8	50937	93241.5	83167.9	73474	20.93	1537.8	14.28	2.35011
71432.2	82239.2	56924	115944	78826.2	96396	20.93	17.6	24.99	2.35573
7121.25	82382.8	5665	11723.8	120202	6392	-2.73	402.6	-1.19	2.36584
19342.5	69627	18206	25298.9	70603.8	23483	-5.46	843.7	-7.14	2.37034
30376.5	68915.2	28887	34213.3	67299.1	33317	20.02	594	-13.09	2.37146
11821.5	111328	6959	211004	135012	102423	11.83	5965.3	-2.38	2.37146
262143	131434	130711	262143	68366.7	251289	1.82	153850	143.99	2.37258
84930.8	101510	54832	175771	142647	80754	-10.01	4622.2	-5.95	2.37258
74090.2	89452.6	54281	60555	88009.7	45092	-10.01	59.4	46.41	2.37371
262143	218745	78538	262143	68366.7	251289	36.4	53671.2	39.27	2.37595
109740	115017	62529	105064	131611	52317	14.56	1010.9	58.31	2.38269
23352	68190.4	22443	20608.5	66577.9	20286	-10.92	271.7	41.65	2.38269
51249.8	76149	44107	60172.2	88834.3	44391	-38.22	398.2	69.02	2.38382
16437.8	116436	9252	189177	172128	72027	-10.92	5336.1	3.57	2.38382
7372.5	67736.5	7133	4182.2	70404.5	3893	-3.64	62.7	32.13	2.38606
13042.5	107964	7917	139066	135687	67168	8.19	3339.6	13.09	2.38606
32692.5	74843.2	28627	37474.8	76710	32016	-0.91	848.1	63.07	2.38719
60294.8	89495.1	44153	122774	85744.1	93839	-4.55	2043.8	70.21	2.38719
9299.25	75584.2	8063	28463.6	133528	13970	35.49	573.1	-21.42	2.39168
32478.8	69117	30796	40664.8	68558.6	38872	-15.47	316.8	-5.95	2.39505
9338.25	94370.3	6485	145688	113616	84036	5.46	3657.5	4.76	2.39505
49488.8	89165.2	36374	46351.8	102560	29619	11.83	89.1	33.32	2.3973
19038	67602.6	18456	40849.6	67239	39815	-15.47	1041.7	28.56	2.39954
33809.2	78081.7	28377	85219.2	122126	45731	-7.28	2245.1	-3.57	2.40179
70230.8	78593	58563	42232.3	79553.2	34791	-37.31	129.8	13.09	2.40291
7174.5	66289	7093	5512.1	68663.9	5261	-35.49	234.3	-7.14	2.40628
35934	73556.1	32016	27359.2	77646.5	23092	19.11	1245.2	65.45	2.40628
52011	76540.8	44533	76008.9	75053.8	66370	-7.28	1158.3	14.28	2.40741
4937.25	63172.1	5122	4957.7	66538.6	4883	-1.82	31.9	70.21	2.40853
20252.2	68840.9	19280	31918.7	69521.2	30089	5.46	963.6	-5.95	2.42089
74000.2	90680.4	53481	119002	84941	91816	-25.48	2025.1	5.95	2.42313
23375.2	148629	10307	262143	134919	127334	14.56	9713	-26.18	2.42313
80533.5	94739.5	55709	262143	91223.3	188327	4.55	2964.5	79.73	2.42538
12789	82372.5	10175	91759.8	106459	56487	-40.04	2502.5	-1.19	2.4265
15035.2	71724.4	13738	7837.5	71299.1	7204	0.91	31.9	39.27	2.42875
7795.5	94678.6	5396	58169.1	125989	30258	-2.73	497.2	-14.28	2.431
6012.75	65381	6027	3528.8	65625.3	3524	59.15	20.9	27.37	2.431
67384.5	85903.2	51408	152776	81754.5	122468	-16.38	1050.5	88.06	2.43212
5781.75	64038	5917	5150.2	63420.4	5322	-14.56	46.2	34.51	2.43437
6504.75	63979.5	6663	12282.6	63010	12775	17.29	62.7	20.23	2.43661
14769.8	117072	8268	235265	170255	90560	-2.73	6549.4	38.08	2.43886
73667.2	85659.5	56361	97687.7	80233.4	79793	-12.74	2421.1	42.84	2.44111
7910.25	73056.1	7096	64634.9	77595	54590	-5.46	1959.1	-2.38	2.44335
86052.8	92668.9	60857	166541	96052.4	113630	-28.21	1897.5	129.71	2.4456
6992.25	78278.8	5854	107268	87777.1	80088	-2.73	2836.9	-28.56	2.44897
33579	74112.9	29693	58628.9	73146.3	52529	9.1	1448.7	26.18	2.4501
65768.2	165949	25973	262143	68367.5	251286	0	24325.4	40.46	2.45122
35465.2	75543.6	30767	47471.6	79387	39189	27.3	369.6	7.14	2.45122
30325.5	80254.1	24764	64476.5	82250.4	51374	-4.55	359.7	63.07	2.45122
57643.5	81404.2	46407	112449	77951.2	94539	23.66	1405.8	-34.51	2.45122
199473	146331	89336	262143	68367.8	251285	1.82	40766	119	2.45234
15576	138619	7364	236425	163191	94946	8.19	6557.1	27.37	2.45347
262143	188561	91110	262143	68368.1	251284	-22.75	104228	16.66	2.45347
74415.8	86011	56701	254126	91107.4	182800	-0.91	3810.4	38.08	2.45459
62014.5	78615.4	51697	88975.7	73121.1	79746	4.55	540.1	35.7	2.45684
48638.2	86269.1	36949	72625.3	80781.6	58919	21.84	1585.1	32.13	2.45684
18436.5	67451.3	17913	21182.7	67897.4	20446	-13.65	59.4	16.66	2.45796
44910.8	77979.8	37744	70056.8	76784.3	59794	48.23	1411.3	11.9	2.46133
105107	122463	56248	192449	97439.4	129438	-10.01	211.2	38.08	2.46133
10118.2	67976.4	9755	23791.9	68779.3	22670	12.74	16.5	9.52	2.46245
61353.8	100391	40052	47158.1	104651	29532	-37.31	45.1	-9.52	2.46695
58035.8	89454.6	42518	126259	92155.1	89789	-9.1	2187.9	23.8	2.47144
21150	110595	12533	240996	179507	87985	30.94	6172.1	16.66	2.47593
5625	71985.9	5121	47975.4	78999.9	39799	5.46	1455.3	-44.03	2.48043
97144.5	102365	62194	248528	131310	124039	-18.2	5095.2	65.45	2.48155
8011.5	64422.3	8150	2836.9	63237.8	2940	-19.11	-28.6	5.95	2.48155
59884.5	79470.9	49384	88807.4	74953.7	77649	34.58	1131.9	19.04	2.4838
52446	160036	21477	262143	89929.2	191037	0	13488.2	44.03	2.4838
10188	97131.3	6874	227120	107326	138685	29.12	5904.8	-17.85	2.4838
61333.5	81469.7	49338	57927.1	80664.4	47063	49.14	-6.6	-32.13	2.48492
13060.5	86958.5	9843	115491	98633.4	76737	29.12	3155.9	-8.33	2.48717
14068.5	72775.5	12669	15385.7	70605.5	14281	-8.19	738.1	5.95	2.49166
23970.8	134269	11700	262143	122152	140643	3.64	8434.8	8.33	2.49166
45722.2	80571.5	37190	116703	78289.7	97692	-30.03	3449.6	49.98	2.49278
262143	164073	104708	262143	68367	251288	24.57	25168	89.25	2.49278
262143	170372	100837	262143	68367.3	251287	-5.46	36686.1	29.75	2.49391
153487	140079	71809	262143	68367.3	251287	82.81	29364.5	-4.76	2.49391
77184.8	113358	44623	262143	72999	235343	0.91	13212.1	34.51	2.49503
131991	126988	68118	262143	68367.3	251287	-19.11	25048.1	59.5	2.49503
262143	131547	130598	262143	68367	251288	135.59	262143	428.4	2.49615
54459.8	77935.9	45795	87418.1	76151.5	75232	25.48	953.7	36.89	2.49615
262143	181375	94720	262143	68367	251288	10.01	120580	89.25	2.49728
262143	182702	94032	262143	68366.7	251289	117.39	203669	274.89	2.4984
7572	74802.3	6634	72824.4	85590.6	55761	-10.01	2031.7	2.38	2.49952
7282.5	64978.3	7345	18871.6	65106.8	18996	-23.66	-2.2	15.47	2.50626
44720.2	75635.1	38749	53070.6	74548	46655	7.28	1428.9	27.37	2.50739
19098.8	127395	9825	155587	161343	63198	-4.55	4787.2	-3.57	2.50851
66084.8	84880.3	51024	124180	89288.2	91146	-18.2	167.2	26.18	2.50851
22176	177755	8176	262143	159262	107871	-20.02	10453.3	-47.6	2.51413
50979	82703.2	40397	87585.3	78037.8	73554	32.76	317.9	29.75	2.51525
12966.8	69981.8	12143	7233.6	71480.9	6632	-10.01	19.8	-4.76	2.51637
11604.8	101675	7480	164166	136853	78616	-6.37	4631	-22.61	2.51862
70745.2	85510.2	54220	164896	82368.6	131198	13.65	1442.1	41.65	2.52199
20178	89073.5	14846	207221	116926	116146	-33.67	6601.1	-64.26	2.52649
64890.8	87550.6	48574	124885	90916.4	90022	5.46	884.4	119	2.53098
32331.8	81445.8	26016	26840	96419.8	18243	20.02	41.8	-4.76	2.5321
5804.25	64081.4	5936	10254.2	64124	10480	10.01	268.4	-1.19	2.5366
35090.2	92208.3	24940	45564.2	92972.6	32118	-2.73	85.8	23.8	2.53997
79377	97720.5	53234	183911	98358.9	122539	50.96	1193.5	151.13	2.53997
79918.5	90380.3	57950	137997	86876.8	104099	-5.46	249.7	35.7	2.54671
12822	114592	7333	148200	117788	82457	-37.31	3769.7	-10.71	2.5512
11716.5	65802.8	11669	5161.2	64735.8	5225	-10.92	55	30.94	2.55457
9765.75	64439	9932	5600.1	63949.8	5739	8.19	83.6	14.28	2.55569
14066.2	149021	6186	206426	165549	81718	-2.73	5729.9	27.37	2.55682
70723.5	90866.8	51008	117618	81713.3	94332	10.01	2483.8	41.65	2.55906
22005	89113.2	16183	262143	103940	165285	7.28	7608.7	26.18	2.56131
89011.5	91738.3	63588	60680.4	93621.3	42477	-27.3	30.8	9.52	2.56243
18798	76594.5	16084	33390.5	79340.1	27581	-17.29	-14.3	-27.37	2.56356
62307.8	80947.6	50445	130254	78190.3	109174	50.05	148.5	46.41	2.56356
13434	89499.9	9837	180107	99420.7	118723	17.29	5097.4	1.19	2.56917
28683.8	82055.9	22909	101433	76570.3	86816	28.21	-16.5	36.89	2.56917
71646.8	85614.5	54844	94026.9	81012.7	76064	-10.92	1289.2	88.06	2.5703
84097.5	91991.8	59912	174536	90737.6	126060	8.19	2710.4	104.72	2.5703
64231.5	94902.1	44356	96081.7	95949.9	65626	0	2085.6	72.59	2.57142
7890	65962.4	7839	4733.3	70117.9	4424	6.37	-13.2	-59.5	2.57367
11101.5	113768	6395	204207	139242	96113	29.12	5238.2	-26.18	2.57479
33273.8	71660.5	30430	46635.6	73129.7	41793	3.64	623.7	27.37	2.57816
6725.25	70711.7	6233	3242.8	69383	3063	37.31	2.2	2.38	2.58153
6046.5	68333.1	5799	4350.5	75567	3773	32.76	-11	-3.57	2.5849
5716.5	66050.2	5672	2618	67230.9	2552	20.93	7.7	24.99	2.58602
5010.75	63751.6	5151	4843.3	63330.1	5012	-15.47	-3.3	-10.71	2.58827
48450.8	80962.5	39219	66261.8	76484	56777	-15.47	1116.5	28.56	2.58827
8175.75	64045.7	8366	10454.4	65301.1	10492	-3.64	189.2	-21.42	2.59052
59745.8	79073.8	49517	104562	79201.9	86520	19.11	1994.3	40.46	2.59164
83449.5	93193.1	58684	73004.8	104025	45993	3.64	390.5	-5.95	2.59613
76431.8	83826.1	59755	77051.7	82633.7	61109	61.88	1378.3	83.3	2.59838
73615.5	86461.5	55799	154911	83605	121431	-4.55	1612.6	52.36	2.5995
11373	95081.1	7839	189036	141338	87653	19.11	5195.3	14.28	2.5995
38068.5	83939.8	29722	50575.8	79373	41759	-8.19	908.6	1.19	2.5995
8109	65657.5	8094	11053.9	65434.8	11071	-6.37	51.7	-30.94	2.60288
58224.8	87782.5	43469	79754.4	82122.8	63646	3.64	1266.1	0	2.60288
25818.8	104377	16211	57884.2	101946	37211	-27.3	1663.2	-17.85	2.604
6739.5	68371.5	6460	19043.2	69188.1	18038	9.1	495	5.95	2.60512
44850	72516	40533	70642	72866.8	63535	23.66	625.9	32.13	2.60962
61131.8	97667.7	41020	108959	119116	59948	-27.3	232.1	42.84	2.61299
61227	111411	36016	95301.8	111706	55912	47.32	1769.9	-34.51	2.61411
5327.25	65159.9	5358	4464.9	64381	4545	51.87	-33	-27.37	2.61523
9044.25	65328.3	9073	21758	64600.7	22073	13.65	371.8	-33.32	2.61973
7743	64733.4	7839	7846.3	64918	7921	4.55	28.6	4.76	2.61973
53023.5	77108	45066	107372	73488.4	95753	-6.37	1508.1	19.04	2.61973
64662	80618.1	52565	103320	81226	83362	17.29	1523.5	39.27	2.62197
9439.5	102575	6031	65261.9	108101	39565	0	1995.4	24.99	2.62197
85588.5	89384.2	62753	63796.7	90695.7	46099	20.02	1537.8	-10.71	2.62422
123778	114557	70811	262143	88284.9	194595	7.28	15941.2	27.37	2.62422
15526.5	67588.5	15055	4261.4	69230.3	4034	30.03	31.9	-35.7	2.62534
45565.5	79373.3	37622	62678	76694.2	53559	-36.4	925.1	63.07	2.62647
41230.5	86880.9	31101	57038.3	91328.2	40930	11.83	545.6	-5.95	2.62647
22267.5	70099.1	20818	31953.9	70920.2	29528	-9.1	196.9	17.85	2.63208
94050.8	87600	70362	157794	88976.3	116224	-7.28	2292.4	-39.27	2.63433
7815	66128.3	7745	11020.9	67514.1	10698	-18.2	28.6	16.66	2.63658
50790.8	86950.1	38282	48122.8	80893	38987	30.94	1057.1	-16.66	2.63658
5937.75	63782.4	6101	11268.4	64751.1	11405	-4.55	107.8	5.95	2.6377
12981.8	68799.3	12366	25005.2	68820	23812	0.91	29.7	29.75	2.63882
54151.5	100552	35294	107634	117428	60070	2.73	2687.3	19.04	2.63882
8100.75	65084.1	8157	5039.1	68175.6	4844	-9.1	4.4	-20.23	2.64219
9948.75	72784.2	8958	5028.1	73504.7	4483	-27.3	-11	13.09	2.64332
8357.25	75264.6	7277	12214.4	81640.3	9805	-5.46	-7.7	17.85	2.64669
51369.8	77911.8	43210	57721.4	76521.3	49435	-10.01	756.8	42.84	2.64781
34089	74722.6	29898	95228.1	95481.6	65362	-9.1	2005.3	14.28	2.64893
186309	141007	86591	262143	91121.7	188537	25.48	9403.9	-8.33	2.65006
39542.2	162330	15964	262143	94149.8	182473	13.65	16265.7	39.27	2.65118
129056	106758	79224	262143	100877	170304	66.43	5253.6	124.95	2.65567
6000.75	74524.4	5277	94609.9	88287.7	70229	-20.93	2466.2	-8.33	2.65792
5830.5	64962.2	5882	12549.9	63846.5	12882	-4.55	507.1	1.19	2.66017
120875	112305	70537	262143	82546.4	208123	56.42	3461.7	282.03	2.66017
56664	93906.5	39545	149694	91544	107165	23.66	2742.3	-39.27	2.66017
51786.8	81650.8	41566	82792.6	83362.5	65088	7.28	1464.1	54.74	2.66803
100995	100318	65978	126438	104225	79504	-20.93	2831.4	48.79	2.67028
48585	84243.5	37796	71523.1	84064.2	55759	23.66	1410.2	69.02	2.6714
114693	116315	64622	262143	73241.1	234565	0	11899.8	38.08	2.67365
11108.2	75832.3	9600	52178.5	92124.5	37119	20.93	1226.5	-3.57	2.67365
133102	131825	66171	262143	78080.1	220028	0	15865.3	-1.19	2.67477
50048.2	79973.7	41013	69746.6	76450.8	59789	8.19	1192.4	14.28	2.67589
75606.8	97200	50977	138400	103812	87371	-3.64	1032.9	59.5	2.67927
40080	91331.1	28760	68266	89384.7	50052	13.65	1016.4	-14.28	2.68039
59754	95786.5	40883	131429	114809	75023	14.56	2696.1	5.95	2.68264
79921.5	90246.7	58038	123800	87954.1	92245	-30.94	145.2	70.21	2.68264
5145.75	65469.2	5151	3047	68409.8	2919	-16.38	9.9	-29.75	2.68264
17472	67754.1	16900	36323.1	70112.8	33952	-16.38	590.7	55.93	2.68376
57417.8	85217.1	44157	118219	77747.5	99651	-17.29	2043.8	63.07	2.68376
5160	65714.3	5146	2264.9	64761.1	2292	23.66	-11	-11.9	2.68376
69145.5	85300.8	53124	107032	83476.7	84029	0.91	2383.7	-1.19	2.68488
43136.2	89351	31639	69105.3	86236.6	52517	9.1	1139.6	59.5	2.68938
16455	97196.5	11095	262143	93884.9	182988	-24.57	7931	14.28	2.68938
110744	106667	68041	100684	106512	61950	31.85	295.9	-40.46	2.6905
73020	95107.7	50316	143219	94108.4	99736	8.19	2376	2.38	2.69275
79970.2	88253.4	59385	115563	83390.4	90820	9.1	2755.5	52.36	2.69275
167307	178539	61413	262143	68367.3	251287	25.48	77457.6	82.11	2.69499
262143	132508	129651	262143	68367.3	251287	50.05	100894	185.64	2.69612
54591	133366	26826	262143	68367.3	251287	31.85	18676.9	47.6	2.69612
68568	80863.6	55571	76739.3	78937.5	63711	20.93	1794.1	-16.66	2.69836
41704.5	92825.2	29444	225174	195116	75632	-14.56	5266.8	54.74	2.69836
78235.5	104011	49295	179170	104767	112078	15.47	3478.2	47.6	2.69836
66123.8	96396.1	44955	197077	117110	110286	0.91	6732	1.19	2.70173
38960.2	74295.1	34367	41809.9	74764.8	36649	-5.46	319	-46.41	2.70286
262143	119279	144030	262143	68367.5	251286	101.01	262143	500.99	2.70286
262143	159199	107914	262143	68872.1	249445	197.47	57040.5	1297.1	2.7051
11578.5	67335.9	11269	5049	67916.9	4872	23.66	25.3	-1.19	2.70623
8889.75	66888.5	8710	7605.4	69671.2	7154	9.1	-8.8	-13.09	2.70623
108947	105488	67685	218475	135058	106014	-9.1	5907	-19.04	2.70735
82978.5	84342.7	64476	107196	82043.3	85628	7.28	3828	-16.66	2.70735
12452.2	64445.3	12663	7993.7	64755.9	8090	7.28	-7.7	9.52	2.71409
20175	74615.6	17720	30312.7	72998.2	27214	-31.85	425.7	-4.76	2.71634
14668.5	88690.4	10839	121829	103206	77362	18.2	3784	-7.14	2.71971
8262	63753.5	8493	1877.7	59620.6	2064	-19.11	8.8	30.94	2.72532
14566.5	81795.1	11671	11369.6	79310.1	9395	0	27.5	57.12	2.72532
9318.75	65661.1	9301	5640.8	63073.8	5861	-0.91	7.7	0	2.72645
80571	86436.2	61089	66606.1	80002.5	54562	-6.37	250.8	-9.52	2.73431
71241.8	89256.1	52309	221706	91059.5	159563	4.55	2424.4	29.75	2.73768
67661.2	90079.4	49226	123822	86827.9	93458	-17.29	1261.7	59.5	2.7388
9911.25	65670.2	9891	21584.2	66513.5	21267	18.2	25.3	20.23	2.74442
13993.5	107563	8526	154362	131916	76687	-9.1	4371.4	27.37	2.74554
11229.8	83640.5	8799	69444.1	92661.9	49115	-10.01	1689.6	-10.71	2.75453
9832.5	67815.5	9502	14793.9	65999.5	14690	4.55	553.3	-34.51	2.75903
11490	108565	6936	222980	145211	100634	-21.84	5881.7	23.8	2.75903
16539.8	76157.5	14233	44415.8	82310.7	35364	-9.1	1336.5	30.94	2.76352
61261.5	83098.8	48314	100857	77148.2	85676	4.55	1306.8	51.17	2.777
49806	80824.2	40385	58457.3	79064.2	48455	6.37	1824.9	41.65	2.78374
5151	64806.3	5209	14922.6	66483.2	14710	27.3	826.1	11.9	2.78711
62939.2	91404	45127	205494	128627	104700	0.91	5205.2	30.94	2.78936
19307.2	65902.1	19200	5957.6	64641.9	6040	0.91	-3.3	1.19	2.79048
29326.5	78070.6	24618	56386	81392.8	45401	7.28	601.7	-24.99	2.7916
71827.5	98648	47718	139798	93887.2	97583	-15.47	1947	64.26	2.7916
64725	83870.2	50576	128746	79984	105490	-16.38	2418.9	98.77	2.79497
27966	119884	15288	262143	93088.2	184554	-16.38	10228.9	-9.52	2.79834
31562.2	79476.8	26026	69657.5	79297.4	57569	29.12	312.4	92.82	2.80396
5954.25	66646.9	5855	2938.1	67538.2	2851	17.29	3.3	-28.56	2.80733
65586	89461	48046	50045.6	92733.2	35368	-15.47	50.6	28.56	2.81182
67677	82291.8	53897	134649	79558.1	110917	26.39	2126.3	28.56	2.81295
7239.75	81888.9	5794	98230	102622	62731	13.65	2714.8	-10.71	2.82081
5109	63703.1	5256	7234.7	65714.9	7215	5.46	-2.2	15.47	2.82081
89676	109986	53434	177090	124216	93432	29.12	1610.4	-40.46	2.82193
31635	70274.3	29502	29145.6	70631.4	27043	6.37	649	-23.8	2.82306
33467.2	140228	15641	262143	78055.3	220098	19.11	17987.2	41.65	2.82418
61256.2	91431.7	43907	112496	87916.9	83858	0.91	1347.5	63.07	2.8253
5865.75	62557.8	6145	6976.2	63578.4	7191	1.82	84.7	7.14	2.83092
72476.2	86289.5	55045	151206	92791.9	106792	1.82	1795.2	77.35	2.83205
98220	92776.8	69381	127406	91076.4	91678	-9.1	212.3	35.7	2.83317
83257.5	91420.9	59684	145454	83461.6	114214	4.55	1893.1	51.17	2.83542
14227.5	75867.7	12290	23249.6	75967.8	20057	-10.01	147.4	-7.14	2.83766
18903.8	76403.1	16215	34015.3	73693.4	30250	23.66	850.3	16.66	2.83879
101204	98475.5	67352	262143	98282.6	174800	-13.65	7573.5	55.93	2.84103
53679	80447.9	43729	75355.5	80256.4	61534	-20.93	869	84.49	2.84216
108550	104322	68192	262143	118252	145281	5.46	9004.6	29.75	2.84328
28836	80208.7	23561	14876.4	83499.5	11676	-2.73	41.8	11.9	2.84553
262143	162480	105735	262143	68368.9	251281	-20.93	50767.2	74.97	2.84553
57292.5	205389	18281	262143	90440.5	189957	-1.82	17349.2	-10.71	2.8489
131827	153567	56258	262143	101492	169273	-16.38	13641.1	-2.38	2.85002
43090.5	81509.5	34646	78191.3	79538.5	64426	-9.1	984.5	-24.99	2.85114
6361.5	65572.1	6358	8173	67137.8	7978	18.2	309.1	-1.19	2.85451
19883.2	68985.6	18889	13256.1	70441.2	12333	11.83	-13.2	1.19	2.85676
11707.5	66069.3	11613	5588	65337.2	5605	-7.28	8.8	39.27	2.86462
10875	83464.6	8539	9710.8	94689.3	6721	16.38	41.8	-34.51	2.86687
39381.8	70976.6	36363	62640.6	75141.7	54633	-42.77	2116.4	23.8	2.86687
51360	76037	44267	64689.9	74187.5	57146	6.37	-4.4	-9.52	2.87361
143102	128809	72808	262143	109738	156553	34.58	10828.4	39.27	2.87698
69432.8	85228.4	53390	136085	82264.8	108412	50.05	2230.8	49.98	2.87698
81342.8	87239.9	61106	156763	90855.2	113077	-19.11	2999.7	90.44	2.87923
63696.8	84889.3	49175	85060.8	82837.4	67295	44.59	1382.7	-8.33	2.88035
96970.5	122340	51946	262143	68367.5	251286	32.76	22874.5	-20.23	2.88147
135055	125861	70323	262143	96876.6	177337	19.11	18631.8	32.13	2.88372
8068.5	92996.4	5686	117278	100617	76388	-18.2	3259.3	-7.14	2.88372
96140.2	107335	58701	262143	139205	123414	-28.21	8299.5	-1.19	2.88372
35220.8	80800.5	28567	58294.5	78349.3	48761	9.1	113.3	113.05	2.88709
16779	117885	9328	237439	113096	137590	5.46	6455.9	10.71	2.88934
125132	125376	65408	262143	68366.7	251289	-6.37	21683.2	-19.04	2.89046
7107	67161.4	6935	7571.3	69126.9	7178	-10.01	-15.4	-13.09	2.89046
53213.2	84669.9	41188	64907.7	81328.2	52304	4.55	1376.1	39.27	2.89046
22761	72548.3	20561	14806	74377.3	13046	10.01	173.8	40.46	2.89046
160695	128584	81902	262143	68366.4	251290	5.46	21705.2	61.88	2.89046
74253	89789.7	54196	59111.8	80032	48405	-24.57	898.7	13.09	2.89158
44435.2	78326.7	37179	106577	76533.7	91262	10.92	457.6	14.28	2.89271
262143	158392	108464	262143	68366.2	251291	-2.73	41021.2	91.63	2.89271
101024	102058	64872	262143	116985	146855	6.37	10371.9	-34.51	2.89271
262143	128840	133342	262143	68366.2	251291	49.14	208985	272.51	2.89495
86291.2	92285.8	61279	110663	84314.9	86016	8.19	3050.3	35.7	2.89495
6873	63890.6	7050	9243.3	64512.1	9390	6.37	48.4	-16.66	2.89495
29459.2	86174	22404	73967.3	81948.9	59153	-6.37	484	15.47	2.89495
262143	128837	133345	262143	68366.4	251290	192.01	139953	69.02	2.8972
34117.5	90034.8	24834	32040.8	94242.9	22281	2.73	152.9	5.95	2.8972
45328.5	85651.4	34683	44650.1	91489.2	31984	-27.3	319	-23.8	2.89832
39662.2	81388.5	31937	56104.4	80356.2	45757	3.64	1504.8	1.19	2.90282
64653.8	76824	55154	64787.8	75992.6	55873	38.22	1148.4	45.22	2.90731
16446.8	65799.1	16381	16778.3	66702	16485	3.64	262.9	19.04	2.90731
65429.2	99410.5	43134	95451.4	93770.2	66711	-43.68	2904	67.83	2.90731
79923	93447.6	56051	97345.6	86452	73794	7.28	166.1	-4.76	2.90956
64054.5	77253.5	54339	134673	73597.9	119921	13.65	933.9	-15.47	2.91068
21230.2	67081.9	20741	12751.2	68150.6	12262	0	4.4	17.85	2.9163
96342	122322	51617	166511	113748	95936	21.84	3122.9	30.94	2.91742
8451.75	67837.6	8165	14059.1	73113.6	12602	7.28	184.8	8.33	2.91855
56355.8	75145.6	49149	69330.8	71794.6	63287	3.64	1334.3	33.32	2.92641
47085.8	77977.7	39573	58960	75606.1	51107	33.67	1020.8	-26.18	2.92866
44376.8	77448.7	37551	57085.6	74875.7	49965	-1.82	1570.8	35.7	2.9309
70820.2	83375.7	55667	113673	81165.2	91784	43.68	1207.8	142.8	2.9354
52215.8	79811.8	42876	91337.4	79073.8	75700	2.73	800.8	96.39	2.9354
9737.25	79430	8034	95700	87336.3	71812	-11.83	2722.5	-9.52	2.94551
22320	76404.5	19145	24037.2	77608.7	20298	16.38	355.3	2.38	2.94775
36231	80721.9	29415	64627.2	77451	54685	14.56	1213.3	-20.23	2.94888
6134.25	68114.9	5902	4380.2	69038.2	4158	4.55	18.7	0	2.95112
57143.2	78122.1	47937	91450.7	83485.1	71789	15.47	69.3	1.19	2.95562
16222.5	107672	9874	200365	199422	65846	23.66	5385.6	-38.08	2.95899
40990.5	76362.4	35179	64693.2	78345.3	54116	1.82	1315.6	-10.71	2.95899
21441.8	70784.1	19852	37706.9	74454.9	33190	22.75	50.6	63.07	2.96236
114205	102389	73099	171790	105739	106474	8.19	3075.6	1.19	2.9646
13947.8	80920.7	11296	49753	82933.5	39316	-13.65	102.3	33.32	2.96685
11207.2	101602	7229	95221.5	101883	61251	18.2	2464	-23.8	2.96797
67667.2	89108.1	49767	133432	88107.8	99249	-30.94	-11	1.19	2.97359
26255.2	124614	13808	262143	106763	160915	13.65	11081.4	-24.99	2.97359
237179	180117	86298	262143	68367	251288	7.28	40779.2	-14.28	2.97471
12114	84927.6	9348	56403.6	75332	49069	-1.82	1621.4	3.57	2.97584
4943.25	64138	5051	2104.3	60913.2	2264	-7.28	13.2	1.19	2.97584
116357	127968	59590	247031	115044	140724	8.19	2678.5	46.41	2.97808
31047.8	72763	27964	50961.9	71294	46846	-9.1	608.3	1.19	2.97808
60402	94610.6	41840	81237.2	86954.5	61227	19.11	214.5	8.33	2.98033
80443.5	85361.8	61760	133728	80738.5	108548	33.67	2048.2	109.48	2.98932
50784.8	82044.8	40566	82181	78376.7	68717	18.2	1262.8	42.84	2.99044
94724.2	99801.4	62202	60407.6	108057	36637	-15.47	138.6	5.95	2.99269
6968.25	65397.6	6983	10701.9	65073.3	10778	-30.03	35.2	-10.71	2.99381
18492	65159	18599	17772.7	65557	17767	-19.11	-2.2	26.18	2.99606
6662.25	81337	5368	6959.7	77019.7	5922	-3.64	-6.6	24.99	2.99718
51250.5	81375	41275	71915.8	88949.4	52986	-13.65	1906.3	38.08	2.99718
10010.2	105387	6225	119292	103811	75309	-16.38	3859.9	8.33	2.99831
63807	78037.8	53585	28854.1	75995	24883	35.49	27.5	55.93	2.99943
27893.2	75053.9	24356	55646.8	74870.5	48709	16.38	180.4	114.24	3.00055
55993.5	79704.4	46040	87088.1	81437.8	70083	-31.85	96.8	14.28	3.00392
262143	194322	88409	262143	68367.5	251286	24.57	81999.5	107.1	3.00392
51116.2	82456.4	40627	66484	78242.6	55687	-26.39	833.8	38.08	3.00617
202244	164755	80448	262143	75399.6	227850	38.22	20919.8	61.88	3.00729
5228.25	66557.6	5148	3889.6	68634.6	3714	33.67	-36.3	30.94	3.00729
138314	146579	61841	262143	68368.1	251284	27.3	25457.3	40.46	3.00842
262143	131778	130369	262143	68368.1	251284	37.31	262143	364.14	3.00842
139754	110222	83095	248519	120257	135434	18.2	4392.3	-38.08	3.00954
62102.2	83867.7	48528	94540.6	83044.9	74608	-5.46	236.5	21.42	3.01179
68802.8	106817	42213	150125	133024	73961	34.58	3679.5	10.71	3.01179
21295.5	77594.9	17986	38833.3	75660.1	33637	3.64	103.4	53.55	3.01403
18145.5	65078.7	18273	14484.8	67172.1	14132	-13.65	28.6	9.52	3.01403
26469	70546.7	24589	48510	70108.8	45346	-57.33	104.5	-8.33	3.0174
13860	66774.2	13603	9097	67342.3	8853	15.47	71.5	34.51	3.02077
92240.2	95545.3	63269	80289	93865.5	56057	21.84	203.5	-51.17	3.02527
9345.75	64438	9505	12062.6	65150.4	12134	-36.4	75.9	-3.57	3.02751
43268.2	84118.3	33710	66477.4	87834.2	49601	6.37	668.8	17.85	3.02976
110988	116759	62297	262143	160718	106894	31.85	8790.1	-23.8	3.03313
9582.75	65005.2	9661	16573.7	65377	16614	8.19	161.7	9.52	3.03538
8335.5	65816.3	8300	11023.1	65973.5	10950	-5.46	287.1	33.32	3.04099
14361.8	66804.7	14089	17160	67024.1	16779	-9.1	18.7	58.31	3.04773
24479.2	147033	10911	262143	113449	151432	13.65	12136.3	13.09	3.04773
86496	98538.1	57527	262143	106771	160904	-1.82	2399.1	221.34	3.0511
5385.75	65508.6	5388	21655.7	71776.1	19773	4.55	554.4	3.57	3.05335
47557.5	78516.9	39695	41701	74409.6	36728	20.02	-2.2	-5.95	3.05447
66852	78078.4	56113	102828	75610.5	89127	24.57	2517.9	22.61	3.05447
8633.25	78136.8	7241	113307	93484.5	79432	-1.82	3366	16.66	3.05672
5373	67327.9	5230	4555.1	70059.4	4261	-13.65	-13.2	7.14	3.05784
12546.8	76919	10690	11532.4	71530.1	10566	10.01	139.7	74.97	3.05897
8465.25	63899.9	8682	7455.8	64692.6	7553	14.56	74.8	-24.99	3.05897
6912	64860.4	6984	5784.9	64607.9	5868	-27.3	26.4	29.75	3.05897
6941.25	78458.4	5798	107332	91197.3	77131	35.49	3070.1	9.52	3.05897
20376	83496.6	15993	18033.4	95912.8	12322	-33.67	53.9	-3.57	3.06121
16674	89547.4	12203	108148	98606.8	71877	0.91	4315.3	-3.57	3.06234
12552.8	69722.6	11799	16771.7	71419.8	15390	-14.56	680.9	-36.89	3.06458
194950	139998	91260	262143	68367.8	251285	8.19	21167.3	-91.63	3.06458
90276.8	92972.2	63636	83282.1	94733.5	57614	58.24	1032.9	-17.85	3.06796
8241	64549.1	8367	5747.5	63917.9	5893	51.87	239.8	0	3.07694
15156	66394.6	14960	9329.1	65897	9278	2.73	150.7	-27.37	3.08144
96528.8	96484.6	65566	171186	86154.5	130218	28.21	3191.1	29.75	3.09379
5793	65728.9	5776	6710	65958.7	6667	-26.39	170.5	-3.57	3.09829
48224.2	79776.5	39616	84100.5	78869.1	69883	16.38	67.1	61.88	3.10053
103028	112065	60251	262143	173486	99027	-6.37	8288.5	15.47	3.10278
68061.8	84866.4	52559	96914.4	81147.1	78270	-9.1	2208.8	48.79	3.10278
52572.8	115254	29894	262143	118521	144951	16.38	13343	-22.61	3.11064
40563.8	74909.4	35488	37735.5	71264.9	34702	5.46	1301.3	13.09	3.11289
9345.75	64792.5	9453	6958.6	63032.3	7235	-7.28	-22	-2.38	3.11514
36534	69857.4	34274	18456.9	70121.2	17250	8.19	34.1	-61.88	3.11626
76507.5	85636.1	58550	150144	81643.8	120522	0.91	2585	-1.19	3.11626
84962.2	96885.1	57471	141555	91857.1	100993	49.14	2699.4	51.17	3.11851
7777.5	76832.4	6634	25116.3	78791	20891	-18.2	61.6	-28.56	3.11851
5512.5	68022.4	5311	4369.2	73685	3886	22.75	26.4	-55.93	3.11851
5323.5	66327.2	5260	14083.3	68565.7	13461	4.55	19.8	-20.23	3.11851
29191.5	119891	15957	262143	85507.8	200915	21.84	12684.1	23.8	3.11851
6130.5	76135.8	5277	89621.4	96058.9	61144	-12.74	2226.4	29.75	3.12188
106678	119472	58518	262143	83639.1	205404	42.77	17350.3	28.56	3.12188
200960	140577	93686	262143	68367.8	251285	-53.69	21274	13.09	3.12525
213129	189528	73697	262143	68367.8	251285	-21.84	31373.1	73.78	3.12637
262143	262143	63666	262143	68367.8	251285	28.21	179181	186.83	3.12637
21660.8	82643	17177	22546.7	94428.7	15648	33.67	672.1	27.37	3.12862
12727.5	152182	5481	143427	181519	51783	11.83	3685	35.7	3.13311
68182.5	84899.1	52632	122078	76912.4	104021	-26.39	1658.8	38.08	3.1376
12812.2	116507	7207	243562	147254	108398	6.37	6309.6	8.33	3.13873
8574.75	70971.8	7918	5716.7	72103.5	5196	20.93	-5.5	-19.04	3.13873
6324.75	66843.9	6201	20280.7	65538.3	20280	27.3	72.6	46.41	3.13985
72981.8	79293.9	60319	102082	79802.2	83833	29.12	827.2	1.19	3.1421
73093.5	86593.3	55319	120134	80687.1	97576	-10.01	1516.9	-1.19	3.14322
8730.75	66216.7	8641	8831.9	66415.1	8715	20.93	410.3	-16.66	3.14435
63714	85428.2	48878	42440.2	79624.4	34931	11.83	272.8	-55.93	3.14772
24185.2	74388.9	21307	52284.1	77157.6	44409	-1.82	225.5	34.51	3.14884
34891.5	72428.8	31571	32245.4	72794.8	29030	0.91	93.5	-20.23	3.14996
53990.2	87122.5	40613	119008	80432.5	96967	-11.83	2359.5	-3.57	3.15558
62217	84386.1	48319	136614	82106.8	109043	-2.73	2422.2	74.97	3.15558
17070	67977.1	16457	16854.2	65994.9	16737	-10.01	321.2	40.46	3.15558
12605.2	104742	7887	239844	147281	106724	-12.74	6416.3	23.8	3.15783
40453.5	128897	20568	262143	120674	142366	-4.55	8784.6	55.93	3.1612
42308.2	102621	27019	98407.1	99950.5	64524	20.93	975.7	5.95	3.1612
8673.75	97536.5	5828	160291	145773	72063	-9.1	3910.5	16.66	3.16457
7775.25	65161	7820	11668.8	65641.8	11650	8.19	23.1	-14.28	3.16794
73921.5	78090.8	62037	102662	76576.9	87860	0.91	1959.1	49.98	3.17243
174946	143928	79660	262143	68367.5	251286	44.59	21716.2	41.65	3.1758
5534.25	67894.5	5342	45562	73366.7	40699	-33.67	939.4	-13.09	3.17692
97592.2	90763.1	70467	228060	104100	143574	2.73	3956.7	114.24	3.18029
12708.8	99460.3	8374	212057	117775	117999	-15.47	5881.7	1.19	3.18703
7747.5	64003.6	7933	7531.7	62934.8	7843	34.58	14.3	-30.94	3.18816
5760.75	67768.2	5571	38463.7	70253.3	35881	2.73	1164.9	16.66	3.18816
13249.5	126008	6891	189774	175570	70838	-12.74	4937.9	23.8	3.18928
6388.5	64550.8	6486	8437	64594.3	8560	7.28	313.5	22.61	3.19153
10533.8	67264.9	10263	11216.7	65863.1	11161	-1.82	259.6	-4.76	3.19153
64221.8	94165.8	44696	101390	86784.1	76566	-24.57	1620.3	14.28	3.19377
38272.5	78189.1	32079	72482.3	84899.3	55951	-2.73	915.2	55.93	3.19602
23284.5	110690	13786	187263	200318	61265	1.82	5090.8	79.73	3.19602
9578.25	77143.9	8137	79114.2	117503	44125	-27.3	1945.9	16.66	3.19827
7926.75	66117.8	7857	10381.8	67059.1	10146	18.2	5.5	9.52	3.19939
6686.25	77542	5651	49392.2	84059.6	38508	-16.38	1522.4	7.14	3.19939
61503	84988.4	47426	74149.9	82951.9	58582	-27.3	1788.6	-1.19	3.20051
11718	69315.9	11079	36699.3	70341.8	34192	10.01	1226.5	-9.52	3.20164
57504	80053.1	47076	159976	112249	93401	-1.82	3656.4	49.98	3.20613
52857.8	89599.2	38662	80480.4	86404.1	61043	-3.64	1167.1	16.66	3.2095
5803.5	65383.9	5817	12065.9	65863	12006	31.85	437.8	40.46	3.21399
13113.8	65004.4	13221	11093.5	64918.6	11199	-16.38	321.2	19.04	3.21512
7785	99512	5127	131578	110167	78273	-6.37	3345.1	55.93	3.21736
11841	71528.4	10849	14428.7	66671.3	14183	-2.73	352	46.41	3.21849
65003.2	84947.9	50149	41649.3	84552.6	32282	3.64	31.9	71.4	3.22186
95720.2	97780.7	64155	74213.7	95480.3	50939	21.84	30.8	23.8	3.22186
58122.8	84213.2	45232	70139.3	79715.8	57663	20.93	491.7	54.74	3.22523
40296.8	75151.2	35141	64029.9	77070.6	54447	31.85	1026.3	52.36	3.22523
47718.8	74291.4	42095	55092.4	74370.4	48548	11.83	766.7	67.83	3.22748
25029	117770	13928	97772.4	145810	43945	-30.03	4083.2	36.89	3.23759
192161	140852	89409	262143	82768.3	207565	-7.28	15951.1	-4.76	3.23983
10161.8	64978.1	10249	8791.2	66093.8	8717	0	339.9	-4.76	3.24433
18325.5	115936	10359	257877	127175	132890	10.01	7250.1	29.75	3.24433
47319	76498.5	40538	74719.7	73873.2	66287	14.56	784.3	63.07	3.24657
22875	141937	10562	262143	128516	133678	-6.37	10062.8	8.33	3.24657
262143	168228	102122	262143	68368.1	251284	30.03	27915.8	160.65	3.24882
51015	80643.5	41458	86112.4	77415.9	72898	18.2	1278.2	26.18	3.24882
262143	215754	79627	262143	68367.8	251285	38.22	67412.4	116.62	3.24994
10708.5	70539	9949	26994	72679	24341	53.69	636.9	11.9	3.25107
56643.8	179768	20650	262143	79278.8	216701	-44.59	24910.6	59.5	3.25107
17162.2	109220	10298	172323	122576	92133	-17.29	4703.6	13.09	3.25444
7783.5	79553.9	6412	97220.2	94561	67379	8.19	2667.5	4.76	3.25444
38581.5	81217.9	31132	74192.8	79853.8	60890	24.57	1118.7	58.31	3.25781
10238.2	64380.5	10422	9288.4	65391	9309	24.57	51.7	-30.94	3.26005
37038.8	80241	30251	56367.3	72027.8	51287	5.46	100.1	-14.28	3.26342
134642	105996	83247	262143	80255.5	214064	-13.65	4189.9	208.25	3.26679
17751.8	122823	9472	251528	134010	123007	24.57	6889.3	0	3.26679
5220	65826	5197	4167.9	66330.1	4118	-14.56	12.1	17.85	3.26792
83952	86936.7	63286	127657	85133.4	98271	1.82	1980	9.52	3.26904
110920	114777	63334	250031	149154	109860	18.2	5228.3	-21.42	3.27016
6124.5	71725.4	5596	80107.5	79923.4	65687	0	2008.6	8.33	3.27129
87503.2	101985	56230	157218	96431.4	106847	-17.29	4416.5	21.42	3.27129
69753.8	93848.9	48710	152414	94688.5	105489	24.57	2084.5	76.16	3.27241
6510.75	64183	6648	8932	63399.5	9233	-9.1	138.6	-1.19	3.27241
43677	109407	26163	152078	136936	72783	-6.37	4094.2	15.47	3.27353
62949.8	105277	39187	142526	101937	91631	8.19	2644.4	35.7	3.27466
60963.8	89432.8	44674	104282	81824.6	83523	5.46	1373.9	5.95	3.2769
10895.2	72593.6	9836	16596.8	79859.6	13620	-13.65	458.7	1.19	3.28027
49122.8	74543.5	43187	52903.4	75994.1	45623	0	1150.6	69.02	3.2814
6192	64157.9	6325	8396.3	64433.2	8540	22.75	61.6	-8.33	3.28252
201736	177625	74432	262143	126089	136251	13.65	13696.1	38.08	3.28364
83584.5	88785.4	61697	132236	84828.5	102162	-8.19	999.9	64.26	3.28477
72505.5	90174	52695	205377	85142.4	158083	-16.38	3276.9	108.29	3.28701
32832	78836.3	27293	49066.6	76301	42144	-34.58	260.7	23.8	3.28701
20794.5	74837.4	18210	39155.6	76611.5	33495	0	262.9	-14.28	3.28926
31060.5	78415.2	25959	55622.6	80500	45283	38.22	1580.7	38.08	3.28926
11736	106764	7204	179523	140034	84017	-13.65	5314.1	34.51	3.29151
90408.8	88112.4	67244	60787.1	85692.2	46489	-40.95	114.4	-41.65	3.29263
94089	96661.3	63792	188924	98090	126224	-26.39	3758.7	17.85	3.29376
37324.5	96057.3	25465	257315	134644	125244	0.91	6421.8	-23.8	3.29488
65927.2	85061.4	50794	99031.9	80143.2	80982	-30.94	1710.5	27.37	3.29825
16355.2	112792	9503	234712	127024	121096	-12.74	6287.6	0	3.29825
35046	80648	28479	56543.3	75006.5	49404	-44.59	656.7	27.37	3.30049
87066.8	169994	33566	262143	68367	251288	-33.67	22188.1	14.28	3.30049
54705.8	78584.8	45622	54084.8	76855.6	46119	25.48	27.5	3.57	3.30162
62515.5	114968	35636	84261.1	122602	45041	-9.1	534.6	21.42	3.30162
51650.2	130030	26032	262143	85138.3	201787	-12.74	15415.4	-2.38	3.30274
50638.5	84420.3	39311	58577.2	91112.1	42134	13.65	1083.5	27.37	3.30274
40707	87425	30515	66893.2	87094.7	50335	8.19	292.6	70.21	3.30499
88615.5	94440.2	61494	205586	96091.4	140213	0	1916.2	71.4	3.30499
120666	167099	47325	262143	68367	251288	-54.6	27836.6	55.93	3.30836
13604.2	101303	8801	151478	115152	86210	-23.66	4130.5	-42.84	3.30836
5907.75	64560.7	5997	6550.5	65701.5	6534	-5.46	-5.5	-17.85	3.31285
42034.5	72317	38093	28450.4	72941.3	25562	-19.11	-2.2	-3.57	3.31285
68016.8	95927.2	46468	117014	94793.5	80898	0.91	1229.8	119	3.31622
5964	63970	6110	3487	61696.6	3704	-6.37	77	-24.99	3.31847
66735.8	84800.7	51575	70213	82579.2	55722	-23.66	209	48.79	3.32072
89898.8	105106	56054	262143	126341	135980	-16.38	9201.5	-38.08	3.32072
80863.5	93552.5	56647	117179	102781	74716	-10.01	23.1	64.26	3.32072
17509.5	114021	10064	262143	145285	118249	-6.37	8076.2	9.52	3.32409
108798	102798	69361	206426	101400	133415	-13.65	2856.7	113.05	3.32409
8628	66876.9	8455	7619.7	65818.5	7587	11.83	36.3	-8.33	3.32521
262143	135177	127091	262143	68366.4	251290	36.4	214727	236.81	3.32858
13446.8	98145.3	8979	148965	107091	91162	3.64	3965.5	1.19	3.32858
12379.5	65254	12433	12878.8	65271.4	12931	-24.57	37.4	-3.57	3.33083
14219.2	67960.4	13712	47155.9	80970.7	38167	-1.82	1058.2	13.09	3.33307
74709	88841.2	55111	143562	126611	74310	-13.65	2618	-20.23	3.33307
4960.5	63222.7	5142	9610.7	63794.9	9873	-19.11	181.5	36.89	3.33532
18936.8	70305.9	17652	16525.3	68255	15867	19.11	826.1	30.94	3.34094
5136.75	65278.7	5157	3606.9	66812.3	3538	-7.28	146.3	35.7	3.34094
10316.2	67649.2	9994	4576	65194.1	4600	-18.2	71.5	-11.9	3.34318
6392.25	68440.2	6121	2134	69131.9	2023	0.91	22	-7.14	3.34655
39796.5	91480.3	28510	40059.8	86557	30331	51.87	61.6	33.32	3.34655
57415.5	82138.9	45810	107875	80599.3	87714	30.03	856.9	67.83	3.3488
14755.5	99929.4	9677	144518	166833	56770	26.39	3681.7	40.46	3.34992
61076.2	91287.7	43847	164535	84726.3	127268	7.28	1158.3	130.9	3.34992
9134.25	86207.1	6944	132257	108988	79528	-7.28	3720.2	-7.14	3.34992
58633.5	86987.9	44174	106109	89419.6	77768	-16.38	1783.1	45.22	3.35105
9244.5	101652	5960	136929	117518	76361	10.01	3985.3	19.04	3.35779
7353	70317.6	6853	3846.7	71355	3533	-4.55	15.4	-46.41	3.35779
41268.8	75401.9	35869	49222.8	75801.1	42557	0.91	1003.2	41.65	3.35891
42369	78444.4	35397	57153.8	73218.4	51157	20.02	1624.7	61.88	3.35891
7564.5	66374	7469	3117.4	64145	3185	-2.73	67.1	-8.33	3.3634
262143	115187	149147	262143	68366.2	251291	50.96	89476.2	134.47	3.3634
201236	166867	79034	262143	71200.7	241287	53.69	16374.6	8.33	3.36453
169749	245383	45336	262143	68366.4	251290	30.94	57506.9	85.68	3.36565
64381.5	99016.9	42612	105436	94857	72845	8.19	1554.3	-48.79	3.36677
42453.8	140051	19866	262143	94438.6	181915	-20.02	11658.9	7.14	3.3679
44264.2	90537.2	32041	98220.1	85766.6	75052	-8.19	1094.5	32.13	3.37014
7062	65928.1	7020	6326.1	69996.2	5923	1.82	84.7	19.04	3.37239
8930.25	90610.4	6459	95746.2	95328.7	65823	30.03	2454.1	-3.57	3.37239
35307	87870	26333	67049.4	93126	47185	18.2	1373.9	49.98	3.37689
6382.5	67925.2	6158	3290.1	67911.8	3175	-10.92	-19.8	-34.51	3.37801
86721.8	118552	47940	123876	107475	75537	55.51	2445.3	8.33	3.387
30335.2	88397.1	22490	19042.1	80783.5	15448	-7.28	35.2	32.13	3.38924
7142.25	81206.5	5764	43301.5	98830.1	28714	1.82	1478.4	-8.33	3.39037
19754.2	70153.6	18454	45279.3	100166	29625	-0.91	896.5	17.85	3.39037
44597.2	80827.6	36160	131834	84167.4	102651	-19.11	-29.7	-34.51	3.39149
108798	103665	68781	180558	118159	100145	17.29	2077.9	33.32	3.39374
15271.5	66131.4	15134	19270.9	66445.9	19007	59.15	46.2	-1.19	3.39823
65403.8	88690	48329	76464.3	84851.6	59058	-6.37	233.2	72.59	3.39935
6398.25	63716.1	6581	3987.5	71497.9	3655	11.83	-26.4	0	3.4016
143192	134972	69527	262143	129306	132862	-30.94	14424.3	79.73	3.40272
5442	65608.3	5436	3058	68096.9	2943	-20.02	-29.7	11.9	3.40272
39474.8	72711.9	35579	47963.3	77061.1	40790	-11.83	114.4	1.19	3.40609
71900.2	82614	57037	62998.1	85715.2	48167	18.2	959.2	19.04	3.40946
9586.5	84409.6	7443	95264.4	90997.5	68609	7.28	2777.5	-20.23	3.41059
79614	113339	46035	128316	156528	53724	7.28	2563	-27.37	3.41171
86019.8	101199	55706	143720	89964.8	104695	31.85	3656.4	57.12	3.41171
65856.8	99442.1	43402	51587.8	131571	25696	22.75	431.2	-45.22	3.41171
26988	76712.6	23056	122189	75332.6	106299	0	-30.8	34.51	3.41283
47871.8	74965.9	41850	48978.6	76560.2	41926	34.58	647.9	-41.65	3.41508
9750	93554.3	6830	127674	126644	66069	17.29	3534.3	36.89	3.41733
105019	114270	60230	262143	80133.4	214390	34.58	13526.7	-1.19	3.41733
9593.25	96932.4	6486	94450.4	80295.5	77089	-19.11	2482.7	10.71	3.41845
39471	78446.4	32975	42535.9	74633.4	37351	10.92	774.4	-1.19	3.41957
10805.2	111799	6334	217743	148363	96183	17.29	5907	19.04	3.41957
17602.5	80552.9	14321	59260.3	85078.9	45648	10.01	1526.8	1.19	3.4207
6282	64378	6395	8460.1	64824.2	8553	-9.1	17.6	40.46	3.42182
183907	204661	58890	262143	68366.2	251291	35.49	29449.2	116.62	3.42182
7092.75	73236.3	6347	60303.1	87225.8	45308	-5.46	1347.5	-29.75	3.42182
16518	69312.6	15618	6573.6	68764.2	6265	-25.48	17.6	-2.38	3.42407
135559	153410	57910	194527	155829	81811	-48.23	2348.5	83.3	3.42744
87528	99776.2	57491	198400	137822	94342	20.02	5760.7	-55.93	3.42744
49144.5	83851.4	38410	66808.5	87555	50007	1.82	1135.2	17.85	3.42856
51027.8	88947.4	37597	69936.9	91598.1	50038	-6.37	182.6	77.35	3.43193
32327.2	114333	18530	262143	76234.7	225354	11.83	12548.8	40.46	3.43193
17928.8	140413	8368	210580	163502	84406	19.11	5835.5	44.03	3.43193
63084	80434.9	51399	95416.2	77835.1	80339	-17.29	1787.5	19.04	3.43193
262143	105822	162346	262143	68366.4	251290	24.57	228635	329.63	3.43305
34869	82862.2	27578	79624.6	85418.1	61091	30.94	543.4	55.93	3.4353
7179	63837.6	7370	11256.3	65040.8	11342	-1.82	-27.5	11.9	3.4353
27197.2	104810	17006	262143	104123	164995	-12.74	8382	-41.65	3.4353
69507	85353.1	53369	109095	80196	89152	16.38	951.5	70.21	3.43642
64127.2	80751.7	52044	112196	78257.6	93957	-19.11	1879.9	44.03	3.43755
20720.2	115499	11757	233602	125447	122038	-20.02	6406.4	3.57	3.43867
8714.25	64684.2	8829	12303.5	66533.7	12119	7.28	413.6	-28.56	3.44092
37209.8	85606.2	28486	95439.3	85138.6	73465	-33.67	878.9	33.32	3.44092
26661	130014	13439	262143	105372	163039	0	11420.2	28.56	3.44204
7740.75	69340.9	7316	13300.1	75801	11499	-9.1	105.6	-27.37	3.44316
74352	93618.2	52049	176138	94200.7	122540	36.4	2847.9	32.13	3.4499
9656.25	67610.3	9360	3188.9	65636.9	3184	-2.73	58.3	-35.7	3.4544
70335	94553.3	48750	54956	93177.7	38653	37.31	221.1	13.09	3.45777
77048.2	88266	57207	143970	88396.2	106738	-59.15	1766.6	67.83	3.45777
60768.8	83544	47670	96676.8	77892.9	81340	8.19	1521.3	17.85	3.45777
52451.2	83715.6	41061	101172	79810.8	83077	35.49	1128.6	-5.95	3.45889
11675.2	63778.4	11997	16548.4	63593.1	17054	18.2	480.7	-26.18	3.45889
8331	66942.2	8156	4165.7	68783.9	3969	-1.82	-12.1	-33.32	3.45889
22300.5	95322.6	15332	223636	113527	129099	13.65	6663.8	16.66	3.46226
82543.5	85965.8	62927	167552	93914.6	116922	8.19	2027.3	124.95	3.46339
60564	86199.1	46046	51452.5	84968.9	39685	15.47	284.9	7.14	3.46451
12881.2	65496.6	12889	10030.9	65268.6	10072	-16.38	789.8	-65.45	3.46563
5640	65594.2	5635	3416.6	73389.1	3051	-30.03	52.8	13.09	3.47013
262143	123530	139074	262143	68365.9	251292	80.99	212120	314.16	3.47125
79068.8	108659	47689	168802	112688	98170	-30.94	4797.1	22.61	3.47125
28107.8	68131.4	27037	14621.2	67987.4	14094	-20.02	41.8	26.18	3.47574
8694	89954.2	6334	10144.2	101513	6549	-8.19	31.9	27.37	3.47574
32556.8	70986.4	30057	28487.8	70494.5	26484	29.12	1048.3	-13.09	3.47687
11998.5	70453.7	11161	5503.3	69559.2	5185	23.66	13.2	35.7	3.47911
13379.2	69462.3	12623	4921.4	68960.6	4677	-6.37	52.8	-14.28	3.48024
5520	64680.6	5593	7946.4	65374.8	7966	35.49	70.4	2.38	3.48473
50610	80391.1	41258	103814	75944.1	89586	-9.1	180.4	-30.94	3.48585
84399.8	95929.9	57659	207126	88222	153864	37.31	2263.8	52.36	3.48698
49516.5	80646	40239	78397	83190.2	61760	10.01	1584	30.94	3.49035
6615	76593.8	5660	15151.4	75139	13215	37.31	154	46.41	3.49147
51996	80638.2	42258	81672.8	77516.4	69050	28.21	1519.1	38.08	3.49484
56343	83444.3	44251	141493	81657.7	113558	28.21	1356.3	76.16	3.49933
5964	65099.4	6004	13594.9	64943.2	13719	35.49	55	24.99	3.49933
40933.5	78308.6	34257	78014.2	75597.6	67631	-9.1	545.6	16.66	3.50046
5276.25	64632.6	5350	3933.6	67273.6	3832	-20.02	34.1	-17.85	3.50832
74636.2	87073.6	56175	103827	86396.2	78758	-8.19	2438.7	30.94	3.50944
65570.2	90060	47715	78710.5	86901.2	59359	34.58	1940.4	4.76	3.50944
73467.8	94239.3	51091	139510	92478.7	98865	26.39	2229.7	82.11	3.50944
61320	88242.9	45541	125720	85115.6	96800	-18.2	519.2	140.42	3.51394
55113	130374	27704	167727	128860	85303	-5.46	3908.3	58.31	3.51394
43655.2	71947.5	39765	43865.8	69456.1	41390	15.47	1041.7	49.98	3.51506
50015.2	84418.4	38828	106610	78971.7	88472	38.22	1137.4	22.61	3.51618
49842	83744.3	39005	96171.9	82190.8	76684	30.03	562.1	134.47	3.51955
72809.2	93818.9	50860	116078	109116	69717	-2.73	1790.8	-1.19	3.52068
5514.75	64103.3	5638	8368.8	64867.8	8455	0.91	42.9	20.23	3.52517
6571.5	70324.9	6124	68317.7	78778	56834	2.73	1818.3	0	3.52742
38175	75304.4	33223	34336.5	71312.8	31555	47.32	64.9	14.28	3.53191
5206.5	68269.9	4998	2722.5	68465.8	2606	-10.01	23.1	24.99	3.53304
101300	98837.5	67169	200739	94470.8	139256	14.56	2544.3	196.35	3.53416
13946.2	73400.4	12452	6430.6	76862.3	5483	-15.47	4.4	9.52	3.5409
67478.2	85296	51846	105876	79754.2	87001	29.12	1683	41.65	3.54876
6563.25	67450.1	6377	8860.5	66500.4	8732	-7.28	342.1	33.32	3.55438
22734	70381	21169	16901.5	70713.5	15664	28.21	37.4	-22.61	3.55775
145654	199489	47850	262143	98824.8	173841	9.1	16516.5	29.75	3.56112
12435	68730.7	11857	4920.3	68244.8	4725	-8.19	-48.4	-9.52	3.56449
116505	112681	67760	262143	86977.1	197521	37.31	11603.9	29.75	3.56561
16981.5	70723.2	15736	10535.8	66526.1	10379	-42.77	207.9	33.32	3.56674
6054.75	72080.7	5505	4027.1	79374.4	3325	14.56	9.9	-23.8	3.56786
74379.8	85356.7	57108	159676	80397.4	130160	16.38	3106.4	23.8	3.56898
7014.75	68025.8	6758	5892.7	67256	5742	-1.82	19.8	-23.8	3.56898
86766.8	104218	54562	100762	98186.8	67255	-8.19	1929.4	29.75	3.57123
9833.25	67044.5	9612	4359.3	68741.8	4156	4.55	-26.4	7.14	3.57235
63316.5	83575.2	49650	75113.5	78569.9	62653	-0.91	1474	46.41	3.57235
8546.25	67635.2	8281	15805.9	71989.4	14389	-8.19	434.5	13.09	3.57572
6320.25	64317.4	6440	2279.2	65283.9	2288	2.73	-7.7	-21.42	3.57685
49659.8	82402.9	39495	73273.2	80111.3	59942	-4.55	1576.3	19.04	3.58359
66785.2	88666.4	49363	120196	81687.8	96430	0.91	1547.7	42.84	3.58359
25051.5	70726.5	23213	32745.9	74834.7	28677	-17.29	101.2	-5.95	3.58583
154514	133792	75686	123440	100486	80506	12.74	93.5	13.09	3.58696
77806.5	85815	59420	95206.1	82902.8	75262	-17.29	2031.7	45.22	3.58696
93328.5	100849	60649	122521	94043.8	85381	-10.01	2632.3	0	3.5892
9123.75	70502.8	8481	17630.8	69538.5	16616	29.12	775.5	5.95	3.59482
7685.25	94994.4	5302	112338	129672	56775	0.91	3047	-1.19	3.59931
58428	80625.3	47493	71487.9	79074.9	59248	17.29	974.6	42.84	3.60381
21559.5	81174.5	17406	38684.8	79619.6	31842	-8.19	851.4	8.33	3.60606
6806.25	75911.2	5876	9119	75467	7919	-16.38	81.4	-2.38	3.60606
28686	71105.8	26439	34430	70729.3	31902	-8.19	996.6	16.66	3.60718
10123.5	69275.7	9577	4162.4	80255.1	3399	13.65	40.7	10.71	3.60718
18315.8	96273.7	12468	261416	145169	118015	-2.73	6950.9	-9.52	3.60718
13629.8	64958.1	13751	13558.6	65211.8	13626	6.37	45.1	7.14	3.61055
7608	67965.9	7336	3257.1	69035.4	3092	13.65	-13.2	-30.94	3.61167
64847.2	91362.7	46516	181510	87349.5	136182	25.48	2642.2	34.51	3.61841
7281	87973.4	5424	114852	98409.5	76486	-7.28	3007.4	3.57	3.62291
65130.8	182200	23427	262143	76688.7	224020	6.37	25271.4	66.64	3.62291
66111	84072	51535	143858	78431	120206	52.78	1412.4	48.79	3.62403
28242	175488	10547	262143	131448	130697	59.15	10623.8	14.28	3.62515
55956.8	91762.1	39964	110601	87420.8	82913	-11.83	1590.6	80.92	3.62628
147556	200000	48351	262143	68368.1	251284	2.73	51993.7	60.69	3.62628
102355	190821	35153	262143	68368.4	251283	19.11	43874.6	17.85	3.6274
6945	65696.8	6928	3146	66230.7	3113	16.38	-7.7	-16.66	3.62852
6157.5	65851.5	6128	3392.4	66564.2	3340	-0.91	2.2	5.95	3.62852
129262	107546	78769	262143	99396	172842	32.76	12579.6	-19.04	3.62965
225234	144459	102181	262143	68368.1	251284	-36.4	50432.8	73.78	3.63077
33066.8	76442.3	28349	61191.9	73437.5	54608	-5.46	323.4	47.6	3.63077
58046.2	85004.4	44752	57710.4	78330.5	48284	-9.1	-25.3	29.75	3.63077
262143	172870	99380	262143	68367.8	251285	-15.47	63147.7	54.74	3.63302
23907	145125	10796	262143	127684	134549	-24.57	11036.3	27.37	3.63302
10746	64133.5	10981	6244.7	64469.5	6348	-31.85	67.1	-3.57	3.63414
71779.5	103890	45280	188718	124514	99329	8.19	3720.2	38.08	3.63414
50991.8	136550	24473	262143	107179	160291	0	9662.4	2.38	3.63751
100099	106181	61782	262143	106141	161859	-26.39	10062.8	0	3.63751
83928.8	101753	54056	177304	100195	115972	-7.28	3175.7	39.27	3.63751
262143	118891	144501	262143	68367.8	251285	13.65	128214	52.36	3.63863
76001.2	121300	41062	253576	139836	118842	0	6690.2	-30.94	3.63976
202918	226126	58810	262143	68367.5	251286	52.78	115801	96.39	3.63976
262143	116334	147677	262143	68367.5	251286	-10.92	143969	138.04	3.63976
233098	262143	46837	262143	68367.5	251286	-4.55	73245.7	124.95	3.64088
89322	108060	54172	262143	91958.1	186822	2.73	10759.1	40.46	3.64088
236599	204251	75915	262143	68367.3	251287	31.85	27248.1	63.07	3.642
262143	172023	99869	262143	68367.3	251287	255.71	262143	455.77	3.642
262143	162443	105759	262143	68367.3	251287	76.44	262143	357	3.64313
[truncated: 28,001 more rows]
