# Supplementary material for: N-chlorination mediates protective and immunomodulatory effects of oxidized human plasma proteins
Source: eLife. 2019 Jul 12;8:e47395. doi: 10.7554/eLife.47395 (PMC6650281; doi:10.7554/eLife.47395)
Supplement: Figure 9—source data 2. [file elife-47395-fig9-data2.zip › Figure 9 Source Data 2/channel values/Ag85B + HSAut 3.csv]

FSC-A	FSC-H	FSC-W	SSC-A	SSC-H	SSC-W	APC-A	FITC-A	Pacific Blue-A	Time
71	342	53	218	331	168	237	443	237	0
260	359	186	325	329	253	236	228	243	0
26	264	25	114	309	95	231	360	232	0
26	313	21	345	387	228	233	509	236	0
135	432	80	1023	415	632	229	664	238	0
33	296	29	356	332	274	231	513	232	0
39	312	32	293	366	205	230	503	231	0
60	475	32	455	505	231	234	557	227	0
245	344	183	346	336	264	233	380	230	0
88	273	82	130	290	115	231	338	225	0
36	351	27	503	429	300	228	569	231	1
29	355	21	288	385	191	230	497	230	1
74	289	65	207	314	169	231	449	226	1
43	260	42	44	259	44	231	299	233	1
57	330	44	585	405	369	228	590	231	1
372	397	240	748	370	517	233	431	239	1
21	267	20	190	295	165	231	429	228	1
104	278	96	96	271	91	227	225	225	1
35	331	27	338	427	202	228	509	234	1
34	264	33	17	264	16	233	242	233	1
27	249	28	42	253	42	229	233	235	1
483	440	281	945	440	549	232	475	242	1
421	444	242	263	511	132	246	241	218	1
37	390	25	406	479	217	228	536	240	1
40	346	30	385	365	270	232	535	236	1
84	422	51	943	498	485	226	648	226	1
33	324	26	458	384	305	238	555	233	1
41	379	28	581	424	351	232	584	233	1
424	411	264	800	426	481	229	570	233	1
446	419	272	1023	429	611	233	664	235	1
121	444	70	1023	360	728	230	685	234	1
210	309	174	311	283	281	227	234	234	1
454	432	269	1023	376	696	227	668	244	1
25	295	22	365	333	281	231	509	235	1
1023	557	470	1023	267	982	236	824	226	1
28	250	29	19	254	20	236	249	234	2
102	372	70	385	379	260	239	537	224	2
21	255	21	29	310	24	235	234	229	2
587	507	297	1023	516	508	233	709	228	2
92	369	64	879	390	577	231	638	219	2
68	510	34	773	611	324	226	605	231	2
23	259	23	26	281	24	225	236	231	2
80	386	53	1023	423	620	225	649	228	2
38	273	36	61	276	57	233	243	226	2
373	436	219	703	505	356	231	529	223	2
25	281	23	288	296	249	231	484	237	2
284	372	196	604	362	427	236	271	234	2
579	500	297	1023	267	982	226	764	235	2
74	262	73	27	258	27	222	236	231	2
552	607	233	1023	267	982	231	771	236	2
137	292	120	157	295	136	229	329	237	2
944	738	327	1023	267	982	243	772	249	2
653	477	351	659	514	329	232	466	235	2
283	367	197	461	406	291	239	282	233	2
1023	629	417	1023	267	982	224	818	238	2
193	331	149	300	333	231	228	262	237	2
432	625	177	1023	267	982	240	739	233	2
312	514	155	1023	267	981	231	761	234	2
36	258	36	36	259	35	234	227	236	2
270	373	185	344	368	239	231	435	237	2
25	295	22	274	364	192	230	478	236	2
86	413	53	1014	573	453	234	644	227	3
71	422	43	997	567	450	237	645	230	3
792	595	341	1023	480	546	237	658	243	3
91	263	88	59	257	59	228	263	233	3
34	322	27	262	422	159	231	488	226	3
269	435	158	639	551	297	229	524	228	3
401	395	260	362	422	219	233	357	226	3
208	314	170	323	303	273	237	294	234	3
25	270	24	33	301	28	237	252	226	3
236	310	195	403	299	345	226	251	245	3
219	372	150	320	376	218	226	464	237	3
37	290	33	241	297	207	232	460	242	3
159	361	112	258	407	162	245	348	238	3
71	290	62	183	304	154	232	280	227	3
31	335	24	412	348	303	233	550	227	3
416	394	270	801	373	550	240	448	248	3
24	251	25	47	257	47	230	254	229	3
297	377	202	507	335	387	237	347	236	3
225	313	184	357	334	274	222	477	244	3
86	431	51	1023	441	594	225	652	232	3
143	362	101	185	381	124	226	261	234	3
32	355	23	170	376	115	228	418	232	3
229	376	156	346	370	239	234	322	237	3
28	317	23	334	332	258	233	509	235	3
29	316	24	23	328	18	236	238	234	3
123	286	110	172	275	161	242	280	235	3
31	263	30	37	264	36	230	276	231	3
26	287	24	295	338	223	235	488	240	3
94	439	55	978	543	461	229	640	236	3
172	318	138	371	319	297	237	242	228	4
350	370	242	217	342	162	237	227	238	4
56	360	40	641	421	389	230	594	225	4
208	312	171	390	296	337	229	395	241	4
233	311	192	278	302	236	233	332	249	4
96	435	56	851	491	444	233	629	234	4
110	312	90	404	322	321	232	236	238	4
31	251	32	10	229	11	231	225	225	4
19	250	20	16	240	17	232	224	235	4
126	295	109	48	291	42	229	230	238	4
33	314	27	387	378	262	233	526	231	4
24	258	24	16	247	16	235	223	233	4
469	459	261	1023	377	694	233	708	221	4
243	336	185	230	327	180	236	221	232	4
123	423	74	679	436	398	240	601	231	4
36	251	36	22	253	22	231	260	235	4
22	276	20	253	310	209	230	467	233	4
178	586	78	1023	509	515	226	657	245	4
415	644	165	1023	267	982	230	804	242	4
198	540	94	1023	325	807	232	695	230	4
50	435	30	598	524	292	236	582	233	4
236	334	181	472	392	308	237	420	242	4
47	286	42	61	304	52	227	298	219	4
36	254	37	31	253	31	232	235	226	4
170	321	135	656	392	428	226	500	230	4
198	309	164	284	313	233	233	281	231	4
44	284	40	25	317	20	241	240	225	5
310	376	211	176	404	112	230	222	239	5
22	254	22	43	255	43	236	233	231	5
35	305	29	328	324	260	230	493	236	5
43	345	32	533	441	309	231	559	226	5
562	522	275	1023	437	600	232	650	231	5
275	415	169	736	468	403	229	596	238	5
19	249	20	56	277	52	229	272	238	5
322	390	211	728	650	287	230	542	224	5
175	307	146	347	308	288	235	237	225	5
29	269	28	59	262	57	230	330	230	5
370	344	276	760	341	572	228	499	243	5
116	355	84	244	387	162	227	308	235	5
62	259	62	38	259	38	234	253	238	5
24	261	24	16	264	15	231	239	230	5
25	306	21	297	341	223	235	493	236	5
54	343	40	634	459	353	231	587	234	5
1023	735	357	1023	267	982	236	789	241	5
39	330	30	428	415	264	231	553	238	5
36	319	29	390	384	260	229	519	232	5
46	354	33	516	365	362	229	561	229	5
42	411	26	416	525	202	232	540	235	5
295	341	221	615	334	472	234	447	243	5
39	313	32	396	361	281	231	532	228	5
226	348	166	243	339	184	220	423	237	5
40	347	29	281	401	179	234	495	232	5
496	478	266	643	665	248	231	513	236	5
57	356	41	649	427	389	228	600	231	5
305	355	220	339	322	269	229	459	246	5
374	339	282	156	314	127	234	242	237	5
260	360	185	545	356	392	227	398	246	5
21	251	21	49	254	49	229	284	230	5
373	386	247	796	373	546	227	565	239	5
55	383	37	573	471	311	234	581	228	6
43	409	27	573	447	328	230	581	228	6
49	282	45	251	394	163	228	468	237	6
31	274	29	60	284	54	233	238	227	6
65	267	62	60	272	57	232	228	236	6
59	338	45	605	364	426	226	591	234	6
27	328	21	201	335	154	229	444	229	6
220	304	185	182	294	158	225	228	239	6
249	392	163	341	404	216	232	447	230	6
275	426	165	682	455	384	231	577	232	6
218	317	176	297	316	240	229	391	232	6
22	248	22	23	253	23	235	230	235	6
43	262	42	23	258	23	236	234	229	6
256	335	196	587	309	486	234	337	238	6
81	572	36	916	686	342	229	633	234	6
199	294	174	271	285	243	228	360	250	6
55	371	38	442	430	263	233	551	235	6
46	318	37	394	434	232	234	530	234	6
48	259	47	60	260	59	227	230	227	6
36	255	36	30	260	30	229	260	229	6
85	595	37	1023	513	511	228	666	237	6
164	316	133	284	311	234	239	333	244	6
120	378	81	897	430	534	236	629	230	6
25	285	22	263	313	215	239	487	226	6
196	295	170	271	296	235	230	417	235	6
55	562	25	455	659	177	237	563	237	6
119	515	59	1023	398	659	235	684	233	6
97	383	65	385	484	204	226	514	233	6
81	390	53	789	478	423	236	616	240	6
30	367	21	320	374	219	230	502	235	6
125	285	113	131	281	119	230	292	229	6
58	379	39	692	426	415	229	598	238	6
29	305	24	305	342	229	232	498	224	6
437	365	307	1023	368	712	232	634	231	6
21	265	20	20	269	19	233	227	238	6
59	361	42	53	455	30	229	229	234	6
38	352	27	434	346	321	233	537	236	6
44	274	41	67	271	63	228	234	226	7
21	251	22	18	246	19	234	231	232	7
197	304	166	350	477	188	234	482	237	7
22	269	21	178	283	161	234	419	233	7
160	307	134	270	310	222	228	364	234	7
205	319	164	410	323	325	230	405	243	7
108	344	81	813	382	546	223	627	235	7
60	383	40	684	406	432	233	595	223	7
200	301	170	195	307	162	228	430	228	7
102	353	74	796	502	406	234	620	227	7
40	278	36	153	331	119	234	409	233	7
372	358	266	486	575	216	227	503	238	7
220	427	132	1023	328	800	228	712	233	7
59	571	26	779	675	295	237	604	230	7
40	476	21	465	614	194	231	559	219	7
88	383	59	1023	396	662	224	652	238	7
228	447	130	1023	267	982	232	738	236	7
48	281	44	59	276	54	229	237	234	7
109	672	42	1023	654	401	228	649	237	7
47	462	26	628	511	315	229	592	234	7
279	323	221	311	316	252	228	235	232	7
41	335	32	462	316	375	228	541	228	7
131	361	93	146	362	103	231	228	232	7
347	432	205	563	359	401	236	410	233	7
337	366	236	486	381	326	233	297	227	7
41	325	32	261	318	210	234	453	234	7
192	296	166	269	285	241	240	397	233	7
50	436	29	589	519	290	235	582	230	7
27	337	20	428	563	194	236	422	244	7
1023	722	363	1023	448	585	227	709	245	8
760	546	356	918	541	435	229	473	239	8
145	360	103	468	378	317	235	335	231	8
231	325	182	178	343	133	229	253	224	8
37	257	37	30	254	30	231	231	233	8
412	377	280	1023	503	521	233	611	218	8
40	427	24	314	526	153	231	498	241	8
51	402	32	447	483	237	229	547	232	8
34	347	25	418	384	279	227	529	233	8
59	471	32	572	574	255	235	573	234	8
66	358	48	620	420	378	233	594	229	8
214	308	178	331	296	286	233	234	242	8
157	325	124	49	312	40	232	232	238	8
418	390	274	383	391	251	229	264	234	8
97	370	67	705	395	457	231	608	235	8
29	297	25	253	306	212	228	473	231	8
158	381	106	1023	450	583	232	656	227	8
426	427	255	647	429	386	224	542	238	8
41	406	26	553	431	328	233	581	224	8
261	311	215	254	301	216	227	349	239	8
61	261	60	96	264	93	235	340	228	8
41	269	39	76	288	68	223	307	237	8
45	391	29	545	481	290	235	563	230	8
251	333	193	420	326	329	229	263	229	8
35	298	30	334	341	251	235	497	229	8
242	329	188	323	352	235	230	394	238	8
48	465	26	572	604	242	225	584	234	8
31	253	31	22	245	23	236	233	227	8
39	303	33	130	316	105	237	367	231	8
36	315	29	259	317	209	234	486	227	8
22	277	20	92	274	86	239	267	234	8
30	384	20	358	441	208	231	513	240	9
29	255	29	35	251	36	233	277	229	9
140	367	98	141	349	103	234	241	229	9
33	251	34	10	240	10	232	234	231	9
309	338	234	459	366	321	237	237	245	9
468	400	300	1023	421	623	227	530	234	9
607	685	227	916	517	453	228	563	235	9
25	275	23	22	276	20	229	231	232	9
52	304	44	463	376	315	227	556	236	9
968	655	378	1023	267	982	235	758	227	9
111	279	102	225	301	191	231	454	234	9
59	349	43	591	395	383	233	583	233	9
926	807	294	1023	267	982	234	860	241	9
356	388	235	688	400	440	234	410	229	9
25	251	26	24	248	24	230	232	233	9
115	461	64	1023	528	496	233	658	226	9
34	268	32	224	283	203	232	460	230	9
26	304	22	100	549	47	229	314	234	9
95	386	63	980	447	561	231	640	242	9
473	483	251	931	635	375	242	577	232	9
1023	646	406	1023	267	982	225	807	233	9
83	399	53	779	473	421	232	617	246	9
42	348	31	398	395	258	232	540	235	9
43	453	24	621	495	321	233	590	233	9
111	329	86	118	344	88	228	233	228	9
38	267	37	41	267	39	229	231	237	9
131	317	106	67	313	55	232	237	232	9
49	293	43	485	324	383	236	548	238	9
83	377	57	784	452	444	224	613	232	9
85	440	49	903	628	368	236	631	234	9
409	428	244	1023	478	549	225	653	232	10
38	280	34	97	315	78	234	322	235	10
31	251	32	20	237	22	232	230	231	10
216	315	176	450	301	383	240	299	262	10
29	269	27	29	271	27	234	231	228	10
711	545	334	1023	267	982	227	734	248	10
601	451	341	1023	422	622	230	685	244	10
371	480	198	841	449	480	233	606	235	10
129	337	98	622	316	504	224	230	241	10
108	265	104	61	260	60	234	239	228	10
23	252	23	12	232	13	233	250	230	10
36	358	26	442	398	284	234	541	235	10
204	323	162	623	305	524	232	225	223	10
27	247	28	20	251	20	235	261	227	10
145	524	71	1023	467	561	229	683	240	10
264	334	203	505	296	437	234	452	237	10
200	371	138	463	387	307	230	362	248	10
341	457	191	587	452	332	233	429	241	10
44	264	43	48	264	46	234	277	234	10
326	410	203	1023	614	427	229	660	245	10
1023	472	556	1023	267	982	239	959	257	10
36	414	22	317	417	195	232	506	234	10
325	400	208	734	395	476	231	532	249	10
172	309	143	187	305	157	232	350	233	10
22	250	22	18	247	19	225	228	232	10
66	326	52	312	329	243	235	483	235	10
49	620	20	644	695	237	232	592	223	10
30	309	25	336	364	236	232	511	225	10
278	318	224	489	325	385	226	369	236	10
28	281	25	248	300	211	228	470	238	10
28	333	22	213	349	156	232	457	238	10
262	344	195	405	351	295	229	291	244	10
255	316	207	424	314	345	228	434	229	10
34	424	20	288	369	199	232	463	232	10
44	296	38	308	353	223	229	505	234	10
129	276	120	156	281	143	224	276	236	10
26	300	22	217	322	173	230	465	230	11
26	300	22	370	346	274	233	541	227	11
297	382	199	320	396	207	232	446	232	11
309	405	195	512	389	337	230	435	248	11
27	328	21	304	386	201	235	499	228	11
101	371	70	838	400	537	224	622	231	11
109	327	85	175	329	136	236	314	231	11
248	527	121	1023	358	732	232	720	236	11
38	279	35	253	310	209	229	481	231	11
76	283	68	112	268	107	233	249	229	11
852	686	318	1023	344	762	228	706	236	11
49	394	32	751	480	401	235	602	237	11
35	374	24	545	413	338	227	573	239	11
26	252	27	10	234	10	231	226	229	11
353	723	125	1023	369	710	239	725	234	11
48	295	42	256	329	199	231	469	228	11
139	320	111	1023	300	873	231	236	226	11
24	269	22	126	297	109	230	366	231	11
148	292	129	66	282	60	226	227	233	11
87	325	69	832	357	596	232	629	236	11
490	415	302	879	573	393	236	601	230	11
364	392	238	953	591	413	240	601	236	11
28	326	22	310	366	217	234	510	233	11
49	321	39	443	408	278	233	545	233	11
42	323	34	340	361	241	228	516	235	11
93	450	53	816	536	390	233	623	235	11
28	266	27	37	293	32	231	262	237	11
43	268	41	56	268	54	233	263	229	11
43	554	20	555	757	187	227	583	232	11
215	353	156	418	364	293	229	476	233	11
409	631	166	1023	267	982	234	802	243	11
371	363	261	225	404	142	232	230	238	11
150	268	143	161	270	153	229	253	230	11
439	443	254	736	445	424	223	553	229	11
28	331	22	314	374	215	228	494	231	11
71	430	42	813	513	406	237	623	235	11
136	632	55	1023	606	432	229	682	242	11
323	437	189	1023	267	982	230	721	240	11
59	260	58	84	260	82	226	300	234	12
226	296	195	292	291	256	238	380	235	12
23	266	22	26	275	24	229	230	236	12
1023	687	382	1023	291	901	240	749	227	12
54	325	42	384	343	287	233	529	228	12
1023	700	374	1023	267	982	245	806	235	12
856	569	385	1023	284	924	234	763	227	12
65	441	38	735	472	399	234	607	229	12
193	309	160	285	311	235	232	341	252	12
27	277	25	38	322	31	231	241	234	12
320	402	203	620	472	336	228	454	242	12
27	318	21	181	423	110	232	425	237	12
51	279	47	99	335	76	225	305	235	12
34	337	26	410	381	276	226	537	231	12
142	279	130	138	276	128	240	277	239	12
118	401	75	878	514	437	231	619	222	12
262	324	207	301	298	258	237	406	238	12
1023	536	489	1023	267	982	232	882	261	12
254	303	215	163	299	140	225	235	234	12
57	358	41	530	475	286	231	574	230	12
38	295	33	53	281	49	230	300	234	12
42	412	26	376	408	236	232	531	237	12
86	310	71	414	374	283	231	512	237	12
1023	585	448	1023	267	982	234	857	237	12
28	298	24	285	317	231	239	489	227	12
114	394	74	673	419	412	230	587	238	12
1023	459	571	1023	267	982	236	863	247	12
1023	580	452	1023	267	982	231	876	245	12
22	277	20	229	322	182	231	460	228	12
1023	480	546	1023	267	982	227	1000	285	12
87	466	48	533	428	319	228	571	228	12
206	349	151	266	369	185	233	229	236	12
28	255	28	38	377	26	231	266	238	12
20	251	20	24	264	23	233	236	238	12
305	397	197	301	378	204	233	243	237	13
55	367	38	482	386	320	231	570	227	13
22	254	22	16	252	16	230	236	226	13
221	311	182	288	318	232	228	289	238	13
211	324	167	576	405	364	229	561	237	13
86	319	69	324	306	272	229	526	234	13
32	334	25	445	398	286	232	547	231	13
211	658	82	1023	518	506	232	408	257	13
43	406	27	547	337	415	235	564	227	13
48	324	38	496	369	344	225	565	238	13
50	443	29	512	503	260	234	564	236	13
545	420	332	1023	407	645	231	625	226	13
23	294	20	248	315	201	239	475	232	13
244	325	193	347	317	280	234	407	223	13
198	293	173	258	327	202	232	275	238	13
75	283	68	83	280	76	227	246	228	13
55	290	49	208	378	141	228	464	227	13
46	360	33	198	363	140	229	469	230	13
45	273	42	65	348	48	233	279	235	13
57	262	56	93	264	90	235	284	239	13
48	370	33	36	350	26	230	292	234	13
264	447	151	883	433	522	227	321	277	13
30	329	23	389	396	252	227	518	234	13
41	393	27	514	467	282	233	567	239	13
30	299	25	190	328	148	231	432	234	13
458	424	276	1023	358	733	235	471	251	14
248	316	201	385	306	322	234	378	228	14
238	331	184	316	312	259	238	380	231	14
64	509	32	784	498	403	230	618	237	14
22	257	22	22	264	21	236	223	230	14
194	315	158	286	309	237	231	303	246	14
62	384	41	610	400	391	233	592	239	14
290	360	206	605	363	426	230	449	238	14
159	299	136	213	284	192	227	354	239	14
400	368	278	961	478	515	227	620	233	14
27	306	23	293	314	239	237	488	232	14
210	344	156	257	347	189	233	371	233	14
109	297	94	69	279	64	233	236	237	14
39	352	28	455	426	274	234	546	238	14
190	350	139	408	392	266	234	386	249	14
278	355	200	479	318	385	243	393	244	14
49	367	34	785	435	462	231	614	234	14
653	549	305	1023	267	982	231	815	222	14
26	341	20	288	385	191	227	496	242	14
42	270	40	88	272	82	234	244	233	14
69	379	47	837	492	436	231	618	230	14
381	635	153	1023	267	982	233	805	242	14
30	353	22	421	384	281	230	533	235	14
176	347	130	482	341	362	238	304	247	14
24	305	20	306	311	252	234	489	229	14
69	267	66	98	264	95	230	255	239	15
59	283	53	225	367	157	233	459	232	15
188	320	150	274	313	224	231	318	242	15
46	278	42	29	283	26	234	237	230	15
195	352	142	400	332	308	223	315	237	15
27	276	25	233	295	202	231	459	230	15
54	266	52	68	270	64	233	248	224	15
41	277	37	193	308	160	227	443	234	15
28	295	24	313	338	237	238	496	222	15
211	310	174	370	299	317	229	396	231	15
315	517	156	405	560	185	239	370	235	15
64	264	62	54	261	54	232	304	234	15
35	271	33	156	311	128	231	406	237	15
68	378	46	361	489	189	230	503	225	15
28	261	28	28	256	28	232	276	230	15
34	421	20	383	471	208	231	529	234	15
157	621	65	1023	538	488	231	709	241	15
58	350	42	619	388	408	225	590	239	15
27	325	21	499	328	389	231	557	233	15
37	355	27	363	395	235	228	513	229	15
788	613	329	1023	267	982	237	805	228	15
66	319	53	108	316	88	224	337	229	15
36	359	25	518	399	333	233	566	242	15
688	541	325	1023	267	982	230	800	239	15
274	331	212	225	306	189	229	418	236	15
22	288	20	232	314	189	232	468	231	15
75	272	70	375	312	308	227	508	234	15
50	265	49	43	273	40	230	234	238	15
87	282	79	136	273	127	230	281	241	15
32	282	29	298	306	249	238	473	228	15
24	312	20	310	358	222	237	496	235	15
23	297	20	272	335	208	230	476	229	16
129	335	99	167	336	127	232	273	238	16
27	253	27	38	266	36	232	238	237	16
24	262	24	22	254	22	232	257	230	16
38	348	28	455	393	297	232	535	232	16
190	304	160	204	301	173	228	355	233	16
86	343	64	74	316	60	232	315	226	16
188	319	151	224	340	169	239	335	227	16
202	329	157	87	312	71	226	230	231	16
36	354	26	363	473	196	229	527	228	16
199	331	154	469	332	362	231	402	249	16
382	392	249	1023	353	742	226	680	231	16
30	258	29	47	265	45	232	231	224	16
181	300	155	231	306	194	237	411	236	16
33	340	24	394	384	263	235	538	228	16
76	263	74	43	261	43	232	236	235	16
37	327	29	511	343	382	232	566	241	16
111	457	62	1023	478	549	228	666	231	16
1023	638	411	1023	267	982	235	860	240	16
223	304	188	378	344	281	227	457	235	16
74	291	65	37	279	34	230	230	226	16
439	438	257	935	517	463	231	609	236	16
180	301	153	305	296	263	230	334	244	16
29	338	22	285	379	193	236	470	227	16
41	323	33	449	372	309	229	541	237	16
104	277	96	173	277	161	236	292	228	16
203	301	173	257	300	219	237	443	225	16
29	274	27	31	275	29	232	245	227	16
243	324	192	400	316	325	239	423	232	16
435	414	269	1023	380	690	231	569	240	16
84	638	34	994	839	303	235	637	230	17
25	301	21	352	325	277	231	524	231	17
211	343	158	329	324	260	238	276	236	17
178	306	149	330	366	230	232	418	241	17
37	327	29	212	696	78	230	459	235	17
26	314	22	81	356	58	226	296	222	17
22	271	21	260	291	229	235	472	232	17
25	308	21	151	309	125	233	419	228	17
28	290	25	84	361	60	234	299	229	17
43	412	26	556	564	252	236	576	227	17
100	423	61	1017	538	484	233	653	236	17
30	381	20	284	411	177	231	478	238	17
28	249	29	16	243	17	233	239	227	17
64	318	52	61	319	49	226	233	230	17
32	280	29	90	281	82	237	247	234	17
28	315	23	280	309	232	235	478	231	17
21	252	21	29	258	29	231	271	232	17
371	393	241	662	366	462	226	421	238	17
53	435	31	607	572	272	228	581	227	17
36	367	25	379	428	227	231	516	231	17
62	351	45	566	497	291	231	573	226	17
29	290	26	316	306	264	232	493	224	17
275	314	224	371	306	310	236	395	234	17
40	262	39	43	261	43	232	277	235	17
101	264	98	72	258	71	230	264	231	17
41	276	38	112	287	100	230	234	232	17
23	274	22	230	311	189	234	428	231	17
267	336	204	463	333	356	232	449	237	17
379	362	268	630	364	443	229	493	243	17
97	472	52	1023	451	581	228	678	230	17
54	279	50	208	286	187	233	525	229	17
283	313	232	310	305	261	225	414	247	17
542	565	246	1023	480	547	223	657	227	17
104	460	58	1023	357	735	231	686	234	17
54	314	44	226	376	154	232	460	229	17
37	255	37	21	253	21	233	231	227	17
77	360	55	546	399	351	230	573	241	18
42	344	31	419	379	283	236	540	229	18
29	339	22	374	394	243	237	521	233	18
106	347	78	660	439	384	226	589	232	18
85	330	66	728	396	471	225	603	231	18
73	262	71	97	271	92	231	268	229	18
29	339	22	367	399	236	232	525	227	18
192	302	163	415	304	350	237	364	232	18
37	318	30	470	331	363	236	552	222	18
50	292	43	340	341	255	225	514	228	18
24	305	20	295	341	222	233	486	227	18
47	369	32	553	401	353	235	575	238	18
38	261	37	44	283	39	233	255	231	18
69	323	55	809	361	574	237	626	222	18
387	375	264	393	352	285	229	449	229	18
57	408	36	624	476	336	227	581	235	18
20	255	20	56	276	52	229	301	228	18
40	253	41	26	254	27	232	232	228	18
48	296	42	287	308	239	232	492	236	18
30	318	24	336	333	258	229	502	233	18
29	323	23	328	334	251	236	497	233	18
41	311	34	299	400	191	239	495	240	18
40	393	26	435	491	227	235	535	228	18
30	375	20	416	367	290	229	544	226	18
79	273	74	64	265	62	234	354	235	18
314	352	229	677	344	504	225	261	241	18
405	399	260	658	409	412	231	414	255	18
33	260	32	51	266	49	233	234	231	18
47	346	35	440	412	274	227	536	234	18
360	397	232	278	452	157	225	277	230	18
461	445	265	636	507	321	238	546	235	19
26	259	26	24	261	24	231	232	233	19
23	288	20	258	325	203	230	461	231	19
56	259	56	58	260	57	232	296	219	19
35	336	26	386	410	241	231	529	241	19
31	255	31	27	260	27	233	245	236	19
76	299	65	265	353	192	227	459	231	19
350	434	206	801	487	421	231	601	233	19
82	440	48	1023	411	638	234	672	228	19
310	580	137	1023	267	982	226	749	230	19
240	329	186	468	352	341	233	410	244	19
46	390	30	495	499	254	228	555	236	19
64	375	44	565	410	353	232	572	225	19
52	328	40	445	376	303	236	552	235	19
32	339	24	364	350	267	230	515	233	19
247	316	200	386	313	317	230	449	251	19
29	302	24	192	316	156	231	451	232	19
47	527	23	534	626	218	235	557	231	19
41	306	35	417	338	316	231	548	235	19
197	564	89	1023	417	629	233	708	227	19
602	478	322	1023	267	982	234	656	281	19
239	311	197	364	328	284	237	389	231	19
1002	875	293	1023	280	938	233	795	244	19
64	327	50	22	375	15	235	230	226	19
273	394	178	497	422	301	227	514	232	19
33	334	25	441	384	294	233	545	228	19
171	323	136	260	320	208	232	385	229	19
63	293	55	68	328	53	237	298	232	19
83	408	52	792	519	391	227	611	236	19
311	357	223	398	336	303	235	258	225	20
31	262	31	129	266	124	231	372	234	20
748	574	334	1023	357	734	235	578	231	20
166	283	150	161	282	146	239	248	232	20
23	253	23	33	258	33	236	234	230	20
27	322	21	306	360	217	231	484	234	20
602	556	277	1023	267	982	231	737	235	20
31	299	26	301	351	220	226	499	236	20
414	481	220	460	413	286	223	511	231	20
90	374	61	175	378	119	233	434	232	20
85	352	62	749	374	513	232	611	225	20
33	293	29	336	308	279	229	498	228	20
461	445	265	612	438	358	234	528	238	20
40	277	37	50	280	46	231	279	234	20
26	255	26	26	253	26	236	232	223	20
45	557	21	521	662	202	229	565	225	20
337	446	194	1023	601	437	235	628	233	20
312	392	204	594	387	393	232	411	236	20
314	343	234	372	321	297	228	401	235	20
347	350	254	741	376	504	229	568	233	20
133	288	119	158	286	141	230	327	224	20
192	339	145	224	351	164	236	250	233	20
71	291	63	74	296	64	236	340	229	20
64	371	44	697	388	459	231	602	229	20
202	299	173	171	308	143	231	234	231	20
22	284	20	221	301	188	231	448	237	20
28	251	29	26	251	27	232	232	229	20
166	540	79	1023	392	668	236	715	234	20
249	352	181	262	420	160	230	360	231	20
76	270	72	61	269	58	222	228	238	20
202	357	145	353	324	279	235	317	247	20
27	270	26	294	292	257	236	495	226	20
117	408	73	997	577	443	238	650	235	20
442	415	273	1023	464	565	233	605	243	20
125	491	65	1023	494	530	230	662	238	20
24	258	23	17	252	18	235	227	233	20
37	257	37	46	257	46	238	236	230	20
340	362	241	244	350	178	234	229	227	21
33	254	33	13	250	13	238	238	227	21
75	369	52	909	471	495	238	640	228	21
26	257	26	15	260	15	234	240	223	21
85	386	56	814	513	406	238	623	233	21
79	341	59	487	337	370	231	561	238	21
63	401	40	724	461	402	228	609	224	21
53	344	40	709	466	389	234	602	236	21
46	360	32	497	495	257	232	552	236	21
33	335	25	378	395	245	230	520	232	21
107	504	54	869	602	369	230	637	219	21
633	447	363	1023	671	390	229	620	231	21
74	539	35	1023	628	418	233	649	237	21
48	300	41	327	319	262	227	512	231	21
309	362	219	405	371	280	229	451	233	21
29	359	21	394	351	288	228	523	229	21
24	313	20	368	342	275	230	512	222	21
185	355	133	425	359	303	227	420	243	21
478	416	294	843	494	437	229	562	230	21
408	411	254	1023	378	693	242	694	235	21
337	578	149	1023	267	982	226	772	232	21
231	331	179	554	338	419	235	259	231	21
255	346	189	461	335	352	227	445	241	21
195	309	161	358	306	299	233	369	238	21
97	435	57	1023	417	629	236	667	231	21
61	296	52	454	314	369	230	545	231	21
440	411	274	966	503	492	230	606	232	21
50	315	40	45	479	24	226	255	238	21
474	445	273	1023	267	982	228	728	234	21
337	412	209	1023	515	509	226	664	236	21
46	288	41	469	315	382	231	555	228	21
37	259	37	59	271	55	239	271	235	21
189	323	150	231	322	183	231	292	241	21
40	315	32	408	350	299	231	552	228	21
41	429	25	514	472	279	235	565	235	21
146	315	119	297	338	225	225	325	230	21
385	375	263	738	351	538	229	328	245	21
476	438	278	1023	434	604	227	633	233	21
57	372	39	590	553	273	229	576	228	21
167	283	151	336	334	257	230	359	239	22
209	318	168	344	314	281	235	318	244	22
61	360	43	601	406	379	234	582	232	22
208	309	173	353	306	296	233	445	236	22
49	268	47	24	261	24	234	242	232	22
49	285	44	87	290	76	230	338	234	22
264	361	187	344	403	218	231	341	228	22
61	318	49	250	401	160	225	460	237	22
470	439	274	1023	464	565	240	429	241	22
1023	781	336	1023	267	982	237	746	227	22
34	305	28	327	334	251	241	508	235	22
64	359	46	349	314	285	226	500	235	22
201	336	154	277	331	214	226	407	245	22
221	360	158	490	338	371	231	318	247	22
392	356	282	365	422	222	227	408	233	22
147	338	112	770	515	383	233	588	240	22
92	510	46	875	574	390	232	626	229	22
256	332	197	516	340	388	231	407	242	22
69	329	54	549	382	368	233	579	235	22
134	459	75	1023	333	786	228	682	241	22
305	355	220	652	313	533	230	412	256	22
75	484	40	512	587	223	231	564	237	22
53	423	32	444	503	226	231	529	230	22
36	326	28	413	351	301	226	532	225	22
228	308	189	274	287	244	233	287	238	22
36	313	30	442	329	344	233	546	233	22
85	435	50	639	459	357	237	595	233	22
59	264	57	47	267	45	235	245	230	22
23	247	24	15	242	16	236	238	228	22
1023	730	359	1023	267	982	222	809	233	22
1023	526	498	1023	267	982	254	1023	306	22
348	403	221	525	417	322	248	249	242	22
150	466	82	1023	449	584	240	691	229	22
22	250	22	18	248	18	232	231	233	22
359	416	221	450	411	280	232	486	248	22
1023	578	454	1023	267	982	237	854	249	22
212	307	177	423	304	356	226	272	231	22
48	358	35	584	504	297	232	579	230	22
48	277	44	247	361	175	224	459	235	22
648	740	224	1023	267	982	226	881	232	22
951	562	433	1023	267	982	232	802	249	22
502	436	295	1023	372	704	233	668	236	22
1023	497	527	1023	267	982	240	984	289	22
312	361	221	603	388	398	228	477	225	23
220	326	172	377	310	312	231	224	228	23
250	367	175	244	365	171	225	226	231	23
74	467	41	1023	528	497	229	653	229	23
509	504	259	1023	649	404	233	678	237	23
54	300	46	325	354	235	233	489	234	23
59	428	36	560	448	320	228	583	238	23
56	263	55	24	253	24	232	249	228	23
25	251	26	43	251	43	229	260	230	23
59	440	35	396	547	186	231	525	229	23
185	305	155	255	298	219	233	396	234	23
35	273	33	38	289	33	234	245	232	23
227	327	178	329	311	271	227	442	224	23
57	358	40	526	367	367	238	582	237	23
22	261	22	43	267	41	235	233	234	23
133	307	111	327	284	295	228	236	233	23
117	562	53	1006	626	411	234	654	244	23
57	558	26	565	616	235	234	572	236	23
262	337	199	392	342	293	239	453	233	23
39	299	33	360	369	250	230	523	222	23
107	395	69	136	394	88	226	274	229	23
124	273	116	119	285	106	234	292	241	23
64	315	52	365	374	250	236	506	237	23
462	402	294	1023	349	752	233	692	233	23
263	329	205	418	331	323	229	460	233	23
179	310	148	413	314	336	234	381	228	23
31	312	26	286	330	222	234	490	237	23
34	397	22	379	534	182	234	527	230	23
566	481	301	1023	352	744	234	710	229	24
389	410	243	339	361	241	229	251	226	24
35	290	30	94	299	81	234	319	230	24
305	347	225	455	332	351	228	426	239	24
101	266	97	49	259	49	226	235	236	24
41	346	31	276	478	148	225	512	233	24
24	278	22	56	304	47	232	272	225	24
131	455	74	456	448	260	234	545	231	24
33	346	25	351	448	201	237	511	229	24
172	322	136	424	307	353	232	319	243	24
41	270	39	39	266	37	236	266	231	24
29	264	28	38	260	38	224	270	231	24
212	330	165	377	324	297	227	476	238	24
110	283	100	115	278	106	236	314	231	24
340	651	134	1023	277	947	236	779	232	24
203	333	156	317	309	263	224	409	230	24
50	327	39	553	361	392	236	585	227	24
607	601	258	1023	741	354	238	623	233	24
220	339	166	364	339	276	233	425	235	24
152	315	124	323	361	229	233	438	234	24
30	340	23	326	393	213	232	502	224	24
135	570	61	1023	594	441	232	676	229	24
36	250	36	15	245	16	231	224	229	24
35	332	27	318	411	198	233	496	230	24
741	565	336	1023	275	955	229	737	231	25
26	332	20	181	329	141	234	404	235	25
953	679	359	1023	337	778	240	770	223	25
160	333	123	269	338	204	232	381	227	25
328	387	217	1023	362	725	231	357	252	25
388	406	244	921	398	592	225	476	263	25
199	458	111	1023	483	543	236	676	232	25
412	492	214	700	562	319	231	527	232	25
268	341	201	436	332	336	234	491	245	25
92	284	83	82	278	76	230	242	236	25
70	395	45	690	472	374	232	607	235	25
90	418	55	1023	344	763	233	679	235	25
29	326	23	277	379	187	232	509	238	25
31	306	26	283	329	220	232	489	235	25
34	292	30	83	300	71	241	266	227	25
63	322	50	137	304	116	239	252	235	25
129	303	109	192	296	166	231	303	230	25
71	281	65	103	274	97	229	365	237	25
42	342	32	385	375	263	233	523	237	25
311	355	224	227	372	156	227	289	231	25
30	310	25	378	338	286	228	511	238	25
26	264	25	20	257	19	231	236	232	25
30	249	31	35	253	36	231	272	231	25
409	337	310	885	375	605	233	620	236	25
49	318	39	51	311	42	234	232	232	25
20	250	21	14	239	15	233	239	233	25
24	282	22	350	305	294	235	497	230	25
25	260	25	45	400	29	229	269	225	25
38	266	37	64	267	61	231	288	236	25
182	540	87	1023	620	423	226	675	231	25
25	278	23	278	311	229	230	496	234	25
154	442	90	1023	551	476	240	656	228	25
687	554	317	1023	406	646	233	679	235	25
189	300	161	215	299	184	237	438	234	25
228	322	182	469	318	377	233	370	236	25
77	264	74	78	267	75	233	229	228	25
30	308	25	67	318	54	233	283	231	25
417	368	290	256	376	175	237	293	230	25
194	471	106	785	397	507	239	598	230	25
237	312	194	322	308	268	238	458	250	25
333	372	229	720	353	522	239	421	227	25
82	265	79	78	265	76	227	230	231	25
31	357	22	252	371	174	230	473	226	25
244	332	188	712	426	428	227	492	253	25
43	294	38	431	309	356	229	532	229	25
75	408	47	578	449	330	230	599	231	25
21	267	20	174	287	155	234	421	232	25
97	365	68	632	378	428	235	600	238	25
106	381	71	1023	322	814	236	682	232	26
22	257	22	7	241	7	231	239	229	26
160	324	127	103	341	77	231	241	241	26
22	260	21	60	270	57	230	273	231	26
39	270	37	49	268	47	231	248	226	26
22	280	20	241	300	206	228	468	235	26
26	261	25	23	259	22	227	226	234	26
395	407	248	549	396	355	234	568	239	26
166	316	135	265	304	223	226	423	234	26
25	285	22	232	308	192	230	467	236	26
40	315	32	283	347	209	233	480	235	26
135	284	122	145	302	123	232	230	245	26
49	332	38	255	384	170	229	461	231	26
647	665	249	1023	267	982	234	821	237	26
200	287	179	136	281	124	231	228	239	26
32	326	25	481	372	331	236	552	233	26
22	249	22	41	257	41	230	234	231	26
60	377	41	535	587	233	233	570	237	26
1023	537	488	1023	267	982	233	943	250	26
42	396	27	474	427	284	232	559	224	26
34	347	25	384	446	220	225	517	233	26
170	320	135	333	300	284	229	327	224	26
28	265	27	47	275	43	228	227	226	26
47	393	30	460	523	225	227	549	230	26
158	646	63	1023	563	466	233	685	232	26
48	337	36	680	461	377	233	599	236	26
29	256	29	57	258	56	233	239	229	26
33	258	33	56	262	55	237	239	239	26
24	315	20	389	375	265	231	531	235	26
203	310	168	324	308	269	227	400	241	26
33	397	21	361	384	240	235	524	225	26
49	295	43	227	311	187	229	475	228	26
34	267	33	23	388	15	233	238	229	26
33	313	27	321	374	220	234	514	231	26
69	277	64	90	277	84	232	293	237	26
23	256	23	15	259	14	235	238	235	26
233	513	116	1023	307	854	227	721	242	26
22	256	22	36	256	36	233	260	227	27
53	348	39	234	369	163	230	424	231	27
36	423	22	460	442	266	231	552	231	27
36	390	24	285	363	201	229	505	230	27
208	487	110	855	507	432	231	626	232	27
71	356	51	290	464	160	231	483	234	27
24	262	24	32	261	31	230	251	228	27
33	265	32	55	264	53	232	252	228	27
160	291	141	251	296	217	234	391	236	27
247	328	193	309	316	251	223	250	230	27
73	395	47	758	419	463	230	619	238	27
31	291	28	217	303	183	230	455	232	27
646	567	292	1023	267	982	237	759	236	27
40	400	26	482	421	293	237	556	231	27
26	252	26	9	231	10	231	230	228	27
240	416	147	1023	295	888	237	709	234	27
257	326	201	248	316	201	234	320	240	27
95	540	45	990	593	428	234	644	232	27
689	565	312	1023	387	678	227	696	228	27
193	321	154	379	318	305	237	369	237	27
1022	974	269	1023	390	673	234	687	245	27
46	284	42	195	348	144	232	418	238	27
103	275	96	69	279	63	236	255	230	27
283	357	203	751	515	373	234	577	239	27
36	262	35	56	261	55	232	235	237	27
353	370	244	697	460	388	231	575	235	28
22	289	20	206	317	166	233	456	229	28
55	359	39	781	447	447	232	612	225	28
162	303	137	243	309	202	232	255	235	28
372	353	270	677	493	352	228	555	235	28
266	537	127	1023	439	597	233	714	230	28
278	432	165	577	408	362	237	241	245	28
272	346	201	664	429	397	232	534	240	28
71	521	35	739	606	312	231	592	233	28
63	268	60	57	260	56	235	389	228	28
25	252	26	32	250	32	237	228	227	28
64	327	50	596	423	361	234	578	237	28
81	390	53	931	445	536	230	638	228	28
214	398	138	328	410	205	231	405	227	28
25	293	22	197	374	135	229	432	231	28
28	306	23	394	333	303	231	524	232	28
30	339	22	352	419	215	237	527	235	28
220	330	171	258	344	192	231	318	231	28
476	369	330	1023	267	982	234	537	260	28
348	468	191	1023	303	865	230	692	242	28
209	300	178	293	337	223	224	381	235	28
709	554	328	1023	331	791	226	704	234	28
218	322	173	274	311	225	225	231	231	28
1023	710	369	1023	267	982	247	875	236	28
31	346	23	316	402	201	233	508	226	28
200	310	165	346	305	291	234	444	239	28
658	743	227	1023	267	982	241	855	236	28
52	271	49	339	290	300	235	525	233	28
362	342	270	500	405	316	225	491	225	28
594	487	313	1023	267	982	223	809	250	28
429	631	174	1023	267	982	236	814	234	28
29	328	23	370	342	277	235	517	229	28
194	308	161	236	307	197	239	383	241	29
268	336	204	418	336	318	240	261	241	29
300	328	235	469	333	361	230	303	232	29
188	325	148	277	306	232	242	362	235	29
468	424	283	744	421	452	228	532	234	29
218	653	85	1023	585	448	236	697	233	29
63	417	39	627	434	370	237	597	229	29
1023	575	456	1023	267	982	238	810	229	29
181	288	161	146	301	124	231	270	237	29
1023	546	480	1023	267	982	234	966	262	29
32	334	24	406	381	272	229	528	235	29
217	293	189	274	288	243	227	323	232	29
238	337	181	245	298	210	225	223	233	29
453	564	206	1023	267	982	232	743	234	29
29	361	20	316	324	249	233	489	223	29
253	333	195	573	306	480	234	403	248	29
222	427	133	548	519	270	230	534	226	29
512	588	223	1023	267	982	242	765	239	29
309	387	204	507	336	387	231	278	230	29
34	253	35	25	254	25	235	258	225	29
312	376	212	536	344	399	236	263	233	29
30	365	21	316	402	201	228	509	232	29
39	317	32	446	376	304	234	550	246	29
1023	818	320	1023	267	982	244	813	241	29
88	335	67	655	445	377	231	592	234	30
35	346	26	415	382	278	237	529	227	30
39	279	36	90	268	86	231	239	242	30
1023	719	365	1023	394	665	233	690	228	30
104	337	79	418	449	238	239	550	231	30
216	325	170	189	312	155	235	306	241	30
21	257	21	33	261	32	231	230	233	30
1023	435	602	1023	267	982	245	1002	289	30
26	324	21	229	325	181	236	455	235	30
23	253	23	23	256	23	234	267	235	30
51	303	43	489	319	392	228	563	230	30
26	267	25	93	274	87	225	364	238	30
54	471	29	601	557	276	232	577	228	30
35	452	20	515	579	228	233	563	237	30
222	326	175	274	314	223	230	439	233	30
35	311	29	363	381	244	225	515	229	30
77	299	66	101	288	90	235	348	232	30
27	254	27	23	253	24	229	235	234	30
32	345	24	399	398	256	232	537	233	30
23	252	24	31	243	33	237	232	238	30
28	331	22	414	388	274	229	528	227	30
118	455	66	986	574	440	236	642	231	30
46	254	46	95	258	94	230	227	222	30
20	252	20	24	252	25	227	244	228	30
229	303	193	225	297	194	228	416	231	30
236	318	190	232	335	177	232	273	238	30
103	503	53	1023	596	440	238	660	225	30
23	251	24	19	252	20	232	221	233	30
38	359	27	432	438	252	229	538	241	30
25	301	21	291	351	212	237	494	232	30
114	276	105	136	285	122	232	327	230	30
235	351	171	296	329	230	233	423	233	30
241	344	179	293	327	229	237	393	229	30
44	402	28	553	425	333	236	575	228	30
30	318	24	318	354	230	235	493	225	30
44	255	44	38	250	39	229	263	232	30
229	301	195	299	289	265	231	244	227	30
53	348	39	441	399	283	226	547	227	31
364	400	233	650	359	464	235	268	232	31
62	261	60	30	257	30	235	259	226	31
85	284	76	135	284	122	238	276	248	31
51	339	38	175	350	128	235	418	230	31
43	469	23	418	508	210	235	535	232	31
246	317	199	395	364	277	234	459	230	31
62	269	59	60	267	57	239	236	233	31
99	345	74	277	329	216	228	372	241	31
141	276	131	185	271	175	242	310	234	31
34	251	34	7	232	8	232	230	237	31
264	451	150	358	536	171	226	290	241	31
141	284	127	128	275	119	233	235	231	31
29	267	28	17	296	14	237	236	236	31
26	265	25	55	261	54	230	233	234	31
60	296	52	172	319	138	228	422	227	31
37	330	28	415	364	292	232	534	232	31
37	306	31	359	313	293	229	532	230	31
49	336	37	298	330	231	228	475	241	31
65	434	39	509	332	393	222	566	240	31
102	551	47	1023	498	527	228	678	239	31
299	363	211	527	370	365	233	422	231	31
42	430	25	590	544	277	227	564	230	31
31	272	29	18	257	18	228	232	241	31
49	476	26	598	494	310	227	581	233	32
296	330	229	156	330	121	227	229	238	32
34	429	20	481	549	224	229	562	243	32
103	284	93	113	280	103	230	264	236	32
294	337	223	317	396	205	231	314	231	32
183	313	149	337	371	233	236	408	247	32
39	285	35	22	267	21	234	236	235	32
30	266	29	21	250	21	235	240	237	32
211	309	175	292	292	256	230	332	233	32
42	414	26	573	462	318	231	579	232	32
34	319	28	367	346	271	228	521	234	32
278	336	212	372	351	271	230	455	246	32
40	341	30	514	375	351	234	568	228	32
41	318	33	507	336	386	235	559	246	32
454	559	208	898	521	441	234	525	237	32
206	323	163	305	314	249	223	399	229	32
324	352	236	702	361	498	237	512	244	32
667	470	363	1023	267	982	232	637	254	32
160	343	119	248	334	190	230	236	234	32
83	369	57	1023	381	688	230	659	221	32
29	262	28	20	263	20	231	230	233	32
51	288	46	190	285	170	231	378	239	32
79	378	54	861	547	403	222	623	229	33
30	260	30	49	256	49	234	256	233	33
214	308	178	274	310	226	231	280	237	33
45	466	24	655	621	270	233	587	233	33
20	256	20	56	252	57	233	259	228	33
118	269	112	71	266	68	229	228	233	33
201	318	162	511	359	364	228	358	229	33
25	254	25	22	258	22	236	238	226	33
42	337	32	760	406	479	228	614	236	33
31	365	22	381	459	213	231	530	238	33
187	327	146	247	372	170	233	380	228	33
238	317	192	254	324	200	233	286	222	33
42	256	42	21	256	21	231	227	228	33
308	346	228	424	362	300	225	389	254	33
27	298	24	321	364	226	234	501	227	33
360	508	181	594	469	324	238	530	228	33
128	392	83	953	486	502	232	648	231	33
22	266	22	21	280	20	229	229	235	33
273	327	214	285	327	223	233	230	236	33
48	573	21	578	761	195	234	573	234	33
130	555	60	1023	578	454	237	656	229	33
154	299	132	165	293	144	231	347	229	34
64	597	28	694	724	245	234	602	229	34
681	670	260	1023	282	930	229	776	234	34
36	445	21	180	647	71	235	327	232	34
34	280	31	67	273	63	231	235	228	34
383	389	252	525	445	302	239	516	236	34
1023	789	332	1023	267	982	239	803	232	34
261	329	203	401	319	322	235	446	257	34
573	451	326	1023	326	805	225	569	240	34
305	368	212	471	367	329	225	518	244	34
26	276	24	34	279	31	232	226	235	34
67	370	47	641	429	382	236	589	234	34
75	272	71	62	282	56	232	258	235	34
22	256	22	43	268	41	229	265	229	34
66	264	64	63	265	61	230	217	233	34
146	405	92	520	467	285	235	471	235	34
24	265	23	158	277	146	235	405	238	34
326	336	248	527	328	412	226	429	236	34
35	314	29	389	359	277	228	535	238	34
26	255	26	18	253	19	232	237	224	34
29	271	27	17	257	17	231	239	237	34
32	384	22	517	593	223	228	560	231	34
292	331	226	407	355	293	241	308	243	34
304	360	216	1023	518	506	227	634	243	34
352	376	240	789	354	570	222	304	247	34
64	426	38	713	515	354	238	606	229	35
38	286	34	348	296	300	236	516	219	35
47	360	33	477	420	290	233	554	237	35
1023	657	399	1023	356	737	241	726	238	35
413	390	271	984	495	509	230	612	233	35
53	292	47	421	342	315	232	539	241	35
24	302	21	229	330	178	228	468	237	35
22	270	21	206	303	175	233	439	225	35
27	325	22	289	342	217	233	497	235	35
297	375	203	820	393	535	235	484	245	35
43	440	25	455	701	166	235	543	228	35
290	332	224	456	311	376	236	271	254	35
28	338	21	319	414	197	234	509	231	35
37	346	27	171	376	116	230	381	231	35
24	301	20	256	318	206	229	462	231	35
23	274	22	31	274	29	233	235	229	35
39	342	29	501	384	334	230	564	227	35
323	348	237	409	373	281	229	454	236	35
362	361	257	850	394	552	237	613	238	35
37	290	33	335	316	271	230	516	239	35
324	389	213	999	355	719	237	481	280	35
349	375	239	438	335	335	228	241	233	35
25	295	22	300	306	251	228	484	235	35
111	429	66	1023	471	556	234	640	237	35
27	281	24	306	320	245	231	485	231	35
44	256	44	16	274	15	229	223	234	35
119	298	102	163	295	141	233	398	231	35
38	290	34	84	302	71	235	315	231	35
66	286	59	117	285	105	229	233	230	35
194	312	159	197	315	160	224	256	227	35
56	258	56	35	252	36	231	282	237	35
49	261	48	41	273	38	235	299	229	35
28	339	21	323	376	220	234	503	232	35
1023	743	353	1023	494	531	234	685	226	35
35	297	31	386	361	273	222	527	240	36
303	443	175	512	415	316	231	298	232	36
97	313	80	773	391	506	239	617	228	36
24	251	25	35	259	34	230	250	236	36
29	359	21	383	415	236	240	524	232	36
86	439	50	651	365	456	234	587	240	36
211	316	171	332	326	261	231	385	238	36
205	333	157	366	315	297	234	426	253	36
121	274	113	137	271	129	233	237	237	36
26	265	26	92	292	81	232	349	236	36
39	324	30	517	412	321	233	576	232	36
109	330	84	114	338	86	227	229	231	36
25	310	20	294	368	205	224	505	235	36
34	368	24	424	398	272	225	537	232	36
296	323	235	435	319	349	231	392	240	36
238	337	181	355	338	269	229	432	241	36
1023	691	380	1023	268	977	231	772	242	36
292	351	212	453	340	341	238	472	232	36
204	313	167	363	302	308	231	384	235	36
417	450	237	627	569	282	233	542	241	36
122	281	111	83	269	79	235	234	227	36
1023	554	474	1023	267	982	233	891	222	36
40	348	29	491	398	316	225	559	234	36
803	636	323	1023	267	982	235	823	229	36
102	302	87	122	309	101	227	311	236	36
32	302	27	384	331	297	225	524	238	36
356	334	273	369	393	241	233	363	237	36
451	447	259	967	467	531	228	626	231	36
191	573	85	1023	337	779	235	734	235	36
44	386	29	419	530	202	230	544	223	36
38	400	25	431	462	239	230	538	227	36
50	399	32	706	469	386	223	600	236	36
123	283	111	32	290	28	237	232	240	36
211	746	72	1023	353	742	242	739	231	36
614	550	286	1023	267	982	234	810	229	36
229	310	189	276	300	235	236	466	240	37
33	292	29	274	324	216	235	486	221	37
21	275	20	15	269	14	227	229	242	37
452	463	250	621	558	285	234	424	242	37
223	700	82	1023	325	807	231	745	234	37
271	381	182	445	380	300	232	495	226	37
63	381	43	713	418	437	228	605	238	37
27	254	27	132	270	125	228	389	231	37
319	356	230	591	353	429	232	433	256	37
578	444	333	1023	436	602	225	588	227	37
936	590	406	1023	286	918	229	741	238	37
252	332	194	412	319	331	236	375	241	37
57	413	35	786	551	365	234	620	235	37
251	362	177	317	389	208	223	439	233	37
80	392	52	954	427	573	227	642	240	37
338	352	246	333	325	262	224	241	235	37
216	326	169	257	305	216	239	266	223	37
255	318	205	297	335	227	233	452	238	37
543	481	289	905	513	452	234	548	239	37
47	357	34	610	396	395	231	587	236	37
33	315	27	303	406	191	231	509	235	37
58	339	44	618	398	397	228	594	219	37
42	262	41	124	266	119	236	245	234	37
180	304	151	187	307	156	225	368	232	37
45	334	34	459	394	298	229	548	227	37
228	473	123	529	465	291	231	535	225	37
28	356	20	343	370	237	232	517	235	37
29	307	24	40	284	36	234	254	236	37
550	402	350	1023	405	647	226	622	243	37
52	272	49	63	314	51	229	300	235	37
167	365	117	447	372	308	228	439	237	37
23	252	24	16	252	16	228	231	232	37
58	393	38	388	532	187	228	523	231	37
229	338	173	308	332	237	224	452	232	37
40	347	29	493	382	330	232	555	235	37
42	333	32	510	348	376	234	568	231	38
217	311	179	255	300	218	231	232	234	38
443	739	154	1023	358	733	238	729	230	38
38	373	26	513	386	340	229	574	231	38
35	313	28	315	318	254	229	497	235	38
32	266	30	21	283	19	229	239	228	38
33	367	23	454	416	279	224	542	239	38
26	307	22	316	343	236	232	494	233	38
233	334	179	425	340	321	228	462	222	38
24	281	22	19	258	19	234	232	232	38
57	554	26	737	799	236	233	608	234	38
83	277	77	78	272	73	233	228	237	38
1023	811	323	1023	267	982	236	931	255	38
35	340	27	289	406	182	230	501	225	38
216	310	179	328	305	275	233	402	233	38
94	348	69	824	453	466	233	617	234	38
36	400	23	471	436	276	231	555	233	38
104	299	89	155	286	139	230	289	232	38
32	255	33	31	252	32	230	237	232	38
26	329	20	307	388	202	234	501	232	38
379	447	217	1023	563	465	235	647	226	38
413	485	218	852	599	364	232	600	230	38
35	390	23	316	404	201	225	507	224	38
54	418	33	489	578	217	228	571	234	38
171	463	95	1023	642	408	233	660	220	38
23	300	20	245	332	189	231	473	231	38
57	417	35	748	585	327	239	610	227	38
243	305	204	243	296	211	236	443	238	38
80	350	58	621	402	395	227	592	227	38
550	432	326	379	446	217	232	269	237	38
48	326	38	330	343	246	229	508	236	38
139	272	131	105	267	101	233	231	233	38
256	345	190	376	327	295	230	354	243	39
65	364	46	707	387	468	228	595	234	39
470	382	315	569	384	380	232	495	237	39
240	430	143	707	578	313	237	584	235	39
42	330	33	439	391	287	236	548	231	39
261	363	184	508	353	368	239	255	235	39
269	382	180	442	376	301	238	265	232	39
33	313	27	188	342	141	231	448	230	39
57	442	33	393	541	186	226	531	233	39
797	546	374	1023	444	591	231	708	236	39
418	439	243	943	567	426	231	633	240	39
227	359	162	370	376	252	230	414	251	39
40	321	32	62	267	59	229	270	238	39
38	264	37	65	266	62	234	294	237	39
44	435	26	497	568	224	233	556	231	39
26	311	21	200	308	167	233	423	228	39
56	413	35	717	548	335	236	599	229	39
635	549	296	1023	277	946	231	765	228	39
65	272	62	76	267	72	233	264	232	39
134	316	109	463	308	384	234	228	241	39
370	430	220	807	454	455	228	503	234	39
28	265	27	12	260	12	237	228	229	39
29	369	20	411	397	265	232	536	233	39
569	467	312	1023	374	702	232	697	238	39
79	315	64	166	343	124	228	246	235	39
82	419	50	694	461	385	227	595	235	39
33	302	28	329	335	252	231	503	231	39
227	317	183	333	307	278	230	332	248	40
33	271	31	19	265	18	232	239	230	40
23	284	21	229	312	188	231	464	236	40
30	301	25	12	296	10	230	231	234	40
571	697	210	1023	283	928	236	773	241	40
146	547	68	1023	491	534	231	674	236	40
30	319	24	371	346	275	235	528	228	40
74	418	45	908	468	497	231	648	236	40
59	261	58	71	264	69	231	259	237	40
19	244	20	18	252	18	229	254	234	40
55	366	39	472	401	301	233	563	227	40
23	251	24	26	246	28	231	228	231	40
1023	909	288	1023	267	982	231	857	236	40
83	310	68	276	428	165	232	476	224	40
32	302	27	308	340	232	230	496	223	40
30	290	27	279	297	240	235	489	229	40
22	269	21	107	275	99	242	271	231	40
310	421	189	932	391	610	231	504	231	40
182	325	143	361	324	285	229	375	254	40
354	370	245	426	343	318	230	415	243	40
189	328	148	249	316	201	232	244	231	40
379	393	247	659	435	388	229	506	228	40
42	320	33	370	356	266	236	535	234	40
357	365	251	727	404	460	226	575	231	40
91	564	41	1023	649	404	229	654	237	40
49	399	31	440	521	216	235	546	220	40
65	398	42	751	442	435	238	613	229	40
570	523	279	1023	566	463	233	508	263	40
1023	564	464	1023	267	982	243	861	240	40
849	695	313	1023	267	982	234	783	233	41
93	303	78	142	322	113	237	266	235	41
1023	607	432	1023	267	982	232	826	225	41
786	620	325	1023	272	963	245	747	235	41
165	292	144	248	286	222	230	361	232	41
1023	474	554	1023	267	982	242	929	241	41
45	268	43	66	281	60	238	276	229	41
95	334	73	480	387	317	229	556	228	41
1023	452	580	1023	267	982	234	921	244	41
119	368	83	738	529	357	226	618	229	41
22	247	23	14	251	14	238	228	228	41
207	317	168	415	320	333	232	468	230	41
37	263	36	31	295	27	231	234	233	41
47	274	44	83	273	78	232	301	228	41
28	251	29	51	255	51	230	236	228	41
200	321	159	272	330	211	229	253	235	41
1023	496	528	1023	267	982	231	964	265	41
47	276	44	25	267	24	235	235	231	41
42	331	33	472	395	306	236	551	226	41
37	256	37	22	262	21	234	234	236	41
20	251	20	27	255	27	234	255	232	41
37	300	31	327	406	206	233	510	229	41
56	266	54	73	263	72	232	269	239	41
176	297	152	230	292	202	238	350	241	41
132	379	89	1023	427	613	237	664	231	41
430	442	249	1023	521	503	233	603	230	41
63	383	42	668	483	354	232	601	230	41
28	367	20	364	423	221	231	519	229	41
206	334	158	314	317	253	228	377	242	41
218	502	111	882	568	398	228	616	228	41
255	354	184	435	319	349	226	388	231	41
26	300	22	285	353	206	231	481	238	41
88	409	55	904	493	470	231	637	234	41
350	407	220	548	450	312	232	284	237	41
48	267	46	22	254	22	223	244	240	41
75	374	51	702	437	412	229	615	231	41
263	341	197	305	333	234	235	277	231	41
38	278	35	160	304	135	230	408	234	41
672	549	314	1023	267	982	231	832	245	41
66	348	49	494	402	314	234	562	236	41
24	248	25	36	254	36	233	228	229	41
687	544	323	1023	454	578	237	661	239	42
50	495	26	454	601	193	231	545	224	42
27	348	20	370	352	269	229	520	232	42
36	257	36	20	249	20	228	229	231	42
28	329	21	501	338	379	229	558	235	42
278	363	197	573	343	427	225	457	248	42
184	428	110	875	724	309	237	625	219	42
37	283	34	34	267	33	237	228	237	42
379	525	185	867	543	409	235	603	243	42
31	312	25	329	366	230	236	512	234	42
33	296	29	220	345	163	231	447	225	42
28	257	28	36	256	36	232	232	229	42
246	521	121	1023	304	863	239	745	228	42
276	341	207	488	331	377	229	240	237	42
193	350	141	331	341	249	237	270	215	42
465	451	263	667	423	404	233	527	235	42
237	330	183	474	336	361	231	403	232	42
116	283	105	149	283	135	239	302	236	42
226	304	190	305	312	250	235	278	235	42
26	330	20	316	396	204	230	500	239	42
252	340	189	307	341	231	236	346	244	42
56	343	42	590	417	363	232	573	225	42
134	289	119	125	284	113	232	276	224	42
31	270	30	63	304	53	229	331	230	42
124	481	66	810	529	392	223	630	229	42
31	347	23	358	366	250	227	515	240	42
31	369	21	355	418	217	235	522	230	42
100	292	88	90	287	80	228	275	236	42
29	325	23	492	338	372	224	550	230	42
247	320	197	369	308	307	232	252	246	42
41	465	23	542	521	266	232	576	234	43
67	431	40	800	545	375	241	622	237	43
255	348	187	253	316	205	233	238	226	43
32	258	32	40	260	39	228	242	226	43
321	359	229	375	322	298	231	262	247	43
40	323	31	492	347	363	229	557	234	43
33	333	25	497	402	316	226	559	234	43
59	363	42	624	427	374	229	582	230	43
268	317	217	480	313	393	226	355	245	43
207	298	178	345	291	303	228	233	239	43
198	325	156	326	300	278	230	281	241	43
30	318	24	440	347	324	234	551	234	43
354	367	246	654	378	442	230	515	241	43
31	315	25	309	350	226	229	487	232	43
347	393	226	687	375	469	227	479	238	43
545	450	310	1023	285	918	231	712	240	43
24	259	24	40	261	39	239	286	230	43
308	531	148	1023	691	380	231	632	228	43
72	271	68	101	359	72	235	292	234	43
42	382	28	478	524	234	234	558	228	43
399	408	251	697	391	457	235	335	236	43
25	270	24	257	300	220	237	462	232	43
71	271	67	41	267	40	224	298	231	43
242	337	183	350	334	269	232	441	238	43
51	332	39	266	440	154	229	450	234	43
58	408	37	503	574	225	230	556	241	43
291	366	203	692	358	495	237	395	238	43
41	332	32	388	350	284	232	527	242	43
24	264	23	78	275	73	230	250	234	43
32	262	32	19	264	18	231	245	228	43
66	475	35	509	475	275	233	564	236	43
205	313	168	303	296	261	228	261	235	43
210	315	170	406	328	316	232	253	233	43
27	319	22	350	381	235	235	506	240	43
28	255	28	27	253	27	233	275	234	43
353	394	229	767	368	534	236	427	247	43
24	267	23	207	291	182	228	460	231	44
35	330	27	454	362	321	240	536	233	44
34	435	20	419	648	165	230	535	240	44
58	395	37	541	425	326	236	566	225	44
42	330	33	366	359	261	228	511	224	44
189	305	158	212	301	181	228	378	238	44
44	307	37	131	316	106	230	383	230	44
117	296	101	79	301	67	234	301	232	44
40	329	31	449	398	289	231	545	240	44
60	291	53	61	299	52	232	241	220	44
39	336	30	401	393	261	228	538	234	44
40	421	24	618	518	305	238	581	230	44
63	315	51	580	350	424	233	592	232	44
25	273	23	200	279	184	237	450	228	44
202	368	141	342	353	248	228	390	241	44
45	434	26	464	387	307	232	558	233	44
64	403	40	914	490	477	229	630	227	44
471	437	276	1023	376	697	230	650	237	44
45	380	30	500	444	289	235	557	228	44
1023	636	412	1023	267	982	227	812	249	44
141	354	102	273	433	162	233	458	234	44
46	340	34	452	417	277	227	545	234	44
287	349	210	405	338	307	228	276	231	44
37	341	28	429	377	291	239	546	237	44
29	315	23	275	333	212	230	482	237	44
21	257	21	14	264	14	234	232	232	44
222	326	175	398	335	304	229	447	230	44
76	690	28	877	879	255	231	630	228	44
75	281	68	104	287	92	228	242	237	44
297	440	173	529	632	214	222	453	224	45
1023	536	489	1023	267	982	243	857	250	45
68	470	37	961	520	473	238	641	234	45
359	352	261	857	349	628	245	466	252	45
26	260	25	36	261	35	237	262	234	45
50	256	49	35	257	35	236	231	234	45
423	529	205	1023	636	412	230	624	222	45
27	290	24	331	320	265	233	504	237	45
257	334	197	455	335	347	229	494	253	45
416	580	184	1023	267	982	234	791	242	45
31	252	31	27	257	27	231	237	225	45
46	389	30	318	348	234	229	503	239	45
66	331	51	574	344	427	236	580	234	45
1023	438	598	1023	267	982	243	929	239	45
149	467	82	1023	523	501	229	680	231	45
92	384	61	716	423	433	225	614	227	45
34	423	21	523	669	200	231	557	225	45
30	302	26	316	343	236	233	500	234	45
422	496	218	834	643	332	234	575	229	45
1023	392	669	1023	267	982	224	919	268	45
38	373	26	513	430	306	232	555	230	45
45	313	37	375	360	266	235	529	232	45
514	708	186	1023	267	982	235	818	233	45
28	345	21	332	380	224	232	517	227	45
249	304	210	257	304	216	232	378	239	45
62	429	37	519	654	203	232	551	223	45
44	440	26	566	553	262	230	575	230	45
102	303	87	67	290	59	236	224	233	45
810	687	302	1023	349	750	229	764	224	45
30	270	28	236	307	197	233	462	225	45
25	259	25	18	291	16	229	222	225	45
33	288	29	114	317	92	233	362	228	45
31	261	30	38	259	37	227	295	232	46
595	512	297	1023	484	541	233	709	236	46
73	261	71	72	261	71	233	251	228	46
60	303	51	51	299	43	231	299	230	46
27	333	21	212	304	178	234	451	237	46
36	268	34	89	299	76	231	279	233	46
220	317	177	289	300	246	235	398	249	46
27	292	24	303	321	241	234	500	228	46
135	308	112	301	299	257	236	277	245	46
798	595	343	1023	267	982	235	809	227	46
131	279	120	254	271	240	231	229	238	46
209	331	162	462	356	332	236	386	245	46
38	271	36	61	294	53	230	318	231	46
277	334	212	293	313	239	224	239	232	46
130	432	77	1023	267	982	239	537	245	46
40	262	39	67	258	66	230	235	227	46
27	284	24	148	326	116	233	411	236	46
137	285	123	209	282	190	235	291	242	46
27	296	23	109	288	97	233	348	235	46
35	273	33	64	307	53	229	283	224	46
44	279	40	101	285	91	238	282	234	46
30	268	29	20	262	20	231	237	231	46
31	375	21	192	440	112	226	411	232	46
30	331	23	414	389	273	236	541	223	46
651	483	345	1023	513	511	236	676	238	46
77	271	73	58	265	56	236	265	240	46
33	249	34	16	249	16	237	222	234	46
102	297	88	193	299	165	234	330	234	46
774	630	315	1023	267	982	225	763	246	46
1023	492	533	1023	267	982	238	944	339	46
272	413	169	1023	342	767	226	676	230	46
63	471	34	715	527	347	232	608	239	46
55	507	28	580	554	268	225	582	236	46
175	327	137	251	313	205	234	276	245	46
29	303	25	283	327	221	233	483	231	46
224	319	180	312	294	271	234	216	231	46
28	370	20	421	413	260	231	531	233	47
53	368	37	434	357	312	229	541	234	47
22	288	20	281	314	230	227	479	235	47
91	391	59	841	451	477	232	634	231	47
652	746	224	1023	368	713	231	716	241	47
36	318	29	153	324	121	235	236	221	47
60	262	59	60	252	61	231	288	233	47
255	316	207	504	306	421	231	446	233	47
33	268	31	242	325	191	233	459	232	47
936	816	294	1023	372	704	237	726	227	47
256	359	182	366	320	293	228	446	237	47
187	337	142	300	332	232	234	355	244	47
214	320	171	347	315	282	237	394	236	47
39	311	32	366	386	243	234	537	239	47
1023	873	300	1023	267	982	242	843	232	47
26	274	25	42	320	34	232	262	234	47
35	327	27	287	436	169	233	490	235	47
158	289	140	180	285	162	234	235	229	47
55	554	26	747	752	254	232	609	236	47
95	354	69	647	407	408	231	585	231	47
48	277	44	261	308	217	234	361	225	47
480	625	197	985	688	366	231	614	242	47
25	306	21	238	324	188	228	457	226	47
259	334	199	507	351	370	231	436	243	47
22	265	21	97	270	92	230	410	238	47
771	598	330	1023	267	982	233	746	237	47
794	599	339	1023	267	982	236	794	240	47
136	286	121	34	283	31	229	225	232	47
35	278	32	444	292	390	231	547	229	47
731	494	379	1023	424	619	239	717	235	47
62	448	35	575	653	225	236	583	228	47
68	306	57	216	412	134	234	436	229	47
45	440	26	402	586	176	238	537	236	47
1023	536	489	1023	267	982	242	972	285	47
56	268	53	69	259	69	226	297	241	47
85	380	57	946	497	487	231	646	230	48
56	294	49	445	369	309	229	536	244	48
51	311	42	38	281	34	231	291	231	48
34	289	30	156	310	129	227	395	232	48
1023	869	302	1023	267	982	229	981	256	48
86	473	46	785	528	380	232	616	231	48
160	416	98	740	510	371	234	595	238	48
32	259	31	13	244	14	232	233	233	48
40	300	34	335	318	270	234	513	234	48
68	353	49	681	402	433	230	592	230	48
40	260	39	81	266	78	231	249	230	48
30	264	30	14	261	14	230	233	231	48
28	270	26	20	261	20	228	244	234	48
408	366	285	811	337	615	228	427	235	48
130	511	65	1023	416	631	236	685	229	48
183	307	152	295	313	241	233	242	228	48
26	311	22	353	322	281	232	521	234	48
48	280	44	54	265	52	235	239	234	48
35	432	21	606	465	334	227	583	231	48
45	290	40	173	296	149	234	423	227	48
166	356	120	335	339	253	234	257	229	48
37	286	33	17	297	14	229	233	233	48
473	428	283	1023	304	863	239	673	242	48
244	362	173	415	371	287	234	489	237	48
104	296	90	240	331	186	226	380	225	48
131	470	71	1023	381	688	240	682	236	48
472	511	237	1023	382	686	235	620	240	48
22	265	21	57	278	52	232	305	226	48
507	551	236	794	531	383	231	477	277	48
1023	566	463	1023	267	982	227	891	246	48
50	266	48	48	272	45	230	290	228	48
96	425	58	191	355	138	235	401	231	48
249	331	193	445	317	359	237	356	249	48
823	661	319	1023	267	982	236	782	230	49
61	450	35	771	527	375	232	616	236	49
127	436	75	1023	522	502	231	666	233	49
95	279	87	166	289	148	231	231	225	49
41	260	40	62	259	62	229	304	224	49
36	288	32	197	320	157	232	440	233	49
38	305	32	182	418	111	229	420	230	49
39	254	39	46	259	45	232	229	233	49
20	258	20	11	245	11	237	233	238	49
35	299	30	220	315	179	234	467	243	49
133	377	90	657	501	336	228	597	241	49
598	443	345	1023	514	510	238	634	233	49
1023	466	563	1023	267	982	258	1022	279	49
537	600	229	1023	769	341	225	680	232	49
145	298	124	156	293	137	232	294	231	49
204	428	122	343	406	217	235	240	233	49
272	419	166	534	387	353	236	248	238	49
62	336	48	416	373	285	236	542	228	49
428	425	258	687	428	411	235	267	240	49
317	346	235	697	343	519	240	425	266	49
167	360	119	204	347	151	235	239	232	49
293	341	220	609	346	451	235	404	231	49
304	736	106	1023	503	522	232	712	219	49
671	533	322	1023	272	965	234	728	221	49
27	296	23	293	331	227	227	497	233	49
51	265	49	64	270	61	235	242	230	49
23	261	23	16	264	15	232	229	233	49
850	560	389	1023	267	982	234	768	238	49
266	337	202	297	339	225	234	278	230	49
167	412	104	195	409	122	230	314	236	49
507	402	323	1023	298	880	236	580	252	49
34	284	31	262	301	223	232	475	238	49
60	261	59	56	266	54	231	235	230	50
37	262	36	30	251	30	234	261	230	50
328	353	237	524	345	389	228	440	244	50
34	311	28	366	316	296	232	504	234	50
174	356	125	398	363	281	233	346	231	50
49	471	26	512	506	259	228	565	227	50
820	525	400	1023	267	982	231	743	221	50
82	289	73	42	283	38	233	230	229	50
202	335	155	331	333	254	228	446	223	50
64	336	49	713	376	486	226	610	225	50
606	671	231	1023	364	720	227	688	239	50
209	354	152	341	461	189	225	368	243	50
22	254	22	7	231	7	232	230	230	50
72	377	49	634	464	350	231	583	234	50
278	388	184	539	398	347	236	504	225	50
677	505	343	1023	267	982	229	761	237	50
57	334	44	223	322	177	237	297	233	50
32	321	25	393	352	286	228	515	235	50
204	353	148	362	376	247	227	414	235	50
186	317	150	260	319	209	236	347	234	50
343	371	237	247	377	168	234	238	221	50
153	334	118	233	314	189	236	393	229	50
126	267	121	139	263	136	235	259	236	50
176	305	148	254	289	225	234	236	234	50
369	387	244	376	369	261	228	239	241	50
22	258	22	56	334	43	234	280	230	50
22	252	23	25	250	26	235	241	237	51
32	348	24	325	370	224	237	504	230	51
1023	703	373	1023	360	727	231	730	227	51
443	383	297	584	413	361	226	513	233	51
83	370	58	798	447	457	225	620	232	51
475	798	152	1023	267	982	237	811	244	51
35	286	32	311	320	249	231	497	231	51
101	376	69	771	363	544	232	605	230	51
52	349	38	492	444	284	227	557	232	51
52	326	41	411	355	296	231	541	235	51
50	289	44	327	298	280	231	495	237	51
325	758	110	1023	267	981	227	782	241	51
408	387	270	609	379	411	229	502	239	51
178	325	140	227	329	177	226	229	232	51
51	295	44	408	336	311	228	531	236	51
34	382	23	353	452	200	232	517	234	51
200	336	152	564	527	274	226	522	223	51
216	315	175	394	315	320	230	372	258	51
26	285	23	274	287	245	229	472	233	51
1023	491	534	1023	267	982	251	979	268	51
524	521	258	1023	267	982	241	759	229	51
250	300	213	357	291	314	229	365	242	51
325	368	226	610	360	434	230	486	246	51
25	277	23	238	301	203	232	455	240	51
51	391	34	566	426	340	237	582	236	51
72	504	37	745	648	295	227	614	240	51
45	482	24	496	605	210	228	561	224	51
42	308	35	543	320	434	232	576	225	51
63	282	57	28	302	24	227	229	238	51
27	296	24	322	331	248	229	504	232	51
128	419	78	1023	392	669	234	676	233	51
24	287	22	260	302	220	227	484	225	51
59	288	52	307	309	254	233	495	235	52
935	563	426	1023	267	982	248	761	228	52
62	274	58	123	339	93	228	358	232	52
100	423	60	1023	533	491	233	656	231	52
295	587	129	1023	267	982	240	777	234	52
882	564	401	1023	267	982	228	811	236	52
43	332	33	468	395	303	229	558	232	52
53	359	38	412	384	275	235	545	230	52
109	275	102	97	279	89	232	247	222	52
60	283	55	57	281	52	233	275	228	52
1023	556	471	1023	267	982	233	830	245	52
289	443	167	1023	389	673	235	684	236	52
27	289	24	191	315	155	232	429	229	52
100	323	79	195	474	105	236	377	225	52
72	282	65	90	280	82	230	372	228	52
1023	471	556	1023	267	982	223	903	262	52
1023	579	453	1023	267	982	237	836	247	52
105	274	98	182	268	174	233	267	231	52
225	338	171	330	364	232	236	423	232	52
20	246	21	23	241	24	231	231	234	52
26	263	25	20	256	20	230	258	231	52
36	331	28	227	402	145	236	450	229	52
42	405	27	531	494	275	230	565	226	52
48	272	45	88	268	84	228	228	229	52
35	366	24	270	335	207	234	466	226	52
74	351	54	362	647	143	232	507	229	52
27	257	27	21	258	21	234	233	238	53
1023	429	612	1023	267	982	254	947	259	53
136	839	41	1023	645	407	227	706	221	53
32	285	29	49	288	44	230	247	228	53
32	255	32	30	256	30	230	232	231	53
1023	670	391	1023	267	982	240	761	237	53
128	305	107	243	300	207	234	325	242	53
34	357	24	331	401	211	230	489	235	53
361	410	226	686	447	393	229	307	238	53
1023	539	487	1023	267	982	231	814	239	53
28	251	29	33	249	34	232	244	234	53
20	246	21	48	247	50	231	232	230	53
89	393	58	858	521	421	235	630	228	53
489	497	252	1023	441	595	234	679	231	53
250	353	181	406	338	307	233	342	238	53
136	287	122	240	282	218	232	304	232	53
20	250	20	37	253	37	233	258	231	53
29	366	20	350	383	234	237	513	232	53
31	249	32	45	252	46	229	250	233	53
43	263	42	90	277	83	229	341	229	53
73	441	42	829	523	406	226	615	233	53
35	333	27	395	353	286	230	530	229	53
282	327	221	177	296	153	239	269	242	53
251	325	198	348	324	275	233	252	238	53
59	292	52	191	357	137	234	386	228	53
25	268	24	162	286	145	236	403	238	53
861	690	319	1023	267	982	242	715	246	53
29	275	27	269	307	224	235	478	226	53
709	595	305	1023	267	982	227	782	238	53
103	463	57	370	442	214	234	492	231	53
407	365	286	845	360	601	234	485	253	53
86	292	76	125	279	115	230	243	236	53
463	494	240	1023	612	428	232	635	228	54
41	278	38	61	284	55	231	273	233	54
248	415	153	911	594	393	234	600	252	54
258	361	183	373	368	259	229	453	237	54
70	429	42	818	628	334	234	617	235	54
223	289	197	256	300	219	230	424	238	54
256	350	187	373	357	268	233	380	241	54
28	332	22	332	352	241	232	502	231	54
48	369	33	556	472	302	229	573	227	54
22	272	20	194	284	175	232	439	229	54
171	295	149	218	292	191	229	319	242	54
351	360	250	477	356	343	236	488	241	54
28	331	22	315	354	228	224	509	232	54
143	301	122	255	309	212	228	411	224	54
32	312	26	262	333	201	236	475	231	54
228	435	134	1023	277	945	232	726	241	54
202	312	166	306	308	254	231	262	235	54
367	396	237	878	531	424	233	594	225	54
361	342	270	257	382	172	231	322	224	54
229	363	162	383	356	275	232	284	231	54
112	277	104	78	288	69	227	262	224	54
617	581	272	1023	267	982	232	751	244	54
28	331	21	393	331	304	231	536	232	54
629	553	291	1023	267	982	237	805	229	55
28	270	27	16	274	15	229	230	234	55
42	267	40	23	279	21	232	227	239	55
106	419	65	821	471	446	228	631	229	55
219	528	106	1023	556	471	237	682	229	55
352	371	243	199	380	134	234	235	235	55
43	257	43	35	257	35	232	291	234	55
855	707	310	1023	267	982	228	872	231	55
215	318	173	255	323	202	220	421	239	55
184	340	138	233	339	176	231	376	229	55
159	316	129	231	328	180	236	249	248	55
83	548	39	940	612	393	230	634	234	55
1023	569	461	1023	267	982	229	860	243	55
55	264	53	66	269	63	229	233	230	55
32	339	24	365	355	263	227	522	230	55
21	269	20	21	316	17	231	233	230	55
470	424	284	1023	368	713	234	678	224	55
1023	511	513	1023	267	982	233	822	237	55
739	560	337	1023	267	982	246	766	235	55
156	333	120	367	310	303	240	295	247	55
182	381	122	825	590	358	240	590	229	55
208	295	180	345	280	315	236	348	240	55
130	292	114	156	295	135	232	412	230	55
88	290	78	57	268	55	231	343	231	55
934	699	342	1023	391	671	230	741	240	55
126	278	116	32	259	31	235	233	231	55
1023	607	432	1023	267	982	231	880	254	55
141	282	128	31	270	30	232	218	235	55
109	577	48	1023	631	415	235	676	236	55
122	417	75	142	425	86	232	234	233	55
387	376	263	361	348	266	234	411	229	56
321	384	214	653	350	478	232	487	239	56
94	325	74	756	375	516	236	611	224	56
23	278	21	247	289	219	231	461	233	56
52	282	47	56	305	47	223	262	250	56
1023	624	420	1023	267	982	229	815	244	56
1023	442	592	1023	267	982	252	966	266	56
1023	455	576	1023	267	982	247	968	283	56
205	310	169	336	288	299	238	239	235	56
52	329	40	505	359	360	224	558	237	56
34	265	33	146	267	139	234	405	234	56
42	276	39	86	280	79	226	228	238	56
48	353	35	678	433	401	231	595	235	56
113	468	62	1023	491	533	236	663	233	56
291	326	229	372	317	301	244	234	226	56
159	325	125	95	307	79	234	234	230	56
186	300	159	173	293	151	236	231	243	56
261	330	202	430	320	344	233	401	231	56
99	338	75	600	413	372	231	583	235	56
40	346	30	285	467	156	232	480	225	56
54	434	32	441	609	185	233	539	245	56
26	262	25	22	260	22	230	259	236	56
132	309	109	55	316	45	228	226	229	56
279	321	222	516	354	374	237	503	230	56
208	298	179	196	291	173	235	240	227	56
33	303	28	166	326	130	236	419	232	56
76	377	51	757	431	450	233	624	228	56
35	284	31	44	276	41	228	243	227	56
83	363	59	1023	307	853	230	690	238	56
56	265	54	68	268	65	234	238	235	56
229	305	192	428	300	366	232	411	252	57
33	317	26	358	342	268	231	520	235	57
489	434	288	1013	870	298	231	595	242	57
181	308	151	290	300	247	238	393	234	57
32	279	29	48	283	43	233	269	230	57
31	335	24	422	355	304	230	547	234	57
198	319	158	216	309	179	227	259	224	57
37	349	27	308	368	214	230	518	229	57
26	270	25	20	259	20	235	249	230	57
32	319	25	331	340	250	236	517	227	57
513	445	295	1023	456	575	237	617	228	57
30	333	23	407	361	289	234	523	225	57
29	331	22	437	445	252	229	546	233	57
559	489	292	1023	422	621	228	687	238	57
188	354	136	246	328	192	233	234	232	57
106	294	92	316	339	239	234	489	242	57
93	388	62	398	377	271	233	533	228	57
35	373	24	437	424	264	234	545	235	57
291	321	232	407	330	316	224	255	238	57
782	854	234	1023	267	982	234	875	253	57
112	340	84	203	346	150	233	395	234	57
246	321	196	281	302	238	223	448	235	57
318	334	244	483	321	385	241	467	233	58
160	331	123	285	317	230	231	455	233	58
33	267	31	20	276	19	239	231	232	58
82	340	62	530	378	359	231	577	227	58
82	478	44	599	441	348	227	589	230	58
161	295	140	461	359	329	230	513	233	58
98	465	54	655	624	269	232	564	231	58
228	493	118	1023	267	982	227	745	228	58
260	313	213	287	330	223	233	301	250	58
263	342	197	402	362	284	230	372	237	58
44	289	39	45	283	41	233	247	230	58
237	316	192	381	305	319	233	449	230	58
61	304	51	484	366	339	233	561	231	58
97	266	93	83	265	81	229	309	238	58
89	292	78	300	299	257	234	484	234	58
93	380	63	387	449	221	236	502	226	58
27	347	20	311	416	192	226	503	228	58
440	388	290	904	688	336	226	598	239	59
47	398	30	560	490	293	233	579	230	59
407	392	266	1023	300	873	228	360	256	59
47	348	34	478	516	237	231	550	221	59
39	361	28	522	500	268	234	564	228	59
50	477	27	618	532	298	234	588	232	59
70	365	49	845	484	447	240	618	223	59
610	572	273	1023	394	666	233	719	240	59
330	408	207	460	528	223	232	509	234	59
335	323	266	478	328	373	229	426	233	59
28	266	27	47	270	45	233	233	227	59
21	267	20	86	277	79	227	244	235	59
363	404	230	1022	516	508	231	627	229	59
61	270	58	53	275	49	233	306	235	59
29	344	22	334	419	204	231	515	236	59
333	439	194	413	434	244	226	340	231	59
305	333	235	427	310	353	237	431	246	59
276	329	214	507	319	406	232	449	232	59
35	268	34	90	274	84	234	245	225	59
128	329	100	247	318	199	243	303	243	59
191	341	143	824	384	549	229	607	233	59
40	336	31	482	355	347	228	559	232	59
183	312	150	268	303	226	229	326	240	59
30	331	23	244	390	160	237	456	232	59
53	263	52	46	265	44	226	259	242	59
65	331	51	294	334	225	233	522	223	59
117	610	49	916	867	270	234	628	231	59
57	518	28	872	620	360	237	623	234	59
61	537	29	726	596	312	232	604	238	60
54	282	49	85	285	76	237	285	233	60
246	363	173	350	353	253	226	232	235	60
25	291	22	206	359	147	230	454	230	60
27	319	22	329	355	237	230	508	234	60
34	299	29	277	302	235	236	499	236	60
48	258	48	43	256	43	231	229	235	60
181	523	89	1023	392	670	229	702	230	60
323	365	226	505	385	336	237	522	230	60
403	390	265	770	480	411	234	551	232	60
25	291	22	135	321	108	232	375	228	60
34	341	25	395	427	237	235	533	235	60
199	308	165	343	313	281	225	339	250	60
27	286	24	299	313	245	226	491	241	60
111	379	75	363	385	241	239	526	240	60
38	374	26	416	477	223	234	526	236	60
26	292	23	225	306	189	234	456	234	60
22	250	22	15	248	15	225	229	231	60
310	362	219	484	346	357	229	399	232	60
284	605	120	1023	344	761	233	701	231	60
111	439	64	1023	419	626	240	684	231	60
55	407	34	681	548	318	228	606	234	60
39	267	37	94	278	86	228	344	233	61
51	414	31	562	459	314	231	579	225	61
136	487	71	1023	652	402	229	665	230	61
123	450	70	301	446	173	235	239	242	61
279	394	182	569	457	319	226	533	238	61
405	416	249	675	385	448	232	531	236	61
214	321	171	266	301	226	228	320	245	61
26	254	27	23	249	23	230	231	228	61
1023	869	302	1023	267	982	231	833	231	61
21	275	20	193	303	163	233	445	238	61
27	332	21	234	345	174	228	466	228	61
76	457	43	967	652	380	233	641	235	61
335	387	221	348	404	221	240	314	234	61
29	291	25	267	306	223	225	483	229	61
525	518	259	1023	430	610	230	532	234	61
201	348	148	303	330	235	233	237	228	61
81	357	58	313	415	193	232	473	227	61
400	361	284	339	356	244	234	307	235	61
36	272	33	87	272	81	232	314	227	61
34	390	22	447	428	267	234	554	231	61
27	304	23	310	377	211	230	501	222	61
25	266	24	83	288	73	230	340	227	61
53	339	40	337	387	223	233	523	232	61
186	298	159	270	299	232	229	361	231	61
26	304	22	315	321	251	228	511	230	61
164	288	146	159	274	148	233	288	234	61
34	358	24	506	395	327	228	572	235	61
67	293	58	334	326	262	233	500	229	62
60	474	32	639	568	288	230	593	233	62
200	408	125	455	586	199	225	472	243	62
39	464	21	471	613	197	225	553	234	62
344	682	129	1023	287	912	229	779	242	62
36	330	28	474	500	243	234	548	230	62
27	343	20	329	347	243	238	515	221	62
34	299	29	468	318	377	235	551	237	62
36	301	31	351	331	271	237	501	230	62
456	424	275	1023	429	611	236	644	228	62
47	310	39	248	318	199	229	505	221	62
71	262	70	44	262	43	234	239	235	62
962	632	389	1023	267	982	230	761	243	62
109	288	97	182	287	163	228	290	234	62
60	450	34	609	606	257	227	579	233	62
161	353	117	156	410	97	232	227	228	62
46	450	26	709	580	312	228	596	231	62
253	320	202	420	319	337	229	395	235	62
61	400	39	98	363	69	234	239	236	62
31	367	22	362	532	174	228	514	244	62
41	326	32	431	353	313	232	541	234	62
91	362	65	61	332	47	231	233	237	62
424	494	220	562	514	280	225	363	253	62
38	321	30	316	352	230	238	503	228	62
21	266	20	113	279	104	232	356	230	62
29	308	24	375	329	292	230	533	237	62
37	287	33	139	460	78	232	402	235	62
338	364	238	492	331	380	227	492	231	63
99	393	65	521	442	302	229	574	234	63
23	250	24	28	248	29	228	229	227	63
209	367	145	361	364	254	229	266	238	63
83	327	65	887	374	608	231	630	229	63
26	328	20	332	388	219	227	497	231	63
42	309	34	254	334	195	236	482	225	63
28	274	26	58	282	52	230	319	232	63
53	329	41	463	364	325	232	554	237	63
454	426	272	1023	460	569	226	322	237	63
21	265	21	16	263	15	232	237	233	63
20	262	20	185	288	165	230	421	228	63
36	313	29	377	377	256	226	530	232	63
97	650	38	623	688	232	227	593	234	63
22	251	22	32	255	32	231	228	237	63
21	268	20	210	295	182	229	446	231	63
32	263	31	52	257	51	233	258	228	63
42	329	33	471	366	330	235	557	230	63
26	284	24	70	335	53	234	300	228	63
21	248	21	43	254	44	231	280	235	63
24	252	25	22	240	23	228	280	231	63
889	819	278	1023	267	982	225	817	227	63
296	401	189	541	381	363	235	386	240	63
123	304	103	253	307	211	235	303	231	63
72	274	67	96	279	88	230	304	241	63
506	699	185	1023	267	981	228	793	225	63
185	306	155	284	302	241	234	283	237	63
273	338	206	531	315	431	234	473	240	63
58	477	31	593	597	254	227	580	232	63
23	268	22	49	271	47	233	288	228	63
28	314	23	323	328	252	232	501	233	63
125	458	70	921	508	464	234	635	233	63
35	254	35	21	249	22	232	232	235	63
169	298	145	239	283	216	231	239	235	64
425	422	257	518	443	300	232	265	246	64
1023	739	355	1023	267	982	243	832	242	64
115	279	106	154	272	144	234	240	241	64
275	391	180	449	379	303	234	392	234	64
281	332	217	176	309	146	234	219	234	64
483	492	251	1023	414	632	234	679	233	64
512	457	287	892	461	495	231	594	228	64
382	389	252	697	392	455	220	438	240	64
40	267	38	19	259	19	226	231	234	64
476	431	282	708	494	366	231	557	234	64
433	351	316	554	413	343	231	531	229	64
187	287	166	130	293	114	222	282	232	64
109	326	85	222	308	184	228	363	237	64
53	284	48	89	304	75	228	280	235	64
445	386	295	1020	370	706	243	450	231	64
245	340	185	520	359	371	234	371	225	64
31	364	22	317	387	209	232	495	234	64
245	304	206	413	297	356	236	242	237	64
71	294	62	142	371	98	228	387	225	64
48	266	46	82	268	78	232	356	228	64
614	668	236	1023	267	982	229	824	230	64
73	323	58	685	398	440	232	593	232	64
22	247	23	10	232	11	233	233	226	64
291	392	190	351	391	230	231	255	234	64
47	295	41	322	365	225	228	497	228	64
86	327	67	173	355	125	232	407	232	64
226	309	187	411	317	332	226	356	225	64
310	395	201	263	395	170	231	281	232	64
65	361	46	654	465	360	234	594	233	64
87	282	79	139	281	126	232	406	217	64
38	260	38	80	259	79	232	228	235	64
25	252	26	20	249	21	226	230	231	64
46	288	41	375	307	313	232	525	235	65
66	366	46	689	392	450	235	604	237	65
34	337	26	376	357	270	228	522	233	65
33	256	33	29	259	28	232	239	234	65
303	522	149	1023	267	982	238	758	242	65
31	313	25	374	350	274	231	525	226	65
23	270	22	243	283	219	236	468	228	65
280	341	210	691	317	559	232	382	241	65
57	275	53	78	270	74	233	277	234	65
29	362	21	170	321	135	237	456	230	65
1023	743	353	1023	276	949	223	786	236	65
40	417	25	594	458	332	232	586	235	65
31	380	21	470	512	235	233	556	231	65
190	298	163	226	298	194	231	367	226	65
30	265	29	25	258	25	240	255	239	65
99	399	64	1023	418	628	235	650	238	65
32	359	23	367	362	259	232	517	237	65
447	457	250	998	448	570	235	495	277	65
184	296	159	275	299	235	235	293	244	65
313	334	240	628	329	488	235	378	236	65
37	278	34	286	294	249	228	492	239	65
421	442	244	956	538	455	232	603	249	65
44	279	41	27	278	25	227	230	233	65
68	359	48	606	383	405	229	601	226	65
1023	999	262	1023	267	982	233	907	262	65
348	358	248	733	351	534	232	547	240	65
662	567	299	1023	297	882	231	718	230	65
22	272	20	14	284	13	230	226	229	65
122	310	101	125	326	98	239	337	233	65
32	290	28	213	306	178	234	466	229	65
220	341	165	490	471	266	229	431	229	65
315	400	201	571	453	323	230	538	242	65
28	351	21	261	375	178	234	474	230	65
187	318	150	281	311	232	238	366	233	65
262	332	202	460	327	360	230	340	255	65
53	337	40	540	367	377	239	569	237	65
61	345	46	481	470	262	231	555	242	66
99	279	91	92	272	86	229	238	237	66
181	297	156	184	330	142	233	303	243	66
[truncated: 28,001 more rows]
