# Supplementary material for: N-chlorination mediates protective and immunomodulatory effects of oxidized human plasma proteins
Source: eLife. 2019 Jul 12;8:e47395. doi: 10.7554/eLife.47395 (PMC6650281; doi:10.7554/eLife.47395)
Supplement: Figure 9—source data 2. [file elife-47395-fig9-data2.zip › Figure 9 Source Data 2/channel values/buffer 1.csv]

FSC-A	FSC-H	FSC-W	SSC-A	SSC-H	SSC-W	APC-A	FITC-A	Pacific Blue-A	Time
361	425	218	202	470	110	229	242	225	0
33	265	31	16	273	15	234	227	236	0
346	415	213	241	458	135	227	237	230	0
474	393	309	276	384	184	228	237	235	0
500	382	335	394	380	265	229	226	224	0
308	356	221	603	355	435	230	230	238	0
424	384	282	321	381	215	234	241	236	0
53	333	41	44	309	37	231	228	225	0
199	337	151	410	362	290	229	238	238	0
339	379	229	214	433	127	236	226	230	0
506	396	327	312	391	204	228	225	246	0
372	337	282	239	332	184	231	231	238	0
394	362	279	213	375	146	233	237	225	0
175	291	154	332	281	302	233	231	239	0
65	256	65	31	259	30	225	228	235	0
369	368	257	206	379	139	231	229	236	0
49	259	49	60	264	58	231	230	234	0
449	389	295	382	360	272	242	228	231	0
511	382	342	459	362	325	233	230	234	0
487	394	317	360	457	201	234	234	235	0
475	383	318	292	363	206	238	237	238	0
386	382	258	225	349	165	239	240	227	0
413	383	276	211	384	140	236	235	224	0
378	347	279	221	336	168	236	223	241	0
390	356	281	239	342	179	229	232	229	0
423	442	245	340	471	185	239	230	231	0
51	252	52	57	257	57	232	226	232	0
158	279	145	191	285	172	234	232	243	0
21	253	21	16	266	15	234	232	236	0
419	388	276	217	411	135	230	224	234	0
682	662	264	372	590	161	228	224	245	0
663	565	300	565	633	229	236	219	234	0
555	462	308	439	455	247	229	229	234	0
460	370	318	348	349	256	231	221	233	0
455	374	311	308	362	218	224	228	225	0
375	381	252	252	354	182	223	230	230	0
496	393	323	363	419	221	229	226	230	0
29	272	27	19	293	17	234	227	227	0
82	271	77	22	276	20	231	240	231	0
997	747	342	842	652	331	225	235	238	0
325	346	240	210	341	157	233	233	226	0
21	246	22	22	249	23	233	230	227	0
258	444	149	304	443	176	232	234	238	0
234	313	191	373	308	310	236	226	243	0
138	339	104	110	333	84	231	235	220	0
438	360	312	215	369	149	234	228	237	0
375	339	283	165	339	124	234	234	230	0
441	413	273	294	401	187	229	228	228	0
464	389	306	314	389	207	231	225	225	0
423	381	284	227	357	162	240	237	234	0
34	272	32	17	265	16	226	230	234	0
102	301	87	151	315	123	232	231	231	0
327	364	230	257	355	185	231	241	229	0
478	380	322	340	381	228	226	229	233	0
394	366	276	163	362	115	228	228	235	0
495	395	321	327	372	225	239	235	243	0
380	362	269	231	360	164	228	235	226	0
35	260	35	14	269	13	229	224	233	0
266	339	201	366	313	300	226	231	245	0
282	372	194	416	407	262	235	230	237	0
461	408	289	243	389	160	228	234	235	0
334	338	253	212	351	155	235	222	235	0
511	425	308	424	465	233	229	215	230	0
416	356	299	203	339	153	237	222	230	0
375	349	275	204	362	144	232	231	231	0
134	286	120	191	284	172	236	238	232	0
488	374	333	313	376	213	241	234	225	0
325	369	225	176	392	115	236	243	229	0
390	349	286	293	356	211	233	233	233	0
625	434	369	526	451	299	228	239	232	0
23	257	23	8	249	8	236	231	229	0
352	380	237	261	400	167	228	231	229	0
340	363	240	248	346	184	233	226	229	0
372	404	236	309	431	183	236	228	230	0
403	381	270	292	367	204	225	226	224	0
430	359	306	294	363	207	237	238	226	0
41	261	40	18	262	18	232	237	233	0
415	354	300	238	373	163	228	235	245	0
53	268	51	69	260	67	233	236	239	0
385	384	257	272	391	178	230	235	227	0
430	372	296	259	379	175	231	238	228	0
361	343	270	189	329	147	232	232	221	0
423	668	162	715	686	267	228	237	238	0
200	332	155	158	319	127	231	234	231	0
498	448	285	788	412	490	229	243	238	0
20	258	20	18	279	17	233	228	230	1
339	362	239	220	364	155	234	240	235	1
251	325	198	533	326	419	231	232	247	1
440	462	244	274	436	161	225	239	236	1
354	346	262	182	362	129	234	223	243	1
354	389	233	179	385	119	228	235	234	1
423	390	278	277	398	178	226	233	245	1
528	443	305	395	435	232	234	238	233	1
325	425	196	174	472	94	233	239	227	1
106	278	98	145	275	135	228	233	241	1
384	381	258	374	388	247	229	240	221	1
101	290	89	60	314	49	237	240	233	1
24	256	24	18	260	18	230	230	227	1
420	406	265	282	415	174	235	222	229	1
344	362	243	193	338	146	236	230	227	1
360	358	258	188	368	131	231	234	237	1
371	360	264	245	346	182	243	232	229	1
390	352	283	215	341	161	241	228	230	1
356	346	264	202	348	149	236	223	228	1
416	383	278	317	386	210	239	231	237	1
458	344	341	304	375	208	226	238	237	1
49	268	47	76	271	72	229	236	235	1
387	349	284	306	340	231	232	239	230	1
364	367	254	250	364	176	236	230	223	1
399	357	286	222	365	156	224	234	238	1
284	393	185	185	377	125	236	228	226	1
423	360	301	400	349	294	234	233	234	1
383	343	285	161	376	110	226	247	237	1
438	377	298	207	388	137	229	236	246	1
507	406	319	466	432	276	229	224	234	1
361	386	239	226	380	152	236	233	225	1
450	398	290	383	423	232	242	234	238	1
316	372	218	237	344	176	238	235	240	1
456	387	302	237	418	145	234	237	227	1
418	355	301	204	360	145	229	227	231	1
261	299	224	155	306	130	242	236	227	1
43	280	39	24	279	22	231	228	231	1
410	355	296	421	356	303	230	229	237	1
472	379	319	481	405	304	237	224	240	1
327	366	228	223	348	164	234	233	243	1
455	406	287	358	388	237	227	229	239	1
408	354	295	283	346	210	237	233	234	1
346	367	242	208	370	144	219	234	237	1
36	270	34	25	273	23	229	235	248	1
359	346	266	217	322	173	233	239	249	1
452	390	296	316	373	217	231	226	239	1
381	374	261	212	359	151	233	227	220	1
298	352	217	593	343	443	233	229	245	1
540	396	349	424	416	261	229	235	228	1
30	246	31	58	260	57	227	237	232	1
228	315	186	426	305	358	229	236	243	1
865	624	354	591	604	250	233	227	242	1
389	392	254	324	391	212	227	235	234	1
355	355	256	198	339	150	236	239	227	1
21	245	22	9	241	9	234	235	232	1
380	389	251	231	421	141	229	228	235	1
156	283	141	128	276	119	227	229	235	1
394	332	303	217	329	169	236	234	223	1
446	385	296	296	356	213	226	228	225	1
460	481	245	460	504	234	229	235	233	1
25	261	25	18	276	16	230	235	222	1
491	437	288	493	461	273	229	230	237	1
353	352	257	229	375	157	235	233	240	1
424	391	278	212	426	128	225	228	223	1
375	362	265	234	337	178	233	237	231	1
417	385	277	356	368	247	230	235	234	1
502	404	318	401	429	239	232	233	232	1
29	246	30	33	253	34	231	230	226	1
431	417	265	394	417	242	234	229	229	1
40	258	40	16	282	14	232	230	228	1
442	369	307	411	391	269	231	225	242	1
236	368	164	344	358	246	235	227	228	1
375	353	272	158	330	123	222	222	222	1
335	362	236	227	368	158	228	239	239	1
377	373	259	344	353	250	230	241	232	1
287	340	216	139	316	113	234	239	229	1
33	257	33	13	242	14	228	228	232	1
345	350	252	223	367	156	231	225	232	1
312	352	227	122	388	80	230	225	238	1
410	359	292	255	339	192	225	237	237	1
483	381	325	429	385	285	233	235	228	1
666	581	293	762	415	470	234	231	240	1
458	364	322	300	356	216	228	237	231	1
441	417	271	360	435	212	231	229	238	1
369	362	261	238	337	181	234	227	235	1
41	265	40	19	270	18	227	227	233	1
384	361	273	169	373	116	240	228	240	1
580	366	406	1023	298	879	231	232	244	1
320	385	213	197	475	106	233	238	239	1
278	371	192	192	362	135	237	232	233	1
388	387	256	271	374	186	229	234	237	1
419	367	292	209	381	140	230	232	235	1
417	372	288	375	358	269	232	229	235	1
324	374	221	218	418	134	236	227	248	1
351	337	266	169	334	130	235	229	225	1
396	365	278	286	353	207	239	225	246	1
25	267	24	17	293	15	225	224	233	1
544	424	328	398	429	238	233	236	240	1
342	354	248	189	384	126	236	235	241	1
304	368	211	192	365	135	233	231	230	1
341	361	242	245	370	170	238	228	235	1
444	401	283	363	407	229	223	219	230	1
378	331	293	219	323	173	223	237	240	1
316	366	221	207	359	148	226	236	234	1
296	323	235	186	317	150	232	230	238	1
519	397	335	637	352	464	236	239	235	1
454	424	274	508	390	333	235	216	219	1
366	370	253	206	360	146	229	236	236	1
449	362	317	318	338	241	237	230	242	1
25	248	26	13	263	13	235	226	233	1
156	324	123	165	323	131	226	231	233	1
463	376	315	296	377	201	232	231	233	1
417	350	305	201	354	145	227	238	227	1
422	428	252	529	425	319	232	238	226	1
31	275	29	20	298	17	228	231	231	1
392	354	284	226	355	163	236	231	235	1
377	365	264	234	355	169	232	225	238	1
430	348	316	353	340	266	232	228	231	1
406	400	260	263	405	166	233	236	226	1
382	342	285	265	373	182	226	236	234	1
455	403	289	431	389	283	223	232	240	1
320	398	206	252	416	155	234	228	233	1
386	376	263	316	360	224	228	244	235	1
451	378	306	298	352	217	225	232	235	1
424	364	298	256	339	193	224	235	226	1
476	388	315	374	367	261	231	234	236	1
376	381	252	281	384	188	240	230	232	1
519	383	347	368	370	255	229	233	234	1
317	359	226	353	337	267	239	235	224	1
223	302	189	102	284	92	233	228	235	1
215	344	160	426	332	328	231	236	239	1
318	340	239	146	342	109	232	228	227	1
400	401	256	222	383	148	226	224	237	1
335	363	236	138	388	91	235	233	235	1
205	343	153	310	356	223	229	242	234	1
328	360	233	197	349	145	237	225	235	1
363	380	245	294	354	212	222	225	236	1
416	370	288	252	332	194	236	235	235	1
324	357	233	185	356	133	230	231	226	1
318	368	221	178	389	118	225	231	223	1
434	368	302	441	342	331	248	225	230	1
858	618	356	490	736	170	227	231	241	1
452	406	285	239	413	149	236	224	233	1
75	290	66	46	302	39	230	229	232	1
373	355	269	191	343	143	230	224	231	1
416	393	271	336	387	222	235	235	237	1
320	385	213	245	398	158	228	229	227	1
146	294	127	202	304	170	231	238	238	1
365	376	248	222	358	159	225	230	226	1
391	374	268	303	368	211	232	233	235	1
416	354	301	267	378	181	229	231	239	1
145	294	127	226	287	202	231	232	226	1
524	385	349	489	366	342	232	236	234	1
36	251	37	37	251	38	233	228	236	1
464	393	302	365	377	247	231	236	228	1
399	363	281	697	353	505	229	237	247	1
329	360	234	239	349	176	230	235	229	1
368	362	260	193	338	146	226	228	230	1
27	262	27	15	275	14	229	230	235	1
352	349	258	187	343	140	229	231	232	1
491	403	312	409	412	254	231	233	242	1
337	380	227	201	354	145	225	225	234	1
249	339	188	548	312	449	232	238	265	1
570	468	312	429	448	245	229	245	235	1
413	369	286	280	353	203	224	231	233	1
311	353	226	200	378	135	230	231	238	1
472	405	298	308	429	183	237	227	243	1
697	519	344	451	483	239	235	236	231	1
411	357	294	245	341	184	232	225	230	1
397	373	273	217	352	158	235	219	233	1
22	263	21	14	275	13	229	233	237	1
378	400	242	401	351	292	228	235	244	1
364	343	271	367	332	283	229	230	243	1
147	314	120	170	287	152	230	235	248	1
569	407	357	520	388	343	238	235	238	2
308	361	219	212	373	146	222	226	238	2
211	296	183	197	284	177	231	245	229	2
212	388	139	333	420	204	239	237	222	2
476	383	318	264	362	187	231	241	233	2
53	351	39	32	392	21	235	234	228	2
259	341	194	406	321	323	238	236	234	2
500	420	305	316	436	186	234	227	220	2
361	342	270	189	364	133	234	231	230	2
443	356	319	355	337	270	232	237	242	2
355	356	256	246	356	177	237	230	235	2
401	355	290	264	341	198	233	237	224	2
554	410	346	683	410	426	226	224	238	2
438	372	301	240	354	174	240	232	241	2
466	420	284	336	462	186	237	237	231	2
23	250	24	12	256	12	236	229	230	2
408	357	293	210	344	156	231	231	234	2
34	250	35	15	247	16	228	226	239	2
458	468	251	263	561	120	234	229	235	2
1023	626	418	929	796	299	225	226	242	2
383	340	288	162	356	117	229	235	229	2
69	276	64	110	270	105	236	225	228	2
52	388	35	48	357	35	230	230	233	2
457	430	272	342	428	204	236	219	233	2
350	334	268	228	366	159	232	227	226	2
352	351	257	231	348	170	228	221	226	2
394	412	245	382	446	219	229	225	230	2
618	430	368	570	441	331	225	229	225	2
376	370	260	239	371	165	224	229	242	2
349	339	264	153	326	120	232	238	236	2
458	362	325	299	353	217	235	220	233	2
544	426	327	463	437	271	227	224	218	2
362	372	249	263	368	183	236	233	232	2
628	555	290	793	395	514	242	235	250	2
45	274	42	95	298	81	238	237	233	2
258	334	197	377	316	305	230	234	238	2
543	446	312	388	443	224	232	240	233	2
455	366	318	236	358	169	239	239	243	2
876	734	306	673	641	269	235	246	238	2
209	338	158	427	331	330	224	229	239	2
397	343	296	261	359	187	225	222	236	2
352	336	268	233	343	174	236	231	244	2
461	407	290	299	394	194	238	229	230	2
423	360	301	262	351	191	231	240	225	2
24	257	24	18	276	17	233	233	239	2
384	368	267	236	354	171	221	223	242	2
1023	565	464	1023	332	789	235	231	241	2
209	310	172	108	288	96	229	232	234	2
429	363	302	279	342	209	231	234	240	2
212	319	170	259	308	215	236	225	227	2
355	360	252	232	351	169	231	231	239	2
369	330	286	154	317	124	232	233	226	2
318	346	236	198	320	158	223	233	234	2
340	390	223	260	396	168	239	236	240	2
332	394	216	191	392	125	232	224	232	2
487	414	301	504	423	305	237	229	221	2
322	392	210	233	400	149	231	225	228	2
38	281	35	38	308	31	229	225	229	2
378	362	267	301	345	223	236	235	223	2
466	425	280	354	405	224	232	229	232	2
484	366	339	401	364	282	236	231	228	2
455	350	332	414	339	313	225	231	231	2
389	385	258	261	374	179	226	229	225	2
465	373	320	385	339	291	233	245	211	2
599	487	315	622	484	329	227	237	241	2
375	412	234	214	430	128	228	223	227	2
350	362	247	188	354	136	232	219	230	2
417	348	307	228	349	167	231	233	236	2
397	340	299	209	336	159	236	230	226	2
211	303	178	319	304	269	229	229	245	2
455	363	321	297	340	224	228	232	233	2
388	360	276	298	366	208	229	229	235	2
370	398	238	227	390	149	226	231	231	2
415	415	256	222	429	132	230	231	234	2
416	351	304	257	372	177	231	227	237	2
406	355	292	246	323	195	229	221	230	2
356	343	265	168	344	125	227	226	233	2
58	284	52	29	291	25	225	229	229	2
486	375	332	313	350	229	228	232	232	2
420	347	310	253	331	195	243	237	237	2
465	390	305	409	448	234	226	232	241	2
440	353	319	466	349	342	223	227	229	2
395	329	308	269	334	206	234	235	226	2
479	384	319	306	373	210	220	226	226	2
439	388	289	366	385	243	226	228	231	2
374	337	284	184	346	136	233	230	230	2
631	452	357	462	429	275	231	233	225	2
675	457	378	1023	487	538	237	230	238	2
592	413	367	489	403	311	228	226	225	2
340	391	223	293	387	194	236	240	233	2
448	372	309	355	375	243	240	240	241	2
32	269	30	29	281	26	239	230	232	2
887	569	399	611	557	281	237	245	224	2
672	430	400	496	466	272	232	232	240	2
483	362	342	462	355	333	227	232	238	2
858	613	358	932	627	380	233	234	245	2
36	250	37	23	267	22	228	235	232	2
403	348	296	216	347	159	230	231	228	2
435	378	295	347	383	232	229	239	225	2
46	266	44	29	265	28	228	231	233	2
235	303	199	278	299	238	234	245	234	2
695	486	366	585	534	281	227	235	227	2
415	383	277	262	375	179	231	232	225	2
42	261	42	23	287	20	226	230	226	2
485	374	332	412	352	300	235	243	235	2
373	333	287	169	334	129	222	228	228	2
408	353	296	284	356	205	233	233	227	2
325	396	210	170	390	111	222	234	232	2
377	369	262	208	423	126	228	222	232	2
29	260	29	42	276	39	233	231	231	2
1023	515	509	1023	312	839	225	241	233	2
389	356	280	560	327	439	234	233	226	2
484	364	341	379	350	277	222	234	236	2
494	385	328	365	374	250	233	245	227	2
302	340	227	502	322	399	231	236	241	2
245	287	219	139	277	129	232	233	236	2
455	428	272	337	447	193	234	225	226	2
333	339	252	195	330	151	230	238	223	2
350	350	256	182	364	128	231	240	230	2
515	381	347	304	392	199	233	232	224	2
376	366	263	304	420	185	231	231	231	2
38	259	38	26	267	25	238	231	225	2
918	498	472	1023	511	513	237	232	241	2
266	393	173	463	352	337	234	231	233	2
436	423	264	176	546	82	235	226	220	2
313	377	212	331	418	203	229	238	228	2
487	389	320	231	469	126	231	228	235	2
31	289	28	20	297	17	235	232	234	2
365	317	295	169	318	136	233	228	229	2
30	311	25	33	339	25	231	238	241	2
399	373	274	293	359	209	232	229	231	2
335	363	236	190	375	130	232	227	227	2
330	349	242	182	324	144	230	225	240	2
1023	592	443	1023	723	363	241	215	234	2
408	351	297	235	363	166	225	231	237	2
697	580	308	973	565	441	231	237	237	2
495	412	308	399	395	258	236	232	242	2
220	308	183	381	301	324	230	232	241	2
462	396	299	330	360	234	236	235	229	2
360	379	243	233	431	138	231	230	228	2
482	443	279	466	479	249	234	236	234	2
350	340	264	269	367	187	232	228	229	2
293	329	228	166	339	125	231	227	231	2
278	431	165	159	457	89	237	233	235	2
496	422	301	347	427	208	230	233	231	2
451	388	298	441	385	293	228	229	241	2
337	386	224	1023	314	835	231	231	238	2
394	385	262	401	348	295	224	228	232	2
451	402	287	259	376	176	232	233	232	2
299	403	190	249	396	161	229	224	231	2
442	372	304	261	350	191	237	219	218	2
26	270	25	31	316	25	236	228	232	2
602	404	382	556	424	335	229	229	234	2
414	345	307	238	338	180	230	231	240	2
54	255	54	37	257	37	232	228	234	2
352	398	227	184	421	112	228	224	225	2
358	365	252	243	346	180	238	223	233	2
452	384	301	306	378	207	233	223	231	2
232	366	163	483	355	349	236	236	247	2
405	377	275	242	389	160	236	237	226	2
954	643	380	1023	333	787	239	235	249	2
611	431	363	470	403	298	230	222	231	2
652	668	250	713	587	311	238	219	236	2
582	396	377	492	390	323	236	230	240	2
219	356	157	281	372	193	239	228	239	2
92	269	87	125	274	117	232	227	234	2
681	566	308	755	616	314	230	240	222	2
361	365	253	184	377	125	229	235	234	2
471	360	335	440	371	304	228	238	244	2
378	378	256	297	471	162	231	227	230	2
434	366	304	248	371	171	232	228	238	2
284	335	217	177	336	135	234	232	232	2
366	361	260	204	349	149	230	232	238	2
969	639	388	701	554	324	232	229	234	2
516	414	319	467	418	286	243	237	244	2
314	365	220	206	446	118	226	231	229	2
370	349	271	248	349	182	239	227	241	2
385	360	274	336	339	254	235	238	223	2
374	401	239	250	379	169	232	236	240	2
354	338	268	248	334	190	226	234	230	2
255	380	171	459	372	316	233	232	239	2
401	362	283	284	364	199	226	237	235	2
346	370	239	212	370	147	226	230	242	2
467	416	287	326	409	204	233	237	229	2
482	357	346	374	371	258	232	230	229	2
498	363	351	341	362	241	231	229	229	2
402	370	278	267	382	179	235	237	232	2
135	267	130	97	266	94	229	237	229	2
1023	656	399	984	677	372	225	237	234	2
363	370	251	242	372	167	234	242	228	2
349	335	267	189	312	155	234	233	238	2
404	381	271	302	374	206	228	239	234	2
315	387	208	270	382	181	228	230	226	3
352	349	258	206	342	154	232	231	234	3
302	383	201	205	378	138	231	237	244	3
54	256	54	36	254	36	230	231	233	3
31	252	32	71	255	71	229	234	236	3
450	353	326	265	378	179	233	236	232	3
1023	452	580	1023	267	982	231	257	325	3
355	397	229	276	381	185	235	237	227	3
235	319	189	195	348	143	225	236	236	3
378	359	269	161	360	115	245	241	224	3
361	390	237	358	394	233	234	225	234	3
419	360	298	246	367	172	231	230	228	3
279	356	201	188	368	131	234	230	238	3
433	362	306	283	341	213	229	223	230	3
36	285	32	100	286	89	231	237	237	3
499	415	308	428	381	288	236	238	244	3
474	419	289	663	370	459	226	233	232	3
473	400	303	321	383	214	228	233	233	3
300	365	210	179	379	121	218	237	233	3
410	377	279	274	380	184	219	236	232	3
349	411	217	308	421	187	232	240	245	3
586	490	306	664	605	281	228	233	230	3
362	340	272	224	389	147	229	243	227	3
366	376	250	263	374	180	230	231	231	3
312	326	245	155	322	123	224	226	236	3
495	378	336	399	364	281	229	234	237	3
981	588	427	1023	524	500	228	238	233	3
39	267	37	20	276	19	230	233	234	3
412	343	308	201	345	149	237	229	239	3
661	596	284	556	544	262	230	241	236	3
424	359	302	309	333	237	232	231	239	3
405	343	302	216	351	157	226	237	235	3
628	561	287	607	622	250	226	249	232	3
285	381	191	235	407	148	229	233	231	3
380	411	237	256	440	149	235	228	231	3
380	353	276	225	361	160	227	225	237	3
24	268	23	20	288	18	234	232	238	3
401	362	283	266	362	188	230	227	234	3
326	362	231	159	390	104	230	236	224	3
368	366	257	222	369	154	233	233	241	3
385	341	289	175	347	129	234	239	236	3
545	355	393	459	401	293	236	233	239	3
384	360	273	249	386	166	237	235	228	3
542	388	357	908	341	681	235	221	236	3
324	323	257	181	309	150	230	228	230	3
597	486	315	597	602	254	231	237	244	3
277	369	192	183	368	127	228	238	232	3
196	295	171	228	289	202	228	227	231	3
471	359	336	350	345	259	232	233	239	3
393	360	279	280	361	199	237	229	243	3
442	386	293	314	399	201	230	230	234	3
468	373	321	237	340	178	230	230	227	3
359	407	226	239	396	154	236	236	225	3
467	360	332	300	346	222	228	234	224	3
399	421	243	271	462	150	233	228	238	3
447	384	298	370	386	245	232	241	235	3
400	356	288	266	356	191	232	238	234	3
440	375	300	220	381	148	236	238	233	3
416	432	247	602	396	389	236	243	234	3
552	399	354	434	370	301	230	233	231	3
432	358	309	230	345	171	234	235	237	3
361	395	234	264	397	171	229	231	235	3
439	355	317	238	352	173	227	230	234	3
65	264	63	33	284	29	231	235	228	3
402	351	293	221	339	167	233	227	226	3
478	398	308	344	448	197	231	227	232	3
397	363	280	261	367	182	240	242	240	3
391	400	250	313	401	199	238	233	239	3
418	393	273	309	457	173	235	211	237	3
30	253	31	18	270	17	234	227	233	3
20	243	21	11	268	11	225	237	228	3
406	354	293	270	364	190	233	239	240	3
19	242	20	19	266	18	234	227	230	3
334	344	249	257	377	175	233	225	224	3
33	261	32	20	275	18	237	231	228	3
487	382	326	435	363	307	231	232	239	3
48	300	41	54	298	46	232	224	233	3
400	336	305	316	349	232	236	235	226	3
366	343	273	225	339	170	228	231	241	3
528	436	311	384	427	231	227	243	231	3
324	334	248	158	326	124	234	229	231	3
445	387	294	273	368	190	232	223	228	3
399	365	280	227	386	151	228	233	233	3
409	383	273	356	377	241	229	233	235	3
24	245	25	16	263	16	234	226	234	3
399	415	247	307	462	170	231	234	240	3
82	274	77	44	298	38	231	229	232	3
581	395	376	420	389	276	235	233	237	3
454	380	306	349	364	245	242	222	230	3
250	319	201	385	306	322	236	225	252	3
481	375	329	363	365	255	227	229	234	3
362	372	249	300	354	217	234	217	235	3
360	329	280	210	313	172	235	228	227	3
259	312	212	445	334	341	240	232	233	3
335	344	249	203	361	144	232	235	232	3
773	434	455	595	444	343	234	237	238	3
331	339	250	209	344	156	233	226	232	3
449	426	270	577	435	339	233	229	245	3
297	361	211	210	367	146	235	231	228	3
403	354	291	262	350	192	232	234	234	3
23	250	23	64	266	62	234	235	232	3
416	378	282	297	422	181	229	231	238	3
477	403	303	365	376	248	237	235	229	3
457	369	317	285	369	198	225	228	228	3
351	353	254	183	387	121	230	231	229	3
477	387	316	447	384	298	230	232	226	3
466	398	300	566	357	406	227	237	221	3
507	375	347	350	375	239	234	233	229	3
657	597	282	761	568	343	231	235	241	3
382	371	263	292	394	190	237	232	226	3
436	366	304	280	363	197	231	227	215	3
337	351	246	240	343	179	237	233	223	3
393	392	257	247	400	158	235	219	228	3
320	336	244	174	325	137	233	232	237	3
417	372	287	356	384	237	234	231	225	3
404	363	285	267	396	173	230	226	228	3
21	240	22	59	256	59	236	236	230	3
634	578	281	666	443	385	232	230	227	3
345	361	245	269	356	194	228	223	234	3
371	366	259	251	376	171	228	234	229	3
588	398	379	583	394	379	232	237	225	3
323	362	229	207	369	144	230	236	232	3
313	359	223	235	374	161	230	236	222	3
409	379	276	776	369	538	230	241	236	3
454	413	282	429	401	273	224	225	233	3
428	381	288	281	397	181	237	235	228	3
423	365	296	345	354	249	234	222	229	3
240	328	188	298	333	229	223	238	237	3
312	423	189	249	432	148	235	235	241	3
324	371	223	178	376	121	223	230	229	3
553	411	345	426	417	262	225	237	231	3
772	659	300	519	658	202	223	234	220	3
497	375	340	279	358	200	231	233	234	3
372	339	281	256	331	198	230	241	236	3
557	441	323	581	430	346	233	238	250	3
395	381	266	207	372	142	230	237	240	3
88	267	84	130	266	125	230	234	232	3
391	347	288	236	345	175	228	239	223	3
1023	757	346	778	726	274	226	240	241	3
337	352	245	218	350	160	229	229	228	3
326	372	225	229	356	165	236	243	243	3
354	353	256	214	375	146	233	230	223	3
256	335	195	504	330	391	222	235	240	3
883	765	296	557	748	190	241	236	231	3
577	480	308	697	444	402	223	248	251	3
368	410	230	238	438	139	229	235	228	3
19	246	20	4	249	4	233	236	235	3
420	346	311	220	338	167	225	237	236	3
830	533	399	872	585	382	227	236	238	3
124	304	105	61	321	48	240	234	226	3
451	412	280	398	416	245	237	245	241	3
367	365	258	246	354	178	227	231	235	3
833	586	364	1023	304	863	238	240	262	3
478	389	315	394	379	266	232	235	239	3
468	379	316	290	403	185	232	233	237	3
850	650	335	458	652	180	227	237	239	3
889	727	313	564	751	192	228	224	226	3
37	260	37	40	301	34	234	230	229	3
304	361	215	195	381	131	228	223	220	3
515	399	330	437	383	292	234	227	241	3
406	365	285	252	381	170	235	229	242	3
324	353	235	199	362	141	227	228	236	3
994	647	393	846	534	405	223	238	231	3
289	370	200	241	373	166	224	236	238	3
493	392	322	336	390	221	229	233	227	3
329	364	231	234	371	161	236	231	235	3
340	338	258	260	342	195	227	218	225	3
264	348	194	194	369	135	236	224	230	3
335	365	235	264	380	178	235	224	234	3
379	415	234	1023	386	680	232	235	242	3
369	374	252	265	356	191	229	231	234	3
27	258	27	24	264	23	230	236	231	3
385	349	283	237	337	180	234	234	241	3
345	351	252	233	348	172	222	234	234	3
349	377	238	332	385	221	236	240	225	3
382	379	258	260	418	159	228	240	244	3
295	331	228	141	323	112	233	221	236	3
397	363	280	205	349	150	234	237	231	3
423	430	252	348	450	198	222	230	234	3
468	382	313	297	389	195	230	229	237	3
346	356	249	207	416	127	224	231	227	3
418	352	303	360	357	258	226	230	230	3
434	377	295	363	371	251	231	239	244	3
349	357	250	252	344	188	232	230	243	3
459	377	312	270	427	162	233	232	231	3
434	385	289	369	369	256	235	227	242	3
480	401	307	338	379	228	232	227	230	3
412	359	294	414	383	277	227	239	228	3
832	618	344	975	728	343	231	228	241	3
525	411	327	726	422	440	236	238	241	3
578	440	336	605	451	343	229	229	230	3
694	497	357	413	526	201	226	229	229	3
517	366	361	658	386	437	233	228	237	3
304	349	223	431	376	294	237	232	237	3
30	254	30	44	263	43	231	228	232	3
493	362	349	461	367	322	224	238	241	3
195	355	141	233	353	169	223	230	245	3
626	447	359	319	484	169	227	229	242	3
564	387	373	417	392	272	223	230	239	3
645	433	381	723	433	428	232	228	236	3
350	355	252	166	371	114	226	229	247	3
207	310	171	347	301	295	231	227	248	3
491	386	326	297	388	196	227	225	233	3
592	391	387	550	408	345	232	234	229	3
411	406	259	236	389	155	234	228	216	4
20	235	22	12	262	12	230	229	222	4
449	385	298	253	390	166	232	235	242	4
480	452	272	475	504	241	236	227	228	4
405	389	266	283	348	208	232	225	236	4
366	378	248	232	378	157	229	231	222	4
375	357	269	290	352	211	235	224	239	4
399	386	265	249	381	167	231	238	231	4
434	377	295	262	375	179	231	238	236	4
477	425	287	330	497	170	225	231	233	4
1023	596	440	1023	270	970	232	229	260	4
387	331	299	181	321	144	237	237	228	4
330	339	249	185	325	145	225	233	230	4
921	725	325	696	879	203	237	216	225	4
330	338	250	164	320	131	233	227	228	4
700	559	321	472	442	274	224	232	230	4
1023	589	445	1023	319	822	236	229	241	4
31	239	34	38	258	38	233	233	228	4
42	252	43	29	258	29	234	236	228	4
573	406	361	620	418	379	233	229	240	4
592	392	386	449	381	302	232	231	245	4
426	372	293	351	366	245	225	236	228	4
389	369	270	233	349	171	233	229	246	4
478	392	312	359	367	250	231	226	226	4
166	291	146	244	292	214	229	228	239	4
54	258	54	23	267	22	240	230	232	4
356	334	273	163	332	126	229	222	230	4
409	369	284	230	352	167	239	234	235	4
447	381	300	350	408	219	228	225	236	4
557	418	341	398	383	266	231	233	231	4
395	371	272	241	368	168	229	235	227	4
323	345	240	204	350	149	232	242	242	4
349	371	241	179	361	127	228	231	237	4
433	361	308	371	362	262	222	228	237	4
306	371	211	231	414	143	226	234	239	4
355	399	228	291	456	163	237	234	233	4
440	406	277	344	417	212	228	236	236	4
389	372	268	283	363	200	236	228	232	4
852	568	384	728	596	313	232	228	237	4
23	296	20	31	293	27	232	231	229	4
319	356	229	237	381	160	223	225	231	4
418	430	249	538	388	355	230	233	243	4
20	238	21	10	250	10	230	228	224	4
1023	505	519	1023	267	982	229	228	249	4
374	370	259	243	359	173	231	233	238	4
698	454	394	725	461	402	237	242	247	4
20	231	23	19	257	19	230	240	227	4
725	465	399	618	501	316	228	227	233	4
34	284	31	23	276	22	229	233	233	4
482	409	302	257	426	154	230	242	236	4
26	262	25	21	262	20	233	234	228	4
499	396	322	326	386	216	226	240	221	4
428	367	298	227	354	164	229	231	233	4
493	358	352	387	342	290	233	231	240	4
273	438	159	288	393	188	224	221	237	4
350	352	254	161	351	118	231	232	222	4
1023	593	442	1023	463	566	236	240	243	4
33	260	33	18	274	17	236	236	238	4
457	380	308	294	361	209	233	216	223	4
379	336	289	224	333	173	228	229	231	4
478	401	305	383	375	261	229	236	228	4
72	258	71	145	255	146	231	231	231	4
428	380	288	259	376	177	234	240	233	4
364	354	264	216	371	150	232	243	229	4
179	293	156	297	291	261	228	233	232	4
439	436	258	244	432	144	236	228	230	4
21	233	24	27	250	28	231	234	234	4
387	366	271	238	374	163	233	230	221	4
372	351	271	197	330	153	229	233	242	4
302	391	198	323	367	225	229	236	228	4
317	347	233	578	393	376	237	225	231	4
144	355	104	209	322	166	229	240	226	4
338	387	223	211	374	144	233	236	219	4
274	357	197	175	369	121	237	233	224	4
478	405	302	335	427	201	230	235	232	4
728	657	284	400	712	144	234	240	232	4
256	371	177	454	424	274	234	235	235	4
206	304	173	241	303	203	228	233	235	4
383	370	265	218	375	149	236	241	230	4
354	372	243	183	347	135	232	237	235	4
307	337	233	170	326	133	236	229	238	4
385	352	281	185	359	132	231	226	235	4
20	253	20	11	246	12	230	228	230	4
206	344	153	405	344	301	228	242	238	4
41	266	40	25	284	22	229	227	238	4
100	302	85	43	317	34	228	226	233	4
362	353	262	257	332	198	229	227	224	4
894	560	409	1023	662	396	246	230	239	4
84	261	82	110	265	106	227	225	237	4
23	270	22	15	278	14	232	233	228	4
27	259	26	14	277	13	230	225	241	4
191	338	144	330	325	260	228	234	231	4
396	355	286	208	344	154	229	225	240	4
430	338	325	327	350	240	225	252	229	4
517	390	339	413	393	269	235	237	235	4
393	396	254	303	374	207	240	235	237	4
93	266	90	90	266	87	227	227	244	4
383	388	253	245	390	161	225	235	237	4
334	359	238	211	380	142	228	230	243	4
323	336	246	177	350	130	230	236	236	4
389	424	234	248	427	149	236	222	235	4
416	422	252	283	451	161	234	227	238	4
236	336	180	425	330	329	237	235	227	4
25	247	26	15	254	15	232	228	228	4
205	349	150	341	329	265	233	229	246	4
469	443	271	540	368	375	226	236	241	4
24	262	24	14	259	13	236	236	237	4
22	251	22	31	259	31	230	229	225	4
640	475	344	526	487	277	233	229	237	4
479	407	302	327	400	209	243	221	235	4
30	258	30	29	262	28	234	230	237	4
392	405	248	322	415	199	237	238	233	4
40	259	40	38	264	37	227	239	234	4
445	385	296	295	349	217	228	232	236	4
49	287	44	26	284	23	235	236	233	4
378	372	260	265	337	201	227	238	225	4
154	288	137	157	280	144	233	236	230	4
352	384	235	234	394	152	225	232	237	4
259	330	201	452	322	360	239	223	237	4
383	360	272	197	381	132	234	233	222	4
20	262	20	18	257	18	230	230	235	4
409	346	303	281	361	199	234	226	229	4
75	267	72	107	268	102	236	235	237	4
440	394	286	322	398	207	234	224	235	4
485	392	317	539	397	348	224	223	231	4
358	372	247	284	388	187	225	230	242	4
95	297	82	135	306	113	233	222	232	4
332	373	228	186	356	134	228	221	234	4
321	377	218	186	364	131	226	228	240	4
119	296	103	165	288	147	233	224	235	4
398	357	285	248	371	171	230	222	233	4
305	353	221	156	365	110	232	229	233	4
20	259	20	14	262	14	224	230	238	4
36	269	34	20	264	19	227	228	239	4
420	370	290	176	354	127	234	236	228	4
491	379	331	381	364	268	239	233	235	4
204	328	160	285	314	232	230	236	225	4
505	496	261	527	479	282	226	226	241	4
20	260	20	13	259	13	234	231	229	4
367	369	255	271	365	190	232	234	230	4
433	381	290	302	382	203	234	229	238	4
308	347	228	175	358	125	233	237	233	4
370	357	266	195	334	150	237	232	231	4
74	298	64	142	281	129	229	235	240	4
432	363	304	268	345	199	233	238	226	4
23	261	22	22	264	22	233	228	229	4
29	307	24	29	319	23	232	230	231	4
502	409	314	463	411	289	234	234	224	4
766	484	405	876	601	373	231	234	235	5
387	387	256	261	374	179	234	237	237	5
42	276	39	15	265	15	238	229	241	5
401	364	282	233	360	166	238	229	232	5
62	264	60	65	260	64	234	239	234	5
391	373	269	262	394	170	231	234	250	5
353	359	251	200	365	140	233	232	226	5
22	260	21	13	260	13	235	233	229	5
406	348	299	195	370	135	228	230	220	5
38	272	36	19	257	19	230	234	233	5
355	348	261	221	343	165	233	227	232	5
811	508	409	910	500	466	227	223	240	5
65	287	58	27	289	24	241	225	228	5
402	352	292	241	334	185	239	232	233	5
341	351	249	235	364	165	229	232	228	5
376	386	249	243	413	150	235	236	232	5
487	374	333	300	365	211	231	235	229	5
359	362	254	199	354	144	235	236	235	5
392	361	278	192	353	140	231	227	234	5
360	375	245	262	355	189	229	227	233	5
33	278	31	24	309	20	233	228	235	5
417	354	302	209	343	156	225	230	236	5
629	462	349	768	501	393	239	230	219	5
402	372	277	312	358	224	237	236	232	5
452	406	285	401	386	266	233	224	247	5
375	351	273	226	363	160	232	221	231	5
399	433	236	365	456	205	226	223	233	5
478	399	307	309	388	204	229	227	229	5
165	339	125	308	335	235	227	233	238	5
247	336	188	445	315	362	232	237	239	5
441	372	304	323	365	227	234	235	230	5
350	383	234	299	391	196	231	239	226	5
493	472	268	411	414	255	232	236	220	5
33	279	30	28	274	26	226	231	225	5
60	286	54	36	288	32	231	234	225	5
29	273	28	33	279	30	230	236	234	5
27	253	27	29	254	29	236	227	231	5
378	374	259	209	394	136	224	225	235	5
1023	625	420	906	590	393	230	233	242	5
349	366	244	199	370	138	229	235	232	5
494	417	303	418	409	261	231	234	232	5
367	386	243	249	378	168	232	234	236	5
38	272	36	16	267	15	226	234	234	5
350	355	253	201	367	140	235	228	236	5
320	355	231	176	366	123	226	228	244	5
136	478	73	94	540	44	231	220	233	5
371	351	271	165	342	124	225	245	234	5
426	367	297	243	352	176	227	235	233	5
39	255	39	18	257	18	226	230	240	5
38	329	30	29	321	23	226	235	231	5
172	293	150	220	279	202	226	237	236	5
349	365	245	191	342	143	243	223	215	5
368	349	270	216	344	161	233	224	222	5
452	397	291	317	407	199	228	234	221	5
571	412	355	461	408	289	235	234	227	5
527	494	273	686	399	440	229	222	243	5
348	376	237	391	341	293	234	234	224	5
41	267	40	25	264	24	240	228	229	5
28	256	27	28	261	27	224	235	234	5
346	422	210	255	436	150	233	240	232	5
447	365	313	246	345	182	225	228	243	5
357	418	218	251	392	164	228	232	225	5
182	316	148	398	302	338	231	241	241	5
222	332	171	333	327	261	229	239	235	5
491	413	304	425	429	253	232	242	231	5
512	428	306	515	418	315	221	234	239	5
385	429	229	282	453	159	231	229	230	5
924	696	340	608	693	225	240	230	231	5
367	377	249	189	391	123	235	234	234	5
352	367	246	248	362	175	233	236	235	5
30	323	23	42	337	32	232	226	229	5
34	264	33	18	257	18	231	228	238	5
53	261	52	32	270	31	234	237	222	5
377	413	234	285	436	167	230	236	234	5
177	332	136	234	319	188	230	228	234	5
373	344	278	175	330	135	228	223	246	5
25	269	24	15	263	14	231	235	236	5
361	382	242	197	392	129	232	238	246	5
585	401	373	408	363	287	236	236	238	5
335	366	234	206	406	130	230	236	238	5
389	369	270	194	406	122	227	228	235	5
418	347	308	218	340	164	229	227	238	5
30	278	27	68	272	64	223	227	232	5
883	639	354	799	639	320	234	233	246	5
372	360	264	341	350	249	232	237	232	5
593	475	319	504	538	240	242	231	235	5
384	379	259	225	396	145	235	228	232	5
317	341	239	166	342	124	233	236	226	5
97	289	86	36	310	29	229	236	231	5
59	290	52	32	298	27	232	221	232	5
448	472	243	435	449	248	242	226	237	5
394	375	269	216	336	164	226	222	233	5
393	380	265	261	373	179	236	236	233	5
411	352	299	311	338	235	228	227	234	5
395	376	269	220	401	141	229	232	243	5
336	365	236	254	363	179	231	234	231	5
299	336	228	162	340	122	239	231	234	5
75	302	63	126	291	111	231	235	238	5
25	264	24	18	269	17	236	232	235	5
31	256	31	29	262	29	235	233	233	5
463	399	297	349	406	220	232	236	233	5
411	410	256	294	396	190	226	228	234	5
536	431	319	523	405	330	226	226	226	5
409	401	261	506	418	310	230	236	240	5
160	288	143	208	282	189	231	230	236	5
26	275	24	21	281	19	227	229	239	5
30	275	28	17	270	16	235	236	232	5
327	366	229	170	360	121	241	233	238	5
780	693	288	654	527	318	228	229	228	5
405	360	288	242	351	177	229	231	225	5
452	405	286	304	410	190	229	228	239	5
362	355	261	239	357	171	231	227	233	5
139	280	127	155	275	144	234	228	232	5
483	415	298	389	415	240	237	233	234	5
336	392	219	261	404	166	228	239	238	5
30	278	28	15	275	14	232	235	230	5
391	341	294	275	334	211	230	224	229	5
355	348	261	161	337	123	234	231	228	5
140	299	120	51	329	39	237	224	244	5
460	365	323	312	357	224	228	227	238	5
284	347	209	507	353	368	232	230	231	5
358	388	236	243	355	176	231	238	232	5
476	405	301	312	412	194	236	237	239	5
259	349	190	171	361	121	240	230	224	5
404	340	304	484	312	397	234	240	228	5
404	394	263	247	394	160	238	232	244	5
42	284	38	23	276	22	234	238	231	5
196	309	162	352	302	298	232	235	228	5
414	368	288	211	357	151	235	237	224	5
345	346	255	137	352	100	232	233	231	5
497	415	307	436	416	269	230	239	230	5
349	352	254	185	337	140	231	233	233	5
474	372	326	302	362	213	231	232	234	5
24	266	23	29	254	29	229	231	234	5
215	308	178	151	307	126	224	241	237	5
360	364	253	304	356	219	226	232	231	5
82	289	72	58	284	52	232	228	233	5
413	390	271	354	502	181	226	231	223	5
276	410	173	171	399	110	231	233	220	5
178	410	111	351	413	217	237	234	240	5
64	284	57	36	287	32	226	230	224	5
28	272	26	15	272	14	231	233	224	5
533	400	341	664	425	400	235	243	238	5
413	353	300	195	334	150	234	240	228	5
188	286	168	145	273	136	235	232	233	5
391	356	281	173	357	124	237	229	231	5
337	373	231	215	349	158	236	236	226	5
352	356	253	244	354	176	234	233	235	5
380	353	276	340	335	260	228	234	232	5
210	327	164	181	318	145	235	230	232	5
350	353	254	174	349	128	230	233	230	5
350	356	251	257	325	202	236	229	232	6
498	731	174	414	690	154	237	235	237	6
32	272	30	24	271	22	229	225	238	6
92	296	79	31	311	26	234	225	234	6
383	332	295	206	316	167	233	231	239	6
370	358	264	283	420	173	237	232	241	6
231	325	182	299	306	250	236	234	229	6
405	362	287	343	368	239	234	224	229	6
160	302	136	383	297	330	229	240	228	6
67	281	61	20	270	19	232	230	233	6
834	465	460	565	609	237	237	224	232	6
432	378	293	187	384	125	242	220	225	6
368	351	268	179	337	136	238	230	226	6
505	412	313	310	384	207	228	234	233	6
352	365	247	205	375	140	231	229	224	6
443	397	286	291	401	186	228	242	229	6
451	395	292	320	380	216	230	231	234	6
341	325	268	236	332	182	234	236	236	6
462	552	214	262	588	114	236	227	228	6
273	329	212	607	314	495	231	228	232	6
357	401	228	308	357	221	235	225	229	6
231	378	156	108	359	77	230	230	238	6
320	372	220	225	361	159	236	227	242	6
127	276	118	175	275	163	224	222	237	6
409	402	260	256	438	150	241	232	243	6
402	373	276	253	392	165	226	224	229	6
390	367	272	252	357	180	237	226	237	6
373	361	265	198	344	147	234	228	237	6
397	361	282	309	348	228	237	230	242	6
332	333	255	161	321	128	233	227	242	6
24	268	22	16	272	15	232	230	230	6
499	389	329	479	398	308	230	233	234	6
158	292	138	132	280	121	234	238	228	6
407	364	286	236	351	173	228	230	227	6
40	283	36	24	277	22	234	223	231	6
25	267	24	9	263	9	233	231	237	6
93	565	42	240	589	105	227	228	236	6
449	382	301	368	353	267	226	230	238	6
408	355	294	208	331	161	242	230	233	6
31	270	29	15	265	14	230	233	238	6
382	338	289	232	322	184	233	226	227	6
379	374	259	227	338	172	236	219	238	6
38	286	34	16	283	14	231	223	235	6
387	437	227	297	437	174	237	225	244	6
294	337	224	168	340	127	234	233	224	6
363	383	243	284	374	194	233	231	231	6
236	323	187	363	305	304	235	234	243	6
411	371	284	181	392	119	232	233	224	6
530	415	327	348	451	198	236	229	229	6
211	298	182	251	291	221	242	230	222	6
352	353	255	202	364	142	226	226	227	6
392	386	260	261	417	160	230	233	242	6
366	362	259	488	354	353	232	239	226	6
35	267	34	19	277	17	234	236	229	6
526	409	329	377	389	248	238	244	238	6
375	357	269	168	361	119	228	239	230	6
422	375	288	226	358	162	229	233	234	6
394	370	273	190	424	115	235	230	225	6
352	332	271	218	335	166	225	241	238	6
446	368	311	403	356	290	231	234	231	6
71	280	65	111	286	99	229	231	229	6
348	396	225	196	367	137	228	236	232	6
212	308	176	178	299	152	224	233	239	6
914	737	317	627	653	246	226	230	232	6
481	396	311	308	391	202	227	232	231	6
462	387	306	261	367	182	230	233	237	6
398	366	279	293	361	208	225	243	229	6
445	394	289	290	431	172	228	233	231	6
385	348	284	215	339	162	228	229	230	6
411	356	295	252	342	189	231	231	239	6
467	380	314	260	380	175	228	227	229	6
334	350	244	178	328	139	232	234	232	6
367	370	254	230	359	164	228	236	234	6
33	265	32	18	259	18	226	230	224	6
337	378	228	228	376	155	232	233	250	6
472	389	310	368	401	235	236	228	243	6
508	395	329	379	426	228	232	238	247	6
195	307	163	256	305	215	224	230	237	6
393	388	259	205	420	125	231	221	230	6
371	367	259	223	362	157	228	230	221	6
362	348	267	219	397	141	231	239	239	6
563	429	336	611	412	379	225	234	225	6
30	282	27	21	318	17	232	239	229	6
27	300	23	28	291	25	234	239	234	6
530	498	272	460	493	239	228	232	238	6
157	287	140	165	287	147	229	223	228	6
397	334	304	174	306	146	232	234	229	6
389	369	270	206	357	148	228	221	240	6
390	429	233	373	405	236	231	227	232	6
498	381	335	373	364	262	240	227	234	6
344	361	244	194	342	145	230	235	241	6
396	358	283	294	368	204	229	239	241	6
40	254	40	30	251	31	234	234	233	6
446	380	300	278	364	195	230	232	242	6
562	452	318	825	373	566	238	229	234	6
376	363	265	301	368	209	238	231	229	6
411	364	289	314	338	238	233	225	222	6
355	387	235	218	381	147	229	230	237	6
364	368	254	209	398	134	232	227	241	6
397	365	279	271	354	196	235	235	235	6
744	529	360	466	641	186	239	224	243	6
560	401	357	543	381	365	229	246	236	6
97	312	80	185	294	161	234	225	238	6
435	374	297	257	369	178	229	232	244	6
372	353	269	234	353	170	230	234	230	6
39	273	36	17	266	16	232	236	238	6
396	388	262	258	401	165	225	234	237	6
692	419	423	562	395	364	228	229	239	6
27	272	25	38	264	37	232	235	236	6
789	503	402	746	562	340	234	236	237	6
32	268	31	15	276	14	232	230	235	6
501	388	331	312	367	218	233	236	231	6
43	281	39	27	272	26	232	233	240	6
170	298	146	64	299	55	232	230	230	6
265	357	190	178	387	118	234	232	240	6
429	370	296	260	431	154	228	233	236	6
373	350	273	228	349	167	231	240	227	6
204	323	161	244	332	188	239	236	229	6
281	335	215	191	367	133	237	229	230	6
25	264	25	17	269	16	231	235	228	6
316	379	213	231	347	171	228	230	234	6
359	351	262	228	389	150	231	237	229	6
434	358	310	294	348	216	232	224	242	6
33	277	30	17	284	15	228	237	229	6
25	269	24	19	323	15	232	230	223	6
474	388	313	414	356	298	232	222	235	6
912	620	376	1023	657	399	223	237	238	6
36	274	33	26	275	25	233	232	229	6
329	367	229	197	435	116	231	233	232	6
332	366	232	194	364	136	226	231	223	6
37	271	35	19	273	18	226	233	227	6
334	339	253	197	334	151	228	235	230	6
146	318	117	137	315	112	228	233	228	6
324	358	232	228	340	172	230	224	233	6
401	357	287	269	368	187	234	232	237	6
514	394	334	408	372	280	234	234	218	6
328	375	223	225	367	157	232	245	234	7
392	375	268	241	384	161	231	235	218	7
181	306	152	219	311	180	233	232	233	7
265	329	206	352	319	282	228	233	231	7
460	363	325	387	383	259	232	231	227	7
282	363	199	537	353	390	233	233	238	7
152	296	131	113	299	97	225	224	226	7
376	349	276	272	349	199	226	243	234	7
369	357	264	192	357	138	234	234	221	7
504	404	319	510	402	325	234	238	239	7
308	356	221	235	381	158	232	228	226	7
403	379	272	328	375	224	238	239	228	7
400	353	290	289	348	212	236	223	226	7
369	349	270	252	346	186	234	234	225	7
563	485	297	648	563	295	228	233	252	7
45	270	42	15	267	14	228	233	233	7
421	358	301	202	369	140	227	226	233	7
38	277	35	52	276	48	229	238	233	7
434	357	311	318	379	215	232	229	228	7
427	369	296	210	355	151	226	226	221	7
379	370	262	251	415	155	229	233	230	7
955	773	316	667	735	232	229	222	233	7
501	412	311	330	401	211	227	236	236	7
403	414	249	331	497	170	227	234	232	7
392	374	268	288	400	184	228	236	230	7
21	262	20	10	258	10	232	225	233	7
27	261	26	10	253	10	235	227	234	7
366	406	231	279	436	164	228	230	228	7
429	374	294	291	345	216	232	247	235	7
426	353	309	344	344	256	222	231	228	7
173	298	149	199	302	169	224	227	228	7
439	381	295	441	413	273	230	235	238	7
423	369	293	299	389	196	230	226	235	7
414	353	300	312	358	223	222	242	235	7
442	378	299	353	355	254	230	245	227	7
27	284	24	21	278	19	227	234	233	7
439	359	313	278	374	190	229	234	238	7
434	375	296	263	394	171	228	234	233	7
220	328	171	375	313	307	232	235	236	7
41	262	40	35	263	34	234	233	239	7
21	267	20	12	296	10	235	241	234	7
459	351	335	326	345	241	237	227	232	7
417	350	304	236	344	175	228	229	234	7
458	370	317	318	362	225	245	226	234	7
346	370	240	224	375	153	236	240	235	7
231	350	169	349	343	260	238	231	232	7
425	361	301	328	412	204	235	230	224	7
331	348	244	693	343	518	235	230	239	7
221	324	174	261	317	211	239	230	237	7
437	388	288	270	423	163	227	223	225	7
370	389	244	234	392	153	236	227	236	7
431	405	272	291	378	197	239	221	228	7
73	306	61	165	298	141	235	237	242	7
394	372	271	259	367	181	228	225	227	7
25	275	24	13	263	13	231	229	230	7
809	534	388	402	597	172	237	235	223	7
238	403	151	369	410	231	234	229	226	7
378	352	275	248	355	179	229	230	234	7
532	566	240	306	581	135	230	228	226	7
453	360	322	263	326	207	227	236	227	7
360	354	260	211	358	151	230	231	240	7
149	319	119	332	321	264	229	224	241	7
29	280	26	31	273	29	237	231	226	7
195	390	128	291	391	191	230	241	229	7
374	381	251	135	362	96	223	228	252	7
402	350	295	259	337	197	229	234	238	7
299	379	202	186	369	129	229	237	228	7
385	365	270	254	357	182	223	233	225	7
374	354	270	214	348	157	237	230	238	7
372	382	249	249	366	174	226	236	232	7
177	309	147	324	312	266	235	223	230	7
462	378	313	337	366	236	230	232	232	7
444	376	302	216	384	144	225	226	250	7
451	393	294	326	387	216	232	231	232	7
454	370	314	258	380	174	228	222	226	7
250	326	196	362	312	297	234	233	237	7
466	380	314	290	409	181	228	225	232	7
369	343	275	178	325	140	240	234	241	7
342	365	240	324	379	219	238	223	240	7
351	393	229	211	368	147	233	234	231	7
391	348	288	208	337	157	232	224	241	7
412	360	293	203	380	137	237	227	253	7
281	387	185	141	370	98	232	237	231	7
419	405	265	418	466	230	224	239	238	7
602	449	343	476	437	279	230	235	225	7
436	356	314	303	355	218	231	232	222	7
534	577	237	476	389	314	225	222	237	7
902	649	356	994	782	326	222	229	252	7
479	381	322	492	386	327	239	235	236	7
57	337	43	49	367	34	233	226	231	7
399	420	243	353	375	241	238	223	225	7
320	351	233	177	361	126	235	234	227	7
298	337	227	201	337	152	244	230	226	7
913	765	306	942	540	447	227	236	231	7
667	613	279	462	668	177	236	227	233	7
428	389	281	274	350	201	236	227	229	7
406	441	236	339	438	198	229	232	230	7
68	269	65	41	271	39	230	231	237	7
436	408	273	248	397	160	234	232	229	7
348	375	238	176	370	122	234	231	230	7
632	435	372	554	468	303	234	238	228	7
187	339	141	320	327	251	228	237	234	7
32	284	29	26	282	24	231	231	227	7
322	363	227	195	419	119	232	228	237	7
109	286	97	143	309	118	231	233	227	7
373	374	255	229	375	156	229	231	225	7
464	388	306	227	387	150	239	235	228	7
478	450	272	370	403	235	239	229	243	7
82	275	76	36	280	33	233	234	228	7
388	367	271	234	357	168	238	232	231	7
274	319	220	472	314	385	230	233	238	7
354	344	263	163	335	124	223	237	223	7
368	370	255	251	358	179	225	231	228	7
535	442	310	640	425	386	239	233	238	7
391	414	242	204	455	115	226	231	232	7
328	337	249	186	328	145	234	223	233	7
421	367	294	283	395	183	232	226	228	7
709	551	330	632	665	243	229	230	246	7
43	343	32	37	335	28	229	239	232	7
467	374	320	301	358	215	233	234	244	7
325	353	236	169	349	124	237	239	236	7
464	368	322	374	350	274	234	239	244	7
403	372	277	319	362	225	233	222	235	7
381	365	268	208	334	159	235	240	240	7
457	367	319	257	361	182	229	238	238	7
555	397	358	589	371	406	234	232	231	7
239	357	172	400	393	260	230	237	230	7
89	289	79	180	286	162	224	236	239	7
747	495	386	738	538	351	228	237	238	7
360	425	217	244	418	150	232	236	234	7
300	338	227	255	323	202	230	237	233	8
622	446	357	667	413	413	228	236	238	8
22	255	22	64	250	66	229	230	233	8
363	341	273	362	363	255	238	228	233	8
117	298	100	224	299	192	234	240	238	8
411	404	260	279	414	173	224	226	224	8
449	357	322	258	343	193	238	233	220	8
27	276	25	38	255	38	230	227	237	8
308	384	205	722	375	493	238	231	247	8
459	423	278	335	438	196	233	229	230	8
458	348	337	189	373	130	232	232	233	8
32	272	30	9	256	9	228	230	237	8
355	382	238	364	396	235	242	232	236	8
959	540	454	738	577	327	231	232	250	8
264	357	189	150	343	112	236	230	232	8
525	410	327	413	382	276	228	226	242	8
363	404	230	262	365	184	237	227	227	8
330	351	241	182	344	136	233	236	228	8
640	478	342	569	452	322	236	239	223	8
375	398	241	284	375	194	228	219	238	8
418	365	293	345	350	253	237	223	241	8
445	377	303	283	372	195	230	233	247	8
357	338	271	190	330	148	239	231	248	8
453	419	277	393	400	252	234	241	237	8
101	284	91	172	278	158	235	240	245	8
296	341	222	156	341	117	232	225	235	8
355	344	264	194	350	142	236	227	238	8
711	519	351	650	578	288	234	234	253	8
339	346	251	175	356	126	234	229	225	8
476	414	295	268	447	153	238	231	237	8
277	334	212	224	354	162	232	230	234	8
357	382	239	242	372	166	234	228	232	8
534	428	320	395	476	213	233	235	235	8
448	363	316	372	350	273	235	240	239	8
359	369	249	252	364	177	227	231	238	8
361	364	254	184	361	131	229	228	238	8
370	409	232	324	395	210	231	244	240	8
389	360	276	233	383	156	234	227	232	8
381	365	267	233	381	156	231	229	230	8
343	350	251	178	344	132	228	235	238	8
73	300	62	65	288	58	230	225	232	8
51	304	43	46	289	41	228	236	235	8
452	400	289	250	432	148	240	225	241	8
749	459	417	456	486	240	229	227	236	8
434	414	268	229	388	151	224	228	237	8
28	253	28	29	255	29	230	227	231	8
344	385	229	295	387	195	229	224	220	8
392	422	238	229	426	137	230	225	246	8
382	369	265	266	381	179	229	227	238	8
580	442	336	616	397	397	229	242	235	8
760	503	386	502	545	236	232	236	236	8
483	401	309	416	409	261	232	231	244	8
416	370	288	255	404	162	227	234	231	8
228	333	175	441	314	359	231	227	253	8
325	336	247	272	338	206	236	222	246	8
385	360	274	224	356	161	233	230	237	8
415	395	269	265	412	165	232	221	235	8
330	401	211	239	420	146	223	224	227	8
394	363	278	199	348	147	227	222	221	8
335	305	281	166	311	136	231	227	229	8
610	466	335	448	499	230	237	230	221	8
183	303	154	354	294	308	233	240	232	8
335	373	230	189	364	133	229	231	229	8
384	418	235	300	440	175	229	224	241	8
411	356	296	282	369	196	225	240	235	8
424	368	295	198	350	145	226	225	232	8
321	400	205	193	403	122	228	225	227	8
59	272	55	21	277	19	233	225	232	8
356	369	247	294	415	181	229	222	226	8
35	270	33	17	276	15	229	228	229	8
318	337	241	392	320	313	233	228	238	8
69	314	56	48	298	41	225	232	233	8
352	365	247	239	374	163	229	227	240	8
381	352	277	321	343	240	239	214	235	8
343	335	262	152	351	111	235	228	229	8
593	437	348	645	470	352	231	227	238	8
410	356	294	317	354	229	231	230	237	8
445	378	302	246	397	159	233	232	236	8
214	327	167	499	351	364	230	226	232	8
20	252	20	14	263	13	232	231	236	8
20	248	20	34	261	33	236	235	227	8
423	347	313	231	320	185	230	226	241	8
745	560	340	587	554	271	227	225	222	8
818	734	285	589	708	213	236	224	239	8
561	406	354	379	379	256	230	240	230	8
372	380	250	227	404	144	230	218	234	8
454	371	313	320	361	227	232	225	229	8
43	262	42	36	271	34	233	230	236	8
504	369	350	330	410	206	230	232	237	8
365	362	258	174	371	120	227	228	238	8
371	439	217	287	452	163	241	243	235	8
428	348	315	332	356	239	234	231	247	8
335	333	257	250	327	196	232	230	231	8
674	628	275	429	629	175	234	231	238	8
381	385	253	273	390	179	234	241	226	8
318	352	231	218	353	158	230	237	242	8
303	319	243	176	330	136	234	230	236	8
430	355	310	281	331	217	244	234	228	8
23	290	20	27	294	23	235	230	235	8
230	315	186	320	303	270	240	232	236	8
47	252	48	35	254	36	231	229	236	8
905	702	330	692	584	303	233	242	237	8
427	379	289	268	383	179	233	224	226	8
170	312	140	243	308	202	229	232	242	8
137	288	122	241	290	213	227	234	228	8
521	400	333	369	373	253	232	231	230	8
400	342	299	263	342	196	226	226	231	8
338	374	231	160	364	113	232	231	234	8
28	246	29	16	247	17	234	230	234	8
453	388	299	301	386	200	228	232	224	8
422	372	291	199	413	123	238	233	237	8
388	392	254	222	371	153	231	228	240	8
396	391	260	239	421	146	231	231	234	8
376	330	291	238	326	187	237	238	231	8
351	363	248	282	346	209	234	231	226	8
41	279	38	25	291	22	229	234	235	8
361	350	264	279	356	201	225	222	234	8
406	357	292	256	351	187	230	234	237	8
437	353	317	367	411	228	235	231	237	8
398	384	265	307	361	218	231	234	238	8
28	257	27	16	259	15	228	224	234	8
190	346	140	351	356	252	232	226	229	8
373	365	261	229	383	153	231	237	232	8
415	383	278	299	385	199	229	230	234	8
123	265	119	131	260	128	230	228	247	8
615	495	318	692	483	367	225	239	227	8
436	364	307	362	352	263	235	233	237	8
290	363	204	180	352	131	231	228	237	8
50	263	49	65	271	61	231	234	230	8
361	343	269	205	329	159	232	231	230	8
52	268	50	31	269	29	234	225	235	8
403	348	296	187	349	138	237	239	233	8
298	332	230	131	309	108	230	235	232	8
372	377	252	258	408	162	227	248	226	8
599	451	340	768	426	461	228	231	229	8
468	519	231	387	621	159	232	234	225	8
486	416	299	308	392	201	229	231	241	8
385	336	293	217	318	175	222	238	230	8
335	373	230	228	395	148	231	231	235	8
439	390	289	340	385	226	227	228	240	8
137	318	111	205	301	174	232	231	239	8
476	359	340	344	341	258	236	240	238	8
437	387	289	228	378	155	226	236	232	8
542	456	304	482	449	275	226	229	238	8
368	389	242	278	394	180	231	239	240	8
27	257	27	31	268	29	224	222	235	8
416	373	286	406	344	303	230	239	240	8
704	611	295	773	614	323	229	232	230	8
628	438	367	583	427	350	229	227	241	8
599	439	349	479	489	251	218	223	233	8
381	333	292	196	357	141	243	237	246	8
119	273	112	171	275	159	231	232	241	8
389	384	259	185	412	115	234	221	234	8
307	395	199	157	480	84	226	237	229	8
528	399	339	419	408	263	235	231	237	8
20	255	20	15	268	14	240	232	227	8
418	378	282	345	358	246	232	227	239	8
71	270	68	37	280	34	234	227	245	8
374	365	262	233	383	156	228	231	233	8
32	254	33	12	253	13	235	228	232	8
167	307	139	252	303	213	233	233	236	8
420	350	307	265	368	185	230	222	225	8
1023	647	405	1023	533	492	231	227	247	8
49	274	46	55	306	46	232	233	229	8
485	404	307	244	393	159	229	227	223	8
19	244	20	10	248	11	231	234	231	8
351	337	267	220	338	167	225	230	235	8
362	368	252	251	351	184	238	230	231	8
457	367	318	274	359	195	229	230	237	8
73	257	73	21	253	21	234	234	235	8
385	385	256	291	395	188	227	238	227	8
386	377	262	280	367	195	230	223	235	9
369	348	272	247	342	185	237	244	226	9
396	352	288	356	345	264	230	230	244	9
411	351	300	214	335	163	232	232	229	9
390	331	301	178	329	139	229	228	236	9
433	430	257	317	421	192	228	228	232	9
386	348	284	172	366	120	229	221	232	9
540	527	263	533	470	290	232	238	244	9
323	340	244	174	322	139	224	231	225	9
361	368	251	178	379	120	223	235	231	9
443	405	280	275	425	166	235	224	228	9
367	351	268	188	339	142	232	230	227	9
369	436	217	332	419	203	226	222	227	9
401	353	291	302	328	236	234	226	227	9
352	365	247	344	347	254	237	228	226	9
377	356	271	197	386	131	233	235	223	9
346	361	246	234	377	159	235	226	231	9
623	506	315	406	577	180	232	233	231	9
420	382	282	366	425	220	233	235	234	9
65	302	55	42	300	36	231	236	227	9
435	367	303	314	383	209	236	229	237	9
354	360	252	195	384	130	234	237	230	9
423	353	307	179	350	131	236	237	234	9
386	337	293	262	332	201	232	223	242	9
414	358	296	263	352	191	231	235	227	9
30	259	30	23	307	19	229	232	230	9
362	351	264	212	340	160	230	234	230	9
235	304	198	328	302	278	234	237	223	9
497	388	328	321	410	201	242	236	234	9
662	499	340	763	447	437	245	238	252	9
390	359	278	366	347	270	229	239	233	9
233	324	184	286	318	231	233	233	233	9
26	264	26	18	274	17	228	230	229	9
413	380	279	254	387	168	231	232	228	9
536	399	344	395	371	272	226	232	235	9
468	371	322	300	358	214	233	224	229	9
406	362	287	203	371	140	231	231	234	9
771	586	337	1006	465	554	237	230	241	9
258	308	214	215	298	184	227	229	242	9
358	374	245	190	369	132	235	233	236	9
432	346	319	270	349	198	228	234	231	9
119	338	90	170	323	135	231	228	241	9
28	258	27	18	255	18	231	234	227	9
401	358	287	201	361	143	228	225	235	9
401	348	295	211	362	149	229	235	236	9
328	410	205	232	440	135	228	238	221	9
405	365	284	232	345	172	229	237	225	9
282	360	200	542	360	385	230	233	242	9
403	350	295	235	343	176	228	240	228	9
364	393	237	424	389	279	224	237	247	9
413	364	291	229	414	142	230	233	231	9
811	544	382	859	556	396	235	230	240	9
346	353	251	197	342	148	229	230	235	9
28	259	28	19	266	19	231	236	234	9
317	326	249	141	310	116	237	233	217	9
377	360	268	246	383	164	240	227	235	9
401	347	296	329	344	245	236	227	225	9
405	405	256	271	434	160	223	234	238	9
334	370	231	191	348	140	234	229	231	9
329	343	246	1023	325	806	238	239	271	9
404	362	285	189	351	138	228	239	219	9
382	363	270	236	338	179	232	240	226	9
457	372	314	189	392	123	228	236	228	9
392	381	263	214	399	137	231	228	228	9
458	373	314	337	384	225	232	239	232	9
433	361	306	325	358	233	232	233	224	9
917	528	445	742	561	339	223	227	226	9
31	269	29	18	271	17	228	228	231	9
520	565	235	475	470	259	229	242	234	9
425	343	318	245	359	175	231	238	238	9
252	319	202	288	311	237	231	230	236	9
404	366	282	201	353	146	223	229	234	9
33	302	28	36	293	31	227	236	233	9
428	362	303	191	370	132	234	229	228	9
189	282	172	186	279	170	229	229	238	9
348	353	253	186	332	144	229	236	229	9
39	276	36	32	276	30	229	231	232	9
104	345	77	64	387	42	232	227	230	9
425	367	297	269	354	194	233	231	231	9
373	384	249	320	400	205	236	228	233	9
212	320	169	233	306	195	232	233	240	9
429	352	312	261	330	202	231	230	236	9
328	376	223	177	371	122	232	233	227	9
61	316	50	39	302	33	239	226	228	9
507	389	334	353	388	232	232	222	240	9
681	475	367	1023	420	624	224	225	242	9
386	383	258	213	419	130	224	227	223	9
391	365	274	245	358	175	227	231	238	9
638	508	321	528	527	256	235	236	231	9
345	346	256	226	345	168	230	232	229	9
345	378	233	320	368	222	231	234	231	9
175	292	153	257	293	225	230	227	233	9
112	284	101	208	283	188	229	230	237	9
527	452	298	354	525	173	236	226	236	9
425	357	304	245	321	195	229	235	239	9
49	286	44	23	303	20	237	234	227	9
32	327	25	25	324	20	232	234	221	9
402	361	285	282	391	185	238	229	227	9
44	255	44	48	257	48	235	223	226	9
509	391	334	311	380	210	228	239	246	9
386	369	267	300	394	195	232	240	222	9
543	417	334	458	410	286	227	235	235	9
390	352	284	231	345	171	230	236	237	9
442	383	295	247	395	160	235	233	226	9
38	250	39	30	262	29	236	226	229	9
434	372	298	251	368	174	224	230	230	9
67	270	64	33	271	31	233	232	235	9
294	333	226	704	316	570	229	233	233	9
347	347	256	302	343	226	228	239	232	9
412	361	292	264	405	167	229	233	239	9
353	354	256	207	336	157	232	230	218	9
436	365	306	385	365	270	237	227	226	9
820	531	396	818	503	416	236	229	238	9
462	365	324	285	399	183	232	227	241	9
46	246	48	40	247	42	225	231	232	9
52	272	49	24	274	22	227	232	226	9
687	492	357	1023	391	670	241	228	242	9
353	350	258	233	326	183	236	226	233	9
424	364	298	266	364	187	229	233	227	9
463	398	297	397	459	221	226	234	228	9
378	394	245	654	388	432	235	232	238	9
667	445	384	613	457	344	229	231	246	9
675	445	388	657	470	358	231	235	240	9
318	335	243	174	331	135	236	232	229	9
636	510	319	607	613	253	231	236	231	9
788	738	274	489	662	189	232	241	242	9
117	282	106	184	281	168	239	239	234	9
804	559	368	875	541	414	225	228	240	9
339	346	251	211	323	167	236	230	228	9
431	360	307	264	344	196	232	238	226	9
811	664	313	663	609	279	239	234	238	9
34	260	33	12	264	11	231	228	224	9
1023	598	438	1023	640	410	227	236	237	9
358	388	236	241	409	151	225	225	235	9
295	372	203	150	374	103	239	233	233	9
420	368	292	275	356	198	241	233	239	9
330	348	243	201	341	151	238	220	232	9
326	342	244	162	351	118	232	228	232	9
540	424	325	665	399	427	233	227	236	9
426	338	323	330	327	258	231	233	236	9
266	324	210	642	337	487	231	237	230	9
377	392	246	269	441	156	229	226	227	9
321	365	225	234	357	168	225	229	241	9
409	348	301	231	338	175	226	227	229	9
352	393	230	189	404	120	235	232	224	9
34	256	34	33	273	31	225	236	233	9
469	391	307	380	402	242	234	232	228	9
307	397	198	179	372	123	230	239	231	9
442	388	292	259	378	175	238	231	223	9
398	361	282	274	344	204	237	237	231	9
345	350	252	210	348	155	228	233	230	9
508	399	326	278	413	173	226	225	243	9
493	373	338	270	359	193	241	245	233	9
461	407	290	318	388	210	228	237	233	9
395	364	278	279	350	204	235	234	230	9
470	369	326	307	392	201	225	234	227	9
434	357	312	262	363	185	228	231	233	10
473	413	293	292	434	172	229	231	232	10
423	353	307	250	345	186	222	231	223	10
35	279	33	21	278	20	229	239	226	10
289	353	210	400	327	313	233	227	247	10
422	361	299	231	353	167	237	237	231	10
347	330	269	196	332	151	226	240	230	10
441	364	310	336	370	233	233	240	233	10
390	381	262	217	370	150	230	228	229	10
419	363	295	330	363	233	231	228	230	10
393	341	295	293	339	221	231	244	226	10
377	348	277	188	317	152	243	234	228	10
133	413	83	249	458	139	230	230	228	10
227	323	179	270	328	211	225	232	221	10
523	371	360	645	346	477	228	224	238	10
369	375	252	497	505	252	236	226	235	10
357	354	258	193	363	136	227	224	241	10
386	380	260	223	399	143	233	233	228	10
370	356	266	240	368	167	231	221	233	10
293	394	190	216	386	143	226	233	224	10
447	388	295	408	375	278	233	226	229	10
393	387	260	190	403	121	232	233	231	10
453	380	305	211	414	131	229	232	235	10
380	365	266	252	366	177	236	228	237	10
285	325	225	431	315	350	234	236	257	10
329	346	244	200	369	139	236	223	236	10
457	383	306	381	373	262	236	240	242	10
101	273	95	130	280	119	228	228	237	10
498	414	308	440	429	263	237	228	234	10
372	364	262	259	358	185	230	239	227	10
24	243	26	22	249	23	230	233	241	10
525	401	335	449	411	279	234	234	219	10
867	542	409	670	586	292	233	234	229	10
388	371	268	203	371	140	234	241	225	10
433	391	283	263	369	183	230	233	227	10
25	254	25	16	260	15	231	236	231	10
47	283	43	25	299	22	235	230	230	10
678	471	368	1023	476	551	232	240	229	10
504	381	338	330	383	221	233	238	230	10
808	601	344	492	650	194	228	231	225	10
421	349	309	229	343	171	233	232	229	10
354	356	254	227	360	161	231	230	231	10
418	414	258	249	396	161	226	233	232	10
370	351	270	141	348	103	232	236	227	10
378	382	253	264	371	182	235	234	223	10
380	384	253	650	392	424	237	240	235	10
41	249	42	61	259	60	229	228	233	10
232	332	179	651	330	506	234	234	246	10
50	282	45	30	310	25	226	236	236	10
322	334	247	166	342	124	221	233	235	10
307	370	212	682	348	501	233	232	244	10
353	344	263	185	339	139	239	234	232	10
410	337	311	230	328	180	235	233	237	10
418	386	277	268	394	174	236	221	223	10
445	379	300	347	367	242	228	240	225	10
321	344	239	188	332	145	234	233	235	10
189	298	162	232	287	207	227	235	236	10
1023	737	356	1023	439	598	239	228	239	10
297	329	231	518	308	430	232	238	247	10
388	419	237	309	418	189	233	235	227	10
543	402	346	460	398	296	229	227	228	10
305	355	220	168	346	124	227	230	237	10
409	356	294	244	357	175	234	230	222	10
357	346	264	174	333	134	235	229	233	10
207	363	146	406	342	304	231	224	241	10
389	365	273	187	344	139	235	228	223	10
397	372	273	294	373	202	233	227	235	10
100	320	80	47	309	39	230	235	232	10
246	301	209	160	296	139	233	227	229	10
511	426	307	318	394	207	228	228	221	10
384	347	283	240	331	186	232	221	226	10
33	278	31	28	275	26	231	230	227	10
46	284	42	39	287	35	236	228	236	10
304	344	226	184	356	132	228	235	223	10
436	351	317	311	346	230	227	228	230	10
438	386	290	315	367	220	234	240	232	10
19	248	20	21	274	20	228	233	231	10
429	379	290	227	352	165	222	228	234	10
616	451	349	490	444	283	231	227	222	10
200	314	163	302	298	260	235	229	230	10
347	360	247	232	346	171	229	235	224	10
376	339	284	216	319	173	229	237	237	10
463	354	334	246	396	159	229	223	231	10
26	253	26	16	269	15	223	233	233	10
50	256	50	36	258	36	233	228	231	10
370	358	264	162	351	118	233	234	241	10
345	322	275	205	327	161	233	235	234	10
467	390	307	328	386	218	236	238	233	10
30	264	29	15	272	14	230	233	240	10
323	339	244	184	327	144	236	236	243	10
61	263	59	26	286	23	233	228	236	10
200	307	166	349	298	300	239	229	240	10
295	319	237	157	317	127	234	229	229	10
531	423	321	486	444	280	227	232	233	10
327	341	246	211	334	161	235	227	235	10
450	473	244	307	524	150	237	234	229	10
621	441	361	691	519	340	226	241	237	10
328	365	230	648	371	447	228	226	237	10
35	246	36	46	255	46	229	239	228	10
36	258	35	24	258	24	229	238	231	10
29	253	30	17	282	15	232	233	234	10
372	361	264	241	372	166	231	232	232	10
332	384	222	160	374	110	233	228	237	10
816	500	418	911	505	462	233	233	238	10
372	386	247	244	363	172	227	237	227	10
346	360	246	201	370	139	234	228	237	10
403	347	298	301	352	219	243	237	233	10
409	375	279	244	399	157	226	232	235	10
269	357	193	341	367	238	232	230	234	10
187	320	149	495	334	380	234	239	229	10
305	352	222	169	367	117	234	225	241	10
235	354	170	431	351	314	228	225	242	10
68	271	65	56	262	54	226	229	231	10
20	242	21	32	250	33	239	230	238	10
420	342	314	290	321	231	236	235	235	10
316	376	215	581	382	390	232	234	235	10
28	253	28	13	256	13	239	232	225	10
430	361	305	240	350	176	233	243	242	10
398	349	292	218	321	174	235	235	243	10
435	394	282	245	411	153	228	235	236	10
457	362	324	247	347	182	231	230	234	10
587	544	276	636	489	333	233	229	230	10
304	328	237	153	326	120	232	223	235	10
683	521	336	821	626	336	223	242	241	10
296	372	204	683	325	538	235	239	245	10
413	376	281	258	404	163	234	234	230	10
309	398	199	294	466	161	240	234	240	10
386	350	282	178	342	133	233	230	232	10
584	508	294	511	475	276	236	234	235	10
400	371	276	275	377	187	235	236	236	10
289	373	199	144	363	102	228	227	231	10
377	343	281	215	338	163	233	244	231	10
439	363	309	236	366	165	222	236	237	10
383	357	275	219	348	161	232	240	231	10
185	293	161	256	307	213	233	238	241	10
30	248	31	23	245	24	238	238	234	10
29	260	28	70	267	67	233	232	238	10
209	301	178	275	315	223	231	234	240	10
33	256	33	21	260	21	235	230	230	10
444	369	309	309	413	192	230	234	231	10
535	431	318	350	424	211	232	226	233	10
117	296	101	188	302	159	229	234	223	10
630	437	370	641	544	302	224	233	229	10
104	269	99	73	269	69	231	221	226	10
30	249	31	6	251	7	232	237	232	10
63	269	60	144	271	136	226	222	235	10
271	326	213	164	357	117	232	225	229	10
456	361	323	300	368	209	233	231	246	10
269	345	200	612	330	475	227	235	233	10
510	427	305	379	413	235	223	231	230	10
30	267	29	17	286	15	231	233	221	10
64	287	57	48	300	41	226	231	223	10
383	379	259	247	374	169	229	242	234	10
366	358	262	192	354	139	244	227	227	10
313	344	233	188	335	143	226	233	225	10
239	319	192	484	317	390	224	239	234	10
420	334	322	259	331	200	232	240	217	10
255	346	189	449	326	352	229	236	230	10
184	300	157	255	297	220	225	236	235	10
28	248	29	34	253	34	228	240	234	10
456	360	324	182	381	123	230	234	224	10
437	370	302	281	354	203	231	235	230	10
460	370	319	294	375	200	239	238	228	10
516	401	330	366	371	252	233	231	235	10
64	257	64	36	252	36	235	235	227	10
391	377	265	297	354	215	234	233	231	10
399	402	254	315	361	224	229	236	233	10
550	419	336	581	443	335	232	237	230	10
413	435	243	247	450	140	223	231	228	10
25	268	24	17	265	16	231	233	234	10
316	345	235	183	327	144	226	236	236	10
401	408	251	350	368	243	239	227	245	10
662	427	396	612	447	350	228	226	234	10
363	417	223	253	426	152	230	223	231	10
53	270	51	23	272	22	232	235	229	11
410	354	296	261	364	183	230	223	231	11
313	332	241	186	350	136	233	224	235	11
403	352	293	201	366	141	225	230	230	11
277	310	229	345	304	291	228	228	230	11
511	404	323	329	397	212	222	240	225	11
379	364	267	267	365	187	232	228	226	11
23	246	24	10	261	10	234	223	243	11
261	352	190	347	344	258	231	221	241	11
456	391	299	257	358	184	220	228	238	11
409	347	301	245	333	189	231	224	235	11
22	267	21	11	262	10	232	230	238	11
401	357	287	327	368	228	221	231	243	11
476	388	314	328	365	230	229	229	234	11
405	338	306	209	331	162	229	228	235	11
482	372	331	415	362	294	227	239	244	11
30	263	29	11	268	11	230	239	231	11
36	252	37	54	256	54	232	233	234	11
448	397	289	282	384	188	228	229	228	11
345	399	222	223	394	145	234	235	222	11
245	358	175	396	346	293	237	229	229	11
428	357	307	224	341	168	227	231	240	11
61	252	62	45	256	45	229	237	242	11
24	254	24	11	261	11	236	225	230	11
447	369	310	373	360	265	232	234	234	11
765	570	343	886	522	434	235	237	256	11
23	253	23	17	252	17	234	231	233	11
379	395	246	232	392	151	234	232	230	11
587	426	353	609	397	393	228	222	234	11
647	487	340	390	467	214	225	227	230	11
400	352	291	227	333	174	230	226	222	11
452	405	286	396	418	243	227	231	238	11
925	769	308	582	702	212	223	230	237	11
404	387	267	314	390	207	233	231	238	11
360	425	217	255	461	142	231	230	228	11
443	376	302	249	370	172	227	237	222	11
355	325	280	176	328	137	237	231	233	11
383	353	278	266	364	187	232	230	234	11
427	376	291	210	384	140	228	230	217	11
469	372	323	388	374	266	223	225	238	11
343	363	242	280	361	199	235	224	229	11
391	374	268	238	365	167	230	231	234	11
296	357	212	458	331	354	235	232	240	11
1023	657	399	1023	787	333	237	231	235	11
629	425	379	741	411	461	231	231	238	11
360	350	263	184	336	140	239	232	233	11
504	373	345	337	377	229	231	226	214	11
353	362	250	220	338	166	230	235	231	11
358	343	267	180	342	134	224	232	236	11
225	345	167	438	342	327	236	231	239	11
427	380	288	319	365	224	226	229	227	11
561	434	331	562	412	350	228	226	236	11
371	356	267	162	353	118	235	232	233	11
341	363	241	215	362	152	231	231	228	11
56	264	54	50	262	49	233	229	235	11
390	410	243	296	424	179	229	236	234	11
309	375	211	177	413	109	236	233	220	11
23	251	23	15	248	16	231	231	233	11
467	392	304	370	396	239	233	228	227	11
357	384	238	228	365	160	222	222	233	11
413	405	261	307	389	202	230	223	236	11
417	365	292	249	362	176	232	224	231	11
413	401	264	214	433	126	225	226	234	11
472	373	324	277	355	200	239	225	243	11
401	388	265	246	395	159	227	231	238	11
321	377	218	197	401	126	228	226	230	11
1023	590	444	793	769	264	226	221	230	11
459	373	314	339	363	239	234	229	235	11
385	360	273	185	382	124	227	227	226	11
342	369	237	178	368	124	224	233	230	11
418	379	282	330	410	206	220	234	228	11
463	386	307	294	406	186	229	234	231	11
432	390	284	311	417	191	234	234	237	11
381	386	253	238	390	157	234	229	236	11
297	349	218	457	344	341	237	237	252	11
199	352	145	470	346	348	236	231	237	11
358	349	263	180	329	140	230	225	226	11
593	449	338	490	440	285	225	230	249	11
271	347	200	405	342	303	229	226	240	11
501	392	327	478	379	323	233	230	238	11
238	356	171	315	336	240	235	226	244	11
275	359	196	182	346	134	235	224	231	11
32	262	32	16	266	15	230	235	229	11
641	525	313	492	592	213	225	216	228	11
83	291	73	54	298	47	233	233	226	11
338	349	248	175	334	134	224	231	231	11
451	379	304	233	371	161	231	233	235	11
558	391	365	418	406	264	235	230	234	11
353	383	236	271	413	168	225	239	234	11
347	328	271	221	342	165	232	233	232	11
284	349	208	182	388	120	231	229	238	11
305	347	225	172	358	123	230	240	229	11
303	366	212	208	405	132	227	230	228	11
458	365	321	257	348	189	229	232	228	11
430	398	276	279	399	179	236	232	219	11
393	386	261	250	371	173	233	231	228	11
41	250	42	30	256	30	232	235	231	11
333	336	254	240	370	166	231	228	219	11
328	383	219	238	414	147	229	227	228	11
92	283	84	117	278	108	234	239	228	11
349	359	249	327	348	240	242	231	227	11
27	271	25	15	275	14	234	233	222	11
1023	628	417	890	695	328	241	244	230	11
518	427	311	393	375	268	234	228	214	11
736	675	279	545	584	239	246	236	218	11
105	289	93	35	289	31	236	239	235	11
468	411	292	378	407	237	222	234	230	11
41	279	37	23	273	21	235	231	228	11
680	577	302	564	577	250	229	231	229	11
376	355	271	255	371	176	228	231	214	11
383	360	272	282	348	208	238	229	227	11
460	372	316	274	374	187	222	231	225	11
402	381	270	241	374	165	233	222	217	11
397	386	263	671	493	349	236	231	245	11
351	370	243	232	358	166	220	227	228	11
292	357	210	178	381	119	231	224	225	11
60	271	57	41	279	37	233	232	228	11
420	379	283	230	366	161	230	225	225	11
371	349	273	205	340	154	228	228	220	11
524	392	342	393	394	256	241	231	231	11
326	353	236	205	348	151	231	233	234	11
359	387	237	267	401	170	237	227	224	11
348	350	255	185	337	141	239	237	237	11
422	380	284	375	354	271	235	231	227	11
369	369	256	260	391	170	238	236	238	11
617	569	278	425	613	178	236	236	234	11
374	418	229	311	430	185	228	236	231	11
354	337	269	279	340	210	237	229	243	11
231	318	186	389	307	325	227	241	238	11
153	319	123	369	322	293	232	234	236	11
446	391	291	270	423	163	231	225	236	11
403	337	307	179	316	145	224	234	233	11
442	423	267	368	418	225	237	235	239	11
385	427	231	391	390	256	223	240	230	11
415	364	291	201	339	152	232	227	236	11
936	636	377	653	652	257	232	238	236	11
339	340	255	208	356	150	220	228	235	11
53	276	49	34	283	31	229	235	230	11
423	347	312	339	366	237	230	233	227	11
55	332	43	72	298	61	232	230	229	11
435	384	290	351	368	244	229	232	239	11
26	249	27	31	255	31	230	228	230	11
522	434	308	353	471	192	230	240	232	11
1023	606	433	1023	294	893	232	225	240	11
250	416	154	255	451	145	227	233	223	11
20	256	20	15	265	15	229	222	237	11
408	359	291	256	346	190	236	232	218	11
294	333	226	158	332	122	229	231	236	11
385	368	268	321	373	220	225	234	238	11
508	436	299	330	445	190	228	233	240	11
541	365	379	370	363	261	230	231	230	11
402	378	273	314	350	230	225	231	231	11
475	377	323	216	349	158	222	231	236	11
378	355	273	282	347	208	232	234	229	12
378	370	262	198	439	116	233	238	224	12
357	367	249	204	359	145	236	234	228	12
327	360	233	182	361	129	229	230	241	12
27	330	21	41	310	34	226	238	225	12
344	362	243	255	355	184	231	231	240	12
245	376	167	394	333	303	226	224	230	12
371	350	271	205	340	154	229	228	226	12
410	408	257	194	370	134	235	228	226	12
484	477	259	759	489	397	236	226	236	12
417	405	264	273	392	178	231	229	238	12
373	373	256	205	361	145	230	228	224	12
350	375	240	218	346	161	230	235	236	12
397	362	280	232	338	176	236	235	225	12
280	320	224	357	307	298	227	241	237	12
441	353	320	181	343	136	228	238	230	12
348	350	255	167	347	123	224	238	225	12
405	367	283	222	388	147	231	232	231	12
427	354	309	193	330	150	234	228	226	12
967	690	358	670	623	275	238	237	210	12
42	276	39	29	279	27	233	230	228	12
759	720	270	417	721	148	232	236	238	12
22	271	21	22	275	21	237	225	227	12
463	374	316	258	391	169	234	234	221	12
482	366	338	322	353	233	233	229	244	12
453	386	300	359	380	242	238	234	225	12
385	379	260	293	395	190	236	234	225	12
51	268	49	19	266	18	232	232	226	12
40	265	39	15	256	15	234	228	234	12
34	253	34	12	259	12	233	226	232	12
52	268	50	26	272	24	232	239	235	12
59	268	56	20	269	19	234	234	222	12
352	367	246	231	343	172	222	243	228	12
260	343	194	539	328	421	240	228	231	12
108	312	89	44	314	36	228	227	227	12
365	397	236	230	425	138	233	237	212	12
489	467	268	367	538	175	233	227	231	12
399	352	290	283	346	210	236	234	231	12
45	263	44	35	267	33	229	234	233	12
371	363	262	360	353	261	231	239	230	12
405	393	264	285	371	197	223	227	231	12
368	378	249	214	403	136	226	233	229	12
379	355	274	237	362	168	238	219	234	12
478	447	274	426	438	249	228	239	231	12
836	521	410	1023	572	458	243	231	227	12
427	381	287	266	394	173	236	231	230	12
569	401	364	419	421	255	237	232	241	12
401	404	254	311	417	191	233	217	219	12
370	385	246	179	362	126	230	224	240	12
32	264	31	38	270	36	232	237	231	12
376	354	271	230	352	168	232	232	238	12
389	340	293	206	350	151	232	235	235	12
411	373	281	360	362	255	238	229	238	12
449	403	285	383	377	260	226	240	225	12
433	476	233	343	505	174	226	237	236	12
597	439	348	534	442	310	231	245	231	12
411	376	279	305	373	209	224	228	234	12
272	326	214	127	316	103	234	232	233	12
369	351	269	200	357	143	238	237	244	12
541	474	292	824	420	502	236	234	235	12
315	343	235	143	327	112	233	232	243	12
812	671	310	629	680	237	225	234	243	12
364	363	257	214	406	135	234	235	237	12
41	272	39	19	270	18	228	231	239	12
442	401	282	308	400	197	236	230	235	12
456	393	297	364	372	251	225	231	241	12
415	340	313	195	323	155	238	229	232	12
417	382	280	316	348	233	228	236	222	12
390	348	286	205	335	157	229	231	242	12
379	371	261	249	363	176	238	235	237	12
321	397	207	631	381	423	235	239	237	12
361	366	253	345	365	242	245	225	236	12
1023	548	478	1023	370	708	221	240	273	12
64	313	53	77	293	67	229	235	240	12
367	382	246	175	403	111	233	223	234	12
448	393	292	426	540	202	229	227	240	12
283	350	207	664	349	488	234	227	234	12
1023	516	508	1023	429	610	226	225	234	12
537	411	334	634	409	397	232	233	229	12
371	365	260	202	361	143	225	235	227	12
598	407	376	547	406	345	228	236	227	12
39	254	40	25	260	24	235	229	234	12
421	353	305	197	344	147	235	223	230	12
31	253	31	39	255	39	238	239	231	12
292	459	163	236	485	125	235	244	234	12
401	399	257	245	377	166	235	242	218	12
404	387	267	250	379	169	229	235	223	12
148	328	115	312	347	230	235	232	232	12
308	388	203	176	367	123	237	244	235	12
389	359	277	205	372	141	229	231	227	12
366	402	233	205	408	129	224	227	228	12
427	382	286	311	377	211	234	233	223	12
337	373	231	203	353	148	226	228	238	12
750	519	370	704	511	352	232	225	233	12
379	362	268	243	390	159	229	230	233	12
364	359	259	243	364	171	228	234	236	12
339	350	248	163	328	128	231	234	235	12
345	407	217	265	414	164	231	228	236	12
31	257	30	20	276	19	229	229	237	12
37	260	36	17	291	15	232	228	236	12
437	397	282	395	366	276	233	229	241	12
37	262	36	20	251	21	235	234	231	12
476	411	296	432	372	298	225	232	237	12
178	310	148	299	310	247	232	236	241	12
292	360	208	167	375	114	227	228	227	12
228	329	177	266	309	221	232	237	234	12
399	405	253	279	423	169	231	230	232	12
422	352	307	432	345	321	225	230	233	12
52	291	46	25	301	21	229	236	228	12
410	407	258	269	430	160	232	231	226	12
24	259	23	17	255	17	231	230	236	12
391	391	256	334	378	226	236	214	242	12
338	326	265	171	312	140	233	235	236	12
23	258	23	15	257	15	229	234	231	12
623	457	349	658	413	408	236	231	240	12
768	558	353	928	454	523	227	225	234	12
775	775	256	1023	764	343	236	241	243	12
413	361	292	282	365	198	229	229	235	12
387	358	277	205	383	137	232	237	236	12
391	346	290	206	334	158	229	232	226	12
463	417	284	455	411	284	224	230	234	12
378	341	284	208	325	164	233	232	238	12
461	381	310	304	386	202	230	230	233	12
36	281	33	39	280	36	229	230	226	12
23	257	23	14	269	13	229	235	231	12
[truncated: 28,001 more rows]
