# Supplementary material for: N-chlorination mediates protective and immunomodulatory effects of oxidized human plasma proteins
Source: eLife. 2019 Jul 12;8:e47395. doi: 10.7554/eLife.47395 (PMC6650281; doi:10.7554/eLife.47395)
Supplement: Figure 9—source data 2. [file elife-47395-fig9-data2.zip › Figure 9 Source Data 2/channel values/Ag85B + HSAut 2.csv]

FSC-A	FSC-H	FSC-W	SSC-A	SSC-H	SSC-W	APC-A	FITC-A	Pacific Blue-A	Time
237	308	196	321	306	268	240	358	241	0
125	274	116	102	276	95	235	299	232	0
24	270	23	27	265	26	230	252	235	0
72	355	52	674	388	444	232	593	229	0
79	263	77	89	261	88	235	263	240	0
21	250	21	38	249	39	227	237	232	0
64	537	31	1023	555	472	228	661	240	0
24	251	24	21	251	21	226	231	231	0
213	309	176	286	331	221	244	247	232	0
37	438	21	845	591	366	227	605	237	0
1023	637	412	1023	267	982	235	819	249	0
26	254	26	10	244	11	231	230	234	0
146	480	78	1023	380	690	226	694	213	0
26	301	22	567	336	433	232	562	235	0
231	311	190	420	298	361	238	324	252	0
52	481	28	926	597	397	231	624	231	0
54	420	33	1023	549	478	237	639	231	0
27	320	21	536	450	305	232	547	233	0
234	311	192	396	303	334	231	343	244	0
377	391	247	338	380	228	229	228	225	0
28	343	21	538	399	346	236	553	241	0
102	282	93	181	482	96	237	402	235	0
134	286	120	136	294	119	235	325	235	1
198	297	171	100	278	92	232	237	233	1
108	426	65	1023	320	818	236	703	231	1
184	331	143	287	322	228	231	380	233	1
102	310	85	167	302	142	233	281	238	1
50	258	50	38	264	37	234	234	233	1
135	387	89	1023	343	763	237	685	227	1
53	469	29	753	534	361	228	601	230	1
84	550	39	1023	411	638	235	672	231	1
198	320	158	220	314	180	236	243	230	1
702	527	341	1023	403	651	232	664	242	1
259	321	207	571	311	470	233	352	232	1
31	286	28	65	280	59	234	301	231	1
63	527	31	489	716	175	232	567	234	1
390	368	271	808	395	523	223	511	242	1
208	337	158	1023	435	602	229	649	234	1
426	395	276	757	553	350	231	627	238	1
287	340	216	529	335	404	240	370	252	1
63	301	53	531	485	280	232	541	232	1
20	249	21	42	253	43	230	243	231	1
24	293	21	365	327	285	234	503	225	1
742	584	326	1023	267	982	229	739	237	1
156	606	66	1023	284	924	231	749	242	1
59	383	39	918	500	470	234	621	232	1
39	381	26	179	444	103	236	366	231	1
251	327	197	253	312	208	233	376	228	1
269	608	113	1023	267	982	236	791	235	1
207	309	172	261	303	221	232	311	240	1
751	538	357	1023	410	640	229	695	234	1
1023	633	414	1023	267	981	229	742	227	1
112	397	72	947	441	550	233	622	233	1
217	302	184	421	301	359	234	380	254	1
27	261	26	42	292	36	235	262	241	1
207	311	171	351	284	316	226	358	246	1
675	707	244	1023	267	982	230	798	232	1
88	486	46	1023	497	528	229	646	233	1
1023	803	326	1023	267	982	239	940	246	1
51	380	35	496	414	307	229	555	227	1
20	256	20	10	255	10	233	240	232	1
311	341	233	662	494	343	239	539	244	1
77	553	36	1023	332	789	233	691	229	1
32	311	27	366	320	293	236	511	233	1
58	302	49	333	367	232	235	503	234	1
853	567	385	1023	316	830	234	723	233	1
172	282	156	274	286	245	232	351	241	1
400	386	265	1023	644	407	244	608	228	1
868	800	278	1023	267	982	243	781	244	1
439	432	260	296	412	184	225	226	232	1
368	340	277	165	322	132	232	228	227	1
52	394	34	714	424	431	229	592	229	1
56	343	42	719	388	474	228	595	235	1
737	582	324	1023	303	865	225	724	234	1
514	405	325	594	381	399	238	245	234	1
55	349	40	958	399	615	234	632	226	1
555	562	253	1023	267	982	232	779	222	1
42	267	40	137	271	130	228	286	229	1
300	340	226	464	318	373	235	327	229	1
44	417	27	633	454	357	231	573	234	1
62	314	50	40	295	34	230	239	236	1
124	275	115	89	281	81	228	229	235	2
31	304	26	484	334	371	238	540	236	2
592	479	316	1023	267	982	237	758	228	2
251	311	206	271	299	232	227	229	235	2
1023	832	315	1023	267	982	247	1023	299	2
308	407	193	502	505	255	227	479	236	2
187	333	144	458	326	359	238	291	254	2
158	335	121	272	373	187	226	242	237	2
802	686	299	1023	439	598	238	684	247	2
84	271	79	103	266	99	231	240	240	2
264	345	196	334	341	251	243	281	239	2
235	335	180	328	330	254	234	404	235	2
369	397	238	1023	694	378	233	636	245	2
38	278	35	25	279	23	225	234	234	2
62	549	29	1023	750	350	228	656	240	2
178	338	135	247	395	160	231	317	222	2
25	318	20	447	399	287	235	520	228	2
273	388	180	520	412	323	231	355	232	2
168	415	104	1023	285	919	244	696	244	2
68	398	43	712	651	280	226	589	224	2
23	253	24	32	254	32	235	250	231	2
243	314	198	370	333	285	234	356	238	2
88	300	75	170	357	122	226	403	219	2
805	554	372	1023	267	982	234	773	233	2
59	307	49	207	453	117	227	387	238	2
36	251	37	47	256	46	235	269	227	2
226	817	71	1023	327	802	232	763	242	2
36	471	20	656	612	274	228	585	240	2
193	325	152	268	308	223	239	349	227	2
209	315	170	291	314	237	230	385	235	2
87	602	37	1023	594	441	235	661	232	2
889	688	331	1023	353	742	234	606	242	2
21	260	20	38	256	38	235	236	224	2
179	299	153	495	292	434	232	330	233	2
67	358	48	766	445	441	229	601	241	2
96	409	60	1023	343	765	237	680	225	2
103	449	59	494	393	322	230	558	246	2
273	360	194	708	361	503	235	450	246	2
1023	528	496	1023	267	982	245	942	289	2
25	269	24	24	267	23	232	236	235	2
1023	689	380	1023	267	982	242	791	244	2
41	289	36	256	465	141	234	445	221	2
426	479	228	1023	495	529	229	682	228	2
167	289	148	191	293	167	243	326	230	2
68	285	61	112	281	102	227	320	227	2
251	672	96	1023	267	982	233	771	250	2
277	351	202	473	356	340	239	244	240	3
712	621	294	1023	350	749	240	703	232	3
224	310	185	363	363	256	232	433	239	3
248	318	199	321	302	272	235	367	237	3
1023	595	440	1023	267	982	227	722	234	3
174	309	145	284	300	242	229	334	232	3
27	314	22	154	303	131	237	416	225	3
210	309	174	241	302	204	234	339	240	3
24	298	21	545	321	434	229	556	231	3
413	400	264	1023	369	711	229	451	237	3
182	659	71	1023	382	687	234	727	233	3
219	319	176	228	316	185	240	347	234	3
236	312	194	245	289	217	227	338	234	3
80	531	39	1023	497	528	228	671	234	3
359	525	175	633	498	325	236	434	242	3
56	260	55	42	296	36	231	282	234	3
34	403	22	654	441	380	231	591	237	3
191	322	152	458	312	375	228	321	250	3
39	393	26	798	416	491	229	608	240	3
205	377	140	1023	565	464	236	636	245	3
387	421	235	1023	267	982	235	733	240	3
34	435	20	734	533	353	238	595	228	3
40	413	25	821	478	440	232	610	233	3
57	348	42	35	397	23	234	224	233	3
207	297	179	264	283	238	237	372	242	3
40	396	26	668	533	321	236	578	231	3
488	429	292	1023	419	626	232	625	234	3
253	315	206	194	300	166	235	230	240	3
384	571	172	1023	355	738	225	767	242	3
21	258	21	11	254	11	235	229	229	3
879	648	347	1023	267	982	235	845	233	3
44	318	35	494	342	369	227	554	235	3
235	326	185	418	313	342	232	332	225	3
1023	484	542	1023	267	982	235	902	262	3
24	276	22	242	403	154	227	432	228	3
95	309	79	147	305	123	235	247	233	3
212	299	182	357	292	313	238	379	232	3
95	530	46	1023	483	542	224	665	236	3
180	327	141	121	308	101	228	235	238	3
39	354	28	394	385	262	232	498	233	3
181	323	143	293	320	234	226	420	242	3
22	262	22	14	258	14	231	227	232	3
76	301	65	156	348	115	234	243	241	3
39	254	39	39	256	39	233	242	230	3
68	584	30	1023	516	508	226	676	235	3
255	700	93	1023	267	982	231	782	243	3
30	311	25	398	364	280	232	529	228	3
64	262	62	66	259	66	237	325	238	3
110	467	60	1023	362	724	234	699	253	3
94	451	53	1023	465	563	234	688	230	3
151	667	58	1023	370	709	233	727	233	3
46	367	32	862	466	473	235	617	230	3
265	565	120	1023	267	982	227	804	237	3
47	262	46	27	256	27	240	273	240	3
1023	582	450	1023	267	982	232	868	236	3
72	303	61	253	354	183	232	427	225	3
30	250	31	23	253	23	228	230	230	3
100	425	60	1023	464	565	223	647	218	3
146	385	97	1023	732	358	233	639	224	3
1023	715	367	1023	267	982	230	803	240	3
450	681	169	1023	267	982	230	844	239	4
44	262	42	84	262	83	236	351	225	4
31	391	21	522	546	245	228	560	234	4
233	321	186	365	296	316	232	391	238	4
461	368	321	538	368	374	232	234	221	4
218	295	189	249	303	210	230	227	238	4
236	311	194	294	297	253	231	309	233	4
67	471	36	1023	375	699	236	677	233	4
156	352	113	123	341	93	238	239	235	4
24	259	24	104	277	96	232	339	225	4
35	410	22	471	440	274	233	539	228	4
134	292	118	270	286	242	230	282	234	4
20	253	20	11	259	11	234	235	235	4
26	330	20	410	379	277	224	519	232	4
361	390	237	1023	372	704	233	670	233	4
33	285	29	249	294	216	232	240	254	4
31	405	20	240	431	142	230	434	233	4
44	375	30	745	460	415	228	587	234	4
25	264	25	16	271	16	229	232	233	4
82	278	75	47	268	45	235	291	248	4
25	259	24	63	258	63	230	274	227	4
108	611	45	1023	414	634	239	707	227	4
44	256	44	67	259	66	234	232	231	4
228	303	192	319	307	266	225	255	226	4
249	327	195	464	321	370	229	311	264	4
248	337	189	534	336	408	238	422	238	4
52	258	51	50	257	49	230	234	233	4
38	448	22	553	519	273	234	570	238	4
360	352	262	630	411	392	233	519	234	4
353	344	262	205	347	151	237	252	229	4
110	287	99	109	286	98	235	266	231	4
19	248	20	6	253	6	232	234	228	4
486	538	232	783	652	307	236	461	236	4
54	266	52	93	272	88	234	338	225	4
239	593	103	1023	306	856	227	766	242	4
516	545	243	1023	487	538	236	653	233	4
340	345	252	291	364	205	231	226	224	4
262	338	199	511	318	411	229	416	237	4
532	453	301	795	399	511	232	592	232	4
48	377	32	669	444	385	234	571	229	4
38	278	35	89	267	85	229	269	240	4
87	459	49	1023	508	517	231	635	234	5
29	266	28	74	265	72	240	283	237	5
33	418	20	255	555	117	229	475	221	5
338	372	232	642	338	487	230	426	246	5
217	367	152	292	407	184	231	383	236	5
457	379	309	1023	366	716	226	638	235	5
33	252	34	61	254	62	231	235	235	5
22	273	21	146	331	113	231	389	234	5
85	284	76	136	281	124	230	248	229	5
44	398	29	720	446	413	231	593	241	5
225	394	146	278	360	198	239	244	232	5
41	263	40	63	264	61	231	318	236	5
422	434	249	1023	450	582	231	486	252	5
218	348	160	320	352	232	231	315	239	5
376	339	283	767	330	595	225	511	233	5
167	351	122	257	402	164	234	344	239	5
35	347	26	728	392	476	238	586	231	5
144	323	114	263	316	213	223	291	247	5
41	252	42	31	250	31	229	236	234	5
365	422	221	566	565	256	238	501	226	5
310	376	211	1023	339	773	230	717	232	5
142	303	120	223	290	197	236	231	234	5
209	336	159	308	344	229	236	293	237	5
26	312	22	452	322	360	234	521	228	5
218	308	182	196	292	172	237	364	228	5
105	483	56	1023	295	889	227	711	234	5
594	437	348	648	516	321	221	398	233	5
185	306	155	227	296	197	232	379	239	5
305	617	126	1023	341	769	240	732	239	5
53	419	32	935	579	413	234	618	235	5
895	719	318	1023	267	982	235	838	232	5
408	394	265	539	331	418	235	234	238	5
76	368	53	1023	556	472	228	645	241	5
115	417	70	1023	447	586	239	644	232	5
119	325	94	504	518	249	233	523	240	5
43	272	40	101	280	93	229	249	237	5
288	360	205	1023	371	706	228	682	235	5
84	259	83	89	262	87	225	253	235	5
34	421	21	653	527	317	233	593	244	5
26	295	23	406	337	309	231	521	232	5
273	385	181	795	379	537	227	474	244	5
67	384	45	1023	380	689	233	660	231	5
33	340	25	555	415	342	228	565	229	5
59	386	39	1014	440	590	226	642	238	5
41	422	25	577	458	322	233	562	229	5
141	297	122	247	294	215	236	320	230	5
47	403	30	941	420	573	234	623	234	5
223	374	152	651	585	285	231	545	227	5
202	328	157	273	312	224	230	338	235	5
78	344	58	601	450	342	231	577	235	5
310	349	227	1023	335	781	239	612	243	5
35	439	21	702	572	314	234	588	240	6
118	301	100	203	291	179	231	236	242	6
422	403	268	1023	476	551	237	660	231	6
231	287	206	273	292	240	234	239	234	6
482	391	316	732	396	473	226	399	233	6
105	384	70	1016	622	418	231	627	236	6
78	262	77	67	255	68	231	246	238	6
32	381	22	352	530	170	232	499	231	6
49	293	43	39	282	35	223	231	236	6
44	389	29	804	602	342	226	600	231	6
192	316	156	285	304	240	233	298	253	6
78	271	74	53	266	51	225	231	233	6
228	319	183	651	350	476	233	526	227	6
418	421	254	779	476	419	231	458	239	6
59	417	36	1020	494	529	232	637	232	6
51	352	37	847	490	443	231	610	230	6
58	511	29	1016	667	390	222	634	224	6
115	275	107	84	272	79	228	281	234	6
536	471	291	1023	267	982	229	734	228	6
34	397	22	583	500	299	225	559	235	6
1023	594	441	1023	267	982	234	833	244	6
26	332	20	212	679	80	236	421	232	6
28	259	28	31	249	32	229	274	238	6
1023	545	481	1023	267	982	230	834	254	6
647	529	313	1023	437	600	239	669	234	6
290	342	217	388	317	313	227	355	232	6
34	314	28	550	358	393	236	572	233	6
39	411	24	845	441	491	232	613	229	6
277	319	222	418	304	352	232	234	232	6
211	318	170	429	399	275	234	408	246	6
248	311	205	425	310	351	229	316	236	6
56	416	34	954	491	497	232	633	228	6
246	314	201	376	309	311	237	354	242	6
364	373	250	998	409	625	235	610	228	6
21	249	22	24	249	24	226	260	237	6
44	353	32	623	438	364	224	569	227	6
1023	590	444	1023	267	982	227	873	241	6
55	478	29	827	620	341	232	613	229	6
86	462	47	1023	405	648	228	669	227	6
1023	546	480	1023	267	982	237	889	241	6
142	315	115	83	347	61	227	242	230	6
409	418	251	804	386	534	231	626	234	6
22	261	22	11	259	11	231	236	226	6
95	263	93	43	256	43	231	234	238	6
1023	525	499	1023	267	982	247	896	244	6
219	311	180	330	295	286	232	386	240	6
213	309	177	273	305	229	226	248	226	6
212	324	167	477	322	380	234	246	244	6
30	300	26	103	327	80	228	306	230	6
29	268	28	15	292	13	236	233	240	6
321	340	241	665	321	530	235	390	230	6
35	355	25	572	481	305	232	556	228	6
156	331	121	224	329	174	231	326	244	6
383	418	235	794	410	495	222	485	241	6
53	568	24	1023	486	539	233	663	233	6
212	348	156	536	319	431	218	413	241	6
142	290	126	179	284	162	240	311	240	6
349	355	252	570	361	404	230	473	247	6
30	268	28	26	258	26	223	269	237	6
292	318	235	688	312	564	231	452	244	6
29	344	22	563	459	314	227	560	237	6
245	364	172	464	351	338	231	275	270	6
22	272	20	14	277	13	234	235	241	7
101	618	42	1023	496	528	231	691	230	7
173	289	154	212	282	192	237	339	233	7
274	323	217	390	308	324	240	402	244	7
34	356	24	645	427	387	237	576	235	7
224	333	172	350	322	279	233	246	239	7
42	327	33	287	379	194	230	460	224	7
225	339	170	291	343	217	239	248	236	7
192	297	166	256	289	226	234	249	225	7
273	332	211	284	311	234	231	367	224	7
158	306	132	311	313	254	236	229	227	7
1023	801	327	1023	348	753	240	742	247	7
319	315	259	273	314	223	231	224	234	7
343	372	236	829	436	487	230	577	237	7
41	396	27	610	494	316	232	574	234	7
62	325	49	433	414	267	227	531	232	7
49	334	38	298	412	186	234	485	233	7
954	729	335	1023	267	982	232	780	232	7
19	248	20	31	252	32	236	239	229	7
814	588	354	1023	316	830	231	715	230	7
76	587	33	1023	668	392	233	650	230	7
1023	470	558	1023	267	982	249	1007	285	7
255	328	200	503	310	414	241	414	238	7
34	429	20	716	637	288	233	585	244	7
904	685	338	1023	267	982	236	789	238	7
271	340	204	496	339	375	225	398	245	7
43	314	35	320	345	237	232	499	228	7
53	259	52	140	260	138	233	323	231	7
143	322	113	110	285	99	233	433	232	7
408	416	251	816	431	485	233	356	234	7
65	586	28	1023	647	405	230	650	233	7
283	344	211	337	334	258	233	361	228	7
43	438	25	709	534	340	232	592	235	7
37	254	37	47	252	48	231	238	241	7
31	282	28	173	301	148	237	400	235	7
45	552	21	749	712	269	239	590	239	7
432	418	265	667	657	260	227	541	228	7
29	302	24	314	339	237	232	487	234	7
225	381	151	558	446	320	236	547	217	7
20	247	21	14	249	14	234	232	233	7
68	274	64	23	280	21	233	225	240	7
181	285	162	240	289	213	233	257	234	7
38	341	28	641	456	360	229	573	236	7
89	412	55	843	501	431	227	616	225	7
78	440	46	1023	385	681	227	656	231	7
326	412	203	586	453	331	233	269	234	7
21	261	21	11	258	11	234	230	231	7
243	331	187	503	327	394	230	370	235	7
54	314	44	637	431	379	239	570	233	7
519	465	286	1023	267	982	226	743	244	7
37	380	25	697	485	368	230	593	241	7
94	495	49	1023	362	724	235	684	228	7
29	256	29	33	263	32	231	266	230	7
27	275	25	111	272	104	229	237	235	7
292	354	211	407	309	337	228	300	234	7
60	481	32	858	606	362	236	612	236	7
21	254	21	7	255	7	237	234	233	8
30	261	29	41	260	40	229	292	233	8
208	375	142	552	346	408	236	385	246	8
50	484	26	941	736	327	233	619	225	8
109	640	44	1023	508	516	233	671	238	8
574	448	328	1023	267	982	230	740	230	8
155	433	92	850	474	459	232	581	229	8
194	328	151	217	319	174	235	278	241	8
46	505	23	917	804	292	229	622	225	8
75	278	69	132	308	110	231	411	230	8
239	346	177	540	447	309	231	497	242	8
303	389	200	426	371	294	231	270	235	8
214	310	176	282	293	246	236	283	228	8
28	311	23	543	344	404	229	548	227	8
199	289	177	235	282	213	232	332	236	8
243	327	190	341	336	260	240	231	227	8
130	395	84	1023	285	919	233	702	233	8
55	435	33	893	620	369	235	616	233	8
34	270	32	129	582	57	227	352	231	8
99	471	54	1023	316	830	233	707	232	8
26	331	20	609	392	398	232	563	230	8
162	323	128	675	525	329	234	535	244	8
296	381	199	568	397	367	232	488	234	8
227	317	183	306	347	226	227	345	234	8
284	333	219	605	308	503	229	334	254	8
416	429	248	646	461	359	226	585	245	8
59	559	27	1023	588	446	234	631	231	8
183	290	161	107	282	98	232	239	236	8
257	320	206	292	302	247	237	356	242	8
83	339	62	552	574	246	234	550	236	8
333	353	242	564	338	427	239	428	229	8
221	359	158	385	352	280	227	310	247	8
38	270	36	89	265	86	230	238	233	8
202	308	168	284	305	239	229	388	238	8
36	253	36	30	252	30	228	265	235	8
32	267	31	25	304	21	234	231	226	8
220	312	180	274	300	234	225	241	236	8
233	608	98	1023	267	982	234	784	240	8
93	272	88	218	277	202	237	260	234	8
569	506	288	1023	267	982	232	739	232	8
1023	552	475	1023	267	982	231	826	249	8
22	267	22	18	282	16	233	232	233	8
49	418	30	1023	475	552	233	630	231	8
87	542	41	1023	484	542	228	671	236	8
275	356	197	429	321	342	231	382	241	8
507	500	259	1023	267	982	232	764	219	8
86	364	60	350	365	246	234	487	232	8
257	368	179	409	358	292	225	418	244	8
219	663	84	1023	333	787	238	721	239	8
71	357	51	839	383	560	232	619	231	8
143	297	124	139	290	122	233	230	228	8
19	252	20	17	257	17	230	237	239	8
30	354	22	541	440	315	230	563	233	9
33	298	28	26	288	24	231	227	235	9
1023	667	393	1023	267	982	233	810	229	9
286	330	222	587	321	468	233	380	252	9
239	306	200	519	298	447	236	380	243	9
21	263	21	33	262	32	226	237	232	9
566	470	308	1023	341	768	227	693	248	9
270	324	214	505	313	413	235	410	257	9
222	315	181	358	301	305	226	325	233	9
1023	515	509	1023	267	982	246	967	258	9
261	332	201	533	405	337	230	492	241	9
67	440	39	954	500	489	231	629	236	9
37	429	22	839	504	426	231	609	234	9
1023	616	425	1023	267	982	236	802	244	9
357	440	208	1023	357	735	230	665	220	9
58	389	38	775	457	434	227	606	234	9
754	638	303	1023	267	982	237	825	233	9
52	486	27	820	629	334	230	609	227	9
1023	560	468	1023	267	982	234	931	238	9
86	270	81	25	264	24	238	234	233	9
52	378	35	936	459	523	236	620	234	9
32	251	33	37	253	37	230	242	228	9
285	397	184	511	371	352	239	392	235	9
108	292	95	171	298	147	235	296	242	9
714	544	336	1023	379	691	230	732	237	9
81	466	45	1023	427	614	236	669	231	9
89	482	47	1023	346	758	226	706	235	9
261	398	168	475	361	337	229	368	247	9
35	410	22	618	460	344	227	578	228	9
77	501	39	1023	665	394	233	635	221	9
350	356	252	982	382	659	239	482	245	9
160	294	139	282	288	251	225	293	238	9
363	391	237	865	372	595	229	488	246	9
263	316	213	255	300	218	232	381	234	9
360	720	128	1023	267	982	227	839	234	9
452	408	284	1023	267	982	229	728	228	9
232	345	172	259	337	196	232	327	228	9
287	335	220	436	317	352	226	389	235	9
71	306	60	95	323	75	230	312	228	9
75	428	45	935	562	426	231	623	221	9
386	463	213	1023	286	918	233	716	236	9
34	278	31	317	339	239	233	485	226	9
62	386	41	800	510	402	231	609	232	9
190	325	150	301	324	238	232	338	240	9
83	510	42	1023	316	830	241	715	239	9
238	333	183	551	321	439	231	333	276	9
121	402	77	195	425	118	225	259	231	9
1023	851	308	1023	267	982	234	864	238	9
585	445	336	1023	385	681	233	403	242	9
120	283	108	167	287	149	230	250	243	9
42	391	27	672	405	424	228	580	236	9
1023	490	535	1023	267	982	249	903	267	9
1023	384	682	1023	267	982	271	1023	368	9
106	428	63	1023	498	526	227	654	227	9
64	377	43	806	430	480	228	607	238	9
146	921	40	1023	482	544	229	735	236	9
146	353	106	322	339	243	223	271	250	9
35	249	36	18	248	19	233	246	230	9
25	278	23	19	272	18	234	235	237	9
49	255	49	24	242	26	237	256	234	9
617	463	341	1023	402	652	228	657	241	10
54	451	30	854	526	415	229	610	230	10
606	537	289	672	522	329	228	492	236	10
221	319	177	313	305	263	233	370	236	10
325	368	226	597	371	412	230	451	238	10
92	457	51	1023	325	806	233	682	239	10
23	250	24	20	247	20	228	228	228	10
45	254	45	39	258	39	231	250	232	10
41	325	32	259	515	129	225	463	226	10
24	247	25	27	252	28	230	233	226	10
22	266	22	14	266	13	229	229	232	10
259	313	212	351	292	307	233	343	240	10
54	259	54	73	257	73	243	250	222	10
167	305	141	291	292	255	229	337	237	10
60	286	54	452	331	350	229	540	227	10
33	265	32	44	256	44	237	282	230	10
385	372	265	568	360	404	230	239	237	10
1023	594	441	1023	267	982	249	920	243	10
163	382	109	121	489	63	226	263	232	10
324	401	207	884	540	419	228	557	249	10
35	355	25	580	451	329	234	562	235	10
79	372	55	170	401	108	235	270	230	10
86	508	44	1023	480	546	229	669	239	10
225	500	115	1023	378	694	233	679	236	10
302	370	209	931	351	678	230	426	233	10
231	334	177	265	332	204	226	388	247	10
30	250	31	15	242	16	234	228	233	10
857	651	337	1023	279	940	236	720	239	10
21	261	20	11	260	11	236	232	231	10
318	325	250	292	306	244	225	439	230	10
27	316	22	320	328	250	236	491	221	10
1023	437	600	1023	267	982	225	1001	269	10
133	288	118	313	417	192	230	483	238	10
1023	990	265	1023	267	982	231	961	264	10
23	287	21	196	324	154	230	434	230	10
23	262	22	24	264	23	225	238	235	10
310	357	222	473	367	330	227	447	248	10
62	377	42	968	474	523	228	628	228	10
282	665	108	1023	267	982	228	796	231	10
408	376	278	1023	349	750	233	440	256	10
50	327	39	40	326	31	232	232	224	10
106	468	58	1023	488	537	235	675	232	10
182	310	151	339	380	229	221	376	247	10
62	273	58	266	336	203	233	443	232	10
464	475	250	1023	328	798	242	484	268	10
23	249	24	30	252	30	233	241	236	10
195	285	176	365	284	328	238	355	238	10
512	609	215	1023	267	982	231	823	237	10
31	272	29	34	275	31	231	261	230	11
30	385	20	596	399	382	231	555	233	11
39	257	39	27	258	26	228	243	229	11
1023	568	462	1023	267	982	233	892	258	11
42	291	37	107	287	95	226	236	228	11
175	833	54	1023	506	518	240	699	237	11
62	417	38	1023	487	538	234	642	230	11
140	585	61	1023	276	949	227	751	230	11
196	308	163	272	301	231	230	352	232	11
326	348	240	329	332	254	237	418	231	11
64	412	40	887	492	461	228	615	231	11
75	266	73	59	271	56	232	255	238	11
341	368	237	1023	320	819	238	688	245	11
119	279	110	186	293	162	240	373	228	11
29	262	29	46	262	45	230	243	233	11
25	318	20	413	370	285	234	525	233	11
203	317	164	332	306	277	238	230	238	11
45	255	45	52	253	52	228	233	225	11
542	480	289	1023	267	982	230	745	231	11
239	344	178	491	361	348	234	286	228	11
38	299	33	49	273	46	232	234	235	11
181	323	143	406	440	236	231	446	245	11
231	318	186	281	300	240	236	409	231	11
1023	703	373	1023	267	982	225	810	230	11
391	418	239	1023	328	798	223	683	235	11
39	303	33	307	420	187	231	478	231	11
532	427	319	1023	281	933	232	511	255	11
479	385	318	452	465	248	227	346	237	11
103	284	93	215	280	197	231	265	233	11
36	292	32	588	319	472	234	228	236	11
59	438	35	918	499	471	234	621	228	11
150	294	131	166	300	142	232	350	231	11
982	866	290	1023	267	982	228	836	224	11
37	393	24	511	423	310	234	553	234	11
56	458	31	855	506	433	230	626	232	11
46	413	29	736	471	400	229	599	229	11
38	427	23	598	435	352	233	565	235	11
636	512	318	1023	267	982	229	779	241	11
237	352	172	322	324	255	227	276	235	11
1023	475	552	1023	267	982	239	965	277	11
92	319	73	348	454	196	226	486	235	11
1023	451	582	1023	267	982	242	973	263	11
511	474	276	1023	432	607	238	629	249	11
30	325	24	554	372	381	226	563	231	11
194	306	163	178	292	156	236	315	230	12
252	320	202	302	296	261	226	387	238	12
196	335	150	190	328	149	237	237	229	12
53	265	51	63	259	62	234	230	231	12
272	349	200	491	352	358	223	399	237	12
222	307	185	829	386	549	234	543	238	12
28	270	26	54	286	48	236	278	231	12
50	449	28	765	553	354	231	595	230	12
84	531	40	1023	355	738	223	703	225	12
148	554	68	1023	354	740	227	731	242	12
186	319	149	328	310	271	230	267	254	12
206	307	172	278	295	241	238	288	231	12
43	439	25	721	540	342	237	592	236	12
29	342	22	279	404	177	234	480	230	12
34	357	25	329	346	244	236	482	224	12
34	394	22	723	457	405	231	592	234	12
62	551	29	857	657	334	233	619	233	12
91	443	53	1023	400	655	241	696	230	12
19	252	20	37	252	38	231	245	232	12
135	306	113	249	292	218	229	313	238	12
542	466	298	1023	313	838	236	675	228	12
931	535	446	1023	394	665	231	668	250	12
178	697	65	1023	267	982	225	769	254	12
50	282	45	60	278	55	231	236	229	12
344	372	237	559	339	422	230	328	243	12
202	299	173	244	302	207	228	347	230	12
1023	626	419	1023	267	982	236	812	242	12
1023	561	467	1023	267	982	228	910	246	12
44	394	29	523	564	238	229	554	227	12
255	825	79	1023	267	982	234	818	232	12
21	249	21	14	251	14	233	228	219	12
366	359	261	776	391	508	238	377	238	12
40	420	24	709	497	365	224	592	229	12
101	275	94	91	275	85	234	245	231	12
78	293	68	34	312	28	235	244	233	12
187	332	144	165	327	129	237	327	237	12
56	499	29	943	678	356	232	620	234	13
63	332	49	596	345	442	234	579	227	13
157	312	129	629	332	484	238	225	235	13
52	429	31	952	482	506	233	629	231	13
49	347	36	598	592	258	231	567	227	13
63	262	61	65	270	61	232	250	230	13
59	474	32	1023	414	634	228	678	229	13
70	259	69	79	256	78	234	266	226	13
99	374	67	736	460	409	231	606	228	13
465	415	287	958	391	628	239	512	252	13
309	363	218	375	367	262	238	364	228	13
35	450	20	884	616	367	232	619	241	13
88	263	85	63	265	61	229	231	235	13
93	379	63	228	368	159	237	353	229	13
23	259	22	14	269	13	236	234	233	13
34	267	33	17	264	16	231	228	234	13
66	425	39	1023	382	686	235	662	236	13
37	405	23	712	427	427	227	587	231	13
38	332	29	409	727	144	225	524	229	13
46	345	34	651	417	400	229	579	230	13
22	257	22	37	259	36	238	286	228	13
119	277	110	193	284	174	233	333	223	13
41	275	38	21	292	18	229	237	230	13
200	330	155	342	312	280	232	320	245	13
53	538	25	840	665	323	230	616	238	13
256	331	198	547	335	418	232	492	233	13
286	318	230	292	313	238	226	325	239	13
63	384	42	199	417	122	228	419	231	13
31	343	23	572	402	364	234	559	226	13
199	307	166	289	319	232	233	243	236	13
214	332	165	403	322	320	239	380	233	13
105	413	65	344	415	212	229	468	236	13
94	310	78	193	314	157	232	242	230	13
323	381	217	555	383	371	230	263	235	13
22	263	21	11	259	11	230	236	232	13
225	310	186	445	305	374	234	324	251	13
1023	678	387	1023	267	982	234	827	220	13
34	395	22	545	593	235	233	564	230	13
56	259	55	50	258	49	228	243	235	13
95	362	67	101	351	74	229	248	235	13
45	364	32	611	371	422	237	571	231	13
275	777	91	1023	267	982	227	775	235	13
377	398	242	471	384	314	236	449	233	14
331	703	121	1023	267	982	230	824	237	14
88	668	34	1023	581	451	236	692	230	14
39	341	29	557	412	346	230	566	225	14
465	467	255	1023	352	745	237	710	231	14
34	260	33	48	277	45	231	278	241	14
38	410	24	615	625	252	237	575	236	14
28	306	23	386	368	268	229	526	236	14
64	501	33	1023	562	466	230	663	235	14
29	380	20	549	420	335	224	561	237	14
437	412	272	1023	268	979	237	747	240	14
28	273	26	70	305	59	223	270	229	14
47	326	37	421	420	256	226	517	236	14
308	404	195	687	512	343	223	562	231	14
469	472	254	1023	267	982	236	706	237	14
244	302	207	220	299	188	227	235	231	14
172	613	72	1023	327	802	237	754	232	14
71	317	58	295	401	188	232	500	224	14
218	327	171	287	337	218	233	391	240	14
51	473	28	689	499	353	230	591	229	14
41	254	41	47	257	46	232	237	241	14
104	290	92	162	311	134	225	241	245	14
389	431	231	1023	523	502	236	646	238	14
41	404	26	644	502	328	234	579	223	14
21	256	21	49	279	45	237	268	224	14
229	330	177	383	319	307	225	370	233	14
36	277	33	15	263	14	231	236	231	14
58	273	54	117	285	105	233	244	241	14
52	270	49	69	264	67	236	241	235	14
66	433	39	1023	404	649	237	676	244	14
1023	639	410	1023	267	982	229	867	230	14
21	266	20	13	282	12	229	232	231	14
251	494	130	542	504	275	235	394	240	14
1023	642	408	1023	267	982	232	822	247	14
267	322	212	319	368	222	230	407	239	14
162	328	126	193	336	147	234	270	237	14
215	300	184	180	282	164	232	232	231	14
99	287	89	189	277	174	243	283	233	14
217	305	182	182	302	154	233	238	229	14
32	260	32	12	269	11	231	231	230	14
224	327	175	299	335	228	232	273	226	14
23	249	24	14	237	15	228	241	233	14
40	387	26	621	402	396	229	572	234	14
28	362	20	335	465	185	235	489	238	14
800	670	306	1023	437	599	231	676	228	14
472	378	319	1023	331	792	241	423	254	14
146	565	66	1023	475	551	229	702	230	14
34	318	27	487	377	331	236	535	234	14
106	509	53	1023	267	981	237	725	239	14
26	252	26	29	253	30	229	234	234	14
86	267	83	104	269	99	226	224	230	14
268	366	188	532	341	399	222	410	238	14
307	326	241	345	333	265	236	320	244	14
52	257	52	83	254	84	230	257	232	14
207	299	177	471	300	401	232	333	244	14
447	506	226	1023	418	627	228	667	232	14
333	372	229	1023	516	508	235	626	235	14
60	556	28	1023	498	527	232	649	247	14
211	338	160	249	343	185	229	361	230	14
447	388	295	1023	673	389	234	633	242	14
48	257	48	51	261	50	235	251	235	14
361	427	216	586	372	403	227	559	234	15
532	422	322	1023	390	672	239	640	233	15
41	431	24	738	443	426	232	595	231	15
29	321	23	539	377	366	231	555	231	15
342	376	233	1023	532	493	234	601	236	15
274	538	130	557	435	328	227	513	225	15
81	409	51	1023	480	546	229	655	227	15
507	646	201	1023	267	982	230	844	227	15
339	348	250	581	334	446	223	387	228	15
838	571	376	1023	293	895	228	737	224	15
21	263	20	15	274	14	232	227	225	15
439	382	294	424	433	251	236	360	227	15
125	322	99	68	293	60	229	232	239	15
46	499	23	720	736	250	228	588	234	15
28	249	29	18	242	19	233	236	226	15
509	428	304	1023	267	982	232	729	230	15
59	349	44	825	385	549	230	613	224	15
819	640	328	1023	267	982	232	834	236	15
35	352	26	517	399	332	225	553	236	15
95	291	84	128	277	118	237	361	232	15
534	552	248	1023	267	982	227	738	230	15
183	337	138	260	322	207	231	398	228	15
360	342	269	891	338	675	231	367	243	15
92	544	43	1023	445	589	228	682	234	15
249	338	188	493	349	361	227	337	242	15
272	313	222	530	343	396	228	482	238	15
245	320	196	244	351	178	233	387	230	15
300	344	223	498	331	385	229	259	234	15
843	510	423	1023	267	982	228	771	237	15
196	602	83	1023	267	982	224	767	239	15
23	264	23	18	264	18	231	233	238	15
770	571	345	1023	267	982	247	812	242	15
58	456	33	965	643	384	237	627	227	15
235	332	181	271	324	214	228	321	245	15
465	409	291	1023	324	810	245	690	225	15
375	390	246	890	367	621	231	391	278	15
435	422	264	279	394	181	226	312	218	15
308	387	204	1023	292	898	233	661	253	15
41	319	33	336	434	198	235	496	230	15
69	374	47	777	440	452	233	611	228	15
31	339	23	477	389	313	227	548	229	15
251	381	169	1023	370	709	232	657	241	15
310	353	224	453	338	343	224	330	240	15
130	304	109	157	300	134	229	232	237	15
428	399	275	1023	408	643	232	624	233	15
449	446	258	738	402	469	237	569	230	15
86	358	62	960	423	581	231	627	226	15
48	383	32	861	481	458	237	611	233	16
162	306	135	246	293	215	233	228	238	16
33	258	33	42	265	41	237	234	227	16
376	488	197	1023	267	982	234	725	216	16
182	285	163	179	295	156	239	341	231	16
98	290	86	135	329	105	231	328	236	16
408	389	269	871	376	592	236	461	237	16
29	298	25	186	316	150	224	402	234	16
41	259	40	44	264	43	229	229	230	16
178	470	97	1023	267	982	227	779	225	16
490	929	135	1023	274	957	234	805	232	16
979	712	352	1023	267	982	230	815	235	16
489	386	325	900	410	562	227	609	233	16
41	382	27	878	510	441	227	610	231	16
24	248	24	40	250	42	231	262	230	16
189	320	151	219	318	176	237	230	242	16
801	627	327	1023	267	982	232	774	230	16
181	291	160	183	280	167	227	340	237	16
550	487	289	1023	383	684	232	686	234	16
46	252	47	67	318	54	233	279	234	16
477	453	270	1023	597	439	223	621	248	16
1023	476	551	1023	267	982	238	976	282	16
222	349	163	383	323	304	236	387	237	16
1023	836	313	1023	267	982	222	841	236	16
894	743	308	1023	323	811	235	718	230	16
1023	562	466	1023	267	982	229	782	244	16
1023	460	569	1023	267	982	243	1010	272	16
1023	496	529	1023	267	982	231	842	250	16
165	342	124	960	393	626	230	632	226	16
20	253	21	18	270	17	232	233	230	16
444	437	260	174	479	93	232	256	233	16
299	325	236	435	312	358	224	390	239	16
707	597	303	1023	267	982	234	797	236	16
339	378	230	330	389	217	234	449	244	16
261	312	214	471	301	400	237	417	247	16
21	272	20	30	303	26	231	229	227	16
1023	796	329	1023	267	982	244	991	283	16
94	267	90	89	263	87	233	228	238	16
30	276	28	71	288	63	233	295	222	16
261	323	207	357	313	291	222	430	230	16
26	250	26	16	250	16	224	226	236	16
33	430	20	567	574	253	236	562	229	16
203	307	169	342	354	247	236	418	229	16
80	423	48	897	466	493	232	623	235	16
70	266	68	20	266	19	238	237	228	16
106	433	63	930	502	474	236	622	229	16
47	265	46	68	269	64	226	229	231	16
332	359	237	482	330	373	231	355	231	16
78	581	34	1023	446	587	235	673	234	16
208	307	173	248	292	218	235	336	235	16
217	309	179	240	298	206	227	348	229	16
89	456	50	1023	318	826	229	708	230	16
74	498	38	1023	531	493	231	657	232	16
221	317	178	387	318	312	225	286	262	16
28	258	28	72	263	70	230	257	231	17
229	306	192	150	288	134	223	223	241	17
161	356	116	322	327	252	223	291	244	17
29	352	21	474	417	291	236	551	231	17
36	406	22	794	454	447	235	612	231	17
79	381	53	1023	346	759	240	663	223	17
20	260	20	18	366	13	232	237	238	17
118	293	103	84	275	78	234	231	228	17
214	330	166	423	446	243	236	492	240	17
343	390	226	664	370	460	229	289	230	17
25	323	20	256	400	164	236	467	237	17
68	564	31	1023	623	421	233	639	234	17
28	250	29	12	254	13	229	237	239	17
268	313	219	267	332	205	229	241	236	17
37	259	37	75	266	72	228	273	235	17
51	569	23	989	791	320	233	633	232	17
174	310	144	244	300	208	229	306	239	17
55	442	32	953	576	423	233	626	240	17
1023	473	554	1023	267	982	247	987	304	17
230	324	182	399	328	311	234	340	246	17
53	257	53	15	258	15	233	235	228	17
230	388	151	566	383	378	234	265	232	17
57	459	32	1023	488	537	231	651	234	17
359	416	221	711	485	376	235	588	238	17
63	418	38	753	435	443	226	608	229	17
29	377	20	346	550	161	236	498	233	17
323	319	260	170	307	142	233	232	225	17
120	458	67	1023	383	685	233	689	235	17
94	364	66	234	380	158	227	311	237	17
127	277	117	91	271	86	231	281	229	17
60	265	58	62	266	60	232	262	234	17
299	352	217	192	320	154	234	247	231	17
219	299	187	357	296	308	236	354	237	17
169	281	154	138	273	130	233	240	236	17
57	255	58	44	258	44	235	246	237	17
55	353	40	671	395	435	229	589	234	17
193	329	150	324	330	251	242	278	237	17
242	311	199	352	312	288	237	316	242	17
37	314	30	334	319	268	225	511	230	17
35	266	34	16	258	16	235	229	231	17
490	409	307	1023	503	521	227	605	230	17
492	406	311	1023	464	565	228	638	242	17
207	380	140	1023	507	517	234	629	235	18
332	410	208	1023	464	565	231	625	231	18
56	435	33	590	455	332	229	582	234	18
152	351	111	166	374	114	234	275	226	18
56	460	31	1023	494	530	232	647	230	18
72	255	72	36	254	36	228	257	225	18
439	474	237	875	510	439	231	329	229	18
54	580	24	989	651	389	230	625	233	18
29	294	25	432	333	332	234	507	230	18
272	309	225	268	293	234	226	355	249	18
38	412	23	802	462	444	234	605	235	18
272	329	211	418	332	322	237	388	237	18
46	261	45	44	262	42	228	292	222	18
88	549	41	1023	616	426	232	645	237	18
202	302	171	242	322	192	231	352	227	18
39	251	40	17	257	17	228	235	240	18
38	496	20	846	638	339	230	614	229	18
76	618	32	1023	612	428	227	649	235	18
481	521	237	1023	377	695	233	732	250	18
197	304	166	216	318	174	235	255	233	18
113	271	107	68	266	65	229	246	231	18
76	282	69	60	265	58	232	284	235	18
628	497	324	1023	362	724	232	527	269	18
21	250	21	41	250	42	236	259	239	18
90	602	38	1023	630	416	227	665	228	18
20	265	20	9	255	9	231	224	228	18
110	266	106	90	268	86	230	228	230	18
41	253	42	25	250	26	228	253	227	18
26	248	27	17	246	18	237	230	230	18
25	284	22	117	296	101	231	361	225	18
27	256	27	67	297	58	230	269	233	18
119	279	110	191	282	173	227	281	237	18
71	279	65	65	274	61	233	233	231	18
176	348	129	259	324	205	231	327	239	18
785	628	320	1023	267	982	232	742	249	18
482	411	300	1023	474	553	231	549	260	18
35	441	21	597	501	305	237	568	230	18
276	317	223	377	305	316	229	315	252	18
893	552	414	1023	267	982	242	710	235	18
595	479	318	1023	379	693	238	560	243	18
25	309	21	415	350	303	238	523	222	18
35	297	30	351	309	291	231	505	232	18
25	297	22	294	570	132	231	467	226	18
203	301	173	274	317	221	235	357	236	18
187	345	139	290	343	216	235	317	241	18
39	383	26	584	541	276	225	562	231	18
47	272	44	112	275	104	237	241	234	18
307	369	213	658	398	422	234	344	244	18
253	327	198	451	316	365	228	264	249	18
65	488	34	1004	611	421	235	630	235	18
1023	535	490	1023	267	982	237	864	253	18
288	337	219	497	340	373	232	327	246	18
368	354	266	364	446	209	229	387	224	18
333	350	244	415	452	235	225	404	231	18
110	567	50	1023	390	673	229	705	232	18
120	285	108	144	294	125	230	261	231	18
1016	740	352	1023	267	982	229	863	235	19
1023	710	369	1023	267	982	229	851	222	19
288	347	212	471	341	354	230	294	238	19
396	386	262	599	391	392	231	435	231	19
1023	482	544	1023	267	982	240	993	272	19
26	332	20	514	368	358	231	558	232	19
45	437	26	880	533	423	234	612	228	19
202	296	175	296	284	266	231	375	233	19
70	585	30	1023	595	440	234	649	241	19
214	393	139	1023	453	579	232	678	242	19
41	391	27	878	444	506	227	613	237	19
245	341	184	442	398	284	226	249	233	19
372	347	274	235	342	176	226	246	231	19
30	364	21	516	411	322	236	542	232	19
45	273	43	92	273	87	231	254	231	19
23	268	22	92	298	79	228	325	235	19
33	261	32	10	262	10	231	235	238	19
107	333	82	91	386	61	231	249	220	19
78	267	75	68	265	66	231	237	232	19
133	307	111	342	295	296	236	238	237	19
234	354	169	423	341	318	232	384	238	19
523	424	316	819	478	438	231	560	230	19
25	272	24	16	260	16	232	232	227	19
240	395	156	500	397	323	231	297	233	19
38	380	26	765	468	418	233	595	234	19
45	291	39	255	468	140	226	463	229	19
144	299	123	199	290	176	232	265	238	19
168	342	126	332	333	255	231	390	239	19
79	395	51	1023	421	622	233	644	240	19
46	454	26	830	643	331	233	610	226	19
26	256	26	24	253	24	236	232	232	19
1023	545	481	1023	267	982	219	878	244	19
881	617	366	1023	267	982	221	840	240	19
75	435	44	1023	383	684	230	666	229	19
482	460	268	1023	506	518	237	634	231	19
47	510	24	1023	525	499	228	646	230	19
43	506	22	804	680	303	231	601	232	19
194	312	159	286	302	242	228	346	234	19
244	330	189	377	328	295	236	414	225	19
194	313	159	268	295	232	237	232	236	19
370	362	262	686	381	461	230	542	222	19
89	425	54	1023	484	541	231	634	234	19
197	611	83	1023	267	982	233	762	236	19
777	605	329	1023	267	982	225	799	247	19
144	288	128	307	320	246	225	323	232	19
83	433	49	853	538	406	234	609	236	19
24	297	20	292	334	224	235	472	237	19
25	274	24	23	268	22	230	226	233	19
222	338	168	1023	368	712	228	644	247	19
1023	557	471	1023	267	982	241	945	269	19
405	390	266	978	390	642	235	392	250	19
54	430	32	1023	525	499	231	631	235	19
21	256	21	28	256	28	233	236	226	19
392	398	252	1023	294	893	230	540	244	19
92	413	57	1023	391	670	229	673	239	19
948	681	357	1023	296	885	238	686	240	19
36	403	23	822	470	448	236	608	232	19
37	429	22	623	513	311	229	570	230	19
296	433	175	373	426	225	231	385	245	19
399	398	257	872	448	498	229	517	232	19
405	391	265	1023	316	830	229	469	263	19
41	376	28	696	455	391	230	582	238	19
382	440	222	852	467	467	231	467	244	19
57	507	29	969	604	411	238	625	232	20
277	355	200	542	328	424	237	448	262	20
27	305	23	289	441	168	227	474	223	20
315	349	231	423	383	283	226	478	229	20
28	338	21	321	587	140	232	487	236	20
38	404	24	904	579	399	232	614	234	20
790	639	316	1023	276	951	229	732	231	20
41	261	41	41	254	42	228	234	232	20
71	555	33	1023	518	506	234	668	234	20
78	431	46	1023	627	418	232	645	231	20
370	406	234	352	369	245	233	235	227	20
139	563	63	1023	338	775	239	729	233	20
49	399	32	793	483	420	236	601	238	20
48	271	45	27	279	25	229	237	230	20
331	329	257	189	301	160	242	239	220	20
586	503	298	1023	267	982	229	729	230	20
157	308	131	211	299	181	232	342	235	20
381	374	260	752	435	443	234	441	246	20
785	657	306	1023	267	982	236	804	253	20
24	248	25	25	240	27	228	228	236	20
740	587	323	1023	336	780	231	700	238	20
118	271	111	126	273	118	231	256	236	20
64	502	33	835	644	332	236	607	232	20
101	302	85	461	459	257	234	549	233	20
72	374	50	1023	390	673	231	650	232	20
116	274	108	75	276	69	234	273	235	20
344	342	257	421	333	324	230	439	241	20
466	556	215	1023	267	982	240	695	231	20
29	250	30	11	242	12	234	226	236	20
60	391	39	844	451	479	235	611	236	20
22	249	23	10	243	11	226	237	228	20
1023	540	485	1023	267	982	243	851	237	20
48	282	43	102	279	94	236	265	238	20
240	329	186	484	307	403	242	355	238	20
39	342	29	712	377	483	240	588	227	20
347	347	256	406	297	350	232	228	230	20
22	261	22	15	258	15	228	223	240	20
37	432	22	642	440	373	228	573	232	20
225	318	181	474	307	395	223	356	235	20
129	295	112	158	291	139	234	286	231	20
45	573	20	938	695	345	235	621	232	20
498	371	343	448	354	324	227	227	227	20
22	252	22	32	247	33	228	256	234	20
45	426	27	886	593	382	230	615	234	20
245	337	186	388	316	315	233	350	249	20
379	373	260	529	349	387	231	438	239	20
639	477	342	1023	723	363	223	587	228	20
357	360	254	560	345	416	226	452	234	20
40	355	29	763	402	486	236	599	234	20
609	439	355	1023	300	874	240	599	269	20
67	450	38	892	567	403	233	619	236	20
888	650	350	1023	267	982	226	784	237	21
1023	579	453	1023	267	982	223	902	233	21
23	296	20	160	383	107	229	388	226	21
337	334	258	771	495	399	224	585	229	21
222	296	192	253	293	221	236	290	232	21
174	313	143	299	303	253	234	319	241	21
76	256	76	42	250	43	224	230	230	21
66	410	41	988	476	531	234	627	243	21
31	296	26	191	445	110	233	418	231	21
304	418	186	324	378	219	232	246	244	21
33	271	32	19	286	17	225	231	231	21
353	365	248	693	341	520	231	372	283	21
48	504	24	827	593	357	233	604	236	21
54	300	46	251	320	201	228	466	229	21
290	325	229	519	352	377	241	521	239	21
153	309	127	141	284	127	235	240	240	21
25	290	22	23	285	21	225	230	225	21
261	335	200	610	323	484	235	377	251	21
263	307	220	205	288	182	239	304	247	21
205	348	150	312	329	243	234	253	218	21
776	589	337	1023	319	822	233	608	261	21
407	409	255	806	363	568	231	454	240	21
129	309	107	265	308	220	234	281	252	21
33	347	24	659	378	446	229	581	227	21
267	356	192	366	323	290	236	269	233	21
22	285	20	436	334	334	227	527	241	21
81	316	66	244	450	139	232	419	234	21
24	259	24	33	268	31	233	255	235	21
192	289	170	195	283	176	229	289	247	21
29	318	23	150	312	123	234	372	233	21
24	301	21	316	336	240	230	491	233	21
243	300	208	338	295	293	236	436	235	21
330	412	205	321	399	206	237	383	238	21
116	418	71	999	957	267	233	621	239	22
309	359	221	195	345	145	237	247	238	22
30	248	31	43	252	43	229	244	231	22
349	403	222	464	374	318	237	227	236	22
292	333	225	438	336	333	222	243	233	22
238	326	187	244	309	202	230	247	233	22
28	253	28	11	259	11	235	229	231	22
30	372	20	513	393	334	235	551	239	22
342	348	251	209	348	154	236	267	237	22
33	250	34	34	247	36	226	233	236	22
400	366	280	1023	346	757	232	649	247	22
24	262	23	15	274	14	229	227	246	22
343	410	214	430	428	257	237	398	233	22
47	256	47	18	258	18	232	232	227	22
478	353	347	327	338	248	226	236	225	22
34	316	27	170	331	132	230	398	225	22
208	314	170	538	408	337	230	458	243	22
239	319	191	332	319	266	237	344	236	22
445	384	296	879	523	430	235	564	229	22
498	450	283	831	483	440	229	349	232	22
265	320	212	494	335	377	234	358	235	22
100	550	47	1023	422	622	232	700	229	22
41	382	28	372	455	209	229	525	230	22
218	319	175	262	310	216	224	338	237	22
74	307	62	433	398	278	229	519	233	22
351	362	248	236	347	174	229	299	235	22
36	408	22	618	441	359	233	579	231	22
184	345	137	302	327	237	235	311	239	22
60	280	55	23	267	22	230	234	227	22
163	333	125	219	353	159	227	265	229	22
415	476	223	585	514	291	230	293	247	22
218	408	137	1023	332	789	236	497	258	22
33	298	28	29	288	26	233	228	231	22
560	942	152	1023	267	982	230	903	244	22
206	322	164	437	307	365	228	393	240	22
337	335	258	381	330	296	228	240	235	22
88	268	84	95	275	89	227	256	232	23
345	409	216	1023	387	677	233	401	265	23
41	275	38	234	351	170	235	459	225	23
29	294	25	328	307	273	234	485	226	23
31	323	25	162	415	100	232	379	233	23
217	358	155	453	339	342	239	343	230	23
486	459	271	1023	392	668	223	446	258	23
32	387	21	668	446	384	234	593	232	23
83	262	81	75	264	73	230	292	234	23
166	387	110	870	469	475	232	614	234	23
327	342	245	435	312	357	239	345	245	23
372	379	251	418	358	299	234	404	231	23
184	298	158	187	303	158	232	251	240	23
28	303	23	392	323	311	237	519	232	23
49	311	40	432	395	280	231	519	234	23
20	254	21	13	237	14	235	241	231	23
57	345	42	637	344	474	230	591	231	23
26	260	26	11	253	11	229	231	227	23
25	252	26	17	249	18	235	241	228	23
446	385	297	1023	445	589	225	613	245	23
51	255	51	56	255	56	229	236	234	23
159	317	128	283	311	233	239	364	247	23
439	450	250	1023	356	737	234	712	237	23
527	399	338	656	492	341	229	388	244	23
41	417	25	924	456	519	231	619	227	23
221	313	181	194	299	166	235	301	231	23
67	492	35	862	539	409	233	616	236	23
278	326	218	351	319	282	230	417	241	23
235	298	202	328	292	287	225	308	244	23
50	285	45	124	296	108	236	244	240	23
62	488	33	1023	539	486	227	649	236	23
35	267	33	106	312	87	234	342	227	23
31	291	27	239	430	143	235	443	235	23
305	351	223	494	329	385	224	418	248	23
307	365	215	673	363	474	229	331	237	23
208	336	159	667	523	326	233	522	240	23
31	369	22	720	411	449	229	592	233	23
441	501	225	816	529	395	224	444	240	23
28	260	27	11	251	12	231	229	233	23
210	308	175	410	296	354	230	284	257	24
56	334	43	23	362	16	232	232	229	24
228	339	172	330	321	263	237	317	244	24
49	310	40	135	298	116	226	242	226	24
47	436	28	728	505	369	226	585	241	24
56	270	53	60	272	56	227	256	244	24
281	342	211	528	321	421	233	326	244	24
86	495	44	1023	536	489	227	663	243	24
186	563	85	1023	557	471	224	654	229	24
288	330	223	624	320	499	230	371	250	24
39	465	22	955	514	476	229	625	231	24
178	551	83	1023	267	982	237	730	237	24
372	395	242	828	357	593	238	388	255	24
193	314	157	213	301	181	226	318	240	24
44	439	26	682	468	373	235	587	239	24
230	328	179	290	318	233	229	247	228	24
46	264	45	21	276	19	227	223	234	24
208	317	168	315	309	261	230	233	234	24
93	275	87	86	278	79	233	240	234	24
39	419	24	604	538	288	226	568	230	24
47	284	42	41	279	38	229	246	230	24
53	267	51	99	266	96	234	232	226	24
267	363	189	293	373	201	237	321	224	24
36	273	34	21	271	19	227	230	219	24
227	315	185	404	324	320	233	320	236	24
42	406	27	719	432	426	222	596	240	24
368	377	249	329	383	220	236	288	229	24
181	322	144	277	470	151	229	236	226	24
70	285	63	179	281	163	236	254	230	24
217	324	171	465	367	324	233	445	229	24
395	389	260	1023	423	620	236	669	232	24
387	381	260	876	350	641	235	438	233	24
304	439	177	580	418	355	237	546	228	24
56	474	30	882	524	431	232	612	231	24
402	371	278	787	363	555	224	428	239	24
79	327	62	387	558	177	233	506	231	24
37	412	23	641	435	377	238	573	231	24
24	269	23	205	365	144	228	411	221	24
126	303	107	251	300	215	232	233	243	24
169	304	143	274	351	200	234	366	240	24
252	321	201	395	314	322	236	294	231	25
152	284	137	198	281	181	236	275	231	25
211	291	185	237	297	205	230	312	231	25
441	407	277	1002	440	582	227	597	224	25
247	352	180	258	336	197	233	249	228	25
26	335	20	179	375	122	233	402	241	25
45	279	42	66	272	62	231	230	241	25
1023	505	519	1023	267	982	250	988	283	25
425	410	265	1023	328	800	235	684	239	25
304	341	229	442	342	331	234	265	221	25
547	817	172	1023	267	982	237	828	236	25
142	657	55	1023	334	785	233	734	234	25
722	693	267	1023	267	982	225	810	236	25
414	402	264	1023	319	821	241	691	237	25
220	319	177	253	318	204	235	297	236	25
95	381	64	308	608	130	236	450	233	25
243	370	168	914	512	456	233	585	250	25
266	307	222	493	300	420	229	456	233	25
253	318	203	392	307	327	235	368	238	25
154	326	121	250	322	198	228	252	229	25
311	423	188	1023	442	593	235	674	239	25
188	329	146	263	339	199	238	248	232	25
205	313	168	261	335	200	229	273	232	25
299	358	214	681	324	538	232	417	241	25
27	329	21	430	379	291	231	536	235	25
518	485	273	1023	399	656	233	251	238	25
216	359	154	459	412	285	236	235	223	25
31	276	29	41	256	41	226	225	225	25
156	565	71	1023	309	847	237	729	217	25
243	313	199	321	310	266	233	275	230	25
162	304	136	276	323	219	231	322	241	25
106	315	86	199	321	159	231	327	239	25
37	409	23	778	506	394	227	599	241	25
59	506	30	1023	495	529	232	643	239	25
257	318	207	334	303	282	233	408	232	25
32	290	28	373	323	296	232	511	229	25
76	384	51	936	422	567	233	627	227	25
130	295	113	123	287	110	234	245	235	25
36	359	26	352	665	136	226	492	232	25
283	348	208	457	350	334	228	376	218	25
32	390	21	582	487	306	233	570	233	25
77	265	74	67	263	65	236	264	235	25
296	350	216	382	337	291	238	260	233	25
47	280	43	47	284	43	230	273	229	25
250	358	178	439	348	323	229	334	231	25
215	314	175	248	303	210	235	339	233	25
38	274	35	36	267	34	235	290	228	25
25	257	24	13	265	12	230	231	233	25
184	314	150	282	327	220	232	284	243	25
169	353	123	307	351	224	235	285	233	25
21	277	20	155	299	133	232	417	231	25
415	357	298	755	426	454	236	553	244	25
28	261	28	16	276	15	232	225	236	26
49	271	46	74	274	69	232	233	234	26
540	444	311	815	452	461	228	532	231	26
198	303	167	239	289	211	232	319	232	26
79	268	75	81	265	78	239	235	224	26
60	514	30	911	648	360	222	621	225	26
500	558	229	1023	663	395	238	461	254	26
29	252	29	11	252	11	228	236	232	26
40	433	24	716	576	318	231	585	233	26
588	466	323	946	494	490	233	353	237	26
97	263	94	107	262	104	230	247	239	26
382	348	281	711	351	519	230	416	243	26
137	320	110	226	308	188	229	274	232	26
35	259	34	52	261	51	232	254	227	26
50	379	34	502	491	262	236	541	231	26
40	391	26	581	447	333	230	576	232	26
52	435	31	723	538	344	228	587	224	26
292	509	147	1023	512	512	237	618	246	26
87	269	82	99	264	96	235	271	239	26
188	299	162	240	298	207	236	327	234	26
50	552	23	751	656	293	227	594	235	26
464	436	272	1023	456	575	232	632	247	26
118	329	92	303	441	176	230	393	237	26
386	382	258	812	412	504	227	582	238	26
162	310	134	278	308	232	234	271	227	26
256	308	212	260	296	225	234	326	231	26
215	312	177	227	302	192	225	296	230	26
260	353	189	485	351	354	235	366	223	26
24	289	22	26	266	25	234	235	232	26
80	272	75	130	274	122	232	234	233	26
53	255	53	74	262	73	234	255	231	26
169	285	151	225	290	199	232	344	244	26
439	458	246	1023	267	982	234	762	242	26
30	307	25	383	325	302	236	521	232	26
246	342	184	416	366	291	237	406	247	26
303	337	230	298	307	248	227	235	239	26
269	385	179	485	423	294	237	281	227	26
56	293	49	39	282	35	227	226	227	26
340	368	237	479	351	349	236	398	241	26
90	293	79	249	337	189	232	465	225	26
242	331	187	352	337	267	232	413	235	26
23	295	20	162	397	104	229	398	227	26
31	256	31	41	266	39	236	279	232	26
114	401	73	869	419	532	234	614	227	26
187	336	142	259	302	219	231	279	234	27
484	568	218	1023	382	687	238	689	228	27
251	330	195	462	337	351	232	330	237	27
47	370	33	805	427	483	236	605	238	27
27	323	21	513	375	350	232	555	224	27
199	324	157	261	323	207	230	367	237	27
545	425	328	994	531	479	232	490	238	27
203	329	158	237	329	184	232	373	234	27
48	370	33	733	476	394	230	597	234	27
355	440	206	985	482	523	225	437	230	27
256	337	194	429	339	324	234	287	239	27
124	341	93	384	402	245	226	478	235	27
256	343	191	617	336	469	234	349	254	27
272	318	219	246	292	216	231	237	239	27
339	354	245	533	341	400	236	412	236	27
64	593	27	1002	801	320	226	635	222	27
31	405	20	451	512	225	234	536	232	27
70	274	65	113	275	105	238	243	230	27
81	290	72	122	273	115	226	360	233	27
208	312	171	324	309	268	230	376	233	27
41	275	38	50	287	45	230	234	227	27
132	314	108	138	322	110	229	275	237	27
222	303	188	258	297	222	237	323	248	27
372	495	192	605	555	279	225	427	240	27
123	305	103	193	315	157	229	375	238	27
675	617	280	1023	582	450	234	617	264	27
40	255	40	5	247	5	230	224	234	27
209	333	161	269	327	211	231	333	232	27
263	336	200	448	324	353	226	447	227	27
284	324	224	354	344	263	233	356	238	27
64	396	41	837	482	445	236	610	227	27
344	468	188	1023	459	571	228	446	230	27
396	374	271	340	354	246	232	233	228	27
164	292	144	294	278	271	243	282	242	27
38	366	27	560	508	283	230	561	232	27
30	367	21	234	396	151	237	431	238	27
265	377	180	418	372	288	228	378	240	27
69	260	68	126	268	121	235	270	226	27
643	412	400	819	381	550	243	373	233	27
287	338	217	478	336	365	232	368	240	27
26	252	26	43	245	45	230	236	235	27
25	250	25	42	264	41	233	223	235	27
211	293	185	291	298	249	222	340	239	27
127	271	120	161	266	155	233	278	243	27
21	271	20	54	307	45	233	267	231	27
244	308	203	352	299	302	230	402	238	27
290	344	216	462	324	365	238	416	226	27
132	303	111	273	303	231	230	327	250	27
427	382	286	601	471	327	231	509	240	27
32	264	31	35	291	31	235	240	238	27
222	322	177	353	315	287	237	257	230	27
1023	650	403	1023	267	982	239	870	239	27
1023	475	552	1023	267	982	242	927	241	27
1023	531	493	1023	267	982	282	1023	397	27
356	382	238	1023	418	628	234	629	248	27
285	337	217	651	565	295	245	524	228	27
28	247	29	63	257	63	233	226	231	27
1023	519	505	1023	267	982	235	997	284	28
1023	714	367	1023	267	982	237	895	243	28
41	248	42	23	250	24	231	223	229	28
396	443	229	1023	454	577	238	709	221	28
1023	605	433	1023	267	982	246	914	255	28
1023	612	428	1023	267	982	234	896	236	28
67	392	43	738	462	409	230	602	225	28
89	563	41	1023	429	612	228	682	230	28
1023	731	358	1023	267	982	233	840	225	28
280	606	118	1023	267	982	234	796	231	28
486	448	278	1023	267	982	243	794	235	28
1023	779	337	1023	267	982	236	936	249	28
599	773	198	1023	267	982	232	849	234	28
30	367	21	603	396	390	229	571	226	28
49	504	25	858	589	373	231	617	236	28
207	538	99	1023	502	523	232	708	232	28
1023	590	445	1023	267	982	234	841	241	28
59	490	31	815	577	362	237	602	234	28
72	554	33	1023	522	502	236	647	237	28
70	603	30	1023	593	442	227	684	239	28
30	250	30	46	253	46	226	246	225	28
515	409	322	1023	490	535	230	698	235	28
41	360	29	347	366	242	230	490	244	28
1023	576	455	1023	267	982	233	912	247	28
88	497	45	1023	419	625	234	672	228	28
174	865	52	1023	560	468	231	668	231	28
606	591	262	1023	389	674	227	487	245	28
114	377	77	1023	397	660	235	639	238	28
69	617	29	1023	692	379	228	640	233	28
302	577	134	1023	376	697	234	733	239	28
409	586	179	1023	267	982	238	782	228	28
428	531	206	1023	267	982	240	788	243	28
70	545	33	1023	412	636	230	684	239	28
165	540	78	1023	269	976	224	730	224	28
20	243	21	20	245	21	234	227	231	28
30	380	20	596	615	248	229	573	228	28
53	434	31	988	486	521	237	637	231	28
34	255	34	25	256	25	232	231	234	28
1023	590	444	1023	267	982	237	830	238	28
646	569	291	1023	310	847	234	799	229	28
167	296	145	250	295	217	233	341	232	28
665	632	270	1023	267	982	229	805	232	28
784	680	295	1023	268	979	229	771	236	28
63	549	29	964	602	410	236	635	226	28
154	292	135	212	286	190	232	343	231	28
455	783	149	1023	267	982	232	851	242	28
29	347	21	450	361	319	225	532	224	28
165	626	67	1023	302	867	228	730	230	28
167	614	70	1023	278	942	242	760	241	28
182	288	162	259	291	228	230	323	231	28
780	966	207	1023	267	982	243	483	562	28
1023	590	444	1023	267	982	254	908	247	28
293	344	218	969	592	419	231	569	255	28
99	280	91	945	291	832	234	231	248	28
110	540	52	1023	490	535	230	656	228	28
66	436	39	846	527	411	229	617	234	28
461	394	299	1023	462	567	239	554	245	28
890	655	348	1023	267	982	233	749	247	28
270	588	118	1023	401	654	227	710	234	28
64	429	38	1023	507	517	231	649	234	28
35	306	30	493	335	377	226	550	235	28
1023	529	496	1023	267	982	238	852	229	28
96	283	87	168	277	155	233	274	233	28
28	312	23	121	343	90	234	349	235	28
50	417	31	1023	511	513	235	653	229	28
44	367	30	618	454	349	230	573	230	28
26	327	20	320	356	231	231	490	233	28
31	365	22	599	413	372	232	566	225	28
292	471	159	1023	267	982	239	762	240	28
70	436	41	1023	418	627	228	660	246	28
37	382	25	553	398	356	230	559	238	28
34	393	22	639	421	389	228	571	226	28
414	416	255	1023	308	852	226	692	241	28
86	354	62	836	455	470	225	610	226	28
77	546	36	1023	575	456	236	678	231	28
51	314	42	303	535	145	224	458	230	28
154	273	144	226	274	211	232	283	244	28
693	556	319	1023	275	954	233	760	230	28
89	416	55	1023	310	846	232	679	230	28
39	295	34	504	357	361	229	535	230	28
40	475	22	1001	686	374	232	626	225	28
97	587	42	1023	498	526	234	673	226	28
50	458	28	1020	515	507	231	631	229	28
67	338	51	862	455	485	228	627	236	28
60	395	39	1023	416	630	232	643	239	28
1023	459	571	1023	267	982	257	1023	328	28
481	431	285	1023	312	841	227	451	261	28
65	270	62	23	268	22	231	234	231	28
30	299	26	434	359	309	231	527	233	28
79	451	45	1023	538	487	228	651	225	28
113	512	57	1023	462	567	226	641	230	28
119	494	62	1023	358	733	238	696	232	29
62	455	35	949	511	475	233	633	226	29
42	425	25	771	451	437	231	602	230	29
69	410	43	1023	355	738	235	673	242	29
38	303	32	358	464	198	235	498	232	29
485	447	278	1023	410	639	234	686	236	29
27	255	27	47	251	48	232	242	239	29
42	323	33	830	400	531	227	607	229	29
42	521	20	796	763	267	230	603	234	29
484	515	241	1023	361	726	236	705	251	29
71	360	50	950	492	495	232	625	237	29
85	522	42	1023	436	601	231	680	228	29
59	264	58	31	258	31	231	261	237	29
42	350	31	790	398	508	227	606	226	29
44	364	31	502	389	330	239	559	232	29
387	443	224	1023	458	572	231	640	228	29
69	534	33	1023	423	619	232	687	237	29
240	361	170	770	526	375	230	549	234	29
232	545	109	1023	267	982	241	755	230	29
839	664	323	1023	335	783	219	738	247	29
48	346	36	682	401	435	232	589	232	29
1023	640	409	1023	267	982	238	962	254	29
69	427	41	664	513	331	244	593	228	29
1023	979	268	1023	267	982	234	989	245	29
213	313	174	320	294	278	231	324	228	29
51	462	28	561	628	229	238	551	228	29
41	431	24	961	549	448	235	620	234	29
74	377	50	1023	448	585	231	652	232	29
183	364	129	308	335	235	233	293	243	29
145	293	127	109	281	99	228	228	235	29
536	473	290	1023	372	704	231	678	251	29
268	777	88	1023	321	816	231	743	233	29
79	621	32	1023	462	567	225	680	234	29
84	365	59	90	337	68	232	238	231	29
138	306	116	334	318	269	234	250	257	29
47	259	46	83	256	83	234	235	223	29
388	721	138	1023	267	982	240	850	240	29
83	268	79	105	267	100	236	233	241	29
44	276	40	36	300	31	227	232	240	29
393	387	260	261	434	154	231	275	231	29
189	525	92	1023	267	982	239	739	241	29
73	532	35	1023	571	459	230	632	235	29
185	331	143	322	311	265	234	275	261	29
263	323	208	327	301	278	228	399	250	29
707	516	351	1023	267	982	237	749	229	29
214	327	167	359	309	297	232	230	234	29
37	346	27	730	437	427	225	596	232	29
64	336	48	272	423	165	231	446	230	29
246	325	193	255	353	185	228	392	237	29
25	317	20	234	335	178	226	446	233	29
44	402	28	786	508	396	232	599	234	29
315	331	243	553	314	451	228	392	250	29
162	649	64	1023	368	711	233	741	238	29
337	362	238	688	349	504	226	428	252	29
30	270	28	277	278	255	234	467	231	29
810	524	395	1023	286	917	239	735	225	29
36	259	35	47	264	46	239	238	233	30
19	250	20	48	258	48	232	247	232	30
107	379	73	476	574	212	233	553	232	30
175	709	63	1023	274	958	231	767	247	30
47	318	38	70	299	60	233	259	232	30
306	358	219	664	326	522	224	418	250	30
57	466	31	1023	582	450	237	628	235	30
129	377	87	1023	343	764	235	689	243	30
177	357	127	272	428	163	228	299	230	30
1023	524	501	1023	267	982	247	964	262	30
67	262	66	48	254	48	232	236	233	30
81	261	79	63	262	62	228	231	232	30
38	323	30	459	383	307	231	533	228	30
33	305	28	420	369	292	228	528	226	30
34	257	34	57	261	55	229	242	244	30
53	389	35	971	462	538	231	624	235	30
28	252	29	51	254	52	229	261	241	30
51	267	49	32	263	31	230	241	229	30
261	333	201	338	325	266	228	343	238	30
51	254	51	16	254	16	231	230	234	30
49	388	32	728	430	433	234	594	233	30
37	388	24	812	552	377	227	602	238	30
95	352	69	854	451	484	236	634	223	30
28	261	27	79	268	75	229	232	231	30
424	372	292	173	340	131	232	237	248	30
403	472	218	495	502	253	229	399	228	30
80	549	37	1023	436	602	232	685	230	30
25	272	23	15	269	14	230	224	228	30
238	333	183	346	334	265	233	366	237	30
272	363	192	489	339	369	238	477	232	30
251	315	204	374	301	318	229	344	245	30
50	445	29	988	549	460	233	637	232	30
204	352	149	474	337	360	230	291	250	30
745	497	384	1023	267	982	230	739	231	30
211	341	158	298	316	242	233	387	228	30
39	282	35	18	262	18	232	230	229	30
213	354	154	328	353	238	242	371	239	30
25	321	20	309	392	202	234	499	238	30
45	364	31	471	489	247	230	562	227	30
79	510	39	1023	485	540	236	682	230	30
65	262	64	75	262	73	238	235	239	30
806	721	286	1023	268	979	237	731	238	30
150	437	88	607	624	249	223	556	222	31
358	409	225	819	436	480	237	488	242	31
220	315	178	453	500	232	235	465	234	31
31	263	31	59	352	43	232	309	234	31
21	262	20	19	275	18	234	233	229	31
37	409	23	626	555	289	234	571	230	31
339	401	216	776	412	483	229	451	233	31
338	494	175	728	572	326	236	383	236	31
533	479	285	1023	449	584	232	502	241	31
51	412	32	489	434	288	233	523	234	31
1023	662	396	1023	267	982	227	884	236	31
172	331	133	148	342	111	237	239	239	31
48	257	48	44	253	44	233	228	233	31
188	342	140	540	429	323	232	566	236	31
301	342	225	386	327	302	240	372	231	31
236	315	192	364	305	306	230	331	245	31
222	316	180	462	310	382	230	356	237	31
86	495	45	1023	399	658	230	690	227	31
317	373	218	207	362	146	233	225	235	31
261	325	206	508	314	415	231	440	238	31
99	284	89	58	273	55	223	377	242	31
117	449	67	1023	385	680	233	681	228	31
57	273	54	41	276	38	230	263	227	31
43	497	22	886	522	435	225	611	229	31
138	292	121	107	289	94	231	248	227	31
44	305	37	241	338	182	228	467	226	31
61	513	31	878	815	276	229	628	236	31
54	408	34	829	474	447	229	603	230	31
61	409	38	1023	477	550	233	654	235	31
125	289	111	435	406	274	235	476	229	31
74	371	51	829	465	456	233	596	237	31
217	338	164	381	334	292	232	345	244	31
26	304	22	413	415	255	240	522	233	31
39	432	23	726	500	372	229	592	231	31
301	402	192	642	390	422	236	251	236	31
282	316	229	349	319	280	225	362	230	31
107	367	74	824	430	491	228	623	224	31
29	342	22	566	371	391	226	565	229	31
30	258	29	20	275	19	228	236	237	31
44	476	24	697	606	294	230	589	227	31
405	403	257	1023	310	844	231	688	226	31
45	502	23	709	603	301	227	595	232	31
420	375	286	490	343	366	228	416	236	31
72	449	41	574	375	392	222	555	231	31
647	534	310	920	715	330	223	553	236	32
153	379	103	1023	475	552	235	637	227	32
22	246	23	16	246	17	235	233	222	32
199	321	159	264	310	218	226	367	228	32
188	515	93	1023	326	803	225	717	225	32
31	258	31	49	261	48	226	264	233	32
54	465	30	881	701	322	235	622	241	32
467	440	272	1023	371	706	228	671	237	32
38	251	39	21	249	21	231	242	238	32
72	593	31	1023	575	456	232	671	225	32
36	320	29	507	402	323	227	553	231	32
52	408	33	675	595	290	237	582	238	32
384	417	236	1023	267	982	234	778	229	32
137	277	127	117	265	113	233	256	227	32
271	491	141	1023	267	982	231	733	236	32
108	469	59	1023	387	677	235	658	233	32
381	380	257	1023	439	597	233	573	251	32
396	364	279	479	364	337	232	471	236	32
75	314	61	647	433	383	231	578	236	32
203	338	154	329	329	256	238	323	242	32
408	415	252	590	411	368	225	423	229	32
28	321	22	390	435	230	227	516	237	32
29	363	20	404	336	308	233	515	237	32
283	304	238	293	299	251	233	371	240	32
437	517	216	1023	352	745	236	725	230	32
39	389	26	673	517	333	230	583	232	32
201	308	167	374	301	318	236	287	236	32
63	402	40	1023	406	646	227	659	241	32
51	272	48	24	286	22	231	231	223	32
167	308	139	218	295	190	233	347	229	32
198	299	170	230	290	203	234	343	226	32
483	429	288	1023	312	841	235	715	225	32
242	315	197	376	293	329	231	302	243	32
59	494	30	964	621	397	235	629	232	32
26	273	24	12	263	12	235	225	232	32
238	297	205	183	296	158	231	461	231	32
40	404	25	797	457	447	231	597	231	32
132	310	109	429	347	317	235	602	227	32
59	518	29	1023	643	408	233	653	236	32
30	284	27	69	289	61	233	254	236	32
768	606	325	1023	267	982	223	766	233	32
265	339	200	581	332	449	229	417	241	32
63	349	46	567	489	297	237	565	229	32
83	558	38	971	586	424	233	624	228	32
334	370	231	799	345	593	232	444	240	32
32	347	24	691	390	453	231	585	235	32
40	269	38	28	257	27	231	272	225	32
28	349	20	311	427	187	228	487	237	32
258	373	177	873	667	335	230	575	239	32
82	467	45	1023	572	458	231	650	243	32
77	267	74	81	264	79	228	300	225	32
48	431	29	674	528	327	235	584	227	32
332	321	265	647	330	502	235	392	243	32
57	409	36	763	474	412	233	607	227	32
147	283	134	144	281	131	232	241	234	32
25	307	21	52	277	48	232	237	231	32
44	255	44	28	255	28	233	260	225	32
44	383	29	823	432	488	225	610	230	32
387	394	251	1023	515	509	221	647	240	32
79	338	60	129	334	99	233	241	234	33
114	313	93	248	300	211	235	420	242	33
316	340	238	628	340	473	231	419	249	33
1023	559	469	1023	267	982	255	887	248	33
101	775	34	1023	562	466	229	699	242	33
84	296	73	104	305	87	232	356	227	33
346	396	224	589	391	385	236	513	230	33
414	638	166	1023	642	408	233	625	264	33
43	346	32	668	405	422	234	579	235	33
1023	528	496	1023	267	982	236	823	240	33
55	375	37	741	522	364	229	591	231	33
263	323	208	537	314	438	229	427	238	33
58	441	34	568	765	190	232	602	229	33
656	609	276	1023	381	689	242	665	241	33
24	291	21	280	335	214	231	479	233	33
405	449	231	743	554	344	232	587	231	33
240	365	169	295	349	217	239	369	241	33
35	379	24	523	404	331	232	557	232	33
1023	659	398	1023	288	910	247	784	227	33
80	266	77	70	260	69	228	295	229	33
39	274	36	134	272	126	231	233	237	33
120	277	111	68	268	65	237	249	240	33
238	329	185	352	331	273	231	247	236	33
37	414	23	557	459	311	228	557	229	33
211	324	166	249	310	206	234	333	228	33
198	288	176	223	287	198	232	237	243	33
40	317	32	398	388	263	232	523	228	33
454	373	312	886	461	492	228	584	233	33
1002	767	335	1023	267	982	241	833	240	33
1023	504	520	1023	267	982	237	859	238	33
34	304	29	335	490	175	235	502	231	33
285	325	224	590	311	485	235	410	240	33
672	607	284	1023	374	700	232	686	239	33
249	310	206	294	297	253	231	383	232	33
108	382	72	766	738	266	231	600	244	33
1023	638	411	1023	267	982	226	874	245	33
1023	584	449	1023	267	982	220	880	243	33
132	339	99	178	347	131	230	291	237	33
1023	440	596	1023	267	982	243	996	269	33
29	357	21	596	416	367	231	572	231	33
1023	542	484	1023	267	982	262	1023	303	33
1023	449	584	1023	267	982	265	1023	289	33
92	346	68	295	337	224	238	488	228	33
95	325	75	281	441	163	231	447	225	33
172	294	150	287	285	257	231	284	236	33
1023	622	422	1023	267	982	223	876	238	33
22	268	21	14	262	13	228	246	237	33
56	403	35	1023	396	662	231	664	228	33
37	379	25	669	470	364	227	579	231	33
1023	834	314	1023	267	982	230	792	239	33
39	257	39	43	254	43	231	250	236	33
96	439	56	1023	346	757	234	674	221	33
117	690	43	1023	450	582	239	727	225	33
162	300	138	332	284	299	234	315	242	33
44	452	25	581	422	352	228	563	229	33
263	351	192	454	364	319	230	272	228	34
245	363	173	481	345	357	232	367	231	34
703	746	241	1023	337	777	236	758	239	34
35	317	28	475	337	361	230	532	230	34
60	645	24	1023	692	379	234	638	236	34
234	303	198	251	299	214	240	367	222	34
175	322	139	634	491	330	239	568	231	34
684	579	303	1023	267	982	230	762	233	34
35	411	22	552	559	253	228	553	230	34
259	467	142	1023	596	440	230	666	239	34
325	672	124	1023	267	982	239	830	236	34
40	393	26	818	494	424	232	616	234	34
49	365	34	562	471	306	227	560	222	34
29	255	30	26	264	26	230	249	231	34
209	317	169	311	310	257	229	327	255	34
366	424	221	296	390	194	230	352	238	34
90	654	35	1023	485	541	236	679	231	34
610	456	342	1023	271	967	236	750	240	34
64	447	36	876	596	376	228	623	230	34
106	282	96	122	280	111	235	236	235	34
34	307	29	488	383	326	228	530	227	34
55	372	38	402	413	249	231	513	234	34
689	566	311	1023	267	982	230	813	237	34
29	283	26	354	362	250	238	509	234	34
685	575	305	1023	267	982	227	762	245	34
68	316	55	429	325	338	229	523	229	34
164	314	134	238	309	197	230	370	227	34
168	363	118	431	387	285	230	333	230	34
669	516	332	1023	267	982	237	809	240	34
39	344	29	695	362	492	232	599	223	34
168	296	145	250	283	226	224	347	233	34
23	264	22	26	272	25	233	260	228	34
46	412	28	388	436	228	230	531	231	34
537	710	194	1023	267	982	238	897	239	34
316	334	243	463	326	363	228	435	244	34
50	269	48	202	295	175	227	397	231	34
307	352	223	314	300	268	230	344	235	34
45	252	46	10	243	11	232	228	225	34
507	452	287	1023	438	598	217	617	237	34
32	381	22	534	503	272	224	563	230	34
1023	593	442	1023	267	982	222	805	236	34
53	271	50	66	275	61	226	273	232	34
448	415	276	648	416	398	230	479	244	34
47	480	25	719	527	349	234	594	230	34
26	285	23	160	352	116	236	397	231	34
21	254	21	36	253	36	240	229	233	34
345	404	219	1023	299	878	232	679	239	34
45	283	41	97	365	68	226	313	233	34
596	1023	146	1023	267	982	231	876	254	34
231	293	202	248	279	227	229	351	241	34
551	468	301	1023	356	737	232	424	253	34
273	342	205	373	329	291	229	238	233	34
36	287	32	70	301	59	235	258	237	34
86	298	74	112	341	84	229	272	236	34
34	376	23	446	479	238	229	522	236	35
186	308	154	238	304	201	233	363	232	35
45	300	38	144	287	128	232	266	236	35
56	488	29	1023	539	486	231	638	225	35
85	272	80	80	274	75	230	260	229	35
49	425	29	1015	548	474	237	628	231	35
208	497	107	1023	394	665	233	643	233	35
1023	528	497	1023	267	982	228	864	245	35
41	415	25	803	428	480	232	609	227	35
21	251	21	38	253	39	232	247	238	35
35	378	24	567	675	215	229	559	232	35
159	302	135	267	338	202	231	365	230	35
229	335	174	465	301	395	239	328	241	35
45	354	32	632	541	299	234	570	231	35
35	421	21	677	517	335	233	585	233	35
76	293	67	159	288	141	228	300	231	35
44	260	43	86	333	66	236	320	234	35
1023	451	582	1023	267	982	253	1023	316	35
366	363	258	271	347	200	233	237	228	35
156	348	115	1023	352	745	234	656	237	35
219	334	168	459	398	295	236	371	229	35
63	432	38	1023	490	535	229	641	237	35
1023	527	497	1023	267	982	243	980	283	35
225	317	182	493	310	406	234	343	237	35
1023	708	370	1023	267	982	238	934	253	35
1023	607	432	1023	267	982	231	937	240	35
20	243	21	9	239	10	230	231	230	35
301	328	235	583	331	451	233	397	231	35
1023	597	439	1023	267	982	236	786	236	35
46	295	40	124	289	110	232	361	246	35
203	309	168	229	301	195	224	344	239	35
41	344	30	171	335	131	232	234	229	35
136	325	108	172	310	142	232	269	233	35
30	335	23	566	390	372	233	564	229	35
43	506	22	831	701	303	238	617	235	35
279	345	207	476	317	384	228	330	244	35
170	317	137	244	312	200	234	291	228	35
45	319	36	63	298	55	231	285	234	35
33	361	23	444	410	277	227	530	228	35
26	250	27	39	251	40	226	230	232	35
256	441	149	1023	279	939	228	726	237	35
222	572	99	1023	304	862	230	719	239	35
39	375	26	543	399	349	228	559	226	35
775	789	251	1023	267	982	228	803	245	35
40	429	24	817	500	419	233	613	229	35
117	518	58	1023	314	834	229	711	244	35
38	473	21	689	630	280	232	592	228	35
185	320	148	200	310	165	229	269	228	35
602	587	263	1023	288	910	238	807	248	35
30	337	23	531	343	396	229	543	237	35
504	506	255	1023	277	946	237	743	237	35
34	260	34	84	275	78	240	299	243	36
58	272	55	29	268	27	231	230	224	36
229	413	142	457	401	292	236	326	244	36
46	315	37	263	394	171	232	466	233	36
106	497	54	1023	354	742	235	705	232	36
27	315	22	426	349	313	236	522	231	36
164	338	125	338	315	274	236	355	239	36
379	382	254	1007	530	487	242	608	232	36
25	274	23	12	276	11	227	232	225	36
25	251	26	58	264	56	226	250	234	36
21	254	21	48	262	47	227	236	241	36
260	332	201	462	318	372	231	394	235	36
289	405	183	883	625	362	231	549	236	36
59	682	22	1023	736	356	223	648	224	36
35	253	35	24	252	25	225	232	228	36
21	250	22	33	257	33	231	225	235	36
27	251	27	19	249	20	235	231	223	36
134	277	124	165	283	149	237	277	227	36
173	328	135	309	339	234	236	387	242	36
38	309	31	173	287	155	228	447	221	36
206	322	163	422	385	281	230	442	225	36
900	821	280	1023	267	982	225	886	240	36
34	371	24	627	425	377	233	573	238	36
30	248	31	18	252	18	230	232	229	36
51	356	37	834	379	563	230	616	222	36
48	374	33	619	410	387	228	583	230	36
28	256	28	15	256	15	237	228	232	36
21	255	21	15	257	15	234	240	236	36
66	491	34	908	710	327	232	623	236	36
228	336	174	328	334	251	234	350	246	36
37	285	33	120	583	53	228	319	235	36
262	359	187	647	374	444	225	530	233	36
20	256	20	11	264	10	230	228	236	36
40	286	35	36	276	34	229	284	237	36
37	260	37	47	263	45	229	244	237	36
71	433	42	445	418	273	231	520	241	36
40	397	26	666	569	300	230	581	229	36
57	268	55	106	268	101	229	238	231	36
36	407	23	321	489	168	228	501	236	37
59	362	42	793	353	575	234	610	242	37
949	608	399	1023	267	982	240	762	225	37
81	452	46	677	553	314	234	578	230	37
31	264	30	15	280	13	230	224	233	37
96	279	88	126	291	111	234	234	239	37
40	474	22	1023	608	431	233	636	227	37
33	279	30	14	261	14	230	231	224	37
35	252	36	26	249	27	233	246	227	37
261	363	184	424	360	301	226	352	241	37
486	383	325	483	423	293	225	350	233	37
194	322	154	310	306	260	224	340	241	37
149	326	117	351	329	273	238	363	229	37
1023	512	512	1023	267	982	231	891	237	37
147	355	106	406	341	305	232	346	246	37
1023	504	520	1023	267	982	227	944	264	37
29	294	26	70	309	58	231	236	238	37
284	352	207	1023	519	506	230	655	233	37
256	316	208	335	297	289	227	402	233	37
1023	849	309	1023	267	982	230	880	241	37
349	354	252	518	321	412	236	458	237	37
104	316	84	339	407	214	231	501	228	37
229	320	183	304	318	244	232	392	241	37
52	434	31	836	561	381	230	605	226	37
30	383	20	525	414	325	230	557	235	37
225	325	177	399	313	327	230	411	241	37
46	293	40	27	297	23	230	235	228	37
320	373	219	767	381	515	232	332	240	37
233	346	173	653	472	354	232	542	225	37
25	251	25	24	262	24	238	234	231	37
39	431	23	904	476	486	231	619	222	37
173	304	146	255	292	223	238	309	235	37
39	262	38	34	263	33	230	235	231	37
27	287	24	33	275	31	238	229	227	37
346	408	217	1023	468	560	228	640	227	37
361	384	241	722	341	542	234	433	229	37
36	354	26	460	387	305	237	544	241	37
275	335	210	767	347	566	240	435	244	37
461	365	323	237	372	163	229	234	234	37
71	421	43	1023	498	526	230	631	231	37
238	343	178	341	327	267	232	405	236	37
61	271	58	28	270	27	232	228	233	37
54	268	52	95	265	92	231	260	243	37
283	363	199	588	344	438	230	350	242	37
266	340	200	191	384	127	235	290	227	37
42	477	22	673	574	300	229	584	228	37
585	716	209	1023	267	982	233	889	228	37
136	636	55	1023	484	542	235	710	238	37
930	566	421	1023	267	982	229	830	244	37
566	519	279	1023	400	656	236	652	243	37
41	252	42	15	241	16	232	224	234	38
1023	620	423	1023	267	982	229	892	246	38
65	405	41	948	478	508	230	627	241	38
44	423	27	719	451	408	235	595	233	38
175	544	82	1023	267	982	236	738	237	38
23	278	21	100	323	79	228	332	236	38
151	548	70	1023	384	683	232	699	231	38
77	340	58	468	511	234	228	518	222	38
240	325	189	483	330	374	234	301	253	38
162	290	143	167	276	155	230	324	223	38
37	344	28	533	418	327	231	555	233	38
48	361	34	740	386	490	228	594	235	38
26	253	26	32	252	33	227	231	229	38
74	486	39	1023	642	408	236	639	220	38
217	344	161	502	342	376	240	323	246	38
34	412	21	517	639	207	234	538	231	38
191	299	164	275	294	240	236	321	233	38
220	359	157	258	337	196	232	235	231	38
112	480	60	1023	276	951	230	722	230	38
200	307	167	309	297	266	235	325	234	38
515	455	290	1023	403	650	229	662	228	38
26	283	23	78	261	77	230	315	231	38
638	657	249	1023	267	982	229	828	230	38
67	413	41	1023	472	555	234	640	221	38
32	329	25	257	412	160	230	453	244	38
32	340	24	535	518	264	232	559	239	38
25	253	25	23	254	24	223	238	234	38
237	407	150	1023	283	925	240	748	232	38
61	550	28	1023	708	370	239	657	223	38
157	317	127	303	299	260	237	312	246	38
250	335	191	568	345	421	233	452	235	38
22	255	22	16	257	16	232	229	233	38
780	628	318	1023	267	982	240	736	244	38
32	348	24	616	466	338	228	573	234	38
171	333	132	747	324	590	237	233	226	38
56	294	49	487	378	330	239	550	234	38
404	440	235	551	517	273	240	442	238	38
200	338	151	665	663	257	240	548	233	38
452	426	271	1023	267	982	234	770	237	39
46	479	25	889	591	385	231	617	228	39
572	442	332	1023	271	969	232	710	239	39
42	362	30	780	449	444	236	596	228	39
67	632	27	1023	753	348	236	643	228	39
102	288	90	167	278	154	232	285	238	39
383	371	264	1023	330	793	230	506	240	39
65	282	59	41	278	37	235	223	232	39
246	362	174	643	404	407	244	437	239	39
857	573	383	1023	267	982	231	806	234	39
796	589	346	1023	280	935	224	726	248	39
60	448	34	1009	511	506	231	624	231	39
34	338	26	614	370	425	234	557	230	39
526	544	247	1023	325	806	231	733	238	39
35	254	35	49	255	49	234	242	238	39
178	288	158	144	279	132	236	305	232	39
189	306	158	684	654	268	228	577	229	39
26	250	26	32	255	32	231	268	232	39
481	526	234	1023	267	982	234	751	234	39
280	414	173	268	424	161	228	258	226	39
1023	482	543	1023	267	982	226	832	241	39
41	324	32	333	355	240	229	476	228	39
35	418	21	624	539	296	234	571	226	39
29	308	24	462	369	321	226	544	227	39
1023	643	407	1023	267	982	231	890	242	39
57	256	57	107	258	107	226	265	234	39
55	254	55	41	258	41	235	281	235	39
1023	497	528	1023	267	982	253	1023	280	39
109	521	54	1023	368	713	231	673	237	39
28	250	29	54	250	55	233	238	229	39
753	578	334	1023	272	963	228	774	230	39
1023	484	541	1023	267	982	232	847	237	39
60	489	31	1023	393	667	226	665	236	39
86	262	84	64	256	64	234	229	230	39
214	321	171	273	328	213	234	356	240	39
293	326	230	339	338	257	230	258	227	39
32	256	32	49	259	49	233	228	232	39
141	533	68	1023	300	874	235	729	221	39
311	469	170	1023	598	438	227	677	238	39
31	257	31	32	262	32	238	267	226	39
226	353	164	623	357	446	233	436	232	39
64	490	33	1023	750	349	232	637	237	39
213	303	180	330	295	286	233	358	230	39
43	384	28	746	433	441	232	598	229	39
313	357	225	545	341	409	228	372	227	39
70	264	68	75	263	73	232	309	230	40
24	306	20	369	325	291	235	508	237	40
284	558	130	1023	267	982	233	753	232	40
24	253	24	22	254	22	233	229	237	40
1023	678	386	1023	267	982	241	841	242	40
85	509	43	1023	400	655	235	671	238	40
197	324	155	257	303	217	237	253	237	40
48	287	43	20	288	18	235	236	235	40
260	305	219	209	308	173	225	381	230	40
52	489	27	801	602	340	229	604	228	40
272	335	208	460	314	375	240	377	234	40
40	406	25	956	495	494	237	620	242	40
204	311	168	292	317	236	230	351	245	40
279	348	205	537	338	406	237	286	242	40
1023	649	404	1023	452	580	231	684	233	40
735	616	306	1023	326	805	234	744	228	40
236	318	190	325	312	267	235	256	240	40
41	344	30	674	401	431	236	587	226	40
239	316	194	383	301	326	229	280	227	40
80	300	68	328	330	254	231	515	231	40
218	361	155	912	544	429	227	600	238	40
263	462	146	1023	440	596	228	706	232	40
[truncated: 28,001 more rows]
