# Supplementary material for: N-chlorination mediates protective and immunomodulatory effects of oxidized human plasma proteins
Source: eLife. 2019 Jul 12;8:e47395. doi: 10.7554/eLife.47395 (PMC6650281; doi:10.7554/eLife.47395)
Supplement: Figure 9—source data 2. [file elife-47395-fig9-data2.zip › Figure 9 Source Data 2/channel values/buffer 2.csv]

FSC-A	FSC-H	FSC-W	SSC-A	SSC-H	SSC-W	APC-A	FITC-A	Pacific Blue-A	Time
442	383	296	252	369	175	232	220	227	0
187	307	156	250	314	204	235	230	238	0
413	444	238	257	493	134	229	237	231	0
448	379	302	262	435	154	229	227	244	0
394	367	275	198	386	132	224	234	222	0
408	387	269	234	397	151	224	231	228	0
380	352	276	256	339	193	233	234	246	0
524	395	339	448	376	305	235	234	231	0
24	262	24	14	272	13	228	234	230	0
223	342	166	324	349	237	244	236	223	0
405	372	278	316	372	217	230	235	233	0
435	371	300	307	377	208	226	236	224	0
342	354	248	239	347	176	238	236	237	0
34	301	29	35	303	30	236	227	234	0
470	374	321	288	344	215	230	228	239	0
42	262	41	19	274	18	232	229	231	0
474	398	305	250	382	168	231	241	230	0
425	421	258	278	432	165	222	239	242	0
203	309	168	331	299	283	232	230	250	0
378	423	229	274	474	148	239	225	243	0
327	331	253	129	317	104	221	238	227	0
308	347	227	144	386	95	236	238	235	0
469	393	306	307	395	199	229	238	221	0
42	258	41	95	258	95	230	233	232	0
948	595	408	1023	421	622	235	243	248	0
519	407	326	358	417	220	236	239	226	0
719	591	312	353	685	132	235	236	228	0
587	456	330	560	432	332	239	224	237	0
525	434	309	557	511	279	230	228	239	0
437	415	270	290	423	176	233	243	224	0
345	368	240	762	348	560	230	245	259	0
672	589	292	599	742	207	236	235	235	0
671	512	335	529	520	261	233	241	235	0
384	358	274	173	375	118	232	238	216	0
407	350	297	205	348	150	230	231	229	0
548	387	362	343	407	216	232	237	236	0
406	376	276	283	416	174	235	238	228	0
426	369	296	271	442	157	225	229	224	0
22	274	21	15	286	13	231	230	235	0
418	393	272	371	357	266	234	238	231	0
494	378	334	286	405	181	234	226	226	0
531	390	349	440	405	278	230	232	234	0
423	366	295	184	369	128	233	230	234	0
354	370	245	261	374	179	230	233	236	0
434	424	263	232	424	140	234	226	230	0
371	330	288	172	331	133	232	229	234	0
579	507	293	604	480	323	221	243	258	0
588	463	325	392	438	229	226	240	235	0
466	393	304	286	380	192	228	236	231	0
88	302	74	71	287	63	235	241	229	0
446	371	307	259	361	184	234	233	245	0
595	474	321	433	516	215	233	236	232	0
403	382	270	224	430	134	226	226	234	0
361	371	249	215	379	145	231	241	235	0
41	294	36	27	304	23	230	238	224	0
398	364	280	303	375	207	232	220	229	0
30	269	28	18	272	17	232	235	231	0
534	461	297	329	514	164	236	224	236	0
440	378	297	286	375	195	241	231	228	0
474	361	337	341	356	246	232	227	227	1
525	404	332	324	407	204	234	231	229	1
523	404	331	338	380	228	231	237	234	1
272	317	220	669	310	552	225	229	230	1
702	522	345	616	516	306	233	237	233	1
367	348	270	227	337	172	234	233	230	1
371	351	271	239	345	177	233	234	241	1
542	396	351	494	416	304	229	235	242	1
442	369	306	331	394	215	228	236	233	1
345	338	262	274	341	205	225	233	230	1
36	286	32	25	265	24	233	233	226	1
359	345	266	183	328	143	225	224	232	1
550	494	285	337	495	174	228	237	239	1
449	369	312	243	364	171	236	226	228	1
445	358	318	327	380	220	238	229	231	1
831	576	369	578	648	228	231	237	239	1
445	393	290	246	401	157	236	238	228	1
377	355	272	220	340	165	222	232	239	1
898	587	391	858	610	360	232	223	243	1
449	387	297	304	380	205	227	231	229	1
466	420	284	292	463	161	233	226	225	1
448	380	302	260	378	176	232	229	233	1
223	320	179	283	305	238	228	241	228	1
407	396	263	331	405	209	232	243	243	1
458	362	324	235	372	162	227	230	222	1
406	380	274	344	385	229	232	230	234	1
436	390	286	211	394	137	226	234	223	1
216	304	182	282	303	239	232	232	246	1
402	372	277	292	362	206	232	226	226	1
22	261	21	15	256	15	228	235	233	1
713	546	334	843	472	457	230	242	233	1
335	343	250	140	346	103	232	221	235	1
462	392	302	295	418	181	231	230	229	1
366	365	257	236	372	163	233	235	240	1
1023	581	451	1023	660	397	230	233	228	1
417	365	292	257	384	171	234	230	230	1
422	405	267	220	440	128	234	219	238	1
557	477	299	607	471	330	231	231	237	1
387	372	266	250	413	155	235	229	227	1
22	265	21	25	268	24	233	237	230	1
447	369	310	335	378	227	227	227	244	1
362	335	277	172	325	136	231	231	230	1
555	482	295	376	533	180	232	228	240	1
426	364	300	234	358	167	228	238	233	1
520	452	295	352	460	196	238	224	239	1
34	269	32	14	280	13	236	232	225	1
519	430	309	334	445	192	231	225	239	1
580	487	305	570	425	344	235	243	254	1
38	262	37	80	264	78	238	228	228	1
33	256	33	26	263	25	234	235	230	1
24	255	24	21	270	20	228	234	234	1
407	363	287	219	359	156	234	231	246	1
459	366	321	275	351	201	236	234	230	1
394	402	251	345	360	245	232	231	239	1
950	599	406	950	455	535	228	226	241	1
181	294	158	40	278	37	229	237	223	1
82	298	70	61	316	49	232	241	226	1
353	338	268	229	341	172	233	230	237	1
26	289	23	26	292	22	229	228	225	1
48	285	43	28	316	23	232	235	232	1
430	379	290	218	394	142	226	234	235	1
413	415	255	636	385	423	229	222	233	1
250	350	183	374	349	274	239	243	228	1
399	380	269	209	382	140	221	231	231	1
435	406	274	215	415	133	225	226	233	1
695	530	335	438	572	196	230	232	238	1
660	502	337	321	606	136	226	233	229	1
232	332	179	356	310	294	234	230	245	1
424	399	273	216	434	128	230	237	237	1
20	252	20	7	256	7	238	228	231	1
405	356	292	284	368	197	236	239	223	1
365	355	263	193	372	133	236	234	230	1
475	385	316	392	376	267	237	221	228	1
35	257	34	48	263	47	227	225	235	1
28	285	25	17	292	15	229	226	232	1
393	380	265	197	399	126	239	237	231	1
251	364	177	360	326	283	234	241	232	1
422	364	297	264	350	193	230	236	241	1
781	528	378	580	566	263	234	236	239	1
451	394	293	276	404	175	227	230	233	1
405	382	271	263	378	178	229	224	224	1
447	364	314	216	385	143	238	237	238	1
408	359	291	191	355	138	240	234	241	1
29	259	29	37	258	36	234	225	236	1
513	415	316	310	379	209	231	225	226	1
387	369	268	162	377	110	240	240	233	1
447	380	301	322	341	242	226	227	232	1
36	251	36	12	249	12	229	232	231	1
386	335	294	282	353	205	223	220	235	1
580	400	371	393	438	230	222	232	237	1
184	358	132	430	372	296	225	236	246	1
636	546	298	567	501	289	235	231	243	1
142	305	120	305	312	251	233	234	243	1
438	373	300	328	377	223	231	224	238	1
177	353	128	293	334	225	228	233	251	1
525	414	324	325	429	194	240	229	236	1
294	349	216	671	336	511	232	223	249	1
451	381	303	291	396	188	237	223	231	2
41	256	41	53	262	51	233	230	244	2
377	422	229	152	436	90	238	230	231	2
408	366	286	245	368	170	231	238	227	2
224	298	192	257	294	224	234	233	236	2
454	398	293	304	415	187	225	232	222	2
405	360	288	278	352	202	226	224	234	2
508	424	307	272	440	158	234	231	238	2
510	381	343	363	404	230	232	232	233	2
504	448	288	383	416	236	229	226	226	2
487	429	291	402	457	225	230	228	243	2
389	370	269	307	356	221	236	231	237	2
1023	570	460	1023	339	773	239	224	223	2
502	425	302	236	406	149	228	221	238	2
852	526	415	1023	602	435	232	225	242	2
436	373	299	315	402	201	232	237	238	2
97	287	87	133	280	122	239	223	239	2
235	356	169	731	360	519	231	237	248	2
285	335	218	427	340	322	233	237	240	2
396	394	257	274	398	176	235	242	231	2
326	349	239	243	358	174	234	230	225	2
412	365	289	264	426	158	231	223	237	2
54	290	48	46	301	39	228	227	231	2
514	447	295	469	375	320	234	230	227	2
539	438	315	401	428	240	237	227	229	2
405	467	222	285	384	190	229	223	242	2
964	616	401	1023	464	566	227	237	233	2
474	392	310	278	348	204	232	234	233	2
416	381	280	207	421	126	229	241	227	2
150	325	118	216	312	177	234	228	231	2
76	281	69	120	275	112	229	232	233	2
441	421	268	275	397	177	227	223	242	2
202	318	162	393	325	309	228	235	235	2
383	387	253	235	451	133	232	246	230	2
365	408	229	275	405	173	229	237	237	2
517	409	323	287	388	190	241	233	242	2
157	297	135	274	292	240	222	242	236	2
40	319	32	45	351	33	234	239	231	2
466	387	309	377	346	279	239	241	223	2
421	411	263	248	465	137	231	231	229	2
263	336	200	318	322	253	225	236	238	2
240	346	177	390	338	295	237	236	241	2
441	388	290	219	409	137	243	230	229	2
581	414	359	449	427	269	240	229	226	2
413	385	275	334	377	227	236	224	220	2
173	302	146	235	292	206	237	237	233	2
416	364	293	197	346	146	237	231	248	2
90	284	81	104	284	94	236	237	236	2
62	280	57	53	278	49	229	231	225	2
569	443	329	546	482	290	234	240	228	2
547	426	329	467	416	287	238	229	241	2
526	403	334	373	383	249	230	221	243	2
183	307	153	239	300	204	237	231	240	2
318	398	204	223	415	138	231	225	225	2
59	266	57	76	272	71	234	231	233	2
196	319	158	328	331	254	228	236	241	2
44	285	40	45	287	40	233	227	228	2
390	365	274	206	360	146	242	226	231	2
662	523	324	914	429	545	236	227	231	2
390	344	291	220	331	170	239	231	225	2
452	370	312	311	367	217	238	229	240	2
349	325	275	665	325	524	233	231	236	2
749	525	365	406	564	184	231	228	238	2
852	561	389	524	562	239	237	230	230	2
412	418	252	209	437	122	233	234	240	2
594	428	355	603	442	349	231	233	231	2
57	279	52	27	282	24	231	232	239	2
546	402	348	465	415	287	227	231	232	2
539	452	306	462	415	285	233	223	238	2
367	336	280	255	309	211	232	221	239	2
412	435	242	200	539	95	236	226	222	2
363	351	265	217	364	152	231	229	233	2
54	341	41	35	335	27	233	238	236	2
472	359	336	221	356	159	223	226	233	2
611	440	355	551	454	311	234	234	243	2
169	317	136	512	320	409	227	232	236	2
429	377	291	227	413	141	235	225	230	2
376	388	248	223	399	143	230	234	227	2
473	403	301	269	384	179	226	222	231	2
504	475	272	374	497	193	223	228	231	2
29	273	27	19	297	16	231	233	229	2
347	346	257	135	332	104	231	233	231	2
367	361	260	181	355	130	232	231	231	2
386	372	266	282	373	194	226	246	228	2
794	486	418	678	516	336	223	234	231	2
412	383	275	238	387	158	237	239	233	2
542	407	341	524	404	332	229	229	224	2
28	257	28	14	262	14	232	228	233	2
428	415	264	465	400	297	238	225	231	2
491	401	314	316	381	212	230	237	244	2
467	408	293	264	378	179	231	236	245	2
442	383	295	271	393	177	227	217	239	2
404	362	286	188	391	123	230	224	237	2
467	410	291	313	398	201	235	237	232	2
454	372	312	290	371	200	227	237	233	2
428	366	299	267	389	176	226	235	236	2
456	427	274	178	415	110	238	233	222	2
618	496	319	516	529	250	234	231	234	2
315	351	230	139	389	91	224	233	224	2
319	385	213	635	368	441	237	232	228	2
455	428	272	219	431	130	230	225	235	2
101	534	49	70	484	37	236	236	236	3
184	317	149	279	313	228	231	233	248	3
533	406	336	296	397	190	238	225	231	3
28	279	26	21	279	20	229	235	241	3
1023	457	574	1023	788	333	236	222	248	3
436	442	253	247	485	131	236	228	228	3
379	346	281	192	344	143	232	232	227	3
21	266	20	14	269	13	239	229	223	3
438	367	305	344	377	234	241	242	225	3
302	369	210	291	344	216	227	233	236	3
402	362	284	245	346	181	234	233	228	3
550	415	339	323	420	197	248	233	233	3
460	428	275	422	455	237	237	236	229	3
254	339	192	357	321	285	230	231	245	3
401	384	267	328	394	213	225	238	229	3
356	356	256	235	363	166	238	236	224	3
446	416	275	430	423	260	230	239	228	3
355	380	239	188	380	127	229	235	226	3
520	381	350	462	402	294	223	229	227	3
415	384	277	390	396	252	226	245	244	3
371	347	273	189	366	132	229	242	226	3
40	283	36	30	286	27	232	236	233	3
527	444	304	374	487	196	231	225	225	3
848	506	429	697	514	347	235	223	228	3
426	385	283	406	381	273	229	236	231	3
257	325	203	316	321	252	223	240	224	3
368	364	259	243	352	177	234	234	235	3
263	318	212	410	310	339	232	238	241	3
48	293	42	34	305	28	227	227	232	3
356	409	222	280	408	176	226	236	234	3
593	493	308	563	575	251	230	229	234	3
475	383	317	325	409	204	242	237	235	3
257	331	199	297	332	229	234	233	229	3
254	346	188	356	334	273	231	231	226	3
385	372	265	253	364	178	225	233	225	3
374	353	271	243	365	170	237	230	230	3
523	432	310	388	458	217	231	242	235	3
412	352	299	189	347	140	236	226	221	3
403	424	243	399	453	226	224	232	230	3
443	409	278	184	464	102	234	234	235	3
599	398	385	451	470	246	230	232	228	3
390	373	268	252	375	172	240	227	237	3
369	370	255	119	406	75	235	230	223	3
413	393	269	164	452	93	237	238	250	3
476	389	313	333	410	208	234	228	233	3
518	472	281	318	436	187	230	237	233	3
422	368	294	238	397	153	231	250	236	3
441	386	293	268	393	175	240	229	231	3
488	512	244	250	516	124	224	226	234	3
508	389	334	440	391	288	231	234	236	3
390	378	264	212	384	142	230	234	244	3
320	351	233	275	349	202	235	229	226	3
36	333	27	54	366	37	238	226	237	3
537	400	344	382	395	247	236	218	230	3
492	394	320	276	398	178	230	239	240	3
502	399	323	244	409	153	234	240	232	3
41	288	36	32	311	27	239	229	229	3
500	471	272	267	611	112	217	234	240	3
474	396	306	333	399	214	234	230	236	3
484	392	316	230	389	151	234	235	224	3
429	366	300	323	358	231	229	234	230	3
507	419	310	299	430	178	231	231	223	3
411	350	301	303	350	222	235	230	234	3
1023	706	371	1023	377	695	244	238	249	3
424	408	266	319	431	189	226	236	235	3
393	365	276	262	357	188	228	230	237	3
369	369	256	216	374	148	234	228	222	3
504	439	294	364	437	213	225	236	235	3
329	334	253	286	374	196	229	233	232	3
684	579	302	513	586	224	230	231	226	3
877	548	409	465	568	209	236	237	240	3
314	338	238	126	325	99	233	225	228	3
397	374	272	214	374	147	234	227	237	3
198	343	148	307	340	231	232	232	236	3
234	305	197	316	316	256	226	225	231	3
436	392	285	287	395	186	231	229	232	3
431	378	292	264	362	187	231	229	235	3
575	452	326	354	450	202	232	227	239	3
352	357	252	256	368	178	236	226	230	3
398	354	288	156	348	115	230	245	229	3
619	464	342	409	433	242	232	237	242	3
512	407	323	270	440	157	230	236	228	3
206	304	173	246	302	209	235	231	240	3
324	314	264	149	325	117	226	233	231	3
404	368	281	280	359	200	234	248	238	3
411	387	272	275	385	183	226	227	233	3
409	378	277	232	391	152	236	236	244	3
680	463	376	540	449	308	238	237	226	3
661	578	293	664	397	428	225	234	256	3
421	368	293	240	380	162	226	234	234	3
474	392	309	301	439	175	233	235	241	3
405	396	262	181	427	109	229	233	234	3
417	369	290	275	380	185	231	233	231	3
80	320	64	55	316	44	230	237	236	3
428	368	298	287	340	216	232	222	225	3
402	348	296	165	344	123	237	232	231	3
26	257	26	39	261	39	227	241	235	3
500	475	269	460	488	241	244	224	239	3
440	379	298	277	408	174	239	233	228	3
343	366	240	187	395	122	237	232	235	3
441	380	297	280	373	192	232	229	234	3
374	353	272	250	339	189	229	230	228	3
356	366	249	211	341	158	237	233	223	3
583	516	289	330	584	145	234	231	225	3
86	308	72	39	300	34	236	222	231	3
488	399	313	358	398	231	230	241	238	3
502	413	312	323	417	198	232	231	234	3
432	387	285	232	444	134	233	237	221	3
298	419	182	236	459	132	232	237	233	3
433	376	295	208	408	130	229	238	234	3
395	424	238	326	459	182	235	231	236	3
517	404	328	287	442	166	233	230	221	3
318	374	218	710	370	491	228	230	247	3
429	364	302	227	373	156	239	235	229	3
822	678	310	478	617	198	237	222	247	3
512	391	335	388	400	248	229	221	243	3
661	526	322	876	430	522	227	236	241	3
639	490	333	1023	314	834	226	233	245	3
496	410	309	327	423	198	229	231	240	3
739	418	453	673	412	418	235	237	241	3
428	370	296	272	399	174	229	232	231	3
94	355	68	262	353	190	228	230	219	4
404	345	300	302	370	209	225	231	234	4
593	457	332	401	446	230	234	229	229	4
421	380	284	226	376	154	239	235	236	4
190	297	164	192	301	163	229	233	230	4
361	358	258	235	401	150	231	236	225	4
27	253	27	23	258	23	228	235	229	4
42	267	40	18	268	17	235	232	237	4
438	377	298	306	357	220	226	229	225	4
28	253	29	28	255	28	225	229	234	4
365	377	247	245	365	172	237	233	238	4
77	286	69	38	290	34	238	231	227	4
322	352	234	183	350	134	234	239	242	4
435	380	293	257	389	169	229	227	232	4
361	343	270	190	366	133	233	232	231	4
558	408	351	549	400	352	231	225	239	4
890	620	368	544	715	194	232	224	240	4
464	403	295	373	383	249	226	221	231	4
161	300	138	188	301	160	232	241	238	4
369	368	257	275	393	179	227	236	240	4
35	277	32	27	284	24	238	234	236	4
36	273	33	18	276	17	237	234	237	4
355	355	256	184	358	132	227	235	236	4
459	398	295	207	387	137	233	229	235	4
392	384	261	328	361	232	232	228	240	4
460	473	249	361	445	208	229	230	233	4
508	390	334	350	371	241	231	240	238	4
351	355	253	225	364	158	235	240	247	4
434	359	309	246	398	158	236	239	225	4
488	384	325	323	395	209	239	223	236	4
393	357	282	285	354	206	230	221	223	4
436	387	288	356	429	212	235	237	237	4
373	390	245	275	385	182	228	242	238	4
526	396	340	401	383	269	228	239	226	4
443	373	304	272	396	176	228	242	237	4
378	424	228	215	400	137	232	236	231	4
564	443	325	340	439	198	233	226	233	4
46	305	39	33	302	28	225	237	235	4
465	390	305	311	401	198	224	233	243	4
490	373	337	349	389	229	234	230	227	4
146	278	134	105	273	99	233	240	231	4
351	400	225	548	354	396	238	241	241	4
32	266	30	16	279	15	234	236	233	4
38	257	38	19	267	18	229	227	233	4
442	395	286	209	418	128	237	230	237	4
360	335	275	245	328	191	234	230	243	4
434	388	286	265	421	161	236	233	217	4
492	406	310	268	414	166	235	236	229	4
216	309	179	344	305	289	238	231	238	4
404	413	250	249	431	148	224	230	236	4
307	359	219	157	369	109	241	227	239	4
408	345	303	278	348	204	223	238	228	4
396	359	282	180	338	136	223	231	226	4
402	334	308	230	327	180	234	233	236	4
31	277	29	27	278	25	235	233	234	4
1023	654	401	1023	384	682	227	240	248	4
560	439	327	385	463	213	231	231	226	4
370	340	278	227	354	164	236	231	239	4
455	485	240	263	527	128	236	224	235	4
410	438	239	225	479	121	229	220	244	4
400	371	277	262	356	188	235	234	241	4
132	282	120	61	286	54	229	227	237	4
430	370	297	171	344	127	230	226	235	4
507	430	302	366	473	198	230	230	229	4
170	309	141	254	296	220	226	228	232	4
424	357	304	231	392	151	229	233	230	4
23	255	23	52	258	52	228	234	234	4
853	659	332	459	636	185	232	228	233	4
423	366	295	227	427	136	237	239	231	4
389	351	284	268	366	188	232	228	231	4
31	266	30	20	281	19	231	235	231	4
441	376	301	265	371	182	229	235	235	4
53	278	49	77	271	73	235	224	243	4
424	364	298	210	346	156	236	234	236	4
396	356	284	164	354	119	235	239	244	4
520	433	308	457	420	279	228	220	238	4
516	389	340	348	412	216	232	228	239	4
365	342	273	222	331	172	231	237	233	4
351	396	227	201	349	148	224	232	238	4
29	263	28	19	262	19	227	234	238	4
357	352	259	214	366	149	228	235	231	4
46	254	46	48	259	48	237	226	231	4
29	264	28	46	273	43	231	233	227	4
119	330	93	98	297	84	232	227	225	4
227	319	182	460	305	386	230	235	233	4
358	366	250	260	379	175	235	233	228	4
368	362	260	208	357	149	230	225	230	4
420	356	302	243	356	175	236	237	230	4
494	455	278	337	437	197	226	234	227	4
339	389	223	208	417	128	230	228	237	4
428	372	294	296	395	192	232	234	237	4
444	391	290	332	421	202	233	229	238	4
438	413	271	222	422	135	227	233	231	4
139	313	114	557	319	447	243	230	229	4
533	452	302	347	452	196	229	235	241	4
336	438	196	287	449	164	232	230	226	4
456	378	309	275	363	194	235	236	221	4
386	336	294	165	331	128	227	222	224	4
443	356	319	221	340	166	240	225	225	4
658	547	308	394	487	207	227	225	229	4
536	421	326	256	453	145	231	236	238	4
369	356	266	147	372	101	234	238	232	4
22	269	20	15	270	14	231	233	238	4
468	371	323	320	407	201	226	236	239	4
429	364	302	352	347	260	226	239	232	4
219	297	188	268	302	227	237	230	222	5
456	397	294	346	432	205	236	227	233	5
442	382	296	364	377	248	228	232	236	5
28	263	27	15	273	14	232	235	226	5
356	338	270	171	337	130	234	232	231	5
19	251	20	11	258	11	236	234	245	5
489	414	302	373	406	235	230	238	233	5
389	369	270	220	376	150	235	236	234	5
395	374	271	155	381	104	239	230	242	5
397	351	290	196	341	148	231	223	234	5
428	394	278	252	383	169	240	236	236	5
73	261	72	31	267	30	237	241	228	5
403	384	269	199	405	126	234	240	234	5
66	262	65	43	261	42	231	231	236	5
542	397	349	327	452	185	233	243	219	5
420	390	276	270	399	174	229	233	229	5
374	346	277	208	356	150	230	231	230	5
369	355	266	259	347	190	231	224	237	5
20	250	20	15	254	15	234	231	232	5
702	535	336	428	561	195	225	244	234	5
463	361	328	310	402	198	235	237	237	5
393	368	274	264	359	188	230	234	239	5
523	441	304	388	520	191	242	233	235	5
45	266	43	21	257	21	234	236	224	5
446	388	294	303	365	212	231	225	230	5
394	384	263	426	414	264	232	230	235	5
347	348	255	179	368	125	225	220	226	5
446	374	305	352	377	239	239	233	235	5
485	387	321	260	378	176	231	228	238	5
836	634	338	517	680	195	229	220	215	5
459	366	321	282	379	191	233	230	232	5
625	383	418	605	374	414	238	222	235	5
591	474	319	640	432	379	233	224	234	5
754	631	306	965	472	524	229	239	233	5
463	378	314	304	388	201	236	230	235	5
51	260	50	37	259	37	228	227	222	5
390	379	264	268	367	186	224	221	233	5
389	349	285	197	369	137	229	238	238	5
380	333	292	225	370	156	232	233	239	5
425	410	265	338	485	178	237	233	243	5
762	549	355	991	619	410	239	239	248	5
394	385	262	294	385	195	238	232	227	5
525	417	322	376	413	233	238	232	234	5
405	350	296	284	358	203	229	239	239	5
388	354	281	217	371	150	222	224	230	5
518	475	280	286	519	141	234	236	229	5
517	406	326	509	393	332	240	239	228	5
393	332	303	204	348	150	233	229	244	5
410	376	279	223	380	151	229	237	219	5
436	390	286	215	384	143	232	233	224	5
33	269	31	72	270	68	236	237	231	5
451	406	284	254	450	144	233	228	239	5
512	422	311	436	385	290	242	234	249	5
450	387	297	337	380	227	231	236	235	5
430	383	287	202	374	139	233	232	222	5
453	379	306	290	379	196	234	236	227	5
451	351	329	402	336	307	237	232	237	5
281	331	217	484	317	391	234	231	243	5
375	345	278	194	344	144	229	240	222	5
424	395	274	289	426	174	232	228	235	5
588	431	349	420	434	248	235	224	229	5
517	405	327	349	434	205	236	233	233	5
353	375	241	134	398	86	232	230	225	5
579	406	365	527	383	352	238	239	237	5
404	380	273	202	355	145	236	240	234	5
346	391	227	818	369	568	234	235	244	5
42	259	42	47	261	46	229	240	237	5
457	396	295	275	375	188	234	236	235	5
563	424	340	434	428	259	233	232	239	5
40	266	38	35	303	29	231	228	238	5
466	369	323	221	380	149	232	235	242	5
431	392	281	219	430	130	233	234	238	5
448	371	309	175	339	132	230	240	236	5
381	357	273	249	364	175	233	234	224	5
381	364	268	187	373	128	236	237	230	5
29	254	29	36	257	36	233	229	227	5
26	264	25	14	287	13	228	235	225	5
382	362	270	233	337	177	238	228	227	5
54	286	48	25	293	22	230	230	237	5
218	310	180	315	295	273	229	228	230	5
406	351	296	212	348	156	228	240	228	5
467	383	312	253	433	150	225	225	224	5
493	390	324	286	395	186	225	240	225	5
30	265	29	19	268	18	233	230	228	5
369	357	264	172	330	133	226	237	233	5
442	372	304	379	353	275	233	230	240	5
383	398	246	220	404	139	231	235	229	5
512	398	329	429	388	283	241	225	238	5
353	377	240	207	357	149	225	235	235	5
381	372	262	231	384	154	229	238	232	5
565	441	328	298	513	149	239	238	241	5
22	259	22	15	262	15	237	232	234	5
406	397	262	218	410	136	234	225	236	5
763	505	387	542	505	275	241	226	231	5
453	395	293	325	386	216	226	230	233	5
539	446	310	378	439	220	231	232	229	5
246	318	198	397	307	331	226	242	235	5
495	403	315	323	387	214	228	231	238	5
145	287	129	185	290	164	229	229	230	5
423	356	304	213	367	149	228	228	230	5
482	408	303	218	398	140	237	231	229	5
105	276	98	114	283	103	237	235	223	5
452	379	306	272	446	156	238	226	229	5
328	338	248	156	328	122	235	221	233	5
178	299	152	171	297	147	239	237	235	5
429	362	303	284	366	199	239	242	237	5
365	370	253	221	416	136	230	237	241	5
62	268	60	69	270	66	225	226	231	6
405	353	293	254	345	188	232	229	223	6
889	582	391	729	567	329	236	235	234	6
50	293	43	18	287	16	236	240	224	6
659	462	365	478	597	205	239	229	228	6
629	577	279	429	545	202	226	227	233	6
28	279	25	31	293	27	231	227	233	6
365	340	275	165	343	123	223	229	234	6
513	444	296	308	459	172	227	232	225	6
387	350	282	219	342	164	229	236	229	6
412	364	290	291	376	198	236	228	235	6
494	409	309	251	426	151	233	236	236	6
59	274	55	32	274	30	231	230	227	6
439	382	294	305	351	222	224	230	227	6
37	275	34	21	292	18	234	234	236	6
666	490	348	784	442	454	233	239	233	6
246	343	184	413	338	313	231	232	244	6
496	428	297	358	474	193	242	227	240	6
296	352	215	407	331	315	229	237	241	6
869	597	373	628	522	308	238	228	235	6
461	367	321	269	385	179	229	237	230	6
428	359	305	281	348	207	235	235	237	6
403	349	296	307	350	225	232	235	235	6
235	318	190	341	362	241	228	227	235	6
337	337	256	173	304	145	241	234	239	6
448	398	288	193	409	121	235	222	237	6
496	431	295	313	417	193	234	232	228	6
416	400	266	321	403	204	226	232	232	6
87	280	79	39	288	34	232	225	231	6
377	351	275	192	380	129	235	234	241	6
395	366	276	224	366	157	235	230	237	6
480	427	288	348	465	191	229	225	231	6
40	259	40	21	268	20	229	237	235	6
412	391	270	239	395	155	232	232	233	6
457	369	317	325	377	221	232	233	234	6
336	321	268	121	354	88	222	227	243	6
258	332	199	483	312	396	231	230	232	6
287	328	224	241	330	186	232	234	234	6
1023	730	359	1023	618	424	229	235	253	6
391	342	293	191	331	148	218	224	231	6
428	394	278	217	405	137	236	237	236	6
203	348	149	338	330	262	229	225	238	6
368	383	246	337	368	234	234	227	235	6
389	343	290	209	330	163	230	233	224	6
354	362	250	216	351	157	228	222	233	6
549	393	357	362	408	227	233	235	233	6
270	317	218	487	318	391	229	236	242	6
196	293	172	117	320	93	233	232	234	6
26	252	26	56	257	56	231	222	231	6
402	446	231	259	402	165	228	224	237	6
359	348	264	182	340	137	232	227	235	6
427	379	288	271	391	177	229	243	234	6
386	400	247	170	403	108	228	232	233	6
458	385	304	319	400	204	235	237	240	6
415	364	292	330	360	235	223	233	237	6
147	341	110	311	331	241	232	231	238	6
406	368	282	225	391	147	231	229	228	6
282	356	202	135	374	92	231	236	225	6
419	372	289	233	379	158	232	231	227	6
389	359	277	238	395	155	234	226	225	6
495	385	329	310	386	206	237	237	228	6
383	341	288	275	355	198	231	232	232	6
377	374	258	183	388	121	226	237	233	6
402	358	288	230	343	172	235	233	232	6
382	344	285	212	373	146	227	248	238	6
737	551	343	485	586	212	231	233	234	6
446	366	311	342	337	260	228	242	239	6
337	341	253	193	350	141	237	234	239	6
482	441	280	382	433	226	234	233	235	6
411	404	260	213	418	131	236	225	241	6
53	278	49	92	273	86	229	228	225	6
410	422	249	212	493	110	233	225	226	6
355	340	267	185	359	132	231	233	238	6
379	371	262	186	381	125	226	234	236	6
419	368	291	164	371	113	236	228	231	6
438	384	293	206	379	140	226	240	238	6
628	427	376	705	422	428	230	239	225	6
62	285	56	37	293	33	231	227	239	6
946	824	294	817	571	367	232	227	249	6
443	380	298	293	483	155	230	225	221	6
79	271	74	102	270	97	237	234	236	6
394	361	279	190	363	134	232	237	231	6
198	314	161	148	318	119	233	239	237	6
35	256	35	31	261	30	232	240	231	6
973	736	338	930	483	493	226	240	239	6
472	376	321	277	400	177	228	240	233	6
666	525	325	409	522	201	224	230	233	6
206	300	176	171	292	150	229	230	230	6
417	367	291	298	341	223	228	219	234	6
347	349	255	343	375	235	234	233	228	6
468	390	307	283	409	177	229	223	240	6
443	378	300	484	319	389	239	233	233	6
513	467	281	287	518	142	231	236	228	6
536	402	342	477	369	330	233	231	244	6
1023	537	488	1023	676	388	239	228	248	6
418	357	299	229	365	161	235	230	237	6
216	304	182	247	300	210	232	228	229	6
339	345	252	440	323	349	239	233	246	6
416	393	271	224	390	147	232	231	223	6
439	355	317	285	360	203	237	236	231	6
461	390	303	285	399	182	236	233	229	6
23	254	23	16	272	15	230	237	232	6
208	358	148	429	339	324	226	232	244	6
452	370	313	324	401	207	228	232	230	6
433	374	297	195	381	131	225	234	234	6
601	476	323	326	444	188	231	247	243	6
468	405	296	303	473	164	232	225	240	6
339	386	225	168	419	103	230	231	225	6
389	360	276	180	390	118	229	237	233	6
379	383	254	234	373	161	237	228	228	6
726	526	353	583	570	262	234	240	237	6
401	365	281	304	352	221	240	238	231	6
26	329	20	23	416	14	234	225	237	6
353	330	274	223	327	175	226	239	231	6
446	361	316	287	360	204	236	226	231	7
464	377	315	304	367	212	233	246	224	7
23	258	23	8	257	8	230	234	230	7
467	395	303	303	389	199	230	229	238	7
439	404	279	240	426	144	235	220	225	7
460	429	275	471	405	298	236	242	233	7
452	403	287	262	387	173	239	226	228	7
430	363	304	292	364	206	239	231	229	7
27	252	27	51	252	52	236	233	222	7
378	345	281	214	404	135	232	233	233	7
439	365	308	253	352	184	228	238	237	7
340	340	256	180	347	133	239	239	235	7
117	285	105	147	284	132	230	231	230	7
26	285	23	19	278	18	230	230	231	7
250	410	156	429	546	201	225	238	237	7
478	400	306	321	398	206	230	235	241	7
416	435	245	334	429	199	227	232	226	7
466	361	331	287	371	198	230	235	235	7
462	374	316	278	394	180	235	230	238	7
367	353	266	217	381	146	232	235	233	7
230	385	153	293	373	201	233	227	235	7
371	373	255	217	367	152	228	232	229	7
40	262	39	36	268	35	231	233	238	7
546	387	361	457	381	307	232	235	232	7
186	323	147	187	331	144	222	240	235	7
432	364	304	193	370	133	227	232	234	7
454	439	265	406	435	239	237	226	230	7
487	393	318	323	411	201	235	241	228	7
70	274	65	36	287	32	227	234	235	7
392	378	265	182	377	124	230	221	235	7
527	384	351	500	392	326	234	233	238	7
333	367	232	191	356	137	233	230	234	7
414	387	274	300	395	194	230	239	237	7
419	560	191	180	643	72	230	237	232	7
462	368	321	243	373	167	232	220	236	7
426	426	256	196	414	121	227	228	228	7
483	388	318	302	398	194	231	236	229	7
532	452	301	341	490	178	229	231	241	7
411	411	256	194	390	127	228	227	251	7
455	346	337	297	336	226	226	226	238	7
458	377	311	259	347	191	233	236	227	7
542	442	314	362	415	223	230	238	233	7
385	380	260	222	422	135	228	232	219	7
453	436	266	182	505	92	231	230	224	7
470	401	300	260	404	165	232	236	234	7
429	368	298	220	369	153	230	229	232	7
396	405	250	284	387	188	228	229	233	7
379	358	272	176	398	113	234	233	230	7
277	344	206	373	323	296	229	234	233	7
409	436	240	631	387	418	234	233	248	7
506	436	297	305	410	190	224	238	234	7
472	437	277	438	553	202	236	221	241	7
987	602	420	1023	599	438	228	230	229	7
380	356	273	190	367	133	235	236	240	7
376	348	277	204	362	144	230	235	233	7
311	353	225	133	334	102	236	231	234	7
410	398	264	247	428	147	235	234	243	7
467	370	323	263	384	175	226	219	228	7
194	359	139	300	314	245	229	223	249	7
500	424	302	327	400	210	229	225	235	7
141	316	114	79	304	67	231	227	232	7
386	367	269	289	356	208	221	225	230	7
310	384	206	294	357	211	227	225	230	7
1023	478	549	1023	298	878	229	236	244	7
35	263	34	46	262	45	232	233	222	7
163	307	136	213	298	183	234	234	231	7
381	389	251	193	381	129	235	244	229	7
512	395	332	380	379	257	230	242	235	7
276	413	171	283	387	187	231	227	226	7
320	360	228	182	332	141	222	237	225	7
382	370	264	206	392	134	231	234	236	7
35	258	34	27	254	27	229	239	234	7
495	527	241	666	401	425	234	242	233	7
600	459	335	572	430	341	229	234	232	7
667	486	351	385	521	189	226	228	223	7
495	418	303	302	419	184	229	231	238	7
447	421	271	301	454	170	230	238	236	7
283	369	196	430	337	327	238	239	238	7
332	335	254	212	353	154	232	230	237	7
186	305	156	222	305	186	228	234	232	7
491	398	316	295	476	158	227	228	237	7
530	420	323	363	436	213	229	229	234	7
463	412	288	273	445	157	227	223	232	7
1006	597	432	637	646	252	229	228	233	7
800	578	354	590	508	297	233	225	229	7
350	363	247	208	360	148	227	234	228	7
550	458	308	301	537	143	232	231	241	7
212	334	162	299	320	239	235	221	234	7
398	431	237	266	400	170	230	230	250	7
868	626	355	563	605	238	220	234	249	7
239	315	194	417	311	343	238	233	231	7
383	360	272	180	379	121	234	228	235	7
323	347	239	286	391	187	226	234	233	7
288	348	212	112	331	86	232	222	227	7
205	306	172	281	299	241	239	229	231	7
329	351	240	206	361	146	232	224	222	7
495	402	315	472	400	302	229	230	228	7
468	395	303	273	429	163	233	238	232	7
845	635	340	598	682	225	228	230	236	7
513	438	300	349	469	190	227	243	225	8
31	251	32	16	258	16	235	236	236	8
692	505	351	469	584	206	229	231	237	8
450	350	329	252	334	193	234	231	223	8
502	442	290	348	471	189	230	223	233	8
499	448	285	429	463	237	240	224	227	8
491	446	281	213	481	113	232	224	236	8
21	263	20	19	274	18	234	230	237	8
395	378	267	161	356	116	225	222	234	8
231	323	183	373	313	304	232	235	234	8
452	399	290	187	456	105	226	219	220	8
550	502	281	267	453	151	239	237	229	8
621	424	375	780	451	442	234	231	241	8
367	376	250	248	396	160	227	234	240	8
37	299	32	40	283	36	231	241	232	8
485	396	314	290	385	193	225	226	236	8
451	398	290	368	384	245	232	226	241	8
863	491	450	739	596	317	236	232	234	8
374	450	213	273	457	153	231	234	233	8
1023	540	486	1023	387	678	234	236	254	8
501	448	286	218	464	121	230	241	233	8
414	367	288	186	388	123	232	224	242	8
433	422	263	218	418	134	229	227	235	8
389	414	241	192	479	103	238	231	247	8
678	451	384	441	469	240	226	231	232	8
26	268	25	25	331	19	230	227	231	8
752	498	387	896	467	491	246	231	230	8
65	264	63	67	263	65	224	236	229	8
23	258	23	15	270	14	233	227	232	8
458	415	282	201	436	118	228	234	228	8
449	413	278	314	402	200	234	239	233	8
477	378	323	302	395	196	233	235	230	8
20	251	20	29	262	29	232	236	222	8
398	351	290	239	358	171	232	220	228	8
80	323	63	141	340	106	233	232	230	8
541	417	332	612	396	395	227	228	224	8
389	419	237	249	431	148	230	233	228	8
164	286	146	292	280	267	231	232	231	8
473	421	288	355	408	223	234	230	232	8
46	268	44	76	276	71	233	226	235	8
156	298	134	222	309	184	237	231	236	8
510	460	284	305	469	166	236	234	229	8
1023	617	425	828	713	297	227	230	250	8
29	280	26	15	286	13	230	231	230	8
31	274	29	19	280	18	237	229	231	8
508	439	296	378	405	239	231	235	225	8
28	254	29	35	254	36	234	232	235	8
161	296	140	156	294	135	232	240	241	8
405	429	242	211	430	126	231	233	234	8
211	319	169	304	309	252	224	233	250	8
622	451	353	511	407	321	238	228	235	8
47	324	37	40	303	34	233	230	231	8
491	378	333	327	399	210	234	227	235	8
390	373	268	325	355	234	231	225	234	8
406	423	245	160	465	88	226	226	220	8
455	360	324	221	380	149	229	237	225	8
160	275	149	137	274	128	230	228	231	8
381	371	262	248	425	149	234	230	238	8
397	391	260	254	421	155	234	225	238	8
465	403	295	264	446	152	233	231	232	8
641	504	326	977	464	540	243	229	244	8
23	251	23	12	254	12	234	233	238	8
38	285	34	36	297	31	236	239	236	8
392	347	289	226	349	166	232	236	232	8
466	371	322	287	394	187	234	228	234	8
463	390	304	354	380	239	239	230	243	8
428	389	282	293	420	178	226	238	222	8
813	514	405	686	585	300	237	235	236	8
496	409	310	308	402	197	228	234	241	8
426	357	305	301	359	215	231	231	236	8
465	388	307	301	367	210	233	229	222	8
468	370	324	342	369	237	230	235	242	8
417	371	288	281	365	197	223	240	226	8
613	460	341	296	473	160	232	244	226	8
629	447	360	530	461	294	235	243	233	8
403	377	273	230	382	154	228	237	223	8
470	403	298	329	425	198	227	230	222	8
42	258	42	24	273	22	231	231	229	8
465	361	330	309	398	199	235	223	236	8
405	349	297	188	383	126	226	240	234	8
432	388	285	311	390	205	232	237	220	8
1023	498	527	1023	522	502	231	234	234	8
29	316	23	31	403	20	239	231	236	8
559	409	350	309	425	186	231	224	237	8
487	387	322	298	392	194	226	221	228	8
753	518	372	521	491	272	222	222	238	8
535	447	306	293	485	155	226	222	227	8
427	410	266	212	401	135	226	227	225	8
412	380	277	214	400	137	225	234	233	8
97	279	89	52	290	46	226	228	238	8
196	318	158	188	309	155	231	232	229	8
412	366	288	237	366	166	228	233	231	8
502	389	330	276	472	150	231	222	232	8
429	373	294	231	375	158	232	232	228	8
432	414	267	249	410	155	226	224	230	8
156	289	138	255	289	225	237	227	236	8
357	358	255	163	372	112	227	230	231	8
383	337	291	236	334	181	234	232	226	8
351	347	259	257	370	178	231	228	233	8
524	456	294	382	488	200	236	225	234	8
448	372	308	338	374	232	230	224	237	8
383	410	239	171	465	94	226	228	230	8
437	376	298	343	339	259	239	223	233	8
488	447	279	327	451	186	236	220	220	8
537	438	314	317	449	181	231	236	226	8
363	380	245	218	399	140	236	234	242	8
412	347	304	284	311	234	231	239	237	8
301	319	241	200	337	152	225	231	234	8
428	372	295	265	395	171	237	224	235	8
414	349	304	226	346	167	241	237	236	8
469	375	320	310	371	214	236	242	243	8
26	299	23	11	319	9	231	231	228	8
450	387	297	225	394	146	237	226	222	8
286	319	229	471	314	384	226	232	231	8
437	375	298	258	367	180	229	228	241	8
389	422	236	171	414	106	237	228	238	8
194	309	160	265	302	225	235	227	249	8
443	388	292	376	392	246	232	229	228	8
478	384	318	315	420	192	220	228	231	9
26	287	23	13	282	12	228	236	230	9
713	440	415	518	454	292	228	231	234	9
507	384	338	277	364	195	227	242	221	9
390	361	277	276	375	188	230	232	239	9
470	415	290	307	424	186	228	230	235	9
405	346	299	243	333	187	232	234	234	9
367	404	233	289	378	196	233	236	231	9
285	340	215	409	344	304	232	227	222	9
26	268	25	27	274	25	228	240	233	9
36	289	32	72	289	64	232	237	234	9
390	353	283	256	386	170	229	240	225	9
170	321	136	326	313	267	231	238	246	9
85	268	81	80	264	77	231	229	234	9
318	360	226	176	389	116	228	236	236	9
425	376	289	244	343	182	223	231	233	9
252	311	208	324	328	253	229	236	227	9
391	374	268	271	389	178	241	239	238	9
504	450	286	434	472	235	229	233	238	9
25	266	24	25	273	24	229	232	230	9
431	399	277	299	383	200	232	239	229	9
470	410	293	282	416	174	228	243	238	9
381	385	253	340	418	208	231	238	235	9
391	352	285	185	335	142	227	237	233	9
448	414	277	275	421	167	229	227	229	9
892	511	447	1023	524	500	237	238	244	9
411	362	290	210	360	149	229	227	222	9
461	437	270	333	543	157	229	245	229	9
465	390	306	318	399	204	237	234	242	9
435	380	293	319	382	214	232	230	235	9
467	401	298	275	391	180	239	233	229	9
452	405	286	304	419	186	228	226	227	9
503	429	300	560	403	356	239	228	238	9
49	264	48	26	263	25	228	230	233	9
20	255	20	22	251	22	231	228	234	9
366	364	258	161	382	108	233	222	238	9
398	347	294	258	379	175	241	224	234	9
331	324	262	150	336	114	236	237	231	9
27	268	26	42	279	38	231	232	232	9
407	359	291	201	348	148	231	234	232	9
645	488	338	359	503	183	228	239	225	9
396	371	273	238	378	161	225	228	234	9
389	410	243	232	418	142	234	225	227	9
464	367	323	193	352	141	228	227	231	9
229	328	179	326	325	257	230	235	229	9
409	387	271	224	398	144	229	236	218	9
374	389	246	401	373	275	233	229	221	9
329	348	242	159	345	118	233	231	239	9
38	277	35	27	286	24	233	230	226	9
404	349	296	191	342	143	229	228	231	9
48	270	46	24	270	23	238	231	243	9
368	347	271	231	342	173	240	231	232	9
1023	622	422	1023	646	406	228	235	239	9
403	423	244	247	449	141	230	236	233	9
479	383	320	429	348	316	230	225	241	9
409	381	274	251	399	161	226	217	242	9
481	392	314	343	393	223	233	234	235	9
404	369	280	232	361	165	232	227	231	9
77	266	74	20	259	20	245	226	238	9
259	351	189	530	343	396	229	237	228	9
426	408	267	281	423	170	236	240	234	9
33	271	31	21	270	20	231	232	234	9
216	306	180	288	292	252	229	234	241	9
60	309	50	41	356	30	236	242	241	9
433	417	266	273	387	181	229	230	230	9
694	481	369	658	547	308	229	218	229	9
459	393	299	244	406	154	231	227	226	9
416	375	284	193	403	122	241	218	229	9
326	338	247	299	405	189	226	235	236	9
238	301	202	185	287	165	228	227	224	9
590	462	327	502	480	268	230	224	236	9
359	359	256	234	360	166	232	240	230	9
362	335	277	178	358	127	232	233	232	9
488	376	332	279	406	176	229	233	226	9
368	357	264	248	369	172	230	238	217	9
377	382	253	218	387	144	242	229	226	9
391	370	270	244	416	150	240	236	225	9
394	389	260	172	398	111	241	232	235	9
577	491	301	455	490	238	231	236	235	9
299	369	207	601	366	421	233	222	229	9
40	271	38	23	279	21	228	238	227	9
418	365	293	219	356	157	233	230	221	9
458	377	311	302	407	190	236	229	234	9
66	299	57	38	295	33	230	228	230	9
351	391	229	624	391	409	232	235	230	9
497	463	274	323	441	187	237	240	226	9
276	308	229	327	297	281	227	230	233	9
389	358	278	167	355	121	240	226	240	9
170	311	140	385	313	315	228	231	235	9
453	398	292	233	454	131	227	231	235	9
52	288	46	33	280	30	233	223	231	9
442	354	319	218	352	159	236	227	224	9
65	299	56	58	300	49	227	231	233	9
365	343	273	202	361	143	229	234	239	9
348	367	242	230	385	153	217	224	226	9
32	267	31	14	275	13	230	234	225	9
400	363	282	234	349	172	233	236	240	9
334	352	243	227	351	165	229	233	229	9
475	382	318	374	388	247	233	231	241	9
367	351	267	247	367	173	228	236	231	9
515	428	308	388	434	229	231	233	231	9
390	361	277	197	341	148	229	239	226	10
710	491	370	601	539	285	230	239	236	10
544	445	313	477	499	245	236	231	247	10
39	251	39	54	251	56	228	235	226	10
363	365	254	201	365	141	235	215	239	10
412	404	261	301	382	202	225	222	231	10
416	389	274	221	450	126	228	234	236	10
493	403	313	256	452	145	237	231	227	10
516	420	314	288	392	188	238	219	235	10
410	408	257	167	428	100	228	237	236	10
507	395	328	308	377	209	232	230	226	10
107	308	89	62	325	49	232	232	237	10
353	343	263	183	338	138	234	236	234	10
45	279	41	30	288	27	225	231	225	10
431	406	272	177	414	110	228	234	233	10
561	422	341	337	512	169	225	237	221	10
409	372	281	277	381	186	234	232	231	10
349	365	244	213	356	153	232	237	220	10
483	408	303	431	441	250	228	238	227	10
394	408	247	207	444	119	229	230	238	10
444	425	267	292	474	158	221	239	237	10
443	375	303	235	381	158	236	228	236	10
502	379	339	314	370	217	233	235	231	10
591	519	292	427	516	212	226	245	238	10
437	388	288	334	378	226	233	236	234	10
447	364	314	280	344	209	235	230	223	10
486	404	308	388	369	269	234	235	243	10
122	356	87	146	361	103	226	225	235	10
443	366	310	368	367	256	226	236	234	10
306	339	231	198	344	147	226	240	230	10
36	261	36	17	265	16	232	233	228	10
392	361	278	202	351	147	227	235	232	10
20	251	20	13	248	14	229	231	238	10
540	404	342	375	379	253	229	221	232	10
37	271	35	18	286	16	228	229	226	10
397	381	267	270	363	191	227	237	225	10
365	378	247	205	378	139	235	240	231	10
451	409	282	303	472	164	230	233	230	10
326	337	247	215	336	163	245	230	235	10
31	267	30	19	298	16	233	228	230	10
25	262	25	13	277	12	231	238	225	10
491	393	319	303	393	197	232	230	241	10
867	647	343	593	637	238	240	223	228	10
32	267	31	30	274	28	234	231	232	10
356	348	262	184	380	124	222	234	229	10
472	373	324	307	375	210	232	214	235	10
597	418	365	545	405	345	225	229	239	10
334	344	249	251	326	197	235	219	221	10
219	343	163	223	360	159	234	235	233	10
455	378	308	310	390	203	226	233	232	10
722	568	325	766	499	393	225	240	247	10
348	350	255	169	358	120	221	229	234	10
190	312	156	282	312	231	226	228	233	10
324	362	229	169	386	112	229	233	232	10
399	390	262	231	390	152	228	229	220	10
352	355	254	189	345	140	225	229	227	10
387	427	232	237	420	144	230	236	229	10
421	369	292	256	373	176	225	232	229	10
521	376	355	360	398	231	229	241	245	10
395	433	234	292	423	177	230	244	231	10
570	532	274	504	597	216	230	238	229	10
210	359	150	398	388	263	235	239	234	10
510	430	304	388	473	210	231	229	237	10
476	365	334	298	370	206	232	217	233	10
309	372	213	211	393	138	227	239	231	10
321	333	247	223	336	170	237	233	233	10
355	353	257	184	372	126	232	230	241	10
381	379	257	401	360	285	225	230	238	10
24	250	24	9	245	9	229	231	233	10
790	523	387	625	544	294	231	234	239	10
480	387	318	259	372	179	245	229	233	10
43	286	39	32	277	30	233	231	228	10
624	402	397	414	436	243	227	241	234	10
472	379	319	278	392	182	228	233	244	10
513	406	324	320	409	200	236	227	236	10
472	412	293	333	384	222	236	236	239	10
374	398	240	228	420	139	233	233	230	10
470	371	324	329	374	225	234	223	227	10
1023	522	502	1023	487	538	230	227	234	10
482	413	299	342	445	197	237	242	225	10
440	388	290	236	379	159	235	219	227	10
489	397	315	406	414	251	226	237	229	10
834	575	371	696	547	326	231	228	226	10
460	370	318	242	366	170	231	247	232	10
200	311	165	330	302	280	234	230	246	10
42	257	41	55	256	55	233	226	231	10
427	378	289	277	375	189	235	226	235	10
81	263	79	81	262	79	237	226	235	10
375	335	286	182	355	131	225	232	241	10
39	271	37	39	285	35	231	230	239	10
524	377	356	289	355	208	235	232	241	10
415	358	297	229	370	158	240	230	237	10
49	273	46	22	289	20	232	232	237	10
433	367	302	302	374	207	228	225	226	10
725	569	327	448	640	179	233	237	226	10
415	394	270	338	429	201	231	237	231	10
334	397	215	220	398	142	241	222	239	10
432	363	305	243	405	154	233	231	232	10
720	492	375	642	524	313	238	235	237	10
545	427	327	521	399	334	234	224	234	10
485	434	286	327	461	182	225	226	224	10
685	522	336	435	601	186	229	225	236	10
525	399	336	346	376	236	225	231	227	10
259	339	196	426	336	325	231	233	238	10
883	631	358	1023	505	519	242	237	252	10
437	380	294	223	392	146	229	234	236	11
438	373	301	191	391	125	234	229	238	11
401	379	271	222	370	154	230	219	225	11
435	386	289	288	395	186	225	233	234	11
415	406	262	343	416	211	236	232	234	11
441	403	280	442	408	277	240	233	225	11
542	455	305	401	461	223	232	226	236	11
127	327	100	139	316	113	232	225	227	11
257	345	191	524	319	421	234	239	226	11
80	304	67	46	307	38	232	228	229	11
430	391	282	280	431	166	237	238	231	11
40	273	37	28	278	26	236	229	232	11
392	373	269	190	384	126	228	223	238	11
430	378	291	250	380	169	234	221	236	11
208	302	177	258	302	219	228	222	243	11
154	302	131	304	287	271	229	232	238	11
397	415	245	273	407	172	226	222	239	11
20	263	20	16	259	15	225	237	235	11
271	353	196	604	344	450	234	238	237	11
31	251	32	35	255	35	226	228	233	11
339	359	242	184	345	136	229	230	227	11
792	552	367	587	600	250	222	237	234	11
425	378	288	317	388	209	238	235	233	11
387	341	291	256	346	190	228	240	231	11
424	387	281	285	400	183	222	229	236	11
341	373	234	177	402	112	228	232	230	11
378	359	270	216	365	151	231	236	233	11
372	331	287	224	344	167	231	230	226	11
216	396	140	375	393	244	230	230	227	11
443	377	301	319	387	211	234	230	234	11
402	365	282	264	359	188	240	236	234	11
255	340	192	402	332	310	227	226	233	11
417	436	245	204	456	115	234	237	235	11
120	312	98	52	298	45	234	231	236	11
426	384	284	267	402	170	235	236	227	11
305	346	225	495	325	390	230	230	250	11
403	372	277	239	392	156	224	242	232	11
351	352	255	167	354	121	230	225	224	11
388	357	278	183	341	137	234	238	243	11
508	410	318	199	447	114	231	229	229	11
375	347	277	229	336	175	238	227	236	11
118	282	107	181	283	164	224	236	232	11
74	257	74	33	252	34	226	240	226	11
458	416	282	288	424	174	228	232	236	11
391	358	280	249	399	159	236	235	241	11
438	352	319	271	365	190	235	230	234	11
405	369	281	230	350	168	240	235	222	11
34	253	34	37	256	37	232	232	231	11
424	377	288	210	379	142	236	224	238	11
50	264	48	87	268	83	232	225	220	11
566	461	314	350	467	192	228	237	235	11
371	371	256	180	386	120	218	226	229	11
374	363	263	226	345	168	226	219	234	11
622	421	378	771	478	413	239	225	239	11
261	334	201	451	329	351	230	230	242	11
404	397	260	244	409	153	233	228	226	11
40	336	30	28	310	23	236	229	234	11
391	377	265	212	387	140	234	234	238	11
439	398	283	232	429	138	225	240	242	11
388	342	290	253	352	184	232	241	238	11
399	376	271	245	379	166	234	231	238	11
713	515	355	566	583	248	225	233	223	11
414	410	259	224	432	133	233	226	234	11
431	382	288	306	365	215	238	225	238	11
415	358	297	272	353	197	237	228	237	11
731	490	382	527	558	242	223	236	234	11
21	250	22	34	256	34	230	228	234	11
389	352	283	159	339	120	228	238	227	11
436	358	312	262	337	199	232	229	238	11
30	256	30	33	266	32	233	228	226	11
529	446	304	406	447	233	241	221	233	11
321	352	234	196	343	146	232	230	231	11
451	373	310	281	387	186	229	229	227	11
408	393	266	204	377	139	233	237	242	11
406	366	284	134	397	86	231	227	232	11
539	421	328	389	387	258	228	227	234	11
21	275	20	24	288	21	228	227	232	11
399	349	292	274	347	202	224	229	222	11
401	415	247	231	394	150	224	232	238	11
384	357	276	227	347	167	228	232	250	11
476	440	277	248	443	143	229	221	230	11
380	343	283	247	354	179	229	230	225	11
136	305	114	333	322	264	234	224	228	11
21	269	20	17	281	15	234	232	226	11
601	478	322	321	453	182	233	232	228	11
429	369	297	226	398	145	232	233	219	11
603	403	383	513	380	346	231	234	238	11
391	340	294	357	348	263	231	234	239	11
508	379	343	382	413	237	235	220	242	11
471	383	315	259	401	165	238	235	227	11
363	362	257	190	366	133	236	226	232	11
375	357	269	224	356	161	234	226	235	11
494	362	350	335	352	244	233	235	237	11
23	258	23	33	277	31	231	235	232	11
301	334	231	682	321	544	230	232	240	11
431	375	295	273	363	192	225	231	232	11
306	412	190	438	427	263	229	237	239	11
422	355	304	303	350	221	236	233	239	11
743	515	370	442	561	202	230	237	226	11
362	372	249	202	380	136	229	238	231	12
602	503	306	342	454	193	227	227	231	12
400	367	279	287	388	189	232	226	236	12
426	380	287	279	384	186	232	236	233	12
423	366	296	249	386	165	227	231	236	12
358	446	206	155	400	99	231	238	235	12
203	302	172	187	297	161	232	239	245	12
201	309	166	223	307	186	229	233	234	12
337	356	242	202	348	149	226	227	234	12
383	357	274	237	380	160	235	241	232	12
429	421	261	238	464	131	235	241	238	12
295	325	233	654	321	522	242	236	260	12
51	282	46	94	292	82	230	232	242	12
524	429	313	374	423	226	233	231	231	12
445	382	298	284	411	177	220	223	219	12
454	378	307	270	392	176	236	228	237	12
468	358	334	304	397	197	232	233	229	12
451	388	297	255	402	163	234	237	229	12
364	418	223	262	419	160	231	238	234	12
755	576	335	528	628	215	232	235	242	12
457	443	264	356	475	192	236	241	245	12
439	430	262	271	555	125	225	242	229	12
283	372	194	470	349	345	230	234	236	12
597	515	297	346	524	169	243	238	221	12
417	393	272	187	360	133	238	218	237	12
461	394	299	363	411	226	224	231	220	12
523	436	307	384	447	220	224	226	242	12
389	404	246	325	414	201	235	236	226	12
633	424	383	472	422	286	236	231	219	12
493	398	317	275	422	167	228	226	233	12
412	406	260	250	433	148	239	226	232	12
521	409	326	528	395	342	234	226	235	12
339	372	234	576	381	387	229	229	241	12
454	407	285	260	421	158	229	245	236	12
432	368	300	324	352	236	224	236	229	12
411	386	272	194	385	129	232	221	226	12
506	433	299	261	450	148	235	231	220	12
473	380	319	353	408	222	232	231	240	12
368	353	267	220	350	161	232	227	233	12
25	258	25	19	264	18	226	230	238	12
400	380	269	274	346	203	231	227	233	12
418	379	283	162	398	104	229	228	235	12
23	256	23	20	265	19	233	227	230	12
378	350	276	186	336	142	234	237	232	12
415	353	301	311	363	219	229	234	239	12
472	378	320	387	384	258	233	225	222	12
232	317	187	398	322	317	229	230	230	12
395	371	272	284	357	203	229	245	233	12
438	415	270	390	495	202	244	230	233	12
443	395	287	224	419	137	240	229	225	12
377	376	257	212	383	142	233	232	221	12
420	376	286	272	369	188	235	228	228	12
540	409	338	555	509	279	230	235	236	12
444	387	294	300	383	201	236	228	228	12
500	402	318	458	445	263	240	232	249	12
374	327	293	194	315	158	227	234	235	12
420	356	302	218	389	143	227	230	227	12
23	273	21	19	313	16	231	233	227	12
444	426	267	281	460	157	229	229	226	12
154	310	128	211	300	180	231	232	227	12
732	535	351	500	600	213	227	241	231	12
79	282	72	133	280	121	221	233	230	12
769	533	369	868	419	530	223	233	238	12
385	366	269	253	386	168	228	239	236	12
373	351	271	180	348	132	234	234	238	12
447	385	297	286	366	200	229	242	228	12
389	361	276	193	369	134	234	229	226	12
485	426	292	332	427	199	227	233	235	12
530	411	330	751	333	577	229	234	238	12
408	404	259	267	393	174	230	237	225	12
193	306	162	237	300	202	232	232	234	12
975	564	443	1023	320	820	238	238	256	12
445	392	291	234	400	150	232	235	234	12
398	374	272	273	402	174	236	232	237	12
581	440	338	434	495	225	233	245	235	12
462	405	292	323	416	199	224	231	235	12
360	364	253	253	336	193	230	223	234	12
1023	529	495	1023	401	653	242	230	236	12
503	412	312	338	494	175	228	238	241	12
393	344	293	221	343	165	230	237	227	12
296	335	226	627	323	498	229	247	245	12
544	404	345	530	380	357	232	226	239	12
306	349	225	589	340	443	238	241	244	12
440	388	291	356	382	239	237	224	234	12
377	359	269	182	333	140	233	230	238	12
496	410	309	319	408	200	236	225	227	12
95	334	73	39	320	31	233	238	233	12
415	365	291	273	374	187	233	238	228	12
353	322	281	182	312	149	241	220	223	12
32	252	32	16	256	16	227	231	231	12
575	431	342	449	427	269	238	227	238	12
157	319	126	333	307	278	237	222	231	12
20	247	21	19	249	20	229	228	231	12
491	375	335	317	396	205	231	225	250	12
699	510	351	439	494	227	230	226	242	12
337	359	240	314	331	243	229	229	239	12
640	461	355	619	454	349	231	229	236	12
362	355	261	243	360	173	232	230	231	12
396	384	263	313	405	198	225	225	226	12
476	400	305	256	392	167	224	236	227	12
72	272	68	41	310	34	228	230	229	12
440	424	266	344	456	193	231	224	229	12
145	305	122	258	295	224	237	233	231	12
472	433	279	311	435	183	237	244	235	12
378	381	254	185	416	114	236	243	231	12
327	343	244	169	346	125	225	231	232	12
463	379	313	219	396	142	222	233	236	12
384	385	255	231	393	150	234	236	232	12
412	382	276	186	395	121	237	236	223	12
410	344	305	224	319	179	228	224	217	12
476	370	329	298	381	200	241	231	234	12
27	265	26	18	280	16	229	231	229	12
593	569	267	360	577	160	217	233	229	12
311	389	204	413	354	298	235	231	234	12
153	285	137	131	274	123	231	231	232	12
393	362	278	234	359	167	226	239	231	12
673	593	291	675	541	319	228	236	226	12
427	380	288	292	354	211	237	225	222	12
558	391	366	366	404	232	234	230	224	12
393	362	279	295	372	203	232	233	234	12
40	295	35	31	305	26	229	231	236	12
19	255	20	25	265	24	230	234	234	12
465	392	303	276	426	166	241	238	233	12
43	301	37	33	348	24	236	226	230	12
24	265	23	15	266	14	226	231	222	12
391	373	268	302	367	210	231	220	236	12
198	310	163	276	300	235	236	241	233	13
800	510	402	560	564	254	232	225	236	13
448	471	243	282	484	149	228	239	235	13
368	395	239	168	452	95	236	227	232	13
449	394	292	240	370	166	225	234	239	13
23	271	22	13	275	12	229	233	234	13
372	359	265	231	368	160	230	241	233	13
614	404	389	632	420	385	242	219	243	13
505	371	348	325	407	205	234	228	231	13
277	335	211	557	344	414	236	237	244	13
555	536	265	474	528	230	236	229	243	13
547	458	306	350	466	192	234	235	235	13
327	366	229	544	332	420	234	235	236	13
338	352	246	193	377	131	225	232	229	13
392	353	285	234	360	166	233	233	233	13
372	400	238	219	389	144	230	237	240	13
427	347	315	352	330	274	225	233	240	13
483	430	287	308	429	184	231	227	232	13
407	397	263	216	398	139	233	237	241	13
426	359	303	213	354	154	232	235	238	13
378	374	259	552	330	428	232	247	237	13
443	385	295	313	421	190	231	222	239	13
377	385	250	233	389	154	225	235	228	13
427	393	278	231	466	127	226	238	234	13
374	368	260	194	382	130	230	224	236	13
361	363	255	285	359	203	227	236	234	13
679	550	316	544	679	205	228	223	235	13
489	403	311	271	388	179	228	230	230	13
414	351	302	166	355	119	224	233	226	13
353	384	235	198	436	116	236	228	229	13
446	371	307	252	400	161	232	229	244	13
391	362	277	189	356	136	231	230	231	13
456	366	319	270	356	194	238	245	233	13
540	396	349	357	426	214	236	234	225	13
408	358	292	201	365	141	233	225	238	13
436	347	321	317	360	225	231	233	219	13
510	438	298	339	510	170	233	232	227	13
490	417	300	269	411	167	237	223	240	13
385	359	274	227	381	153	231	231	227	13
456	432	271	226	443	131	231	244	225	13
409	408	256	414	441	241	234	229	233	13
411	368	286	253	368	176	239	229	228	13
386	406	243	213	458	119	229	228	226	13
131	280	119	69	276	64	231	230	232	13
21	258	21	15	268	14	222	238	231	13
66	274	62	133	277	123	226	234	219	13
346	354	250	183	342	137	234	221	234	13
509	394	331	427	408	268	237	235	234	13
412	365	289	274	397	176	228	231	238	13
266	320	213	414	316	335	228	233	247	13
362	352	264	207	344	154	222	224	230	13
430	368	299	284	385	189	229	239	234	13
436	391	285	310	381	208	230	233	233	13
383	384	255	180	395	116	228	237	230	13
469	466	257	364	473	197	227	225	235	13
470	436	276	299	414	185	234	231	249	13
414	344	308	206	360	146	240	227	232	13
358	375	244	197	393	128	236	231	241	13
130	295	113	188	290	166	232	228	238	13
317	333	244	144	331	112	234	234	234	13
53	260	53	53	261	52	230	231	230	13
114	276	106	52	280	48	225	236	241	13
472	392	308	262	376	178	233	231	232	13
338	435	199	129	534	62	234	239	223	13
443	396	286	270	380	182	234	231	229	13
398	373	273	242	345	180	225	241	235	13
473	377	322	338	361	240	234	225	231	13
867	520	427	1023	564	464	234	233	255	13
58	298	50	46	290	41	234	234	232	13
453	418	277	205	482	109	235	240	243	13
379	367	265	167	384	111	228	246	229	13
389	404	246	267	425	161	236	240	236	13
444	436	261	292	417	180	231	227	228	13
370	355	267	239	351	175	228	219	232	13
491	393	320	235	399	151	228	228	246	13
400	442	232	229	407	144	238	228	233	13
473	374	323	251	388	165	237	239	232	13
436	380	293	285	381	192	229	232	242	13
580	464	320	721	507	364	238	233	238	13
515	442	298	265	462	147	227	226	234	13
31	268	30	17	270	16	232	232	231	13
105	283	95	79	290	70	236	228	234	13
379	374	259	231	371	160	231	226	232	13
515	412	320	253	409	158	229	238	227	13
460	431	273	239	451	136	243	242	235	13
31	284	28	30	319	24	235	240	231	13
29	257	29	79	255	79	233	226	231	13
465	403	295	364	447	209	228	225	234	13
461	446	265	263	448	150	232	234	234	13
1023	663	395	784	1023	193	226	232	242	13
467	388	307	195	398	126	228	225	224	13
330	349	242	139	344	103	226	246	238	13
342	376	233	188	430	112	226	238	229	13
547	419	334	371	498	191	242	231	239	13
612	509	308	389	498	200	226	222	236	13
363	369	252	200	373	137	232	225	238	14
389	448	222	235	524	115	234	231	225	14
183	304	154	270	291	237	234	223	237	14
282	368	196	414	334	318	232	228	241	14
443	387	293	276	382	184	230	227	238	14
473	477	254	240	558	110	239	233	226	14
345	350	252	177	362	125	229	243	230	14
701	592	303	397	735	138	228	231	221	14
28	279	26	25	293	22	235	233	230	14
417	372	287	259	367	181	236	233	225	14
427	378	289	243	375	166	237	222	229	14
416	349	305	205	345	152	236	241	232	14
188	299	161	182	295	158	231	231	222	14
532	418	326	333	424	201	229	230	234	14
464	384	309	275	416	170	226	234	232	14
322	333	248	159	324	126	235	231	231	14
415	347	306	190	354	137	227	234	244	14
403	444	232	234	397	151	225	227	240	14
360	370	249	198	366	139	230	238	231	14
435	403	276	261	392	171	231	231	237	14
780	566	353	1023	463	567	239	230	237	14
370	337	281	197	342	147	231	235	233	14
384	357	275	198	382	133	231	240	233	14
433	340	327	233	367	163	233	231	230	14
531	392	347	427	391	280	226	222	243	14
739	611	310	910	581	401	245	235	232	14
205	316	166	342	311	282	236	230	234	14
54	314	44	37	323	29	229	229	234	14
370	368	257	214	350	157	226	238	240	14
936	548	438	820	581	361	223	228	232	14
443	342	332	186	371	129	235	228	238	14
451	386	299	275	435	162	229	235	235	14
1023	601	436	1023	320	820	239	237	257	14
453	364	318	228	379	154	229	230	228	14
535	477	287	413	487	218	234	227	235	14
539	459	301	481	503	245	225	233	223	14
42	252	43	61	251	62	233	221	226	14
163	289	145	275	304	231	231	227	234	14
490	382	328	313	388	206	229	236	228	14
153	311	126	222	306	186	229	233	236	14
359	360	255	227	348	167	229	235	234	14
518	402	330	504	434	297	230	227	231	14
437	402	278	337	396	218	229	234	241	14
391	369	271	208	398	134	232	229	234	14
770	512	385	471	500	241	234	236	222	14
434	366	304	217	390	143	236	237	232	14
475	395	308	333	387	220	237	238	227	14
340	353	246	144	366	101	231	220	232	14
375	352	273	234	345	173	227	232	236	14
394	383	264	296	392	193	225	231	224	14
442	422	268	276	486	145	234	226	236	14
422	361	299	207	380	140	231	228	225	14
389	365	273	321	370	222	239	230	230	14
221	328	172	236	313	193	232	240	238	14
434	366	304	211	357	152	234	230	234	14
845	587	368	562	659	218	224	234	236	14
496	428	297	549	465	302	236	229	238	14
29	266	28	15	258	15	230	235	236	14
434	380	293	182	430	109	231	234	226	14
458	378	311	255	449	145	233	220	238	14
500	421	304	319	399	205	232	226	242	14
799	557	368	493	692	182	236	231	240	14
81	263	79	72	269	69	226	227	231	14
515	394	335	383	373	263	237	234	234	14
548	444	316	503	438	294	232	240	245	14
466	438	273	343	412	213	237	233	232	14
242	312	198	340	296	294	227	234	228	14
767	515	382	564	549	263	230	230	222	14
259	364	182	527	383	352	235	231	234	14
452	374	310	239	349	175	238	234	215	14
446	359	318	321	354	232	238	235	230	14
260	341	195	573	337	435	236	236	243	14
518	449	295	363	469	198	236	231	239	14
461	369	320	261	354	189	234	231	233	14
370	346	274	172	354	125	234	230	225	14
24	251	24	64	249	66	237	230	231	14
408	371	281	265	379	179	231	225	228	14
446	377	303	277	400	177	235	239	240	14
458	400	293	263	410	164	239	215	239	14
419	364	295	259	365	182	228	238	229	14
453	389	298	285	409	178	237	229	223	14
529	414	327	406	410	253	229	233	212	14
585	471	318	372	502	190	229	233	228	14
422	378	286	231	392	151	228	233	229	14
356	331	275	260	320	208	232	239	235	14
387	390	254	194	372	133	228	236	225	14
33	285	30	20	281	18	226	233	229	14
433	409	271	426	395	276	221	237	230	14
466	390	306	434	412	270	233	237	231	14
380	349	278	180	365	126	230	233	236	14
483	392	315	353	377	240	234	231	240	14
65	254	65	46	256	46	233	236	231	14
519	404	329	271	395	176	238	240	234	14
418	358	299	209	362	148	230	240	229	14
425	388	280	270	380	182	232	229	228	14
33	296	29	33	300	28	229	227	234	14
539	418	330	289	409	181	230	229	220	14
461	391	302	289	410	180	231	240	239	14
372	358	266	269	370	186	225	227	230	14
414	366	290	274	380	184	232	240	233	14
203	383	136	420	387	278	234	232	238	14
384	333	295	257	331	199	232	234	237	14
577	496	298	333	535	160	237	231	242	14
416	350	304	235	360	167	225	231	228	14
428	372	294	206	365	144	231	225	227	14
498	389	328	487	364	343	229	229	242	14
409	382	274	244	409	153	232	240	232	14
205	337	156	289	315	235	231	236	241	14
431	366	302	207	378	140	237	227	231	14
262	297	226	419	302	355	233	234	236	14
426	387	282	237	398	152	225	230	222	14
177	296	153	171	291	151	230	239	229	14
323	357	232	492	345	365	229	237	230	14
44	269	42	16	267	15	234	229	230	14
402	396	260	251	410	157	228	227	230	14
432	380	292	308	378	209	229	224	232	14
417	350	305	268	360	191	230	230	236	14
436	407	274	326	438	191	233	228	221	14
427	388	282	366	449	208	235	232	242	14
211	338	160	330	332	254	228	228	234	14
230	301	196	337	290	297	228	227	236	14
20	260	20	12	257	11	231	223	238	15
611	488	320	791	436	465	233	239	254	15
392	351	286	198	379	134	222	230	233	15
547	410	342	417	415	257	234	233	236	15
1002	737	348	871	649	344	237	230	231	15
24	264	23	20	275	19	232	231	231	15
23	260	23	15	273	14	229	230	233	15
525	426	316	275	421	168	236	235	241	15
229	320	183	240	303	203	228	228	234	15
643	443	372	681	479	364	226	237	241	15
246	326	194	397	326	312	231	229	233	15
791	476	425	578	518	286	218	233	226	15
510	406	322	497	445	286	239	249	225	15
412	426	247	293	423	177	229	226	231	15
380	392	248	164	444	95	228	226	240	15
500	374	342	317	389	209	230	235	233	15
523	394	340	437	403	278	232	233	230	15
427	387	283	187	485	99	229	229	239	15
404	345	300	198	331	153	227	237	236	15
485	409	304	452	409	283	231	231	235	15
396	344	295	165	342	124	232	234	238	15
404	377	274	342	363	241	230	228	233	15
423	359	302	216	349	158	234	239	239	15
524	384	350	318	370	220	233	233	225	15
91	280	83	61	282	56	237	234	228	15
370	384	246	226	391	148	229	222	228	15
400	333	308	191	353	138	229	229	224	15
370	370	256	180	379	121	225	221	227	15
106	302	90	77	351	56	235	228	230	15
28	261	27	10	272	10	232	232	234	15
436	382	293	204	415	126	239	222	242	15
52	290	46	37	287	33	230	228	231	15
448	433	265	233	505	118	236	232	245	15
412	375	281	182	427	109	227	227	240	15
409	360	290	232	360	165	233	230	236	15
618	501	316	435	508	219	241	229	231	15
37	274	35	20	273	19	234	228	231	15
198	302	168	299	301	255	237	224	227	15
351	350	257	173	338	131	230	237	234	15
384	400	246	293	409	183	226	239	231	15
520	421	316	273	454	154	236	235	232	15
471	388	311	394	363	277	223	236	231	15
424	351	309	321	366	224	228	237	225	15
680	465	374	420	530	203	228	236	228	15
555	440	323	356	462	197	235	232	241	15
439	364	309	238	364	167	226	229	233	15
453	407	285	269	399	173	222	234	238	15
545	432	323	474	428	284	239	225	233	15
28	265	27	25	266	24	229	234	226	15
611	461	339	618	464	341	239	237	237	15
476	396	308	301	399	193	229	226	220	15
20	251	20	18	257	18	232	234	229	15
451	414	279	385	436	226	237	234	231	15
400	357	287	277	369	192	233	230	228	15
522	415	322	465	403	296	233	229	233	15
473	390	311	311	461	173	232	237	224	15
439	421	267	206	447	118	233	228	234	15
474	425	286	366	463	203	234	222	238	15
482	443	279	344	495	178	240	224	227	15
1023	754	348	551	717	197	237	226	234	15
350	348	257	214	351	156	228	245	225	15
327	370	226	244	367	170	234	233	234	15
291	367	203	408	390	268	236	232	231	15
470	415	290	261	447	149	230	232	229	15
40	257	40	24	279	22	229	231	227	15
397	391	260	315	385	209	223	242	227	15
401	375	273	174	391	114	236	230	234	15
235	322	187	450	325	355	234	226	251	15
346	388	229	181	435	107	232	224	227	15
617	478	330	682	508	344	223	236	233	15
1023	758	346	737	806	234	228	225	230	15
527	468	288	348	509	175	236	233	228	15
398	356	286	257	337	195	231	230	222	15
681	492	354	1023	474	553	231	240	264	15
409	363	289	297	349	218	231	242	232	15
414	358	296	243	351	177	228	248	230	15
534	444	308	519	498	267	227	239	236	15
536	417	330	333	457	187	240	232	241	15
516	406	325	307	428	184	232	221	235	15
500	379	338	342	374	234	235	232	241	15
444	378	301	231	386	153	228	235	229	15
443	352	322	306	351	223	233	230	230	15
367	339	277	291	348	214	228	237	233	15
483	427	289	315	439	183	235	239	231	15
429	366	300	229	339	173	225	240	234	15
360	409	226	330	386	219	230	244	234	15
313	369	217	214	365	150	229	225	233	15
143	290	126	153	281	140	223	240	228	15
413	396	267	284	376	193	221	230	239	15
386	360	274	184	332	142	232	235	231	15
689	623	283	542	611	227	229	229	234	15
29	266	28	25	280	23	235	224	225	15
505	431	300	365	456	205	232	232	231	15
467	375	319	368	351	268	231	239	230	15
438	411	273	317	447	181	229	234	230	15
217	327	170	312	329	243	232	234	233	15
400	358	287	259	342	194	241	225	225	15
426	364	299	284	392	185	230	232	231	15
386	356	278	201	373	138	227	234	230	15
396	349	290	301	369	209	238	237	228	15
467	372	321	307	370	212	241	234	229	15
504	453	285	633	398	407	234	241	243	15
1023	539	486	1023	493	531	234	234	236	15
302	373	207	201	379	136	230	231	234	15
694	538	330	458	575	204	222	230	237	16
454	393	296	352	379	238	229	216	235	16
500	357	359	373	354	270	235	227	231	16
20	247	20	8	249	8	231	227	227	16
362	361	257	221	391	145	229	229	229	16
907	689	337	1023	329	797	231	231	231	16
504	376	343	277	363	195	233	233	230	16
426	358	304	219	363	155	232	232	230	16
22	279	21	17	293	15	234	230	232	16
448	363	316	378	374	259	234	227	237	16
361	333	278	253	337	192	226	231	229	16
485	413	300	251	435	148	237	240	219	16
589	430	351	398	411	248	228	234	234	16
33	260	32	28	261	28	236	224	232	16
473	413	293	225	430	134	231	241	232	16
492	432	291	427	534	205	236	223	244	16
221	323	175	324	330	251	235	232	240	16
401	385	267	243	375	166	233	237	234	16
23	259	23	16	263	15	228	233	231	16
492	383	329	317	375	216	231	233	226	16
437	403	278	341	410	213	230	226	239	16
402	379	272	227	371	156	231	238	235	16
428	410	267	320	414	198	236	241	217	16
667	523	327	741	481	394	236	243	240	16
537	391	351	369	386	245	232	234	226	16
429	351	313	384	360	274	228	230	234	16
993	526	483	1023	497	527	227	230	246	16
426	364	299	228	361	161	225	231	238	16
175	344	131	237	316	192	226	231	232	16
1023	540	485	1023	333	787	232	234	226	16
639	449	364	656	484	347	243	237	228	16
443	377	301	237	379	160	239	243	234	16
433	366	303	206	371	142	226	224	226	16
48	291	43	39	283	35	229	238	226	16
504	398	324	342	406	216	236	215	241	16
463	388	305	458	364	322	225	233	245	16
429	386	285	245	398	158	231	236	236	16
382	373	262	227	398	146	233	243	242	16
27	284	24	24	293	21	234	229	234	16
22	281	20	27	356	19	231	232	227	16
493	434	291	437	421	265	238	227	239	16
27	260	26	20	257	20	229	223	234	16
49	294	42	44	285	39	230	220	225	16
490	375	335	386	370	267	234	232	229	16
62	276	57	40	275	37	235	229	238	16
349	351	255	195	353	141	228	233	241	16
398	347	293	243	357	174	239	234	230	16
436	384	291	224	380	151	233	240	230	16
566	564	257	312	532	150	236	237	229	16
417	358	298	286	368	199	230	234	234	16
83	272	78	33	276	31	233	235	227	16
652	490	341	686	506	347	239	234	234	16
348	339	263	192	343	143	237	225	226	16
442	371	305	277	415	171	233	236	249	16
415	372	285	260	387	172	223	230	237	16
1023	603	435	938	897	268	234	227	225	16
455	412	282	266	389	175	233	233	225	16
438	397	282	266	441	154	227	225	228	16
417	369	289	306	357	219	238	222	233	16
357	380	240	304	416	187	242	244	234	16
460	377	313	279	363	197	224	243	231	16
61	271	57	19	286	17	231	236	231	16
416	377	283	240	398	155	242	224	228	16
245	333	188	509	328	397	226	234	248	16
423	386	280	228	392	149	239	227	231	16
704	589	306	544	498	280	233	233	244	16
454	375	309	322	410	201	238	238	220	16
422	380	284	299	366	209	236	236	244	16
21	252	21	31	257	31	232	232	233	16
244	306	205	337	298	290	237	230	225	16
401	352	292	234	365	164	224	237	232	16
31	255	31	30	261	30	234	228	235	16
333	356	239	170	373	117	235	236	238	16
27	286	24	25	291	22	232	236	231	16
930	623	382	1023	599	437	233	242	238	16
1023	611	429	1023	267	982	232	235	251	16
408	389	268	262	418	160	237	228	234	16
776	554	358	580	613	242	232	231	239	16
411	371	284	370	391	242	226	219	247	16
23	260	23	15	262	14	229	232	230	16
407	380	274	221	374	151	235	234	244	16
20	265	20	16	280	15	233	228	228	16
368	371	254	228	383	153	229	231	227	16
402	364	283	151	367	106	232	234	231	16
468	383	313	249	386	165	232	225	224	16
681	487	357	468	491	244	231	237	238	16
507	457	284	290	435	171	236	229	219	16
371	333	285	172	320	138	234	232	228	16
426	364	300	254	404	161	226	230	227	16
363	376	247	234	383	156	234	228	241	16
404	379	273	229	367	160	229	231	239	16
389	344	289	193	358	138	243	227	236	16
585	428	350	431	426	259	234	239	233	16
445	374	305	262	417	161	228	234	235	16
552	534	265	457	575	203	230	226	226	16
27	264	26	22	276	20	231	226	230	16
583	493	302	421	529	204	232	233	233	16
267	350	195	333	329	259	234	230	237	16
506	427	303	281	496	145	226	238	234	17
367	390	241	181	414	112	231	224	236	17
423	375	289	229	384	153	223	229	231	17
440	392	287	307	400	197	242	228	234	17
68	272	64	36	279	33	230	229	221	17
413	384	275	258	372	177	237	217	238	17
540	510	271	399	569	179	238	227	237	17
462	422	280	289	454	163	230	228	232	17
364	346	270	191	352	139	230	235	240	17
439	397	283	844	389	555	236	244	235	17
464	403	295	370	388	244	238	233	231	17
473	393	308	250	423	151	236	232	232	17
30	272	28	90	276	84	234	230	241	17
457	383	305	380	389	250	231	227	229	17
478	373	328	237	429	141	230	226	221	17
288	403	183	462	429	276	233	241	243	17
23	262	22	14	291	12	232	232	230	17
494	425	297	376	420	229	234	228	248	17
20	257	20	11	274	10	235	233	235	17
400	385	266	218	385	145	232	230	227	17
435	387	288	252	395	163	237	233	238	17
405	382	271	222	415	137	228	234	230	17
547	465	302	405	480	216	231	232	244	17
370	347	273	294	347	217	235	236	238	17
37	271	35	14	268	13	232	234	227	17
475	379	321	300	387	198	234	229	230	17
419	385	279	270	384	180	233	242	238	17
420	359	299	235	369	163	241	238	241	17
469	417	288	291	432	173	235	235	242	17
419	368	292	255	374	175	231	222	224	17
453	367	316	279	361	198	235	232	230	17
473	382	317	402	397	259	232	239	227	17
356	380	240	194	381	130	237	238	232	17
367	365	257	224	408	141	228	228	231	17
426	427	255	336	477	181	231	235	242	17
68	310	56	52	311	43	229	231	235	17
529	465	291	586	419	358	236	221	258	17
387	362	274	178	426	107	233	237	233	17
42	271	40	32	279	29	233	235	232	17
689	564	313	373	643	149	235	227	226	17
444	363	313	174	385	116	235	236	237	17
60	275	55	88	278	81	232	223	244	17
356	392	232	239	399	154	229	234	230	17
364	354	264	185	335	141	232	223	231	17
375	364	264	169	386	112	234	223	225	17
416	410	260	229	441	133	224	245	229	17
48	278	44	33	281	30	236	240	229	17
476	428	285	250	484	132	232	233	234	17
574	411	358	436	407	274	236	231	232	17
705	744	243	449	765	150	232	223	223	17
390	381	262	244	371	169	235	233	236	17
466	386	309	319	371	220	233	234	238	17
534	392	348	411	391	269	220	230	234	17
364	348	267	214	329	167	223	233	231	17
568	436	333	487	487	256	234	228	238	17
399	369	277	215	379	145	235	236	227	17
375	378	254	279	379	188	237	232	229	17
516	397	333	355	417	218	228	222	224	17
380	364	267	230	396	148	232	232	241	17
418	367	291	179	427	107	225	238	237	17
217	302	184	381	300	325	233	223	237	17
396	375	270	259	401	165	233	230	231	17
441	399	283	307	431	182	236	232	228	17
493	392	322	343	386	227	218	229	219	17
88	321	70	60	309	50	230	230	230	17
41	272	38	21	282	19	231	242	229	17
443	405	280	257	435	151	229	237	230	17
470	406	296	301	451	171	228	232	240	17
432	365	303	260	369	180	234	240	229	17
441	350	323	350	365	246	229	229	230	17
34	285	31	17	281	15	234	231	229	17
614	557	282	451	685	169	225	236	224	17
426	370	294	201	374	138	233	231	228	17
574	418	352	403	455	227	223	220	236	17
383	374	262	146	385	97	226	225	243	17
82	262	80	64	264	62	225	233	237	17
533	387	353	346	368	241	235	224	229	17
369	343	275	186	342	139	232	233	231	17
655	522	321	1009	408	634	239	239	246	17
423	371	292	322	368	224	224	235	231	17
663	495	343	372	468	204	221	238	229	17
785	515	390	627	528	304	235	242	250	17
770	707	279	426	728	150	232	236	234	17
343	343	255	186	349	137	232	228	228	17
359	340	271	198	346	147	227	229	238	17
441	444	255	247	436	145	229	231	237	17
370	382	248	183	367	127	229	226	238	17
495	400	316	335	434	198	234	219	231	17
424	384	283	295	387	195	226	237	241	17
65	270	62	84	279	78	233	235	231	17
396	400	254	274	444	158	225	227	229	17
40	256	40	13	278	12	233	230	239	17
148	294	129	142	298	122	230	228	233	17
55	309	46	39	296	34	235	233	227	17
356	410	222	228	430	136	233	223	229	17
21	264	21	17	311	14	232	227	238	17
151	310	125	97	279	89	232	229	225	17
32	265	31	32	277	30	230	220	238	17
488	393	318	318	398	205	227	232	238	17
484	384	323	268	389	177	231	241	233	17
42	273	39	25	275	23	230	232	236	17
639	417	392	501	468	274	234	227	222	18
408	385	271	272	395	177	231	227	234	18
365	386	242	182	477	98	230	225	238	18
369	382	247	365	338	276	228	230	245	18
411	361	291	204	400	131	231	227	227	18
482	408	303	310	477	166	228	226	228	18
297	319	239	205	309	170	228	231	230	18
379	368	264	280	386	186	236	234	228	18
433	409	271	233	410	146	232	239	222	18
385	397	249	237	420	144	230	229	228	18
165	344	122	213	311	176	226	228	233	18
116	321	92	60	352	43	232	229	238	18
454	394	295	308	402	196	234	240	232	18
655	432	388	797	422	484	243	240	232	18
473	384	315	273	413	169	232	232	221	18
258	357	185	240	351	175	233	225	230	18
407	370	282	254	368	177	235	235	229	18
457	419	279	293	392	191	233	228	237	18
149	316	120	157	317	127	231	229	236	18
209	324	165	337	309	280	233	234	237	18
40	262	39	106	268	101	234	236	226	18
458	398	294	236	394	153	234	228	240	18
235	317	190	279	301	237	231	228	231	18
387	348	285	215	362	152	231	227	229	18
486	386	323	375	373	257	233	239	222	18
484	361	343	251	350	183	228	235	227	18
516	410	323	336	390	221	230	236	221	18
387	374	265	202	387	134	229	232	237	18
510	412	317	250	524	122	241	231	231	18
484	424	292	353	494	183	240	241	226	18
343	401	219	224	405	142	226	218	229	18
62	286	55	33	286	29	239	229	233	18
492	417	302	257	470	140	235	231	244	18
372	338	282	181	369	125	224	235	236	18
508	444	293	351	473	190	228	228	231	18
368	384	245	197	431	117	238	230	236	18
505	389	332	309	385	206	237	226	221	18
387	339	293	155	345	115	230	231	222	18
47	260	47	32	254	32	231	233	227	18
454	397	293	304	377	206	237	237	227	18
505	413	313	252	426	151	229	225	226	18
38	271	36	22	361	15	235	235	231	18
38	268	37	27	276	25	228	226	226	18
430	402	274	291	420	177	237	225	235	18
127	293	111	209	300	178	232	234	238	18
607	449	346	515	474	278	230	224	229	18
412	351	301	206	367	144	229	238	223	18
149	353	108	196	350	143	232	227	233	18
843	688	314	545	613	228	230	229	245	18
385	360	274	233	347	172	236	226	224	18
23	254	23	13	255	13	227	236	239	18
25	261	24	16	270	15	233	232	229	18
212	338	161	343	332	265	225	232	241	18
72	299	62	33	288	29	227	221	235	18
460	398	295	266	395	172	224	235	234	18
442	395	287	271	448	155	226	242	234	18
471	388	311	338	394	220	237	230	228	18
380	376	259	250	340	188	231	230	231	18
485	404	307	286	411	178	232	236	230	18
348	357	249	200	323	159	236	243	238	18
480	366	336	344	373	236	237	240	230	18
452	355	326	305	356	220	236	228	234	18
329	387	218	226	412	141	222	221	233	18
402	377	273	287	376	195	229	238	227	18
111	275	104	122	276	113	227	232	224	18
352	371	243	195	355	141	232	233	241	18
435	384	290	235	409	147	232	234	235	18
708	529	343	507	474	273	231	236	236	18
336	350	246	163	364	115	228	229	241	18
329	348	242	248	370	171	234	237	230	18
468	393	305	263	361	186	225	232	235	18
393	377	267	245	400	157	233	231	221	18
397	375	271	205	397	132	231	230	236	18
391	402	249	276	401	176	235	231	232	18
266	327	208	512	324	404	241	230	231	18
588	494	305	272	483	145	239	228	226	18
417	370	288	350	381	235	240	229	240	18
361	350	264	196	358	140	233	232	224	18
610	542	288	344	647	136	239	234	229	18
139	327	109	398	359	284	232	228	222	18
411	379	277	197	394	128	236	234	240	18
71	296	61	38	301	32	224	227	231	18
393	350	287	261	393	170	229	234	233	18
467	371	322	310	397	200	229	237	230	18
383	378	259	231	381	155	234	229	234	18
372	380	251	194	382	130	236	221	224	18
482	380	325	291	369	202	236	220	246	18
46	297	39	30	327	24	235	229	231	18
391	428	234	421	452	239	237	230	234	18
467	379	315	297	381	199	235	222	230	18
86	270	81	17	277	16	234	231	224	18
588	429	351	504	434	297	245	227	228	18
89	325	70	61	321	48	228	240	227	18
460	385	306	285	410	178	241	234	228	18
508	495	263	303	478	162	241	236	229	18
1023	676	388	1023	538	487	229	220	240	18
326	356	234	154	384	103	230	231	234	18
116	273	109	138	272	130	236	230	222	18
371	391	243	246	374	168	231	231	242	18
428	384	285	354	401	226	238	235	244	18
417	403	265	217	415	134	226	231	232	18
347	328	271	157	318	127	232	233	241	18
417	337	318	237	338	180	224	230	227	18
465	394	303	267	389	176	225	230	232	18
473	377	321	265	355	192	229	246	229	18
397	398	256	198	431	117	224	225	244	18
400	396	258	285	457	159	230	226	231	18
483	367	337	318	363	224	227	228	235	18
457	424	276	383	397	246	231	235	238	18
369	369	256	314	367	219	229	232	227	18
451	404	286	321	416	198	221	230	237	18
676	455	380	671	462	372	227	227	241	18
379	360	270	297	353	216	231	235	231	18
24	260	24	24	270	23	232	235	232	18
432	367	301	251	368	174	227	237	238	18
441	366	308	258	350	189	224	225	231	18
505	397	325	389	443	225	236	233	228	19
454	377	308	276	368	192	231	227	230	19
407	353	295	268	327	210	242	245	223	19
354	366	247	289	347	213	239	230	237	19
910	671	347	658	613	275	223	236	234	19
409	366	286	330	364	232	229	230	233	19
749	687	279	533	649	210	224	230	235	19
405	361	287	245	456	138	232	236	231	19
615	442	356	623	437	365	227	233	227	19
409	409	256	247	398	159	235	233	234	19
661	484	349	589	517	292	235	229	232	19
455	388	300	231	418	141	223	228	229	19
[truncated: 28,001 more rows]
