# Supplementary material for: N-chlorination mediates protective and immunomodulatory effects of oxidized human plasma proteins
Source: eLife. 2019 Jul 12;8:e47395. doi: 10.7554/eLife.47395 (PMC6650281; doi:10.7554/eLife.47395)
Supplement: Figure 9—source data 2. [file elife-47395-fig9-data2.zip › Figure 9 Source Data 2/channel values/Ag85B + HSAut 1.csv]

FSC-A	FSC-H	FSC-W	SSC-A	SSC-H	SSC-W	APC-A	FITC-A	Pacific Blue-A	Time
494	470	269	1023	381	689	231	702	227	0
51	314	42	93	336	71	238	334	228	0
144	340	108	219	352	159	232	258	230	0
21	247	21	37	239	40	238	256	234	0
321	487	169	1023	413	634	237	692	231	0
36	369	25	439	439	256	232	540	237	0
335	363	237	903	333	694	229	457	246	0
65	501	33	1023	646	406	229	629	223	0
85	506	43	1023	337	778	241	698	228	0
379	369	263	696	372	479	224	547	245	0
136	608	57	1023	328	800	232	699	231	0
49	327	38	628	329	489	233	567	226	0
28	255	28	5	172	7	233	228	235	0
477	476	257	954	645	379	233	619	222	0
80	300	69	36	296	31	236	224	234	0
475	490	248	1023	267	981	239	744	240	0
85	488	45	1023	475	551	237	658	229	0
310	415	191	349	382	234	237	397	227	0
33	395	22	548	454	309	235	562	237	0
291	348	214	693	411	432	234	491	237	0
52	473	28	983	613	410	232	631	230	0
186	415	115	1023	534	491	232	683	236	0
39	291	35	374	369	260	225	496	229	0
83	405	52	1023	361	726	229	679	225	0
207	301	176	325	287	290	226	279	245	0
264	511	132	1023	401	654	233	742	233	0
81	445	47	1023	471	557	229	640	235	0
35	370	25	478	559	219	233	528	232	0
426	424	257	1023	333	787	220	697	228	0
27	353	20	451	434	266	233	534	231	0
85	303	72	758	416	467	227	609	235	0
210	574	93	1023	267	981	233	766	234	0
72	323	57	752	403	477	230	604	243	0
30	365	21	235	388	155	231	423	235	0
362	400	232	1023	389	674	230	665	230	0
234	325	185	398	475	215	229	402	235	0
39	267	38	16	251	17	228	222	239	0
465	414	288	1023	348	753	220	643	241	0
51	422	31	848	565	384	232	609	235	0
692	537	330	1023	548	478	233	607	232	0
293	806	93	1023	267	981	225	819	251	0
42	269	40	242	325	190	228	455	224	0
79	532	38	1023	591	443	232	648	228	0
23	249	24	14	236	15	232	225	231	0
25	321	20	345	353	250	229	500	236	0
26	243	27	12	204	15	229	235	233	0
240	313	196	290	284	261	229	352	235	1
1023	551	476	1023	267	981	239	856	238	1
921	573	411	1023	299	878	226	717	229	1
527	427	316	1023	267	981	232	741	238	1
21	242	22	45	240	48	236	247	234	1
29	256	29	65	255	66	238	230	235	1
1023	888	295	1023	267	981	231	895	233	1
883	600	377	1023	267	981	226	795	239	1
320	712	115	1023	291	901	232	762	237	1
25	272	24	249	302	211	230	466	234	1
1023	630	416	1023	267	981	247	837	254	1
165	307	137	541	430	322	228	487	229	1
1023	751	349	1023	267	981	242	854	234	1
63	518	31	990	678	374	236	635	239	1
1023	476	550	1023	267	981	256	1002	297	1
150	338	114	189	389	124	227	267	239	1
228	353	165	530	356	381	236	351	235	1
29	375	20	440	459	245	233	532	228	1
225	424	136	196	426	118	237	233	238	1
53	398	34	857	576	381	228	611	223	1
42	339	32	296	328	232	238	469	232	1
283	336	216	463	344	345	235	317	232	1
146	322	116	204	300	175	237	278	247	1
101	326	80	252	315	205	227	251	246	1
180	286	161	309	286	276	234	365	236	1
116	430	69	1023	442	593	234	659	232	1
170	311	140	303	306	254	235	246	232	1
27	307	23	419	356	301	235	525	229	1
278	340	209	461	310	380	226	246	238	1
130	324	102	282	556	130	231	400	232	1
193	316	156	244	316	197	228	293	234	1
39	324	31	519	348	381	226	563	225	1
41	415	25	722	453	408	234	586	227	1
48	377	33	801	560	366	231	617	234	1
41	278	38	76	266	73	229	349	240	1
163	323	129	248	334	190	231	329	244	1
23	271	21	10	234	11	230	230	235	1
92	345	68	1023	267	981	232	239	246	1
33	412	21	557	569	250	234	559	225	1
28	361	20	508	465	279	234	550	231	1
26	287	23	194	408	122	236	421	224	1
449	453	253	1023	375	699	231	675	241	1
117	303	98	57	263	56	232	239	237	1
42	262	41	61	253	62	232	236	230	1
60	466	33	1023	516	508	231	639	242	1
194	333	149	322	301	274	231	325	242	1
262	354	189	549	356	395	236	284	236	1
38	257	38	21	238	22	231	220	225	1
29	260	29	109	276	101	237	339	240	1
178	306	149	303	311	249	239	297	244	1
221	320	177	347	333	267	236	340	240	1
49	264	47	89	259	88	230	259	232	1
269	320	215	256	298	220	229	382	238	1
65	301	55	128	287	114	228	252	231	1
64	257	63	77	271	72	239	332	233	1
188	700	69	1023	431	608	232	737	241	1
40	266	38	57	265	55	233	335	230	1
25	329	20	568	428	339	231	559	236	1
31	314	25	487	347	359	233	575	236	1
89	416	55	1023	309	848	232	686	227	2
39	382	26	680	442	394	230	587	236	2
226	312	186	228	327	178	230	347	234	2
19	248	20	23	250	23	223	253	230	2
69	511	34	1023	477	549	234	643	225	2
499	441	290	931	432	552	229	245	224	2
25	259	25	10	211	12	230	229	228	2
109	304	92	241	352	175	233	430	234	2
186	294	162	139	277	128	231	299	235	2
176	303	148	322	303	272	233	321	241	2
64	504	32	1023	502	522	227	655	239	2
255	306	213	250	316	203	230	273	232	2
394	377	267	370	390	243	237	383	229	2
163	338	123	280	340	211	233	252	233	2
168	294	147	208	280	190	235	327	241	2
224	354	162	258	343	193	226	418	236	2
252	297	217	232	288	206	237	232	236	2
226	334	174	311	322	248	228	398	228	2
42	292	37	159	300	136	239	397	246	2
232	307	193	291	298	251	238	355	239	2
225	321	180	335	316	271	237	369	238	2
48	477	26	765	542	361	228	599	228	2
654	642	261	1023	452	580	232	641	231	2
75	262	73	69	256	69	232	230	228	2
393	421	239	1023	343	765	225	689	227	2
269	363	190	740	373	508	234	331	250	2
426	392	278	845	453	477	238	585	238	2
51	353	37	784	420	478	230	607	235	2
189	298	163	399	292	350	230	381	232	2
186	315	151	329	309	273	227	397	231	2
389	439	227	811	401	518	234	446	257	2
24	243	25	27	225	31	226	233	229	2
28	303	23	388	372	267	232	512	225	2
349	396	226	1023	409	642	234	657	262	2
379	379	257	747	515	371	234	563	233	2
101	311	83	205	303	173	226	252	240	2
22	258	22	6	193	7	236	227	225	2
421	414	260	1022	517	506	240	648	237	2
32	418	20	530	523	260	233	556	235	2
256	330	198	520	310	429	229	254	234	2
25	248	26	8	203	10	226	230	237	2
269	311	221	419	304	353	233	359	244	2
53	516	26	859	658	334	226	613	241	2
237	296	205	306	292	268	233	260	222	2
30	260	30	13	228	15	229	226	236	2
25	276	23	25	375	17	230	251	228	2
809	705	294	1023	267	981	239	782	246	2
48	417	29	835	441	485	231	610	231	2
66	403	42	1023	427	614	232	645	229	2
75	491	39	1023	420	624	229	664	239	2
22	275	21	304	321	242	232	479	236	2
1023	638	411	1023	267	981	235	877	249	2
107	286	96	165	275	154	246	252	237	2
746	527	363	1023	267	981	240	743	244	2
1023	600	437	1023	267	981	238	760	231	2
1023	591	444	1023	267	981	242	795	246	2
1023	636	412	1023	267	981	240	847	235	2
1023	436	601	1023	267	981	243	991	293	2
32	248	33	23	230	26	230	221	233	2
27	260	27	10	230	12	230	226	230	2
237	375	162	421	357	302	221	354	241	3
43	304	36	610	315	496	238	566	233	3
87	565	40	1023	319	822	226	705	229	3
298	406	188	839	505	426	228	554	225	3
32	401	21	492	482	261	231	545	230	3
148	304	124	173	303	147	229	310	238	3
85	282	77	97	286	87	231	298	235	3
254	318	205	502	314	409	234	397	252	3
321	391	210	572	396	370	223	260	245	3
66	678	25	1023	774	339	234	664	240	3
156	534	75	1023	267	981	224	740	226	3
28	361	20	590	432	350	229	564	226	3
41	399	27	776	474	419	232	614	230	3
42	277	39	90	271	85	229	237	231	3
290	322	231	485	308	403	231	363	255	3
443	388	292	1023	383	684	232	398	250	3
25	303	21	387	384	258	228	531	229	3
58	263	57	114	340	86	223	320	226	3
54	291	47	170	329	132	230	409	227	3
217	322	173	268	305	226	232	310	219	3
44	394	29	917	472	498	232	616	233	3
198	430	118	267	501	137	240	373	235	3
30	388	20	596	476	320	235	571	229	3
74	264	72	64	258	63	235	240	230	3
202	308	168	257	290	227	236	240	236	3
55	328	43	440	350	322	232	549	223	3
58	255	59	71	246	74	227	265	237	3
34	412	21	883	503	449	234	620	237	3
108	562	49	1023	436	601	233	710	234	3
329	384	219	1023	336	780	238	664	248	3
255	552	118	932	736	325	229	628	230	3
356	324	282	231	366	161	234	292	234	3
42	397	27	615	532	296	234	571	234	3
53	351	39	612	408	384	235	578	230	3
252	327	197	336	316	273	233	308	246	3
1023	558	470	1023	267	981	225	828	280	3
53	432	32	787	592	340	224	603	231	3
255	878	74	1023	267	981	225	793	234	3
193	493	100	1023	307	855	231	717	237	3
25	253	26	64	363	45	229	297	231	3
89	270	84	66	272	62	228	229	232	3
27	249	28	9	210	11	231	233	228	3
248	326	195	512	335	391	230	403	239	3
40	252	41	25	235	27	234	276	244	3
344	449	196	1023	330	796	231	706	241	3
49	467	27	521	547	244	233	549	233	3
172	289	152	234	289	207	223	316	239	3
217	314	177	349	292	306	234	359	229	3
26	295	22	272	326	213	233	463	233	3
31	255	31	48	249	49	234	281	230	3
283	381	190	486	368	338	234	475	244	3
551	509	278	1023	347	756	234	698	238	3
573	589	249	1023	267	981	232	754	234	3
158	285	142	129	285	116	232	244	233	3
26	266	25	10	228	11	226	221	233	3
290	511	145	996	671	380	234	609	228	3
27	262	27	61	252	62	225	233	233	3
33	291	29	34	324	27	230	229	220	3
52	408	32	792	503	403	235	602	239	3
42	355	30	433	406	273	236	545	236	3
265	328	207	300	322	238	231	386	223	3
380	485	201	1023	267	981	231	761	235	3
56	450	32	1023	489	536	237	643	232	3
34	267	33	47	251	48	232	227	240	3
184	316	149	105	295	91	233	230	233	3
272	376	186	1020	514	508	231	631	234	3
252	374	172	650	385	433	230	382	243	3
505	480	269	1023	267	981	229	753	230	3
585	604	248	1023	386	679	234	687	238	3
63	265	61	57	253	58	226	259	234	3
233	335	178	459	315	373	233	348	235	3
230	311	190	484	296	420	228	230	226	4
45	426	27	698	644	277	233	590	228	4
181	302	153	355	482	189	225	410	235	4
254	330	197	380	326	298	225	354	238	4
379	375	258	1023	389	673	232	626	239	4
164	321	131	257	333	198	230	335	238	4
860	599	368	1023	267	981	232	805	242	4
188	299	161	318	307	265	225	363	226	4
51	347	37	961	416	592	234	633	234	4
1023	657	399	1023	267	981	240	823	253	4
38	396	25	605	477	324	235	577	234	4
55	311	45	440	527	214	225	519	234	4
159	329	123	204	318	164	230	337	232	4
1023	518	506	1023	267	981	229	922	259	4
265	382	177	304	466	167	236	344	229	4
758	625	310	1023	267	981	234	842	236	4
1023	517	507	1023	267	981	234	857	237	4
1023	676	388	1023	267	981	222	846	245	4
208	322	165	375	296	324	239	359	229	4
1023	391	670	1023	267	981	236	999	287	4
268	333	206	568	321	453	227	248	244	4
1023	797	329	1023	267	981	235	985	254	4
28	251	29	12	219	14	229	221	227	4
34	247	35	16	221	18	233	226	238	4
156	322	124	230	321	183	229	373	231	4
20	247	20	14	220	16	235	226	229	4
37	344	28	616	376	419	230	568	230	4
308	313	252	366	305	307	231	430	247	4
46	256	46	77	252	78	230	227	231	4
35	266	34	14	229	16	234	228	236	4
31	293	27	310	373	213	233	485	228	4
46	477	25	1023	539	486	233	648	235	4
232	371	160	510	341	383	234	355	234	4
30	265	29	115	301	98	230	371	230	4
577	471	314	1023	267	981	238	787	252	4
27	252	27	22	235	24	231	229	228	4
62	261	61	61	252	62	233	236	215	4
67	295	58	110	273	103	229	291	216	4
34	367	23	409	499	210	228	520	236	4
172	315	140	400	316	323	234	335	241	4
59	329	46	1023	430	610	233	637	237	4
244	308	203	247	298	212	225	299	232	4
297	728	104	1023	267	981	236	802	226	4
273	325	215	442	302	375	234	247	240	4
25	321	20	284	558	130	227	482	227	4
119	268	113	118	257	117	232	228	235	4
235	392	153	271	388	179	220	400	220	4
23	256	23	7	200	9	235	228	231	4
53	274	50	72	269	68	232	232	230	4
32	291	28	214	397	138	236	438	238	4
47	355	34	768	386	509	234	600	231	4
69	277	63	91	268	87	226	240	237	4
58	646	23	1023	653	401	230	646	228	4
192	332	148	305	406	193	231	336	238	4
151	310	125	235	295	204	228	301	236	4
30	262	30	31	241	33	234	219	227	4
26	328	20	347	437	204	230	499	231	4
36	435	21	779	594	336	236	600	229	4
226	328	176	647	330	502	229	423	231	4
26	299	23	24	338	18	228	230	234	4
35	422	21	654	504	333	233	591	234	4
280	464	155	1023	270	972	227	723	224	4
1023	556	471	1023	267	981	229	864	230	4
51	384	34	875	479	467	232	612	233	5
643	489	336	1023	278	945	239	726	228	5
498	561	227	1023	267	981	240	824	242	5
580	588	253	1023	267	981	236	824	240	5
787	609	331	1023	311	844	228	722	229	5
922	768	307	1023	267	981	239	844	238	5
140	298	120	193	285	174	238	274	236	5
25	249	26	13	226	15	237	228	240	5
174	316	141	383	309	317	228	303	240	5
47	274	44	29	247	30	231	280	228	5
219	349	160	231	364	162	236	240	244	5
45	254	45	41	240	44	225	230	235	5
30	292	26	24	269	23	231	229	233	5
203	301	173	290	286	260	237	251	234	5
459	452	260	606	393	395	232	484	231	5
31	379	21	620	414	384	236	572	230	5
22	260	22	31	252	32	231	264	231	5
304	347	224	127	335	97	235	226	234	5
39	300	34	1003	289	887	234	236	238	5
43	336	33	709	375	483	230	590	236	5
53	315	43	34	296	30	238	229	228	5
72	259	71	89	328	70	235	300	234	5
52	265	50	27	263	26	239	229	236	5
35	286	31	287	316	233	239	449	231	5
244	333	188	379	311	312	240	319	229	5
88	386	58	1023	432	606	231	654	225	5
527	507	266	954	557	439	227	569	230	5
146	393	95	268	575	119	232	390	225	5
78	441	45	677	475	365	234	581	238	5
223	341	167	361	351	263	227	237	240	5
62	336	47	449	329	349	228	544	234	5
314	360	223	663	319	532	226	369	247	5
29	284	26	148	317	119	232	373	235	5
25	256	25	22	239	24	231	241	232	5
73	264	71	33	248	34	228	225	232	5
28	252	29	65	252	67	232	262	228	5
81	522	40	1023	465	564	226	659	227	5
292	327	229	369	316	299	225	361	229	5
36	267	34	107	351	78	234	352	230	5
50	279	46	43	263	42	235	267	237	5
157	354	113	107	380	72	229	249	237	5
34	323	27	533	331	412	235	566	235	5
51	269	49	73	268	70	234	256	241	5
87	391	57	1023	413	635	229	641	225	5
199	298	171	345	294	300	227	269	234	5
1023	573	458	1023	267	981	224	795	234	5
1023	457	573	1023	267	981	243	955	260	5
25	251	26	6	191	9	228	227	227	5
264	312	217	840	387	556	231	507	242	6
967	721	343	1023	326	805	228	690	225	6
281	345	209	174	327	136	230	245	234	6
497	509	250	1023	325	807	226	716	230	6
1023	689	380	1023	267	981	239	939	237	6
50	596	21	1021	716	365	232	634	234	6
128	424	78	1023	316	830	229	698	236	6
135	319	109	491	467	269	227	556	234	6
316	340	238	558	335	426	236	361	250	6
308	317	249	376	436	220	237	384	238	6
294	351	214	339	333	261	228	393	234	6
51	353	37	514	510	258	226	549	231	6
190	320	152	357	303	301	232	266	233	6
34	248	36	29	231	32	230	244	240	6
22	257	22	11	223	13	231	231	231	6
33	380	22	630	528	306	233	575	229	6
299	336	228	807	373	555	234	396	238	6
26	316	21	218	384	146	226	421	229	6
32	253	33	70	253	71	229	231	237	6
301	361	213	1023	439	597	234	639	226	6
239	317	193	461	408	289	237	473	224	6
34	253	34	28	240	30	233	282	224	6
62	539	29	985	710	355	229	637	235	6
26	302	22	270	329	210	231	473	229	6
311	394	202	636	365	446	239	395	241	6
310	322	247	481	630	195	226	495	238	6
210	319	169	263	309	218	232	245	228	6
227	315	185	300	323	238	233	327	241	6
170	325	134	527	594	227	235	529	228	6
178	298	153	255	281	233	238	321	246	6
32	258	32	12	224	14	231	234	233	6
38	357	27	582	354	421	236	578	228	6
122	310	100	153	329	119	226	227	230	6
160	280	146	144	276	134	236	293	235	6
49	258	48	51	247	53	230	234	222	6
96	504	49	1023	457	573	233	677	234	6
265	353	192	279	356	201	232	404	238	6
319	348	234	216	433	128	227	339	231	6
176	358	126	359	337	272	230	275	252	6
35	381	24	585	390	384	231	571	228	6
23	287	20	220	435	130	227	414	229	6
86	512	43	1023	417	629	230	678	232	6
34	310	28	434	319	348	232	534	222	6
30	326	24	423	369	294	231	526	231	6
177	324	139	328	315	266	234	315	247	6
24	252	25	20	237	21	230	234	236	6
464	459	258	986	674	374	229	630	252	6
692	573	309	1023	300	875	226	743	226	6
359	455	202	555	435	326	230	390	231	6
290	396	187	225	371	155	225	244	231	6
240	311	197	207	283	187	230	222	232	6
373	389	245	405	438	237	233	324	221	6
29	347	21	463	385	308	238	550	239	6
156	314	127	164	303	139	231	238	232	6
26	261	26	36	256	36	230	243	228	6
275	347	203	477	361	338	235	244	227	6
29	355	21	530	409	332	227	553	225	6
36	311	29	634	354	458	236	580	224	6
25	267	24	22	266	21	225	237	231	6
27	265	26	245	272	231	232	229	237	6
31	336	24	470	365	330	229	537	229	6
351	395	228	346	380	233	226	234	231	7
127	302	107	253	299	216	229	326	232	7
902	811	285	1023	316	829	228	739	241	7
61	273	57	28	275	26	231	228	231	7
55	300	47	344	362	243	235	505	228	7
791	598	339	1023	273	960	235	703	236	7
42	487	22	584	626	239	233	576	239	7
288	523	141	1023	327	802	233	696	237	7
64	329	50	814	434	481	229	613	239	7
470	387	311	1023	303	865	231	697	246	7
880	622	362	1023	267	981	239	757	229	7
167	317	135	203	318	163	237	283	237	7
902	776	298	1023	464	565	232	692	239	7
279	336	212	567	339	429	231	306	232	7
333	438	195	1023	651	403	232	634	234	7
740	612	309	1023	323	811	238	744	247	7
663	597	284	1023	267	981	238	793	233	7
790	641	316	1023	267	981	221	831	240	7
321	535	153	1023	648	404	219	612	244	7
1004	644	399	1023	267	981	238	814	232	7
285	322	227	228	290	202	232	372	231	7
214	301	182	233	282	211	239	273	226	7
58	274	54	59	260	58	229	306	231	7
218	325	172	261	308	217	231	261	240	7
1023	535	490	1023	267	981	237	942	268	7
1023	465	564	1023	267	981	240	1013	292	7
28	316	23	406	340	306	233	518	226	7
32	260	32	21	237	23	230	238	230	7
180	581	79	1023	267	981	227	766	249	7
61	256	61	62	245	65	227	322	238	7
175	309	146	225	295	196	234	322	228	7
117	404	74	1023	454	578	224	678	233	7
193	324	153	373	312	306	234	242	234	7
234	544	110	1023	365	718	234	733	234	7
329	362	233	282	321	225	235	225	241	7
32	262	31	33	279	30	237	230	230	7
76	388	50	809	545	380	230	613	237	7
22	252	22	22	240	23	223	289	230	7
223	310	184	351	287	313	226	362	243	7
35	262	34	68	253	69	230	256	229	7
136	299	117	219	291	193	226	304	234	7
36	255	37	51	242	54	233	231	236	7
30	251	31	19	234	21	240	231	231	7
56	276	52	42	303	36	230	258	232	7
45	293	39	104	302	88	229	331	233	7
45	274	42	239	399	153	234	426	232	7
145	312	119	318	304	268	234	347	237	7
105	306	87	251	309	209	232	301	237	7
37	333	28	454	347	335	235	540	227	7
44	442	25	800	468	438	236	605	231	7
51	411	32	854	493	443	231	616	229	7
266	320	213	344	308	285	234	412	241	7
657	531	317	1023	285	920	225	754	240	8
37	270	36	80	284	72	226	298	236	8
42	268	40	22	259	21	230	222	233	8
30	249	30	18	219	21	229	231	234	8
38	257	38	56	245	58	234	234	233	8
198	424	119	1023	295	890	231	707	222	8
39	352	29	604	477	324	234	584	234	8
969	672	369	1023	267	981	231	748	244	8
192	623	79	1023	290	905	229	758	237	8
1023	449	584	1023	267	981	242	964	260	8
30	342	23	617	414	382	229	565	226	8
153	372	106	949	386	629	234	641	229	8
145	297	125	153	286	137	227	304	226	8
217	290	191	393	292	344	230	248	235	8
318	346	236	819	620	338	234	586	227	8
30	267	29	35	255	36	231	225	234	8
61	297	53	159	320	127	231	412	234	8
29	380	20	706	411	439	221	579	226	8
22	260	21	10	235	11	232	229	228	8
51	350	37	461	436	271	240	544	233	8
49	530	24	649	615	270	231	579	234	8
46	336	35	608	422	369	234	573	234	8
90	292	79	454	399	291	235	549	236	8
94	403	60	864	410	539	234	612	236	8
70	290	62	184	286	165	236	239	239	8
309	353	224	684	327	535	234	233	238	8
66	270	63	94	251	96	225	253	228	8
27	254	27	32	272	30	229	234	228	8
68	414	42	848	490	443	231	617	225	8
111	379	75	1023	515	509	229	638	234	8
719	588	313	1023	267	981	217	803	241	8
280	350	205	414	350	302	232	244	236	8
58	282	53	27	267	26	233	229	231	8
73	434	43	706	625	289	230	580	229	8
1023	416	629	1023	267	981	240	895	248	8
460	446	264	805	443	465	229	253	242	8
173	295	150	184	287	164	231	286	235	8
310	358	221	389	336	297	224	445	237	8
102	271	96	71	271	67	236	232	223	8
35	380	23	649	499	333	228	584	229	8
38	252	39	23	230	25	229	297	230	8
38	270	36	238	401	152	231	441	233	8
261	337	198	204	337	155	228	229	229	8
40	424	24	751	493	390	228	598	231	8
64	300	54	274	285	246	232	458	235	8
56	282	51	110	274	103	244	274	232	8
215	318	173	566	324	447	229	299	239	8
231	316	188	464	307	387	221	390	240	8
156	307	130	148	303	125	222	242	234	8
131	332	101	222	501	113	231	310	225	8
172	511	86	392	421	238	233	397	239	8
1023	552	475	1023	267	981	238	968	267	8
103	436	60	626	662	242	222	575	237	8
444	418	272	678	676	257	232	491	226	8
268	590	116	1023	267	981	232	761	229	8
532	769	177	1023	283	928	225	788	243	8
46	258	45	170	536	81	233	341	234	8
319	359	227	653	444	376	229	565	233	8
195	297	168	284	272	267	236	428	239	8
21	257	21	11	222	13	234	228	231	8
243	297	209	323	315	262	228	235	257	8
375	426	226	1023	352	745	232	678	244	8
51	250	52	55	242	58	234	232	234	8
47	287	42	131	288	117	223	362	241	9
98	314	80	139	315	113	233	274	240	9
31	265	30	10	234	11	233	232	234	9
1020	692	378	1023	267	981	234	765	229	9
49	272	46	19	244	20	233	238	226	9
65	343	49	548	521	269	233	507	231	9
235	344	175	443	332	342	232	346	228	9
39	375	27	560	425	338	234	561	226	9
917	962	244	1023	267	981	237	870	255	9
167	436	98	1023	267	981	237	736	235	9
232	336	177	297	308	247	228	352	251	9
249	335	190	462	335	353	230	301	239	9
29	356	21	524	541	248	235	550	231	9
51	253	52	35	236	38	227	249	228	9
38	493	20	378	532	182	231	510	232	9
325	349	239	711	338	538	227	348	247	9
95	282	86	218	415	134	229	362	225	9
52	433	30	1023	509	515	233	639	231	9
27	257	26	48	252	48	231	243	229	9
27	247	28	19	235	21	224	235	233	9
150	379	102	333	552	155	231	482	218	9
48	265	46	78	265	75	229	312	231	9
48	575	21	985	749	336	226	623	231	9
111	378	75	119	384	79	232	221	228	9
50	324	39	506	381	341	234	552	228	9
125	315	102	337	490	176	228	447	230	9
28	369	20	459	447	263	234	540	234	9
207	319	166	287	321	229	229	320	227	9
20	253	20	19	234	21	231	249	233	9
199	322	158	291	315	236	228	236	231	9
143	279	131	93	263	91	231	253	244	9
356	342	267	172	324	136	239	225	238	9
121	369	84	1023	457	574	235	673	233	9
57	256	57	60	249	61	238	245	225	9
31	260	31	25	252	25	230	250	239	9
61	261	59	89	259	88	232	263	235	9
37	468	20	534	569	240	235	559	232	9
291	397	188	439	410	274	234	468	228	9
200	303	169	301	309	249	235	415	231	9
321	443	185	768	418	470	231	556	228	9
33	382	22	640	391	419	234	581	233	9
171	299	146	276	291	243	227	280	241	9
59	336	45	483	763	162	227	552	230	9
92	298	79	157	298	135	234	286	244	9
27	322	21	65	241	69	231	272	237	9
32	263	31	52	269	49	230	275	241	9
92	284	83	272	305	229	231	457	227	9
257	350	188	291	338	220	232	266	228	9
37	454	21	738	657	288	232	591	237	9
154	622	63	1023	340	770	239	760	239	9
236	340	178	386	336	294	228	441	232	9
159	305	133	261	301	222	230	339	241	9
36	298	31	142	318	114	229	373	232	9
187	296	161	105	314	86	230	367	239	9
22	259	22	12	233	13	224	247	230	9
32	265	31	10	214	11	231	229	236	9
987	752	336	1023	272	963	228	790	235	9
137	354	99	322	357	231	232	283	241	9
61	307	51	204	325	160	237	408	229	9
78	331	60	534	485	282	228	559	231	9
314	337	239	246	310	203	239	235	234	9
43	256	43	46	246	48	234	239	224	9
30	366	21	572	484	302	235	568	224	9
76	493	40	1023	484	541	226	671	233	9
411	442	238	1023	267	981	243	766	234	9
102	519	50	1023	564	465	233	664	233	10
60	369	42	407	505	206	233	520	228	10
124	305	104	183	290	162	225	318	234	10
24	283	21	122	392	80	226	342	235	10
639	589	278	1023	343	764	228	723	229	10
43	364	30	678	429	405	225	583	241	10
1023	625	419	1023	267	981	228	806	253	10
48	338	37	820	421	499	231	618	229	10
124	502	63	1023	372	705	237	686	236	10
969	642	386	1023	268	978	227	730	229	10
249	372	171	484	372	333	234	454	229	10
369	378	250	322	416	198	225	328	226	10
263	387	174	314	376	214	228	222	229	10
210	524	103	1023	270	970	234	745	235	10
243	347	179	765	569	344	232	576	237	10
208	314	169	303	297	261	230	294	249	10
48	370	33	689	571	309	233	580	223	10
165	333	127	262	313	214	242	326	236	10
491	641	196	1023	267	981	228	840	245	10
94	374	65	1023	318	824	236	668	227	10
21	246	22	34	236	36	234	239	234	10
539	502	275	1023	272	964	239	765	238	10
59	360	42	789	543	372	231	601	239	10
64	754	22	1023	838	313	229	637	222	10
205	609	86	1023	267	981	239	768	231	10
43	468	24	933	571	419	232	625	230	10
22	257	22	12	224	14	227	230	225	10
147	288	130	124	275	116	231	280	233	10
59	325	46	52	472	28	239	267	230	10
239	384	159	181	388	119	231	275	236	10
626	572	280	1023	325	807	230	727	238	10
28	319	22	395	359	282	234	517	236	10
23	250	23	16	222	18	230	243	225	10
23	242	25	39	237	42	231	223	227	10
31	300	26	87	354	63	234	307	233	10
805	918	225	1023	267	981	237	782	264	10
318	366	222	718	420	437	225	257	248	10
144	606	61	1023	330	795	227	738	231	10
42	420	26	839	473	454	231	607	237	10
26	295	23	467	386	309	228	542	226	10
72	256	72	40	252	41	238	233	231	10
328	333	252	579	333	445	230	231	225	10
69	569	31	1023	533	492	236	648	233	10
348	473	188	853	468	467	231	455	231	10
41	428	25	577	412	358	232	564	234	10
72	291	64	66	366	46	234	233	221	10
252	310	209	379	301	322	236	390	239	10
38	427	23	743	729	261	228	586	226	10
305	365	213	474	377	322	231	237	232	10
140	326	110	454	328	354	232	324	239	10
89	582	39	1023	482	544	226	692	234	10
352	368	245	443	510	222	233	479	241	10
23	281	21	428	341	321	236	523	232	10
168	308	140	192	290	169	234	256	229	10
212	316	172	233	333	179	239	332	237	10
657	471	357	1023	379	691	235	417	250	10
260	327	204	390	310	322	229	255	242	10
37	288	33	186	568	84	234	414	243	10
39	272	37	52	270	50	231	240	240	10
33	410	20	720	489	377	240	594	230	10
47	422	29	994	498	511	234	633	232	10
29	306	25	521	412	324	234	549	235	10
79	361	56	1023	418	628	235	667	224	10
56	371	38	597	505	303	229	571	225	11
275	366	192	640	329	497	235	307	244	11
51	387	34	124	330	96	238	309	228	11
256	363	181	538	465	296	231	271	240	11
33	255	33	49	245	52	232	265	238	11
27	333	20	370	448	212	234	509	232	11
26	285	24	22	257	22	234	232	232	11
156	307	130	220	294	192	230	326	244	11
127	517	63	1023	321	818	238	694	222	11
536	595	231	736	488	387	228	303	239	11
230	333	176	830	397	536	229	511	230	11
102	377	69	252	406	159	230	320	241	11
110	300	94	149	293	130	234	266	234	11
82	647	33	1023	507	517	241	684	238	11
425	410	265	1023	350	749	230	660	240	11
404	407	254	771	434	455	231	402	229	11
34	385	22	628	526	306	232	577	227	11
25	246	26	21	220	24	228	239	227	11
401	381	270	304	347	224	235	340	241	11
1023	697	376	1023	267	981	234	921	263	11
47	255	47	24	228	27	239	229	234	11
47	329	36	321	521	158	231	488	234	11
669	548	312	1023	299	876	223	724	229	11
835	616	347	1023	267	981	240	778	244	11
45	430	27	892	550	415	235	611	231	11
296	317	239	528	340	398	228	478	245	11
1023	647	405	1023	267	981	235	896	255	11
703	644	279	1023	371	707	230	719	239	11
72	497	37	1023	534	491	232	638	240	11
800	571	359	1023	267	981	232	787	241	11
398	432	236	1023	537	488	229	640	233	11
231	313	189	234	303	197	226	234	237	11
1023	581	451	1023	267	981	243	909	246	11
162	297	140	230	291	203	233	277	235	11
400	500	205	1023	418	628	238	619	235	11
1023	777	338	1023	267	981	232	816	229	11
53	454	30	1023	508	516	227	637	236	11
124	393	81	1023	388	676	234	663	231	11
398	442	231	712	447	408	233	454	236	11
834	655	326	1023	267	981	229	856	234	11
342	383	229	680	409	425	233	438	243	11
258	697	95	1023	267	981	234	797	237	11
91	392	59	1023	437	600	236	669	239	11
33	307	28	438	452	248	231	522	236	11
66	411	41	995	564	452	234	632	230	11
664	521	326	1023	267	981	231	831	241	11
639	518	316	1023	267	981	230	822	238	11
587	511	294	1023	267	981	231	773	236	11
42	261	41	34	238	36	231	233	222	11
279	341	209	679	363	479	230	460	234	11
164	330	127	524	569	236	234	493	238	11
1023	456	575	1023	267	981	234	931	261	11
425	398	273	645	414	399	237	466	225	11
1023	566	463	1023	267	981	228	903	250	11
85	271	80	126	273	118	235	261	232	11
1023	502	523	1023	267	981	265	1023	357	11
1023	590	445	1023	267	981	240	877	238	11
106	518	52	1023	383	684	231	681	227	11
397	360	282	1023	444	590	232	618	225	11
39	350	29	618	393	403	232	582	227	11
99	307	83	320	429	191	233	378	235	11
130	303	110	120	289	106	229	221	229	11
158	291	139	249	289	221	230	257	234	11
38	270	36	190	363	134	233	408	233	11
538	558	247	940	484	498	235	501	238	11
191	361	135	349	334	267	227	345	236	11
187	558	86	1023	436	601	237	689	233	11
226	602	96	1023	267	981	234	761	234	11
289	309	239	400	301	340	230	378	236	11
240	318	194	309	302	262	229	235	233	11
264	300	225	147	273	138	235	242	234	11
538	463	297	1023	292	897	234	491	252	12
161	289	143	145	260	143	232	256	233	12
55	260	54	232	346	171	233	406	232	12
85	305	72	50	277	46	236	278	231	12
243	294	212	386	294	337	233	394	228	12
33	262	32	77	269	73	228	262	234	12
35	364	25	239	400	153	233	448	226	12
419	459	234	1023	302	867	232	717	237	12
322	339	243	507	323	402	234	258	248	12
157	312	128	350	297	302	237	314	244	12
22	264	21	37	255	37	231	239	240	12
115	287	103	158	355	114	230	460	232	12
30	330	23	356	447	204	235	512	240	12
299	347	221	254	350	186	233	229	239	12
49	523	24	867	572	388	231	614	238	12
172	536	82	1023	318	825	237	726	236	12
22	266	21	11	229	12	232	231	232	12
191	333	147	389	318	313	235	326	244	12
33	409	21	677	484	359	228	580	233	12
262	390	172	201	361	142	238	404	235	12
234	357	167	375	362	265	238	368	232	12
49	447	28	1023	500	524	237	631	236	12
203	316	164	815	404	516	230	572	223	12
268	329	209	310	314	252	239	416	239	12
743	457	416	667	410	416	231	226	225	12
375	354	271	522	497	269	230	460	237	12
30	356	22	699	457	392	230	585	230	12
128	285	115	178	275	165	232	309	236	12
210	325	166	282	317	228	236	225	232	12
610	465	336	1023	267	981	229	772	238	12
44	260	43	31	249	32	233	279	231	12
561	570	252	1023	267	981	239	748	244	12
248	384	166	740	546	347	237	534	233	12
184	289	163	319	283	288	231	335	228	12
977	820	305	1023	267	981	240	829	244	12
34	265	33	20	244	21	230	238	234	12
261	354	189	431	328	337	227	254	243	12
60	458	33	520	560	238	231	540	230	12
32	348	24	392	493	204	234	506	235	12
97	284	87	95	285	85	234	302	231	12
100	330	78	68	334	52	232	229	227	12
41	432	24	1023	454	577	232	650	237	12
56	390	37	1020	443	590	237	637	232	12
25	264	24	6	202	7	234	227	232	12
55	403	35	809	453	457	237	610	240	12
160	311	132	339	303	287	228	313	240	12
253	332	195	559	318	450	231	392	245	12
36	346	26	528	405	334	231	567	241	12
840	652	330	1023	336	781	230	699	235	12
41	255	41	25	231	28	234	227	236	12
46	256	46	38	254	39	231	234	228	12
34	254	34	38	313	31	235	243	233	12
33	290	29	414	321	330	227	540	232	12
269	334	207	1023	368	712	235	617	237	12
126	282	115	164	271	154	229	232	233	13
190	312	156	297	300	254	225	337	233	13
26	297	22	285	313	233	233	480	228	13
104	298	89	248	393	162	231	402	226	13
317	348	233	1023	307	854	234	594	273	13
50	368	35	613	594	265	228	572	237	13
29	265	28	8	216	10	232	228	229	13
108	553	50	1023	517	507	235	667	237	13
340	337	258	243	329	189	226	257	225	13
285	352	208	524	346	387	239	391	227	13
84	287	75	145	282	132	232	332	232	13
255	330	198	564	320	452	227	390	244	13
385	367	269	263	370	182	226	279	234	13
245	470	134	672	597	288	234	570	227	13
652	490	341	1023	270	970	226	726	220	13
1023	578	454	1023	267	981	261	1023	323	13
167	360	119	254	334	195	241	291	239	13
517	447	296	1023	352	744	233	536	258	13
1023	639	410	1023	267	981	236	892	259	13
48	464	27	863	606	365	230	620	234	13
155	601	66	1023	340	770	228	734	221	13
33	270	32	14	238	15	233	228	225	13
912	734	318	1023	267	981	243	870	243	13
234	310	193	309	298	265	237	329	242	13
819	670	313	1023	267	981	231	781	231	13
88	536	42	1023	426	615	225	676	233	13
42	374	29	841	476	452	231	608	225	13
187	535	90	1023	313	836	231	718	235	13
36	262	35	17	250	17	229	231	223	13
22	250	22	19	233	21	231	251	228	13
1023	627	418	1023	267	982	231	852	222	13
53	256	53	46	250	47	236	232	234	13
64	589	28	1023	638	411	233	645	236	13
314	363	221	619	340	467	232	331	251	13
47	448	27	987	528	478	229	631	236	13
27	320	21	414	367	289	232	535	235	13
58	254	59	41	239	44	235	237	233	13
1023	777	337	1023	267	982	235	823	248	13
277	353	201	487	343	364	240	360	238	13
26	314	21	450	442	261	230	541	231	13
168	312	138	235	304	198	232	326	241	13
47	467	26	779	634	315	232	597	229	13
229	559	105	1023	267	982	233	782	222	13
673	488	353	1023	267	982	237	781	232	13
81	526	39	696	919	194	229	572	231	13
101	503	51	883	499	453	235	614	224	13
27	309	23	182	344	136	231	397	227	13
27	311	23	259	325	204	229	470	228	13
81	522	40	1023	514	510	227	669	234	13
103	298	89	149	287	133	232	265	232	13
26	315	21	333	491	173	230	490	229	13
27	248	28	30	238	32	231	225	226	13
22	248	23	5	183	7	236	226	235	13
73	733	26	1023	537	489	230	683	231	13
26	282	23	81	343	61	231	315	231	13
32	263	31	95	308	79	236	352	238	13
448	401	286	410	415	253	228	336	241	13
322	342	241	305	327	239	234	234	227	13
362	350	265	208	372	143	241	265	227	13
265	345	197	197	332	152	231	237	231	13
1023	635	413	1023	267	982	230	784	244	13
240	496	124	1023	310	845	229	704	229	13
269	338	204	490	320	393	237	354	241	13
55	294	48	16	248	16	233	233	237	13
79	493	41	883	637	355	230	623	236	13
350	564	159	1023	267	981	233	762	228	13
253	329	196	496	387	328	236	454	241	13
65	380	44	911	486	480	229	627	225	13
34	347	25	689	426	414	232	590	228	13
248	337	189	513	325	404	234	350	240	14
53	449	30	1023	653	401	232	642	227	14
26	247	27	25	236	27	231	222	227	14
52	410	33	801	435	471	228	604	234	14
58	514	29	973	637	391	228	631	231	14
98	522	48	1023	396	662	235	714	243	14
69	479	37	871	590	378	233	615	230	14
859	569	387	1023	267	982	234	801	240	14
803	558	368	1023	425	617	231	732	239	14
1023	648	405	1023	280	936	238	787	243	14
477	441	277	1023	645	406	231	638	233	14
37	292	32	139	389	92	233	369	232	14
1023	715	367	1023	267	982	232	812	227	14
23	283	21	280	311	231	223	459	228	14
86	378	58	589	698	216	225	573	233	14
64	461	36	1023	469	559	231	648	228	14
21	251	22	39	241	41	232	228	222	14
96	302	81	200	310	166	231	322	229	14
1023	581	451	1023	267	982	233	835	240	14
57	408	36	832	508	420	229	610	234	14
303	401	194	1023	321	816	238	631	229	14
1023	608	431	1023	267	981	228	911	260	14
68	328	53	298	352	217	225	445	236	14
1023	462	567	1023	267	981	222	903	250	14
26	250	27	46	242	49	235	254	233	14
378	452	214	864	576	384	228	584	226	14
1023	482	544	1023	267	981	235	986	263	14
44	418	27	890	491	464	232	615	237	14
1023	697	376	1023	267	981	247	952	261	14
64	341	48	123	353	90	234	238	236	14
43	351	31	532	362	376	230	554	236	14
1023	482	544	1023	267	981	232	820	232	14
1023	776	338	1023	267	981	228	828	235	14
241	293	211	500	337	380	236	424	227	14
626	1023	153	1023	267	981	237	826	236	14
46	448	26	899	520	442	232	615	232	14
365	359	260	968	495	500	226	626	217	14
48	471	26	1023	506	518	229	661	236	14
1023	663	396	1023	267	981	238	843	235	14
253	384	169	1023	354	741	233	700	240	14
738	630	300	1023	267	981	226	824	235	14
28	254	28	10	210	12	237	224	231	14
191	338	145	292	321	233	234	291	244	14
1023	539	487	1023	267	981	233	895	228	14
422	352	306	637	541	301	232	499	241	14
301	559	138	1023	330	795	237	733	241	14
173	535	83	1023	351	746	229	714	233	14
735	753	250	1023	267	981	238	796	228	14
120	613	50	1023	591	443	234	667	239	14
19	237	20	12	209	15	231	227	230	14
42	263	41	11	227	13	231	219	227	14
1023	606	433	1023	267	981	239	846	231	14
1023	668	393	1023	267	981	250	1006	269	14
19	252	20	32	250	33	238	227	233	14
51	387	34	811	497	418	233	605	231	14
51	482	27	1023	602	435	239	642	239	14
26	300	22	455	623	187	229	535	237	14
188	335	144	450	332	347	232	272	272	14
189	288	168	291	292	255	236	353	235	14
60	390	39	861	573	385	228	616	230	14
23	253	24	20	239	21	226	237	238	14
60	372	41	900	582	396	228	623	234	14
37	310	30	74	311	61	223	274	225	14
187	302	159	535	407	337	230	537	232	14
70	561	32	1023	601	436	229	661	234	14
237	329	184	428	335	327	235	274	240	14
41	317	33	105	336	80	224	335	229	14
165	299	141	203	283	184	225	310	238	14
170	500	87	610	574	272	234	564	235	14
40	267	39	15	228	17	230	237	233	14
158	298	135	317	395	205	229	409	232	14
19	246	20	14	225	15	232	239	230	14
33	256	33	49	242	51	232	230	232	14
137	353	99	713	457	399	237	582	225	14
23	289	20	231	300	197	230	443	235	14
238	358	170	309	336	235	231	269	236	15
137	561	62	1023	368	713	228	715	238	15
74	359	53	460	390	302	233	538	225	15
53	280	48	26	277	24	230	229	234	15
69	413	43	848	486	447	230	620	238	15
336	469	183	401	528	194	225	311	219	15
280	328	218	457	320	366	223	278	238	15
29	250	29	28	232	30	229	243	228	15
57	389	37	705	477	379	233	586	234	15
218	308	181	275	329	214	220	322	222	15
849	580	375	1023	267	981	232	780	260	15
51	405	32	761	536	364	224	611	239	15
586	441	340	1023	267	982	231	755	239	15
46	408	29	640	514	319	230	582	231	15
110	341	83	180	346	133	224	345	240	15
149	774	49	1023	440	596	235	736	238	15
316	379	214	999	412	621	232	403	243	15
423	365	297	1023	419	626	231	662	229	15
36	349	27	246	414	152	229	464	231	15
48	278	44	87	271	83	237	232	231	15
44	495	23	889	635	358	232	618	238	15
33	425	20	605	449	345	228	562	228	15
56	344	42	813	538	387	232	602	233	15
547	457	307	580	437	340	234	256	238	15
35	413	21	707	481	377	232	591	231	15
147	288	131	152	270	144	232	296	232	15
93	482	49	1023	380	690	241	694	224	15
44	536	21	790	632	320	228	600	231	15
719	577	319	1023	410	639	225	688	240	15
460	437	270	1023	383	685	235	688	239	15
75	462	41	804	627	329	229	605	235	15
78	439	46	1023	398	659	234	671	228	15
44	387	29	882	498	453	238	620	231	15
250	356	180	395	365	277	236	265	240	15
789	622	325	1023	271	966	230	799	241	15
40	364	28	598	417	367	231	580	238	15
117	263	114	113	249	115	234	223	234	15
323	361	229	626	528	303	229	535	236	15
1023	688	381	1023	267	982	230	940	265	15
60	263	59	77	262	75	230	227	230	15
1023	461	569	1023	267	981	259	1023	327	15
39	270	37	16	243	16	229	224	228	15
23	248	23	21	234	23	229	274	234	15
299	369	207	896	345	665	230	444	240	15
68	269	65	76	259	76	240	264	225	15
41	261	40	15	229	17	231	217	233	15
337	356	242	689	344	512	230	258	247	15
54	282	49	41	261	40	241	228	231	15
203	325	160	329	315	267	229	338	242	15
32	263	31	57	252	58	231	310	235	15
63	264	61	54	261	53	229	285	235	15
29	372	20	426	395	276	235	523	227	15
39	257	38	17	224	19	233	234	231	15
60	265	58	75	260	74	233	252	238	15
25	252	25	32	234	35	230	227	241	15
146	290	129	283	289	251	226	344	242	16
338	471	183	1023	449	584	237	751	240	16
185	323	147	261	329	203	234	297	240	16
228	341	171	456	315	370	232	411	237	16
39	329	30	363	436	213	232	507	232	16
353	422	214	526	410	328	222	475	236	16
23	254	23	41	247	43	231	236	234	16
44	425	26	742	484	393	234	593	229	16
67	311	55	548	392	358	238	575	231	16
49	260	49	21	244	22	234	233	227	16
22	269	21	114	304	96	231	352	235	16
41	346	30	469	406	296	230	550	229	16
118	269	112	128	319	103	227	268	223	16
35	251	36	22	238	24	236	239	228	16
47	562	22	836	801	267	234	613	228	16
177	300	151	264	285	236	234	298	246	16
148	329	115	62	328	48	231	225	235	16
34	376	23	715	451	405	229	603	227	16
119	481	64	1009	545	474	226	642	228	16
43	298	37	23	259	22	232	230	240	16
403	377	274	339	377	230	225	351	233	16
60	265	58	48	260	48	239	236	232	16
252	322	201	334	309	277	223	408	231	16
19	251	20	9	216	10	230	222	229	16
21	265	21	29	255	30	232	279	233	16
33	332	26	684	402	436	230	583	231	16
265	339	200	330	364	232	230	348	229	16
30	288	27	89	451	50	232	323	229	16
28	298	24	335	338	253	228	499	220	16
58	302	49	55	286	49	234	239	225	16
242	347	179	407	338	308	231	440	243	16
124	493	64	1023	375	699	236	694	236	16
52	273	49	37	271	35	234	226	233	16
26	330	21	434	366	303	231	522	231	16
27	269	26	16	243	17	233	229	219	16
590	611	247	1023	348	753	243	741	224	16
33	420	20	559	457	313	235	551	232	16
23	292	21	185	323	147	232	420	232	16
172	294	150	186	278	172	228	302	244	16
279	351	203	519	369	359	239	338	242	17
359	526	174	1023	637	412	228	643	232	17
132	316	107	253	322	201	233	418	238	17
22	269	21	9	233	10	228	232	239	17
391	427	234	562	426	338	220	390	247	17
102	264	99	99	254	99	235	282	238	17
107	587	47	1023	355	739	234	696	227	17
408	376	278	610	395	395	224	577	232	17
323	339	244	614	329	478	237	469	237	17
58	413	36	642	494	333	230	587	226	17
158	299	135	262	295	227	241	291	239	17
302	353	219	476	315	386	234	235	226	17
173	306	145	227	299	195	232	317	241	17
48	265	46	19	242	20	230	222	234	17
424	381	285	585	417	359	232	504	233	17
425	525	207	1023	377	695	224	645	237	17
59	529	28	1023	541	485	229	658	234	17
214	413	133	1023	380	689	238	668	231	17
39	308	32	191	291	168	231	419	235	17
718	599	307	1023	267	981	226	820	239	17
32	365	22	407	406	257	236	531	230	17
1023	588	446	1023	267	981	238	873	239	17
50	423	30	1023	501	524	231	652	233	17
1023	586	447	1023	267	981	233	921	247	17
29	261	28	18	248	19	229	252	233	17
1023	493	531	1023	267	981	235	882	237	17
300	496	155	1023	267	981	236	739	236	17
1023	510	514	1023	267	981	248	956	247	17
112	453	63	1023	328	800	235	703	229	17
133	274	124	143	274	134	230	369	239	17
340	375	232	806	457	451	238	608	226	17
833	617	346	1023	268	980	233	764	238	17
1023	490	535	1023	267	981	232	909	260	17
25	306	21	428	330	332	234	531	237	17
121	283	110	159	282	144	238	271	249	17
206	329	161	332	343	248	235	302	251	17
378	374	259	1003	514	499	239	632	240	17
57	424	35	695	598	298	234	583	239	17
323	335	247	635	312	520	237	427	238	17
257	351	187	650	331	503	238	366	240	17
68	266	65	39	251	40	233	226	244	17
92	290	81	227	292	199	229	227	239	17
299	340	225	319	308	265	235	378	236	17
96	294	84	163	283	148	234	256	237	17
291	340	219	289	334	222	234	360	233	17
280	341	210	551	316	446	242	357	246	17
37	397	24	786	526	383	231	603	227	17
186	326	146	444	304	374	234	290	240	17
316	464	174	1023	267	981	232	743	242	17
41	417	25	682	467	374	234	599	236	17
366	357	263	769	384	513	231	397	258	17
276	344	206	533	355	384	238	258	230	18
180	363	127	391	338	296	226	388	255	18
784	695	289	1023	458	573	240	712	241	18
127	277	117	86	269	82	232	232	233	18
46	264	45	20	263	19	234	237	231	18
31	252	31	20	248	20	234	230	229	18
167	320	133	207	324	164	224	354	230	18
334	629	136	1023	267	981	231	811	239	18
325	343	243	758	325	596	229	436	239	18
49	450	28	973	598	417	229	629	232	18
497	640	199	602	592	260	237	485	227	18
1005	719	358	1023	340	772	220	695	250	18
97	292	85	172	276	160	232	284	228	18
1023	474	554	1023	267	981	234	978	270	18
324	371	223	546	437	320	226	529	238	18
165	339	125	177	327	139	228	302	233	18
199	469	109	1023	301	872	232	727	246	18
1023	656	400	1023	267	982	230	894	236	18
54	352	39	754	449	430	231	596	236	18
61	474	33	1023	575	456	236	643	231	18
126	522	62	1023	389	674	228	684	224	18
126	514	63	1023	267	982	231	725	223	18
165	673	63	1023	343	763	231	723	227	18
46	286	41	335	340	252	237	485	225	18
54	530	26	1009	684	378	228	631	226	18
200	380	134	1023	271	967	229	706	229	18
154	297	133	294	291	259	235	394	237	18
30	337	23	43	348	32	237	225	226	18
30	328	23	457	385	304	233	546	225	18
146	325	116	194	350	142	235	312	237	18
53	337	40	752	485	397	240	604	238	18
51	412	32	964	545	453	228	629	235	18
59	403	38	540	602	229	236	558	232	18
1023	494	530	1023	267	982	235	976	264	18
96	436	56	942	486	496	227	627	233	18
69	408	43	1018	527	494	230	633	240	18
55	346	40	532	465	293	227	584	232	18
1023	623	421	1023	267	982	246	1017	296	18
42	328	32	525	391	343	236	563	234	18
39	297	33	71	290	63	228	282	234	18
87	274	81	175	270	166	228	276	235	18
148	291	130	280	276	260	236	252	250	18
40	267	38	43	269	41	240	281	233	18
34	253	35	18	232	20	230	242	238	18
40	384	27	904	556	416	241	620	235	18
21	262	20	11	244	12	232	226	234	18
70	289	62	76	338	58	227	285	234	18
41	426	25	757	512	379	231	604	232	18
198	338	150	438	449	250	225	496	232	18
62	340	47	642	476	345	228	587	232	18
228	341	172	366	321	292	233	338	237	18
116	306	97	250	303	211	230	345	244	18
321	381	216	541	381	364	228	437	234	18
155	280	142	176	268	168	228	313	232	18
33	384	22	603	418	369	226	574	231	18
139	282	126	128	290	113	234	297	237	18
241	312	198	346	308	287	232	402	235	18
88	459	49	1023	555	472	231	641	228	18
27	353	20	504	508	254	232	551	235	18
254	309	210	454	299	389	230	245	265	18
204	300	174	290	304	245	227	379	229	18
496	576	221	1023	267	982	233	824	241	18
214	364	151	285	361	202	230	355	245	18
233	305	195	499	408	313	237	504	224	19
54	599	23	871	717	311	227	618	228	19
218	310	180	280	298	241	236	343	241	19
306	354	221	732	453	414	232	568	235	19
180	295	156	221	287	197	233	326	237	19
21	264	21	18	241	19	227	230	227	19
25	256	25	69	250	70	232	241	228	19
319	383	213	263	354	190	225	228	238	19
72	483	38	908	551	422	238	620	228	19
34	289	31	181	307	151	238	421	231	19
149	309	124	150	311	124	237	297	237	19
28	314	23	173	294	151	229	399	235	19
189	288	168	197	283	178	231	318	227	19
37	483	20	409	650	161	226	510	233	19
25	296	21	16	287	14	234	227	225	19
56	477	30	1023	516	508	227	650	241	19
132	371	91	733	693	271	230	595	229	19
54	261	53	32	244	33	235	295	232	19
30	274	28	64	458	36	239	280	234	19
27	338	21	411	502	209	233	522	237	19
184	304	155	219	298	188	229	293	232	19
21	253	21	12	243	13	240	222	237	19
34	270	32	88	270	83	234	241	229	19
276	358	197	544	348	400	234	362	252	19
82	303	70	168	294	147	230	249	238	19
274	375	187	776	602	330	235	582	228	19
41	459	23	698	626	285	231	584	234	19
33	275	31	75	266	72	235	237	237	19
44	261	43	38	256	38	228	258	242	19
69	335	53	675	438	395	234	584	236	19
93	295	81	128	359	91	232	260	236	19
64	405	40	1023	429	612	235	639	228	19
112	382	75	815	413	505	236	622	233	19
43	268	41	31	245	33	231	263	230	19
35	378	24	639	485	337	236	578	230	19
32	308	27	304	331	235	228	481	223	19
230	340	174	333	317	268	230	400	237	19
68	255	68	74	253	75	236	247	245	19
131	691	49	1023	389	674	234	704	221	19
36	362	25	721	416	444	232	594	235	19
72	272	67	59	264	57	230	246	236	19
29	270	28	16	244	17	235	257	233	19
225	318	181	469	367	327	229	367	256	19
40	251	41	30	240	33	228	226	234	19
287	453	162	1023	450	582	230	645	227	19
190	326	149	221	298	189	218	231	237	19
205	344	152	401	320	321	233	382	245	19
243	657	95	1023	267	982	230	777	228	19
22	260	22	8	233	9	228	224	228	19
20	254	20	14	229	16	236	231	231	20
140	556	65	1023	326	805	233	725	232	20
750	538	357	1023	369	710	235	717	230	20
191	434	113	1023	289	908	228	719	239	20
128	293	112	185	289	164	233	278	236	20
318	401	203	514	392	336	230	399	228	20
150	313	123	263	303	223	228	329	237	20
574	569	258	1023	278	943	229	724	243	20
331	374	227	1023	468	560	231	642	232	20
781	627	319	1023	267	982	224	788	291	20
779	596	335	1023	423	620	231	704	230	20
1023	566	463	1023	267	982	236	839	236	20
245	368	171	251	345	186	231	279	245	20
1023	703	373	1023	267	982	246	1000	277	20
33	248	34	21	232	23	234	224	240	20
42	377	28	364	419	222	230	508	234	20
852	962	227	1023	267	982	238	824	253	20
22	245	23	26	240	27	230	249	232	20
149	373	102	170	393	111	234	353	236	20
23	284	21	423	345	314	228	524	238	20
55	516	28	1008	754	342	229	634	231	20
237	331	183	292	312	240	237	354	249	20
189	344	141	253	317	205	229	222	233	20
34	363	24	471	578	209	232	540	229	20
42	356	30	318	409	199	238	480	222	20
35	300	30	19	282	17	224	226	232	20
283	326	222	471	314	384	233	284	235	20
62	265	60	73	261	71	226	258	236	20
32	296	27	433	328	338	234	532	229	20
91	362	64	1023	362	724	231	658	228	20
194	334	149	580	325	457	230	415	241	20
44	273	41	227	341	170	236	444	232	20
33	427	20	575	530	278	235	565	231	20
309	406	195	873	482	463	237	603	232	20
264	557	121	1023	267	982	222	793	222	20
49	257	48	65	254	65	228	233	224	20
257	362	182	562	378	380	239	427	247	20
60	284	54	80	278	73	234	307	239	20
70	329	54	398	394	258	230	497	229	20
77	278	71	107	284	97	229	315	230	20
102	277	94	150	407	94	231	317	224	20
42	254	42	26	239	28	225	233	237	20
42	380	28	624	526	304	225	568	227	20
62	403	39	847	598	363	234	615	228	20
25	286	22	39	282	36	224	228	234	20
56	264	54	69	260	67	230	284	218	20
45	342	34	643	392	420	233	580	240	20
51	332	39	658	423	398	231	587	230	21
197	313	162	258	295	224	237	347	242	21
32	301	27	35	275	33	230	231	233	21
186	327	146	544	373	374	236	421	232	21
34	297	29	227	389	149	228	442	230	21
28	255	28	20	240	21	225	232	238	21
48	262	47	25	281	23	228	232	237	21
53	261	52	55	254	56	234	301	228	21
59	360	42	992	417	608	230	632	231	21
631	533	303	911	663	352	236	559	248	21
157	294	137	267	305	224	232	331	236	21
229	339	173	425	591	184	225	450	230	21
50	461	28	957	579	424	234	623	232	21
24	247	25	31	242	33	233	237	231	21
64	418	39	1023	601	436	229	652	221	21
179	326	141	157	324	124	231	269	235	21
1023	730	359	1023	267	982	242	778	250	21
575	488	301	1023	333	788	238	731	245	21
375	634	151	1023	267	982	226	840	230	21
407	563	185	1023	267	982	240	808	226	21
995	647	394	1023	267	982	230	836	239	21
50	362	35	864	509	434	227	618	240	21
1023	538	487	1023	267	982	228	864	239	21
1023	530	494	1023	267	982	238	989	299	21
433	431	257	594	481	316	231	554	233	21
232	358	166	228	329	178	232	308	224	21
162	280	148	425	301	362	231	372	227	21
68	257	68	45	248	47	235	225	234	21
41	457	23	556	595	239	232	559	241	21
266	335	203	495	314	403	227	348	246	21
100	395	65	1023	374	700	230	668	239	21
44	538	21	820	553	379	233	614	231	21
638	473	346	932	518	460	234	541	225	21
72	486	38	1023	544	482	229	660	220	21
209	326	164	489	586	213	234	545	237	21
23	262	22	25	254	25	235	231	235	21
109	718	39	1023	369	710	234	725	227	21
112	286	100	196	291	172	232	298	231	21
48	461	27	943	592	408	235	624	232	21
251	353	182	310	379	209	229	362	238	21
598	511	299	1023	267	982	228	762	228	21
62	513	31	1023	560	468	239	657	227	21
1023	586	448	1023	267	982	233	877	264	21
48	265	46	60	252	61	230	230	233	21
44	264	43	74	263	72	229	248	227	21
74	264	72	60	246	62	240	232	234	21
180	295	157	233	306	195	233	280	240	21
69	324	54	85	327	66	235	342	225	21
98	299	84	78	275	73	234	338	226	21
117	278	108	125	280	115	231	262	240	21
65	456	36	406	429	243	234	489	233	21
206	308	171	263	306	221	231	249	239	21
43	253	43	19	228	21	223	233	234	21
319	610	134	1023	267	982	238	766	238	21
213	297	183	290	287	259	229	314	232	21
39	420	24	592	535	283	228	572	233	21
75	378	51	694	442	402	229	584	231	21
46	472	25	790	546	370	231	601	229	22
32	249	33	38	251	39	231	251	232	22
226	332	174	180	301	153	230	236	234	22
264	366	185	306	332	236	237	295	223	22
179	311	147	254	317	205	229	353	229	22
283	362	200	623	361	442	230	390	250	22
37	331	28	553	432	328	224	551	232	22
57	369	40	831	382	557	230	609	233	22
23	249	23	14	245	14	227	225	226	22
38	485	20	828	589	360	231	611	229	22
158	303	133	263	299	225	232	337	227	22
279	314	228	452	430	269	234	481	232	22
284	571	127	1023	267	982	240	787	225	22
170	298	147	234	303	198	230	243	229	22
393	373	270	570	382	382	241	479	240	22
384	400	246	1021	906	289	240	596	233	22
72	308	60	482	381	324	231	540	229	22
110	464	61	1023	372	705	226	686	234	22
354	368	246	526	365	369	230	423	251	22
249	334	191	300	328	234	231	395	238	22
73	468	40	963	421	585	229	632	226	22
270	379	182	545	388	359	227	267	225	22
282	431	168	1023	416	630	236	416	238	22
453	595	195	1023	267	982	226	777	241	22
62	620	26	954	670	364	235	624	230	22
202	322	161	240	307	200	230	269	236	22
22	256	22	86	261	84	228	338	230	22
310	362	219	460	374	315	231	258	241	22
47	473	25	1023	549	477	229	641	236	22
260	323	206	444	310	366	238	348	229	22
237	528	115	1023	269	973	237	751	237	22
1023	704	372	1023	267	982	225	803	246	22
613	525	298	1023	267	982	234	778	233	22
343	343	256	1020	345	757	230	473	247	22
23	247	24	15	235	16	227	230	229	22
385	529	186	1023	267	982	238	759	231	22
931	593	402	1023	267	982	229	734	246	22
24	270	22	100	305	84	232	333	232	22
279	358	200	799	341	599	236	416	238	22
719	581	317	1023	267	982	230	803	235	22
1023	577	454	1023	267	982	231	816	249	22
308	416	189	835	573	373	231	592	231	22
31	387	21	543	430	323	232	562	225	22
805	648	318	1023	267	982	237	866	227	22
440	459	245	1023	586	448	232	654	243	22
702	511	352	1023	267	982	227	786	243	22
1023	534	491	1023	267	982	233	908	259	22
149	292	131	176	297	151	234	233	226	22
210	513	105	1023	267	982	229	771	235	22
328	456	184	114	473	62	229	212	230	22
209	309	173	290	296	250	233	353	230	22
28	350	21	301	496	155	230	470	228	22
41	341	31	685	423	415	230	588	233	22
37	391	24	309	416	190	234	505	237	22
223	332	172	404	356	290	228	235	232	22
221	343	165	761	455	428	231	573	236	22
731	471	397	1023	267	982	229	770	242	23
119	789	39	1023	425	617	240	727	238	23
48	440	28	530	542	251	234	559	232	23
46	480	24	1023	605	433	226	639	229	23
47	270	45	39	271	36	229	276	227	23
122	558	56	1023	344	763	228	722	223	23
142	387	94	1023	343	765	232	682	227	23
248	334	190	174	358	124	242	258	236	23
37	352	27	716	408	449	231	598	235	23
40	338	30	222	413	137	243	438	232	23
306	358	219	476	339	359	232	278	231	23
329	318	264	636	322	505	234	376	241	23
93	308	77	238	304	200	234	260	238	23
32	293	28	200	304	168	227	451	227	23
26	255	26	23	248	24	233	249	238	23
249	384	166	367	393	239	225	280	231	23
396	409	247	934	489	489	232	598	239	23
46	437	27	964	563	438	229	628	237	23
26	252	27	25	237	27	230	280	230	23
922	710	332	1023	267	982	245	844	238	23
426	470	232	840	618	347	239	562	238	23
1023	803	327	1023	295	888	235	746	238	23
760	678	287	1023	361	725	230	654	233	23
1023	636	412	1023	267	982	235	895	224	23
1023	728	360	1023	267	982	238	843	222	23
160	289	141	266	286	238	230	285	228	23
298	366	208	548	338	415	241	412	240	23
52	520	26	979	666	376	225	626	233	23
26	249	27	17	232	18	231	234	237	23
33	290	29	120	313	98	227	350	231	23
80	306	67	386	345	286	228	510	239	23
29	288	25	292	319	234	227	478	237	23
186	311	153	233	336	177	232	236	235	23
118	442	69	556	539	264	229	562	229	23
85	271	81	143	269	136	229	275	229	23
160	313	131	164	337	124	235	262	236	23
225	307	188	154	285	139	233	231	228	23
27	273	25	11	253	11	228	236	230	23
39	457	22	644	572	288	237	576	229	23
35	321	28	400	331	309	230	523	233	23
53	419	33	720	489	377	232	603	238	23
69	374	48	75	394	49	230	255	229	23
117	287	104	45	288	40	237	238	235	23
58	278	54	149	271	141	233	236	237	23
56	279	51	84	379	57	236	309	230	23
314	767	105	1023	267	982	231	795	236	23
19	246	20	9	227	10	229	236	236	23
27	262	26	63	260	63	231	234	236	23
353	381	237	400	364	282	229	364	231	23
25	263	24	11	244	12	233	228	233	23
75	280	69	142	266	137	228	253	237	24
80	271	76	65	261	64	232	252	238	24
263	310	218	304	290	269	232	228	234	24
316	399	203	852	408	535	242	421	242	24
41	438	24	797	557	366	233	604	231	24
85	347	63	1023	333	787	230	666	231	24
161	460	90	1023	434	604	234	681	232	24
120	319	96	206	337	157	228	476	239	24
51	261	50	36	298	31	231	241	237	24
106	478	57	1023	506	518	233	670	227	24
28	362	20	629	459	351	231	576	230	24
59	264	57	76	259	75	231	229	234	24
35	425	21	662	499	340	229	581	234	24
232	302	197	276	291	243	231	362	236	24
295	403	187	369	382	247	243	388	240	24
40	263	39	71	255	71	231	232	226	24
97	473	53	1023	300	873	237	701	230	24
37	264	36	50	256	50	231	232	230	24
84	620	35	1023	573	457	234	657	227	24
53	437	31	930	554	430	236	617	228	24
35	323	28	374	391	245	232	511	238	24
260	399	167	456	390	300	225	495	231	24
149	428	89	1023	449	584	230	657	243	24
37	424	23	782	545	367	225	606	230	24
30	268	29	15	253	15	230	229	234	24
156	548	73	1023	322	813	238	723	234	24
85	264	82	107	259	105	227	236	231	24
65	420	40	695	517	345	232	586	229	24
250	348	184	1023	300	874	228	225	228	24
142	294	123	175	284	158	236	302	232	24
562	580	248	1023	372	705	231	727	222	24
328	494	170	1023	310	847	228	714	229	24
26	315	21	283	377	192	229	468	225	24
70	649	27	1023	644	407	235	669	229	24
509	382	341	1023	321	816	230	687	224	24
66	374	45	942	388	622	228	626	229	24
38	315	31	33	405	21	232	233	224	24
24	271	23	111	382	75	232	347	224	24
46	371	32	478	661	185	233	550	226	24
231	304	194	330	405	209	227	340	235	24
76	575	34	1023	429	611	231	670	227	24
440	656	172	1023	385	681	239	735	241	24
1023	580	452	1023	267	982	231	934	255	24
248	343	185	212	344	157	223	316	234	24
366	408	230	1023	465	563	228	685	224	24
235	348	173	192	328	150	230	231	228	24
31	374	21	499	534	239	231	531	226	24
153	431	91	1023	337	777	233	706	233	24
225	291	198	248	299	212	232	346	238	24
109	300	93	197	292	173	237	258	233	24
136	335	104	529	568	238	233	497	238	24
785	772	260	1023	267	982	236	899	245	24
32	249	33	20	228	22	225	243	228	24
1023	590	444	1023	267	982	236	866	253	24
48	255	48	48	253	48	234	241	236	24
110	326	86	147	348	108	225	304	234	24
31	386	21	739	493	384	229	604	237	24
34	316	27	653	490	341	233	578	239	24
531	599	227	1023	267	982	234	829	238	24
128	345	95	623	544	293	231	560	225	24
1023	652	402	1023	268	979	234	775	228	24
807	731	283	1023	267	982	228	875	235	24
1023	601	437	1023	267	982	235	800	244	24
44	472	24	998	783	326	227	628	236	24
349	336	266	798	358	571	224	430	227	24
81	467	45	1023	406	646	231	684	229	24
541	754	184	1023	403	651	233	514	247	24
191	318	153	286	303	242	234	253	255	24
329	360	234	686	460	382	233	530	231	25
207	659	80	1023	398	659	232	740	231	25
186	350	136	261	376	178	232	283	227	25
195	447	112	1023	267	982	228	759	228	25
60	335	46	263	337	199	229	457	238	25
1023	716	366	1023	296	885	226	701	231	25
43	472	23	895	683	335	234	615	231	25
75	305	63	455	341	342	234	540	242	25
609	466	335	729	491	380	224	393	221	25
33	344	25	376	761	126	226	510	239	25
224	314	183	330	306	276	233	235	234	25
100	272	94	66	268	63	234	236	231	25
174	306	146	179	276	166	232	230	240	25
42	255	42	28	242	30	233	282	230	25
699	722	248	1023	441	595	243	681	248	25
40	498	20	662	588	288	234	588	230	25
342	502	174	586	507	296	238	432	235	25
104	324	82	605	511	303	232	564	224	25
33	381	22	465	390	305	234	531	236	25
81	386	54	1014	438	592	237	637	232	25
324	376	220	1023	485	541	233	605	247	25
68	264	66	30	266	29	228	220	234	25
44	408	27	899	473	486	232	622	240	25
247	366	173	379	326	298	231	225	243	25
306	361	217	240	392	157	227	227	234	25
66	344	49	901	519	445	234	616	244	25
189	379	127	410	459	229	230	242	232	25
20	253	21	15	228	17	234	250	236	25
234	323	186	251	295	218	236	326	227	25
22	284	20	34	274	32	232	280	238	25
211	295	183	234	277	216	234	276	239	25
70	449	40	746	460	415	232	599	233	25
118	276	110	155	270	147	231	321	235	25
161	300	137	238	295	206	232	274	243	25
27	323	21	462	428	277	232	535	241	25
62	553	29	1023	627	418	225	648	227	25
55	521	27	986	804	314	225	630	233	25
508	435	299	824	433	488	227	346	264	25
253	357	181	181	383	121	236	292	236	25
362	337	275	383	426	230	228	381	231	25
927	642	370	1023	322	813	233	724	232	25
40	335	31	670	355	484	230	582	244	25
484	379	328	1023	387	677	227	511	236	25
1023	682	385	1023	267	982	229	845	242	25
522	466	287	1023	267	981	234	769	230	25
388	354	281	215	330	167	237	230	230	25
407	473	220	1023	491	534	238	685	247	25
237	340	179	293	332	226	233	246	245	25
212	443	123	1023	473	554	236	647	235	25
455	425	274	1023	267	982	236	714	228	25
266	327	208	118	327	92	236	271	228	25
100	516	50	1023	484	542	231	692	234	25
197	295	171	275	290	243	235	351	239	25
884	559	405	1023	267	982	225	759	256	25
1023	569	460	1023	267	982	241	925	266	25
34	275	32	22	257	22	236	224	234	25
613	725	217	1023	316	830	236	791	250	25
220	307	184	353	339	267	223	397	237	25
397	541	188	833	506	421	233	588	234	25
41	442	24	646	552	300	237	579	233	25
778	540	369	1023	267	982	226	770	236	26
104	328	81	63	282	57	234	326	237	26
844	689	314	1023	267	982	229	778	221	26
1023	641	409	1023	267	982	234	786	226	26
49	296	42	161	317	130	224	240	234	26
1023	608	431	1023	267	982	234	936	242	26
30	259	30	58	260	57	237	239	235	26
282	381	190	635	456	356	234	568	237	26
47	260	46	96	260	95	238	305	232	26
57	438	33	1011	584	443	232	632	229	26
536	451	304	1023	339	773	233	724	248	26
47	262	46	57	262	56	234	269	236	26
277	382	185	847	402	539	231	380	227	26
224	417	137	1023	267	982	224	741	240	26
50	421	30	893	506	452	231	621	228	26
86	485	45	1023	376	698	229	691	234	26
234	350	171	529	314	431	226	298	251	26
179	298	154	224	289	199	231	334	232	26
59	255	60	50	245	53	231	255	227	26
31	367	22	544	469	297	238	556	231	26
89	333	69	766	610	322	231	592	231	26
31	247	32	9	206	12	222	238	232	26
47	301	40	34	275	32	230	274	227	26
36	428	22	338	465	186	235	492	235	26
31	276	29	31	270	29	235	228	235	26
217	349	159	286	326	225	234	232	228	26
40	409	25	575	396	371	231	565	228	26
156	494	81	1023	316	830	236	719	232	26
106	410	66	439	442	254	237	536	239	26
29	327	23	420	440	245	231	527	233	26
58	417	36	996	524	486	230	633	233	26
186	303	157	325	312	267	236	418	245	26
438	432	260	1023	484	542	223	639	225	26
184	401	117	251	410	157	228	234	236	26
46	309	38	231	398	149	239	470	229	26
56	295	48	341	340	257	235	530	235	26
312	384	208	1023	348	754	232	655	245	26
472	467	259	1023	329	797	239	707	239	26
51	278	47	132	310	109	228	375	228	26
169	318	136	145	303	123	227	238	240	26
47	269	45	82	260	81	229	235	234	26
212	320	170	266	309	220	231	287	230	26
70	361	50	200	347	147	231	291	230	26
34	250	35	34	242	36	231	242	234	26
58	484	31	923	594	398	230	628	234	26
590	561	269	1023	541	484	229	455	245	26
667	510	335	1023	295	890	229	751	237	26
373	421	227	876	477	470	244	482	230	26
43	326	34	630	363	444	234	569	233	26
443	401	283	1023	422	621	231	675	229	26
286	334	219	334	307	279	235	304	230	26
306	323	242	222	300	189	233	234	243	26
288	362	204	657	378	445	234	505	241	26
151	435	89	1023	310	846	231	716	221	26
1023	717	366	1023	267	981	234	832	251	26
214	317	173	379	299	325	234	429	238	26
359	364	252	621	361	441	226	497	242	26
191	307	159	493	371	340	236	399	260	26
416	435	245	1023	442	593	234	617	242	26
29	385	20	492	462	273	229	541	228	26
1023	700	374	1023	267	982	232	907	245	26
27	293	24	430	344	320	227	537	228	26
384	548	180	1023	304	861	231	755	233	27
31	293	27	475	322	377	229	550	238	27
50	415	31	1023	586	447	236	635	227	27
46	260	45	41	248	42	226	224	228	27
82	333	63	34	311	28	230	234	231	27
1023	650	403	1023	267	982	227	853	233	27
36	321	29	507	370	350	235	543	232	27
62	427	37	901	491	470	231	621	226	27
28	268	27	35	341	26	230	243	226	27
19	251	20	8	205	9	233	236	235	27
1023	734	357	1023	267	982	232	870	238	27
65	280	59	179	283	162	227	265	233	27
1023	501	524	1023	267	982	230	866	252	27
36	250	37	33	237	36	222	262	232	27
30	364	21	501	419	306	229	550	228	27
136	363	96	1023	525	499	235	650	233	27
688	731	241	1023	267	982	237	830	241	27
1023	633	414	1023	267	982	240	976	271	27
424	425	255	542	519	268	237	427	241	27
317	410	198	1023	369	710	229	472	231	27
864	644	344	1023	333	788	229	721	226	27
1023	665	394	1023	267	981	232	789	227	27
368	454	208	882	466	484	237	601	233	27
28	247	29	41	243	43	233	246	224	27
364	432	216	1023	569	461	240	634	232	27
777	662	300	1023	267	981	235	835	238	27
728	529	352	1023	332	790	227	703	221	27
144	407	91	1023	505	520	225	635	231	27
42	393	27	652	500	334	232	587	238	27
1023	530	494	1023	267	981	234	903	258	27
710	524	347	1023	267	981	237	765	235	27
881	788	286	1023	267	982	234	881	228	27
197	498	101	541	680	204	240	513	243	27
1023	699	375	1023	267	982	233	809	231	27
1023	480	546	1023	267	982	241	1001	289	27
37	254	37	15	236	17	234	222	226	27
71	418	44	1023	514	510	236	636	232	27
65	258	64	61	252	62	230	337	236	27
32	314	26	518	370	358	233	549	238	27
136	545	64	1023	272	965	237	726	225	27
655	591	284	1023	303	864	233	738	243	27
162	342	122	371	323	294	229	318	231	27
216	309	179	254	301	216	232	259	231	27
99	507	50	1023	501	523	229	666	233	27
90	469	49	841	877	245	228	604	228	27
32	301	28	275	319	220	232	472	236	27
186	354	134	527	349	386	240	362	246	27
59	362	42	885	481	471	237	621	236	27
21	274	20	94	464	52	235	312	238	27
289	357	207	198	354	143	231	241	230	27
152	290	134	236	283	214	234	275	239	27
76	296	65	357	471	194	229	505	236	27
28	276	26	188	493	98	231	410	231	27
31	246	32	47	240	50	233	256	236	27
22	272	21	50	270	47	230	246	227	27
347	377	236	543	489	284	228	504	231	27
118	404	74	1023	501	523	239	657	237	27
342	375	233	542	451	308	239	463	236	27
234	315	190	315	305	265	232	371	232	27
231	587	101	1023	404	650	237	652	236	27
52	294	45	126	345	94	228	299	233	27
285	344	212	703	469	383	239	515	239	27
25	263	24	8	207	10	236	224	230	27
172	303	146	363	308	301	236	380	243	27
79	472	43	906	615	377	234	621	232	27
392	428	235	1023	828	316	236	622	226	27
43	497	22	853	527	414	233	610	227	27
147	615	61	1023	353	743	231	737	236	27
50	274	46	121	420	74	235	344	230	27
42	427	25	799	535	383	228	610	223	27
451	398	290	850	419	519	232	578	232	27
20	255	21	27	263	27	232	254	234	27
347	385	231	312	350	228	237	240	236	27
267	387	177	307	354	222	229	342	233	27
433	532	208	1023	267	982	228	773	231	27
55	481	29	987	604	418	233	627	235	27
1023	665	394	1023	267	982	223	844	254	27
402	417	247	1023	502	522	231	632	235	27
107	454	60	797	597	342	228	602	232	27
699	597	300	1023	268	978	235	715	252	27
30	324	24	407	340	306	234	514	228	27
1023	592	443	1023	267	982	228	818	239	27
1023	498	526	1023	267	982	240	979	252	27
327	356	235	176	349	129	232	266	238	27
26	309	21	139	303	118	225	376	236	27
323	398	208	497	431	295	230	415	231	28
36	336	27	585	463	324	232	565	235	28
23	255	23	44	247	45	233	273	237	28
281	336	214	435	312	357	234	387	241	28
101	273	94	173	284	156	236	285	235	28
226	331	175	517	318	416	229	371	236	28
29	253	30	20	237	21	231	228	225	28
40	445	23	832	558	382	226	611	228	28
50	433	29	637	519	314	234	588	234	28
157	319	126	367	311	302	229	343	250	28
453	455	254	1023	453	579	233	738	229	28
156	344	116	254	412	158	237	295	228	28
212	304	178	210	295	182	234	319	230	28
30	373	21	475	416	293	229	548	236	28
32	262	31	72	257	72	234	229	238	28
136	301	116	175	304	147	230	306	232	28
57	442	33	1023	632	415	231	631	236	28
432	418	265	612	546	287	223	585	234	28
320	351	234	641	333	492	236	409	234	28
91	312	75	35	283	32	235	235	228	28
191	321	153	322	377	219	225	342	233	28
385	394	250	293	363	207	233	239	226	28
435	416	267	1023	377	696	233	442	252	28
37	281	34	134	299	115	230	375	228	28
35	399	22	572	409	358	235	563	236	28
164	302	139	297	306	248	237	321	236	28
35	432	21	824	528	400	236	613	237	28
298	348	219	796	331	615	232	323	306	28
271	406	171	1023	393	666	227	641	235	28
145	287	129	138	280	126	227	292	237	28
434	475	234	1023	534	491	228	640	241	28
177	307	148	233	304	196	234	231	227	28
41	383	28	649	460	361	231	587	230	28
466	743	160	1023	267	982	232	840	232	28
45	384	30	1023	430	610	231	643	229	28
55	425	33	707	479	378	226	583	225	28
56	410	35	443	508	223	229	534	232	28
230	301	195	318	300	271	240	386	239	28
239	317	193	320	312	263	233	285	225	28
250	312	205	373	287	333	232	357	236	28
27	298	23	266	330	207	226	447	238	28
68	307	57	785	390	516	222	614	226	28
84	378	57	1023	323	812	233	675	237	28
189	426	113	978	748	335	229	607	240	28
40	426	24	805	575	359	239	602	232	28
226	297	195	216	298	186	234	252	230	28
103	375	71	954	413	591	229	625	237	28
54	331	42	675	402	430	230	589	231	28
25	254	25	42	261	41	232	260	232	28
21	257	21	10	226	11	235	232	233	28
50	347	37	611	378	414	236	574	227	28
172	323	136	216	320	173	233	383	240	28
287	313	235	306	311	252	231	334	248	29
33	383	22	653	516	324	231	595	238	29
201	412	125	914	523	448	229	591	234	29
20	258	20	26	242	27	232	249	239	29
44	404	28	510	454	287	226	551	235	29
340	353	246	437	477	234	234	491	232	29
170	305	143	189	295	164	231	327	242	29
301	368	209	1019	459	568	229	607	232	29
121	317	98	81	328	63	235	238	228	29
182	335	139	243	316	197	232	345	239	29
168	286	151	174	288	155	230	230	228	29
276	342	207	372	321	297	234	350	225	29
215	300	184	543	415	335	234	512	227	29
26	296	22	353	333	271	230	509	227	29
64	282	58	38	285	35	236	231	228	29
164	291	144	200	280	183	233	301	229	29
32	260	32	13	235	14	229	231	232	29
470	724	166	1023	267	982	241	873	243	29
298	328	233	431	314	352	234	416	233	29
63	488	33	1023	502	523	241	653	234	29
121	613	51	1023	389	674	232	710	238	29
219	331	169	584	482	311	226	543	233	29
95	440	55	1023	343	764	236	678	223	29
24	251	24	31	244	33	231	236	228	29
26	259	25	22	254	22	231	246	234	29
56	484	30	719	582	317	235	588	234	29
34	383	23	716	483	379	224	589	224	29
30	253	30	26	235	28	232	226	225	29
249	409	156	1023	590	444	232	657	240	29
36	314	30	529	388	349	233	552	235	29
251	349	184	327	365	229	237	377	234	29
799	671	305	682	663	263	234	363	239	29
214	773	71	1023	398	659	230	748	238	29
137	340	103	482	363	339	233	551	231	29
79	284	71	138	284	125	228	284	232	29
29	261	29	10	229	12	237	230	224	29
82	301	70	291	305	244	236	481	234	29
32	256	32	41	245	43	232	228	239	29
252	322	200	482	308	401	241	381	238	29
34	315	27	341	464	188	231	479	238	29
34	252	35	21	238	23	229	230	231	29
111	421	67	211	390	138	230	224	231	29
69	397	45	508	506	257	230	557	237	29
262	345	195	484	347	357	239	402	240	29
20	261	20	234	309	194	236	455	228	29
45	300	39	588	336	449	226	564	233	29
40	306	33	272	341	204	235	475	227	29
27	263	26	33	257	33	226	256	222	29
42	486	22	1023	515	509	233	648	230	29
37	253	38	53	248	55	228	233	225	29
29	340	22	614	367	429	227	569	236	29
279	581	123	1023	300	874	230	757	236	29
21	256	21	16	251	16	232	223	233	29
19	247	20	9	222	10	227	235	231	29
468	521	230	1023	300	874	226	726	233	29
42	263	41	9	219	11	232	226	244	29
23	287	20	14	293	12	229	235	230	29
997	728	351	1023	267	982	233	792	224	29
88	282	80	59	270	56	230	234	231	29
683	570	307	1023	267	982	242	784	253	29
388	410	242	782	452	443	233	496	244	29
23	249	24	26	235	29	237	229	229	29
127	276	118	91	266	88	231	233	237	29
403	371	278	984	621	406	230	606	233	29
34	257	34	59	254	60	238	226	238	29
510	458	285	1023	280	937	237	727	230	29
410	484	217	1023	372	705	228	726	230	29
35	363	25	455	452	258	225	542	234	29
56	270	53	51	263	49	236	314	224	29
37	401	24	671	505	340	233	587	233	29
816	600	348	1023	267	982	223	742	236	29
59	407	37	694	453	392	232	597	234	29
216	325	170	507	327	397	235	378	241	29
895	641	357	1023	381	689	228	710	234	29
691	468	379	1023	267	982	232	785	234	30
451	558	207	1023	267	982	231	799	240	30
1023	477	549	1023	267	982	243	989	268	30
95	438	55	1023	384	683	234	690	231	30
116	311	95	267	313	218	232	245	251	30
233	324	184	390	318	315	236	327	230	30
240	327	188	345	316	280	233	302	238	30
238	353	172	203	350	148	230	331	225	30
305	371	210	533	351	389	241	476	225	30
1023	554	473	1023	267	982	229	905	261	30
183	310	151	264	302	224	233	337	237	30
1023	568	461	1023	267	982	227	862	253	30
39	382	26	680	577	302	229	587	231	30
55	343	41	62	342	47	233	244	231	30
203	301	173	277	300	237	237	324	240	30
133	269	126	65	253	66	231	222	228	30
224	386	149	1023	410	639	232	644	236	30
55	472	30	818	550	381	234	617	227	30
51	511	25	915	500	468	232	624	225	30
36	248	37	32	244	33	229	227	230	30
89	294	77	176	284	159	232	263	238	30
34	282	31	258	312	212	232	462	228	30
24	289	21	440	301	374	231	523	233	30
64	399	41	605	473	328	237	570	226	30
90	271	85	104	262	102	226	293	223	30
171	561	78	1023	426	615	231	708	221	30
205	543	97	1023	267	982	222	775	226	30
65	254	65	53	247	55	237	248	226	30
124	658	48	1023	339	773	231	738	223	30
72	429	43	1023	267	982	231	725	235	30
27	334	21	726	426	436	231	589	224	30
35	266	33	74	258	74	233	304	235	30
24	251	24	22	227	24	232	225	227	30
21	252	22	6	206	7	231	227	231	30
276	310	228	547	299	469	233	375	229	30
132	345	98	218	661	85	232	365	231	30
373	594	161	1023	267	982	232	789	232	30
851	632	345	1023	267	982	228	797	238	30
550	522	269	1023	474	553	238	717	249	30
55	573	24	1023	578	453	229	647	224	30
1023	558	470	1023	267	982	232	905	238	30
269	337	204	454	329	353	236	254	240	30
23	245	24	4	175	6	229	225	232	30
1023	449	584	1023	267	982	227	969	260	30
255	326	200	353	308	293	236	389	223	30
22	244	23	8	206	10	222	228	228	30
131	316	106	185	329	144	239	342	231	30
942	655	368	1023	267	982	235	799	247	30
23	293	20	526	341	395	237	557	232	30
96	300	82	296	281	270	226	225	236	30
1023	618	424	1023	267	982	234	970	252	30
49	270	47	44	249	45	228	274	241	30
1023	453	578	1023	267	982	244	1023	292	30
92	374	63	817	497	421	230	598	233	30
217	362	154	225	364	159	228	400	228	30
199	337	151	194	323	154	236	265	229	30
508	416	312	1023	267	982	223	761	235	30
33	250	34	21	236	23	228	231	226	30
416	430	247	380	429	227	229	232	234	30
66	334	51	292	380	197	234	502	230	30
360	363	254	490	432	291	236	467	212	30
50	300	42	51	283	46	229	265	232	30
704	535	337	1023	267	982	225	830	239	30
328	400	210	648	475	349	226	516	238	30
514	443	297	1023	405	647	229	656	234	30
503	734	176	1023	267	982	236	838	229	30
622	522	305	1023	486	539	229	634	237	30
60	372	41	724	496	374	228	591	225	30
28	304	24	282	381	189	228	481	225	30
287	339	217	169	343	126	234	266	222	30
1023	498	526	1023	267	982	251	994	266	30
308	369	214	549	370	380	239	410	227	30
265	348	195	286	345	212	229	231	224	30
333	388	220	583	379	394	230	402	241	30
302	331	234	512	325	403	234	350	239	30
808	745	278	1023	267	982	230	857	229	31
23	284	21	287	390	188	226	485	240	31
45	373	31	668	441	388	231	580	229	31
158	320	127	292	320	233	238	351	234	31
31	382	21	233	360	165	229	442	229	31
151	303	127	232	287	207	228	299	247	31
213	390	140	394	390	259	228	330	227	31
188	328	147	416	321	331	232	284	229	31
78	462	43	1023	471	557	230	687	230	31
102	442	59	1023	486	539	228	652	228	31
352	385	235	975	401	623	228	606	234	31
26	336	20	394	402	251	231	498	231	31
186	300	159	329	324	260	237	355	233	31
21	249	21	14	228	16	230	236	236	31
43	260	42	68	250	69	233	275	236	31
35	343	26	358	427	215	229	511	236	31
21	254	21	11	236	12	231	228	229	31
217	329	169	256	306	215	226	267	227	31
204	342	153	318	364	224	226	352	238	31
257	460	143	1023	267	982	232	785	230	31
187	323	148	132	339	100	228	249	237	31
97	583	43	1023	578	453	225	643	238	31
45	515	22	613	664	236	234	585	225	31
422	489	221	1023	295	890	219	756	228	31
278	368	193	226	357	162	230	237	229	31
447	433	264	671	565	304	231	541	237	31
50	321	40	156	374	107	232	319	234	31
254	403	161	1023	613	428	227	639	227	31
46	288	41	22	261	21	234	231	227	31
206	308	171	332	301	283	232	330	246	31
45	365	32	511	499	262	231	551	235	31
36	343	27	463	358	331	232	553	235	31
82	260	81	64	256	64	229	237	232	31
28	326	22	342	513	171	234	495	232	31
68	486	36	1023	386	679	242	685	224	31
194	314	158	506	443	293	229	498	233	31
64	405	40	546	669	209	226	532	234	31
186	308	154	278	289	246	227	332	236	32
46	423	28	774	612	324	224	600	230	32
64	261	63	60	313	49	229	242	238	32
120	394	78	773	461	429	229	634	238	32
75	398	48	1023	395	663	235	643	229	32
311	371	215	220	367	154	239	228	236	32
31	295	27	18	284	16	228	230	229	32
198	303	167	359	283	325	228	375	241	32
257	338	195	479	323	379	241	332	243	32
76	461	42	1023	525	499	235	640	239	32
162	665	63	1023	324	809	236	740	243	32
22	264	21	17	243	17	234	241	230	32
36	353	26	768	425	462	230	609	236	32
40	273	38	167	306	140	229	388	232	32
32	322	26	402	364	282	229	515	232	32
536	441	311	1023	267	982	236	475	242	32
540	451	307	1023	267	982	234	776	223	32
185	292	162	224	283	203	234	350	221	32
36	273	34	21	253	21	232	228	231	32
23	260	23	10	227	11	226	227	231	32
1023	811	323	1023	267	982	243	837	235	32
91	426	54	1023	407	644	231	664	234	32
51	413	31	877	502	447	235	614	233	32
205	326	161	256	313	209	242	338	239	32
78	284	71	158	398	102	237	411	235	32
924	712	332	1023	267	982	233	802	228	32
475	409	297	1023	520	504	230	618	230	32
1023	725	361	1023	267	982	238	893	243	32
309	330	240	545	311	448	239	370	254	32
1023	514	510	1023	267	982	233	955	252	32
213	336	163	491	436	289	230	520	230	32
357	390	235	583	427	349	229	470	232	32
28	311	23	350	363	247	230	491	231	32
97	404	61	1023	469	559	235	650	237	32
237	322	189	523	422	317	235	502	229	32
135	411	84	1023	366	716	240	688	232	32
254	350	186	299	330	232	234	378	235	32
23	285	21	228	414	141	233	428	235	32
61	299	52	328	420	200	237	483	230	32
58	464	32	1005	797	323	237	631	233	32
61	266	59	95	262	93	236	260	239	32
188	560	86	1023	401	654	239	712	230	32
23	253	23	23	244	24	235	228	231	32
314	333	242	392	315	318	232	396	248	32
259	363	182	660	368	459	233	483	237	32
224	319	180	177	303	150	232	340	244	32
62	396	40	897	444	517	233	620	231	32
221	320	177	176	294	153	224	386	231	32
225	347	166	260	341	195	234	348	227	32
199	438	116	1023	352	745	227	703	233	32
32	357	23	618	393	403	233	565	234	32
45	436	26	565	439	329	229	556	231	32
701	591	304	1023	267	982	233	828	237	32
240	325	189	492	318	396	242	385	239	32
145	286	130	142	280	130	232	276	244	32
53	345	40	510	435	300	228	551	223	32
1023	617	425	1023	267	982	233	882	247	32
1023	513	511	1023	267	982	232	857	234	32
1023	499	526	1023	267	982	240	946	270	32
262	361	186	1023	399	658	230	638	228	32
1023	546	481	1023	267	982	236	979	265	32
89	271	84	114	262	111	229	254	233	32
306	404	194	1023	294	892	234	717	231	32
139	285	125	128	278	118	233	325	223	32
464	440	270	1023	267	982	228	767	241	33
1023	686	382	1023	267	982	237	845	239	33
21	238	22	34	237	37	230	225	235	33
144	283	130	182	273	171	240	272	231	33
46	412	28	957	532	460	228	621	235	33
672	584	294	1023	331	793	226	759	228	33
523	518	259	1023	395	664	223	730	236	33
929	613	388	1023	267	982	237	834	236	33
1023	528	496	1023	267	982	245	970	252	33
946	710	341	1023	267	982	239	827	236	33
35	426	21	613	480	326	235	575	231	33
252	350	185	365	340	275	238	228	233	33
35	279	32	16	275	15	229	227	233	33
32	262	32	25	243	26	233	265	230	33
252	335	193	465	341	349	239	267	244	33
143	633	58	1023	290	903	229	747	239	33
30	298	26	341	338	258	233	494	233	33
313	352	228	237	347	175	229	233	238	33
29	317	23	383	494	199	233	511	232	33
91	391	60	1023	534	491	226	654	240	33
22	253	23	24	245	25	232	236	241	33
42	383	28	560	447	321	229	573	231	33
155	352	112	305	366	213	230	406	231	33
243	323	192	433	320	347	227	336	238	33
58	366	40	571	414	353	226	586	235	33
159	286	142	183	281	167	235	395	239	33
166	296	143	275	282	250	231	316	238	33
49	257	49	40	260	40	236	243	232	33
54	267	51	57	261	56	232	231	227	33
36	283	33	140	445	80	226	415	239	33
118	276	110	68	265	66	231	238	232	33
31	348	23	473	371	326	229	546	240	33
147	279	135	190	278	175	236	286	239	33
30	329	23	320	330	248	234	501	223	33
27	259	27	50	259	49	235	227	233	33
[truncated: 28,001 more rows]
