# Supplementary material for: N-chlorination mediates protective and immunomodulatory effects of oxidized human plasma proteins
Source: eLife. 2019 Jul 12;8:e47395. doi: 10.7554/eLife.47395 (PMC6650281; doi:10.7554/eLife.47395)
Supplement: Figure 9—source data 2. [file elife-47395-fig9-data2.zip › Figure 9 Source Data 2/channel values/Ag85B + HSAhocl 2.csv]

FSC-A	FSC-H	FSC-W	SSC-A	SSC-H	SSC-W	APC-A	FITC-A	Pacific Blue-A	Time
637	415	393	672	415	415	228	319	224	0
21	255	21	27	254	27	234	236	234	0
354	367	247	291	427	175	225	328	233	0
429	403	273	308	404	195	236	310	222	0
417	364	293	235	374	161	230	285	231	0
381	353	276	169	338	128	229	248	236	0
438	385	291	232	453	131	232	285	230	0
397	347	293	241	332	186	225	261	229	0
444	411	277	302	359	215	232	240	230	0
477	432	283	237	413	147	229	347	227	0
411	391	269	249	445	143	235	307	219	0
420	394	273	263	407	166	237	351	241	0
615	429	367	556	411	346	228	280	232	0
457	381	307	303	391	198	230	266	234	1
453	404	287	278	384	185	238	331	238	1
44	262	43	17	256	17	235	238	233	1
30	270	28	16	265	16	229	228	234	1
29	372	20	339	467	186	236	565	239	1
720	598	308	589	615	245	235	461	231	1
553	419	338	390	384	260	235	308	230	1
46	253	46	26	262	25	230	233	236	1
630	408	395	553	434	326	224	366	244	1
629	521	309	1023	670	391	232	636	240	1
358	327	280	160	333	123	236	253	242	1
551	469	301	371	471	202	227	424	229	1
535	480	286	289	455	163	229	234	234	1
411	346	304	396	388	261	230	412	234	1
343	353	249	179	369	125	228	290	239	1
339	354	245	202	317	163	232	249	230	1
172	310	142	250	316	202	227	310	233	1
21	262	20	13	268	12	236	233	228	1
616	380	415	407	391	267	239	324	240	1
406	377	276	494	378	334	241	266	227	1
633	528	307	547	535	262	234	447	243	1
21	264	20	30	519	15	232	249	231	1
481	393	314	202	379	137	235	236	229	1
448	385	298	241	362	170	233	238	228	1
428	362	302	291	373	200	231	293	234	1
444	406	280	227	415	140	229	308	235	1
26	257	26	19	271	18	231	233	234	1
460	376	313	328	404	208	228	257	241	1
370	376	252	258	372	178	229	251	227	1
566	474	306	1023	327	803	243	501	242	1
386	361	273	226	373	155	229	249	223	1
20	256	20	9	261	8	236	240	235	1
926	614	386	570	611	239	241	323	232	1
434	379	293	256	362	181	231	255	238	2
359	368	250	206	354	149	238	293	238	2
450	376	306	350	405	221	228	256	239	2
295	393	193	599	386	397	233	442	245	2
332	358	237	180	439	105	234	248	238	2
35	269	33	26	294	22	224	231	232	2
404	424	244	292	397	188	232	357	231	2
423	372	291	241	342	180	228	272	232	2
435	352	316	209	329	163	226	231	240	2
530	397	342	362	386	240	225	244	223	2
162	285	145	299	283	271	231	291	249	2
469	415	289	402	442	233	242	256	224	2
414	388	274	224	368	156	221	270	237	2
429	398	276	312	460	173	227	396	231	2
564	471	306	717	469	391	231	263	225	2
399	380	269	399	393	260	233	287	235	2
324	373	222	484	351	353	233	228	240	2
593	534	284	403	493	210	236	253	228	2
52	272	49	34	261	33	230	234	231	2
37	253	37	59	259	58	233	229	232	2
24	307	20	206	341	155	228	504	234	2
103	289	92	40	295	35	232	239	231	2
359	343	269	174	325	137	227	303	237	2
385	344	287	171	359	122	231	269	227	2
407	349	299	276	384	184	226	315	228	2
431	366	301	215	362	152	232	268	226	2
265	346	197	441	344	328	232	352	232	2
30	254	30	74	285	67	233	249	236	2
20	245	21	11	251	11	235	231	228	2
463	388	306	400	413	248	232	386	233	2
404	385	269	215	368	150	237	422	226	2
419	353	304	286	406	181	233	268	239	2
349	338	264	183	368	127	237	285	235	2
400	344	297	265	377	180	225	278	233	2
389	360	276	347	400	222	237	376	246	2
386	365	271	328	476	177	235	382	244	2
27	275	25	18	292	15	223	230	223	2
473	403	301	347	476	187	229	358	237	2
353	354	256	410	331	317	237	279	237	2
1010	715	362	669	679	252	233	284	233	2
147	321	117	288	319	232	234	359	237	2
430	385	286	243	424	147	228	352	240	2
540	455	303	563	442	326	236	269	234	3
398	360	284	249	404	158	234	316	229	3
368	346	272	231	342	173	223	268	236	3
413	374	283	270	368	188	224	306	228	3
487	409	305	323	414	200	234	277	237	3
440	344	328	322	367	225	234	314	232	3
622	442	360	453	426	272	238	382	228	3
583	458	326	480	470	262	228	410	234	3
63	275	58	66	306	55	235	266	237	3
387	347	286	181	337	138	239	248	232	3
154	308	128	193	304	163	232	317	238	3
479	378	325	335	361	237	225	239	230	3
396	365	277	279	365	195	234	296	244	3
385	367	269	260	411	162	232	237	236	3
358	334	274	167	323	132	234	252	235	3
462	402	295	392	405	248	231	412	226	3
781	631	317	606	612	253	233	389	241	3
418	372	288	307	403	195	230	298	234	3
774	626	317	466	628	190	231	416	226	3
386	334	296	215	332	165	231	279	226	3
468	424	282	253	400	162	228	246	231	3
397	356	285	220	354	159	232	245	240	3
1023	601	436	1023	517	507	225	612	245	3
62	271	59	26	270	25	236	232	231	3
393	361	278	308	396	199	233	298	229	3
1023	584	449	1023	299	877	230	563	252	3
191	317	154	264	335	202	224	342	235	3
418	348	308	223	370	154	230	242	236	3
518	439	303	269	475	145	221	273	230	3
485	417	298	275	360	196	231	235	235	3
115	293	101	111	276	103	232	256	234	3
407	347	301	262	353	190	236	395	225	3
860	553	399	735	551	341	239	312	230	3
27	253	27	64	260	63	232	230	235	3
407	375	277	213	413	132	243	273	235	3
574	459	320	575	474	310	218	325	239	3
285	316	231	353	315	287	229	340	243	4
460	413	285	313	409	196	237	345	235	4
1023	671	391	1023	688	381	231	625	249	4
31	268	30	21	266	20	240	240	236	4
366	344	272	168	350	123	227	242	236	4
412	366	289	256	363	180	232	244	244	4
173	300	148	218	299	187	234	320	233	4
355	383	237	187	407	118	241	273	232	4
543	424	328	456	417	280	234	299	230	4
39	270	37	21	294	19	229	233	234	4
836	651	329	588	535	281	235	300	239	4
415	395	268	299	446	171	226	417	222	4
21	255	21	8	260	8	233	231	232	4
443	442	256	189	528	92	233	249	228	4
303	312	249	404	319	324	239	411	249	4
58	295	50	82	292	72	230	254	232	4
543	410	339	301	456	169	230	259	227	4
414	356	298	240	368	167	229	249	230	4
447	382	299	426	447	244	227	394	230	4
373	386	247	227	376	155	233	267	232	4
58	282	53	123	292	108	232	250	234	4
400	358	286	250	359	179	233	296	237	4
439	362	311	248	357	178	237	242	245	4
350	367	244	149	399	95	236	249	227	5
408	368	284	167	384	111	226	258	240	5
383	348	282	258	371	178	232	304	228	5
414	416	255	211	429	126	235	290	227	5
497	391	325	400	414	247	234	352	234	5
29	309	24	30	388	20	232	233	233	5
494	449	282	292	449	167	236	241	235	5
492	442	285	351	419	214	228	246	234	5
405	370	281	228	424	138	236	314	236	5
403	394	262	332	359	237	232	255	225	5
381	383	254	217	394	141	228	348	241	5
538	419	329	917	381	617	228	495	243	5
414	371	285	316	366	221	220	321	222	5
372	340	280	259	335	198	228	342	235	5
374	375	256	259	400	166	230	230	223	5
29	367	20	319	467	175	235	559	239	5
44	258	44	47	264	45	229	247	230	5
57	273	53	100	269	95	233	261	233	5
410	400	263	210	406	133	236	237	232	5
941	562	429	979	603	416	229	560	234	5
398	365	279	222	384	148	238	274	245	5
51	261	50	7	245	7	237	233	234	5
40	295	35	41	396	27	238	286	234	5
61	330	48	56	381	38	234	268	245	5
874	681	328	1006	502	513	234	432	241	5
31	264	30	16	255	16	232	234	226	5
409	354	296	213	345	158	236	303	234	5
311	373	213	833	359	594	234	380	235	5
441	391	289	330	424	199	226	309	234	5
20	255	21	33	252	33	234	237	229	5
228	307	190	236	299	202	225	319	243	5
384	353	279	174	359	124	231	247	234	6
1023	715	367	1023	639	410	226	641	239	6
99	279	91	56	296	48	233	253	228	6
378	361	268	158	437	93	242	292	235	6
464	383	310	338	388	223	231	242	242	6
335	337	255	264	327	206	235	260	237	6
378	350	276	264	397	171	236	342	248	6
572	456	321	369	464	204	236	248	232	6
430	349	315	252	381	169	224	277	228	6
79	294	69	45	286	40	230	241	227	6
402	359	287	294	375	201	228	320	232	6
24	267	23	52	274	49	235	232	226	6
214	305	180	215	311	177	233	358	236	6
423	444	243	261	465	144	228	308	236	6
418	360	298	307	331	237	230	229	233	6
441	386	292	243	392	159	231	268	233	6
81	309	67	50	300	43	226	234	233	6
58	267	56	56	280	51	226	261	229	6
185	308	153	387	303	327	234	338	238	6
513	447	294	320	442	185	229	248	230	6
49	296	43	26	308	22	236	240	232	6
209	373	143	262	367	183	233	299	231	6
21	250	22	28	256	28	228	240	224	6
56	268	54	82	276	76	239	271	241	7
649	501	332	540	464	298	233	336	254	7
721	678	272	376	716	134	235	321	236	7
441	372	304	206	391	135	235	300	223	7
407	353	295	233	339	176	234	253	239	7
411	351	300	153	348	112	228	239	241	7
423	345	314	336	456	189	232	439	237	7
335	340	252	458	318	369	235	373	245	7
330	312	270	306	376	208	233	455	234	7
441	379	298	298	358	213	229	304	238	7
412	362	292	276	393	179	235	250	235	7
653	467	358	834	439	487	225	299	226	7
452	411	282	260	389	171	232	243	228	7
651	439	380	538	470	293	231	316	227	7
41	497	21	428	607	180	229	590	240	7
576	356	414	559	371	386	236	338	238	7
477	462	264	252	477	135	228	256	228	7
470	391	308	256	416	157	226	245	238	7
786	566	355	540	575	240	226	415	231	7
21	248	22	32	263	31	232	235	232	7
359	332	277	263	350	192	232	249	230	8
443	366	310	292	454	165	239	283	225	8
424	401	271	249	433	147	235	352	232	8
403	359	288	191	330	148	229	227	234	8
57	349	42	456	367	318	229	596	237	8
22	254	22	15	246	16	228	248	228	8
351	343	262	167	378	113	233	271	234	8
411	379	277	361	398	232	232	317	236	8
105	302	89	60	297	51	229	243	237	8
373	406	235	961	354	696	234	321	232	8
455	364	321	248	401	159	226	320	230	8
85	261	83	30	259	30	229	230	225	8
449	385	298	249	409	156	231	242	216	8
454	409	284	297	368	207	226	284	243	8
127	426	76	221	504	112	226	482	233	8
499	376	340	443	388	292	235	405	233	8
267	312	219	126	291	111	240	233	227	8
52	285	46	30	286	27	230	242	219	8
441	362	312	272	364	191	234	304	224	8
368	363	259	149	336	114	233	236	222	8
43	266	42	26	283	24	236	236	234	8
408	362	289	220	385	146	236	269	226	8
506	385	336	256	394	166	224	275	242	8
48	256	48	61	371	42	239	304	234	8
704	518	348	1023	407	644	231	456	249	9
315	321	252	572	335	437	226	366	247	9
382	337	290	209	337	159	226	255	234	9
551	365	387	394	358	281	228	271	231	9
69	513	35	695	568	313	230	657	236	9
218	348	160	285	340	215	241	281	236	9
471	387	311	395	394	256	234	377	239	9
321	401	205	411	368	286	229	335	230	9
492	404	312	404	423	245	231	345	238	9
407	377	276	182	355	131	226	234	234	9
31	258	31	15	261	15	234	225	229	9
366	365	256	275	360	196	224	240	231	9
835	629	340	526	728	185	231	427	240	9
567	463	314	304	442	176	233	270	229	9
444	411	277	279	436	164	230	300	222	9
20	249	21	17	243	18	232	234	234	9
93	430	55	525	447	300	236	615	231	9
403	351	294	213	361	151	238	344	233	9
56	259	56	82	268	78	238	246	236	9
444	353	322	192	363	136	229	244	236	9
399	387	264	352	411	219	230	473	229	9
404	384	269	355	378	241	227	322	246	9
668	518	330	434	401	277	226	247	238	9
196	334	150	348	332	268	235	352	245	9
247	323	196	495	349	363	229	401	246	9
575	433	339	371	415	229	230	252	220	9
487	408	306	192	418	118	230	253	230	9
803	615	334	577	546	271	232	405	235	9
434	379	293	253	380	171	233	284	227	10
287	331	222	278	316	225	238	371	236	10
493	395	320	277	446	159	232	274	242	10
444	380	299	373	358	267	234	265	232	10
417	364	293	267	390	175	238	260	225	10
67	272	63	140	282	127	234	314	229	10
431	420	263	243	409	152	233	253	235	10
219	314	179	335	309	278	226	394	231	10
570	436	335	488	462	270	228	432	232	10
478	365	335	246	369	170	231	241	221	10
382	346	283	242	347	178	219	260	234	10
187	335	143	398	332	307	229	271	268	10
469	428	281	239	411	149	234	249	236	10
533	411	332	418	405	264	224	244	240	10
186	307	155	425	297	367	226	325	248	10
210	336	160	403	312	331	230	321	242	10
474	398	305	328	376	223	232	290	240	10
512	457	287	207	526	101	231	245	238	10
41	267	39	37	290	32	226	233	241	10
391	377	265	364	360	259	233	352	232	10
469	417	288	336	384	224	229	262	238	10
428	361	303	341	344	253	231	336	230	10
451	364	317	361	356	260	237	327	237	10
371	358	265	246	379	166	238	336	231	10
360	351	262	197	373	135	233	268	232	10
486	453	275	267	483	142	251	326	216	10
242	308	201	333	289	295	225	378	239	10
372	341	279	156	368	108	227	240	231	10
399	369	277	237	350	173	234	267	234	10
392	343	293	196	363	138	225	268	243	10
514	399	330	444	413	275	235	249	227	10
593	486	312	358	435	210	235	250	245	10
788	452	446	545	487	286	237	335	237	10
367	338	278	202	344	151	232	249	238	10
408	384	272	326	411	203	238	277	225	11
356	347	263	200	347	147	237	240	225	11
547	469	298	318	476	171	232	225	231	11
185	308	154	261	311	215	237	307	238	11
453	413	281	413	428	247	226	412	240	11
463	405	293	356	393	232	237	323	235	11
208	359	148	149	332	114	234	237	228	11
378	355	272	303	413	187	230	300	235	11
401	382	269	273	371	188	243	246	238	11
511	390	335	642	368	447	233	245	243	11
506	419	309	276	413	171	228	250	233	11
84	284	76	128	287	114	230	260	236	11
761	583	334	528	624	217	230	432	222	11
640	421	390	620	440	361	232	287	228	11
24	256	24	15	247	16	230	231	234	11
160	313	131	306	305	256	232	307	245	11
411	352	299	338	336	257	233	289	230	11
545	449	311	322	476	173	238	277	231	11
379	362	268	241	361	171	237	266	236	11
518	428	310	254	479	136	228	247	234	11
465	380	313	281	355	202	234	246	227	11
1023	527	497	1023	267	982	238	644	250	11
56	264	54	27	278	25	233	232	231	11
47	259	46	54	307	45	225	257	233	11
28	276	26	25	272	23	229	229	234	11
539	449	307	256	614	107	225	253	223	11
368	344	274	322	342	241	234	359	219	11
337	362	239	200	409	125	228	241	238	11
929	689	345	1023	525	500	239	518	233	11
439	364	309	231	382	155	231	236	239	11
415	368	289	310	384	207	227	470	234	11
434	408	272	286	391	187	232	267	237	11
39	255	39	101	256	101	229	236	232	11
415	390	273	294	400	189	239	401	246	11
354	343	265	183	345	136	231	254	247	11
427	368	296	184	418	113	233	237	234	11
32	266	30	20	267	19	229	232	223	11
309	458	172	321	425	193	234	236	233	11
353	351	258	205	358	146	235	267	229	11
411	352	299	508	479	272	225	526	237	12
379	350	277	155	335	118	225	234	222	12
375	366	262	218	373	150	238	246	229	12
191	304	161	286	298	245	233	311	236	12
347	352	252	328	339	248	235	255	234	12
773	584	339	429	609	181	231	248	240	12
399	346	296	178	332	137	231	236	233	12
476	388	314	473	361	335	234	292	235	12
119	330	92	255	328	199	233	379	231	12
687	536	328	704	406	444	232	242	239	12
408	370	282	235	384	157	240	301	219	12
28	251	29	33	256	33	233	236	226	12
493	471	268	353	431	210	229	319	230	12
421	357	302	236	336	180	227	251	228	12
364	347	269	183	341	137	229	262	228	12
372	336	284	156	328	122	231	233	227	12
320	360	227	573	345	425	227	441	247	12
97	414	60	416	456	234	230	348	234	12
212	333	163	432	348	318	234	332	244	12
406	367	284	220	338	167	232	243	238	12
135	295	117	228	296	197	232	327	252	12
334	345	248	191	348	141	231	246	233	12
453	421	276	252	407	158	232	256	240	12
343	374	235	249	385	166	229	330	223	12
175	292	153	284	294	247	232	307	228	12
126	339	95	186	321	149	232	228	213	12
335	349	245	205	369	142	235	239	229	12
526	508	265	233	500	120	232	243	235	12
113	360	80	83	332	64	230	258	238	12
353	390	232	513	370	355	228	342	240	12
464	444	267	279	398	180	232	257	232	12
412	377	280	243	453	137	235	328	237	12
442	371	305	332	383	222	223	444	225	12
59	268	57	55	262	54	226	257	231	12
32	275	30	17	266	16	230	233	236	13
392	389	258	279	360	198	233	280	228	13
55	269	52	55	258	55	234	254	231	13
240	335	184	370	315	301	235	318	241	13
396	367	276	179	345	132	229	247	234	13
510	391	334	386	381	260	225	271	231	13
65	290	58	19	303	16	228	227	229	13
700	486	369	520	479	278	227	223	222	13
143	293	125	175	300	149	231	281	228	13
498	379	337	524	462	291	233	552	224	13
416	376	283	231	453	131	234	275	230	13
796	554	368	1023	267	982	228	473	276	13
230	320	184	340	298	292	227	356	238	13
432	410	269	192	456	108	237	289	231	13
277	359	197	774	333	594	227	385	247	13
79	301	67	43	289	38	230	235	227	13
220	314	180	225	319	181	227	302	240	13
20	252	20	36	249	37	234	234	240	13
926	714	332	880	623	362	231	564	260	13
598	446	343	372	477	199	230	289	233	13
445	353	322	300	343	224	217	275	243	13
493	397	318	440	383	295	230	304	231	13
426	375	290	296	372	203	218	290	224	13
182	287	162	223	280	203	224	379	233	13
804	539	382	552	544	259	230	291	249	13
568	421	345	443	386	293	234	251	234	13
27	336	21	316	389	208	236	562	232	13
378	366	265	160	356	115	238	239	236	13
225	312	184	375	309	311	237	300	256	13
792	549	369	924	691	342	229	343	227	13
37	262	36	15	284	13	238	233	237	13
405	395	263	301	466	166	242	331	235	13
397	379	268	274	393	178	237	305	235	13
470	399	302	216	429	129	238	252	228	13
214	329	166	408	317	330	239	360	245	13
423	407	266	335	440	195	238	395	236	13
105	268	100	75	270	71	239	281	245	13
431	399	277	375	370	259	227	304	241	13
341	401	217	1023	358	732	232	233	238	13
499	422	302	354	407	223	235	300	241	13
460	445	265	335	554	155	234	436	227	13
74	274	69	120	281	109	230	242	239	13
330	338	250	192	334	147	233	251	228	13
22	255	22	10	262	9	228	241	231	14
561	502	286	283	511	142	231	279	240	14
817	547	382	560	496	289	237	367	233	14
387	343	289	195	336	149	226	263	229	14
427	362	302	189	370	131	229	240	225	14
602	427	361	496	470	270	232	439	227	14
237	352	172	354	368	247	226	392	249	14
523	436	307	288	466	158	235	244	220	14
876	554	405	792	669	303	223	602	242	14
387	334	296	198	339	150	235	237	240	14
542	419	331	282	383	189	231	259	228	14
215	297	185	247	302	209	235	242	226	14
212	320	170	304	310	251	242	380	238	14
522	435	307	313	491	163	228	274	238	14
295	364	208	686	341	514	233	408	257	14
488	399	313	296	441	172	245	389	233	14
700	556	322	800	448	457	240	503	244	14
1023	624	420	1023	267	982	244	672	258	14
376	334	288	235	359	168	232	274	224	14
405	421	246	235	400	151	233	314	239	14
905	635	365	903	576	401	231	530	239	14
576	407	362	357	423	216	233	315	228	14
494	403	313	267	381	179	229	287	222	14
1023	509	515	1023	390	672	237	645	242	14
730	511	366	920	564	418	220	444	244	14
22	244	23	23	257	23	228	233	230	14
434	403	276	281	391	184	229	275	250	14
191	366	134	235	337	179	234	266	240	14
336	353	243	162	340	122	236	240	225	14
145	272	136	106	272	100	228	257	218	14
479	355	346	625	538	297	234	548	231	14
268	344	200	585	323	464	231	340	252	14
384	389	253	277	387	183	237	374	233	14
358	368	249	212	356	152	234	238	241	14
266	331	205	303	326	238	236	385	250	14
543	396	351	518	385	345	230	373	233	14
405	433	239	136	418	83	231	242	229	14
54	279	49	57	361	41	236	301	225	14
319	318	257	199	314	162	233	262	238	14
380	351	277	149	339	113	234	233	232	14
833	578	369	1023	267	982	230	574	272	14
165	302	140	255	294	222	230	263	239	14
88	294	76	104	282	94	232	286	235	15
48	264	47	26	270	25	232	232	234	15
29	275	27	25	277	24	229	240	235	15
385	339	291	188	343	140	233	270	229	15
371	374	254	215	385	143	229	246	239	15
345	347	254	160	357	115	237	252	233	15
407	396	263	301	457	169	234	284	243	15
400	369	278	343	353	249	238	233	246	15
444	397	286	321	463	178	237	421	224	15
454	361	323	390	342	291	236	316	242	15
41	263	40	47	261	46	229	236	227	15
28	316	23	109	349	80	232	273	231	15
376	339	285	241	329	188	230	252	220	15
538	508	271	433	601	184	226	489	231	15
99	401	63	849	415	524	236	691	227	15
392	352	285	182	389	120	222	254	233	15
29	253	29	21	254	21	235	234	228	15
61	291	54	59	328	46	229	235	237	15
251	337	190	369	323	293	228	274	233	15
415	363	292	239	386	158	226	272	231	15
384	368	267	300	420	183	240	415	230	15
382	342	286	231	416	142	226	365	235	15
425	412	264	259	453	146	229	266	236	15
454	390	298	254	397	164	223	279	231	15
85	265	82	36	264	35	237	255	228	15
491	409	308	254	436	149	224	254	221	15
258	374	177	664	393	432	231	374	265	15
406	354	293	344	355	248	235	260	246	15
362	355	261	210	366	147	229	299	241	15
25	252	25	22	255	22	234	231	237	15
404	366	282	260	361	184	232	255	228	15
383	343	286	251	368	175	235	250	232	15
356	354	258	173	415	106	230	261	231	15
460	394	299	325	385	216	230	275	239	15
450	365	316	432	458	242	230	449	219	15
521	398	335	288	416	177	228	248	250	15
447	372	307	685	350	502	232	481	238	15
29	268	28	76	269	72	237	286	236	16
629	439	367	566	481	301	241	434	234	16
420	358	300	264	337	201	228	242	236	16
305	332	235	421	350	308	221	402	242	16
346	353	251	214	332	165	232	308	229	16
391	361	277	249	424	150	227	291	227	16
397	353	287	210	314	172	228	265	227	16
395	366	276	223	413	138	226	345	238	16
421	357	302	229	339	173	227	281	236	16
482	450	274	459	455	258	228	258	243	16
421	359	300	331	427	198	231	281	242	16
35	264	34	63	312	52	234	271	239	16
45	262	44	20	261	20	231	233	223	16
375	349	275	215	361	152	239	229	229	16
65	287	58	115	280	105	236	303	233	16
417	356	300	195	352	142	232	240	236	16
471	366	329	223	375	152	239	263	230	16
20	265	20	62	271	58	234	245	229	16
473	410	295	448	428	268	237	281	233	16
1023	561	467	1023	478	548	232	616	234	16
601	420	366	483	401	308	232	256	234	16
456	388	301	226	419	138	235	284	232	16
440	388	291	304	369	211	232	343	233	16
432	382	289	261	432	155	232	366	229	16
203	297	175	251	289	222	228	284	251	16
362	386	240	276	380	186	240	291	231	16
38	259	37	30	328	24	228	242	228	16
479	385	319	248	348	182	231	247	244	16
321	335	245	475	316	385	242	432	240	16
212	317	171	220	320	176	231	275	227	17
244	336	185	377	329	294	239	274	231	17
431	385	286	324	385	215	243	294	234	17
639	470	348	387	496	200	230	266	234	17
379	367	265	230	365	161	225	294	224	17
316	348	232	545	337	413	237	362	258	17
485	443	280	232	424	140	229	290	229	17
445	384	297	198	394	129	228	273	238	17
452	379	305	367	389	241	239	302	235	17
118	326	93	230	359	164	233	265	236	17
571	474	308	1023	374	701	236	339	271	17
589	445	339	434	386	288	229	260	233	17
130	329	101	300	313	246	238	296	226	17
408	377	277	275	347	203	234	257	226	17
531	462	294	372	442	216	235	264	240	17
239	323	189	457	318	368	233	332	233	17
504	470	275	491	460	273	240	358	230	17
25	308	21	104	410	65	231	298	227	17
535	402	341	389	388	257	229	276	239	17
529	436	311	297	482	158	239	248	239	17
582	421	354	647	440	376	239	286	234	17
431	376	293	258	375	176	230	310	238	17
238	310	197	487	299	417	232	359	233	17
389	357	280	213	392	139	234	288	230	17
483	410	302	308	387	204	234	330	237	17
418	357	300	315	417	193	226	352	238	17
351	337	266	131	322	105	229	236	236	17
396	357	284	334	380	225	228	421	236	17
313	390	206	713	357	511	237	384	229	17
340	359	242	132	392	86	235	245	230	17
21	256	21	9	246	10	231	234	237	18
388	349	285	211	338	160	226	261	236	18
269	329	209	498	313	407	232	365	246	18
457	368	318	297	397	191	239	264	243	18
403	363	284	235	372	161	235	391	231	18
1023	731	359	1023	333	788	234	644	257	18
393	367	274	162	362	114	232	247	234	18
182	395	118	206	392	134	232	380	232	18
432	411	269	251	407	158	224	262	230	18
550	432	326	399	428	239	222	304	225	18
72	272	68	76	277	70	238	284	234	18
411	358	294	209	362	147	229	231	239	18
211	293	184	252	287	225	237	326	231	18
422	373	290	348	374	238	226	225	234	18
384	347	283	189	333	145	242	219	219	18
721	466	397	911	454	514	223	296	236	18
211	294	184	260	291	229	228	295	238	18
148	306	124	195	304	164	239	338	236	18
468	390	307	187	355	135	231	237	219	18
380	358	272	265	346	196	237	294	248	18
425	377	289	276	372	190	226	281	228	18
106	307	88	71	353	52	232	249	231	18
466	442	270	287	384	191	230	369	247	18
475	401	303	264	392	172	233	314	235	18
384	331	297	269	332	207	234	262	247	18
449	419	274	184	459	103	234	259	228	18
549	448	314	463	421	281	228	242	222	18
419	392	274	261	467	143	239	339	236	18
22	268	21	43	344	32	234	235	229	18
103	272	97	188	269	179	229	240	236	18
462	433	273	288	406	182	228	409	237	18
651	454	368	1023	317	826	234	516	241	18
427	397	276	207	441	120	229	242	233	18
656	511	328	415	504	211	230	402	235	18
444	368	309	273	341	205	237	259	242	18
459	373	315	250	359	178	233	254	236	18
360	377	244	194	410	121	228	234	236	19
405	389	267	264	373	181	226	248	218	19
794	569	357	712	689	265	223	361	232	19
58	268	55	53	318	43	230	250	236	19
454	401	290	249	389	164	234	277	234	19
378	385	251	200	392	131	236	259	238	19
187	316	152	282	323	224	226	349	242	19
453	422	274	301	388	199	239	351	234	19
421	383	282	261	393	170	232	312	231	19
502	526	244	308	547	144	233	236	234	19
488	403	310	261	475	140	241	291	244	19
352	383	235	481	361	341	233	369	253	19
594	436	348	510	461	283	233	391	228	19
383	388	253	264	367	184	230	242	234	19
40	285	36	95	271	90	232	269	224	19
378	343	283	197	333	151	227	252	239	19
31	253	31	30	253	30	227	258	227	19
418	374	286	252	384	168	229	321	233	19
362	334	278	156	344	116	235	236	234	19
481	372	331	364	338	276	230	262	232	19
21	252	21	15	243	16	231	234	232	19
431	391	282	231	376	157	225	249	232	19
534	479	285	250	442	144	230	269	227	19
289	336	220	448	319	360	233	454	243	19
387	354	280	261	423	158	231	373	241	19
57	308	47	140	509	71	226	419	236	19
453	397	292	260	369	180	224	244	238	19
590	503	300	709	505	359	232	444	246	19
375	326	295	191	306	160	235	246	233	19
24	273	23	15	275	14	233	233	226	20
28	274	26	20	282	18	229	239	233	20
342	443	198	640	515	318	231	415	241	20
554	391	362	364	405	230	229	243	229	20
75	521	37	769	581	339	225	656	238	20
425	388	280	266	413	165	230	286	238	20
426	365	298	263	336	200	235	259	221	20
351	327	275	156	331	121	226	253	235	20
383	390	252	213	387	141	225	345	229	20
501	394	326	263	451	149	233	292	220	20
322	340	243	155	334	119	231	243	222	20
33	255	34	12	255	12	232	239	224	20
369	360	263	255	352	186	233	281	230	20
480	375	328	307	365	215	231	268	233	20
383	361	272	228	353	165	229	285	229	20
993	737	345	772	688	287	232	500	221	20
387	339	292	239	363	169	233	261	226	20
389	356	280	259	354	187	234	244	231	20
379	331	293	188	354	136	232	261	235	20
62	263	60	39	255	39	235	264	238	20
366	356	263	291	343	217	227	231	230	20
451	406	284	310	422	188	230	254	246	20
470	391	308	302	419	184	237	308	225	20
335	356	241	206	376	140	229	334	243	20
429	400	274	269	372	185	227	229	236	20
376	338	285	203	346	150	220	236	231	20
410	375	279	223	434	131	230	285	234	20
397	387	263	292	422	177	231	312	236	20
333	395	216	248	390	163	226	440	231	20
440	385	293	291	400	186	230	278	226	20
512	397	330	356	410	222	233	275	240	20
904	648	357	907	598	388	221	537	237	20
462	410	288	517	414	320	230	481	227	20
72	294	62	139	298	119	229	267	238	20
256	317	207	405	298	348	233	341	238	20
558	425	336	743	470	405	231	416	230	20
400	352	291	317	351	231	227	317	227	20
573	472	310	414	506	209	238	258	229	20
406	353	294	258	329	200	230	267	225	20
504	422	306	225	374	154	232	238	239	20
628	399	402	503	438	294	232	270	241	20
42	270	39	73	275	68	231	274	234	21
65	277	60	61	278	56	231	255	233	21
1023	605	433	1023	437	600	228	522	257	21
301	345	223	560	326	439	239	357	244	21
239	338	181	298	338	226	239	327	238	21
349	376	238	284	339	215	233	259	235	21
484	385	322	306	354	222	233	251	234	21
418	334	320	307	345	228	231	366	238	21
21	259	21	11	262	10	230	237	231	21
242	330	188	525	323	416	231	385	233	21
39	253	40	38	260	37	225	243	225	21
368	353	267	192	348	142	239	252	235	21
588	467	322	768	502	391	233	443	235	21
403	352	293	245	375	168	234	226	244	21
400	368	278	291	345	216	231	272	225	21
357	333	274	248	335	189	235	321	231	21
240	319	193	424	314	346	233	384	241	21
634	561	289	496	548	232	228	466	244	21
436	374	298	212	382	142	231	270	225	21
434	361	308	245	351	179	228	243	230	22
262	321	209	533	308	443	229	400	240	22
45	362	32	266	417	164	231	530	228	22
479	458	268	217	412	135	230	259	222	22
509	371	351	572	379	387	226	451	240	22
469	453	265	294	489	154	234	282	230	22
625	496	322	1023	291	900	229	514	259	22
371	342	278	174	341	130	225	226	237	22
238	321	190	321	345	239	233	383	234	22
232	365	162	456	331	352	240	237	250	22
511	411	318	231	415	142	243	237	238	22
292	320	233	442	310	365	230	261	222	22
299	489	156	515	505	261	237	254	228	22
507	391	332	319	360	226	229	235	240	22
393	363	277	256	336	195	224	247	222	22
57	266	55	30	265	29	232	235	229	22
389	349	285	200	380	135	229	240	229	22
411	364	290	270	399	174	235	325	228	22
491	491	256	444	500	227	227	458	234	22
335	346	248	187	377	127	230	274	230	22
455	383	305	300	370	207	228	260	228	22
446	384	297	169	411	105	234	234	214	22
90	284	81	120	285	107	237	281	231	22
542	482	288	364	451	207	234	278	228	22
39	264	38	46	266	44	231	237	226	22
443	357	317	255	338	193	226	239	239	22
58	292	51	41	310	34	231	263	230	22
437	377	296	251	375	171	226	282	234	22
549	448	314	723	397	466	226	239	236	22
303	365	212	511	340	385	229	403	251	22
469	388	310	358	430	214	234	371	240	23
399	366	279	264	388	174	226	306	235	23
84	285	75	127	275	118	230	253	232	23
31	249	32	16	241	17	231	240	236	23
415	373	285	259	393	169	229	277	230	23
46	267	44	37	287	33	233	235	229	23
156	289	138	181	298	155	231	250	236	23
399	355	287	194	348	143	238	231	232	23
383	373	263	298	422	181	228	401	235	23
39	278	36	152	281	138	237	255	233	23
370	406	233	618	427	371	232	454	247	23
455	481	242	590	406	372	236	435	229	23
408	378	277	270	379	182	232	253	233	23
383	382	257	367	358	263	229	353	233	23
414	370	286	240	381	161	237	236	234	23
385	345	286	174	324	137	233	245	246	23
563	491	293	271	442	157	228	247	222	23
351	366	245	208	362	147	230	298	242	23
496	401	317	303	420	185	234	300	228	23
376	352	273	229	356	165	227	274	233	23
416	376	283	192	346	142	226	224	234	23
912	517	452	901	513	450	241	510	234	23
289	371	199	455	342	341	235	407	241	23
396	344	294	217	352	158	230	236	239	23
239	355	172	457	372	314	228	384	234	23
413	370	286	174	358	125	227	241	226	23
24	260	23	14	288	12	225	234	234	23
562	448	321	765	404	485	225	369	240	23
139	286	124	188	298	161	230	279	239	23
23	253	23	9	260	9	230	229	228	23
535	432	316	311	439	181	228	232	233	23
292	351	213	494	395	320	229	351	243	23
21	260	21	13	266	13	231	225	229	23
488	431	290	660	448	377	230	566	235	23
546	465	300	273	460	152	236	315	234	23
442	358	316	268	416	165	229	237	234	23
392	400	251	252	424	152	237	279	238	23
681	553	316	535	662	207	231	522	240	23
351	361	249	175	369	121	234	254	236	23
442	371	305	341	352	248	231	243	228	23
63	318	51	34	333	26	237	235	224	23
409	350	299	193	355	139	229	232	229	23
386	351	281	203	355	146	229	232	231	23
485	415	299	258	390	169	226	259	228	23
484	412	301	339	397	219	233	303	236	24
377	348	278	395	443	228	232	486	231	24
363	338	275	236	334	181	232	296	228	24
51	268	49	38	300	32	230	253	225	24
833	550	388	542	584	237	234	377	226	24
454	378	308	264	390	173	230	258	241	24
376	331	291	201	356	145	228	241	232	24
375	360	267	263	442	152	239	388	224	24
333	330	259	220	420	134	225	361	232	24
675	493	350	440	452	249	232	237	238	24
478	484	253	201	616	83	231	245	237	24
388	368	270	233	406	147	236	308	241	24
178	303	151	248	304	209	237	352	235	24
431	366	302	260	349	190	233	245	225	24
193	362	137	269	343	201	230	264	240	24
402	353	291	233	355	168	226	240	225	24
420	401	268	261	440	152	227	263	238	24
365	331	283	234	344	174	230	385	226	24
424	406	267	381	384	254	232	377	220	24
385	345	285	197	336	150	239	232	224	24
375	367	262	224	360	159	240	236	238	24
184	293	161	119	277	110	234	233	234	24
340	349	249	220	376	150	230	282	225	24
538	391	352	711	390	467	228	303	232	24
374	395	242	140	414	86	239	294	219	24
462	388	304	223	426	134	231	280	241	24
20	251	21	16	260	15	227	235	225	24
408	340	307	241	361	171	233	256	240	24
442	358	316	276	355	199	231	266	230	24
851	602	362	621	582	273	233	332	236	24
211	303	178	288	294	251	232	334	232	24
506	417	310	335	430	200	228	286	227	24
394	352	287	188	399	121	234	247	231	24
70	565	32	330	515	164	242	581	241	25
414	373	284	225	370	156	235	251	236	25
504	410	315	275	366	192	227	243	238	25
30	265	29	44	337	33	232	281	237	25
28	256	28	41	257	41	232	242	229	25
816	613	341	632	584	277	223	444	239	25
468	372	322	278	369	193	224	232	239	25
400	397	258	292	407	184	230	351	232	25
465	422	282	245	398	157	226	315	241	25
345	380	232	620	349	455	240	415	241	25
452	422	274	303	411	189	228	231	226	25
352	352	256	205	443	118	226	273	235	25
406	346	301	208	339	157	231	231	232	25
565	416	347	367	381	246	234	278	241	25
434	362	307	269	343	201	229	249	231	25
217	346	160	308	376	210	237	350	242	25
33	256	33	33	256	33	230	229	232	25
486	385	323	363	370	251	241	419	240	25
212	328	165	255	311	211	236	321	240	25
43	330	33	31	311	25	229	234	221	25
437	400	280	248	375	169	221	227	231	25
729	567	329	908	512	454	227	477	243	25
391	369	272	214	385	142	229	364	235	25
235	307	195	278	299	239	233	298	235	25
367	349	269	185	333	142	235	263	233	26
350	398	225	350	372	241	231	234	240	26
417	374	285	266	413	165	234	429	233	26
353	375	241	307	352	223	231	229	235	26
397	358	284	227	494	118	241	353	227	26
21	258	20	28	295	25	235	231	225	26
392	346	290	202	345	150	230	262	238	26
379	344	282	168	348	124	225	243	234	26
433	438	253	262	399	168	243	285	234	26
397	340	299	189	344	140	224	242	240	26
285	333	219	153	368	107	231	258	244	26
414	368	288	276	410	172	230	362	244	26
357	357	256	247	327	193	227	243	241	26
126	311	104	227	320	182	232	291	240	26
763	557	351	847	484	448	226	452	247	26
401	363	283	226	376	153	231	260	240	26
567	471	308	265	489	139	235	285	239	26
432	369	300	315	382	211	228	253	232	26
426	392	278	229	440	134	235	284	227	26
254	327	199	343	320	275	229	396	244	26
37	267	35	44	285	39	237	270	235	26
77	266	74	125	311	103	233	298	240	26
297	350	217	425	335	325	226	452	241	26
221	304	186	348	311	287	226	358	239	26
406	383	271	372	405	235	226	365	227	26
304	332	235	507	325	399	236	439	249	26
325	340	245	375	322	298	229	440	244	26
705	524	344	931	493	484	242	456	242	26
464	352	338	352	353	255	234	244	235	26
28	267	26	15	294	13	234	236	230	26
430	367	299	190	372	131	242	253	227	26
482	376	328	253	443	146	241	255	243	26
203	353	147	392	338	297	226	352	241	27
360	341	270	172	329	134	234	238	233	27
427	399	274	218	428	130	232	292	232	27
180	361	128	382	341	286	240	315	238	27
343	359	244	182	381	122	228	282	233	27
352	337	268	197	359	141	238	267	246	27
404	381	271	210	408	132	229	258	238	27
316	411	197	674	458	377	236	387	243	27
416	377	282	253	385	169	230	389	231	27
374	385	249	275	440	160	226	253	229	27
23	257	22	10	252	10	234	232	236	27
956	656	373	526	779	173	231	322	244	27
81	297	70	223	307	186	235	259	233	27
228	345	169	481	356	346	236	328	234	27
697	479	372	939	561	429	233	544	226	27
363	361	258	220	337	167	229	237	233	27
671	501	343	994	434	586	229	439	239	27
497	420	303	373	411	232	233	411	230	27
825	542	389	802	550	373	233	349	226	27
443	440	258	222	548	103	234	246	231	27
499	423	303	324	480	173	228	267	243	27
68	312	56	49	304	42	239	241	235	27
576	462	320	354	595	152	234	289	240	27
305	317	246	297	297	256	231	312	234	27
23	253	23	24	257	24	231	230	242	27
540	442	313	459	402	293	220	250	223	27
387	360	275	270	396	174	232	297	243	27
386	357	277	232	342	174	224	247	236	27
686	484	363	548	519	270	234	330	234	27
23	254	24	28	346	21	233	253	239	27
426	423	258	223	405	141	236	248	242	27
665	533	319	416	608	175	234	417	240	27
63	288	56	106	288	94	228	267	232	27
463	400	297	424	445	244	232	403	225	27
1023	429	612	1023	267	982	222	601	259	27
44	405	28	493	541	233	226	616	233	28
39	262	38	24	254	24	234	241	237	28
173	282	157	85	275	79	232	228	241	28
314	329	245	136	311	112	218	235	232	28
30	262	30	21	264	21	230	240	234	28
276	458	154	415	421	253	229	353	247	28
426	361	302	306	375	209	234	305	233	28
395	379	267	205	397	132	230	257	236	28
705	509	354	789	556	363	236	428	252	28
1023	633	414	1023	642	408	220	483	234	28
267	367	186	510	353	370	238	390	253	28
570	447	326	352	415	217	234	246	225	28
337	339	254	175	322	139	235	243	232	28
285	332	220	311	309	258	235	285	241	28
416	387	275	175	405	111	238	270	226	28
375	379	254	213	421	129	244	240	233	28
642	530	310	474	488	249	230	336	242	28
30	314	24	23	339	17	237	230	229	28
357	369	248	1023	276	949	226	493	257	28
496	385	329	338	420	206	244	288	231	28
158	364	111	296	340	223	238	340	240	28
385	405	243	215	368	149	228	267	219	28
366	368	255	207	350	151	241	298	234	28
432	379	292	406	444	234	232	476	223	28
278	357	200	556	329	433	224	343	260	28
356	357	255	231	403	147	230	346	241	28
423	348	311	415	364	291	232	410	232	28
648	489	339	630	482	335	234	302	249	28
514	384	342	285	380	192	237	274	249	28
553	406	349	490	405	310	229	270	237	28
40	267	38	82	262	80	230	250	239	28
504	479	269	252	450	143	235	294	247	28
440	393	287	253	470	138	235	236	228	28
500	457	280	479	543	226	227	464	241	28
368	365	258	294	421	178	235	328	231	28
611	527	297	708	519	349	229	306	246	28
346	348	255	166	363	117	233	258	227	28
359	360	255	165	377	112	232	248	225	28
262	344	195	445	347	329	239	315	223	28
34	275	31	21	281	19	231	227	233	28
438	363	309	275	338	208	232	244	232	28
446	377	303	401	397	259	240	256	245	28
416	427	249	326	552	151	227	392	227	29
441	381	297	327	377	222	231	385	231	29
425	410	265	235	501	120	229	318	229	29
391	355	282	247	350	180	234	289	230	29
427	345	317	321	357	230	226	287	247	29
168	282	152	88	278	81	228	293	240	29
29	278	27	15	278	14	236	237	226	29
379	369	263	230	411	143	225	281	229	29
751	605	318	502	563	228	231	486	246	29
393	365	276	252	378	171	231	274	229	29
347	343	259	302	324	238	227	231	232	29
831	539	395	1023	463	566	233	543	256	29
488	428	292	517	495	267	224	504	237	29
216	333	166	371	316	300	226	314	241	29
466	418	285	348	475	188	232	309	235	29
503	390	330	263	403	167	239	237	234	29
32	383	21	211	502	108	233	453	234	29
423	366	296	342	355	247	227	405	233	29
85	270	80	75	272	71	232	232	230	29
414	419	253	325	379	220	234	235	233	29
191	382	128	215	376	146	235	326	232	29
325	326	255	215	322	171	229	265	231	29
32	299	28	66	306	55	234	275	231	29
362	347	266	324	380	218	226	422	223	29
520	410	324	197	484	104	238	234	235	29
33	289	29	20	279	18	228	234	228	29
443	410	277	249	374	170	232	231	229	29
68	269	65	88	269	84	232	271	234	29
361	374	247	206	367	144	242	236	235	29
343	359	245	209	371	145	234	255	227	30
480	426	288	411	447	235	234	388	241	30
401	343	299	224	407	141	227	235	249	30
425	369	295	239	358	171	235	285	233	30
765	574	341	648	570	291	231	466	242	30
1023	692	379	1023	487	539	225	248	229	30
418	363	295	206	352	150	232	227	225	30
1023	419	626	1023	374	701	230	584	243	30
37	415	23	424	423	256	238	587	234	30
32	263	31	44	317	36	237	231	235	30
347	328	271	203	341	153	223	260	242	30
86	287	77	139	282	126	235	266	243	30
39	255	39	22	245	23	231	241	224	30
60	294	52	26	295	22	230	241	231	30
450	393	294	267	383	179	225	245	230	30
1023	623	421	1023	326	805	230	609	252	30
36	276	33	27	290	24	225	240	238	30
806	587	351	674	523	330	242	374	225	30
238	310	196	393	307	328	230	364	246	30
60	323	47	43	332	33	232	255	235	30
29	273	27	29	297	25	238	237	228	30
21	267	21	17	266	17	228	232	240	30
488	442	283	192	415	118	239	233	220	30
485	420	296	220	407	138	220	248	231	30
288	368	200	507	335	388	231	247	231	30
368	390	242	228	402	145	233	309	239	30
559	498	287	313	551	145	231	248	247	30
32	259	32	24	281	21	231	224	233	30
593	485	313	677	483	359	234	515	236	30
423	368	294	267	390	175	235	317	233	30
385	341	289	169	356	122	228	245	235	30
378	352	275	275	404	175	227	433	228	30
384	335	294	219	334	168	232	248	234	30
408	371	281	283	386	187	231	337	224	30
25	257	25	13	260	13	229	232	233	30
39	257	38	36	258	36	230	256	239	31
354	316	287	188	301	159	230	242	230	31
519	425	312	318	424	192	229	278	247	31
396	390	260	215	395	139	232	292	227	31
563	382	377	402	357	288	228	265	225	31
35	272	33	22	284	20	235	238	237	31
394	343	294	234	342	175	230	255	242	31
435	388	287	318	388	209	231	293	227	31
406	371	280	718	354	520	234	481	247	31
568	409	355	584	408	366	228	347	240	31
289	360	206	576	361	408	233	342	258	31
76	339	58	133	353	96	228	268	233	31
43	267	41	20	267	20	231	230	234	31
460	380	310	335	397	216	232	274	234	31
558	494	289	360	518	178	231	252	236	31
544	453	308	495	436	290	238	251	233	31
454	482	241	587	508	296	233	418	231	31
416	367	289	207	348	152	236	234	220	31
250	304	211	277	308	230	225	244	244	31
511	433	302	379	441	220	222	357	235	31
161	305	136	255	299	218	233	309	238	31
378	344	281	597	324	472	232	465	243	31
218	333	168	275	322	219	228	233	231	31
489	451	278	449	431	267	230	419	230	32
106	286	95	99	278	91	237	287	234	32
416	368	289	285	352	207	233	334	231	32
228	301	194	324	296	281	227	389	232	32
312	311	257	145	329	113	234	246	230	32
373	363	263	210	416	130	233	288	247	32
513	377	348	410	371	283	234	294	228	32
454	477	243	176	490	92	230	260	226	32
414	367	288	212	367	148	230	251	225	32
422	394	274	332	421	202	231	343	234	32
390	359	278	167	358	119	238	241	245	32
416	361	295	195	347	144	234	255	235	32
434	355	313	216	333	166	241	260	219	32
375	345	278	288	327	225	226	256	232	32
273	347	201	494	313	404	232	307	237	32
154	325	121	117	342	88	234	296	234	32
158	280	144	168	299	144	232	355	233	32
545	409	341	411	465	227	232	246	231	32
471	374	322	253	355	182	227	231	237	32
327	340	246	215	316	174	232	242	235	32
328	339	247	183	324	145	232	240	229	32
416	384	277	299	383	200	231	408	228	32
283	395	184	562	379	380	233	250	237	32
318	381	214	586	354	424	229	237	237	32
432	357	310	260	343	194	226	300	239	32
404	383	270	236	400	151	241	249	229	32
114	277	106	190	276	176	231	312	244	32
512	501	261	236	548	110	224	271	234	32
925	729	325	646	771	214	226	393	229	32
118	466	65	218	463	120	235	336	236	32
547	476	295	476	476	256	231	432	241	32
367	421	223	218	405	138	233	322	231	33
579	493	300	612	582	269	230	506	253	33
371	363	262	332	365	233	225	252	222	33
382	387	253	186	365	131	239	238	241	33
450	382	302	410	391	268	226	477	225	33
25	261	24	18	308	15	233	225	229	33
562	440	327	678	438	396	230	337	222	33
824	634	333	691	618	286	223	482	228	33
394	407	248	498	369	346	230	522	234	33
840	602	357	517	635	208	229	344	221	33
406	344	302	166	346	123	236	256	237	33
374	353	271	189	381	127	227	240	239	33
391	386	260	295	365	207	222	407	234	33
370	352	269	274	332	212	235	289	230	33
220	305	185	350	307	292	234	427	236	33
34	433	20	411	594	177	230	586	234	33
30	259	29	29	341	22	231	240	234	33
428	366	300	273	347	201	223	251	241	33
375	360	266	182	370	126	224	244	236	33
468	387	309	345	363	244	231	293	242	33
367	337	278	217	358	155	226	330	233	33
495	438	289	391	419	239	234	303	242	33
106	294	92	152	356	109	229	323	238	33
308	363	217	477	319	383	234	407	246	33
226	392	148	512	426	308	231	372	248	33
698	551	324	684	521	336	240	471	242	33
428	412	266	239	456	134	233	290	228	33
435	376	296	289	370	200	236	271	229	33
375	337	284	316	333	243	237	406	217	33
245	309	203	485	308	403	232	319	229	33
552	402	351	446	433	264	234	338	238	33
71	276	66	125	279	115	238	251	233	33
428	369	297	247	406	156	225	370	234	33
615	457	344	692	433	409	231	436	240	34
445	387	294	312	391	204	224	236	223	34
405	354	293	208	347	154	235	247	232	34
361	385	240	196	342	147	233	279	232	34
615	480	328	337	495	174	230	263	240	34
417	368	290	235	383	157	237	295	234	34
539	407	339	390	386	258	225	241	233	34
458	378	310	246	370	170	225	259	231	34
422	352	307	271	367	190	226	269	234	34
225	317	181	298	319	240	230	311	232	34
259	354	188	439	384	293	231	329	235	34
199	328	155	428	334	328	230	352	256	34
452	382	303	366	376	249	230	274	242	34
474	380	319	415	407	261	229	257	251	34
429	376	292	224	379	151	234	253	247	34
388	365	272	233	337	177	234	240	233	34
371	364	261	232	400	148	234	293	231	34
209	343	156	472	356	339	230	362	238	34
979	637	394	1023	346	758	234	546	247	34
811	601	345	622	613	259	236	288	245	34
413	363	292	275	407	173	236	321	241	34
446	369	310	252	409	158	232	274	233	34
124	325	98	134	306	112	227	286	236	34
165	388	109	875	580	386	240	655	240	34
264	332	203	356	312	291	240	313	239	34
34	431	20	199	647	79	233	384	238	34
690	527	335	485	543	229	232	360	233	34
360	375	246	245	419	150	229	352	232	34
103	273	97	52	268	50	230	237	233	34
372	390	244	174	408	109	232	235	219	34
44	256	44	38	264	37	231	237	234	34
484	403	307	378	372	260	238	239	231	34
356	334	273	169	370	117	225	287	227	34
414	379	279	239	396	155	226	329	233	34
78	323	61	47	306	40	231	239	234	34
871	492	453	936	586	409	228	466	241	35
294	340	221	550	319	442	225	348	256	35
517	394	336	420	387	278	234	292	239	35
23	254	24	48	260	48	228	237	244	35
454	400	291	248	351	181	237	249	231	35
311	327	244	119	352	86	229	239	234	35
159	300	136	71	290	63	231	237	235	35
30	253	30	10	242	11	231	234	227	35
33	249	34	28	249	29	227	233	237	35
410	341	308	316	396	205	234	322	242	35
416	364	292	244	370	169	231	247	231	35
815	708	295	1023	684	383	241	570	242	35
164	349	120	293	405	185	237	409	225	35
312	334	239	137	374	94	231	252	232	35
419	390	275	259	413	160	232	295	240	35
372	337	283	196	342	147	233	254	229	35
387	357	277	296	434	174	229	369	230	35
400	368	278	369	468	202	234	439	222	35
379	359	270	254	423	154	233	337	234	35
402	360	285	360	347	265	238	292	242	35
287	352	208	520	334	398	235	340	254	35
893	585	390	542	680	204	235	405	244	35
22	258	22	30	265	29	232	234	238	35
380	364	267	294	357	211	235	319	231	35
268	351	196	411	352	299	237	428	234	35
407	372	280	223	400	143	234	234	228	35
744	500	381	819	528	397	232	594	230	35
892	538	424	692	652	272	233	291	231	35
554	453	313	389	465	214	225	245	231	36
439	388	290	344	462	191	228	381	226	36
432	363	305	199	347	147	227	240	228	36
424	401	270	290	337	220	233	240	243	36
447	437	262	247	478	132	228	269	225	36
404	409	253	529	385	351	232	587	236	36
33	292	29	30	293	26	231	236	234	36
453	421	276	236	383	157	231	237	249	36
371	355	268	148	365	104	244	225	236	36
526	400	336	363	374	249	223	276	239	36
475	379	321	338	376	230	228	325	236	36
149	290	132	95	280	87	231	253	237	36
444	365	311	269	357	192	230	281	241	36
421	482	224	260	487	137	226	379	236	36
477	406	301	178	420	109	227	233	235	36
520	369	361	335	393	219	235	246	236	36
464	427	278	265	367	185	235	331	224	36
553	464	305	336	484	177	231	240	231	36
466	394	303	341	381	230	238	248	217	36
347	348	255	204	380	137	235	244	229	36
423	420	257	325	414	201	237	481	229	36
457	371	315	263	367	184	236	248	237	36
481	395	312	323	438	189	239	278	228	36
479	417	294	226	486	119	227	324	236	36
27	266	26	22	274	21	232	243	223	36
230	336	175	343	320	274	230	356	238	36
47	266	46	22	262	21	234	234	234	36
288	312	237	401	315	326	237	375	231	36
230	325	181	459	323	365	223	352	236	36
412	395	266	364	457	204	238	474	234	36
422	440	245	210	402	134	227	248	237	36
501	379	338	393	372	271	239	241	239	36
271	324	214	429	302	363	230	353	235	36
326	382	218	197	428	118	236	281	239	36
474	460	264	266	494	138	235	254	233	36
904	626	369	829	594	358	225	530	228	37
46	260	45	33	269	31	230	236	233	37
532	444	307	316	480	169	235	292	245	37
538	395	349	391	385	260	236	258	248	37
414	366	290	251	344	187	231	237	233	37
815	589	354	416	610	174	232	311	230	37
476	397	307	391	390	257	238	288	243	37
581	465	320	310	553	144	229	263	236	37
153	317	123	222	303	187	232	288	242	37
408	353	296	212	352	154	236	261	222	37
65	269	62	32	274	30	229	231	235	37
380	349	279	228	361	162	237	239	243	37
448	375	306	304	410	190	230	382	235	37
65	275	60	31	282	28	229	222	233	37
494	424	298	246	500	126	232	272	232	37
409	374	280	239	391	156	231	302	238	37
49	258	48	63	260	62	239	249	239	37
242	338	183	400	316	325	232	316	244	37
376	366	263	226	386	150	228	285	235	37
530	494	275	294	492	153	226	263	226	37
425	375	290	301	367	210	232	281	245	37
397	362	281	261	391	171	234	273	234	37
389	358	278	254	351	185	232	262	231	37
422	339	319	350	366	245	239	479	231	37
211	300	181	281	298	241	240	332	229	37
292	329	227	168	333	129	234	242	236	37
246	371	170	554	392	362	233	381	232	38
429	439	250	231	447	132	238	244	231	38
354	356	254	184	384	123	236	345	223	38
30	276	28	69	274	64	232	243	229	38
450	381	302	275	370	190	224	240	237	38
63	287	56	69	297	59	228	351	233	38
992	643	395	839	595	361	227	360	228	38
532	398	342	375	356	269	232	235	234	38
354	411	220	695	407	437	235	472	253	38
187	345	139	456	401	291	230	460	244	38
507	448	289	328	399	211	231	380	240	38
440	376	299	227	394	148	239	344	239	38
155	324	123	386	321	308	233	332	250	38
438	365	307	219	386	145	232	255	239	38
209	332	161	372	348	273	232	332	241	38
245	324	194	378	319	303	225	379	237	38
530	410	331	519	395	336	242	258	232	38
607	546	284	386	501	197	228	233	233	38
452	386	299	327	402	209	232	327	233	38
19	244	20	17	239	18	230	239	235	38
202	347	150	262	346	193	234	321	234	38
445	388	294	374	379	253	233	330	236	38
200	319	161	216	302	183	233	289	232	38
354	445	204	561	449	319	233	396	230	38
420	385	280	277	370	192	233	237	231	38
657	510	330	1023	319	823	227	558	265	38
819	683	307	520	632	210	228	293	240	38
376	339	283	202	367	141	231	297	238	38
140	288	124	260	330	202	234	488	235	39
400	417	245	192	380	129	235	252	232	39
397	394	257	199	450	113	235	262	225	39
28	263	27	21	264	20	231	231	231	39
572	454	322	302	482	160	231	271	230	39
534	414	330	492	385	327	232	394	235	39
635	420	387	571	486	301	226	366	233	39
772	555	356	687	629	280	228	539	259	39
391	356	281	239	340	180	234	244	231	39
374	351	272	230	417	142	236	285	239	39
781	614	326	1023	361	726	228	651	238	39
422	377	286	248	434	146	233	345	232	39
265	367	185	598	369	415	229	452	250	39
467	426	281	333	476	179	238	288	233	39
375	382	251	204	413	126	232	313	231	39
33	274	31	26	283	24	226	226	234	39
437	345	324	244	335	186	232	226	222	39
361	334	277	259	328	202	230	266	231	39
273	321	218	324	307	270	230	366	234	39
552	454	311	374	439	218	235	244	236	39
22	246	23	15	248	16	231	231	237	39
352	358	251	229	340	173	232	369	240	39
592	467	324	708	490	370	238	435	244	39
265	322	210	538	321	430	231	345	237	39
97	422	59	246	440	143	229	321	247	39
313	343	233	526	324	415	235	441	246	39
382	348	281	172	327	135	236	236	228	39
270	320	215	472	312	387	231	425	246	40
512	425	309	302	378	205	229	233	229	40
513	415	316	1023	389	674	232	547	256	40
386	347	285	185	371	128	239	262	230	40
103	312	85	176	302	149	236	287	229	40
750	671	286	830	472	450	225	443	257	40
473	383	317	276	366	193	236	253	229	40
515	433	304	478	384	319	233	299	235	40
393	353	285	217	331	168	238	235	227	40
457	370	316	231	420	141	241	250	244	40
409	371	282	275	384	183	238	267	231	40
410	362	290	204	397	132	239	286	234	40
347	403	220	582	426	350	237	393	245	40
23	257	23	14	267	14	227	233	237	40
215	321	171	359	338	272	240	420	235	40
835	531	402	492	537	235	226	281	225	40
253	308	210	274	308	228	232	335	240	40
448	421	272	270	436	158	229	261	236	40
354	366	248	177	408	111	227	318	241	40
470	439	274	212	497	109	231	286	228	40
523	380	353	512	394	333	226	315	244	40
34	307	29	20	327	16	240	241	236	40
499	446	286	360	430	214	231	429	235	40
455	358	325	316	337	240	236	265	228	40
376	331	290	210	343	157	235	283	235	40
816	589	355	461	621	190	226	318	229	40
265	332	204	363	365	254	231	401	253	40
200	324	158	322	325	253	232	355	251	40
171	288	152	196	286	175	234	244	239	40
427	352	310	311	379	210	231	246	234	40
160	288	142	124	283	112	237	249	239	40
350	331	271	175	341	131	230	236	226	41
352	347	260	237	380	160	228	355	228	41
396	359	282	195	332	150	239	337	227	41
201	304	169	285	333	219	239	450	233	41
117	393	76	225	424	136	232	401	237	41
359	345	266	155	323	123	228	243	226	41
568	416	350	640	375	436	230	457	241	41
408	394	265	296	376	201	239	407	227	41
410	345	304	181	351	132	237	250	241	41
447	408	281	358	438	210	230	399	232	41
377	366	264	215	374	147	235	242	237	41
641	434	378	650	445	374	234	443	226	41
366	349	269	241	359	171	225	290	235	41
529	404	335	471	390	310	234	305	243	41
42	262	41	77	334	59	230	290	240	41
420	357	302	248	332	191	229	241	241	41
218	314	178	345	307	288	229	346	239	41
347	319	278	133	315	108	233	228	242	41
398	375	272	247	402	157	223	274	238	41
914	593	395	1023	490	535	228	470	249	41
322	359	230	210	350	154	225	254	234	41
442	399	284	344	542	162	227	414	229	41
155	339	117	173	333	133	228	233	234	41
472	421	288	345	528	167	230	350	233	41
449	363	317	213	380	144	238	262	230	41
530	444	306	367	426	220	241	269	231	41
357	334	274	206	350	151	238	293	238	41
21	262	20	19	329	14	230	236	225	41
593	469	323	387	508	195	228	252	237	41
268	331	208	362	349	266	235	346	245	41
405	354	293	237	349	174	232	276	240	41
264	317	213	290	308	241	228	314	241	41
379	348	279	204	339	154	237	276	234	42
554	409	347	341	384	227	232	264	237	42
374	377	254	622	365	436	229	326	248	42
413	366	289	303	349	222	234	263	239	42
314	330	244	687	316	556	230	455	258	42
423	362	299	277	384	185	231	305	235	42
398	382	266	279	450	159	237	359	238	42
222	405	141	241	433	142	230	242	219	42
453	377	308	235	376	160	227	251	233	42
366	338	276	161	343	120	240	240	226	42
344	357	247	289	355	209	236	321	228	42
118	286	106	160	289	141	235	234	235	42
49	282	45	39	296	33	230	242	239	42
446	381	300	250	375	171	232	250	228	42
24	252	25	29	260	29	231	244	236	42
488	389	321	295	375	201	232	243	241	42
512	414	316	346	407	217	231	287	239	42
509	394	331	381	414	235	236	290	235	42
517	416	318	319	413	198	221	407	243	42
500	449	285	317	468	174	224	383	238	42
422	359	301	244	379	165	228	255	239	42
497	445	286	309	486	163	235	273	245	42
180	344	134	400	342	299	235	277	247	42
402	356	289	165	333	127	232	228	226	42
440	397	284	249	384	166	227	251	237	42
160	317	129	217	310	180	238	286	240	42
339	328	264	212	376	145	235	342	229	42
380	358	271	326	395	212	234	358	222	42
466	391	305	297	370	206	237	257	234	42
349	324	275	182	346	135	236	254	236	42
368	332	284	259	467	142	223	435	227	42
55	258	54	39	256	39	228	240	231	42
37	250	38	22	246	23	231	237	233	42
685	560	313	674	563	307	235	456	247	42
56	262	55	23	257	22	230	246	235	42
116	289	102	171	290	151	233	257	247	42
376	352	274	243	320	195	229	297	234	42
227	320	182	267	331	207	233	408	248	42
400	381	269	327	442	189	223	298	234	43
494	407	311	400	412	248	241	348	232	43
500	415	308	437	384	291	233	362	223	43
410	408	257	209	417	129	230	232	225	43
539	520	265	237	469	129	225	241	232	43
21	265	21	17	275	16	227	231	233	43
384	344	286	635	331	492	228	400	242	43
486	372	335	320	339	242	232	245	217	43
349	339	263	183	335	140	230	268	229	43
351	338	266	257	322	204	234	292	238	43
427	381	287	325	397	210	231	348	223	43
372	359	266	194	434	114	230	261	233	43
338	373	232	511	345	379	232	392	237	43
39	275	36	19	276	17	229	229	222	43
708	549	330	485	453	274	240	247	227	43
411	356	296	266	369	185	227	254	231	43
1015	708	367	1023	602	436	232	472	234	43
720	532	346	525	579	232	232	500	232	43
388	357	278	234	339	176	231	319	237	43
220	491	115	1023	270	970	230	781	237	43
971	564	441	615	657	240	224	335	236	43
362	363	256	225	409	141	225	296	236	43
412	395	267	331	401	212	234	250	232	43
251	324	198	533	328	416	232	412	246	43
355	365	249	142	352	104	222	232	222	43
325	345	241	217	336	165	230	239	236	43
379	367	264	352	502	179	227	444	232	43
29	260	28	13	257	13	234	234	235	43
444	386	294	397	373	273	230	328	232	43
22	268	21	15	307	12	234	237	229	43
172	312	142	210	301	178	234	322	245	43
333	333	256	169	364	119	234	268	229	43
31	266	29	16	271	15	236	230	228	43
362	359	258	247	380	166	230	284	231	43
485	395	314	247	401	158	240	251	233	43
256	329	199	282	331	218	236	331	233	44
349	341	262	167	358	120	234	295	232	44
112	271	105	87	270	82	234	240	237	44
693	506	351	489	579	216	232	301	245	44
181	291	159	212	284	191	236	331	237	44
525	393	342	389	371	268	227	247	237	44
458	366	320	325	382	218	233	271	220	44
273	332	211	281	299	241	233	239	227	44
356	355	256	190	364	133	237	274	223	44
240	349	176	368	335	281	235	380	253	44
332	331	257	162	332	125	234	234	229	44
359	329	280	213	322	169	235	264	221	44
61	273	57	92	280	84	236	291	232	44
308	322	245	583	333	448	227	480	231	44
382	355	275	282	344	210	229	252	218	44
404	384	269	214	450	122	228	319	224	44
407	381	273	201	390	132	233	292	231	44
468	375	319	255	349	187	231	246	236	44
384	357	275	257	424	155	233	356	236	44
375	356	269	192	341	144	233	253	231	44
462	485	244	213	465	117	237	241	232	44
356	341	267	154	333	118	234	239	225	44
397	356	285	245	362	173	229	276	235	44
30	268	29	23	331	18	232	240	229	44
496	423	300	278	422	169	228	253	231	44
240	307	200	259	304	218	224	280	242	44
21	247	22	15	256	15	228	229	228	44
446	381	300	303	336	231	228	267	230	44
302	326	237	544	314	443	231	462	236	44
435	392	284	228	397	147	228	243	228	44
1023	586	448	1023	387	677	235	431	281	44
456	437	267	298	438	174	232	303	233	44
410	356	294	235	401	150	239	244	231	44
434	341	325	360	318	289	240	313	247	45
920	547	431	806	537	384	224	381	230	45
262	343	195	490	337	372	230	367	246	45
433	371	299	210	369	146	224	237	226	45
599	438	350	487	417	299	236	288	232	45
716	521	352	431	569	194	229	290	225	45
82	262	80	59	268	57	238	304	229	45
214	548	100	1023	663	395	236	671	239	45
33	271	32	17	267	16	225	232	238	45
413	390	271	223	399	143	232	304	222	45
541	448	309	792	431	470	237	494	249	45
1023	554	474	1023	596	440	231	530	250	45
427	383	285	257	397	166	232	338	229	45
418	356	301	274	373	188	230	240	232	45
633	529	306	890	508	449	235	274	224	45
406	354	294	255	376	173	238	297	221	45
336	361	238	207	379	140	228	258	234	45
311	337	237	129	336	98	232	224	243	45
25	252	26	61	259	60	232	252	236	45
26	265	25	18	270	17	229	230	233	45
477	374	327	293	382	196	232	341	240	45
166	296	143	226	343	169	230	379	235	45
27	266	26	23	271	22	233	236	228	45
558	422	339	296	425	178	232	253	239	45
369	345	274	246	323	196	232	282	229	45
371	383	248	247	407	155	232	417	240	46
176	314	143	132	328	103	225	250	229	46
449	398	289	404	448	231	228	392	236	46
339	359	241	289	398	186	234	298	231	46
636	451	361	389	409	243	233	252	233	46
627	438	367	654	497	337	230	482	229	46
459	375	313	276	410	172	238	272	219	46
20	261	20	24	269	23	229	250	222	46
288	351	210	477	327	373	224	338	243	46
387	349	284	187	394	122	233	254	228	46
450	392	294	292	403	186	231	255	225	46
60	257	60	53	255	53	228	244	234	46
382	356	274	201	341	151	231	296	231	46
388	345	288	182	333	140	232	238	239	46
393	350	288	175	333	135	227	243	237	46
368	342	275	204	374	140	226	278	237	46
409	360	291	255	364	179	234	272	236	46
422	363	297	285	379	192	231	267	231	46
465	371	321	340	396	220	233	285	237	46
363	335	277	163	337	123	234	231	228	46
382	353	277	273	410	170	228	343	253	46
416	344	310	215	358	154	226	276	244	46
329	342	246	103	330	80	231	230	243	46
383	336	292	146	329	114	226	246	242	46
32	268	31	25	264	24	232	220	233	46
25	260	25	34	318	28	228	279	241	47
177	304	148	261	311	215	237	371	237	47
439	383	293	292	362	207	228	247	229	47
58	255	58	44	258	43	226	237	231	47
778	621	321	1023	703	373	238	528	237	47
378	364	266	237	409	149	230	291	226	47
473	391	310	280	393	182	233	270	227	47
112	288	99	217	299	186	228	246	245	47
483	399	310	395	428	236	233	451	226	47
584	443	337	323	479	172	233	309	229	47
279	378	189	698	369	484	238	391	251	47
223	379	150	415	462	230	238	377	228	47
241	300	206	331	309	274	227	397	228	47
392	363	276	291	418	179	229	323	235	47
395	379	266	194	389	127	233	242	231	47
560	517	277	408	567	184	232	259	247	47
407	364	286	204	375	139	230	249	230	47
385	353	279	287	410	179	229	359	233	47
373	357	267	215	341	161	230	277	252	47
156	281	143	156	277	144	236	317	235	47
427	362	302	215	390	141	220	293	239	47
436	376	297	253	381	170	236	257	254	47
476	378	323	241	353	175	239	233	229	47
79	299	68	71	308	59	232	366	235	47
313	326	245	128	321	102	239	241	240	47
420	386	279	310	396	201	224	308	237	47
519	410	324	380	397	245	235	295	229	47
597	476	321	541	537	258	234	444	233	47
402	340	302	204	348	150	229	231	231	47
152	347	112	225	329	175	237	304	233	47
374	338	284	232	389	153	231	278	233	47
792	536	378	943	505	478	227	436	244	47
452	388	298	301	392	197	230	236	241	47
20	259	20	112	272	105	231	406	233	47
541	469	295	269	486	142	232	320	234	47
548	440	319	274	496	141	230	240	216	48
30	260	30	22	269	21	229	239	243	48
365	350	267	314	333	241	228	262	233	48
524	386	348	326	390	214	235	245	242	48
455	378	309	275	384	184	234	262	231	48
845	573	378	648	586	283	235	289	244	48
470	416	289	386	470	210	229	412	232	48
405	358	290	316	328	247	228	285	225	48
525	409	328	394	398	254	233	262	241	48
533	456	300	398	463	220	229	351	230	48
261	358	187	533	350	390	237	408	244	48
524	474	283	349	396	226	226	328	224	48
836	543	394	699	518	345	228	357	227	48
423	368	294	255	427	153	228	279	244	48
375	386	249	247	388	163	234	293	229	48
948	799	304	976	642	389	234	578	256	48
372	352	271	202	354	146	235	296	234	48
403	369	279	332	361	236	232	245	241	48
23	272	22	20	324	16	232	247	232	48
408	350	299	247	384	165	230	257	232	48
45	272	43	29	274	27	230	240	231	48
272	340	205	389	337	295	224	385	249	48
31	274	29	21	293	18	234	239	233	48
481	388	317	348	388	230	233	489	232	48
456	378	309	289	405	183	231	302	238	48
441	400	282	310	365	217	230	276	235	48
394	354	285	217	332	167	228	241	229	48
372	354	269	228	404	144	233	307	242	48
29	268	28	17	288	15	233	238	231	49
241	336	184	343	339	259	235	278	241	49
383	370	265	375	377	255	225	308	228	49
137	296	118	214	284	193	226	260	234	49
490	369	341	355	362	251	232	263	236	49
419	372	288	310	361	219	235	298	228	49
69	310	57	190	336	145	232	245	241	49
415	357	298	176	351	128	231	236	234	49
380	343	283	261	357	187	231	315	232	49
377	363	266	219	384	146	237	243	225	49
367	350	268	232	378	157	225	325	236	49
37	252	38	22	246	23	232	238	228	49
544	424	328	456	396	295	225	432	239	49
591	424	357	540	454	304	240	245	231	49
115	297	99	117	336	89	233	266	237	49
269	361	191	421	341	316	234	431	245	49
790	656	308	511	733	179	229	375	244	49
874	529	423	1023	511	513	232	303	227	49
345	374	236	925	399	594	231	428	251	49
51	381	34	210	451	119	225	465	231	49
1023	558	469	1023	564	464	219	525	245	49
485	427	291	254	474	137	231	249	240	49
666	496	344	474	533	228	235	257	218	49
908	571	407	633	624	259	230	332	232	49
407	348	299	235	389	155	225	304	235	49
418	350	306	221	378	150	235	262	238	49
502	459	280	283	416	174	238	246	235	49
349	339	264	176	360	125	225	241	233	49
430	347	317	214	326	168	227	242	231	49
315	347	232	579	341	434	232	448	249	49
444	380	299	288	370	199	228	257	226	49
833	586	364	1023	370	709	242	482	245	49
328	328	256	189	316	153	234	242	228	49
442	367	308	213	366	149	233	275	232	49
365	337	277	181	351	132	233	256	239	49
453	390	297	293	392	191	233	262	232	49
396	371	274	242	402	154	228	236	237	49
219	311	180	461	308	383	229	369	238	49
760	524	371	622	482	330	239	492	233	50
538	414	333	421	370	291	233	258	231	50
212	326	166	308	317	249	229	319	234	50
482	409	302	369	391	242	229	238	223	50
261	311	214	410	308	341	241	370	239	50
512	418	314	322	491	168	234	236	230	50
32	264	31	50	266	48	237	250	240	50
912	595	392	641	567	289	233	320	239	50
504	403	320	346	390	227	237	260	232	50
411	381	276	173	367	121	226	231	237	50
387	354	280	267	346	197	232	265	230	50
49	286	44	115	298	99	230	274	240	50
888	597	380	868	660	336	231	435	240	50
384	345	284	220	335	168	236	226	239	50
256	364	180	200	357	143	232	268	244	50
420	377	286	211	396	136	232	246	228	50
33	264	32	45	270	42	234	231	231	50
423	365	296	330	349	242	234	367	228	50
582	501	297	676	436	397	239	430	240	50
404	367	282	214	394	139	241	239	223	50
404	373	277	245	385	163	236	308	230	50
610	552	283	535	556	246	226	303	242	50
42	282	38	16	273	15	233	230	238	50
20	261	20	11	261	11	227	232	236	50
448	391	293	274	398	176	227	254	231	50
471	397	304	313	446	180	222	396	231	50
44	253	45	27	253	27	234	236	236	50
356	385	237	153	365	107	223	234	228	50
305	329	237	556	321	444	231	441	235	50
414	340	311	560	317	452	234	401	237	51
476	383	318	397	377	270	237	259	235	51
26	263	26	19	278	17	230	231	231	51
392	351	286	160	325	126	227	222	225	51
245	358	175	348	335	266	234	364	239	51
149	307	125	222	307	185	232	334	234	51
48	382	32	411	355	296	235	584	232	51
968	681	364	980	725	346	234	625	244	51
789	507	399	600	469	328	226	456	220	51
536	414	332	421	461	234	228	384	221	51
409	347	302	228	406	144	235	283	225	51
26	266	25	11	268	11	234	226	224	51
1023	554	474	1023	509	515	231	571	220	51
523	400	334	510	418	312	223	306	231	51
376	359	268	280	339	212	230	241	233	51
1023	468	560	1023	451	581	236	699	241	51
66	291	58	127	296	110	236	387	233	51
455	404	289	299	402	190	237	338	232	51
466	392	304	241	377	164	238	235	228	51
432	407	272	173	444	100	231	237	225	51
520	428	311	275	445	158	230	322	232	51
39	265	37	58	272	55	234	258	235	51
442	400	283	295	484	156	236	312	231	51
444	394	289	255	376	174	229	267	232	51
366	351	266	173	358	124	230	240	227	51
388	374	266	234	394	152	232	296	222	51
623	445	358	294	507	149	220	279	230	51
272	307	226	440	299	376	241	364	239	51
329	321	263	223	360	159	234	319	231	51
1023	507	518	1023	273	962	225	578	260	51
229	333	176	345	339	261	236	257	234	51
20	247	21	19	244	20	230	242	233	51
396	368	276	254	400	163	231	266	240	51
340	351	248	233	333	179	231	253	228	51
163	344	121	263	333	202	230	347	234	51
452	344	336	298	351	217	220	291	242	51
33	254	33	13	255	13	227	234	228	52
69	262	68	32	264	31	230	250	229	52
406	345	301	262	344	195	227	344	234	52
553	447	317	590	452	334	229	266	241	52
177	296	153	233	297	201	225	354	241	52
508	451	288	319	452	181	226	282	238	52
537	423	325	423	473	229	227	341	237	52
215	353	156	303	379	204	223	443	235	52
467	425	281	425	437	249	233	348	238	52
363	354	263	142	357	102	237	240	244	52
264	316	214	366	300	312	233	341	248	52
550	459	307	340	472	184	236	292	226	52
462	424	279	319	418	195	231	241	243	52
388	369	270	252	418	154	242	265	236	52
196	319	157	371	309	308	230	274	231	52
52	388	35	576	467	316	235	630	238	52
1023	575	456	997	688	371	238	471	231	52
586	465	323	471	461	261	242	393	246	52
321	347	237	181	358	130	239	306	234	52
238	400	153	288	390	189	232	375	233	52
38	304	32	31	299	27	231	236	231	52
257	340	193	330	311	272	233	353	238	52
425	354	307	314	382	211	230	239	232	52
341	350	250	172	342	129	233	248	223	52
392	368	273	277	374	190	231	256	230	52
522	469	284	507	424	306	238	243	241	52
366	342	274	221	333	169	231	248	242	52
60	261	59	71	259	70	230	265	243	52
452	366	316	366	335	280	228	240	229	52
506	419	309	349	403	221	228	299	235	52
238	311	196	367	305	308	229	336	232	52
66	348	49	162	353	118	226	332	232	52
47	283	42	51	300	43	235	267	234	52
417	349	306	421	377	286	238	334	223	52
722	439	421	554	489	290	234	305	231	52
448	377	304	326	398	209	243	284	230	52
1023	675	388	718	816	225	232	491	225	52
526	472	285	1023	385	681	234	470	262	52
466	357	334	253	388	167	232	322	234	52
385	360	274	203	409	127	231	319	226	52
589	458	329	482	421	293	236	237	235	52
196	344	145	545	412	339	233	234	231	52
495	414	306	314	396	203	233	274	238	52
218	364	154	359	476	193	230	440	238	53
524	378	355	498	410	311	229	304	238	53
361	359	257	215	358	154	229	248	237	53
643	456	360	495	467	271	225	422	235	53
350	337	266	568	317	459	229	479	242	53
426	418	261	248	407	156	228	237	225	53
426	359	303	199	354	144	232	235	225	53
425	381	285	257	351	188	239	268	230	53
450	376	307	380	379	256	228	447	233	53
373	337	283	178	333	137	228	245	240	53
42	264	41	29	298	25	232	225	230	53
443	374	303	318	362	225	232	224	241	53
52	446	30	435	342	325	228	591	230	53
382	348	281	220	379	148	226	291	222	53
405	348	299	197	349	144	231	233	234	53
365	430	217	426	484	225	237	394	246	53
238	304	200	352	301	300	233	382	241	53
370	363	260	334	340	251	239	284	227	53
226	327	178	274	316	222	232	295	233	53
399	360	284	217	345	161	231	259	222	53
397	354	287	245	398	157	231	273	227	53
376	342	281	313	424	189	234	439	225	53
439	371	303	216	375	148	230	250	236	53
376	366	263	293	448	167	239	380	234	53
587	455	330	436	427	261	240	305	227	53
370	379	250	328	380	221	232	451	238	53
397	368	276	158	333	121	229	232	235	53
422	385	280	276	412	172	230	288	238	53
448	398	288	284	411	177	239	352	241	54
422	419	258	274	426	164	227	276	238	54
458	341	344	288	335	221	229	275	228	54
73	263	71	98	259	97	235	251	237	54
33	280	30	40	416	25	232	280	231	54
737	582	324	586	597	251	233	259	229	54
392	375	268	255	341	191	236	253	231	54
435	374	297	309	397	200	236	290	219	54
378	366	265	183	357	131	233	268	238	54
416	364	292	332	376	226	225	298	237	54
1023	570	460	1023	726	361	230	431	234	54
342	332	264	220	340	165	231	290	225	54
451	379	304	361	449	206	231	437	230	54
211	319	169	277	320	222	236	354	237	54
455	397	293	295	392	193	232	349	220	54
367	385	244	259	352	188	231	457	227	54
278	340	209	377	354	272	230	304	232	54
346	356	249	628	346	465	241	401	256	54
371	378	251	179	415	110	231	277	231	54
162	322	129	251	315	204	238	298	244	54
20	248	21	13	246	13	237	234	237	54
154	302	131	323	290	285	230	286	240	54
560	411	349	425	397	274	238	275	226	54
30	268	28	19	256	19	232	235	224	54
209	326	164	212	319	170	234	239	225	54
365	362	258	156	388	103	233	231	233	54
181	319	146	319	305	268	231	375	238	54
391	338	296	252	353	183	233	288	233	55
34	276	31	21	280	19	228	248	232	55
21	254	21	30	251	30	232	234	226	55
394	355	285	248	389	163	220	250	228	55
325	379	220	456	366	319	231	425	247	55
30	252	31	43	254	43	234	238	237	55
370	370	256	179	362	126	231	217	225	55
428	372	294	249	374	170	228	271	235	55
460	392	300	254	396	164	234	224	238	55
381	380	257	221	372	152	226	283	231	55
451	401	288	202	441	117	237	233	227	55
439	375	299	312	385	208	230	363	228	55
455	417	279	520	385	346	236	521	231	55
858	568	387	747	552	346	229	429	227	55
253	312	208	329	299	282	228	338	238	55
195	303	165	308	301	262	229	321	234	55
418	401	267	195	477	104	236	231	234	55
243	315	198	371	309	307	234	410	248	55
422	349	310	226	356	163	234	287	223	55
140	280	128	243	305	204	227	388	233	55
782	610	328	480	659	186	238	378	237	55
399	402	254	299	410	186	233	318	249	55
21	257	21	10	275	9	234	232	235	55
350	338	265	211	333	162	223	295	228	55
454	499	233	332	429	198	229	282	234	55
832	720	296	569	594	245	233	348	234	55
358	353	260	217	342	162	230	261	237	56
883	552	409	880	585	385	237	502	232	56
28	272	26	20	316	17	227	234	229	56
47	254	47	53	250	55	230	231	231	56
308	387	204	565	403	359	227	384	234	56
448	405	283	336	387	222	231	255	226	56
1023	659	398	1023	389	673	232	578	322	56
500	413	310	300	483	159	236	276	222	56
39	251	39	39	252	39	234	232	238	56
26	247	27	35	251	36	229	233	229	56
22	248	22	9	235	10	232	237	239	56
22	283	20	152	308	127	231	471	233	56
605	498	311	551	498	283	237	360	237	56
305	326	239	528	314	431	232	333	257	56
812	614	339	556	550	259	249	247	238	56
412	365	289	282	343	211	239	379	224	56
736	622	303	531	552	246	233	358	230	56
97	438	57	318	829	98	234	489	240	56
479	354	346	313	346	232	240	242	239	56
1018	626	416	1023	611	429	240	520	242	56
530	409	332	404	396	261	235	274	237	56
924	721	328	699	635	282	229	379	234	56
488	374	334	275	350	201	241	244	230	56
371	336	282	160	370	111	234	218	241	56
411	351	300	184	414	114	235	242	227	56
59	272	55	78	287	69	231	299	235	56
22	258	22	24	280	22	232	243	231	56
38	261	37	76	267	73	233	233	230	56
425	372	292	236	397	152	236	246	224	56
367	370	254	202	375	138	231	273	230	56
459	381	308	307	393	200	234	272	234	56
21	267	20	10	279	9	231	232	229	56
194	379	131	263	442	153	227	304	224	56
378	369	262	341	376	233	232	253	229	57
45	265	44	53	267	51	235	245	236	57
368	336	280	237	364	167	231	307	235	57
399	342	299	209	358	149	227	279	226	57
363	391	238	155	380	104	221	243	234	57
469	383	314	301	369	209	219	247	234	57
481	448	274	291	542	138	229	399	242	57
378	348	278	265	357	190	218	293	223	57
287	349	210	396	352	288	235	331	231	57
362	347	268	239	317	193	231	308	231	57
46	293	40	38	275	36	231	245	229	57
441	414	273	316	499	162	240	441	227	57
450	456	253	323	406	204	242	336	234	57
432	407	272	246	408	154	236	283	241	57
180	299	154	192	284	173	232	301	236	57
385	367	269	174	340	131	229	254	227	57
428	377	291	271	397	175	233	308	224	57
376	355	271	267	394	174	237	362	228	57
28	284	26	23	269	22	226	229	223	57
352	353	255	566	347	417	234	315	228	57
75	263	73	96	262	93	231	278	231	57
924	727	325	1023	546	480	230	510	230	57
256	336	195	403	300	344	232	366	243	57
424	364	298	260	418	160	232	299	237	57
334	370	231	662	382	444	231	473	244	57
350	358	251	764	339	577	225	387	234	57
56	264	54	27	282	24	232	230	235	57
873	522	428	484	587	211	237	260	233	58
444	375	303	686	340	516	225	390	237	58
515	408	323	384	410	240	239	337	225	58
45	274	42	31	282	28	233	258	232	58
268	459	149	352	425	212	230	346	235	58
415	366	290	227	370	157	230	242	226	58
396	364	278	273	400	175	227	375	233	58
389	409	244	818	435	481	230	445	248	58
39	285	35	106	286	95	234	387	234	58
60	293	52	28	296	24	235	227	228	58
400	345	297	210	374	144	226	239	232	58
378	375	258	250	360	178	234	305	233	58
392	368	273	278	414	172	232	336	233	58
434	384	289	322	402	205	231	340	231	58
512	468	280	393	538	187	226	421	233	58
472	411	294	365	441	212	241	235	226	58
21	263	20	32	261	31	229	241	235	58
41	257	40	43	258	43	228	243	230	58
424	348	312	167	351	122	225	241	227	58
249	323	197	411	352	299	226	520	232	58
43	254	43	85	253	86	236	243	232	58
351	331	272	147	329	114	226	243	227	58
426	362	301	530	406	334	229	549	232	58
658	466	361	539	458	301	229	297	236	58
188	293	165	170	302	144	226	294	240	58
332	354	240	159	366	112	233	248	239	58
193	301	164	334	288	297	235	245	235	58
373	383	250	252	392	164	232	269	216	58
40	262	39	20	263	20	229	235	231	58
813	535	389	541	524	264	233	358	227	58
562	422	341	364	422	221	232	222	229	58
423	361	300	285	381	192	229	280	236	59
423	351	309	213	350	156	233	249	220	59
460	394	299	241	398	155	225	242	232	59
237	326	186	308	323	245	227	367	237	59
625	450	356	524	459	292	216	344	228	59
96	330	74	184	322	147	228	267	239	59
297	336	226	346	326	272	233	249	227	59
615	513	307	474	557	218	237	373	242	59
176	297	151	219	296	189	230	273	225	59
47	267	45	108	265	104	234	260	235	59
381	370	264	250	372	172	225	242	235	59
477	394	310	401	412	249	225	377	237	59
395	368	275	290	375	198	236	283	245	59
519	430	309	468	422	284	231	238	228	59
378	365	265	233	383	156	226	314	234	59
426	418	261	264	400	169	236	293	232	59
443	381	297	350	403	222	240	356	238	59
44	264	43	38	358	27	230	224	230	59
401	352	292	207	401	132	233	227	233	59
370	339	279	168	320	134	230	239	234	59
392	388	259	1023	377	694	233	532	265	59
452	381	304	301	357	215	239	256	232	59
24	260	24	58	265	56	229	297	228	59
26	252	27	21	253	21	232	235	228	59
47	253	48	31	256	31	222	225	237	59
342	328	267	190	364	134	243	248	213	59
1023	681	385	912	742	314	233	521	230	59
446	423	270	245	379	166	229	232	235	59
570	424	344	361	405	228	230	249	229	59
369	382	247	238	416	146	238	263	236	59
392	354	283	208	344	155	231	237	239	60
372	367	260	156	349	115	225	239	241	60
513	380	346	491	358	352	227	244	234	60
103	282	93	134	286	120	234	329	239	60
788	605	333	511	640	204	228	351	225	60
453	373	311	287	360	203	223	352	231	60
280	322	222	261	322	208	229	239	243	60
349	325	275	161	328	126	224	235	241	60
459	397	295	455	382	304	231	273	240	60
442	384	295	193	366	135	227	233	235	60
641	483	339	694	510	348	233	314	236	60
405	387	268	201	382	134	238	266	235	60
238	312	195	321	299	274	236	386	231	60
32	277	30	19	270	18	236	228	225	60
97	290	86	36	288	32	234	235	231	60
617	421	376	682	434	402	239	290	236	60
390	371	269	206	349	151	233	269	236	60
922	590	400	656	685	245	240	417	243	60
361	345	268	177	396	114	236	257	236	60
49	252	50	31	249	31	228	234	231	60
376	353	272	973	332	751	232	405	251	60
48	305	40	39	298	34	228	244	233	60
76	267	72	29	305	24	229	239	241	60
307	323	243	443	318	357	230	353	242	60
242	320	194	316	310	261	232	369	231	60
46	278	42	82	301	69	230	268	231	60
258	320	206	259	330	201	233	234	230	60
580	454	328	557	443	321	231	356	241	60
369	352	268	489	413	303	233	443	230	60
421	360	299	242	412	151	226	289	239	60
20	254	20	26	248	26	233	237	230	60
378	336	288	252	402	160	239	341	233	60
479	382	321	380	436	223	233	305	247	60
231	328	180	250	316	203	241	323	231	60
214	301	182	299	290	263	231	349	232	61
623	466	343	390	563	177	226	249	231	61
425	382	285	826	549	385	225	644	230	61
41	278	38	29	281	27	224	232	235	61
405	359	289	265	341	199	233	259	233	61
421	359	300	294	364	207	228	332	226	61
91	275	85	93	275	86	227	292	236	61
431	374	295	236	424	143	228	264	228	61
502	429	300	626	445	360	231	574	231	61
363	354	262	185	347	137	226	295	248	61
443	415	273	916	365	643	231	467	248	61
401	402	256	440	547	206	234	492	238	61
363	347	268	205	412	127	232	328	235	61
402	388	266	365	395	237	227	436	238	61
395	385	263	214	365	150	233	239	240	61
368	333	283	230	357	165	233	255	236	61
453	424	273	394	477	212	233	455	247	61
225	323	178	351	310	291	236	284	239	61
425	372	292	248	407	156	230	262	230	61
517	424	312	380	416	234	237	269	234	61
392	349	287	262	353	190	229	338	230	61
48	296	41	67	358	48	230	312	231	61
391	372	269	232	357	167	234	251	232	61
38	265	36	16	295	14	231	231	232	61
43	256	43	36	255	36	236	245	239	61
673	646	267	763	667	293	240	513	230	61
458	459	256	469	536	224	239	320	225	61
398	357	286	196	337	149	226	242	219	61
538	417	331	317	470	172	225	301	243	61
349	408	219	253	385	169	238	318	242	61
177	295	153	198	296	171	227	310	237	61
31	345	23	347	418	213	235	564	230	61
431	368	300	196	366	137	229	239	237	61
77	276	72	122	281	111	234	272	242	61
86	274	80	49	275	45	229	245	239	61
511	432	303	357	422	217	222	275	239	61
463	386	307	250	376	170	229	236	222	61
554	446	318	360	601	153	234	248	233	62
42	264	40	22	261	22	231	233	228	62
21	250	22	17	249	17	228	245	229	62
426	368	297	268	406	169	235	308	227	62
463	406	291	367	463	202	226	385	226	62
458	368	318	254	383	170	227	285	231	62
422	440	246	210	421	128	228	266	241	62
429	390	282	278	377	189	235	291	233	62
395	413	245	196	418	120	228	248	231	62
54	259	53	27	274	25	235	239	232	62
509	386	338	343	426	206	229	334	240	62
707	545	332	533	472	289	236	391	233	62
394	382	264	230	377	157	233	258	232	62
402	348	295	240	342	180	232	243	233	62
511	393	333	445	430	265	234	327	228	62
332	337	252	145	362	103	230	250	234	62
390	351	285	267	335	204	231	267	229	62
188	300	161	230	310	190	234	291	235	62
211	314	172	316	301	269	229	310	245	62
396	343	296	240	359	171	234	245	229	62
339	354	245	228	342	170	230	346	237	62
388	373	266	189	370	131	230	244	229	62
23	283	21	127	382	85	236	407	233	62
377	375	258	217	385	144	233	267	239	62
485	457	272	356	463	197	223	340	236	62
26	267	25	21	275	20	229	231	229	62
396	373	272	333	366	233	231	276	233	62
121	304	102	84	307	70	238	234	228	63
448	383	299	379	386	251	236	353	232	63
428	353	310	262	366	183	231	242	230	63
468	398	301	314	368	219	236	229	225	63
399	360	283	280	366	196	236	311	228	63
515	440	299	301	510	151	228	265	225	63
476	364	334	330	366	231	225	260	228	63
23	258	23	40	258	40	237	235	235	63
518	408	325	286	439	166	229	269	228	63
496	454	280	235	412	146	223	253	241	63
444	372	305	315	375	215	234	308	231	63
438	403	279	219	414	136	225	252	225	63
476	390	313	289	363	204	240	290	222	63
247	356	178	343	339	259	237	341	237	63
448	412	278	212	430	126	233	238	234	63
[truncated: 28,001 more rows]
