# Supplementary material for: N-chlorination mediates protective and immunomodulatory effects of oxidized human plasma proteins
Source: eLife. 2019 Jul 12;8:e47395. doi: 10.7554/eLife.47395 (PMC6650281; doi:10.7554/eLife.47395)
Supplement: Figure 9—source data 2. [file elife-47395-fig9-data2.zip › Figure 9 Source Data 2/channel values/Ag85B + HSAhocl 3.csv]

FSC-A	FSC-H	FSC-W	SSC-A	SSC-H	SSC-W	APC-A	FITC-A	Pacific Blue-A	Time
56	268	53	52	270	49	236	234	233	0
29	264	28	16	268	15	238	246	234	0
180	322	143	386	325	304	229	339	237	0
261	365	183	386	355	278	230	346	247	0
54	297	47	23	278	22	226	234	232	0
224	312	184	372	369	258	223	397	229	0
101	279	93	141	273	132	224	277	230	0
343	456	193	687	566	311	233	478	244	0
234	354	169	249	339	188	230	296	237	0
43	363	30	326	407	206	228	554	227	1
23	263	22	76	296	66	228	272	225	1
202	581	89	1023	396	663	233	769	231	1
197	314	161	198	289	175	225	324	232	1
193	305	162	373	294	325	228	285	242	1
287	362	203	722	339	546	228	343	260	1
33	286	29	38	269	36	234	271	228	1
117	389	77	151	378	102	231	229	228	1
156	434	92	278	607	117	230	391	234	1
317	333	244	196	319	158	239	226	246	1
340	399	218	387	461	215	234	440	233	1
635	556	293	715	572	320	226	543	241	1
423	360	301	768	340	577	232	479	245	1
62	291	55	21	269	20	232	235	231	1
26	256	26	58	256	58	232	231	234	1
23	251	24	34	254	34	235	234	229	1
447	442	259	343	513	171	231	321	226	1
455	480	243	553	482	293	236	525	252	1
377	418	231	535	413	332	232	304	232	1
238	324	188	235	313	192	234	312	252	1
352	371	243	904	359	645	236	410	253	1
493	414	305	447	364	315	228	225	227	1
213	313	175	321	315	261	233	329	243	1
224	311	185	325	307	271	235	319	237	1
348	334	267	551	327	431	233	363	260	1
53	258	52	30	256	30	232	233	236	1
342	351	250	784	362	555	233	403	261	1
36	309	30	18	294	16	228	225	239	1
112	283	101	81	290	71	229	273	234	1
116	309	96	72	310	59	235	266	236	1
305	342	228	339	326	266	235	307	251	2
205	313	168	325	306	272	230	312	241	2
266	330	206	273	330	212	228	264	232	2
50	259	49	69	259	68	229	231	233	2
190	293	166	131	287	117	235	231	242	2
377	438	221	718	833	221	231	615	231	2
210	296	182	305	299	262	238	302	227	2
647	446	371	1023	460	570	232	717	227	2
31	274	29	18	283	17	228	236	229	2
408	395	265	630	476	339	229	594	226	2
22	250	22	22	253	23	234	242	236	2
443	433	262	829	549	387	231	614	230	2
64	344	48	202	422	123	229	351	234	2
152	282	138	95	280	87	237	320	238	2
31	262	30	8	251	9	233	230	236	2
36	258	36	19	379	13	231	240	234	2
24	273	23	27	275	25	228	263	226	2
1023	580	452	1023	441	595	238	665	252	2
22	253	23	36	252	36	242	229	235	2
29	258	29	26	258	26	238	247	234	2
141	411	88	248	565	113	226	366	236	2
35	273	33	15	268	14	231	230	230	2
43	289	38	100	651	39	231	286	223	2
1023	456	575	1023	267	982	238	772	243	2
494	386	328	1023	316	830	234	490	263	2
1023	644	407	1023	267	982	233	704	256	2
1023	394	666	1023	267	982	242	815	254	2
26	251	27	42	257	42	223	228	238	2
64	276	59	79	301	68	233	253	241	2
216	305	181	276	297	238	234	296	228	2
22	249	22	55	256	55	237	239	228	2
1023	497	527	1023	267	982	244	837	244	2
23	296	20	7	242	7	232	226	233	2
184	306	154	230	328	179	228	319	224	2
418	390	275	302	490	158	230	381	221	2
1023	636	412	1023	318	823	236	627	230	2
520	869	153	1023	267	982	229	899	243	2
211	314	172	268	313	219	234	337	247	3
255	320	204	281	308	234	231	237	245	3
1023	437	600	1023	267	982	244	846	265	3
449	441	260	210	505	106	231	242	240	3
1023	425	617	1023	267	982	227	761	263	3
206	312	169	248	290	219	230	320	239	3
89	263	87	87	265	84	232	238	224	3
37	246	39	25	247	26	232	225	238	3
193	355	139	323	334	248	230	317	244	3
396	454	223	300	403	191	231	281	230	3
22	247	23	10	240	10	229	223	228	3
36	255	36	25	258	25	231	231	227	3
157	296	136	231	294	201	229	270	241	3
209	302	177	224	286	201	233	334	237	3
64	291	56	161	284	145	233	233	232	3
79	305	67	36	305	30	232	233	230	3
821	611	344	581	684	218	231	345	224	3
451	366	316	296	353	215	228	226	237	3
189	300	161	317	306	265	240	284	230	3
141	292	124	214	287	190	226	250	229	3
158	585	69	1023	347	756	229	766	231	3
331	395	214	185	364	130	235	221	226	3
42	373	29	438	437	257	230	597	234	3
382	430	228	562	509	283	226	423	235	3
30	251	31	24	254	24	231	243	229	3
317	335	242	177	337	135	240	243	247	3
45	389	30	503	445	289	232	607	237	3
1023	588	445	1023	267	982	239	778	243	3
483	413	300	335	389	221	221	237	238	3
352	373	241	654	379	441	229	383	233	3
23	257	23	13	271	12	229	230	231	3
28	321	23	400	380	270	230	575	228	4
110	278	101	141	276	131	231	247	232	4
355	382	238	866	370	599	225	377	258	4
40	281	36	68	282	61	227	241	238	4
581	581	256	629	679	237	230	414	240	4
34	321	27	21	316	17	231	231	230	4
1000	625	410	1023	482	544	248	590	246	4
379	349	277	341	383	228	225	327	231	4
297	322	236	501	319	402	229	345	238	4
35	260	35	17	264	17	229	227	231	4
205	303	173	252	295	219	227	265	241	4
180	310	148	346	318	278	238	313	233	4
26	271	25	15	252	15	231	231	231	4
20	254	21	9	244	9	229	230	226	4
31	311	26	393	338	298	233	589	235	4
1023	632	415	1023	517	508	236	659	228	4
78	279	72	79	281	72	232	286	238	4
41	350	30	345	358	246	236	561	238	4
262	346	194	464	350	340	234	330	238	4
91	279	83	82	260	81	230	256	227	4
434	408	272	202	396	130	239	229	234	4
229	304	193	334	289	296	233	342	229	4
32	271	30	15	285	14	232	238	231	4
44	299	38	50	293	43	233	251	233	4
21	249	22	24	245	25	232	236	235	4
47	270	44	18	260	18	233	230	228	4
43	464	24	165	569	74	234	457	233	4
980	619	405	1023	368	711	225	545	234	4
23	276	21	16	266	15	229	221	236	5
30	331	23	300	415	185	226	550	238	5
238	312	195	343	316	278	230	352	246	5
1023	574	457	1023	267	982	229	781	250	5
1023	390	672	1023	267	982	229	760	276	5
521	497	268	786	556	362	232	502	238	5
866	880	252	1023	267	982	252	1001	272	5
78	404	49	778	418	477	225	665	236	5
202	430	121	1023	309	848	234	753	241	5
316	329	246	396	321	316	236	412	246	5
37	256	37	41	246	42	233	229	227	5
170	317	137	198	312	162	234	277	233	5
309	637	124	1023	267	982	231	831	232	5
62	279	57	51	285	46	225	234	230	5
594	499	305	644	465	355	241	409	220	5
506	469	276	949	702	346	232	621	236	5
336	387	222	270	371	187	233	294	237	5
273	346	202	432	328	336	224	347	237	5
501	435	295	400	575	178	239	524	238	5
25	254	25	33	260	32	226	233	227	5
318	355	230	421	332	325	230	340	246	5
21	253	22	25	255	25	231	232	228	5
22	267	21	24	433	14	233	252	238	5
450	450	256	651	676	247	231	586	235	5
44	276	41	27	304	23	234	236	237	5
33	254	33	45	256	45	230	233	233	5
390	373	268	427	377	289	232	357	234	5
106	283	96	153	340	115	232	370	230	5
165	283	149	305	321	243	224	303	248	5
325	333	250	497	322	394	233	416	245	5
448	384	298	337	368	234	238	284	229	5
97	605	41	1023	651	403	229	710	228	6
44	284	40	23	293	20	231	231	238	6
735	571	330	1023	586	447	232	604	238	6
581	463	321	575	530	278	237	463	233	6
166	339	125	285	332	220	229	356	235	6
1015	539	482	1023	435	603	232	683	241	6
25	262	25	93	274	87	231	378	234	6
66	337	50	640	374	438	235	642	227	6
28	254	28	34	258	34	227	236	231	6
227	338	172	177	358	126	237	274	237	6
207	302	175	375	304	316	230	311	231	6
923	585	404	954	660	370	225	540	235	6
1023	699	375	1023	267	982	237	964	248	6
412	382	276	488	439	284	246	511	233	6
288	339	217	342	328	267	234	319	235	6
227	331	176	429	324	340	232	279	258	6
61	390	40	757	406	478	236	659	228	6
153	451	87	164	504	83	232	316	237	6
483	415	298	462	439	270	232	516	231	6
32	264	31	22	287	20	227	238	237	6
259	312	212	490	373	336	237	506	244	6
36	261	36	25	259	25	233	233	233	6
65	299	55	111	317	89	232	291	227	6
399	404	253	420	383	280	225	368	222	6
34	259	33	55	268	53	232	236	244	6
412	383	275	337	460	187	231	306	231	6
166	331	129	246	332	190	234	358	235	6
566	419	346	430	395	279	241	258	235	6
916	602	389	1023	555	472	236	640	236	6
378	375	258	447	339	337	237	459	234	6
42	259	41	40	265	39	234	234	232	6
415	455	233	703	584	308	232	621	242	6
23	249	24	26	259	25	226	236	235	6
1023	603	435	1023	473	554	246	564	236	6
188	384	125	246	366	172	230	296	242	6
28	258	27	19	265	18	230	233	238	6
146	570	66	1023	343	763	221	776	232	6
55	386	36	625	460	348	235	640	229	6
379	400	243	599	445	345	225	581	227	6
33	284	30	17	287	15	228	232	233	7
112	267	107	63	268	60	239	245	234	7
37	285	33	262	298	225	239	534	228	7
20	256	20	17	254	17	231	251	234	7
99	312	81	37	291	32	225	233	232	7
48	282	44	24	289	21	229	235	237	7
373	376	254	443	442	257	228	570	239	7
247	350	181	364	347	268	226	403	243	7
917	726	323	1023	613	428	237	518	228	7
134	762	45	1023	790	332	225	679	234	7
137	292	120	114	282	103	236	225	233	7
70	292	61	55	338	42	228	267	231	7
24	254	24	29	253	29	230	244	223	7
32	253	32	22	254	22	237	237	230	7
204	395	133	632	394	410	228	548	227	7
1003	734	350	1023	496	529	223	676	241	7
1023	445	589	1023	267	982	229	676	283	7
102	266	98	46	258	46	239	234	233	7
241	353	175	319	354	231	230	245	248	7
34	441	20	428	560	196	230	589	234	7
219	336	167	410	323	324	227	362	241	7
72	313	59	27	311	22	232	233	229	7
235	310	194	325	302	276	241	295	234	7
50	291	44	72	366	50	233	241	232	7
159	469	87	739	498	380	239	628	237	7
93	447	53	898	517	444	237	688	235	7
101	282	92	158	425	95	232	347	232	7
56	284	51	97	308	80	235	228	235	7
90	275	84	70	266	68	235	248	238	7
32	252	32	19	248	20	231	229	236	7
624	465	344	630	553	292	239	616	243	7
64	269	60	36	288	32	230	231	231	7
221	307	185	432	297	372	236	359	240	7
23	253	23	13	284	11	230	228	236	7
153	327	120	82	391	54	232	297	225	7
740	467	406	1023	337	777	226	603	242	7
38	259	37	52	265	51	232	258	241	7
267	320	213	356	308	296	228	419	237	7
73	375	50	628	481	334	229	637	237	8
1023	495	530	1023	267	982	236	782	259	8
193	307	161	308	292	270	229	284	236	8
25	254	25	26	252	27	229	237	227	8
26	255	26	31	268	30	237	238	236	8
33	281	30	101	352	74	229	385	227	8
190	424	115	205	515	102	231	348	228	8
43	470	23	274	477	147	229	514	239	8
73	400	46	377	457	211	230	552	240	8
30	268	28	45	275	42	233	243	229	8
23	251	24	18	253	18	232	286	228	8
55	371	38	451	390	296	230	592	226	8
820	613	343	1023	461	568	231	617	233	8
38	325	30	467	410	291	234	606	235	8
26	258	26	13	268	13	238	227	232	8
463	403	294	393	409	246	230	233	234	8
1023	447	586	1023	267	982	231	890	297	8
630	530	305	912	620	377	231	497	233	8
1023	398	659	1023	267	982	237	887	304	8
22	263	21	23	261	22	233	228	237	8
280	337	213	140	335	107	226	241	237	8
276	326	217	288	310	237	227	240	245	8
219	310	181	310	320	248	236	399	229	8
27	255	27	15	242	16	231	240	232	8
50	290	45	29	277	27	235	243	229	8
1023	413	635	1023	267	982	236	838	265	8
26	263	25	49	254	49	230	251	231	8
418	405	264	461	443	267	227	561	234	8
228	367	159	380	397	245	228	347	243	8
45	327	35	405	375	277	232	576	227	8
40	256	40	50	255	50	231	239	228	8
70	375	48	684	426	411	231	648	239	8
622	546	291	734	588	320	232	565	234	8
59	281	54	112	293	98	229	237	238	8
49	383	32	688	453	388	229	654	238	8
251	346	186	365	337	277	241	369	242	9
67	497	35	681	572	305	239	649	233	9
63	265	61	57	264	55	231	278	234	9
1023	523	501	1023	267	982	229	721	241	9
584	507	295	426	492	221	229	500	243	9
1023	482	544	1023	311	844	226	726	264	9
162	317	131	175	304	147	234	255	234	9
1023	411	638	1023	267	982	244	902	255	9
21	254	21	53	259	53	229	297	234	9
80	287	71	108	279	100	230	447	226	9
441	487	232	184	469	100	235	277	225	9
26	256	26	9	245	9	229	236	227	9
81	430	48	932	474	503	230	680	234	9
233	372	160	313	379	212	235	331	234	9
252	341	189	394	356	283	233	302	237	9
97	326	77	214	308	178	228	276	228	9
20	251	21	12	250	12	232	222	226	9
645	598	276	694	548	324	224	477	234	9
25	323	20	264	362	187	226	533	229	9
1023	455	576	1023	367	714	242	661	250	9
36	277	33	32	270	30	234	230	229	9
345	395	223	247	394	161	230	280	231	9
191	387	126	365	390	240	233	297	247	9
230	317	185	427	305	358	234	340	240	9
46	280	42	20	300	17	231	252	228	9
114	362	81	185	415	114	229	325	243	9
50	271	47	50	272	47	230	243	231	9
75	390	49	181	427	109	233	309	237	9
889	531	429	1023	404	649	236	646	239	9
23	262	23	25	264	24	232	288	229	9
59	264	58	47	269	44	232	242	237	9
609	431	362	521	404	330	226	448	229	9
259	354	187	350	340	263	234	370	241	9
972	686	363	1023	728	360	233	622	224	9
230	356	166	309	348	228	236	392	239	9
63	262	61	67	263	66	230	252	233	10
22	261	22	34	256	34	233	235	233	10
521	402	332	474	399	304	231	372	235	10
38	254	39	23	258	22	232	235	240	10
206	321	164	219	318	176	225	306	234	10
25	254	25	24	256	24	232	235	232	10
453	373	312	293	355	211	225	249	219	10
172	326	135	274	325	216	231	294	237	10
20	256	20	8	243	9	227	231	228	10
251	351	183	543	342	407	226	382	243	10
38	254	38	59	253	60	234	236	239	10
22	253	22	38	253	39	228	255	237	10
1023	703	373	1023	267	982	232	827	229	10
32	399	21	366	565	166	233	567	238	10
120	309	99	231	325	181	232	239	240	10
574	428	343	803	363	566	230	315	234	10
1023	614	427	1023	357	734	237	650	240	10
94	273	88	147	278	136	230	282	230	10
81	328	63	58	296	50	228	292	237	10
73	283	66	25	296	22	226	239	235	10
50	276	46	40	287	36	235	250	228	10
82	288	73	74	281	67	229	298	239	10
483	471	263	395	521	194	223	503	227	10
803	551	373	1023	429	612	232	668	250	10
291	390	191	470	351	343	234	416	247	10
47	316	38	38	296	33	233	231	230	10
105	327	82	201	311	166	235	300	235	10
332	378	225	664	391	435	224	335	272	10
272	341	204	480	316	388	239	391	234	10
468	393	305	705	555	325	231	590	232	11
362	354	261	204	343	152	230	272	225	11
274	364	193	345	346	255	228	290	228	11
22	251	22	17	243	18	231	237	239	11
26	260	26	11	250	11	234	228	224	11
81	517	40	980	560	448	230	687	231	11
1023	419	625	1023	267	982	236	842	253	11
331	370	229	542	354	392	234	304	237	11
43	252	43	27	252	28	229	234	225	11
493	464	272	281	438	164	232	252	234	11
97	355	70	882	415	544	231	671	233	11
1023	568	461	1023	267	982	235	836	253	11
31	257	31	35	256	35	232	238	239	11
1023	769	341	1023	564	464	232	657	235	11
243	355	175	255	322	203	229	251	224	11
38	261	37	21	259	20	236	242	226	11
30	281	27	22	315	18	230	233	232	11
391	375	267	656	354	475	227	434	240	11
193	304	162	280	303	236	234	309	224	11
26	259	26	10	249	10	225	228	230	11
29	254	30	30	256	30	232	232	233	11
260	324	205	397	311	327	230	371	228	11
46	287	41	61	310	50	229	301	234	11
424	405	268	274	401	175	221	290	230	11
191	291	169	147	302	124	228	307	238	11
166	312	136	183	305	154	233	293	246	11
347	360	247	377	344	280	224	400	239	11
84	322	67	32	303	27	233	218	234	11
173	325	137	211	339	160	234	286	238	11
27	333	21	429	373	294	233	577	233	11
21	253	21	37	269	35	230	244	234	11
129	478	69	1023	510	514	225	718	242	11
84	301	72	36	290	32	234	236	224	11
183	349	134	267	361	189	229	344	234	11
360	408	226	527	418	323	233	393	253	12
138	289	122	262	280	240	237	273	237	12
197	571	88	1023	315	831	227	774	236	12
269	330	209	134	310	111	235	231	230	12
115	626	47	1023	590	444	235	718	225	12
206	348	151	230	320	184	234	291	231	12
24	265	24	11	259	11	237	229	238	12
450	369	312	496	522	243	235	501	226	12
503	375	343	782	440	455	237	493	231	12
423	382	283	287	354	208	231	282	230	12
420	348	309	303	335	232	237	238	236	12
370	371	255	409	401	261	234	500	238	12
30	262	29	10	272	10	230	247	230	12
115	376	78	42	381	28	227	232	228	12
508	417	312	554	427	332	237	458	235	12
31	280	28	21	314	17	230	225	233	12
263	318	211	496	310	409	229	290	236	12
318	345	236	211	358	151	220	301	233	12
442	449	252	483	499	248	234	474	228	12
410	426	247	450	409	282	232	422	229	12
206	312	169	402	306	336	226	354	239	12
332	331	256	228	380	154	229	314	244	12
221	311	182	370	327	289	231	318	234	12
93	289	83	38	276	36	231	233	239	12
460	390	301	965	452	547	231	654	233	12
24	271	22	19	277	17	229	234	228	12
173	339	130	204	328	160	232	245	236	12
196	343	147	196	324	154	235	233	238	12
65	319	53	59	335	45	233	227	230	13
27	269	26	17	253	17	234	232	219	13
453	387	300	269	421	163	232	327	220	13
657	555	303	932	598	399	226	593	230	13
22	258	22	18	266	17	226	239	232	13
56	394	36	596	438	348	233	634	228	13
201	363	141	143	332	110	227	224	241	13
236	343	176	313	385	208	226	328	239	13
115	374	79	136	380	92	229	274	229	13
104	265	101	64	273	60	233	263	236	13
80	275	75	99	279	91	231	237	227	13
41	291	36	198	314	162	229	463	231	13
228	305	192	195	307	162	233	218	229	13
213	301	182	321	294	279	229	330	244	13
613	568	276	767	445	441	233	398	251	13
443	398	285	350	431	208	226	377	227	13
569	432	337	315	492	164	230	351	241	13
32	259	31	45	257	45	235	237	230	13
73	272	69	111	265	107	231	270	236	13
23	259	23	31	259	31	237	237	228	13
464	337	353	273	382	183	231	318	222	13
33	256	33	23	252	23	231	239	226	13
50	257	50	48	259	47	232	242	234	13
27	290	24	22	305	18	236	243	236	13
272	360	194	373	344	277	236	344	242	13
482	516	239	770	621	317	234	522	229	13
444	454	250	202	396	131	228	254	239	13
70	390	46	831	457	466	225	671	240	13
73	433	43	1023	593	442	233	699	228	13
578	901	164	1023	267	982	234	902	241	13
178	301	151	262	301	223	237	311	232	14
147	323	116	197	319	158	235	319	239	14
42	291	37	38	283	35	239	229	232	14
299	333	230	410	333	315	234	318	235	14
158	424	96	245	497	126	234	259	252	14
59	392	39	755	434	445	231	662	227	14
363	321	290	299	353	217	236	325	231	14
394	500	202	446	598	191	241	526	233	14
76	265	73	61	269	58	236	256	229	14
38	288	34	31	290	27	232	256	232	14
167	307	139	275	304	231	229	320	238	14
939	705	341	1023	411	638	228	755	235	14
403	348	296	304	338	230	229	248	229	14
440	434	259	464	405	294	226	520	236	14
476	385	317	539	415	332	232	538	226	14
47	431	28	587	548	274	232	631	236	14
812	641	324	1023	605	434	228	549	252	14
40	255	40	57	258	56	235	242	241	14
472	472	256	755	611	316	226	612	229	14
406	402	259	355	458	199	235	257	225	14
21	253	22	26	245	27	234	230	232	14
165	677	62	1023	473	554	225	767	233	14
260	337	197	418	324	330	229	318	227	14
918	647	363	1023	479	547	228	669	224	14
35	318	28	40	340	30	228	264	228	14
194	299	166	325	292	285	237	338	237	14
1023	606	433	1023	317	826	236	722	265	14
217	316	176	231	320	185	235	295	249	14
31	265	30	22	265	22	234	237	227	14
671	509	337	1023	496	528	231	602	231	14
120	279	111	93	273	87	223	302	243	14
783	623	322	1023	525	500	227	653	235	14
221	391	144	475	394	308	232	285	232	14
28	301	24	248	347	183	230	528	239	14
77	297	66	294	292	258	234	236	225	14
19	248	20	17	243	18	231	231	233	14
29	268	28	79	348	58	232	327	237	14
496	475	267	416	579	184	241	379	230	14
31	253	32	18	256	18	237	231	234	14
147	519	72	1023	381	688	236	757	233	14
483	414	299	350	374	240	246	264	226	14
333	346	247	274	362	193	224	280	244	14
29	360	21	415	384	277	230	590	237	15
31	276	29	18	269	17	231	234	231	15
399	430	237	544	434	321	237	543	230	15
142	304	120	176	303	149	227	288	236	15
1023	386	679	1023	267	982	234	830	270	15
98	283	89	109	281	99	230	265	225	15
395	434	233	282	410	176	230	329	236	15
25	295	22	219	303	185	231	512	235	15
25	268	24	45	274	42	224	292	228	15
159	291	140	162	287	144	228	268	232	15
67	258	66	186	275	174	229	237	221	15
309	395	200	623	405	394	232	425	256	15
22	259	22	15	249	15	229	232	232	15
848	681	319	762	781	250	226	457	238	15
36	285	33	50	270	47	235	296	231	15
501	446	288	424	461	236	231	347	222	15
54	389	35	510	417	314	236	619	230	15
135	476	73	1023	340	770	239	746	231	15
617	564	280	1023	357	734	229	718	233	15
425	378	288	1023	606	433	232	681	248	15
221	345	164	325	335	248	232	343	240	15
23	257	23	12	254	13	230	226	229	15
35	329	27	352	380	237	232	569	231	15
98	301	84	74	335	56	228	255	233	15
25	319	20	291	363	205	236	537	235	15
142	314	116	162	334	125	224	312	237	15
296	407	186	259	406	164	229	255	246	15
108	475	58	1023	512	512	231	700	221	15
103	442	60	1023	407	644	233	723	234	15
41	295	36	72	288	64	232	261	232	15
107	325	84	197	418	120	231	337	229	15
64	503	32	859	550	400	231	667	232	15
307	355	222	492	337	374	235	281	234	15
175	294	152	126	287	112	234	259	234	15
27	293	24	20	291	18	234	248	232	15
25	307	21	64	296	56	228	281	236	15
79	268	76	48	270	45	225	255	233	15
461	428	276	330	448	189	230	395	229	15
31	258	31	25	250	26	233	329	226	15
34	264	32	69	261	68	236	240	229	15
322	341	242	327	307	273	231	242	231	15
23	288	20	16	288	14	225	226	236	15
33	254	34	24	257	24	231	339	231	16
181	332	140	230	327	180	232	351	231	16
106	288	94	126	299	108	234	261	233	16
254	340	191	346	317	280	232	309	247	16
436	356	313	636	584	279	234	562	241	16
94	544	44	1023	613	428	228	708	238	16
554	462	307	574	439	335	238	440	238	16
24	256	24	43	255	43	230	236	224	16
266	325	209	354	308	295	228	261	233	16
254	312	209	376	317	304	229	311	243	16
706	522	346	662	539	315	232	540	233	16
24	259	23	33	325	26	236	244	235	16
400	381	269	257	400	165	235	357	241	16
28	280	25	70	290	62	232	234	241	16
486	439	284	654	380	441	230	383	241	16
28	277	26	12	281	11	236	233	235	16
34	339	26	396	373	271	226	588	233	16
224	355	161	283	339	213	231	340	233	16
66	263	64	58	268	55	231	230	232	16
30	295	26	27	322	21	231	233	233	16
298	425	180	182	532	88	229	269	238	16
33	283	30	17	279	16	234	230	233	16
44	325	34	136	383	91	234	252	231	16
454	430	270	542	536	259	224	549	226	16
245	316	199	296	308	247	232	293	232	16
52	265	50	11	272	10	234	230	234	16
71	306	60	48	312	40	234	239	236	16
295	508	149	440	527	214	231	506	235	16
209	343	156	212	371	146	229	349	240	16
27	271	26	50	328	39	237	290	228	16
108	360	77	85	354	62	231	234	239	16
185	293	161	170	288	151	235	265	228	17
41	287	37	76	281	69	234	250	229	17
261	324	207	453	375	309	237	468	241	17
482	433	285	1023	638	411	226	688	237	17
41	265	40	28	280	25	228	236	232	17
27	278	25	20	264	19	234	252	236	17
195	307	162	422	299	361	231	431	228	17
647	516	321	710	597	304	230	556	233	17
242	319	194	214	295	185	236	327	226	17
1023	572	458	1023	503	521	231	646	237	17
81	307	67	41	294	35	234	228	232	17
989	682	371	1023	438	599	227	644	240	17
32	291	29	207	315	168	224	534	230	17
285	354	207	184	326	144	219	306	232	17
212	339	160	252	325	198	226	285	238	17
780	555	360	1023	501	524	239	603	230	17
90	393	59	730	431	434	229	662	229	17
203	318	164	366	306	305	240	270	241	17
184	370	128	249	375	170	235	416	231	17
384	406	242	579	580	256	234	546	226	17
1023	627	418	1023	347	755	234	718	247	17
1023	452	580	1023	267	982	230	756	256	17
24	264	23	16	267	15	228	233	231	17
205	328	160	413	308	344	228	300	250	17
236	333	182	500	327	392	228	318	238	17
247	336	188	75	306	63	226	229	239	17
75	265	72	77	266	74	226	226	229	17
40	252	40	11	248	11	236	230	243	17
37	254	38	41	256	41	235	256	230	17
74	308	61	194	312	159	234	481	224	17
1023	450	582	1023	278	942	240	768	250	17
765	552	355	934	703	340	224	595	228	17
210	311	172	232	308	192	228	261	237	17
556	407	350	734	414	454	240	528	234	17
386	455	217	428	523	209	226	497	244	17
1023	429	611	1023	267	982	232	787	257	17
39	262	39	17	274	16	229	229	231	17
448	403	284	332	378	225	234	249	241	17
24	304	20	276	330	214	229	528	239	17
1023	696	376	1023	417	628	228	652	236	17
1023	499	525	1023	267	982	232	783	237	17
413	399	265	862	463	476	238	427	230	17
66	286	59	40	292	35	227	238	232	17
436	576	194	1023	371	707	232	752	231	17
220	339	167	406	362	287	231	288	240	17
219	332	169	336	309	278	231	276	228	17
190	320	152	306	298	263	227	284	249	18
155	284	140	218	281	199	235	274	238	18
886	619	366	1023	553	474	239	579	228	18
51	265	50	52	275	49	227	270	235	18
1023	703	373	1023	290	904	241	770	242	18
536	414	331	434	426	261	237	243	240	18
45	322	36	443	403	281	239	594	230	18
357	368	249	217	389	143	241	252	229	18
24	260	24	46	481	24	234	288	225	18
25	257	24	20	263	20	232	241	231	18
418	359	298	329	403	209	233	461	236	18
208	322	166	261	308	217	231	331	244	18
46	265	45	33	263	32	234	233	238	18
139	280	127	70	290	62	226	236	236	18
241	317	195	388	317	313	226	332	239	18
28	280	26	28	284	25	238	263	229	18
1023	515	509	1023	477	550	237	620	229	18
350	362	247	241	358	173	232	238	229	18
26	259	25	24	272	23	226	233	230	18
51	387	34	628	453	355	228	641	238	18
94	416	58	199	464	110	235	436	242	18
57	266	55	16	396	11	228	224	233	18
85	266	82	46	269	43	235	243	239	18
150	299	128	207	295	180	238	279	234	18
405	390	266	229	360	163	241	278	221	18
888	580	392	980	591	424	240	524	237	18
387	359	276	241	366	169	225	242	231	19
778	610	327	1023	408	642	232	760	231	19
395	410	247	271	457	152	234	406	232	19
24	290	21	86	301	73	230	326	229	19
247	322	196	365	312	300	243	377	233	19
22	271	21	74	267	71	235	240	233	19
478	402	304	401	376	274	225	265	234	19
1023	608	431	1023	307	853	234	698	255	19
1023	569	461	1023	309	848	237	611	260	19
1002	499	514	1023	267	982	240	635	249	19
410	370	284	335	359	239	227	300	231	19
93	355	67	542	480	289	225	612	244	19
357	400	228	192	435	113	227	227	226	19
909	648	359	1023	511	513	232	526	233	19
1023	532	493	1023	267	982	234	837	245	19
183	496	95	1023	372	704	240	753	228	19
1023	472	555	1023	267	982	244	897	275	19
90	278	83	99	277	91	227	303	228	19
31	267	29	17	266	17	229	232	229	19
1023	411	638	1023	267	982	239	919	296	19
277	795	89	1023	376	697	225	809	237	19
140	277	129	126	275	117	224	284	232	19
21	264	21	16	270	15	232	232	236	19
107	337	81	90	321	72	235	253	228	19
1023	392	668	1023	267	982	231	790	258	19
93	309	77	281	326	221	238	536	233	19
1023	402	651	1023	267	982	243	835	264	19
205	286	183	288	285	259	234	325	234	19
238	325	188	220	326	172	236	303	237	19
1023	656	400	1023	462	568	234	743	224	19
234	345	174	346	344	258	235	362	231	19
1023	696	377	914	840	279	229	544	245	19
37	290	33	25	294	22	232	234	233	19
1023	673	389	1023	267	982	236	894	253	19
574	423	347	423	529	204	229	402	231	19
95	436	56	860	531	415	234	674	240	19
217	311	178	211	296	183	224	242	229	19
20	252	20	13	247	14	228	241	233	19
203	306	170	352	299	302	234	291	251	19
42	383	28	502	397	324	236	610	235	19
227	335	174	421	322	334	236	316	239	19
369	376	251	439	513	219	234	483	230	19
154	311	126	189	336	144	228	307	228	19
124	299	106	143	310	118	233	274	229	19
86	348	63	478	359	341	231	582	230	20
219	307	183	269	342	201	226	328	226	20
307	377	208	583	418	357	229	311	229	20
71	322	57	41	315	34	231	233	233	20
111	287	99	38	269	36	231	223	230	20
719	525	350	1023	479	547	234	569	248	20
38	326	30	332	391	218	235	565	238	20
32	257	32	33	257	33	232	235	225	20
23	258	23	36	256	36	227	236	237	20
380	381	255	190	389	125	244	242	233	20
24	317	20	25	361	18	226	236	226	20
86	346	63	338	346	250	234	255	238	20
56	256	56	23	252	24	231	231	230	20
525	471	285	825	673	313	236	536	227	20
58	372	40	702	472	380	226	651	228	20
138	278	127	129	272	122	233	273	223	20
656	555	302	690	573	309	231	486	239	20
29	259	29	23	261	22	231	263	228	20
192	299	164	147	326	115	229	297	231	20
24	259	24	45	251	46	233	270	230	20
269	328	210	460	316	373	232	342	227	20
129	298	111	223	305	187	236	280	234	20
106	300	91	152	294	132	223	270	237	20
24	284	21	26	309	22	235	262	232	20
26	265	25	24	263	23	231	249	231	20
184	290	163	222	290	196	244	307	232	20
622	423	376	489	428	293	217	424	242	20
82	280	75	69	293	60	229	229	236	20
368	590	160	897	666	345	225	642	243	20
306	354	221	608	340	458	241	396	255	21
42	268	40	55	259	55	232	228	230	21
28	260	27	57	257	57	231	247	236	21
25	320	20	295	336	225	235	536	232	21
70	280	64	130	326	102	233	274	235	21
290	338	220	460	337	349	231	323	227	21
1023	566	463	1023	267	982	234	832	256	21
237	350	173	213	307	177	237	295	234	21
92	275	86	57	275	53	228	235	238	21
251	324	199	226	313	184	235	297	235	21
80	263	77	63	261	62	231	238	238	21
248	307	207	340	301	289	238	334	246	21
36	423	22	279	394	181	228	537	233	21
41	289	36	119	297	102	231	416	235	21
86	266	83	81	306	68	232	243	236	21
385	413	238	281	453	159	224	419	227	21
425	379	287	202	376	137	236	295	228	21
52	347	39	487	376	332	233	609	237	21
54	291	48	19	298	16	233	224	235	21
239	312	196	377	293	329	239	348	252	21
23	254	24	43	257	43	232	247	231	21
73	265	71	36	266	35	234	247	229	21
608	525	297	1023	507	518	232	652	236	21
151	389	100	658	493	342	237	610	235	21
195	320	156	194	344	144	228	294	245	21
278	436	163	460	475	248	240	507	236	21
727	536	347	1023	442	594	230	502	259	21
67	269	64	76	267	73	233	251	228	21
182	363	128	326	362	230	231	301	241	21
96	292	84	137	307	114	232	327	236	21
233	389	153	336	393	219	229	296	233	21
342	367	239	629	366	440	232	366	236	21
37	266	35	26	273	24	236	228	236	22
1023	592	443	1023	276	951	230	710	260	22
400	572	179	1023	543	483	234	748	255	22
59	276	54	88	276	82	230	239	229	22
25	322	20	401	377	273	236	585	238	22
264	347	195	407	337	310	234	372	244	22
386	391	253	940	375	642	234	512	255	22
554	558	254	642	521	316	227	551	234	22
20	252	20	19	285	17	231	243	233	22
381	368	265	205	361	145	224	279	236	22
38	398	24	288	387	191	228	525	237	22
36	260	36	37	251	37	238	238	230	22
27	311	22	20	276	19	230	238	235	22
245	309	203	270	371	187	227	247	249	22
47	257	47	37	254	38	233	262	238	22
365	342	274	289	319	232	232	248	241	22
213	361	151	403	331	312	226	400	242	22
31	275	29	36	312	29	229	249	233	22
58	273	54	45	261	44	231	311	236	22
39	287	35	16	272	15	229	233	238	22
199	313	163	337	302	286	233	426	234	22
30	294	26	24	301	20	229	242	227	22
31	271	30	21	300	18	234	233	238	22
36	260	35	15	277	14	231	231	242	23
430	386	285	691	522	339	236	608	232	23
57	294	50	37	414	23	226	253	237	23
184	335	141	404	570	181	232	491	226	23
866	568	390	1023	351	746	242	651	247	23
108	275	101	84	268	80	229	268	236	23
325	400	208	174	413	108	231	245	220	23
101	293	88	31	282	28	225	222	224	23
47	278	43	31	290	27	225	226	234	23
236	324	186	414	331	320	225	344	253	23
126	400	81	110	387	73	229	274	234	23
152	406	96	750	446	430	226	637	234	23
104	459	58	848	571	380	236	681	240	23
29	259	28	45	262	44	231	245	226	23
26	252	26	25	254	25	235	231	241	23
30	325	23	268	391	175	223	533	237	23
221	323	175	300	313	246	231	280	235	23
154	318	124	203	312	166	237	323	238	23
46	324	36	96	340	72	236	371	230	23
790	708	285	1023	814	322	220	634	245	23
34	292	30	60	291	53	224	230	237	23
26	261	26	24	258	24	225	228	236	23
213	345	158	322	327	252	235	338	258	23
32	249	33	46	252	47	229	252	233	23
251	319	201	399	314	325	230	263	236	23
262	314	214	179	303	151	235	333	239	23
251	305	210	295	300	252	237	269	236	23
28	249	29	28	251	29	234	241	235	23
36	276	33	29	265	28	234	243	227	23
65	360	46	448	433	265	233	588	231	23
119	285	107	285	290	252	232	229	230	23
253	349	185	404	361	287	236	327	244	23
248	370	172	292	360	208	241	296	235	23
326	376	222	219	480	117	227	330	241	23
22	263	21	28	265	28	231	265	229	24
55	260	55	65	258	64	235	238	231	24
33	299	28	28	291	25	233	239	229	24
298	374	204	288	341	216	233	230	235	24
615	482	327	414	511	207	243	259	233	24
27	327	21	336	402	214	231	556	232	24
30	258	30	27	249	28	235	276	235	24
340	397	219	248	359	177	228	323	229	24
48	324	38	350	368	243	233	572	242	24
379	352	275	460	336	351	228	466	226	24
27	258	27	11	256	11	234	227	233	24
57	298	49	441	368	307	235	594	232	24
46	262	45	56	261	55	233	271	227	24
37	266	36	19	265	19	234	228	232	24
378	331	293	276	329	214	230	282	239	24
22	251	22	17	254	17	225	239	225	24
282	314	230	209	366	146	231	240	232	24
30	302	25	90	303	76	237	345	227	24
456	444	263	464	527	225	236	426	244	24
302	355	218	288	365	202	233	306	231	24
501	401	320	336	373	231	240	287	235	24
475	416	292	560	545	263	236	560	228	24
396	363	280	1023	459	571	228	693	241	24
269	314	220	178	314	145	225	258	240	24
331	365	232	240	463	133	229	381	228	24
35	281	32	22	279	20	234	238	233	24
59	269	56	31	287	28	234	234	232	24
229	316	185	367	341	275	229	413	247	24
469	467	257	586	564	266	230	558	236	24
942	578	417	1023	267	982	242	581	295	24
43	323	34	298	378	202	233	550	229	24
961	596	412	1023	560	468	225	637	236	24
33	273	31	21	279	20	232	237	228	24
24	252	24	25	252	26	228	237	239	25
95	329	74	61	307	51	229	227	234	25
546	421	332	532	424	321	232	244	248	25
64	379	44	855	444	493	231	678	239	25
428	466	235	901	523	441	233	549	225	25
60	277	56	23	275	21	232	233	239	25
356	324	281	509	398	328	223	534	230	25
309	394	201	667	420	407	232	247	236	25
40	391	26	513	424	310	230	619	231	25
459	374	314	339	457	190	240	405	223	25
47	400	30	557	422	338	232	619	227	25
34	256	34	37	262	36	233	243	236	25
51	461	29	829	499	425	232	669	245	25
101	388	67	837	456	470	231	670	243	25
438	452	248	234	509	118	230	237	230	25
762	548	356	1023	464	565	223	555	241	25
54	403	34	279	415	172	227	535	227	25
740	556	341	1023	477	550	235	612	225	25
177	364	124	859	541	407	235	666	229	25
367	418	225	1023	465	564	236	717	240	25
53	273	49	55	263	53	223	243	226	25
210	391	138	323	391	212	231	339	241	25
211	323	167	335	332	258	231	344	235	25
29	284	26	118	299	101	230	421	230	25
216	304	182	285	300	243	228	331	241	25
339	376	231	769	399	493	236	432	256	25
39	377	26	589	488	309	238	622	225	25
203	338	154	372	369	258	240	406	234	25
444	405	280	514	500	264	228	475	241	25
50	273	46	133	270	126	230	245	236	25
493	499	253	324	466	178	227	312	230	25
368	396	238	241	395	156	233	243	239	25
408	399	262	397	549	185	229	485	234	25
547	417	336	1023	322	814	235	454	283	26
45	283	41	14	280	13	228	230	237	26
1023	525	499	1023	388	676	244	713	245	26
353	375	240	273	371	188	231	252	236	26
287	404	182	494	392	322	236	388	250	26
359	458	201	1023	371	707	228	279	237	26
1023	435	602	1023	267	982	228	863	268	26
1023	422	621	1023	284	924	230	750	243	26
478	385	317	260	429	155	235	277	240	26
254	355	183	316	325	249	227	323	230	26
932	573	416	1023	472	555	228	604	240	26
1023	594	441	1023	711	369	241	555	219	26
342	652	134	1023	500	524	232	716	243	26
42	253	42	44	256	44	231	235	231	26
1023	531	494	1023	353	743	229	739	228	26
1023	394	665	1023	267	982	226	843	252	26
324	430	193	249	402	158	232	265	233	26
466	404	296	449	476	241	230	457	241	26
151	302	128	172	290	152	235	288	229	26
788	778	259	1023	267	982	239	921	244	26
287	346	212	374	357	268	234	320	238	26
58	404	37	514	589	223	231	608	223	26
639	789	207	1023	267	982	235	939	222	26
275	342	206	591	359	421	234	229	220	26
333	382	223	442	377	300	230	402	225	26
164	320	131	288	301	245	235	274	248	26
1023	405	647	1023	267	982	239	888	252	26
22	261	22	13	258	13	231	231	229	26
1023	543	482	1023	267	982	243	805	241	26
843	646	334	837	672	319	231	537	236	26
1023	436	601	1023	267	982	227	787	248	26
277	328	216	487	310	402	236	368	240	26
24	251	25	5	232	6	226	234	220	26
305	348	224	229	372	158	225	338	228	26
1023	531	493	1023	267	982	241	758	244	26
1023	368	713	1023	267	982	232	894	303	26
28	278	26	29	380	19	230	240	235	26
245	390	161	395	395	256	219	330	238	26
26	274	24	124	321	98	231	445	233	27
370	355	267	731	349	536	236	344	248	27
40	265	38	67	277	62	233	249	238	27
443	432	262	711	505	361	240	582	233	27
263	394	171	420	427	251	239	394	251	27
465	382	311	310	414	192	234	380	237	27
407	383	272	385	357	276	231	355	219	27
35	392	23	249	320	200	241	514	222	27
529	414	327	725	407	456	222	586	235	27
100	637	40	584	771	194	232	587	240	27
33	263	32	39	320	31	232	252	238	27
38	354	28	411	515	204	234	589	238	27
84	321	67	54	314	44	231	235	235	27
48	288	43	38	296	33	230	226	239	27
65	264	63	36	258	36	236	226	230	27
121	300	103	126	302	107	235	303	234	27
395	466	217	1023	477	549	224	386	260	27
1023	633	414	1023	676	388	238	633	231	27
98	317	79	41	314	33	231	235	235	27
28	325	22	349	368	243	234	564	239	27
386	560	176	1023	332	790	240	788	246	27
372	378	252	213	382	143	235	231	238	27
37	270	35	40	275	37	234	290	226	27
449	383	300	372	373	255	232	469	229	27
35	281	32	60	266	58	231	279	237	27
31	253	31	12	248	12	230	236	228	28
1023	465	563	1023	267	982	224	881	271	28
979	647	387	1023	495	530	230	573	254	28
45	254	46	17	248	17	238	236	230	28
27	269	26	36	286	32	232	281	228	28
33	264	32	52	355	38	229	250	233	28
371	366	259	171	382	115	234	228	232	28
38	270	36	13	260	12	230	230	236	28
34	402	21	503	577	223	231	611	237	28
199	290	176	180	286	161	230	291	227	28
185	329	144	292	307	244	234	301	227	28
228	307	191	198	298	170	230	336	236	28
52	259	51	51	253	52	230	241	222	28
20	252	20	21	252	21	230	229	246	28
55	356	40	98	367	69	229	263	247	28
160	300	136	205	287	183	236	285	238	28
300	333	231	408	310	337	239	343	236	28
48	371	33	685	499	352	231	646	228	28
31	354	22	448	392	292	239	594	231	28
36	255	36	19	253	20	232	237	233	28
50	308	41	28	275	26	234	231	229	28
220	313	180	224	308	186	233	324	236	28
25	257	25	18	267	17	237	262	235	28
22	255	22	11	241	12	228	230	236	29
1023	663	395	1023	592	442	236	654	227	29
55	253	55	34	255	34	231	224	233	29
25	250	26	21	250	21	227	237	241	29
193	328	150	331	327	259	236	362	231	29
71	265	69	71	258	71	232	243	229	29
56	312	46	166	296	143	232	253	233	29
69	266	67	52	270	49	233	255	232	29
24	253	25	27	251	28	232	232	241	29
197	330	153	366	327	287	227	305	248	29
97	333	74	49	337	37	235	234	242	29
29	262	28	22	288	20	224	225	234	29
76	275	71	80	264	78	233	238	232	29
26	266	25	36	267	34	234	227	227	29
363	362	257	268	349	197	230	297	234	29
494	485	261	384	534	184	236	248	226	29
347	364	244	169	410	106	227	305	241	29
32	361	22	401	478	215	232	581	233	29
254	306	212	303	311	249	234	262	239	29
390	365	273	287	352	209	233	243	234	29
33	266	32	68	271	64	228	235	241	29
411	397	265	288	506	146	231	299	230	29
298	353	216	486	348	358	232	420	243	29
30	258	30	15	246	16	226	235	238	30
149	281	136	127	273	119	230	249	231	30
217	312	178	362	303	307	231	333	243	30
84	609	35	1023	751	349	231	708	236	30
170	353	124	291	471	158	228	475	241	30
625	490	326	569	559	261	232	539	233	30
228	376	155	646	343	482	229	319	238	30
825	611	345	1023	619	424	238	511	241	30
242	305	203	403	303	341	235	338	219	30
52	255	53	39	272	36	231	263	235	30
193	305	162	284	298	244	229	329	231	30
35	273	33	31	266	30	226	233	232	30
144	292	126	130	284	117	234	249	236	30
633	496	327	763	430	454	234	387	225	30
221	303	187	302	301	257	243	284	242	30
27	255	27	12	255	12	227	228	228	30
36	253	37	39	255	39	233	236	233	30
254	445	146	394	724	139	234	482	232	30
218	357	157	430	376	292	230	236	230	30
45	266	44	30	261	29	231	222	236	30
635	617	264	590	637	237	228	464	243	30
481	521	237	1022	588	445	227	615	234	30
605	477	325	370	494	192	237	325	226	30
39	265	38	53	264	52	230	239	238	30
440	376	299	281	385	186	230	240	241	30
49	272	46	46	270	44	228	231	235	30
47	262	46	30	255	30	230	237	234	30
29	259	29	18	254	18	232	229	238	30
148	291	130	134	282	121	235	237	233	31
180	338	136	325	352	236	227	319	236	31
496	550	231	625	659	243	237	455	241	31
211	306	176	245	302	208	227	315	239	31
205	312	168	366	298	315	235	297	258	31
171	385	114	311	415	192	232	507	231	31
322	420	196	249	365	175	231	231	221	31
229	332	177	250	329	194	236	234	242	31
329	549	153	821	1023	195	224	618	237	31
56	298	48	86	491	45	232	320	224	31
113	279	104	127	276	118	236	259	232	31
51	297	44	32	267	31	234	303	228	31
451	432	268	408	554	189	233	514	227	31
332	440	193	154	466	84	232	256	237	31
229	390	150	248	396	160	232	287	238	31
202	443	117	192	481	102	237	254	233	31
33	312	27	38	318	31	231	252	228	31
239	315	194	402	301	342	228	366	238	31
77	297	67	37	312	30	232	241	235	31
377	479	201	631	529	305	228	468	233	31
227	359	162	277	376	189	227	281	233	31
293	350	215	393	380	265	225	288	245	31
162	420	99	798	570	358	233	673	238	31
342	353	248	165	345	123	231	287	238	31
234	318	188	363	306	304	237	398	239	31
95	373	65	732	436	430	230	659	236	31
234	325	185	308	322	245	237	295	236	31
470	423	284	196	469	107	242	286	228	31
303	338	229	568	361	402	233	393	243	32
34	261	34	44	262	43	231	251	231	32
24	252	24	15	247	16	232	234	233	32
411	376	280	626	436	368	227	612	220	32
34	265	33	20	266	19	237	230	230	32
265	319	213	357	323	283	235	363	236	32
43	303	36	39	328	30	230	236	230	32
559	526	272	1023	368	712	228	720	237	32
78	290	69	55	275	51	232	275	236	32
433	433	256	329	416	202	233	279	229	32
31	272	29	20	280	18	230	227	231	32
812	544	382	839	543	396	232	590	232	32
480	484	254	341	464	188	230	268	225	32
521	449	297	566	481	301	236	360	236	32
574	427	344	447	496	231	229	475	232	32
694	497	357	1023	521	503	236	560	237	32
51	259	51	19	250	20	236	243	237	32
181	396	117	565	406	356	243	312	247	32
199	492	104	1023	475	552	231	717	245	32
35	283	32	24	299	21	226	266	227	32
43	322	34	304	331	235	229	562	234	32
120	288	106	156	286	139	234	280	235	32
34	261	34	71	263	69	231	261	236	32
458	499	235	426	387	282	237	346	247	32
310	338	235	610	333	468	228	324	238	32
390	372	268	226	428	135	232	257	240	32
188	343	141	340	315	276	233	255	229	32
84	491	44	1023	423	619	229	724	238	32
254	322	202	280	332	216	235	228	233	32
64	277	59	20	266	19	231	227	241	32
236	332	182	358	328	279	229	333	243	32
195	331	150	294	316	238	231	370	249	32
46	256	46	46	272	43	230	242	233	32
68	273	63	32	266	31	239	288	231	32
27	283	24	13	320	10	226	235	231	32
29	266	28	10	252	10	228	234	228	32
24	252	24	25	329	19	233	239	234	32
23	252	24	17	244	18	234	250	228	32
1023	531	494	1023	284	924	233	724	239	33
237	355	171	204	332	157	232	255	242	33
42	256	42	29	254	29	231	234	229	33
140	376	95	1023	390	673	236	723	227	33
235	334	180	441	321	352	236	247	228	33
112	279	103	111	278	102	232	233	225	33
364	405	230	234	417	143	237	342	231	33
22	266	21	26	286	23	232	235	231	33
22	254	22	27	255	27	234	229	220	33
1023	507	517	1023	364	721	232	686	232	33
40	264	39	77	271	73	235	240	222	33
1023	774	339	1023	506	518	240	743	240	33
1023	544	482	1023	366	716	229	675	232	33
166	328	130	172	324	136	231	293	241	33
229	397	148	292	351	213	233	292	241	33
76	267	73	83	263	81	230	249	236	33
37	312	30	309	365	216	227	550	238	33
53	276	49	28	273	26	231	237	232	33
118	280	108	155	281	142	231	285	237	33
26	258	26	8	242	8	233	230	226	33
428	406	270	452	365	317	229	511	230	33
1023	623	421	1023	431	609	242	714	235	33
351	463	194	190	496	98	228	235	232	33
1023	596	440	1023	380	691	232	641	276	33
30	270	28	14	263	13	236	229	228	33
74	369	51	91	355	66	233	232	226	33
123	271	117	120	270	114	229	280	233	33
218	329	169	233	314	190	236	347	231	33
206	445	118	920	445	529	234	673	239	33
244	313	199	357	314	291	230	362	236	33
28	304	24	113	324	89	235	237	234	33
201	307	168	395	417	242	236	439	233	33
1023	467	562	1023	267	982	229	919	271	33
440	418	269	597	417	367	229	578	238	33
27	255	27	44	264	43	228	244	233	33
120	292	106	245	289	217	231	266	227	33
374	345	278	648	328	506	229	455	239	33
710	605	301	749	641	299	226	588	233	33
1023	386	679	1023	267	982	239	904	265	33
229	392	150	343	394	223	236	357	243	33
175	296	151	305	319	244	231	420	230	34
419	379	283	482	391	316	232	485	234	34
255	319	204	375	307	313	234	355	244	34
725	694	267	1023	360	728	235	700	230	34
126	469	69	1023	481	545	227	706	235	34
82	343	61	541	327	424	229	608	231	34
609	533	292	453	536	216	223	491	234	34
88	274	82	85	267	82	241	262	235	34
33	256	33	20	255	20	235	237	229	34
585	460	325	739	495	382	235	428	236	34
26	253	26	29	252	30	234	237	231	34
231	342	173	359	337	273	237	329	245	34
54	259	53	41	259	40	232	227	233	34
1023	568	462	1023	414	633	232	659	238	34
41	336	31	371	375	253	232	577	237	34
227	329	177	291	305	244	234	269	234	34
168	444	97	208	458	116	234	238	238	34
529	433	313	383	413	237	230	376	230	34
25	253	25	24	256	24	233	238	232	34
274	432	162	323	433	191	237	271	234	34
283	389	186	548	384	365	236	324	250	34
402	391	263	765	444	441	230	480	233	34
26	269	24	88	273	83	236	251	229	34
36	393	23	105	499	54	230	285	238	34
92	338	70	180	402	115	241	283	246	34
44	256	44	29	263	28	233	244	229	34
63	267	60	23	248	23	231	233	227	35
200	306	167	303	360	215	227	366	234	35
34	411	21	487	442	282	234	617	231	35
37	262	36	45	258	44	228	243	231	35
372	353	270	264	336	201	233	235	233	35
122	287	109	189	301	161	232	281	244	35
28	266	27	18	276	17	228	231	243	35
206	309	171	155	314	126	229	238	228	35
41	262	40	23	267	22	233	242	229	35
620	458	346	796	435	469	226	540	239	35
1023	532	493	1023	267	982	236	804	258	35
30	276	28	35	361	25	238	222	241	35
216	341	162	441	338	334	232	353	242	35
79	299	68	65	300	55	223	228	234	35
109	493	56	1023	421	622	228	728	231	35
24	250	25	22	247	22	226	235	236	35
249	330	193	292	314	238	238	300	238	35
207	394	134	366	444	211	230	369	235	35
42	288	37	77	362	55	231	370	232	35
1023	448	585	1023	267	982	232	736	226	35
31	275	29	21	261	21	235	341	231	35
20	259	20	49	261	48	236	236	236	35
214	372	147	223	482	119	238	234	230	35
652	522	320	638	564	290	232	472	252	35
35	269	33	27	297	23	236	244	222	35
135	303	114	184	291	162	239	235	244	35
291	362	206	374	381	251	233	270	235	35
24	275	23	26	287	23	241	254	230	35
599	435	353	1023	267	982	240	245	238	36
107	314	87	218	304	183	234	358	233	36
128	348	94	63	309	53	236	231	235	36
277	659	108	1023	267	982	243	840	234	36
77	278	71	59	276	55	230	230	225	36
413	411	257	985	667	378	233	654	234	36
48	254	48	46	261	46	232	228	233	36
72	281	66	28	294	24	235	229	233	36
507	513	253	350	479	187	226	250	231	36
28	265	27	32	279	30	232	239	234	36
24	268	23	12	262	12	237	226	226	36
31	259	31	28	365	19	233	250	229	36
37	270	35	69	273	65	230	250	236	36
53	295	46	30	301	26	232	232	234	36
471	348	346	969	421	588	233	584	243	36
218	355	157	335	336	255	237	302	238	36
41	258	41	34	311	28	231	240	230	36
204	356	147	331	354	239	232	368	227	36
140	303	118	210	302	178	234	290	236	36
27	312	22	171	323	135	232	475	234	36
737	563	335	1023	566	463	230	633	226	36
95	265	92	141	263	138	233	263	238	36
361	382	242	210	357	151	233	351	232	36
349	464	193	672	425	405	230	548	277	36
29	321	23	330	397	213	230	559	224	36
178	338	135	461	368	321	232	537	226	36
883	544	416	964	594	416	228	589	241	36
823	600	351	796	772	264	230	512	239	37
1023	561	467	1023	326	805	232	745	262	37
60	367	42	642	423	389	233	645	222	37
257	322	204	394	305	331	234	334	233	37
870	606	367	1023	366	716	230	583	255	37
508	426	306	703	458	393	230	380	245	37
187	416	115	338	401	216	232	505	226	37
380	452	215	193	481	103	244	246	222	37
25	254	26	21	300	18	236	227	228	37
84	450	48	915	440	532	230	683	225	37
299	361	212	426	375	291	239	257	237	37
32	362	22	389	379	263	236	582	227	37
57	300	49	94	299	80	231	265	241	37
314	367	219	520	345	386	223	390	251	37
253	329	197	495	320	396	232	363	244	37
1023	505	519	1023	267	982	239	699	294	37
44	260	43	27	275	25	226	234	232	37
38	253	39	46	259	45	232	254	237	37
1023	547	480	1023	276	951	224	760	268	37
475	438	277	437	400	279	242	327	232	37
24	249	25	22	249	23	229	242	236	37
242	330	188	248	327	194	240	293	235	37
1023	721	364	1023	267	982	234	828	247	37
32	250	32	11	253	11	233	234	227	37
39	257	39	49	263	47	229	242	232	37
316	453	178	518	419	316	239	526	228	37
98	287	88	161	279	148	228	274	236	37
202	528	98	1023	323	810	234	779	228	37
212	345	158	482	335	368	241	313	257	37
961	758	325	1023	267	982	229	860	235	37
193	310	159	161	308	134	238	278	243	37
414	434	245	394	451	224	236	537	238	37
1023	501	524	1023	349	751	241	709	233	37
94	266	90	64	266	62	237	236	232	37
432	380	291	480	386	319	234	415	233	37
941	659	366	1023	373	704	237	761	247	37
764	690	284	931	558	427	237	550	229	37
50	261	49	81	278	75	228	246	235	37
699	533	336	711	590	308	229	554	237	37
243	320	195	404	313	330	238	326	248	38
49	267	47	130	262	127	229	415	232	38
378	364	266	939	498	483	228	650	234	38
77	288	68	86	287	77	232	233	240	38
300	346	222	283	311	233	224	277	241	38
366	391	240	386	391	252	235	246	226	38
26	254	26	12	255	12	240	224	224	38
1023	544	482	1023	267	982	239	770	261	38
430	387	284	493	391	323	232	543	227	38
1023	420	625	1023	267	982	229	917	297	38
41	257	40	52	256	52	235	246	230	38
360	332	278	475	351	347	230	395	236	38
77	386	51	734	433	434	230	663	237	38
545	386	361	332	510	167	232	276	238	38
197	365	138	234	424	142	233	429	232	38
23	280	21	57	296	49	229	238	234	38
59	281	54	46	289	41	240	283	231	38
42	295	37	141	464	78	232	439	231	38
135	279	124	50	282	45	229	228	228	38
40	271	38	41	275	38	231	296	230	38
20	253	20	25	249	25	232	228	238	38
298	332	230	396	318	319	230	389	248	38
47	322	38	343	363	242	235	557	228	38
58	448	33	778	557	358	229	664	223	38
55	316	44	196	473	106	231	446	232	38
33	259	32	13	251	13	227	219	234	38
200	318	161	369	307	308	234	321	238	38
260	364	183	274	360	195	241	244	236	38
41	477	22	661	551	308	230	639	229	39
334	341	251	219	316	177	228	256	234	39
21	265	20	46	286	41	232	302	231	39
33	283	30	32	289	28	229	251	227	39
421	388	278	374	384	249	229	344	234	39
351	343	262	186	362	131	231	275	237	39
250	304	210	326	310	269	229	293	240	39
234	322	186	322	355	232	231	242	232	39
214	329	167	397	325	312	222	365	232	39
388	367	270	308	380	208	246	265	233	39
405	416	249	695	407	437	233	225	226	39
31	289	27	26	276	24	231	245	232	39
21	268	20	31	341	23	234	227	227	39
138	316	112	99	325	78	237	233	235	39
413	436	242	311	459	173	238	348	237	39
1023	619	423	1023	485	541	230	719	246	39
448	369	311	439	368	305	228	452	226	39
1023	504	520	1023	300	874	226	738	238	39
63	280	58	73	273	68	231	269	230	39
87	288	77	140	288	124	238	328	236	39
19	249	20	11	250	12	230	236	227	40
650	529	315	673	601	287	235	501	234	40
47	342	35	34	307	28	233	230	237	40
45	313	37	40	301	34	235	235	234	40
1023	642	408	1023	484	542	247	730	244	40
172	298	148	245	292	214	233	258	229	40
154	346	114	132	408	83	231	307	231	40
52	473	28	925	526	450	229	684	232	40
28	260	27	14	263	14	229	227	228	40
24	253	24	58	257	58	231	249	235	40
28	283	26	33	298	29	231	242	232	40
157	509	79	1023	412	637	219	746	234	40
343	352	249	361	347	266	222	415	233	40
123	314	100	233	305	195	235	246	242	40
439	434	259	1023	385	681	228	407	245	40
493	414	305	590	450	336	227	530	225	40
355	356	255	207	348	152	225	237	234	40
59	350	43	183	366	128	233	272	229	40
226	359	161	319	339	241	237	347	234	40
210	336	160	394	332	304	234	341	241	40
706	764	237	1023	267	982	231	858	235	40
713	543	336	592	575	263	236	397	241	40
264	401	169	266	397	171	236	287	238	40
33	282	30	36	332	28	231	249	231	40
368	339	277	142	346	105	227	252	240	40
480	457	269	1023	427	614	229	705	242	40
27	250	27	30	252	31	227	240	243	40
1023	556	472	1023	296	884	228	725	227	40
28	258	28	37	257	36	229	255	230	40
225	322	179	321	334	246	229	306	234	40
168	375	114	545	437	319	232	598	223	40
594	440	345	738	377	501	228	328	245	41
326	428	195	542	397	350	237	297	230	41
1023	544	482	1023	268	979	232	779	234	41
1023	454	577	1023	274	955	223	795	253	41
1023	366	716	1023	267	982	226	880	264	41
225	316	182	213	308	177	232	301	231	41
170	437	100	282	419	172	231	258	227	41
357	340	269	361	356	260	229	381	235	41
38	390	25	458	460	254	233	600	231	41
204	301	174	278	324	220	231	390	228	41
44	348	33	362	378	246	231	580	237	41
81	273	76	132	278	122	223	274	237	41
69	286	62	42	290	37	228	232	231	41
215	448	123	610	548	285	230	592	232	41
22	256	22	35	256	35	231	238	232	41
190	462	105	1023	268	979	236	764	232	41
27	269	25	13	264	12	232	231	224	41
352	494	183	410	607	173	222	493	230	41
393	453	222	225	400	144	233	257	239	41
114	291	100	76	300	65	228	250	233	41
259	351	189	373	337	283	234	371	236	41
61	293	54	28	307	24	230	249	232	41
179	350	131	263	322	209	236	341	248	41
843	588	367	1023	605	433	235	481	236	41
98	268	94	82	266	79	235	233	237	41
367	392	240	413	527	201	233	451	237	41
39	286	35	126	285	113	232	257	228	41
26	296	22	342	328	267	230	572	233	41
30	252	30	27	242	29	232	230	225	41
194	352	141	244	342	182	235	270	228	42
98	334	75	181	341	136	229	269	236	42
234	322	186	352	326	277	228	425	241	42
57	300	49	27	285	24	232	228	230	42
37	284	34	19	280	18	234	249	232	42
210	486	110	1023	635	413	234	681	239	42
475	488	249	375	443	216	236	251	225	42
494	468	271	514	592	222	226	510	222	42
53	322	42	87	352	64	228	237	233	42
832	694	307	1023	274	958	230	787	237	42
61	310	50	49	424	30	225	259	230	42
55	274	51	26	322	21	231	256	232	42
494	591	214	309	539	147	239	370	238	42
173	308	144	209	315	170	237	331	230	42
322	347	238	291	386	193	229	411	232	42
379	355	273	397	645	158	231	530	243	42
411	456	231	212	507	107	222	291	241	42
22	260	21	4	242	4	230	227	229	42
132	342	99	348	323	276	235	298	249	42
384	354	278	339	321	271	230	375	223	42
361	343	269	397	480	212	231	516	227	42
22	256	22	8	258	8	236	229	231	42
187	321	149	266	330	206	231	308	228	42
728	469	398	1023	413	635	235	643	246	42
371	389	244	201	340	151	228	235	230	42
1023	634	414	1023	321	816	233	743	232	42
1023	494	530	1023	267	982	235	884	254	42
56	458	31	627	979	164	232	614	234	42
63	397	41	790	486	416	227	664	232	42
314	368	219	292	383	195	237	465	235	42
123	312	101	162	354	118	235	243	228	43
1023	559	469	1023	267	982	239	753	249	43
129	546	60	1001	755	339	236	683	237	43
36	403	23	501	450	285	231	609	232	43
43	297	37	24	277	22	236	241	232	43
76	401	49	863	442	500	231	676	228	43
1023	683	384	1023	667	393	232	658	232	43
388	625	159	1023	310	846	228	785	244	43
314	402	200	624	510	314	233	528	237	43
36	427	22	195	568	88	237	460	234	43
514	446	295	778	465	429	228	460	243	43
330	378	223	381	394	247	232	383	237	43
115	278	106	132	315	107	230	315	230	43
321	428	192	354	490	185	227	388	229	43
26	253	27	43	252	44	232	244	237	43
1023	497	528	1023	280	936	239	722	236	43
112	274	104	116	260	114	225	227	225	43
351	375	239	244	380	164	230	256	238	43
1023	341	769	1023	267	982	228	870	300	43
932	621	385	1023	494	531	231	472	244	43
452	420	275	613	421	372	231	544	233	43
69	273	65	58	272	55	237	310	239	43
65	280	60	51	321	41	231	238	223	43
65	288	58	141	319	113	236	230	228	43
781	620	323	819	686	305	226	583	220	43
180	280	165	188	294	164	234	314	227	43
298	332	230	161	318	129	231	244	236	43
42	267	40	19	262	18	229	234	235	43
27	262	26	10	244	11	229	236	228	43
162	587	71	1023	332	790	232	773	236	43
27	279	25	14	276	13	232	231	230	43
173	298	149	214	298	184	230	304	242	43
56	522	28	253	497	130	236	524	235	43
24	261	24	20	257	20	234	225	230	43
421	363	297	152	351	111	232	244	242	44
28	270	26	18	262	18	235	231	229	44
38	256	38	35	253	35	228	236	225	44
269	318	216	301	310	249	240	233	234	44
56	323	44	55	309	46	234	228	234	44
453	500	232	326	531	157	237	307	234	44
34	254	34	37	257	37	232	244	236	44
126	397	81	232	386	154	232	281	226	44
25	308	21	352	341	264	230	566	231	44
36	256	36	53	253	53	231	239	228	44
412	355	297	449	422	272	236	457	231	44
313	333	240	545	445	313	238	585	235	44
37	333	28	437	375	298	225	601	231	44
66	325	52	35	371	24	231	235	231	44
250	320	200	522	306	436	231	376	253	44
26	262	25	28	261	27	236	238	234	44
26	316	21	288	333	221	237	538	228	44
302	395	196	298	366	208	233	290	234	44
219	316	178	195	307	163	225	308	227	44
348	349	255	593	331	459	231	384	249	44
401	371	277	513	385	341	239	489	244	44
276	400	177	440	385	293	232	307	230	44
412	382	276	196	370	136	229	235	231	44
433	435	255	234	416	144	226	260	225	44
758	618	314	742	588	323	223	540	224	44
249	318	200	391	312	321	226	274	242	44
689	829	213	1023	267	982	234	861	259	44
206	308	171	297	388	196	225	402	230	44
21	265	20	25	264	24	232	253	234	44
487	390	320	555	382	371	227	405	243	44
50	306	42	38	302	32	231	241	228	44
415	379	280	244	384	163	240	229	227	44
354	370	245	710	349	521	237	476	249	44
180	341	135	391	346	289	235	338	231	45
105	665	40	1023	587	446	232	733	234	45
43	264	41	21	280	19	231	228	233	45
334	421	203	310	492	162	220	421	228	45
23	255	23	15	272	14	230	234	225	45
71	321	57	181	349	133	229	456	234	45
305	414	188	395	432	234	232	336	231	45
339	363	239	168	369	117	237	292	229	45
29	258	29	4	227	5	232	233	234	45
30	260	30	17	254	17	232	271	240	45
273	316	221	377	315	306	232	310	242	45
144	338	109	42	362	30	240	232	239	45
296	581	130	560	547	262	236	482	230	45
32	261	31	19	285	17	235	238	232	45
440	379	297	279	366	195	234	281	231	45
239	361	169	637	347	470	243	289	270	45
40	286	36	21	293	18	232	224	229	45
53	416	33	603	459	336	227	636	231	45
396	426	238	483	455	272	236	532	229	45
63	386	41	669	528	324	233	649	228	45
439	408	275	486	452	275	232	412	232	45
316	419	193	495	439	289	231	425	227	45
43	290	38	34	278	31	234	224	229	45
251	453	142	751	418	460	233	590	230	45
123	326	97	140	337	106	228	232	236	45
35	306	29	42	356	30	229	239	228	45
268	370	186	457	371	315	226	368	236	45
244	313	200	476	338	361	231	447	234	45
26	250	27	26	254	26	228	269	230	45
310	357	223	406	364	285	234	292	238	45
21	255	21	11	264	11	233	232	239	45
202	434	119	184	423	112	231	279	249	46
199	310	165	146	304	123	231	269	243	46
52	294	45	63	283	57	232	317	227	46
116	322	92	93	326	73	236	285	236	46
50	273	47	77	275	71	228	246	244	46
867	901	246	1023	267	982	233	822	238	46
49	259	49	26	256	26	231	246	235	46
209	318	168	331	323	262	233	239	224	46
29	297	25	245	306	205	232	530	228	46
23	255	23	16	264	16	232	256	238	46
1023	500	524	1023	267	982	231	833	252	46
479	428	286	486	510	244	232	475	244	46
129	279	118	148	274	138	234	251	237	46
450	412	280	311	475	168	233	429	234	46
42	354	30	68	448	39	232	313	232	47
122	310	101	73	282	66	233	313	223	47
255	349	187	470	353	341	232	327	234	47
40	283	36	93	295	80	234	257	233	47
32	254	32	25	254	25	232	229	233	47
267	328	208	262	313	214	229	338	238	47
91	309	76	166	304	140	232	276	231	47
473	406	298	563	375	384	239	506	236	47
299	378	203	341	407	215	230	497	238	47
86	383	57	324	538	154	230	520	233	47
907	638	364	1023	802	327	226	633	227	47
40	284	36	22	279	21	230	229	240	47
38	411	24	512	473	277	228	617	239	47
206	300	176	296	303	251	228	353	232	47
233	342	174	355	372	244	238	330	241	47
222	310	183	160	304	135	227	259	236	47
100	346	74	756	413	469	230	667	233	47
228	316	185	291	309	241	239	364	237	47
29	277	26	24	268	22	226	248	236	47
247	447	141	937	462	519	224	664	233	47
334	369	232	504	350	368	237	308	242	47
229	305	192	267	295	232	232	280	227	47
328	347	243	395	331	305	232	444	243	47
47	268	45	27	285	24	233	222	227	47
30	264	29	83	280	76	232	244	226	47
494	477	265	316	499	162	225	236	222	47
82	305	69	128	345	95	229	245	229	47
377	353	273	252	344	187	229	264	235	47
28	265	27	48	260	48	232	258	239	47
172	322	137	213	305	179	236	307	242	47
246	318	198	355	307	296	234	328	232	48
28	251	28	34	247	35	232	237	245	48
97	264	94	71	268	68	235	272	241	48
23	289	20	32	284	29	228	233	234	48
47	257	47	47	266	45	230	241	236	48
39	286	35	110	319	88	233	402	237	48
31	271	29	13	269	12	234	218	233	48
40	511	20	404	588	176	230	580	228	48
185	303	156	330	323	262	232	393	245	48
160	338	121	213	316	173	233	314	230	48
281	329	218	528	324	418	232	381	254	48
100	279	91	78	283	71	232	272	238	48
172	314	141	318	336	243	235	378	242	48
223	311	184	278	300	237	230	296	232	48
115	432	68	252	468	138	232	364	229	48
52	302	44	22	282	20	226	224	233	48
21	271	20	16	250	16	235	235	229	48
170	526	83	300	567	135	237	369	227	48
376	388	249	231	351	168	237	233	241	48
38	256	38	25	250	26	230	234	228	48
25	261	24	23	255	23	229	247	233	48
229	436	135	537	570	241	227	583	230	48
27	265	26	20	258	20	233	227	236	48
496	413	307	413	424	249	232	424	236	48
67	351	49	38	317	31	234	237	232	48
335	429	200	413	384	275	223	471	225	48
252	314	205	337	302	286	232	319	236	49
22	261	22	44	259	43	226	232	230	49
756	574	337	891	604	378	229	582	232	49
136	333	104	552	295	479	231	231	232	49
58	282	52	116	358	83	236	405	225	49
478	407	300	564	398	362	229	526	231	49
115	285	104	229	284	207	229	295	239	49
157	594	68	1023	393	668	234	768	241	49
817	595	352	1023	370	709	238	680	241	49
33	355	23	330	385	219	234	572	237	49
971	659	377	1023	467	562	232	615	244	49
25	248	26	17	249	17	235	230	223	49
439	369	305	303	350	221	241	249	237	49
24	261	24	30	252	31	231	246	225	49
242	302	205	354	309	294	241	286	235	49
27	269	26	38	404	24	234	276	228	49
25	255	25	32	257	31	232	232	238	49
57	262	55	52	265	50	236	252	232	49
21	247	22	17	250	17	226	240	227	49
24	261	24	23	264	22	233	251	234	49
1023	534	491	1023	267	982	233	733	248	49
281	358	201	620	358	443	229	520	263	49
41	276	38	118	278	109	235	256	228	49
154	330	119	154	322	123	233	284	229	49
30	256	30	51	255	52	234	230	236	49
1023	495	529	1023	267	982	225	724	235	49
324	419	198	712	457	399	230	468	236	49
422	407	265	265	438	155	230	377	226	49
449	377	304	316	378	214	230	317	222	49
837	598	358	1023	528	496	230	648	237	49
34	266	33	34	260	33	232	286	225	49
389	367	271	439	374	301	228	490	233	50
43	252	44	65	251	66	234	241	228	50
811	536	387	1023	371	706	240	626	235	50
738	498	379	844	458	471	231	611	230	50
403	439	235	254	452	144	230	225	236	50
439	412	273	1023	448	586	240	681	248	50
393	447	225	507	404	321	220	384	252	50
58	267	55	70	273	65	237	267	243	50
527	477	283	563	538	268	229	481	230	50
115	356	83	47	331	36	230	229	239	50
364	502	186	333	473	180	231	345	232	50
225	361	160	435	349	319	231	355	247	50
551	414	341	540	426	325	224	380	225	50
68	348	50	361	458	202	227	557	235	50
425	363	299	270	352	197	233	227	232	50
39	294	34	113	323	90	234	240	236	50
23	263	22	76	279	69	229	270	232	50
1023	500	524	1023	267	982	243	1018	290	50
756	561	345	1023	627	418	229	662	243	50
49	483	26	432	453	244	232	590	235	50
404	455	227	267	444	154	232	231	239	50
25	318	20	295	374	202	234	538	239	50
22	254	22	46	250	47	227	240	230	50
762	1023	143	1023	267	982	236	929	263	50
197	303	167	173	304	145	230	261	229	51
39	263	38	18	247	18	237	255	235	51
65	300	55	42	305	35	238	234	230	51
144	377	97	216	436	127	234	388	227	51
27	263	26	40	263	39	233	238	226	51
1023	677	387	1023	588	446	234	619	238	51
55	289	49	23	305	19	236	233	227	51
67	288	59	29	296	25	232	231	235	51
45	270	43	20	258	20	225	223	223	51
226	366	158	238	359	170	226	270	233	51
56	275	52	36	276	33	235	231	233	51
1023	515	509	1023	686	382	235	603	239	51
32	341	24	61	294	53	235	282	233	51
295	322	235	362	315	294	236	369	232	51
39	317	32	29	324	23	227	227	230	51
730	621	301	879	658	342	235	541	247	51
40	257	40	23	247	24	232	233	238	51
390	397	251	349	447	200	234	474	235	51
53	268	51	25	290	22	231	230	233	51
26	252	26	19	247	20	241	232	243	51
383	404	243	234	348	172	234	328	231	51
531	430	316	539	518	267	225	512	226	51
343	367	239	208	362	147	227	380	243	51
223	350	163	350	346	258	227	341	235	51
128	296	111	173	296	150	227	275	228	51
142	400	91	165	502	84	233	361	231	51
369	332	285	228	322	181	231	257	232	51
36	293	31	129	313	106	232	396	225	51
272	322	216	396	338	300	236	321	238	51
329	412	204	649	518	321	232	523	253	52
24	260	24	8	243	8	227	232	234	52
245	296	212	301	294	262	235	297	241	52
41	255	41	9	246	10	233	234	232	52
1023	719	365	1023	473	555	240	696	225	52
22	257	22	23	249	23	234	233	237	52
236	342	176	384	346	284	229	263	239	52
67	313	55	52	310	43	230	233	238	52
920	536	439	1023	296	887	223	730	245	52
155	326	122	239	318	192	237	316	236	52
247	332	191	541	305	454	226	286	244	52
31	277	29	25	274	23	236	240	235	52
424	402	270	787	546	369	232	628	226	52
54	254	55	37	254	37	230	249	238	52
34	259	33	20	316	16	227	229	237	52
367	362	259	250	336	191	236	272	237	52
484	427	290	267	465	147	222	310	235	52
20	251	21	13	245	14	228	236	226	52
171	682	64	1023	422	622	227	778	240	52
21	249	21	17	251	18	235	237	229	52
350	378	237	643	356	463	235	501	260	52
439	434	259	401	503	204	227	361	223	52
34	269	32	58	274	54	227	255	235	52
506	449	288	480	519	237	233	393	222	52
56	254	56	75	254	75	232	235	241	52
319	372	220	783	399	502	235	419	249	52
398	417	244	631	501	322	226	602	241	52
403	354	291	326	455	184	236	379	231	52
24	253	25	14	249	15	236	231	237	52
289	326	227	662	369	459	234	468	242	52
204	475	110	498	554	230	237	570	228	52
201	310	166	246	298	211	227	255	227	52
606	499	311	976	512	488	224	648	229	52
307	333	237	359	396	232	228	283	245	52
492	425	297	339	436	199	236	316	238	52
96	290	85	75	281	69	228	240	222	52
19	249	20	10	255	11	229	245	228	52
27	313	22	79	304	67	234	243	233	53
399	364	280	221	349	162	228	240	229	53
27	270	26	22	271	20	238	236	235	53
44	573	20	261	753	89	236	433	241	53
127	1009	32	882	1023	177	232	642	241	53
212	306	177	220	317	178	232	351	246	53
38	421	23	542	475	292	232	615	237	53
208	329	162	179	326	141	225	243	241	53
87	307	73	87	321	69	230	237	228	53
469	409	293	335	434	198	237	430	243	53
557	495	288	544	518	269	233	526	225	53
405	389	266	413	364	291	222	506	232	53
943	576	419	1023	368	712	226	544	243	53
540	417	332	534	686	199	230	558	246	53
329	362	233	208	386	138	232	286	233	53
75	341	57	214	349	157	233	308	232	53
497	466	273	532	463	294	237	409	244	53
22	255	23	11	254	11	236	233	227	53
111	307	93	91	295	79	232	255	232	53
489	417	300	910	416	560	228	436	251	53
1023	546	480	1023	267	982	226	757	252	53
33	381	22	397	458	222	230	589	240	53
272	352	197	479	339	361	224	354	224	53
97	275	90	87	267	84	235	240	226	53
243	348	179	264	342	198	233	268	232	53
226	336	172	533	327	417	227	295	253	53
1023	474	553	1023	267	982	240	827	264	53
904	652	355	1023	498	526	233	637	246	53
724	615	301	772	769	257	236	496	231	53
488	412	303	614	527	298	231	553	237	53
417	367	291	697	519	344	245	596	229	53
197	327	154	217	320	174	228	235	234	53
199	351	145	253	355	183	236	318	242	53
1023	364	720	1023	267	982	248	931	331	53
143	298	123	251	292	220	232	266	237	53
25	307	21	78	418	48	225	314	231	53
21	251	21	10	246	10	235	234	235	53
102	301	87	25	288	22	226	224	231	53
135	572	61	1023	404	648	232	744	236	53
277	552	128	887	779	291	224	652	253	53
50	260	49	40	257	40	228	271	229	53
27	254	27	35	250	36	227	240	234	54
1023	579	453	1023	282	931	232	765	245	54
152	456	85	1023	519	505	231	709	244	54
221	522	108	1023	280	935	232	798	228	54
253	346	187	307	323	244	225	291	230	54
448	445	258	1023	392	669	238	444	268	54
101	746	35	1023	842	311	224	718	225	54
158	511	79	382	585	167	229	501	233	54
107	269	102	124	283	112	227	279	231	54
23	277	21	14	293	13	228	231	222	54
22	264	21	14	276	13	236	234	225	54
54	405	34	814	483	431	226	667	233	54
25	256	25	39	258	38	234	223	230	54
404	355	291	797	346	589	236	439	231	54
1023	591	444	1023	276	950	237	654	244	54
290	553	134	1023	267	982	230	807	233	54
481	445	277	538	509	270	233	487	229	54
538	694	199	789	575	351	240	464	252	54
298	348	219	375	356	270	232	304	232	54
62	296	54	46	295	40	229	300	232	54
24	252	25	35	254	35	233	231	243	54
156	477	84	1023	373	703	232	745	241	54
40	348	29	62	341	47	234	261	231	54
102	277	94	68	268	64	229	255	232	54
184	304	155	233	294	203	224	351	238	54
161	340	122	206	319	165	225	256	239	54
81	436	48	1023	473	554	224	709	230	55
26	307	22	140	309	116	232	439	234	55
147	325	115	245	321	195	238	283	242	55
26	255	26	21	246	22	236	225	226	55
49	373	34	465	400	298	234	604	234	55
38	267	36	58	261	56	235	246	231	55
228	345	169	153	328	119	233	246	243	55
51	284	46	81	302	69	235	368	232	55
441	401	281	389	428	233	229	435	231	55
314	328	245	693	320	555	229	392	254	55
417	454	235	1023	478	549	231	689	234	55
68	270	65	30	263	29	231	234	231	55
439	361	311	364	352	265	229	234	229	55
49	313	40	28	300	24	231	230	228	55
348	338	264	241	371	166	235	300	229	55
80	273	75	78	274	73	226	241	225	55
464	502	237	407	479	218	227	534	238	55
42	266	40	14	281	13	230	221	228	55
57	366	40	579	445	333	234	626	241	55
757	912	213	1023	444	590	220	777	284	55
19	254	20	20	336	15	229	226	231	55
27	259	27	9	263	9	227	233	231	55
29	263	28	17	265	17	226	237	231	55
148	301	126	226	299	193	229	294	242	55
228	318	184	246	337	187	235	302	238	55
846	613	353	945	728	332	237	564	233	56
352	376	240	287	367	200	228	244	234	56
247	331	190	360	311	296	228	266	238	56
47	260	46	62	261	61	226	249	228	56
260	369	180	496	371	343	236	359	250	56
163	310	135	387	304	325	232	371	234	56
132	301	112	168	323	133	233	258	231	56
1023	711	369	1023	476	551	236	662	241	56
70	471	38	577	453	326	225	617	230	56
33	256	33	23	255	24	229	249	227	56
201	330	155	295	355	213	233	400	236	56
206	367	144	481	339	363	233	296	250	56
42	260	42	13	264	13	234	230	230	56
51	396	33	587	433	347	232	629	228	56
29	322	23	88	312	72	225	365	240	56
38	285	34	430	314	351	229	595	245	56
61	260	60	58	267	56	240	239	235	56
29	370	20	511	412	317	238	608	229	56
48	448	27	612	545	287	237	631	234	56
104	313	85	51	330	40	235	225	233	56
389	356	279	454	355	328	229	501	236	56
294	368	205	405	439	236	229	524	235	56
165	279	151	107	314	88	231	276	230	56
21	264	21	9	238	9	233	228	238	56
416	429	248	256	422	155	240	336	241	56
261	323	207	422	332	325	235	368	240	56
1023	545	481	1023	267	982	240	784	247	56
41	258	40	52	258	52	232	266	230	56
158	281	144	161	275	150	232	262	232	56
97	287	87	34	283	30	234	233	237	56
1023	514	510	1023	274	956	231	708	233	56
64	302	54	66	323	53	232	265	231	56
24	259	24	13	266	12	232	227	232	56
1023	448	586	1023	267	982	243	947	266	56
20	246	21	18	250	18	229	245	234	56
273	360	194	487	342	364	229	356	240	56
413	454	233	274	404	174	230	246	222	56
300	333	231	591	331	458	236	358	246	56
1023	805	326	1023	721	364	250	635	239	56
117	349	86	116	323	92	238	285	239	57
181	305	152	291	297	250	225	313	246	57
349	384	233	305	424	184	244	357	229	57
76	300	65	85	286	76	229	265	233	57
516	410	323	494	435	290	222	432	220	57
36	254	36	27	255	27	226	288	224	57
430	387	285	286	411	178	226	313	233	57
73	299	63	70	285	62	226	233	234	57
36	379	25	312	384	208	231	553	226	57
239	330	186	469	383	313	230	421	238	57
782	550	364	1023	477	549	225	620	231	57
193	319	155	223	297	192	236	224	236	57
26	281	23	109	283	99	231	243	232	57
24	299	20	277	341	208	224	540	227	57
78	499	40	770	648	304	239	664	235	57
28	256	29	26	266	25	236	256	231	57
144	318	116	248	321	198	228	334	242	57
28	266	27	51	275	48	235	290	235	57
25	252	25	20	289	18	230	235	235	57
505	414	312	931	544	438	232	633	224	57
356	351	260	231	324	183	228	233	231	57
527	466	289	276	449	158	230	352	236	57
34	366	24	44	521	22	228	254	232	57
23	264	22	16	279	15	234	234	238	57
46	308	39	28	307	23	229	227	235	57
360	453	203	323	396	208	232	436	238	57
716	604	304	994	528	482	237	531	235	57
398	375	272	352	392	230	230	340	241	57
495	418	303	551	452	312	226	476	229	58
450	390	295	507	392	331	235	514	238	58
441	414	273	370	447	212	227	393	232	58
169	420	103	840	469	459	233	665	218	58
343	398	221	454	470	248	229	317	231	58
129	487	68	1023	425	616	230	722	228	58
29	297	25	32	310	27	233	279	234	58
186	326	146	220	360	156	236	292	235	58
422	517	209	579	483	307	235	288	233	58
931	602	396	1023	331	791	232	559	252	58
171	311	141	224	296	194	229	274	229	58
137	312	113	287	337	218	227	280	225	58
1023	517	507	1023	267	982	228	812	259	58
353	384	235	559	444	322	234	452	238	58
1023	430	609	1023	267	982	238	924	282	58
47	401	30	637	452	361	232	635	234	58
1023	552	475	1023	355	739	236	739	257	58
364	355	263	269	356	194	235	233	235	58
1023	712	368	1023	267	982	238	897	238	58
1023	478	549	1023	267	982	232	869	249	58
183	459	102	246	593	106	223	265	238	58
238	356	171	316	380	213	237	249	239	58
363	387	240	441	388	291	235	425	239	58
75	369	52	706	375	482	225	653	236	59
348	357	250	217	358	155	228	246	228	59
91	312	75	197	312	162	227	245	240	59
375	444	216	273	618	113	226	277	226	59
334	438	195	171	398	110	225	231	225	59
41	293	36	339	306	284	228	559	230	59
1023	725	362	1023	388	675	235	718	256	59
200	294	174	74	279	68	228	228	221	59
89	316	72	53	315	43	229	222	231	59
39	304	33	40	288	36	234	242	230	59
390	374	267	248	341	187	232	283	232	59
238	319	191	510	308	424	228	283	266	59
21	252	22	12	250	12	226	231	229	59
63	287	56	101	292	89	235	238	227	59
199	294	173	323	296	280	234	328	247	59
725	498	372	914	510	459	219	575	227	59
24	279	22	29	283	26	227	236	228	59
162	301	138	173	319	139	230	273	237	59
84	299	71	260	302	220	236	295	234	60
296	395	192	479	462	265	230	363	240	60
71	263	69	73	319	59	237	301	231	60
153	295	133	174	293	152	227	271	236	60
84	279	77	16	300	14	231	234	224	60
21	255	21	11	252	11	237	243	239	60
77	271	73	140	275	130	231	233	226	60
95	345	70	468	445	269	237	605	221	60
950	676	360	980	669	375	229	622	234	60
85	276	79	136	273	127	228	319	237	60
44	296	38	129	329	101	236	237	228	60
166	515	82	1023	323	812	232	758	239	60
34	308	28	308	326	242	231	557	229	60
70	392	45	154	374	105	232	302	236	60
131	443	76	1023	434	604	225	729	240	60
42	306	35	42	300	36	233	234	237	60
26	264	26	24	282	22	235	224	229	60
108	379	73	236	391	155	239	261	233	60
291	359	208	408	358	292	225	250	248	60
184	297	159	200	282	181	233	337	241	60
774	554	358	810	720	288	231	512	238	60
50	269	48	15	265	14	233	233	236	60
63	266	61	85	267	81	232	233	226	60
25	278	23	147	520	72	233	444	229	60
71	302	60	56	287	50	235	244	233	60
53	496	27	695	602	295	231	642	235	61
41	268	39	21	274	19	236	230	228	61
374	330	290	145	335	111	241	238	230	61
416	350	304	295	354	213	230	436	233	61
27	254	28	22	256	22	230	239	234	61
70	266	68	53	266	51	230	256	241	61
51	463	28	494	687	184	232	603	232	61
75	294	66	105	322	83	235	267	232	61
71	274	67	77	275	71	230	249	231	61
95	293	83	185	300	158	232	290	244	61
202	305	170	309	302	262	235	294	238	61
170	305	143	226	296	196	234	272	240	61
163	322	130	170	321	135	234	317	230	61
362	384	242	330	367	230	233	278	228	61
358	1023	73	1023	1000	262	234	712	259	61
28	273	26	37	301	31	234	280	236	61
26	263	26	54	265	52	237	240	230	61
90	263	87	72	264	70	227	274	229	61
21	252	22	27	297	23	226	254	234	61
214	292	187	185	313	151	229	306	244	61
422	398	271	1023	467	561	236	699	240	61
207	317	168	219	310	181	231	233	235	61
33	273	31	12	281	11	236	234	233	61
139	305	117	212	299	181	232	267	248	61
303	342	226	373	327	292	232	285	226	61
69	277	64	39	281	36	231	235	228	61
25	257	25	28	256	28	225	242	230	61
217	389	143	248	434	146	224	290	240	61
220	336	167	350	319	281	227	332	224	61
41	441	24	485	569	218	238	613	232	61
619	442	359	1023	345	761	227	271	240	61
237	305	199	360	311	297	228	268	244	62
27	267	26	73	377	50	228	340	244	62
499	427	299	487	393	317	237	295	237	62
45	277	42	16	267	15	229	234	229	62
159	567	72	1023	494	530	240	729	247	62
110	268	105	106	275	98	239	261	230	62
187	337	142	221	338	167	241	345	233	62
32	258	31	26	294	22	235	232	234	62
26	298	22	37	338	28	233	249	234	62
506	500	259	255	512	128	232	259	234	62
128	319	103	431	359	307	232	231	234	62
114	292	100	285	294	248	235	316	230	62
1004	564	455	1023	385	681	239	640	248	62
35	257	35	18	283	17	236	233	234	62
414	345	307	323	326	253	226	390	228	62
30	336	23	236	382	158	232	528	229	62
54	276	50	21	264	20	235	230	229	62
1023	678	386	1023	437	600	229	712	226	62
205	310	169	324	299	277	236	259	235	62
86	268	82	66	269	63	232	285	234	62
403	379	272	361	393	235	228	476	226	62
201	310	165	314	312	258	234	315	239	62
44	261	43	56	263	55	228	232	228	62
52	315	42	26	313	22	234	231	232	62
106	313	87	41	297	35	237	227	233	62
276	353	201	412	347	304	240	357	234	62
558	519	276	647	588	282	233	505	235	62
289	349	212	333	425	201	238	245	237	62
297	354	215	609	352	443	229	358	239	62
92	288	82	151	283	136	231	261	238	62
272	375	186	306	383	205	231	258	239	62
41	366	29	462	439	269	230	595	235	62
254	331	196	581	339	439	235	387	241	63
368	491	192	376	553	174	228	401	232	63
73	312	60	40	301	34	230	235	230	63
55	408	35	817	477	439	229	662	233	63
135	542	64	1023	518	506	233	740	228	63
102	404	64	828	464	457	233	670	231	63
151	332	117	217	355	157	229	388	250	63
70	276	65	70	276	65	230	278	229	63
891	621	367	1023	565	464	232	648	233	63
328	320	263	584	319	470	231	402	243	63
562	442	326	448	431	266	238	477	238	63
61	329	47	85	288	75	232	324	231	63
221	319	177	453	322	360	236	372	242	63
281	361	199	386	336	294	222	369	245	63
225	348	166	417	346	309	229	345	242	63
28	358	20	394	416	243	234	585	234	63
61	288	54	37	291	33	237	235	232	63
221	317	179	283	306	237	229	372	237	63
277	346	204	480	349	352	233	364	237	63
41	268	39	53	260	52	237	274	235	63
130	289	115	249	287	222	225	271	231	63
30	297	26	72	634	29	232	327	236	63
476	491	248	552	487	290	235	549	234	63
39	314	32	334	328	260	232	565	232	64
245	324	194	366	327	286	234	384	235	64
36	294	31	313	308	260	232	555	233	64
21	255	21	29	246	30	230	240	238	64
358	384	238	1023	516	508	236	702	233	64
185	318	149	433	304	365	238	238	234	64
59	323	47	122	335	93	228	262	231	64
53	270	50	55	274	51	234	256	234	64
36	268	34	14	262	14	234	234	222	64
43	525	21	465	642	185	233	605	234	64
372	364	261	388	459	216	231	527	235	64
225	381	151	176	417	108	225	292	237	64
214	553	99	381	676	144	228	288	236	64
226	521	111	1023	552	475	233	704	246	64
26	318	21	219	312	180	233	497	229	64
357	379	241	306	415	189	226	336	240	64
279	317	225	430	315	350	233	342	241	64
213	357	153	186	334	142	231	250	235	64
279	423	169	327	467	180	227	471	238	64
50	374	34	696	466	383	231	649	231	64
367	359	262	215	317	173	233	238	227	64
39	427	23	426	499	218	230	597	233	64
298	391	195	526	439	307	239	514	231	64
27	253	27	20	251	20	231	235	234	64
65	292	57	22	286	20	232	245	231	64
136	418	83	1023	436	601	232	735	235	64
257	410	161	383	422	232	229	274	242	64
727	584	318	660	529	319	228	529	250	64
75	304	64	169	298	145	235	261	238	64
79	558	36	1023	555	473	234	709	233	64
172	317	139	383	311	315	232	251	268	64
1023	642	408	1023	649	404	242	626	236	65
295	353	214	525	331	407	240	469	249	65
26	296	23	202	335	154	227	494	235	65
80	289	70	33	275	31	236	229	240	65
288	349	211	480	391	314	233	274	254	65
736	566	333	1023	412	637	231	699	232	65
557	395	361	589	381	396	229	433	237	65
109	343	81	301	439	176	229	408	231	65
1023	510	514	1023	267	982	237	747	268	65
37	295	32	27	292	24	236	234	228	65
449	427	269	295	389	194	237	230	227	65
36	304	30	517	341	388	231	606	241	65
184	323	146	227	320	182	229	325	233	65
40	273	38	28	360	20	231	248	232	65
150	296	130	167	283	151	232	309	236	65
414	369	288	479	438	280	230	488	233	65
57	410	36	592	542	280	229	636	233	65
296	384	197	609	385	405	228	380	238	65
[truncated: 28,001 more rows]
