# Supplementary material for: N-chlorination mediates protective and immunomodulatory effects of oxidized human plasma proteins
Source: eLife. 2019 Jul 12;8:e47395. doi: 10.7554/eLife.47395 (PMC6650281; doi:10.7554/eLife.47395)
Supplement: Figure 9—source data 2. [file elife-47395-fig9-data2.zip › Figure 9 Source Data 2/channel values/Ag85B + HSAhocl 1.csv]

FSC-A	FSC-H	FSC-W	SSC-A	SSC-H	SSC-W	APC-A	FITC-A	Pacific Blue-A	Time
588	470	320	329	526	160	229	358	236	0
22	253	23	12	251	12	229	234	228	0
532	463	294	691	450	393	228	384	246	0
392	382	263	316	364	222	231	266	233	0
516	497	265	282	521	139	225	334	231	0
429	384	287	253	407	159	236	242	226	0
396	387	262	210	444	121	231	248	234	0
167	341	125	209	363	147	234	295	241	0
480	443	277	266	527	130	229	380	235	0
396	351	289	229	355	165	226	301	227	0
387	440	225	271	471	147	234	234	220	0
312	355	224	199	349	146	222	245	234	0
57	256	57	63	270	60	230	235	227	0
301	344	224	450	349	330	231	393	235	0
23	247	24	14	249	15	235	240	235	0
296	341	222	140	324	111	231	236	221	0
442	400	282	303	455	170	224	408	232	0
41	343	30	164	385	109	231	253	234	0
458	365	322	267	406	168	228	265	229	0
314	362	222	175	377	119	239	231	237	0
771	595	332	454	614	189	230	329	233	0
494	399	317	348	361	247	232	232	229	0
494	396	319	324	403	206	233	304	240	0
122	356	88	383	390	251	239	568	225	0
72	325	56	40	327	32	225	227	233	0
422	379	285	230	370	159	229	257	244	0
28	270	26	15	273	14	232	230	234	0
416	364	293	225	344	167	233	242	223	0
253	314	206	400	295	347	230	291	264	0
334	369	231	957	359	682	231	423	243	0
271	366	189	586	346	434	241	325	250	0
407	375	278	675	411	420	231	378	237	0
402	377	273	241	379	163	232	291	229	0
417	382	279	243	372	167	233	234	231	0
35	251	35	37	254	37	229	248	235	0
275	318	221	318	310	262	236	368	247	0
56	352	41	45	409	28	233	230	228	0
597	492	311	587	435	345	231	341	226	0
412	346	305	242	327	189	225	270	233	0
401	379	271	172	390	113	227	269	238	0
316	350	231	205	400	131	228	280	232	0
404	384	269	371	418	228	236	256	227	0
383	350	280	270	343	201	230	250	250	0
657	663	254	638	457	357	233	374	255	0
745	539	354	507	615	211	228	310	232	0
398	347	294	305	348	224	223	330	238	0
93	296	80	65	291	57	223	236	233	0
417	355	300	233	352	170	236	249	225	0
735	615	306	1023	546	481	234	669	224	0
166	283	150	185	285	166	228	350	230	0
168	304	142	279	300	239	229	308	243	0
418	356	301	241	349	177	227	237	237	0
457	428	274	328	423	198	233	274	235	0
494	387	327	337	383	226	235	280	242	0
272	348	201	598	334	459	227	396	248	0
436	479	233	246	428	147	233	232	230	0
688	544	324	1023	522	503	235	510	229	0
398	392	260	557	430	332	236	484	244	0
379	365	266	260	384	173	233	306	224	0
442	365	310	224	353	162	226	230	231	0
354	394	230	343	378	233	231	241	234	0
504	495	261	300	475	162	235	239	237	0
355	332	273	230	328	179	236	236	235	0
444	417	273	223	419	136	232	244	243	0
68	283	62	51	290	45	232	244	228	0
330	356	238	262	340	198	231	377	236	0
223	324	177	439	323	348	224	295	259	0
359	360	255	133	368	93	234	242	238	0
344	389	226	249	354	180	229	266	233	0
397	346	294	205	345	152	231	271	244	0
399	365	280	233	365	164	225	311	234	1
438	395	284	231	427	139	232	239	230	1
471	391	308	400	387	264	222	258	226	1
342	358	245	179	357	128	231	259	236	1
380	355	275	250	360	178	231	258	233	1
376	406	237	295	443	170	231	453	227	1
342	344	254	210	360	149	237	252	231	1
358	352	261	207	349	152	232	299	224	1
32	251	32	61	253	62	226	239	241	1
387	349	284	293	366	205	237	359	224	1
373	332	288	226	354	164	229	258	237	1
332	375	227	186	352	135	230	227	239	1
414	394	269	411	376	280	241	339	232	1
449	375	307	302	384	201	231	367	227	1
373	356	268	197	341	148	237	277	232	1
547	452	310	412	424	249	231	263	243	1
271	324	215	395	310	326	235	359	243	1
346	336	263	163	349	120	235	257	242	1
447	440	260	188	423	114	233	249	238	1
459	405	290	294	440	171	240	261	225	1
400	355	288	256	385	170	233	251	229	1
321	340	242	135	334	103	228	254	233	1
416	383	278	246	422	150	236	332	227	1
388	393	253	211	414	131	219	265	223	1
462	372	318	220	348	162	222	233	239	1
383	398	247	208	441	121	230	276	229	1
164	316	133	282	319	226	229	303	238	1
247	361	175	547	358	391	236	393	242	1
497	409	311	276	367	192	228	238	230	1
370	378	251	250	390	164	229	274	237	1
402	375	274	273	434	161	228	306	233	1
452	380	305	296	393	192	230	240	237	1
325	344	242	185	414	114	231	276	235	1
540	500	276	410	491	214	227	255	228	1
352	344	262	233	359	166	233	303	235	1
379	369	263	244	426	146	230	287	234	1
116	328	90	189	350	138	229	319	232	1
458	404	290	232	392	152	235	259	233	1
161	276	149	151	274	141	235	269	233	1
511	401	326	418	413	259	231	265	233	1
32	248	33	33	255	33	226	239	233	1
440	406	278	308	418	188	239	340	223	1
239	356	172	380	341	286	231	333	239	1
973	683	365	606	632	245	225	297	228	1
184	284	166	225	290	199	232	335	231	1
433	362	306	284	381	191	230	320	241	1
226	307	189	313	299	268	234	324	231	1
73	258	72	66	262	64	232	253	232	1
408	397	263	231	414	143	226	286	224	1
808	597	347	743	551	345	231	417	238	1
395	366	276	183	381	123	227	257	235	1
156	322	124	232	314	189	231	319	230	1
539	409	337	408	402	260	241	262	230	1
107	371	74	206	428	123	225	268	227	1
453	379	306	221	386	147	219	251	220	1
543	394	353	368	378	249	230	242	225	1
338	342	253	156	342	117	223	228	229	1
483	410	302	325	384	216	231	234	235	1
411	393	268	208	415	128	236	255	220	1
419	399	269	256	384	171	232	328	242	1
352	347	260	192	343	144	234	243	223	1
431	430	256	360	395	233	234	256	224	1
443	384	295	305	381	205	229	266	238	1
419	382	281	166	440	96	233	237	241	1
479	402	305	459	414	284	241	357	239	1
543	449	310	337	476	181	234	251	233	1
343	369	238	542	345	402	233	442	246	1
390	339	295	219	342	164	232	271	235	1
41	261	40	19	268	18	233	236	233	1
303	359	216	140	344	104	232	240	232	1
460	373	316	303	369	210	236	309	233	1
359	428	214	261	414	161	227	279	234	1
45	250	46	47	259	47	236	234	235	1
32	290	28	16	294	14	223	230	226	1
330	320	263	467	322	372	230	375	248	1
415	366	290	297	373	204	228	287	238	1
542	406	342	640	445	368	225	331	234	1
24	240	26	24	245	25	229	234	233	1
441	407	278	267	393	174	234	263	233	1
358	359	255	264	347	195	225	267	226	1
407	357	292	233	379	158	225	271	239	1
399	378	270	227	372	157	227	239	245	1
409	361	290	267	357	192	227	240	235	1
21	249	21	16	284	15	228	235	230	1
554	491	289	338	521	166	226	241	229	1
474	504	241	249	538	119	232	242	233	1
405	365	284	182	349	133	231	255	239	1
448	399	288	321	395	208	234	293	240	1
742	531	357	874	515	435	234	270	231	1
271	335	207	167	391	109	230	259	233	1
430	361	305	212	377	144	230	302	237	1
336	346	248	270	370	186	236	335	239	1
475	442	275	376	420	229	231	327	228	1
592	444	342	328	441	190	230	245	236	1
703	721	250	501	604	212	235	281	247	1
386	358	276	273	351	200	234	388	240	1
394	339	297	265	342	199	233	242	235	1
347	369	240	169	427	101	230	243	232	1
433	380	292	265	352	193	231	309	223	1
278	322	221	653	319	523	230	329	248	1
211	296	183	309	293	270	230	232	234	1
381	416	235	290	391	190	239	248	236	1
397	371	274	240	356	172	228	262	228	1
664	608	279	402	626	164	232	273	228	1
1023	589	445	1023	415	631	229	546	243	1
545	446	313	676	450	384	227	442	238	1
350	331	271	170	318	136	233	245	229	1
36	257	36	69	265	67	232	255	235	1
506	391	331	445	375	304	231	259	233	1
322	338	244	138	320	111	237	231	232	1
421	437	247	260	413	161	225	284	238	1
569	485	300	421	522	207	229	298	233	1
30	292	26	18	298	16	230	230	235	1
547	417	336	342	436	201	241	282	233	1
447	379	302	240	378	162	227	241	242	1
436	481	232	241	477	129	245	320	243	1
390	352	284	190	370	131	230	233	246	1
364	375	249	314	413	194	226	379	231	1
407	402	259	278	435	164	231	300	226	1
434	360	309	234	359	167	233	242	246	1
131	313	107	242	314	197	226	307	248	1
362	333	278	167	317	135	232	238	242	1
817	576	363	547	564	248	234	334	241	1
519	402	330	618	398	397	234	380	228	1
29	257	29	12	254	12	230	228	235	1
341	345	253	162	351	118	223	235	228	1
313	376	213	167	359	119	231	251	239	1
23	243	24	27	251	27	235	236	236	1
703	680	265	556	626	228	224	392	231	1
774	554	357	591	568	266	237	406	232	1
454	409	284	291	513	145	231	316	234	1
458	437	268	227	453	128	228	278	239	1
795	539	378	428	617	178	241	325	231	1
399	402	254	250	380	169	231	285	218	1
213	320	170	321	306	269	229	361	235	1
692	595	298	654	703	238	237	382	232	1
378	466	208	314	525	153	236	415	235	1
497	404	314	302	411	188	227	273	228	1
445	374	305	355	358	254	240	230	232	1
268	363	189	504	390	331	238	364	233	1
59	260	58	31	274	29	235	229	231	1
467	389	307	364	387	241	228	324	225	1
389	399	250	167	401	107	231	238	225	1
287	341	216	157	377	106	231	266	234	1
27	272	26	14	277	13	234	228	231	1
451	437	264	251	463	139	238	248	231	1
303	338	230	162	317	131	231	265	230	1
33	280	31	15	262	15	234	242	223	1
332	411	207	178	388	118	224	231	235	1
342	354	248	141	335	108	231	241	231	1
357	340	269	204	352	149	229	248	237	1
423	387	280	298	370	206	228	271	224	1
238	327	186	349	313	285	236	353	244	1
276	369	192	196	387	130	236	321	233	1
426	381	286	278	401	178	236	318	243	1
332	388	218	252	388	166	234	300	236	1
369	441	214	230	419	141	235	264	245	1
437	483	232	292	471	158	237	247	229	1
144	289	127	245	305	206	229	288	242	1
482	391	316	277	388	183	235	255	244	1
444	368	309	321	364	226	246	343	232	1
383	381	257	288	383	192	230	271	238	1
139	300	119	111	304	94	240	287	223	1
59	270	56	28	267	27	231	235	235	1
386	370	267	229	416	141	240	320	234	1
379	363	267	181	367	126	244	283	240	1
318	338	241	175	360	124	229	299	229	1
19	239	20	12	242	13	229	237	235	1
211	333	162	556	325	438	240	385	239	1
32	245	34	22	245	23	232	235	232	1
496	422	301	322	436	189	225	283	237	1
228	312	187	367	314	300	234	377	233	1
97	286	86	51	291	45	233	261	241	1
755	638	303	850	734	297	245	455	246	1
36	264	35	86	279	79	232	247	236	1
172	314	140	267	310	220	232	331	242	1
384	397	248	230	367	160	234	239	228	1
377	347	278	225	339	170	232	258	226	1
530	425	319	311	421	189	236	267	239	1
434	450	247	219	395	142	235	228	228	1
398	367	277	249	382	167	239	284	233	1
435	389	287	210	398	135	232	276	235	1
491	434	290	366	404	232	227	263	237	1
487	435	287	294	455	166	226	270	237	1
360	335	275	175	352	128	242	263	250	1
128	296	111	105	309	87	239	268	243	1
343	349	252	194	358	139	239	269	241	1
369	380	249	166	403	106	233	256	222	1
433	388	286	401	343	300	236	249	235	1
390	354	282	232	340	174	230	296	239	1
116	375	79	63	440	37	237	228	230	1
366	372	252	195	391	128	235	245	239	1
848	461	471	912	448	522	223	356	241	1
443	392	289	222	419	136	231	251	231	1
190	344	142	517	361	366	225	317	236	1
373	350	273	263	326	206	234	285	230	1
410	386	272	259	401	165	228	239	229	1
580	465	319	470	476	253	228	275	227	1
424	344	316	245	316	199	230	233	228	1
400	361	284	207	345	154	235	235	231	1
960	620	397	1023	417	629	234	403	263	1
135	279	124	235	281	214	234	308	237	1
403	425	243	272	462	151	226	258	229	2
439	391	288	253	368	176	226	351	239	2
409	352	298	218	389	143	223	258	231	2
474	381	318	241	405	152	230	237	230	2
179	299	153	169	291	149	228	378	239	2
295	360	210	152	358	109	230	256	229	2
26	278	24	36	294	31	231	261	230	2
482	371	333	433	450	246	231	410	233	2
276	320	221	144	343	107	230	278	234	2
456	386	302	288	407	181	238	246	233	2
339	371	234	476	318	383	229	447	251	2
25	264	24	37	283	34	232	271	238	2
333	338	253	168	339	127	230	244	231	2
352	359	251	185	348	136	234	270	234	2
126	279	116	183	268	175	233	282	235	2
308	331	238	127	320	102	234	236	237	2
586	446	336	426	447	244	234	244	235	2
379	378	257	172	368	119	239	269	243	2
372	372	256	217	348	160	240	253	232	2
410	381	276	212	374	145	232	296	235	2
24	262	23	15	269	14	231	234	225	2
167	290	147	222	306	186	234	342	232	2
432	454	244	214	386	142	234	240	236	2
335	376	228	592	366	414	239	407	278	2
165	329	129	238	306	199	231	350	238	2
381	352	277	233	375	159	235	245	236	2
449	387	297	272	378	184	232	310	231	2
413	459	230	277	386	184	232	317	234	2
386	350	282	197	339	148	228	249	244	2
370	356	266	166	411	103	231	255	238	2
503	402	320	467	378	317	225	273	222	2
531	421	323	363	439	212	230	263	241	2
323	350	236	182	374	125	241	252	230	2
422	411	262	219	423	132	236	235	238	2
443	413	275	320	447	183	229	418	237	2
393	346	291	259	368	180	233	256	233	2
486	399	312	232	382	156	240	258	220	2
143	291	126	210	296	181	234	295	229	2
368	358	263	253	335	193	234	239	230	2
443	415	273	382	434	225	234	286	226	2
368	353	267	314	332	242	233	260	222	2
438	376	298	302	453	171	226	255	231	2
397	343	296	172	332	133	235	246	244	2
419	416	258	262	460	146	230	297	238	2
361	346	268	391	322	311	232	299	237	2
313	352	228	222	349	163	233	266	227	2
406	367	283	195	382	131	232	270	228	2
828	713	297	691	592	299	223	295	234	2
859	573	383	681	549	317	226	259	231	2
342	350	251	156	413	96	235	243	228	2
309	328	241	137	337	104	228	249	235	2
357	334	274	208	353	151	230	261	233	2
326	354	235	272	370	189	231	287	229	2
381	373	261	171	365	120	226	259	241	2
470	404	298	247	379	166	230	235	232	2
290	329	225	187	340	141	227	284	225	2
1023	646	406	1023	411	638	232	616	238	2
26	275	24	31	281	28	237	239	230	2
409	383	273	303	434	179	236	320	227	2
387	433	229	217	391	142	228	242	231	2
367	347	271	230	335	176	232	224	241	2
74	297	63	55	304	46	233	231	233	2
378	398	243	300	446	172	235	267	227	2
191	285	171	250	285	225	236	331	234	2
379	396	245	186	384	124	240	295	225	2
387	394	251	295	385	196	238	322	230	2
677	526	330	433	579	191	243	294	220	2
532	537	254	463	572	207	229	254	228	2
368	346	272	221	362	156	228	240	234	2
547	420	333	590	390	387	235	351	234	2
57	311	47	50	310	42	235	251	230	2
523	395	339	668	396	432	240	308	226	2
364	379	246	194	352	141	232	239	217	2
114	265	110	53	258	53	237	232	232	2
374	372	257	213	348	157	231	261	220	2
424	365	298	294	344	219	230	240	231	2
442	350	323	313	359	224	232	249	225	2
352	362	249	235	373	161	231	273	227	2
441	389	291	370	382	248	230	315	232	2
302	340	228	210	352	152	224	280	233	2
339	340	255	209	330	162	231	266	227	2
402	355	290	232	338	176	235	258	233	2
576	439	336	684	430	407	229	256	229	2
381	351	279	186	348	137	231	239	221	2
389	359	277	192	330	149	229	260	240	2
294	337	223	217	315	177	234	291	247	2
402	395	261	257	411	160	228	257	218	2
435	366	304	333	412	207	231	265	232	2
24	251	25	15	243	16	225	239	234	2
374	346	276	205	328	160	238	244	230	2
583	477	313	522	539	248	227	401	232	2
395	419	242	224	418	137	238	270	232	2
389	350	285	198	367	138	232	259	236	2
385	369	267	202	380	136	232	238	229	2
226	334	173	343	376	233	231	374	241	2
107	297	92	155	312	127	232	300	242	2
349	350	255	170	336	130	232	257	228	2
45	268	43	43	274	40	232	239	226	2
294	352	214	157	378	106	233	244	236	2
1023	539	486	1023	378	693	239	446	242	2
25	259	25	20	291	18	228	240	232	2
365	367	254	288	352	210	228	259	226	2
489	374	335	335	378	227	228	244	229	2
342	352	248	173	333	133	228	235	243	2
232	309	192	250	300	213	233	309	246	2
495	439	288	267	497	138	231	253	244	2
337	339	254	145	325	114	234	253	232	2
447	408	280	300	404	190	234	268	231	2
388	350	284	240	344	179	235	232	235	2
456	412	283	342	393	223	238	232	240	2
19	247	20	18	260	18	237	233	226	2
321	358	230	221	319	178	229	263	239	2
503	447	288	389	459	217	232	415	239	2
334	336	255	239	342	179	224	253	242	2
415	428	248	337	447	193	226	315	228	2
416	373	285	276	354	199	231	239	237	2
415	357	298	206	342	154	223	229	242	2
82	280	75	52	292	45	231	252	236	2
570	391	373	923	383	618	232	458	248	2
304	334	233	424	322	337	231	359	258	2
444	347	328	202	318	163	239	233	236	2
469	441	272	238	454	134	236	334	243	2
223	313	183	294	295	255	234	239	230	2
24	304	20	18	287	16	237	232	231	2
399	350	292	317	368	220	222	295	238	2
363	331	281	230	399	147	233	270	229	2
336	365	236	246	388	162	230	259	229	2
532	440	310	374	412	233	230	293	224	2
400	338	303	285	328	222	236	244	226	2
492	434	290	187	416	115	229	260	235	2
420	402	268	278	370	192	248	270	235	2
528	419	322	801	572	359	226	557	247	2
253	332	195	449	374	307	236	354	247	2
359	377	244	866	639	347	243	635	238	2
438	471	238	230	424	139	234	255	245	2
414	398	267	287	373	197	235	253	231	2
297	351	217	675	334	517	235	462	247	2
354	361	251	160	377	109	239	235	239	2
40	265	39	17	257	17	232	231	227	2
549	447	315	523	439	305	226	325	239	2
383	362	271	231	364	162	235	241	231	2
96	328	75	171	339	129	234	290	236	2
362	344	269	200	331	154	228	253	223	2
626	466	344	656	470	357	229	389	229	2
417	370	289	235	342	176	233	279	238	2
612	526	298	635	632	257	237	376	230	2
552	411	344	730	418	446	233	276	233	2
330	381	222	215	347	158	236	284	223	2
345	340	260	232	330	180	228	265	232	2
342	362	242	203	451	115	231	368	225	2
37	354	27	23	384	15	235	229	230	2
330	370	228	190	347	140	229	238	234	2
52	299	44	54	317	44	236	242	229	2
80	321	64	81	389	53	233	258	232	2
754	755	256	520	773	172	244	293	243	2
429	409	268	1023	370	709	236	374	247	2
56	277	52	49	355	35	240	241	233	2
699	503	356	840	573	375	237	464	244	2
954	607	402	828	584	363	236	583	238	2
351	338	265	530	324	418	226	394	232	2
49	302	41	25	297	22	232	229	225	2
410	359	292	285	348	210	231	277	231	2
313	333	241	246	346	182	235	261	237	2
41	262	40	56	292	49	234	272	231	2
889	624	365	1023	268	978	228	530	266	2
58	260	58	66	270	63	235	270	234	2
41	265	40	88	422	53	233	258	235	3
407	369	283	295	368	205	243	279	240	3
167	295	145	233	286	208	232	290	236	3
581	436	341	316	454	178	231	236	228	3
24	271	23	57	293	50	229	304	229	3
313	352	228	162	349	118	231	256	239	3
21	268	20	17	331	13	233	240	236	3
425	351	310	237	346	175	230	262	237	3
399	370	276	270	411	168	231	319	228	3
34	259	33	44	268	42	225	240	229	3
400	358	286	250	368	174	235	326	243	3
393	401	250	310	374	212	228	226	229	3
485	360	345	446	355	321	232	278	219	3
374	377	254	231	354	167	237	257	231	3
31	280	28	19	272	18	236	233	225	3
38	253	39	45	258	45	235	235	239	3
411	365	288	329	339	248	237	251	229	3
412	416	253	1023	327	803	234	417	243	3
411	364	289	265	385	176	237	334	228	3
852	727	300	715	671	273	232	317	239	3
455	365	320	308	376	210	231	340	227	3
427	429	254	268	433	159	234	241	234	3
36	254	36	25	269	24	232	243	233	3
414	391	271	252	442	146	232	289	238	3
820	644	326	813	543	384	233	328	245	3
25	260	25	33	257	33	230	240	235	3
484	427	290	307	539	146	234	253	239	3
405	361	288	233	352	169	232	239	241	3
445	456	250	251	418	154	242	228	227	3
45	270	42	29	284	26	232	243	235	3
409	401	261	231	419	141	230	252	229	3
359	349	264	155	330	120	234	228	238	3
256	426	154	592	489	310	227	371	239	3
22	264	21	25	273	23	231	246	224	3
25	273	23	16	266	15	232	241	228	3
349	329	272	240	354	173	231	276	233	3
517	378	350	315	390	207	228	256	231	3
416	359	296	215	347	159	231	239	230	3
441	356	317	238	333	183	218	230	238	3
434	390	285	482	516	239	231	544	236	3
135	296	117	109	308	90	236	334	226	3
326	345	242	243	340	183	234	279	232	3
1006	639	403	1023	463	566	239	337	243	3
404	368	281	184	371	127	236	233	238	3
569	455	320	631	456	355	237	263	239	3
466	416	287	303	441	176	225	258	226	3
460	403	292	273	397	176	243	300	225	3
478	416	294	223	404	141	229	241	225	3
74	314	60	60	319	48	237	234	230	3
479	394	312	256	347	189	229	270	228	3
326	376	222	207	377	141	233	315	225	3
470	424	284	295	462	163	232	396	223	3
354	362	250	290	347	214	229	304	226	3
460	379	311	256	418	157	242	267	227	3
440	397	284	265	417	163	234	358	230	3
405	362	287	191	378	129	229	262	225	3
777	574	346	521	564	237	227	424	244	3
472	447	271	340	394	221	232	356	233	3
476	380	321	331	385	220	232	261	239	3
385	346	285	239	364	168	225	279	241	3
404	365	283	187	364	132	241	260	226	3
387	352	282	249	392	162	234	245	230	3
424	382	284	273	398	175	234	242	234	3
32	278	30	14	281	13	234	238	232	3
298	334	228	143	331	111	237	251	228	3
103	283	93	42	275	39	231	232	229	3
110	294	96	210	303	177	237	262	242	3
67	272	64	90	281	82	235	255	228	3
359	451	204	189	528	92	235	246	232	3
502	392	329	218	384	145	228	249	218	3
27	274	25	115	299	98	237	390	228	3
430	362	304	344	359	245	228	279	230	3
63	270	59	51	272	48	229	235	234	3
369	378	250	255	401	163	229	266	238	3
155	287	138	241	284	218	230	295	229	3
405	356	291	281	372	194	235	259	217	3
386	474	208	146	462	81	228	238	239	3
441	402	281	293	385	195	230	232	235	3
496	513	247	348	520	171	229	256	233	3
440	415	271	322	495	167	234	319	232	3
307	391	201	185	378	125	234	283	225	3
81	263	79	69	278	63	231	261	232	3
97	274	91	106	267	101	227	244	228	3
378	345	280	140	323	111	236	233	223	3
217	375	148	253	395	164	226	346	231	3
424	363	299	317	364	223	233	316	239	3
195	368	136	193	356	139	222	273	233	3
609	402	388	510	375	348	224	284	241	3
70	300	59	47	302	40	228	273	230	3
376	370	260	215	381	145	236	331	232	3
459	383	306	315	386	209	228	302	241	3
22	259	21	9	255	9	225	231	240	3
480	359	342	372	349	273	236	286	237	3
271	327	213	422	308	351	232	340	246	3
32	275	30	71	271	67	233	290	236	3
57	274	53	35	273	33	232	236	233	3
298	333	229	584	320	468	230	430	246	3
468	403	298	392	354	283	237	310	244	3
86	269	82	85	272	80	231	269	229	3
333	349	245	152	359	108	242	260	236	3
288	366	202	618	351	451	236	452	254	3
244	310	202	395	297	341	231	392	253	3
175	322	139	253	320	202	231	351	247	3
295	375	202	751	353	545	233	341	260	3
328	373	225	185	351	135	230	252	229	3
367	391	240	300	359	214	229	323	225	3
40	257	39	89	261	88	231	236	234	3
356	359	254	208	354	150	230	276	241	3
669	418	409	600	430	357	229	355	234	3
436	386	289	221	392	145	235	248	241	3
224	337	170	263	324	208	234	295	239	3
99	294	86	244	281	222	241	282	239	3
30	256	30	9	253	9	227	228	225	3
361	401	230	185	401	118	241	320	227	3
414	388	273	203	361	144	233	246	232	3
220	314	179	170	313	139	236	253	226	3
83	275	77	116	278	107	235	265	234	3
129	300	110	185	296	160	228	310	238	3
200	299	172	266	294	232	228	259	239	3
47	255	47	45	266	44	227	265	228	3
211	428	126	374	430	223	232	402	242	3
166	337	126	172	340	129	226	238	229	3
304	373	209	195	360	138	230	243	234	3
400	345	297	256	363	181	236	245	228	3
412	371	284	296	406	187	223	265	227	3
323	408	203	618	436	363	232	398	242	3
522	382	350	541	382	363	231	291	227	3
28	249	29	53	256	53	233	227	235	3
278	346	205	475	351	347	233	384	229	3
629	457	353	549	495	284	237	301	244	3
229	320	183	225	307	187	232	292	231	3
40	313	33	108	314	88	230	290	229	3
173	306	144	250	298	215	234	352	231	3
407	416	251	259	470	141	235	239	227	3
29	250	30	20	240	21	232	246	228	3
26	262	25	13	279	12	234	233	228	3
223	303	189	181	290	160	230	285	231	3
126	344	94	79	342	59	232	246	222	3
332	350	243	244	351	178	230	298	224	3
509	533	244	346	505	175	232	274	224	3
415	370	288	331	391	217	237	235	234	3
569	472	309	487	393	317	245	246	236	3
229	326	180	371	302	314	238	340	249	3
343	339	260	254	336	194	236	263	236	3
60	262	58	52	263	50	241	250	235	3
306	347	226	121	322	97	232	239	241	3
35	272	33	22	285	19	231	237	226	3
144	308	119	292	303	247	223	303	244	3
353	379	239	164	397	106	234	239	234	3
241	313	198	255	299	218	227	317	242	3
373	351	272	201	375	137	227	262	225	3
20	250	21	14	245	15	229	235	230	3
180	281	163	239	269	228	236	276	235	3
41	403	26	333	527	162	234	559	237	3
481	376	328	390	358	279	225	240	241	3
441	388	291	340	397	219	233	244	238	4
488	389	321	391	381	263	221	250	236	4
431	379	291	283	375	193	243	271	245	4
350	440	204	226	384	151	226	302	233	4
383	384	255	259	382	174	238	249	241	4
154	304	130	224	291	197	224	329	235	4
410	347	302	223	334	171	230	232	231	4
376	346	278	198	374	136	228	310	231	4
261	326	204	383	329	299	240	362	254	4
424	392	277	308	382	206	236	238	230	4
316	414	195	290	394	189	232	376	246	4
390	333	299	263	343	196	230	329	235	4
342	353	248	240	369	167	236	227	231	4
385	406	242	264	373	181	229	275	232	4
433	384	288	261	404	165	232	358	224	4
181	350	132	281	353	204	234	337	231	4
255	322	203	361	305	302	235	355	240	4
632	475	341	507	461	281	239	298	240	4
800	506	404	575	478	308	236	303	227	4
47	253	48	56	249	58	231	248	226	4
430	386	285	271	386	180	229	282	233	4
356	377	242	271	331	210	228	255	235	4
21	260	20	21	307	17	231	250	221	4
386	352	281	190	351	138	234	262	232	4
473	386	314	399	370	276	227	263	235	4
276	333	212	533	312	437	231	428	238	4
31	284	28	66	293	58	237	250	235	4
290	358	207	628	339	474	239	423	237	4
488	396	315	412	375	281	233	264	232	4
359	377	244	223	347	164	242	292	229	4
626	501	320	831	469	453	235	441	234	4
39	483	21	583	594	251	232	613	232	4
43	284	39	53	311	44	233	238	227	4
226	348	166	368	352	268	239	328	238	4
478	432	283	320	410	200	229	249	224	4
406	383	271	277	380	187	230	232	232	4
517	397	333	336	430	200	226	230	234	4
447	387	296	190	425	114	236	242	219	4
145	318	117	353	311	291	229	273	243	4
185	290	163	227	283	206	233	361	235	4
457	374	312	317	357	227	224	263	237	4
74	262	72	72	256	72	232	274	230	4
395	347	291	200	338	152	223	253	242	4
461	382	309	372	403	236	218	339	230	4
543	404	344	365	456	205	227	259	231	4
110	278	101	141	290	125	228	251	241	4
372	351	272	239	338	181	227	369	241	4
38	257	38	17	264	16	234	237	237	4
345	379	234	210	369	146	238	239	233	4
67	290	59	29	279	27	228	236	228	4
475	382	318	243	371	167	240	246	244	4
360	358	258	139	343	104	237	243	229	4
306	336	233	492	317	397	234	435	234	4
451	390	296	330	401	211	228	239	234	4
368	358	263	224	348	165	239	226	241	4
345	385	229	409	379	276	226	409	240	4
419	393	273	282	408	177	233	269	232	4
467	407	294	372	418	228	227	323	233	4
437	389	287	212	413	131	227	243	229	4
360	336	275	202	351	147	236	278	228	4
267	368	185	184	350	135	232	249	231	4
427	365	299	183	351	134	228	257	235	4
404	395	262	223	452	127	228	252	225	4
464	430	277	324	375	221	237	265	236	4
455	524	222	268	500	137	229	233	238	4
369	337	280	232	351	169	235	291	232	4
386	342	288	220	336	168	234	256	229	4
414	416	255	256	424	155	234	229	235	4
459	453	259	252	399	162	228	263	224	4
240	343	179	292	325	230	240	378	235	4
43	252	44	38	253	38	231	250	231	4
176	357	127	262	353	190	227	342	234	4
31	256	31	31	258	30	235	248	232	4
372	363	262	251	371	173	236	265	236	4
420	355	303	190	324	150	227	243	242	4
376	385	250	175	433	104	231	259	233	4
437	370	302	240	352	175	229	244	246	4
383	364	269	420	403	267	226	410	233	4
20	254	20	16	272	15	227	229	231	4
415	363	292	335	629	136	236	449	224	4
529	406	333	711	520	350	228	428	241	4
390	391	256	216	362	153	226	243	234	4
451	374	309	382	367	266	241	330	232	4
461	398	296	251	379	169	236	243	239	4
554	502	283	376	556	173	239	294	242	4
29	252	30	22	258	22	229	233	232	4
399	394	259	303	410	189	230	248	227	4
390	365	273	249	361	177	234	243	230	4
32	305	27	54	301	46	240	244	232	4
292	351	213	124	372	85	229	252	229	4
414	372	285	149	360	106	230	252	239	4
481	395	312	456	360	325	227	262	223	4
424	418	260	286	467	157	233	244	225	4
527	395	342	320	365	225	238	236	227	4
250	329	195	408	312	335	233	386	244	4
309	342	232	161	315	131	232	244	232	4
890	682	334	696	560	318	236	389	261	4
203	309	169	206	301	176	231	291	234	4
390	396	252	317	381	213	233	264	248	4
642	480	343	536	503	273	239	274	242	4
352	347	260	177	329	138	237	226	227	4
501	409	314	278	410	173	237	309	236	4
444	367	310	232	393	151	238	270	230	4
338	352	245	174	343	130	236	237	239	4
358	339	271	173	337	131	231	228	233	4
238	333	182	406	318	326	236	407	244	4
352	335	269	252	313	207	233	299	225	4
312	326	245	176	320	141	228	237	229	4
373	349	274	224	386	148	233	243	234	4
373	352	271	242	358	173	232	256	228	4
463	383	310	303	382	203	229	231	236	4
20	254	20	8	255	8	231	225	230	4
464	386	307	317	382	212	236	279	229	4
403	376	275	256	383	171	235	246	234	4
352	350	257	193	318	155	228	234	229	4
391	333	301	356	329	277	230	411	238	4
467	373	321	376	344	280	239	266	226	4
516	412	321	297	392	194	233	239	238	4
378	363	267	157	330	121	225	238	234	4
314	343	235	185	334	142	232	244	228	4
505	449	288	310	482	165	230	243	234	4
396	359	282	226	369	157	227	245	231	4
433	405	274	260	417	160	231	267	234	4
481	378	326	353	378	239	234	249	226	4
332	349	244	241	386	160	231	328	233	4
283	336	216	504	324	399	238	418	249	4
218	331	169	285	320	228	228	332	243	4
218	290	193	338	309	280	235	382	239	4
1023	665	394	1023	424	619	226	497	256	4
298	354	215	187	339	141	240	255	235	4
505	398	324	523	378	355	236	242	241	4
345	376	235	176	391	115	235	242	236	4
498	380	336	458	362	323	226	239	238	4
433	409	271	199	443	115	238	259	246	4
374	377	254	247	354	179	226	239	230	4
343	356	247	226	359	161	226	277	245	4
21	257	21	76	267	73	229	262	232	4
536	403	340	198	411	124	232	249	233	4
558	464	308	410	451	233	243	240	228	4
340	390	223	168	375	115	227	252	233	4
425	348	313	252	339	190	235	252	228	4
89	494	46	312	636	126	232	475	232	4
452	430	269	250	416	154	236	242	231	4
802	695	295	533	588	232	232	306	226	4
614	458	343	413	400	264	231	265	229	4
437	374	299	287	363	203	231	249	241	4
355	345	264	190	362	134	234	265	235	4
390	354	282	202	347	149	233	256	232	4
149	299	127	264	304	223	236	292	233	4
515	439	300	335	498	172	230	267	234	4
29	266	28	16	267	15	231	225	235	4
418	359	298	191	389	126	234	247	234	4
431	373	296	236	374	161	226	266	241	4
363	349	266	196	383	131	236	235	234	4
373	388	246	279	404	177	229	268	242	4
217	325	171	399	314	325	226	360	244	4
519	440	302	341	385	227	236	274	235	4
291	355	210	166	337	126	221	265	232	4
389	371	268	161	375	110	230	235	244	4
537	455	302	330	460	184	229	292	225	4
22	264	22	9	263	9	232	242	231	4
24	269	23	12	270	12	229	237	231	4
395	379	267	203	395	132	220	278	241	4
224	330	174	365	345	271	237	300	234	4
214	330	166	428	361	304	233	233	241	4
286	350	209	198	378	134	229	269	235	4
356	364	250	185	375	126	234	243	241	4
625	517	309	562	514	280	234	322	235	4
412	366	288	190	329	147	229	272	234	4
360	356	259	237	327	186	233	259	240	5
326	373	224	201	365	141	224	324	246	5
418	365	294	230	396	149	225	240	240	5
567	422	343	442	406	279	230	257	224	5
498	379	337	301	383	201	235	234	229	5
536	501	274	292	590	126	224	251	219	5
427	368	297	260	333	199	230	278	231	5
433	396	280	300	368	209	218	253	236	5
302	353	219	613	363	432	229	371	241	5
478	379	323	355	368	247	230	341	236	5
50	280	46	21	278	19	224	242	230	5
385	370	266	273	432	162	230	335	230	5
58	288	52	135	282	123	233	247	232	5
62	271	58	23	265	22	227	229	237	5
27	248	28	32	254	32	235	236	231	5
34	290	30	26	275	25	228	234	230	5
453	470	247	176	483	93	225	246	223	5
299	377	203	221	385	147	227	329	229	5
397	453	225	450	541	213	230	440	232	5
360	357	258	362	351	264	223	254	224	5
150	332	116	324	357	233	230	352	240	5
57	273	53	25	276	23	231	232	237	5
321	372	221	756	412	470	231	457	250	5
362	359	258	213	344	159	223	244	235	5
535	396	346	474	411	295	224	278	242	5
105	297	91	231	311	190	230	267	240	5
352	351	257	179	357	128	231	228	231	5
717	592	310	812	485	429	232	418	232	5
390	339	294	268	418	164	238	382	226	5
626	516	311	683	550	318	243	375	241	5
611	435	360	689	469	376	233	440	244	5
420	385	279	330	401	211	233	251	225	5
756	469	413	526	562	240	236	242	233	5
512	471	278	240	486	127	239	249	235	5
442	398	284	257	379	173	237	247	235	5
67	333	51	191	339	145	235	431	236	5
385	353	279	207	349	152	226	237	235	5
28	263	28	15	267	14	233	230	233	5
551	411	343	301	397	194	235	237	243	5
286	322	227	149	325	117	241	249	244	5
366	400	235	987	358	705	231	454	251	5
427	443	247	315	475	170	231	300	236	5
383	383	256	232	397	149	231	227	235	5
322	340	242	168	348	124	225	230	229	5
23	255	23	15	266	14	230	230	243	5
549	451	312	350	497	180	243	242	223	5
399	400	255	195	385	129	231	261	232	5
38	260	37	59	252	60	224	242	239	5
524	382	351	285	384	190	234	264	231	5
668	480	356	560	480	299	225	246	239	5
354	340	267	136	327	106	237	233	222	5
107	270	101	70	262	68	232	239	232	5
449	405	284	204	419	125	227	236	232	5
37	291	33	25	280	23	234	230	244	5
447	351	326	357	364	251	228	305	251	5
438	367	306	357	369	248	233	262	233	5
407	372	280	287	353	208	240	328	240	5
360	365	253	175	342	131	228	236	231	5
26	258	26	51	266	49	228	275	233	5
374	354	270	202	345	150	227	295	241	5
50	265	49	32	346	24	230	227	237	5
370	377	251	254	375	173	233	275	239	5
397	342	297	314	352	229	226	315	239	5
297	357	213	200	350	146	229	284	232	5
268	353	194	136	371	94	235	261	237	5
527	408	331	471	360	335	234	292	226	5
54	353	39	57	338	43	229	268	238	5
497	418	304	402	398	259	240	241	228	5
22	262	22	14	272	14	231	237	227	5
457	481	243	283	541	134	230	307	235	5
422	372	290	234	368	163	225	234	222	5
434	377	295	226	437	132	232	241	223	5
351	352	255	249	373	171	239	314	228	5
417	404	264	229	426	138	223	292	235	5
377	339	285	261	380	176	241	318	234	5
802	511	401	791	507	399	225	372	221	5
36	253	36	37	312	30	232	252	230	5
56	264	55	30	292	26	230	237	231	5
346	336	263	178	334	136	242	295	231	5
22	254	22	17	256	17	236	231	234	5
44	261	43	129	256	129	229	247	230	5
633	565	287	1023	372	704	236	503	250	5
411	352	298	180	350	132	230	243	232	5
328	363	231	217	342	163	228	237	227	5
460	439	269	349	414	216	237	246	237	5
484	395	313	384	364	270	235	308	236	5
45	255	46	38	262	37	230	239	235	5
478	418	293	355	426	214	230	429	236	5
456	451	259	274	531	132	236	307	249	5
364	351	266	204	347	150	228	289	220	5
411	373	282	331	343	248	235	254	232	5
518	375	354	461	369	320	236	265	225	5
29	273	27	25	274	23	239	255	228	5
290	328	226	388	330	301	235	436	230	5
382	371	264	223	384	149	238	236	231	5
454	415	280	314	446	180	238	242	245	5
419	387	277	256	359	182	229	259	236	5
58	258	57	68	257	68	231	240	240	5
470	385	313	459	355	330	228	410	233	5
178	285	160	285	284	257	230	307	247	5
1023	486	540	1023	321	818	228	530	240	5
43	256	43	64	259	63	231	253	232	5
126	285	113	161	279	148	234	256	230	5
24	270	23	13	279	12	234	239	238	5
451	397	291	256	397	165	231	291	231	5
362	362	256	191	353	138	229	232	238	5
389	348	286	274	352	199	227	237	236	5
468	421	285	477	425	287	230	371	230	5
428	472	232	504	891	145	232	533	224	5
687	471	373	1023	516	508	229	491	257	5
219	316	177	305	308	253	232	325	242	5
515	398	331	414	389	272	230	300	238	5
384	354	278	221	367	154	232	286	226	5
394	336	300	220	337	167	231	265	230	5
516	506	261	278	402	177	236	258	233	5
394	364	277	237	339	179	229	269	239	5
32	301	27	29	332	22	229	287	228	5
387	368	269	180	376	123	225	251	232	5
423	394	275	287	377	195	230	280	236	5
60	568	27	750	650	295	226	654	230	5
24	264	23	19	268	18	220	247	235	5
381	382	255	200	355	144	231	255	242	5
425	409	266	312	444	180	228	253	230	5
362	371	250	262	379	177	229	265	226	5
31	304	26	27	316	22	232	227	230	5
421	418	257	230	416	142	233	240	233	5
604	515	300	402	565	182	227	234	247	5
94	298	81	69	359	49	230	281	238	5
458	435	269	290	408	182	232	230	240	5
45	259	45	59	256	58	227	257	233	5
619	459	345	493	484	261	236	284	224	5
379	343	283	266	338	202	231	292	228	5
533	391	349	397	389	261	229	261	229	5
328	354	237	164	371	113	229	240	225	5
435	366	304	290	347	214	236	245	233	5
405	349	297	243	385	162	228	272	232	5
36	267	34	23	274	21	232	228	231	5
272	359	194	374	347	275	227	406	238	5
434	399	278	319	377	217	233	321	238	5
400	393	261	252	366	176	233	269	235	5
535	403	340	370	441	215	229	258	225	5
514	394	334	561	367	392	232	259	241	5
468	379	316	291	387	193	235	244	241	5
218	318	176	456	320	365	236	318	247	5
37	256	37	17	255	17	237	229	232	5
311	415	192	150	424	90	229	259	235	5
590	510	296	682	523	334	242	289	236	5
305	330	236	359	317	290	230	227	228	5
385	385	256	344	380	232	228	357	233	5
401	362	283	356	390	234	224	410	233	5
378	351	276	246	354	178	231	273	241	5
416	370	288	250	356	180	229	230	242	5
371	392	243	181	387	120	227	237	236	5
434	376	296	416	385	277	239	341	246	5
34	266	33	18	271	17	231	231	232	5
27	263	26	18	268	17	231	230	231	5
498	398	321	591	384	394	234	398	228	5
256	413	159	317	380	213	239	295	236	5
485	392	317	390	397	251	230	287	238	5
415	383	278	264	417	162	235	280	226	5
448	383	300	390	376	266	235	344	226	6
325	359	231	190	365	133	234	281	239	6
259	310	214	402	321	320	228	364	248	6
372	378	252	304	365	213	232	254	230	6
411	368	287	231	401	148	234	279	232	6
299	361	213	212	366	149	234	249	237	6
380	363	268	208	374	142	236	299	237	6
493	427	296	377	423	228	227	301	231	6
444	370	307	268	370	186	226	250	216	6
318	346	235	181	343	135	220	228	231	6
350	377	237	260	452	147	225	345	241	6
369	341	277	208	346	154	235	240	234	6
556	418	340	584	390	384	234	251	234	6
25	250	26	16	248	16	234	236	229	6
352	351	257	226	310	187	234	257	234	6
341	388	225	220	392	144	225	259	242	6
744	439	434	914	433	540	230	290	237	6
402	351	293	225	365	158	226	262	234	6
742	627	303	455	615	189	231	300	228	6
398	366	278	218	374	149	234	320	240	6
617	533	297	802	443	463	233	406	234	6
392	338	297	238	324	188	236	230	235	6
23	263	22	28	298	24	227	242	232	6
675	547	316	515	522	253	240	247	236	6
355	381	238	236	430	141	226	323	232	6
456	378	310	292	366	204	231	255	235	6
439	433	260	279	402	178	233	264	216	6
1023	690	380	1023	274	956	228	650	250	6
1023	612	428	1023	708	371	233	431	226	6
400	389	263	276	381	185	235	270	225	6
318	345	236	138	331	107	239	224	240	6
350	367	244	240	354	174	228	236	226	6
822	528	399	411	503	209	227	275	234	6
402	356	289	220	344	164	242	265	228	6
508	530	246	304	512	152	226	322	233	6
549	464	303	711	544	335	231	384	230	6
441	363	311	306	366	214	231	266	239	6
21	252	21	16	273	15	233	231	230	6
23	246	24	16	270	15	229	227	237	6
606	562	276	762	578	338	243	359	256	6
332	378	225	167	373	115	235	228	236	6
21	260	21	8	256	8	226	225	234	6
797	696	293	589	629	240	237	393	249	6
44	249	45	41	253	41	238	244	228	6
532	424	321	524	406	331	241	286	231	6
378	370	261	251	392	164	230	239	230	6
518	371	357	342	391	224	233	286	236	6
372	350	272	235	331	181	226	262	231	6
480	430	286	397	435	234	234	258	234	6
334	384	223	134	390	88	234	241	241	6
245	364	172	440	337	334	233	379	240	6
308	349	226	142	335	109	235	236	234	6
59	303	50	51	293	45	227	236	226	6
366	354	265	172	362	122	226	248	228	6
20	247	21	11	252	11	230	232	234	6
389	363	275	260	354	188	230	242	234	6
461	413	286	444	441	258	227	331	250	6
397	376	270	309	406	195	235	280	239	6
309	359	221	223	352	163	226	249	226	6
328	359	234	184	355	133	226	247	236	6
85	275	79	192	268	184	235	232	236	6
415	448	237	460	544	216	229	542	232	6
442	385	294	293	348	216	221	259	226	6
350	387	232	229	409	143	237	239	238	6
705	541	334	485	546	227	235	300	223	6
386	354	279	245	387	162	236	250	215	6
351	362	248	254	344	190	232	231	233	6
367	383	246	283	393	184	234	287	225	6
418	386	277	278	387	184	226	317	231	6
854	645	339	645	587	281	233	401	240	6
468	470	255	273	432	162	225	313	240	6
386	393	251	154	437	90	228	266	227	6
88	273	83	148	278	136	228	248	240	6
247	326	194	251	301	213	227	316	247	6
41	251	42	23	248	24	230	249	233	6
479	432	284	337	414	208	229	281	239	6
394	383	263	266	419	162	222	309	229	6
448	391	293	197	426	119	231	325	232	6
385	357	276	210	362	149	234	242	233	6
411	367	287	201	380	135	235	237	231	6
322	337	245	538	321	430	228	369	257	6
261	334	201	489	320	391	228	429	244	6
43	257	43	38	257	38	231	249	237	6
475	392	310	352	445	202	222	288	232	6
444	346	328	271	340	203	229	239	229	6
351	384	234	222	364	156	217	268	240	6
507	375	346	411	364	289	227	259	232	6
685	584	300	716	514	357	230	332	236	6
393	347	289	228	342	171	237	252	229	6
410	371	283	206	399	133	234	248	237	6
36	286	33	28	273	27	229	246	238	6
530	492	276	334	452	189	237	366	236	6
391	346	289	204	356	146	230	270	238	6
704	512	352	878	630	357	239	399	233	6
268	370	186	617	371	426	233	390	253	6
418	374	286	383	331	296	237	268	237	6
21	245	21	18	250	19	228	238	233	6
418	337	318	263	321	209	234	250	242	6
323	355	233	230	332	177	230	347	232	6
377	382	253	287	356	206	226	251	237	6
23	276	21	16	267	15	228	230	233	6
553	484	292	371	410	231	234	313	250	6
389	360	277	188	338	142	235	221	244	6
356	330	277	172	340	129	230	237	233	6
591	527	287	441	438	257	228	271	241	6
390	400	249	271	382	182	236	281	238	6
433	368	301	281	387	186	232	314	229	6
369	351	270	211	376	143	229	272	231	6
668	469	364	665	395	431	229	369	238	6
376	392	246	218	377	148	226	250	233	6
430	379	291	265	419	162	236	350	235	6
874	609	368	703	635	284	243	360	248	6
949	597	407	750	561	342	244	444	236	6
325	384	217	200	404	127	233	321	235	6
19	246	20	17	244	17	235	237	234	6
27	266	26	21	274	20	227	243	237	6
426	374	291	233	372	161	242	242	240	6
472	459	263	454	469	248	231	408	242	6
373	354	270	222	364	156	238	257	235	6
175	324	138	117	316	95	232	244	237	6
333	369	231	151	350	111	232	231	230	6
235	348	173	362	330	281	234	352	230	6
593	406	374	517	394	336	228	362	231	6
124	314	101	218	318	175	229	279	238	6
413	367	288	309	367	216	241	245	243	6
45	258	45	32	256	32	236	238	228	6
309	351	225	165	343	123	224	235	238	6
241	332	186	367	314	299	234	337	247	6
139	291	122	192	284	173	234	322	242	6
378	350	276	184	338	140	220	263	231	6
303	342	227	142	325	112	231	242	232	6
166	287	147	201	290	178	234	342	236	6
76	317	61	52	303	44	232	230	230	6
385	367	268	230	378	156	241	237	240	6
24	261	24	18	291	16	228	229	231	6
526	425	317	274	453	155	234	272	233	6
469	396	304	316	344	235	232	239	227	6
511	416	314	354	434	209	240	256	230	6
40	252	41	23	253	23	233	248	233	6
431	383	288	413	419	252	231	302	233	6
27	299	23	21	285	19	227	237	227	6
700	553	324	519	519	256	238	425	222	6
372	357	267	308	356	221	235	310	235	6
312	345	232	132	371	91	229	243	234	6
484	374	331	302	367	211	229	245	238	6
456	460	253	240	452	136	229	231	242	6
22	252	22	39	259	39	229	244	235	6
191	333	147	306	320	245	232	340	234	6
350	351	255	196	357	140	239	246	235	6
371	400	237	159	482	85	237	257	229	6
437	401	279	215	491	112	231	281	233	6
208	304	175	305	296	264	239	301	238	6
461	370	319	233	365	164	225	258	231	6
212	323	168	336	299	288	226	315	244	6
324	341	243	142	331	110	236	243	227	6
415	385	276	429	381	288	227	245	229	6
458	445	264	317	478	170	236	240	232	6
386	348	284	249	350	182	227	258	227	6
412	344	306	272	336	207	234	254	228	6
372	375	254	195	353	141	236	258	234	6
491	440	286	334	532	161	224	323	227	6
627	485	331	446	531	215	227	253	229	6
416	381	280	198	423	119	229	258	228	6
223	315	181	351	312	288	225	383	231	6
415	392	271	276	363	194	226	269	231	6
399	330	309	220	316	178	230	280	234	6
450	397	291	307	416	189	233	319	233	6
319	369	221	198	437	116	236	291	228	6
151	305	127	278	291	244	228	318	231	6
448	365	314	243	364	171	234	239	230	6
165	299	142	273	289	242	230	315	232	7
313	341	235	159	325	126	233	230	236	7
416	353	301	209	353	152	230	298	236	7
203	295	176	200	294	174	230	316	244	7
144	281	132	117	286	104	225	297	230	7
209	302	177	213	300	182	237	282	225	7
273	385	181	646	460	360	236	395	251	7
388	346	287	291	329	226	230	308	230	7
376	393	245	326	412	203	232	325	222	7
54	264	52	51	260	51	235	257	237	7
483	473	262	345	533	166	237	294	234	7
304	419	186	155	349	114	240	239	237	7
24	264	24	10	260	10	233	230	226	7
386	337	294	213	332	164	226	255	232	7
431	355	311	251	353	182	231	251	237	7
340	399	218	128	440	75	220	238	228	7
127	284	114	140	276	130	236	317	238	7
495	411	308	382	419	234	237	319	239	7
389	398	250	203	405	129	234	245	222	7
425	389	280	341	416	210	221	318	233	7
701	474	378	877	481	466	228	288	234	7
538	399	345	563	448	321	229	285	239	7
375	427	225	270	408	170	234	323	226	7
362	361	257	183	394	119	230	234	237	7
37	276	34	23	281	21	238	231	231	7
591	416	364	521	387	344	242	246	237	7
20	252	20	39	259	39	236	243	232	7
350	382	235	254	372	175	231	293	231	7
36	265	34	61	268	59	232	247	236	7
343	388	227	216	377	146	227	230	232	7
451	385	300	262	388	173	223	276	229	7
366	379	247	226	416	139	232	308	227	7
197	324	156	264	313	216	226	318	258	7
316	356	227	165	345	122	226	236	229	7
68	306	57	36	331	28	227	226	227	7
408	395	264	295	436	173	234	298	221	7
474	417	291	276	369	191	223	219	233	7
334	340	251	283	342	212	233	387	228	7
281	350	205	135	356	97	233	245	234	7
382	380	257	230	401	147	225	284	233	7
84	260	83	63	258	63	226	241	234	7
802	560	367	499	533	240	235	259	238	7
347	368	241	306	432	182	232	391	234	7
361	333	278	149	338	113	235	257	235	7
317	364	223	136	407	86	234	263	244	7
330	349	242	295	348	217	234	332	241	7
441	424	266	341	422	207	238	336	237	7
368	344	274	290	376	198	228	306	233	7
55	255	56	56	282	51	230	242	234	7
336	325	264	137	317	111	229	226	242	7
447	398	288	259	417	159	218	319	241	7
81	280	74	119	292	104	235	260	238	7
413	367	288	203	363	143	234	259	233	7
448	430	266	202	410	126	232	237	232	7
25	261	25	18	282	16	226	230	226	7
368	402	235	255	383	170	232	309	237	7
271	306	227	288	299	246	229	381	232	7
257	338	195	410	332	316	235	346	234	7
411	388	271	191	449	109	233	282	235	7
416	375	284	321	406	203	232	241	243	7
29	269	28	22	363	15	232	245	239	7
183	313	149	344	324	272	234	347	241	7
350	370	242	238	327	186	229	317	234	7
363	349	267	195	329	152	234	231	230	7
23	266	23	13	295	11	229	227	236	7
356	385	237	511	366	357	229	381	245	7
337	361	239	173	366	121	223	243	236	7
469	400	300	355	417	218	229	293	220	7
400	380	269	248	391	162	233	306	241	7
47	266	45	38	281	34	236	233	241	7
355	391	233	219	393	143	238	248	252	7
376	363	266	279	359	199	228	258	236	7
633	407	398	604	421	367	219	284	237	7
219	305	184	319	301	271	231	368	243	7
35	278	32	28	273	27	223	238	239	7
624	415	385	566	408	355	229	319	236	7
225	444	130	334	491	174	224	318	249	7
216	381	145	360	364	254	227	400	237	7
454	406	286	278	423	168	232	319	228	7
303	361	215	504	396	326	227	455	236	7
787	662	304	468	635	189	233	263	230	7
30	263	29	13	267	12	234	241	239	7
391	382	262	298	389	196	230	259	231	7
376	371	259	272	382	182	238	234	228	7
825	663	319	509	588	222	229	239	234	7
396	382	266	248	439	144	239	354	234	7
813	656	317	525	613	219	232	307	231	7
30	282	27	85	307	71	233	228	230	7
350	332	270	247	331	191	236	265	228	7
278	333	214	489	331	379	232	315	241	7
316	331	244	133	327	104	234	265	225	7
365	358	261	224	326	176	228	288	233	7
391	348	288	241	350	176	237	251	238	7
404	363	285	275	356	198	228	239	244	7
31	286	28	25	275	23	227	240	233	7
292	375	199	579	367	404	235	388	251	7
465	479	249	335	548	156	234	261	221	7
218	386	145	277	370	192	240	312	232	7
377	362	267	185	398	119	229	234	230	7
209	304	176	445	311	366	239	311	244	7
491	430	293	375	417	230	230	292	232	7
401	410	251	218	372	150	236	227	239	7
28	263	27	12	265	11	235	232	235	7
527	407	331	488	393	318	232	328	236	7
414	396	267	163	426	98	225	246	239	7
458	443	265	294	462	163	230	370	234	7
433	370	299	269	420	164	241	272	231	7
290	346	215	109	328	85	229	235	228	7
421	359	300	226	398	145	229	268	228	7
228	314	186	304	291	268	236	399	229	7
394	356	283	187	359	134	237	254	230	7
418	404	265	184	420	112	231	231	238	7
433	412	269	258	408	162	230	270	241	7
60	260	59	32	248	33	229	234	229	7
358	347	264	172	344	128	225	227	224	7
580	480	309	422	513	211	223	263	238	7
716	650	282	407	521	200	218	254	226	7
598	455	337	405	508	204	234	269	244	7
419	393	272	276	423	167	226	257	225	7
318	333	245	599	319	481	229	405	241	7
69	270	65	72	266	69	228	258	232	7
411	377	279	278	403	176	226	337	240	7
250	329	194	282	356	203	241	316	240	7
387	338	293	239	315	195	229	248	231	7
401	350	293	244	370	169	235	250	237	7
363	358	260	232	373	159	237	263	245	7
369	334	282	187	312	153	228	239	236	7
766	469	418	929	420	567	233	273	242	7
43	294	37	128	389	84	233	406	232	7
425	369	295	247	374	170	230	235	236	7
366	331	283	230	338	174	239	241	226	7
28	257	28	22	269	21	231	232	234	7
347	368	242	275	351	201	232	356	227	7
574	485	303	427	455	240	231	275	232	7
363	352	264	146	342	110	228	240	228	7
356	362	252	227	345	168	230	257	227	7
382	362	271	205	366	143	229	243	235	7
381	364	268	182	364	128	231	221	240	7
617	514	307	383	569	172	226	306	227	7
424	402	270	227	367	159	235	246	239	7
193	311	159	209	310	172	232	272	238	7
365	378	247	212	435	125	223	248	233	7
244	447	140	401	468	219	231	320	236	7
42	270	39	26	283	23	228	234	224	7
433	442	251	177	477	95	237	238	236	7
192	334	147	281	347	208	235	373	240	7
419	368	291	307	373	211	226	308	238	7
189	299	162	231	293	202	234	356	232	7
380	390	249	204	394	133	233	255	229	7
331	343	247	285	322	226	232	252	227	7
293	353	212	159	347	117	235	246	233	7
514	419	314	369	376	251	231	253	229	7
358	339	271	207	336	157	233	261	234	7
233	321	186	459	342	344	231	285	259	7
375	360	267	259	424	156	232	240	227	8
373	365	261	217	349	159	228	256	234	8
475	389	312	338	432	200	232	358	222	8
381	389	250	190	447	109	231	248	231	8
494	436	290	375	422	227	228	258	237	8
476	387	315	293	368	204	239	285	238	8
408	373	280	259	413	161	232	348	238	8
68	264	66	85	264	82	228	237	230	8
427	357	306	279	362	197	227	252	238	8
339	381	227	184	376	126	231	239	240	8
332	348	244	191	364	134	233	227	233	8
192	296	166	230	291	203	233	353	244	8
48	253	49	42	259	42	238	232	230	8
302	363	213	801	366	560	231	431	235	8
472	505	239	277	485	146	224	247	224	8
23	249	23	26	253	26	224	251	230	8
833	712	299	497	607	210	230	245	235	8
341	360	243	209	359	149	236	293	236	8
354	354	256	246	340	185	229	228	232	8
35	253	36	55	254	55	238	230	230	8
409	414	253	618	355	445	232	225	232	8
30	267	29	12	264	11	236	231	235	8
40	392	26	427	429	255	235	591	234	8
31	254	32	28	256	27	228	250	234	8
361	332	278	192	326	151	229	243	242	8
270	329	210	360	338	272	226	320	239	8
474	415	293	862	386	572	226	473	247	8
502	458	281	294	446	169	228	244	242	8
363	340	273	223	358	159	228	256	236	8
321	365	225	190	392	124	232	231	237	8
295	322	234	464	313	380	228	401	251	8
387	361	274	337	453	190	232	345	229	8
481	418	295	404	416	249	234	298	243	8
459	391	300	314	383	210	228	238	230	8
332	345	246	188	333	144	228	250	233	8
502	388	332	282	380	190	230	231	233	8
37	263	36	21	276	20	233	231	237	8
423	370	293	296	363	209	234	242	235	8
355	358	254	276	344	206	236	395	234	8
339	335	259	237	330	184	229	304	246	8
344	359	245	186	337	141	234	250	238	8
466	378	316	320	395	208	232	266	237	8
411	361	291	228	350	167	235	278	224	8
365	360	259	254	369	176	237	246	231	8
343	359	245	228	329	177	232	239	231	8
666	604	282	359	697	132	234	350	234	8
57	259	57	34	265	33	228	285	234	8
377	351	275	267	336	203	227	386	235	8
42	275	39	169	296	146	235	330	235	8
332	346	245	193	363	136	234	282	240	8
380	346	281	164	375	112	233	259	244	8
28	271	26	17	268	16	234	239	236	8
345	360	245	346	340	261	238	317	240	8
466	370	322	370	369	257	236	329	232	8
484	404	307	316	380	213	237	266	240	8
30	255	30	17	253	17	234	235	228	8
337	328	263	188	333	144	226	259	244	8
426	364	300	216	355	156	232	248	231	8
245	324	194	562	304	474	232	282	255	8
513	474	277	300	630	122	234	315	233	8
67	273	63	34	272	32	231	243	232	8
333	357	239	218	462	121	225	326	234	8
387	354	280	179	365	126	235	257	232	8
287	359	205	477	333	366	237	236	245	8
420	354	304	189	350	138	236	235	240	8
381	366	266	321	500	165	232	374	240	8
162	280	148	245	281	223	234	269	230	8
393	380	265	275	435	162	238	332	237	8
251	414	155	386	426	232	233	369	242	8
126	326	99	47	324	37	235	240	233	8
424	370	293	209	374	143	232	238	244	8
22	273	21	52	269	49	228	238	231	8
20	260	20	16	256	16	228	236	236	8
612	504	311	391	482	207	234	293	234	8
370	359	264	187	360	133	233	234	237	8
386	353	280	226	347	166	230	220	233	8
280	330	217	584	318	471	238	333	239	8
352	370	244	148	430	88	234	265	240	8
438	412	272	274	409	171	230	331	243	8
338	348	249	184	340	139	233	233	239	8
366	347	271	241	349	177	232	240	220	8
50	251	50	61	253	62	233	257	232	8
429	403	272	272	425	164	240	303	238	8
36	301	31	24	295	21	232	237	234	8
349	349	257	206	350	151	244	329	232	8
365	352	266	220	327	172	240	238	241	8
397	349	291	257	350	188	231	241	238	8
300	351	219	757	367	528	235	322	253	8
37	286	33	31	272	30	236	257	244	8
392	366	274	282	374	193	233	296	230	8
303	319	243	153	321	122	234	235	240	8
387	364	273	202	366	141	225	285	229	8
413	346	306	208	348	153	230	245	237	8
76	275	71	38	267	36	229	226	235	8
380	349	279	202	342	151	229	242	234	8
333	346	246	231	339	174	220	306	228	8
375	368	261	191	372	132	228	236	250	8
266	313	218	285	301	243	238	349	238	8
423	464	234	253	466	139	230	312	246	8
475	482	252	343	483	182	233	239	236	8
646	542	305	446	561	203	242	271	227	8
383	340	288	197	342	148	236	273	231	8
383	404	243	261	464	144	230	444	234	8
509	506	257	419	548	196	237	292	238	8
219	340	165	370	329	288	240	322	238	8
20	253	21	41	252	41	239	244	233	8
349	350	255	183	354	133	225	243	236	8
24	260	24	17	277	16	231	240	231	8
366	409	229	178	394	115	229	280	225	8
412	392	269	253	406	159	234	233	219	8
328	356	236	183	365	129	225	249	231	8
41	269	39	29	310	24	226	234	234	8
435	370	301	331	349	243	231	258	224	8
356	364	250	236	370	163	230	270	239	8
115	280	105	118	278	108	231	266	228	8
731	650	288	417	634	168	234	280	241	8
335	340	253	212	326	166	222	237	236	8
231	309	191	362	318	292	230	429	235	8
374	349	275	242	356	174	231	262	236	8
379	351	277	211	328	165	229	231	235	8
501	431	298	322	515	160	230	282	238	8
357	334	273	177	333	136	228	249	225	8
226	312	186	290	302	246	234	263	232	8
91	270	86	31	263	30	237	248	234	8
318	340	240	262	370	182	226	270	234	8
450	399	289	348	421	212	230	271	233	8
806	568	363	685	544	322	226	390	231	8
286	337	217	228	330	177	233	287	237	8
26	254	27	15	280	13	228	236	225	8
370	357	265	188	373	129	240	262	232	8
479	370	331	316	393	206	226	368	256	8
919	775	304	542	571	243	231	252	237	8
389	360	277	309	337	234	234	269	239	8
648	461	360	629	444	363	239	513	250	8
468	367	326	247	385	165	238	267	242	8
286	349	210	191	354	138	233	285	238	8
526	405	333	473	409	297	237	303	244	8
446	378	302	954	388	629	229	456	246	8
247	353	179	496	313	406	239	410	238	8
356	370	246	204	358	146	233	237	234	8
747	639	299	485	598	208	232	413	226	8
488	426	294	304	497	157	225	268	235	8
416	354	301	241	344	179	227	256	226	8
168	289	149	150	289	133	231	306	228	8
334	352	243	299	415	184	237	371	239	8
45	259	44	29	282	27	230	229	229	8
472	413	293	321	440	187	232	271	228	8
358	347	264	213	351	155	233	294	237	8
309	374	212	126	373	87	232	270	245	8
410	354	297	222	343	166	231	251	240	8
471	407	296	349	370	242	226	238	226	8
31	254	31	26	305	22	231	232	234	8
526	403	334	322	394	209	234	238	237	8
56	258	56	71	257	71	232	244	227	8
513	421	312	323	395	209	232	242	235	8
705	429	421	535	452	303	232	253	227	8
285	339	215	173	328	135	232	283	237	8
652	550	304	799	503	406	236	270	231	8
209	303	177	464	297	399	234	356	247	8
324	353	235	196	333	151	225	236	241	8
465	410	290	312	456	175	231	339	225	8
49	287	43	25	329	19	229	243	226	8
831	773	275	365	732	128	237	285	232	8
400	353	290	229	329	179	239	245	239	8
26	266	25	15	267	15	232	230	223	8
554	442	321	355	469	194	228	255	234	8
416	392	272	235	386	156	234	242	230	8
413	455	232	1023	671	391	230	591	248	8
440	378	298	368	380	248	238	275	225	8
372	356	268	303	329	236	234	253	233	8
353	353	256	236	365	166	238	321	236	9
19	246	20	10	249	11	231	234	236	9
20	244	21	15	241	16	228	238	231	9
414	357	297	237	354	172	231	254	234	9
160	311	132	207	294	180	225	308	231	9
325	379	219	180	353	130	228	251	227	9
509	395	330	436	381	293	232	333	247	9
529	493	275	338	492	176	230	264	227	9
542	449	309	315	444	182	222	249	242	9
426	377	289	221	383	148	236	282	232	9
401	359	286	387	349	284	232	311	223	9
377	398	242	805	381	541	232	417	270	9
501	414	310	421	385	280	233	306	234	9
217	320	174	267	325	210	232	302	234	9
442	376	301	227	364	159	234	246	231	9
334	374	229	287	439	168	231	245	232	9
52	259	52	134	262	131	236	246	232	9
491	445	282	306	444	176	234	242	228	9
392	347	290	208	348	153	236	290	230	9
424	355	306	344	326	270	230	282	232	9
545	410	340	350	403	222	238	243	242	9
482	366	337	289	371	200	233	306	233	9
512	397	330	380	403	241	231	324	242	9
397	357	285	236	382	158	237	355	229	9
458	395	297	407	416	250	228	313	230	9
493	377	334	256	365	180	237	253	241	9
472	444	272	283	425	170	237	248	227	9
27	246	29	55	253	55	228	248	231	9
533	429	318	462	389	305	231	267	229	9
418	385	278	307	357	220	232	248	219	9
483	407	304	448	390	294	233	262	240	9
26	274	25	16	271	15	230	227	231	9
734	597	315	976	596	419	242	556	236	9
295	368	205	152	376	103	229	238	224	9
239	326	188	496	341	372	226	407	239	9
69	277	64	26	279	24	233	230	229	9
313	350	229	151	365	106	229	239	231	9
94	268	90	89	273	83	229	296	245	9
154	311	127	302	312	248	234	305	239	9
408	364	287	173	377	118	233	247	236	9
352	385	234	250	411	156	240	351	227	9
436	423	264	300	461	167	233	250	228	9
384	357	276	734	350	537	234	454	264	9
527	512	264	453	561	207	233	374	222	9
447	353	324	324	329	253	220	332	235	9
330	379	223	211	406	133	234	254	234	9
537	400	344	530	385	353	237	243	230	9
379	356	272	239	377	162	222	301	225	9
655	472	355	571	450	325	233	337	241	9
381	369	265	242	354	175	234	231	237	9
568	427	341	1023	267	982	232	551	302	9
26	269	25	26	324	21	230	237	235	9
73	383	49	41	522	20	236	228	231	9
66	261	65	31	277	29	231	230	226	9
371	420	226	217	431	129	232	235	230	9
490	436	288	392	396	253	239	359	227	9
314	332	242	384	323	305	230	330	231	9
333	356	239	189	341	142	232	233	232	9
336	336	255	359	362	254	230	303	229	9
369	386	244	185	353	134	230	255	228	9
433	338	328	302	340	228	227	251	236	9
744	421	452	517	562	236	229	397	235	9
20	251	20	15	267	14	227	230	230	9
371	347	274	270	338	204	231	287	224	9
486	392	317	267	456	150	227	241	230	9
384	364	270	207	353	150	233	272	231	9
315	346	233	200	437	117	231	276	238	9
203	302	172	225	292	197	229	282	237	9
387	359	276	257	401	164	222	284	229	9
437	405	276	205	431	122	228	254	237	9
419	428	251	289	457	162	227	298	242	9
544	397	351	342	396	221	230	258	227	9
323	365	226	719	349	528	229	291	230	9
408	376	278	239	378	162	226	249	243	9
432	407	272	261	388	172	229	270	231	9
310	352	225	265	354	192	226	283	233	9
530	403	337	326	377	222	235	253	238	9
259	334	199	623	392	407	227	473	244	9
225	336	172	296	345	220	237	320	236	9
354	454	200	196	506	99	235	252	223	9
485	432	287	288	382	193	229	282	236	9
353	360	251	195	345	145	241	247	225	9
449	423	271	262	408	164	230	270	232	9
391	363	275	243	389	160	244	349	240	9
378	371	261	370	356	266	231	362	234	9
296	343	220	626	331	485	234	360	241	9
380	342	284	268	338	203	231	255	225	9
308	369	213	192	424	116	227	258	234	9
325	334	249	177	357	127	229	258	235	9
406	424	245	192	488	100	228	237	231	9
25	241	26	29	260	29	230	253	228	9
179	296	155	292	303	247	224	345	247	9
359	337	273	185	392	121	231	274	235	9
760	428	454	606	573	271	234	410	230	9
476	401	304	307	394	200	227	239	236	9
920	630	374	867	715	311	236	395	238	9
469	383	313	236	391	155	233	270	244	9
339	344	253	172	373	118	226	234	237	9
262	334	201	284	315	231	232	338	244	9
855	600	365	1023	296	886	233	538	269	9
332	358	238	229	348	168	231	246	241	9
241	342	181	362	322	288	228	371	246	9
676	459	377	414	388	273	231	324	239	9
276	334	211	516	326	405	228	361	235	9
468	427	281	312	362	221	234	241	235	9
26	245	27	25	246	26	235	235	237	9
309	339	234	139	338	106	223	245	231	9
382	347	282	201	357	144	238	244	228	9
857	673	326	468	640	187	237	293	240	9
500	387	331	324	371	224	234	318	238	9
558	425	337	664	394	432	224	408	231	9
391	355	282	238	360	169	234	285	227	9
233	368	162	345	340	259	231	349	237	9
380	356	273	210	378	142	229	314	231	9
403	374	276	261	403	166	237	259	227	9
179	294	156	296	300	253	234	350	230	9
308	341	231	190	318	153	231	256	240	9
427	371	295	322	361	228	236	265	236	9
864	783	282	718	699	263	235	347	242	9
339	344	252	171	347	126	229	242	231	9
203	390	134	302	464	167	232	332	238	9
322	366	225	159	383	106	243	285	233	9
548	423	332	379	458	212	232	287	238	9
325	362	230	282	339	213	225	265	234	9
716	598	307	830	573	371	238	380	241	9
281	334	215	143	332	111	234	230	231	9
199	298	171	238	291	210	229	332	239	9
435	360	310	287	393	187	235	273	228	9
393	372	270	462	347	341	228	399	239	9
617	460	344	758	470	413	228	383	246	9
372	376	253	258	402	164	231	306	228	9
382	359	272	245	405	155	234	332	234	9
398	393	259	236	395	153	231	278	237	9
417	374	285	312	404	198	234	275	239	9
82	291	72	188	445	108	230	270	239	9
190	294	165	228	285	205	235	319	226	9
376	389	247	295	355	213	235	300	236	9
400	363	282	242	395	157	242	385	223	9
323	328	252	318	312	261	239	259	229	9
263	357	189	274	331	212	232	289	239	9
552	449	315	365	461	203	231	253	238	9
667	523	326	386	618	160	234	289	237	9
451	396	291	276	394	179	232	296	237	9
261	328	204	473	327	370	238	396	232	9
383	355	277	227	326	179	238	252	227	9
417	404	265	912	377	620	232	457	255	9
194	301	165	265	302	224	226	335	237	9
479	415	295	304	390	200	230	256	239	9
356	357	255	166	320	133	236	232	238	9
503	429	300	692	410	432	227	258	234	9
473	432	281	356	424	215	230	338	219	9
212	348	156	319	360	227	236	377	243	9
345	364	243	213	390	140	235	286	228	9
342	348	251	185	380	124	226	270	234	9
378	442	219	279	417	171	232	260	232	9
491	458	275	311	446	178	230	291	232	9
798	607	337	1005	607	423	235	426	228	9
19	243	21	26	258	26	232	241	225	9
385	365	270	272	363	192	221	290	223	9
393	359	281	303	344	225	232	249	234	9
614	473	333	622	439	363	239	288	228	9
430	374	294	489	356	352	233	387	236	9
565	462	313	391	416	241	232	231	234	9
331	370	229	601	355	433	234	403	239	9
535	422	324	577	371	398	237	256	229	9
519	392	339	355	446	204	230	367	235	9
448	396	290	273	377	185	235	248	234	9
365	399	234	200	441	116	230	227	228	9
616	470	336	411	433	243	235	290	244	9
451	402	287	1023	328	799	225	455	244	9
982	657	382	749	767	250	236	441	234	9
447	440	260	466	413	289	229	231	235	9
731	615	304	777	570	349	232	467	236	9
600	608	253	566	485	299	236	352	225	9
465	382	312	418	385	278	235	319	238	9
450	402	286	205	429	122	237	247	224	9
285	339	215	566	319	454	231	383	254	9
376	367	262	199	360	142	241	243	236	9
362	349	265	181	347	134	236	231	231	9
280	342	210	203	356	146	226	240	233	9
388	358	277	221	361	157	230	258	234	9
438	392	287	233	412	145	234	258	241	9
416	373	285	332	467	182	235	352	228	9
372	366	260	864	350	633	233	436	245	9
377	366	263	217	344	162	230	241	231	9
428	376	291	220	380	148	226	238	234	9
426	486	224	254	464	140	228	257	239	9
392	421	239	356	541	169	238	441	225	9
421	371	290	264	382	176	232	241	228	9
751	513	375	887	553	411	236	359	253	9
420	373	288	217	392	142	237	250	220	9
226	325	178	299	320	239	228	313	231	9
335	359	239	272	359	194	233	289	228	9
62	269	59	59	273	56	230	255	232	9
129	284	116	53	272	49	227	283	244	9
315	326	248	172	334	131	234	241	237	9
437	436	257	253	361	179	225	223	228	9
64	359	46	433	441	251	221	584	233	9
338	352	246	164	348	121	240	243	233	9
359	353	261	174	403	111	221	242	236	9
360	409	225	191	408	120	224	240	235	9
428	386	284	296	369	206	230	274	238	9
485	397	312	306	378	207	231	246	226	10
268	342	201	541	354	391	244	468	238	10
22	257	22	15	268	14	237	231	236	10
370	376	252	178	347	131	235	236	233	10
469	428	280	327	425	197	234	245	232	10
341	375	232	238	376	162	228	291	221	10
366	333	281	186	338	141	230	262	226	10
266	321	213	630	334	483	236	401	240	10
415	393	271	222	436	130	229	274	226	10
358	356	258	182	344	135	235	235	235	10
80	298	69	398	612	167	236	554	227	10
608	407	382	541	410	337	240	256	230	10
53	252	53	60	258	60	234	247	233	10
617	417	379	618	430	368	229	283	247	10
375	396	243	224	431	133	234	262	219	10
411	363	289	196	372	135	226	239	230	10
480	414	297	502	458	281	237	451	235	10
27	292	23	27	305	23	232	249	234	10
73	260	72	45	258	44	231	240	230	10
575	414	356	377	388	249	230	257	227	10
276	366	193	191	439	112	225	311	236	10
522	454	294	514	466	282	224	371	236	10
477	440	277	274	479	146	229	235	241	10
337	349	247	166	346	123	230	243	231	10
441	358	315	374	376	254	234	364	242	10
356	389	234	203	455	114	229	241	227	10
442	383	295	366	368	254	232	243	236	10
391	350	286	268	328	209	229	297	228	10
590	486	311	367	502	187	225	245	236	10
407	361	289	373	445	215	233	470	224	10
24	248	25	51	248	53	228	239	227	10
356	408	223	134	417	82	235	236	239	10
365	335	279	288	357	207	239	313	233	10
347	373	238	227	372	156	237	287	236	10
329	362	233	229	378	155	240	289	239	10
456	384	304	330	415	204	229	245	238	10
335	359	239	165	342	123	239	258	235	10
474	444	273	266	454	150	228	265	235	10
472	416	291	287	428	172	226	291	242	10
464	387	307	278	349	204	234	241	232	10
405	370	280	278	416	171	239	289	220	10
79	308	66	41	312	34	227	245	226	10
479	400	306	314	380	212	230	275	234	10
317	336	242	214	344	159	236	301	231	10
380	349	279	226	418	139	240	291	231	10
372	357	267	183	375	125	239	230	231	10
409	422	248	808	449	460	243	376	227	10
406	358	290	297	375	203	237	315	224	10
48	290	42	294	353	213	239	524	231	10
347	327	271	136	320	109	233	241	226	10
291	321	232	373	319	299	229	316	235	10
371	358	266	211	375	144	235	247	238	10
522	417	321	385	372	265	234	239	239	10
418	374	286	228	361	162	234	233	244	10
28	258	27	11	251	12	227	231	235	10
197	318	159	368	296	318	228	286	256	10
121	267	116	84	270	79	230	277	220	10
401	399	257	215	409	134	227	311	237	10
446	418	273	321	551	149	227	393	229	10
434	387	287	290	402	185	227	240	245	10
169	301	144	186	291	163	229	327	240	10
326	348	239	170	325	134	222	236	239	10
367	333	282	213	395	138	235	316	237	10
199	331	154	244	315	198	234	276	237	10
397	391	260	218	393	142	236	239	236	10
62	270	59	121	266	116	234	252	237	10
519	419	317	478	389	315	225	273	224	10
486	380	327	282	361	200	237	256	232	10
337	337	256	184	367	129	235	242	233	10
33	322	26	17	311	14	231	233	234	10
125	287	112	228	285	205	225	282	246	10
527	401	336	360	396	233	231	237	236	10
572	487	300	954	389	627	235	455	239	10
371	336	283	362	329	282	220	263	243	10
86	309	71	69	299	59	233	227	239	10
592	406	373	440	395	285	230	252	227	10
282	345	210	371	320	296	231	231	234	10
516	406	325	281	412	174	242	248	235	10
74	278	68	56	267	54	239	304	225	10
368	371	254	235	350	172	240	283	233	10
150	301	128	218	297	188	231	364	237	10
46	279	42	30	279	28	232	239	238	10
335	341	252	153	352	111	234	228	222	10
415	356	299	268	351	195	236	297	229	10
386	370	267	230	351	168	232	259	235	10
70	281	63	125	286	112	231	258	236	10
149	346	110	211	340	159	237	278	237	10
705	581	311	411	600	176	225	306	228	10
375	395	243	214	361	152	233	238	233	10
416	377	283	297	433	176	241	273	240	10
787	682	295	462	636	186	242	251	237	10
349	347	258	188	356	135	224	265	231	10
409	396	265	169	383	113	246	255	231	10
416	368	289	204	396	132	233	243	233	10
30	262	30	11	253	11	232	237	232	10
600	505	304	381	517	189	240	369	237	10
24	269	23	19	286	17	232	231	232	10
170	299	146	330	307	274	228	372	238	10
818	520	403	701	534	336	225	406	220	10
457	364	322	432	356	310	226	361	233	10
78	272	73	32	296	28	232	232	227	10
139	317	112	141	301	119	232	324	228	10
451	362	319	298	351	217	232	273	233	10
411	377	279	253	380	170	229	254	230	10
438	381	294	377	411	235	229	323	234	10
426	350	311	266	346	197	235	268	234	10
312	338	236	134	372	92	232	229	233	10
286	385	190	463	371	320	228	360	241	10
33	274	31	82	276	76	237	269	235	10
37	253	38	63	251	65	234	233	230	10
511	380	344	284	394	184	227	252	238	10
162	303	137	230	287	205	226	310	234	10
349	356	251	296	342	222	234	262	238	10
381	370	263	206	389	136	234	246	235	10
757	730	265	379	637	153	233	321	217	10
1023	570	460	1023	486	540	225	590	235	10
354	331	274	179	396	116	234	308	235	10
328	360	233	165	351	120	228	236	234	10
557	456	313	376	448	215	224	243	226	10
189	300	161	210	298	181	232	343	238	10
613	563	279	847	472	459	231	412	225	10
398	353	288	261	352	190	238	252	231	10
384	348	282	181	376	123	232	267	228	10
413	377	280	245	378	166	234	260	224	10
19	248	20	28	247	29	233	237	236	10
105	273	99	99	265	95	235	275	239	10
430	425	259	209	417	129	235	230	243	10
32	263	31	84	261	82	233	246	234	10
419	404	266	334	397	215	225	312	227	10
239	359	170	239	332	185	229	240	239	10
357	334	273	219	345	162	227	301	215	10
419	414	259	337	437	197	231	297	227	10
440	361	312	210	378	142	225	247	216	10
496	377	337	371	357	266	226	280	228	10
175	314	143	331	299	283	220	348	252	10
336	377	228	179	368	124	224	232	227	10
437	380	294	409	360	291	231	297	230	10
48	269	46	115	278	106	227	270	228	10
385	379	260	148	381	100	226	239	233	10
481	393	313	285	378	193	221	268	235	10
445	399	285	389	373	267	233	262	226	10
152	311	125	90	347	66	230	237	234	10
295	328	231	128	323	102	228	256	234	10
238	345	177	612	326	481	236	340	255	10
540	482	286	268	454	152	223	251	242	10
250	362	177	493	321	392	231	275	274	10
177	297	153	206	295	179	230	362	247	10
421	336	321	204	333	157	234	306	228	10
551	540	261	457	496	236	236	381	231	10
412	372	284	279	355	201	230	329	232	10
478	428	286	294	352	214	232	236	234	10
458	440	266	290	420	177	234	296	231	10
43	264	41	22	275	20	225	223	237	10
341	361	242	216	363	153	235	273	239	10
49	263	48	117	265	113	231	267	234	10
507	356	364	321	345	238	241	230	228	10
581	436	341	390	509	196	236	310	233	10
158	297	136	220	303	186	234	236	239	10
383	354	277	271	345	201	228	288	220	11
219	327	172	335	314	274	228	362	236	11
495	402	315	352	370	244	232	234	212	11
405	360	288	291	337	221	236	248	228	11
329	383	220	199	355	144	228	276	228	11
442	476	238	305	375	208	234	327	229	11
398	371	274	255	361	181	229	295	224	11
541	453	306	353	477	190	228	296	227	11
464	407	292	234	463	130	236	301	220	11
256	320	204	213	311	176	239	256	224	11
482	389	318	340	422	206	228	333	224	11
412	376	280	296	367	207	229	283	234	11
382	365	268	286	414	176	234	255	233	11
361	353	262	202	337	154	234	255	226	11
337	362	239	181	344	135	226	268	226	11
386	376	263	221	382	148	229	239	228	11
260	326	204	116	321	93	235	231	227	11
408	391	267	227	423	137	240	267	235	11
431	421	262	500	356	360	230	275	235	11
330	358	236	158	328	123	242	231	227	11
387	352	281	328	340	247	237	248	228	11
369	406	233	743	369	516	235	438	233	11
569	455	320	373	426	224	224	312	234	11
390	378	264	347	382	232	228	434	232	11
247	316	200	434	320	347	229	417	243	11
396	408	248	295	427	177	232	403	241	11
467	391	306	402	346	298	235	242	226	11
169	334	129	231	330	179	226	275	235	11
577	486	304	454	456	255	234	331	224	11
377	340	284	294	333	226	234	346	241	11
377	335	288	270	321	216	234	237	239	11
335	354	242	198	363	140	232	232	232	11
412	398	265	323	375	221	234	271	231	11
150	288	133	249	286	223	235	305	232	11
501	381	336	291	387	193	231	278	248	11
632	652	248	315	667	121	240	378	234	11
165	307	138	219	289	195	232	306	238	11
474	422	288	248	406	157	235	310	234	11
216	292	190	177	297	153	233	255	223	11
416	350	304	234	379	158	231	280	222	11
326	351	238	224	355	162	234	272	234	11
322	361	229	161	373	110	237	259	229	11
100	278	92	57	268	54	234	241	231	11
303	348	223	163	345	121	237	238	228	11
361	344	269	216	332	167	237	263	235	11
301	327	235	340	326	267	222	266	231	11
828	678	313	459	746	157	227	359	244	11
40	274	38	132	302	112	234	249	235	11
233	336	178	547	320	437	237	355	243	11
642	463	355	470	461	261	233	248	242	11
261	366	183	265	357	190	236	250	237	11
239	305	200	196	286	175	240	335	239	11
388	461	215	198	461	110	236	254	228	11
542	425	327	367	424	222	225	242	232	11
738	502	376	816	499	419	242	290	232	11
554	451	315	425	405	268	225	395	239	11
324	331	250	135	326	106	225	240	240	11
822	599	351	534	662	207	231	313	241	11
358	376	244	176	435	104	228	256	238	11
446	363	315	300	342	224	239	328	235	11
118	331	91	98	301	84	228	249	234	11
387	349	284	215	354	155	236	234	229	11
343	346	254	207	340	156	234	254	229	11
393	366	275	304	437	178	240	370	240	11
376	336	286	165	325	130	235	245	237	11
488	434	288	336	478	180	231	257	242	11
405	366	283	273	347	202	238	229	233	11
556	484	294	484	560	221	237	353	234	11
328	341	246	215	344	160	231	279	229	11
33	295	28	20	304	17	237	240	235	11
515	420	314	361	404	229	233	258	229	11
325	350	237	218	356	156	233	259	228	11
360	385	240	155	380	104	231	284	237	11
371	394	241	247	350	181	234	257	232	11
338	353	245	223	388	147	226	345	231	11
540	505	274	353	483	187	224	253	234	11
439	385	292	221	397	143	228	312	238	11
19	247	20	35	262	34	235	239	225	11
48	250	49	26	247	27	230	234	242	11
744	637	299	904	542	427	229	360	261	11
36	258	36	31	259	31	221	239	224	11
65	265	63	130	265	126	234	319	238	11
39	273	37	18	272	16	234	225	225	11
339	367	236	248	372	171	231	250	235	11
339	364	239	259	378	176	221	260	233	11
412	365	289	290	343	216	224	259	234	11
63	271	60	34	264	33	230	244	236	11
29	261	29	45	267	44	230	253	233	11
166	322	132	299	306	250	242	249	253	11
416	374	284	311	502	159	240	362	234	11
390	394	254	1023	406	645	227	496	251	11
364	335	278	262	336	200	231	293	233	11
347	355	250	162	357	116	228	241	226	11
320	331	247	151	307	126	228	237	244	11
854	606	361	1023	495	530	235	385	229	11
404	350	295	297	344	221	230	263	233	11
259	330	201	507	318	408	230	393	238	11
71	305	60	177	559	81	236	423	228	11
337	332	260	221	315	180	221	258	224	11
341	389	224	766	379	518	229	421	242	11
164	307	136	241	294	210	232	321	242	11
552	429	330	1023	393	667	234	455	231	11
281	331	217	393	339	297	235	323	230	11
206	317	166	275	322	219	235	351	229	11
176	307	147	289	292	254	242	315	242	11
478	362	338	322	329	250	237	239	233	11
234	306	196	397	312	326	231	366	236	11
500	430	297	313	432	185	226	280	237	11
89	296	77	50	304	42	238	235	221	11
373	434	220	620	526	302	223	462	242	11
391	379	264	268	378	182	242	321	238	11
317	340	239	668	320	534	227	420	251	11
385	351	281	217	366	152	232	285	222	11
362	340	272	174	335	133	233	236	246	11
562	473	304	1023	393	667	236	413	249	11
273	342	204	176	316	143	238	237	237	11
426	357	305	236	324	187	225	249	236	11
501	412	311	312	433	184	233	302	239	11
22	258	22	13	266	13	230	232	235	11
435	400	278	254	387	168	234	323	246	11
380	374	260	203	366	142	236	235	236	11
557	475	301	602	504	306	231	302	264	11
559	417	343	585	382	392	235	260	232	11
402	348	295	209	330	162	230	236	236	11
372	365	260	268	365	188	236	278	225	11
501	380	338	322	374	221	234	256	234	11
337	370	233	185	358	132	230	236	233	11
593	405	375	424	423	256	226	261	224	11
303	370	209	203	378	137	234	293	227	11
217	319	174	286	313	234	231	349	240	11
212	290	187	425	282	386	235	353	240	11
393	371	271	261	491	136	239	338	227	11
379	365	266	265	382	178	232	258	227	11
420	416	259	240	416	148	229	261	233	11
425	369	295	258	385	172	231	289	230	11
459	405	290	370	393	241	226	348	240	11
347	349	255	214	336	163	233	235	227	11
360	359	257	313	377	212	234	310	233	11
491	433	290	303	430	181	232	327	228	11
449	371	310	313	399	201	236	357	239	11
360	359	256	285	355	205	232	243	226	11
41	260	41	19	252	20	232	232	228	11
548	444	316	328	426	197	239	276	237	11
62	395	40	418	357	300	238	580	226	11
743	608	313	948	471	516	232	410	232	11
492	399	316	314	360	223	232	255	224	11
24	267	23	14	268	14	231	227	231	11
393	362	278	256	346	189	228	289	241	11
22	249	22	21	312	17	234	251	226	11
396	393	258	266	374	182	232	286	228	11
359	339	271	187	413	116	228	254	236	11
518	424	312	369	422	224	232	261	242	11
325	343	242	178	361	126	227	264	228	11
115	271	109	147	265	142	232	282	233	11
467	396	302	226	393	147	228	283	236	11
938	581	413	945	593	408	234	431	244	11
64	277	59	97	273	91	226	249	235	11
755	617	314	1023	346	758	245	501	257	11
270	352	196	682	330	529	234	430	241	11
459	405	290	295	374	202	222	233	226	11
410	349	301	228	366	160	234	287	234	11
51	253	52	51	251	52	230	257	232	11
354	340	266	201	316	163	228	221	236	11
443	408	278	274	399	176	226	242	242	11
433	421	264	661	389	435	224	401	232	11
707	584	310	620	620	256	235	391	231	11
366	352	266	158	364	111	233	252	237	12
406	393	264	172	407	108	224	252	223	12
60	271	57	38	273	35	231	241	228	12
523	369	363	388	381	261	235	286	230	12
248	323	197	190	286	170	226	248	238	12
325	343	243	522	342	390	232	429	237	12
675	545	317	450	655	176	237	367	232	12
579	458	324	586	402	373	235	250	241	12
418	370	289	224	376	153	233	242	238	12
341	341	256	160	338	121	228	234	234	12
431	384	288	252	350	184	230	243	226	12
322	358	230	162	332	125	231	231	235	12
453	444	261	215	474	116	222	234	222	12
378	357	272	275	369	191	232	299	228	12
200	332	154	414	317	334	224	363	238	12
692	483	367	847	508	427	223	317	238	12
44	279	40	32	312	26	227	249	231	12
454	460	253	282	421	172	225	273	242	12
1023	712	368	1023	582	450	239	475	256	12
592	444	341	353	461	196	225	250	228	12
49	272	46	39	293	34	228	241	233	12
353	351	257	219	394	143	232	296	232	12
65	259	64	68	263	67	232	245	240	12
372	376	254	163	383	109	226	272	233	12
376	358	269	158	393	103	228	243	237	12
303	341	227	143	339	108	237	243	227	12
348	386	231	223	393	145	238	238	235	12
289	332	223	190	341	143	235	296	234	12
223	358	159	426	357	305	235	353	245	12
363	357	261	213	346	158	230	246	235	12
362	342	271	197	332	152	231	235	223	12
423	357	304	236	367	164	233	243	231	12
22	264	21	10	259	10	230	231	226	12
83	263	81	51	260	50	240	248	235	12
36	276	33	17	263	17	231	235	237	12
274	330	212	340	331	263	229	407	253	12
24	254	25	57	274	53	231	233	237	12
350	346	259	173	346	128	241	253	235	12
416	459	232	270	427	162	227	234	239	12
428	370	296	330	373	227	238	325	225	12
217	328	170	361	346	267	231	406	236	12
52	264	50	63	267	60	236	240	227	12
654	435	385	443	565	201	228	304	228	12
646	443	373	891	409	558	225	425	251	12
27	246	28	23	243	24	231	233	226	12
288	344	214	459	344	342	222	385	238	12
292	361	207	181	351	132	234	248	231	12
443	367	309	283	368	197	234	255	236	12
352	340	265	218	350	160	229	245	230	12
33	259	32	40	262	39	227	242	227	12
353	348	260	194	334	149	236	297	239	12
385	361	273	183	352	133	231	253	227	12
393	368	273	215	361	153	240	233	221	12
49	263	48	69	270	66	229	283	231	12
355	338	269	581	319	467	240	444	249	12
385	359	275	222	389	146	224	256	222	12
299	400	191	527	403	335	227	374	245	12
[truncated: 28,001 more rows]
