# Supplementary material for: N-chlorination mediates protective and immunomodulatory effects of oxidized human plasma proteins
Source: eLife. 2019 Jul 12;8:e47395. doi: 10.7554/eLife.47395 (PMC6650281; doi:10.7554/eLife.47395)
Supplement: Figure 9—source data 2. [file elife-47395-fig9-data2.zip › Figure 9 Source Data 2/channel values/Ag85B 1.csv]

FSC-A	FSC-H	FSC-W	SSC-A	SSC-H	SSC-W	APC-A	FITC-A	Pacific Blue-A	Time
146	422	88	239	492	124	240	399	231	0
44	270	42	101	265	97	228	238	232	0
275	310	228	90	286	81	226	233	222	0
184	361	130	267	332	206	232	321	236	1
336	398	216	1023	374	701	229	545	237	1
693	612	290	1023	408	643	228	693	244	2
48	318	39	476	339	360	231	558	236	2
455	380	306	698	504	354	242	552	230	2
994	721	353	1023	281	934	232	776	227	3
486	443	281	1023	510	514	227	657	230	3
145	481	77	1023	320	818	233	712	230	4
23	286	21	14	286	13	227	231	230	4
54	464	30	922	530	446	235	631	244	4
72	413	44	460	448	263	234	552	225	4
425	381	286	283	370	196	243	240	240	4
597	492	311	1023	326	804	232	645	272	4
36	272	34	25	261	25	234	232	225	5
1023	473	554	1023	267	982	258	962	264	5
367	362	260	821	408	515	228	539	244	5
387	392	253	1023	475	552	231	655	232	7
1023	473	554	1023	267	982	229	900	259	7
145	286	130	153	291	134	225	257	237	7
242	308	201	299	300	255	230	237	240	8
26	253	26	38	256	38	235	238	230	8
51	507	26	860	632	348	231	629	229	9
49	302	41	134	312	110	233	366	231	9
209	298	180	226	298	194	234	452	238	9
31	343	23	483	365	339	234	562	236	9
992	688	369	1023	267	982	237	825	232	9
96	475	52	1023	355	738	234	688	233	10
172	303	145	261	297	225	230	280	235	10
228	329	178	445	342	333	229	451	238	10
27	264	26	11	260	11	226	238	233	10
86	483	45	922	513	460	232	631	237	10
77	365	54	43	380	29	234	288	230	11
446	484	236	1023	338	775	242	438	294	11
179	312	147	476	311	391	225	233	233	12
301	336	229	380	324	300	235	319	243	12
38	376	26	434	462	241	228	543	225	12
251	344	186	393	323	311	230	265	240	12
35	277	32	19	294	16	224	234	232	12
26	341	20	335	384	223	234	510	236	12
273	343	204	896	351	654	230	241	233	12
233	334	179	265	321	212	222	229	232	13
404	397	261	688	417	422	243	577	232	13
49	404	31	778	551	362	234	610	233	13
282	320	225	626	329	487	233	415	253	13
213	324	169	304	322	241	234	441	232	14
285	332	220	414	312	340	235	489	246	14
387	381	260	679	457	380	233	583	235	14
265	322	211	351	319	282	235	488	234	15
33	397	21	471	484	249	229	564	230	16
40	266	38	118	266	113	229	245	228	16
26	310	21	364	332	280	231	528	237	17
45	263	44	28	265	27	232	269	237	17
59	267	57	102	261	100	233	234	235	17
122	281	111	178	284	161	232	292	236	17
78	266	75	110	258	109	231	359	229	17
236	316	191	271	319	218	233	375	229	17
197	518	97	1023	300	873	235	735	228	18
994	642	396	1023	267	982	240	800	242	18
248	481	132	1023	279	938	229	737	227	18
30	391	20	599	449	341	226	581	232	18
329	341	247	763	335	583	228	526	244	18
209	339	157	410	332	316	229	372	246	18
359	342	269	182	336	139	226	237	240	19
411	517	203	1023	267	982	236	777	231	19
147	416	91	1023	389	674	229	691	236	19
291	347	215	318	358	228	230	525	238	19
309	567	139	1023	267	982	234	825	237	19
370	491	193	1023	410	640	229	710	235	19
365	347	270	586	321	467	235	558	241	19
165	329	128	303	336	231	231	373	233	19
1023	885	296	1023	267	982	247	655	695	19
440	467	241	431	424	260	236	484	245	20
108	409	67	784	397	506	236	624	224	20
272	305	228	344	295	299	235	455	253	20
1023	479	547	1023	267	982	250	1023	315	20
223	322	177	252	315	205	229	461	225	20
675	704	246	1023	321	816	236	749	239	21
196	328	153	235	315	191	231	450	241	21
319	351	233	564	361	399	230	264	231	21
52	262	51	53	257	53	234	238	229	21
667	603	283	1023	464	565	236	633	229	21
863	554	399	1023	267	982	222	855	252	21
1023	481	545	1023	267	982	236	938	252	21
412	471	224	1023	357	735	229	672	238	21
341	368	237	838	333	643	238	384	265	21
184	327	144	326	317	263	232	448	234	22
259	329	202	314	341	236	226	248	223	22
132	490	69	1023	399	657	229	704	237	22
34	264	33	18	290	16	233	248	228	22
502	442	290	1023	336	779	238	288	258	22
30	251	30	27	249	27	229	244	229	22
320	371	221	752	352	546	231	485	238	22
240	316	194	312	322	248	229	528	238	22
1023	523	501	1023	267	982	255	1023	321	22
313	485	165	681	541	322	228	528	236	22
813	517	403	1023	267	982	238	783	233	22
444	569	200	678	457	379	231	569	238	22
229	334	176	476	364	335	235	260	234	23
277	335	212	402	332	310	233	451	248	23
1023	493	532	1023	267	982	243	1023	316	23
1023	514	510	1023	267	982	242	965	250	23
214	308	178	258	293	225	238	269	229	23
277	365	195	379	365	266	236	498	234	23
830	1023	191	1023	267	982	242	908	239	23
708	612	296	951	485	501	232	606	229	23
22	256	22	14	254	14	234	228	238	23
769	623	316	1023	384	683	232	708	231	24
568	526	277	1023	267	982	239	793	237	24
236	370	163	517	374	354	229	428	247	24
92	402	59	1012	486	533	227	647	236	24
282	329	219	306	306	256	240	467	239	24
22	267	21	9	259	9	229	228	228	24
24	249	25	12	247	13	226	240	226	25
217	314	177	322	314	262	234	438	235	25
20	267	20	17	277	16	232	228	232	25
21	260	20	10	254	10	232	230	238	25
56	292	49	46	291	41	232	321	230	25
196	449	112	1023	396	661	234	716	234	25
242	317	196	343	361	244	232	266	236	25
220	329	171	439	325	345	228	385	238	25
424	412	264	841	420	513	234	553	243	26
359	360	255	679	347	500	231	546	256	26
44	260	44	48	265	46	240	230	235	26
384	443	222	1023	538	487	232	660	224	26
337	365	236	409	336	311	228	555	240	26
107	275	100	105	271	99	232	394	228	26
25	252	26	16	251	16	234	229	231	27
159	397	103	267	379	180	227	416	237	27
233	343	174	339	318	273	235	501	234	27
77	272	73	84	266	81	228	279	234	27
364	394	237	578	403	367	237	463	242	27
45	273	42	25	265	25	230	236	231	27
204	803	65	1023	481	545	234	731	231	27
32	255	33	8	252	8	231	228	236	28
154	281	140	126	273	118	238	394	238	28
500	444	288	1023	369	711	227	729	231	28
1023	623	421	1023	267	982	225	845	245	28
30	253	31	46	254	47	227	252	228	28
209	467	115	1023	303	866	226	734	238	28
197	359	140	216	344	160	231	296	231	28
38	261	38	47	262	46	229	301	229	28
31	255	31	33	256	33	233	239	233	28
103	606	43	1023	482	543	230	694	238	28
27	256	27	9	265	8	232	231	233	28
356	338	270	700	450	398	238	549	234	28
620	461	344	1023	345	759	226	679	241	28
44	267	43	27	266	26	231	239	235	28
293	344	218	612	330	475	237	520	237	28
160	325	126	200	309	166	234	320	238	28
383	396	248	521	385	346	233	267	231	28
34	255	35	33	247	35	231	240	233	28
25	255	25	38	253	38	233	274	228	29
31	273	29	20	281	18	228	233	235	29
268	628	109	1023	272	965	233	768	241	29
193	331	149	320	318	258	235	414	223	29
44	263	43	15	266	15	229	229	229	29
97	448	55	1023	421	622	230	670	228	29
67	297	57	101	289	90	236	236	245	29
79	267	76	72	268	68	237	236	232	29
247	305	207	203	300	173	235	237	234	30
1023	759	346	1023	267	982	232	921	244	30
876	940	239	1023	304	863	236	786	239	30
234	336	178	404	321	323	242	511	244	30
111	322	88	111	328	87	231	276	231	30
71	315	58	210	389	138	226	401	229	30
228	312	187	446	313	364	231	311	230	30
804	759	271	1023	267	982	230	806	234	30
124	371	86	53	357	38	236	239	231	30
99	269	94	121	272	114	233	294	228	30
83	274	78	126	347	93	236	373	229	30
213	306	179	259	302	220	237	405	236	30
213	325	168	323	318	260	236	497	239	30
180	565	82	1023	481	544	232	698	234	30
45	354	33	597	381	401	235	586	223	30
246	336	188	1023	433	605	234	629	250	30
164	309	136	186	300	158	235	361	235	31
215	306	179	281	347	207	231	319	228	31
111	273	104	60	272	57	234	335	234	31
402	405	254	1023	415	631	231	670	241	31
389	369	270	940	380	634	231	550	234	31
124	420	75	1023	364	721	230	683	227	31
243	429	145	419	433	248	232	442	233	31
44	281	40	52	284	47	237	324	229	31
123	561	56	1023	412	636	218	703	230	31
24	260	23	14	272	13	228	234	235	31
89	309	74	33	293	29	233	230	229	31
45	265	43	85	262	83	230	342	233	32
83	265	80	88	267	84	224	231	231	32
276	350	202	777	325	612	234	549	234	32
33	381	22	544	511	273	228	568	235	32
459	413	284	840	381	565	232	603	232	32
937	806	298	1023	309	848	235	773	237	32
370	667	142	1023	267	982	231	806	240	32
30	292	26	262	300	224	229	487	227	32
297	614	124	1023	323	813	242	739	228	32
37	267	35	72	266	69	235	236	234	32
60	259	59	33	269	31	232	238	234	32
64	277	59	67	268	64	230	439	233	33
706	547	331	1023	267	982	234	800	232	33
23	263	23	21	296	18	229	233	233	33
47	254	47	33	258	32	229	252	234	33
278	377	189	713	564	323	229	577	233	33
241	618	100	1023	292	898	236	741	252	33
34	376	23	417	438	244	229	544	230	33
69	315	56	693	345	515	234	601	234	33
812	780	267	1023	267	982	238	852	229	33
1018	767	340	1023	267	982	230	830	241	33
195	319	156	429	311	353	236	426	234	33
40	271	38	134	301	114	228	376	228	33
169	292	148	280	291	247	230	386	229	33
215	326	169	299	305	251	226	423	234	34
29	271	27	47	271	45	229	256	232	34
190	305	160	207	299	177	227	476	230	34
445	467	244	1023	316	831	230	600	251	34
32	254	32	61	253	62	226	254	231	34
53	270	50	78	272	73	232	252	237	34
85	316	69	232	328	181	231	317	244	34
305	418	187	508	390	333	222	468	253	34
230	330	178	292	330	227	240	272	234	34
254	322	202	415	324	328	231	509	234	34
330	384	220	760	380	513	235	467	274	34
1023	666	393	1023	267	982	234	792	255	34
34	254	35	37	252	37	229	236	226	35
275	359	196	449	519	221	236	555	241	35
47	261	46	94	264	91	227	267	236	35
41	376	28	665	425	401	231	603	236	35
51	404	32	504	450	287	220	552	226	35
274	335	210	542	319	435	235	519	240	35
228	317	184	258	309	214	226	277	239	35
40	273	38	26	298	22	237	230	227	35
38	269	36	16	266	15	232	236	240	35
54	434	32	901	482	479	232	633	230	35
58	288	52	51	415	32	232	266	236	35
26	317	21	427	354	309	226	541	228	35
261	413	162	320	363	225	226	302	240	35
343	364	242	553	334	424	233	552	238	35
155	298	133	382	318	308	229	483	239	35
666	515	331	1023	394	666	238	701	237	35
25	311	21	312	320	249	233	512	234	35
64	263	62	50	261	49	231	236	234	35
260	347	192	275	376	187	228	466	234	35
195	339	147	265	359	189	232	360	239	35
43	378	29	408	479	218	235	525	227	35
255	312	209	250	310	207	236	234	229	36
20	250	21	12	259	12	236	231	231	36
35	357	25	526	410	328	236	573	238	36
21	263	20	14	264	13	228	230	237	36
137	281	125	113	270	107	225	228	233	36
176	391	115	904	484	478	237	629	234	36
1023	550	476	1023	267	982	243	1004	291	36
21	251	21	13	247	13	230	224	227	36
330	348	242	558	330	433	236	528	248	36
1023	869	302	1023	267	982	235	886	249	36
653	534	313	1023	351	747	227	698	228	36
200	529	97	1023	300	875	232	747	238	36
350	338	265	255	309	211	234	230	241	37
307	465	169	482	420	294	232	468	240	37
349	387	231	877	360	623	237	513	250	37
35	268	33	28	274	26	233	237	224	37
41	252	41	34	255	34	231	246	229	37
43	269	41	70	263	68	233	286	231	37
510	494	264	1023	433	605	225	662	226	37
127	565	57	1023	344	763	232	717	231	37
234	312	192	440	305	369	229	249	247	37
490	468	268	1023	371	708	238	727	247	37
180	324	143	281	361	199	227	323	226	37
22	251	23	27	256	27	230	238	232	37
1023	748	351	1023	267	982	228	797	237	37
254	360	181	377	355	272	235	517	239	38
215	306	180	331	311	272	228	481	238	38
26	258	26	11	261	11	229	230	229	38
544	472	295	1023	288	909	240	746	229	38
110	708	40	1023	717	366	238	676	243	38
190	399	122	396	371	274	226	237	229	38
254	330	197	306	309	254	232	245	231	38
52	264	51	37	266	36	231	229	227	38
420	403	267	859	383	574	232	463	230	38
76	259	75	115	261	113	228	408	228	38
83	358	59	155	307	129	229	422	231	38
231	296	200	294	287	263	232	399	244	38
28	310	23	398	350	291	230	529	235	39
1023	439	597	1023	267	982	233	878	241	39
57	321	45	43	331	33	223	229	233	39
44	251	45	34	248	35	230	235	237	39
143	288	127	136	283	123	232	393	224	39
46	256	46	82	259	81	237	392	232	39
77	451	43	553	553	256	229	597	228	39
303	370	210	458	347	338	238	458	247	39
308	365	216	549	340	414	232	493	232	39
194	336	147	358	318	288	241	422	230	39
28	265	27	19	270	18	228	233	236	39
68	369	47	790	406	498	232	630	235	39
24	254	24	22	248	22	233	234	225	39
269	325	211	233	319	186	232	234	240	39
295	363	208	855	339	646	224	498	253	39
35	381	24	528	413	327	233	567	233	39
1023	576	455	1023	267	982	239	993	312	39
233	307	194	336	309	278	233	265	231	40
64	408	40	629	540	298	233	588	230	40
81	586	35	1023	530	495	236	676	225	40
159	326	125	273	336	208	240	367	241	40
885	804	282	1023	267	982	231	794	271	40
520	442	301	1023	429	610	227	700	246	40
61	304	51	62	279	57	228	273	239	40
258	329	201	154	348	113	229	235	228	40
152	294	133	224	289	198	235	418	246	40
182	322	145	374	312	306	227	275	259	40
105	311	86	177	369	123	236	325	235	40
23	246	24	17	245	18	238	231	236	40
80	264	77	80	263	78	234	439	236	40
315	399	202	1023	397	661	234	678	238	40
54	291	48	120	293	105	230	356	240	40
251	325	198	428	377	291	233	493	244	40
55	284	50	46	278	42	227	297	238	41
130	340	97	251	324	198	232	305	230	41
394	351	287	367	337	279	237	312	239	41
20	254	21	26	258	25	228	231	236	41
228	314	186	257	323	204	234	231	238	41
204	330	158	376	310	310	229	285	233	41
207	303	175	284	295	246	230	440	225	41
53	284	48	113	283	103	229	230	227	41
272	335	209	517	318	416	223	486	236	41
250	316	203	804	391	525	228	539	234	41
65	258	64	50	261	49	232	292	233	41
277	391	181	510	428	305	233	498	238	41
400	386	265	242	336	184	233	237	219	42
285	373	196	488	438	285	223	422	260	42
313	337	237	613	341	460	232	566	240	42
252	312	207	263	334	202	234	230	238	42
204	314	166	232	302	197	227	457	236	42
20	260	20	54	290	47	231	269	221	42
43	394	28	521	490	272	238	569	231	42
303	366	212	1023	267	980	239	556	243	42
480	455	270	683	508	344	228	461	232	42
485	432	287	1023	326	805	236	594	244	42
740	582	326	1023	267	982	239	858	245	42
447	425	269	771	502	393	242	539	230	42
278	335	213	1023	323	812	236	467	247	42
379	424	228	452	405	286	232	320	237	42
288	333	222	392	379	264	240	440	243	43
431	468	236	1023	405	648	230	545	246	43
61	315	49	179	320	143	231	387	233	43
175	338	132	324	319	260	239	526	234	43
540	507	273	1023	374	700	237	703	237	43
29	255	29	27	256	27	230	251	234	43
279	339	210	1023	334	784	228	564	249	43
102	270	97	55	260	54	233	252	233	43
1023	480	546	1023	267	982	238	983	267	43
198	344	148	216	369	150	228	357	241	43
1023	445	589	1023	267	982	240	975	262	43
345	348	254	231	357	166	235	270	253	43
304	568	137	1023	272	964	226	776	233	43
146	317	118	210	307	175	233	413	237	43
39	257	38	42	257	42	229	288	227	43
60	261	58	86	268	83	227	233	235	43
33	355	24	422	378	286	227	543	229	43
193	315	157	271	319	218	235	470	236	43
109	272	103	68	266	66	231	315	234	43
111	594	48	1023	518	506	230	665	229	44
25	260	24	13	270	13	231	229	239	44
258	368	179	327	351	239	224	333	238	44
104	298	89	157	288	140	224	402	232	44
302	344	225	556	340	418	227	469	240	44
333	358	239	332	381	223	238	338	231	44
36	258	36	29	265	28	226	283	230	44
37	414	23	551	440	320	238	568	241	44
44	375	30	37	371	26	227	270	224	44
56	259	56	65	263	63	236	240	226	44
273	348	201	478	365	335	230	268	236	44
23	254	23	35	257	35	230	241	237	45
289	373	198	233	355	168	228	222	233	45
58	468	32	358	605	151	237	562	239	45
251	318	202	474	319	380	229	293	266	45
124	277	114	56	268	53	226	320	234	45
199	333	153	301	318	242	229	472	236	45
22	258	22	11	252	11	236	233	242	45
53	275	50	23	273	22	229	233	228	45
141	395	92	241	382	161	230	393	237	45
81	267	78	97	266	93	236	275	234	46
20	256	20	18	263	17	223	232	234	46
107	278	98	134	286	120	228	369	226	46
367	344	273	358	331	277	232	227	231	47
233	394	152	293	382	196	231	439	239	47
65	273	61	53	279	48	233	270	232	47
233	304	196	226	285	204	223	237	229	47
94	268	90	112	267	108	232	339	236	47
147	324	116	399	320	320	228	393	242	47
57	279	52	28	288	25	230	245	232	47
27	334	21	118	327	93	226	369	233	47
667	476	359	1023	451	582	227	684	240	47
458	487	241	1023	267	982	235	797	244	47
247	349	181	698	331	540	226	466	252	47
29	259	29	13	263	12	227	232	232	47
387	387	256	720	397	464	236	541	252	48
302	337	229	647	318	521	230	576	240	48
1023	575	456	1023	267	982	246	864	240	48
197	299	169	336	285	302	230	498	239	48
247	319	198	348	328	272	220	237	243	48
739	436	434	869	447	498	231	347	228	48
81	284	74	142	276	131	226	297	239	48
31	272	29	18	311	15	232	234	236	48
240	307	199	295	293	257	236	297	236	48
224	523	110	1023	267	981	238	753	234	48
363	403	230	445	389	293	230	525	246	48
36	269	34	16	273	15	228	240	226	48
295	342	221	364	343	272	230	235	234	48
38	477	20	803	536	384	230	614	230	48
491	432	291	1023	412	636	232	664	256	48
222	323	176	505	309	418	228	465	235	48
186	296	161	297	292	261	232	389	254	48
84	262	82	76	271	72	237	239	237	49
249	334	191	288	335	220	235	351	240	49
31	257	31	47	254	47	229	253	241	49
263	337	200	450	347	332	231	326	237	49
34	281	31	17	290	15	239	263	231	49
44	281	40	50	268	48	240	330	233	49
55	255	56	16	257	16	234	237	225	49
210	341	158	356	330	276	237	494	233	49
455	444	262	815	411	508	226	490	234	49
31	266	30	29	269	28	231	256	235	49
178	311	147	303	314	247	231	395	230	49
162	287	144	231	283	209	236	335	238	49
49	264	48	57	266	55	237	228	228	49
37	311	30	49	299	42	235	238	224	50
58	427	35	775	524	379	237	610	237	50
463	485	244	820	443	473	228	613	227	50
149	316	121	157	275	146	235	426	230	50
227	299	195	326	298	280	227	441	243	50
200	298	172	234	285	210	233	356	238	50
25	259	24	14	262	14	234	236	227	50
267	334	205	385	309	320	237	540	235	50
55	329	43	44	368	30	234	221	231	50
229	326	180	377	341	283	234	433	243	50
28	264	27	25	269	23	229	231	229	50
133	303	113	290	299	248	229	372	239	50
29	261	28	40	258	40	231	283	230	50
32	256	32	55	259	55	226	299	225	50
64	276	60	53	271	50	228	241	233	50
440	414	272	557	500	285	232	558	234	50
172	321	137	276	306	231	231	423	232	50
24	306	20	272	328	213	236	481	228	50
477	490	249	1023	452	580	229	591	246	50
312	381	209	407	475	219	224	459	240	51
205	307	171	265	306	222	231	350	231	51
83	503	42	1023	438	599	229	692	233	51
1023	521	503	1023	267	982	224	835	236	51
49	312	40	191	314	156	229	489	234	51
88	261	86	87	265	84	226	245	231	51
39	391	25	660	433	391	237	604	227	51
178	293	155	160	287	143	232	233	229	51
160	357	115	163	368	114	233	266	237	51
75	311	62	104	313	85	225	397	232	51
189	333	145	194	322	155	231	494	238	51
168	356	121	208	334	159	237	274	236	51
64	337	49	477	434	282	232	575	237	51
252	348	185	342	318	275	233	400	231	51
337	384	225	813	393	530	234	322	244	51
38	403	24	342	424	207	230	509	227	51
162	283	146	196	281	178	230	307	240	52
77	272	72	283	294	247	232	504	237	52
349	348	257	455	332	351	233	529	238	52
167	288	148	251	282	228	232	365	244	52
216	331	167	345	332	266	232	391	232	52
1023	622	421	1023	267	982	227	877	237	52
381	431	226	795	456	446	228	569	255	52
54	265	52	25	267	24	232	231	232	52
20	264	20	13	275	12	234	236	230	52
53	297	46	98	289	87	225	376	234	52
251	326	197	716	336	545	225	522	244	52
34	295	30	20	311	16	232	229	232	52
59	268	56	87	273	81	228	356	230	52
173	302	147	207	298	178	233	235	240	52
305	337	231	459	330	356	231	493	237	52
250	326	196	398	333	306	233	425	235	52
325	371	224	574	346	424	234	585	235	52
623	439	363	514	416	316	233	231	237	53
1023	670	391	1023	267	982	231	846	233	53
141	390	93	1023	309	848	231	688	223	53
1023	841	312	1023	267	982	238	853	248	53
754	531	364	1023	282	929	232	775	231	53
128	300	109	44	291	39	233	236	236	53
1023	651	403	1023	299	876	243	752	243	53
36	266	35	39	260	38	235	261	231	53
214	320	171	294	315	239	226	375	237	53
23	255	23	13	263	13	228	231	235	53
231	306	193	340	307	283	229	410	234	53
237	363	167	533	357	382	235	466	257	53
167	309	139	220	297	190	227	344	233	53
31	291	27	14	313	11	235	230	234	54
238	312	195	478	374	327	236	510	234	54
301	341	226	600	323	475	232	515	242	54
41	277	38	21	284	19	228	233	233	54
228	313	186	266	309	221	227	236	244	54
20	255	20	11	269	10	234	236	230	54
195	314	159	227	293	198	235	306	242	54
226	324	178	294	312	241	228	232	247	54
32	282	29	16	280	14	232	225	234	54
156	295	135	190	285	171	233	369	228	55
201	322	160	290	307	242	237	423	234	55
362	405	229	478	418	293	234	518	232	55
65	330	50	764	338	579	233	626	235	55
142	298	122	196	294	171	232	389	237	55
396	357	285	753	383	503	227	334	239	55
142	297	122	179	292	157	227	438	244	55
249	333	191	390	331	302	229	490	231	55
174	392	113	278	378	188	228	422	241	55
34	265	33	15	254	15	237	234	230	55
44	257	44	52	254	52	235	236	232	55
215	315	175	261	308	217	229	230	231	55
1023	740	354	1023	267	982	238	981	268	55
87	437	51	614	460	342	236	580	230	55
44	254	44	51	256	51	233	274	236	56
38	252	39	22	251	22	230	229	231	56
271	342	203	606	338	458	237	519	237	56
545	483	289	1023	267	982	228	793	227	56
21	251	22	6	248	6	232	225	235	56
246	374	169	395	389	260	225	380	225	56
472	440	275	886	461	492	233	605	233	56
469	407	295	861	473	465	233	557	245	56
325	381	219	535	363	378	232	253	238	56
112	431	66	1023	297	882	231	702	238	56
32	347	23	322	373	221	232	502	237	56
119	273	111	94	266	91	230	258	226	56
485	467	266	1023	280	937	235	763	228	56
49	272	46	22	273	21	230	229	235	56
34	259	34	58	254	59	232	305	234	56
94	491	49	1023	439	597	229	681	235	57
102	271	96	107	266	103	236	459	231	57
23	255	23	11	252	11	232	241	230	57
470	455	264	1023	362	725	242	735	237	57
382	384	255	922	399	592	240	641	224	57
173	295	151	166	291	146	237	382	242	57
33	310	28	260	347	192	233	518	234	57
44	263	43	102	295	89	236	352	234	57
331	353	240	479	370	332	219	526	240	57
342	358	245	323	323	256	224	229	228	57
1023	744	352	1023	267	982	232	816	254	57
157	280	144	235	284	212	231	425	238	57
28	359	20	308	449	176	233	518	228	57
198	347	146	708	331	548	231	239	227	57
288	350	210	799	433	473	235	624	241	57
46	336	35	578	404	366	227	586	225	58
52	257	52	51	258	51	231	294	230	58
114	600	49	1023	515	509	230	679	228	58
205	308	171	274	304	231	228	515	234	58
72	259	71	67	263	65	236	252	238	58
178	317	144	349	292	305	231	428	230	58
509	447	291	741	560	339	223	433	222	58
36	263	35	61	265	59	230	334	233	58
61	260	60	106	258	105	236	242	229	58
170	292	149	223	286	200	239	289	230	58
475	410	297	334	457	187	234	238	239	59
24	259	23	17	274	16	233	227	243	59
397	412	247	1023	361	727	229	537	259	59
202	335	154	468	345	346	240	527	240	59
303	344	226	407	329	316	231	399	240	59
1023	619	423	1023	267	982	243	871	253	59
36	331	28	351	481	187	231	492	224	59
75	260	73	40	264	39	230	234	231	59
25	251	25	18	256	18	233	243	229	59
104	476	56	809	611	339	240	618	223	59
193	379	130	394	367	274	229	350	240	59
394	370	273	1023	359	730	239	596	240	59
664	505	336	1023	306	856	231	747	238	59
415	370	287	389	566	176	234	421	226	59
75	267	72	46	265	44	235	241	240	59
240	308	199	255	315	207	226	309	243	59
40	267	38	20	268	20	237	238	233	59
391	435	230	638	505	323	228	584	239	59
30	259	30	20	265	19	232	230	238	60
1023	840	312	1023	267	982	252	966	266	60
351	371	242	861	376	587	228	532	247	60
1023	504	521	1023	267	982	231	920	252	60
80	269	77	56	268	53	231	234	230	60
224	322	178	351	319	282	231	431	246	60
222	297	192	321	297	276	230	352	244	60
385	749	131	1023	267	982	238	867	243	60
24	252	24	32	246	34	227	232	234	60
244	592	105	1023	267	982	231	773	231	60
362	342	271	240	373	165	228	410	229	60
30	255	31	30	262	29	229	233	234	60
176	312	145	278	294	243	232	395	248	60
29	275	27	21	289	19	232	229	234	60
302	451	172	626	574	279	232	467	231	60
86	463	48	327	387	216	234	502	229	60
474	481	252	507	426	305	229	425	236	60
25	270	24	16	277	15	230	236	227	60
62	271	59	30	265	29	236	239	233	60
34	269	32	20	286	18	237	238	231	60
33	265	31	13	275	12	234	240	225	60
20	258	20	17	259	17	235	251	231	60
410	361	290	279	374	191	229	365	228	61
86	272	81	76	270	72	230	337	229	61
39	302	33	49	311	41	232	251	233	61
576	464	318	1023	414	634	228	570	237	61
21	248	21	27	245	28	232	231	228	61
192	299	165	236	294	206	231	417	237	61
39	449	22	706	521	347	232	596	236	61
284	375	194	345	390	226	225	490	237	61
148	310	122	219	300	187	237	311	237	61
24	253	25	30	256	30	230	282	235	61
22	261	22	16	276	15	231	235	225	61
46	267	44	33	275	31	233	234	242	61
281	358	201	352	355	254	239	276	245	61
118	297	102	175	295	152	235	359	237	61
23	250	23	48	253	49	228	253	237	61
50	254	50	24	256	24	239	228	228	61
328	434	194	1023	279	939	229	745	238	61
322	339	243	517	305	434	226	530	236	62
22	291	20	213	451	121	239	446	241	62
79	368	55	487	525	237	232	563	232	62
32	337	24	522	389	343	234	556	227	62
1023	678	387	1023	267	982	232	861	246	62
206	326	162	279	310	230	236	457	228	62
832	628	339	1023	267	982	232	833	242	62
24	260	23	18	264	18	235	234	240	62
172	305	144	143	301	121	240	229	228	62
99	293	86	195	291	171	234	279	243	62
68	269	65	28	283	25	231	234	228	62
642	603	273	1023	493	532	230	691	238	62
224	293	196	604	301	513	236	469	244	62
789	587	344	1023	267	982	231	795	234	62
52	304	44	29	297	25	232	251	227	62
340	376	232	353	397	228	232	420	231	62
837	652	329	1023	267	982	242	817	239	62
512	495	265	1023	378	694	231	744	237	62
219	297	189	217	295	189	237	229	228	62
36	263	35	19	278	18	227	230	221	62
47	333	36	720	354	520	229	608	230	62
46	336	35	449	383	300	236	543	229	62
1023	413	635	1023	267	982	236	967	282	62
78	270	74	109	273	102	231	360	229	62
21	252	21	32	254	32	224	231	234	62
23	257	23	12	256	12	229	229	231	62
191	333	146	126	320	100	229	228	232	62
252	350	184	357	341	268	237	386	239	62
33	285	30	91	326	71	228	356	241	62
36	297	31	35	295	30	224	278	234	62
98	271	92	52	271	49	232	334	237	62
275	347	203	436	352	317	239	272	238	62
223	301	190	329	294	286	229	401	239	62
184	310	152	394	296	341	230	316	242	63
279	355	201	698	320	558	228	522	248	63
456	484	241	1023	481	545	234	703	247	63
39	272	37	31	289	27	230	288	238	63
23	250	23	14	252	14	234	235	225	63
308	349	226	325	341	244	236	403	245	63
195	292	171	260	296	225	223	469	231	63
334	681	125	1023	267	982	236	803	219	63
167	328	130	253	334	194	234	383	234	63
314	389	206	299	374	205	231	294	222	63
160	282	145	216	276	201	232	465	238	63
69	290	61	89	277	82	231	240	231	63
46	260	45	40	265	38	234	283	235	63
331	425	199	577	448	330	230	280	225	63
246	304	207	257	298	221	235	505	234	63
150	464	83	1023	564	465	235	666	236	63
187	352	136	408	334	313	235	368	247	63
263	343	196	582	388	384	234	538	247	63
48	265	47	105	272	99	232	248	232	63
541	442	313	1023	429	610	236	660	235	63
277	328	216	639	324	504	234	440	245	63
260	318	209	303	322	241	227	232	228	63
22	269	21	38	267	37	229	326	227	63
158	310	131	230	291	202	234	253	237	64
220	330	171	282	309	233	232	473	243	64
254	388	168	326	372	224	237	457	237	64
140	319	112	156	309	129	225	411	230	64
408	364	288	561	454	316	225	573	237	64
298	412	186	231	407	145	240	362	226	64
34	352	25	574	393	374	227	577	234	64
53	251	55	55	247	57	230	245	224	64
44	308	36	309	311	255	228	499	223	64
853	551	396	1023	267	982	232	759	236	64
1023	511	513	1023	267	982	237	877	247	64
233	1006	59	1023	350	749	233	788	229	64
165	486	87	1023	273	959	234	748	232	64
431	798	138	1023	267	982	235	829	237	64
310	652	122	1023	287	912	230	779	234	64
225	302	191	252	291	221	232	398	236	64
56	257	55	24	259	24	234	234	241	64
212	298	181	253	273	238	233	233	237	64
214	386	142	225	408	141	230	230	237	64
87	261	85	79	260	78	234	392	234	64
280	354	203	489	328	382	233	512	245	65
32	267	31	25	269	23	233	230	237	65
45	258	45	62	254	62	231	349	232	65
23	262	22	34	256	34	236	237	234	65
57	377	38	575	421	350	231	577	223	65
125	319	100	204	326	161	230	263	231	65
36	337	27	538	364	378	232	567	225	65
60	255	61	53	255	53	233	234	235	65
109	329	84	164	320	131	237	233	229	65
38	352	28	22	361	16	234	230	221	65
314	330	244	275	327	215	238	459	241	65
24	266	23	13	265	12	235	233	233	65
30	275	28	337	284	304	229	516	232	65
528	563	240	891	597	382	233	644	227	65
294	359	209	478	335	365	232	521	232	65
122	306	102	199	301	170	236	250	238	65
167	290	148	176	289	156	229	426	238	65
235	329	183	330	308	275	233	417	238	65
23	266	23	24	275	22	232	234	239	65
45	260	45	56	264	55	231	237	231	65
355	397	229	572	363	403	233	486	254	66
42	314	34	522	372	360	229	568	232	66
315	458	176	1023	471	557	236	682	225	66
214	305	179	288	303	244	230	264	228	66
32	321	25	480	356	345	231	548	241	66
694	509	349	1023	267	982	238	806	245	66
68	449	39	1014	583	445	234	651	238	66
801	554	370	1023	267	982	234	742	222	66
1023	597	439	1023	267	982	243	936	253	66
394	551	183	1023	267	982	233	654	251	66
45	260	44	15	257	15	225	225	231	66
54	411	34	1023	409	641	234	664	234	66
731	677	276	1023	319	821	228	754	241	66
1023	528	496	1023	267	982	240	954	267	66
1023	467	561	1023	267	982	228	941	269	66
25	254	25	13	254	13	232	238	230	66
264	300	226	289	288	256	235	474	231	66
235	348	173	288	348	212	231	323	226	66
115	303	97	467	282	425	226	228	239	66
215	313	176	268	297	231	226	252	232	66
56	304	47	214	414	133	233	453	229	66
311	377	212	717	470	391	229	562	227	66
44	265	43	15	254	15	226	232	223	66
52	300	44	84	288	75	231	246	239	66
64	301	54	82	277	76	229	296	243	66
35	257	35	46	257	46	235	318	228	66
312	343	233	665	330	516	234	526	236	66
236	352	172	449	347	332	235	492	250	66
24	255	24	63	259	62	232	236	232	66
95	289	84	122	283	110	229	259	238	66
182	315	148	311	300	265	232	252	230	67
250	387	165	402	360	286	234	403	239	67
624	593	269	1023	267	982	242	582	330	67
265	313	217	361	310	299	227	265	238	67
44	344	32	412	387	273	231	545	231	67
313	363	221	848	369	589	234	238	232	67
342	358	244	588	367	410	232	514	243	67
307	402	196	410	422	249	233	350	240	67
29	255	29	50	260	49	231	240	230	67
170	346	126	421	338	318	230	481	239	67
243	330	189	236	320	189	230	236	238	67
28	260	27	20	260	20	232	232	229	67
160	306	133	163	322	130	230	235	228	67
404	391	264	1023	461	569	230	673	232	67
90	386	60	1023	447	587	225	647	230	67
24	315	20	314	364	221	232	508	231	67
698	557	321	1023	267	982	232	822	239	67
269	369	187	522	335	399	237	444	234	67
283	364	199	461	340	347	240	422	242	67
1023	495	530	1023	267	982	230	909	263	67
229	316	186	373	314	304	227	436	236	67
44	265	42	85	265	82	229	327	229	67
314	353	228	711	409	445	232	577	241	68
266	347	196	467	410	292	230	430	247	68
31	257	31	13	258	13	232	226	226	68
225	364	158	368	357	264	234	388	232	68
54	262	53	66	260	65	235	362	241	68
138	292	121	226	278	208	232	300	237	68
313	375	213	442	353	321	231	555	235	68
118	324	93	167	317	135	227	255	234	68
158	344	118	327	324	258	234	245	238	68
191	330	148	379	316	306	234	432	245	68
227	320	182	300	300	256	230	424	242	68
133	280	122	199	273	186	228	235	246	68
22	260	22	38	262	37	231	239	236	68
27	261	27	11	271	11	228	223	238	68
202	291	177	282	293	246	225	338	228	68
103	414	63	1023	545	481	235	656	224	68
32	403	21	594	414	368	236	583	233	68
41	273	39	26	279	24	226	239	236	68
61	339	46	852	416	525	225	630	231	68
536	479	286	1023	343	764	226	550	242	68
266	334	203	449	323	356	231	276	227	68
123	275	115	200	276	186	228	283	237	68
186	323	148	263	316	213	228	467	243	68
196	309	162	248	311	204	227	387	239	68
22	254	22	41	251	41	231	239	231	69
249	298	214	446	301	379	227	264	231	69
175	316	142	294	305	246	237	410	240	69
167	316	135	237	313	194	234	441	232	69
137	411	85	1023	299	877	235	680	241	69
59	266	57	60	270	56	234	332	238	69
93	370	65	572	504	290	224	562	233	69
44	270	41	17	277	16	233	248	236	69
1023	557	470	1023	267	982	221	848	255	69
1023	500	524	1023	267	982	247	926	260	69
349	371	241	608	375	415	240	614	228	69
48	269	46	52	272	49	233	279	229	69
22	262	21	26	260	26	230	274	232	69
421	373	289	1023	267	982	228	752	221	69
367	444	211	291	402	185	235	234	240	69
125	443	72	1023	560	468	230	656	238	69
23	250	24	10	257	10	233	233	232	69
24	253	24	50	250	51	232	239	238	69
223	299	191	350	294	305	235	376	248	69
26	254	26	22	257	22	234	235	230	69
351	386	233	1023	495	530	236	671	257	69
20	249	21	24	251	24	234	265	232	69
352	433	208	700	400	449	225	447	258	69
121	491	63	1023	313	837	233	689	229	69
60	273	56	55	286	49	228	309	236	69
127	433	75	1023	430	609	231	677	222	69
62	272	58	85	267	81	229	358	226	69
259	321	207	540	306	451	237	480	242	69
37	299	32	20	297	17	232	228	226	69
207	305	173	324	309	268	228	460	245	69
228	358	163	364	372	250	234	477	230	69
222	329	173	404	335	309	235	308	257	69
215	343	160	325	356	233	232	455	244	69
21	261	20	9	252	9	232	230	235	69
64	272	60	99	270	94	227	238	239	69
324	491	169	1023	285	919	234	728	243	69
34	417	21	433	417	266	236	540	228	69
205	312	168	270	323	214	230	379	234	70
135	338	103	285	355	205	233	292	245	70
209	360	149	464	397	299	231	494	240	70
49	266	47	56	263	54	228	243	237	70
265	355	192	828	343	618	232	500	250	70
213	313	175	224	296	194	222	435	230	70
360	399	231	360	433	213	230	382	223	70
99	372	68	900	572	403	232	639	233	70
64	258	63	67	251	68	234	233	230	70
77	258	76	39	259	38	231	261	236	70
503	397	324	642	373	441	236	477	238	70
33	401	21	603	428	360	233	582	224	70
364	365	255	739	376	503	226	526	245	70
153	321	122	328	309	272	231	236	245	70
79	306	66	52	286	47	232	230	236	70
193	353	140	570	488	299	232	578	234	70
200	310	165	322	303	272	231	464	233	70
195	359	139	317	349	232	228	451	242	70
154	294	134	217	317	176	232	450	234	70
358	394	232	465	359	331	231	350	229	70
52	254	52	53	258	53	234	269	230	70
106	369	73	1023	358	732	236	664	237	70
389	468	213	1023	267	982	231	742	234	70
225	367	157	241	355	174	231	318	228	70
39	307	32	30	316	25	233	241	228	71
27	251	27	28	241	30	233	227	226	71
294	322	234	411	320	328	225	489	233	71
493	402	314	991	411	617	235	609	246	71
255	361	181	487	344	363	227	513	236	71
205	451	117	347	416	214	234	483	242	71
467	480	249	1023	458	573	225	560	245	71
117	302	99	193	296	167	232	285	240	71
321	367	224	271	394	176	233	395	228	71
55	332	43	199	325	157	230	437	230	71
1023	659	398	1023	267	982	238	820	240	71
1023	508	516	1023	267	982	238	951	269	71
232	333	179	498	319	399	233	448	246	71
57	283	52	34	284	31	229	229	235	71
33	263	32	34	277	32	234	267	227	71
388	399	249	281	389	185	233	260	231	71
330	346	244	612	357	438	239	585	236	71
98	273	92	78	282	70	234	244	238	71
59	273	56	92	276	86	223	324	232	71
108	736	38	1023	502	522	233	701	228	71
29	264	28	13	270	12	230	235	232	71
59	310	48	104	398	67	237	309	227	71
117	424	71	1023	271	969	233	568	237	71
26	311	21	434	383	290	234	543	228	72
393	374	269	262	384	174	229	240	227	72
304	340	229	448	353	325	223	503	240	72
423	442	245	1023	434	604	240	530	245	72
158	296	137	262	288	233	237	321	239	72
322	359	230	525	372	361	239	249	241	72
31	364	22	483	447	277	231	562	229	72
44	263	43	58	268	56	229	236	229	72
29	260	29	66	260	65	230	246	229	72
164	348	120	404	335	309	232	491	239	72
55	290	48	113	289	100	235	391	230	72
86	672	33	1023	483	542	228	698	234	72
293	399	188	1023	485	541	223	598	232	72
69	269	65	44	275	41	231	237	230	72
52	300	44	36	294	31	231	234	231	72
100	280	92	237	276	220	239	398	227	72
33	353	24	477	377	324	230	563	233	72
326	484	172	1023	733	358	233	639	249	72
244	328	191	463	317	374	230	528	243	72
201	309	166	370	295	321	231	467	243	72
613	631	249	1023	267	982	228	830	242	72
565	765	189	1023	267	982	229	856	236	72
157	321	125	99	336	76	235	253	241	72
232	304	195	379	287	338	233	259	244	72
48	312	39	391	503	199	236	528	233	72
112	303	95	419	288	372	235	228	231	72
57	264	55	71	283	64	235	233	235	72
212	331	164	244	301	208	230	467	237	73
184	309	152	253	301	215	235	427	240	73
23	255	23	58	261	57	234	227	231	73
241	325	190	620	397	400	233	558	232	73
33	267	32	68	265	65	231	262	235	73
235	319	189	552	312	453	232	397	250	73
582	717	208	1023	368	713	236	771	239	73
275	345	204	515	335	393	234	508	238	73
371	358	265	600	413	372	229	536	238	73
26	257	26	25	263	25	233	234	238	73
283	328	221	357	320	285	238	538	239	73
65	285	58	124	286	111	222	252	242	73
30	251	31	29	246	30	237	324	234	73
36	256	35	24	260	24	226	274	238	73
37	274	34	34	270	32	229	235	232	73
838	682	315	1023	271	966	231	776	250	73
276	342	207	627	367	437	229	471	233	73
22	268	21	22	259	22	233	228	233	73
274	344	204	446	325	351	231	388	251	73
26	251	27	16	260	16	228	225	232	73
25	313	21	351	326	276	237	514	229	73
88	266	85	122	291	108	227	375	236	73
474	378	321	407	402	259	237	403	227	73
98	306	82	116	298	100	230	286	239	73
365	361	259	816	508	411	227	519	231	73
210	325	166	200	301	170	230	237	232	73
272	337	206	606	324	478	237	515	235	73
27	291	24	278	351	203	229	490	228	74
258	352	188	467	359	333	227	430	246	74
328	349	241	340	383	227	231	396	239	74
139	290	123	192	287	171	241	431	229	74
39	332	30	545	377	370	235	572	234	74
403	626	165	1023	267	982	232	796	238	74
348	552	162	1023	267	982	231	707	234	74
21	259	21	16	265	16	231	232	230	74
419	386	278	1023	382	686	231	686	229	74
28	324	22	300	374	205	232	495	224	74
219	332	169	349	341	262	235	523	238	74
55	266	53	72	270	68	224	348	231	74
29	254	30	55	254	56	234	283	238	74
287	336	219	443	330	344	229	517	245	74
359	366	251	1023	366	716	228	672	237	74
339	371	233	524	375	358	237	557	235	74
231	301	197	460	326	362	231	499	246	74
19	255	20	10	260	10	231	232	232	74
373	394	242	898	358	641	230	541	237	74
423	406	267	1023	403	651	233	518	244	74
408	390	268	314	411	196	227	320	241	74
448	407	282	1023	360	728	232	692	235	74
107	273	101	96	273	90	225	337	226	74
308	409	193	607	453	343	237	518	235	74
289	353	210	573	360	408	226	459	251	74
195	362	138	394	364	277	232	495	237	74
554	517	275	1023	267	982	225	745	230	74
153	284	138	187	332	144	237	392	232	74
228	282	207	223	299	191	237	292	233	74
627	510	315	1023	267	982	224	786	241	74
1023	444	590	1023	267	982	235	1023	310	74
255	316	207	300	341	225	240	243	237	74
1023	526	499	1023	267	982	239	967	269	74
37	293	33	462	319	370	231	559	234	74
1023	597	439	1023	267	982	254	959	248	74
20	257	20	13	282	12	232	230	227	74
20	250	20	8	253	8	234	233	230	74
363	364	255	278	365	195	236	378	228	75
261	410	163	442	404	280	232	467	253	75
195	312	160	311	305	261	227	375	249	75
186	305	156	304	290	268	238	444	238	75
1023	603	435	1023	267	982	249	881	254	75
1023	538	488	1023	267	982	235	963	237	75
22	271	21	24	274	23	229	236	228	75
235	356	169	386	331	299	234	497	244	75
1023	934	281	1023	267	982	234	901	250	75
149	305	125	239	295	207	225	384	235	75
193	321	154	198	315	161	230	235	227	75
256	338	194	405	326	318	233	312	236	75
435	410	271	1023	388	676	239	314	259	75
21	260	21	13	261	13	237	227	231	75
37	254	37	12	260	12	235	244	232	75
21	265	20	20	277	19	228	232	237	75
347	403	221	446	461	248	226	567	232	75
115	406	73	1023	393	667	234	682	233	75
120	313	98	174	295	151	236	255	228	75
549	511	275	1023	267	982	230	744	237	75
35	269	34	20	272	19	228	223	230	75
400	385	266	502	457	281	240	516	230	75
225	354	163	429	345	318	235	421	235	75
150	291	132	227	306	190	232	374	236	75
219	327	171	237	339	179	234	230	228	75
42	252	42	53	254	53	229	305	232	75
208	320	166	289	311	238	234	463	236	76
311	444	179	553	440	322	237	550	236	76
32	286	29	335	354	243	236	499	231	76
135	314	110	268	369	186	234	455	228	76
197	285	177	77	277	71	218	229	227	76
43	423	26	709	471	385	236	602	239	76
26	255	27	12	248	13	231	233	232	76
19	250	20	11	260	11	232	232	230	76
184	316	149	304	305	255	227	380	234	76
698	659	271	1023	267	982	235	857	234	76
22	252	22	18	242	19	236	257	234	76
92	263	90	98	265	95	232	256	236	76
38	441	22	413	482	220	233	525	232	76
170	313	139	277	304	234	228	362	258	76
38	454	22	615	514	306	240	577	224	76
270	312	222	268	300	228	233	274	235	76
208	327	163	445	314	362	235	345	240	76
127	533	61	1023	738	355	234	677	226	76
433	390	284	946	400	605	228	552	246	76
66	445	38	888	537	424	231	637	232	76
44	279	40	90	283	81	225	320	235	76
241	346	178	423	350	309	241	348	245	76
25	281	23	30	279	28	227	230	227	76
297	384	198	414	370	286	234	261	233	76
323	365	226	575	343	429	225	534	249	76
40	278	37	129	296	112	230	363	235	76
226	306	189	325	295	282	232	480	237	76
34	253	34	45	255	45	231	243	227	76
418	446	240	1023	360	729	232	721	223	76
31	362	22	586	369	407	223	575	239	77
41	282	37	21	278	19	227	234	233	77
139	297	120	224	287	200	229	275	241	77
464	370	321	248	390	163	228	263	233	77
28	298	24	240	319	192	235	458	235	77
62	314	51	43	289	38	234	233	233	77
82	287	73	107	271	101	232	383	237	77
24	250	25	30	249	30	229	248	234	77
194	293	169	171	294	148	234	257	228	77
76	260	75	68	261	67	226	237	235	77
23	264	23	20	303	17	232	231	230	77
34	283	31	20	279	18	232	233	236	77
447	389	294	587	399	376	235	335	223	77
324	393	211	582	420	355	222	459	228	77
202	310	167	311	311	257	227	242	216	77
237	307	197	251	323	199	229	273	229	77
25	253	26	44	256	44	230	228	228	77
60	265	58	94	265	91	236	273	237	77
47	398	31	686	419	419	231	597	219	77
342	365	240	234	348	172	234	269	224	77
295	332	228	379	310	312	234	390	250	77
235	307	196	262	294	228	234	416	231	77
299	363	211	967	587	422	231	594	249	77
25	267	24	16	269	15	229	224	235	77
172	324	136	334	310	276	240	374	241	77
1023	562	467	1023	267	982	248	964	247	77
252	320	202	249	305	209	231	457	236	77
369	684	138	1023	267	982	232	815	231	77
225	326	177	324	329	252	236	281	239	77
484	588	211	1023	267	982	231	802	238	77
548	660	212	1023	321	816	222	741	231	77
207	312	170	371	312	305	232	400	251	77
442	405	279	1023	309	849	237	536	269	77
46	293	41	173	544	81	226	435	233	77
34	354	24	393	354	284	238	532	231	77
47	427	28	744	524	364	235	607	231	78
156	311	129	229	289	203	230	262	231	78
46	254	46	33	258	33	235	230	236	78
63	264	61	78	257	78	231	233	227	78
24	249	24	37	256	37	228	234	241	78
76	270	72	46	285	41	235	249	237	78
38	263	37	19	263	19	240	229	234	78
66	442	38	1023	387	678	229	682	229	78
25	278	23	24	287	21	229	231	234	78
160	286	143	153	290	135	231	330	247	78
24	249	24	38	257	38	230	284	231	78
187	301	160	304	294	264	234	368	242	78
144	293	126	370	315	301	229	427	232	78
48	260	47	33	269	31	234	254	232	78
124	337	94	740	439	432	231	622	233	78
310	355	223	270	325	212	229	249	239	78
471	467	258	1023	398	658	228	697	236	78
65	581	29	1010	797	324	235	643	231	78
22	255	22	34	258	34	240	252	240	78
153	281	139	161	278	148	233	318	233	78
122	271	115	89	268	85	236	239	232	78
57	279	52	42	268	40	231	229	231	78
200	310	165	219	305	184	229	323	228	78
35	256	35	51	250	53	234	255	226	78
45	260	44	45	257	45	229	272	224	78
176	378	119	252	430	150	232	402	233	78
40	285	36	497	315	405	236	567	227	78
301	381	202	584	413	362	230	477	228	78
74	281	68	125	271	118	238	430	235	78
81	297	70	126	290	111	228	285	247	78
225	353	163	304	344	226	229	485	233	79
175	297	151	276	303	234	235	450	231	79
53	262	52	57	264	55	234	302	229	79
367	411	228	653	377	444	234	544	235	79
287	348	211	232	341	174	232	251	232	79
28	361	20	388	383	259	226	538	235	79
304	375	207	581	358	416	231	291	231	79
26	264	25	25	258	25	228	237	237	79
149	303	126	339	286	303	233	231	238	79
22	248	23	20	241	22	232	238	233	79
27	269	26	14	255	14	228	230	223	79
623	675	236	1023	267	982	232	841	231	79
263	324	207	426	312	350	232	301	233	79
81	403	51	1023	372	704	231	670	224	79
126	292	110	155	294	135	235	246	231	79
314	383	210	792	416	487	230	557	231	79
237	369	164	205	369	142	239	280	232	79
82	268	78	50	266	48	239	239	226	79
182	330	141	364	473	197	232	495	226	79
1023	822	319	1023	267	982	223	919	251	79
33	298	29	448	311	368	225	550	234	79
145	303	123	222	299	190	232	342	229	79
485	402	309	1023	360	729	230	638	249	79
275	338	209	452	333	347	231	510	231	79
27	269	26	18	281	16	239	231	233	79
25	262	25	32	272	31	226	284	236	79
335	326	263	160	302	135	224	228	228	79
26	266	25	17	274	16	230	238	235	79
1023	651	402	1023	267	982	236	832	252	79
233	340	175	324	424	196	232	510	240	79
219	342	164	316	342	237	227	266	224	79
43	254	43	25	250	26	235	287	228	79
265	475	143	1023	267	982	236	769	241	79
154	438	90	1023	403	650	229	700	238	79
53	261	52	45	266	43	233	291	233	79
1023	761	344	1023	267	982	238	898	251	79
320	329	249	467	317	377	234	562	236	79
70	418	43	999	573	446	229	654	233	80
47	254	47	51	253	51	230	231	227	80
106	301	90	131	286	117	238	239	241	80
25	249	25	12	252	12	232	238	231	80
189	294	165	308	296	267	234	360	230	80
26	251	27	27	249	28	222	297	230	80
309	423	187	670	654	262	240	543	235	80
255	320	204	505	329	392	233	459	250	80
212	328	165	292	310	241	227	414	225	80
470	392	307	1023	404	648	236	706	231	80
26	265	25	15	258	15	233	229	223	80
62	317	50	525	383	351	233	566	228	80
281	400	180	563	408	353	226	432	251	80
263	330	204	449	303	379	240	316	248	80
218	307	181	341	309	283	236	440	239	80
55	291	49	62	309	51	233	281	228	80
33	298	28	451	281	410	233	248	235	80
296	332	228	484	309	402	229	468	239	81
249	362	176	463	348	341	236	315	240	81
25	259	25	42	256	42	229	257	237	81
324	345	240	216	325	170	229	262	236	81
21	253	22	11	259	11	231	227	229	81
121	359	86	826	480	441	241	626	227	81
26	253	27	13	259	13	231	236	228	81
39	281	36	128	279	118	236	445	233	81
432	427	259	810	476	435	240	586	234	81
184	336	140	221	341	166	234	232	238	81
34	354	24	516	391	338	234	575	240	81
72	273	68	58	272	55	229	360	229	81
451	411	281	225	358	161	221	299	229	81
386	396	249	1023	439	597	236	671	232	81
23	260	22	12	263	12	228	228	234	81
274	318	221	262	356	188	231	234	231	81
523	392	341	1023	307	855	231	565	267	81
137	288	122	220	288	195	231	349	241	81
34	255	34	27	274	25	232	260	223	81
46	251	47	28	254	29	228	243	231	81
120	287	107	173	283	157	222	260	243	81
164	292	144	261	292	229	229	277	233	81
49	252	50	30	254	30	233	242	222	81
224	303	189	357	300	305	243	240	231	81
151	360	108	220	333	169	230	337	241	81
29	258	29	14	269	13	233	244	233	81
1023	485	540	1023	267	982	235	962	265	81
301	345	223	347	326	273	234	226	238	81
37	367	26	55	392	36	236	299	229	81
77	261	75	53	268	50	234	275	240	81
338	418	207	759	457	425	226	626	238	82
816	638	328	1023	267	982	235	776	235	82
230	300	196	558	294	486	237	400	257	82
1023	607	432	1023	267	982	231	936	258	82
331	356	238	499	347	368	228	458	247	82
541	679	204	1023	267	982	237	863	238	82
49	276	46	96	284	86	228	264	229	82
415	385	276	801	400	513	233	417	240	82
24	262	23	69	261	68	233	349	224	82
234	344	174	489	350	358	232	421	227	82
46	297	40	393	370	272	236	547	228	82
225	321	180	365	312	300	240	464	232	82
28	282	26	27	309	22	234	226	235	82
25	255	25	29	256	29	230	281	221	82
137	301	117	144	298	124	230	320	243	82
31	264	30	100	280	92	226	348	232	82
253	326	199	445	356	320	233	468	227	82
55	257	55	46	255	46	241	241	234	82
325	390	213	277	375	189	228	229	228	82
341	392	222	677	372	466	234	631	235	82
230	306	192	344	317	277	227	481	230	82
407	719	145	1023	267	982	235	834	238	82
210	643	84	1023	354	740	239	749	222	82
51	262	50	39	262	38	232	230	237	82
176	334	135	620	567	280	236	560	243	82
223	306	187	358	293	313	233	481	239	82
24	249	24	28	249	28	235	243	230	82
323	331	250	325	374	223	241	419	244	82
994	614	414	1023	277	946	229	733	230	82
19	247	20	14	252	14	234	240	230	82
315	372	217	313	358	224	232	454	238	82
952	552	441	1023	267	982	238	773	222	82
35	280	32	38	279	35	232	295	235	82
108	342	81	838	434	494	236	625	221	82
1023	635	413	1023	267	982	232	924	249	82
892	677	337	1023	267	982	237	857	236	82
109	261	107	46	257	46	230	229	223	83
1023	462	567	1023	267	982	237	1022	314	83
28	248	29	16	260	16	234	228	229	83
282	360	200	427	350	312	232	533	253	83
518	691	192	1023	267	982	234	837	237	83
1023	599	437	1023	267	982	242	901	247	83
1023	865	303	1023	267	982	237	1010	262	83
429	353	312	1023	309	850	232	541	241	83
56	251	57	35	247	37	224	227	226	83
435	370	301	415	474	224	234	489	235	83
282	330	219	312	338	237	234	265	232	83
75	292	65	122	282	111	233	287	242	83
194	352	141	355	342	265	228	401	226	83
231	310	191	295	293	258	232	233	230	83
191	298	164	419	631	170	237	501	236	83
253	337	192	592	329	462	225	481	244	83
49	301	42	311	383	208	229	500	240	83
275	360	196	239	341	179	229	242	229	83
280	337	213	235	334	180	239	231	233	83
403	410	252	928	410	579	237	576	245	83
366	351	267	840	339	635	237	496	254	83
37	363	26	569	428	340	227	571	231	83
19	250	20	12	255	12	232	232	234	83
41	484	22	830	526	404	231	627	234	83
116	273	109	52	284	47	231	243	228	83
215	329	167	446	312	366	238	394	249	83
52	341	39	490	442	284	231	556	226	83
51	494	26	563	553	261	231	578	233	83
367	408	230	807	367	564	232	520	250	83
200	380	134	334	350	245	227	380	250	83
573	422	348	1023	362	723	232	688	245	83
74	260	72	121	256	121	229	317	238	83
128	289	113	231	281	210	231	361	238	83
479	469	261	1023	352	744	234	726	226	84
206	329	161	320	325	252	232	446	237	84
378	398	244	555	398	357	242	534	246	84
42	267	40	16	266	15	230	237	231	84
210	314	171	257	311	211	236	467	232	84
24	263	24	17	270	17	236	230	231	84
49	376	33	754	466	415	233	615	233	84
196	316	159	267	306	223	236	351	224	84
228	331	177	388	318	313	235	340	245	84
36	344	27	517	431	307	232	559	237	84
154	292	135	190	284	171	230	348	233	84
304	330	236	428	303	362	235	489	245	84
128	288	113	184	283	166	228	279	252	84
218	294	189	204	294	178	231	229	242	84
281	341	211	437	323	346	230	326	265	84
276	348	203	334	316	271	236	236	235	84
36	248	37	16	257	15	231	232	230	84
183	352	133	242	351	176	233	351	232	84
62	341	46	684	334	524	229	599	236	84
1023	665	394	1023	267	982	243	855	243	84
1023	605	434	1023	267	982	247	861	245	84
195	317	158	275	321	220	228	482	235	84
232	302	196	342	310	282	234	448	233	84
282	362	200	512	363	360	232	490	242	84
139	458	78	1019	532	490	227	646	228	85
188	327	147	260	305	219	231	426	233	85
26	262	26	58	266	56	228	240	233	85
25	268	24	31	260	30	230	225	232	85
61	269	58	69	280	63	237	333	235	85
25	254	25	13	258	13	233	234	228	85
89	430	53	1023	450	582	226	658	238	85
190	336	145	216	315	176	229	415	239	85
140	454	79	1023	436	602	229	657	234	85
452	506	229	556	667	213	231	543	235	85
187	334	143	484	346	358	224	231	243	85
230	306	193	410	297	354	231	396	228	85
584	480	311	1023	458	573	221	682	235	85
58	502	30	638	732	223	227	585	227	85
204	512	102	1023	288	909	224	735	237	85
194	320	155	185	301	158	236	411	239	85
22	253	22	25	261	24	237	252	236	85
356	403	227	916	406	577	240	454	231	85
31	262	30	55	265	53	230	320	234	85
192	330	149	367	327	287	234	344	269	85
51	345	38	456	383	305	232	542	232	85
655	598	280	1023	536	489	228	688	240	85
167	324	132	255	301	217	238	388	245	85
308	397	199	860	421	523	239	544	233	85
331	464	183	787	506	398	240	522	241	85
488	413	303	1023	332	789	225	709	239	85
41	253	42	22	248	23	229	236	242	85
88	428	53	458	686	171	234	562	240	85
970	736	337	1023	267	982	228	801	242	85
62	397	40	532	407	335	229	580	234	85
106	275	99	80	267	76	232	249	230	85
1023	482	544	1023	267	982	243	981	269	85
222	326	175	426	313	348	232	429	244	85
263	359	188	234	333	180	227	290	231	85
159	299	137	278	288	247	232	350	237	85
308	398	198	579	384	386	231	261	236	85
46	264	45	72	259	72	234	347	231	85
208	340	157	360	365	252	231	461	234	86
198	310	163	239	297	207	230	379	234	86
48	286	43	96	294	84	232	346	235	86
278	328	217	356	315	289	231	481	238	86
28	258	28	12	271	11	230	226	228	86
32	298	28	177	282	161	226	435	226	86
281	338	213	579	321	462	237	489	247	86
27	293	23	68	327	53	230	244	231	86
286	333	219	187	292	164	241	241	236	86
420	358	300	264	325	208	237	242	247	86
37	251	37	24	252	24	228	234	235	86
23	249	23	29	248	30	231	234	239	86
64	349	47	1023	267	982	237	230	231	86
143	369	99	156	388	103	227	317	232	86
264	328	206	376	326	295	230	524	237	87
33	294	28	25	342	19	237	230	233	87
400	369	278	526	392	344	228	536	231	87
61	391	40	159	359	113	236	481	233	87
473	473	256	1023	304	862	229	756	236	87
266	305	223	399	369	277	222	491	236	87
284	348	209	388	355	280	232	523	235	87
203	301	173	304	332	235	229	445	229	87
127	333	98	170	354	123	226	283	234	87
41	347	30	712	400	456	234	597	233	87
271	352	197	469	349	344	234	262	240	87
48	278	44	37	284	33	232	267	229	87
534	482	284	1023	350	749	225	729	228	87
201	314	164	233	290	206	234	254	234	87
366	374	251	273	376	186	238	270	231	87
1023	623	421	1023	267	982	234	904	244	87
30	261	30	43	251	44	233	282	231	87
151	308	126	195	297	168	231	309	231	87
370	389	244	587	449	335	234	587	229	87
1023	497	528	1023	267	982	242	883	232	87
387	437	227	1023	353	742	239	741	234	87
958	739	332	1023	267	982	235	908	244	87
299	334	229	978	348	719	230	543	255	87
521	482	277	1023	370	709	235	554	243	87
27	263	27	10	259	10	232	236	233	87
344	361	244	639	323	507	232	484	243	87
66	282	60	99	283	89	233	234	233	87
59	257	59	54	254	54	232	289	226	87
164	336	125	369	373	253	236	505	236	87
34	254	34	45	252	46	234	242	234	87
23	254	23	32	252	33	231	246	227	87
36	251	36	39	261	38	232	291	232	87
28	269	27	14	263	14	229	230	229	87
32	259	32	31	260	31	225	246	235	87
47	324	37	18	334	14	235	257	237	87
273	330	212	200	317	162	232	448	248	87
339	356	244	519	337	394	231	559	234	88
123	365	86	354	383	236	230	422	231	88
29	260	29	49	257	48	231	252	229	88
62	272	58	94	280	86	235	307	233	88
28	272	26	19	274	18	229	237	228	88
68	275	63	110	275	102	235	248	234	88
152	322	121	439	324	347	236	221	224	88
117	291	103	110	276	102	238	250	238	88
225	552	105	1023	267	982	231	780	237	88
278	333	214	523	320	419	231	266	238	88
273	352	198	413	354	299	240	290	239	88
45	277	42	25	289	22	240	230	223	88
169	323	134	336	311	277	235	364	247	88
217	313	178	460	326	361	225	505	233	88
159	279	146	140	270	133	234	381	226	88
361	396	233	922	401	588	233	586	250	88
99	509	50	1023	444	591	238	679	232	88
191	341	144	399	351	291	229	475	231	88
392	376	267	968	556	446	228	610	239	88
25	291	22	404	318	325	233	524	235	88
115	284	104	187	308	155	234	368	233	88
77	262	76	80	265	77	232	290	230	88
355	370	246	300	309	248	227	240	244	88
242	325	190	344	317	278	231	259	237	88
255	302	216	238	292	209	229	302	227	88
210	309	174	307	309	254	229	452	230	88
39	256	39	33	251	34	227	309	236	88
231	340	174	344	312	283	234	466	245	88
1023	809	324	1023	267	982	231	752	242	88
241	325	190	550	318	443	229	436	246	88
118	331	91	269	322	213	229	245	228	88
331	415	204	485	378	329	232	458	232	88
258	343	193	449	342	336	229	366	235	88
449	453	254	1023	328	798	236	683	232	88
410	393	267	1023	482	544	240	668	232	88
197	300	167	312	292	273	238	377	241	88
237	324	187	345	317	278	229	389	233	88
33	255	33	50	258	50	226	273	232	88
217	332	167	379	333	292	220	362	238	88
508	430	303	831	376	565	236	561	253	89
21	251	22	18	260	18	228	247	233	89
854	642	340	1023	435	603	224	734	233	89
1023	531	494	1023	267	982	238	901	240	89
25	267	24	15	280	14	228	231	234	89
1023	558	470	1023	267	982	245	859	231	89
363	409	227	725	391	475	242	519	233	89
1023	593	442	1023	267	982	227	849	232	89
1023	553	474	1023	267	982	239	909	253	89
247	357	177	1017	336	775	233	551	255	89
1023	566	463	1023	267	982	238	896	240	89
431	405	273	709	379	478	225	567	254	89
171	518	84	1023	360	728	232	728	236	89
108	339	82	148	374	101	231	259	238	89
135	342	101	298	376	203	228	367	229	89
210	315	171	297	305	249	232	476	231	89
258	363	182	226	373	155	229	281	236	89
53	257	52	67	264	65	235	233	237	89
23	260	23	55	262	54	231	228	229	89
273	327	214	372	307	311	233	496	241	89
27	289	23	27	283	24	226	227	230	89
147	292	129	192	285	172	239	383	229	89
223	325	175	279	322	222	236	429	244	89
816	681	307	1023	373	704	237	681	247	89
292	372	201	576	344	429	226	511	238	89
20	252	20	40	264	39	230	237	227	89
178	548	83	1023	267	982	238	742	234	89
363	360	258	246	351	180	234	255	222	89
37	290	32	27	312	22	231	234	236	90
73	305	61	955	343	713	238	642	233	90
47	256	48	52	259	52	234	283	233	90
65	282	59	61	284	55	230	239	233	90
35	270	33	24	284	21	224	233	231	90
236	308	196	270	298	232	226	232	231	90
275	389	181	378	422	230	233	460	230	90
170	285	153	184	273	173	232	427	227	90
160	398	103	348	404	221	230	452	233	90
171	335	131	228	353	165	229	246	242	90
289	318	233	416	300	355	224	475	242	90
383	393	250	997	380	672	233	505	272	90
46	281	42	37	324	29	233	239	224	90
29	258	28	18	262	18	233	231	232	90
223	312	184	380	297	327	232	477	244	90
20	263	20	61	265	59	234	326	230	90
297	345	220	592	323	469	235	476	275	90
40	495	21	486	466	267	231	552	232	90
62	317	50	295	287	264	233	492	227	90
339	597	145	1023	267	982	231	780	234	90
302	337	230	484	314	394	232	547	237	90
246	334	188	249	340	188	236	410	231	90
221	328	173	279	325	220	240	362	223	90
377	384	251	166	478	89	241	397	228	90
20	252	20	53	254	53	235	236	242	90
207	650	82	1023	309	847	235	736	244	90
25	261	25	14	260	14	233	230	238	90
29	265	28	26	265	26	232	223	230	90
181	320	145	270	306	225	236	264	231	90
195	302	166	342	293	299	230	412	225	90
156	295	136	155	288	138	240	240	229	90
261	318	210	384	309	318	234	459	241	90
285	384	190	812	358	582	231	451	239	91
802	606	339	1023	371	707	243	719	236	91
377	662	146	1023	267	982	231	826	243	91
1023	509	515	1023	267	982	234	876	255	91
202	338	153	181	358	130	239	401	233	91
1023	583	449	1023	267	982	232	972	267	91
263	339	199	557	354	402	233	406	262	91
301	326	237	279	371	193	231	309	229	91
179	361	127	268	361	190	227	426	241	91
582	580	257	1023	423	620	222	763	248	91
555	828	172	1023	267	982	236	804	232	91
105	307	87	181	298	156	226	233	237	91
214	302	181	226	305	190	239	359	233	91
31	253	32	23	246	24	229	230	230	91
61	300	52	537	425	324	225	558	234	91
28	247	29	20	246	21	229	230	227	91
245	317	198	367	301	312	233	238	234	91
117	368	81	563	497	290	234	584	229	91
186	292	163	190	289	168	240	393	242	91
289	318	233	239	301	203	233	242	229	91
188	322	149	318	312	261	233	317	239	91
37	380	25	476	411	297	230	567	230	91
389	383	259	671	562	305	237	518	237	91
204	292	179	217	282	197	234	413	239	91
530	488	278	1023	267	982	233	725	230	91
128	362	90	1023	533	492	233	656	236	91
27	263	26	15	281	13	237	230	237	91
225	313	184	383	304	323	240	376	264	91
254	327	199	423	351	309	226	452	234	91
270	341	203	441	318	355	232	562	234	91
373	382	250	248	381	166	231	240	233	91
149	341	112	213	330	166	229	431	231	91
667	424	402	1023	319	821	222	653	239	91
43	268	41	15	274	14	231	233	225	91
51	410	32	856	598	366	232	624	236	91
85	389	56	160	415	99	233	321	224	91
187	650	74	1023	312	840	227	759	219	91
468	405	296	1023	406	646	236	666	231	91
46	407	29	588	497	303	235	581	226	91
95	451	54	1023	529	496	236	663	244	92
389	416	239	302	387	200	231	231	227	92
493	458	276	1023	315	833	237	614	256	92
228	315	185	352	307	294	227	467	238	92
34	372	23	613	508	309	237	577	225	92
644	481	342	1023	478	548	240	650	231	92
680	589	296	1023	267	982	236	807	230	92
1023	617	425	1023	267	982	249	1023	351	92
332	390	218	607	520	299	235	601	228	92
29	258	29	12	256	12	229	226	238	92
127	307	106	135	329	105	232	230	230	92
506	455	284	1023	322	814	240	657	238	92
31	260	31	54	259	53	226	257	236	92
127	310	105	183	333	141	229	361	238	92
463	464	255	743	487	390	231	502	231	92
253	339	191	311	314	254	228	248	231	92
43	400	28	658	422	399	236	590	229	92
697	494	361	1023	303	865	237	735	250	92
264	416	163	1023	370	708	234	717	241	92
246	337	187	591	337	449	238	537	230	92
835	658	325	1023	347	755	233	780	234	92
183	322	145	287	318	230	231	424	235	92
224	350	164	434	328	339	236	457	242	92
214	333	165	257	323	204	228	460	234	92
81	413	50	953	499	489	235	637	239	92
79	289	70	47	313	38	227	230	231	92
27	301	23	194	343	145	234	454	232	92
63	256	63	52	261	51	229	244	235	92
248	335	190	595	335	454	239	466	248	92
51	255	51	92	258	91	234	359	234	92
63	267	61	59	267	56	231	374	231	92
36	261	35	23	262	22	231	236	233	92
217	334	167	347	350	253	234	254	244	92
71	265	69	33	263	33	229	237	231	92
430	388	284	299	383	200	229	280	233	92
23	249	24	21	259	20	229	235	235	92
50	422	30	774	642	309	230	609	239	92
97	270	92	155	268	149	234	242	242	92
575	538	273	1023	267	982	242	602	346	92
68	260	67	58	265	56	232	234	227	92
160	283	145	199	274	185	233	419	238	92
20	246	21	36	248	37	234	273	232	92
481	394	312	1023	417	628	235	670	228	92
21	264	20	23	280	21	235	250	231	92
288	355	208	462	315	375	227	485	246	92
37	276	35	22	278	20	232	225	236	93
213	299	182	408	297	352	230	449	228	93
32	251	32	39	253	39	239	252	231	93
103	364	72	686	396	443	228	598	230	93
40	289	36	19	290	17	228	231	228	93
97	522	48	786	625	322	239	619	236	93
112	282	102	132	282	119	234	256	225	93
167	465	92	1023	395	664	237	698	241	93
264	355	190	487	334	373	237	262	233	93
72	284	65	167	283	151	228	412	228	93
211	315	171	294	300	252	238	318	234	93
192	304	162	244	294	213	228	346	233	93
320	329	249	514	311	423	244	521	236	93
148	316	120	306	317	247	234	366	233	93
1023	673	389	1023	267	982	232	896	235	93
198	309	164	320	292	280	227	388	231	93
296	381	199	394	331	304	233	386	235	93
298	339	225	561	331	434	231	508	249	93
1023	542	484	1023	267	982	236	936	261	93
51	314	41	346	458	193	232	478	233	93
24	250	24	8	257	8	232	223	232	93
247	381	166	627	390	411	233	362	244	93
152	283	138	208	288	186	236	439	235	93
49	281	45	76	281	70	230	245	233	93
455	479	243	385	568	173	225	376	231	93
31	266	29	35	268	33	228	262	238	93
242	351	176	299	387	198	227	410	237	93
37	261	37	32	267	30	229	234	226	93
21	254	21	15	274	14	232	242	228	93
71	454	40	893	693	330	229	626	231	93
294	396	190	748	529	362	236	610	228	93
23	256	23	12	263	11	235	228	223	93
237	329	184	318	338	241	232	409	244	93
175	309	145	212	310	175	231	364	228	93
176	309	146	308	314	251	230	427	236	93
313	379	211	673	373	461	235	595	245	93
52	257	52	20	254	20	231	236	232	93
53	262	52	18	264	18	230	230	229	94
188	324	148	286	315	232	220	375	239	94
62	293	54	243	390	159	228	422	222	94
66	513	33	1023	462	567	229	672	229	94
219	314	179	276	306	231	233	263	233	94
129	308	108	212	300	181	238	446	235	94
52	273	49	42	258	42	232	299	236	94
53	648	21	992	864	294	220	638	228	94
27	252	28	41	253	42	231	342	228	94
29	267	28	12	257	12	228	228	231	94
252	328	197	486	319	390	239	413	256	94
42	265	40	58	271	54	227	291	234	94
217	316	176	361	309	299	231	423	243	94
334	344	248	322	407	203	245	362	237	94
125	291	110	293	290	259	231	331	239	94
242	326	190	391	307	326	234	496	241	94
355	376	242	837	383	559	228	593	235	94
23	270	21	12	273	11	228	232	222	94
249	373	171	456	491	238	227	522	227	94
22	255	22	34	263	34	232	237	222	94
54	499	28	895	619	370	235	634	234	94
167	558	77	1023	295	888	232	739	247	94
123	352	89	74	345	55	239	229	226	94
161	315	131	381	305	320	237	380	237	94
27	252	27	20	248	21	234	253	226	94
467	414	289	585	413	362	227	551	228	94
431	429	258	762	387	505	240	531	225	94
61	270	58	36	270	34	226	264	241	94
123	321	98	192	330	149	228	421	232	94
74	260	73	51	256	51	229	384	233	94
218	307	182	181	299	155	233	463	231	94
192	322	153	261	299	223	232	246	223	94
330	355	238	232	376	158	229	337	239	94
382	388	252	1023	267	982	232	534	281	94
225	320	180	375	297	323	235	491	230	94
208	298	179	183	295	159	228	374	237	94
170	300	145	173	290	153	233	437	232	94
96	280	87	178	273	167	230	238	228	95
52	326	41	48	310	40	237	238	226	95
249	334	191	518	319	416	228	457	256	95
439	540	208	592	553	274	229	401	244	95
63	264	61	85	262	83	231	300	239	95
304	337	231	523	311	430	230	509	232	95
323	349	237	594	330	460	231	461	241	95
201	310	166	260	320	208	240	429	238	95
37	429	22	482	478	258	225	557	234	95
68	290	60	207	313	170	232	458	233	95
35	302	29	315	376	214	237	517	228	95
362	487	190	1023	579	453	232	655	241	95
1023	512	512	1023	267	982	238	938	254	95
45	254	45	35	259	34	228	236	226	95
32	399	20	507	445	292	236	557	226	95
30	256	30	30	272	28	232	335	230	95
285	331	220	351	326	275	232	345	234	95
1023	607	432	1023	267	982	224	906	253	95
29	258	29	39	258	39	232	361	228	95
1023	589	445	1023	267	982	240	920	247	95
34	251	35	46	252	47	238	230	224	95
262	336	199	353	328	275	230	536	240	95
93	275	86	155	268	148	226	279	245	95
261	324	206	425	308	354	232	500	230	95
157	317	127	270	322	215	232	382	237	95
237	376	161	405	380	273	231	490	230	96
197	374	135	342	384	227	229	364	243	96
31	250	32	12	244	13	231	233	227	96
234	328	183	478	370	330	239	232	230	96
315	399	202	648	361	460	230	288	239	96
35	271	33	11	267	10	238	229	242	96
714	516	354	1023	267	982	228	778	234	96
21	251	22	25	257	25	234	248	227	96
27	278	25	77	293	68	233	314	240	96
58	284	52	98	285	88	231	365	227	96
245	299	210	240	286	215	237	445	230	96
284	335	216	568	302	482	231	275	233	96
212	310	175	402	298	346	234	411	248	96
20	248	21	23	242	24	237	228	233	96
121	528	59	1023	346	757	238	724	237	96
203	325	160	434	319	348	235	467	237	96
118	376	81	978	511	490	228	645	220	96
29	262	28	29	269	28	230	258	231	96
440	440	256	984	375	672	232	500	267	96
30	252	30	30	249	30	227	240	232	96
99	311	82	132	469	72	234	312	223	96
38	265	36	29	268	28	235	230	238	96
33	257	33	51	257	51	230	230	228	96
28	348	21	435	386	289	229	538	235	96
31	352	23	218	399	140	232	438	232	96
107	418	66	1023	487	538	233	671	238	96
44	284	40	28	300	24	238	232	231	96
145	297	125	116	291	102	238	336	230	96
207	312	170	340	295	295	223	402	241	97
23	284	21	16	284	14	230	237	226	97
90	271	85	78	281	71	228	258	227	97
402	394	261	356	407	224	232	232	223	97
244	309	202	382	309	317	233	390	241	97
167	357	120	261	343	195	228	275	228	97
447	488	235	1023	276	950	240	744	244	97
263	343	196	507	336	386	237	521	246	97
290	338	219	316	326	248	232	269	232	97
164	281	150	192	280	176	226	313	235	97
101	486	53	926	809	293	235	625	241	97
80	274	75	91	280	83	233	363	235	97
63	390	41	810	467	444	234	621	236	97
272	325	214	326	313	266	232	305	238	97
260	345	193	446	327	349	231	498	238	97
411	389	270	1023	314	836	234	664	241	97
79	278	73	232	283	210	235	263	238	97
62	268	60	150	270	143	236	331	233	97
27	297	23	34	287	30	228	233	230	97
387	356	278	232	349	170	236	244	231	97
60	483	32	1023	497	528	236	654	231	97
150	317	121	333	306	279	230	352	243	97
196	293	171	113	281	103	230	270	233	97
161	284	145	142	281	129	230	300	242	97
219	314	179	320	313	262	229	453	235	97
28	262	27	35	253	36	230	315	229	97
33	257	33	14	267	13	232	236	235	97
182	409	114	404	441	235	234	370	246	97
385	362	272	476	328	371	232	503	227	97
269	335	205	531	451	301	238	518	229	97
50	255	50	66	251	68	231	291	236	97
212	305	178	252	306	211	230	432	237	98
185	459	104	1023	323	811	237	722	225	98
215	307	179	285	297	246	227	455	224	98
337	351	246	724	370	501	220	365	236	98
33	274	31	28	276	26	231	238	237	98
25	255	25	33	254	33	236	239	234	98
198	316	160	378	302	320	229	439	236	98
158	490	83	1023	370	708	238	678	232	98
304	652	119	1023	267	982	230	819	226	98
64	294	56	80	314	65	238	358	234	98
26	258	25	38	263	37	234	237	235	98
272	335	208	454	332	350	233	514	247	98
819	838	250	1023	304	862	236	762	230	98
240	319	192	380	312	312	229	503	229	98
571	613	239	1023	267	982	232	805	229	98
142	280	129	182	278	168	231	306	237	98
34	267	32	24	267	23	231	236	228	98
79	290	70	62	290	55	233	229	221	98
741	618	307	1023	267	982	245	824	244	98
1023	669	392	1023	267	982	238	817	247	98
99	288	88	134	291	118	236	388	234	98
497	386	330	1023	267	982	238	731	228	98
860	642	343	1023	267	982	232	797	241	98
27	261	27	23	256	23	232	262	235	98
1023	603	435	1023	267	982	235	838	241	98
1023	468	561	1023	267	982	235	873	266	98
117	275	108	107	272	101	225	273	230	98
242	318	195	285	300	243	231	455	243	98
21	251	21	16	281	15	230	228	235	98
47	254	47	47	254	48	233	234	232	98
254	341	191	396	323	314	233	464	219	98
91	263	89	78	256	78	231	408	239	98
406	395	263	632	344	470	228	549	235	98
40	264	39	49	260	48	232	237	228	98
418	371	288	457	455	258	235	494	240	98
25	247	25	11	251	11	233	238	239	98
283	356	203	342	340	257	228	537	237	98
19	251	20	17	269	17	232	239	227	98
295	340	222	415	315	337	236	224	240	99
24	259	24	10	260	10	232	229	227	99
159	315	129	267	317	216	237	437	235	99
426	446	245	650	496	336	233	560	233	99
62	256	62	45	269	43	232	259	232	99
368	372	253	237	367	165	231	249	235	99
28	320	23	425	341	320	232	533	227	99
103	396	66	250	355	180	233	410	233	99
157	306	131	259	316	210	225	415	243	99
22	288	20	263	312	216	232	483	233	99
591	473	319	1023	267	982	234	768	244	99
387	411	241	648	370	448	234	508	247	99
69	478	37	1023	451	582	234	676	230	99
91	540	43	1023	614	427	228	676	231	99
286	310	236	203	291	178	227	232	225	99
72	268	69	95	263	92	236	339	237	99
19	247	20	26	254	26	236	230	240	99
164	302	139	299	305	251	230	456	225	99
281	415	173	411	377	279	237	495	238	99
47	421	29	814	495	421	229	620	234	99
20	255	21	24	251	25	230	230	232	99
33	328	26	162	364	114	235	495	227	99
273	335	208	451	327	353	229	506	240	99
30	297	26	328	313	268	227	513	228	99
403	342	301	210	339	159	232	228	234	99
355	384	236	892	377	605	226	600	252	99
227	320	182	407	309	338	238	464	232	99
229	312	188	419	301	356	234	460	240	99
278	363	196	643	496	332	224	515	255	99
92	285	83	116	278	106	228	293	237	99
47	511	24	1012	575	451	235	644	232	99
56	280	51	25	310	21	230	234	239	99
26	256	26	55	253	56	235	228	229	99
117	541	55	1023	460	570	226	701	238	99
358	428	214	390	457	218	226	382	231	99
146	273	137	54	267	52	231	225	241	99
293	340	221	604	323	478	232	447	249	99
229	321	182	332	312	272	231	458	243	99
1023	734	357	1023	267	982	243	685	341	99
383	378	259	690	369	478	236	522	244	99
114	330	88	195	322	155	233	323	238	99
24	265	23	42	249	43	232	352	226	100
1023	676	388	1023	267	982	230	854	246	100
866	647	343	1023	267	982	225	842	247	100
280	439	163	270	454	152	235	225	232	100
65	289	58	106	310	87	234	389	216	100
156	297	134	145	288	129	233	236	235	100
41	264	40	58	311	48	229	301	236	100
776	531	374	1023	341	769	220	718	239	100
46	336	35	400	416	246	227	537	229	100
177	406	111	1023	355	738	234	668	231	100
284	355	205	245	339	185	231	269	231	100
47	455	26	548	481	291	235	565	232	100
321	347	237	818	351	598	232	543	246	100
197	378	133	566	473	306	230	537	232	100
91	336	69	182	342	137	228	439	230	100
245	310	202	376	310	310	227	439	234	100
213	305	179	287	296	248	235	414	235	100
100	336	76	275	326	216	237	233	234	100
271	323	214	374	316	302	228	304	236	100
257	331	198	324	324	256	231	474	243	100
38	364	26	507	370	351	233	560	225	100
37	299	32	398	315	324	230	521	225	100
458	417	281	817	430	486	231	591	243	100
382	346	283	671	368	467	229	317	239	100
25	260	24	14	266	14	231	233	237	100
55	254	56	54	250	55	234	234	227	100
282	337	214	630	324	498	234	517	241	100
95	287	85	119	294	104	231	320	236	100
716	571	321	1023	267	982	245	772	247	100
653	504	331	1023	267	982	233	784	239	100
938	680	353	1023	410	640	242	739	230	100
191	295	166	159	282	145	228	279	238	100
206	341	155	565	585	247	230	473	238	100
125	506	63	1023	508	516	231	682	239	100
783	497	403	1023	441	595	234	608	225	100
242	343	180	329	324	260	228	237	235	100
37	260	36	73	269	69	231	242	227	100
232	342	174	389	368	270	236	433	238	100
1023	684	383	1023	267	982	223	878	233	100
197	587	86	1023	267	982	220	776	228	100
74	508	37	1023	557	471	232	670	227	101
324	370	224	491	394	319	225	524	241	101
263	456	147	1023	267	982	227	361	234	101
383	351	279	323	324	256	233	236	228	101
380	437	223	1023	337	777	229	711	225	101
884	620	365	1023	267	982	229	822	240	101
245	311	202	350	317	283	229	465	244	101
1023	539	486	1023	267	982	242	941	252	101
1023	512	512	1023	267	982	273	1023	414	101
168	286	151	78	281	71	231	232	225	101
212	330	165	269	315	219	233	383	239	101
39	279	35	13	272	12	234	235	236	101
267	320	214	398	317	322	231	529	237	101
33	261	32	41	257	41	237	323	243	101
224	329	174	348	320	278	233	481	244	101
23	257	23	16	260	16	232	224	237	101
263	353	191	334	379	225	234	411	236	101
137	346	101	185	356	133	235	394	229	101
173	295	150	195	295	170	231	371	234	101
234	305	197	341	298	293	240	351	237	101
266	386	176	398	344	296	235	476	234	101
407	367	284	464	381	311	231	540	241	101
23	255	23	22	275	20	233	233	222	101
286	342	214	327	361	232	233	472	247	101
250	350	183	499	327	391	241	487	238	101
80	438	47	1023	460	570	233	670	233	101
265	392	173	317	343	237	232	418	236	101
567	707	205	1023	267	982	234	791	228	101
77	406	49	884	475	477	236	630	231	101
21	251	21	15	261	15	231	223	231	101
37	398	24	617	441	358	227	583	223	101
1023	419	626	1023	267	982	244	1023	300	101
31	246	32	26	252	26	233	253	237	101
501	693	185	1023	267	982	237	817	223	101
499	412	311	1023	316	830	226	735	231	102
56	412	35	758	533	364	233	613	234	102
1023	437	600	1023	267	982	242	1003	286	102
1023	531	493	1023	267	982	237	1007	289	102
1023	595	441	1023	267	982	238	947	254	102
31	277	29	172	299	148	232	399	230	102
1023	602	436	1023	267	982	243	999	262	102
35	276	33	310	326	243	237	503	233	102
141	303	120	277	295	241	240	446	225	102
76	261	74	33	257	33	228	232	226	102
216	300	184	423	293	370	230	463	240	102
103	274	97	81	267	77	228	332	232	102
477	425	287	1023	473	554	234	358	237	102
38	273	36	33	296	28	231	234	236	102
29	251	30	23	259	23	225	253	232	102
550	456	309	1023	399	657	240	608	261	102
228	294	199	471	282	428	232	492	234	102
138	671	53	1023	511	513	220	692	230	102
107	342	80	121	323	96	230	289	234	102
276	333	213	408	318	329	232	485	238	102
30	252	30	20	283	18	229	228	232	102
176	295	152	428	298	368	231	354	236	102
66	260	65	93	267	89	231	237	232	102
65	257	65	46	251	47	232	232	236	102
135	512	67	1023	267	982	229	767	234	102
134	270	127	103	265	100	234	236	236	103
265	322	210	397	303	335	234	443	248	103
308	398	198	351	363	248	239	297	234	103
191	303	161	362	301	308	237	252	231	103
48	262	47	77	256	77	226	271	231	103
31	269	30	28	256	28	240	250	235	103
32	413	20	517	514	258	230	559	233	103
43	467	23	536	456	301	228	559	229	103
43	257	43	41	259	41	234	290	231	103
24	261	24	20	259	19	226	233	228	103
78	262	77	54	260	53	228	233	232	103
328	387	217	1023	443	591	236	659	234	103
456	450	260	965	448	551	236	534	245	103
221	331	171	411	335	314	236	388	234	103
425	420	259	1023	367	714	235	574	246	103
176	314	143	255	308	211	239	479	234	103
48	402	31	924	457	518	224	633	227	103
44	270	41	41	274	39	229	275	233	103
37	253	37	64	256	64	231	241	237	103
36	345	27	299	336	227	231	475	232	103
258	314	210	359	301	305	237	469	239	103
163	353	118	503	320	402	235	384	259	103
293	458	164	1023	267	982	237	783	222	103
45	265	44	58	269	55	235	265	228	103
41	255	41	39	250	40	238	275	240	104
46	278	42	272	285	244	232	463	220	104
41	339	31	514	377	349	228	563	230	104
311	416	191	308	427	185	225	392	235	104
152	294	132	114	286	102	229	243	236	104
54	260	54	52	267	50	229	230	242	104
373	416	230	357	422	216	226	251	225	104
21	245	22	45	250	46	228	256	234	104
1023	463	566	1023	267	982	239	1002	292	104
247	581	109	1023	267	982	233	814	230	104
282	366	197	552	367	385	227	529	246	104
299	334	229	629	325	494	225	435	248	104
205	502	105	1023	287	914	232	737	228	104
563	465	310	1023	297	882	243	622	249	104
46	267	44	43	260	42	233	326	234	104
245	326	192	314	311	258	234	267	243	104
596	610	250	1023	377	695	239	743	221	104
314	330	243	437	314	357	234	479	240	104
35	424	21	498	625	204	236	549	235	104
139	274	130	127	343	95	233	295	231	104
311	431	185	1023	489	536	229	672	247	104
200	291	176	226	291	199	241	430	235	104
1023	605	434	1023	267	982	238	849	252	104
1023	542	484	1023	267	982	223	888	261	104
28	263	27	15	267	14	234	230	233	104
1023	513	511	1023	267	982	242	964	285	104
28	249	29	18	243	19	232	225	228	104
155	384	103	430	386	285	229	488	238	104
510	414	315	1023	418	627	228	678	228	104
190	332	147	397	362	281	229	395	241	105
76	301	65	126	365	88	234	346	231	105
542	462	300	1023	304	862	230	621	264	105
192	296	166	302	294	262	227	475	244	105
125	518	62	1023	344	762	230	701	237	105
227	358	162	357	330	277	229	393	234	105
224	310	185	260	308	216	230	422	232	105
744	544	350	1023	319	821	236	721	233	105
33	271	31	20	298	18	227	229	235	105
1023	725	361	1023	329	797	235	796	242	105
812	542	383	1023	267	982	232	722	235	105
547	423	331	1023	304	863	240	692	250	105
46	383	31	906	488	475	234	637	235	105
1023	648	404	1023	267	982	239	991	253	105
129	348	95	145	430	86	231	265	234	105
313	325	246	463	309	384	231	478	238	105
1023	941	279	1023	267	982	233	847	236	105
42	255	42	27	252	28	230	236	233	105
167	294	146	237	285	212	233	390	237	105
451	532	217	656	544	309	232	557	231	105
1023	631	416	1023	267	982	240	915	234	105
1023	455	576	1023	267	982	268	1023	362	105
1023	591	444	1023	392	669	232	753	242	105
690	559	316	1023	300	875	233	742	237	105
221	338	167	163	311	134	229	251	228	105
29	265	28	26	256	26	233	245	238	105
291	384	194	774	380	521	232	265	241	106
21	263	20	11	309	9	232	238	231	106
227	324	179	588	301	501	232	470	233	106
265	316	215	667	299	572	229	512	232	106
300	379	203	534	356	384	235	448	239	106
193	318	156	291	316	236	232	372	241	106
330	409	207	680	374	466	226	475	231	106
374	422	227	866	436	509	232	570	239	106
205	323	163	354	293	310	226	507	234	106
36	253	37	21	260	21	235	237	231	106
126	492	66	1023	517	507	227	687	228	106
215	292	189	374	295	324	234	370	241	106
25	269	24	21	298	18	232	228	237	106
340	324	269	151	307	126	235	248	239	106
29	278	27	35	279	32	230	228	230	106
303	360	216	689	341	517	237	470	249	106
113	519	56	1023	586	447	234	666	228	106
38	252	38	29	247	30	238	237	240	106
86	271	81	67	271	63	235	306	229	106
139	294	121	193	285	173	234	259	225	106
85	310	70	120	314	98	231	225	239	106
23	266	22	65	267	63	234	239	231	106
160	274	149	108	272	102	233	268	242	106
52	272	49	28	276	26	232	234	232	106
100	281	91	97	288	86	235	352	227	106
237	320	190	326	330	253	239	479	241	106
268	339	202	215	344	160	229	239	234	106
21	253	22	42	256	42	229	249	230	107
140	299	120	279	297	240	237	289	250	107
54	513	27	924	670	353	227	637	229	107
38	261	37	20	258	20	229	300	225	107
111	294	97	213	314	174	231	535	234	107
281	329	219	448	332	346	233	237	230	107
484	422	294	650	523	318	238	470	240	107
212	315	172	361	312	296	231	307	246	107
66	355	47	889	371	613	224	627	228	107
337	331	261	713	338	540	225	267	233	107
108	278	99	102	268	97	229	356	232	107
72	397	46	345	447	198	235	561	237	107
36	415	22	589	456	331	236	575	236	107
102	391	67	1023	388	676	232	658	223	107
1023	721	364	1023	267	982	234	865	241	107
833	531	402	1023	321	816	231	728	223	107
716	601	305	1023	267	982	238	776	241	107
934	578	414	1023	267	982	233	790	249	107
38	350	28	550	403	349	228	581	220	107
1023	519	506	1023	267	982	227	875	241	107
538	435	317	1023	317	826	236	701	237	107
1023	462	567	1023	267	982	241	961	256	107
458	423	277	1023	491	534	237	641	228	107
1023	514	510	1023	267	982	241	1014	282	107
253	371	174	543	370	375	225	556	233	107
19	243	20	25	250	25	233	243	229	107
187	354	135	282	353	205	229	472	224	107
40	287	36	30	315	25	226	248	228	107
289	354	209	388	332	299	230	420	234	107
76	272	71	112	272	105	228	333	243	107
262	347	193	256	318	206	230	364	241	107
187	294	162	289	281	263	236	406	237	108
[truncated: 28,001 more rows]
