# Supplementary material for: N-chlorination mediates protective and immunomodulatory effects of oxidized human plasma proteins
Source: eLife. 2019 Jul 12;8:e47395. doi: 10.7554/eLife.47395 (PMC6650281; doi:10.7554/eLife.47395)
Supplement: Figure 9—source data 2. [file elife-47395-fig9-data2.zip › Figure 9 Source Data 2/channel values/Ag85B 3.csv]

FSC-A	FSC-H	FSC-W	SSC-A	SSC-H	SSC-W	APC-A	FITC-A	Pacific Blue-A	Time
404	534	194	1023	370	709	231	745	236	0
1023	507	517	1023	267	981	227	801	259	5
240	332	186	379	312	311	229	478	227	8
1023	584	449	1023	271	968	242	822	238	9
1023	659	398	1023	267	982	240	821	245	9
154	402	98	1023	441	595	239	664	242	11
37	386	24	422	411	263	238	556	234	15
311	357	223	367	502	187	224	460	236	15
49	282	44	26	282	24	229	227	231	15
41	277	38	32	273	30	229	295	234	16
363	366	254	484	431	288	227	495	221	18
53	319	42	48	334	37	231	270	237	20
407	382	272	331	374	226	230	553	244	20
33	269	31	19	268	18	228	237	231	20
65	584	29	779	767	260	232	628	228	21
639	515	318	1023	492	533	234	714	244	21
500	680	188	1023	267	982	240	862	240	22
21	261	20	16	267	16	225	252	236	23
1023	539	486	1023	267	982	235	807	251	23
535	462	296	776	531	374	239	609	232	23
74	276	68	66	269	63	231	252	231	23
430	499	220	1023	588	446	241	650	236	23
1023	427	614	1023	267	982	224	913	261	24
119	309	98	159	300	136	228	234	241	24
31	337	24	429	372	296	232	562	234	24
42	363	29	489	460	273	238	576	236	24
47	269	45	37	269	35	228	249	230	24
398	368	277	303	358	217	233	427	234	25
28	258	28	30	257	30	232	242	238	25
21	262	21	17	263	17	232	254	233	25
68	428	40	689	495	357	231	615	235	25
1023	536	489	1023	267	982	228	837	247	25
356	407	224	1023	297	883	231	630	255	25
26	259	26	18	257	18	232	245	230	26
84	293	73	139	300	119	225	242	233	27
26	303	22	196	334	151	231	435	234	27
470	416	289	1023	511	513	231	679	235	27
23	264	22	23	266	22	233	271	227	27
518	439	303	1023	408	642	235	644	256	27
207	311	170	595	358	425	234	547	243	28
1023	553	474	1023	462	567	235	715	249	28
272	635	110	1023	311	844	240	750	242	28
34	345	25	142	471	77	235	361	239	28
36	341	27	147	362	104	228	396	231	28
1023	441	594	1023	267	982	234	818	259	28
90	433	53	1023	392	670	232	688	225	28
34	260	34	86	293	75	229	305	235	28
208	325	164	318	320	255	228	303	243	28
21	256	21	25	253	25	234	235	232	28
22	271	20	35	305	29	230	344	226	29
237	450	135	510	562	232	236	580	232	29
79	453	45	1023	493	532	229	669	234	30
482	441	280	1023	464	565	225	620	243	30
423	373	291	534	430	318	227	564	226	30
34	263	33	19	267	18	236	232	226	30
133	294	116	163	299	139	236	371	218	30
46	258	46	10	255	10	235	232	228	31
75	370	52	304	349	223	229	517	225	31
621	511	311	855	559	392	239	621	231	31
39	322	31	431	372	296	228	570	232	31
21	251	22	28	248	29	231	237	234	31
362	433	214	509	453	288	231	532	249	31
84	423	51	715	478	383	235	625	238	32
317	359	226	409	299	351	235	232	230	32
83	280	76	65	280	60	234	291	236	32
415	389	273	400	349	293	224	519	233	32
456	495	236	646	451	366	234	571	216	32
252	855	75	1023	620	423	230	715	239	33
48	408	30	414	467	227	235	548	232	33
219	337	166	402	310	332	231	263	237	33
1023	434	604	1023	267	982	242	996	359	34
164	610	69	1023	533	492	237	708	230	34
458	438	267	596	400	381	237	518	234	34
30	256	30	31	254	32	233	234	230	34
33	417	20	545	480	290	234	576	226	35
85	382	57	443	411	276	232	568	226	35
74	282	67	201	279	185	234	234	229	35
276	346	204	496	324	392	232	398	258	36
344	428	206	458	607	193	237	508	233	36
904	653	354	1023	399	657	236	740	244	37
60	446	34	747	481	398	228	616	242	38
141	407	88	215	504	109	228	393	234	38
232	443	134	340	407	214	229	450	237	38
139	328	109	224	357	160	232	349	228	39
838	564	381	1023	373	703	227	707	217	39
406	385	270	425	364	299	244	418	232	40
48	397	31	683	407	430	230	610	245	40
24	269	23	40	307	34	231	291	233	40
96	455	54	1023	481	545	237	670	241	40
67	270	63	79	274	74	234	348	233	40
39	317	32	378	351	275	230	528	229	40
1023	626	419	1023	274	955	234	789	264	41
56	260	55	31	263	31	224	254	231	41
52	409	32	542	507	273	232	593	234	41
795	615	331	1023	536	489	229	637	246	41
30	315	25	101	339	76	238	351	229	41
1008	744	347	1023	481	545	231	691	236	42
43	447	25	619	512	310	233	599	224	42
345	429	206	898	788	292	230	626	227	42
976	721	347	1023	356	737	227	782	238	42
1023	570	460	1023	267	982	236	840	258	42
241	324	191	616	546	289	232	510	235	43
52	379	35	586	406	370	230	596	225	43
83	266	80	43	263	42	225	243	234	43
37	260	37	50	273	47	231	246	237	44
228	494	118	1023	267	982	231	748	230	44
419	388	276	680	423	412	229	593	236	44
503	417	309	1023	306	858	234	345	263	44
26	300	22	73	338	55	231	346	238	45
288	500	148	1023	397	660	238	710	236	45
84	270	79	110	268	105	228	313	238	45
471	479	252	562	480	300	229	521	238	46
748	623	307	772	638	310	230	596	234	46
24	252	24	49	257	49	236	233	230	46
98	500	50	1023	542	484	233	662	237	46
26	283	23	20	277	19	233	230	233	46
228	320	182	397	308	330	226	416	237	46
62	420	38	607	459	339	226	621	234	47
63	297	54	158	319	127	230	353	233	47
21	258	21	37	264	36	231	304	234	47
50	371	34	528	385	351	229	580	235	47
56	340	42	149	353	108	228	268	251	47
30	261	29	44	269	42	232	272	236	47
238	314	194	213	309	176	226	290	234	47
24	257	24	36	261	36	228	275	230	47
21	252	21	10	257	10	225	233	235	48
507	382	340	929	443	537	231	648	220	48
25	319	20	315	379	213	230	533	227	48
98	421	60	858	515	426	233	649	222	49
44	315	35	117	328	91	235	333	228	49
1023	490	534	1023	267	982	240	805	264	49
470	414	290	678	699	248	233	607	231	49
1023	595	441	1023	270	972	234	776	262	49
61	334	47	329	439	192	234	511	232	49
285	774	94	1023	616	425	233	683	253	49
268	373	184	305	382	204	232	287	242	49
812	668	311	993	714	356	233	625	234	49
567	496	293	863	516	428	235	627	236	50
43	400	28	508	441	295	234	578	227	50
24	252	24	22	241	24	235	238	228	50
1023	426	616	1023	267	982	243	855	241	50
824	557	379	1023	480	546	228	688	218	50
122	344	91	346	370	240	235	323	241	50
1023	612	429	1023	267	982	237	790	248	50
1023	436	601	1023	267	982	240	884	275	50
21	255	21	19	256	19	234	271	224	50
333	377	226	442	385	294	239	464	238	50
27	259	27	19	258	18	235	252	230	51
134	639	54	1023	848	309	234	674	234	51
66	278	61	153	278	141	228	426	233	51
271	339	204	511	317	412	228	515	247	51
93	496	48	1023	485	541	236	673	228	51
40	397	26	608	459	339	229	591	230	51
272	371	188	361	352	262	237	392	240	51
514	454	290	621	478	333	232	521	236	51
1023	433	605	1023	267	982	238	852	254	52
249	315	203	329	300	281	230	459	240	52
38	376	26	424	442	246	225	554	235	52
73	439	43	720	458	403	230	624	229	52
29	262	28	27	269	25	231	275	227	52
83	568	38	898	641	358	226	640	230	52
32	357	23	376	411	234	235	537	234	52
32	392	21	393	417	241	232	544	237	53
29	274	27	18	291	16	232	233	226	53
52	392	34	573	471	311	239	597	231	53
388	451	220	522	485	275	226	496	234	53
1023	469	559	1023	298	879	236	755	230	53
405	425	244	463	617	192	233	533	229	53
367	423	222	625	497	322	230	592	231	53
403	395	261	698	458	390	232	566	228	53
972	640	389	1023	344	761	241	692	232	53
23	273	22	8	264	8	228	248	231	53
27	339	20	309	370	214	234	517	226	54
1023	444	591	1023	267	982	234	827	255	54
845	684	316	1023	400	656	234	753	224	54
27	260	26	25	266	24	229	251	229	54
374	413	232	576	496	297	228	273	234	54
25	267	24	25	264	25	233	249	235	54
1018	622	419	1023	375	699	238	715	271	54
389	392	255	536	385	357	234	522	222	54
60	293	52	203	354	147	234	445	231	54
137	307	115	212	307	176	229	239	229	54
834	636	336	1023	424	618	236	696	231	54
1023	624	420	1023	358	733	232	733	233	54
249	478	133	1023	367	715	235	731	242	54
65	365	45	647	388	427	234	601	235	54
181	338	137	397	421	242	232	525	235	54
1023	436	601	1023	267	982	243	963	339	54
1023	501	523	1023	267	982	241	898	280	55
1023	666	393	1023	267	982	239	878	239	55
64	495	33	841	650	331	233	632	233	55
610	793	197	1023	267	982	237	847	247	55
1023	556	472	1023	276	950	230	813	259	55
1023	526	498	1023	267	982	236	823	240	55
59	265	57	51	272	48	232	231	232	55
27	255	27	44	254	44	231	252	234	56
38	292	33	42	297	37	235	250	233	56
240	310	199	487	347	359	236	574	242	56
181	485	95	1023	487	538	233	685	229	56
1023	629	417	1023	267	982	229	756	232	56
115	361	82	676	503	344	237	588	238	56
28	322	22	286	409	179	235	492	232	56
94	499	48	978	628	399	240	662	239	56
51	265	49	45	270	42	228	286	234	57
81	431	48	1023	437	600	230	666	230	57
94	438	55	1023	404	649	235	677	229	57
67	374	46	625	498	321	226	604	241	57
391	379	264	924	463	511	236	651	242	57
328	416	202	642	394	418	229	521	245	57
1023	488	538	1023	267	982	232	829	238	57
108	288	96	94	311	78	225	247	239	58
1023	733	358	1023	295	890	232	790	246	58
267	311	220	399	302	339	228	541	230	58
512	459	286	900	556	414	231	566	236	58
43	363	30	389	424	235	232	542	233	58
1023	664	395	1023	267	982	236	835	244	58
1023	767	342	1023	434	604	233	738	248	58
49	299	42	30	371	20	231	247	243	59
50	475	27	593	630	241	229	600	234	59
105	484	56	844	602	359	235	635	225	59
234	312	191	372	331	288	233	490	242	59
244	372	168	271	358	194	234	261	236	59
127	420	77	288	413	178	240	318	244	60
159	520	78	1023	433	605	232	708	225	60
42	286	38	27	284	24	230	254	233	60
43	259	43	15	266	14	236	231	233	60
332	397	214	321	404	204	229	381	218	60
28	278	26	71	323	56	234	340	234	60
374	428	224	917	436	539	232	553	247	60
30	286	27	59	310	49	229	346	224	60
177	295	153	214	287	191	232	258	227	61
1023	576	455	1023	267	982	224	748	255	61
62	342	46	342	442	198	234	500	229	61
51	306	43	404	360	288	234	549	223	61
447	370	309	370	364	260	230	529	238	61
155	306	130	305	306	255	232	356	239	61
92	299	79	130	282	118	234	258	241	61
54	382	36	520	492	271	240	578	238	61
35	410	22	407	492	211	231	550	231	61
91	339	68	681	353	494	232	618	233	62
27	260	27	9	262	9	236	221	230	62
30	333	23	103	308	85	232	347	239	62
37	265	36	70	300	59	233	365	227	62
372	407	234	322	372	222	235	409	233	62
195	325	154	216	312	178	225	492	233	63
21	268	20	57	276	53	237	275	231	63
405	415	250	641	483	340	224	563	233	63
323	407	203	1023	674	389	230	653	256	63
59	329	46	176	317	142	232	250	230	63
201	318	161	292	309	242	227	445	238	63
411	373	282	605	400	387	222	596	232	64
65	311	54	227	415	140	228	430	234	64
212	316	172	207	308	172	232	247	230	64
399	435	235	639	482	340	244	411	233	64
37	367	26	396	381	266	231	540	229	64
40	266	38	42	284	38	228	257	223	64
43	459	24	1023	267	982	231	247	235	65
39	271	37	42	259	42	229	320	226	65
25	268	24	32	259	31	230	275	233	65
38	276	35	34	277	31	229	275	237	65
31	259	31	47	273	44	231	243	238	65
54	263	52	42	281	39	228	273	244	65
30	256	30	30	254	30	230	240	236	66
139	328	109	250	302	212	233	380	238	66
34	347	25	375	377	255	233	542	236	66
1023	664	395	1023	345	759	232	705	238	66
399	412	248	406	534	195	231	505	238	67
34	429	20	412	485	217	231	553	234	67
462	519	228	466	505	236	228	564	228	67
223	411	139	636	388	419	231	582	225	67
39	278	36	48	282	44	234	246	230	67
23	265	22	45	259	44	235	301	235	67
113	450	65	878	633	355	231	627	227	67
26	255	26	24	259	23	231	242	228	68
709	551	329	1023	617	425	234	636	236	68
384	363	270	541	438	316	219	563	238	68
32	271	30	36	265	35	231	287	231	68
612	493	318	1023	293	894	238	737	228	68
38	391	25	506	530	245	229	587	228	68
184	704	67	1023	494	531	228	706	223	68
357	332	275	312	330	242	230	240	228	68
22	260	22	11	269	11	232	238	231	68
170	653	67	1023	448	585	228	739	225	69
295	348	217	440	348	323	233	508	238	69
45	266	43	20	278	19	226	230	228	69
335	352	244	152	332	117	233	281	228	69
23	256	23	28	256	28	236	287	228	69
55	261	54	42	256	42	233	231	241	70
722	629	294	875	661	339	227	562	225	70
1023	609	431	1023	382	687	222	756	233	70
284	637	114	1023	267	982	243	802	229	70
427	362	302	349	347	258	231	240	231	70
29	294	25	272	307	226	231	496	234	70
45	278	41	33	282	30	236	269	228	70
1023	461	569	1023	267	982	232	813	244	70
1023	436	601	1023	267	982	225	886	250	70
43	261	42	96	267	92	228	316	233	70
401	391	262	430	402	274	231	503	231	71
23	289	21	90	347	67	232	346	236	71
57	268	55	85	263	83	229	262	229	71
82	349	60	150	357	107	234	384	235	71
884	601	376	1023	267	982	229	756	239	72
39	348	28	499	417	307	234	569	229	72
58	272	55	37	275	34	224	275	235	72
76	285	68	151	281	138	236	438	239	72
34	257	33	39	260	38	233	242	230	72
26	258	26	23	258	22	224	277	222	72
152	296	131	197	373	135	232	413	245	72
29	263	28	29	264	28	228	247	232	72
80	275	74	100	275	93	236	412	222	73
94	307	78	114	311	94	232	327	225	73
452	481	241	600	482	319	230	543	230	73
183	308	152	147	295	127	227	412	229	74
107	317	87	329	448	188	234	529	235	75
80	388	53	383	460	213	233	519	235	75
50	387	33	723	393	471	234	625	233	75
1023	689	381	1023	362	723	242	731	224	75
68	309	57	50	298	43	229	263	232	75
202	318	162	458	413	284	230	543	225	76
282	347	208	385	361	273	232	274	238	76
1023	472	555	1023	267	982	228	840	284	76
29	275	27	23	278	21	229	257	231	76
25	255	25	15	251	16	226	266	230	76
29	297	25	246	338	186	240	502	237	76
409	772	135	1023	269	974	236	805	240	76
130	452	74	677	444	390	236	597	239	76
94	453	53	1023	546	480	235	674	235	76
45	287	40	56	510	28	232	281	230	76
29	305	25	37	284	33	228	287	237	76
313	373	215	428	424	259	230	462	235	77
537	679	202	1023	267	982	229	856	233	77
20	257	20	14	249	14	232	249	234	77
536	491	280	1023	498	527	233	677	230	77
89	572	40	1023	685	383	241	666	234	77
26	257	26	29	255	29	228	237	226	78
146	521	72	1023	441	595	231	715	230	78
65	417	40	817	445	470	228	641	228	78
242	320	194	406	324	321	235	505	259	78
29	369	20	306	409	192	232	509	236	78
20	258	20	22	272	20	232	227	235	78
963	679	363	1023	467	562	221	691	241	78
154	371	106	358	503	182	231	526	237	78
42	332	32	402	339	304	227	555	236	79
394	376	269	639	472	347	224	566	231	79
385	368	268	521	364	366	239	513	233	79
312	321	249	130	333	100	225	257	236	79
128	297	111	145	286	130	232	383	233	79
436	409	273	320	431	190	230	410	234	79
46	267	44	35	263	34	227	263	228	79
33	257	33	25	264	24	229	274	236	79
105	438	62	1023	447	587	232	680	229	80
776	504	394	1023	455	576	227	677	232	80
444	413	275	624	487	328	236	649	231	80
324	343	242	941	348	691	229	472	262	81
455	430	271	395	497	204	228	403	238	81
115	314	93	266	294	232	229	506	230	81
169	380	114	532	393	347	232	570	226	81
32	281	30	46	277	43	230	230	231	81
34	258	34	51	260	50	227	251	229	81
397	405	251	531	406	335	233	597	237	81
32	369	22	353	382	236	232	531	229	81
84	278	78	42	272	40	225	293	236	81
630	580	278	1023	553	474	235	611	233	81
37	257	37	19	257	19	234	234	229	82
185	623	76	1023	589	445	242	669	226	82
262	331	203	430	311	354	236	275	241	82
36	257	36	34	261	34	232	266	228	82
27	349	20	324	337	246	232	515	237	82
44	284	40	40	278	37	238	276	235	83
255	350	186	353	332	272	235	291	236	83
496	458	277	1008	438	589	229	641	233	83
872	546	409	1023	525	499	242	702	231	83
32	332	24	233	377	158	232	470	233	83
1023	623	421	1023	314	834	227	755	229	83
32	343	24	158	339	119	234	409	239	83
25	265	24	16	278	15	234	245	229	83
143	295	124	140	284	126	232	344	235	83
89	464	49	1023	494	530	226	667	226	84
113	332	87	229	347	169	230	455	234	84
43	300	37	79	375	54	232	318	231	84
1023	750	350	1023	270	972	228	773	240	84
141	340	106	597	479	319	231	584	236	84
180	565	82	1023	354	741	240	735	246	84
27	277	25	27	353	20	227	239	231	84
58	258	58	60	258	59	231	237	239	85
21	259	21	8	268	8	227	269	227	85
224	317	181	357	308	297	225	499	239	85
340	382	228	276	350	202	234	458	236	86
42	352	30	427	507	216	235	553	229	86
27	280	25	39	329	31	237	253	234	86
349	424	210	1023	607	432	227	667	248	86
269	338	204	530	398	341	219	591	233	86
32	258	31	35	263	34	227	277	228	86
70	268	67	50	279	46	233	315	239	86
355	359	253	409	325	323	240	271	241	86
257	325	202	66	305	56	235	235	237	86
173	337	131	215	312	176	236	408	235	86
1023	463	566	1023	267	982	239	836	248	87
475	443	275	828	466	455	229	610	239	87
169	298	145	171	295	148	231	418	241	87
726	459	405	1023	269	975	237	690	243	87
66	260	65	69	256	69	229	234	229	87
1023	491	534	1023	267	982	236	841	241	87
174	348	128	178	402	113	231	319	244	87
35	450	20	499	619	207	238	570	222	87
87	332	67	111	361	79	228	347	235	88
23	265	22	54	288	48	232	296	226	88
332	355	239	287	365	202	232	237	238	88
204	313	167	278	304	234	235	405	231	88
1012	698	371	1023	368	712	238	747	239	88
31	255	31	40	253	40	240	244	230	88
118	383	79	1023	507	517	228	675	231	89
29	257	29	50	262	49	227	223	236	89
45	345	33	392	409	245	232	546	232	89
917	601	390	1023	511	513	232	661	234	89
234	669	90	1023	267	982	227	790	232	89
53	365	37	589	428	352	226	592	240	89
815	603	346	1023	558	470	228	691	237	89
367	377	249	654	487	344	226	590	219	89
385	434	227	579	572	259	230	633	233	89
67	428	40	881	486	464	225	641	229	90
512	441	297	782	468	428	231	605	233	90
93	348	68	682	435	401	230	609	242	90
64	410	40	848	463	469	234	635	241	90
833	715	298	1023	511	513	231	669	238	90
174	313	142	338	307	282	240	344	248	90
300	356	216	463	405	293	230	551	238	90
495	764	166	1023	267	982	242	879	241	90
417	468	228	627	532	302	228	620	232	90
47	266	46	62	271	58	234	300	228	90
413	379	279	461	415	285	221	550	226	90
516	471	280	1023	341	768	230	708	229	90
34	270	33	57	321	45	230	307	240	91
81	264	79	27	256	27	231	229	241	91
930	673	354	1023	633	414	229	631	244	91
101	461	56	1023	379	691	236	686	226	91
254	379	171	408	345	303	231	438	252	91
174	290	154	264	292	232	230	378	238	91
1023	410	640	1023	267	982	233	822	249	92
334	427	200	339	495	175	240	467	228	92
53	268	50	46	267	44	236	229	231	92
95	272	90	94	283	85	234	242	232	92
97	430	58	450	652	177	230	552	232	92
711	542	336	1023	440	596	227	666	243	92
57	281	52	52	264	51	236	322	228	92
63	263	62	102	266	98	233	290	246	92
33	276	30	69	269	66	232	323	234	92
90	293	78	74	281	68	230	230	229	92
528	858	158	1023	267	982	233	843	227	92
22	260	22	21	257	20	234	273	228	93
24	270	23	14	271	13	232	245	227	93
39	299	34	68	441	39	229	286	226	93
59	470	32	701	573	313	231	615	240	93
378	439	220	750	429	447	229	577	236	93
41	398	26	507	527	246	234	573	236	93
45	288	40	81	285	73	227	334	233	93
1023	485	541	1023	267	981	248	794	246	93
392	381	263	570	482	303	236	599	236	93
29	255	29	35	263	34	232	239	233	94
197	339	149	211	336	161	231	288	230	94
102	318	82	338	375	230	230	518	223	94
39	257	39	46	253	47	226	262	227	94
461	413	286	730	645	290	233	619	233	94
1023	524	500	1023	267	982	234	777	250	94
965	609	406	1023	328	799	235	735	235	94
81	294	71	135	289	119	234	250	237	94
297	355	214	684	355	493	233	559	240	94
44	257	44	29	266	28	228	234	231	95
456	396	295	447	378	302	225	530	248	95
688	913	193	1023	512	512	237	685	242	95
33	268	32	23	262	23	229	315	232	95
54	312	44	494	345	366	231	569	238	95
227	321	181	343	334	263	229	488	235	95
325	362	230	285	319	228	229	228	231	95
397	408	249	372	381	250	237	350	234	96
22	275	20	55	290	49	239	276	238	96
684	524	335	1023	546	480	230	659	229	96
62	524	30	680	682	255	232	614	239	96
77	374	52	341	718	121	228	538	234	96
47	282	43	47	284	42	235	241	232	96
23	255	23	41	254	41	231	240	234	96
47	258	46	41	261	40	227	241	242	96
51	325	40	98	321	78	229	350	234	96
64	297	55	43	296	38	231	292	242	97
45	415	28	493	493	256	233	573	237	97
1023	597	439	1023	267	982	234	829	233	97
33	268	31	21	285	19	226	241	233	97
265	370	183	412	355	297	234	485	235	97
40	259	40	22	272	21	234	243	228	97
50	417	30	605	472	328	233	595	234	97
782	623	321	1023	375	699	232	721	237	97
354	354	255	318	404	202	232	455	234	97
31	261	30	31	253	31	229	248	231	97
69	679	26	864	736	300	230	637	232	97
407	429	243	358	399	230	228	417	231	97
32	274	30	24	281	22	229	230	232	97
399	414	247	510	580	225	231	610	232	97
444	411	276	1023	420	624	229	645	233	97
321	496	166	1023	557	471	227	682	227	98
850	587	371	1023	550	476	231	694	229	98
27	300	23	237	318	191	236	477	238	98
39	294	34	38	294	33	231	242	234	98
805	670	308	1023	430	610	238	687	230	98
145	496	75	1023	501	523	233	693	238	98
22	267	21	53	257	53	235	233	232	98
54	269	52	77	267	74	228	235	229	98
35	349	26	394	387	260	235	543	235	99
29	364	20	396	481	211	231	544	230	99
84	618	35	621	733	217	230	559	233	99
25	254	25	26	255	26	224	248	227	99
102	279	94	82	272	77	228	276	222	99
122	305	103	288	325	227	225	369	231	99
1023	516	508	1023	267	982	231	803	242	99
280	614	117	1023	529	496	232	687	227	99
108	336	83	596	411	371	234	603	232	99
60	324	48	476	387	315	236	589	237	99
1023	594	441	1023	267	982	231	796	254	100
1023	540	485	1023	267	982	230	740	260	100
27	279	25	173	347	128	235	458	233	100
41	360	29	586	361	415	227	593	235	100
102	490	53	1023	487	539	230	679	228	100
322	349	236	355	342	266	235	514	234	100
229	341	172	311	337	237	240	424	247	100
210	312	172	234	352	170	227	237	230	101
46	358	33	500	388	330	232	578	239	101
255	340	192	251	363	177	230	443	243	101
661	444	380	1023	450	583	230	694	236	101
38	273	36	77	270	73	233	262	230	102
41	379	27	451	443	261	236	570	231	102
31	277	29	50	280	46	235	289	238	102
90	394	58	988	480	527	231	658	238	102
53	349	39	424	472	230	236	552	229	102
895	697	329	1023	540	485	234	684	242	102
26	254	27	21	262	20	229	270	227	103
395	399	253	732	422	444	232	628	237	103
1023	718	365	1023	351	747	230	773	225	103
418	404	264	928	440	541	236	646	234	103
44	387	29	473	562	216	234	564	236	103
174	314	142	289	331	224	232	432	237	103
208	358	149	250	335	190	230	463	243	103
252	378	171	409	357	293	234	316	227	103
1023	581	451	1023	267	982	229	783	238	103
101	491	52	1023	601	436	239	676	227	103
797	573	356	1023	399	657	231	698	235	103
342	355	247	559	351	408	225	583	259	103
26	255	26	33	257	33	233	264	237	104
1023	711	369	1023	267	982	243	842	250	104
135	437	79	812	598	348	224	634	235	104
32	353	23	370	376	252	239	524	235	104
24	252	25	17	252	17	231	259	226	104
134	272	126	79	273	74	230	237	232	104
23	273	22	35	260	34	230	267	235	104
25	266	24	41	264	39	232	282	235	105
37	279	34	49	270	47	235	352	237	105
29	272	27	35	259	35	233	277	231	105
71	286	63	99	319	79	234	411	231	105
27	254	27	19	258	19	236	234	230	105
62	495	32	434	769	145	234	522	239	105
21	255	21	13	262	13	228	236	229	105
570	611	239	1023	267	982	235	849	243	105
27	339	20	265	372	182	232	499	233	105
399	366	279	602	605	254	237	543	233	106
233	459	130	1023	413	634	225	696	240	106
67	261	65	54	261	53	227	327	231	106
161	307	134	100	416	62	236	323	232	106
870	787	283	1023	847	309	230	677	235	106
128	290	113	181	289	161	235	263	238	106
90	361	64	1023	372	705	232	677	230	106
389	394	252	923	458	516	239	642	227	106
144	450	82	427	589	186	236	516	228	106
348	362	246	720	340	543	234	337	239	106
29	327	23	382	376	261	231	545	237	106
64	317	52	421	328	328	237	548	232	106
889	634	359	1023	424	618	232	687	230	107
512	428	306	1023	457	574	229	612	240	107
55	288	49	83	291	73	230	304	231	107
41	509	21	510	633	206	231	574	231	107
228	359	163	373	357	268	234	280	231	107
383	348	282	403	327	316	229	449	238	107
39	378	26	448	430	267	227	562	231	107
260	448	149	441	521	217	233	508	237	107
294	326	230	344	323	273	230	516	243	108
1023	611	429	1023	267	982	231	794	251	108
32	265	31	25	275	24	230	236	230	108
436	393	283	892	398	574	230	618	250	108
144	399	92	1023	446	588	224	675	230	108
415	419	254	606	500	310	230	523	232	108
409	413	254	472	468	258	235	581	225	108
1023	551	476	1023	267	982	234	931	305	108
24	254	24	15	252	15	231	227	233	108
1023	537	488	1023	267	982	234	813	268	108
131	389	86	298	493	155	237	460	238	108
63	305	53	66	350	48	239	226	233	108
187	307	156	267	302	227	237	419	224	108
26	261	25	16	277	15	229	249	235	109
39	463	22	574	545	270	233	581	235	109
64	274	60	54	269	51	233	301	230	109
99	453	56	906	496	467	226	661	237	109
29	255	29	8	256	8	226	228	233	109
424	702	155	1023	267	982	229	793	237	109
55	288	49	98	283	89	229	296	226	109
253	321	202	513	326	402	232	322	230	109
83	316	67	47	295	41	240	313	230	109
27	280	24	22	281	20	228	361	234	110
40	257	40	46	253	46	232	240	232	110
283	366	198	567	345	420	230	531	247	110
142	328	111	340	322	271	230	375	244	110
35	262	34	17	254	17	232	275	234	110
21	276	20	24	302	20	231	235	233	110
171	296	148	288	295	250	227	382	224	111
138	294	121	197	293	172	223	324	236	111
35	270	33	71	278	65	231	359	241	111
22	285	20	44	315	36	233	292	237	111
116	307	97	103	331	80	230	273	232	111
33	281	30	167	309	138	231	416	222	111
23	263	22	20	255	20	233	246	232	112
51	469	28	643	527	312	220	601	226	112
461	469	252	844	481	449	227	616	230	112
585	452	331	1023	436	601	231	685	246	112
28	270	27	14	314	12	225	248	232	112
250	333	192	299	349	220	231	530	230	112
36	336	28	382	349	281	232	552	238	113
37	270	35	26	271	25	235	292	228	113
27	310	23	35	312	29	234	287	232	113
21	271	20	37	270	35	231	254	237	113
302	372	208	440	350	322	235	383	248	113
114	307	95	169	314	138	232	294	242	114
410	429	245	579	546	272	235	543	235	114
395	406	249	755	488	396	223	587	238	114
51	265	49	48	263	47	231	250	239	114
23	278	21	173	298	149	236	451	233	114
269	331	208	417	315	339	236	470	243	114
379	391	248	578	425	348	230	508	240	115
1023	539	486	1023	267	982	234	843	258	115
217	314	177	396	307	330	230	418	222	115
35	254	35	26	257	26	231	235	237	115
27	359	20	335	407	211	229	519	231	115
200	314	163	241	309	200	233	265	229	115
52	268	50	17	273	16	231	234	229	115
123	549	57	568	615	236	225	589	221	115
34	273	32	22	272	21	232	257	231	116
64	373	44	659	448	376	229	604	237	116
46	483	25	555	547	260	229	583	233	116
33	405	21	482	529	233	235	578	223	116
33	263	33	19	263	19	236	274	233	116
273	343	204	351	360	249	236	379	237	116
416	398	268	636	472	345	231	587	213	117
68	274	64	39	272	37	231	267	237	117
487	474	263	1010	563	459	224	633	234	117
43	438	25	489	532	235	233	577	229	117
161	306	135	226	324	178	232	457	244	117
414	364	291	512	366	359	225	524	224	117
360	402	229	371	602	158	230	526	229	118
1023	571	459	1023	358	732	240	734	237	118
231	303	195	304	300	260	224	463	236	118
249	308	207	266	291	234	231	247	226	118
43	505	22	519	547	243	232	581	229	118
289	372	199	249	394	162	234	427	235	118
409	373	280	381	427	228	233	543	243	118
209	296	181	199	295	173	233	275	226	118
383	423	232	1023	267	982	232	273	248	118
243	311	200	376	333	289	231	396	228	118
30	335	23	271	348	200	234	491	232	118
115	354	83	650	363	458	237	612	228	118
20	253	21	15	250	15	226	230	235	118
43	275	40	29	278	27	233	229	243	119
39	276	36	40	285	36	223	262	227	119
29	278	26	58	362	41	235	312	228	119
149	306	125	215	302	182	230	270	226	119
38	270	36	25	276	23	232	306	240	119
48	312	40	258	338	195	234	486	234	119
149	388	99	242	380	163	236	421	240	119
47	276	44	79	292	69	228	354	234	119
621	462	344	1023	385	680	229	670	240	120
237	418	145	479	436	281	235	524	228	120
1023	533	492	1023	267	982	236	781	252	120
386	378	261	314	444	181	230	398	230	120
143	442	83	1023	267	982	230	230	267	120
537	511	269	1023	486	539	224	632	236	120
214	325	169	277	329	216	233	523	234	120
35	300	30	25	307	21	227	319	239	120
78	529	38	754	763	253	232	614	230	120
276	370	191	541	364	381	233	560	247	121
390	361	277	377	325	297	230	578	231	121
24	279	22	19	272	18	233	236	230	121
199	312	164	227	314	185	229	448	239	121
234	309	194	244	308	203	227	296	242	121
193	336	147	184	331	143	233	277	234	121
34	260	33	43	257	43	229	251	232	122
63	447	36	795	734	277	233	627	231	122
43	278	40	33	282	30	237	365	231	122
164	323	130	239	329	186	229	293	244	123
436	382	292	459	359	328	234	552	231	123
34	262	33	34	259	33	233	232	231	123
41	363	29	385	461	214	228	552	228	123
25	252	25	18	247	18	228	224	231	123
294	324	232	407	302	344	236	489	256	124
52	413	32	608	413	377	225	592	233	124
23	279	21	27	284	24	227	269	229	124
315	369	218	312	329	243	235	254	231	124
268	312	220	378	309	313	226	517	245	124
32	278	30	99	317	80	227	356	229	124
796	602	339	1023	595	441	237	635	232	124
1023	641	409	1023	289	907	235	759	247	125
103	277	95	103	276	96	230	364	240	125
864	604	366	1023	329	797	234	715	239	125
784	627	320	1023	478	549	227	680	241	125
28	265	27	51	263	50	233	280	236	125
756	539	359	1023	405	647	233	682	220	125
892	632	361	1023	511	513	237	676	238	126
20	257	20	34	259	33	233	406	233	126
591	493	307	1023	458	572	235	691	236	126
26	261	25	63	317	51	229	363	233	126
256	334	196	483	357	346	234	287	238	126
37	395	24	448	445	258	228	561	232	126
820	621	338	1023	548	479	238	650	234	126
119	320	95	750	308	624	224	236	243	126
354	455	199	264	457	148	235	240	244	126
162	443	94	857	462	475	228	636	233	127
94	306	78	262	463	145	231	511	228	127
1023	815	321	1023	448	585	237	734	232	127
1023	678	387	1023	494	530	238	715	237	127
348	366	244	896	362	633	233	537	274	127
369	396	239	366	414	227	231	491	237	127
283	330	220	331	317	267	239	418	251	127
428	434	252	1023	402	652	235	689	224	127
410	394	267	574	517	284	229	594	233	127
51	391	33	614	510	308	228	598	227	128
84	321	67	158	336	120	230	346	229	128
78	292	69	106	285	95	233	363	232	128
774	571	347	1023	326	805	233	740	251	128
47	271	44	12	273	12	228	234	230	128
46	277	43	54	388	36	233	314	226	128
245	336	187	167	316	135	236	236	233	128
22	256	22	15	256	16	232	244	235	129
206	464	114	1023	484	542	229	700	236	129
27	307	22	329	335	251	234	507	223	129
453	453	256	786	499	404	236	594	231	129
130	273	122	56	274	52	228	236	234	129
35	256	35	28	258	28	224	253	238	129
163	307	136	264	300	225	227	361	238	129
52	294	45	107	289	95	232	252	232	130
823	656	321	1023	507	517	227	660	243	130
23	275	22	74	388	49	228	331	234	130
1023	561	468	1023	267	982	231	791	252	130
194	290	171	244	304	206	235	261	248	130
118	393	77	188	388	124	228	405	222	130
206	323	164	257	308	214	232	242	230	131
141	317	114	217	314	177	223	291	232	131
406	376	276	352	390	231	234	535	245	131
33	320	26	113	362	80	228	379	224	131
105	693	39	1023	658	399	227	695	234	131
132	652	52	1023	478	549	234	708	236	131
22	255	22	27	260	26	231	236	229	131
42	336	32	407	358	290	234	554	226	131
1023	749	350	1023	267	982	235	914	253	131
119	375	82	1023	339	773	233	674	226	131
506	726	178	1023	267	982	241	800	228	131
29	284	26	134	328	104	228	410	236	131
261	673	99	1023	417	629	236	729	240	131
158	306	132	227	324	180	233	382	233	132
1023	540	485	1023	267	982	232	821	248	132
71	615	30	1023	773	339	234	659	233	132
38	257	38	32	259	32	233	274	226	132
81	303	68	173	305	145	229	390	236	132
52	368	36	571	421	347	233	591	226	132
140	317	113	266	311	220	237	269	245	132
289	358	206	466	401	297	236	425	238	132
31	271	29	28	278	26	238	388	235	132
583	573	260	541	574	241	235	492	228	132
270	325	213	196	298	168	225	234	225	132
422	424	255	639	435	376	235	605	230	132
37	259	37	26	269	25	227	276	231	132
80	268	77	143	309	119	225	393	231	133
26	270	24	26	292	23	225	237	226	133
945	621	390	1023	394	666	240	683	244	133
25	268	23	19	280	18	231	261	226	133
1023	500	524	1023	267	982	226	807	238	133
1023	735	357	1023	267	982	219	808	254	133
66	276	61	67	276	62	234	302	239	133
54	449	31	662	532	319	227	609	235	133
938	646	371	1023	308	851	238	715	256	133
74	267	71	86	262	84	235	316	233	133
269	325	212	353	316	286	235	518	240	133
373	403	237	778	472	422	238	619	235	133
577	591	250	1023	267	982	232	838	234	133
38	477	20	407	539	194	238	555	235	133
916	619	379	1023	336	780	238	715	249	133
98	308	82	390	306	326	236	238	241	133
141	312	116	148	311	122	231	362	255	133
40	255	40	46	260	45	229	227	224	133
29	277	27	20	282	18	230	249	231	133
692	624	284	913	626	373	228	640	242	133
242	343	180	380	320	305	229	231	230	133
353	376	240	438	490	229	229	466	233	134
24	257	24	13	245	13	240	235	223	134
88	356	63	160	441	93	231	377	225	134
50	330	39	520	462	288	225	576	230	134
228	354	165	388	376	264	232	494	229	134
29	291	26	73	306	61	228	240	232	134
571	466	314	1023	584	449	233	647	243	134
866	626	354	1023	598	438	234	613	245	134
73	286	65	52	291	45	236	275	228	134
66	289	58	106	420	65	234	387	234	134
79	322	63	170	428	101	224	332	240	134
35	263	34	58	267	56	228	285	228	134
62	273	58	90	275	84	236	231	230	134
30	319	24	284	342	212	232	499	234	134
214	342	160	405	337	308	232	457	243	135
180	410	112	447	481	238	227	518	223	135
421	364	296	395	378	267	233	532	234	135
1023	513	511	1023	279	939	232	785	242	135
58	355	42	633	444	365	232	612	217	135
402	401	257	713	457	400	235	598	237	135
28	364	20	404	443	233	231	548	229	135
355	367	248	504	413	313	231	586	241	135
24	286	22	118	325	93	238	345	241	135
1023	561	467	1023	559	469	227	725	228	135
641	496	331	966	535	463	242	559	234	135
27	293	24	140	430	83	233	414	234	135
100	442	58	855	626	350	238	640	229	135
394	506	199	624	625	255	237	583	223	135
22	258	22	17	263	16	231	244	230	135
30	327	23	328	344	244	229	526	235	135
29	257	29	24	258	24	229	265	228	135
25	276	24	35	284	31	232	243	224	135
47	357	34	502	405	317	232	573	232	135
33	259	33	19	260	19	233	262	232	135
66	471	36	594	814	187	229	599	229	135
32	284	29	72	294	62	230	308	227	135
35	276	33	68	309	56	231	341	230	135
89	325	70	598	484	317	232	602	235	135
1023	496	528	1023	267	982	233	875	281	136
24	263	23	58	270	55	225	294	231	136
217	501	111	1023	596	440	228	653	240	136
26	263	25	21	265	21	232	236	229	136
225	315	183	391	333	301	233	409	231	136
82	286	74	102	349	75	235	348	235	136
21	265	21	11	262	11	229	236	234	136
218	312	179	311	305	261	225	460	231	136
47	375	32	436	410	272	228	562	235	136
588	468	321	765	559	351	236	578	232	136
28	366	20	362	431	215	233	533	229	136
54	259	53	23	259	22	227	271	228	136
822	559	377	1023	267	982	239	742	228	136
35	259	35	27	262	26	232	237	227	136
256	369	178	277	397	178	230	248	237	136
329	380	221	407	417	250	235	527	237	136
1023	563	466	1023	267	982	219	769	244	136
230	447	131	511	602	218	230	529	236	136
358	415	221	522	372	359	232	528	238	136
28	253	28	29	256	29	232	240	236	136
388	765	130	1023	267	982	236	829	246	136
39	358	28	538	430	320	233	588	226	136
151	316	122	289	363	204	229	496	229	136
362	435	213	464	436	273	228	321	229	136
330	443	191	1023	560	468	233	661	232	136
880	607	371	1023	267	982	252	763	244	136
1023	548	479	1023	267	982	239	818	261	136
308	447	176	568	453	321	232	576	238	136
288	340	217	399	351	291	234	274	233	136
28	254	29	17	255	17	227	233	232	136
590	600	252	1023	267	982	235	785	227	136
25	257	25	37	258	37	229	242	234	136
44	264	43	68	264	66	231	265	229	136
42	369	30	432	573	193	231	552	226	137
28	297	24	146	312	120	238	371	237	137
270	348	198	490	368	341	234	417	220	137
278	354	201	161	334	123	223	308	234	137
314	351	229	276	332	213	233	230	232	137
364	367	254	435	373	298	232	501	236	137
1023	757	346	1023	267	982	243	924	250	137
39	262	38	50	265	48	234	333	241	137
22	266	21	44	262	43	238	291	230	137
170	324	134	187	344	139	233	244	234	137
38	401	24	513	409	321	233	579	238	137
29	318	23	237	599	101	229	480	229	137
20	262	20	22	258	22	234	251	226	137
24	265	23	20	254	20	232	272	228	137
36	265	35	44	262	43	232	271	229	137
99	265	95	79	286	70	231	272	226	137
41	353	30	441	420	269	235	556	228	137
406	379	274	573	541	271	227	516	242	137
35	282	32	60	282	55	232	349	240	137
214	341	161	269	336	205	234	540	238	137
40	301	34	297	360	212	231	510	229	137
21	268	20	61	294	53	231	320	236	137
75	568	34	1023	572	458	234	666	228	138
157	536	75	1023	408	642	225	723	229	138
472	506	239	477	491	249	233	545	236	138
51	400	32	577	477	310	231	602	236	138
106	292	93	63	299	54	234	320	237	138
65	345	48	341	357	245	233	537	227	138
104	311	86	189	301	160	232	308	233	138
23	260	23	7	257	7	234	242	228	138
233	296	202	97	285	87	231	240	245	138
234	353	169	470	396	304	240	524	225	138
29	263	28	13	263	13	227	230	230	138
236	353	171	270	333	207	230	450	238	138
455	419	278	544	423	330	217	520	228	138
91	344	68	90	367	63	226	349	223	138
141	282	128	136	282	123	224	232	230	138
35	269	33	76	439	45	239	278	230	138
198	323	157	185	318	149	230	297	230	138
39	289	34	10	297	9	228	224	233	138
60	387	40	622	496	321	233	609	226	138
228	351	166	323	339	244	232	239	227	138
647	461	359	1023	316	829	231	711	230	138
65	305	55	251	471	136	234	481	236	138
476	431	283	809	556	373	228	606	242	138
62	279	56	118	286	105	228	296	236	138
496	516	246	645	511	323	232	277	232	138
23	255	23	53	257	53	231	237	238	138
371	494	192	1023	267	982	234	742	238	138
39	257	39	35	259	34	234	280	229	138
33	252	34	8	237	8	230	237	227	138
493	425	297	761	419	465	225	568	237	138
329	394	214	499	406	314	229	542	235	138
90	393	59	214	455	121	227	403	229	138
49	281	44	182	286	163	235	388	237	138
1023	522	502	1023	269	974	237	780	235	138
194	308	161	147	296	127	236	285	231	139
46	389	31	271	410	170	234	499	229	139
446	435	263	859	492	446	232	626	225	139
119	299	102	121	294	105	232	379	228	139
1023	774	339	1023	441	595	234	739	241	139
21	253	21	27	250	28	239	240	227	139
479	393	313	764	377	519	233	602	243	139
49	259	48	72	282	66	230	359	229	139
1023	571	459	1023	267	982	226	790	260	139
93	284	84	33	273	31	236	236	239	139
1023	619	423	1023	267	982	248	1023	306	139
165	536	79	1023	421	623	229	698	231	139
37	270	35	44	260	43	228	300	235	139
41	327	32	357	374	245	227	539	232	139
442	417	271	777	538	370	233	605	231	139
51	266	49	37	264	36	228	306	232	139
1023	708	370	1023	267	982	233	795	231	139
33	263	32	49	265	48	229	271	230	139
65	269	62	41	263	40	229	307	227	139
1023	632	415	1023	267	982	244	793	254	139
172	400	110	350	534	168	227	504	239	139
26	306	21	129	320	103	233	392	234	140
474	476	255	1023	319	822	235	742	240	140
136	311	112	349	454	197	232	550	236	140
83	322	66	157	343	117	237	415	231	140
37	283	33	100	291	88	230	256	225	140
1023	433	605	1023	267	982	245	830	257	140
329	427	197	668	581	294	231	523	231	140
953	588	415	1023	267	982	233	821	235	140
262	332	202	328	320	262	222	239	234	140
1023	466	562	1023	267	982	238	880	281	140
34	296	29	128	496	66	228	395	231	140
224	304	189	301	318	242	233	302	236	140
110	324	87	231	346	171	233	413	237	140
23	267	22	21	261	21	230	247	231	140
447	639	179	1023	378	693	230	739	228	140
61	379	41	685	432	406	224	618	247	140
42	271	40	60	270	57	232	255	238	140
32	256	32	25	257	25	226	270	236	140
203	322	161	369	343	275	244	377	236	140
36	365	25	321	393	209	228	522	234	140
130	305	109	258	312	212	234	434	244	140
68	268	65	102	271	96	228	302	232	140
176	296	152	62	283	56	232	222	241	140
59	511	29	634	587	277	232	602	235	140
361	354	261	429	328	335	234	578	234	140
77	279	70	93	299	79	226	247	234	140
31	327	25	327	353	237	227	522	232	141
444	445	255	596	447	341	244	614	238	141
68	307	57	67	317	54	237	314	228	141
854	650	336	1023	545	481	242	621	217	141
144	335	110	262	322	208	228	358	234	141
488	423	296	1023	345	759	236	706	238	141
243	315	197	329	294	287	235	489	239	141
38	314	31	108	355	78	230	406	233	141
260	316	211	331	354	240	225	249	242	141
21	263	20	28	257	28	229	238	238	141
499	443	289	823	535	394	227	514	250	141
397	395	257	337	367	234	225	304	236	141
416	383	279	576	448	329	231	641	227	141
29	267	27	43	270	40	231	293	223	141
131	344	98	199	318	160	226	254	229	141
28	327	22	373	374	255	234	536	236	141
35	257	35	30	257	30	231	267	229	141
283	338	214	598	309	496	236	576	236	141
39	425	23	414	581	183	234	557	244	141
53	258	52	31	245	32	234	236	234	141
473	378	320	609	361	432	230	633	236	141
194	312	160	231	296	200	233	285	236	141
24	255	24	32	255	32	231	291	233	141
241	320	193	365	318	294	234	369	243	141
29	260	28	24	263	23	231	263	234	141
94	319	75	81	343	60	228	245	234	141
48	257	48	34	262	33	237	236	232	141
345	360	245	293	392	191	233	414	233	141
75	271	71	49	271	46	231	386	224	141
99	470	54	778	606	328	236	573	231	141
339	401	216	650	352	472	230	355	240	142
235	334	180	279	379	189	234	379	240	142
368	340	277	260	335	198	233	565	238	142
1023	558	470	1023	267	982	226	792	252	142
31	323	24	197	404	125	229	466	229	142
21	262	20	28	248	29	228	279	229	142
445	408	279	1023	419	626	233	681	232	142
143	322	114	157	308	130	235	349	235	142
288	342	216	427	358	306	224	247	235	142
202	319	162	258	312	211	238	441	233	142
176	318	141	230	326	181	234	425	229	142
69	490	36	587	516	291	234	602	225	142
618	567	279	1023	533	492	236	662	245	142
41	508	21	637	599	272	228	603	232	142
400	346	295	596	337	452	225	641	238	142
39	279	36	183	361	130	236	452	226	142
85	436	50	1023	591	444	235	662	228	142
57	259	57	50	256	50	226	354	234	142
497	493	258	796	690	295	246	626	225	142
490	396	317	687	508	346	224	577	233	142
41	279	38	97	283	88	234	248	232	142
102	370	70	1023	460	570	232	660	233	142
312	464	172	359	454	202	225	380	236	142
26	300	22	172	536	82	235	430	235	142
378	450	215	794	449	453	244	560	244	142
232	338	176	317	361	225	226	492	230	142
65	271	61	107	337	81	232	347	227	142
343	343	257	504	380	339	228	600	242	142
30	313	25	136	477	73	224	395	232	142
71	345	52	488	397	315	236	568	238	142
241	330	187	302	340	227	228	330	232	142
257	534	123	1023	267	982	247	798	236	142
99	347	73	918	477	493	240	647	238	142
39	333	30	352	368	245	229	517	234	142
426	399	273	618	501	316	227	550	224	142
203	339	154	579	407	364	229	558	234	143
409	393	266	798	478	427	227	642	234	143
62	389	41	638	417	392	226	609	237	143
58	260	57	94	260	92	232	256	234	143
168	313	137	255	320	204	238	280	246	143
333	349	244	476	416	293	244	545	225	143
120	343	90	545	397	352	237	566	228	143
49	294	42	91	308	75	236	364	234	143
246	344	183	464	373	319	228	461	244	143
43	376	29	333	549	155	233	515	221	143
375	407	236	476	416	293	227	608	238	143
367	390	241	717	719	255	234	596	232	143
367	416	226	562	526	274	226	575	231	143
38	271	36	71	288	63	230	302	236	143
980	851	295	1023	267	982	234	939	262	143
36	379	24	409	463	226	230	558	234	143
45	279	42	115	447	66	229	427	233	143
68	424	41	587	437	344	223	601	233	143
68	313	55	247	359	176	230	494	231	143
1023	519	505	1023	267	982	233	841	236	143
112	294	97	140	324	111	229	415	233	143
215	326	169	284	320	227	220	476	237	143
53	310	44	82	325	65	236	374	236	143
34	347	25	212	411	132	230	464	229	143
273	536	130	1023	360	728	238	740	221	143
28	259	28	12	271	12	227	228	241	143
1023	619	423	1023	267	982	236	801	230	143
81	286	72	61	266	58	226	341	236	143
89	429	53	395	443	229	234	525	230	143
107	297	92	192	290	170	234	392	228	143
1023	434	604	1023	267	982	234	774	242	143
376	359	268	522	383	348	235	589	245	143
85	270	80	34	269	32	231	223	235	143
56	310	46	562	353	407	228	591	228	143
997	669	381	1023	267	982	231	813	232	143
822	648	325	1023	736	356	238	628	235	144
27	255	27	61	257	61	234	267	227	144
184	417	113	234	402	149	235	409	233	144
201	569	91	1023	267	982	232	764	231	144
28	360	20	446	408	280	229	564	224	144
196	460	109	1023	376	698	229	696	235	144
255	409	160	261	424	157	231	317	238	144
143	432	85	1023	385	680	237	707	226	144
75	267	72	65	258	65	234	399	236	144
391	402	249	896	442	519	225	594	239	144
49	471	26	716	603	304	236	621	239	144
193	347	142	602	348	443	236	562	240	144
22	274	21	88	288	78	229	337	228	144
126	348	92	361	385	240	236	380	235	144
1023	649	404	1023	267	982	247	911	280	144
45	287	41	78	327	61	226	372	234	144
182	300	155	331	307	276	232	293	232	144
688	662	266	1023	267	982	237	854	254	144
71	278	65	200	381	134	234	481	229	144
286	355	206	451	342	337	239	524	239	144
41	257	40	27	253	27	232	236	225	144
24	266	23	30	425	18	228	250	231	144
147	571	66	1023	550	476	235	712	237	144
197	309	163	178	288	158	235	243	237	144
45	317	36	300	334	229	231	516	236	144
843	697	310	1023	501	524	226	707	242	144
34	268	33	56	280	51	232	310	234	144
98	264	95	45	256	45	237	237	242	144
440	419	269	1023	548	479	224	686	228	144
374	434	221	395	502	202	229	528	234	144
592	454	334	551	492	286	247	613	235	144
239	330	186	508	335	388	232	541	248	144
39	269	37	19	253	19	232	277	234	144
157	302	133	181	297	156	229	351	241	144
57	301	48	143	294	125	231	420	233	144
36	379	24	447	409	280	235	566	233	144
37	277	34	52	272	49	231	234	229	145
25	254	25	27	253	28	224	241	234	145
66	296	57	128	331	99	233	375	236	145
372	360	264	569	399	365	239	230	226	145
303	419	185	487	390	320	237	498	234	145
109	348	80	302	348	222	228	244	238	145
581	446	333	802	422	486	233	550	244	145
39	391	25	611	514	304	229	595	231	145
40	274	37	97	453	55	235	353	239	145
38	267	36	33	261	32	237	349	232	145
45	377	30	382	678	144	222	534	237	145
115	338	87	293	336	224	231	492	239	145
30	303	26	357	337	271	233	525	230	145
908	633	367	1023	306	857	240	735	252	145
184	338	139	227	354	164	223	242	235	145
61	262	60	47	264	46	228	227	230	145
20	262	20	23	255	23	228	282	227	145
45	257	45	37	295	32	232	259	236	145
1023	586	447	1023	267	982	237	852	257	145
434	354	314	550	336	419	229	562	229	145
1023	562	466	1023	301	870	235	747	253	145
1023	607	432	1023	341	768	234	727	256	145
46	288	41	109	334	84	231	356	230	145
457	538	217	1023	267	982	232	846	244	145
566	574	253	921	645	366	243	634	224	145
36	269	34	58	260	57	231	313	231	145
1023	628	418	1023	298	879	232	783	254	146
379	411	236	473	495	245	229	508	232	146
301	372	207	388	353	281	236	286	242	146
42	434	25	511	622	210	231	582	233	146
25	292	22	26	312	21	236	296	242	146
31	340	24	352	386	234	237	533	240	146
400	429	239	941	552	437	231	646	240	146
30	291	26	233	320	187	233	493	226	146
319	347	235	810	364	570	225	599	252	146
366	384	244	351	386	233	233	405	234	146
60	383	40	655	486	345	231	619	231	146
204	330	158	360	325	284	232	390	242	146
100	349	73	696	506	352	230	622	237	146
46	266	44	89	272	84	228	233	234	146
278	332	214	367	328	287	235	506	231	146
157	282	142	150	274	139	229	373	222	146
116	269	110	67	263	65	232	355	231	146
611	501	312	1023	483	543	226	641	232	146
43	333	33	252	345	187	234	490	229	146
1023	692	379	1023	353	743	238	747	244	146
41	268	39	35	271	33	236	333	226	146
39	266	38	24	261	24	230	253	225	146
40	258	40	26	263	26	228	237	229	146
31	263	30	19	267	19	237	249	236	146
41	264	40	59	264	57	228	228	229	146
24	270	22	39	267	38	231	285	236	146
416	722	147	1023	267	982	237	800	236	146
521	715	187	1023	267	982	238	828	238	146
366	394	238	661	478	354	226	598	236	146
270	347	199	516	333	396	229	501	253	146
29	286	26	26	282	24	235	263	232	146
147	361	104	203	362	144	229	411	232	146
816	638	327	1023	344	762	234	689	239	146
631	515	314	997	460	555	230	591	242	146
30	259	29	33	263	32	235	276	231	146
375	441	218	396	471	215	227	510	226	146
216	302	183	249	287	222	232	433	247	146
136	341	102	464	325	365	230	240	221	146
45	424	27	281	395	182	231	503	222	146
465	462	258	712	485	376	232	595	228	147
411	455	231	676	572	303	233	595	229	147
43	265	41	44	274	41	231	295	228	147
34	290	30	45	293	39	234	362	229	147
42	514	21	598	611	250	238	600	228	147
66	337	50	378	399	242	234	518	232	147
45	460	25	763	489	399	234	627	225	147
222	380	149	257	348	189	237	377	225	147
281	388	186	509	371	351	229	336	239	147
83	491	43	1021	609	429	231	664	219	147
41	256	41	47	257	47	231	257	234	147
135	274	126	51	266	49	227	239	230	147
154	313	126	223	305	187	233	239	237	147
162	304	137	160	288	143	233	254	231	147
351	429	209	894	419	546	232	639	232	147
269	373	185	437	432	259	234	569	223	147
941	608	396	1023	273	960	229	772	235	147
1023	531	494	1023	267	982	214	871	244	147
686	621	283	944	565	427	233	614	238	147
24	272	23	18	290	16	233	243	227	147
35	261	34	49	269	47	229	294	230	147
1023	611	429	1023	267	982	234	850	251	147
62	268	59	46	258	45	227	328	231	147
464	411	289	524	416	322	237	588	226	147
33	261	33	72	278	66	231	472	237	148
345	419	211	464	364	326	230	506	232	148
671	950	181	1023	267	982	233	876	232	148
20	249	20	29	255	29	228	238	234	148
23	254	23	16	246	16	225	251	234	148
171	328	134	122	319	98	225	277	236	148
324	367	226	479	345	356	231	236	230	148
26	265	25	15	249	15	228	248	234	148
79	350	58	120	441	70	235	387	242	148
29	257	29	14	243	15	229	230	240	148
101	294	88	291	382	195	226	504	234	148
43	299	37	80	326	63	225	358	243	148
25	258	25	21	261	21	225	247	234	148
433	420	264	813	457	456	238	583	226	148
440	411	274	420	411	262	234	465	235	148
62	470	34	644	543	304	230	604	237	148
43	277	40	37	311	30	232	280	228	148
536	997	138	1023	267	982	241	858	242	148
26	258	26	45	255	45	231	254	239	148
39	258	38	56	263	54	232	373	231	148
423	368	294	684	391	448	230	640	225	148
354	397	228	334	403	212	228	505	228	148
238	316	192	531	313	434	232	469	244	148
286	376	195	657	517	325	235	572	233	148
25	323	20	284	399	182	226	505	227	148
1023	637	412	1023	268	976	231	774	213	148
425	379	287	1023	421	623	227	624	246	148
42	302	35	61	460	34	224	319	235	149
235	350	172	306	338	232	231	508	238	149
1023	468	560	1023	267	982	231	774	245	149
24	259	24	21	246	22	231	267	230	149
27	311	22	326	369	226	235	516	230	149
397	503	202	634	562	289	236	535	226	149
83	403	52	810	420	494	225	652	235	149
488	405	309	1023	305	859	230	710	234	149
144	285	129	222	280	203	235	263	240	149
45	344	34	436	380	294	231	565	230	149
236	317	190	263	298	226	229	259	230	149
38	259	38	17	258	17	230	229	223	149
787	609	331	1023	508	516	243	682	234	149
36	255	36	33	261	33	233	288	231	149
238	346	176	270	335	206	228	534	234	149
1023	438	599	1023	267	982	220	826	264	149
541	447	309	674	476	362	231	564	245	149
246	321	197	359	309	297	232	467	234	149
30	384	20	390	395	253	231	537	235	149
463	398	298	632	381	424	230	563	230	149
219	315	178	367	311	302	228	499	254	149
251	365	176	471	336	359	224	400	228	149
38	383	26	191	584	84	233	445	232	149
60	264	58	55	258	54	230	346	229	149
188	320	151	299	322	238	235	518	240	149
23	252	24	37	253	37	229	249	234	149
1023	634	413	1023	267	982	234	838	240	149
358	349	262	657	339	496	235	482	244	149
23	301	20	333	371	230	228	520	228	149
83	288	74	150	311	123	229	359	232	150
372	407	234	719	668	276	234	601	233	150
105	271	99	100	274	94	227	231	230	150
118	420	72	447	450	254	232	519	229	150
1023	667	393	1023	278	942	232	742	275	150
179	448	102	859	551	399	231	652	234	150
27	344	20	439	383	293	231	562	229	150
217	322	172	268	318	215	228	365	237	150
335	478	179	553	671	211	232	560	236	150
74	357	53	149	351	109	230	325	238	150
87	427	52	1023	492	533	233	663	232	150
478	572	214	989	507	499	238	548	248	150
195	367	136	276	368	192	229	499	232	150
833	680	313	1023	311	843	228	770	247	150
57	281	52	72	279	66	229	239	225	150
265	321	212	386	307	321	228	516	235	150
371	587	162	1023	375	700	241	700	232	150
836	552	388	1023	289	907	234	738	272	150
359	376	244	602	409	377	224	576	239	150
29	272	27	14	292	12	236	231	231	150
1023	433	606	1023	267	982	229	810	253	150
1023	578	453	1023	267	982	227	828	236	150
33	277	30	74	331	58	232	318	232	150
205	311	169	337	301	287	233	485	232	150
24	287	21	23	278	21	232	234	232	150
56	300	48	100	292	88	233	319	234	150
46	265	44	26	270	25	231	241	230	150
46	452	26	594	498	305	240	598	228	151
238	801	76	1023	332	790	227	777	239	151
26	257	26	32	245	34	231	282	236	151
37	301	32	193	293	169	231	454	227	151
468	423	283	667	450	380	234	579	234	151
166	298	143	323	292	283	226	451	245	151
237	309	196	221	304	186	224	257	236	151
103	293	90	107	300	91	228	238	239	151
931	665	358	1023	365	718	232	728	239	151
145	289	128	153	292	134	231	412	233	151
399	502	203	517	655	202	235	475	226	151
77	295	67	187	279	172	232	487	231	151
70	269	67	31	256	31	224	260	229	151
221	310	183	249	305	209	236	251	231	151
57	266	55	70	266	68	234	234	226	151
417	456	234	958	623	394	230	628	248	151
116	374	79	359	431	213	231	495	238	151
43	372	29	362	367	253	237	546	228	151
23	280	21	111	231	123	236	393	225	151
150	308	125	319	329	248	231	432	222	151
65	255	66	61	255	61	233	243	236	151
414	450	236	794	433	469	229	575	233	151
52	378	35	472	456	265	229	573	229	151
237	453	134	1023	307	855	230	719	240	151
28	254	28	28	249	29	234	245	226	151
219	404	138	575	483	304	231	590	218	151
61	271	57	133	268	127	224	241	231	151
424	419	259	507	466	279	229	554	237	151
222	334	170	184	331	142	224	297	241	151
29	316	23	270	374	185	229	502	228	151
244	366	171	522	698	191	235	479	244	152
366	414	226	702	521	345	233	605	236	152
49	286	44	102	277	95	235	333	230	152
63	261	62	49	259	49	229	229	231	152
20	262	20	34	280	31	232	309	226	152
184	567	83	1023	294	891	227	748	225	152
383	352	279	304	331	235	230	447	235	152
30	260	30	99	286	89	232	239	228	152
50	465	27	613	562	279	227	589	233	152
47	256	47	33	254	34	234	237	229	152
363	341	272	360	515	179	225	504	231	152
252	348	185	401	316	325	238	406	240	152
314	350	230	696	344	518	237	554	249	152
30	347	22	372	354	269	233	524	235	152
372	589	162	1023	267	982	238	810	234	152
122	397	79	1023	431	608	234	680	237	152
1023	775	338	1023	847	310	226	678	233	152
222	337	168	432	335	330	236	466	239	152
423	383	282	948	591	411	228	621	245	152
31	335	24	113	354	82	220	356	230	152
61	333	47	775	411	483	232	634	234	152
850	579	376	1023	354	740	227	693	238	152
193	312	158	341	318	275	234	530	231	152
1023	624	420	1023	380	690	236	713	275	152
26	253	27	32	263	31	232	260	235	152
74	333	57	416	404	263	232	553	229	152
45	505	23	759	589	330	237	622	221	152
23	275	22	32	270	31	231	265	231	152
205	310	170	346	308	287	229	419	235	152
1023	643	408	1023	351	747	235	706	232	152
90	307	75	133	297	115	234	412	228	152
1023	546	480	1023	267	982	231	769	244	153
747	629	304	904	657	352	239	651	233	153
964	607	406	1023	267	982	239	777	257	153
25	268	24	41	275	38	232	231	233	153
481	418	295	1023	443	592	250	674	235	153
22	268	21	40	309	33	225	253	233	153
74	287	66	125	287	111	231	249	246	153
44	274	41	28	263	28	235	228	234	153
32	272	30	44	314	36	236	295	231	153
48	296	42	35	292	31	227	251	225	153
143	542	68	1023	300	873	232	756	232	153
286	352	208	429	321	342	233	494	240	153
531	467	291	1023	370	709	234	733	234	153
323	359	231	438	376	298	228	579	239	153
247	352	179	313	332	241	230	388	231	153
1023	685	382	1023	362	725	224	738	256	153
57	263	55	50	267	48	231	285	235	153
206	433	122	278	518	137	227	463	240	153
1023	587	447	1023	271	969	243	744	238	153
346	336	264	422	349	309	237	539	238	153
170	406	107	246	376	167	239	481	236	153
1023	521	503	1023	267	982	235	840	247	153
117	302	99	141	348	104	227	465	233	153
248	317	200	291	304	245	229	250	226	153
65	326	51	481	335	368	232	580	225	153
52	404	33	418	544	197	235	545	225	153
151	391	99	531	443	307	230	576	239	153
54	336	41	406	372	279	229	536	233	153
24	265	23	23	263	23	235	271	232	153
37	257	37	41	264	40	230	238	238	154
45	364	32	582	381	392	237	600	239	154
54	267	52	34	255	34	231	286	230	154
126	387	84	329	584	144	233	528	228	154
149	348	110	513	392	335	227	578	231	154
30	349	22	438	370	304	223	559	236	154
431	365	302	332	344	248	222	228	232	154
32	338	25	286	411	178	236	487	230	154
115	321	92	404	423	244	231	504	237	154
210	307	175	238	310	197	231	287	236	154
139	308	116	248	297	214	233	399	236	154
24	257	24	21	260	21	225	230	236	154
28	270	26	41	270	39	229	248	233	154
88	428	53	1023	566	463	241	667	227	154
222	408	139	217	403	138	232	420	230	154
81	272	77	117	267	112	229	264	233	154
572	517	283	874	638	350	236	586	250	154
427	351	311	541	336	413	238	559	231	154
26	329	20	278	359	198	225	489	226	154
759	535	363	1023	348	753	238	754	246	154
81	456	46	1023	620	423	230	661	228	154
45	274	42	24	267	23	236	267	235	154
865	645	343	1023	366	716	233	726	258	154
55	267	53	21	260	21	234	259	230	154
60	277	55	64	264	62	232	349	235	154
153	355	110	336	329	262	231	245	240	154
30	312	25	315	332	243	228	522	235	154
279	318	225	342	319	275	233	361	234	154
23	253	23	24	252	25	226	230	233	154
244	316	198	325	313	265	231	456	229	154
85	430	51	1023	458	573	235	668	228	154
653	582	287	1023	318	825	231	736	248	154
262	323	208	278	312	228	225	235	239	155
42	270	40	31	269	29	236	275	229	155
58	327	45	347	527	169	233	509	225	155
387	388	255	460	395	298	228	546	238	155
29	253	29	37	253	37	236	259	231	155
254	488	133	1023	307	853	231	752	236	155
124	295	107	126	287	112	236	275	230	155
31	265	30	31	301	27	229	243	231	155
43	392	28	498	423	301	225	569	232	155
37	372	26	543	433	321	229	586	237	155
769	561	350	1023	301	871	243	744	240	155
155	285	139	195	279	178	231	349	233	155
104	277	96	62	271	59	223	446	234	155
445	462	247	964	517	477	225	637	229	155
36	261	35	23	268	22	231	270	234	155
29	313	24	174	337	132	232	455	234	155
356	368	248	447	414	276	226	402	228	155
245	353	178	374	378	254	228	561	229	155
464	419	283	1023	334	784	227	634	237	155
25	308	21	258	352	188	228	488	228	155
321	355	232	592	341	444	228	455	246	155
499	452	282	1023	414	633	222	668	238	155
34	295	29	76	350	55	228	290	229	155
86	440	50	1023	463	566	231	675	234	155
31	272	29	165	291	145	228	439	235	155
25	259	25	61	274	57	227	288	238	156
240	339	181	467	338	354	229	273	228	156
116	290	102	195	302	165	226	229	237	156
249	306	208	332	324	262	237	272	238	156
21	264	20	12	284	11	228	253	230	156
43	300	36	126	305	106	230	315	236	156
22	261	21	30	299	26	229	267	239	156
382	386	253	454	430	270	225	455	228	156
233	295	203	194	318	156	228	234	234	156
989	863	293	1023	267	982	238	922	240	156
30	279	28	29	265	29	233	240	238	156
230	307	192	239	310	197	235	295	238	156
36	259	36	26	257	25	230	276	232	156
27	269	26	37	270	35	233	267	230	156
45	500	23	732	579	324	232	616	229	156
353	374	242	348	408	218	238	379	224	156
23	279	21	136	504	69	234	373	234	156
31	253	31	21	252	21	231	239	231	156
236	407	149	358	446	206	233	495	234	156
52	401	33	602	392	393	232	605	240	156
281	435	165	1023	271	969	230	778	228	156
45	264	43	35	254	35	235	312	228	156
56	291	50	129	310	107	234	256	235	156
584	452	330	1023	267	982	236	721	232	156
1023	600	437	1023	267	982	239	877	255	156
1006	590	437	1023	267	982	224	789	250	156
340	354	246	731	363	515	236	288	245	156
40	265	38	76	277	70	232	302	229	156
372	465	205	658	431	391	235	237	242	156
40	297	35	133	290	117	224	243	238	156
300	369	208	731	535	350	235	597	235	157
50	266	48	28	273	26	232	233	230	157
989	1021	248	1023	267	982	242	993	249	157
69	267	66	56	264	54	231	413	235	157
356	411	222	729	456	410	228	599	239	157
199	309	165	155	313	127	227	265	231	157
866	610	364	1023	420	625	230	724	234	157
141	290	124	217	282	197	239	309	239	157
148	389	97	833	537	397	226	645	225	157
148	297	128	254	292	222	233	418	235	157
27	278	25	239	296	207	230	481	233	157
1023	424	618	1023	267	982	232	875	255	157
202	337	154	320	342	240	233	333	245	157
33	338	25	445	355	321	232	562	232	157
1023	482	544	1023	267	982	242	943	268	157
24	252	25	12	242	13	234	242	230	157
429	410	268	779	470	425	239	633	244	157
156	293	137	208	295	180	228	310	241	157
165	585	72	689	599	295	232	568	234	157
42	387	28	692	453	391	233	617	234	157
24	270	23	71	285	64	230	318	235	157
225	309	186	309	302	262	231	467	235	157
29	265	28	28	262	28	233	245	233	157
1023	599	437	1023	378	694	233	727	249	157
108	295	94	210	345	156	233	442	234	157
1023	527	498	1023	267	982	233	814	248	157
71	260	70	31	253	31	233	222	233	157
360	434	212	389	532	187	229	445	222	157
21	262	21	21	262	20	229	249	226	157
438	426	264	559	425	337	238	592	237	157
54	310	45	137	314	112	228	272	240	157
131	462	73	169	445	97	226	274	225	158
183	336	140	473	340	356	234	516	224	158
37	328	29	432	397	278	235	558	236	158
49	295	42	132	368	92	227	429	231	158
474	430	282	672	484	355	236	569	223	158
44	275	41	28	276	26	224	234	234	158
396	473	215	535	444	309	226	555	233	158
221	345	164	376	317	303	228	504	248	158
339	487	178	923	447	529	238	645	229	158
125	439	73	666	442	386	235	232	237	158
211	308	176	212	293	185	233	228	229	158
290	332	223	383	335	292	238	472	230	158
226	310	187	286	304	240	234	240	246	158
50	267	48	54	269	51	228	331	228	158
171	305	144	244	300	208	228	245	239	158
32	266	30	20	272	19	228	252	240	158
250	319	201	508	341	382	237	473	245	158
31	259	30	114	321	91	230	383	219	158
416	403	264	603	431	358	232	628	228	158
196	340	147	251	337	190	224	471	231	158
232	298	199	316	294	276	234	465	236	158
967	569	435	1023	404	649	234	702	234	158
157	380	105	477	543	225	233	535	239	158
50	414	31	300	479	160	232	493	221	158
371	363	261	487	381	328	231	483	241	158
366	351	267	298	384	199	227	487	216	158
840	594	362	1023	603	435	234	640	227	159
56	265	54	47	259	47	230	291	235	159
694	629	282	1023	267	982	237	767	253	159
137	306	114	176	305	148	231	310	225	159
497	462	276	662	554	306	232	594	235	159
121	285	109	172	277	159	236	320	237	159
32	253	32	42	255	42	233	298	227	159
36	254	37	6	248	6	233	227	226	159
263	374	180	340	380	229	233	487	235	159
154	325	121	229	315	186	235	323	243	159
229	313	187	292	308	243	234	340	239	159
204	358	146	299	357	215	238	241	239	159
114	275	107	119	284	107	230	445	231	159
372	381	250	500	425	301	233	562	225	159
375	418	229	651	490	340	235	564	233	159
86	291	76	109	298	94	236	371	230	159
21	250	21	14	245	15	232	234	231	159
23	293	20	228	327	178	237	475	233	159
294	503	150	392	606	165	232	497	239	159
282	333	217	283	344	211	239	305	231	159
48	410	30	681	388	450	234	612	226	159
1023	622	422	1023	267	982	233	780	240	159
208	323	165	282	330	219	235	460	231	159
27	277	25	115	284	104	232	372	233	159
811	628	331	1023	439	597	234	655	240	159
414	372	285	473	389	311	222	579	228	159
26	267	25	58	290	51	234	320	232	159
1023	516	508	1023	267	982	225	855	282	159
82	259	81	41	252	42	233	226	237	159
33	258	32	52	267	50	234	261	239	160
22	273	21	72	293	63	232	316	231	160
25	257	25	41	251	42	231	232	233	160
27	290	24	94	340	71	231	343	236	160
64	471	35	809	530	390	230	633	243	160
42	262	41	33	259	33	236	267	227	160
26	321	21	366	373	251	234	534	231	160
40	296	35	53	394	35	228	289	231	160
43	366	30	559	365	392	231	583	233	160
41	272	39	131	276	121	230	431	235	160
317	386	210	759	439	443	234	619	234	160
200	301	170	418	296	361	237	262	236	160
265	335	202	321	369	222	227	460	230	160
419	380	282	1023	458	572	238	674	231	160
24	255	24	25	249	26	231	262	233	160
111	267	106	130	268	124	226	222	217	160
1023	683	384	1023	267	982	243	839	228	160
235	312	193	248	321	198	237	542	234	160
155	573	69	1023	382	687	229	740	231	160
112	556	52	1023	920	285	227	654	238	160
161	417	99	506	461	281	227	584	230	160
80	300	69	97	299	83	236	239	240	160
1023	590	444	1023	267	982	237	882	246	160
413	437	242	796	583	350	230	638	230	160
307	342	229	458	325	361	230	448	234	160
23	250	23	39	247	41	223	237	239	160
496	433	293	1021	721	363	233	638	241	161
212	350	155	233	325	183	236	490	232	161
432	471	234	729	510	366	231	560	234	161
321	402	204	464	500	237	226	511	234	161
256	311	211	327	364	230	239	347	228	161
41	273	39	27	262	26	227	272	231	161
377	366	264	543	483	287	233	568	231	161
120	275	112	141	277	130	234	375	228	161
1023	496	529	1023	268	978	245	765	289	161
71	277	66	78	340	59	237	300	226	161
207	320	165	380	306	318	229	478	240	161
39	261	38	36	258	36	226	235	232	161
50	418	31	821	474	444	231	637	229	161
681	595	293	1023	555	472	237	667	230	161
31	259	30	19	255	19	232	257	231	161
212	320	169	253	320	203	238	424	236	161
76	286	68	79	285	71	226	240	238	161
266	400	170	453	407	285	239	564	239	161
34	268	33	43	263	42	228	309	225	161
25	254	25	26	259	26	237	230	235	161
187	326	147	569	345	422	232	233	235	161
487	541	231	832	429	497	231	585	231	161
308	361	218	331	361	235	226	484	237	161
369	389	242	395	434	233	232	576	232	162
1023	442	593	1023	267	982	226	821	251	162
1023	560	468	1023	267	982	244	783	245	162
1023	512	512	1023	267	982	233	874	265	162
1023	569	460	1023	267	982	235	815	253	162
422	399	271	699	421	425	239	614	227	162
35	270	33	36	269	34	232	283	229	162
1023	503	521	1023	267	982	229	849	247	162
209	385	139	451	395	292	231	534	228	162
161	284	145	160	281	146	234	232	228	162
129	412	80	1010	626	413	235	659	226	162
887	634	358	1023	489	536	233	653	232	162
236	404	150	319	417	196	224	449	247	162
115	328	90	242	434	143	231	525	226	162
1023	469	559	1023	267	982	229	823	240	162
92	370	64	803	512	402	233	643	235	162
189	324	150	292	343	218	229	517	240	162
956	767	319	1023	267	982	235	834	271	162
38	393	25	354	401	226	235	514	236	162
884	685	331	1023	298	880	246	735	266	162
216	336	165	197	316	160	232	437	230	162
917	824	285	1023	267	982	226	833	241	162
26	287	23	150	309	125	234	486	234	162
110	533	53	1023	389	674	234	707	228	162
372	409	233	969	751	330	231	643	217	162
36	365	25	453	442	262	233	564	224	162
179	407	113	1023	414	634	231	664	236	162
311	389	205	369	382	247	225	283	231	162
30	328	23	335	369	232	229	532	229	162
45	266	43	92	266	89	228	241	231	163
25	266	24	17	279	15	227	235	229	163
222	302	188	289	299	248	230	443	231	163
32	386	21	536	472	291	233	583	227	163
25	278	23	69	272	65	233	336	236	163
443	394	287	940	394	610	241	640	253	163
54	270	51	97	245	101	233	327	228	163
38	329	30	362	414	224	228	523	227	163
151	328	117	271	315	220	231	516	235	163
25	276	23	41	353	30	238	252	231	163
247	600	105	1023	267	982	232	779	250	163
44	266	42	36	265	35	239	299	233	163
314	411	196	1023	633	414	245	629	233	163
145	305	122	236	290	208	233	444	231	163
363	412	226	359	402	229	234	495	230	163
91	326	71	389	577	172	229	469	233	163
79	475	43	667	661	258	231	612	233	163
1023	695	377	1023	299	877	237	777	245	163
266	337	202	324	342	242	236	232	236	163
95	293	83	149	286	133	226	339	242	163
217	334	166	267	341	200	229	461	240	163
245	521	120	1023	275	952	228	755	243	163
32	390	21	368	497	190	235	523	236	163
27	329	21	402	380	271	235	538	235	163
42	256	42	54	260	54	225	285	237	163
23	276	22	48	271	46	232	315	226	163
199	356	143	363	338	275	233	537	229	163
65	300	55	145	290	128	231	399	235	163
27	254	27	41	260	40	233	235	242	163
1023	610	430	1023	301	871	234	763	262	164
327	375	223	590	503	300	231	568	234	164
224	318	180	311	311	256	234	285	236	164
27	253	27	33	306	28	235	260	229	164
274	379	185	416	413	258	232	507	237	164
623	557	286	1023	315	833	234	731	239	164
40	312	32	557	410	348	233	585	231	164
259	327	203	465	314	379	234	497	243	164
161	404	102	712	526	346	237	617	236	164
39	324	31	92	363	65	234	403	234	164
102	263	99	37	259	36	233	232	222	164
456	707	165	1023	267	982	235	825	243	164
25	278	23	140	280	128	229	425	236	164
931	605	394	1023	327	803	228	735	229	164
56	432	33	572	651	225	229	586	231	164
378	371	261	314	359	224	235	328	221	164
462	413	286	1023	422	621	238	670	236	164
1000	689	371	1023	325	805	223	734	238	164
485	419	296	1023	417	629	236	698	240	164
56	281	51	252	372	173	229	483	238	164
28	259	27	32	275	30	228	287	229	164
1023	553	474	1023	267	982	224	821	252	164
450	434	266	757	501	386	236	625	228	164
141	463	78	1023	358	733	231	726	239	164
309	426	186	461	398	297	230	464	227	164
52	497	27	589	665	227	232	589	240	164
1023	1023	252	1023	267	982	232	941	246	164
142	294	124	221	308	183	234	241	228	164
193	326	152	323	315	262	232	247	241	164
63	273	59	62	263	61	230	314	224	164
232	324	184	269	338	204	230	341	255	164
372	416	229	682	562	311	226	581	234	164
32	261	32	42	262	41	228	256	229	164
56	265	54	67	265	65	234	278	234	164
745	563	338	1023	589	445	225	683	237	164
312	382	209	465	404	295	231	519	243	164
65	268	62	79	282	72	233	325	233	165
27	332	21	427	456	240	231	551	238	165
37	258	37	19	250	19	234	317	231	165
283	409	177	393	372	270	232	427	250	165
196	318	158	317	305	266	228	475	236	165
301	329	234	496	319	399	239	516	246	165
66	346	49	529	469	288	227	590	232	165
147	425	88	619	589	269	230	589	234	165
58	485	30	779	746	268	231	624	223	165
667	509	335	1023	514	510	238	687	240	165
88	419	54	1023	441	595	239	666	236	165
68	403	43	682	742	235	239	610	235	165
286	365	201	755	357	542	235	539	242	165
64	262	62	43	263	42	229	345	229	165
197	331	152	415	525	202	234	560	231	165
416	425	251	550	481	293	228	621	237	165
827	581	364	1023	464	565	229	705	239	165
297	322	236	512	312	421	237	434	233	165
29	290	26	64	292	56	233	385	226	165
43	258	43	42	259	42	229	264	231	165
31	412	20	346	471	188	229	530	229	165
31	317	25	391	428	234	232	546	231	165
701	655	274	1023	267	982	225	864	245	165
38	345	28	545	426	328	231	581	228	165
21	249	22	13	234	14	228	225	229	165
24	320	20	362	350	265	233	535	232	165
257	306	215	204	316	165	235	260	242	165
97	271	92	130	268	124	228	348	224	165
480	372	330	634	357	454	234	620	230	165
222	450	126	447	457	250	225	462	236	166
194	309	161	307	305	257	235	298	236	166
52	499	27	813	649	321	235	630	236	166
44	327	35	443	413	275	234	558	234	166
26	274	24	28	273	26	229	261	222	166
1023	488	537	1023	267	982	234	840	279	166
170	324	135	351	309	291	236	418	237	166
642	473	348	1023	323	810	225	714	236	166
33	329	26	150	334	115	229	415	229	166
37	258	37	81	260	79	234	232	229	166
25	278	23	23	270	22	229	266	236	166
217	405	137	282	483	150	237	455	237	166
294	377	200	703	376	479	227	579	248	166
230	392	150	1023	278	942	231	728	244	166
28	252	29	20	257	20	229	245	230	166
700	571	314	1023	573	458	232	647	232	166
21	263	20	16	268	16	234	250	237	166
45	345	33	549	387	364	231	584	230	166
107	292	94	191	293	166	238	248	237	166
59	307	49	514	458	287	238	564	222	166
27	269	26	7	250	7	230	225	228	166
184	314	150	288	307	240	231	497	233	166
60	255	61	28	256	28	229	233	237	166
36	259	36	24	254	24	235	254	232	166
430	381	289	176	387	116	229	258	225	166
101	270	96	114	264	111	231	334	236	166
114	417	70	621	558	285	231	592	228	166
920	627	376	1023	267	982	241	759	246	166
68	286	61	215	390	141	230	467	240	166
190	324	150	173	298	148	236	272	224	166
61	290	54	125	295	108	230	314	242	166
65	271	62	36	260	35	233	245	227	166
130	448	74	1023	321	817	229	699	228	166
170	553	79	1023	440	595	232	716	230	166
1023	500	524	1023	267	982	234	858	230	166
68	266	65	94	287	84	228	236	229	167
891	634	360	1023	419	626	236	684	239	167
37	273	34	34	266	32	233	294	231	167
613	491	320	472	563	214	217	401	231	167
236	326	185	235	330	182	235	271	235	167
348	339	262	515	410	322	236	527	234	167
23	261	22	19	266	18	231	238	230	167
166	368	115	319	426	191	233	431	236	167
278	349	204	456	346	337	236	437	241	167
213	319	171	355	327	278	230	466	235	167
390	372	269	832	391	545	233	377	231	167
171	298	147	246	326	193	228	438	237	167
148	318	119	332	311	274	229	408	234	167
37	427	23	520	577	230	229	580	228	167
45	444	26	662	488	347	232	611	228	167
258	337	196	461	323	365	228	250	244	167
287	468	157	607	518	300	236	563	246	167
27	253	27	51	260	50	230	304	245	167
24	256	24	46	269	44	225	266	232	167
168	405	106	477	478	255	232	534	231	167
346	363	244	269	318	216	231	401	231	167
495	537	236	1023	431	608	226	675	237	167
503	499	258	563	461	313	225	567	235	167
69	268	66	81	280	74	231	234	231	167
393	402	250	441	434	260	234	450	236	167
44	271	41	30	291	26	232	248	226	167
1000	546	469	1023	308	851	233	709	231	167
39	268	37	47	271	44	237	237	231	167
53	307	44	218	317	176	234	411	232	167
48	294	42	106	331	82	236	352	228	167
416	443	241	422	443	244	223	543	239	167
39	254	39	17	242	18	228	244	235	167
31	267	29	16	256	16	234	247	226	167
465	435	274	1023	307	855	230	680	254	167
70	276	65	70	284	63	234	231	230	167
693	577	307	784	587	342	232	586	245	167
139	511	70	734	419	449	231	623	223	168
984	579	435	1023	277	947	243	741	245	168
25	268	24	28	278	26	231	235	230	168
750	512	375	1023	554	474	234	637	227	168
102	263	99	62	263	60	230	237	234	168
746	706	270	1023	393	666	225	738	237	168
61	292	53	78	288	69	230	390	226	168
369	392	241	500	405	316	227	466	235	168
39	278	36	61	278	56	230	334	230	168
949	674	361	1023	445	590	236	685	231	168
25	307	21	333	332	256	236	520	235	168
319	373	219	563	382	377	230	563	239	168
68	270	65	53	258	52	229	305	231	168
211	304	177	317	316	256	234	318	235	168
24	262	24	47	254	47	233	256	231	168
357	344	265	428	372	295	230	574	218	168
64	321	51	53	311	43	236	262	228	168
1023	621	422	1023	665	394	235	675	231	168
22	261	22	29	276	27	234	274	235	168
231	332	178	280	331	216	235	396	241	168
693	688	258	1023	267	982	233	771	228	168
331	744	114	1023	267	982	234	814	229	168
51	286	46	52	343	39	235	390	244	168
40	271	38	110	289	97	229	232	240	168
26	292	23	232	322	184	228	490	235	168
52	276	48	47	264	46	231	329	235	168
27	260	26	35	257	35	234	267	233	168
399	403	253	568	493	295	236	533	237	168
33	258	33	39	274	37	228	285	233	168
123	295	106	251	341	188	226	533	236	168
291	315	237	407	296	352	226	504	251	168
453	385	301	545	497	281	232	527	236	168
86	465	47	1023	592	443	231	666	235	168
25	253	25	14	255	14	233	233	230	168
59	279	54	18	278	16	233	225	226	168
38	390	25	471	401	301	232	566	234	168
43	272	40	90	269	85	233	230	226	168
269	360	191	530	351	387	234	530	240	168
157	291	138	107	285	96	229	309	237	168
137	282	125	184	274	172	232	306	241	168
584	507	295	701	534	336	232	597	234	169
23	264	23	18	256	18	234	260	228	169
46	274	43	48	284	43	233	268	240	169
232	302	197	210	291	185	234	268	238	169
148	452	84	1023	446	588	239	708	228	169
248	391	162	372	401	237	231	444	235	169
23	285	21	214	302	181	229	472	230	169
28	276	26	158	317	128	236	404	223	169
23	275	21	88	276	82	229	348	233	169
42	261	41	71	257	71	233	346	230	169
36	276	34	73	284	66	235	350	228	169
758	615	315	1023	462	567	240	736	231	169
236	809	75	1023	852	308	226	689	237	169
180	471	98	695	478	373	236	544	264	169
20	250	20	15	249	16	231	232	231	169
398	482	211	907	667	348	222	629	227	169
870	839	265	1023	267	982	231	791	245	169
814	638	326	1023	426	615	232	705	244	169
28	344	21	402	383	269	231	550	235	169
407	377	277	1023	451	581	234	689	232	169
190	409	119	359	459	200	237	585	230	169
87	314	71	102	414	63	232	290	238	169
20	256	20	16	243	17	235	233	227	169
579	445	333	1023	406	645	228	707	228	169
20	248	20	24	244	25	228	224	238	169
366	403	232	255	420	156	233	407	230	169
672	559	308	1023	267	982	230	797	244	170
164	310	136	328	305	275	224	398	231	170
481	447	275	907	452	514	227	570	278	170
278	323	221	472	352	343	232	391	239	170
1023	778	337	1023	267	982	234	772	234	170
426	396	275	814	413	505	237	656	251	170
36	264	35	25	262	24	236	250	232	170
301	334	231	412	339	311	228	240	228	170
276	367	192	453	333	348	239	496	229	170
172	346	128	210	315	170	237	248	235	170
40	256	40	8	238	8	225	227	229	170
56	285	50	55	287	49	232	306	231	170
160	629	65	1023	534	491	234	708	234	170
629	455	354	1023	360	727	237	723	233	170
36	357	25	591	400	378	231	599	231	170
227	316	184	331	319	265	234	290	243	170
28	277	26	80	304	68	235	331	230	170
121	372	83	254	387	168	224	272	238	170
22	258	21	12	250	12	226	255	234	170
322	352	234	590	349	433	237	237	233	170
856	583	376	1023	342	766	227	695	239	170
340	375	233	365	381	245	228	463	228	170
494	441	287	778	475	420	225	590	241	170
28	350	20	93	399	60	226	249	229	170
460	409	288	429	510	216	234	553	228	170
45	262	44	39	258	38	227	244	230	170
63	320	50	329	469	179	232	530	234	170
42	262	41	56	270	53	232	237	226	170
77	284	69	84	283	76	234	333	238	170
51	529	25	816	571	366	229	638	233	170
37	267	36	26	267	25	236	253	234	171
843	576	374	1023	619	424	237	677	232	171
29	314	24	323	324	256	232	526	232	171
850	719	303	1023	294	890	232	785	247	171
31	257	31	28	254	28	229	308	231	171
77	283	69	135	280	123	234	244	235	171
65	279	59	138	286	123	230	358	237	171
159	582	70	949	645	376	226	631	238	171
41	425	25	120	488	63	229	234	232	171
38	289	34	142	507	72	233	403	226	171
26	317	21	365	380	245	234	542	234	171
289	389	190	202	409	127	240	282	230	171
303	332	234	963	348	709	238	547	280	171
339	516	168	388	496	200	236	544	225	171
38	313	31	203	338	154	231	446	228	171
239	411	149	232	390	153	227	255	232	171
31	260	31	41	261	40	235	237	231	171
23	267	22	52	305	44	231	230	236	171
1023	629	417	1023	267	982	235	911	260	171
422	407	265	771	407	485	241	629	246	171
26	262	25	95	359	68	234	415	228	171
194	466	107	332	443	192	234	514	226	171
44	389	29	327	423	197	238	517	223	171
29	357	21	502	434	297	230	572	234	171
156	416	96	1023	460	570	233	708	222	171
148	317	120	143	310	118	239	267	231	171
23	275	21	75	345	56	233	347	236	171
1023	578	454	1023	267	982	239	800	263	171
32	351	23	282	571	127	229	502	227	171
416	380	280	961	435	566	231	636	236	171
157	296	135	190	280	174	232	237	227	171
22	250	22	14	252	15	225	233	235	171
1023	633	414	1023	323	810	235	747	250	171
34	305	29	272	328	212	227	486	233	171
21	255	21	15	251	15	235	237	227	171
81	365	57	106	328	82	228	228	232	171
476	594	205	1023	267	982	232	784	239	171
255	446	146	1023	349	752	237	711	237	171
733	572	328	690	539	327	233	588	234	171
378	463	209	695	572	311	236	580	229	171
30	292	26	360	323	285	237	528	233	171
45	358	32	13	393	8	233	233	222	171
91	286	81	107	293	93	234	300	234	172
33	336	25	436	409	273	236	562	228	172
47	282	43	94	274	88	235	233	230	172
45	261	44	46	263	45	226	303	231	172
231	329	179	316	322	251	225	494	243	172
716	598	307	1023	573	458	232	668	233	172
71	564	32	657	576	292	237	604	243	172
66	335	50	130	471	71	236	369	221	172
34	252	34	26	244	27	231	234	242	172
23	284	21	38	284	34	228	260	230	172
168	314	137	71	305	60	233	237	235	172
46	429	27	473	477	254	230	565	233	172
315	390	207	349	417	214	236	305	225	172
778	628	317	1023	351	746	232	705	240	172
79	268	75	51	265	49	232	267	240	172
460	419	282	998	488	524	231	654	242	172
20	256	20	24	282	21	235	262	226	172
39	264	37	42	261	41	234	233	241	172
177	327	139	235	358	168	236	336	227	172
42	279	38	17	289	15	233	231	238	172
33	266	32	85	269	81	231	233	232	172
444	413	275	576	427	346	234	606	241	172
942	595	405	1023	376	697	226	697	249	172
27	286	24	88	300	75	238	372	228	172
45	298	39	270	326	212	237	490	237	172
32	257	32	19	247	19	228	260	226	172
40	290	35	75	286	67	226	345	236	172
52	376	36	512	368	356	231	580	227	172
90	281	82	47	268	45	233	312	223	172
25	251	25	30	248	31	236	228	241	172
49	261	48	36	256	36	232	292	229	172
460	452	261	1023	376	698	237	591	256	172
47	255	47	43	264	42	236	286	225	172
31	254	31	26	262	26	227	236	231	172
806	626	329	1023	295	888	235	742	253	172
399	391	261	701	413	434	234	630	235	172
62	342	47	485	376	330	234	577	232	172
224	331	173	363	309	301	234	478	232	172
1023	478	549	1023	267	982	231	860	266	172
109	519	54	1023	401	654	235	711	228	172
790	622	326	1023	486	539	231	691	238	172
67	262	65	26	254	26	235	230	244	172
206	331	160	334	313	273	227	375	221	172
28	278	25	45	264	44	227	292	234	173
249	305	209	313	314	255	236	245	238	173
723	529	350	1023	495	529	230	651	232	173
64	269	61	90	274	84	231	296	229	173
180	283	163	230	271	217	229	263	232	173
73	267	70	99	261	97	234	275	233	173
189	356	135	259	345	192	230	392	252	173
38	327	30	410	388	271	239	541	237	173
34	268	33	36	261	36	228	317	231	173
473	427	284	801	501	409	233	636	247	173
23	263	22	21	249	22	230	256	228	173
102	282	92	105	275	98	224	294	236	173
52	398	34	831	460	462	233	632	224	173
339	390	222	315	412	195	234	492	237	173
52	298	45	210	428	126	229	473	232	173
22	285	20	77	393	50	234	330	238	173
338	349	248	725	347	535	227	583	265	173
304	325	239	202	348	149	233	239	221	173
43	267	41	63	294	55	236	329	228	173
69	268	66	104	263	101	230	294	239	173
371	404	235	718	464	397	229	591	236	173
52	269	50	66	273	62	233	330	224	173
277	317	223	260	313	212	230	252	236	173
23	268	22	30	262	29	232	258	230	173
820	595	353	1023	467	562	247	674	234	173
41	268	39	37	284	33	231	244	231	173
620	466	341	732	502	373	237	603	230	173
215	344	160	270	340	204	237	278	235	173
120	311	99	169	298	146	235	347	238	173
1023	560	468	1023	267	982	238	832	238	174
471	386	312	471	377	320	231	547	235	174
120	277	111	131	273	123	233	317	229	174
151	401	96	1023	450	583	232	671	225	174
385	416	237	488	476	262	235	585	231	174
25	249	26	29	248	30	237	254	226	174
62	276	57	61	268	59	231	234	231	174
[truncated: 28,001 more rows]
