# Supplementary material for: N-chlorination mediates protective and immunomodulatory effects of oxidized human plasma proteins
Source: eLife. 2019 Jul 12;8:e47395. doi: 10.7554/eLife.47395 (PMC6650281; doi:10.7554/eLife.47395)
Supplement: Figure 9—source data 2. [file elife-47395-fig9-data2.zip › Figure 9 Source Data 2/channel values/Ag85B 2.csv]

FSC-A	FSC-H	FSC-W	SSC-A	SSC-H	SSC-W	APC-A	FITC-A	Pacific Blue-A	Time
143	295	124	276	284	249	231	375	234	0
25	269	24	12	272	11	229	228	241	0
28	263	28	24	288	21	233	232	238	0
239	309	198	254	296	220	231	226	234	0
65	332	50	41	348	30	234	235	235	0
26	281	23	421	295	366	232	529	236	0
159	285	143	137	284	123	228	308	238	0
123	339	93	165	308	137	234	454	238	0
402	391	264	1023	369	710	236	463	306	0
25	294	22	224	321	179	230	462	237	0
169	287	151	207	285	186	232	476	235	0
81	312	66	116	338	88	226	402	233	0
259	328	202	387	316	314	237	300	225	0
373	427	224	682	544	321	239	419	238	0
239	340	180	240	327	189	230	401	236	0
26	284	23	26	290	23	240	233	231	0
251	338	190	454	329	354	229	397	248	0
34	258	34	26	254	27	229	296	232	0
250	331	193	405	313	331	236	498	240	0
216	316	175	473	314	386	232	438	238	0
140	286	126	192	276	178	236	504	238	0
222	328	174	278	318	224	237	414	233	0
39	276	36	123	308	103	227	410	233	0
226	332	174	479	348	352	229	246	232	0
236	302	200	353	291	310	235	486	243	0
347	348	256	273	386	181	234	371	234	0
296	332	228	393	310	324	230	254	234	1
29	348	21	594	418	364	229	581	234	1
24	304	20	273	323	217	231	484	231	1
46	454	26	656	580	289	235	591	235	1
161	295	140	246	282	223	233	399	241	1
35	258	34	54	259	53	229	237	232	1
54	257	54	38	258	37	231	237	232	1
154	287	138	189	278	174	225	365	240	1
60	271	57	61	282	55	244	230	232	1
696	566	315	1023	382	687	238	662	228	1
207	336	157	319	323	253	232	262	239	1
175	306	146	327	296	283	239	415	235	1
220	302	186	351	295	305	231	488	241	1
227	315	185	484	312	397	226	432	248	1
314	358	225	1023	427	614	234	597	232	1
232	318	186	316	332	244	236	443	237	1
119	349	87	166	373	114	227	251	223	1
38	260	37	71	258	70	234	267	231	1
360	388	237	279	370	193	234	250	229	1
70	277	65	55	271	52	227	420	243	1
421	385	280	1023	312	839	234	683	222	1
62	261	61	98	261	96	228	242	230	1
238	313	195	378	304	318	233	240	233	1
1023	584	449	1023	267	982	223	920	241	1
181	289	161	417	298	359	240	236	244	1
385	526	187	1023	344	763	235	672	238	1
238	294	208	300	299	257	232	277	231	1
778	1023	189	1023	267	982	229	867	235	1
32	396	20	608	499	312	231	583	235	1
37	355	27	331	478	177	234	532	234	1
38	264	37	12	269	11	228	224	234	1
749	568	337	1023	267	982	237	782	222	1
135	356	97	356	346	263	229	535	231	1
297	704	108	1023	379	692	231	730	232	1
102	292	89	108	315	88	229	242	233	1
175	303	148	161	279	148	231	225	232	1
344	343	257	556	327	436	223	452	243	1
327	353	237	625	345	464	233	559	247	1
29	288	26	228	281	208	227	453	231	1
230	304	193	338	290	298	235	284	228	1
65	257	65	20	254	20	228	228	232	1
24	248	24	27	256	27	238	303	225	1
36	320	29	176	310	145	233	414	232	2
184	294	160	181	279	167	243	296	233	2
91	523	45	1023	583	449	234	661	230	2
364	343	272	841	344	626	226	562	246	2
360	483	191	494	460	275	223	536	228	2
437	427	262	1023	353	742	233	613	240	2
27	297	23	328	328	256	228	511	237	2
348	388	229	674	358	482	230	239	228	2
170	295	148	275	294	239	233	385	244	2
1023	523	501	1023	267	982	264	1023	323	2
106	537	51	1023	403	650	237	701	235	2
62	370	43	562	590	244	234	585	234	2
1023	474	553	1023	267	982	236	959	283	2
336	362	238	1015	355	733	232	531	235	2
21	263	20	17	272	16	231	240	234	2
434	468	237	1023	464	565	225	741	234	2
21	265	20	40	268	38	236	242	225	2
28	248	29	23	246	23	228	236	235	2
42	302	35	128	306	107	231	367	233	2
221	313	181	326	306	273	230	436	238	2
90	325	71	90	363	64	228	323	224	2
298	342	223	583	352	424	229	571	240	2
119	319	96	199	294	174	226	323	238	2
161	299	137	262	308	218	231	254	228	2
151	322	120	241	379	163	234	429	236	2
233	328	182	183	335	139	229	237	234	2
141	307	118	168	302	142	240	234	226	2
112	294	98	219	287	195	229	462	234	2
50	266	48	57	262	56	225	329	236	2
98	269	93	132	265	128	231	410	232	2
31	263	31	38	265	37	233	317	231	2
95	506	48	1023	545	481	231	666	231	3
201	301	172	246	302	209	234	422	229	3
265	339	200	227	355	164	235	244	230	3
21	281	20	374	343	279	234	519	238	3
94	651	37	1023	720	364	230	676	235	3
71	270	67	121	281	110	229	304	225	3
81	429	49	677	501	346	235	607	231	3
364	417	224	817	465	449	234	586	229	3
19	249	20	36	250	36	233	259	232	3
41	250	42	35	253	35	232	226	232	3
127	286	114	109	282	99	230	281	230	3
153	367	107	964	633	390	232	638	226	3
186	307	155	252	301	214	233	424	245	3
1023	554	473	1023	267	982	219	839	243	3
21	272	20	56	288	50	235	313	229	3
45	266	43	81	271	77	234	237	230	3
29	252	29	17	257	17	234	234	233	3
337	449	192	1023	267	982	231	749	226	3
306	365	214	641	427	384	234	588	235	3
39	255	39	39	261	39	231	235	230	3
52	286	47	233	283	211	230	449	230	3
51	306	43	352	391	231	228	470	232	3
25	306	21	274	317	221	229	478	227	4
180	313	147	290	307	242	235	397	227	4
176	300	151	241	297	208	233	366	244	4
221	362	156	305	356	220	228	425	234	4
148	297	128	227	275	212	234	378	234	4
118	283	107	208	334	160	237	476	235	4
202	336	154	338	317	274	228	416	231	4
38	283	34	19	285	17	232	235	229	4
23	263	22	13	266	13	232	228	226	4
227	311	186	271	308	225	230	365	232	4
71	259	70	46	265	45	233	307	240	4
587	488	308	1023	416	631	231	665	235	4
46	293	40	139	348	102	231	392	238	4
26	271	24	13	275	12	231	235	234	4
743	674	282	1023	492	533	238	705	241	4
1023	554	474	1023	267	982	248	983	255	4
526	453	297	898	621	370	225	566	238	4
40	419	25	596	448	341	232	576	228	4
719	658	280	1023	383	685	231	600	255	4
250	296	217	352	299	302	230	248	231	4
1023	609	430	1023	267	982	240	955	253	4
35	272	33	22	288	20	232	228	234	4
104	310	85	157	311	129	231	420	225	4
183	306	153	287	295	249	232	370	242	4
204	311	168	258	305	216	234	354	237	4
342	373	235	419	349	307	235	444	243	4
175	305	147	236	297	203	232	425	238	4
260	298	224	316	283	285	231	470	234	4
386	363	272	527	431	313	229	498	229	4
283	335	217	432	316	350	234	511	233	4
175	297	151	300	290	265	231	400	234	4
30	255	30	38	263	37	232	245	230	4
115	427	69	902	492	469	244	659	235	4
38	360	27	340	610	143	234	503	235	5
85	282	78	95	282	87	228	294	242	5
255	393	166	696	453	393	230	569	240	5
54	266	52	34	287	31	228	235	229	5
396	363	279	670	363	473	227	484	246	5
375	380	253	479	345	356	228	228	242	5
222	308	185	487	302	413	234	433	248	5
244	325	192	450	307	376	233	430	235	5
52	270	49	52	263	51	236	273	228	5
107	376	73	1023	440	596	232	657	226	5
700	541	331	1023	267	982	237	743	223	5
63	455	35	1023	497	527	219	653	237	5
79	324	62	132	337	101	224	490	226	5
285	323	226	312	304	263	226	463	229	5
375	373	257	657	376	447	230	514	261	5
1023	650	403	1023	267	982	232	914	256	5
130	284	117	155	276	144	230	405	241	5
364	371	251	462	647	183	230	500	222	5
138	545	65	1023	418	627	226	709	225	5
57	405	36	989	680	373	232	636	240	5
55	401	35	1023	456	574	230	674	234	5
28	277	26	255	305	214	227	469	232	5
243	325	192	441	310	364	239	489	237	5
21	252	21	20	245	21	228	235	233	5
61	357	44	1023	420	624	233	650	230	5
43	307	36	233	331	180	232	517	229	5
104	288	92	215	289	191	225	328	241	5
420	402	267	1023	398	659	234	504	258	5
86	290	76	506	354	366	231	574	238	5
185	728	65	1023	384	683	238	755	233	5
25	315	20	480	354	348	230	562	231	5
24	303	20	325	346	240	233	505	228	5
184	329	143	286	320	229	231	374	232	5
333	395	216	574	391	376	240	239	226	5
42	393	27	765	400	490	234	607	229	5
180	484	95	1023	360	728	232	717	219	5
319	329	248	786	350	575	239	558	235	5
697	564	317	1023	291	900	223	774	221	6
449	429	268	917	465	504	231	618	239	6
47	277	44	33	331	26	234	247	243	6
31	284	27	23	300	20	225	242	234	6
43	254	43	27	252	28	228	226	238	6
1023	490	535	1023	267	982	231	905	242	6
1023	450	583	1023	267	982	222	892	254	6
526	575	234	1023	267	982	241	803	234	6
27	316	22	436	397	281	235	540	228	6
143	334	109	361	347	266	229	302	228	6
137	284	123	188	278	173	230	376	229	6
1023	502	522	1023	267	982	243	972	248	6
755	579	334	1023	267	982	239	814	220	6
1023	401	654	1023	267	982	246	1017	286	6
1023	439	597	1023	267	982	243	1023	281	6
360	390	237	603	483	320	224	543	222	6
203	321	162	329	306	275	234	436	240	6
279	334	214	205	334	157	227	237	239	6
228	339	172	486	324	384	229	427	230	6
51	271	48	59	284	54	234	243	234	6
22	278	21	17	277	15	230	244	229	6
231	545	108	1023	509	515	246	671	228	6
27	267	26	71	337	54	226	321	233	6
24	262	23	85	276	79	233	369	235	6
155	375	106	383	354	277	233	314	247	6
339	355	244	423	366	296	236	488	256	6
24	263	24	7	251	7	236	226	229	6
42	250	43	30	249	31	229	236	228	6
54	316	44	375	398	242	234	513	234	6
59	273	55	65	269	61	234	234	237	6
25	251	26	12	251	12	234	236	237	6
75	272	71	62	275	58	230	243	231	6
49	370	34	883	450	502	231	631	232	6
44	328	34	435	386	288	225	550	228	6
114	276	106	156	273	147	230	287	235	6
175	299	150	258	300	220	235	354	235	6
26	274	25	30	278	28	234	282	226	6
22	267	21	38	278	35	232	266	227	6
23	253	24	11	265	11	228	228	232	7
232	332	179	274	318	221	237	273	232	7
48	281	43	122	269	116	235	258	244	7
181	296	157	200	287	178	235	257	226	7
32	321	25	431	356	310	235	540	227	7
23	249	24	19	250	20	231	239	236	7
116	285	104	146	273	137	235	242	235	7
319	323	253	324	316	263	231	248	251	7
23	280	21	18	288	16	232	228	239	7
30	250	30	15	261	14	233	228	230	7
161	296	139	233	299	199	234	366	232	7
36	259	36	12	260	12	229	233	232	7
191	317	154	176	315	143	230	240	234	7
875	669	335	1023	267	982	237	872	244	7
34	286	31	26	295	22	228	228	236	7
168	303	142	279	287	248	232	359	231	7
61	263	60	92	260	90	233	290	236	7
27	343	20	335	442	194	225	500	229	7
34	263	33	20	258	19	233	230	231	7
273	324	216	478	305	401	238	441	234	7
98	268	94	99	265	95	233	294	232	7
50	429	30	844	532	406	230	621	233	7
27	259	26	60	257	60	229	256	228	7
224	326	176	432	307	360	242	435	234	7
83	301	71	273	303	231	235	259	245	7
27	287	24	19	271	18	229	234	232	7
218	303	184	350	301	298	234	442	235	7
31	382	21	532	440	310	234	571	232	8
35	284	32	22	301	19	230	229	234	8
266	332	206	494	318	398	224	504	231	8
99	276	92	148	280	135	230	314	241	8
27	257	27	52	257	52	236	298	234	8
203	654	80	1023	342	766	242	716	240	8
496	446	285	691	419	422	234	540	247	8
34	260	33	34	271	32	235	287	231	8
107	283	97	151	284	136	228	349	237	8
243	326	191	384	317	309	235	436	231	8
27	259	26	19	264	18	230	231	224	8
45	263	44	56	278	52	234	274	227	8
36	429	22	591	439	345	230	580	230	8
126	395	82	893	496	460	229	636	231	8
308	367	215	640	356	460	228	497	239	8
272	323	215	577	313	472	236	507	236	8
33	255	33	41	259	41	233	303	228	8
34	269	32	73	276	68	238	285	230	8
234	368	163	989	587	431	225	608	231	8
25	279	23	159	461	88	231	387	234	8
188	290	166	213	283	192	227	358	247	8
234	341	176	336	341	253	239	533	236	8
207	309	172	451	291	397	229	429	225	8
250	345	185	493	334	377	238	386	236	8
24	281	22	252	299	215	235	465	233	8
365	388	241	915	369	636	234	552	254	8
28	270	27	21	269	20	233	260	225	8
351	366	245	218	370	151	231	245	236	9
149	292	130	233	303	197	232	422	239	9
205	373	140	247	397	159	237	421	218	9
182	286	163	176	299	151	231	357	231	9
42	268	40	18	267	17	228	235	231	9
31	292	27	394	391	258	228	522	229	9
111	278	103	137	270	130	233	340	231	9
80	406	50	1023	431	609	234	652	235	9
22	266	21	15	255	15	232	228	234	9
22	250	23	22	243	24	233	289	224	9
97	286	87	114	283	103	228	273	231	9
227	323	179	381	345	283	239	466	228	9
28	257	28	19	274	18	229	233	230	9
48	255	48	61	255	61	234	271	231	9
357	355	257	248	347	183	231	279	226	9
148	290	131	212	284	191	236	462	230	9
99	290	87	224	288	199	232	319	223	9
36	419	22	391	583	172	230	529	230	9
282	378	191	591	398	380	231	513	237	9
119	476	64	1023	434	604	226	710	228	9
209	382	140	403	460	224	235	418	234	9
31	278	29	9	291	8	228	231	233	9
33	347	24	536	405	338	234	566	234	9
276	335	211	596	326	468	225	245	267	9
131	653	52	520	822	162	234	464	237	9
204	294	178	268	279	246	236	438	233	9
394	436	231	1023	500	524	236	235	237	9
209	332	161	424	311	349	231	347	248	9
148	293	129	203	294	176	232	261	239	9
814	614	339	1023	275	954	233	744	220	9
34	252	34	16	250	16	229	222	239	10
27	292	24	340	309	281	229	503	230	10
40	300	34	493	397	318	230	569	218	10
73	410	46	1013	480	541	234	648	238	10
300	449	171	241	499	124	231	527	230	10
36	255	36	59	252	60	232	293	231	10
187	297	161	249	306	208	229	467	233	10
30	294	26	22	291	19	229	239	230	10
385	388	254	875	377	595	232	561	250	10
40	350	29	432	412	268	233	545	229	10
352	502	180	620	615	258	232	569	236	10
272	373	187	517	356	372	230	530	240	10
180	310	149	227	295	197	229	425	234	10
315	339	238	233	345	173	233	247	231	10
249	313	203	432	300	369	235	480	233	10
195	297	168	104	288	92	234	236	228	10
39	372	27	522	380	352	236	569	225	10
1023	642	408	1023	267	982	233	800	230	10
165	329	128	234	337	178	232	484	235	10
316	340	238	472	312	387	223	539	229	10
181	414	112	327	332	252	236	502	228	10
115	291	101	121	286	108	228	273	234	10
374	381	251	928	518	458	232	635	239	10
465	463	257	1023	317	826	229	713	235	10
423	389	278	665	379	450	226	601	234	10
361	390	237	1023	480	546	228	673	239	10
272	340	205	164	325	130	228	245	230	10
111	269	106	73	270	69	224	317	236	10
55	402	35	710	455	399	231	607	234	10
314	345	233	602	315	488	231	515	244	10
76	288	67	127	287	113	231	280	237	10
26	291	23	214	305	179	231	440	235	10
182	296	158	542	620	224	230	569	237	10
51	433	30	1023	572	458	237	653	231	10
169	328	132	281	309	233	232	410	240	10
24	308	20	375	354	271	230	522	242	10
27	289	24	287	318	231	230	497	240	10
271	317	219	455	324	360	233	502	233	10
46	306	38	291	390	191	226	530	234	11
284	362	201	488	380	329	233	510	235	11
141	403	89	1023	369	710	232	682	224	11
341	410	213	329	379	222	235	232	238	11
191	359	136	931	500	477	239	623	235	11
324	378	220	286	436	168	235	291	238	11
37	372	25	710	441	412	234	596	224	11
65	412	41	503	495	260	232	575	232	11
748	662	289	1023	267	982	235	782	246	11
279	326	219	400	341	301	229	429	237	11
71	405	45	519	395	336	229	554	231	11
31	248	32	47	248	48	239	342	234	11
204	455	114	1023	388	676	228	706	239	11
209	306	174	201	313	164	231	377	238	11
58	273	55	92	281	84	236	315	244	11
307	340	232	512	330	397	239	488	234	11
439	421	267	1023	364	719	232	644	227	11
55	412	34	735	494	381	236	600	243	11
224	324	177	276	317	223	236	475	236	11
24	299	21	280	323	222	233	488	233	11
336	408	211	329	388	217	232	268	244	11
189	295	164	234	280	213	230	363	224	11
620	647	245	790	694	291	245	603	236	11
242	308	201	782	421	476	228	573	234	11
35	261	34	57	269	54	230	237	229	11
58	308	48	363	423	220	228	520	230	11
474	735	165	1023	475	552	240	702	238	11
279	318	225	449	311	369	236	263	231	11
121	283	110	180	279	165	232	270	227	11
602	463	332	1023	400	655	239	703	239	11
19	248	20	13	258	13	232	234	230	11
762	644	303	1023	267	982	230	765	241	11
295	339	223	368	321	294	229	458	224	11
247	382	165	310	430	184	229	447	228	11
43	290	38	258	298	221	232	473	233	11
223	294	195	330	305	277	235	475	222	11
161	453	91	1023	371	707	224	680	228	11
199	307	166	221	298	190	221	234	227	11
114	648	45	1023	563	465	232	693	234	11
422	404	267	1023	267	982	229	740	233	11
87	296	75	173	296	150	232	290	226	11
39	282	36	115	280	105	229	243	230	11
632	550	294	1023	457	574	234	683	232	11
854	598	366	1023	267	982	237	823	237	11
349	366	244	209	338	158	228	322	235	11
81	312	66	150	301	127	237	251	231	11
212	344	158	372	335	284	241	379	247	11
1023	517	507	1023	267	982	246	954	241	11
1023	424	618	1023	267	982	243	1023	346	11
60	404	38	772	405	488	226	612	238	11
46	471	25	396	452	224	232	541	236	12
24	246	25	23	246	24	229	256	230	12
64	569	29	731	547	342	229	607	233	12
35	253	36	37	256	37	237	260	233	12
151	296	131	113	307	94	237	234	231	12
226	365	158	537	389	353	237	398	237	12
128	273	120	61	272	58	227	242	232	12
176	294	154	267	275	249	234	230	229	12
39	266	38	66	270	63	226	372	230	12
79	283	72	194	287	173	232	284	241	12
367	332	284	375	315	304	229	237	234	12
359	354	260	273	383	183	234	251	246	12
286	328	223	351	317	284	226	561	245	12
27	262	27	29	252	29	229	269	232	12
145	387	96	133	373	91	234	265	230	12
108	264	105	67	257	67	235	318	239	12
38	425	23	274	412	170	240	491	228	12
185	319	148	300	306	251	230	399	235	12
301	346	223	498	367	348	231	319	242	12
87	266	84	100	268	95	234	251	237	12
383	399	246	589	419	360	228	457	238	12
70	295	61	109	289	96	232	403	240	12
71	260	70	136	266	130	236	273	228	12
46	311	38	290	307	242	237	509	231	12
76	397	49	825	402	525	226	623	234	12
91	449	52	1023	389	674	232	686	234	12
31	272	29	16	283	14	236	236	231	12
271	334	208	343	326	269	234	455	242	12
214	342	161	542	334	415	235	447	258	12
163	312	134	152	312	124	234	244	235	12
615	508	310	1023	317	827	240	713	251	12
49	404	31	451	454	254	225	534	235	12
264	393	172	189	374	129	238	269	228	12
187	399	120	1023	282	930	238	694	229	12
534	610	224	1023	267	982	241	786	241	12
40	286	36	82	297	71	227	266	231	12
49	274	45	167	275	155	239	246	228	12
108	299	93	177	312	145	233	265	252	12
429	585	188	1023	267	982	232	810	236	12
234	296	203	420	292	369	235	468	242	12
63	258	62	42	255	42	236	229	235	13
86	272	81	79	275	73	230	272	240	13
296	621	122	1023	267	982	236	759	242	13
99	531	48	1013	641	404	233	649	229	13
965	799	309	1023	267	982	231	746	225	13
294	493	153	1023	267	982	233	795	235	13
1023	685	382	1023	267	982	235	876	245	13
1023	581	451	1023	267	982	239	894	240	13
75	407	47	803	447	460	229	623	238	13
229	310	189	465	300	397	231	366	247	13
1023	711	369	1023	267	981	232	806	240	13
101	271	95	108	262	106	235	243	225	13
25	265	24	24	264	23	232	232	234	13
349	435	205	1023	564	465	227	656	229	13
1023	545	481	1023	267	982	230	975	262	13
273	325	215	430	302	364	230	500	227	13
31	260	30	25	269	23	231	227	231	13
1023	507	517	1023	267	982	260	1023	331	13
1023	565	464	1023	267	982	243	999	278	13
94	269	89	120	269	115	235	280	237	13
257	380	174	470	397	303	235	384	234	13
22	246	23	26	248	27	229	241	230	13
22	256	22	38	259	37	228	263	236	13
38	270	36	22	277	20	227	234	232	13
26	269	25	13	264	13	231	225	234	13
211	331	163	307	333	236	242	259	242	13
40	264	39	20	255	21	235	234	233	13
353	364	249	1023	384	683	239	607	252	14
247	314	201	266	301	227	240	460	232	14
321	384	214	646	371	446	235	544	242	14
42	420	26	704	666	271	228	596	233	14
85	272	80	95	272	89	231	338	235	14
20	256	20	5	241	5	231	233	232	14
350	353	254	491	355	354	238	542	247	14
28	357	20	364	440	212	232	522	230	14
79	280	73	92	289	82	239	337	239	14
47	275	43	30	301	25	233	238	229	14
108	273	101	44	263	43	224	249	234	14
278	357	199	454	361	322	227	438	239	14
26	255	26	42	250	43	230	240	236	14
41	260	40	20	261	19	234	232	234	14
441	412	274	431	362	305	231	397	223	14
56	276	52	98	271	92	235	248	234	14
46	355	33	441	558	202	234	548	234	14
30	257	30	13	265	13	228	232	236	14
38	266	36	38	275	36	230	228	228	14
229	329	178	260	313	213	227	297	229	14
40	258	39	42	258	41	231	263	227	14
24	281	22	18	278	17	228	231	238	14
21	266	21	89	294	78	230	391	237	14
98	470	54	825	659	321	229	626	228	14
23	269	22	76	286	68	227	312	237	14
163	291	143	202	283	183	227	441	238	14
117	279	107	112	282	102	235	330	235	14
222	322	176	471	321	377	239	504	228	14
38	261	38	23	307	19	234	226	229	14
22	274	21	19	268	18	228	229	232	15
408	429	243	1023	369	711	232	708	234	15
111	279	102	122	279	112	240	250	239	15
70	259	69	107	263	105	229	340	234	15
41	252	42	30	251	31	228	233	233	15
23	248	24	18	251	19	238	233	236	15
487	455	274	1023	393	666	221	712	222	15
44	255	44	47	256	47	235	269	228	15
1023	553	474	1023	267	982	232	878	252	15
862	579	381	1023	267	982	241	872	231	15
1023	638	411	1023	267	982	228	945	259	15
100	281	91	153	281	139	230	269	240	15
277	326	218	379	308	315	224	248	234	15
1023	447	586	1023	267	982	244	991	300	15
188	300	161	211	300	180	237	361	229	15
25	263	24	11	268	11	230	231	233	15
25	264	24	16	263	16	231	230	232	15
260	335	198	503	325	395	236	502	234	15
232	324	183	319	307	266	232	491	238	15
604	504	307	910	544	428	226	661	235	15
28	265	27	15	261	14	237	233	230	15
42	282	38	17	283	15	222	237	234	15
140	332	108	153	323	122	240	234	234	15
164	300	140	317	291	279	234	313	255	15
44	318	36	424	337	322	233	544	239	15
21	271	20	26	275	24	232	238	230	16
29	339	22	252	327	198	235	476	225	16
30	248	31	30	256	30	226	241	231	16
322	352	235	593	349	435	229	490	239	16
99	353	72	385	454	217	235	319	234	16
1023	507	517	1023	267	982	234	880	263	16
46	298	39	81	295	71	232	237	222	16
26	263	26	8	269	8	232	227	234	16
517	724	183	1023	267	982	230	821	232	16
1013	829	313	1023	267	982	236	815	237	16
301	373	206	625	355	451	228	495	244	16
38	320	31	347	363	245	233	509	237	16
190	295	165	253	284	228	231	227	233	16
383	361	272	646	347	476	225	343	241	16
52	268	50	38	266	36	232	230	229	16
206	288	183	132	281	120	230	230	234	16
316	377	214	569	438	333	236	471	235	16
397	404	252	822	416	506	227	306	253	16
295	384	197	526	393	343	233	372	246	16
435	442	252	1023	355	738	236	701	242	16
111	374	76	864	526	421	232	656	235	16
622	484	329	1023	397	661	237	633	238	16
26	254	26	21	249	21	230	262	239	16
33	279	30	42	265	40	232	246	231	16
56	292	49	78	270	74	230	362	235	16
324	334	249	349	349	256	234	401	234	16
23	251	23	10	260	10	228	229	229	16
478	564	217	1023	267	982	235	821	245	16
134	302	114	239	300	204	231	275	236	16
32	277	29	14	282	13	237	230	226	16
33	285	30	24	328	19	226	235	228	17
386	402	246	330	403	210	234	255	233	17
30	267	28	18	270	17	234	235	240	17
77	469	42	868	545	407	228	629	230	17
314	373	216	502	392	328	236	469	244	17
123	334	94	73	360	52	232	240	225	17
42	365	29	370	515	184	229	508	231	17
117	272	110	130	270	123	236	330	235	17
247	384	165	246	351	179	228	250	227	17
34	328	27	236	377	160	242	512	239	17
29	251	30	30	251	31	229	237	237	17
178	306	149	59	290	52	226	227	229	17
133	278	122	103	274	96	223	343	234	17
353	389	232	383	417	235	219	446	236	17
198	320	158	418	332	322	228	391	243	17
152	392	99	949	398	611	232	666	233	17
226	323	179	530	309	439	244	514	232	17
208	304	175	276	294	240	230	436	236	17
152	320	122	240	315	195	236	317	244	17
378	368	263	559	488	293	234	492	221	17
378	419	230	838	534	402	237	609	233	17
36	307	30	679	396	439	234	590	244	17
254	319	204	343	315	279	231	484	231	18
201	300	171	276	288	245	231	396	241	18
104	271	98	89	268	85	229	303	232	18
211	360	150	806	325	635	229	349	237	18
69	264	67	58	269	56	234	225	231	18
374	370	259	223	356	160	236	244	228	18
205	338	155	240	346	178	229	307	233	18
273	434	161	319	411	198	237	241	231	18
661	624	271	1023	426	615	239	663	237	18
209	306	174	283	320	226	235	380	238	18
417	405	264	873	406	550	225	636	236	18
155	552	72	1022	572	458	240	233	233	18
19	248	20	27	247	28	237	304	234	18
325	416	200	321	416	197	228	264	229	18
49	279	45	33	293	29	234	241	234	18
280	316	227	423	293	370	235	525	241	18
36	451	20	553	524	270	226	578	242	18
113	424	69	1023	389	674	234	695	235	18
333	344	247	255	311	210	236	226	220	18
263	343	196	821	454	462	233	608	231	18
281	385	187	478	474	258	239	355	258	18
582	481	309	1023	267	982	236	773	238	18
760	656	296	1023	267	982	235	763	234	18
702	598	301	1023	267	982	231	783	236	18
530	439	309	1023	280	937	220	768	243	18
738	744	254	1023	267	982	237	809	248	18
1023	552	475	1023	267	982	251	1023	312	18
114	305	96	179	294	156	238	386	238	18
293	355	211	539	343	402	234	456	252	18
33	379	22	522	432	310	235	568	235	18
841	902	239	1023	267	982	229	950	252	18
49	259	48	48	250	49	232	325	236	18
261	378	177	448	349	329	230	233	244	18
128	283	116	106	287	94	230	328	236	18
208	354	150	364	446	209	236	406	240	18
104	299	89	220	312	181	236	417	234	18
184	303	155	333	297	287	236	450	237	19
34	297	29	105	325	83	237	341	228	19
173	306	144	237	299	203	232	430	234	19
25	253	25	25	246	26	236	232	232	19
24	264	23	10	275	9	232	232	234	19
251	374	172	477	386	316	222	456	240	19
245	324	194	655	345	486	236	517	238	19
327	346	242	748	343	557	226	548	243	19
32	259	31	76	261	75	234	229	238	19
193	295	167	189	291	166	224	297	234	19
259	360	184	357	355	258	231	384	226	19
66	268	63	81	319	65	230	363	228	19
49	276	45	99	276	92	237	279	238	19
130	285	116	247	328	193	230	465	247	19
155	303	131	267	297	230	232	411	236	19
54	260	53	36	261	36	234	292	230	19
200	361	142	428	343	319	236	490	233	20
37	393	24	670	491	350	235	599	240	20
273	334	209	523	316	424	230	450	241	20
35	421	21	485	489	254	228	547	232	20
120	317	97	60	301	51	228	239	231	20
47	413	29	629	474	340	229	586	234	20
46	518	23	696	617	289	233	598	228	20
36	396	23	358	333	275	231	519	232	20
24	252	25	41	260	40	228	234	238	20
214	304	180	318	303	268	237	329	241	20
347	494	180	969	494	502	230	546	245	20
278	312	229	245	302	208	229	226	235	20
212	299	182	229	288	204	235	456	241	20
316	334	242	167	328	130	231	231	231	20
74	287	66	141	296	122	230	380	230	20
344	476	185	397	485	209	230	379	232	20
26	302	22	229	309	190	227	433	230	20
179	303	151	143	287	128	235	406	235	20
22	259	22	23	262	23	226	234	233	20
79	375	54	1023	378	693	234	664	227	20
20	253	20	26	255	27	232	227	234	20
196	311	161	425	313	347	234	429	239	20
31	356	22	448	441	260	229	532	237	20
281	435	165	1023	362	725	226	750	247	20
21	253	21	23	259	23	233	289	230	20
128	547	60	1023	504	520	232	695	229	20
63	291	56	114	371	79	232	352	218	20
178	295	155	307	302	261	236	350	237	20
39	275	36	26	300	22	233	225	228	20
399	473	216	1000	456	562	234	667	236	20
147	336	112	181	383	121	230	361	223	20
45	256	45	49	260	48	234	238	235	20
56	255	56	20	260	20	229	235	232	20
299	363	211	849	367	593	227	511	250	21
304	648	120	1023	294	891	225	769	231	21
274	348	202	527	341	395	236	243	235	21
241	339	182	559	323	444	227	456	243	21
200	291	176	296	296	256	234	410	234	21
28	321	22	408	385	271	231	541	227	21
22	253	22	13	264	13	230	232	234	21
167	298	143	214	280	196	235	390	236	21
241	364	169	478	354	346	229	520	234	21
131	279	120	180	273	169	237	230	224	21
204	370	141	355	347	262	227	448	231	21
341	439	199	444	475	239	229	501	229	21
30	353	22	359	392	235	233	517	235	21
242	329	188	435	310	359	228	501	228	21
56	257	56	84	255	84	228	242	230	21
34	272	32	108	279	99	225	325	226	21
40	268	38	24	269	22	233	231	225	21
243	335	186	382	329	298	228	487	226	21
63	277	58	59	279	54	234	339	238	21
199	356	143	331	369	230	229	354	232	21
175	323	138	294	326	231	236	391	237	21
36	259	36	31	250	32	230	245	237	21
41	379	28	686	470	374	229	602	226	21
214	321	171	331	315	268	236	504	244	21
424	379	286	411	362	291	237	338	241	21
370	462	205	844	449	481	238	519	240	21
302	444	174	212	438	124	231	269	242	21
166	345	123	428	357	307	231	506	229	21
495	534	238	1023	267	982	235	797	241	21
505	471	274	1023	568	462	233	657	237	21
199	331	154	382	322	303	228	271	234	21
46	330	36	551	401	351	233	568	234	21
218	351	159	602	623	247	232	522	238	21
152	302	129	187	302	159	232	430	227	21
61	306	51	95	313	78	232	279	233	21
1023	503	521	1023	267	982	240	976	274	21
234	379	158	233	375	159	234	372	231	21
57	365	40	122	386	81	227	354	234	21
247	633	100	1023	267	982	228	790	238	21
672	1023	160	1023	267	982	233	844	242	21
185	299	158	286	301	243	224	309	249	21
96	294	84	172	285	154	239	433	227	21
20	251	21	11	262	10	229	228	235	22
44	264	42	30	266	28	236	230	230	22
1023	549	477	1023	267	982	235	821	232	22
40	466	22	658	618	272	232	592	230	22
777	602	330	1023	267	982	239	837	238	22
44	447	25	712	538	339	239	601	228	22
43	428	25	593	518	293	234	585	238	22
931	675	353	1023	299	877	233	686	231	22
559	650	220	1023	267	982	243	812	252	22
407	542	192	978	841	298	235	636	233	22
723	608	304	1023	267	982	242	868	236	22
916	979	239	1023	267	982	235	904	239	22
87	519	43	986	668	378	238	660	231	22
111	810	35	1023	557	470	231	708	237	22
457	764	153	1023	267	982	226	827	249	22
37	370	26	578	465	319	237	573	227	22
216	333	166	279	330	216	237	466	248	22
104	293	91	81	282	73	232	247	224	22
334	415	206	841	411	524	233	638	233	22
20	251	20	15	269	14	234	230	230	22
393	418	241	256	410	160	234	295	224	22
161	313	132	270	308	224	233	250	235	22
32	266	31	32	265	31	239	288	235	22
243	363	171	422	394	274	231	456	233	22
188	303	158	221	304	186	232	401	232	22
164	303	139	170	317	137	238	352	232	22
400	400	256	992	418	607	233	660	234	22
21	275	20	10	262	10	236	227	236	23
730	534	350	1023	338	776	233	719	221	23
48	401	30	693	464	383	233	595	230	23
1023	499	525	1023	267	982	236	1023	312	23
74	266	71	88	267	84	226	367	230	23
308	472	167	1023	406	646	238	699	276	23
139	383	93	179	368	125	226	253	223	23
726	708	262	1023	267	982	230	873	231	23
69	277	64	31	288	27	225	230	239	23
119	277	110	91	273	85	230	241	233	23
201	303	170	220	294	192	226	404	235	23
179	293	157	259	292	226	232	454	229	23
22	279	20	17	507	9	232	240	236	23
360	389	237	634	365	445	239	473	247	23
399	399	256	791	490	414	223	570	235	23
23	252	23	13	248	14	229	227	232	23
135	312	111	55	321	44	232	234	231	23
175	309	145	370	294	323	232	427	231	23
95	284	86	91	290	80	229	239	237	23
186	290	164	288	288	256	227	406	246	23
165	388	109	1023	342	766	231	692	226	23
185	314	151	347	302	294	228	447	237	23
259	446	149	1023	308	852	232	742	224	23
110	278	102	162	277	150	235	357	240	23
105	331	81	849	356	610	230	635	232	23
114	282	103	202	283	183	229	387	237	23
1023	504	520	1023	267	982	236	880	251	23
200	752	68	1023	311	844	234	779	228	24
136	304	114	155	301	132	232	248	229	24
124	546	58	1023	459	571	236	696	237	24
117	294	102	139	293	121	225	327	236	24
148	332	114	173	360	123	227	277	229	24
19	253	20	12	264	12	227	234	229	24
411	460	229	787	485	416	236	560	238	24
28	256	28	94	270	89	237	375	235	24
120	530	58	1023	526	498	232	660	237	24
195	288	173	140	298	121	229	392	224	24
126	299	108	178	343	132	231	387	224	24
288	329	224	465	318	374	229	505	242	24
136	328	106	124	367	87	231	235	228	24
184	564	84	762	636	307	233	600	228	24
281	352	204	613	379	414	228	547	253	24
30	324	24	386	370	267	231	531	230	24
193	299	165	227	281	206	232	274	227	24
189	342	142	276	330	214	230	455	234	24
30	258	29	7	251	8	236	231	232	24
202	322	160	312	333	240	237	479	244	24
97	278	90	158	279	145	231	438	238	24
196	334	150	264	325	208	235	240	243	24
25	258	25	11	257	11	226	231	234	24
36	329	28	262	318	211	239	510	237	25
130	295	112	208	290	184	228	412	234	25
55	257	55	90	259	88	240	239	223	25
38	254	39	43	262	42	225	229	232	25
40	435	23	231	562	105	223	444	239	25
24	258	24	15	260	15	228	233	231	25
156	310	129	278	297	240	229	373	247	25
90	276	84	129	271	122	229	236	234	25
218	312	179	469	337	356	231	460	248	25
30	276	28	267	305	224	232	477	225	25
127	292	111	165	281	150	244	280	237	25
29	371	20	408	434	240	230	538	236	25
34	254	35	31	261	30	226	231	229	25
28	248	29	17	244	18	235	240	231	25
194	304	164	241	293	211	239	411	235	25
237	307	198	388	313	317	232	325	262	25
290	347	214	448	322	356	232	480	242	25
189	309	157	116	299	99	238	268	241	25
217	325	172	406	322	322	230	287	259	25
996	712	358	1023	370	708	228	743	238	25
142	438	83	1023	443	592	229	671	231	25
23	251	23	14	249	15	229	246	229	25
827	628	337	1023	267	982	229	846	253	25
344	425	207	679	384	453	239	555	234	25
814	686	304	1023	267	982	231	772	244	25
364	350	266	235	371	162	229	248	224	26
1023	577	455	1023	267	982	226	917	258	26
1023	566	463	1023	267	982	226	882	234	26
57	271	54	125	275	116	229	341	242	26
59	454	33	1023	465	564	232	658	225	26
27	260	27	21	279	19	229	237	234	26
30	270	28	41	274	38	227	261	239	26
37	259	37	69	262	67	238	268	228	26
38	302	32	24	317	19	234	231	228	26
45	297	39	25	320	20	228	237	237	26
45	349	33	743	395	482	230	607	232	26
215	339	162	452	326	355	224	348	238	26
303	356	218	687	339	519	226	469	247	26
184	322	146	474	335	363	227	445	238	26
135	286	120	152	268	145	241	325	233	26
36	301	31	19	296	16	231	232	224	26
172	319	138	331	302	280	232	446	240	26
55	254	56	39	255	40	235	229	240	26
172	491	90	1008	611	423	231	627	229	26
355	472	193	1023	267	982	227	705	231	26
31	275	29	14	263	14	226	240	228	26
201	589	87	1023	413	634	237	705	227	26
233	333	179	338	317	272	231	446	234	26
162	598	69	1023	451	581	239	704	232	26
88	439	51	1023	511	513	231	660	230	26
646	860	192	1023	267	982	233	855	247	26
244	346	181	528	345	392	233	466	238	26
603	722	214	1023	267	982	230	869	227	26
98	386	65	1023	378	693	229	685	241	26
245	305	206	336	283	304	239	465	227	26
21	255	21	8	268	8	233	232	236	26
189	317	153	316	307	264	229	333	246	26
70	274	66	117	272	110	229	277	232	26
320	386	212	1023	274	957	224	476	264	26
22	275	21	15	265	15	230	230	232	26
21	267	20	14	265	13	231	234	237	27
257	323	204	338	320	271	231	446	235	27
319	332	247	567	304	478	235	471	238	27
171	283	154	270	296	233	231	393	237	27
29	250	30	30	256	30	229	234	231	27
23	251	24	22	249	23	229	263	230	27
30	283	27	21	279	19	227	258	227	27
148	323	118	165	360	117	230	245	226	27
214	360	152	408	366	285	228	419	246	27
72	265	70	86	271	81	235	228	237	27
37	342	28	331	338	250	236	519	234	27
116	294	101	179	287	159	230	380	229	27
32	345	24	559	421	340	229	561	238	27
414	360	295	937	350	686	229	598	254	27
32	283	29	19	285	17	230	233	238	27
40	278	37	104	299	89	234	348	238	27
81	319	65	37	321	29	239	243	229	27
269	370	186	507	340	382	240	488	225	27
30	252	30	24	254	24	230	226	222	27
44	432	26	684	539	325	222	599	233	27
37	252	38	33	250	34	234	231	233	27
38	416	23	586	463	324	236	573	237	27
150	300	128	256	303	216	231	411	231	27
208	319	167	554	366	387	236	554	240	27
212	314	173	333	307	278	232	380	244	27
296	448	169	1023	427	615	226	688	233	27
205	327	160	409	338	309	231	464	238	28
864	595	372	1023	267	982	236	808	238	28
25	258	25	29	255	29	224	237	232	28
314	363	222	398	364	279	225	451	226	28
1023	607	432	1023	267	982	225	807	230	28
212	325	166	478	318	385	239	433	238	28
1023	560	468	1023	267	982	227	967	274	28
42	291	37	25	292	22	224	229	227	28
1023	710	369	1023	267	982	233	897	247	28
20	246	20	8	260	7	230	245	237	28
469	658	183	1023	267	982	241	822	244	28
284	505	144	1023	267	982	225	776	228	28
61	257	60	71	254	72	233	231	233	28
256	328	199	321	316	261	235	485	232	28
364	371	251	239	359	171	234	243	231	28
355	383	237	410	468	224	232	363	239	28
372	338	282	194	329	151	225	249	229	28
157	302	133	248	288	220	238	264	243	28
291	339	220	471	326	370	240	479	244	28
99	437	58	914	638	367	226	637	234	28
110	293	97	193	291	170	234	337	247	28
151	369	105	247	380	167	225	346	237	28
26	254	26	42	250	44	229	270	228	28
217	319	174	451	326	354	232	485	240	28
257	323	204	474	319	380	233	477	241	28
43	257	43	61	254	61	231	369	234	28
58	255	58	12	246	12	224	229	236	28
133	284	120	205	305	172	231	401	235	28
83	259	82	65	263	63	235	233	237	28
27	324	21	403	352	294	235	531	228	29
420	385	280	356	421	217	234	351	223	29
178	311	147	327	304	276	229	235	223	29
262	330	203	484	319	389	237	455	237	29
26	301	22	129	337	98	232	409	223	29
45	267	44	99	302	84	226	329	231	29
245	315	199	302	300	258	230	380	240	29
25	259	25	21	257	20	234	236	241	29
358	512	179	1023	434	604	227	662	233	29
239	362	169	364	339	275	225	450	229	29
456	465	251	1023	343	765	232	724	232	29
48	293	42	17	284	15	228	233	231	29
142	357	102	188	352	137	237	444	235	29
185	325	145	338	313	276	231	389	244	29
63	331	49	643	407	404	233	598	232	29
124	278	114	101	289	89	235	238	231	29
110	371	76	974	413	603	229	645	229	29
24	261	24	16	266	15	230	224	225	29
23	259	23	130	278	120	238	374	231	29
123	577	55	1023	378	694	226	716	228	29
478	430	285	1023	332	791	238	730	245	29
355	628	145	1023	267	982	231	820	231	29
255	361	181	358	339	271	235	345	229	29
243	356	175	540	352	393	238	435	239	29
48	402	31	516	421	314	230	564	231	29
606	510	304	1023	361	727	229	693	242	29
228	356	164	479	348	352	230	467	231	29
362	364	255	601	338	456	232	466	247	29
84	349	62	612	406	386	231	587	239	29
116	275	108	133	273	124	237	321	233	29
955	705	347	1023	267	982	228	806	235	29
67	271	63	85	265	82	237	270	231	29
23	247	24	15	248	16	227	241	235	29
390	395	253	701	373	481	229	429	267	29
308	336	234	533	331	413	232	534	247	29
30	344	22	393	465	217	234	527	240	29
36	313	29	350	402	223	231	508	229	29
315	406	199	663	416	408	239	394	236	29
246	351	179	190	320	152	230	253	228	29
313	376	213	687	485	362	227	566	234	29
334	349	245	214	341	160	238	266	241	29
45	313	37	97	297	84	227	334	233	30
33	283	30	70	304	59	229	352	230	30
172	309	143	278	309	231	238	262	256	30
109	449	62	1023	605	434	225	667	231	30
35	248	36	22	254	22	237	264	229	30
26	288	23	21	292	19	237	231	236	30
242	386	161	344	353	249	230	232	232	30
475	463	262	1023	529	495	227	578	228	30
258	363	182	398	362	281	235	525	236	30
31	371	21	649	409	406	229	596	243	30
147	318	118	297	307	247	228	358	241	30
50	381	34	661	454	372	235	595	236	30
36	263	35	21	276	19	225	235	233	30
184	304	155	392	296	339	239	453	239	30
32	260	31	74	264	72	227	328	229	30
346	388	228	778	363	548	229	492	258	30
46	489	24	763	494	395	231	613	223	30
386	400	247	1023	305	859	229	708	219	30
231	345	172	328	345	243	225	235	226	30
63	403	40	960	575	427	237	639	232	30
52	261	51	77	254	77	231	251	234	30
98	285	88	152	285	136	229	294	237	30
86	269	82	105	276	97	228	338	236	30
43	265	42	55	255	56	234	259	231	30
401	389	264	1023	267	982	238	600	253	30
355	404	225	672	336	512	233	627	223	30
244	341	183	414	352	301	236	504	229	30
506	437	297	1023	410	640	238	543	235	30
316	351	231	738	349	541	228	481	247	30
35	275	32	18	281	17	225	234	228	30
1023	570	460	1023	267	982	229	799	243	30
603	536	288	1023	436	602	235	743	237	30
248	342	186	537	334	411	226	527	245	30
361	365	254	472	324	373	228	241	224	30
766	637	308	1023	352	745	234	748	233	30
118	433	70	1023	459	571	227	687	238	30
274	319	220	374	311	308	226	242	240	30
623	476	335	1023	267	982	231	684	247	30
822	519	405	1023	420	625	228	671	245	31
1023	473	554	1023	267	982	249	991	279	31
31	394	20	489	377	331	234	551	242	31
165	296	143	214	284	192	224	399	236	31
60	402	38	1023	483	543	232	653	238	31
376	503	191	1023	267	982	236	799	238	31
130	328	102	696	392	454	229	612	237	31
61	545	29	800	696	294	234	623	229	31
923	1023	228	1023	267	982	228	887	251	31
63	274	59	213	309	177	234	506	236	31
296	337	225	499	321	398	222	488	230	31
961	671	366	1023	267	982	232	826	265	31
210	313	172	311	299	266	227	432	222	31
257	341	193	550	329	428	228	484	234	31
120	328	93	95	339	72	229	230	229	31
207	309	171	318	324	251	236	490	238	31
25	279	23	70	290	62	230	311	236	31
456	483	242	551	504	280	240	520	239	31
35	250	36	32	250	33	236	257	228	31
198	385	132	344	347	254	229	421	228	31
212	300	181	369	297	318	234	442	238	31
202	314	165	252	317	203	235	240	237	31
60	351	43	697	378	472	226	604	241	31
271	373	186	298	368	207	235	416	224	31
253	333	194	400	313	327	233	436	237	31
233	501	119	1023	281	932	227	744	231	31
21	271	20	24	264	23	232	245	232	31
37	437	22	544	790	176	227	567	233	31
136	292	119	251	297	216	237	239	232	31
25	275	23	125	296	108	229	411	230	31
186	330	145	341	306	285	233	462	231	31
56	257	56	39	263	38	230	236	240	31
61	330	47	326	349	239	235	569	236	31
26	260	26	17	271	16	229	231	232	31
60	364	42	671	444	387	234	601	239	31
522	686	195	1023	267	982	234	817	228	31
308	622	127	1023	267	982	230	797	235	31
163	279	150	148	280	135	238	459	230	31
455	420	278	1023	448	585	236	618	234	31
557	900	158	1023	267	982	236	826	249	31
408	492	212	939	456	527	230	630	244	31
106	298	91	186	393	121	227	409	233	31
1023	492	533	1023	267	982	230	904	248	31
517	463	286	1023	267	982	239	783	247	31
147	302	124	232	293	202	236	377	233	31
1023	566	463	1023	267	982	232	864	250	31
1023	468	560	1023	267	982	253	1007	292	31
194	334	149	303	322	241	236	436	237	31
287	366	200	318	442	184	229	421	219	31
389	380	262	708	450	403	234	583	226	31
321	389	211	339	407	214	234	229	244	31
25	254	25	13	257	13	233	231	231	31
322	427	193	1023	396	662	235	679	240	31
108	409	68	1023	362	725	224	671	229	32
456	453	258	1023	442	593	223	655	221	32
49	385	33	647	427	388	232	586	232	32
1023	667	393	1023	267	982	233	965	254	32
934	672	356	1023	271	967	236	755	234	32
150	299	129	250	306	209	223	487	222	32
347	369	240	428	433	253	239	490	237	32
146	338	110	395	328	308	230	356	238	32
228	333	176	386	327	302	230	419	244	32
136	287	122	154	282	140	233	455	231	32
268	342	201	352	326	277	231	447	236	32
166	308	138	265	306	222	232	458	229	32
382	394	248	1023	338	776	231	664	231	32
188	318	151	168	314	137	224	268	226	32
92	287	83	212	285	191	234	231	227	32
370	371	256	500	394	325	226	589	220	32
48	258	47	62	265	60	228	324	227	32
185	289	164	282	284	254	226	434	240	32
389	438	227	693	373	475	230	547	226	32
30	274	28	82	424	49	236	324	233	32
32	261	32	20	264	19	228	230	234	32
45	259	44	24	246	25	231	258	236	32
325	336	248	526	329	410	228	319	251	32
23	265	22	18	264	18	233	237	234	32
61	268	58	40	262	39	235	305	224	32
230	305	193	232	288	206	232	443	225	32
69	279	64	176	268	168	228	427	235	32
21	259	21	13	246	14	231	227	227	32
177	300	151	232	291	204	234	430	232	32
467	472	253	844	541	400	238	577	235	32
52	268	50	207	272	195	230	447	225	32
180	303	152	117	294	102	230	235	238	32
99	545	47	1023	490	535	226	679	241	33
702	611	294	997	579	441	224	590	239	33
534	620	220	1023	267	982	233	819	249	33
116	466	64	1023	314	834	236	729	232	33
59	283	54	41	301	35	229	236	236	33
158	314	129	432	472	234	233	527	232	33
28	251	28	23	255	23	235	323	227	33
23	266	22	14	258	14	230	233	231	33
72	266	70	80	264	78	231	396	233	33
168	505	85	1023	376	698	233	721	239	33
207	302	175	396	296	343	229	455	246	33
128	280	117	134	276	125	229	297	238	33
286	342	214	519	338	393	226	495	244	33
453	443	262	1023	278	944	226	748	227	33
363	423	219	622	412	386	232	237	229	33
21	261	20	17	281	15	235	233	236	33
190	304	160	291	290	257	231	328	225	33
120	303	102	178	287	159	233	312	228	33
265	339	200	455	377	309	227	264	235	33
137	299	118	192	307	160	239	372	225	33
34	266	33	29	272	28	231	289	223	33
219	323	173	334	318	269	231	259	238	33
298	320	238	368	316	298	227	472	237	33
178	374	122	315	405	199	225	464	235	33
174	336	133	152	314	124	237	346	236	33
31	382	21	450	426	270	234	556	229	33
33	350	24	393	529	190	229	520	230	33
35	251	36	20	245	21	230	236	236	33
92	295	80	156	300	133	230	402	236	33
241	343	180	392	374	268	224	447	241	33
22	256	22	12	246	13	229	235	230	33
37	255	37	33	256	33	233	232	232	33
187	302	159	173	305	145	230	263	228	33
45	319	37	316	327	247	227	503	234	33
67	359	48	754	481	401	239	613	238	33
26	252	26	20	257	20	235	227	240	34
316	373	217	593	353	430	228	509	243	34
26	324	21	373	372	257	231	527	236	34
39	275	36	17	302	15	230	237	244	34
25	275	24	17	282	16	231	228	228	34
350	435	206	606	489	317	228	502	247	34
85	300	73	120	298	103	235	315	238	34
202	452	114	1023	312	841	224	695	224	34
40	263	39	48	264	46	234	231	222	34
36	475	20	790	683	296	234	612	226	34
109	293	95	179	289	159	230	389	231	34
436	460	243	794	512	397	234	555	246	34
35	395	23	313	429	187	236	482	239	34
356	417	218	473	418	290	230	436	232	34
71	266	69	98	274	92	228	271	236	34
113	573	51	1023	337	778	235	717	232	34
41	252	42	25	250	25	226	240	233	34
92	378	62	1006	448	575	233	650	232	34
239	484	127	1023	473	554	230	698	233	34
34	398	22	279	360	199	228	514	238	34
102	397	66	183	632	74	232	311	232	34
74	269	70	78	269	74	233	336	240	34
255	300	217	309	315	251	234	262	238	34
241	310	199	222	299	190	230	503	241	34
25	278	23	144	439	84	232	397	230	34
54	300	46	273	425	165	227	478	225	34
309	344	230	427	320	342	231	485	244	34
272	320	218	187	293	164	224	229	224	34
1023	474	553	1023	267	982	242	881	237	34
332	389	219	262	414	162	232	255	236	34
182	373	125	213	374	146	225	254	241	34
1023	645	406	1023	267	982	246	995	249	34
1023	779	336	1023	267	982	234	917	245	34
44	252	45	45	258	44	229	260	238	34
602	458	336	802	423	486	231	593	232	34
491	613	205	1023	267	982	231	801	245	34
76	430	45	500	425	301	235	566	231	34
50	310	42	379	438	221	224	516	237	34
175	293	153	204	309	169	232	386	228	34
233	327	182	445	330	345	234	532	236	34
58	440	33	897	463	496	223	628	235	34
31	266	30	15	270	14	230	227	234	35
21	247	22	15	235	17	229	227	230	35
60	444	35	332	536	159	232	571	234	35
212	325	167	270	377	183	235	267	231	35
56	260	55	101	259	100	232	242	242	35
1023	752	348	1023	267	982	234	865	242	35
49	262	48	102	260	100	233	431	232	35
327	370	226	783	364	551	231	569	250	35
137	293	119	274	286	246	236	367	241	35
277	357	199	548	341	412	230	473	230	35
697	653	273	1023	267	982	249	814	244	35
1023	672	390	1023	267	982	231	877	251	35
43	454	24	662	525	323	232	591	228	35
34	267	33	25	275	23	228	236	227	35
52	259	51	54	258	53	231	313	237	35
211	332	163	333	324	263	221	490	233	35
485	809	153	1023	310	846	228	792	247	35
154	312	127	203	288	180	225	228	241	35
234	321	187	372	313	304	232	503	229	35
20	262	20	11	281	10	223	229	233	35
348	359	248	517	323	410	230	471	234	35
73	369	51	462	372	318	228	582	233	35
119	275	111	105	269	100	229	440	231	35
228	311	187	277	289	245	227	405	238	35
58	404	37	547	424	330	227	564	222	35
26	266	26	18	267	17	228	229	237	35
65	339	49	47	335	36	231	237	223	36
35	297	30	123	299	105	235	284	235	36
42	283	38	17	296	14	228	228	234	36
138	295	120	104	311	86	240	255	228	36
884	892	254	1023	267	982	224	846	245	36
56	463	31	563	421	342	235	576	222	36
133	289	118	206	281	188	228	379	235	36
21	254	21	10	277	9	229	238	235	36
694	583	305	1023	485	540	228	647	244	36
321	408	201	690	356	497	229	625	238	36
32	378	21	615	502	314	233	585	230	36
157	365	110	167	360	118	231	242	224	36
241	342	180	545	332	420	236	391	259	36
21	255	21	14	276	13	231	233	240	36
192	314	156	399	296	345	241	359	242	36
38	266	37	20	274	19	231	242	232	36
181	325	143	343	305	288	239	415	236	36
389	386	258	768	448	439	238	600	222	36
49	285	44	57	277	53	238	292	232	36
82	352	60	686	337	521	238	604	239	36
364	554	168	1023	267	982	234	773	236	37
53	264	51	37	269	35	231	233	230	37
113	272	106	123	269	117	227	329	233	37
70	266	68	108	262	106	227	425	233	37
528	573	236	1023	509	515	236	695	237	37
342	344	255	315	342	235	230	432	231	37
54	336	41	50	312	41	228	229	237	37
38	251	38	41	275	38	233	229	232	37
1023	540	485	1023	267	982	231	923	256	37
20	257	20	23	244	24	239	276	221	37
73	575	33	1023	503	521	223	673	225	37
164	304	138	347	316	281	234	290	226	37
278	325	220	361	337	274	232	504	229	37
198	467	109	1023	429	612	237	675	230	37
538	542	254	1023	520	504	228	689	230	37
269	366	188	953	384	635	229	602	250	37
328	541	155	1023	477	549	232	694	236	37
632	619	261	1023	267	982	229	810	247	37
339	434	200	307	417	189	228	280	236	37
1023	536	489	1023	267	982	240	880	242	37
232	294	202	314	281	286	223	495	234	37
110	276	102	123	281	112	232	238	235	37
29	262	28	12	274	11	226	231	228	37
334	341	251	223	404	142	234	305	230	37
25	247	26	24	253	24	229	248	231	37
21	252	21	29	251	30	234	288	231	37
378	417	232	582	504	295	232	507	228	37
49	262	48	18	264	18	229	227	235	37
209	316	170	409	300	348	234	457	244	37
364	363	257	564	368	393	230	545	244	37
57	445	33	730	596	314	230	605	218	37
70	417	43	1023	416	630	234	662	234	37
237	329	184	602	318	485	230	426	250	37
145	344	108	492	532	236	234	550	232	37
81	261	79	94	259	92	233	280	234	37
64	331	49	721	368	501	223	604	234	37
231	304	195	267	312	219	228	237	238	37
235	375	160	278	387	184	239	442	239	37
51	258	51	45	264	44	234	244	233	38
224	435	132	1023	434	604	231	720	229	38
40	257	40	59	256	59	236	230	234	38
24	273	22	17	269	16	233	231	237	38
282	335	216	497	339	375	232	467	251	38
225	369	156	414	357	297	238	512	238	38
358	615	149	274	569	124	229	267	238	38
540	483	286	1023	335	783	226	691	247	38
1023	639	410	1023	328	800	235	773	234	38
547	551	254	1023	571	459	233	519	248	38
1023	582	450	1023	267	982	233	867	250	38
428	375	292	882	421	536	232	469	256	38
234	309	194	446	306	373	231	462	246	38
274	319	219	288	297	248	223	228	230	38
1023	427	613	1023	267	982	243	1000	290	38
58	277	53	25	277	23	232	232	234	38
79	368	55	993	441	577	230	643	231	38
189	333	146	276	326	217	232	254	228	38
29	370	20	515	405	326	232	563	235	38
327	362	231	223	373	153	232	244	234	38
244	331	189	363	345	269	234	481	236	38
229	326	180	365	321	291	242	535	240	38
690	603	293	1023	282	929	233	790	228	38
26	261	26	53	264	52	235	315	232	38
252	347	186	433	322	345	233	384	246	38
27	250	28	10	247	10	231	245	232	38
290	335	222	505	359	360	229	413	239	38
54	331	41	708	405	448	228	608	234	38
27	269	26	14	270	13	230	234	238	38
373	382	250	1023	393	668	234	530	260	38
213	315	173	368	296	318	230	408	250	38
101	301	86	78	304	65	231	229	226	38
78	274	73	88	267	84	235	296	232	38
233	301	198	324	300	277	237	386	234	38
478	415	295	1023	383	685	236	716	242	38
181	324	143	269	344	200	236	228	226	38
51	298	44	242	358	173	231	448	227	39
329	380	222	233	369	162	229	232	227	39
347	355	250	405	321	322	231	236	234	39
617	582	271	1023	272	963	231	785	236	39
64	491	33	1023	595	441	227	656	238	39
31	259	30	14	264	13	237	236	236	39
357	379	241	656	407	413	225	566	246	39
125	285	112	105	280	97	232	383	237	39
20	258	20	21	259	21	232	246	228	39
26	254	26	10	256	10	227	223	233	39
275	347	203	315	426	189	233	260	242	39
40	259	40	46	260	45	230	281	234	39
55	264	54	212	365	149	227	426	216	39
312	339	235	429	315	349	234	505	240	39
259	312	213	339	316	274	234	302	231	39
247	357	177	263	343	197	228	235	231	39
595	478	319	1023	309	848	231	672	260	39
22	246	23	14	241	15	231	231	235	39
26	249	26	30	245	32	234	231	229	39
143	605	61	1023	376	698	233	687	223	40
75	476	41	976	500	500	231	642	231	40
137	617	57	1023	574	456	236	697	234	40
240	336	183	323	324	255	224	379	239	40
198	317	160	281	317	227	237	418	240	40
257	310	212	391	315	317	236	358	234	40
177	334	135	188	342	140	234	240	228	40
397	429	237	760	395	493	233	500	233	40
66	274	62	55	269	53	232	350	229	40
435	457	244	601	402	383	239	246	241	40
38	275	35	148	431	88	232	394	229	40
422	390	277	754	373	518	238	458	241	40
301	338	228	215	359	153	232	263	217	40
330	324	260	176	298	151	231	241	231	40
258	356	186	555	337	422	230	445	238	40
43	295	38	117	308	97	234	335	232	40
33	253	33	18	255	18	228	238	237	40
32	259	31	13	254	13	229	239	237	40
190	364	134	1007	581	444	238	636	224	40
30	265	29	33	268	32	234	254	224	40
366	372	252	926	420	564	226	631	237	40
32	282	29	68	310	56	237	297	234	40
998	658	388	1023	267	982	231	810	231	40
569	769	189	1023	267	982	239	838	238	40
1023	516	508	1023	267	982	242	934	269	40
46	258	46	45	261	44	236	287	232	40
23	265	22	16	267	16	230	229	233	40
1023	609	430	1023	267	982	240	891	254	40
52	262	51	67	264	65	229	345	231	40
39	274	37	23	284	20	236	230	237	40
133	591	58	1023	460	569	221	709	225	40
51	266	49	48	266	46	230	234	235	40
342	403	217	565	502	288	240	558	230	40
41	269	39	65	273	61	229	321	226	40
349	363	246	596	334	457	228	534	231	40
41	261	40	13	252	13	236	236	225	40
441	364	310	509	438	297	230	436	230	40
608	415	375	475	357	341	227	239	237	40
159	302	135	264	299	226	239	352	245	40
233	316	189	277	302	235	226	486	232	40
104	283	94	228	285	205	222	259	224	41
23	291	20	234	314	191	230	461	222	41
69	276	64	31	272	29	235	233	227	41
178	289	158	171	280	156	236	387	224	41
21	253	21	11	258	11	231	231	232	41
49	381	33	661	463	365	228	596	229	41
306	337	232	531	343	396	233	452	247	41
379	360	270	570	419	348	227	545	230	41
249	321	199	364	325	287	235	455	234	41
279	321	222	453	308	377	235	235	236	41
28	322	22	46	470	25	231	308	231	41
76	272	71	99	276	92	230	378	230	41
119	269	113	134	263	130	235	340	229	41
46	435	27	824	527	400	234	625	231	41
1023	513	511	1023	267	982	232	969	259	41
332	397	214	687	557	315	229	595	230	41
289	349	212	237	344	176	229	243	240	41
1023	854	307	1023	267	982	238	862	239	41
429	449	244	410	514	204	234	400	243	41
91	266	88	81	260	79	229	284	239	41
200	297	172	235	347	173	224	307	245	41
64	455	36	739	672	281	229	612	232	41
29	265	28	16	275	15	231	243	238	41
51	422	31	543	530	262	233	556	234	41
128	292	112	146	300	125	231	379	244	41
236	350	172	480	335	367	230	492	245	41
36	295	31	111	522	55	238	337	227	42
127	270	120	159	268	152	228	292	230	42
36	369	25	569	444	328	232	567	232	42
193	348	142	181	401	116	234	249	238	42
74	264	72	160	263	156	228	404	237	42
132	305	111	333	477	179	230	505	231	42
274	307	229	165	311	136	224	256	234	42
28	259	28	22	268	21	224	276	230	42
140	287	125	107	303	90	235	427	244	42
203	299	174	297	293	259	230	417	234	42
19	247	20	19	260	19	231	237	245	42
79	269	75	125	272	118	232	394	230	42
289	354	209	465	332	359	226	491	232	42
91	581	40	1023	527	497	234	681	226	42
315	370	218	1023	356	736	232	541	247	42
50	322	40	358	416	221	223	519	231	42
59	280	54	31	279	28	231	237	239	42
30	370	21	227	492	118	231	324	228	42
23	255	24	14	256	14	243	235	237	42
263	336	201	597	319	478	228	405	248	42
23	250	23	20	248	21	228	240	238	42
25	250	26	48	246	50	235	243	235	42
58	457	32	919	665	354	231	636	239	42
288	335	220	382	313	312	229	515	240	42
31	285	28	252	303	213	230	487	231	42
336	362	238	651	375	444	226	483	256	42
27	306	23	419	343	313	231	535	226	43
131	290	116	229	286	205	233	447	236	43
257	648	101	1023	267	982	231	779	239	43
139	295	120	185	310	153	237	302	233	43
118	313	97	252	321	201	230	300	244	43
225	318	181	439	304	369	236	443	225	43
779	572	349	1023	267	982	232	833	254	43
61	541	29	924	637	371	233	636	237	43
1023	737	356	1023	267	982	227	930	234	43
291	336	221	993	356	714	231	572	239	43
242	307	202	348	286	312	232	332	238	43
190	337	144	284	316	230	236	459	238	43
72	263	70	83	265	80	229	243	234	43
175	305	147	274	300	234	241	443	234	43
411	478	220	752	381	506	229	272	239	43
40	266	38	93	269	89	234	234	233	43
240	392	156	184	409	115	224	240	229	43
227	349	166	493	360	351	229	501	236	43
83	432	49	941	701	344	237	629	234	43
22	281	20	187	309	155	232	447	223	43
379	400	243	971	513	485	228	607	244	43
31	252	32	11	247	11	228	226	232	43
234	310	193	347	293	303	238	415	235	43
205	625	84	1023	351	746	231	717	240	43
40	379	27	887	419	542	237	624	228	43
240	318	193	226	315	184	241	230	225	43
51	340	38	451	385	300	237	548	230	43
55	284	49	60	276	56	230	363	232	43
94	524	46	1023	477	549	232	665	233	43
179	315	145	456	306	382	225	560	241	43
1023	641	409	1023	267	982	236	783	249	43
1023	666	394	1023	267	982	230	822	237	43
600	547	281	1023	267	982	247	799	230	43
302	443	174	1023	285	919	231	714	238	43
516	496	266	1023	267	982	228	783	243	43
1023	514	510	1023	267	982	258	1023	312	43
213	304	179	341	297	294	236	393	238	43
1023	708	370	1023	267	982	233	944	249	43
1023	714	367	1023	267	982	254	998	284	43
30	292	26	284	334	218	229	492	232	43
28	254	29	74	254	74	227	231	234	43
175	295	151	207	291	182	233	445	237	44
75	498	38	608	630	247	230	599	231	44
258	332	199	485	349	356	228	264	236	44
87	694	32	1023	622	421	227	689	222	44
199	323	158	342	305	287	238	292	237	44
51	273	47	28	279	26	229	235	230	44
45	397	29	641	535	307	230	595	227	44
276	334	212	644	322	512	234	446	239	44
79	348	58	809	457	454	225	637	219	44
253	342	190	488	355	352	232	384	254	44
126	318	102	105	377	71	235	239	230	44
23	250	23	40	250	41	233	283	231	44
137	360	97	178	363	125	231	248	236	44
310	382	208	718	384	479	241	421	261	44
312	353	226	539	339	407	230	279	238	44
50	448	29	579	460	322	224	571	229	44
46	257	46	20	253	20	229	242	237	44
38	252	39	22	250	22	233	248	234	44
55	582	24	806	647	319	231	621	237	44
276	355	199	459	319	368	233	518	239	44
86	348	63	1023	406	646	233	653	236	44
348	358	248	237	366	166	226	237	233	44
73	299	63	130	310	108	228	228	226	44
243	316	197	509	305	426	241	260	240	44
52	350	38	704	388	464	235	607	231	45
112	321	89	396	299	339	237	228	238	45
280	334	214	367	316	297	229	431	248	45
329	359	234	682	354	492	233	529	252	45
251	371	173	375	375	256	231	495	245	45
31	258	31	18	274	17	232	229	220	45
43	444	25	798	544	375	237	610	226	45
130	280	119	182	286	163	232	345	237	45
26	276	24	13	271	12	239	232	232	45
24	267	23	17	295	15	238	229	231	45
22	258	22	10	263	10	235	233	236	45
20	249	20	19	247	20	228	231	229	45
189	316	153	259	299	222	228	413	237	45
32	250	33	41	255	41	231	268	227	45
233	309	193	408	309	338	235	489	239	45
326	364	229	285	406	180	232	305	230	45
299	327	233	301	323	239	243	440	247	45
288	338	218	605	327	474	230	461	241	45
44	371	31	738	552	342	235	609	234	45
149	328	116	198	310	163	230	387	231	45
32	256	32	43	256	43	230	241	225	45
227	343	170	312	321	249	232	429	231	45
101	408	63	226	398	145	226	465	228	45
26	267	25	74	270	70	233	324	232	45
175	283	158	276	285	248	236	346	238	45
239	382	160	426	465	234	226	276	240	45
239	435	141	372	436	218	240	473	225	45
21	255	21	17	251	18	241	225	226	45
35	255	35	85	252	86	234	302	225	45
30	253	31	31	254	31	232	237	232	45
207	301	176	419	287	374	230	452	235	45
253	315	205	404	317	326	235	454	239	46
37	401	24	255	422	155	231	489	236	46
334	349	245	249	354	180	235	455	229	46
484	447	277	1023	345	760	233	735	237	46
61	264	59	17	270	16	237	237	224	46
178	310	147	245	300	209	224	389	244	46
161	339	121	223	357	160	234	332	230	46
87	274	81	125	277	115	229	269	235	46
367	342	275	616	348	454	230	508	224	46
31	258	30	43	264	42	228	237	234	46
198	340	150	188	316	152	237	406	228	46
23	249	24	44	253	45	230	252	232	46
51	269	48	98	269	93	231	237	237	46
212	393	138	420	459	235	232	528	235	46
32	254	32	20	266	19	229	232	227	46
39	284	35	20	287	18	226	229	234	46
33	294	28	48	319	38	230	230	235	46
201	304	169	225	299	193	229	366	240	46
133	292	117	372	373	255	229	490	234	46
728	551	338	1023	356	736	236	677	230	46
154	634	62	1023	368	713	234	737	239	46
504	417	309	1023	394	665	244	610	256	46
23	291	21	370	345	274	227	517	230	46
23	254	23	49	249	50	230	326	231	46
472	439	276	1023	322	813	242	560	285	46
221	367	154	585	358	419	236	531	224	46
202	319	162	323	326	254	233	448	242	46
395	392	258	494	407	311	227	535	241	46
190	329	148	279	328	218	236	443	245	46
448	454	252	1023	286	916	231	703	239	46
43	296	38	204	360	145	235	425	231	46
520	515	258	1023	305	859	231	734	231	46
196	312	160	272	299	234	233	421	234	46
295	380	199	541	406	341	231	403	243	47
157	357	112	267	349	196	234	401	228	47
233	374	160	513	448	293	234	528	232	47
312	353	227	484	344	360	225	259	245	47
20	256	20	12	267	11	228	233	225	47
68	265	66	142	274	133	228	340	242	47
224	333	172	462	304	389	228	492	244	47
20	257	20	9	253	9	236	229	229	47
270	333	208	418	326	328	231	513	231	47
169	349	124	270	337	205	233	415	243	47
64	380	43	1023	367	715	226	658	234	47
433	417	266	393	416	242	237	288	223	47
285	372	197	559	368	390	233	512	232	47
312	345	232	451	326	355	233	531	241	47
654	697	240	1023	267	982	236	899	247	47
1023	518	506	1023	267	982	241	926	267	47
213	521	105	1023	267	982	237	752	241	47
268	316	217	300	308	249	235	475	228	47
163	363	115	880	762	295	228	611	242	47
306	406	193	700	409	438	234	561	241	47
258	377	176	770	457	431	231	639	231	47
152	290	134	163	292	143	230	292	222	47
1023	466	563	1023	267	982	251	1023	325	47
1023	622	422	1023	269	974	269	868	432	47
45	263	44	20	265	19	236	236	231	47
35	261	34	30	272	28	233	230	229	47
426	412	264	853	528	414	229	624	228	47
324	329	252	419	320	334	233	572	228	47
49	252	49	31	253	32	233	230	233	47
79	291	69	118	285	106	225	312	230	47
57	346	42	476	403	302	235	571	230	47
32	249	33	7	233	8	228	233	237	47
57	320	46	44	310	37	231	237	242	47
36	256	36	22	246	23	231	233	231	47
315	338	239	260	313	213	230	280	229	47
278	349	204	866	356	623	232	515	237	48
264	352	192	484	339	365	228	429	243	48
39	257	39	84	260	83	235	236	235	48
55	420	33	603	515	300	229	589	237	48
44	327	34	271	362	192	229	467	229	48
38	265	37	58	258	57	232	334	225	48
45	424	27	871	567	393	227	624	236	48
65	297	56	173	322	138	229	436	237	48
239	325	189	394	301	335	232	433	241	48
195	316	158	228	309	189	232	477	239	48
20	253	20	58	260	57	237	376	234	48
246	357	176	803	502	409	231	609	237	48
75	257	75	23	253	24	231	231	231	48
115	305	96	220	318	177	233	342	226	48
281	385	186	546	367	381	228	486	244	48
253	328	198	503	312	412	228	514	250	49
109	468	60	1023	364	721	228	686	229	49
123	310	102	272	310	225	237	291	249	49
23	260	23	11	264	11	235	232	226	49
256	349	188	195	362	138	228	241	237	49
264	321	211	526	311	433	236	498	237	49
28	320	23	384	401	245	234	529	229	49
20	249	21	28	257	28	232	231	234	49
350	430	209	692	485	365	237	461	223	49
124	275	115	114	276	106	232	349	227	49
131	548	61	1023	305	860	235	747	239	49
239	357	172	439	343	328	231	437	244	49
23	244	24	27	248	28	232	248	233	49
283	337	215	591	362	417	232	475	246	49
384	362	271	498	356	358	229	272	238	49
325	357	233	568	326	446	232	482	241	49
56	296	48	91	297	78	229	260	230	49
74	298	63	133	288	118	236	379	234	49
395	385	263	1023	384	683	229	653	242	49
210	314	171	294	314	240	227	382	248	49
424	408	266	1023	462	568	232	672	237	49
113	313	92	58	326	46	231	239	234	49
1023	635	413	1023	267	982	227	856	246	49
224	802	71	1023	353	742	231	744	229	49
515	600	220	1023	396	661	228	718	231	49
168	318	135	305	311	252	229	397	226	49
25	256	25	32	262	31	235	291	231	50
78	269	74	52	275	48	234	229	231	50
46	258	45	22	255	22	230	233	239	50
42	326	33	38	370	26	234	239	225	50
154	277	142	245	294	213	223	497	236	50
201	297	173	253	290	223	232	230	229	50
559	503	284	1023	429	612	238	693	239	50
271	333	209	532	321	423	241	504	241	50
318	341	239	612	355	442	228	542	249	50
249	332	192	332	324	263	240	441	230	50
379	478	203	1023	267	982	238	773	227	50
528	492	275	1023	378	693	235	751	238	50
32	363	22	458	393	298	228	552	230	50
376	419	229	1023	544	482	226	663	231	50
138	316	112	228	306	190	233	253	253	50
66	460	36	927	442	537	232	634	233	50
489	490	256	1023	267	982	230	767	228	50
28	262	27	30	270	28	229	228	229	50
208	331	161	254	318	204	232	440	239	50
89	283	80	58	291	51	233	265	239	50
628	502	320	1023	267	982	232	767	243	50
290	351	212	231	313	189	226	386	234	50
174	306	145	416	299	356	233	317	234	50
1023	619	424	1023	267	982	231	834	249	50
395	399	253	1023	457	574	232	688	225	50
1023	503	521	1023	267	982	241	1000	284	50
337	360	239	432	329	336	233	544	238	50
27	250	28	36	252	37	232	241	228	50
115	337	88	289	320	231	230	322	234	50
1023	503	521	1023	267	982	268	960	245	50
133	352	97	125	368	87	232	261	232	50
177	335	135	174	357	125	226	292	227	50
155	318	125	219	314	179	232	452	231	50
253	300	215	253	297	218	239	416	240	50
64	257	64	66	261	64	232	282	235	50
256	388	168	373	366	261	223	538	244	50
312	365	219	380	338	288	233	263	230	50
250	302	212	526	287	468	234	390	228	51
83	262	81	50	266	48	231	232	235	51
376	478	202	650	444	375	236	547	237	51
33	265	32	55	286	49	233	267	233	51
220	294	192	271	280	247	232	436	238	51
184	305	155	230	295	200	238	401	226	51
173	303	147	223	292	195	231	458	238	51
277	326	217	444	317	359	240	423	259	51
204	312	167	357	309	296	232	372	250	51
38	310	31	374	341	281	229	530	229	51
87	298	75	94	303	79	234	299	232	51
142	315	115	252	303	214	234	423	227	51
24	266	23	17	270	16	232	235	231	51
223	305	187	357	326	280	234	245	231	51
63	421	39	783	779	257	236	613	224	51
160	298	137	253	306	211	232	434	229	51
84	277	78	147	291	130	236	241	244	51
446	400	286	671	413	416	233	545	231	51
54	316	44	194	324	154	229	251	238	51
44	397	28	372	398	239	235	517	227	52
264	348	194	521	344	388	225	229	231	52
103	487	54	1023	417	629	234	695	226	52
926	704	337	1023	267	982	233	833	228	52
47	332	37	220	294	192	231	462	232	52
19	251	20	8	238	9	230	234	231	52
455	500	233	965	449	550	233	528	240	52
121	284	109	199	278	183	229	343	231	52
236	370	163	317	340	239	235	273	233	52
314	333	241	522	315	424	238	493	253	52
198	320	158	321	306	268	235	429	240	52
370	390	243	236	422	143	228	258	232	52
27	255	27	42	254	42	225	238	229	52
72	255	73	69	256	69	228	231	236	52
26	318	21	27	301	23	231	230	236	52
200	318	161	281	347	207	229	483	239	52
39	412	24	466	406	294	228	573	233	52
249	305	209	113	297	97	238	237	242	52
109	293	95	217	292	190	234	266	253	52
219	311	180	340	318	274	225	250	234	52
1023	759	345	1023	267	982	236	905	252	52
200	322	159	260	306	218	226	377	239	52
790	644	314	1023	295	890	239	764	243	52
20	260	20	15	268	15	238	224	237	52
540	573	242	1023	267	982	237	784	239	52
1023	515	509	1023	267	982	239	1023	301	52
546	431	325	971	470	529	235	589	224	52
243	328	190	369	324	291	230	277	235	52
269	417	165	586	520	289	238	568	233	52
83	303	70	152	296	131	232	251	242	52
71	254	71	57	262	55	229	237	233	52
103	276	96	189	274	177	220	252	230	52
54	261	53	36	263	35	234	245	238	52
360	373	247	314	367	219	236	271	221	53
37	252	37	47	254	47	224	246	231	53
169	329	132	260	343	194	232	352	235	53
434	456	243	1023	628	418	237	669	227	53
37	254	38	65	255	65	233	263	233	53
33	257	32	43	258	43	230	286	238	53
56	261	55	67	262	66	229	235	243	53
96	574	43	1023	443	592	234	705	234	53
338	385	225	1023	417	629	231	513	274	53
21	256	21	85	280	77	232	334	232	53
186	307	155	163	291	143	235	231	230	53
261	305	219	402	295	348	236	520	236	53
34	305	28	443	365	310	231	557	234	53
21	263	20	18	274	17	229	229	233	53
49	300	42	45	279	41	233	258	246	53
33	250	34	29	253	30	234	246	226	53
27	253	27	23	252	23	226	236	237	53
27	306	23	419	356	301	238	545	233	53
80	326	62	70	375	48	225	242	231	53
65	350	48	422	385	281	231	587	231	53
49	272	46	66	279	60	228	354	224	53
762	547	356	1023	267	982	233	765	213	53
353	363	249	325	370	225	243	403	228	53
32	252	33	22	250	23	241	278	231	53
59	259	58	36	257	36	232	261	226	53
377	377	256	669	337	509	237	550	237	54
23	257	23	26	258	26	226	264	231	54
188	312	155	329	308	273	234	244	243	54
402	438	235	1023	678	387	230	663	234	54
266	332	205	379	317	306	229	503	241	54
205	450	117	1023	463	566	234	715	227	54
158	293	139	147	278	136	232	433	234	54
37	253	37	27	246	28	230	227	231	54
143	273	134	72	274	67	233	238	219	54
299	335	229	587	319	471	231	523	231	54
332	378	224	553	359	395	241	529	241	54
30	300	26	98	308	82	228	243	226	54
22	266	21	17	288	15	236	236	220	54
21	259	21	55	268	53	232	235	227	54
114	468	62	1023	334	785	236	710	236	54
24	297	21	350	375	239	229	504	237	54
417	467	229	1023	327	802	240	744	237	54
785	549	366	1023	267	982	221	765	234	54
833	740	288	1023	267	982	227	806	246	54
1023	1023	249	1023	267	982	237	985	267	54
85	323	67	88	369	61	238	353	237	54
50	594	21	560	709	202	234	568	238	54
266	332	206	477	300	406	226	465	239	54
50	455	28	951	575	423	232	632	233	54
33	277	31	22	282	20	235	230	228	54
25	261	24	79	256	79	237	245	240	54
285	310	236	399	312	327	237	376	231	55
286	338	216	469	315	381	229	453	231	55
34	259	34	34	259	34	235	309	228	55
249	334	191	166	311	136	234	284	220	55
94	291	83	204	301	173	231	275	238	55
136	283	123	126	284	113	231	249	227	55
211	340	159	465	314	379	229	511	231	55
243	330	189	534	321	426	231	515	246	55
67	266	64	66	258	65	229	293	239	55
49	409	31	937	575	417	229	634	236	55
158	504	80	1023	471	556	230	669	242	55
165	401	106	384	390	252	235	396	232	55
34	381	23	626	569	281	229	575	234	55
30	255	31	46	256	46	233	236	228	55
289	305	242	401	299	343	231	487	241	55
683	562	311	1023	267	982	240	767	239	55
22	265	21	178	287	159	225	391	229	55
381	355	275	891	407	561	232	576	253	55
50	389	33	828	460	461	228	624	231	55
30	250	31	29	246	31	238	234	225	55
23	265	22	150	274	140	232	418	234	55
52	492	27	741	686	277	229	603	236	55
25	252	25	33	252	33	233	291	236	55
41	263	40	44	257	44	231	281	230	55
251	368	175	396	339	299	226	462	234	55
150	305	125	283	332	219	231	388	242	55
91	432	54	731	782	239	232	607	247	55
37	301	32	309	459	172	226	486	234	56
31	258	31	41	262	40	235	232	233	56
26	303	22	193	328	150	228	453	233	56
240	332	185	290	324	229	226	475	231	56
46	271	43	143	275	134	233	425	229	56
225	313	184	625	438	365	231	567	241	56
206	350	151	314	338	238	231	418	234	56
23	255	23	47	257	47	237	314	239	56
51	254	52	43	254	44	228	293	235	56
30	389	20	514	430	306	230	556	242	56
46	279	42	56	260	55	231	298	240	56
254	332	196	163	330	126	232	237	245	56
374	382	251	290	373	199	236	237	236	56
227	329	177	274	311	225	235	323	242	56
157	294	137	250	301	213	237	402	241	56
186	290	164	215	291	190	234	367	244	56
98	460	54	382	570	172	225	580	238	56
751	550	349	1023	323	811	230	735	230	56
40	254	40	34	258	34	231	296	230	56
72	453	40	1007	497	519	233	648	237	56
185	299	158	292	289	259	234	370	244	56
89	554	41	1023	502	522	230	684	233	56
1023	657	399	1023	267	982	237	794	262	56
199	315	162	336	302	285	235	430	236	56
1023	843	311	1023	267	982	239	885	254	56
42	276	39	105	284	95	242	347	234	56
221	702	81	1023	310	846	223	782	243	56
67	427	40	673	479	360	228	597	234	56
30	311	25	380	369	263	233	527	232	56
151	317	122	290	312	238	236	413	243	57
40	251	41	36	255	36	236	241	225	57
145	313	118	220	281	200	232	251	228	57
526	414	325	1023	313	836	229	583	272	57
69	480	37	983	523	480	236	642	231	57
20	257	20	16	259	16	228	234	235	57
328	340	247	499	333	384	232	488	233	57
433	448	247	977	583	429	235	610	227	57
24	280	22	313	312	257	231	490	233	57
342	398	220	614	377	417	228	590	235	57
272	367	190	595	370	412	236	495	246	57
25	251	26	35	248	36	229	258	231	57
171	427	102	594	535	284	230	581	234	57
246	411	153	557	398	358	233	526	238	57
238	349	175	407	320	326	232	440	232	57
43	284	38	65	312	53	229	318	231	57
192	291	169	207	297	178	231	417	245	57
24	251	25	33	252	33	236	243	230	57
788	694	291	1023	493	532	234	718	239	57
327	347	241	517	331	399	230	399	244	57
283	352	206	802	333	618	228	553	252	57
128	308	107	192	298	165	225	281	236	57
81	292	71	153	299	131	231	282	228	57
121	306	101	217	314	177	239	458	239	57
46	417	28	701	547	328	229	612	238	57
353	344	263	237	335	182	223	253	223	57
368	378	249	738	383	493	226	570	235	57
146	375	99	1005	526	489	231	634	227	57
258	332	198	387	313	316	225	469	237	57
64	441	37	917	496	473	229	631	231	57
137	315	111	221	293	193	223	351	237	57
340	664	131	1023	267	982	225	770	234	57
214	307	178	211	300	180	236	237	232	57
244	449	139	329	479	176	229	331	235	57
202	508	102	1023	333	788	229	731	231	57
198	330	154	229	356	165	234	409	237	57
159	342	119	261	340	197	233	287	245	57
346	369	240	803	375	548	231	484	245	57
471	653	185	1023	267	982	221	794	242	57
53	396	34	592	450	337	227	582	223	57
23	252	23	26	257	26	230	230	228	57
164	282	149	111	285	100	228	231	231	57
266	375	182	457	370	316	231	425	254	58
23	250	24	14	241	14	230	246	226	58
261	331	201	274	323	218	227	272	241	58
351	411	219	1023	494	531	228	675	224	58
316	365	221	458	401	292	229	236	244	58
68	445	39	1023	568	462	230	660	233	58
425	402	271	806	396	521	229	536	253	58
34	261	33	30	257	30	234	238	230	58
1023	528	496	1023	267	982	238	1003	277	58
53	383	35	582	418	356	232	577	231	58
48	255	49	50	255	51	226	239	231	58
56	265	54	184	316	149	231	406	234	58
292	347	215	561	495	290	229	525	227	58
19	247	20	38	249	39	228	266	238	58
74	275	69	65	267	62	235	376	237	58
20	255	20	14	261	14	230	260	238	58
40	264	39	18	255	18	228	245	229	58
25	267	24	8	270	8	231	236	230	58
155	357	111	156	338	118	241	243	238	58
224	321	179	421	315	343	237	380	244	58
58	390	38	565	652	222	236	568	239	58
239	357	171	643	331	497	233	417	257	58
36	337	27	517	426	311	230	569	230	58
229	340	173	414	349	304	228	474	240	58
36	397	23	535	459	298	233	577	235	58
29	275	27	15	279	14	230	234	222	58
161	295	140	192	296	166	231	399	239	58
166	306	138	223	286	200	235	462	243	58
30	259	29	12	251	12	231	244	230	58
1023	450	583	1023	267	982	241	914	257	58
786	652	309	1023	278	943	242	737	233	58
663	959	177	1023	267	982	237	869	248	58
251	387	166	412	371	285	233	456	222	58
166	547	78	1023	369	711	227	701	233	58
173	354	125	384	335	293	230	410	238	58
28	258	27	25	273	23	232	248	235	59
35	354	25	374	372	257	237	516	231	59
138	343	103	262	364	184	235	440	241	59
25	265	24	13	265	12	229	227	225	59
339	463	187	484	420	295	242	516	233	59
118	345	88	74	316	60	230	238	238	59
28	317	23	169	386	112	232	450	230	59
77	274	72	177	391	116	231	385	235	59
174	316	141	515	329	401	228	225	225	59
425	405	269	705	462	391	235	495	238	59
60	258	59	75	260	74	243	240	231	59
255	346	189	299	331	231	230	276	245	59
25	249	26	16	279	14	234	226	231	59
559	527	272	1023	505	519	225	724	247	59
21	256	21	12	266	11	227	225	234	59
154	284	139	187	301	159	229	253	231	59
281	323	223	246	335	188	235	394	235	59
37	330	29	372	355	268	233	532	227	59
311	443	180	501	611	210	233	522	226	59
336	395	218	561	351	409	237	567	242	59
257	388	170	202	514	100	236	313	222	59
105	300	90	477	294	415	231	225	238	59
187	293	163	191	299	164	238	349	223	59
38	365	27	499	495	258	235	563	238	59
410	446	235	1023	313	837	238	717	231	59
37	379	25	369	314	301	228	518	233	59
154	306	129	166	292	146	233	368	231	59
42	437	25	851	580	376	235	624	235	59
69	315	56	231	332	178	233	454	231	59
25	251	25	33	253	33	229	235	239	59
718	799	230	1023	267	982	238	800	254	59
28	286	25	236	341	177	230	437	225	59
65	271	61	26	269	24	226	235	231	59
530	599	226	760	609	320	222	511	247	59
342	390	225	775	538	369	235	621	220	59
192	328	150	261	342	195	232	415	235	60
199	347	147	273	358	195	230	267	246	60
126	447	72	1023	298	880	234	709	239	60
70	548	33	823	639	330	235	623	240	60
246	314	201	373	304	314	228	475	235	60
1023	413	634	1023	267	982	236	1009	294	60
136	324	108	311	334	239	237	332	242	60
28	249	29	44	254	44	231	226	234	60
106	409	66	1023	407	645	229	664	223	60
272	333	208	426	313	348	234	393	245	60
250	315	203	438	306	367	228	481	240	60
81	451	46	913	490	477	227	634	232	60
34	253	34	48	260	47	233	310	226	60
145	334	111	373	333	287	225	383	238	60
104	508	52	1023	412	637	231	698	237	60
30	271	29	52	296	45	229	252	226	60
290	366	203	688	368	479	238	535	238	60
38	264	37	12	256	12	231	243	224	60
275	369	190	215	364	151	239	274	234	60
301	345	223	562	345	417	220	473	244	60
237	326	186	378	304	318	233	453	235	60
205	327	160	395	312	325	238	414	230	60
46	249	47	65	248	67	235	321	226	60
33	261	32	16	269	16	231	229	225	60
87	372	60	874	443	504	234	638	234	60
322	336	246	655	367	457	233	491	256	60
237	337	180	201	332	155	234	286	233	60
50	256	50	39	255	39	228	371	219	60
22	256	22	13	287	12	225	242	234	60
1023	483	543	1023	267	982	247	1002	291	60
309	424	186	659	440	383	225	600	236	60
110	266	106	57	266	55	227	239	236	60
34	351	25	40	397	26	230	237	237	60
127	277	117	111	275	103	237	405	229	60
47	275	44	21	272	20	236	234	238	60
52	271	49	19	269	18	230	242	228	60
22	253	22	31	255	31	238	245	232	60
198	314	161	406	297	350	229	266	225	61
330	375	225	809	345	601	239	506	241	61
193	315	157	306	325	241	233	459	237	61
26	299	22	59	294	52	239	261	240	61
203	315	165	319	303	270	237	453	239	61
220	326	173	553	319	444	237	438	246	61
23	254	23	53	254	54	238	242	236	61
160	306	134	305	295	264	229	332	234	61
21	252	21	15	263	15	227	238	228	61
292	340	219	406	337	308	230	516	237	61
256	352	186	307	339	232	238	486	232	61
287	368	200	545	361	386	236	504	247	61
240	345	178	491	332	378	228	328	259	61
215	509	108	655	503	333	230	575	243	61
171	281	155	171	271	162	234	404	241	61
195	330	152	416	308	346	239	415	236	61
195	327	152	376	321	300	237	335	257	61
284	366	199	453	426	272	231	475	231	61
22	250	22	33	253	33	231	240	235	61
26	275	24	267	308	222	232	477	231	61
149	294	130	134	279	123	240	244	234	61
20	267	20	11	267	10	229	236	236	61
396	386	262	784	369	544	234	521	269	61
54	287	49	25	300	21	228	232	233	61
264	333	203	414	312	340	237	467	239	62
26	263	25	35	260	34	230	297	238	62
89	275	83	66	276	61	237	239	227	62
569	779	187	1023	386	679	233	738	237	62
49	268	46	19	267	18	230	222	229	62
455	440	265	1023	340	772	239	700	237	62
66	276	61	41	260	41	223	271	238	62
24	282	22	16	310	13	234	233	227	62
291	333	223	624	314	508	234	546	236	62
27	266	26	23	263	22	231	235	227	62
339	407	213	394	384	263	230	485	237	62
38	262	38	17	269	16	232	226	233	62
247	326	194	293	307	245	231	449	240	62
33	264	32	62	281	56	230	313	234	62
25	251	25	9	255	9	232	230	227	62
194	322	154	286	313	234	230	458	235	62
261	346	193	470	319	377	231	456	240	62
98	276	91	128	292	112	228	251	230	62
604	523	296	482	393	314	234	249	234	62
304	335	232	372	324	294	228	492	240	62
365	394	237	479	367	334	229	525	231	62
36	275	33	69	272	65	237	369	232	62
30	371	21	439	507	222	231	544	231	62
228	315	186	279	309	231	235	396	240	63
84	317	68	151	311	124	230	379	233	63
27	297	23	36	295	31	228	247	231	63
112	278	103	134	276	125	230	398	234	63
40	271	37	16	313	13	234	239	233	63
72	376	49	1021	567	461	231	643	229	63
53	254	54	53	255	53	232	240	233	63
30	265	29	13	270	12	234	229	225	63
253	357	182	709	341	532	236	526	238	63
28	344	21	449	384	299	230	542	232	63
254	712	92	1023	300	875	232	783	244	63
258	328	201	562	306	470	242	443	241	63
110	685	41	1023	513	511	243	690	234	63
219	358	156	432	341	324	229	459	247	63
576	781	189	1023	267	982	232	858	243	63
400	745	137	1023	267	982	235	841	235	63
27	257	27	12	259	12	234	230	228	63
24	257	24	13	260	13	231	232	232	63
505	420	308	1023	388	675	238	709	228	63
880	564	399	1023	267	982	224	855	246	63
129	299	111	239	287	213	230	293	241	63
227	332	175	225	306	189	229	226	237	63
1023	675	388	1023	267	982	228	878	242	63
93	567	42	1023	499	526	226	695	237	63
42	251	43	24	252	25	225	244	231	63
280	406	177	737	486	388	233	569	239	63
199	533	96	1023	419	626	231	680	232	63
391	415	241	1023	415	632	226	684	231	63
328	397	211	693	391	453	230	549	239	63
1023	464	564	1023	267	982	234	951	241	63
297	474	160	991	546	464	231	639	225	63
793	883	230	1023	267	982	242	940	250	63
1023	454	577	1023	267	982	229	962	258	63
911	1023	183	1023	267	982	230	894	256	63
349	422	212	1023	359	730	232	692	239	63
924	798	297	1023	267	982	237	791	244	63
1023	672	390	1023	267	982	281	1023	317	63
1023	635	413	1023	267	982	246	1023	299	63
[truncated: 28,001 more rows]
